# Supplementary material for: Thermodynamics Underpinning the Microbial Community‐Level Nitrogen Energy Metabolism
Source: Environ Microbiol. 2025 Feb 16;27(2):e70055. doi: 10.1111/1462-2920.70055 (PMC11830459; doi:10.1111/1462-2920.70055)
Supplement: Supplementary file 1 — Data S1. [file EMI-27-e70055-s001.zip]

Archive with 7,872 entries (7,844 files):
- SI/
- SI/.DS_Store
- __MACOSX/SI/._.DS_Store
- SI/Nnetwork/
- SI/SI_Figure/
- SI/README/
- __MACOSX/SI/._README
- SI/Supplementary_Table.doc
- __MACOSX/SI/._Supplementary_Table.doc
- SI/Nnetwork/.DS_Store
- __MACOSX/SI/Nnetwork/._.DS_Store
- SI/Nnetwork/Results/
- SI/Nnetwork/Programs/
- SI/Nnetwork/Data/
- SI/SI_Figure/SI_Figs.log
- SI/SI_Figure/.DS_Store
- __MACOSX/SI/SI_Figure/._.DS_Store
- SI/SI_Figure/SI_Figs.aux
- SI/SI_Figure/Supplementary_Figure_1.afdesign
- __MACOSX/SI/SI_Figure/._Supplementary_Figure_1.afdesign
- SI/SI_Figure/Supplementary_Figure_1.eps
- __MACOSX/SI/SI_Figure/._Supplementary_Figure_1.eps
- SI/SI_Figure/Supplementary_Figure_2.eps
- __MACOSX/SI/SI_Figure/._Supplementary_Figure_2.eps
- SI/SI_Figure/Supplementary_Figure_3.eps
- __MACOSX/SI/SI_Figure/._Supplementary_Figure_3.eps
- SI/SI_Figure/SI_Figs.tex
- __MACOSX/SI/SI_Figure/._SI_Figs.tex
- SI/SI_Figure/Supplementary_Figure_2.afdesign
- __MACOSX/SI/SI_Figure/._Supplementary_Figure_2.afdesign
- SI/SI_Figure/Supplementary_Figure_3.afdesign
- __MACOSX/SI/SI_Figure/._Supplementary_Figure_3.afdesign
- SI/SI_Figure/SI_Figs.synctex.gz
- SI/SI_Figure/SI_Figs.pdf
- __MACOSX/SI/SI_Figure/._SI_Figs.pdf
- SI/README/README.md
- __MACOSX/SI/README/._README.md
- SI/README/README_Japanese.md
- __MACOSX/SI/README/._README_Japanese.md
- SI/Nnetwork/Results/kdef_-10/
- SI/Nnetwork/Programs/0_Make_Redox_reaction_List.nb
- __MACOSX/SI/Nnetwork/Programs/._0_Make_Redox_reaction_List.nb
- SI/Nnetwork/Programs/Functions_0.nb
- __MACOSX/SI/Nnetwork/Programs/._Functions_0.nb
- SI/Nnetwork/Programs/Functions_1.nb
- __MACOSX/SI/Nnetwork/Programs/._Functions_1.nb
- SI/Nnetwork/Programs/.DS_Store
- __MACOSX/SI/Nnetwork/Programs/._.DS_Store
- SI/Nnetwork/Programs/3_time_constrained_response.nb
- __MACOSX/SI/Nnetwork/Programs/._3_time_constrained_response.nb
- SI/Nnetwork/Programs/Fig_S3.nb
- __MACOSX/SI/Nnetwork/Programs/._Fig_S3.nb
- SI/Nnetwork/Programs/4_SS_export.nb
- __MACOSX/SI/Nnetwork/Programs/._4_SS_export.nb
- SI/Nnetwork/Programs/Fig_S2.nb
- __MACOSX/SI/Nnetwork/Programs/._Fig_S2.nb
- SI/Nnetwork/Programs/Fig_2a.nb
- __MACOSX/SI/Nnetwork/Programs/._Fig_2a.nb
- SI/Nnetwork/Programs/1_Preparation.nb
- __MACOSX/SI/Nnetwork/Programs/._1_Preparation.nb
- SI/Nnetwork/Programs/2_err_response.nb
- __MACOSX/SI/Nnetwork/Programs/._2_err_response.nb
- SI/Nnetwork/Programs/Fig_3b.nb
- __MACOSX/SI/Nnetwork/Programs/._Fig_3b.nb
- SI/Nnetwork/Programs/5_SS_visualize.nb
- __MACOSX/SI/Nnetwork/Programs/._5_SS_visualize.nb
- SI/Nnetwork/Programs/Functions_2.nb
- __MACOSX/SI/Nnetwork/Programs/._Functions_2.nb
- SI/Nnetwork/Programs/Functions_3.nb
- __MACOSX/SI/Nnetwork/Programs/._Functions_3.nb
- SI/Nnetwork/Data/N_reactions_not_half.csv
- __MACOSX/SI/Nnetwork/Data/._N_reactions_not_half.csv
- SI/Nnetwork/Data/.DS_Store
- __MACOSX/SI/Nnetwork/Data/._.DS_Store
- SI/Nnetwork/Data/DfG0.csv
- __MACOSX/SI/Nnetwork/Data/._DfG0.csv
- SI/Nnetwork/Data/REDOXlist/
- SI/Nnetwork/Data/N_reactions.csv
- __MACOSX/SI/Nnetwork/Data/._N_reactions.csv
- SI/Nnetwork/Results/kdef_-10/Iin_-5/
- SI/Nnetwork/Data/REDOXlist/edges_all.csv
- __MACOSX/SI/Nnetwork/Data/REDOXlist/._edges_all.csv
- SI/Nnetwork/Data/REDOXlist/.DS_Store
- __MACOSX/SI/Nnetwork/Data/REDOXlist/._.DS_Store
- SI/Nnetwork/Data/REDOXlist/REDOXlist.csv
- __MACOSX/SI/Nnetwork/Data/REDOXlist/._REDOXlist.csv
- SI/Nnetwork/Data/REDOXlist/divdata_all.csv
- __MACOSX/SI/Nnetwork/Data/REDOXlist/._divdata_all.csv
- SI/Nnetwork/Data/REDOXlist/REDOXlist_kdef.csv
- __MACOSX/SI/Nnetwork/Data/REDOXlist/._REDOXlist_kdef.csv
- SI/Nnetwork/Data/REDOXlist/REDOXlist_Text.csv
- __MACOSX/SI/Nnetwork/Data/REDOXlist/._REDOXlist_Text.csv
- SI/Nnetwork/Results/kdef_-10/Iin_-5/p_0.2/
- SI/Nnetwork/Results/kdef_-10/Iin_-5/p_0.2/O2_-10.8_H_-5..csv
- SI/Nnetwork/Results/kdef_-10/Iin_-5/p_0.2/O2_-6.6_H_-3.5.csv
- SI/Nnetwork/Results/kdef_-10/Iin_-5/p_0.2/O2_-4.8_H_-8..csv
- SI/Nnetwork/Results/kdef_-10/Iin_-5/p_0.2/O2_-11.6_H_-5.5.csv
- SI/Nnetwork/Results/kdef_-10/Iin_-5/p_0.2/O2_-4.2_H_-3..csv
- SI/Nnetwork/Results/kdef_-10/Iin_-5/p_0.2/O2_-8._H_-6..csv
- SI/Nnetwork/Results/kdef_-10/Iin_-5/p_0.2/O2_-4._H_-10.5.csv
- SI/Nnetwork/Results/kdef_-10/Iin_-5/p_0.2/O2_-6._H_-8.5.csv
- SI/Nnetwork/Results/kdef_-10/Iin_-5/p_0.2/O2_-9.2_H_-7..csv
- SI/Nnetwork/Results/kdef_-10/Iin_-5/p_0.2/O2_-9.6_H_-10..csv
- SI/Nnetwork/Results/kdef_-10/Iin_-5/p_0.2/O2_-3._H_-4..csv
- SI/Nnetwork/Results/kdef_-10/Iin_-5/p_0.2/O2_-4.6_H_-6..csv
- SI/Nnetwork/Results/kdef_-10/Iin_-5/p_0.2/O2_-11.4_H_-6.5.csv
- SI/Nnetwork/Results/kdef_-10/Iin_-5/p_0.2/O2_-8.2_H_-5.5.csv
- SI/Nnetwork/Results/kdef_-10/Iin_-5/p_0.2/O2_-9.6_H_-2..csv
- SI/Nnetwork/Results/kdef_-10/Iin_-5/p_0.2/O2_-7.2_H_-8..csv
- SI/Nnetwork/Results/kdef_-10/Iin_-5/p_0.2/O2_-8._H_-6.5.csv
- SI/Nnetwork/Results/kdef_-10/Iin_-5/p_0.2/O2_-10.2_H_-10..csv
- SI/Nnetwork/Results/kdef_-10/Iin_-5/p_0.2/O2_-3._H_-10.5.csv
- SI/Nnetwork/Results/kdef_-10/Iin_-5/p_0.2/O2_-7.8_H_-3..csv
- SI/Nnetwork/Results/kdef_-10/Iin_-5/p_0.2/O2_-3.6_H_-5..csv
- SI/Nnetwork/Results/kdef_-10/Iin_-5/p_0.2/O2_-12._H_-11..csv
- SI/Nnetwork/Results/kdef_-10/Iin_-5/p_0.2/O2_-11._H_-9.5.csv
- SI/Nnetwork/Results/kdef_-10/Iin_-5/p_0.2/O2_-3.2_H_-4.5.csv
- SI/Nnetwork/Results/kdef_-10/Iin_-5/p_0.2/O2_-8._H_-11.5.csv
- SI/Nnetwork/Results/kdef_-10/Iin_-5/p_0.2/O2_-10.4_H_-3..csv
- SI/Nnetwork/Results/kdef_-10/Iin_-5/p_0.2/O2_-9.2_H_-10.5.csv
- SI/Nnetwork/Results/kdef_-10/Iin_-5/p_0.2/O2_-9._H_-3..csv
- SI/Nnetwork/Results/kdef_-10/Iin_-5/p_0.2/O2_-7.4_H_-5..csv
- SI/Nnetwork/Results/kdef_-10/Iin_-5/p_0.2/O2_-4.2_H_-4.5.csv
- SI/Nnetwork/Results/kdef_-10/Iin_-5/p_0.2/O2_-11.8_H_-9.5.csv
- SI/Nnetwork/Results/kdef_-10/Iin_-5/p_0.2/O2_-10.2_H_-11.5.csv
- SI/Nnetwork/Results/kdef_-10/Iin_-5/p_0.2/O2_-11.6_H_-2..csv
- SI/Nnetwork/Results/kdef_-10/Iin_-5/p_0.2/O2_-5.4_H_-8.5.csv
- SI/Nnetwork/Results/kdef_-10/Iin_-5/p_0.2/O2_-10._H_-6.5.csv
- SI/Nnetwork/Results/kdef_-10/Iin_-5/p_0.2/O2_-9.8_H_-6.5.csv
- SI/Nnetwork/Results/kdef_-10/Iin_-5/p_0.2/O2_-8.8_H_-5..csv
- SI/Nnetwork/Results/kdef_-10/Iin_-5/p_0.2/O2_-5.2_H_-2.5.csv
- SI/Nnetwork/Results/kdef_-10/Iin_-5/p_0.2/O2_-7.8_H_-9.5.csv
- SI/Nnetwork/Results/kdef_-10/Iin_-5/p_0.2/O2_-11.2_H_-7..csv
- SI/Nnetwork/Results/kdef_-10/Iin_-5/p_0.2/O2_-6._H_-5..csv
- SI/Nnetwork/Results/kdef_-10/Iin_-5/p_0.2/O2_-6.6_H_-4..csv
- SI/Nnetwork/Results/kdef_-10/Iin_-5/p_0.2/O2_-4.4_H_-10.5.csv
- SI/Nnetwork/Results/kdef_-10/Iin_-5/p_0.2/O2_-9.4_H_-9.5.csv
- SI/Nnetwork/Results/kdef_-10/Iin_-5/p_0.2/O2_-10.6_H_-3.5.csv
- SI/Nnetwork/Results/kdef_-10/Iin_-5/p_0.2/O2_-5.2_H_-12..csv
- SI/Nnetwork/Results/kdef_-10/Iin_-5/p_0.2/O2_-7.6_H_-5.5.csv
- SI/Nnetwork/Results/kdef_-10/Iin_-5/p_0.2/O2_-12._H_-10.5.csv
- SI/Nnetwork/Results/kdef_-10/Iin_-5/p_0.2/O2_-5.8_H_-7.5.csv
- SI/Nnetwork/Results/kdef_-10/Iin_-5/p_0.2/O2_-3.4_H_-11..csv
- SI/Nnetwork/Results/kdef_-10/Iin_-5/p_0.2/O2_-7._H_-7.5.csv
- SI/Nnetwork/Results/kdef_-10/Iin_-5/p_0.2/O2_-7.4_H_-6.5.csv
- SI/Nnetwork/Results/kdef_-10/Iin_-5/p_0.2/O2_-9._H_-9.5.csv
- SI/Nnetwork/Results/kdef_-10/Iin_-5/p_0.2/O2_-6.2_H_-10..csv
- SI/Nnetwork/Results/kdef_-10/Iin_-5/p_0.2/O2_-8.4_H_-3..csv
- SI/Nnetwork/Results/kdef_-10/Iin_-5/p_0.2/O2_-4.4_H_-11..csv
- SI/Nnetwork/Results/kdef_-10/Iin_-5/p_0.2/O2_-9.2_H_-3.5.csv
- SI/Nnetwork/Results/kdef_-10/Iin_-5/p_0.2/O2_-5.4_H_-7..csv
- SI/Nnetwork/Results/kdef_-10/Iin_-5/p_0.2/O2_-10.2_H_-2..csv
- SI/Nnetwork/Results/kdef_-10/Iin_-5/p_0.2/O2_-3.8_H_-7..csv
- SI/Nnetwork/Results/kdef_-10/Iin_-5/p_0.2/O2_-4.2_H_-11.5.csv
- SI/Nnetwork/Results/kdef_-10/Iin_-5/p_0.2/O2_-3.8_H_-10.5.csv
- SI/Nnetwork/Results/kdef_-10/Iin_-5/p_0.2/O2_-7._H_-5.5.csv
- SI/Nnetwork/Results/kdef_-10/Iin_-5/p_0.2/O2_-3._H_-8..csv
- SI/Nnetwork/Results/kdef_-10/Iin_-5/p_0.2/O2_-7.6_H_-7.5.csv
- SI/Nnetwork/Results/kdef_-10/Iin_-5/p_0.2/O2_-5.8_H_-5.5.csv
- SI/Nnetwork/Results/kdef_-10/Iin_-5/p_0.2/O2_-10.2_H_-8.5.csv
- SI/Nnetwork/Results/kdef_-10/Iin_-5/p_0.2/O2_-4.8_H_-4..csv
- SI/Nnetwork/Results/kdef_-10/Iin_-5/p_0.2/O2_-10.8_H_-9..csv
- SI/Nnetwork/Results/kdef_-10/Iin_-5/p_0.2/O2_-9.6_H_-8.5.csv
- SI/Nnetwork/Results/kdef_-10/Iin_-5/p_0.2/O2_-10.4_H_-2.5.csv
- SI/Nnetwork/Results/kdef_-10/Iin_-5/p_0.2/O2_-6._H_-10..csv
- SI/Nnetwork/Results/kdef_-10/Iin_-5/p_0.2/O2_-3.6_H_-9..csv
- SI/Nnetwork/Results/kdef_-10/Iin_-5/p_0.2/O2_-10.6_H_-7..csv
- SI/Nnetwork/Results/kdef_-10/Iin_-5/p_0.2/O2_-7.4_H_-4.5.csv
- SI/Nnetwork/Results/kdef_-10/Iin_-5/p_0.2/O2_-7.2_H_-4..csv
- SI/Nnetwork/Results/kdef_-10/Iin_-5/p_0.2/O2_-4._H_-3..csv
- SI/Nnetwork/Results/kdef_-10/Iin_-5/p_0.2/O2_-9.4_H_-6..csv
- SI/Nnetwork/Results/kdef_-10/Iin_-5/p_0.2/O2_-10.4_H_-12..csv
- SI/Nnetwork/Results/kdef_-10/Iin_-5/p_0.2/O2_-9.8_H_-4.5.csv
- SI/Nnetwork/Results/kdef_-10/Iin_-5/p_0.2/O2_-4.4_H_-2..csv
- SI/Nnetwork/Results/kdef_-10/Iin_-5/p_0.2/O2_-8.6_H_-11..csv
- SI/Nnetwork/Results/kdef_-10/Iin_-5/p_0.2/O2_-10._H_-4.5.csv
- SI/Nnetwork/Results/kdef_-10/Iin_-5/p_0.2/O2_-5.6_H_-9.5.csv
- SI/Nnetwork/Results/kdef_-10/Iin_-5/p_0.2/O2_-11.2_H_-11..csv
- SI/Nnetwork/Results/kdef_-10/Iin_-5/p_0.2/O2_-5._H_-6..csv
- SI/Nnetwork/Results/kdef_-10/Iin_-5/p_0.2/O2_-7.4_H_-9..csv
- SI/Nnetwork/Results/kdef_-10/Iin_-5/p_0.2/O2_-6.6_H_-10.5.csv
- SI/Nnetwork/Results/kdef_-10/Iin_-5/p_0.2/O2_-6.8_H_-6..csv
- SI/Nnetwork/Results/kdef_-10/Iin_-5/p_0.2/O2_-6.4_H_-12..csv
- SI/Nnetwork/Results/kdef_-10/Iin_-5/p_0.2/O2_-3.2_H_-6.5.csv
- SI/Nnetwork/Results/kdef_-10/Iin_-5/p_0.2/O2_-5.6_H_-3..csv
- SI/Nnetwork/Results/kdef_-10/Iin_-5/p_0.2/O2_-9.4_H_-11.5.csv
- SI/Nnetwork/Results/kdef_-10/Iin_-5/p_0.2/O2_-8.8_H_-2.5.csv
- SI/Nnetwork/Results/kdef_-10/Iin_-5/p_0.2/O2_-8.6_H_-7..csv
- SI/Nnetwork/Results/kdef_-10/Iin_-5/p_0.2/O2_-11._H_-2..csv
- SI/Nnetwork/Results/kdef_-10/Iin_-5/p_0.2/O2_-6._H_-9..csv
- SI/Nnetwork/Results/kdef_-10/Iin_-5/p_0.2/O2_-5.2_H_-6..csv
- SI/Nnetwork/Results/kdef_-10/Iin_-5/p_0.2/O2_-8.2_H_-2..csv
- SI/Nnetwork/Results/kdef_-10/Iin_-5/p_0.2/O2_-6.6_H_-8..csv
- SI/Nnetwork/Results/kdef_-10/Iin_-5/p_0.2/O2_-3._H_-11..csv
- SI/Nnetwork/Results/kdef_-10/Iin_-5/p_0.2/O2_-7.2_H_-11..csv
- SI/Nnetwork/Results/kdef_-10/Iin_-5/p_0.2/O2_-8.8_H_-9..csv
- SI/Nnetwork/Results/kdef_-10/Iin_-5/p_0.2/O2_-4.2_H_-6.5.csv
- SI/Nnetwork/Results/kdef_-10/Iin_-5/p_0.2/O2_-4._H_-12..csv
- SI/Nnetwork/Results/kdef_-10/Iin_-5/p_0.2/O2_-10.4_H_-10.5.csv
- SI/Nnetwork/Results/kdef_-10/Iin_-5/p_0.2/O2_-7.8_H_-10.5.csv
- SI/Nnetwork/Results/kdef_-10/Iin_-5/p_0.2/O2_-5.4_H_-10..csv
- SI/Nnetwork/Results/kdef_-10/Iin_-5/p_0.2/O2_-11.6_H_-7.5.csv
- SI/Nnetwork/Results/kdef_-10/Iin_-5/p_0.2/O2_-10._H_-7..csv
- SI/Nnetwork/Results/kdef_-10/Iin_-5/p_0.2/O2_-4.8_H_-3.5.csv
- SI/Nnetwork/Results/kdef_-10/Iin_-5/p_0.2/O2_-6.2_H_-8.5.csv
- SI/Nnetwork/Results/kdef_-10/Iin_-5/p_0.2/O2_-4._H_-2.5.csv
- SI/Nnetwork/Results/kdef_-10/Iin_-5/p_0.2/O2_-6.4_H_-2.5.csv
- SI/Nnetwork/Results/kdef_-10/Iin_-5/p_0.2/O2_-11.4_H_-6..csv
- SI/Nnetwork/Results/kdef_-10/Iin_-5/p_0.2/O2_-8._H_-4.5.csv
- SI/Nnetwork/Results/kdef_-10/Iin_-5/p_0.2/O2_-3.8_H_-3.5.csv
- SI/Nnetwork/Results/kdef_-10/Iin_-5/p_0.2/O2_-8.8_H_-12..csv
- SI/Nnetwork/Results/kdef_-10/Iin_-5/p_0.2/O2_-11.4_H_-4.5.csv
- SI/Nnetwork/Results/kdef_-10/Iin_-5/p_0.2/O2_-8.2_H_-7.5.csv
- SI/Nnetwork/Results/kdef_-10/Iin_-5/p_0.2/O2_-6.8_H_-9.5.csv
- SI/Nnetwork/Results/kdef_-10/Iin_-5/p_0.2/O2_-4.2_H_-2.5.csv
- SI/Nnetwork/Results/kdef_-10/Iin_-5/p_0.2/O2_-3.4_H_-8.5.csv
- SI/Nnetwork/Results/kdef_-10/Iin_-5/p_0.2/O2_-11.4_H_-7..csv
- SI/Nnetwork/Results/kdef_-10/Iin_-5/p_0.2/O2_-10._H_-6..csv
- SI/Nnetwork/Results/kdef_-10/Iin_-5/p_0.2/O2_-3.2_H_-2.5.csv
- SI/Nnetwork/Results/kdef_-10/Iin_-5/p_0.2/O2_-8.8_H_-6.5.csv
- SI/Nnetwork/Results/kdef_-10/Iin_-5/p_0.2/O2_-4.4_H_-8.5.csv
- SI/Nnetwork/Results/kdef_-10/Iin_-5/p_0.2/O2_-7.2_H_-11.5.csv
- SI/Nnetwork/Results/kdef_-10/Iin_-5/p_0.2/O2_-8.8_H_-8..csv
- SI/Nnetwork/Results/kdef_-10/Iin_-5/p_0.2/O2_-3.8_H_-7.5.csv
- SI/Nnetwork/Results/kdef_-10/Iin_-5/p_0.2/O2_-5.6_H_-10.5.csv
- SI/Nnetwork/Results/kdef_-10/Iin_-5/p_0.2/O2_-3.2_H_-12..csv
- SI/Nnetwork/Results/kdef_-10/Iin_-5/p_0.2/O2_-8.2_H_-3.5.csv
- SI/Nnetwork/Results/kdef_-10/Iin_-5/p_0.2/O2_-5.4_H_-11..csv
- SI/Nnetwork/Results/kdef_-10/Iin_-5/p_0.2/O2_-6._H_-8..csv
- SI/Nnetwork/Results/kdef_-10/Iin_-5/p_0.2/O2_-5.2_H_-7..csv
- SI/Nnetwork/Results/kdef_-10/Iin_-5/p_0.2/O2_-6.4_H_-6.5.csv
- SI/Nnetwork/Results/kdef_-10/Iin_-5/p_0.2/O2_-8.2_H_-3..csv
- SI/Nnetwork/Results/kdef_-10/Iin_-5/p_0.2/O2_-6.6_H_-9..csv
- SI/Nnetwork/Results/kdef_-10/Iin_-5/p_0.2/O2_-3._H_-10..csv
- SI/Nnetwork/Results/kdef_-10/Iin_-5/p_0.2/O2_-7.2_H_-10..csv
- SI/Nnetwork/Results/kdef_-10/Iin_-5/p_0.2/O2_-4.8_H_-7.5.csv
- SI/Nnetwork/Results/kdef_-10/Iin_-5/p_0.2/.DS_Store
- __MACOSX/SI/Nnetwork/Results/kdef_-10/Iin_-5/p_0.2/._.DS_Store
- SI/Nnetwork/Results/kdef_-10/Iin_-5/p_0.2/O2_-6.6_H_-5.5.csv
- SI/Nnetwork/Results/kdef_-10/Iin_-5/p_0.2/O2_-5.6_H_-2..csv
- SI/Nnetwork/Results/kdef_-10/Iin_-5/p_0.2/O2_-4._H_-6.5.csv
- SI/Nnetwork/Results/kdef_-10/Iin_-5/p_0.2/O2_-4.2_H_-12..csv
- SI/Nnetwork/Results/kdef_-10/Iin_-5/p_0.2/O2_-8.6_H_-6..csv
- SI/Nnetwork/Results/kdef_-10/Iin_-5/p_0.2/O2_-11._H_-3..csv
- SI/Nnetwork/Results/kdef_-10/Iin_-5/p_0.2/O2_-6.8_H_-7..csv
- SI/Nnetwork/Results/kdef_-10/Iin_-5/p_0.2/O2_-11.6_H_-3.5.csv
- SI/Nnetwork/Results/kdef_-10/Iin_-5/p_0.2/O2_-8.4_H_-9.5.csv
- SI/Nnetwork/Results/kdef_-10/Iin_-5/p_0.2/O2_-5._H_-7..csv
- SI/Nnetwork/Results/kdef_-10/Iin_-5/p_0.2/O2_-7.4_H_-8..csv
- SI/Nnetwork/Results/kdef_-10/Iin_-5/p_0.2/O2_-3.2_H_-11.5.csv
- SI/Nnetwork/Results/kdef_-10/Iin_-5/p_0.2/O2_-4.8_H_-10.5.csv
- SI/Nnetwork/Results/kdef_-10/Iin_-5/p_0.2/O2_-9.2_H_-5.5.csv
- SI/Nnetwork/Results/kdef_-10/Iin_-5/p_0.2/O2_-10.4_H_-6.5.csv
- SI/Nnetwork/Results/kdef_-10/Iin_-5/p_0.2/O2_-11.2_H_-10..csv
- SI/Nnetwork/Results/kdef_-10/Iin_-5/p_0.2/O2_-5._H_-10.5.csv
- SI/Nnetwork/Results/kdef_-10/Iin_-5/p_0.2/O2_-10.6_H_-5.5.csv
- SI/Nnetwork/Results/kdef_-10/Iin_-5/p_0.2/O2_-8.6_H_-10..csv
- SI/Nnetwork/Results/kdef_-10/Iin_-5/p_0.2/O2_-5._H_-9.5.csv
- SI/Nnetwork/Results/kdef_-10/Iin_-5/p_0.2/O2_-9.4_H_-7..csv
- SI/Nnetwork/Results/kdef_-10/Iin_-5/p_0.2/O2_-4.4_H_-3..csv
- SI/Nnetwork/Results/kdef_-10/Iin_-5/p_0.2/O2_-7.6_H_-3.5.csv
- SI/Nnetwork/Results/kdef_-10/Iin_-5/p_0.2/O2_-10.6_H_-6..csv
- SI/Nnetwork/Results/kdef_-10/Iin_-5/p_0.2/O2_-10.8_H_-9.5.csv
- SI/Nnetwork/Results/kdef_-10/Iin_-5/p_0.2/O2_-7.2_H_-5..csv
- SI/Nnetwork/Results/kdef_-10/Iin_-5/p_0.2/O2_-4._H_-2..csv
- SI/Nnetwork/Results/kdef_-10/Iin_-5/p_0.2/O2_-5.2_H_-4.5.csv
- SI/Nnetwork/Results/kdef_-10/Iin_-5/p_0.2/O2_-6._H_-11..csv
- SI/Nnetwork/Results/kdef_-10/Iin_-5/p_0.2/O2_-3.6_H_-8..csv
- SI/Nnetwork/Results/kdef_-10/Iin_-5/p_0.2/O2_-4.8_H_-5..csv
- SI/Nnetwork/Results/kdef_-10/Iin_-5/p_0.2/O2_-9._H_-11.5.csv
- SI/Nnetwork/Results/kdef_-10/Iin_-5/p_0.2/O2_-10.8_H_-8..csv
- SI/Nnetwork/Results/kdef_-10/Iin_-5/p_0.2/O2_-10.2_H_-3..csv
- SI/Nnetwork/Results/kdef_-10/Iin_-5/p_0.2/O2_-3.8_H_-6..csv
- SI/Nnetwork/Results/kdef_-10/Iin_-5/p_0.2/O2_-12._H_-8.5.csv
- SI/Nnetwork/Results/kdef_-10/Iin_-5/p_0.2/O2_-3._H_-9..csv
- SI/Nnetwork/Results/kdef_-10/Iin_-5/p_0.2/O2_-5.2_H_-6.5.csv
- SI/Nnetwork/Results/kdef_-10/Iin_-5/p_0.2/O2_-8.4_H_-2..csv
- SI/Nnetwork/Results/kdef_-10/Iin_-5/p_0.2/O2_-4.4_H_-10..csv
- SI/Nnetwork/Results/kdef_-10/Iin_-5/p_0.2/O2_-5.4_H_-6..csv
- SI/Nnetwork/Results/kdef_-10/Iin_-5/p_0.2/O2_-6.2_H_-11..csv
- SI/Nnetwork/Results/kdef_-10/Iin_-5/p_0.2/O2_-8.6_H_-11.5.csv
- SI/Nnetwork/Results/kdef_-10/Iin_-5/p_0.2/O2_-3.4_H_-10..csv
- SI/Nnetwork/Results/kdef_-10/Iin_-5/p_0.2/O2_-9.8_H_-2.5.csv
- SI/Nnetwork/Results/kdef_-10/Iin_-5/p_0.2/O2_-7.4_H_-12..csv
- SI/Nnetwork/Results/kdef_-10/Iin_-5/p_0.2/O2_-11.6_H_-10.5.csv
- SI/Nnetwork/Results/kdef_-10/Iin_-5/p_0.2/O2_-10._H_-2.5.csv
- SI/Nnetwork/Results/kdef_-10/Iin_-5/p_0.2/O2_-11.2_H_-6..csv
- SI/Nnetwork/Results/kdef_-10/Iin_-5/p_0.2/O2_-6._H_-4..csv
- SI/Nnetwork/Results/kdef_-10/Iin_-5/p_0.2/O2_-9.2_H_-7.5.csv
- SI/Nnetwork/Results/kdef_-10/Iin_-5/p_0.2/O2_-3.4_H_-10.5.csv
- SI/Nnetwork/Results/kdef_-10/Iin_-5/p_0.2/O2_-6.6_H_-5..csv
- SI/Nnetwork/Results/kdef_-10/Iin_-5/p_0.2/O2_-10.4_H_-4.5.csv
- SI/Nnetwork/Results/kdef_-10/Iin_-5/p_0.2/O2_-9.8_H_-12..csv
- SI/Nnetwork/Results/kdef_-10/Iin_-5/p_0.2/O2_-7.4_H_-2.5.csv
- SI/Nnetwork/Results/kdef_-10/Iin_-5/p_0.2/O2_-8.8_H_-4..csv
- SI/Nnetwork/Results/kdef_-10/Iin_-5/p_0.2/O2_-10._H_-12..csv
- SI/Nnetwork/Results/kdef_-10/Iin_-5/p_0.2/O2_-7.2_H_-8.5.csv
- SI/Nnetwork/Results/kdef_-10/Iin_-5/p_0.2/O2_-5.8_H_-3.5.csv
- SI/Nnetwork/Results/kdef_-10/Iin_-5/p_0.2/O2_-3._H_-8.5.csv
- SI/Nnetwork/Results/kdef_-10/Iin_-5/p_0.2/O2_-7._H_-3.5.csv
[truncated: 7,572 more entries]
