# Supplementary material for: Thermodynamics Underpinning the Microbial Community‐Level Nitrogen Energy Metabolism
Source: Environ Microbiol. 2025 Feb 16;27(2):e70055. doi: 10.1111/1462-2920.70055 (PMC11830459; doi:10.1111/1462-2920.70055)
Supplement: Supplementary file 1 — Data S1. [file EMI-27-e70055-s001.zip › SI/SI_Figure/SI_Figs.log]

This is e-pTeX, Version 3.14159265-p3.7.1-161114-2.6 (utf8.euc) (TeX Live 2017) (preloaded format=platex 2017.12.25)  27 DEC 2024 14:41
entering extended mode
 restricted \write18 enabled.
 file:line:error style messages enabled.
 %&-line parsing enabled.
**SI_Figs.tex
(./SI_Figs.tex
pLaTeX2e <2017/10/28>+3 (based on LaTeX2e <2017-04-15>)
Babel <3.15> and hyphenation patterns for 84 language(s) loaded.
(/usr/local/texlive/2017/texmf-dist/tex/latex/base/article.cls
Document Class: article 2014/09/29 v1.4h Standard LaTeX document class
(/usr/local/texlive/2017/texmf-dist/tex/latex/base/size12.clo
File: size12.clo 2014/09/29 v1.4h Standard LaTeX file (size option)
)
\c@part=\count82
\c@section=\count83
\c@subsection=\count84
\c@subsubsection=\count85
\c@paragraph=\count86
\c@subparagraph=\count87
\c@figure=\count88
\c@table=\count89
\abovecaptionskip=\skip41
\belowcaptionskip=\skip42
\bibindent=\dimen118
)
(/usr/local/texlive/2017/texmf-dist/tex/latex/setspace/setspace.sty
Package: setspace 2011/12/19 v6.7a set line spacing
)
(/usr/local/texlive/2017/texmf-dist/tex/latex/graphics/graphicx.sty
Package: graphicx 2017/06/01 v1.1a Enhanced LaTeX Graphics (DPC,SPQR)

(/usr/local/texlive/2017/texmf-dist/tex/latex/graphics/keyval.sty
Package: keyval 2014/10/28 v1.15 key=value parser (DPC)
\KV@toks@=\toks15
)
(/usr/local/texlive/2017/texmf-dist/tex/latex/graphics/graphics.sty
Package: graphics 2017/06/25 v1.2c Standard LaTeX Graphics (DPC,SPQR)

(/usr/local/texlive/2017/texmf-dist/tex/latex/graphics/trig.sty
Package: trig 2016/01/03 v1.10 sin cos tan (DPC)
)
(/usr/local/texlive/2017/texmf-dist/tex/latex/graphics-cfg/graphics.cfg
File: graphics.cfg 2016/06/04 v1.11 sample graphics configuration
)
Package graphics Info: Driver file: dvipdfmx.def on input line 99.

(/usr/local/texlive/2017/texmf-dist/tex/latex/graphics-def/dvipdfmx.def
File: dvipdfmx.def 2017/06/24 v5.0g Graphics/color driver for dvipdfmx
))
\Gin@req@height=\dimen119
\Gin@req@width=\dimen120
)
(/usr/local/texlive/2017/texmf-dist/tex/latex/amsfonts/amssymb.sty
Package: amssymb 2013/01/14 v3.01 AMS font symbols

(/usr/local/texlive/2017/texmf-dist/tex/latex/amsfonts/amsfonts.sty
Package: amsfonts 2013/01/14 v3.01 Basic AMSFonts support
\@emptytoks=\toks16
\symAMSa=\mathgroup4
\symAMSb=\mathgroup5
LaTeX Font Info:    Overwriting math alphabet `\mathfrak' in version `bold'
(Font)                  U/euf/m/n --> U/euf/b/n on input line 106.
))
(/usr/local/texlive/2017/texmf-dist/tex/latex/oberdiek/epstopdf.sty
Package: epstopdf 2016/05/15 v2.6 Conversion with epstopdf on the fly (HO)

(/usr/local/texlive/2017/texmf-dist/tex/latex/oberdiek/epstopdf-base.sty
Package: epstopdf-base 2016/05/15 v2.6 Base part for package epstopdf

(/usr/local/texlive/2017/texmf-dist/tex/generic/oberdiek/infwarerr.sty
Package: infwarerr 2016/05/16 v1.4 Providing info/warning/error messages (HO)
)
(/usr/local/texlive/2017/texmf-dist/tex/latex/oberdiek/grfext.sty
Package: grfext 2016/05/16 v1.2 Manage graphics extensions (HO)

(/usr/local/texlive/2017/texmf-dist/tex/generic/oberdiek/kvdefinekeys.sty
Package: kvdefinekeys 2016/05/16 v1.4 Define keys (HO)

(/usr/local/texlive/2017/texmf-dist/tex/generic/oberdiek/ltxcmds.sty
Package: ltxcmds 2016/05/16 v1.23 LaTeX kernel commands for general use (HO)
)))
(/usr/local/texlive/2017/texmf-dist/tex/latex/oberdiek/kvoptions.sty
Package: kvoptions 2016/05/16 v3.12 Key value format for package options (HO)

(/usr/local/texlive/2017/texmf-dist/tex/generic/oberdiek/kvsetkeys.sty
Package: kvsetkeys 2016/05/16 v1.17 Key value parser (HO)

(/usr/local/texlive/2017/texmf-dist/tex/generic/oberdiek/etexcmds.sty
Package: etexcmds 2016/05/16 v1.6 Avoid name clashes with e-TeX commands (HO)

(/usr/local/texlive/2017/texmf-dist/tex/generic/oberdiek/ifluatex.sty
Package: ifluatex 2016/05/16 v1.4 Provides the ifluatex switch (HO)
Package ifluatex Info: LuaTeX not detected.
)
Package etexcmds Info: Could not find \expanded.
(etexcmds)             That can mean that you are not using pdfTeX 1.50 or
(etexcmds)             that some package has redefined \expanded.
(etexcmds)             In the latter case, load this package earlier.
)))
(/usr/local/texlive/2017/texmf-dist/tex/generic/oberdiek/pdftexcmds.sty
Package: pdftexcmds 2017/03/19 v0.25 Utility functions of pdfTeX for LuaTeX (HO
)

(/usr/local/texlive/2017/texmf-dist/tex/generic/oberdiek/ifpdf.sty
Package: ifpdf 2017/03/15 v3.2 Provides the ifpdf switch
)
Package pdftexcmds Info: LuaTeX not detected.
Package pdftexcmds Info: pdfTeX >= 1.30 not detected.
Package pdftexcmds Info: \pdf@primitive is available.
Package pdftexcmds Info: \pdf@ifprimitive is available.
Package pdftexcmds Info: \pdfdraftmode not found.
)

Package epstopdf Warning: Drivers other than `pdftex' and `luatex' are not supp
orted.

)) (/usr/local/texlive/2017/texmf-dist/tex/latex/amsmath/amsmath.sty
Package: amsmath 2017/09/02 v2.17a AMS math features
\@mathmargin=\skip43

For additional information on amsmath, use the `?' option.
(/usr/local/texlive/2017/texmf-dist/tex/latex/amsmath/amstext.sty
Package: amstext 2000/06/29 v2.01 AMS text

(/usr/local/texlive/2017/texmf-dist/tex/latex/amsmath/amsgen.sty
File: amsgen.sty 1999/11/30 v2.0 generic functions
\@emptytoks=\toks17
\ex@=\dimen121
))
(/usr/local/texlive/2017/texmf-dist/tex/latex/amsmath/amsbsy.sty
Package: amsbsy 1999/11/29 v1.2d Bold Symbols
\pmbraise@=\dimen122
)
(/usr/local/texlive/2017/texmf-dist/tex/latex/amsmath/amsopn.sty
Package: amsopn 2016/03/08 v2.02 operator names
)
\inf@bad=\count90
LaTeX Info: Redefining \frac on input line 213.
\uproot@=\count91
\leftroot@=\count92
LaTeX Info: Redefining \overline on input line 375.
\classnum@=\count93
\DOTSCASE@=\count94
LaTeX Info: Redefining \ldots on input line 472.
LaTeX Info: Redefining \dots on input line 475.
LaTeX Info: Redefining \cdots on input line 596.
\Mathstrutbox@=\box42
\strutbox@=\box43
\big@size=\dimen123
LaTeX Font Info:    Redeclaring font encoding OML on input line 712.
LaTeX Font Info:    Redeclaring font encoding OMS on input line 713.
\macc@depth=\count95
\c@MaxMatrixCols=\count96
\dotsspace@=\muskip10
\c@parentequation=\count97
\dspbrk@lvl=\count98
\tag@help=\toks18
\row@=\count99
\column@=\count100
\maxfields@=\count101
\andhelp@=\toks19
\eqnshift@=\dimen124
\alignsep@=\dimen125
\tagshift@=\dimen126
\tagwidth@=\dimen127
\totwidth@=\dimen128
\lineht@=\dimen129
\@envbody=\toks20
\multlinegap=\skip44
\multlinetaggap=\skip45
\mathdisplay@stack=\toks21
LaTeX Info: Redefining \[ on input line 2817.
LaTeX Info: Redefining \] on input line 2818.
)
(/usr/local/texlive/2017/texmf-dist/tex/latex/natbib/natbib.sty
Package: natbib 2010/09/13 8.31b (PWD, AO)
\bibhang=\skip46
\bibsep=\skip47
LaTeX Info: Redefining \cite on input line 694.
\c@NAT@ctr=\count102
)
(/usr/local/texlive/2017/texmf-dist/tex/latex/tools/bm.sty
Package: bm 2017/01/16 v1.2c Bold Symbol Support (DPC/FMi)
\symboldoperators=\mathgroup6
\symboldletters=\mathgroup7
\symboldsymbols=\mathgroup8
LaTeX Font Info:    Redeclaring math alphabet \mathbf on input line 141.
LaTeX Info: Redefining \bm on input line 207.
)
(/usr/local/texlive/2017/texmf-dist/tex/platex/base/ascmac.sty
Package: ascmac 2017/12/17 v2.0f ascmac wrapper (community edition) 

(/usr/local/texlive/2017/texmf-dist/tex/platex/base/tascmac.sty
Package: tascmac 2017/12/17 v2.0f ascmac package (community edition) 
\@savetbaselineshift=\dimen130
\@saveybaselineshift=\dimen131
\scb@x=\box44
\scscb@x=\box45
\@bw=\dimen132
\@nbox=\box46
\@nbody=\box47
\@scw=\dimen133
\@itemh=\dimen134
\@iboxpos=\toks22
\@iboxstr=\box48
\@bwsp=\box49
\@@bwsp=\box50
\@bcal=\count103
\shaderule=\dimen135
))
(/usr/local/texlive/2017/texmf-dist/tex/latex/txfonts/txfonts.sty
Package: txfonts 2008/01/22 v3.2.1
LaTeX Font Info:    Redeclaring symbol font `operators' on input line 21.
LaTeX Font Info:    Overwriting symbol font `operators' in version `normal'
(Font)                  OT1/cmr/m/n --> OT1/txr/m/n on input line 21.
LaTeX Font Info:    Overwriting symbol font `operators' in version `bold'
(Font)                  OT1/cmr/bx/n --> OT1/txr/m/n on input line 21.
LaTeX Font Info:    Overwriting symbol font `operators' in version `bold'
(Font)                  OT1/txr/m/n --> OT1/txr/bx/n on input line 22.
\symitalic=\mathgroup9
LaTeX Font Info:    Overwriting symbol font `italic' in version `bold'
(Font)                  OT1/txr/m/it --> OT1/txr/bx/it on input line 26.
LaTeX Font Info:    Redeclaring math alphabet \mathbf on input line 29.
LaTeX Font Info:    Redeclaring math alphabet \mathit on input line 30.
LaTeX Font Info:    Overwriting math alphabet `\mathit' in version `normal'
(Font)                  OT1/cmr/m/it --> OT1/txr/m/it on input line 30.
LaTeX Font Info:    Overwriting math alphabet `\mathit' in version `bold'
(Font)                  OT1/cmr/bx/it --> OT1/txr/m/it on input line 30.
LaTeX Font Info:    Overwriting math alphabet `\mathit' in version `bold'
(Font)                  OT1/txr/m/it --> OT1/txr/bx/it on input line 31.
LaTeX Font Info:    Redeclaring math alphabet \mathsf on input line 40.
LaTeX Font Info:    Overwriting math alphabet `\mathsf' in version `normal'
(Font)                  OT1/cmss/m/n --> OT1/txss/m/n on input line 40.
LaTeX Font Info:    Overwriting math alphabet `\mathsf' in version `bold'
(Font)                  OT1/cmss/bx/n --> OT1/txss/m/n on input line 40.
LaTeX Font Info:    Overwriting math alphabet `\mathsf' in version `bold'
(Font)                  OT1/txss/m/n --> OT1/txss/b/n on input line 41.
LaTeX Font Info:    Redeclaring math alphabet \mathtt on input line 50.
LaTeX Font Info:    Overwriting math alphabet `\mathtt' in version `normal'
(Font)                  OT1/cmtt/m/n --> OT1/txtt/m/n on input line 50.
LaTeX Font Info:    Overwriting math alphabet `\mathtt' in version `bold'
(Font)                  OT1/cmtt/m/n --> OT1/txtt/m/n on input line 50.
LaTeX Font Info:    Overwriting math alphabet `\mathtt' in version `bold'
(Font)                  OT1/txtt/m/n --> OT1/txtt/b/n on input line 51.
LaTeX Font Info:    Redeclaring symbol font `letters' on input line 58.
LaTeX Font Info:    Overwriting symbol font `letters' in version `normal'
(Font)                  OML/cmm/m/it --> OML/txmi/m/it on input line 58.
LaTeX Font Info:    Overwriting symbol font `letters' in version `bold'
(Font)                  OML/cmm/b/it --> OML/txmi/m/it on input line 58.
LaTeX Font Info:    Overwriting symbol font `letters' in version `bold'
(Font)                  OML/txmi/m/it --> OML/txmi/bx/it on input line 59.
\symlettersA=\mathgroup10
LaTeX Font Info:    Overwriting symbol font `lettersA' in version `bold'
(Font)                  U/txmia/m/it --> U/txmia/bx/it on input line 67.
LaTeX Font Info:    Redeclaring math alphabet \mathfrak on input line 70.
LaTeX Font Info:    Redeclaring symbol font `symbols' on input line 77.
LaTeX Font Info:    Overwriting symbol font `symbols' in version `normal'
(Font)                  OMS/cmsy/m/n --> OMS/txsy/m/n on input line 77.
LaTeX Font Info:    Overwriting symbol font `symbols' in version `bold'
(Font)                  OMS/cmsy/b/n --> OMS/txsy/m/n on input line 77.
LaTeX Font Info:    Overwriting symbol font `symbols' in version `bold'
(Font)                  OMS/txsy/m/n --> OMS/txsy/bx/n on input line 78.
LaTeX Font Info:    Redeclaring symbol font `AMSa' on input line 93.
LaTeX Font Info:    Overwriting symbol font `AMSa' in version `normal'
(Font)                  U/msa/m/n --> U/txsya/m/n on input line 93.
LaTeX Font Info:    Overwriting symbol font `AMSa' in version `bold'
(Font)                  U/msa/m/n --> U/txsya/m/n on input line 93.
LaTeX Font Info:    Overwriting symbol font `AMSa' in version `bold'
(Font)                  U/txsya/m/n --> U/txsya/bx/n on input line 94.
LaTeX Font Info:    Redeclaring symbol font `AMSb' on input line 102.
LaTeX Font Info:    Overwriting symbol font `AMSb' in version `normal'
(Font)                  U/msb/m/n --> U/txsyb/m/n on input line 102.
LaTeX Font Info:    Overwriting symbol font `AMSb' in version `bold'
(Font)                  U/msb/m/n --> U/txsyb/m/n on input line 102.
LaTeX Font Info:    Overwriting symbol font `AMSb' in version `bold'
(Font)                  U/txsyb/m/n --> U/txsyb/bx/n on input line 103.
\symsymbolsC=\mathgroup11
LaTeX Font Info:    Overwriting symbol font `symbolsC' in version `bold'
(Font)                  U/txsyc/m/n --> U/txsyc/bx/n on input line 113.
LaTeX Font Info:    Redeclaring symbol font `largesymbols' on input line 120.
LaTeX Font Info:    Overwriting symbol font `largesymbols' in version `normal'
(Font)                  OMX/cmex/m/n --> OMX/txex/m/n on input line 120.
LaTeX Font Info:    Overwriting symbol font `largesymbols' in version `bold'
(Font)                  OMX/cmex/m/n --> OMX/txex/m/n on input line 120.
LaTeX Font Info:    Overwriting symbol font `largesymbols' in version `bold'
(Font)                  OMX/txex/m/n --> OMX/txex/bx/n on input line 121.
\symlargesymbolsA=\mathgroup12
LaTeX Font Info:    Overwriting symbol font `largesymbolsA' in version `bold'
(Font)                  U/txexa/m/n --> U/txexa/bx/n on input line 129.
LaTeX Info: Redefining \not on input line 1043.
)
(/usr/local/texlive/2017/texmf-dist/tex/latex/lineno/lineno.sty
Package: lineno 2005/11/02 line numbers on paragraphs v4.41
\linenopenalty=\count104
\output=\toks23
\linenoprevgraf=\count105
\linenumbersep=\dimen136
\linenumberwidth=\dimen137
\c@linenumber=\count106
\c@pagewiselinenumber=\count107
\c@LN@truepage=\count108
\c@internallinenumber=\count109
\c@internallinenumbers=\count110
\quotelinenumbersep=\dimen138
\bframerule=\dimen139
\bframesep=\dimen140
\bframebox=\box51
LaTeX Info: Redefining \\ on input line 3056.
)
(/usr/local/texlive/2017/texmf-dist/tex/latex/graphics/color.sty
Package: color 2016/07/10 v1.1e Standard LaTeX Color (DPC)

(/usr/local/texlive/2017/texmf-dist/tex/latex/graphics-cfg/color.cfg
File: color.cfg 2016/01/02 v1.6 sample color configuration
)
Package color Info: Driver file: dvips.def on input line 147.

(/usr/local/texlive/2017/texmf-dist/tex/latex/graphics-def/dvips.def
File: dvips.def 2017/06/20 v3.1d Graphics/color driver for dvips
)
(/usr/local/texlive/2017/texmf-dist/tex/latex/graphics/dvipsnam.def
File: dvipsnam.def 2016/06/17 v3.0m Driver-dependent file (DPC,SPQR)
))
(./SI_Figs.aux)
\openout1 = `SI_Figs.aux'.

LaTeX Font Info:    Checking defaults for OML/txmi/m/it on input line 38.
LaTeX Font Info:    Try loading font information for OML+txmi on input line 38.


(/usr/local/texlive/2017/texmf-dist/tex/latex/txfonts/omltxmi.fd
File: omltxmi.fd 2000/12/15 v3.1
)
LaTeX Font Info:    ... okay on input line 38.
LaTeX Font Info:    Checking defaults for T1/cmr/m/n on input line 38.
LaTeX Font Info:    ... okay on input line 38.
LaTeX Font Info:    Checking defaults for OT1/cmr/m/n on input line 38.
LaTeX Font Info:    ... okay on input line 38.
LaTeX Font Info:    Checking defaults for OMS/txsy/m/n on input line 38.
LaTeX Font Info:    Try loading font information for OMS+txsy on input line 38.


(/usr/local/texlive/2017/texmf-dist/tex/latex/txfonts/omstxsy.fd
File: omstxsy.fd 2000/12/15 v3.1
)
LaTeX Font Info:    ... okay on input line 38.
LaTeX Font Info:    Checking defaults for OMX/txex/m/n on input line 38.
LaTeX Font Info:    Try loading font information for OMX+txex on input line 38.


(/usr/local/texlive/2017/texmf-dist/tex/latex/txfonts/omxtxex.fd
File: omxtxex.fd 2000/12/15 v3.1
)
LaTeX Font Info:    ... okay on input line 38.
LaTeX Font Info:    Checking defaults for U/txexa/m/n on input line 38.
LaTeX Font Info:    Try loading font information for U+txexa on input line 38.

(/usr/local/texlive/2017/texmf-dist/tex/latex/txfonts/utxexa.fd
File: utxexa.fd 2000/12/15 v3.1
)
LaTeX Font Info:    ... okay on input line 38.
LaTeX Font Info:    Checking defaults for JY1/mc/m/n on input line 38.
LaTeX Font Info:    ... okay on input line 38.
LaTeX Font Info:    Checking defaults for JT1/mc/m/n on input line 38.
LaTeX Font Info:    ... okay on input line 38.

(I search kanjifont definition file: . . ) (I search font definition file: . .
. . . . . )
LaTeX Font Info:    Try loading font information for OT1+txr on input line 38.
 (/usr/local/texlive/2017/texmf-dist/tex/latex/txfonts/ot1txr.fd
File: ot1txr.fd 2000/12/15 v3.1
)
File: Supplementary_Figure_1.eps Graphic file (type eps)

<Supplementary_Figure_1.eps>
LaTeX Font Info:    Try loading font information for U+txsya on input line 57.

(/usr/local/texlive/2017/texmf-dist/tex/latex/txfonts/utxsya.fd
File: utxsya.fd 2000/12/15 v3.1
)
LaTeX Font Info:    Try loading font information for U+txsyb on input line 57.

(/usr/local/texlive/2017/texmf-dist/tex/latex/txfonts/utxsyb.fd
File: utxsyb.fd 2000/12/15 v3.1
)
LaTeX Font Info:    Try loading font information for U+txmia on input line 57.

(/usr/local/texlive/2017/texmf-dist/tex/latex/txfonts/utxmia.fd
File: utxmia.fd 2000/12/15 v3.1
)
LaTeX Font Info:    Try loading font information for U+txsyc on input line 57.

(/usr/local/texlive/2017/texmf-dist/tex/latex/txfonts/utxsyc.fd
File: utxsyc.fd 2000/12/15 v3.1
)
File: Supplementary_Figure_2.eps Graphic file (type eps)

<Supplementary_Figure_2.eps>
File: Supplementary_Figure_3.eps Graphic file (type eps)
 <Supplementary_Figure_3.eps> [1] [2] [3]
(./SI_Figs.aux) )
(\end occurred when \ifx on line 161 was incomplete) 
Here is how much of TeX's memory you used:
 3357 strings out of 493643
 44513 string characters out of 6148756
 102366 words of memory out of 5000000
 6857 multiletter control sequences out of 15000+600000
 21527 words of font info for 76 fonts, out of 8000000 for 9000
 929 hyphenation exceptions out of 8191
 42i,7n,26p,501b,328s stack positions out of 5000i,500n,10000p,200000b,80000s

Output written on SI_Figs.dvi (3 pages, 2864 bytes).
