# Supplementary material for: Thermodynamics Underpinning the Microbial Community‐Level Nitrogen Energy Metabolism
Source: Environ Microbiol. 2025 Feb 16;27(2):e70055. doi: 10.1111/1462-2920.70055 (PMC11830459; doi:10.1111/1462-2920.70055)
Supplement: Supplementary file 1 — Data S1. [file EMI-27-e70055-s001.zip › SI/SI_Figure/SI_Figs.aux]

\relax 
\@writefile{lof}{\contentsline {figure}{\numberline {1}{\ignorespaces Steady-state concentrations of nitrogen species at various oxygen concentrations and pH levels. The gray areas indicate concentrations below $10^{-12}$ M. $p = 0.2$, $k_{def} = 10^{0}$, $I = 10^{-5}$, $D = 10^{-3}$, and $T = 288$K }}{1}}
\@writefile{lof}{\contentsline {figure}{\numberline {2}{\ignorespaces  Steady state response of nitrogen species concentrations to variations in hydrogen ion concentration (a), oxygen concentration (b), and ammonia influx (c). (a) [O$_2$] = $10^{-8}$ and $I = 10^{-3}$, (b) [H$^+$] = $10^{-6}$ and $I = 10^{-3}$, (c) [O$_2$] = $10^{-4}$ and [H$^+$] = $10^{-6}$. Other parameter values are $p = 0.2$, $k_{\text  {def}} = 10^{0}$, $D = 10^{-3}$, and $T = 288$. }}{2}}
\@writefile{lof}{\contentsline {figure}{\numberline {3}{\ignorespaces  Distribution of the steady-state power generation $P_i = -\Delta _rG_i \times r_i$ for 988 reactions. (a) [O$_2$] = $10^{-3}$ M, (b) pH = 8. Other parameter values are $I = 10^{-3}$, $p = 0.2$, $k_{\text  {def}} = 10^{-10}$, $D = 10^{-3}$, and $T = 288$ K. }}{3}}
