# Supplementary material for: Thermodynamics Underpinning the Microbial Community‐Level Nitrogen Energy Metabolism
Source: Environ Microbiol. 2025 Feb 16;27(2):e70055. doi: 10.1111/1462-2920.70055 (PMC11830459; doi:10.1111/1462-2920.70055)
Supplement: Supplementary file 1 — Data S1. [file EMI-27-e70055-s001.zip › SI/SI_Figure/SI_Figs.tex]

\documentclass[12pt]{article}
\usepackage[doublespacing]{setspace}
\usepackage[dvipdfm]{graphicx}
\usepackage{amssymb}
\usepackage{epstopdf}
\usepackage{amsmath}
\usepackage[square, comma]{natbib}
\usepackage{bm}
\usepackage{ascmac}
\usepackage{txfonts}
\usepackage[left]{lineno}
\usepackage{color}

%\noproofreadmark  % 最終原稿のときに有効化する
%\usepackage[dvipdfm]{graphicx}

%\MidlineHeight=0.5ex
%\UMOlineThickness=0.2ex % お好みで決める


\newcommand{\folder}{/Users/seto/latex/radioactive/Fig/}
\newcommand{\Tab}[1]{Table \ref{#1}}
\newcommand{\Eq}[1]{Eq. (\ref{#1})}   
\newcommand{\Fig}[1]{Figure \ref{#1}}
\newcommand{\Figg}[1]{Fig. \ref{#1}}
\newcommand{\Sec}[1]{Section \ref{#1}}
\newcommand{\m}[1]{$^{-#1}$}
  
%\setlength{\textwidth}{\fullwidth}
%\setlength{\textheight}{40\baselineskip}
%\addtolength{\textheight}{\topskip}
\setlength{\voffset}{-30pt}
%\setlength{\topmargin}{20pt}
%\setlength{\headheight}{10pt}
%\setlength{\headsep}{10pt}


\begin{document}

\pagestyle{empty}

%_/_/_/_/_/_/_/_/_/_/_/_/_/_/_/_/_/_/_/_/_/_/_/_/_/_/_/_/_/_/_/_/_/_/_/_/_/_/_/_/_/_/_/_/_/_/_/_/_/_/_/_/_/_/_/_/_/_/_/_/_/_/
%
% Figures
%
%_/_/_/_/_/_/_/_/_/_/_/_/_/_/_/_/_/_/_/_/_/_/_/_/_/_/_/_/_/_/_/_/_/_/_/_/_/_/_/_/_/_/_/_/_/_/_/_/_/_/_/_/_/_/_/_/_/_/_/_/_/_/


%--------------------------- Figure 1 ----------------------------

\begin{figure}[p]
	Supplementary Figure 1
	\begin{center}
			\includegraphics[scale=0.2]{Supplementary_Figure_1.eps}
	\end{center}
	\caption{Steady-state concentrations of nitrogen species at various oxygen concentrations and pH levels. The gray areas indicate concentrations below $10^{-12}$ M. $p = 0.2$, $k_{def} = 10^{0}$, $I = 10^{-5}$, $D = 10^{-3}$, and $T = 288$K
}
\end{figure}

\begin{figure}[p]
	Supplementary Figure 2
	\begin{center}
			\includegraphics[scale=0.2]{Supplementary_Figure_2.eps}
	\end{center}
	\caption{
	Steady state response of nitrogen species concentrations to variations in hydrogen ion concentration (a), oxygen concentration (b), and ammonia influx (c). (a) [O$_2$] = $10^{-8}$ and $I = 10^{-3}$, (b) [H$^+$] = $10^{-6}$ and $I = 10^{-3}$, (c) [O$_2$] = $10^{-4}$ and [H$^+$] = $10^{-6}$. Other parameter values are $p = 0.2$, $k_{\text{def}} = 10^{0}$, $D = 10^{-3}$, and $T = 288$.
}
\end{figure}

\begin{figure}[p]
	Supplementary Figure 3
	\begin{center}
			\includegraphics[scale=0.2]{Supplementary_Figure_3.eps}
	\end{center}
	\caption{
	Distribution of the steady-state power generation $P_i = -\Delta_rG_i \times r_i$ for 988 reactions. (a) [O$_2$] = $10^{-3}$ M, (b) pH = 8. Other parameter values are $I = 10^{-3}$, $p = 0.2$, $k_{\text{def}} = 10^{-10}$, $D = 10^{-3}$, and $T = 288$ K.
}
\end{figure}


{\if0
\fi}
\end{document}
