# Supplementary material for: Thermodynamics Underpinning the Microbial Community‐Level Nitrogen Energy Metabolism
Source: Environ Microbiol. 2025 Feb 16;27(2):e70055. doi: 10.1111/1462-2920.70055 (PMC11830459; doi:10.1111/1462-2920.70055)
Supplement: Supplementary file 1 — Data S1. [file EMI-27-e70055-s001.zip › SI/README/README.md]

***
#Hierarchical Structure within the Nnetwork Directory
***

```text
yourdirectory/Nnetwork
│
├── Data 
│   ├── DfG0.csv
│   ├── N_reactions.csv
│   ├── N_reactions_not_half.csv
│   └── REDOXlist 
│           ├── REDOXlist.csv
│           ├── REDOXlist_Text.csv
│           ├── REDOXlist_kdef.csv
│           ├── divdata_all.csv
│           └── edges_all.csv
│
├── Programs
│   ├── 0_Make_Redox_reaction_List.nb
│   ├── 1_Preparation.nb
│   ├── 2_err_response.nb
│   ├── 3_time_constrained_response.nb
│   ├── 4_SS_export.nb
│   ├── 5_SS_visualize.nb
│   ├── Fig_2a.nb
│   ├── Fig_3b.nb
│   ├── Fig_S2.nb
│   ├── Fig_S3.nb
│   ├── Functions_X.nb
│   ├── Functions_1.nb
│   ├── Functions_2.nb
│   └── Functions_3.nb
│
└── Results
    └── kdef_XX
        └── Iin_YY
              └── p_ZZ
```

***
# Description of Each Directory and File
***

## Data
***
<font color="Red">All CSV files in this directory are used as input data. These files are processed by `../Programs/0_Make_Redox_reaction_List.nb`.</font>
***
  * #### N_reactions.csv
      * Each line contains a string of half-reactions. It is acceptable to include overall redox reactions and blank lines.
      * If the first character of a line is "#", it is treated as a comment.
      * Insert a space between stoichiometric numbers and chemical formulas; spaces should also be inserted before and after the "+" sign and the "<->" sign, which denotes reversible reactions. Even if the stoichiometric number is 1, it should not be omitted but explicitly noted. Failure to adhere to these rules will result in errors during the execution of `0_Make_Redox_reaction_List.nb`.
      * `0_Make_Redox_reaction_List.nb` extracts only those half-reactions that include the electron denoted by "e" from this file and returns all possible overall redox reactions. Reactions that do not include "e" are ignored.
      * The script first splits the reaction formula at the "<->" position. Each split segment is further divided at the "+" positions, creating a list of sets of stoichiometric numbers and chemical species.
      * Any string can be used as a symbol for chemical species; however, using symbols like "+", "-", "=" will cause an error. If it is necessary to include valence information in the string, using notations like "NH4p1" is recommended.
      * The symbols for chemical species are used to reference the standard Gibbs energy change of formation for that species from the "DfG0.csv" file. Therefore, the strings for chemical species in this file and "DfG0.csv" must be identical.

  * #### N_reactions_not_half.csv
      * Add reactions that are not derived from the half-reactions in `N_reactions.csv` but involve nitrogen species dynamics to this file. Leave blank if there are no such reactions.
      * The notation in the file should follow the same guidelines as `N_reactions.csv`.

  * #### DfG.csv
     * This table summarizes the chemical species appearing in both `N_reactions.csv` and `N_reactions_not_half.csv`, along with their standard Gibbs energy change of formation. Enter the string of the chemical species in the first column, their state in the second column, and the numerical value of the standard Gibbs energy of formation in the third column. Columns beyond the third are not used in processing and can be used freely for remarks and other notes.

 ***
* #### REDOXlist
  ***
  <font color="Red">This directory stores CSV files exported from `../Programs/0_Make_Redox_reaction_List.nb`. The files `REDOXlist_kdef.csv` or `REDOXlist.csv` within this directory are imported and processed by `../Programs/1_Preparation.nb` for further analysis.</font>
  ***
  * #### REDOXlist.csv
     * This file contains detailed reaction information formatted for processing in the Wolfram Language, as outlined in the table below. Columns 4, 12, and 13 contain additional data that is not utilized in this study. This list contains partial blanks because some reactions do not involve electron transfer and therefore lack information related to electron exchange.
     
      | Column | Description |
      | --- | --- |
      | 1 | Redox or acid-base reaction |
      | 2 | Number of electrons transferred (if applicable) |
      | 3 | ΔrGº (kJ/mol-N) |
      | 4 | ΔrGºe (kJ/mol-e) (if applicable) |
      | 5 | Forward reaction rate |
      | 6 | Reverse reaction rate |
      | 7 | Forward reaction rate constant |
      | 8 | Reverse reaction rate constant |
      | 9 | ΔrG |
      | 10 | Edge of forward reaction |
      | 11 | Edge of reverse reaction |
      | 12 | Proportion of each nitrogen species in forward reaction flow |
      | 13 | Proportion of each nitrogen species in reverse reaction flow |
  
  * #### REDOXlist_kdef.csv
      * This file modifies `REDOXlist.csv` by replacing columns 7 and 8 with `kdef` (a constant) to simulate scenarios where reaction rates are unaffected by thermodynamic factors, using identical rate constants for all reactions. This list contains partial blanks because some reactions do not involve electron transfer and therefore lack information related to electron exchange.

  * #### REDOXlist_Text.csv
      * Converts `REDOXlist.csv` into more standard notation for chemical equations and functions. The table below details the format and content. This list contains partial blanks because some reactions do not involve electron transfer and therefore lack information related to electron exchange.
      
      | Column | Description |
      | --- | --- |
      | 1 | Redox and acid-base reaction |
      | 2 | Oxidation reaction (if applicable)  |
      | 3 | Reduction reaction (if applicable)  |
      | 4 | Number of electrons moved (if applicable)  |
      | 5 | ΔrGº (kJ/mol-N) |
      | 6 | ΔrGºe (kJ/mol-e)  (if applicable) |
      | 7 | Forward reaction rate |
      | 8 | Reverse reaction rate constant |
      | 9 | ΔrG |
  
  * #### divdata_all.csv
      * Contains `divdata` for 988 reactions, which includes detailed reaction dynamics data. For function specifics of `divdata`, see `../Programs/Functions_0.nb`.
  
  * #### edges_all.csv
      * Details the proportion of each nitrogen species involved in the flow of 988 reactions. Although this file is created, this file is not utilized in the current study.

***
## Programs
***
<font color="Red">This directory contains Mathematica notebooks written in the Wolfram Language. These notebooks were created using Mathematica 12. Each notebook is designed for specific steps or processes, and should be executed in numerical order as indicated by the numbers at the beginning of the file names.</font>
*** 
  * ### 0_Make_Redox_reaction_List.nb
    This notebook creates each file in `../Data/REDOXlist`.
       
      1. Specify the absolute path of the Nnetwork directory as the string `dir` and execute the `Functions_0.nb` where functions are defined.
       
      2. Import `N_reactions.csv`, combine half-reactions comprehensively to obtain a list of all reactions (`listall`), and calculate and associate the standard Gibbs energy change for each reaction.
       
      3. Import `N_reactions_not_half.csv` and add all reactions and their standard Gibbs energy changes to `listall`.
        
      4. Retain only one of any duplicate overall reactions that have the same number of transferred electrons and delete the others.
        
      5. Determine the reaction rates for each reaction. Refer to the Methods section in the manuscript.
        
      6. Export the resulting files to the `Data/REDOXlist` directory.


  * ### 1_Preparation.nb
    
    Perform numerical differentiation under specified conditions `kdef`, `Iin`, and `p`. Set the reaction rate constant k to kdef when `p = "def"`. In this case, import `../Data/REDOXlist/REDOXlist_kdef.csv`; otherwise, import `../Data/REDOXlist/REDOXlist.csv`. The numerical differentiation uses Mathematica's `NDSolve` function.
      
      1. Create the output directory for generated files:
      
          `../Results/kdef_[Log10[kdef] value]/Iin_[Log10[Iin] value]/p_[p value]/Model`

          Here, the placeholders represent the Log10 transformed values of each parameter, or the value of `p`.
      
      2. Export `model.csv` (differential equation model), `init.csv` (initial values), and `cond.csv` (parameter conditions).
      
      3. Using these files, perform parallel computations of numerical differentiation with the NDSolve function under specified O2 conditions from ωlist and H+ conditions from hlist. If no errors occur, the results are exported to:
      
          `../Results/kdef_[Log10[kdef] value]/Iin_[Log10[Iin] value]/p_[p value]/O2_[O2 value at calculation time in log10]_H_[H+ value at calculation time in log10].csv`
      
          If an error occurs, create an empty file named:
          
          `../Results/kdef_[Log10[kdef] value]/Iin_[Log10[Iin] value]/p_[p value]/err/O2_[O2 value at calculation time in log10]_H_[H+ value at calculation time in log10].csv`
          
          If the execution of NDSolve exceeds the `timelimit` seconds, the calculation is interrupted, and no results are exported.

  * ### 2_err_response.nb
      
      Execute this notebook when CSV files exist in the directory `../Results/kdef_[Log10[kdef] value]/Iin_[Log10[Iin] value]/p_[p value]/err` to retry numerical differentiation. If no CSV files are present, this notebook can be ignored.

      1. Retrieve the O2 and H+ conditions from the error CSV files in the directory.
      
      2. Retry the numerical differentiation under these conditions with a modified AccuracyGoal.
      
      3. If no errors occur, export the results to:
      
          `../Results/kdef_[Log10[kdef] value]/Iin_[Log10[Iin] value]/p_[p value]/O2_[O2 value at calculation time in log10]_H_[H+ value at calculation time in log10].csv`
      
          and delete the corresponding error CSV file.
          
      4. Continue retrying until all error CSV files are processed and deleted.

  * ### 3_time_constrained_response.nb
    
      This notebook searches for and retries numerical differentiation for any missing O2 and H+ condition files where the execution of the NDSolve function was previously interrupted.

      1. Retry the numerical differentiation under the missing conditions with a modified AccuracyGoal.
      
      2. If no errors occur, export the results to:
          
          `../Results/kdef_[Log10[kdef] value]/Iin_[Log10[Iin] value]/p_[p value]/O2_[O2 value at calculation time in log10]_H_[H+ value at calculation time in log10].csv`

      Continue the process until there are no more missing condition files.
          
  * ### 4_SS_export.nb
      
      Compile the steady-state concentrations from the files located at `../Results/kdef_[Log10[kdef] value]/Iin_[Log10[Iin] value]/p_[p value]/O2_[O2 value at calculation time in log10]_H_[H+ value at calculation time in log10].csv`. Calculate the steady-state Gibbs energy changes of reactions (-ΔrG), reaction rates (r), and work (W = -ΔrG * r).

     1. **Specify H+ Condition**:
       - Select any H+ condition from the hlist (list of H+ conditions used for calculations).
       - Access the file `../Results/kdef_[Log10[kdef] value]/Iin_[Log10[Iin] value]/p_[p value]/O2_[log value in ωlist]_H_[log value in hlist].csv`.
       - Retrieve the last line and sort it by {O2 condition, tmax time nitrogen species concentration (e.g., N2, N2H4, etc.)}.
       - Export the steady-state concentrations for the specified pH to `../Results/kdef_[Log10[kdef] value]/Iin_[Log10[Iin] value]/p_[p value]/0Summary/SS/H_[specified H+ log value].csv`.
  <br>  
      2. **Calculate reaction rate and Gibbs energy change at steady state**:
       - Calculate the reaction rate (ri) and the Gibbs energy change (∆rGi) for the i-th reaction in steady state under each O2 and H+ condition: {{r1, ∆rG1}, {r2, ∆rG2}, ..., {r988, ∆rG988}}.
       - Export these calculations to `../Results/kdef_[Log10[kdef] value]/Iin_[Log10[Iin] value]/p_[p value]/0Summary/SS/RRGibbs/O2_[O2 log value]_H_[H+ log value].csv`.
       - Ensure alignment of rows 2 to 495 with the rightward reactions and rows 496 to 990 with the leftward reactions as per the `Data/REDOXlist/REDOXlist.csv`.
<br>
      3. **ri Selected Edges**:
       - Arrange the data by reaction rate ri and its associated chemical reaction formula i, along with the directed edge and stoichiometric contributions for each.
       - Sort the list in descending order of reaction rate and extract the top θ reactions to form a sorted list of {chemical reaction formula', r', edge', edge_weight'}.
       - Output the sorted reaction data to `../Results/kdef_[Log10[kdef] value]/Iin_[Log10[Iin] value]/p_[p value]/0Summary/RateSelectedEdges/[θ value]/Reactions/O2_[O2 log value]_H_[H+ log value].csv` and the edges data to a corresponding edges file.
<br>
      4. **-∆rGi Selected Edges**:
       - Sort by Gibbs energy change ∆rGi in ascending order and select the top θ where the Gibbs energy change is negative.
       - Export as `../Results/kdef_[Log10[kdef] value]/Iin_[Log10[Iin] value]/p_[p value]/0Summary/GibbsSelectedEdges/[θ value]/Reactions/O2_[O2 log value]_H_[H+ log value].csv` and the corresponding edges data.
<br>
      5. **W Selected Edges (when θ ≥ 1)**:
       - Calculate the work done Wi = ri * (-∆rGi) and arrange by work, sorting in descending order.
       - Extract and export the top θ elements as detailed reaction and edges files.
<br>
      6. **Power Selected Edges (when θ < 1)**:
       - Calculate total work Wtot = ∑_i max(Wi, 0).
       - Obtain top reactions contributing to θ * Wtot and export the detailed reaction and edges files to the respective directories.
        
  * ### 5_SS_visualize.nb
      This notebook calculates edge overlap rates and generates various figures (e.g., Figures 1, 2b-d, 3a, 4). Note that the figures produced in this notebook may differ slightly from those in the published paper, as the eps files used in the paper were processed further after being generated by this notebook.
      
      1. **Settings**:
         - Specify the directory containing the numerical results as `tmpdir` by setting parameters `p`, `Iin`, `kdef`, `θ`. "Other settings" include the definition of several variables and functions essential for calculations and the visualization of graphs. This setup enables the creation of both enzyme-level and community-level network graphs.
      
      2. **Steady State Concentrations**:
         - Visualize the concentrations of each chemical species at steady state along with the combinations of major chemical species compositions. This visualization helps in understanding the distribution and dominance of chemical species under different conditions.
      
      3. **Power Selected Edges**:
         - Retrieve and rank top reactions by work done, convert these reactions to edges, and calculate and visualize edge overlap rates. Additionally, visualize key reactions and the pH and O2 conditions under which these reactions were selected as key.
      
      4. **Rate Selected Edges**:
         - Identify and rank top reactions by reaction rate, convert these reactions to edges for visualization, and calculate edge overlap rates.
      
      5. **Gibbs Selected Edges**:
         - Select top reactions based on negative Gibbs energy changes, convert to edges, and visualize and calculate edge overlap rates.
      
      6. **Summary of Edge Overlap Rates**:
         - Arrange and present the figures showing edge overlap rates.

  * ### Functions_*.nb
      This file compiles all the functions utilized across the various notebooks. For detailed explanations of specific functions and their applications, refer to the descriptions within the file itself.

* ### Fig_**.nb
This notebook is dedicated to visualizing specific figures, denoted as Figure **, used in the paper.

***
## Results
***
<font color="Red">This directory contains the results generated from the programs whose filenames start with numbers from 0 to 4. </font>
***
The structure of the Results directory is hierarchically organized based on the parameter conditions used in the calculations. It consists of directories named after the log10 values of the kdef and Iin parameters, as well as directories named after the p parameter. Within these directories, the results of numerical differentiation performed under various O2 and H+ concentration conditions are automatically saved as `O2_xx._H_yy.csv` files.

Additionally, within the `p_ZZ` directories, other subdirectories serve specific functions (see `Programs` for details):

- `0Summary` contains the summary of steady-state analysis results.
- `err` temporarily stores files in cases where numerical computation errors occur.
- `Model` stores the calculation conditions and the system of differential equations in Wolfram format, as described above.

*** 
