# Supplementary material for: Thermodynamics Underpinning the Microbial Community‐Level Nitrogen Energy Metabolism
Source: Environ Microbiol. 2025 Feb 16;27(2):e70055. doi: 10.1111/1462-2920.70055 (PMC11830459; doi:10.1111/1462-2920.70055)
Supplement: Supplementary file 1 — Data S1. [file EMI-27-e70055-s001.zip › SI/README/README_Japanese.md]

***
#Nnetworkの階層構造
***

```text
/Users/seto/Nakamura/Nnetwork3
│
├── Data 
│   ├── DfG0.csv
│   ├── N_reactions.csv
│   ├── N_reactions_not_half.csv
│   └── REDOXlist 
│           ├── REDOXlist.csv
│           ├── REDOXlist_Text.csv
│           ├── REDOXlist_kdef.csv
│           ├── divdata_all.csv
│           └── edges_all.csv
│
├── Programs
│   ├── 0_Make_Redox_reaction_List.nb
│   ├── 1_Preparation.nb
│   ├── 2_err_response.nb
│   ├── 3_time_constrained_response.nb
│   ├── 4_SS_export.nb
│   ├── 5_SS_visualize.nb
│   ├── Fig_2a.nb
│   ├── Fig_3b.nb
│   ├── Fig_S2.nb
│   ├── Fig_S3.nb
│   ├── Functions_X.nb
│   ├── Functions_1.nb
│   ├── Functions_2.nb
│   └── Functions_3.nb
└── Results
    └── kdef_XX
        └── Iin_YY
              └── p_ZZ
```

***
#各ディレクトリ・ファイルの説明
***

##Data
***
<font color="Red">　このディレクトリに含まれる全てのcsvファイルは入力データとして利用される。これらのファイルは `../Programs/0_Make_Redox_reaction_List.nb` で処理され、REDOXlistディレクトリ内のファイルを生成する。</font>
***
  * ####N_reactions.csv
      * 各行に半反応の文字列をもつ。全反応と空白の行を含んでも構わない。
      * 行の最初の文字が"#"である場合コメントアウト扱いになる。
      * 化学量論数と化学式の間には半角スペースを挿入すること。"+"記号と両矢印を意味する"<->"記号の前後にも半角スペースを挿入すること。化学量論数が1の場合も省略せず1を記載すること。以上を守らないと `0_Make_Redox_reaction_List.nb` 実行時にエラーが生じる。
      * `0_Make_Redox_reaction_List.nb` はこのファイルから電子を意味する "e" を含む半反応のみを抽出し、可能な全反応を全て返す。"e"を含まない反応は無視される。
      * `0_Make_Redox_reaction_List.nb` はまず "<->" 位置で反応式の文字列を分割する。分割されたそれぞれの文字列は更に "+" 位置で分割され、化学量論数と化学種のセットのリストが生成される。
      * 化学種のシンボルには任意の文字列を用いることができるが、"+","-","="のような記号を文字列に使用する場合エラーが発生する。価数の情報を文字列にどうしても含める必要があるならば、"NH4p1"のような表記を推奨する。
      * 化学種のシンボルは、"DfG0.csv"からその化学種の標準生成ギブスエネルギー変化を参照する際に用いられる。よって、このファイルと"DfG0.csv"の化学種の文字列は等しい必要がある。
  * ####N_reactions_not_half.csv
      * `N_reactions.csv` の半反応から可能な全反応以外で窒素化学種のダイナミクスに含めたい全反応このファイルで指定する。特にない場合空白にしておく。
      * ファイル表記の注意点は `N_reactions.csv` と同様である。
  * ####DfG.csv
    * 反応に登場する化学種と標準生成ギブスエネルギーの対応表。 1列目に化学種の文字列を、2列目に状態を、3列目に標準生成ギブスエネルギーの数値を、それぞれ記入する。4列目以降は処理に用いないため備考などを自由に記入して構わない。

    ***
  * ####REDOXlist
    ***
    <font color="Red">　このディレクトリは `../Programs/0_Make_Redox_reaction_List.nb` によって書き出されたcsvファイルを保存する。ディクレトリ内の `REDOXlist_kdef.csv` もしくは `REDOXlist.csv` は `../Programs/1_Preparation.nb` でインポートされ、処理される。
    </font>
    ***
    *  ####REDOXlist.csv
       *  Wolfram言語での扱いが可能な形式で以下の表の情報を保存。
       *  4, 12, 13列目の情報は今回の解析では用いない。
       
       
        | 1列目 | 2列目 | 3列目 | 4列目 | 5列目 | 6列目 |
        | ---- | ---- | ---- | ---- | ---- | ---- |
        | 酸化還元反応 | 移動電子数   | ΔrGº (kJ/mol-N)  | ΔrGºe (kJ/mol-e) | 正反応速度 | 逆反応速度 |
  
        | 7列目 | 8列目 | 9列目 | 10列目 | 11列目 | 12列目 | 13列目 |
        | ---- | ---- | ---- | ---- | ---- | ---- | ---- | ---- |
        | 正反応の<br>速度定数 | 逆反応の<br>速度定数   | ΔrG  | 正反応の<br>エッジ | 逆反応の<br>エッジ | 正反応のフローに占める<br>各窒素化学種の割合 | 逆反応のフローに占める<br>各窒素化学種の割合 |
    *  ####REDOXlist_kdef.csv
        * REDOXlist.csv の 7列目と8列目について kdef (定数)  で置き換えるよう指示したファイル。
        * 反応速度に全く熱力学的重みが存在しない場合（反応速度が一定である場合）の挙動確認用。
    *  ####REDOXlist_Text.csv
        * 可能な限り化学反応式や関数を標準的な化学反応式文字列や数式文字列に変換した上で作成した反応リスト。
        
        | 1列目 | 2列目 | 3列目 | 4列目 | 5列目 | 6列目 | 7列目 | 8列目 |  9列目 | 
        | ---- | ---- | ---- | ---- | ---- | ---- | ---- | ---- | ---- |
        | 酸化還元反応 | 酸化反応   | 還元反応 | 移動電子数 | ΔrGº <br> (kJ/mol-N)  | ΔrGºe <br> (kJ/mol-e) | 正反応速度 | 逆反応速度定数 |  ΔrG |
    * ####divdata_all.csv
        * 988反応の divdata。
        * divdata の構造は `../Programs/Functions_0.nb` 参照。
    * ####edges_all.csv
        * 988反応のフローに占める各窒素化学種の割合。
        * 本ファイルは今回の解析には用いない。

***
##Programs
***
<font color="Red">　このディレクトリに含まれる実行ファイルは、Wolfram言語で記述されたMathematicaのスクリプトである。これらのスクリプトは、Mathematica 12を使用して作成された。各ノートブックは、特定のステップや処理を担当しておりファイル名の先頭の数字順にノートブックを順番に実行する必要がある。</font>
*** 
  * ###0_Make_Redox_reaction_List.nb
    `../Data/REDOXlist` 内の各ファイルを作成する。
       1. Nnetworkディレクトリの絶対パスを表す文字列 `dir` を指定し、関数群が定義された実行ファイル `Functions_0.nb`を実行する。 
       2. `N_reactions.csv` をインポートし、半反応を網羅的に組み合わせ、全反応のリスト `listall` を得る。各反応の標準反応ギブスエネルギー変化を計算し、反応と対応づける。
       3. `N_reactions_not_half.csv` をインポートし、 `listall` に全反応とその標準反応ギブスエネルギー変化を追加する。
       3. 全反応のリストの中に、化学反応式と移動電子数の両方が重複する全反応が存在する場合、重複反応の1つを残し、その他を削除する。
       4. 各反応の反応速度を決定する。反応速度の与え方については本文参照。
       5. `Data/REDOXlist`ディレクトリ内にこれ以降の処理で呼び出す変数情報を書き出す。

  * ###1_Preparation.nb
    指定された`kdef`、`Iin`、および`p`の条件下で数値微分を行う。`p = "def"`の時、反応速度定数 k = kdefと設定される。この時、`../Data/REDOXlist/REDOXlist_kdef.csv`からデータをインポートする。それ以外の場合、 `../Data/REDOXlist/REDOXlist.csv`からデータをインポートする。数値微分は、Mathematicaの数値微分関数 `NDSolve`を使用して実施される。以下の手順に従って、微分方程式の形式、初期値、およびパラメータ条件に関するファイルを生成し、保存する。
      
      1. `kdef`、`Iin`、`p`の各条件に基づいて、以下のディレクトリ構造に従って結果ファイルを保存する:
      
         `../Results/kdef_[Log10[kdef]の値]/Iin_[Log10[Iin]の値]/p_[pの値]/Model`

          ここで、`[Log10[kdef]の値]`、`[Log10[Iin]の値]`、`[pの値]`は、それぞれのパラメータをLog10で変換した値、または`p`の値を意味する。
      
      2. 上記のディレクトリに、微分方程式形式を記述した`model.csv`、初期値を記述した`init.csv`、パラメータ条件を記述した`cond.csv`を書き出し、保存する。
      3. 生成されたファイルを使用し、ωlistの中から与えられるO2条件並びにhlistから与えられるH+条件で、NDSolve関数による数値微分の並列化計算を実行する。NDSolve関数の実行中エラーが発生しなかった場合の計算結果は
      
          `../Results/kdef_[Log10[kdef]の値]/Iin_[Log10[Iin]の値]/p_[pの値]`に`O2_[計算時のO2のlog10の数値]_H_[計算時のH+のlog10の数値].csv`
      
          として書き出される。実行中エラーが発生した場合は、
          
          `../Results/kdef_[Log10[kdef]の値]/Iin_[Log10[Iin]の値]/p_[pの値]/err/O2_[計算時のO2のlog10の数値]_H_[計算時のH+のlog10の数値].csv`
          
          の名称の空のファイルを作成する。NDSolve関数の実行にtimelimit秒以上を要した場合、計算を中断し、実行結果の書き出しは行わない。

      
  * ###2_err_response.nb
    `../Results/kdef_[Log10[kdef]の値]/Iin_[Log10[Iin]の値]/p_[pの値]/err`ディレクトリ内にcsvファイルが存在する時、数値微分のやり直しのために実行する必要がある。無ければ無視して構わない。

      1. 該当ディレクトリ内の`O2_[計算時のO2のlog10の数値]_H_[計算時のH+のlog10の数値].csv`ファイルより、エラーが発生した時のO2, H+の条件を取得する。
      2. AccuracyGoalを変更した状態で取得されたO2, H+の条件で数値微分をやり直す。
      3. 数値微分中エラーが発生しなかった場合、
      
          `../Results/kdef_[Log10[kdef]の値]/Iin_[Log10[Iin]の値]/p_[pの値]/O2_[計算時のO2のlog10の数値]_H_[計算時のH+のlog10の数値].csv`
      
          に結果を書き出し、
          
          `../Results/kdef_[Log10[kdef]の値]/Iin_[Log10[Iin]の値]/p_[pの値]/err/O2_[計算時のO2のlog10の数値]_H_[計算時のH+のlog10の数値].csv`
          
          を削除する。このディレクトリ内のcsvファイルが無くなるまで処理を繰り返す。
          
  * ###3_time_constrained_response.nb
    NDSolve関数の実行が中断されたO2条件、H+条件を探索し、もし中断された条件が存在する場合に数値微分をやり直す。
      1. 実行が中断されたO2条件、H+条件が存在する場合、AccuracyGoalを変更した状態で取得されたO2, H+の条件で数値微分をやり直す。
      2. 数値微分中エラーが発生しなかった場合、
          
          `../Results/kdef_[Log10[kdef]の値]/Iin_[Log10[Iin]の値]/p_[pの値]/O2_[計算時のO2のlog10の数値]_H_[計算時のH+のlog10の数値].csv`

          に結果を書き出す。実行が中断されたO2条件、H+条件が無くなるまで処理を繰り返す。
          
  * ###4_SS_export.nb
      `../Results/kdef_[Log10[kdef]の値]/Iin_[Log10[Iin]の値]/p_[pの値]/O2_[計算時のO2のlog10の数値]_H_[計算時のH+のlog10の数値].csv`

    より最後に書き出された濃度を定常状態濃度と見なし、定常状態濃度をまとめ、定常状態の反応ギブスエネルギー変化、反応速度、仕事量の計算に用いる。

     1. hlist (計算に用いたH+条件のリスト) 内の任意のH+条件を指定し、
     
        `../Results/kdef_[Log10[kdef]の値]/Iin_[Log10[Iin]の値]/p_[pの値]/O2_[ωlist内の対数値]_H_[hlist内の対数値].csv`
        
        を呼び出し、{O2条件, tmaxの時の窒素化学種濃度（N2, N2H4, N2H5, N2O, NH2OH, NH3, NH3OH, NH4, NO, NO2, NO3）} のように並べる。
        
        `../Results/kdef_[Log10[kdef]の値]/Iin_[Log10[Iin]の値]/p_[pの値]/0Summary/SS/H_[指定したH+のlog10の数値].csv`
        
        の名称のファイルに書き出す。
        
      2. 各O2、H+条件における定常状態のi番目の反応の反応速度riとその反応ギブスエネルギー変化∆rGiを計算する。{{r1, ∆rG1},{r2, ∆rG2},...,{r988, ∆rG988}}を
      
          `../Results/kdef_[Log10[kdef]の値]/Iin_[Log10[Iin]の値]/p_[pの値]/0Summary/SS/RRGibbs/O2_[O2のlog10の数値]_H_[H+のlog10の数値].csv`
        
          の名称のファイルに書き出す。行番号2から495までが"Data/REDOXlist/REDOXlist.csv"の行番号2から495までの右向き反応の反応速度と反応ギブスエネルギーと一致し、行番号496から990までが"Data/REDOXlist/REDOXlist.csv"の行番号2から495までの左向き反応の反応速度と反応ギブスエネルギーと一致する。
      
      3. 各O2、H+条件における定常状態のi番目の反応の反応速度riとその化学反応式 i 、反応の有向エッジ（反応物中の窒素化学種xを始点とし、生成物中の窒素化学種yを終点とする有向エッジ）、各エッジの化学量論的寄与、を対応づけて並べる: {{化学反応式1, r1, edge1, edge_weight1}, {化学反応式2, r2, edge2, edge_weight2}, ..., {化学反応式988, r988, edge988, edge_weight988}}。反応速度の大きさで全体を降順にならべ、反応速度が上位θに含まれる要素{{化学反応式1', r1', edge1', edge_weight1'}, {化学反応式2', r2', edge2', edge_weight2'}, ..., {化学反応式θ', rθ', edgeθ', edge_weightθ'}} を取得し、
      
          `../Results/kdef_[Log10[kdef]の値]/Iin_[Log10[Iin]の値]/p_[pの値]/0Summary/RateSelectedEdges/[θの数値]/Reactions/O2_[O2のlog10の数値]_H_[H+のlog10の数値].csv`
        
          の名称のファイルに書き出す。また、{{edge1', r1'},{edge2', r2'},...,{edgeθ', rθ'}}を
      
          `../Results/kdef_[Log10[kdef]の値]/Iin_[Log10[Iin]の値]/p_[pの値]/0Summary/RateSelectedEdges/[θの数値]/Edges/O2_[O2のlog10の数値]_H_[H+のlog10の数値].csv`
        
          の名称のファイルに書き出す。
          
      4. 各O2、H+条件における定常状態のi番目の反応の反応ギブスエネルギー変化∆rGiとその化学反応式 i 、反応の有向エッジ、各エッジの化学量論的寄与、を対応づけて並べる: {{化学反応式1, ∆rG1, edge1, edge_weight1}, {化学反応式2, ∆rG2, edge2, edge_weight2}, ..., {化学反応式988, ∆rG988, edge988, edge_weight988}}。反応ギブスエネルギーの大きさで全体を昇順にならべ、負の反応ギブスエネルギー変化が上位θに含まれる要素{{化学反応式1', -∆rG1', edge1', edge_weight1'}, {化学反応式2', -∆rG2', edge2', edge_weight2'}, ..., {化学反応式θ', -∆rGθ', edgeθ', edge_weightθ'}} を取得し、
      
          `../Results/kdef_[Log10[kdef]の値]/Iin_[Log10[Iin]の値]/p_[pの値]/0Summary/GibbsSelectedEdges/[θの数値]/Reactions/O2_[O2のlog10の数値]_H_[H+のlog10の数値].csv`
        
          の名称のファイルに書き出す。また、{{edge1, -∆rG1},{edge2, -∆rG2},...,{edgeθ', -∆rGθ'}}を
      
          `../Results/kdef_[Log10[kdef]の値]/Iin_[Log10[Iin]の値]/p_[pの値]/0Summary/GibbsSelectedEdges/[θの数値]/Edges/O2_[O2のlog10の数値]_H_[H+のlog10の数値].csv`
        
          の名称のファイルに書き出す。
      
      5. **[θ ≥ 1の時]** 各O2、H+条件における定常状態のi番目の反応の仕事量 Ei = ri * (-∆rGi)とその化学反応式 i  、反応の有向エッジ、各エッジの化学量論的寄与、を対応づけて並べる: {{化学反応式1, E1, edge1, edge_weight1}, {化学反応式2, E2, edge2, edge_weight2}, ..., {化学反応式988, E988, edge988, edge_weight988}}。仕事量の大きさで全体を降順にならべ、仕事量が上位θに含まれる要素{{化学反応式1, E1, edge1, edge_weight1}, {化学反応式2, E2, edge2, edge_weight2}, ..., {化学反応式θ', Eθ', edgeθ', edge_weightθ'}} を取得し、
      
          `../Results/kdef_[Log10[kdef]の値]/Iin_[Log10[Iin]の値]/p_[pの値]/0Summary/PowerSelectedEdges/[θの数値]/Reactions/O2_[O2のlog10の数値]_H_[H+のlog10の数値].csv`
        
          の名称のファイルに書き出す。また、{{edge1, E1},{edge2, E2},...,{edgeθ', Eθ'}}を
      
          `../Results/kdef_[Log10[kdef]の値]/Iin_[Log10[Iin]の値]/p_[pの値]/0Summary/PowerSelectedEdges/[θの数値]/Edges/O2_[O2のlog10の数値]_H_[H+のlog10の数値].csv`
        
          の名称のファイルに書き出す。
          
      6. **[θ < 1の時]** 各O2、H+条件における定常状態のi番目の反応の仕事量 Ei = ri * (-∆rGi)とその化学反応式 i  、反応の有向エッジ、各エッジの化学量論的寄与、を対応づけて並べる: {{化学反応式1, E1, edge1, edge_weight1}, {化学反応式2, E2, edge2, edge_weight2}, ..., {化学反応式988, E988, edge988, edge_weight988}}。総和 Etot = ∑_i max(Ei, 0) を求める。 仕事量の大きさで全体を降順にならべ、θ * Etot の仕事量に寄与する上位反応{{化学反応式1, E1, edge1, edge_weight1}, {化学反応式2, E2, edge2, edge_weight2}, ..., {化学反応式θ', Eθ', edgeθ', edge_weightθ'}} を取得し、
      
          `../Results/kdef_[Log10[kdef]の値]/Iin_[Log10[Iin]の値]/p_[pの値]/0Summary/PowerSelectedEdges/[θの数値]/Reactions/O2_[O2のlog10の数値]_H_[H+のlog10の数値].csv`
        
          の名称のファイルに書き出す。また、{{edge1, E1},{edge2, E2},...,{edgeθ', Eθ'}}を
      
          `../Results/kdef_[Log10[kdef]の値]/Iin_[Log10[Iin]の値]/p_[pの値]/0Summary/PowerSelectedEdges/[θの数値]/Edges/O2_[O2のlog10の数値]_H_[H+のlog10の数値].csv`
        
          の名称のファイルに書き出す。
          

  * ###5_SS_visualize.nb
      エッジ重複率の計算並びにFig.1, Fig.2b-d, Fig.3a, Fig.4の図を作成するために利用したファイル。論文の図はこのファイルで作成されたepsファイルを加工して作成したため、論文と全く同じ図が出力される訳では無いことに注意。
      
      1. Settings: 解析や可視化に用いる数値計算結果が格納されたディレクトリ一を tmpdir で指定する。パラメタ条件 p, Iin, kdef, θを指定すればよい。Other settingsを実行するとグラフの可視化の設定と下に続く計算や可視化に必要ないくつかの関数が定義される。enzyme-level networkとcommunity-level networkの図が得られる。
      
      2. Steady state concentrations: 定常状態における各化学種の濃度と、主要化学種組成の組み合わせが可視化される。
      
      3. Power selected edges: 仕事で順位付けされた上位反応の取得とエッジへの変換、エッジ重複率の計算、可視化を行う。また、key reactionとして選ばれた反応やその反応がkey reactionとして選ばれるpH, O2条件を可視化する。
      
      4. Rate selected edges: 反応速度で順位付けされた上位反応の取得とエッジへの変換、エッジ重複率の計算、可視化を行う。
      
      5. Gibbs selected edges: 負の反応ギブスエネルギー変化でで順位付けされた上位反応の取得とエッジへの変換、エッジ重複率の計算、可視化を行う。
      
      6. Summary of edge overlap rates: エッジ重複率の図を並べる。
      
  * ###Functions_*.nb
      各ファイル内で利用する関数をまとめたファイル。関数の説明はファイル内の説明文を参照。
      
* ###Fig_**.nb
      論文の図**の可視化のためのファイル。
