# Supplementary material for: Thermodynamics Underpinning the Microbial Community‐Level Nitrogen Energy Metabolism
Source: Environ Microbiol. 2025 Feb 16;27(2):e70055. doi: 10.1111/1462-2920.70055 (PMC11830459; doi:10.1111/1462-2920.70055)
Supplement: Supplementary file 1 — Data S1. [file EMI-27-e70055-s001.zip › SI/Nnetwork/Programs/0_Make_Redox_reaction_List.nb]

(*CacheID: 234*)
(* Internal cache information:
NotebookFileLineBreakTest
NotebookFileLineBreakTest
NotebookDataPosition[         0,          0]
NotebookDataLength[     49274,       1141]
NotebookOptionsPosition[     48004,       1107]
NotebookOutlinePosition[     48510,       1126]
CellTagsIndexPosition[     48467,       1123]
WindowFrame->Normal*)

(* Beginning of Notebook Content *)
Notebook[{
Cell[BoxData[
 RowBox[{
  RowBox[{"(*", "\[IndentingNewLine]", "  ", 
   RowBox[{
   "Specify", " ", "the", " ", "directory", " ", "path", " ", "of", " ", 
    "Nnetwork", " ", "in", " ", 
    RowBox[{"dir", ".", "\[IndentingNewLine]", "Execute"}], " ", 
    RowBox[{
     RowBox[{"dir", "/", "Programs"}], "/", "Functions_"}], "0.", 
    RowBox[{"nb", "."}]}], "\[IndentingNewLine]", "*)"}], 
  "\[IndentingNewLine]", 
  RowBox[{
   RowBox[{"Clear", "[", "\"\<Global`*\>\"", "]"}], "\[IndentingNewLine]", 
   RowBox[{
    RowBox[{"dir", "=", "\"\<~/Nnetwork/\>\""}], ";"}], "\[IndentingNewLine]", 
   RowBox[{
    RowBox[{"NotebookEvaluate", "[", 
     RowBox[{"dir", "<>", "\"\</Programs/Functions_0.nb\>\""}], "]"}], 
    ";"}]}]}]], "Input",
 CellChangeTimes->{{3.916536059650941*^9, 3.916536106467877*^9}, {
   3.916536288523347*^9, 3.9165363105793943`*^9}, {3.9165363689125967`*^9, 
   3.91653638054629*^9}, 3.916540424931027*^9, {3.9165489897994413`*^9, 
   3.916549020308379*^9}, {3.916549103972583*^9, 3.9165491421546507`*^9}, {
   3.91654935171242*^9, 3.916549387934244*^9}, {3.916551620585967*^9, 
   3.916551623807633*^9}, {3.916568170713354*^9, 3.916568171069474*^9}, {
   3.916569148237818*^9, 3.916569149204399*^9}, 3.9166095966426983`*^9, 
   3.916963187116427*^9, {3.92300825826853*^9, 3.923008261589987*^9}},
 CellLabel->
  "In[2014]:=",ExpressionUUID->"3b3ce130-7671-42ce-a49a-05d1387f357e"],

Cell[BoxData[
 RowBox[{
  RowBox[{"(*", "\[IndentingNewLine]", "  ", 
   RowBox[{
    RowBox[{"After", " ", "importing", " ", 
     RowBox[{
      RowBox[{"dir", "/", "data"}], "/", 
      RowBox[{"N_reactiond", ".", "csv"}]}], " ", "into", " ", "data"}], ",", 
    " ", 
    RowBox[{
     RowBox[{"assign", " ", "the", " ", "half"}], "-", 
     RowBox[{"reactions", " ", "to", " ", "the", " ", "halfreactions", " ", 
      RowBox[{"list", ".", "\[IndentingNewLine]", "Assign"}], " ", "the", " ",
       "list", " ", "of", " ", "chemical", " ", "species", " ", "strings", 
      " ", "that", " ", "make", " ", "up", " ", "halfreactions", " ", "to", 
      " ", 
      RowBox[{"strVarvec", "."}]}]}]}], "\[IndentingNewLine]", "*)"}], 
  "\[IndentingNewLine]", 
  RowBox[{"Module", "[", 
   RowBox[{
    RowBox[{"{", "data", "}"}], ",", "\[IndentingNewLine]", 
    RowBox[{
     RowBox[{"data", "=", 
      RowBox[{"Import", "[", 
       RowBox[{"dir", "<>", "\"\<Data/N_reactions.csv\>\""}], "]"}]}], ";", 
     "\[IndentingNewLine]", 
     RowBox[{"data", "=", 
      RowBox[{"DeleteCases", "[", 
       RowBox[{"data", ",", 
        RowBox[{"{", "}"}]}], "]"}]}], ";", "\[IndentingNewLine]", 
     RowBox[{"halfreactions", "=", 
      RowBox[{"Returndivdata", "[", "data", "]"}]}], ";", 
     "\[IndentingNewLine]", 
     RowBox[{"Varvec", "=", 
      RowBox[{"ToExpression", "[", "\[IndentingNewLine]", 
       RowBox[{"Sort", "[", 
        RowBox[{"Complement", "[", 
         RowBox[{
          RowBox[{"DeleteDuplicates", "[", 
           RowBox[{
            RowBox[{"Partition", "[", 
             RowBox[{
              RowBox[{"Flatten", "[", "halfreactions", "]"}], ",", "2"}], 
             "]"}], "\[LeftDoubleBracket]", 
            RowBox[{"All", ",", "2"}], "\[RightDoubleBracket]"}], "]"}], ",", 
          
          RowBox[{"{", 
           RowBox[{"\"\<H2O\>\"", ",", "\"\<e\>\""}], "}"}]}], "]"}], "]"}], 
       "\[IndentingNewLine]", "]"}]}], ";", "\[IndentingNewLine]", 
     RowBox[{"strVarvec", "=", 
      RowBox[{"Flatten", "[", 
       RowBox[{"{", 
        RowBox[{
         RowBox[{"Table", "[", 
          RowBox[{
           RowBox[{"ToString", "[", 
            RowBox[{
            "Varvec", "\[LeftDoubleBracket]", "i", "\[RightDoubleBracket]"}], 
            "]"}], ",", 
           RowBox[{"{", 
            RowBox[{"i", ",", "1", ",", 
             RowBox[{"Length", "[", "Varvec", "]"}]}], "}"}]}], "]"}], ",", 
         "\"\<e\>\"", ",", "\"\<H2O\>\""}], "}"}], "]"}]}], ";", 
     "\[IndentingNewLine]", 
     RowBox[{"Clear", "[", "Varvec", "]"}]}]}], "\[IndentingNewLine]", 
   "]"}]}]], "Input",
 CellChangeTimes->{{3.9165398175512733`*^9, 3.916539817757835*^9}, {
   3.9165438924675293`*^9, 3.916543893940793*^9}, {3.916543938559939*^9, 
   3.9165439429253902`*^9}, {3.916543979610396*^9, 3.916543982723473*^9}, 
   3.916544887327104*^9, 3.916548394882999*^9, {3.91654887185717*^9, 
   3.916548943953453*^9}, 3.9165490223739557`*^9, {3.9165491448838263`*^9, 
   3.916549249579646*^9}, 3.9165496952028646`*^9, {3.916551696320179*^9, 
   3.9165517083219423`*^9}, 3.9166020434186583`*^9},
 CellLabel->
  "In[2017]:=",ExpressionUUID->"78eac8f9-325a-4442-82e1-880891992cee"],

Cell[BoxData[
 RowBox[{
  RowBox[{"(*", "\[IndentingNewLine]", "  ", 
   RowBox[{
    RowBox[{
    "Create", " ", "a", " ", "table", " ", "where", " ", "columns", " ", 
     "1"}], ",", " ", "2", ",", " ", "3", ",", " ", "4", ",", " ", 
    RowBox[{
    "5", " ", "and", " ", "6", " ", "represent", " ", "the", " ", "Redox", 
     " ", "reaction"}], ",", " ", 
    RowBox[{"Oxidation", " ", "reaction"}], ",", " ", 
    RowBox[{"Reduction", " ", "reaction"}], ",", " ", 
    RowBox[{"Number", " ", "of", " ", "electrons"}], ",", " ", 
    RowBox[{"DrG", " ", 
     RowBox[{"(", 
      RowBox[{"kJ", "/", "mol"}], ")"}]}], ",", " ", 
    RowBox[{"and", " ", "DrGe", " ", 
     RowBox[{"(", 
      RowBox[{
       RowBox[{"kJ", "/", "mol"}], "-", "e"}], ")"}]}], ",", 
    RowBox[{
     RowBox[{"respectively", ".", "\[IndentingNewLine]", "The"}], " ", 
     "reaction", " ", "in", " ", "the", " ", "first", " ", "column", " ", 
     "occurs", " ", "due", " ", "to", " ", "the", " ", "transfer", " ", "of", 
     " ", "electrons", " ", "specified", " ", "in", " ", "the", " ", "fourth",
      " ", "column", " ", "between", " ", "the", " ", "reactions", " ", "in", 
     " ", "the", " ", "second", " ", "and", " ", "third", " ", 
     RowBox[{"columns", "."}]}]}], "\[IndentingNewLine]", "*)"}], 
  "\[IndentingNewLine]", 
  RowBox[{
   RowBox[{"Module", "[", 
    RowBox[{
     RowBox[{"{", 
      RowBox[{
      "tmpred", ",", "half1", ",", "half2", ",", "tmpe", ",", "tmp", ",", "i",
        ",", "j", ",", "DrG0list", ",", "DrG0elist", ",", "dataDfG0", ",", 
       "len"}], "}"}], ",", "\[IndentingNewLine]", "\[IndentingNewLine]", 
     RowBox[{
      RowBox[{
       RowBox[{"{", 
        RowBox[{"tmpred", ",", "half1", ",", "half2", ",", "tmpe"}], "}"}], 
       "=", 
       RowBox[{"ReturnAllRedox", "[", "halfreactions", "]"}]}], ";", 
      "\[IndentingNewLine]", 
      RowBox[{"Table", "[", "\[IndentingNewLine]", 
       RowBox[{
        RowBox[{
         RowBox[{"{", 
          RowBox[{
           RowBox[{
           "tmpred", "\[LeftDoubleBracket]", "i", "\[RightDoubleBracket]"}], 
           ",", 
           RowBox[{
           "tmpe", "\[LeftDoubleBracket]", "i", "\[RightDoubleBracket]"}]}], 
          "}"}], "=", 
         RowBox[{"SetStoichiometry", "[", 
          RowBox[{
           RowBox[{
           "tmpred", "\[LeftDoubleBracket]", "i", "\[RightDoubleBracket]"}], 
           ",", 
           RowBox[{
           "tmpe", "\[LeftDoubleBracket]", "i", "\[RightDoubleBracket]"}]}], 
          "]"}]}], ",", "\[IndentingNewLine]", 
        RowBox[{"{", 
         RowBox[{"i", ",", "1", ",", 
          RowBox[{"Length", "[", "tmpred", "]"}]}], "}"}]}], 
       "\[IndentingNewLine]", "]"}], ";", "\[IndentingNewLine]", 
      RowBox[{"(*", " ", 
       RowBox[{
        RowBox[{
        "Calculate", " ", "the", " ", "standard", " ", "reaction", " ", 
         "Gibbs", " ", "energy", " ", "change", " ", "for", " ", "each", " ", 
         "redox", " ", 
         RowBox[{"reaction", ".", "\[IndentingNewLine]", "The"}], " ", "unit",
          " ", "of", " ", "\[CapitalDelta]rG0", " ", "is", " ", 
         RowBox[{"kJ", "/", "mol"}]}], ",", " ", 
        RowBox[{
         RowBox[{
         "and", " ", "the", " ", "unit", " ", "of", " ", "\[CapitalDelta]rG0",
           " ", "is", " ", 
          RowBox[{"kJ", "/", "mol"}]}], "-", 
         RowBox[{"e", "."}]}]}], " ", "*)"}], "\[IndentingNewLine]", 
      RowBox[{"dataDfG0", "=", 
       RowBox[{"Import", "[", 
        RowBox[{"dir", "<>", "\"\<data/DfG0.csv\>\""}], "]"}]}], ";", 
      "\[IndentingNewLine]", 
      RowBox[{"dataDfG0", "=", 
       RowBox[{
        RowBox[{"Drop", "[", 
         RowBox[{"dataDfG0", ",", "1"}], "]"}], "\[LeftDoubleBracket]", 
        RowBox[{"All", ",", 
         RowBox[{"{", 
          RowBox[{"1", ",", "3"}], "}"}]}], "\[RightDoubleBracket]"}]}], ";", 
      "\[IndentingNewLine]", 
      RowBox[{"DrG0list", "=", 
       RowBox[{"Table", "[", 
        RowBox[{
         RowBox[{"ReturnDrG0", "[", 
          RowBox[{"dataDfG0", ",", 
           RowBox[{
           "tmpred", "\[LeftDoubleBracket]", "i", "\[RightDoubleBracket]"}]}],
           "]"}], ",", 
         RowBox[{"{", 
          RowBox[{"i", ",", "1", ",", 
           RowBox[{"Length", "[", "tmpred", "]"}]}], "}"}]}], "]"}]}], ";", 
      "\[IndentingNewLine]", 
      RowBox[{"DrG0elist", "=", 
       RowBox[{"Table", "[", 
        RowBox[{
         RowBox[{
          RowBox[{"ReturnDrG0", "[", 
           RowBox[{"dataDfG0", ",", 
            RowBox[{
            "tmpred", "\[LeftDoubleBracket]", "i", 
             "\[RightDoubleBracket]"}]}], "]"}], "/", 
          RowBox[{
          "tmpe", "\[LeftDoubleBracket]", "i", "\[RightDoubleBracket]"}]}], 
         ",", 
         RowBox[{"{", 
          RowBox[{"i", ",", "1", ",", 
           RowBox[{"Length", "[", "tmpred", "]"}]}], "}"}]}], "]"}]}], ";", 
      "\[IndentingNewLine]", "\[IndentingNewLine]", 
      RowBox[{"(*", " ", 
       RowBox[{
       "Adjust", " ", "each", " ", "redox", " ", "reaction", " ", "so", " ", 
        "that", " ", "the", " ", "reaction", " ", "proceeding", " ", "from", 
        " ", "left", " ", "to", " ", "right", " ", "becomes", " ", "an", " ", 
        "exergonic", " ", 
        RowBox[{"reaction", "."}]}], " ", "*)"}], "\[IndentingNewLine]", 
      RowBox[{"For", "[", 
       RowBox[{
        RowBox[{"i", "=", "1"}], ",", 
        RowBox[{"i", "\[LessEqual]", 
         RowBox[{"Length", "[", "tmpred", "]"}]}], ",", 
        RowBox[{"i", "++"}], ",", "\[IndentingNewLine]", 
        RowBox[{
         RowBox[{"If", "[", 
          RowBox[{
           RowBox[{
            RowBox[{
            "DrG0list", "\[LeftDoubleBracket]", "i", 
             "\[RightDoubleBracket]"}], ">", "0"}], ",", 
           "\[IndentingNewLine]", 
           RowBox[{"{", "\[IndentingNewLine]", 
            RowBox[{
             RowBox[{"tmp", "=", 
              RowBox[{"{", 
               RowBox[{
                RowBox[{
                 RowBox[{
                 "tmpred", "\[LeftDoubleBracket]", "i", 
                  "\[RightDoubleBracket]"}], "\[LeftDoubleBracket]", "2", 
                 "\[RightDoubleBracket]"}], ",", 
                RowBox[{
                 RowBox[{
                 "tmpred", "\[LeftDoubleBracket]", "i", 
                  "\[RightDoubleBracket]"}], "\[LeftDoubleBracket]", "1", 
                 "\[RightDoubleBracket]"}]}], "}"}]}], ";", 
             "\[IndentingNewLine]", 
             RowBox[{
              RowBox[{
              "tmpred", "\[LeftDoubleBracket]", "i", 
               "\[RightDoubleBracket]"}], "=", "tmp"}], ";", 
             "\[IndentingNewLine]", 
             RowBox[{
              RowBox[{
              "DrG0list", "\[LeftDoubleBracket]", "i", 
               "\[RightDoubleBracket]"}], "=", 
              RowBox[{"-", 
               RowBox[{
               "DrG0list", "\[LeftDoubleBracket]", "i", 
                "\[RightDoubleBracket]"}]}]}], ";", "\[IndentingNewLine]", 
             RowBox[{
              RowBox[{
              "DrG0elist", "\[LeftDoubleBracket]", "i", 
               "\[RightDoubleBracket]"}], "=", 
              RowBox[{"-", 
               RowBox[{
               "DrG0elist", "\[LeftDoubleBracket]", "i", 
                "\[RightDoubleBracket]"}]}]}], ";"}], "\[IndentingNewLine]", 
            "}"}]}], "\[IndentingNewLine]", "]"}], ";"}]}], 
       "\[IndentingNewLine]", "]"}], ";", "\[IndentingNewLine]", 
      "\[IndentingNewLine]", 
      RowBox[{"listall", "=", 
       RowBox[{"Transpose", "[", 
        RowBox[{"{", 
         RowBox[{
         "tmpred", ",", "half1", ",", "half2", ",", "tmpe", ",", "DrG0list", 
          ",", "DrG0elist"}], "}"}], "]"}]}], ";", "\[IndentingNewLine]", 
      "\[IndentingNewLine]", 
      RowBox[{"reactions", "=", 
       RowBox[{"Import", "[", 
        RowBox[{"dir", "<>", "\"\<Data/N_reactions_not_half.csv\>\""}], 
        "]"}]}], ";", "\[IndentingNewLine]", 
      RowBox[{"reactions", "=", 
       RowBox[{"DeleteCases", "[", 
        RowBox[{"reactions", ",", 
         RowBox[{"{", "}"}]}], "]"}]}], ";", "\[IndentingNewLine]", 
      RowBox[{"reactions", "=", 
       RowBox[{"Returndivdata", "[", "reactions", "]"}]}], ";", 
      "\[IndentingNewLine]", 
      RowBox[{"Table", "[", "\[IndentingNewLine]", 
       RowBox[{
        RowBox[{
         RowBox[{
         "reactions", "\[LeftDoubleBracket]", "i", "\[RightDoubleBracket]"}], 
         "=", 
         RowBox[{"SetStoichiometry", "[", 
          RowBox[{
          "reactions", "\[LeftDoubleBracket]", "i", "\[RightDoubleBracket]"}],
           "]"}]}], ",", "\[IndentingNewLine]", 
        RowBox[{"{", 
         RowBox[{"i", ",", "1", ",", 
          RowBox[{"Length", "[", "reactions", "]"}]}], "}"}]}], 
       "\[IndentingNewLine]", "]"}], ";", "\[IndentingNewLine]", 
      RowBox[{"reactions", "=", 
       RowBox[{"Complement", "[", 
        RowBox[{"reactions", ",", 
         RowBox[{"Intersection", "[", 
          RowBox[{
           RowBox[{"listall", "\[LeftDoubleBracket]", 
            RowBox[{"All", ",", "1"}], "\[RightDoubleBracket]"}], ",", 
           "reactions"}], "]"}]}], "]"}]}], ";", "\[IndentingNewLine]", 
      RowBox[{"dataDfG0", "=", 
       RowBox[{"Import", "[", 
        RowBox[{"dir", "<>", "\"\<data/DfG0.csv\>\""}], "]"}]}], ";", 
      "\[IndentingNewLine]", 
      RowBox[{"dataDfG0", "=", 
       RowBox[{
        RowBox[{"Drop", "[", 
         RowBox[{"dataDfG0", ",", "1"}], "]"}], "\[LeftDoubleBracket]", 
        RowBox[{"All", ",", 
         RowBox[{"{", 
          RowBox[{"1", ",", "3"}], "}"}]}], "\[RightDoubleBracket]"}]}], ";", 
      "\[IndentingNewLine]", 
      RowBox[{"DrG0listreactions", "=", 
       RowBox[{"Table", "[", 
        RowBox[{
         RowBox[{"ReturnDrG0", "[", 
          RowBox[{"dataDfG0", ",", 
           RowBox[{
           "reactions", "\[LeftDoubleBracket]", "i", 
            "\[RightDoubleBracket]"}]}], "]"}], ",", 
         RowBox[{"{", 
          RowBox[{"i", ",", "1", ",", 
           RowBox[{"Length", "[", "reactions", "]"}]}], "}"}]}], "]"}]}], ";",
       "\[IndentingNewLine]", 
      RowBox[{"For", "[", 
       RowBox[{
        RowBox[{"i", "=", "1"}], ",", 
        RowBox[{"i", "\[LessEqual]", 
         RowBox[{"Length", "[", "reactions", "]"}]}], ",", 
        RowBox[{"i", "++"}], ",", "\[IndentingNewLine]", 
        RowBox[{"AppendTo", "[", 
         RowBox[{"listall", ",", 
          RowBox[{"{", 
           RowBox[{
            RowBox[{
            "reactions", "\[LeftDoubleBracket]", "i", 
             "\[RightDoubleBracket]"}], ",", "\"\<\>\"", ",", "\"\<\>\"", 
            ",", "\"\<\>\"", ",", 
            RowBox[{
            "DrG0listreactions", "\[LeftDoubleBracket]", "i", 
             "\[RightDoubleBracket]"}], ",", "\"\<\>\""}], "}"}]}], "]"}]}], 
       "\[IndentingNewLine]", "]"}], ";", "\[IndentingNewLine]", 
      "\[IndentingNewLine]", 
      RowBox[{"(*", "\[IndentingNewLine]", " ", 
       RowBox[{
        RowBox[{
        "If", " ", "the", " ", "redox", " ", "reaction", " ", "and", " ", 
         "the", " ", "number", " ", "of", " ", "electron", " ", "transfers", 
         " ", "match"}], ",", " ", 
        RowBox[{
        "remove", " ", "the", " ", "reaction", " ", "due", " ", "to", " ", 
         "the", " ", "presence", " ", "of", " ", 
         RowBox[{"duplicates", "."}]}]}], "\[IndentingNewLine]", "*)"}], 
      "\[IndentingNewLine]", 
      RowBox[{"For", "[", 
       RowBox[{
        RowBox[{"i", "=", "1"}], ",", 
        RowBox[{"i", "\[LessEqual]", 
         RowBox[{"Length", "[", "listall", "]"}]}], ",", 
        RowBox[{"i", "++"}], ",", "\[IndentingNewLine]", 
        RowBox[{
         RowBox[{"tmp", "=", 
          RowBox[{"listall", "\[LeftDoubleBracket]", 
           RowBox[{"i", ",", 
            RowBox[{"{", 
             RowBox[{"1", ",", "4"}], "}"}]}], "\[RightDoubleBracket]"}]}], 
         ";", "\[IndentingNewLine]", 
         RowBox[{"For", "[", 
          RowBox[{
           RowBox[{"j", "=", 
            RowBox[{"i", "+", "1"}]}], ",", 
           RowBox[{"j", "\[LessEqual]", 
            RowBox[{"Length", "[", "listall", "]"}]}], ",", 
           RowBox[{"j", "++"}], ",", "\[IndentingNewLine]", 
           RowBox[{
            RowBox[{"If", "[", 
             RowBox[{
              RowBox[{
               RowBox[{"listall", "\[LeftDoubleBracket]", 
                RowBox[{"j", ",", 
                 RowBox[{"{", 
                  RowBox[{"1", ",", "4"}], "}"}]}], "\[RightDoubleBracket]"}],
                "==", "tmp"}], ",", "\[IndentingNewLine]", 
              RowBox[{"{", "\[IndentingNewLine]", 
               RowBox[{"(*", 
                RowBox[{
                 RowBox[{"Print", "[", 
                  RowBox[{"\"\<Duplicate deleted at \>\"", "<>", 
                   RowBox[{"ToString", "[", "j", "]"}]}], "]"}], ";"}], 
                "*)"}], "\[IndentingNewLine]", 
               RowBox[{
                RowBox[{"listall", "=", 
                 RowBox[{"Delete", "[", 
                  RowBox[{"listall", ",", "j"}], "]"}]}], ";", 
                "\[IndentingNewLine]", 
                RowBox[{"j", "--"}], ";"}], "}"}]}], "\[IndentingNewLine]", 
             "]"}], ";"}]}], "\[IndentingNewLine]", "]"}], ";"}]}], 
       "\[IndentingNewLine]", "]"}], ";", "\[IndentingNewLine]", 
      "\[IndentingNewLine]", 
      RowBox[{"DrGlist", "=", 
       RowBox[{"Table", "[", 
        RowBox[{
         RowBox[{"ReturnDrG", "[", 
          RowBox[{"dataDfG0", ",", 
           RowBox[{
            RowBox[{
            "listall", "\[LeftDoubleBracket]", "i", "\[RightDoubleBracket]"}],
             "\[LeftDoubleBracket]", "1", "\[RightDoubleBracket]"}]}], "]"}], 
         ",", 
         RowBox[{"{", 
          RowBox[{"i", ",", "1", ",", 
           RowBox[{"Length", "[", "listall", "]"}]}], "}"}]}], "]"}]}], ";", 
      "\[IndentingNewLine]", 
      RowBox[{
       RowBox[{"{", 
        RowBox[{
        "Fedges", ",", "Bedges", ",", "Fedgesweighted", ",", 
         "Bedgesweighted"}], "}"}], "=", 
       RowBox[{"Transpose", "[", 
        RowBox[{"Table", "[", 
         RowBox[{
          RowBox[{"ReturnEdgeFB", "[", 
           RowBox[{
            RowBox[{
            "listall", "\[LeftDoubleBracket]", "i", "\[RightDoubleBracket]"}],
             "\[LeftDoubleBracket]", "1", "\[RightDoubleBracket]"}], "]"}], 
          ",", 
          RowBox[{"{", 
           RowBox[{"i", ",", "1", ",", 
            RowBox[{"Length", "[", "listall", "]"}]}], "}"}]}], "]"}], 
        "]"}]}], ";"}]}], "\[IndentingNewLine]", "]"}], 
   "\[IndentingNewLine]"}]}]], "Input",
 CellChangeTimes->{{3.891934204936273*^9, 3.891934212059691*^9}, 
   3.893301073418571*^9, 3.916536544532579*^9, {3.91653979881448*^9, 
   3.916539816181485*^9}, {3.916540219789104*^9, 3.9165402458745947`*^9}, {
   3.9165402871440783`*^9, 3.916540287318892*^9}, 3.916543890873839*^9, {
   3.916543990875185*^9, 3.916544116773316*^9}, {3.916548397132286*^9, 
   3.916548450234853*^9}, 3.9165486427460546`*^9, {3.9165489673507147`*^9, 
   3.916548967497858*^9}, {3.916549415906888*^9, 3.91654941662331*^9}, {
   3.916549448992065*^9, 3.916549650766054*^9}, {3.9165517498756237`*^9, 
   3.916551794141521*^9}, {3.9165615540210447`*^9, 3.916561577281678*^9}, {
   3.916561609694311*^9, 3.916561745692604*^9}, {3.916561781730109*^9, 
   3.916561832085236*^9}, {3.916562083504262*^9, 3.916562128035371*^9}, {
   3.916562615733654*^9, 3.916562625368146*^9}, {3.916562839544427*^9, 
   3.916563078041297*^9}, {3.916566210808116*^9, 3.916566225971579*^9}, {
   3.916566986220229*^9, 3.916566993293734*^9}, {3.916567610378812*^9, 
   3.916567775241666*^9}, {3.916570336753084*^9, 3.9165703409159813`*^9}, {
   3.916597328137238*^9, 3.916597403487344*^9}, {3.9165975310204897`*^9, 
   3.916597534890669*^9}, {3.916694662293757*^9, 3.916694676513173*^9}, {
   3.9167040382450323`*^9, 3.916704102555175*^9}, {3.916705902865837*^9, 
   3.916705905561349*^9}, {3.916706188351831*^9, 3.916706188637998*^9}, {
   3.916706439238666*^9, 3.916706475753867*^9}, 3.9167067761175127`*^9, 
   3.916984811341702*^9, 3.91698484266741*^9, 3.916985792764776*^9, {
   3.916985917693487*^9, 3.916985934979714*^9}, {3.916986159191146*^9, 
   3.9169861649230013`*^9}, 3.9169865149908247`*^9, {3.916986739788412*^9, 
   3.916986745735879*^9}, {3.917047304527936*^9, 3.9170473269978228`*^9}, {
   3.917989631255248*^9, 3.917989631708881*^9}, 3.9230082157929707`*^9, {
   3.923008269163125*^9, 3.923008269391841*^9}},
 CellLabel->
  "In[2018]:=",ExpressionUUID->"f00f29ae-9b13-4fe2-a049-6c861c644c44"],

Cell[CellGroupData[{

Cell[BoxData[
 RowBox[{
  RowBox[{"(*", "\[IndentingNewLine]", 
   RowBox[{
    RowBox[{
    "Define", " ", "the", " ", "rate", " ", "equation", " ", "and", " ", 
     "\[CapitalDelta]rG", " ", "for", " ", "each", " ", "redox", " ", 
     RowBox[{"reaction", ".", "\[IndentingNewLine]", "Export"}], " ", "the", 
     " ", "list", " ", "of", " ", "redox", " ", "reactions"}], ",", " ", 
    RowBox[{
    "the", " ", "number", " ", "of", " ", "transferred", " ", "electrons"}], 
    ",", " ", 
    RowBox[{"\[CapitalDelta]rGe\.ba", " ", 
     RowBox[{"(", 
      RowBox[{
       RowBox[{"kJ", "/", "mol"}], "-", "e"}], ")"}]}], ",", " ", 
    RowBox[{"forward", " ", "reaction", " ", "rate"}], ",", " ", 
    RowBox[{"backward", " ", "reaction", " ", "rate"}], ",", " ", 
    RowBox[{"and", " ", "\[CapitalDelta]rG", "  ", "to", " ", 
     RowBox[{
      RowBox[{"dir", "/", "data"}], "/", "REDOXlist"}], " ", "as", " ", 
     RowBox[{"REDOXlist", ".", "csv", ".", "\[IndentingNewLine]", "This"}], 
     " ", "file", " ", "is", " ", "necessary", " ", "for", " ", "creating", 
     " ", "N", " ", "dynamics", " ", 
     RowBox[{"model", "."}]}]}], "\[IndentingNewLine]", "*)"}], 
  "\[IndentingNewLine]", 
  RowBox[{
   RowBox[{
    RowBox[{"CreateDirectory", "[", 
     RowBox[{"dir", "<>", "\"\<Data/REDOXlist/\>\""}], "]"}], ";"}], 
   "\[IndentingNewLine]", 
   RowBox[{
    RowBox[{"rates", "=", 
     RowBox[{"Table", "[", 
      RowBox[{
       RowBox[{"ReturnF", "[", 
        RowBox[{
         RowBox[{
          RowBox[{
          "listall", "\[LeftDoubleBracket]", "i", "\[RightDoubleBracket]"}], 
          "\[LeftDoubleBracket]", "1", "\[RightDoubleBracket]"}], ",", "i"}], 
        "]"}], ",", 
       RowBox[{"{", 
        RowBox[{"i", ",", "1", ",", 
         RowBox[{"Length", "[", "listall", "]"}]}], "}"}]}], "]"}]}], ";"}], 
   "\[IndentingNewLine]", 
   RowBox[{
    RowBox[{"kFlist", "=", 
     RowBox[{"Table", "[", 
      RowBox[{
       RowBox[{
        SubscriptBox["kF", "i"], "\[Rule]", 
        RowBox[{"kdef", "*", 
         RowBox[{"Exp", "[", 
          RowBox[{"-", 
           FractionBox[
            RowBox[{"p", " ", 
             RowBox[{
              RowBox[{
              "listall", "\[LeftDoubleBracket]", "i", 
               "\[RightDoubleBracket]"}], "\[LeftDoubleBracket]", "5", 
              "\[RightDoubleBracket]"}]}], 
            RowBox[{"R", "*", "T"}]]}], "]"}]}]}], ",", 
       RowBox[{"{", 
        RowBox[{"i", ",", "1", ",", 
         RowBox[{"Length", "[", "listall", "]"}]}], "}"}]}], "]"}]}], ";"}], 
   "\[IndentingNewLine]", 
   RowBox[{
    RowBox[{"kBlist", "=", 
     RowBox[{"Table", "[", 
      RowBox[{
       RowBox[{
        SubscriptBox["kB", "i"], "\[Rule]", 
        RowBox[{"kdef", "*", 
         RowBox[{"Exp", "[", 
          FractionBox[
           RowBox[{
            RowBox[{"(", 
             RowBox[{"1", "-", "p"}], ")"}], " ", 
            RowBox[{
             RowBox[{
             "listall", "\[LeftDoubleBracket]", "i", 
              "\[RightDoubleBracket]"}], "\[LeftDoubleBracket]", "5", 
             "\[RightDoubleBracket]"}]}], 
           RowBox[{"R", "*", "T"}]], "]"}]}]}], ",", 
       RowBox[{"{", 
        RowBox[{"i", ",", "1", ",", 
         RowBox[{"Length", "[", "listall", "]"}]}], "}"}]}], "]"}]}], ";"}], 
   "\[IndentingNewLine]", 
   RowBox[{
    RowBox[{"REDOXlist", "=", 
     RowBox[{"Transpose", "[", 
      RowBox[{"{", 
       RowBox[{
        RowBox[{"listall", "\[LeftDoubleBracket]", 
         RowBox[{"All", ",", "1"}], "\[RightDoubleBracket]"}], ",", 
        RowBox[{"listall", "\[LeftDoubleBracket]", 
         RowBox[{"All", ",", "4"}], "\[RightDoubleBracket]"}], ",", 
        RowBox[{"listall", "\[LeftDoubleBracket]", 
         RowBox[{"All", ",", "5"}], "\[RightDoubleBracket]"}], ",", 
        RowBox[{"listall", "\[LeftDoubleBracket]", 
         RowBox[{"All", ",", "6"}], "\[RightDoubleBracket]"}], ",", 
        RowBox[{"rates", "\[LeftDoubleBracket]", 
         RowBox[{"All", ",", "3"}], "\[RightDoubleBracket]"}], ",", 
        RowBox[{"rates", "\[LeftDoubleBracket]", 
         RowBox[{"All", ",", "4"}], "\[RightDoubleBracket]"}], ",", "kFlist", 
        ",", "kBlist", ",", "DrGlist", ",", "Fedges", ",", "Bedges", ",", 
        "Fedgesweighted", ",", "Bedgesweighted"}], "}"}], "]"}]}], ";"}], 
   "\[IndentingNewLine]", 
   RowBox[{
    RowBox[{"REDOXlist", "=", 
     RowBox[{"Insert", "[", 
      RowBox[{"REDOXlist", ",", 
       RowBox[{"{", 
        RowBox[{
        "\"\<Reaction\>\"", ",", "\"\<electron transfered\>\"", ",", 
         "\"\<DrG0 (kJ/mol)\>\"", ",", "\"\<DrG0e (kJ/mol-e)\>\"", ",", 
         "\"\<forward rate\>\"", ",", "\"\<backward rate\>\"", ",", 
         "\"\<forward rate constant\>\"", ",", 
         "\"\<backward rate constant\>\"", ",", " ", "\"\<DrG (kJ/mol)\>\"", 
         ",", "\"\<forward edge\>\"", ",", "\"\<backward edge\>\"", ",", 
         "\"\<forward weighted edge\>\"", ",", 
         "\"\<backward weighted edge\>\""}], "}"}], ",", "1"}], "]"}]}], 
    ";"}], "\[IndentingNewLine]", 
   RowBox[{
    RowBox[{"Export", "[", 
     RowBox[{
      RowBox[{"dir", "<>", "\"\<data/REDOXlist/REDOXlist.csv\>\""}], ",", 
      "REDOXlist"}], "]"}], ";"}], "\[IndentingNewLine]", 
   "\[IndentingNewLine]", 
   RowBox[{
    RowBox[{"kFlist", "=", 
     RowBox[{"Table", "[", 
      RowBox[{
       RowBox[{
        SubscriptBox["kF", "i"], "\[Rule]", "kdef"}], ",", 
       RowBox[{"{", 
        RowBox[{"i", ",", "1", ",", 
         RowBox[{"Length", "[", "listall", "]"}]}], "}"}]}], "]"}]}], ";"}], 
   "\[IndentingNewLine]", 
   RowBox[{
    RowBox[{"kBlist", "=", 
     RowBox[{"Table", "[", 
      RowBox[{
       RowBox[{
        SubscriptBox["kB", "i"], "\[Rule]", "kdef"}], ",", 
       RowBox[{"{", 
        RowBox[{"i", ",", "1", ",", 
         RowBox[{"Length", "[", "listall", "]"}]}], "}"}]}], "]"}]}], ";"}], 
   "\[IndentingNewLine]", 
   RowBox[{
    RowBox[{"REDOXlist", "=", 
     RowBox[{"Transpose", "[", 
      RowBox[{"{", 
       RowBox[{
        RowBox[{"listall", "\[LeftDoubleBracket]", 
         RowBox[{"All", ",", "1"}], "\[RightDoubleBracket]"}], ",", 
        RowBox[{"listall", "\[LeftDoubleBracket]", 
         RowBox[{"All", ",", "4"}], "\[RightDoubleBracket]"}], ",", 
        RowBox[{"listall", "\[LeftDoubleBracket]", 
         RowBox[{"All", ",", "5"}], "\[RightDoubleBracket]"}], ",", 
        RowBox[{"listall", "\[LeftDoubleBracket]", 
         RowBox[{"All", ",", "6"}], "\[RightDoubleBracket]"}], ",", 
        RowBox[{"rates", "\[LeftDoubleBracket]", 
         RowBox[{"All", ",", "3"}], "\[RightDoubleBracket]"}], ",", 
        RowBox[{"rates", "\[LeftDoubleBracket]", 
         RowBox[{"All", ",", "4"}], "\[RightDoubleBracket]"}], ",", "kFlist", 
        ",", "kBlist", ",", "DrGlist", ",", "Fedges", ",", "Bedges", ",", 
        "Fedgesweighted", ",", "Bedgesweighted"}], "}"}], "]"}]}], ";"}], 
   "\[IndentingNewLine]", 
   RowBox[{
    RowBox[{"REDOXlist", "=", 
     RowBox[{"Insert", "[", 
      RowBox[{"REDOXlist", ",", 
       RowBox[{"{", 
        RowBox[{
        "\"\<Reaction\>\"", ",", "\"\<electron transfered\>\"", ",", 
         "\"\<DrG0 (kJ/mol)\>\"", ",", "\"\<DrG0e (kJ/mol-e)\>\"", ",", 
         "\"\<forward rate\>\"", ",", "\"\<backward rate\>\"", ",", 
         "\"\<forward rate constant\>\"", ",", 
         "\"\<backward rate constant\>\"", ",", " ", "\"\<DrG (kJ/mol)\>\"", 
         ",", "\"\<forward edge\>\"", ",", "\"\<backward edge\>\"", ",", 
         "\"\<forward weighted edge\>\"", ",", 
         "\"\<backward weighted edge\>\""}], "}"}], ",", "1"}], "]"}]}], 
    ";"}], "\[IndentingNewLine]", "\[IndentingNewLine]", 
   RowBox[{
    RowBox[{"Export", "[", 
     RowBox[{
      RowBox[{"dir", "<>", "\"\<data/REDOXlist/REDOXlist_kdef.csv\>\""}], ",",
       "REDOXlist"}], "]"}], ";"}], "\[IndentingNewLine]", 
   "\[IndentingNewLine]", "\[IndentingNewLine]", 
   RowBox[{
    RowBox[{"edges", "=", "Fedges"}], ";"}], "\[IndentingNewLine]", 
   RowBox[{
    RowBox[{"For", "[", 
     RowBox[{
      RowBox[{"i", "=", "1"}], ",", 
      RowBox[{"i", "\[LessEqual]", 
       RowBox[{"Length", "[", "Bedges", "]"}]}], ",", 
      RowBox[{"i", "++"}], ",", "\[IndentingNewLine]", 
      RowBox[{
       RowBox[{"AppendTo", "[", 
        RowBox[{"edges", ",", 
         RowBox[{
         "Bedges", "\[LeftDoubleBracket]", "i", "\[RightDoubleBracket]"}]}], 
        "]"}], ";"}]}], "\[IndentingNewLine]", "]"}], ";"}], 
   "\[IndentingNewLine]", 
   RowBox[{
    RowBox[{"edgesw", "=", "Fedgesweighted"}], ";"}], "\[IndentingNewLine]", 
   RowBox[{
    RowBox[{"For", "[", 
     RowBox[{
      RowBox[{"i", "=", "1"}], ",", 
      RowBox[{"i", "\[LessEqual]", 
       RowBox[{"Length", "[", "Bedgesweighted", "]"}]}], ",", 
      RowBox[{"i", "++"}], ",", "\[IndentingNewLine]", 
      RowBox[{
       RowBox[{"AppendTo", "[", 
        RowBox[{"edgesw", ",", 
         RowBox[{
         "Bedgesweighted", "\[LeftDoubleBracket]", "i", 
          "\[RightDoubleBracket]"}]}], "]"}], ";"}]}], "\[IndentingNewLine]", 
     "]"}], ";"}], "\[IndentingNewLine]", 
   RowBox[{
    RowBox[{"tmp", "=", 
     RowBox[{"Transpose", "[", 
      RowBox[{"{", 
       RowBox[{"edges", ",", "edgesw"}], "}"}], "]"}]}], ";"}], 
   "\[IndentingNewLine]", 
   RowBox[{
    RowBox[{"tmp", "=", 
     RowBox[{"Insert", "[", 
      RowBox[{"tmp", ",", 
       RowBox[{"{", 
        RowBox[{"\"\<edges\>\"", ",", "\"\<edges weighted\>\""}], "}"}], ",", 
       "1"}], "]"}]}], ";"}], "\[IndentingNewLine]", 
   RowBox[{
    RowBox[{"Export", "[", 
     RowBox[{
      RowBox[{"dir", "<>", "\"\<data/REDOXlist/edges_all.csv\>\""}], ",", 
      "tmp"}], "]"}], ";"}], "\[IndentingNewLine]", 
   RowBox[{
    RowBox[{"divdata", "=", 
     RowBox[{"listall", "\[LeftDoubleBracket]", 
      RowBox[{"All", ",", "1"}], "\[RightDoubleBracket]"}]}], ";"}], 
   "\[IndentingNewLine]", 
   RowBox[{
    RowBox[{"len", "=", 
     RowBox[{"Length", "[", "divdata", "]"}]}], ";"}], "\[IndentingNewLine]", 
   
   RowBox[{"For", "[", 
    RowBox[{
     RowBox[{"i", "=", "1"}], ",", 
     RowBox[{"i", "\[LessEqual]", "len"}], ",", 
     RowBox[{"i", "++"}], ",", "\[IndentingNewLine]", 
     RowBox[{
      RowBox[{"AppendTo", "[", 
       RowBox[{"divdata", ",", 
        RowBox[{"{", 
         RowBox[{
          RowBox[{
           RowBox[{
           "divdata", "\[LeftDoubleBracket]", "i", "\[RightDoubleBracket]"}], 
           "\[LeftDoubleBracket]", "2", "\[RightDoubleBracket]"}], ",", 
          RowBox[{
           RowBox[{
           "divdata", "\[LeftDoubleBracket]", "i", "\[RightDoubleBracket]"}], 
           "\[LeftDoubleBracket]", "1", "\[RightDoubleBracket]"}]}], "}"}]}], 
       "]"}], ";"}]}], "\[IndentingNewLine]", "]"}], "\[IndentingNewLine]", 
   RowBox[{
    RowBox[{"Export", "[", 
     RowBox[{
      RowBox[{"dir", "<>", "\"\<data/REDOXlist/divdata_all.csv\>\""}], ",", 
      "divdata"}], "]"}], ";"}], "\[IndentingNewLine]"}]}]], "Input",
 CellChangeTimes->{
  3.916549032965782*^9, {3.916549681641749*^9, 3.916549689500411*^9}, {
   3.91655119922379*^9, 3.9165512575044537`*^9}, {3.916551289735487*^9, 
   3.916551297394099*^9}, {3.916551810525873*^9, 3.916551834554332*^9}, {
   3.9165618414996843`*^9, 3.916561847077537*^9}, {3.916564312189991*^9, 
   3.91656433048149*^9}, {3.91656676811907*^9, 3.9165667968136187`*^9}, {
   3.91656779407218*^9, 3.9165679404138193`*^9}, 3.916569164448053*^9, {
   3.916569241349371*^9, 3.916569256437015*^9}, 3.916596690153947*^9, {
   3.9165974231716833`*^9, 3.916597452183736*^9}, {3.91659875720649*^9, 
   3.9165987682262917`*^9}, {3.9165994566893044`*^9, 3.916599485982287*^9}, {
   3.916599544799844*^9, 3.91659957137745*^9}, 3.91660203633712*^9, 
   3.916694620114601*^9, {3.916694691495763*^9, 3.916694692678891*^9}, {
   3.9167041299468813`*^9, 3.916704146773212*^9}, {3.916704189979238*^9, 
   3.916704190945365*^9}, {3.916705842161298*^9, 3.916705872980104*^9}, 
   3.916706578077937*^9, {3.9167118650681877`*^9, 3.916711920867944*^9}, {
   3.916712946261763*^9, 3.916712949947446*^9}, {3.916713243346188*^9, 
   3.916713285939617*^9}, {3.916713369512168*^9, 3.916713405450382*^9}, {
   3.916738191560111*^9, 3.916738238306964*^9}, 3.916738291251648*^9, {
   3.916985852439128*^9, 3.916985854287662*^9}, {3.919542871928749*^9, 
   3.919542881411063*^9}},
 CellLabel->
  "In[2019]:=",ExpressionUUID->"e3146996-c0dd-46e3-857a-c7a9862265be"],

Cell[BoxData[
 TemplateBox[{
  "CreateDirectory", "filex", 
   "\"\\!\\(\\*RowBox[{\\\"\\\\\\\"/Users/seto/Nnetwork/Data/REDOXlist/\\\\\\\
\"\\\"}]\\)\:306f\:3059\:3067\:306b\:5b58\:5728\:3057\:3066\:3044\:307e\:3059\
\:ff0e\"", 2, 2019, 200, 29234174478861379232, "Local"},
  "MessageTemplate"]], "Message", "MSG",
 CellChangeTimes->{
  3.916599572058124*^9, 3.916617136166596*^9, 3.916694693834902*^9, 
   3.9166947787604733`*^9, 3.91670658495258*^9, 3.916707167444517*^9, 
   3.916711391484762*^9, 3.9167129283453913`*^9, 3.916712961256752*^9, 
   3.916713339216189*^9, 3.916713421257485*^9, 3.9167383197419653`*^9, 
   3.916969986244525*^9, 3.916978974420158*^9, 3.916979602913836*^9, 
   3.916981291371971*^9, 3.916981693597171*^9, 3.916985941401075*^9, 
   3.91698617040709*^9, 3.9169863463505507`*^9, 3.9169864963773212`*^9, 
   3.916986559344336*^9, 3.9169867529652863`*^9, {3.92300826407944*^9, 
   3.923008271978427*^9}, 3.9230109234001513`*^9},
 CellLabel->
  "\:8a55\:4fa1\:4e2d\:ff1aIn[2019]:=",ExpressionUUID->"01c8c197-3988-4c97-\
896e-e68cd7adf13f"]
}, Open  ]],

Cell[CellGroupData[{

Cell[BoxData[
 RowBox[{
  RowBox[{"(*", "\[IndentingNewLine]", 
   RowBox[{
    RowBox[{"Create", " ", "a", " ", "table", " ", "named", " ", "listall2"}],
     ",", " ", 
    RowBox[{"where", " ", "columns", " ", "1"}], ",", " ", "2", ",", " ", "3",
     ",", " ", "4", ",", " ", 
    RowBox[{
    "5", " ", "and", " ", "6", " ", "represent", " ", "the", " ", "Redox", 
     " ", "reaction"}], ",", " ", 
    RowBox[{"Oxidation", " ", "reaction"}], ",", " ", 
    RowBox[{"Reduction", " ", "reaction"}], ",", " ", 
    RowBox[{"Number", " ", "of", " ", "electrons"}], ",", " ", 
    RowBox[{"DrG", " ", 
     RowBox[{"(", 
      RowBox[{"kJ", "/", "mol"}], ")"}]}], ",", " ", 
    RowBox[{"and", " ", "DrGe", " ", 
     RowBox[{"(", 
      RowBox[{
       RowBox[{"kJ", "/", "mol"}], "-", "e"}], ")"}]}], ",", " ", 
    "respectively", ",", " ", 
    RowBox[{
    "with", " ", "the", " ", "reactions", " ", "converted", " ", "into", " ", 
     
     RowBox[{"strings", "."}]}]}], "\[IndentingNewLine]", "*)"}], 
  "\[IndentingNewLine]", 
  RowBox[{
   RowBox[{"Module", "[", 
    RowBox[{
     RowBox[{"{", 
      RowBox[{"dec", ",", "i", ",", "kFlist", ",", "kBlist"}], "}"}], ",", 
     "\[IndentingNewLine]", 
     RowBox[{
      RowBox[{"dec", "=", "0.01"}], ";", "\[IndentingNewLine]", 
      "\[IndentingNewLine]", 
      RowBox[{"kFlist", "=", 
       RowBox[{"Table", "[", 
        RowBox[{
         RowBox[{
          RowBox[{"ToExpression", "[", 
           RowBox[{"\"\<kF\>\"", "<>", 
            RowBox[{"ToString", "[", "i", "]"}]}], "]"}], "\[Rule]", 
          RowBox[{"kdef", "**", 
           RowBox[{"Exp", "[", 
            RowBox[{"-", 
             FractionBox[
              RowBox[{"p", " ", 
               RowBox[{"N", "[", 
                RowBox[{
                 RowBox[{"Round", "[", 
                  RowBox[{"1000", "*", 
                   RowBox[{
                    RowBox[{
                    "listall", "\[LeftDoubleBracket]", "i", 
                    "\[RightDoubleBracket]"}], "\[LeftDoubleBracket]", "5", 
                    "\[RightDoubleBracket]"}]}], "]"}], "/", "1000"}], 
                "]"}]}], 
              RowBox[{"R", "*", "T"}]]}], "]"}]}]}], ",", 
         RowBox[{"{", 
          RowBox[{"i", ",", "1", ",", 
           RowBox[{"Length", "[", "listall", "]"}]}], "}"}]}], "]"}]}], ";", 
      "\[IndentingNewLine]", 
      RowBox[{"kBlist", "=", 
       RowBox[{"Table", "[", 
        RowBox[{
         RowBox[{
          RowBox[{"ToExpression", "[", 
           RowBox[{"\"\<kB\>\"", "<>", 
            RowBox[{"ToString", "[", "i", "]"}]}], "]"}], "\[Rule]", 
          RowBox[{"kdef", "**", 
           RowBox[{"Exp", "[", 
            FractionBox[
             RowBox[{
              RowBox[{"(", 
               RowBox[{"1", "-", "p"}], ")"}], " ", 
              RowBox[{"N", "[", 
               RowBox[{
                RowBox[{"Round", "[", 
                 RowBox[{"1000", "*", 
                  RowBox[{
                   RowBox[{
                   "listall", "\[LeftDoubleBracket]", "i", 
                    "\[RightDoubleBracket]"}], "\[LeftDoubleBracket]", "5", 
                   "\[RightDoubleBracket]"}]}], "]"}], "/", "1000"}], "]"}]}], 
             RowBox[{"R", "*", "T"}]], "]"}]}]}], ",", 
         RowBox[{"{", 
          RowBox[{"i", ",", "1", ",", 
           RowBox[{"Length", "[", "listall", "]"}]}], "}"}]}], "]"}]}], ";", 
      "\[IndentingNewLine]", "\[IndentingNewLine]", 
      RowBox[{"listall2", "=", 
       RowBox[{"{", 
        RowBox[{"{", 
         RowBox[{
         "\"\<Redox\>\"", ",", " ", "\"\<Oxidation\>\"", ",", 
          "\"\<Reduction\>\"", ",", "\"\<Num. of electrons\>\"", ",", 
          "\"\<DrG0 (kJ/mol)\>\"", ",", "\"\<DrG0e (kJ/mol-e)\>\"", ",", 
          "\"\<kf (mol/L/s)\>\"", ",", "\"\<kb (mol/L/s)\>\"", ",", 
          "\"\<DrG (kJ/mol)\>\""}], "}"}], "}"}]}], ";", 
      "\[IndentingNewLine]", "\[IndentingNewLine]", 
      RowBox[{"For", "[", 
       RowBox[{
        RowBox[{"i", "=", "1"}], ",", 
        RowBox[{"i", "\[LessEqual]", 
         RowBox[{"Length", "[", "listall", "]"}]}], ",", 
        RowBox[{"i", "++"}], ",", "\[IndentingNewLine]", 
        RowBox[{"AppendTo", "[", 
         RowBox[{"listall2", ",", "\[IndentingNewLine]", 
          RowBox[{"{", "\[IndentingNewLine]", 
           RowBox[{
            RowBox[{"ReturnReactionStr", "[", 
             RowBox[{
              RowBox[{
               RowBox[{
               "listall", "\[LeftDoubleBracket]", "i", 
                "\[RightDoubleBracket]"}], "\[LeftDoubleBracket]", "1", 
               "\[RightDoubleBracket]"}], ",", "dec"}], "]"}], ",", 
            "\[IndentingNewLine]", 
            RowBox[{"If", "[", 
             RowBox[{
              RowBox[{"ListQ", "[", 
               RowBox[{
                RowBox[{
                "listall", "\[LeftDoubleBracket]", "i", 
                 "\[RightDoubleBracket]"}], "\[LeftDoubleBracket]", "2", 
                "\[RightDoubleBracket]"}], "]"}], ",", 
              RowBox[{"ReturnReactionStr", "[", 
               RowBox[{
                RowBox[{
                 RowBox[{
                 "listall", "\[LeftDoubleBracket]", "i", 
                  "\[RightDoubleBracket]"}], "\[LeftDoubleBracket]", "2", 
                 "\[RightDoubleBracket]"}], ",", "dec"}], "]"}], ",", 
              "\"\<\>\""}], "]"}], ",", "\[IndentingNewLine]", 
            RowBox[{"If", "[", 
             RowBox[{
              RowBox[{"ListQ", "[", 
               RowBox[{
                RowBox[{
                "listall", "\[LeftDoubleBracket]", "i", 
                 "\[RightDoubleBracket]"}], "\[LeftDoubleBracket]", "3", 
                "\[RightDoubleBracket]"}], "]"}], ",", 
              RowBox[{"ReturnReactionStr", "[", 
               RowBox[{
                RowBox[{
                 RowBox[{
                 "listall", "\[LeftDoubleBracket]", "i", 
                  "\[RightDoubleBracket]"}], "\[LeftDoubleBracket]", "3", 
                 "\[RightDoubleBracket]"}], ",", "dec"}], "]"}], ",", 
              "\"\<\>\""}], "]"}], ",", "\[IndentingNewLine]", " ", 
            RowBox[{"If", "[", 
             RowBox[{
              RowBox[{"ListQ", "[", 
               RowBox[{
                RowBox[{
                "listall", "\[LeftDoubleBracket]", "i", 
                 "\[RightDoubleBracket]"}], "\[LeftDoubleBracket]", "4", 
                "\[RightDoubleBracket]"}], "]"}], ",", 
              RowBox[{"RoundAndCTI", "[", 
               RowBox[{
                RowBox[{
                 RowBox[{
                 "listall", "\[LeftDoubleBracket]", "i", 
                  "\[RightDoubleBracket]"}], "\[LeftDoubleBracket]", "4", 
                 "\[RightDoubleBracket]"}], ",", "dec"}], "]"}], ",", 
              "\"\<\>\""}], "]"}], ",", "\[IndentingNewLine]", 
            RowBox[{"If", "[", 
             RowBox[{
              RowBox[{
               RowBox[{
                RowBox[{
                "listall", "\[LeftDoubleBracket]", "i", 
                 "\[RightDoubleBracket]"}], "\[LeftDoubleBracket]", "5", 
                "\[RightDoubleBracket]"}], "\[NotEqual]", "\"\<\>\""}], ",", 
              RowBox[{"RoundAndCTI", "[", 
               RowBox[{
                RowBox[{
                 RowBox[{
                 "listall", "\[LeftDoubleBracket]", "i", 
                  "\[RightDoubleBracket]"}], "\[LeftDoubleBracket]", "5", 
                 "\[RightDoubleBracket]"}], ",", "dec"}], "]"}], ",", 
              "\"\<\>\""}], "]"}], ",", "\[IndentingNewLine]", 
            RowBox[{"If", "[", 
             RowBox[{
              RowBox[{
               RowBox[{
                RowBox[{
                "listall", "\[LeftDoubleBracket]", "i", 
                 "\[RightDoubleBracket]"}], "\[LeftDoubleBracket]", "6", 
                "\[RightDoubleBracket]"}], "\[NotEqual]", "\"\<\>\""}], ",", 
              RowBox[{"RoundAndCTI", "[", 
               RowBox[{
                RowBox[{
                 RowBox[{
                 "listall", "\[LeftDoubleBracket]", "i", 
                  "\[RightDoubleBracket]"}], "\[LeftDoubleBracket]", "6", 
                 "\[RightDoubleBracket]"}], ",", "dec"}], "]"}], ",", 
              "\"\<\>\""}], "]"}], ",", "\[IndentingNewLine]", 
            RowBox[{
             RowBox[{
              RowBox[{
              "rates", "\[LeftDoubleBracket]", "i", "\[RightDoubleBracket]"}],
               "\[LeftDoubleBracket]", "1", "\[RightDoubleBracket]"}], "/.", 
             "kFlist"}], ",", 
            RowBox[{
             RowBox[{
              RowBox[{
              "rates", "\[LeftDoubleBracket]", "i", "\[RightDoubleBracket]"}],
               "\[LeftDoubleBracket]", "2", "\[RightDoubleBracket]"}], "/.", 
             "kBlist"}], ",", 
            RowBox[{
             RowBox[{"N", "[", 
              RowBox[{
               RowBox[{"Round", "[", 
                RowBox[{"1000", "*", 
                 RowBox[{
                  RowBox[{
                  "listall", "\[LeftDoubleBracket]", "i", 
                   "\[RightDoubleBracket]"}], "\[LeftDoubleBracket]", "5", 
                  "\[RightDoubleBracket]"}]}], "]"}], "/", "1000"}], "]"}], 
             "+", 
             RowBox[{"R", "*", "T", "*", 
              RowBox[{"Log", "[", 
               RowBox[{"ReturnQ", "[", 
                RowBox[{
                 RowBox[{
                 "listall", "\[LeftDoubleBracket]", "i", 
                  "\[RightDoubleBracket]"}], "\[LeftDoubleBracket]", "1", 
                 "\[RightDoubleBracket]"}], "]"}], "]"}]}]}]}], 
           "\[IndentingNewLine]", "}"}]}], "\[IndentingNewLine]", "]"}]}], 
       "\[IndentingNewLine]", "]"}]}]}], "\[IndentingNewLine]", 
    "\[IndentingNewLine]", "]"}], "\[IndentingNewLine]", 
   RowBox[{"(*", "\[IndentingNewLine]", 
    RowBox[{"Export", " ", "listall2", " ", "to", " ", 
     RowBox[{"dir", "/", "data"}], " ", "as", " ", 
     RowBox[{"REDOXlist_Text", ".", "csv", "."}]}], "\[IndentingNewLine]", 
    "*)"}], "\[IndentingNewLine]", 
   RowBox[{"Export", "[", 
    RowBox[{
     RowBox[{"dir", "<>", "\"\<Data/REDOXlist/REDOXlist_Text.csv\>\""}], ",", 
     "listall2"}], "]"}]}]}]], "Input",
 CellChangeTimes->{{3.9165441529558353`*^9, 3.916544236531897*^9}, {
   3.916544283266046*^9, 3.91654428399551*^9}, {3.916544705103693*^9, 
   3.9165447258786583`*^9}, {3.91654868961786*^9, 3.9165487154199467`*^9}, {
   3.91654904358562*^9, 3.916549057970731*^9}, {3.916551305208921*^9, 
   3.9165513380294447`*^9}, {3.916551392944479*^9, 3.9165513951687813`*^9}, {
   3.9165514453068533`*^9, 3.916551525262415*^9}, {3.916551865142147*^9, 
   3.916551877021105*^9}, {3.916561870750649*^9, 3.916561994113035*^9}, {
   3.916564159149158*^9, 3.9165642582969522`*^9}, 3.916564302524414*^9, {
   3.916564341212667*^9, 3.9165643512451487`*^9}, {3.916565301548444*^9, 
   3.9165653075462627`*^9}, {3.9165654749915123`*^9, 3.916565490681499*^9}, {
   3.9165656218543243`*^9, 3.916565630990553*^9}, {3.916565752091113*^9, 
   3.916565756813366*^9}, {3.9165658076261683`*^9, 3.916565817989208*^9}, {
   3.916565848940468*^9, 3.916565871753088*^9}, {3.916565949959477*^9, 
   3.9165660005544653`*^9}, {3.91656630335666*^9, 3.9165663175368767`*^9}, {
   3.916566350440896*^9, 3.9165663897180853`*^9}, {3.916566479479607*^9, 
   3.916566485840794*^9}, {3.916566531556177*^9, 3.916566536358282*^9}, {
   3.9165666165678473`*^9, 3.916566706077388*^9}, {3.916598051151548*^9, 
   3.916598061747472*^9}, {3.916598091880576*^9, 3.916598131937098*^9}, {
   3.916598174224996*^9, 3.916598176837509*^9}, {3.9165982118353357`*^9, 
   3.916598269825436*^9}, {3.916598338203825*^9, 3.9165983676247673`*^9}, {
   3.916598426420878*^9, 3.91659844053305*^9}, 3.916598500631357*^9, {
   3.916598535524984*^9, 3.916598565376541*^9}, {3.916598628053028*^9, 
   3.916598631687728*^9}, {3.916598686301091*^9, 3.9165986938510027`*^9}, {
   3.916598737571649*^9, 3.916598740765069*^9}, {3.916599584745936*^9, 
   3.916599585038838*^9}, 3.91660204828119*^9, {3.916985965608708*^9, 
   3.916986038924086*^9}, {3.916986139145245*^9, 3.916986144881209*^9}, {
   3.9169861754549837`*^9, 3.916986189026328*^9}, {3.916986246058617*^9, 
   3.916986301394525*^9}, {3.91698641518856*^9, 3.916986431730834*^9}, 
   3.916986470831895*^9, {3.9169866170836477`*^9, 3.916986629622089*^9}, 
   3.916987008723339*^9},
 CellLabel->
  "In[2042]:=",ExpressionUUID->"a8278e6f-430a-48fe-ad12-2ef460755e3f"],

Cell[BoxData["\<\"~/Nnetwork/Data/REDOXlist/REDOXlist_Text.csv\"\>"], "Output",
 CellChangeTimes->{3.9169870215147676`*^9, 3.923008264130868*^9, 
  3.9230109239468718`*^9},
 CellLabel->
  "Out[2043]=",ExpressionUUID->"0d90d9e6-629d-474f-8e21-7a2f2fa4d179"]
}, Open  ]]
},
WindowSize->{1283, 1010},
WindowMargins->{{Automatic, -52}, {-103, Automatic}},
TaggingRules->{
 "WelcomeScreenSettings" -> {"FEStarting" -> False}, "TryRealOnly" -> False},
FrontEndVersion->"12.1 for Mac OS X x86 (64-bit) \
(2020\:5e746\:670822\:65e5)",
StyleDefinitions->"Default.nb",
ExpressionUUID->"015a59e7-c256-4d13-ad80-d518c1bc7415"
]
(* End of Notebook Content *)

(* Internal cache information *)
(*CellTagsOutline
CellTagsIndex->{}
*)
(*CellTagsIndex
CellTagsIndex->{}
*)
(*NotebookFileOutline
Notebook[{
Cell[400, 13, 1410, 28, 157, "Input",ExpressionUUID->"3b3ce130-7671-42ce-a49a-05d1387f357e"],
Cell[1813, 43, 3214, 74, 304, "Input",ExpressionUUID->"78eac8f9-325a-4442-82e1-880891992cee"],
Cell[5030, 119, 16650, 382, 1438, "Input",ExpressionUUID->"f00f29ae-9b13-4fe2-a049-6c861c644c44"],
Cell[CellGroupData[{
Cell[21705, 505, 12444, 295, 1014, "Input",ExpressionUUID->"e3146996-c0dd-46e3-857a-c7a9862265be"],
Cell[34152, 802, 1065, 19, 24, "Message",ExpressionUUID->"01c8c197-3988-4c97-896e-e68cd7adf13f"]
}, Open  ]],
Cell[CellGroupData[{
Cell[35254, 826, 12475, 272, 734, "Input",ExpressionUUID->"a8278e6f-430a-48fe-ad12-2ef460755e3f"],
Cell[47732, 1100, 256, 4, 34, "Output",ExpressionUUID->"0d90d9e6-629d-474f-8e21-7a2f2fa4d179"]
}, Open  ]]
}
]
*)
