# Supplementary material for: Thermodynamics Underpinning the Microbial Community‐Level Nitrogen Energy Metabolism
Source: Environ Microbiol. 2025 Feb 16;27(2):e70055. doi: 10.1111/1462-2920.70055 (PMC11830459; doi:10.1111/1462-2920.70055)
Supplement: Supplementary file 1 — Data S1. [file EMI-27-e70055-s001.zip › SI/Nnetwork/Programs/Functions_0.nb]

(*CacheID: 234*)
(* Internal cache information:
NotebookFileLineBreakTest
NotebookFileLineBreakTest
NotebookDataPosition[         0,          0]
NotebookDataLength[    167893,       3802]
NotebookOptionsPosition[    142243,       3270]
NotebookOutlinePosition[    162172,       3712]
CellTagsIndexPosition[    162129,       3709]
WindowFrame->Normal*)

(* Beginning of Notebook Content *)
Notebook[{

Cell[CellGroupData[{
Cell[TextData[StyleBox["ConvertToIntIfPossible",
 FontWeight->"Bold"]], "Subsection",
 CellChangeTimes->{{3.551737097830353*^9, 3.551737136440796*^9}, {
   3.551737265797515*^9, 3.5517372983993053`*^9}, {3.551737391537758*^9, 
   3.551737395787712*^9}, 3.579223560449744*^9, {3.5792237289859753`*^9, 
   3.5792237498105087`*^9}, {3.579825137891397*^9, 3.5798251555632267`*^9}, {
   3.579825569024938*^9, 3.579825575030909*^9}, {3.580441560743074*^9, 
   3.5804415630482397`*^9}, {3.656029418515318*^9, 3.6560294272714443`*^9}, {
   3.6566340476878357`*^9, 3.656634075254819*^9}, 3.671939406313691*^9, {
   3.6726156129187403`*^9, 3.672615616776533*^9}, {3.7039973157642937`*^9, 
   3.703997316326473*^9}, {3.7477739269249496`*^9, 3.747773933155973*^9}, 
   3.747773976533513*^9, {3.796601794322344*^9, 3.796601798185314*^9}, {
   3.797040906506734*^9, 3.7970409112245703`*^9}, {3.797041315467291*^9, 
   3.797041317845718*^9}, {3.797042343353114*^9, 3.79704237205273*^9}, {
   3.7970426678474073`*^9, 3.797042681840077*^9}, {3.7970460198226833`*^9, 
   3.79704603259582*^9}, {3.797046805523264*^9, 3.797046814367687*^9}, 
   3.797047342909074*^9, 3.797047397417321*^9, 3.797048108300066*^9, {
   3.79705200673114*^9, 3.797052007585945*^9}, {3.797059371286071*^9, 
   3.797059373792295*^9}, {3.79705950491376*^9, 3.7970595302651453`*^9}, {
   3.797061936476112*^9, 3.797061940070005*^9}, {3.7970621741459846`*^9, 
   3.797062183937989*^9}, 3.797062230005437*^9, {3.797110009016491*^9, 
   3.797110023029608*^9}, 3.797110174444861*^9, {3.797133039701847*^9, 
   3.797133068618548*^9}, {3.7971331208726273`*^9, 3.797133125510891*^9}, {
   3.797135295415852*^9, 3.797135327811446*^9}, {3.809996903691578*^9, 
   3.8099969127376137`*^9}, {3.8102609846810303`*^9, 3.810261004873917*^9}, {
   3.8209161453101387`*^9, 3.820916152338657*^9}, {3.8613036730249*^9, 
   3.8613036767906933`*^9}, {3.908227396828341*^9, 3.908227475363532*^9}, {
   3.908237861352404*^9, 3.908237865234219*^9}, {3.908238384362473*^9, 
   3.908238385196656*^9}, {3.908238566178009*^9, 3.908238569814177*^9}, 
   3.9082412908643627`*^9, {3.908241593148387*^9, 3.908241595772312*^9}, 
   3.90825546759137*^9, 
   3.916547569522834*^9},ExpressionUUID->"fa14d2b6-9485-45d9-8757-\
26d8d9645515"],

Cell[TextData[{
 StyleBox["ConvertToIntIfPossible[",
  FontWeight->"Bold"],
 StyleBox["n",
  FontWeight->"Bold",
  FontSlant->"Italic"],
 StyleBox["_]",
  FontWeight->"Bold"],
 "\n\:3000Return the integer value of ",
 StyleBox["n",
  FontSlant->"Italic"],
 " if ",
 StyleBox["n",
  FontSlant->"Italic"],
 " is an integer. Otherwise, return ",
 StyleBox["n.",
  FontSlant->"Italic"]
}], "Text",
 CellChangeTimes->{{3.891887707159637*^9, 3.891887733820169*^9}, 
   3.891887914415114*^9, {3.8918882078197412`*^9, 3.891888416771036*^9}, {
   3.89188846787395*^9, 3.891888564436248*^9}, {3.8918888325942717`*^9, 
   3.891888835683186*^9}, {3.891889249846757*^9, 3.891889290812336*^9}, {
   3.891890027016749*^9, 3.89189015811383*^9}, {3.8933008793499002`*^9, 
   3.893300885308107*^9}, {3.916545953093935*^9, 3.916545981821362*^9}, {
   3.916546021149583*^9, 3.916546129278317*^9}, {3.9165461670559387`*^9, 
   3.9165461715623913`*^9}, 3.91654625184772*^9, {3.916546298922722*^9, 
   3.916546558090972*^9}, {3.916546609939815*^9, 3.916546697679195*^9}, {
   3.916547597980197*^9, 
   3.916547775379768*^9}},ExpressionUUID->"f1157414-8153-4d17-b490-\
de5719e6291f"],

Cell[BoxData[
 RowBox[{
  RowBox[{"ConvertToIntIfPossible", "[", "n_", "]"}], ":=", 
  RowBox[{"Module", "[", 
   RowBox[{
    RowBox[{"{", 
     RowBox[{"rationalized", "=", 
      RowBox[{"Rationalize", "[", "n", "]"}]}], "}"}], ",", 
    RowBox[{"If", "[", 
     RowBox[{
      RowBox[{"IntegerQ", "[", "rationalized", "]"}], ",", 
      RowBox[{"IntegerPart", "[", "rationalized", "]"}], ",", "n"}], "]"}]}], 
   "]"}]}]], "Input",
 CellChangeTimes->{{3.891920305074587*^9, 3.891920383159528*^9}, {
   3.8919341329051847`*^9, 3.8919341844618273`*^9}, {3.891936391716569*^9, 
   3.89193641378428*^9}, {3.891936872246122*^9, 3.891936921556522*^9}, {
   3.893301147583221*^9, 3.89330115234403*^9}, 3.9165365067665052`*^9, {
   3.9165394824536533`*^9, 3.916539500111535*^9}, {3.916539854159254*^9, 
   3.916539930528026*^9}, {3.916540135455784*^9, 3.9165402085827513`*^9}, {
   3.916540255004389*^9, 3.9165402580229*^9}, {3.916545974512105*^9, 
   3.916545993933586*^9}, {3.916546185386126*^9, 3.916546202577923*^9}, 
   3.91654623729519*^9, {3.916546747844358*^9, 3.916546791355483*^9}, {
   3.916546831464383*^9, 3.916547005553947*^9}, 3.916547590266398*^9},
 CellLabel->"In[1]:=",ExpressionUUID->"feb792c2-68d6-431d-95d9-c05d099d9281"]
}, Closed]],

Cell[CellGroupData[{

Cell[TextData[StyleBox["GetNNum",
 FontWeight->"Bold"]], "Subsection",
 CellChangeTimes->{{3.551737097830353*^9, 3.551737136440796*^9}, {
   3.551737265797515*^9, 3.5517372983993053`*^9}, {3.551737391537758*^9, 
   3.551737395787712*^9}, 3.579223560449744*^9, {3.5792237289859753`*^9, 
   3.5792237498105087`*^9}, {3.579825137891397*^9, 3.5798251555632267`*^9}, {
   3.579825569024938*^9, 3.579825575030909*^9}, {3.580441560743074*^9, 
   3.5804415630482397`*^9}, {3.656029418515318*^9, 3.6560294272714443`*^9}, {
   3.6566340476878357`*^9, 3.656634075254819*^9}, 3.671939406313691*^9, {
   3.6726156129187403`*^9, 3.672615616776533*^9}, {3.7039973157642937`*^9, 
   3.703997316326473*^9}, {3.7477739269249496`*^9, 3.747773933155973*^9}, 
   3.747773976533513*^9, {3.796601794322344*^9, 3.796601798185314*^9}, {
   3.797040906506734*^9, 3.7970409112245703`*^9}, {3.797041315467291*^9, 
   3.797041317845718*^9}, {3.797042343353114*^9, 3.79704237205273*^9}, {
   3.7970426678474073`*^9, 3.797042681840077*^9}, {3.7970460198226833`*^9, 
   3.79704603259582*^9}, {3.797046805523264*^9, 3.797046814367687*^9}, 
   3.797047342909074*^9, 3.797047397417321*^9, 3.797048108300066*^9, {
   3.79705200673114*^9, 3.797052007585945*^9}, {3.797059371286071*^9, 
   3.797059373792295*^9}, {3.79705950491376*^9, 3.7970595302651453`*^9}, {
   3.797061936476112*^9, 3.797061940070005*^9}, {3.7970621741459846`*^9, 
   3.797062183937989*^9}, 3.797062230005437*^9, {3.797110009016491*^9, 
   3.797110023029608*^9}, 3.797110174444861*^9, {3.797133039701847*^9, 
   3.797133068618548*^9}, {3.7971331208726273`*^9, 3.797133125510891*^9}, {
   3.797135295415852*^9, 3.797135327811446*^9}, {3.809996903691578*^9, 
   3.8099969127376137`*^9}, {3.8102609846810303`*^9, 3.810261004873917*^9}, {
   3.8209161453101387`*^9, 3.820916152338657*^9}, {3.8613036730249*^9, 
   3.8613036767906933`*^9}, {3.908227396828341*^9, 3.908227475363532*^9}, {
   3.908237861352404*^9, 3.908237865234219*^9}, {3.908238384362473*^9, 
   3.908238385196656*^9}, {3.908238566178009*^9, 3.908238569814177*^9}, 
   3.9082412908643627`*^9, {3.908241593148387*^9, 3.908241595772312*^9}, 
   3.90825546759137*^9, 3.916547569522834*^9, 
   3.916711994107832*^9},ExpressionUUID->"24ab529e-9d53-45d8-aa6b-\
9092c2b9e786"],

Cell[TextData[{
 StyleBox["GetNNum[",
  FontWeight->"Bold"],
 StyleBox["Nsp",
  FontWeight->"Bold",
  FontSlant->"Italic"],
 StyleBox["_]",
  FontWeight->"Bold"],
 "\n\:3000Return the number of N in chemical species of ",
 StyleBox["Nsp",
  FontSlant->"Italic"],
 "."
}], "Text",
 CellChangeTimes->{{3.891887707159637*^9, 3.891887733820169*^9}, 
   3.891887914415114*^9, {3.8918882078197412`*^9, 3.891888416771036*^9}, {
   3.89188846787395*^9, 3.891888564436248*^9}, {3.8918888325942717`*^9, 
   3.891888835683186*^9}, {3.891889249846757*^9, 3.891889290812336*^9}, {
   3.891890027016749*^9, 3.89189015811383*^9}, {3.8933008793499002`*^9, 
   3.893300885308107*^9}, {3.916545953093935*^9, 3.916545981821362*^9}, {
   3.916546021149583*^9, 3.916546129278317*^9}, {3.9165461670559387`*^9, 
   3.9165461715623913`*^9}, 3.91654625184772*^9, {3.916546298922722*^9, 
   3.916546558090972*^9}, {3.916546609939815*^9, 3.916546697679195*^9}, {
   3.916547597980197*^9, 3.916547775379768*^9}, {3.91671200236344*^9, 
   3.9167120805664062`*^9}},ExpressionUUID->"51f3d27a-5326-42d4-b2d3-\
4aa2f4396368"],

Cell[BoxData[
 RowBox[{
  RowBox[{"GetNNum", "[", "Nsp_", "]"}], ":=", 
  RowBox[{"Module", "[", 
   RowBox[{
    RowBox[{"{", 
     RowBox[{"pos", ",", "NspeciesN"}], "}"}], ",", "\[IndentingNewLine]", 
    RowBox[{
     RowBox[{"NspeciesN", "=", 
      RowBox[{"{", 
       RowBox[{
        RowBox[{"{", 
         RowBox[{"\"\<N2\>\"", ",", "2"}], "}"}], ",", 
        RowBox[{"{", 
         RowBox[{"\"\<N2H4\>\"", ",", "2"}], "}"}], ",", 
        RowBox[{"{", 
         RowBox[{"\"\<N2H5\>\"", ",", "2"}], "}"}], ",", 
        RowBox[{"{", 
         RowBox[{"\"\<N2O\>\"", ",", "2"}], "}"}], ",", 
        RowBox[{"{", 
         RowBox[{"\"\<NH2OH\>\"", ",", "1"}], "}"}], ",", 
        RowBox[{"{", 
         RowBox[{"\"\<NH3\>\"", ",", "1"}], "}"}], ",", 
        RowBox[{"{", 
         RowBox[{"\"\<NH3OH\>\"", ",", "1"}], "}"}], ",", 
        RowBox[{"{", 
         RowBox[{"\"\<NH4\>\"", ",", "1"}], "}"}], ",", 
        RowBox[{"{", 
         RowBox[{"\"\<NO\>\"", ",", "1"}], "}"}], ",", 
        RowBox[{"{", 
         RowBox[{"\"\<NO2\>\"", ",", "1"}], "}"}], ",", 
        RowBox[{"{", 
         RowBox[{"\"\<NO3\>\"", ",", "1"}], "}"}]}], "}"}]}], ";", 
     "\[IndentingNewLine]", 
     RowBox[{"pos", "=", 
      RowBox[{
       RowBox[{
        RowBox[{"Position", "[", 
         RowBox[{
          RowBox[{"NspeciesN", "\[LeftDoubleBracket]", 
           RowBox[{"All", ",", "1"}], "\[RightDoubleBracket]"}], ",", "Nsp"}],
          "]"}], "\[LeftDoubleBracket]", "1", "\[RightDoubleBracket]"}], 
       "\[LeftDoubleBracket]", "1", "\[RightDoubleBracket]"}]}], ";", 
     "\[IndentingNewLine]", 
     RowBox[{
      RowBox[{
      "NspeciesN", "\[LeftDoubleBracket]", "pos", "\[RightDoubleBracket]"}], 
      "\[LeftDoubleBracket]", "2", "\[RightDoubleBracket]"}]}]}], 
   "\[IndentingNewLine]", "]"}]}]], "Input",
 CellChangeTimes->{{3.891920305074587*^9, 3.891920383159528*^9}, {
   3.8919341329051847`*^9, 3.8919341844618273`*^9}, {3.891936391716569*^9, 
   3.89193641378428*^9}, {3.891936872246122*^9, 3.891936921556522*^9}, {
   3.893301147583221*^9, 3.89330115234403*^9}, 3.9165365067665052`*^9, {
   3.9165394824536533`*^9, 3.916539500111535*^9}, {3.916539854159254*^9, 
   3.916539930528026*^9}, {3.916540135455784*^9, 3.9165402085827513`*^9}, {
   3.916540255004389*^9, 3.9165402580229*^9}, {3.916545974512105*^9, 
   3.916545993933586*^9}, {3.916546185386126*^9, 3.916546202577923*^9}, 
   3.91654623729519*^9, {3.916546747844358*^9, 3.916546791355483*^9}, {
   3.916546831464383*^9, 3.916547005553947*^9}, 3.916547590266398*^9, {
   3.916712037902872*^9, 3.916712039946653*^9}},
 CellLabel->"In[2]:=",ExpressionUUID->"1dd406dc-351f-4939-917a-57f6dd1be1f3"]
}, Closed]],

Cell[CellGroupData[{

Cell[TextData[StyleBox["ReturnAllRedox",
 FontWeight->"Bold"]], "Subsection",
 CellChangeTimes->{{3.551737097830353*^9, 3.551737136440796*^9}, {
   3.551737265797515*^9, 3.5517372983993053`*^9}, {3.551737391537758*^9, 
   3.551737395787712*^9}, 3.579223560449744*^9, {3.5792237289859753`*^9, 
   3.5792237498105087`*^9}, {3.579825137891397*^9, 3.5798251555632267`*^9}, {
   3.579825569024938*^9, 3.579825575030909*^9}, {3.580441560743074*^9, 
   3.5804415630482397`*^9}, {3.656029418515318*^9, 3.6560294272714443`*^9}, {
   3.6566340476878357`*^9, 3.656634075254819*^9}, 3.671939406313691*^9, {
   3.6726156129187403`*^9, 3.672615616776533*^9}, {3.7039973157642937`*^9, 
   3.703997316326473*^9}, {3.7477739269249496`*^9, 3.747773933155973*^9}, 
   3.747773976533513*^9, {3.796601794322344*^9, 3.796601798185314*^9}, {
   3.797040906506734*^9, 3.7970409112245703`*^9}, {3.797041315467291*^9, 
   3.797041317845718*^9}, {3.797042343353114*^9, 3.79704237205273*^9}, {
   3.7970426678474073`*^9, 3.797042681840077*^9}, {3.7970460198226833`*^9, 
   3.79704603259582*^9}, {3.797046805523264*^9, 3.797046814367687*^9}, 
   3.797047342909074*^9, 3.797047397417321*^9, 3.797048108300066*^9, {
   3.79705200673114*^9, 3.797052007585945*^9}, {3.797059371286071*^9, 
   3.797059373792295*^9}, {3.79705950491376*^9, 3.7970595302651453`*^9}, {
   3.797061936476112*^9, 3.797061940070005*^9}, {3.7970621741459846`*^9, 
   3.797062183937989*^9}, 3.797062230005437*^9, {3.797110009016491*^9, 
   3.797110023029608*^9}, 3.797110174444861*^9, {3.797133039701847*^9, 
   3.797133068618548*^9}, {3.7971331208726273`*^9, 3.797133125510891*^9}, {
   3.797135295415852*^9, 3.797135327811446*^9}, {3.809996903691578*^9, 
   3.8099969127376137`*^9}, {3.8102609846810303`*^9, 3.810261004873917*^9}, {
   3.8209161453101387`*^9, 3.820916152338657*^9}, {3.8613036730249*^9, 
   3.8613036767906933`*^9}, {3.908227396828341*^9, 3.908227475363532*^9}, {
   3.908237861352404*^9, 3.908237865234219*^9}, {3.908238384362473*^9, 
   3.908238385196656*^9}, {3.908238566178009*^9, 3.908238569814177*^9}, 
   3.9082412908643627`*^9, {3.908241593148387*^9, 3.908241595772312*^9}, 
   3.90825546759137*^9},ExpressionUUID->"b1e1d864-c482-4418-be52-\
79f7e2e16f7a"],

Cell[TextData[{
 StyleBox["ReturnAllRedox[",
  FontWeight->"Bold"],
 StyleBox["halfreactions",
  FontWeight->"Bold",
  FontSlant->"Italic"],
 StyleBox["_]",
  FontWeight->"Bold"],
 "\n\:3000",
 StyleBox["This function returns comprehensive redox reactions by considering \
all the combinations of half reactions within ",
  FontColor->GrayLevel[0]],
 StyleBox["halfreactions",
  FontWeight->"Bold",
  FontSlant->"Italic",
  FontColor->GrayLevel[0]],
 StyleBox[". It consideres ",
  FontColor->GrayLevel[0]],
 StyleBox["halfreactions",
  FontWeight->"Bold",
  FontSlant->"Italic",
  FontColor->GrayLevel[0]],
 StyleBox["\[LeftDoubleBracket]",
  FontColor->GrayLevel[0]],
 StyleBox["eqi",
  FontSlant->"Italic",
  FontColor->GrayLevel[0]],
 StyleBox["\[RightDoubleBracket] and ",
  FontColor->GrayLevel[0]],
 StyleBox["halfreactions",
  FontWeight->"Bold",
  FontSlant->"Italic",
  FontColor->GrayLevel[0]],
 StyleBox["\[LeftDoubleBracket]",
  FontColor->GrayLevel[0]],
 StyleBox["j",
  FontSlant->"Italic",
  FontColor->GrayLevel[0]],
 StyleBox["\[RightDoubleBracket] as individual half-reactions, balances the \
number of electrons, and then gets a redox reaction using the  ",
  FontColor->GrayLevel[0]],
 StyleBox["ReturnRedox[",
  FontWeight->"Bold",
  FontColor->GrayLevel[0]],
 StyleBox["half1",
  FontWeight->"Bold",
  FontSlant->"Italic",
  FontColor->GrayLevel[0]],
 StyleBox["_,",
  FontWeight->"Bold",
  FontColor->GrayLevel[0]],
 StyleBox["half2",
  FontWeight->"Bold",
  FontSlant->"Italic",
  FontColor->GrayLevel[0]],
 StyleBox["_]",
  FontWeight->"Bold",
  FontColor->GrayLevel[0]],
 StyleBox[" function, adding it to ",
  FontColor->GrayLevel[0]],
 StyleBox["tmpred",
  FontSlant->"Italic",
  FontColor->GrayLevel[0]],
 StyleBox[". Similarly, it adds the oxidation reaction to ",
  FontColor->GrayLevel[0]],
 StyleBox["tmphalf1",
  FontSlant->"Italic",
  FontColor->GrayLevel[0]],
 StyleBox[", the reduction reaction to ",
  FontColor->GrayLevel[0]],
 StyleBox["tmphalf2",
  FontSlant->"Italic",
  FontColor->GrayLevel[0]],
 StyleBox[", and the number of electrons to ",
  FontColor->GrayLevel[0]],
 StyleBox["tempe",
  FontSlant->"Italic",
  FontColor->GrayLevel[0]],
 StyleBox[".",
  FontColor->GrayLevel[0]]
}], "Text",
 CellChangeTimes->{{3.891887707159637*^9, 3.891887733820169*^9}, 
   3.891887914415114*^9, {3.8918882078197412`*^9, 3.891888416771036*^9}, {
   3.89188846787395*^9, 3.891888564436248*^9}, {3.8918888325942717`*^9, 
   3.891888835683186*^9}, {3.891889249846757*^9, 3.891889290812336*^9}, {
   3.891890027016749*^9, 3.89189015811383*^9}, {3.8933008793499002`*^9, 
   3.893300885308107*^9}, {3.916545953093935*^9, 3.916545981821362*^9}, {
   3.916546021149583*^9, 3.916546129278317*^9}, {3.9165461670559387`*^9, 
   3.9165461715623913`*^9}, 3.91654625184772*^9, {3.916546298922722*^9, 
   3.916546558090972*^9}, {3.916546609939815*^9, 
   3.916546697679195*^9}},ExpressionUUID->"cd32de46-5849-4a3d-bc21-\
35e5b15eaa5e"],

Cell[BoxData[
 RowBox[{
  RowBox[{"ReturnAllRedox", "[", "halfreactions_", "]"}], ":=", 
  RowBox[{"Module", "[", 
   RowBox[{
    RowBox[{"{", 
     RowBox[{
     "tmpred", ",", "tmphalf1", ",", "tmphalf2", ",", "tmpe", ",", "eqi", ",",
       "tmp", ",", "tmp2", ",", "half1", ",", "half2", ",", "err", ",", "ne1",
       ",", "ne2", ",", "red", ",", "i", ",", "j"}], "}"}], ",", 
    "\[IndentingNewLine]", 
    RowBox[{
     RowBox[{"tmpred", "=", 
      RowBox[{"{", "}"}]}], ";", 
     RowBox[{"tmphalf1", "=", 
      RowBox[{"{", "}"}]}], ";", 
     RowBox[{"tmphalf2", "=", 
      RowBox[{"{", "}"}]}], ";", 
     RowBox[{"tmpe", "=", 
      RowBox[{"{", "}"}]}], ";", "\[IndentingNewLine]", 
     RowBox[{"For", "[", 
      RowBox[{
       RowBox[{"eqi", "=", "1"}], ",", 
       RowBox[{"eqi", "\[LessEqual]", 
        RowBox[{"Length", "[", "halfreactions", "]"}]}], ",", 
       RowBox[{"eqi", "++"}], ",", "\[IndentingNewLine]", 
       RowBox[{
        RowBox[{"Label", "[", "here", "]"}], ";", "\[IndentingNewLine]", 
        RowBox[{"tmp", "=", 
         RowBox[{"ReturnPreHalf", "[", 
          RowBox[{
          "halfreactions", "\[LeftDoubleBracket]", "eqi", 
           "\[RightDoubleBracket]"}], "]"}]}], ";", "\[IndentingNewLine]", 
        RowBox[{"(*", " ", "\[IndentingNewLine]", 
         RowBox[{
          RowBox[{
          "Get", " ", "the", " ", "number", " ", "of", " ", "electrons", " ", 
           "for", " ", 
           RowBox[{
           "halfreactions", "\[LeftDoubleBracket]", "eqi", 
            "\[RightDoubleBracket]"}], " ", "and", " ", "store", " ", "it", 
           " ", "in", " ", 
           RowBox[{"ne1", ".", "If"}], " ", 
           RowBox[{
           "divdata", "\[LeftDoubleBracket]", "eqi", 
            "\[RightDoubleBracket]"}], " ", "does", " ", "not", " ", 
           "contain", " ", "the", " ", "electron", " ", "\"\<e\>\""}], ",", 
          RowBox[{"then", " ", "terminate", " ", "the", " ", 
           RowBox[{"process", ".", " ", "After"}], " ", "adding", " ", "1", 
           " ", "to", " ", "eqi"}], ",", " ", 
          RowBox[{"move", " ", "to", " ", "the", " ", 
           RowBox[{
            RowBox[{"label", "[", "here", "]"}], ".", "\[IndentingNewLine]", 
            RowBox[{"\[DownArrow]", "\[DownArrow]", "\[DownArrow]"}]}]}]}], 
         "\[IndentingNewLine]", "*)"}], "\[IndentingNewLine]", 
        RowBox[{"err", "=", "0"}], ";", "\[IndentingNewLine]", 
        RowBox[{"Quiet", "[", 
         RowBox[{"Check", "[", 
          RowBox[{
           RowBox[{"ne1", "=", 
            RowBox[{
             RowBox[{
              RowBox[{"Select", "[", 
               RowBox[{"tmp", ",", 
                RowBox[{
                 RowBox[{
                  RowBox[{
                  "#", "\[LeftDoubleBracket]", "2", "\[RightDoubleBracket]"}],
                   "\[Equal]", "\"\<e\>\""}], "&"}]}], "]"}], 
              "\[LeftDoubleBracket]", "1", "\[RightDoubleBracket]"}], 
             "\[LeftDoubleBracket]", "1", "\[RightDoubleBracket]"}]}], ",", 
           RowBox[{"err", "++"}]}], "]"}], "]"}], ";", "\[IndentingNewLine]", 
        
        RowBox[{"If", "[", 
         RowBox[{
          RowBox[{"err", ">", "0"}], ",", 
          RowBox[{"{", 
           RowBox[{
            RowBox[{"eqi", "++"}], ";", 
            RowBox[{"Goto", "[", "here", "]"}]}], "}"}]}], "]"}], ";", 
        "\[IndentingNewLine]", 
        RowBox[{"(*", " ", 
         RowBox[{"\[UpArrow]", "\[UpArrow]", "\[UpArrow]"}], " ", "*)"}], 
        "\[IndentingNewLine]", "\[IndentingNewLine]", 
        RowBox[{"For", "[", 
         RowBox[{
          RowBox[{"j", "=", 
           RowBox[{"eqi", "+", "1"}]}], ",", 
          RowBox[{"j", "\[LessEqual]", 
           RowBox[{"Length", "[", "halfreactions", "]"}]}], ",", 
          RowBox[{"j", "++"}], ",", "\[IndentingNewLine]", 
          RowBox[{"Check", "[", "\[IndentingNewLine]", 
           RowBox[{
            RowBox[{"{", "\[IndentingNewLine]", 
             RowBox[{
              RowBox[{"half1", "=", "tmp"}], ";", "\[IndentingNewLine]", 
              RowBox[{"Label", "[", "here2", "]"}], ";", 
              "\[IndentingNewLine]", 
              RowBox[{"If", "[", 
               RowBox[{
                RowBox[{"j", ">", 
                 RowBox[{"Length", "[", "halfreactions", "]"}]}], ",", 
                RowBox[{"Break", "[", "]"}]}], "]"}], ";", 
              "\[IndentingNewLine]", 
              RowBox[{"tmp2", "=", 
               RowBox[{"ReturnPreHalf", "[", 
                RowBox[{
                "halfreactions", "\[LeftDoubleBracket]", "j", 
                 "\[RightDoubleBracket]"}], "]"}]}], ";", 
              "\[IndentingNewLine]", 
              RowBox[{"(*", " ", "\[IndentingNewLine]", 
               RowBox[{
                RowBox[{
                "Get", " ", "the", " ", "number", " ", "of", " ", "electrons",
                  " ", "for", " ", 
                 RowBox[{
                 "divdata", "\[LeftDoubleBracket]", "j", 
                  "\[RightDoubleBracket]"}], " ", "and", " ", "store", " ", 
                 "it", " ", "in", " ", 
                 RowBox[{"ne2", ".", "If"}], " ", 
                 RowBox[{
                 "divdata", "\[LeftDoubleBracket]", "j", 
                  "\[RightDoubleBracket]"}], " ", "does", " ", "not", " ", 
                 "contain", " ", "the", " ", "electron", " ", "\"\<e\>\""}], 
                ",", 
                RowBox[{"then", " ", "terminate", " ", "the", " ", 
                 RowBox[{"process", ".", " ", "After"}], " ", "adding", " ", 
                 "1", " ", "to", " ", "j"}], ",", " ", 
                RowBox[{"move", " ", "to", " ", "the", " ", 
                 RowBox[{
                  RowBox[{"label", "[", "here2", "]"}], ".", 
                  "\[IndentingNewLine]", 
                  RowBox[{
                  "\[DownArrow]", "\[DownArrow]", "\[DownArrow]"}]}]}]}], " ",
                "*)"}], "\[IndentingNewLine]", 
              RowBox[{"err", "=", "0"}], ";", "\[IndentingNewLine]", 
              RowBox[{"Quiet", "[", 
               RowBox[{"Check", "[", 
                RowBox[{
                 RowBox[{"ne2", "=", 
                  RowBox[{
                   RowBox[{
                    RowBox[{"Select", "[", 
                    RowBox[{"tmp2", ",", 
                    RowBox[{
                    RowBox[{
                    RowBox[{
                    "#", "\[LeftDoubleBracket]", "2", 
                    "\[RightDoubleBracket]"}], "\[Equal]", "\"\<e\>\""}], 
                    "&"}]}], "]"}], "\[LeftDoubleBracket]", "1", 
                    "\[RightDoubleBracket]"}], "\[LeftDoubleBracket]", "1", 
                   "\[RightDoubleBracket]"}]}], ",", 
                 RowBox[{"err", "++"}]}], "]"}], "]"}], ";", 
              "\[IndentingNewLine]", "\[IndentingNewLine]", 
              RowBox[{"If", "[", 
               RowBox[{
                RowBox[{"err", ">", "0"}], ",", 
                RowBox[{"{", 
                 RowBox[{
                  RowBox[{"j", "++"}], ";", 
                  RowBox[{"Goto", "[", "here2", "]"}]}], "}"}]}], "]"}], ";", 
              "\[IndentingNewLine]", 
              RowBox[{"(*", " ", 
               RowBox[{"\[UpArrow]", "\[UpArrow]", "\[UpArrow]"}], " ", 
               "*)"}], "\[IndentingNewLine]", "\[IndentingNewLine]", 
              RowBox[{"half2", "=", "tmp2"}], ";", "\[IndentingNewLine]", 
              "\[IndentingNewLine]", 
              RowBox[{"If", "[", 
               RowBox[{
                RowBox[{
                 RowBox[{
                  RowBox[{"Length", "[", 
                   RowBox[{"Intersection", "[", 
                    RowBox[{
                    RowBox[{"Complement", "[", 
                    RowBox[{
                    RowBox[{
                    RowBox[{"Select", "[", 
                    RowBox[{"half1", ",", 
                    RowBox[{
                    RowBox[{
                    RowBox[{
                    "#", "\[LeftDoubleBracket]", "1", 
                    "\[RightDoubleBracket]"}], ">", "0"}], "&"}]}], "]"}], 
                    "\[LeftDoubleBracket]", 
                    RowBox[{"All", ",", "2"}], "\[RightDoubleBracket]"}], ",", 
                    RowBox[{"{", 
                    RowBox[{
                    "\"\<e\>\"", ",", "\"\<H2O\>\"", ",", "\"\<H\>\""}], 
                    "}"}]}], "]"}], ",", 
                    RowBox[{"Complement", "[", 
                    RowBox[{
                    RowBox[{
                    RowBox[{"Select", "[", 
                    RowBox[{"half2", ",", 
                    RowBox[{
                    RowBox[{
                    RowBox[{
                    "#", "\[LeftDoubleBracket]", "1", 
                    "\[RightDoubleBracket]"}], ">", "0"}], "&"}]}], "]"}], 
                    "\[LeftDoubleBracket]", 
                    RowBox[{"All", ",", "2"}], "\[RightDoubleBracket]"}], ",", 
                    RowBox[{"{", 
                    RowBox[{
                    "\"\<e\>\"", ",", "\"\<H2O\>\"", ",", "\"\<H\>\""}], 
                    "}"}]}], "]"}]}], "]"}], "]"}], ">", "0"}], "||", 
                 "\[IndentingNewLine]", 
                 RowBox[{
                  RowBox[{"Length", "[", 
                   RowBox[{"Intersection", "[", 
                    RowBox[{
                    RowBox[{"Complement", "[", 
                    RowBox[{
                    RowBox[{
                    RowBox[{"Select", "[", 
                    RowBox[{"half1", ",", 
                    RowBox[{
                    RowBox[{
                    RowBox[{
                    "#", "\[LeftDoubleBracket]", "1", 
                    "\[RightDoubleBracket]"}], "<", "0"}], "&"}]}], "]"}], 
                    "\[LeftDoubleBracket]", 
                    RowBox[{"All", ",", "2"}], "\[RightDoubleBracket]"}], ",", 
                    RowBox[{"{", 
                    RowBox[{
                    "\"\<e\>\"", ",", "\"\<H2O\>\"", ",", "\"\<H\>\""}], 
                    "}"}]}], "]"}], ",", 
                    RowBox[{"Complement", "[", 
                    RowBox[{
                    RowBox[{
                    RowBox[{"Select", "[", 
                    RowBox[{"half2", ",", 
                    RowBox[{
                    RowBox[{
                    RowBox[{
                    "#", "\[LeftDoubleBracket]", "1", 
                    "\[RightDoubleBracket]"}], "<", "0"}], "&"}]}], "]"}], 
                    "\[LeftDoubleBracket]", 
                    RowBox[{"All", ",", "2"}], "\[RightDoubleBracket]"}], ",", 
                    RowBox[{"{", 
                    RowBox[{
                    "\"\<e\>\"", ",", "\"\<H2O\>\"", ",", "\"\<H\>\""}], 
                    "}"}]}], "]"}]}], "]"}], "]"}], ">", "0"}]}], ",", 
                RowBox[{"err", "++"}]}], "]"}], ";", "\[IndentingNewLine]", 
              RowBox[{"If", "[", 
               RowBox[{
                RowBox[{"err", ">", "0"}], ",", 
                RowBox[{"{", 
                 RowBox[{
                  RowBox[{"j", "++"}], ";", 
                  RowBox[{"Goto", "[", "here2", "]"}]}], "}"}]}], "]"}], ";", 
              "\[IndentingNewLine]", "\[IndentingNewLine]", 
              RowBox[{"(*", "  ", "\[IndentingNewLine]", 
               RowBox[{
                RowBox[{
                 RowBox[{
                  RowBox[{"If", " ", "ne1"}], "+", "ne2"}], "=", "0"}], ",", 
                RowBox[{
                 RowBox[{
                 "then", " ", "the", " ", "number", " ", "of", " ", 
                  "electrons", " ", "in", " ", "the", " ", "half"}], "-", 
                 RowBox[{"reactions", " ", "are", " ", "balanced"}]}], ",", 
                " ", 
                RowBox[{
                 RowBox[{
                 "and", " ", "a", " ", "redox", " ", "reaction", " ", "is", 
                  " ", 
                  RowBox[{"formed", ".", " ", "See"}], " ", 
                  RowBox[{"ReturnRedox", "[", 
                   RowBox[{"half1_", ",", "half2_"}], "]"}], " ", "for", " ", 
                  
                  RowBox[{"details", ".", " ", "Otherwise"}], " ", "set", " ",
                   "half1"}], "=", 
                 RowBox[{
                  RowBox[{
                   RowBox[{"-", "ne2"}], "/", "ne1"}], "*", "half1", " ", 
                  "to", " ", "balance", " ", "the", " ", "number", " ", "of", 
                  " ", "electrons", " ", "before", " ", "creating", " ", 
                  "the", " ", "redox", " ", 
                  RowBox[{"reaction", ".", "\[IndentingNewLine]", 
                   RowBox[{
                   "\[DownArrow]", "\[DownArrow]", "\[DownArrow]"}]}]}]}]}], 
               " ", "*)"}], "\[IndentingNewLine]", 
              RowBox[{"If", "[", 
               RowBox[{
                RowBox[{
                 RowBox[{"ne1", "+", "ne2"}], "\[Equal]", "0"}], ",", 
                "\[IndentingNewLine]", 
                RowBox[{"{", "\[IndentingNewLine]", 
                 RowBox[{
                  RowBox[{"red", "=", 
                   RowBox[{"ReturnRedox", "[", 
                    RowBox[{"half1", ",", "half2"}], "]"}]}], ";", 
                  "\[IndentingNewLine]", 
                  RowBox[{"AppendTo", "[", 
                   RowBox[{"tmpe", ",", "ne1"}], "]"}], ";"}], 
                 "\[IndentingNewLine]", "}"}], ",", "\[IndentingNewLine]", 
                RowBox[{"{", "\[IndentingNewLine]", 
                 RowBox[{
                  RowBox[{"a", "=", 
                   RowBox[{
                    RowBox[{"-", "ne2"}], "/", "ne1"}]}], ";", 
                  "\[IndentingNewLine]", 
                  RowBox[{
                   RowBox[{"half1", "\[LeftDoubleBracket]", 
                    RowBox[{"All", ",", "1"}], "\[RightDoubleBracket]"}], "=", 
                   RowBox[{"a", " ", 
                    RowBox[{"half1", "\[LeftDoubleBracket]", 
                    RowBox[{"All", ",", "1"}], "\[RightDoubleBracket]"}]}]}], 
                  ";", "\[IndentingNewLine]", 
                  RowBox[{"red", "=", 
                   RowBox[{"ReturnRedox", "[", 
                    RowBox[{"half1", ",", "half2"}], "]"}]}], ";", 
                  "\[IndentingNewLine]", 
                  RowBox[{"AppendTo", "[", 
                   RowBox[{"tmpe", ",", 
                    RowBox[{"Abs", "[", 
                    RowBox[{"a", "*", "ne1"}], "]"}]}], "]"}], ";"}], 
                 "\[IndentingNewLine]", "}"}]}], "]"}], ";", 
              "\[IndentingNewLine]", 
              RowBox[{"(*", " ", 
               RowBox[{"\[UpArrow]", "\[UpArrow]", "\[UpArrow]"}], " ", 
               "*)"}], "\[IndentingNewLine]", "\[IndentingNewLine]", 
              RowBox[{"AppendTo", "[", 
               RowBox[{"tmpred", ",", "red"}], "]"}], ";", 
              "\[IndentingNewLine]", 
              RowBox[{"AppendTo", "[", 
               RowBox[{"tmphalf1", ",", "half1"}], "]"}], ";", 
              "\[IndentingNewLine]", 
              RowBox[{"AppendTo", "[", 
               RowBox[{"tmphalf2", ",", "half2"}], "]"}], ";"}], 
             "\[IndentingNewLine]", "\[IndentingNewLine]", "}"}], ",", 
            "\[IndentingNewLine]", 
            RowBox[{"Print", "[", "j", "]"}]}], "]"}]}], 
         "\[IndentingNewLine]", "]"}]}]}], 
      RowBox[{"(*", " ", 
       RowBox[{"For", "[", 
        RowBox[{"j", "=", 
         RowBox[{"eqi", "+", 
          RowBox[{"1", " ", "END"}]}]}]}], "*)"}], "\[IndentingNewLine]", 
      "]"}], ";", 
     RowBox[{"(*", " ", 
      RowBox[{"For", "[", 
       RowBox[{"eqi", "=", 
        RowBox[{"1", " ", "END"}]}]}], "*)"}], "\[IndentingNewLine]", 
     "\[IndentingNewLine]", 
     RowBox[{"{", 
      RowBox[{"tmpred", ",", "tmphalf1", ",", "tmphalf2", ",", "tmpe"}], 
      "}"}]}]}], "\[IndentingNewLine]", "\[IndentingNewLine]", 
   "]"}]}]], "Input",
 CellChangeTimes->{{3.891920305074587*^9, 3.891920383159528*^9}, {
   3.8919341329051847`*^9, 3.8919341844618273`*^9}, {3.891936391716569*^9, 
   3.89193641378428*^9}, {3.891936872246122*^9, 3.891936921556522*^9}, {
   3.893301147583221*^9, 3.89330115234403*^9}, 3.9165365067665052`*^9, {
   3.9165394824536533`*^9, 3.916539500111535*^9}, {3.916539854159254*^9, 
   3.916539930528026*^9}, {3.916540135455784*^9, 3.9165402085827513`*^9}, {
   3.916540255004389*^9, 3.9165402580229*^9}, {3.916545974512105*^9, 
   3.916545993933586*^9}, {3.916546185386126*^9, 3.916546202577923*^9}, 
   3.91654623729519*^9, {3.916546747844358*^9, 3.916546791355483*^9}, {
   3.916546831464383*^9, 3.916547005553947*^9}, {3.9169634677834387`*^9, 
   3.916963468114461*^9}, {3.9169635146346292`*^9, 3.916963573465377*^9}, 
   3.916969603829646*^9, {3.91696976237435*^9, 3.9169698031032743`*^9}, {
   3.9169785048615503`*^9, 3.9169785325612288`*^9}, 3.916978962884354*^9, {
   3.9169795825274687`*^9, 3.916979592411457*^9}, {3.9169812242351923`*^9, 
   3.916981228061655*^9}, {3.91698127328883*^9, 3.916981279265923*^9}, {
   3.916981656598339*^9, 3.91698167357504*^9}},
 CellLabel->"In[3]:=",ExpressionUUID->"75105703-3db2-445b-8090-ec0b650759e1"]
}, Closed]],

Cell[CellGroupData[{

Cell[TextData[StyleBox["ReturnEdge",
 FontWeight->"Bold"]], "Subsection",
 CellChangeTimes->{{3.551737097830353*^9, 3.551737136440796*^9}, {
   3.551737265797515*^9, 3.5517372983993053`*^9}, {3.551737391537758*^9, 
   3.551737395787712*^9}, 3.579223560449744*^9, {3.5792237289859753`*^9, 
   3.5792237498105087`*^9}, {3.579825137891397*^9, 3.5798251555632267`*^9}, {
   3.579825569024938*^9, 3.579825575030909*^9}, {3.580441560743074*^9, 
   3.5804415630482397`*^9}, {3.656029418515318*^9, 3.6560294272714443`*^9}, {
   3.6566340476878357`*^9, 3.656634075254819*^9}, 3.671939406313691*^9, {
   3.6726156129187403`*^9, 3.672615616776533*^9}, {3.7039973157642937`*^9, 
   3.703997316326473*^9}, {3.7477739269249496`*^9, 3.747773933155973*^9}, 
   3.747773976533513*^9, {3.796601794322344*^9, 3.796601798185314*^9}, {
   3.797040906506734*^9, 3.7970409112245703`*^9}, {3.797041315467291*^9, 
   3.797041317845718*^9}, {3.797042343353114*^9, 3.79704237205273*^9}, {
   3.7970426678474073`*^9, 3.797042681840077*^9}, {3.7970460198226833`*^9, 
   3.79704603259582*^9}, {3.797046805523264*^9, 3.797046814367687*^9}, 
   3.797047342909074*^9, 3.797047397417321*^9, 3.797048108300066*^9, {
   3.79705200673114*^9, 3.797052007585945*^9}, {3.797059371286071*^9, 
   3.797059373792295*^9}, {3.79705950491376*^9, 3.7970595302651453`*^9}, {
   3.797061936476112*^9, 3.797061940070005*^9}, {3.7970621741459846`*^9, 
   3.797062183937989*^9}, 3.797062230005437*^9, {3.797110009016491*^9, 
   3.797110023029608*^9}, 3.797110174444861*^9, {3.797133039701847*^9, 
   3.797133068618548*^9}, {3.7971331208726273`*^9, 3.797133125510891*^9}, {
   3.797135295415852*^9, 3.797135327811446*^9}, {3.809996903691578*^9, 
   3.8099969127376137`*^9}, {3.8102609846810303`*^9, 3.810261004873917*^9}, {
   3.8209161453101387`*^9, 3.820916152338657*^9}, {3.8613036730249*^9, 
   3.8613036767906933`*^9}, {3.908227396828341*^9, 3.908227475363532*^9}, {
   3.908227641381488*^9, 3.9082276438608913`*^9}, 3.908230000815112*^9, 
   3.916439501843073*^9, 3.916567354737817*^9, 
   3.916712104979463*^9},ExpressionUUID->"968c10c9-25c2-4030-b5fc-\
0c033b54dd5e"],

Cell[TextData[{
 StyleBox["RerutnEdge[",
  FontWeight->"Bold"],
 StyleBox["reaction",
  FontWeight->"Bold",
  FontSlant->"Italic"],
 StyleBox["_]",
  FontWeight->"Bold"],
 "\n  Create directed edges ",
 StyleBox["edges",
  FontSlant->"Italic"],
 " from a nitrogen chemical species of the reactants of ",
 StyleBox["reaction",
  FontWeight->"Bold",
  FontSlant->"Italic"],
 " to a nitrogen chemical species of the products of ",
 StyleBox["reaction",
  FontWeight->"Bold",
  FontSlant->"Italic"],
 ". Create ",
 StyleBox["edgesweighted",
  FontSlant->"Italic"],
 ", which signifies the number of moles of each product formed per mole of a \
reactant. Return both ",
 StyleBox["edges",
  FontSlant->"Italic"],
 " and ",
 StyleBox["edgesweighted",
  FontSlant->"Italic"],
 "."
}], "Text",
 CellChangeTimes->{{3.891887707159637*^9, 3.891887733820169*^9}, {
   3.89188776473802*^9, 3.891887880505103*^9}, {3.908227697142437*^9, 
   3.908227788551175*^9}, 3.908230005884789*^9, {3.908230258113761*^9, 
   3.908230342532671*^9}, {3.916567306690962*^9, 3.9165673517899218`*^9}, {
   3.916694770717143*^9, 3.916694772411381*^9}, {3.916712111923674*^9, 
   3.9167121297493153`*^9}, {3.916712298777657*^9, 3.916712498938427*^9}, {
   3.916712564448987*^9, 3.9167125931366053`*^9}, {3.916712631658236*^9, 
   3.916712681142915*^9}},ExpressionUUID->"afaaeb8e-d526-47ea-a58e-\
0960d8067450"],

Cell[BoxData[
 RowBox[{
  RowBox[{"ReturnEdge", "[", "reaction_", "]"}], ":=", 
  RowBox[{"Module", "[", 
   RowBox[{
    RowBox[{"{", 
     RowBox[{
     "reac", ",", "prod", ",", "edges", ",", "edgesweighted", ",", "tmpreac", 
      ",", "tmpprod", ",", "tmpstrVarvec", ",", "totreacN"}], "}"}], ",", 
    "\[IndentingNewLine]", 
    RowBox[{
     RowBox[{"reac", "=", 
      RowBox[{
      "reaction", "\[LeftDoubleBracket]", "1", "\[RightDoubleBracket]"}]}], 
     ";", "\[IndentingNewLine]", 
     RowBox[{"prod", "=", 
      RowBox[{
      "reaction", "\[LeftDoubleBracket]", "2", "\[RightDoubleBracket]"}]}], 
     ";", "\[IndentingNewLine]", 
     RowBox[{"tmpstrVarvec", "=", 
      RowBox[{"Complement", "[", 
       RowBox[{"strVarvec", ",", 
        RowBox[{"{", 
         RowBox[{
         "\"\<H2O\>\"", ",", "\"\<H\>\"", ",", "\"\<O2\>\"", ",", 
          "\"\<e\>\""}], "}"}]}], "]"}]}], ";", "\[IndentingNewLine]", 
     RowBox[{"tmpreac", "=", 
      RowBox[{"Select", "[", 
       RowBox[{"reac", ",", 
        RowBox[{
         RowBox[{
          RowBox[{"Length", "[", 
           RowBox[{"Intersection", "[", 
            RowBox[{
             RowBox[{"{", 
              RowBox[{
              "#", "\[LeftDoubleBracket]", "2", "\[RightDoubleBracket]"}], 
              "}"}], ",", "tmpstrVarvec"}], "]"}], "]"}], ">", "0"}], "&"}]}],
        "]"}]}], ";", "\[IndentingNewLine]", 
     RowBox[{"tmpprod", "=", 
      RowBox[{"Select", "[", 
       RowBox[{"prod", ",", 
        RowBox[{
         RowBox[{
          RowBox[{"Length", "[", 
           RowBox[{"Intersection", "[", 
            RowBox[{
             RowBox[{"{", 
              RowBox[{
              "#", "\[LeftDoubleBracket]", "2", "\[RightDoubleBracket]"}], 
              "}"}], ",", "tmpstrVarvec"}], "]"}], "]"}], ">", "0"}], "&"}]}],
        "]"}]}], ";", "\[IndentingNewLine]", 
     RowBox[{"totreacN", "=", 
      RowBox[{"Total", "[", 
       RowBox[{"Table", "[", 
        RowBox[{
         RowBox[{
          RowBox[{
           RowBox[{
           "tmpreac", "\[LeftDoubleBracket]", "i", "\[RightDoubleBracket]"}], 
           "\[LeftDoubleBracket]", "1", "\[RightDoubleBracket]"}], "*", 
          RowBox[{"GetNNum", "[", 
           RowBox[{
            RowBox[{
            "tmpreac", "\[LeftDoubleBracket]", "i", "\[RightDoubleBracket]"}],
             "\[LeftDoubleBracket]", "2", "\[RightDoubleBracket]"}], "]"}]}], 
         ",", 
         RowBox[{"{", 
          RowBox[{"i", ",", "1", ",", 
           RowBox[{"Length", "[", "tmpreac", "]"}]}], "}"}]}], "]"}], "]"}]}],
      ";", "\[IndentingNewLine]", 
     RowBox[{"edges", "=", 
      RowBox[{"Flatten", "[", 
       RowBox[{"Table", "[", "\[IndentingNewLine]", 
        RowBox[{
         RowBox[{"Table", "[", "\[IndentingNewLine]", 
          RowBox[{
           RowBox[{"{", 
            RowBox[{
             RowBox[{
              RowBox[{
              "tmpreac", "\[LeftDoubleBracket]", "i", 
               "\[RightDoubleBracket]"}], "\[LeftDoubleBracket]", "2", 
              "\[RightDoubleBracket]"}], "\[DirectedEdge]", 
             RowBox[{
              RowBox[{
              "tmpprod", "\[LeftDoubleBracket]", "j", 
               "\[RightDoubleBracket]"}], "\[LeftDoubleBracket]", "2", 
              "\[RightDoubleBracket]"}]}], "}"}], ",", "\[IndentingNewLine]", 
           
           RowBox[{"{", 
            RowBox[{"i", ",", "1", ",", 
             RowBox[{"Length", "[", "tmpreac", "]"}]}], "}"}]}], 
          "\[IndentingNewLine]", "]"}], ",", "\[IndentingNewLine]", 
         RowBox[{"{", 
          RowBox[{"j", ",", "1", ",", 
           RowBox[{"Length", "[", "tmpprod", "]"}]}], "}"}]}], 
        "\[IndentingNewLine]", "]"}], "]"}]}], ";", "\[IndentingNewLine]", 
     RowBox[{"edgesweighted", "=", 
      RowBox[{"Flatten", "[", 
       RowBox[{"Table", "[", "\[IndentingNewLine]", 
        RowBox[{
         RowBox[{"Table", "[", "\[IndentingNewLine]", 
          RowBox[{"(*", 
           RowBox[{"{", 
            RowBox[{
             RowBox[{
              RowBox[{
              "tmpreac", "\[LeftDoubleBracket]", "i", 
               "\[RightDoubleBracket]"}], "\[LeftDoubleBracket]", "2", 
              "\[RightDoubleBracket]"}], "\[DirectedEdge]", 
             RowBox[{
              RowBox[{
               RowBox[{"(", 
                RowBox[{
                 RowBox[{
                 "tmpprod", "\[LeftDoubleBracket]", "j", 
                  "\[RightDoubleBracket]"}], "\[LeftDoubleBracket]", "1", 
                 "\[RightDoubleBracket]"}], ")"}], "/", "totreacN"}], "*", 
              RowBox[{
               RowBox[{
               "tmpprod", "\[LeftDoubleBracket]", "j", 
                "\[RightDoubleBracket]"}], "\[LeftDoubleBracket]", "2", 
               "\[RightDoubleBracket]"}]}]}], "}"}], "*)"}], 
          "\[IndentingNewLine]", 
          RowBox[{
           RowBox[{"{", "\[IndentingNewLine]", 
            RowBox[{
             RowBox[{
              RowBox[{
              "tmpprod", "\[LeftDoubleBracket]", "j", 
               "\[RightDoubleBracket]"}], "\[LeftDoubleBracket]", "1", 
              "\[RightDoubleBracket]"}], "*", 
             RowBox[{
              RowBox[{"GetNNum", "[", 
               RowBox[{
                RowBox[{
                "tmpprod", "\[LeftDoubleBracket]", "j", 
                 "\[RightDoubleBracket]"}], "\[LeftDoubleBracket]", "2", 
                "\[RightDoubleBracket]"}], "]"}], "/", 
              RowBox[{"(", 
               RowBox[{
                RowBox[{
                 RowBox[{
                 "tmpreac", "\[LeftDoubleBracket]", "i", 
                  "\[RightDoubleBracket]"}], "\[LeftDoubleBracket]", "1", 
                 "\[RightDoubleBracket]"}], "*", 
                RowBox[{"GetNNum", "[", 
                 RowBox[{
                  RowBox[{
                  "tmpreac", "\[LeftDoubleBracket]", "i", 
                   "\[RightDoubleBracket]"}], "\[LeftDoubleBracket]", "2", 
                  "\[RightDoubleBracket]"}], "]"}]}], ")"}]}]}], 
            "\[IndentingNewLine]", "}"}], ",", "\[IndentingNewLine]", 
           RowBox[{"{", 
            RowBox[{"i", ",", "1", ",", 
             RowBox[{"Length", "[", "tmpreac", "]"}]}], "}"}]}], 
          "\[IndentingNewLine]", "]"}], ",", "\[IndentingNewLine]", 
         RowBox[{"{", 
          RowBox[{"j", ",", "1", ",", 
           RowBox[{"Length", "[", "tmpprod", "]"}]}], "}"}]}], 
        "\[IndentingNewLine]", "]"}], "]"}]}], ";", "\[IndentingNewLine]", 
     RowBox[{"{", 
      RowBox[{"edges", ",", "edgesweighted"}], "}"}]}]}], 
   "\[IndentingNewLine]", "]"}]}]], "Input",
 CellChangeTimes->{{3.9165647040867577`*^9, 3.916564732473434*^9}, {
   3.916694745044557*^9, 3.916694755149192*^9}, 3.916712171509287*^9, 
   3.916712519588437*^9, 3.9167126154549103`*^9},
 CellLabel->"In[4]:=",ExpressionUUID->"7debdd0c-9edd-4fda-85e2-160f325eac3d"]
}, Closed]],

Cell[CellGroupData[{

Cell[TextData[StyleBox["ReturnEdgeFB",
 FontWeight->"Bold"]], "Subsection",
 CellChangeTimes->{{3.551737097830353*^9, 3.551737136440796*^9}, {
   3.551737265797515*^9, 3.5517372983993053`*^9}, {3.551737391537758*^9, 
   3.551737395787712*^9}, 3.579223560449744*^9, {3.5792237289859753`*^9, 
   3.5792237498105087`*^9}, {3.579825137891397*^9, 3.5798251555632267`*^9}, {
   3.579825569024938*^9, 3.579825575030909*^9}, {3.580441560743074*^9, 
   3.5804415630482397`*^9}, {3.656029418515318*^9, 3.6560294272714443`*^9}, {
   3.6566340476878357`*^9, 3.656634075254819*^9}, 3.671939406313691*^9, {
   3.6726156129187403`*^9, 3.672615616776533*^9}, {3.7039973157642937`*^9, 
   3.703997316326473*^9}, {3.7477739269249496`*^9, 3.747773933155973*^9}, 
   3.747773976533513*^9, {3.796601794322344*^9, 3.796601798185314*^9}, {
   3.797040906506734*^9, 3.7970409112245703`*^9}, {3.797041315467291*^9, 
   3.797041317845718*^9}, {3.797042343353114*^9, 3.79704237205273*^9}, {
   3.7970426678474073`*^9, 3.797042681840077*^9}, {3.7970460198226833`*^9, 
   3.79704603259582*^9}, {3.797046805523264*^9, 3.797046814367687*^9}, 
   3.797047342909074*^9, 3.797047397417321*^9, 3.797048108300066*^9, {
   3.79705200673114*^9, 3.797052007585945*^9}, {3.797059371286071*^9, 
   3.797059373792295*^9}, {3.79705950491376*^9, 3.7970595302651453`*^9}, {
   3.797061936476112*^9, 3.797061940070005*^9}, {3.7970621741459846`*^9, 
   3.797062183937989*^9}, 3.797062230005437*^9, {3.797110009016491*^9, 
   3.797110023029608*^9}, 3.797110174444861*^9, {3.797133039701847*^9, 
   3.797133068618548*^9}, {3.7971331208726273`*^9, 3.797133125510891*^9}, {
   3.797135295415852*^9, 3.797135327811446*^9}, {3.809996903691578*^9, 
   3.8099969127376137`*^9}, {3.8102609846810303`*^9, 3.810261004873917*^9}, {
   3.8209161453101387`*^9, 3.820916152338657*^9}, {3.8613036730249*^9, 
   3.8613036767906933`*^9}, {3.908227396828341*^9, 3.908227475363532*^9}, {
   3.908227641381488*^9, 3.9082276438608913`*^9}, 3.908230000815112*^9, 
   3.916439501843073*^9, 3.916567354737817*^9, 3.916712104979463*^9, {
   3.916712699256393*^9, 
   3.9167126996186323`*^9}},ExpressionUUID->"66e08e6b-11e7-4984-a552-\
25f174c7f7d3"],

Cell[TextData[{
 StyleBox["RerutnEdgeFB[",
  FontWeight->"Bold"],
 StyleBox["reaction",
  FontWeight->"Bold",
  FontSlant->"Italic"],
 StyleBox["_]",
  FontWeight->"Bold"],
 "\n  Apply ",
 StyleBox["ReturnEdge",
  FontWeight->"Bold",
  FontSlant->"Italic"],
 StyleBox["[]",
  FontWeight->"Bold"],
 " to the argument reaction in both the forward and backward directions, and \
return the directed edges for the forward reaction, the directed edges for \
the backward reaction, the weight based on the nitrogen ratio of the directed \
edges for the forward reaction, and the weight based on the nitrogen ratio of \
the directed edges for the backward reaction."
}], "Text",
 CellChangeTimes->{{3.891887707159637*^9, 3.891887733820169*^9}, {
   3.89188776473802*^9, 3.891887880505103*^9}, {3.908227697142437*^9, 
   3.908227788551175*^9}, 3.908230005884789*^9, {3.908230258113761*^9, 
   3.908230342532671*^9}, {3.916567306690962*^9, 3.9165673517899218`*^9}, {
   3.916694770717143*^9, 3.916694772411381*^9}, {3.916712111923674*^9, 
   3.9167121297493153`*^9}, {3.916712298777657*^9, 3.916712498938427*^9}, {
   3.916712564448987*^9, 3.9167125931366053`*^9}, {3.916712631658236*^9, 
   3.916712681142915*^9}, {3.916712719492928*^9, 3.916712837005826*^9}, {
   3.916712879120552*^9, 
   3.9167129094349318`*^9}},ExpressionUUID->"17e18b11-d38a-49f7-9133-\
5277cd6cddaf"],

Cell[BoxData[
 RowBox[{
  RowBox[{"ReturnEdgeFB", "[", "reaction_", "]"}], ":=", 
  RowBox[{"Module", "[", 
   RowBox[{
    RowBox[{"{", 
     RowBox[{
     "reac", ",", "prod", ",", "Fedges", ",", "Bedges", ",", "Fedgesweighted",
       ",", "Bedgesweighted", ",", "tmpstrVarvec"}], "}"}], ",", 
    "\[IndentingNewLine]", 
    RowBox[{
     RowBox[{"tmpstrVarvec", "=", 
      RowBox[{"Complement", "[", 
       RowBox[{"strVarvec", ",", 
        RowBox[{"{", 
         RowBox[{
         "\"\<H2O\>\"", ",", "\"\<H\>\"", ",", "\"\<O2\>\"", ",", 
          "\"\<e\>\""}], "}"}]}], "]"}]}], ";", "\[IndentingNewLine]", 
     RowBox[{
      RowBox[{"{", 
       RowBox[{"Fedges", ",", "Fedgesweighted"}], "}"}], "=", 
      RowBox[{"ReturnEdge", "[", "reaction", "]"}]}], ";", 
     "\[IndentingNewLine]", 
     RowBox[{
      RowBox[{"{", 
       RowBox[{"Bedges", ",", "Bedgesweighted"}], "}"}], "=", 
      RowBox[{"ReturnEdge", "[", 
       RowBox[{"{", 
        RowBox[{
         RowBox[{
         "reaction", "\[LeftDoubleBracket]", "2", "\[RightDoubleBracket]"}], 
         ",", 
         RowBox[{
         "reaction", "\[LeftDoubleBracket]", "1", "\[RightDoubleBracket]"}]}],
         "}"}], "]"}]}], ";", "\[IndentingNewLine]", "\[IndentingNewLine]", 
     RowBox[{"{", 
      RowBox[{
      "Fedges", ",", "Bedges", ",", "Fedgesweighted", ",", "Bedgesweighted"}],
       "}"}]}]}], "\[IndentingNewLine]", "]"}]}]], "Input",
 CellChangeTimes->{{3.9165647040867577`*^9, 3.916564732473434*^9}, {
   3.916694745044557*^9, 3.916694755149192*^9}, 3.916712171509287*^9, 
   3.916712519588437*^9, 3.9167126154549103`*^9, 3.91671271120695*^9},
 CellLabel->"In[5]:=",ExpressionUUID->"41ce0948-bf9c-44bf-9610-088a8b6b1ac0"]
}, Closed]],

Cell[CellGroupData[{

Cell[TextData[StyleBox["ReturnDrG",
 FontWeight->"Bold"]], "Subsection",
 CellChangeTimes->{{3.551737097830353*^9, 3.551737136440796*^9}, {
   3.551737265797515*^9, 3.5517372983993053`*^9}, {3.551737391537758*^9, 
   3.551737395787712*^9}, 3.579223560449744*^9, {3.5792237289859753`*^9, 
   3.5792237498105087`*^9}, {3.579825137891397*^9, 3.5798251555632267`*^9}, {
   3.579825569024938*^9, 3.579825575030909*^9}, {3.580441560743074*^9, 
   3.5804415630482397`*^9}, {3.656029418515318*^9, 3.6560294272714443`*^9}, {
   3.6566340476878357`*^9, 3.656634075254819*^9}, 3.671939406313691*^9, {
   3.6726156129187403`*^9, 3.672615616776533*^9}, {3.7039973157642937`*^9, 
   3.703997316326473*^9}, {3.7477739269249496`*^9, 3.747773933155973*^9}, 
   3.747773976533513*^9, {3.796601794322344*^9, 3.796601798185314*^9}, {
   3.797040906506734*^9, 3.7970409112245703`*^9}, {3.797041315467291*^9, 
   3.797041317845718*^9}, {3.797042343353114*^9, 3.79704237205273*^9}, {
   3.7970426678474073`*^9, 3.797042681840077*^9}, {3.7970460198226833`*^9, 
   3.79704603259582*^9}, {3.797046805523264*^9, 3.797046814367687*^9}, 
   3.797047342909074*^9, 3.797047397417321*^9, 3.797048108300066*^9, {
   3.79705200673114*^9, 3.797052007585945*^9}, {3.797059371286071*^9, 
   3.797059373792295*^9}, {3.79705950491376*^9, 3.7970595302651453`*^9}, {
   3.797061936476112*^9, 3.797061940070005*^9}, {3.7970621741459846`*^9, 
   3.797062183937989*^9}, 3.797062230005437*^9, {3.797110009016491*^9, 
   3.797110023029608*^9}, 3.797110174444861*^9, {3.797133039701847*^9, 
   3.797133068618548*^9}, {3.7971331208726273`*^9, 3.797133125510891*^9}, {
   3.797135295415852*^9, 3.797135327811446*^9}, {3.809996903691578*^9, 
   3.8099969127376137`*^9}, {3.8102609846810303`*^9, 3.810261004873917*^9}, {
   3.8209161453101387`*^9, 3.820916152338657*^9}, {3.8613036730249*^9, 
   3.8613036767906933`*^9}, {3.908227396828341*^9, 3.908227475363532*^9}, {
   3.908227641381488*^9, 3.9082276438608913`*^9}, 3.908230000815112*^9, 
   3.916439501843073*^9, 
   3.916567354737817*^9},ExpressionUUID->"269bba3e-925e-4f7b-b8a1-\
2205d624d9a0"],

Cell[TextData[{
 StyleBox["RerutnDrG[",
  FontWeight->"Bold"],
 StyleBox["dataDfG0",
  FontWeight->"Bold",
  FontSlant->"Italic"],
 StyleBox["_, ",
  FontWeight->"Bold"],
 StyleBox["reaction",
  FontWeight->"Bold",
  FontSlant->"Italic"],
 StyleBox["_]",
  FontWeight->"Bold"],
 "\n  Return \[CapitalDelta]rG (kJ/mol) of ",
 StyleBox["reaction",
  FontWeight->"Bold",
  FontSlant->"Italic"],
 "."
}], "Text",
 CellChangeTimes->{{3.891887707159637*^9, 3.891887733820169*^9}, {
   3.89188776473802*^9, 3.891887880505103*^9}, {3.908227697142437*^9, 
   3.908227788551175*^9}, 3.908230005884789*^9, {3.908230258113761*^9, 
   3.908230342532671*^9}, {3.916567306690962*^9, 3.9165673517899218`*^9}, {
   3.916694770717143*^9, 3.916694772411381*^9}, {3.922999946527541*^9, 
   3.92299996966066*^9}},ExpressionUUID->"bf26490d-c080-453b-be02-\
8d70478ef280"],

Cell[BoxData[
 RowBox[{
  RowBox[{"ReturnDrG", "[", 
   RowBox[{
    StyleBox["dataDfG0_",
     FontWeight->"Bold",
     FontSlant->"Italic"], 
    StyleBox[",",
     FontWeight->"Bold",
     FontSlant->"Italic"], "reaction_"}], "]"}], ":=", 
  RowBox[{"Module", "[", 
   RowBox[{
    RowBox[{"{", 
     RowBox[{"DrG0", ",", "sterm", ",", "reac", ",", "prod"}], "}"}], ",", 
    "\[IndentingNewLine]", 
    RowBox[{
     RowBox[{"DrG0", "=", 
      RowBox[{"ReturnDrG0", "[", 
       RowBox[{
        StyleBox["dataDfG0",
         FontWeight->"Bold",
         FontSlant->"Italic"], 
        StyleBox[",",
         FontWeight->"Bold",
         FontSlant->"Italic"], "reaction"}], "]"}]}], ";", 
     "\[IndentingNewLine]", 
     RowBox[{"reac", "=", 
      RowBox[{
      "reaction", "\[LeftDoubleBracket]", "1", "\[RightDoubleBracket]"}]}], 
     ";", "\[IndentingNewLine]", 
     RowBox[{"prod", "=", 
      RowBox[{
      "reaction", "\[LeftDoubleBracket]", "2", "\[RightDoubleBracket]"}]}], 
     ";", "\[IndentingNewLine]", 
     RowBox[{"sterm", "=", 
      RowBox[{"R", "*", "T", "*", 
       RowBox[{"Log", "[", 
        FractionBox[
         RowBox[{
          UnderoverscriptBox["\[Product]", 
           RowBox[{"i", "=", "1"}], 
           RowBox[{"Length", "[", "prod", "]"}]], 
          SuperscriptBox[
           RowBox[{
            RowBox[{
            "prod", "\[LeftDoubleBracket]", "i", "\[RightDoubleBracket]"}], 
            "\[LeftDoubleBracket]", "2", "\[RightDoubleBracket]"}], 
           RowBox[{
            RowBox[{
            "prod", "\[LeftDoubleBracket]", "i", "\[RightDoubleBracket]"}], 
            "\[LeftDoubleBracket]", "1", "\[RightDoubleBracket]"}]]}], 
         RowBox[{
          UnderoverscriptBox["\[Product]", 
           RowBox[{"i", "=", "1"}], 
           RowBox[{"Length", "[", "reac", "]"}]], 
          SuperscriptBox[
           RowBox[{
            RowBox[{
            "reac", "\[LeftDoubleBracket]", "i", "\[RightDoubleBracket]"}], 
            "\[LeftDoubleBracket]", "2", "\[RightDoubleBracket]"}], 
           RowBox[{
            RowBox[{
            "reac", "\[LeftDoubleBracket]", "i", "\[RightDoubleBracket]"}], 
            "\[LeftDoubleBracket]", "1", "\[RightDoubleBracket]"}]]}]], 
        "]"}]}]}], ";", "\[IndentingNewLine]", 
     RowBox[{"DrG0", "+", "sterm"}]}]}], "\[IndentingNewLine]", 
   "]"}]}]], "Input",
 CellChangeTimes->{{3.9165647040867577`*^9, 3.916564732473434*^9}, {
  3.916694745044557*^9, 3.916694755149192*^9}},
 CellLabel->"In[6]:=",ExpressionUUID->"93da9076-470d-42bb-b84f-d984afae44f8"]
}, Closed]],

Cell[CellGroupData[{

Cell[TextData[StyleBox["ReturnDrG0",
 FontWeight->"Bold"]], "Subsection",
 CellChangeTimes->{{3.551737097830353*^9, 3.551737136440796*^9}, {
   3.551737265797515*^9, 3.5517372983993053`*^9}, {3.551737391537758*^9, 
   3.551737395787712*^9}, 3.579223560449744*^9, {3.5792237289859753`*^9, 
   3.5792237498105087`*^9}, {3.579825137891397*^9, 3.5798251555632267`*^9}, {
   3.579825569024938*^9, 3.579825575030909*^9}, {3.580441560743074*^9, 
   3.5804415630482397`*^9}, {3.656029418515318*^9, 3.6560294272714443`*^9}, {
   3.6566340476878357`*^9, 3.656634075254819*^9}, 3.671939406313691*^9, {
   3.6726156129187403`*^9, 3.672615616776533*^9}, {3.7039973157642937`*^9, 
   3.703997316326473*^9}, {3.7477739269249496`*^9, 3.747773933155973*^9}, 
   3.747773976533513*^9, {3.796601794322344*^9, 3.796601798185314*^9}, {
   3.797040906506734*^9, 3.7970409112245703`*^9}, {3.797041315467291*^9, 
   3.797041317845718*^9}, {3.797042343353114*^9, 3.79704237205273*^9}, {
   3.7970426678474073`*^9, 3.797042681840077*^9}, {3.7970460198226833`*^9, 
   3.79704603259582*^9}, {3.797046805523264*^9, 3.797046814367687*^9}, 
   3.797047342909074*^9, 3.797047397417321*^9, 3.797048108300066*^9, {
   3.79705200673114*^9, 3.797052007585945*^9}, {3.797059371286071*^9, 
   3.797059373792295*^9}, {3.79705950491376*^9, 3.7970595302651453`*^9}, {
   3.797061936476112*^9, 3.797061940070005*^9}, {3.7970621741459846`*^9, 
   3.797062183937989*^9}, 3.797062230005437*^9, {3.797110009016491*^9, 
   3.797110023029608*^9}, 3.797110174444861*^9, {3.797133039701847*^9, 
   3.797133068618548*^9}, {3.7971331208726273`*^9, 3.797133125510891*^9}, {
   3.797135295415852*^9, 3.797135327811446*^9}, {3.809996903691578*^9, 
   3.8099969127376137`*^9}, {3.8102609846810303`*^9, 3.810261004873917*^9}, {
   3.8209161453101387`*^9, 3.820916152338657*^9}, {3.8613036730249*^9, 
   3.8613036767906933`*^9}, {3.908227396828341*^9, 3.908227475363532*^9}, {
   3.908227641381488*^9, 3.9082276438608913`*^9}, {3.916439374463419*^9, 
   3.9164393877764997`*^9}, 
   3.916560514978558*^9},ExpressionUUID->"951e6cb2-a928-486b-b7ec-\
fa9f484cc4f8"],

Cell[TextData[{
 StyleBox["ReturnDrG0[",
  FontWeight->"Bold"],
 StyleBox["dataDfG0",
  FontWeight->"Bold",
  FontSlant->"Italic"],
 StyleBox["_, ",
  FontWeight->"Bold"],
 StyleBox["reaction",
  FontWeight->"Bold",
  FontSlant->"Italic"],
 StyleBox["_]",
  FontWeight->"Bold"],
 "\n  From ",
 StyleBox["reaction",
  FontWeight->"Bold",
  FontSlant->"Italic"],
 ", get ",
 StyleBox["reac",
  FontSlant->"Italic"],
 " and ",
 StyleBox["prod",
  FontSlant->"Italic"],
 ", and for each chemical species in ",
 StyleBox["reac",
  FontSlant->"Italic"],
 " and ",
 StyleBox["prod",
  FontSlant->"Italic"],
 ", search for the corresponding \[CapitalDelta]fG\.ba ",
 StyleBox[" ",
  FontWeight->"Bold"],
 "(kJ/mol) from ",
 StyleBox["dataDfG0",
  FontWeight->"Bold",
  FontSlant->"Italic"],
 ", calculate \[CapitalDelta]rG\.ba (kJ/mol) of ",
 StyleBox["reaction",
  FontWeight->"Bold",
  FontSlant->"Italic"],
 ", and return it. "
}], "Text",
 CellChangeTimes->{{3.891887707159637*^9, 3.891887733820169*^9}, {
  3.89188776473802*^9, 3.891887880505103*^9}, {3.908227697142437*^9, 
  3.908227788551175*^9}, {3.9082307199065437`*^9, 3.908230782365468*^9}, {
  3.908231656983027*^9, 3.908231670618659*^9}, {3.9165605239211617`*^9, 
  3.916560534264176*^9}, {3.9165621658815517`*^9, 3.916562203367405*^9}, {
  3.9165623067998543`*^9, 3.916562392856621*^9}, {3.916562424217794*^9, 
  3.916562545046316*^9}},ExpressionUUID->"599824ff-14b0-449e-9bb7-\
a8450bd7f64c"],

Cell[BoxData[
 RowBox[{
  RowBox[{"ReturnDrG0", "[", 
   RowBox[{"dataDfG0_", ",", "reaction_"}], "]"}], ":=", 
  RowBox[{"Module", "[", 
   RowBox[{
    RowBox[{"{", 
     RowBox[{"reac", ",", "prod"}], "}"}], ",", "\[IndentingNewLine]", 
    RowBox[{
     RowBox[{"reac", "=", 
      RowBox[{
      "reaction", "\[LeftDoubleBracket]", "1", "\[RightDoubleBracket]"}]}], 
     ";", "\[IndentingNewLine]", 
     RowBox[{"prod", "=", 
      RowBox[{
      "reaction", "\[LeftDoubleBracket]", "2", "\[RightDoubleBracket]"}]}], 
     ";", 
     RowBox[{
      RowBox[{
       UnderoverscriptBox["\[Sum]", 
        RowBox[{"i", "=", "1"}], 
        RowBox[{"Length", "[", "prod", "]"}]], 
       RowBox[{
        RowBox[{
         RowBox[{
         "prod", "\[LeftDoubleBracket]", "i", "\[RightDoubleBracket]"}], 
         "\[LeftDoubleBracket]", "1", "\[RightDoubleBracket]"}], "*", 
        RowBox[{"SelectDfG0", "[", 
         RowBox[{"dataDfG0", ",", 
          RowBox[{
           RowBox[{
           "prod", "\[LeftDoubleBracket]", "i", "\[RightDoubleBracket]"}], 
           "\[LeftDoubleBracket]", "2", "\[RightDoubleBracket]"}]}], 
         "]"}]}]}], "-", 
      RowBox[{
       UnderoverscriptBox["\[Sum]", 
        RowBox[{"i", "=", "1"}], 
        RowBox[{"Length", "[", "reac", "]"}]], 
       RowBox[{
        RowBox[{
         RowBox[{
         "reac", "\[LeftDoubleBracket]", "i", "\[RightDoubleBracket]"}], 
         "\[LeftDoubleBracket]", "1", "\[RightDoubleBracket]"}], "*", 
        RowBox[{"SelectDfG0", "[", 
         RowBox[{"dataDfG0", ",", 
          RowBox[{
           RowBox[{
           "reac", "\[LeftDoubleBracket]", "i", "\[RightDoubleBracket]"}], 
           "\[LeftDoubleBracket]", "2", "\[RightDoubleBracket]"}]}], 
         "]"}]}]}]}]}]}], "\[IndentingNewLine]", "]"}]}]], "Input",
 CellChangeTimes->{{3.916561082912595*^9, 3.91656114895296*^9}, {
  3.9165622972212*^9, 3.916562298005048*^9}, {3.9165703824265738`*^9, 
  3.916570387527293*^9}},
 CellLabel->"In[7]:=",ExpressionUUID->"5cd2f034-fc60-44e3-9add-bc7e8bc45048"]
}, Closed]],

Cell[CellGroupData[{

Cell[TextData[StyleBox["Returndivdata",
 FontWeight->"Bold"]], "Subsection",
 CellChangeTimes->{{3.551737097830353*^9, 3.551737136440796*^9}, {
   3.551737265797515*^9, 3.5517372983993053`*^9}, {3.551737391537758*^9, 
   3.551737395787712*^9}, 3.579223560449744*^9, {3.5792237289859753`*^9, 
   3.5792237498105087`*^9}, {3.579825137891397*^9, 3.5798251555632267`*^9}, {
   3.579825569024938*^9, 3.579825575030909*^9}, {3.580441560743074*^9, 
   3.5804415630482397`*^9}, {3.656029418515318*^9, 3.6560294272714443`*^9}, {
   3.6566340476878357`*^9, 3.656634075254819*^9}, 3.671939406313691*^9, {
   3.6726156129187403`*^9, 3.672615616776533*^9}, {3.7039973157642937`*^9, 
   3.703997316326473*^9}, {3.7477739269249496`*^9, 3.747773933155973*^9}, 
   3.747773976533513*^9, {3.796601794322344*^9, 3.796601798185314*^9}, {
   3.797040906506734*^9, 3.7970409112245703`*^9}, {3.797041315467291*^9, 
   3.797041317845718*^9}, {3.797042343353114*^9, 3.79704237205273*^9}, {
   3.7970426678474073`*^9, 3.797042681840077*^9}, {3.7970460198226833`*^9, 
   3.79704603259582*^9}, {3.797046805523264*^9, 3.797046814367687*^9}, 
   3.797047342909074*^9, 3.797047397417321*^9, 3.797048108300066*^9, {
   3.79705200673114*^9, 3.797052007585945*^9}, {3.797059371286071*^9, 
   3.797059373792295*^9}, {3.79705950491376*^9, 3.7970595302651453`*^9}, {
   3.797061936476112*^9, 3.797061940070005*^9}, {3.7970621741459846`*^9, 
   3.797062183937989*^9}, 3.797062230005437*^9, {3.797110009016491*^9, 
   3.797110023029608*^9}, 3.797110174444861*^9, {3.797133039701847*^9, 
   3.797133068618548*^9}, {3.7971331208726273`*^9, 3.797133125510891*^9}, {
   3.797135295415852*^9, 3.797135327811446*^9}, {3.809996903691578*^9, 
   3.8099969127376137`*^9}, {3.8102609846810303`*^9, 3.810261004873917*^9}, {
   3.8209161453101387`*^9, 3.820916152338657*^9}, {3.8613036730249*^9, 
   3.8613036767906933`*^9}, {3.908227396828341*^9, 3.908227475363532*^9}, {
   3.908227641381488*^9, 3.9082276438608913`*^9}, 
   3.908255621795143*^9},ExpressionUUID->"31424e8d-9442-42d1-b3a3-\
0a97e9407dd0"],

Cell[TextData[{
 StyleBox["Returndivdata[",
  FontWeight->"Bold"],
 StyleBox["datacsv",
  FontWeight->"Bold",
  FontSlant->"Italic"],
 StyleBox["_]",
  FontWeight->"Bold"],
 "\nA function that lists the reaction strings from the ",
 StyleBox["datacsv",
  FontWeight->"Bold",
  FontSlant->"Italic"],
 " (CSV file) for easy use in Wolfram Language format and returns that list. \
For details of the operation, see ",
 StyleBox["N_reactions.csv",
  FontWeight->"Bold"],
 " and refer to ",
 StyleBox["TakeReacProd",
  FontWeight->"Bold"],
 " function."
}], "Text",
 CellChangeTimes->{{3.891887707159637*^9, 3.891887733820169*^9}, 
   3.891887914415114*^9, {3.8918882078197412`*^9, 3.891888416771036*^9}, {
   3.89188846787395*^9, 3.891888564436248*^9}, {3.8918888325942717`*^9, 
   3.891888835683186*^9}, 3.916539785426878*^9, {3.916547345391541*^9, 
   3.916547345884884*^9}, {3.916547378675549*^9, 3.9165474515061817`*^9}, {
   3.916552382078177*^9, 
   3.916552409154728*^9}},ExpressionUUID->"a3ccb95d-9fbd-47f1-979e-\
225e5636d9c0"],

Cell[BoxData[
 RowBox[{
  RowBox[{"Returndivdata", "[", "datacsv_", "]"}], ":=", 
  RowBox[{"Module", "[", 
   RowBox[{
    RowBox[{"{", "tmp", "}"}], ",", "\[IndentingNewLine]", 
    RowBox[{
     RowBox[{"tmp", "=", 
      RowBox[{"Table", "[", "\[IndentingNewLine]", 
       RowBox[{
        RowBox[{"TakeReacProd", "[", 
         RowBox[{"datacsv", ",", "eqi"}], "]"}], ",", 
        RowBox[{"{", 
         RowBox[{"eqi", ",", "2", ",", 
          RowBox[{"Length", "[", "datacsv", "]"}]}], "}"}]}], 
       "\[IndentingNewLine]", "]"}]}], ";", "\[IndentingNewLine]", 
     RowBox[{"DeleteCases", "[", 
      RowBox[{"tmp", ",", 
       RowBox[{"{", "}"}]}], "]"}]}]}], "\[IndentingNewLine]", 
   "]"}]}]], "Input",
 CellChangeTimes->{{3.9165474609393597`*^9, 3.916547463744372*^9}},
 CellLabel->"In[8]:=",ExpressionUUID->"f5f66d48-775c-4e80-bf19-13f05dcb47d6"]
}, Closed]],

Cell[CellGroupData[{

Cell[TextData[StyleBox["ReturnFlist",
 FontWeight->"Bold"]], "Subsection",
 CellChangeTimes->{{3.551737097830353*^9, 3.551737136440796*^9}, {
   3.551737265797515*^9, 3.5517372983993053`*^9}, {3.551737391537758*^9, 
   3.551737395787712*^9}, 3.579223560449744*^9, {3.5792237289859753`*^9, 
   3.5792237498105087`*^9}, {3.579825137891397*^9, 3.5798251555632267`*^9}, {
   3.579825569024938*^9, 3.579825575030909*^9}, {3.580441560743074*^9, 
   3.5804415630482397`*^9}, {3.656029418515318*^9, 3.6560294272714443`*^9}, {
   3.6566340476878357`*^9, 3.656634075254819*^9}, 3.671939406313691*^9, {
   3.6726156129187403`*^9, 3.672615616776533*^9}, {3.7039973157642937`*^9, 
   3.703997316326473*^9}, {3.7477739269249496`*^9, 3.747773933155973*^9}, 
   3.747773976533513*^9, {3.796601794322344*^9, 3.796601798185314*^9}, {
   3.797040906506734*^9, 3.7970409112245703`*^9}, {3.797041315467291*^9, 
   3.797041317845718*^9}, {3.797042343353114*^9, 3.79704237205273*^9}, {
   3.7970426678474073`*^9, 3.797042681840077*^9}, {3.7970460198226833`*^9, 
   3.79704603259582*^9}, {3.797046805523264*^9, 3.797046814367687*^9}, 
   3.797047342909074*^9, 3.797047397417321*^9, 3.797048108300066*^9, {
   3.79705200673114*^9, 3.797052007585945*^9}, {3.797059371286071*^9, 
   3.797059373792295*^9}, {3.79705950491376*^9, 3.7970595302651453`*^9}, {
   3.797061936476112*^9, 3.797061940070005*^9}, {3.7970621741459846`*^9, 
   3.797062183937989*^9}, 3.797062230005437*^9, {3.797110009016491*^9, 
   3.797110023029608*^9}, 3.797110174444861*^9, {3.797133039701847*^9, 
   3.797133068618548*^9}, {3.7971331208726273`*^9, 3.797133125510891*^9}, {
   3.797135295415852*^9, 3.797135327811446*^9}, {3.809996903691578*^9, 
   3.8099969127376137`*^9}, {3.8102609846810303`*^9, 3.810261004873917*^9}, {
   3.8209161453101387`*^9, 3.820916152338657*^9}, {3.8613036730249*^9, 
   3.8613036767906933`*^9}, 
   3.9082558345155563`*^9},ExpressionUUID->"22ef035e-818a-4e65-b1af-\
a3b058d96ac7"],

Cell[TextData[{
 StyleBox["ReturnFlist[",
  FontWeight->"Bold"],
 StyleBox["reaction",
  FontWeight->"Bold",
  FontSlant->"Italic"],
 StyleBox["_, ",
  FontWeight->"Bold"],
 StyleBox["eqi",
  FontWeight->"Bold",
  FontSlant->"Italic"],
 StyleBox["_]",
  FontWeight->"Bold"],
 "\n  This function returns the rate equations for both the forward and \
reverse reactions derived from ",
 StyleBox["reaction",
  FontWeight->"Bold",
  FontSlant->"Italic"],
 ". Each rate equation is assumed to follow ",
 StyleBox["n",
  FontSlant->"Italic"],
 "th order kinetics. The rate constants are denoted as ",
 Cell[BoxData[
  SubscriptBox["kF", "eqi"]],
  CellChangeTimes->{{3.916562648370088*^9, 3.916562731145317*^9}, {
   3.9165632186256647`*^9, 3.91656323678863*^9}, {3.916563268063492*^9, 
   3.916563328438241*^9}, {3.9165633612610703`*^9, 3.916563451801824*^9}, {
   3.916563509355908*^9, 3.9165635184671507`*^9}, {3.916563587612558*^9, 
   3.9165636156171017`*^9}, {3.916563647937203*^9, 3.9165636523721437`*^9}, {
   3.916563717752562*^9, 3.9165637466600523`*^9}, {3.916563858613057*^9, 
   3.916563866297262*^9}, {3.9165639665393457`*^9, 3.916564027188869*^9}, {
   3.916564422269783*^9, 3.916564458930314*^9}, {3.916564499590829*^9, 
   3.916564549506262*^9}},ExpressionUUID->
  "bb8f0cf4-2537-4ce4-b6d9-be4d66d35387"],
 " for the forward reaction and ",
 Cell[BoxData[
  SubscriptBox["kB", "eqi"]],
  CellChangeTimes->{{3.916562648370088*^9, 3.916562731145317*^9}, {
   3.9165632186256647`*^9, 3.91656323678863*^9}, {3.916563268063492*^9, 
   3.916563328438241*^9}, {3.9165633612610703`*^9, 3.916563451801824*^9}, {
   3.916563509355908*^9, 3.9165635184671507`*^9}, {3.916563587612558*^9, 
   3.9165636156171017`*^9}, {3.916563647937203*^9, 3.9165636523721437`*^9}, {
   3.916563717752562*^9, 3.9165637466600523`*^9}, {3.916563858613057*^9, 
   3.916563866297262*^9}, {3.9165639665393457`*^9, 3.916564027188869*^9}, {
   3.916564422269783*^9, 3.916564458930314*^9}, {3.916564499590829*^9, 
   3.916564549506262*^9}},ExpressionUUID->
  "2033d963-18fa-4bee-854e-d52dd3f17fe1"],
 " for the reverse reaction, where ",
 StyleBox["F",
  FontSlant->"Italic"],
 " and ",
 StyleBox["B",
  FontSlant->"Italic"],
 " are used for displaying the rate equations, and ",
 StyleBox["Fnum",
  FontSlant->"Italic"],
 ", ",
 StyleBox["Bnum",
  FontSlant->"Italic"],
 " are used in numerical calculations. The reaction rate is always positive, \
regardless of the direction of the reaction. If a variable becomes negative \
due to numerical errors during the evaluation of the rate equations, the \
function will return 0."
}], "Text",
 CellChangeTimes->{{3.891887707159637*^9, 3.891887733820169*^9}, 
   3.891887914415114*^9, {3.8918882078197412`*^9, 3.891888416771036*^9}, {
   3.89188846787395*^9, 3.891888564436248*^9}, {3.8918888325942717`*^9, 
   3.891888835683186*^9}, {3.8918920388828287`*^9, 3.891892175628551*^9}, {
   3.891892261479074*^9, 3.891892302232378*^9}, {3.891892387282873*^9, 
   3.8918927883435707`*^9}, {3.91656929412965*^9, 3.916569407189825*^9}, {
   3.916569438915552*^9, 3.916569450639921*^9}, {3.923000013004451*^9, 
   3.923000105421814*^9}},ExpressionUUID->"c38e6657-d48c-4a50-9fc6-\
c5e70b777013"],

Cell[BoxData[
 RowBox[{
  RowBox[{"ReturnF", "[", 
   RowBox[{"reaction_", ",", "eqi_"}], "]"}], ":=", 
  RowBox[{"Module", "[", 
   RowBox[{
    RowBox[{"{", 
     RowBox[{
     "reac", ",", "prod", ",", "F", ",", "B", ",", "Fnum", ",", "Bnum"}], 
     "}"}], ",", "\[IndentingNewLine]", 
    RowBox[{
     RowBox[{"reac", "=", 
      RowBox[{"Select", "[", 
       RowBox[{
        RowBox[{
        "reaction", "\[LeftDoubleBracket]", "1", "\[RightDoubleBracket]"}], 
        ",", 
        RowBox[{
         RowBox[{
          RowBox[{
           RowBox[{
           "#", "\[LeftDoubleBracket]", "2", "\[RightDoubleBracket]"}], 
           "\[NotEqual]", "\"\<e\>\""}], "&&", 
          RowBox[{
           RowBox[{
           "#", "\[LeftDoubleBracket]", "2", "\[RightDoubleBracket]"}], 
           "\[NotEqual]", "\"\<H2O\>\""}]}], "&"}]}], "]"}]}], ";", 
     "\[IndentingNewLine]", 
     RowBox[{"prod", "=", 
      RowBox[{"Select", "[", 
       RowBox[{
        RowBox[{
        "reaction", "\[LeftDoubleBracket]", "2", "\[RightDoubleBracket]"}], 
        ",", 
        RowBox[{
         RowBox[{
          RowBox[{
           RowBox[{
           "#", "\[LeftDoubleBracket]", "2", "\[RightDoubleBracket]"}], 
           "\[NotEqual]", "\"\<e\>\""}], "&&", 
          RowBox[{
           RowBox[{
           "#", "\[LeftDoubleBracket]", "2", "\[RightDoubleBracket]"}], 
           "\[NotEqual]", "\"\<H2O\>\""}]}], "&"}]}], "]"}]}], ";", 
     "\[IndentingNewLine]", 
     RowBox[{"F", "=", "\[IndentingNewLine]", 
      RowBox[{
       RowBox[{"ToExpression", "[", 
        RowBox[{"\"\<kF\>\"", "<>", 
         RowBox[{"ToString", "[", "eqi", "]"}]}], "]"}], "**", 
       RowBox[{
        UnderoverscriptBox["\[Product]", 
         RowBox[{"i", "=", "1"}], 
         RowBox[{"Length", "[", "reac", "]"}]], 
        RowBox[{
         RowBox[{"ToExpression", "[", 
          RowBox[{
           RowBox[{
           "reac", "\[LeftDoubleBracket]", "i", "\[RightDoubleBracket]"}], 
           "\[LeftDoubleBracket]", "2", "\[RightDoubleBracket]"}], "]"}], "^", 
         RowBox[{
          RowBox[{
          "reac", "\[LeftDoubleBracket]", "i", "\[RightDoubleBracket]"}], 
          "\[LeftDoubleBracket]", "1", "\[RightDoubleBracket]"}]}]}]}]}], ";",
      "\[IndentingNewLine]", 
     RowBox[{"Fnum", "=", "\[IndentingNewLine]", 
      RowBox[{
       SubscriptBox["kF", "eqi"], 
       RowBox[{
        UnderoverscriptBox["\[Product]", 
         RowBox[{"i", "=", "1"}], 
         RowBox[{"Length", "[", "reac", "]"}]], 
        RowBox[{"Max", "[", 
         RowBox[{
          RowBox[{"Re", "[", 
           RowBox[{
            RowBox[{"ToExpression", "[", 
             RowBox[{
              RowBox[{
              "reac", "\[LeftDoubleBracket]", "i", "\[RightDoubleBracket]"}], 
              "\[LeftDoubleBracket]", "2", "\[RightDoubleBracket]"}], "]"}], 
            "^", 
            RowBox[{
             RowBox[{
             "reac", "\[LeftDoubleBracket]", "i", "\[RightDoubleBracket]"}], 
             "\[LeftDoubleBracket]", "1", "\[RightDoubleBracket]"}]}], "]"}], 
          ",", "0"}], "]"}]}]}]}], ";", "\[IndentingNewLine]", 
     RowBox[{"B", "=", "\[IndentingNewLine]", 
      RowBox[{
       RowBox[{"ToExpression", "[", 
        RowBox[{"\"\<kB\>\"", "<>", 
         RowBox[{"ToString", "[", "eqi", "]"}]}], "]"}], "**", 
       RowBox[{
        UnderoverscriptBox["\[Product]", 
         RowBox[{"i", "=", "1"}], 
         RowBox[{"Length", "[", "prod", "]"}]], 
        RowBox[{
         RowBox[{"ToExpression", "[", 
          RowBox[{
           RowBox[{
           "prod", "\[LeftDoubleBracket]", "i", "\[RightDoubleBracket]"}], 
           "\[LeftDoubleBracket]", "2", "\[RightDoubleBracket]"}], "]"}], "^", 
         RowBox[{
          RowBox[{
          "prod", "\[LeftDoubleBracket]", "i", "\[RightDoubleBracket]"}], 
          "\[LeftDoubleBracket]", "1", "\[RightDoubleBracket]"}]}]}]}]}], ";",
      "\[IndentingNewLine]", 
     RowBox[{"Bnum", "=", "\[IndentingNewLine]", 
      RowBox[{
       SubscriptBox["kB", "eqi"], 
       RowBox[{
        UnderoverscriptBox["\[Product]", 
         RowBox[{"i", "=", "1"}], 
         RowBox[{"Length", "[", "prod", "]"}]], 
        RowBox[{"Max", "[", 
         RowBox[{
          RowBox[{"Re", "[", 
           RowBox[{
            RowBox[{"ToExpression", "[", 
             RowBox[{
              RowBox[{
              "prod", "\[LeftDoubleBracket]", "i", "\[RightDoubleBracket]"}], 
              "\[LeftDoubleBracket]", "2", "\[RightDoubleBracket]"}], "]"}], 
            "^", 
            RowBox[{
             RowBox[{
             "prod", "\[LeftDoubleBracket]", "i", "\[RightDoubleBracket]"}], 
             "\[LeftDoubleBracket]", "1", "\[RightDoubleBracket]"}]}], "]"}], 
          ",", "0"}], "]"}]}]}]}], ";", "\[IndentingNewLine]", 
     RowBox[{"{", 
      RowBox[{"F", ",", "B", ",", "Fnum", ",", "Bnum"}], "}"}]}]}], 
   "\[IndentingNewLine]", "]"}]}]], "Input",
 CellChangeTimes->{{3.916562648370088*^9, 3.916562731145317*^9}, {
  3.9165632186256647`*^9, 3.91656323678863*^9}, {3.916563268063492*^9, 
  3.916563328438241*^9}, {3.9165633612610703`*^9, 3.916563451801824*^9}, {
  3.916563509355908*^9, 3.9165635184671507`*^9}, {3.916563587612558*^9, 
  3.9165636156171017`*^9}, {3.916563647937203*^9, 3.9165636523721437`*^9}, {
  3.916563717752562*^9, 3.9165637466600523`*^9}, {3.916563858613057*^9, 
  3.916563866297262*^9}, {3.9165639665393457`*^9, 3.916564027188869*^9}, {
  3.916564422269783*^9, 3.916564458930314*^9}, {3.916564499590829*^9, 
  3.916564549506262*^9}},
 CellLabel->"In[9]:=",ExpressionUUID->"ba0ab7d7-661c-4e05-a311-2573fee051f2"]
}, Closed]],

Cell[CellGroupData[{

Cell[TextData[StyleBox["ReturnPreHalf",
 FontWeight->"Bold"]], "Subsection",
 CellChangeTimes->{{3.551737097830353*^9, 3.551737136440796*^9}, {
   3.551737265797515*^9, 3.5517372983993053`*^9}, {3.551737391537758*^9, 
   3.551737395787712*^9}, 3.579223560449744*^9, {3.5792237289859753`*^9, 
   3.5792237498105087`*^9}, {3.579825137891397*^9, 3.5798251555632267`*^9}, {
   3.579825569024938*^9, 3.579825575030909*^9}, {3.580441560743074*^9, 
   3.5804415630482397`*^9}, {3.656029418515318*^9, 3.6560294272714443`*^9}, {
   3.6566340476878357`*^9, 3.656634075254819*^9}, 3.671939406313691*^9, {
   3.6726156129187403`*^9, 3.672615616776533*^9}, {3.7039973157642937`*^9, 
   3.703997316326473*^9}, {3.7477739269249496`*^9, 3.747773933155973*^9}, 
   3.747773976533513*^9, {3.796601794322344*^9, 3.796601798185314*^9}, {
   3.797040906506734*^9, 3.7970409112245703`*^9}, {3.797041315467291*^9, 
   3.797041317845718*^9}, {3.797042343353114*^9, 3.79704237205273*^9}, {
   3.7970426678474073`*^9, 3.797042681840077*^9}, {3.7970460198226833`*^9, 
   3.79704603259582*^9}, {3.797046805523264*^9, 3.797046814367687*^9}, 
   3.797047342909074*^9, 3.797047397417321*^9, 3.797048108300066*^9, {
   3.79705200673114*^9, 3.797052007585945*^9}, {3.797059371286071*^9, 
   3.797059373792295*^9}, {3.79705950491376*^9, 3.7970595302651453`*^9}, {
   3.797061936476112*^9, 3.797061940070005*^9}, {3.7970621741459846`*^9, 
   3.797062183937989*^9}, 3.797062230005437*^9, {3.797110009016491*^9, 
   3.797110023029608*^9}, 3.797110174444861*^9, {3.797133039701847*^9, 
   3.797133068618548*^9}, {3.7971331208726273`*^9, 3.797133125510891*^9}, {
   3.797135295415852*^9, 3.797135327811446*^9}, {3.809996903691578*^9, 
   3.8099969127376137`*^9}, {3.8102609846810303`*^9, 3.810261004873917*^9}, {
   3.8209161453101387`*^9, 3.820916152338657*^9}, {3.8613036730249*^9, 
   3.8613036767906933`*^9}, 
   3.908256489673081*^9},ExpressionUUID->"341af7dc-ea94-4100-81f3-\
5359c9cdf3a4"],

Cell[TextData[{
 StyleBox["ReturnPreHalf[",
  FontWeight->"Bold"],
 StyleBox["divdataelm",
  FontWeight->"Bold",
  FontSlant->"Italic"],
 StyleBox["_]",
  FontWeight->"Bold"],
 "\n   A function for the preliminary preparation to calculate redox \
reactions from half-reactions. It takes an element ",
 StyleBox["divdataelm",
  FontWeight->"Bold",
  FontSlant->"Italic"],
 " from a list created by ",
 StyleBox["Returndivdata[]",
  FontWeight->"Bold"],
 ". After converting the stoichiometric numbers on the right side of \
divdataelm to negative and flattening ",
 StyleBox["divdataelm",
  FontWeight->"Bold",
  FontSlant->"Italic"],
 ", the function splits flattened ",
 StyleBox["divdataelm",
  FontWeight->"Bold",
  FontSlant->"Italic"],
 " into two and returns it. \n\nExample of execution:\n\n  In[xx]:= \
divdataelm = divdata\[LeftDoubleBracket]1\[RightDoubleBracket]\n  Out[xx]= \
{{{1,NO3},{2,H},{2,e}},{{1,NO2},{1,H2O}}}\n\n  In[xx]:= \
ReturnPreHalf[divdataelm]\n  Out[xx]= \
{{1,NO3},{2,H},{2,e},{-1,NO2},{-1,H2O}}"
}], "Text",
 CellChangeTimes->{{3.891887707159637*^9, 3.891887733820169*^9}, 
   3.891887914415114*^9, {3.8918882078197412`*^9, 3.891888416771036*^9}, {
   3.89188846787395*^9, 3.891888564436248*^9}, {3.891888799702778*^9, 
   3.8918888095730762`*^9}, {3.891888850338704*^9, 3.891888856537046*^9}, {
   3.891888913154559*^9, 3.891889106060759*^9}, {3.891889144083124*^9, 
   3.8918891862938023`*^9}, {3.916552460754928*^9, 3.916552480346739*^9}, {
   3.9165525378698673`*^9, 3.916552554097806*^9}, {3.916552901169755*^9, 
   3.916552953773733*^9}, {3.916552999371336*^9, 3.916553035165259*^9}, {
   3.916553068851165*^9, 3.916553087400578*^9}, {3.916553117747658*^9, 
   3.916553139935616*^9}},ExpressionUUID->"91de76ba-27ef-4589-a1e4-\
35e68cd1e090"],

Cell[BoxData[
 RowBox[{
  RowBox[{"ReturnPreHalf", "[", "divdataelm_", "]"}], ":=", 
  RowBox[{"Module", "[", 
   RowBox[{
    RowBox[{"{", 
     RowBox[{"tmp", ",", "i"}], "}"}], ",", "\[IndentingNewLine]", 
    RowBox[{
     RowBox[{"tmp", "=", 
      RowBox[{
      "divdataelm", "\[LeftDoubleBracket]", "1", "\[RightDoubleBracket]"}]}], 
     ";", "\[IndentingNewLine]", 
     RowBox[{"For", "[", 
      RowBox[{
       RowBox[{"i", "=", "1"}], ",", 
       RowBox[{"i", "\[LessEqual]", 
        RowBox[{"Length", "[", 
         RowBox[{
         "divdataelm", "\[LeftDoubleBracket]", "2", "\[RightDoubleBracket]"}],
          "]"}]}], ",", 
       RowBox[{"i", "++"}], ",", "\[IndentingNewLine]", 
       RowBox[{"AppendTo", "[", 
        RowBox[{"tmp", ",", 
         RowBox[{"{", 
          RowBox[{
           RowBox[{"-", 
            RowBox[{
             RowBox[{
              RowBox[{
              "divdataelm", "\[LeftDoubleBracket]", "2", 
               "\[RightDoubleBracket]"}], "\[LeftDoubleBracket]", "i", 
              "\[RightDoubleBracket]"}], "\[LeftDoubleBracket]", "1", 
             "\[RightDoubleBracket]"}]}], ",", 
           RowBox[{
            RowBox[{
             RowBox[{
             "divdataelm", "\[LeftDoubleBracket]", "2", 
              "\[RightDoubleBracket]"}], "\[LeftDoubleBracket]", "i", 
             "\[RightDoubleBracket]"}], "\[LeftDoubleBracket]", "2", 
            "\[RightDoubleBracket]"}]}], "}"}]}], "]"}]}], 
      "\[IndentingNewLine]", "]"}], ";", "\[IndentingNewLine]", "tmp"}]}], 
   "\[IndentingNewLine]", "]"}]}]], "Input",
 CellLabel->"In[10]:=",ExpressionUUID->"421d56db-9ec3-4ebd-b26e-d06f48c22147"]
}, Closed]],

Cell[CellGroupData[{

Cell[TextData[StyleBox["ReturnReactionStr",
 FontWeight->"Bold"]], "Subsection",
 CellChangeTimes->{{3.551737097830353*^9, 3.551737136440796*^9}, {
   3.551737265797515*^9, 3.5517372983993053`*^9}, {3.551737391537758*^9, 
   3.551737395787712*^9}, 3.579223560449744*^9, {3.5792237289859753`*^9, 
   3.5792237498105087`*^9}, {3.579825137891397*^9, 3.5798251555632267`*^9}, {
   3.579825569024938*^9, 3.579825575030909*^9}, {3.580441560743074*^9, 
   3.5804415630482397`*^9}, {3.656029418515318*^9, 3.6560294272714443`*^9}, {
   3.6566340476878357`*^9, 3.656634075254819*^9}, 3.671939406313691*^9, {
   3.6726156129187403`*^9, 3.672615616776533*^9}, {3.7039973157642937`*^9, 
   3.703997316326473*^9}, {3.7477739269249496`*^9, 3.747773933155973*^9}, 
   3.747773976533513*^9, {3.796601794322344*^9, 3.796601798185314*^9}, {
   3.797040906506734*^9, 3.7970409112245703`*^9}, {3.797041315467291*^9, 
   3.797041317845718*^9}, {3.797042343353114*^9, 3.79704237205273*^9}, {
   3.7970426678474073`*^9, 3.797042681840077*^9}, {3.7970460198226833`*^9, 
   3.79704603259582*^9}, {3.797046805523264*^9, 3.797046814367687*^9}, 
   3.797047342909074*^9, 3.797047397417321*^9, 3.797048108300066*^9, {
   3.79705200673114*^9, 3.797052007585945*^9}, {3.797059371286071*^9, 
   3.797059373792295*^9}, {3.79705950491376*^9, 3.7970595302651453`*^9}, {
   3.797061936476112*^9, 3.797061940070005*^9}, {3.7970621741459846`*^9, 
   3.797062183937989*^9}, 3.797062230005437*^9, {3.797110009016491*^9, 
   3.797110023029608*^9}, 3.797110174444861*^9, {3.797133039701847*^9, 
   3.797133068618548*^9}, {3.7971331208726273`*^9, 3.797133125510891*^9}, {
   3.797135295415852*^9, 3.797135327811446*^9}, {3.809996903691578*^9, 
   3.8099969127376137`*^9}, {3.8102609846810303`*^9, 3.810261004873917*^9}, {
   3.8209161453101387`*^9, 3.820916152338657*^9}, {3.8613036730249*^9, 
   3.8613036767906933`*^9}, 3.908256489673081*^9, {3.916548201370648*^9, 
   3.916548204221231*^9}},ExpressionUUID->"1d07f889-74e5-45de-8c1d-\
0a823639fba4"],

Cell[TextData[{
 StyleBox["ReturnReactionStr[",
  FontWeight->"Bold"],
 StyleBox["reaction",
  FontWeight->"Bold",
  FontSlant->"Italic"],
 StyleBox["_, ",
  FontWeight->"Bold"],
 StyleBox["dec",
  FontWeight->"Bold",
  FontSlant->"Italic"],
 StyleBox["_]\nReturnReactionStr[",
  FontWeight->"Bold"],
 StyleBox["reaction",
  FontWeight->"Bold",
  FontSlant->"Italic"],
 StyleBox["_, ",
  FontWeight->"Bold"],
 StyleBox["dec",
  FontWeight->"Bold",
  FontSlant->"Italic"],
 StyleBox["_, ",
  FontWeight->"Bold"],
 StyleBox["arrow",
  FontWeight->"Bold",
  FontSlant->"Italic"],
 StyleBox["_]\n  ",
  FontWeight->"Bold"],
 "From ",
 StyleBox["reaction",
  FontWeight->"Bold",
  FontSlant->"Italic"],
 ", create a string of the reaction after rounding the stoichiometric numbers \
to the nearest multiple of ",
 StyleBox["dec",
  FontWeight->"Bold",
  FontSlant->"Italic"],
 ". If you want to use a symbol other than <-> between the left and right \
sides, specify it with ",
 StyleBox["arrow",
  FontWeight->"Bold",
  FontSlant->"Italic"],
 " (string)."
}], "Text",
 CellChangeTimes->{{3.891887707159637*^9, 3.891887733820169*^9}, 
   3.891887914415114*^9, {3.8918882078197412`*^9, 3.891888416771036*^9}, {
   3.89188846787395*^9, 3.891888564436248*^9}, {3.891888799702778*^9, 
   3.8918888095730762`*^9}, {3.891888850338704*^9, 3.891888856537046*^9}, {
   3.891888913154559*^9, 3.891889106060759*^9}, {3.891889144083124*^9, 
   3.8918891862938023`*^9}, {3.916548233387206*^9, 3.916548279786727*^9}, {
   3.916553179497305*^9, 3.916553236075042*^9}, {3.916553279054985*^9, 
   3.9165534949397507`*^9}, {3.9165535471558657`*^9, 
   3.9165535480216703`*^9}},ExpressionUUID->"62e8a82a-b250-4fdf-bf5f-\
5754adb46b09"],

Cell[BoxData[{
 RowBox[{
  RowBox[{
   RowBox[{"ReturnReactionStr", "[", 
    RowBox[{"reaction_", ",", "dec_"}], "]"}], ":=", 
   RowBox[{"Module", "[", 
    RowBox[{
     RowBox[{"{", 
      RowBox[{
      "thisreaction", ",", "reac", ",", "prod", ",", "tmp", ",", "tmp2", ",", 
       "tmp3", ",", "i", ",", "sel1", ",", "sel2"}], "}"}], ",", 
     "\[IndentingNewLine]", "\[IndentingNewLine]", 
     RowBox[{
      RowBox[{"thisreaction", "=", "reaction"}], ";", "\[IndentingNewLine]", 
      RowBox[{"If", "[", 
       RowBox[{
        RowBox[{
         RowBox[{"Length", "[", 
          RowBox[{"Select", "[", 
           RowBox[{"thisreaction", ",", 
            RowBox[{
             RowBox[{
              RowBox[{
              "#", "\[LeftDoubleBracket]", "1", "\[RightDoubleBracket]"}], 
              "<", "0"}], "&"}]}], "]"}], "]"}], ">", "0"}], ",", 
        "\[IndentingNewLine]", 
        RowBox[{
         RowBox[{"sel1", "=", 
          RowBox[{"Select", "[", 
           RowBox[{"thisreaction", ",", 
            RowBox[{
             RowBox[{
              RowBox[{
              "#", "\[LeftDoubleBracket]", "1", "\[RightDoubleBracket]"}], 
              "<", "0"}], "&"}]}], "]"}]}], ";", "\[IndentingNewLine]", 
         RowBox[{"sel2", "=", 
          RowBox[{"Select", "[", 
           RowBox[{"thisreaction", ",", 
            RowBox[{
             RowBox[{
              RowBox[{
              "#", "\[LeftDoubleBracket]", "1", "\[RightDoubleBracket]"}], 
              ">", "0"}], "&"}]}], "]"}]}], ";", "\[IndentingNewLine]", 
         RowBox[{
          RowBox[{"sel1", "\[LeftDoubleBracket]", 
           RowBox[{"All", ",", "1"}], "\[RightDoubleBracket]"}], "=", 
          RowBox[{"-", 
           RowBox[{"sel1", "\[LeftDoubleBracket]", 
            RowBox[{"All", ",", "1"}], "\[RightDoubleBracket]"}]}]}], ";", 
         "\[IndentingNewLine]", 
         RowBox[{"thisreaction", "=", 
          RowBox[{"{", 
           RowBox[{"sel2", ",", "sel1"}], "}"}]}], ";"}]}], 
       "\[IndentingNewLine]", "]"}], ";", "\[IndentingNewLine]", 
      "\[IndentingNewLine]", 
      RowBox[{"reac", "=", 
       RowBox[{
       "thisreaction", "\[LeftDoubleBracket]", "1", 
        "\[RightDoubleBracket]"}]}], ";", "\[IndentingNewLine]", 
      RowBox[{"prod", "=", 
       RowBox[{
       "thisreaction", "\[LeftDoubleBracket]", "2", 
        "\[RightDoubleBracket]"}]}], ";", "\[IndentingNewLine]", 
      RowBox[{"tmp", "=", 
       RowBox[{"Table", "[", 
        RowBox[{
         RowBox[{
          RowBox[{"ToString", "[", 
           RowBox[{"RoundAndCTI", "[", 
            RowBox[{
             RowBox[{
              RowBox[{
              "reac", "\[LeftDoubleBracket]", "i", "\[RightDoubleBracket]"}], 
              "\[LeftDoubleBracket]", "1", "\[RightDoubleBracket]"}], ",", 
             "dec"}], "]"}], "]"}], "<>", "\"\< \>\"", "<>", 
          RowBox[{
           RowBox[{
           "reac", "\[LeftDoubleBracket]", "i", "\[RightDoubleBracket]"}], 
           "\[LeftDoubleBracket]", "2", "\[RightDoubleBracket]"}]}], ",", 
         RowBox[{"{", 
          RowBox[{"i", ",", "1", ",", 
           RowBox[{"Length", "[", "reac", "]"}]}], "}"}]}], "]"}]}], ";", 
      "\[IndentingNewLine]", 
      RowBox[{"tmp2", "=", 
       RowBox[{
       "tmp", "\[LeftDoubleBracket]", "1", "\[RightDoubleBracket]"}]}], ";", 
      "\[IndentingNewLine]", 
      RowBox[{"For", "[", 
       RowBox[{
        RowBox[{"i", "=", "2"}], ",", 
        RowBox[{"i", "\[LessEqual]", 
         RowBox[{"Length", "[", "tmp", "]"}]}], ",", 
        RowBox[{"i", "++"}], ",", "\[IndentingNewLine]", 
        RowBox[{"tmp2", "=", 
         RowBox[{"tmp2", "<>", "\"\< + \>\"", "<>", 
          RowBox[{
          "tmp", "\[LeftDoubleBracket]", "i", "\[RightDoubleBracket]"}]}]}]}],
        "\[IndentingNewLine]", "]"}], ";", "\[IndentingNewLine]", 
      RowBox[{"tmp", "=", 
       RowBox[{"Table", "[", 
        RowBox[{
         RowBox[{
          RowBox[{"ToString", "[", " ", 
           RowBox[{"RoundAndCTI", "[", 
            RowBox[{
             RowBox[{
              RowBox[{
              "prod", "\[LeftDoubleBracket]", "i", "\[RightDoubleBracket]"}], 
              "\[LeftDoubleBracket]", "1", "\[RightDoubleBracket]"}], ",", 
             "dec"}], "]"}], "]"}], "<>", "\"\< \>\"", "<>", 
          RowBox[{
           RowBox[{
           "prod", "\[LeftDoubleBracket]", "i", "\[RightDoubleBracket]"}], 
           "\[LeftDoubleBracket]", "2", "\[RightDoubleBracket]"}]}], ",", 
         RowBox[{"{", 
          RowBox[{"i", ",", "1", ",", 
           RowBox[{"Length", "[", "prod", "]"}]}], "}"}]}], "]"}]}], ";", 
      "\[IndentingNewLine]", 
      RowBox[{"tmp3", "=", 
       RowBox[{
       "tmp", "\[LeftDoubleBracket]", "1", "\[RightDoubleBracket]"}]}], ";", 
      "\[IndentingNewLine]", 
      RowBox[{"For", "[", 
       RowBox[{
        RowBox[{"i", "=", "2"}], ",", 
        RowBox[{"i", "\[LessEqual]", 
         RowBox[{"Length", "[", "tmp", "]"}]}], ",", 
        RowBox[{"i", "++"}], ",", "\[IndentingNewLine]", 
        RowBox[{"tmp3", "=", 
         RowBox[{"tmp3", "<>", "\"\< + \>\"", "<>", 
          RowBox[{
          "tmp", "\[LeftDoubleBracket]", "i", "\[RightDoubleBracket]"}]}]}]}],
        "\[IndentingNewLine]", "]"}], ";", "\[IndentingNewLine]", 
      RowBox[{"tmp2", "<>", "\"\< <-> \>\"", "<>", "tmp3"}]}]}], 
    "\[IndentingNewLine]", "]"}]}], 
  "\[IndentingNewLine]"}], "\[IndentingNewLine]", 
 RowBox[{
  RowBox[{"ReturnReactionStr", "[", 
   RowBox[{"reaction_", ",", "arrow_", ",", "dec_"}], "]"}], ":=", 
  RowBox[{"Module", "[", 
   RowBox[{
    RowBox[{"{", 
     RowBox[{
     "thisreaction", ",", "reac", ",", "prod", ",", "tmp", ",", "tmp2", ",", 
      "tmp3", ",", "i", ",", "sel1", ",", "sel2"}], "}"}], ",", 
    "\[IndentingNewLine]", "\[IndentingNewLine]", 
    RowBox[{
     RowBox[{"thisreaction", "=", "reaction"}], ";", "\[IndentingNewLine]", 
     RowBox[{"If", "[", 
      RowBox[{
       RowBox[{
        RowBox[{"Length", "[", 
         RowBox[{"Select", "[", 
          RowBox[{"thisreaction", ",", 
           RowBox[{
            RowBox[{
             RowBox[{
             "#", "\[LeftDoubleBracket]", "1", "\[RightDoubleBracket]"}], "<",
              "0"}], "&"}]}], "]"}], "]"}], ">", "0"}], ",", 
       "\[IndentingNewLine]", 
       RowBox[{
        RowBox[{"sel1", "=", 
         RowBox[{"Select", "[", 
          RowBox[{"thisreaction", ",", 
           RowBox[{
            RowBox[{
             RowBox[{
             "#", "\[LeftDoubleBracket]", "1", "\[RightDoubleBracket]"}], "<",
              "0"}], "&"}]}], "]"}]}], ";", "\[IndentingNewLine]", 
        RowBox[{"sel2", "=", 
         RowBox[{"Select", "[", 
          RowBox[{"thisreaction", ",", 
           RowBox[{
            RowBox[{
             RowBox[{
             "#", "\[LeftDoubleBracket]", "1", "\[RightDoubleBracket]"}], ">",
              "0"}], "&"}]}], "]"}]}], ";", "\[IndentingNewLine]", 
        RowBox[{
         RowBox[{"sel1", "\[LeftDoubleBracket]", 
          RowBox[{"All", ",", "1"}], "\[RightDoubleBracket]"}], "=", 
         RowBox[{"-", 
          RowBox[{"sel1", "\[LeftDoubleBracket]", 
           RowBox[{"All", ",", "1"}], "\[RightDoubleBracket]"}]}]}], ";", 
        "\[IndentingNewLine]", 
        RowBox[{"thisreaction", "=", 
         RowBox[{"{", 
          RowBox[{"sel2", ",", "sel1"}], "}"}]}], ";"}]}], 
      "\[IndentingNewLine]", "]"}], ";", "\[IndentingNewLine]", 
     "\[IndentingNewLine]", 
     RowBox[{"reac", "=", 
      RowBox[{
      "thisreaction", "\[LeftDoubleBracket]", "1", 
       "\[RightDoubleBracket]"}]}], ";", "\[IndentingNewLine]", 
     RowBox[{"prod", "=", 
      RowBox[{
      "thisreaction", "\[LeftDoubleBracket]", "2", 
       "\[RightDoubleBracket]"}]}], ";", "\[IndentingNewLine]", 
     RowBox[{"tmp", "=", 
      RowBox[{"Table", "[", 
       RowBox[{
        RowBox[{
         RowBox[{"ToString", "[", 
          RowBox[{"RoundAndCTI", "[", 
           RowBox[{
            RowBox[{
             RowBox[{
             "reac", "\[LeftDoubleBracket]", "i", "\[RightDoubleBracket]"}], 
             "\[LeftDoubleBracket]", "1", "\[RightDoubleBracket]"}], ",", 
            "dec"}], "]"}], "]"}], "<>", "\"\< \>\"", "<>", 
         RowBox[{
          RowBox[{
          "reac", "\[LeftDoubleBracket]", "i", "\[RightDoubleBracket]"}], 
          "\[LeftDoubleBracket]", "2", "\[RightDoubleBracket]"}]}], ",", 
        RowBox[{"{", 
         RowBox[{"i", ",", "1", ",", 
          RowBox[{"Length", "[", "reac", "]"}]}], "}"}]}], "]"}]}], ";", 
     "\[IndentingNewLine]", 
     RowBox[{"tmp2", "=", 
      RowBox[{"tmp", "\[LeftDoubleBracket]", "1", "\[RightDoubleBracket]"}]}],
      ";", "\[IndentingNewLine]", 
     RowBox[{"For", "[", 
      RowBox[{
       RowBox[{"i", "=", "2"}], ",", 
       RowBox[{"i", "\[LessEqual]", 
        RowBox[{"Length", "[", "tmp", "]"}]}], ",", 
       RowBox[{"i", "++"}], ",", "\[IndentingNewLine]", 
       RowBox[{"tmp2", "=", 
        RowBox[{"tmp2", "<>", "\"\< + \>\"", "<>", 
         RowBox[{
         "tmp", "\[LeftDoubleBracket]", "i", "\[RightDoubleBracket]"}]}]}]}], 
      "\[IndentingNewLine]", "]"}], ";", "\[IndentingNewLine]", 
     RowBox[{"tmp", "=", 
      RowBox[{"Table", "[", 
       RowBox[{
        RowBox[{
         RowBox[{"ToString", "[", " ", 
          RowBox[{"RoundAndCTI", "[", 
           RowBox[{
            RowBox[{
             RowBox[{
             "prod", "\[LeftDoubleBracket]", "i", "\[RightDoubleBracket]"}], 
             "\[LeftDoubleBracket]", "1", "\[RightDoubleBracket]"}], ",", 
            "dec"}], "]"}], "]"}], "<>", "\"\< \>\"", "<>", 
         RowBox[{
          RowBox[{
          "prod", "\[LeftDoubleBracket]", "i", "\[RightDoubleBracket]"}], 
          "\[LeftDoubleBracket]", "2", "\[RightDoubleBracket]"}]}], ",", 
        RowBox[{"{", 
         RowBox[{"i", ",", "1", ",", 
          RowBox[{"Length", "[", "prod", "]"}]}], "}"}]}], "]"}]}], ";", 
     "\[IndentingNewLine]", 
     RowBox[{"tmp3", "=", 
      RowBox[{"tmp", "\[LeftDoubleBracket]", "1", "\[RightDoubleBracket]"}]}],
      ";", "\[IndentingNewLine]", 
     RowBox[{"For", "[", 
      RowBox[{
       RowBox[{"i", "=", "2"}], ",", 
       RowBox[{"i", "\[LessEqual]", 
        RowBox[{"Length", "[", "tmp", "]"}]}], ",", 
       RowBox[{"i", "++"}], ",", "\[IndentingNewLine]", 
       RowBox[{"tmp3", "=", 
        RowBox[{"tmp3", "<>", "\"\< + \>\"", "<>", 
         RowBox[{
         "tmp", "\[LeftDoubleBracket]", "i", "\[RightDoubleBracket]"}]}]}]}], 
      "\[IndentingNewLine]", "]"}], ";", "\[IndentingNewLine]", 
     RowBox[{"tmp2", "<>", "arrow", "<>", "tmp3"}]}]}], "\[IndentingNewLine]",
    "]"}]}]}], "Input",
 CellChangeTimes->{
  3.916548219234679*^9, {3.9169481725698566`*^9, 3.916948231068592*^9}},
 CellLabel->"In[11]:=",ExpressionUUID->"e6d79612-fa31-4d98-bf17-67a90d15fca0"]
}, Closed]],

Cell[CellGroupData[{

Cell[TextData[StyleBox["ReturnRedox",
 FontWeight->"Bold"]], "Subsection",
 CellChangeTimes->{{3.551737097830353*^9, 3.551737136440796*^9}, {
   3.551737265797515*^9, 3.5517372983993053`*^9}, {3.551737391537758*^9, 
   3.551737395787712*^9}, 3.579223560449744*^9, {3.5792237289859753`*^9, 
   3.5792237498105087`*^9}, {3.579825137891397*^9, 3.5798251555632267`*^9}, {
   3.579825569024938*^9, 3.579825575030909*^9}, {3.580441560743074*^9, 
   3.5804415630482397`*^9}, {3.656029418515318*^9, 3.6560294272714443`*^9}, {
   3.6566340476878357`*^9, 3.656634075254819*^9}, 3.671939406313691*^9, {
   3.6726156129187403`*^9, 3.672615616776533*^9}, {3.7039973157642937`*^9, 
   3.703997316326473*^9}, {3.7477739269249496`*^9, 3.747773933155973*^9}, 
   3.747773976533513*^9, {3.796601794322344*^9, 3.796601798185314*^9}, {
   3.797040906506734*^9, 3.7970409112245703`*^9}, {3.797041315467291*^9, 
   3.797041317845718*^9}, {3.797042343353114*^9, 3.79704237205273*^9}, {
   3.7970426678474073`*^9, 3.797042681840077*^9}, {3.7970460198226833`*^9, 
   3.79704603259582*^9}, {3.797046805523264*^9, 3.797046814367687*^9}, 
   3.797047342909074*^9, 3.797047397417321*^9, 3.797048108300066*^9, {
   3.79705200673114*^9, 3.797052007585945*^9}, {3.797059371286071*^9, 
   3.797059373792295*^9}, {3.79705950491376*^9, 3.7970595302651453`*^9}, {
   3.797061936476112*^9, 3.797061940070005*^9}, {3.7970621741459846`*^9, 
   3.797062183937989*^9}, 3.797062230005437*^9, {3.797110009016491*^9, 
   3.797110023029608*^9}, 3.797110174444861*^9, {3.797133039701847*^9, 
   3.797133068618548*^9}, {3.7971331208726273`*^9, 3.797133125510891*^9}, {
   3.797135295415852*^9, 3.797135327811446*^9}, {3.809996903691578*^9, 
   3.8099969127376137`*^9}, {3.8102609846810303`*^9, 3.810261004873917*^9}, {
   3.8209161453101387`*^9, 3.820916152338657*^9}, {3.8613036730249*^9, 
   3.8613036767906933`*^9}, 
   3.90825653847604*^9},ExpressionUUID->"a5413598-bc1f-4e65-b396-\
076c174be848"],

Cell[TextData[{
 StyleBox["ReturnRedox[",
  FontWeight->"Bold"],
 StyleBox["half1",
  FontWeight->"Bold",
  FontSlant->"Italic"],
 StyleBox["_, ",
  FontWeight->"Bold"],
 StyleBox["half2",
  FontWeight->"Bold",
  FontSlant->"Italic"],
 StyleBox["_]",
  FontWeight->"Bold"],
 "\n   For half-reactions represented by ",
 StyleBox["half1",
  FontWeight->"Bold",
  FontSlant->"Italic"],
 ", ",
 StyleBox["half2",
  FontWeight->"Bold",
  FontSlant->"Italic"],
 " (each of which equals to the return value of ",
 StyleBox["ReturnPreHalf[]",
  FontWeight->"Bold"],
 "), balance the stoichiometric numbers and return the result.\n\nExample of \
execution:\n\nIn[xx]:= \nhalf1=ReturnPreHalf[divdata\[LeftDoubleBracket]1\
\[RightDoubleBracket]]\nhalf2=ReturnPreHalf[divdata\[LeftDoubleBracket]2\
\[RightDoubleBracket]]\n\
half1\[LeftDoubleBracket]All,1\[RightDoubleBracket]=-3/2 half1\
\[LeftDoubleBracket]All,1\[RightDoubleBracket]\nhalf1\n\
ReturnRedox[half1,half2]\n\nOut[xx]= {{1,NO3},{2,H},{2,e},{-1,NO2},{-1,H2O}}\n\
Out[xx]= {{1,NO3},{4,H},{3,e},{-1,NO},{-2,H2O}}\nOut[xx]= ",
 Cell[BoxData[
  RowBox[{"{", 
   RowBox[{
    RowBox[{"-", 
     FractionBox["3", "2"]}], ",", 
    RowBox[{"-", "3"}], ",", 
    RowBox[{"-", "3"}], ",", 
    FractionBox["3", "2"], ",", 
    FractionBox["3", "2"]}], "}"}]], "Output",
  CellChangeTimes->{
   3.891890370582443*^9, {3.891890443749887*^9, 3.8918904725991163`*^9}},
  ExpressionUUID->"60ac6535-4a2d-49fc-9ed7-b761d87feda2"],
 "\nOut[xx]= ",
 Cell[BoxData[
  RowBox[{"{", 
   RowBox[{
    RowBox[{"{", 
     RowBox[{
      RowBox[{"-", 
       FractionBox["3", "2"]}], ",", "\<\"NO3\"\>"}], "}"}], ",", 
    RowBox[{"{", 
     RowBox[{
      RowBox[{"-", "3"}], ",", "\<\"H\"\>"}], "}"}], ",", 
    RowBox[{"{", 
     RowBox[{
      RowBox[{"-", "3"}], ",", "\<\"e\"\>"}], "}"}], ",", 
    RowBox[{"{", 
     RowBox[{
      FractionBox["3", "2"], ",", "\<\"NO2\"\>"}], "}"}], ",", 
    RowBox[{"{", 
     RowBox[{
      FractionBox["3", "2"], ",", "\<\"H2O\"\>"}], "}"}]}], "}"}]], "Output",
  CellChangeTimes->{
   3.891890370582443*^9, {3.891890443749887*^9, 3.891890472600092*^9}},
  ExpressionUUID->"030ac391-9e9c-4c7c-be90-c61b908d2993"],
 "\nOut[xx]= ",
 Cell[BoxData[
  RowBox[{"{", 
   RowBox[{
    RowBox[{"{", 
     RowBox[{
      RowBox[{"{", 
       RowBox[{"1", ",", "\<\"H\"\>"}], "}"}], ",", 
      RowBox[{"{", 
       RowBox[{
        FractionBox["3", "2"], ",", "\<\"NO2\"\>"}], "}"}]}], "}"}], ",", 
    RowBox[{"{", 
     RowBox[{
      RowBox[{"{", 
       RowBox[{"1", ",", "\<\"NO\"\>"}], "}"}], ",", 
      RowBox[{"{", 
       RowBox[{
        FractionBox["1", "2"], ",", "\<\"NO3\"\>"}], "}"}], ",", 
      RowBox[{"{", 
       RowBox[{
        FractionBox["1", "2"], ",", "\<\"H2O\"\>"}], "}"}]}], "}"}]}], "}"}]],
   "Output",
  CellChangeTimes->{
   3.891890370582443*^9, {3.891890443749887*^9, 3.891890472601138*^9}},
  ExpressionUUID->"c24f8b2b-69d4-489e-9a8f-c6834cd3bbb7"]
}], "Text",
 CellChangeTimes->{{3.891887707159637*^9, 3.891887733820169*^9}, 
   3.891887914415114*^9, {3.8918882078197412`*^9, 3.891888416771036*^9}, {
   3.89188846787395*^9, 3.891888564436248*^9}, {3.891888799702778*^9, 
   3.8918888095730762`*^9}, {3.891888850338704*^9, 3.891888856537046*^9}, {
   3.891888913154559*^9, 3.891889106060759*^9}, {3.891889144083124*^9, 
   3.8918891862938023`*^9}, {3.891890206456606*^9, 3.891890280185055*^9}, {
   3.891890313086277*^9, 3.8918903354867992`*^9}, {3.891891117980788*^9, 
   3.8918911771094217`*^9}, {3.91655360656324*^9, 3.9165536112406483`*^9}, {
   3.916553651986524*^9, 3.916553669211371*^9}, {3.916553722609861*^9, 
   3.916553735006427*^9}},ExpressionUUID->"0659ad13-cf24-4b4d-8f18-\
d20d25a1be75"],

Cell[BoxData[
 RowBox[{
  RowBox[{"ReturnRedox", "[", 
   RowBox[{"half1_", ",", "half2_"}], "]"}], ":=", 
  RowBox[{"Module", "[", 
   RowBox[{
    RowBox[{"{", 
     RowBox[{"sumtmp", ",", "tmplist", ",", "tmp"}], "}"}], ",", 
    "\[IndentingNewLine]", 
    RowBox[{
     RowBox[{"sumtmp", "=", 
      RowBox[{"Partition", "[", 
       RowBox[{
        RowBox[{"Flatten", "[", 
         RowBox[{"{", 
          RowBox[{"half1", ",", "half2"}], "}"}], "]"}], ",", "2"}], "]"}]}], 
     ";", "\[IndentingNewLine]", 
     RowBox[{"tmplist", "=", 
      RowBox[{"{", "}"}]}], ";", "\[IndentingNewLine]", 
     RowBox[{"For", "[", 
      RowBox[{
       RowBox[{"i", "=", "1"}], ",", 
       RowBox[{"i", "\[LessEqual]", 
        RowBox[{"Length", "[", "strVarvec", "]"}]}], ",", 
       RowBox[{"i", "++"}], ",", "\[IndentingNewLine]", 
       RowBox[{"{", "\[IndentingNewLine]", 
        RowBox[{
         RowBox[{"tmp", "=", 
          RowBox[{"Select", "[", 
           RowBox[{"sumtmp", ",", 
            RowBox[{
             RowBox[{
              RowBox[{
              "#", "\[LeftDoubleBracket]", "2", "\[RightDoubleBracket]"}], 
              "\[Equal]", 
              RowBox[{
              "strVarvec", "\[LeftDoubleBracket]", "i", 
               "\[RightDoubleBracket]"}]}], "&"}]}], "]"}]}], ";", 
         "\[IndentingNewLine]", 
         RowBox[{"If", "[", 
          RowBox[{
           RowBox[{
            RowBox[{"Length", "[", "tmp", "]"}], ">", "0"}], ",", 
           "\[IndentingNewLine]", 
           RowBox[{"AppendTo", "[", 
            RowBox[{"tmplist", ",", 
             RowBox[{"{", 
              RowBox[{
               RowBox[{"Total", "[", 
                RowBox[{"tmp", "\[LeftDoubleBracket]", 
                 RowBox[{"All", ",", "1"}], "\[RightDoubleBracket]"}], "]"}], 
               ",", 
               RowBox[{"tmp", "\[LeftDoubleBracket]", 
                RowBox[{"1", ",", "2"}], "\[RightDoubleBracket]"}]}], "}"}]}],
             "]"}]}], "\[IndentingNewLine]", "]"}]}], "\[IndentingNewLine]", 
        "}"}]}], "\[IndentingNewLine]", "]"}], ";", "\[IndentingNewLine]", 
     RowBox[{"tmp", "=", 
      RowBox[{"{", 
       RowBox[{
        RowBox[{"Select", "[", 
         RowBox[{"tmplist", ",", 
          RowBox[{
           RowBox[{
            RowBox[{
            "#", "\[LeftDoubleBracket]", "1", "\[RightDoubleBracket]"}], ">", 
            "0"}], "&"}]}], "]"}], ",", 
        RowBox[{"Select", "[", 
         RowBox[{"tmplist", ",", 
          RowBox[{
           RowBox[{
            RowBox[{
            "#", "\[LeftDoubleBracket]", "1", "\[RightDoubleBracket]"}], "<", 
            "0"}], "&"}]}], "]"}]}], "}"}]}], ";", "\[IndentingNewLine]", 
     RowBox[{
      RowBox[{
       RowBox[{"tmp", "\[LeftDoubleBracket]", "2", "\[RightDoubleBracket]"}], 
       "\[LeftDoubleBracket]", 
       RowBox[{"All", ",", "1"}], "\[RightDoubleBracket]"}], "=", 
      RowBox[{"-", 
       RowBox[{
        RowBox[{"tmp", "\[LeftDoubleBracket]", "2", "\[RightDoubleBracket]"}],
         "\[LeftDoubleBracket]", 
        RowBox[{"All", ",", "1"}], "\[RightDoubleBracket]"}]}]}], ";", 
     "\[IndentingNewLine]", "tmp"}]}], "\[IndentingNewLine]", 
   "]"}]}]], "Input",
 CellChangeTimes->{{3.8918907686242237`*^9, 3.8918907919108963`*^9}, {
  3.891890835402245*^9, 3.891891095488327*^9}, {3.89189193966212*^9, 
  3.8918919539704523`*^9}, {3.916544434913753*^9, 3.916544435630602*^9}, {
  3.923001383196813*^9, 
  3.9230013965929937`*^9}},ExpressionUUID->"d793a88e-57ce-4e61-ac03-\
c20e34d2b128"]
}, Closed]],

Cell[CellGroupData[{

Cell[TextData[StyleBox["ReturnQ",
 FontWeight->"Bold"]], "Subsection",
 CellChangeTimes->{{3.551737097830353*^9, 3.551737136440796*^9}, {
   3.551737265797515*^9, 3.5517372983993053`*^9}, {3.551737391537758*^9, 
   3.551737395787712*^9}, 3.579223560449744*^9, {3.5792237289859753`*^9, 
   3.5792237498105087`*^9}, {3.579825137891397*^9, 3.5798251555632267`*^9}, {
   3.579825569024938*^9, 3.579825575030909*^9}, {3.580441560743074*^9, 
   3.5804415630482397`*^9}, {3.656029418515318*^9, 3.6560294272714443`*^9}, {
   3.6566340476878357`*^9, 3.656634075254819*^9}, 3.671939406313691*^9, {
   3.6726156129187403`*^9, 3.672615616776533*^9}, {3.7039973157642937`*^9, 
   3.703997316326473*^9}, {3.7477739269249496`*^9, 3.747773933155973*^9}, 
   3.747773976533513*^9, {3.796601794322344*^9, 3.796601798185314*^9}, {
   3.797040906506734*^9, 3.7970409112245703`*^9}, {3.797041315467291*^9, 
   3.797041317845718*^9}, {3.797042343353114*^9, 3.79704237205273*^9}, {
   3.7970426678474073`*^9, 3.797042681840077*^9}, {3.7970460198226833`*^9, 
   3.79704603259582*^9}, {3.797046805523264*^9, 3.797046814367687*^9}, 
   3.797047342909074*^9, 3.797047397417321*^9, 3.797048108300066*^9, {
   3.79705200673114*^9, 3.797052007585945*^9}, {3.797059371286071*^9, 
   3.797059373792295*^9}, {3.79705950491376*^9, 3.7970595302651453`*^9}, {
   3.797061936476112*^9, 3.797061940070005*^9}, {3.7970621741459846`*^9, 
   3.797062183937989*^9}, 3.797062230005437*^9, {3.797110009016491*^9, 
   3.797110023029608*^9}, 3.797110174444861*^9, {3.797133039701847*^9, 
   3.797133068618548*^9}, {3.7971331208726273`*^9, 3.797133125510891*^9}, {
   3.797135295415852*^9, 3.797135327811446*^9}, {3.809996903691578*^9, 
   3.8099969127376137`*^9}, {3.8102609846810303`*^9, 3.810261004873917*^9}, {
   3.8209161453101387`*^9, 3.820916152338657*^9}, {3.8613036730249*^9, 
   3.8613036767906933`*^9}, {3.908227396828341*^9, 3.908227475363532*^9}, {
   3.908227641381488*^9, 3.9082276438608913`*^9}, 3.908230000815112*^9, 
   3.916439501843073*^9, 
   3.916567264259202*^9},ExpressionUUID->"d14bbd41-2804-4771-a1e2-\
ee07169acf4f"],

Cell[TextData[{
 StyleBox["RerutnQ[",
  FontWeight->"Bold"],
 StyleBox["reaction",
  FontWeight->"Bold",
  FontSlant->"Italic"],
 StyleBox["_]",
  FontWeight->"Bold"],
 "\n  Return the reaction quotient of ",
 StyleBox["reaction",
  FontSlant->"Italic"],
 "."
}], "Text",
 CellChangeTimes->{{3.891887707159637*^9, 3.891887733820169*^9}, {
   3.89188776473802*^9, 3.891887880505103*^9}, {3.908227697142437*^9, 
   3.908227788551175*^9}, 3.908230005884789*^9, {3.908230258113761*^9, 
   3.908230342532671*^9}, {3.916567227617681*^9, 3.9165672554866457`*^9}, {
   3.916567391456153*^9, 
   3.916567404446163*^9}},ExpressionUUID->"d9815709-6ab6-4e35-9d36-\
05c822203683"],

Cell[BoxData[
 RowBox[{
  RowBox[{"ReturnQ", "[", "reaction_", "]"}], ":=", 
  RowBox[{"Module", "[", 
   RowBox[{
    RowBox[{"{", 
     RowBox[{"reac", ",", "prod"}], "}"}], ",", "\[IndentingNewLine]", 
    RowBox[{
     RowBox[{"reac", "=", 
      RowBox[{
      "reaction", "\[LeftDoubleBracket]", "1", "\[RightDoubleBracket]"}]}], 
     ";", "\[IndentingNewLine]", 
     RowBox[{"prod", "=", 
      RowBox[{
      "reaction", "\[LeftDoubleBracket]", "2", "\[RightDoubleBracket]"}]}], 
     ";", "\[IndentingNewLine]", 
     FractionBox[
      RowBox[{
       UnderoverscriptBox["\[Product]", 
        RowBox[{"i", "=", "1"}], 
        RowBox[{"Length", "[", "prod", "]"}]], 
       SuperscriptBox[
        RowBox[{"ToExpression", "[", 
         RowBox[{
          RowBox[{
          "prod", "\[LeftDoubleBracket]", "i", "\[RightDoubleBracket]"}], 
          "\[LeftDoubleBracket]", "2", "\[RightDoubleBracket]"}], "]"}], 
        RowBox[{
         RowBox[{
         "prod", "\[LeftDoubleBracket]", "i", "\[RightDoubleBracket]"}], 
         "\[LeftDoubleBracket]", "1", "\[RightDoubleBracket]"}]]}], 
      RowBox[{
       UnderoverscriptBox["\[Product]", 
        RowBox[{"i", "=", "1"}], 
        RowBox[{"Length", "[", "reac", "]"}]], 
       SuperscriptBox[
        RowBox[{"ToExpression", "[", 
         RowBox[{
          RowBox[{
          "reac", "\[LeftDoubleBracket]", "i", "\[RightDoubleBracket]"}], 
          "\[LeftDoubleBracket]", "2", "\[RightDoubleBracket]"}], "]"}], 
        RowBox[{
         RowBox[{
         "reac", "\[LeftDoubleBracket]", "i", "\[RightDoubleBracket]"}], 
         "\[LeftDoubleBracket]", "1", "\[RightDoubleBracket]"}]]}]]}]}], 
   "\[IndentingNewLine]", "]"}]}]], "Input",
 CellChangeTimes->{{3.916565097791079*^9, 3.916565121661227*^9}, {
  3.916565229385996*^9, 3.916565248031733*^9}},
 CellLabel->"In[14]:=",ExpressionUUID->"732eafa6-1b7e-4c1f-947b-382134ee0a47"]
}, Closed]],

Cell[CellGroupData[{

Cell[TextData[StyleBox["RoundAndCTI",
 FontWeight->"Bold"]], "Subsection",
 CellChangeTimes->{{3.551737097830353*^9, 3.551737136440796*^9}, {
   3.551737265797515*^9, 3.5517372983993053`*^9}, {3.551737391537758*^9, 
   3.551737395787712*^9}, 3.579223560449744*^9, {3.5792237289859753`*^9, 
   3.5792237498105087`*^9}, {3.579825137891397*^9, 3.5798251555632267`*^9}, {
   3.579825569024938*^9, 3.579825575030909*^9}, {3.580441560743074*^9, 
   3.5804415630482397`*^9}, {3.656029418515318*^9, 3.6560294272714443`*^9}, {
   3.6566340476878357`*^9, 3.656634075254819*^9}, 3.671939406313691*^9, {
   3.6726156129187403`*^9, 3.672615616776533*^9}, {3.7039973157642937`*^9, 
   3.703997316326473*^9}, {3.7477739269249496`*^9, 3.747773933155973*^9}, 
   3.747773976533513*^9, {3.796601794322344*^9, 3.796601798185314*^9}, {
   3.797040906506734*^9, 3.7970409112245703`*^9}, {3.797041315467291*^9, 
   3.797041317845718*^9}, {3.797042343353114*^9, 3.79704237205273*^9}, {
   3.7970426678474073`*^9, 3.797042681840077*^9}, {3.7970460198226833`*^9, 
   3.79704603259582*^9}, {3.797046805523264*^9, 3.797046814367687*^9}, 
   3.797047342909074*^9, 3.797047397417321*^9, 3.797048108300066*^9, {
   3.79705200673114*^9, 3.797052007585945*^9}, {3.797059371286071*^9, 
   3.797059373792295*^9}, {3.79705950491376*^9, 3.7970595302651453`*^9}, {
   3.797061936476112*^9, 3.797061940070005*^9}, {3.7970621741459846`*^9, 
   3.797062183937989*^9}, 3.797062230005437*^9, {3.797110009016491*^9, 
   3.797110023029608*^9}, 3.797110174444861*^9, {3.797133039701847*^9, 
   3.797133068618548*^9}, {3.7971331208726273`*^9, 3.797133125510891*^9}, {
   3.797135295415852*^9, 3.797135327811446*^9}, {3.809996903691578*^9, 
   3.8099969127376137`*^9}, {3.8102609846810303`*^9, 3.810261004873917*^9}, {
   3.8209161453101387`*^9, 3.820916152338657*^9}, {3.8613036730249*^9, 
   3.8613036767906933`*^9}, 3.90825653847604*^9, 
   3.91654780491564*^9},ExpressionUUID->"20fa0abc-60d4-4db7-aecc-\
d0161f6689aa"],

Cell[TextData[{
 StyleBox["RoundAndCTI[",
  FontWeight->"Bold"],
 StyleBox["x",
  FontWeight->"Bold",
  FontSlant->"Italic"],
 StyleBox["_, ",
  FontWeight->"Bold"],
 StyleBox["dec",
  FontWeight->"Bold",
  FontSlant->"Italic"],
 StyleBox["_]",
  FontWeight->"Bold"],
 StyleBox["\n  ",
  FontSlant->"Italic"],
 "This function rounds ",
 StyleBox["x",
  FontWeight->"Bold",
  FontSlant->"Italic"],
 " to the nearest multiple of ",
 StyleBox["dec",
  FontWeight->"Bold",
  FontSlant->"Italic"],
 ". After rounding, if the result is an integer, it returns the integer \
value. If not, it returns the result as is."
}], "Text",
 CellChangeTimes->{{3.891887707159637*^9, 3.891887733820169*^9}, 
   3.891887914415114*^9, {3.8918882078197412`*^9, 3.891888416771036*^9}, {
   3.89188846787395*^9, 3.891888564436248*^9}, {3.891888799702778*^9, 
   3.8918888095730762`*^9}, {3.891888850338704*^9, 3.891888856537046*^9}, {
   3.891888913154559*^9, 3.891889106060759*^9}, {3.891889144083124*^9, 
   3.8918891862938023`*^9}, {3.891890206456606*^9, 3.891890280185055*^9}, {
   3.891890313086277*^9, 3.8918903354867992`*^9}, {3.891891117980788*^9, 
   3.8918911771094217`*^9}, {3.916547817921297*^9, 3.916547881496463*^9}, 
   3.9165479557133303`*^9, {3.916547989830144*^9, 3.916548006707603*^9}, {
   3.916548041281804*^9, 3.916548086921612*^9}, {3.923000253069271*^9, 
   3.923000268765636*^9}, {3.92300037890177*^9, 3.923000411245377*^9}, {
   3.92300044632978*^9, 
   3.923000491126835*^9}},ExpressionUUID->"89647975-a307-4862-b958-\
37195ae2eb26"],

Cell[BoxData[
 RowBox[{
  RowBox[{"RoundAndCTI", "[", 
   RowBox[{"x_", ",", "dec_"}], "]"}], ":=", 
  RowBox[{"ConvertToIntIfPossible", "[", 
   RowBox[{"N", "[", 
    RowBox[{"Round", "[", 
     RowBox[{"x", ",", "dec"}], "]"}], "]"}], "]"}]}]], "Input",
 CellChangeTimes->{{3.8918907686242237`*^9, 3.8918907919108963`*^9}, {
   3.891890835402245*^9, 3.891891095488327*^9}, {3.89189193966212*^9, 
   3.8918919539704523`*^9}, {3.916544434913753*^9, 3.916544435630602*^9}, 
   3.916548105405332*^9},
 CellLabel->"In[15]:=",ExpressionUUID->"1c19a58a-6a91-4941-85d9-0aa1fcb3743b"]
}, Closed]],

Cell[CellGroupData[{

Cell[TextData[StyleBox["SelectDfG0",
 FontWeight->"Bold"]], "Subsection",
 CellChangeTimes->{{3.551737097830353*^9, 3.551737136440796*^9}, {
   3.551737265797515*^9, 3.5517372983993053`*^9}, {3.551737391537758*^9, 
   3.551737395787712*^9}, 3.579223560449744*^9, {3.5792237289859753`*^9, 
   3.5792237498105087`*^9}, {3.579825137891397*^9, 3.5798251555632267`*^9}, {
   3.579825569024938*^9, 3.579825575030909*^9}, {3.580441560743074*^9, 
   3.5804415630482397`*^9}, {3.656029418515318*^9, 3.6560294272714443`*^9}, {
   3.6566340476878357`*^9, 3.656634075254819*^9}, 3.671939406313691*^9, {
   3.6726156129187403`*^9, 3.672615616776533*^9}, {3.7039973157642937`*^9, 
   3.703997316326473*^9}, {3.7477739269249496`*^9, 3.747773933155973*^9}, 
   3.747773976533513*^9, {3.796601794322344*^9, 3.796601798185314*^9}, {
   3.797040906506734*^9, 3.7970409112245703`*^9}, {3.797041315467291*^9, 
   3.797041317845718*^9}, {3.797042343353114*^9, 3.79704237205273*^9}, {
   3.7970426678474073`*^9, 3.797042681840077*^9}, {3.7970460198226833`*^9, 
   3.79704603259582*^9}, {3.797046805523264*^9, 3.797046814367687*^9}, 
   3.797047342909074*^9, 3.797047397417321*^9, 3.797048108300066*^9, {
   3.79705200673114*^9, 3.797052007585945*^9}, {3.797059371286071*^9, 
   3.797059373792295*^9}, {3.79705950491376*^9, 3.7970595302651453`*^9}, {
   3.797061936476112*^9, 3.797061940070005*^9}, {3.7970621741459846`*^9, 
   3.797062183937989*^9}, 3.797062230005437*^9, {3.797110009016491*^9, 
   3.797110023029608*^9}, 3.797110174444861*^9, {3.797133039701847*^9, 
   3.797133068618548*^9}, {3.7971331208726273`*^9, 3.797133125510891*^9}, {
   3.797135295415852*^9, 3.797135327811446*^9}, {3.809996903691578*^9, 
   3.8099969127376137`*^9}, {3.8102609846810303`*^9, 3.810261004873917*^9}, {
   3.8209161453101387`*^9, 3.820916152338657*^9}, {3.8613036730249*^9, 
   3.8613036767906933`*^9}, {3.908227396828341*^9, 3.908227475363532*^9}, {
   3.908227641381488*^9, 3.9082276438608913`*^9}, 3.908230000815112*^9, {
   3.908232042685368*^9, 3.908232044762779*^9}, 3.908232153779593*^9, 
   3.908232263186656*^9, 
   3.9082550556389627`*^9},ExpressionUUID->"a1939173-c0e8-4e4c-9adb-\
fa9f6ab36119"],

Cell[TextData[{
 StyleBox["SelectDfG0[",
  FontWeight->"Bold"],
 StyleBox["dataDfG0",
  FontWeight->"Bold",
  FontSlant->"Italic"],
 StyleBox["_, ",
  FontWeight->"Bold"],
 StyleBox["str",
  FontWeight->"Bold",
  FontSlant->"Italic"],
 StyleBox["_]",
  FontWeight->"Bold"],
 "\n From ",
 StyleBox["dataDFG0",
  FontWeight->"Bold",
  FontSlant->"Italic"],
 ", search the row that contains the ",
 StyleBox["str",
  FontWeight->"Bold",
  FontSlant->"Italic"],
 " in the first column and return the second column, \[CapitalDelta]fG\.ba of \
",
 StyleBox["str",
  FontWeight->"Bold",
  FontSlant->"Italic"],
 "."
}], "Text",
 CellChangeTimes->{{3.891887707159637*^9, 3.891887733820169*^9}, {
  3.9165674276062613`*^9, 3.9165674287956743`*^9}, {3.91656748159634*^9, 
  3.916567536945125*^9}},ExpressionUUID->"de703ae0-8b3a-412d-a020-\
7c619c1bac69"],

Cell[BoxData[
 RowBox[{
  RowBox[{"SelectDfG0", "[", 
   RowBox[{"dataDfG0_", ",", "str_"}], "]"}], ":=", 
  RowBox[{
   RowBox[{"dataDfG0", "\[LeftDoubleBracket]", 
    RowBox[{
     RowBox[{
      RowBox[{"Position", "[", 
       RowBox[{
        RowBox[{"dataDfG0", "\[LeftDoubleBracket]", 
         RowBox[{"All", ",", "1"}], "\[RightDoubleBracket]"}], ",", "str"}], 
       "]"}], "\[LeftDoubleBracket]", "1", "\[RightDoubleBracket]"}], 
     "\[LeftDoubleBracket]", "1", "\[RightDoubleBracket]"}], 
    "\[RightDoubleBracket]"}], "\[LeftDoubleBracket]", "2", 
   "\[RightDoubleBracket]"}]}]], "Input",
 CellChangeTimes->{{3.893311156389434*^9, 3.8933111567013474`*^9}, {
   3.908227808127655*^9, 3.908227811332831*^9}, 3.9082305813207397`*^9, 
   3.908232133568501*^9, {3.908232189132224*^9, 3.908232196497484*^9}, 
   3.9082323110668707`*^9, 3.9082550939709167`*^9, {3.916562289540265*^9, 
   3.916562290860602*^9}},
 CellLabel->"In[16]:=",ExpressionUUID->"dda19e4f-a8f8-4564-993d-d090ca616ec4"]
}, Closed]],

Cell[CellGroupData[{

Cell[TextData[StyleBox["SetStoichiometry",
 FontWeight->"Bold"]], "Subsection",
 CellChangeTimes->{{3.551737097830353*^9, 3.551737136440796*^9}, {
   3.551737265797515*^9, 3.5517372983993053`*^9}, {3.551737391537758*^9, 
   3.551737395787712*^9}, 3.579223560449744*^9, {3.5792237289859753`*^9, 
   3.5792237498105087`*^9}, {3.579825137891397*^9, 3.5798251555632267`*^9}, {
   3.579825569024938*^9, 3.579825575030909*^9}, {3.580441560743074*^9, 
   3.5804415630482397`*^9}, {3.656029418515318*^9, 3.6560294272714443`*^9}, {
   3.6566340476878357`*^9, 3.656634075254819*^9}, 3.671939406313691*^9, {
   3.6726156129187403`*^9, 3.672615616776533*^9}, {3.7039973157642937`*^9, 
   3.703997316326473*^9}, {3.7477739269249496`*^9, 3.747773933155973*^9}, 
   3.747773976533513*^9, {3.796601794322344*^9, 3.796601798185314*^9}, {
   3.797040906506734*^9, 3.7970409112245703`*^9}, {3.797041315467291*^9, 
   3.797041317845718*^9}, {3.797042343353114*^9, 3.79704237205273*^9}, {
   3.7970426678474073`*^9, 3.797042681840077*^9}, {3.7970460198226833`*^9, 
   3.79704603259582*^9}, {3.797046805523264*^9, 3.797046814367687*^9}, 
   3.797047342909074*^9, 3.797047397417321*^9, 3.797048108300066*^9, {
   3.79705200673114*^9, 3.797052007585945*^9}, {3.797059371286071*^9, 
   3.797059373792295*^9}, {3.79705950491376*^9, 3.7970595302651453`*^9}, {
   3.797061936476112*^9, 3.797061940070005*^9}, {3.7970621741459846`*^9, 
   3.797062183937989*^9}, 3.797062230005437*^9, {3.797110009016491*^9, 
   3.797110023029608*^9}, 3.797110174444861*^9, {3.797133039701847*^9, 
   3.797133068618548*^9}, {3.7971331208726273`*^9, 3.797133125510891*^9}, {
   3.797135295415852*^9, 3.797135327811446*^9}, {3.809996903691578*^9, 
   3.8099969127376137`*^9}, {3.8102609846810303`*^9, 3.810261004873917*^9}, {
   3.8209161453101387`*^9, 3.820916152338657*^9}, {3.8613036730249*^9, 
   3.8613036767906933`*^9}, 3.90825653847604*^9, 3.91654780491564*^9, 
   3.916548816150762*^9},ExpressionUUID->"9d59173b-1ec3-48c3-b7fa-\
d487f1379939"],

Cell[TextData[{
 StyleBox["SetStoichiometry[]",
  FontWeight->"Bold"],
 "\n    Extract only the nitrogen chemical species and adjust the redox \
reaction so that the minimum stoichiometric number of the nitrogen species is \
1."
}], "Text",
 CellChangeTimes->{{3.891887707159637*^9, 3.891887733820169*^9}, 
   3.891887914415114*^9, {3.8918882078197412`*^9, 3.891888416771036*^9}, {
   3.89188846787395*^9, 3.891888564436248*^9}, {3.891888799702778*^9, 
   3.8918888095730762`*^9}, {3.891888850338704*^9, 3.891888856537046*^9}, {
   3.891888913154559*^9, 3.891889106060759*^9}, {3.891889144083124*^9, 
   3.8918891862938023`*^9}, {3.891890206456606*^9, 3.891890280185055*^9}, {
   3.891890313086277*^9, 3.8918903354867992`*^9}, {3.891891117980788*^9, 
   3.8918911771094217`*^9}, {3.916547817921297*^9, 3.916547881496463*^9}, 
   3.9165479557133303`*^9, {3.916547989830144*^9, 3.916548006707603*^9}, {
   3.916548041281804*^9, 3.916548086921612*^9}, {3.916548819247505*^9, 
   3.916548828397208*^9}, {3.916553797264917*^9, 
   3.916553885174662*^9}},ExpressionUUID->"1aed4945-d4cb-4610-b0c5-\
6218102311f8"],

Cell[BoxData[
 RowBox[{
  RowBox[{"SetStoichiometry", "[", "reaction_", "]"}], ":=", 
  RowBox[{"Module", "[", 
   RowBox[{
    RowBox[{"{", 
     RowBox[{"reac", ",", "prod", ",", "nume", ",", "coeff", ",", "min"}], 
     "}"}], ",", "\[IndentingNewLine]", 
    RowBox[{
     RowBox[{"reac", "=", 
      RowBox[{
      "reaction", "\[LeftDoubleBracket]", "1", "\[RightDoubleBracket]"}]}], 
     ";", "\[IndentingNewLine]", 
     RowBox[{"prod", "=", 
      RowBox[{
      "reaction", "\[LeftDoubleBracket]", "2", "\[RightDoubleBracket]"}]}], 
     ";", "\[IndentingNewLine]", "\[IndentingNewLine]", 
     RowBox[{"coeff", "=", 
      RowBox[{"Partition", "[", 
       RowBox[{
        RowBox[{"Flatten", "[", "reaction", "]"}], ",", "2"}], "]"}]}], ";", 
     "\[IndentingNewLine]", 
     RowBox[{"coeff", "=", 
      RowBox[{"Select", "[", 
       RowBox[{"coeff", ",", 
        RowBox[{
         RowBox[{
          RowBox[{"Length", "[", 
           RowBox[{"Complement", "[", 
            RowBox[{
             RowBox[{"{", 
              RowBox[{
              "#", "\[LeftDoubleBracket]", "2", "\[RightDoubleBracket]"}], 
              "}"}], ",", 
             RowBox[{"Intersection", "[", 
              RowBox[{"strVarvec", ",", 
               RowBox[{"{", 
                RowBox[{"\"\<H2O\>\"", ",", "\"\<H\>\"", ",", "\"\<O2\>\""}], 
                "}"}]}], "]"}]}], "]"}], "]"}], ">", "0"}], "&"}]}], "]"}]}], 
     ";", "\[IndentingNewLine]", 
     RowBox[{"coeff", "=", 
      RowBox[{"coeff", "\[LeftDoubleBracket]", 
       RowBox[{"All", ",", "1"}], "\[RightDoubleBracket]"}]}], ";", 
     "\[IndentingNewLine]", "\[IndentingNewLine]", 
     RowBox[{"If", "[", 
      RowBox[{
       RowBox[{
        RowBox[{"Length", "[", "coeff", "]"}], "==", 
        RowBox[{"Length", "[", 
         RowBox[{"Select", "[", 
          RowBox[{"coeff", ",", " ", 
           RowBox[{
            RowBox[{"#", ">", " ", "1"}], "&"}]}], "]"}], "]"}]}], ",", 
       "\[IndentingNewLine]", 
       RowBox[{"{", "\[IndentingNewLine]", 
        RowBox[{
         RowBox[{"min", "=", 
          RowBox[{"Min", "[", "coeff", "]"}]}], ";", "\[IndentingNewLine]", 
         RowBox[{
          RowBox[{"reac", "\[LeftDoubleBracket]", 
           RowBox[{"All", ",", "1"}], "\[RightDoubleBracket]"}], "=", 
          RowBox[{
           RowBox[{"reac", "\[LeftDoubleBracket]", 
            RowBox[{"All", ",", "1"}], "\[RightDoubleBracket]"}], "/", 
           "min"}]}], ";", "\[IndentingNewLine]", 
         RowBox[{
          RowBox[{"prod", "\[LeftDoubleBracket]", 
           RowBox[{"All", ",", "1"}], "\[RightDoubleBracket]"}], "=", 
          RowBox[{
           RowBox[{"prod", "\[LeftDoubleBracket]", 
            RowBox[{"All", ",", "1"}], "\[RightDoubleBracket]"}], "/", 
           "min"}]}], ";", "\[IndentingNewLine]", 
         RowBox[{"Table", "[", 
          RowBox[{
           RowBox[{"ConvertToIntIfPossible", "[", 
            RowBox[{
             RowBox[{
             "reac", "\[LeftDoubleBracket]", "i", "\[RightDoubleBracket]"}], 
             "\[LeftDoubleBracket]", "1", "\[RightDoubleBracket]"}], "]"}], 
           ",", 
           RowBox[{"{", 
            RowBox[{"i", ",", "1", ",", 
             RowBox[{"Length", "[", "reac", "]"}]}], "}"}]}], "]"}], ";", 
         "\[IndentingNewLine]", 
         RowBox[{"Table", "[", 
          RowBox[{
           RowBox[{"ConvertToIntIfPossible", "[", 
            RowBox[{
             RowBox[{
             "prod", "\[LeftDoubleBracket]", "i", "\[RightDoubleBracket]"}], 
             "\[LeftDoubleBracket]", "1", "\[RightDoubleBracket]"}], "]"}], 
           ",", 
           RowBox[{"{", 
            RowBox[{"i", ",", "1", ",", 
             RowBox[{"Length", "[", "prod", "]"}]}], "}"}]}], "]"}], ";"}], 
        "\[IndentingNewLine]", "}"}]}], "\[IndentingNewLine]", "]"}], ";", 
     "\[IndentingNewLine]", "\[IndentingNewLine]", 
     RowBox[{"If", "[", 
      RowBox[{
       RowBox[{
        RowBox[{"Length", "[", 
         RowBox[{"Select", "[", 
          RowBox[{"coeff", ",", 
           RowBox[{
            RowBox[{
             RowBox[{"0", "<", "#"}], "&&", 
             RowBox[{"#", "<", "1"}]}], "&"}]}], "]"}], "]"}], ">", "0"}], 
       ",", "\[IndentingNewLine]", 
       RowBox[{"{", "\[IndentingNewLine]", 
        RowBox[{
         RowBox[{"min", "=", 
          RowBox[{"Min", "[", 
           RowBox[{"Select", "[", 
            RowBox[{"coeff", ",", 
             RowBox[{
              RowBox[{
               RowBox[{"0", "<", "#"}], "&&", 
               RowBox[{"#", "<", "1"}]}], "&"}]}], "]"}], "]"}]}], ";", 
         "\[IndentingNewLine]", 
         RowBox[{
          RowBox[{"reac", "\[LeftDoubleBracket]", 
           RowBox[{"All", ",", "1"}], "\[RightDoubleBracket]"}], "=", 
          RowBox[{
           RowBox[{"reac", "\[LeftDoubleBracket]", 
            RowBox[{"All", ",", "1"}], "\[RightDoubleBracket]"}], "/", 
           "min"}]}], ";", "\[IndentingNewLine]", 
         RowBox[{
          RowBox[{"prod", "\[LeftDoubleBracket]", 
           RowBox[{"All", ",", "1"}], "\[RightDoubleBracket]"}], "=", 
          RowBox[{
           RowBox[{"prod", "\[LeftDoubleBracket]", 
            RowBox[{"All", ",", "1"}], "\[RightDoubleBracket]"}], "/", 
           "min"}]}], ";", "\[IndentingNewLine]", "\[IndentingNewLine]", 
         RowBox[{"Table", "[", 
          RowBox[{
           RowBox[{"ConvertToIntIfPossible", "[", 
            RowBox[{
             RowBox[{
             "reac", "\[LeftDoubleBracket]", "i", "\[RightDoubleBracket]"}], 
             "\[LeftDoubleBracket]", "1", "\[RightDoubleBracket]"}], "]"}], 
           ",", 
           RowBox[{"{", 
            RowBox[{"i", ",", "1", ",", 
             RowBox[{"Length", "[", "reac", "]"}]}], "}"}]}], "]"}], ";", 
         "\[IndentingNewLine]", 
         RowBox[{"Table", "[", 
          RowBox[{
           RowBox[{"ConvertToIntIfPossible", "[", 
            RowBox[{
             RowBox[{
             "prod", "\[LeftDoubleBracket]", "i", "\[RightDoubleBracket]"}], 
             "\[LeftDoubleBracket]", "1", "\[RightDoubleBracket]"}], "]"}], 
           ",", 
           RowBox[{"{", 
            RowBox[{"i", ",", "1", ",", 
             RowBox[{"Length", "[", "prod", "]"}]}], "}"}]}], "]"}], ";"}], 
        "\[IndentingNewLine]", "}"}]}], "\[IndentingNewLine]", "]"}], ";", 
     "\[IndentingNewLine]", "\[IndentingNewLine]", 
     RowBox[{"{", 
      RowBox[{"reac", ",", "prod"}], "}"}]}]}], "\[IndentingNewLine]", 
   "]"}]}]], "Input",
 CellChangeTimes->{{3.9169835617348757`*^9, 3.91698361237705*^9}},
 CellLabel->"In[17]:=",ExpressionUUID->"1d0f1cac-42ad-4445-af5a-548fb3c86ff9"],

Cell[BoxData[
 RowBox[{
  RowBox[{"SetStoichiometry", "[", 
   RowBox[{"redox_", ",", "e_"}], "]"}], ":=", 
  RowBox[{"Module", "[", 
   RowBox[{
    RowBox[{"{", 
     RowBox[{"reac", ",", "prod", ",", "nume", ",", "coeff", ",", "min"}], 
     "}"}], ",", "\[IndentingNewLine]", 
    RowBox[{
     RowBox[{"reac", "=", 
      RowBox[{
      "redox", "\[LeftDoubleBracket]", "1", "\[RightDoubleBracket]"}]}], ";", 
     "\[IndentingNewLine]", 
     RowBox[{"prod", "=", 
      RowBox[{
      "redox", "\[LeftDoubleBracket]", "2", "\[RightDoubleBracket]"}]}], ";", 
     "\[IndentingNewLine]", 
     RowBox[{"nume", "=", 
      RowBox[{"Abs", "[", "e", "]"}]}], ";", "\[IndentingNewLine]", 
     "\[IndentingNewLine]", 
     RowBox[{"coeff", "=", 
      RowBox[{"Partition", "[", 
       RowBox[{
        RowBox[{"Flatten", "[", "redox", "]"}], ",", "2"}], "]"}]}], ";", 
     "\[IndentingNewLine]", 
     RowBox[{"coeff", "=", 
      RowBox[{"Select", "[", 
       RowBox[{"coeff", ",", 
        RowBox[{
         RowBox[{
          RowBox[{"Length", "[", 
           RowBox[{"Complement", "[", 
            RowBox[{
             RowBox[{"{", 
              RowBox[{
              "#", "\[LeftDoubleBracket]", "2", "\[RightDoubleBracket]"}], 
              "}"}], ",", 
             RowBox[{"Intersection", "[", 
              RowBox[{"strVarvec", ",", 
               RowBox[{"{", 
                RowBox[{
                "\"\<e\>\"", ",", "\"\<H2O\>\"", ",", "\"\<H\>\"", ",", 
                 "\"\<O2\>\""}], "}"}]}], "]"}]}], "]"}], "]"}], ">", "0"}], 
         "&"}]}], "]"}]}], ";", "\[IndentingNewLine]", 
     RowBox[{"coeff", "=", 
      RowBox[{"coeff", "\[LeftDoubleBracket]", 
       RowBox[{"All", ",", "1"}], "\[RightDoubleBracket]"}]}], ";", 
     "\[IndentingNewLine]", "\[IndentingNewLine]", 
     RowBox[{"If", "[", 
      RowBox[{
       RowBox[{
        RowBox[{"Length", "[", "coeff", "]"}], "==", 
        RowBox[{"Length", "[", 
         RowBox[{"Select", "[", 
          RowBox[{"coeff", ",", " ", 
           RowBox[{
            RowBox[{"#", ">", " ", "1"}], "&"}]}], "]"}], "]"}]}], ",", 
       "\[IndentingNewLine]", 
       RowBox[{"{", "\[IndentingNewLine]", 
        RowBox[{
         RowBox[{"min", "=", 
          RowBox[{"Min", "[", "coeff", "]"}]}], ";", "\[IndentingNewLine]", 
         RowBox[{
          RowBox[{"reac", "\[LeftDoubleBracket]", 
           RowBox[{"All", ",", "1"}], "\[RightDoubleBracket]"}], "=", 
          RowBox[{
           RowBox[{"reac", "\[LeftDoubleBracket]", 
            RowBox[{"All", ",", "1"}], "\[RightDoubleBracket]"}], "/", 
           "min"}]}], ";", "\[IndentingNewLine]", 
         RowBox[{
          RowBox[{"prod", "\[LeftDoubleBracket]", 
           RowBox[{"All", ",", "1"}], "\[RightDoubleBracket]"}], "=", 
          RowBox[{
           RowBox[{"prod", "\[LeftDoubleBracket]", 
            RowBox[{"All", ",", "1"}], "\[RightDoubleBracket]"}], "/", 
           "min"}]}], ";", "\[IndentingNewLine]", 
         RowBox[{"nume", "=", 
          RowBox[{"nume", "/", "min"}]}], ";", "\[IndentingNewLine]", 
         RowBox[{"Table", "[", 
          RowBox[{
           RowBox[{"ConvertToIntIfPossible", "[", 
            RowBox[{
             RowBox[{
             "reac", "\[LeftDoubleBracket]", "i", "\[RightDoubleBracket]"}], 
             "\[LeftDoubleBracket]", "1", "\[RightDoubleBracket]"}], "]"}], 
           ",", 
           RowBox[{"{", 
            RowBox[{"i", ",", "1", ",", 
             RowBox[{"Length", "[", "reac", "]"}]}], "}"}]}], "]"}], ";", 
         "\[IndentingNewLine]", 
         RowBox[{"Table", "[", 
          RowBox[{
           RowBox[{"ConvertToIntIfPossible", "[", 
            RowBox[{
             RowBox[{
             "prod", "\[LeftDoubleBracket]", "i", "\[RightDoubleBracket]"}], 
             "\[LeftDoubleBracket]", "1", "\[RightDoubleBracket]"}], "]"}], 
           ",", 
           RowBox[{"{", 
            RowBox[{"i", ",", "1", ",", 
             RowBox[{"Length", "[", "prod", "]"}]}], "}"}]}], "]"}], ";", 
         "\[IndentingNewLine]", 
         RowBox[{"nume", "=", 
          RowBox[{"ConvertToIntIfPossible", "[", "nume", "]"}]}], ";"}], 
        "\[IndentingNewLine]", "}"}]}], "\[IndentingNewLine]", "]"}], ";", 
     "\[IndentingNewLine]", "\[IndentingNewLine]", 
     RowBox[{"If", "[", 
      RowBox[{
       RowBox[{
        RowBox[{"Length", "[", 
         RowBox[{"Select", "[", 
          RowBox[{"coeff", ",", 
           RowBox[{
            RowBox[{
             RowBox[{"0", "<", "#"}], "&&", 
             RowBox[{"#", "<", "1"}]}], "&"}]}], "]"}], "]"}], ">", "0"}], 
       ",", "\[IndentingNewLine]", 
       RowBox[{"{", "\[IndentingNewLine]", 
        RowBox[{
         RowBox[{"min", "=", 
          RowBox[{"Min", "[", 
           RowBox[{"Select", "[", 
            RowBox[{"coeff", ",", 
             RowBox[{
              RowBox[{
               RowBox[{"0", "<", "#"}], "&&", 
               RowBox[{"#", "<", "1"}]}], "&"}]}], "]"}], "]"}]}], ";", 
         "\[IndentingNewLine]", 
         RowBox[{
          RowBox[{"reac", "\[LeftDoubleBracket]", 
           RowBox[{"All", ",", "1"}], "\[RightDoubleBracket]"}], "=", 
          RowBox[{
           RowBox[{"reac", "\[LeftDoubleBracket]", 
            RowBox[{"All", ",", "1"}], "\[RightDoubleBracket]"}], "/", 
           "min"}]}], ";", "\[IndentingNewLine]", 
         RowBox[{
          RowBox[{"prod", "\[LeftDoubleBracket]", 
           RowBox[{"All", ",", "1"}], "\[RightDoubleBracket]"}], "=", 
          RowBox[{
           RowBox[{"prod", "\[LeftDoubleBracket]", 
            RowBox[{"All", ",", "1"}], "\[RightDoubleBracket]"}], "/", 
           "min"}]}], ";", "\[IndentingNewLine]", 
         RowBox[{"nume", "=", 
          RowBox[{"nume", "/", "min"}]}], ";", "\[IndentingNewLine]", 
         "\[IndentingNewLine]", 
         RowBox[{"Table", "[", 
          RowBox[{
           RowBox[{"ConvertToIntIfPossible", "[", 
            RowBox[{
             RowBox[{
             "reac", "\[LeftDoubleBracket]", "i", "\[RightDoubleBracket]"}], 
             "\[LeftDoubleBracket]", "1", "\[RightDoubleBracket]"}], "]"}], 
           ",", 
           RowBox[{"{", 
            RowBox[{"i", ",", "1", ",", 
             RowBox[{"Length", "[", "reac", "]"}]}], "}"}]}], "]"}], ";", 
         "\[IndentingNewLine]", 
         RowBox[{"Table", "[", 
          RowBox[{
           RowBox[{"ConvertToIntIfPossible", "[", 
            RowBox[{
             RowBox[{
             "prod", "\[LeftDoubleBracket]", "i", "\[RightDoubleBracket]"}], 
             "\[LeftDoubleBracket]", "1", "\[RightDoubleBracket]"}], "]"}], 
           ",", 
           RowBox[{"{", 
            RowBox[{"i", ",", "1", ",", 
             RowBox[{"Length", "[", "prod", "]"}]}], "}"}]}], "]"}], ";", 
         "\[IndentingNewLine]", 
         RowBox[{"nume", "=", 
          RowBox[{"ConvertToIntIfPossible", "[", "nume", "]"}]}], ";"}], 
        "\[IndentingNewLine]", "}"}]}], "\[IndentingNewLine]", "]"}], ";", 
     "\[IndentingNewLine]", "\[IndentingNewLine]", 
     RowBox[{"{", 
      RowBox[{
       RowBox[{"{", 
        RowBox[{"reac", ",", "prod"}], "}"}], ",", "nume"}], "}"}]}]}], 
   "\[IndentingNewLine]", "]"}]}]], "Input",
 CellChangeTimes->{{3.8918907686242237`*^9, 3.8918907919108963`*^9}, {
   3.891890835402245*^9, 3.891891095488327*^9}, {3.89189193966212*^9, 
   3.8918919539704523`*^9}, {3.916544434913753*^9, 3.916544435630602*^9}, 
   3.916548105405332*^9, 3.916548842711568*^9},
 CellLabel->"In[18]:=",ExpressionUUID->"93e6eb70-45ee-4abb-a35d-0876c7df762e"]
}, Closed]],

Cell[CellGroupData[{

Cell[TextData[StyleBox["TakeReacProd",
 FontWeight->"Bold"]], "Subsection",
 CellChangeTimes->{{3.551737097830353*^9, 3.551737136440796*^9}, {
   3.551737265797515*^9, 3.5517372983993053`*^9}, {3.551737391537758*^9, 
   3.551737395787712*^9}, 3.579223560449744*^9, {3.5792237289859753`*^9, 
   3.5792237498105087`*^9}, {3.579825137891397*^9, 3.5798251555632267`*^9}, {
   3.579825569024938*^9, 3.579825575030909*^9}, {3.580441560743074*^9, 
   3.5804415630482397`*^9}, {3.656029418515318*^9, 3.6560294272714443`*^9}, {
   3.6566340476878357`*^9, 3.656634075254819*^9}, 3.671939406313691*^9, {
   3.6726156129187403`*^9, 3.672615616776533*^9}, {3.7039973157642937`*^9, 
   3.703997316326473*^9}, {3.7477739269249496`*^9, 3.747773933155973*^9}, 
   3.747773976533513*^9, {3.796601794322344*^9, 3.796601798185314*^9}, {
   3.797040906506734*^9, 3.7970409112245703`*^9}, {3.797041315467291*^9, 
   3.797041317845718*^9}, {3.797042343353114*^9, 3.79704237205273*^9}, {
   3.7970426678474073`*^9, 3.797042681840077*^9}, {3.7970460198226833`*^9, 
   3.79704603259582*^9}, {3.797046805523264*^9, 3.797046814367687*^9}, 
   3.797047342909074*^9, 3.797047397417321*^9, 3.797048108300066*^9, {
   3.79705200673114*^9, 3.797052007585945*^9}, {3.797059371286071*^9, 
   3.797059373792295*^9}, {3.79705950491376*^9, 3.7970595302651453`*^9}, {
   3.797061936476112*^9, 3.797061940070005*^9}, {3.7970621741459846`*^9, 
   3.797062183937989*^9}, 3.797062230005437*^9, {3.797110009016491*^9, 
   3.797110023029608*^9}, 3.797110174444861*^9, {3.797133039701847*^9, 
   3.797133068618548*^9}, {3.7971331208726273`*^9, 3.797133125510891*^9}, {
   3.797135295415852*^9, 3.797135327811446*^9}, {3.809996903691578*^9, 
   3.8099969127376137`*^9}, {3.8102609846810303`*^9, 3.810261004873917*^9}, {
   3.8209161453101387`*^9, 3.820916152338657*^9}, {3.8613036730249*^9, 
   3.8613036767906933`*^9}, {3.908227396828341*^9, 3.908227475363532*^9}, {
   3.908227641381488*^9, 3.9082276438608913`*^9}, 3.908230000815112*^9, {
   3.908232042685368*^9, 3.908232044762779*^9}, 3.908232153779593*^9, 
   3.908232263186656*^9, 3.9082550556389627`*^9, 
   3.908255285284698*^9},ExpressionUUID->"faefff73-f290-412c-886c-\
33ac8363e7bc"],

Cell[TextData[{
 StyleBox["TakeReacProd[",
  FontWeight->"Bold"],
 StyleBox["data",
  FontWeight->"Bold",
  FontSlant->"Italic"],
 StyleBox["_, ",
  FontWeight->"Bold"],
 StyleBox["eqi",
  FontWeight->"Bold",
  FontSlant->"Italic"],
 StyleBox["_]",
  FontWeight->"Bold"],
 "\n   Call the ",
 StyleBox["eqi",
  FontWeight->"Bold",
  FontSlant->"Italic"],
 "th row of ",
 StyleBox["data",
  FontWeight->"Bold",
  FontSlant->"Italic"],
 ", and if it does not contain the character \[OpenCurlyDoubleQuote]#\
\[CloseCurlyDoubleQuote], split the reaction string with \
\[OpenCurlyDoubleQuote]<->\[CloseCurlyDoubleQuote], then further split the \
divided strings with \[OpenCurlyDoubleQuote]+\[OpenCurlyDoubleQuote], and \
then split again with a space. Designate the left part of \
\[OpenCurlyDoubleQuote]<->\[CloseCurlyDoubleQuote] as ",
 StyleBox["reac",
  FontSlant->"Italic"],
 " and the right part as ",
 StyleBox["prod",
  FontSlant->"Italic"],
 ", and return {",
 StyleBox["reac",
  FontSlant->"Italic"],
 ", ",
 StyleBox["prod",
  FontSlant->"Italic"],
 "}."
}], "Text",
 CellChangeTimes->{{3.891887707159637*^9, 3.891887733820169*^9}, 
   3.891887914415114*^9, {3.91655390793906*^9, 
   3.916553923146751*^9}},ExpressionUUID->"563ca0e4-49c5-4db3-909e-\
163dccdd6f56"],

Cell[BoxData[
 RowBox[{
  RowBox[{"TakeReacProd", "[", 
   RowBox[{"data_", ",", "eqi_"}], "]"}], ":=", 
  RowBox[{"Module", "[", 
   RowBox[{
    RowBox[{"{", 
     RowBox[{"tmp", ",", "reac", ",", "prod"}], "}"}], ",", 
    "\[IndentingNewLine]", 
    RowBox[{"If", "[", 
     RowBox[{
      RowBox[{
       RowBox[{"StringContainsQ", "[", 
        RowBox[{
         RowBox[{
         "data", "\[LeftDoubleBracket]", "eqi", "\[RightDoubleBracket]"}], 
         ",", "\"\<#\>\""}], "]"}], "\[LeftDoubleBracket]", "1", 
       "\[RightDoubleBracket]"}], ",", "\[IndentingNewLine]", 
      RowBox[{"{", "}"}], ",", "\[IndentingNewLine]", 
      RowBox[{
       RowBox[{"Check", "[", 
        RowBox[{
         RowBox[{"tmp", "=", 
          RowBox[{"StringSplit", "[", 
           RowBox[{
            RowBox[{
            "data", "\[LeftDoubleBracket]", "eqi", "\[RightDoubleBracket]"}], 
            ",", "\"\<<->\>\""}], "]"}]}], ",", "\[IndentingNewLine]", 
         RowBox[{"Print", "[", "eqi", "]"}]}], "\[IndentingNewLine]", "]"}], 
       ";", "\[IndentingNewLine]", 
       RowBox[{"reac", "=", 
        RowBox[{
         RowBox[{
         "tmp", "\[LeftDoubleBracket]", "1", "\[RightDoubleBracket]"}], 
         "\[LeftDoubleBracket]", "1", "\[RightDoubleBracket]"}]}], ";", 
       "\[IndentingNewLine]", 
       RowBox[{"prod", "=", 
        RowBox[{
         RowBox[{
         "tmp", "\[LeftDoubleBracket]", "1", "\[RightDoubleBracket]"}], 
         "\[LeftDoubleBracket]", "2", "\[RightDoubleBracket]"}]}], ";", 
       "\[IndentingNewLine]", 
       RowBox[{"reac", "=", 
        RowBox[{"StringSplit", "[", 
         RowBox[{"reac", ",", "\"\<+\>\""}], "]"}]}], ";", 
       "\[IndentingNewLine]", 
       RowBox[{"prod", "=", 
        RowBox[{"StringSplit", "[", 
         RowBox[{"prod", ",", "\"\<+\>\""}], "]"}]}], ";", 
       "\[IndentingNewLine]", 
       RowBox[{"reac", "=", 
        RowBox[{"Table", "[", 
         RowBox[{
          RowBox[{"StringSplit", "[", 
           RowBox[{
            RowBox[{
            "reac", "\[LeftDoubleBracket]", "i", "\[RightDoubleBracket]"}], 
            ",", "\"\< \>\""}], "]"}], ",", 
          RowBox[{"{", 
           RowBox[{"i", ",", 
            RowBox[{"Length", "[", "reac", "]"}]}], "}"}]}], "]"}]}], ";", 
       "\[IndentingNewLine]", 
       RowBox[{"prod", "=", 
        RowBox[{"Table", "[", 
         RowBox[{
          RowBox[{"StringSplit", "[", 
           RowBox[{
            RowBox[{
            "prod", "\[LeftDoubleBracket]", "i", "\[RightDoubleBracket]"}], 
            ",", "\"\< \>\""}], "]"}], ",", 
          RowBox[{"{", 
           RowBox[{"i", ",", 
            RowBox[{"Length", "[", "prod", "]"}]}], "}"}]}], "]"}]}], ";", 
       "\[IndentingNewLine]", 
       RowBox[{
        RowBox[{"reac", "\[LeftDoubleBracket]", 
         RowBox[{"All", ",", "1"}], "\[RightDoubleBracket]"}], "=", 
        RowBox[{"ToExpression", "[", 
         RowBox[{"reac", "\[LeftDoubleBracket]", 
          RowBox[{"All", ",", "1"}], "\[RightDoubleBracket]"}], "]"}]}], ";", 
       "\[IndentingNewLine]", 
       RowBox[{
        RowBox[{"prod", "\[LeftDoubleBracket]", 
         RowBox[{"All", ",", "1"}], "\[RightDoubleBracket]"}], "=", 
        RowBox[{"ToExpression", "[", 
         RowBox[{"prod", "\[LeftDoubleBracket]", 
          RowBox[{"All", ",", "1"}], "\[RightDoubleBracket]"}], "]"}]}], ";", 
       "\[IndentingNewLine]", 
       RowBox[{"{", 
        RowBox[{"reac", ",", "prod"}], "}"}]}]}], "\[IndentingNewLine]", 
     "]"}]}], "\[IndentingNewLine]", "]"}]}]], "Input",
 CellChangeTimes->{3.8918882038754377`*^9},
 CellLabel->"In[19]:=",ExpressionUUID->"65d62fad-2c2b-4633-a22e-72405115313f"]
}, Closed]]
},
WindowSize->{1182, 941},
WindowMargins->{{Automatic, 124}, {16, Automatic}},
PrintingCopies->1,
PrintingPageRange->{1, Automatic},
ShowSelection->True,
TaggingRules->{
 "WelcomeScreenSettings" -> {"FEStarting" -> False}, "TryRealOnly" -> False},
Magnification:>1.5 Inherited,
FrontEndVersion->"12.1 for Mac OS X x86 (64-bit) \
(2020\:5e746\:670822\:65e5)",
StyleDefinitions->Notebook[{
   Cell[
    StyleData[StyleDefinitions -> "Default.nb"]], 
   Cell[
    CellGroupData[{
      Cell[
       StyleData["Subtitle"], CellMargins -> {{60, Inherited}, {20, 15}}, 
       CellGroupingRules -> {"TitleGrouping", 10}, PageBreakBelow -> False, 
       DefaultNewInlineCellStyle -> "None", 
       InputAutoReplacements -> {"TeX" -> StyleBox[
           RowBox[{"T", 
             AdjustmentBox[
             "E", BoxMargins -> {{-0.075, -0.085}, {0, 0}}, BoxBaselineShift -> 
              0.5], "X"}]], "LaTeX" -> StyleBox[
           RowBox[{"L", 
             StyleBox[
              AdjustmentBox[
              "A", BoxMargins -> {{-0.36, -0.1}, {0, 0}}, 
               BoxBaselineShift -> -0.2], FontSize -> Smaller], "T", 
             AdjustmentBox[
             "E", BoxMargins -> {{-0.075, -0.085}, {0, 0}}, BoxBaselineShift -> 
              0.5], "X"}]], "mma" -> "Mathematica", "Mma" -> "Mathematica", 
         "MMA" -> "Mathematica", "gridMathematica" -> FormBox[
           RowBox[{"grid", 
             AdjustmentBox[
              StyleBox["Mathematica", FontSlant -> "Italic"], 
              BoxMargins -> {{-0.175, 0}, {0, 0}}]}], TextForm], 
         "webMathematica" -> FormBox[
           RowBox[{"web", 
             AdjustmentBox[
              StyleBox["Mathematica", FontSlant -> "Italic"], 
              BoxMargins -> {{-0.175, 0}, {0, 0}}]}], TextForm], Inherited}, 
       LanguageCategory -> "NaturalLanguage", CounterIncrements -> "Subtitle",
        CounterAssignments -> {{"Section", 0}, {"Equation", 0}, {
         "Figure", 0}, {"Subsubtitle", 0}}, FontFamily -> "Helvetica", 
       FontSize -> 24], 
      Cell[
       StyleData["Subtitle", "Presentation"], LineSpacing -> {1, 0}, 
       FontSize -> 30], 
      Cell[
       StyleData["Subtitle", "SlideShow"], FontSize -> 30], 
      Cell[
       StyleData["Subtitle", "Printout"], CellMargins -> {{2, 10}, {12, 8}}, 
       FontSize -> 18]}, {3}]], 
   Cell[
    CellGroupData[{
      Cell[
       StyleData["Subsubtitle"], CellMargins -> {{27, Inherited}, {8, 2}}, 
       CellGroupingRules -> {"TitleGrouping", 20}, PageBreakBelow -> False, 
       DefaultNewInlineCellStyle -> "None", 
       InputAutoReplacements -> {"TeX" -> StyleBox[
           RowBox[{"T", 
             AdjustmentBox[
             "E", BoxMargins -> {{-0.075, -0.085}, {0, 0}}, BoxBaselineShift -> 
              0.5], "X"}]], "LaTeX" -> StyleBox[
           RowBox[{"L", 
             StyleBox[
              AdjustmentBox[
              "A", BoxMargins -> {{-0.36, -0.1}, {0, 0}}, 
               BoxBaselineShift -> -0.2], FontSize -> Smaller], "T", 
             AdjustmentBox[
             "E", BoxMargins -> {{-0.075, -0.085}, {0, 0}}, BoxBaselineShift -> 
              0.5], "X"}]], "mma" -> "Mathematica", "Mma" -> "Mathematica", 
         "MMA" -> "Mathematica", "gridMathematica" -> FormBox[
           RowBox[{"grid", 
             AdjustmentBox[
              StyleBox["Mathematica", FontSlant -> "Italic"], 
              BoxMargins -> {{-0.175, 0}, {0, 0}}]}], TextForm], 
         "webMathematica" -> FormBox[
           RowBox[{"web", 
             AdjustmentBox[
              StyleBox["Mathematica", FontSlant -> "Italic"], 
              BoxMargins -> {{-0.175, 0}, {0, 0}}]}], TextForm], Inherited}, 
       LanguageCategory -> "NaturalLanguage", CounterIncrements -> 
       "Subsubtitle", 
       CounterAssignments -> {{"Section", 0}, {"Equation", 0}, {"Figure", 0}},
        StyleMenuListing -> None, FontFamily -> "Helvetica", FontSize -> 16], 
      
      Cell[
       StyleData["Subsubtitle", "Presentation"], 
       CellMargins -> {{54, 10}, {20, 20}}, LineSpacing -> {1, 0}, FontSize -> 
       24], 
      Cell[
       StyleData["Subsubtitle", "SlideShow"], 
       CellMargins -> {{72, 25}, {30, 10}}], 
      Cell[
       StyleData["Subsubtitle", "Printout"], 
       CellMargins -> {{2, 10}, {12, 8}}, FontSize -> 14]}, Closed]], 
   Cell[
    CellGroupData[{
      Cell[
       StyleData["Section"], CellMargins -> {{27, Inherited}, {8, 34}}, 
       CellGroupingRules -> {"SectionGrouping", 30}, PageBreakBelow -> False, 
       CellFrameMargins -> 4, DefaultNewInlineCellStyle -> "None", 
       InputAutoReplacements -> {"TeX" -> StyleBox[
           RowBox[{"T", 
             AdjustmentBox[
             "E", BoxMargins -> {{-0.075, -0.085}, {0, 0}}, BoxBaselineShift -> 
              0.5], "X"}]], "LaTeX" -> StyleBox[
           RowBox[{"L", 
             StyleBox[
              AdjustmentBox[
              "A", BoxMargins -> {{-0.36, -0.1}, {0, 0}}, 
               BoxBaselineShift -> -0.2], FontSize -> Smaller], "T", 
             AdjustmentBox[
             "E", BoxMargins -> {{-0.075, -0.085}, {0, 0}}, BoxBaselineShift -> 
              0.5], "X"}]], "mma" -> "Mathematica", "Mma" -> "Mathematica", 
         "MMA" -> "Mathematica", "gridMathematica" -> FormBox[
           RowBox[{"grid", 
             AdjustmentBox[
              StyleBox["Mathematica", FontSlant -> "Italic"], 
              BoxMargins -> {{-0.175, 0}, {0, 0}}]}], TextForm], 
         "webMathematica" -> FormBox[
           RowBox[{"web", 
             AdjustmentBox[
              StyleBox["Mathematica", FontSlant -> "Italic"], 
              BoxMargins -> {{-0.175, 0}, {0, 0}}]}], TextForm], Inherited}, 
       LineSpacing -> {1, 2}, LanguageCategory -> "NaturalLanguage", 
       CounterIncrements -> "Section", 
       CounterAssignments -> {{"Subsection", 0}, {"Subsubsection", 0}}, 
       FontFamily -> "Helvetica", FontSize -> 36, FontWeight -> "Bold", 
       FontSlant -> "Plain", FontColor -> GrayLevel[1], Background -> 
       GrayLevel[0]], 
      Cell[
       StyleData["Section", "Presentation"], CellFrame -> {{0, 0}, {0, 2}}, 
       ShowGroupOpener -> True, CellMargins -> {{72, 50}, {11, 30}}, 
       CellFrameColor -> RGBColor[1, 0.796078, 0.501961], FontSize -> 30], 
      Cell[
       StyleData["Section", "SlideShow"], CellMargins -> {{71, 50}, {11, 35}},
        FontSize -> 30], 
      Cell[
       StyleData["Section", "Printout"], CellMargins -> {{2, 0}, {7, 22}}, 
       FontSize -> 14]}, Closed]], 
   Cell[
    CellGroupData[{
      Cell[
       StyleData["Subsection"], CellDingbat -> None, ShowGroupOpener -> True, 
       CellMargins -> {{60, Inherited}, {8, 12}}, 
       CellGroupingRules -> {"SectionGrouping", 40}, PageBreakBelow -> False, 
       DefaultNewInlineCellStyle -> "None", 
       InputAutoReplacements -> {"TeX" -> StyleBox[
           RowBox[{"T", 
             AdjustmentBox[
             "E", BoxMargins -> {{-0.075, -0.085}, {0, 0}}, BoxBaselineShift -> 
              0.5], "X"}]], "LaTeX" -> StyleBox[
           RowBox[{"L", 
             StyleBox[
              AdjustmentBox[
              "A", BoxMargins -> {{-0.36, -0.1}, {0, 0}}, 
               BoxBaselineShift -> -0.2], FontSize -> Smaller], "T", 
             AdjustmentBox[
             "E", BoxMargins -> {{-0.075, -0.085}, {0, 0}}, BoxBaselineShift -> 
              0.5], "X"}]], "mma" -> "Mathematica", "Mma" -> "Mathematica", 
         "MMA" -> "Mathematica", "gridMathematica" -> FormBox[
           RowBox[{"grid", 
             AdjustmentBox[
              StyleBox["Mathematica", FontSlant -> "Italic"], 
              BoxMargins -> {{-0.175, 0}, {0, 0}}]}], TextForm], 
         "webMathematica" -> FormBox[
           RowBox[{"web", 
             AdjustmentBox[
              StyleBox["Mathematica", FontSlant -> "Italic"], 
              BoxMargins -> {{-0.175, 0}, {0, 0}}]}], TextForm], Inherited}, 
       LanguageCategory -> "NaturalLanguage", CounterIncrements -> 
       "Subsection", CounterAssignments -> {{"Subsubsection", 0}}, FontFamily -> 
       "Helvetica", FontSize -> 18, FontWeight -> "Bold", FontColor -> 
       GrayLevel[0], Background -> RGBColor[0.87, 0.94, 1]], 
      Cell[
       StyleData["Subsection", "Presentation"], 
       CellMargins -> {{72, 50}, {6, 15}}, LineSpacing -> {1, 0}, FontSize -> 
       24, FontWeight -> "Plain"], 
      Cell[
       StyleData["Subsection", "SlideShow"], 
       CellMargins -> {{99, 50}, {8, 12}}, LineSpacing -> {1, 0}, FontSize -> 
       24, FontWeight -> "Plain"], 
      Cell[
       StyleData["Subsection", "Printout"], CellMargins -> {{21, 0}, {8, 22}},
        FontSize -> 12]}, Closed]], 
   Cell[
    CellGroupData[{
      Cell[
       StyleData["Subsubsection"], CellMargins -> {{60, Inherited}, {2, 12}}, 
       CellGroupingRules -> {"SectionGrouping", 50}, PageBreakBelow -> False, 
       DefaultNewInlineCellStyle -> "None", 
       InputAutoReplacements -> {"TeX" -> StyleBox[
           RowBox[{"T", 
             AdjustmentBox[
             "E", BoxMargins -> {{-0.075, -0.085}, {0, 0}}, BoxBaselineShift -> 
              0.5], "X"}]], "LaTeX" -> StyleBox[
           RowBox[{"L", 
             StyleBox[
              AdjustmentBox[
              "A", BoxMargins -> {{-0.36, -0.1}, {0, 0}}, 
               BoxBaselineShift -> -0.2], FontSize -> Smaller], "T", 
             AdjustmentBox[
             "E", BoxMargins -> {{-0.075, -0.085}, {0, 0}}, BoxBaselineShift -> 
              0.5], "X"}]], "mma" -> "Mathematica", "Mma" -> "Mathematica", 
         "MMA" -> "Mathematica", "gridMathematica" -> FormBox[
           RowBox[{"grid", 
             AdjustmentBox[
              StyleBox["Mathematica", FontSlant -> "Italic"], 
              BoxMargins -> {{-0.175, 0}, {0, 0}}]}], TextForm], 
         "webMathematica" -> FormBox[
           RowBox[{"web", 
             AdjustmentBox[
              StyleBox["Mathematica", FontSlant -> "Italic"], 
              BoxMargins -> {{-0.175, 0}, {0, 0}}]}], TextForm], Inherited}, 
       LanguageCategory -> "NaturalLanguage", CounterIncrements -> 
       "Subsubsection", FontFamily -> "Helvetica", FontSize -> 16, FontWeight -> 
       "Bold", FontColor -> GrayLevel[0]], 
      Cell[
       StyleData["Subsubsection", "Presentation"], 
       CellMargins -> {{72, 50}, {6, 20}}, LineSpacing -> {1, 0}, FontSize -> 
       18], 
      Cell[
       StyleData["Subsubsection", "SlideShow"], 
       CellMargins -> {{99, 50}, {6, 20}}, FontSize -> 18], 
      Cell[
       StyleData["Subsubsection", "Printout"], 
       CellMargins -> {{2, 0}, {7, 14}}, FontSize -> 11]}, Closed]], 
   Cell[
    CellGroupData[{
      Cell[
       StyleData["Text"], CellMargins -> {{60, 10}, {7, 7}}, 
       InputAutoReplacements -> {"TeX" -> StyleBox[
           RowBox[{"T", 
             AdjustmentBox[
             "E", BoxMargins -> {{-0.075, -0.085}, {0, 0}}, BoxBaselineShift -> 
              0.5], "X"}]], "LaTeX" -> StyleBox[
           RowBox[{"L", 
             StyleBox[
              AdjustmentBox[
              "A", BoxMargins -> {{-0.36, -0.1}, {0, 0}}, 
               BoxBaselineShift -> -0.2], FontSize -> Smaller], "T", 
             AdjustmentBox[
             "E", BoxMargins -> {{-0.075, -0.085}, {0, 0}}, BoxBaselineShift -> 
              0.5], "X"}]], "mma" -> "Mathematica", "Mma" -> "Mathematica", 
         "MMA" -> "Mathematica", "gridMathematica" -> FormBox[
           RowBox[{"grid", 
             AdjustmentBox[
              StyleBox["Mathematica", FontSlant -> "Italic"], 
              BoxMargins -> {{-0.175, 0}, {0, 0}}]}], TextForm], 
         "webMathematica" -> FormBox[
           RowBox[{"web", 
             AdjustmentBox[
              StyleBox["Mathematica", FontSlant -> "Italic"], 
              BoxMargins -> {{-0.175, 0}, {0, 0}}]}], TextForm], Inherited}, 
       LineSpacing -> {1, 3}, CounterIncrements -> "Text", FontFamily -> 
       "Times", FontSize -> 16, FontWeight -> "Plain", FontSlant -> "Plain", 
       Background -> RGBColor[1., 1., 0.85]], 
      Cell[
       StyleData["Text", "Presentation"], CellMargins -> {{72, 50}, {10, 10}},
        LineSpacing -> {1, 5}, FontSize -> 17], 
      Cell[
       StyleData["Text", "SlideShow"], CellMargins -> {{100, 50}, {10, 10}}, 
       FontSize -> 17], 
      Cell[
       StyleData["Text", "Printout"], CellMargins -> {{2, 2}, {6, 6}}, 
       TextJustification -> 0.5, Hyphenation -> True, FontSize -> 10]}, 
     Closed]], 
   Cell[
    CellGroupData[{
      Cell[
       StyleData["SmallText"], CellMargins -> {{60, 10}, {6, 6}}, 
       DefaultNewInlineCellStyle -> "None", LineSpacing -> {1, 3}, 
       LanguageCategory -> "NaturalLanguage", CounterIncrements -> 
       "SmallText", FontFamily -> "Helvetica", FontSize -> 9], 
      Cell[
       StyleData["SmallText", "Presentation"], 
       CellMargins -> {{72, 50}, {8, 8}}, LineSpacing -> {1, 5}, FontSize -> 
       10], 
      Cell[
       StyleData["SmallText", "SlideShow"], 
       CellMargins -> {{100, 50}, {8, 8}}, LineSpacing -> {1, 5}, FontSize -> 
       10], 
      Cell[
       StyleData["SmallText", "Printout"], CellMargins -> {{2, 2}, {5, 5}}, 
       TextJustification -> 0.5, Hyphenation -> True, FontSize -> 7]}, 
     Closed]], 
   Cell[
    CellGroupData[{
      Cell[
       StyleData["Author"], CellMargins -> {{90, 27}, {2, 20}}, FontFamily -> 
       "Times", FontSize -> 24, FontSlant -> "Italic"], 
      Cell[
       StyleData["Author", "Presentation"], FontSize -> 32], 
      Cell[
       StyleData["Author", "SlideShow"], FontSize -> 32], 
      Cell[
       StyleData["Author", "Printout"], CellMargins -> {{100, 27}, {2, 20}}, 
       FontSize -> 14]}, Closed]], 
   Cell[
    CellGroupData[{
      Cell[
       StyleData["Affiliation"], CellMargins -> {{90, 27}, {30, 12}}, 
       FontFamily -> "Times", FontSize -> 24, FontSlant -> "Italic"], 
      Cell[
       StyleData["Affiliation", "Presentation"], FontSize -> 32], 
      Cell[
       StyleData["Affiliation", "SlideShow"], FontSize -> 32], 
      Cell[
       StyleData["Affiliation", "Printout"], 
       CellMargins -> {{100, 27}, {2, 12}}, FontSize -> 14]}, Closed]], 
   Cell[
    CellGroupData[{
      Cell[
       StyleData["ConferenceGraphicCell"], ShowCellBracket -> True, 
       CellMargins -> {{0, 0}, {0, 0}}, Evaluatable -> False, PageBreakBelow -> 
       False, ImageMargins -> {{0, 0}, {0, 0}}, 
       ImageRegion -> {{0, 1}, {0, 1}}, Magnification -> 1, Background -> 
       GrayLevel[1]], 
      Cell[
       StyleData["ConferenceGraphicCell", "Presentation"], ShowCellBracket -> 
       False], 
      Cell[
       StyleData["ConferenceGraphicCell", "SlideShow"], ShowCellBracket -> 
       False], 
      Cell[
       StyleData["ConferenceGraphicCell", "Printout"], FontSize -> 8, 
       Magnification -> 0.75]}, Closed]], 
   Cell[
    CellGroupData[{
      Cell[
       StyleData["GraphicNoMagnification"], CellMargins -> {{60, 10}, {7, 7}},
        LineSpacing -> {1, 3}, CounterIncrements -> "Text", FontFamily -> 
       "Helvetica", Magnification -> 1], 
      Cell[
       StyleData["GraphicNoMagnification", "Presentation"], 
       CellMargins -> {{72, 50}, {10, 10}}, LineSpacing -> {1, 5}, FontSize -> 
       17], 
      Cell[
       StyleData["GraphicNoMagnification", "SlideShow"], 
       CellMargins -> {{100, 50}, {10, 10}}, FontSize -> 17], 
      Cell[
       StyleData["GraphicNoMagnification", "Printout"], 
       CellMargins -> {{2, 2}, {6, 6}}, FontSize -> 10]}, Closed]], 
   Cell[
    CellGroupData[{
      Cell[
       StyleData["Input"], ShowCellBracket -> True, 
       CellMargins -> {{66, 10}, {5, 7}}, 
       CellBracketOptions -> {
        "Color" -> RGBColor[0.734936, 0.713848, 0.694041]}, Evaluatable -> 
       True, CellGroupingRules -> "InputGrouping", CellHorizontalScrolling -> 
       True, PageBreakWithin -> False, GroupPageBreakWithin -> False, 
       DefaultFormatType -> DefaultInputFormatType, 
       "TwoByteSyntaxCharacterAutoReplacement" -> True, 
       HyphenationOptions -> {"HyphenationCharacter" -> "\[Continuation]"}, 
       AutoItalicWords -> {}, LanguageCategory -> "Mathematica", FormatType -> 
       InputForm, ShowStringCharacters -> True, NumberMarks -> True, 
       LinebreakAdjustments -> {0.85, 2, 10, 0, 1}, CounterIncrements -> 
       "Input", FontWeight -> "Bold"], 
      Cell[
       StyleData["Input", "Presentation"], CellMargins -> {{72, 50}, {8, 10}},
        LineSpacing -> {1, 0}, FontSize -> 18], 
      Cell[
       StyleData["Input", "SlideShow"], CellMargins -> {{100, 50}, {8, 10}}, 
       LineSpacing -> {1, 0}, FontSize -> 18], 
      Cell[
       StyleData["Input", "Printout"], CellMargins -> {{39, 0}, {4, 6}}, 
       LinebreakAdjustments -> {0.85, 2, 10, 1, 1}, FontSize -> 9]}, Closed]], 
   Cell[
    CellGroupData[{
      Cell[
       StyleData["InputOnly"], ShowCellBracket -> True, 
       CellMargins -> {{66, 10}, {7, 7}}, 
       CellBracketOptions -> {
        "Color" -> RGBColor[0.734936, 0.713848, 0.694041]}, Evaluatable -> 
       True, CellGroupingRules -> "InputGrouping", CellHorizontalScrolling -> 
       True, DefaultFormatType -> DefaultInputFormatType, 
       "TwoByteSyntaxCharacterAutoReplacement" -> True, 
       HyphenationOptions -> {"HyphenationCharacter" -> "\[Continuation]"}, 
       AutoItalicWords -> {}, LanguageCategory -> "Mathematica", FormatType -> 
       InputForm, ShowStringCharacters -> True, NumberMarks -> True, 
       LinebreakAdjustments -> {0.85, 2, 10, 0, 1}, CounterIncrements -> 
       "Input", StyleMenuListing -> None, FontWeight -> "Bold"], 
      Cell[
       StyleData["InputOnly", "Presentation"], 
       CellMargins -> {{72, Inherited}, {8, 10}}, LineSpacing -> {1, 0}, 
       FontSize -> 18], 
      Cell[
       StyleData["InputOnly", "SlideShow"], 
       CellMargins -> {{100, Inherited}, {8, 10}}, LineSpacing -> {1, 0}, 
       FontSize -> 18], 
      Cell[
       StyleData["InputOnly", "Printout"], CellMargins -> {{39, 0}, {4, 6}}, 
       LinebreakAdjustments -> {0.85, 2, 10, 1, 1}, FontSize -> 9]}, Closed]], 
   Cell[
    CellGroupData[{
      Cell[
       StyleData["Output"], ShowCellBracket -> True, 
       CellMargins -> {{66, 10}, {7, 5}}, 
       CellBracketOptions -> {
        "Color" -> RGBColor[0.734936, 0.713848, 0.694041]}, CellEditDuplicate -> 
       True, CellGroupingRules -> "OutputGrouping", CellHorizontalScrolling -> 
       True, PageBreakWithin -> False, GroupPageBreakWithin -> False, 
       GeneratedCell -> True, CellAutoOverwrite -> True, DefaultFormatType -> 
       DefaultOutputFormatType, "TwoByteSyntaxCharacterAutoReplacement" -> 
       True, HyphenationOptions -> {
        "HyphenationCharacter" -> "\[Continuation]"}, AutoItalicWords -> {}, 
       LanguageCategory -> None, FormatType -> InputForm, CounterIncrements -> 
       "Output"], 
      Cell[
       StyleData["Output", "Presentation"], 
       CellMargins -> {{72, 50}, {10, 8}}, LineSpacing -> {1, 0}, FontSize -> 
       18], 
      Cell[
       StyleData["Output", "SlideShow"], CellMargins -> {{100, 50}, {10, 8}}, 
       LineSpacing -> {1, 0}, FontSize -> 18], 
      Cell[
       StyleData["Output", "Printout"], CellMargins -> {{39, 0}, {6, 4}}, 
       FontSize -> 9]}, Closed]], 
   Cell[
    StyleData["Subsubsubsection"], CellFrame -> {{0, 0}, {0, 0.5}}, 
    CellFrameColor -> GrayLevel[0], MenuSortingValue -> 10000], 
   Cell[
    StyleData["Subsubsubsubsection"], TextAlignment -> Left, MenuSortingValue -> 
    10000]}, Visible -> False, FrontEndVersion -> 
  "12.1 for Mac OS X x86 (64-bit) (2020\:5e746\:670822\:65e5)", 
  StyleDefinitions -> "PrivateStylesheetFormatting.nb"],
ExpressionUUID->"7627b839-9a7a-4ae8-99a6-2523ea8e9fa7"
]
(* End of Notebook Content *)

(* Internal cache information *)
(*CellTagsOutline
CellTagsIndex->{}
*)
(*CellTagsIndex
CellTagsIndex->{}
*)
(*NotebookFileOutline
Notebook[{
Cell[CellGroupData[{
Cell[422, 15, 2257, 32, 82, "Subsection",ExpressionUUID->"fa14d2b6-9485-45d9-8757-26d8d9645515"],
Cell[2682, 49, 1159, 29, 99, "Text",ExpressionUUID->"f1157414-8153-4d17-b490-de5719e6291f"],
Cell[3844, 80, 1238, 23, 108, "Input",ExpressionUUID->"feb792c2-68d6-431d-95d9-c05d099d9281"]
}, Closed]],
Cell[CellGroupData[{
Cell[5119, 108, 2264, 32, 68, "Subsection",ExpressionUUID->"24ab529e-9d53-45d8-aa6b-9092c2b9e786"],
Cell[7386, 142, 1092, 24, 99, "Text",ExpressionUUID->"51f3d27a-5326-42d4-b2d3-4aa2f4396368"],
Cell[8481, 168, 2687, 60, 201, "Input",ExpressionUUID->"1dd406dc-351f-4939-917a-57f6dd1be1f3"]
}, Closed]],
Cell[CellGroupData[{
Cell[11205, 233, 2223, 31, 68, "Subsection",ExpressionUUID->"b1e1d864-c482-4418-be52-79f7e2e16f7a"],
Cell[13431, 266, 2954, 91, 213, "Text",ExpressionUUID->"cd32de46-5849-4a3d-bc21-35e5b15eaa5e"],
Cell[16388, 359, 17126, 366, 2433, "Input",ExpressionUUID->"75105703-3db2-445b-8090-ec0b650759e1"]
}, Closed]],
Cell[CellGroupData[{
Cell[33551, 730, 2122, 30, 68, "Subsection",ExpressionUUID->"968c10c9-25c2-4030-b5fc-0c033b54dd5e"],
Cell[35676, 762, 1377, 39, 156, "Text",ExpressionUUID->"afaaeb8e-d526-47ea-a58e-0960d8067450"],
Cell[37056, 803, 6915, 168, 883, "Input",ExpressionUUID->"7debdd0c-9edd-4fda-85e2-160f325eac3d"]
}, Closed]],
Cell[CellGroupData[{
Cell[44008, 976, 2176, 31, 68, "Subsection",ExpressionUUID->"66e08e6b-11e7-4984-a552-25f174c7f7d3"],
Cell[46187, 1009, 1365, 30, 184, "Text",ExpressionUUID->"17e18b11-d38a-49f7-9133-5277cd6cddaf"],
Cell[47555, 1041, 1721, 42, 263, "Input",ExpressionUUID->"41ce0948-bf9c-44bf-9610-088a8b6b1ac0"]
}, Closed]],
Cell[CellGroupData[{
Cell[49313, 1088, 2099, 30, 68, "Subsection",ExpressionUUID->"269bba3e-925e-4f7b-b8a1-2205d624d9a0"],
Cell[51415, 1120, 849, 25, 99, "Text",ExpressionUUID->"bf26490d-c080-453b-be02-8d70478ef280"],
Cell[52267, 1147, 2577, 69, 303, "Input",ExpressionUUID->"93da9076-470d-42bb-b84f-d984afae44f8"]
}, Closed]],
Cell[CellGroupData[{
Cell[54881, 1221, 2104, 30, 68, "Subsection",ExpressionUUID->"951e6cb2-a928-486b-b7ec-fa9f484cc4f8"],
Cell[56988, 1253, 1450, 49, 127, "Text",ExpressionUUID->"599824ff-14b0-449e-9bb7-a8450bd7f64c"],
Cell[58441, 1304, 2056, 53, 318, "Input",ExpressionUUID->"5cd2f034-fc60-44e3-9add-bc7e8bc45048"]
}, Closed]],
Cell[CellGroupData[{
Cell[60534, 1362, 2055, 29, 68, "Subsection",ExpressionUUID->"31424e8d-9442-42d1-b3a3-0a97e9407dd0"],
Cell[62592, 1393, 1032, 28, 156, "Text",ExpressionUUID->"a3ccb95d-9fbd-47f1-979e-225e5636d9c0"],
Cell[63627, 1423, 865, 21, 201, "Input",ExpressionUUID->"f5f66d48-775c-4e80-bf19-13f05dcb47d6"]
}, Closed]],
Cell[CellGroupData[{
Cell[64529, 1449, 1957, 28, 68, "Subsection",ExpressionUUID->"22ef035e-818a-4e65-b1af-a3b058d96ac7"],
Cell[66489, 1479, 3206, 72, 252, "Text",ExpressionUUID->"c38e6657-d48c-4a50-9fc6-c5e70b777013"],
Cell[69698, 1553, 5652, 141, 637, "Input",ExpressionUUID->"ba0ab7d7-661c-4e05-a311-2573fee051f2"]
}, Closed]],
Cell[CellGroupData[{
Cell[75387, 1699, 1957, 28, 68, "Subsection",ExpressionUUID->"341af7dc-ea94-4100-81f3-5359c9cdf3a4"],
Cell[77347, 1729, 1778, 41, 412, "Text",ExpressionUUID->"91de76ba-27ef-4589-a1e4-35e68cd1e090"],
Cell[79128, 1772, 1667, 42, 232, "Input",ExpressionUUID->"421d56db-9ec3-4ebd-b26e-d06f48c22147"]
}, Closed]],
Cell[CellGroupData[{
Cell[80832, 1819, 2007, 28, 68, "Subsection",ExpressionUUID->"1d07f889-74e5-45de-8c1d-0a823639fba4"],
Cell[82842, 1849, 1711, 53, 184, "Text",ExpressionUUID->"62e8a82a-b250-4fdf-bf5f-5754adb46b09"],
Cell[84556, 1904, 10901, 269, 1720, "Input",ExpressionUUID->"e6d79612-fa31-4d98-bf17-67a90d15fca0"]
}, Closed]],
Cell[CellGroupData[{
Cell[95494, 2178, 1954, 28, 68, "Subsection",ExpressionUUID->"a5413598-bc1f-4e65-b396-076c174be848"],
Cell[97451, 2208, 3699, 103, 579, "Text",ExpressionUUID->"0659ad13-cf24-4b4d-8f18-d20d25a1be75"],
Cell[101153, 2313, 3548, 90, 480, "Input",ExpressionUUID->"d793a88e-57ce-4e61-ac03-c20e34d2b128"]
}, Closed]],
Cell[CellGroupData[{
Cell[104738, 2408, 2097, 30, 68, "Subsection",ExpressionUUID->"d14bbd41-2804-4771-a1e2-ee07169acf4f"],
Cell[106838, 2440, 667, 19, 99, "Text",ExpressionUUID->"d9815709-6ab6-4e35-9d36-05c822203683"],
Cell[107508, 2461, 1911, 48, 240, "Input",ExpressionUUID->"732eafa6-1b7e-4c1f-947b-382134ee0a47"]
}, Closed]],
Cell[CellGroupData[{
Cell[109456, 2514, 1975, 28, 68, "Subsection",ExpressionUUID->"20fa0abc-60d4-4db7-aecc-d0161f6689aa"],
Cell[111434, 2544, 1537, 39, 127, "Text",ExpressionUUID->"89647975-a307-4862-b958-37195ae2eb26"],
Cell[112974, 2585, 578, 12, 45, "Input",ExpressionUUID->"1c19a58a-6a91-4941-85d9-0aa1fcb3743b"]
}, Closed]],
Cell[CellGroupData[{
Cell[113589, 2602, 2174, 31, 68, "Subsection",ExpressionUUID->"a1939173-c0e8-4e4c-9adb-fa9f6ab36119"],
Cell[115766, 2635, 844, 31, 127, "Text",ExpressionUUID->"de703ae0-8b3a-412d-a020-7c619c1bac69"],
Cell[116613, 2668, 1002, 21, 45, "Input",ExpressionUUID->"dda19e4f-a8f8-4564-993d-d090ca616ec4"]
}, Closed]],
Cell[CellGroupData[{
Cell[117652, 2694, 2002, 28, 68, "Subsection",ExpressionUUID->"9d59173b-1ec3-48c3-b7fa-d487f1379939"],
Cell[119657, 2724, 1106, 19, 127, "Text",ExpressionUUID->"1aed4945-d4cb-4610-b0c5-6218102311f8"],
Cell[120766, 2745, 6679, 162, 1038, "Input",ExpressionUUID->"1d0f1cac-42ad-4445-af5a-548fb3c86ff9"],
Cell[127448, 2909, 7578, 183, 1193, "Input",ExpressionUUID->"93e6eb70-45ee-4abb-a35d-0876c7df762e"]
}, Closed]],
Cell[CellGroupData[{
Cell[135063, 3097, 2198, 31, 68, "Subsection",ExpressionUUID->"faefff73-f290-412c-886c-33ac8363e7bc"],
Cell[137264, 3130, 1270, 43, 156, "Text",ExpressionUUID->"563ca0e4-49c5-4db3-909e-163dccdd6f56"],
Cell[138537, 3175, 3690, 92, 542, "Input",ExpressionUUID->"65d62fad-2c2b-4633-a22e-72405115313f"]
}, Closed]]
}
]
*)
