# Supplementary material for: Thermodynamics Underpinning the Microbial Community‐Level Nitrogen Energy Metabolism
Source: Environ Microbiol. 2025 Feb 16;27(2):e70055. doi: 10.1111/1462-2920.70055 (PMC11830459; doi:10.1111/1462-2920.70055)
Supplement: Supplementary file 1 — Data S1. [file EMI-27-e70055-s001.zip › SI/Nnetwork/Programs/Functions_1.nb]

(*CacheID: 234*)
(* Internal cache information:
NotebookFileLineBreakTest
NotebookFileLineBreakTest
NotebookDataPosition[         0,          0]
NotebookDataLength[    105813,       2404]
NotebookOptionsPosition[     82162,       1902]
NotebookOutlinePosition[    102093,       2344]
CellTagsIndexPosition[    102050,       2341]
WindowFrame->Normal*)

(* Beginning of Notebook Content *)
Notebook[{

Cell[CellGroupData[{
Cell[TextData[StyleBox["GetErrorFiles",
 FontWeight->"Bold"]], "Subsection",
 CellChangeTimes->{{3.551737097830353*^9, 3.551737136440796*^9}, {
   3.551737265797515*^9, 3.5517372983993053`*^9}, {3.551737391537758*^9, 
   3.551737395787712*^9}, 3.579223560449744*^9, {3.5792237289859753`*^9, 
   3.5792237498105087`*^9}, {3.579825137891397*^9, 3.5798251555632267`*^9}, {
   3.579825569024938*^9, 3.579825575030909*^9}, {3.580441560743074*^9, 
   3.5804415630482397`*^9}, {3.656029418515318*^9, 3.6560294272714443`*^9}, {
   3.6566340476878357`*^9, 3.656634075254819*^9}, 3.671939406313691*^9, {
   3.6726156129187403`*^9, 3.672615616776533*^9}, {3.7039973157642937`*^9, 
   3.703997316326473*^9}, {3.7477739269249496`*^9, 3.747773933155973*^9}, 
   3.747773976533513*^9, {3.796601794322344*^9, 3.796601798185314*^9}, {
   3.797040906506734*^9, 3.7970409112245703`*^9}, {3.797041315467291*^9, 
   3.797041317845718*^9}, {3.797042343353114*^9, 3.79704237205273*^9}, {
   3.7970426678474073`*^9, 3.797042681840077*^9}, {3.7970460198226833`*^9, 
   3.79704603259582*^9}, {3.797046805523264*^9, 3.797046814367687*^9}, 
   3.797047342909074*^9, 3.797047397417321*^9, 3.797048108300066*^9, {
   3.79705200673114*^9, 3.797052007585945*^9}, {3.797059371286071*^9, 
   3.797059373792295*^9}, {3.79705950491376*^9, 3.7970595302651453`*^9}, {
   3.797061936476112*^9, 3.797061940070005*^9}, {3.7970621741459846`*^9, 
   3.797062183937989*^9}, 3.797062230005437*^9, {3.797110009016491*^9, 
   3.797110023029608*^9}, 3.797110174444861*^9, {3.797133039701847*^9, 
   3.797133068618548*^9}, {3.7971331208726273`*^9, 3.797133125510891*^9}, {
   3.797135295415852*^9, 3.797135327811446*^9}, {3.809996903691578*^9, 
   3.8099969127376137`*^9}, {3.8102609846810303`*^9, 3.810261004873917*^9}, {
   3.8209161453101387`*^9, 3.820916152338657*^9}, {3.8613036730249*^9, 
   3.8613036767906933`*^9}, {3.908227396828341*^9, 3.908227475363532*^9}, {
   3.908227641381488*^9, 3.9082276438608913`*^9}, 3.908230000815112*^9, {
   3.908232042685368*^9, 3.908232044762779*^9}, 3.908232153779593*^9, 
   3.908232263186656*^9, 3.9082550556389627`*^9, 3.908255285284698*^9, 
   3.908255326955277*^9, 3.908255418630412*^9, {3.916614453330742*^9, 
   3.916614453955222*^9}, {3.917722361226609*^9, 3.917722371709951*^9}, {
   3.917723853882372*^9, 3.917723854214046*^9}, 
   3.9177239114264*^9},ExpressionUUID->"75cbf074-dd75-427f-8830-a145f141de3c"],

Cell[TextData[{
 StyleBox["GetErrorFiles[",
  FontWeight->"Bold"],
 StyleBox["tmpdir",
  FontWeight->"Bold",
  FontSlant->"Italic"],
 StyleBox["_]",
  FontWeight->"Bold"],
 "\n  This function retrieves and processes error file names from a specified \
subdirectory (",
 StyleBox["err",
  FontSlant->"Italic"],
 ") within ",
 StyleBox["tmpdir",
  FontSlant->"Italic"],
 ". It performs the following steps:\n\n1. Set Directory: Changes the working \
directory to ",
 StyleBox["tmpdir/err",
  FontSlant->"Italic"],
 ".\n2. File Retrieval: Lists all file names in the current directory.\n3. \
Filter Files: Extracts files that begin with the letter \
\[OpenCurlyDoubleQuote]O\[CloseCurlyDoubleQuote], indicating they are related \
to errors under specific oxygen conditions.\n4. Extract Conditions: \
Initializes an empty list to store conditions. For each error file, it \
extracts the log10 oxygen concentration (",
 StyleBox["O2inLog10",
  FontSlant->"Italic"],
 ") and the log10 hydrogen ion concentration (",
 StyleBox["HinLog10",
  FontSlant->"Italic"],
 ") from the file name. These values are parsed from the file name structured \
as \[OpenCurlyDoubleQuote]O_[O2inLog10]_H_[HinLog10].csv\
\[CloseCurlyDoubleQuote].\n5. Store Conditions: Appends each condition as a \
pair {negative of ",
 StyleBox["HinLog10",
  FontSlant->"Italic"],
 ", ",
 StyleBox["O2inLog10",
  FontSlant->"Italic"],
 "} to the list ",
 StyleBox["errfilescond",
  FontSlant->"Italic"],
 ", where ",
 StyleBox["HinLog10",
  FontSlant->"Italic"],
 " is negated to conform to specific format requirements or analysis needs.\n\
\nThe function ultimately returns ",
 StyleBox["errfilescond",
  FontSlant->"Italic"],
 ", a list of conditions under which the errors occurred, formatted for \
further analysis or debugging purposes."
}], "Text",
 CellChangeTimes->{{3.891887707159637*^9, 3.891887733820169*^9}, 
   3.891887914415114*^9, {3.891887958139317*^9, 3.891888006233919*^9}, {
   3.9166144621336393`*^9, 3.916614462694023*^9}, {3.916614522307809*^9, 
   3.91661457446767*^9}, {3.923001278205903*^9, 3.923001288841489*^9}, {
   3.923001435338539*^9, 
   3.9230015909808064`*^9}},ExpressionUUID->"628ebdb0-692e-41d7-835e-\
8e2f936a773e"],

Cell[BoxData[
 RowBox[{
  RowBox[{"GetErrorFiles", "[", "tmpdir_", "]"}], ":=", 
  RowBox[{"Module", "[", 
   RowBox[{
    RowBox[{"{", 
     RowBox[{
     "filenames", ",", "errfiles", ",", "errfilescond", ",", "i", ",", 
      "O2inLog10", ",", "HinLog10"}], "}"}], ",", "\[IndentingNewLine]", 
    RowBox[{
     RowBox[{"SetDirectory", "[", 
      RowBox[{"tmpdir", "<>", "\"\<err\>\""}], "]"}], ";", 
     "\[IndentingNewLine]", 
     RowBox[{"filenames", "=", 
      RowBox[{"FileNames", "[", "]"}]}], ";", "\[IndentingNewLine]", 
     RowBox[{"errfiles", "=", 
      RowBox[{"DeleteCases", "[", 
       RowBox[{
        RowBox[{"Table", "[", 
         RowBox[{
          RowBox[{"If", "[", 
           RowBox[{
            RowBox[{
             RowBox[{"StringTake", "[", 
              RowBox[{
               RowBox[{
               "filenames", "\[LeftDoubleBracket]", "i", 
                "\[RightDoubleBracket]"}], ",", "1"}], "]"}], "\[Equal]", 
             "\"\<O\>\""}], ",", 
            RowBox[{
            "filenames", "\[LeftDoubleBracket]", "i", 
             "\[RightDoubleBracket]"}], ","}], "]"}], ",", 
          RowBox[{"{", 
           RowBox[{"i", ",", "1", ",", 
            RowBox[{"Length", "[", "filenames", "]"}]}], "}"}]}], "]"}], ",", 
        "Null"}], "]"}]}], ";", "\[IndentingNewLine]", 
     RowBox[{"errfilescond", "=", 
      RowBox[{"{", "}"}]}], ";", "\[IndentingNewLine]", 
     RowBox[{"For", "[", 
      RowBox[{
       RowBox[{"i", "=", "1"}], ",", 
       RowBox[{"i", "\[LessEqual]", 
        RowBox[{"Length", "[", "errfiles", "]"}]}], ",", 
       RowBox[{"i", "++"}], ",", "\[IndentingNewLine]", 
       RowBox[{
        RowBox[{"O2inLog10", "=", 
         RowBox[{
          RowBox[{"StringSplit", "[", 
           RowBox[{
            RowBox[{
            "errfiles", "\[LeftDoubleBracket]", "i", 
             "\[RightDoubleBracket]"}], ",", "\"\<_\>\""}], "]"}], 
          "\[LeftDoubleBracket]", "2", "\[RightDoubleBracket]"}]}], ";", 
        "\[IndentingNewLine]", 
        RowBox[{"HinLog10", "=", 
         RowBox[{"StringDrop", "[", 
          RowBox[{
           RowBox[{
            RowBox[{"StringSplit", "[", 
             RowBox[{
              RowBox[{
              "errfiles", "\[LeftDoubleBracket]", "i", 
               "\[RightDoubleBracket]"}], ",", "\"\<_\>\""}], "]"}], 
            "\[LeftDoubleBracket]", "4", "\[RightDoubleBracket]"}], ",", 
           RowBox[{"-", "4"}]}], "]"}]}], ";", "\[IndentingNewLine]", 
        RowBox[{"AppendTo", "[", 
         RowBox[{"errfilescond", ",", 
          RowBox[{"{", 
           RowBox[{
            RowBox[{"-", 
             RowBox[{"ToExpression", "[", "HinLog10", "]"}]}], ",", 
            RowBox[{"ToExpression", "[", "O2inLog10", "]"}]}], "}"}]}], 
         "]"}]}]}], "\[IndentingNewLine]", "]"}], ";", "\[IndentingNewLine]", 
     "errfilescond"}]}], "\[IndentingNewLine]", "]"}]}]], "Input",
 CellChangeTimes->{
  3.916614499937933*^9, {3.91772237747752*^9, 3.917722381273909*^9}, {
   3.917722575365719*^9, 3.917722580280056*^9}, {3.917722616927045*^9, 
   3.917722633278923*^9}, {3.917723857175518*^9, 3.9177238575621433`*^9}, {
   3.91772391671688*^9, 3.917723967699821*^9}, {3.92300159756284*^9, 
   3.923001597962207*^9}},ExpressionUUID->"b35a3823-1f1a-4daa-832f-\
be39d7779284"]
}, Closed]],

Cell[CellGroupData[{

Cell[TextData[StyleBox["GetTimeErrorFiles",
 FontWeight->"Bold"]], "Subsection",
 CellChangeTimes->{{3.551737097830353*^9, 3.551737136440796*^9}, {
   3.551737265797515*^9, 3.5517372983993053`*^9}, {3.551737391537758*^9, 
   3.551737395787712*^9}, 3.579223560449744*^9, {3.5792237289859753`*^9, 
   3.5792237498105087`*^9}, {3.579825137891397*^9, 3.5798251555632267`*^9}, {
   3.579825569024938*^9, 3.579825575030909*^9}, {3.580441560743074*^9, 
   3.5804415630482397`*^9}, {3.656029418515318*^9, 3.6560294272714443`*^9}, {
   3.6566340476878357`*^9, 3.656634075254819*^9}, 3.671939406313691*^9, {
   3.6726156129187403`*^9, 3.672615616776533*^9}, {3.7039973157642937`*^9, 
   3.703997316326473*^9}, {3.7477739269249496`*^9, 3.747773933155973*^9}, 
   3.747773976533513*^9, {3.796601794322344*^9, 3.796601798185314*^9}, {
   3.797040906506734*^9, 3.7970409112245703`*^9}, {3.797041315467291*^9, 
   3.797041317845718*^9}, {3.797042343353114*^9, 3.79704237205273*^9}, {
   3.7970426678474073`*^9, 3.797042681840077*^9}, {3.7970460198226833`*^9, 
   3.79704603259582*^9}, {3.797046805523264*^9, 3.797046814367687*^9}, 
   3.797047342909074*^9, 3.797047397417321*^9, 3.797048108300066*^9, {
   3.79705200673114*^9, 3.797052007585945*^9}, {3.797059371286071*^9, 
   3.797059373792295*^9}, {3.79705950491376*^9, 3.7970595302651453`*^9}, {
   3.797061936476112*^9, 3.797061940070005*^9}, {3.7970621741459846`*^9, 
   3.797062183937989*^9}, 3.797062230005437*^9, {3.797110009016491*^9, 
   3.797110023029608*^9}, 3.797110174444861*^9, {3.797133039701847*^9, 
   3.797133068618548*^9}, {3.7971331208726273`*^9, 3.797133125510891*^9}, {
   3.797135295415852*^9, 3.797135327811446*^9}, {3.809996903691578*^9, 
   3.8099969127376137`*^9}, {3.8102609846810303`*^9, 3.810261004873917*^9}, {
   3.8209161453101387`*^9, 3.820916152338657*^9}, {3.8613036730249*^9, 
   3.8613036767906933`*^9}, {3.908227396828341*^9, 3.908227475363532*^9}, {
   3.908227641381488*^9, 3.9082276438608913`*^9}, 3.908230000815112*^9, {
   3.908232042685368*^9, 3.908232044762779*^9}, 3.908232153779593*^9, 
   3.908232263186656*^9, 3.9082550556389627`*^9, 3.908255285284698*^9, 
   3.908255326955277*^9, 3.908255418630412*^9, {3.916614453330742*^9, 
   3.916614453955222*^9}, {3.917722361226609*^9, 3.917722371709951*^9}, {
   3.917723853882372*^9, 
   3.917723854214046*^9}},ExpressionUUID->"7c269f7c-f8ac-4827-a7d7-\
981f65d24b2d"],

Cell[TextData[{
 StyleBox["GetTimeErrorFiles[",
  FontWeight->"Bold"],
 StyleBox["tmpdir",
  FontWeight->"Bold",
  FontSlant->"Italic"],
 StyleBox["_]",
  FontWeight->"Bold"],
 "\n  This function identifies files that were expected but are missing due \
to errors or incomplete computations within a specified directory (",
 StyleBox["tmpdir",
  FontSlant->"Italic"],
 "). It executes the following operations:\n\n1. Directory Setting: \
Initially, it sets the current working directory to ",
 StyleBox["tmpdir",
  FontSlant->"Italic"],
 ".\n2. Retrieve Filenames: It gathers all filenames in the directory.\n3. \
Filter Filenames: Filters out filenames that start with \
\[OpenCurlyDoubleQuote]O\[CloseCurlyDoubleQuote], suggesting they are \
associated with specific conditions of oxygen concentration.\n4. Expected \
Filenames: The function calculates a comprehensive list of all expected \
filenames (",
 StyleBox["allfilenames",
  FontSlant->"Italic"],
 ") based on predefined lists of oxygen and hydrogen ion concentrations (",
 StyleBox["log\[Omega]list",
  FontSlant->"Italic"],
 " and ",
 StyleBox["loghlist",
  FontSlant->"Italic"],
 "). These lists represent various conditions under which files should have \
been generated.\n5. Identify Missing Files: Compares the list of actual \
filenames (",
 StyleBox["filenames",
  FontSlant->"Italic"],
 ") against the expected filenames (",
 StyleBox["allfilenames",
  FontSlant->"Italic"],
 ") to identify which files are missing (",
 StyleBox["missingfiles",
  FontSlant->"Italic"],
 ").\n6. Extract Conditions: For each missing file, it extracts the log10 \
values of the oxygen concentration (",
 StyleBox["O2inLog10",
  FontSlant->"Italic"],
 ") and the hydrogen ion concentration (",
 StyleBox["HinLog10",
  FontSlant->"Italic"],
 "). These values are parsed from the filename structure typically formatted \
as \[OpenCurlyDoubleQuote]O2_[",
 StyleBox["O2inLog10",
  FontSlant->"Italic"],
 "]_H_[",
 StyleBox["HinLog10",
  FontSlant->"Italic"],
 "].csv\[CloseCurlyDoubleQuote].\n7. Store Conditions: Each pair of \
conditions {negative of ",
 StyleBox["HinLog10",
  FontSlant->"Italic"],
 ", ",
 StyleBox["O2inLog10",
  FontSlant->"Italic"],
 "} is stored in the list ",
 StyleBox["missingfilescond",
  FontSlant->"Italic"],
 ".\n\nThe function returns ",
 StyleBox["missingfilescond",
  FontSlant->"Italic"],
 ", a list of conditions corresponding to each missing file. This output is \
particularly useful for identifying the specific conditions under which \
expected computations were not completed, facilitating further investigation \
or correction."
}], "Text",
 CellChangeTimes->{{3.891887707159637*^9, 3.891887733820169*^9}, 
   3.891887914415114*^9, {3.891887958139317*^9, 3.891888006233919*^9}, {
   3.9166144621336393`*^9, 3.916614462694023*^9}, {3.916614522307809*^9, 
   3.91661457446767*^9}, {3.923001663377674*^9, 
   3.9230018874921217`*^9}},ExpressionUUID->"77c6e6f2-ad08-4ca5-89b7-\
fdef3bcd67ce"],

Cell[BoxData[
 RowBox[{
  RowBox[{"GetTimeErrorFiles", "[", "tmpdir_", "]"}], ":=", 
  RowBox[{"Module", "[", 
   RowBox[{
    RowBox[{"{", 
     RowBox[{
     "filenames", ",", "allfilenames", ",", "missingfiles", ",", "i", ",", 
      "O2inLog10", ",", "HinLog10", ",", "missingfilescond"}], "}"}], ",", 
    "\[IndentingNewLine]", 
    RowBox[{
     RowBox[{"SetDirectory", "[", "tmpdir", "]"}], ";", "\[IndentingNewLine]", 
     RowBox[{"filenames", "=", 
      RowBox[{"FileNames", "[", "]"}]}], ";", "\[IndentingNewLine]", 
     RowBox[{"filenames", "=", 
      RowBox[{"DeleteCases", "[", 
       RowBox[{
        RowBox[{"Table", "[", 
         RowBox[{
          RowBox[{"If", "[", 
           RowBox[{
            RowBox[{
             RowBox[{"StringTake", "[", 
              RowBox[{
               RowBox[{
               "filenames", "\[LeftDoubleBracket]", "i", 
                "\[RightDoubleBracket]"}], ",", "1"}], "]"}], "\[Equal]", 
             "\"\<O\>\""}], ",", 
            RowBox[{
            "filenames", "\[LeftDoubleBracket]", "i", 
             "\[RightDoubleBracket]"}], ","}], "]"}], ",", 
          RowBox[{"{", 
           RowBox[{"i", ",", "1", ",", 
            RowBox[{"Length", "[", "filenames", "]"}]}], "}"}]}], "]"}], ",", 
        "Null"}], "]"}]}], ";", "\[IndentingNewLine]", 
     RowBox[{"allfilenames", "=", 
      RowBox[{"Table", "[", 
       RowBox[{
        RowBox[{"Table", "[", 
         RowBox[{
          RowBox[{"\"\<O2_\>\"", "<>", 
           RowBox[{"ToString", "[", 
            RowBox[{
            "log\[Omega]list", "\[LeftDoubleBracket]", "i", 
             "\[RightDoubleBracket]"}], "]"}], "<>", "\"\<_H_\>\"", "<>", 
           RowBox[{"ToString", "[", 
            RowBox[{
            "loghlist", "\[LeftDoubleBracket]", "j", 
             "\[RightDoubleBracket]"}], "]"}], "<>", "\"\<.csv\>\""}], ",", 
          RowBox[{"{", 
           RowBox[{"i", ",", "1", ",", 
            RowBox[{"Length", "[", "log\[Omega]list", "]"}]}], "}"}]}], "]"}],
         ",", 
        RowBox[{"{", 
         RowBox[{"j", ",", "1", ",", 
          RowBox[{"Length", "[", "loghlist", "]"}]}], "}"}]}], "]"}]}], ";", 
     "\[IndentingNewLine]", 
     RowBox[{"allfilenames", "=", 
      RowBox[{"Flatten", "[", "allfilenames", "]"}]}], ";", 
     "\[IndentingNewLine]", 
     RowBox[{"missingfiles", "=", 
      RowBox[{"Complement", "[", 
       RowBox[{"allfilenames", ",", "filenames"}], "]"}]}], ";", 
     "\[IndentingNewLine]", 
     RowBox[{"missingfilescond", "=", 
      RowBox[{"{", "}"}]}], ";", "\[IndentingNewLine]", 
     RowBox[{"For", "[", 
      RowBox[{
       RowBox[{"i", "=", "1"}], ",", 
       RowBox[{"i", "\[LessEqual]", 
        RowBox[{"Length", "[", "missingfiles", "]"}]}], ",", 
       RowBox[{"i", "++"}], ",", "\[IndentingNewLine]", 
       RowBox[{
        RowBox[{"O2inLog10", "=", 
         RowBox[{
          RowBox[{"StringSplit", "[", 
           RowBox[{
            RowBox[{
            "missingfiles", "\[LeftDoubleBracket]", "i", 
             "\[RightDoubleBracket]"}], ",", "\"\<_\>\""}], "]"}], 
          "\[LeftDoubleBracket]", "2", "\[RightDoubleBracket]"}]}], ";", 
        "\[IndentingNewLine]", 
        RowBox[{"HinLog10", "=", 
         RowBox[{"StringDrop", "[", 
          RowBox[{
           RowBox[{
            RowBox[{"StringSplit", "[", 
             RowBox[{
              RowBox[{
              "missingfiles", "\[LeftDoubleBracket]", "i", 
               "\[RightDoubleBracket]"}], ",", "\"\<_\>\""}], "]"}], 
            "\[LeftDoubleBracket]", "4", "\[RightDoubleBracket]"}], ",", 
           RowBox[{"-", "4"}]}], "]"}]}], ";", "\[IndentingNewLine]", 
        RowBox[{"AppendTo", "[", 
         RowBox[{"missingfilescond", ",", 
          RowBox[{"{", 
           RowBox[{
            RowBox[{"-", 
             RowBox[{"ToExpression", "[", "HinLog10", "]"}]}], ",", 
            RowBox[{"ToExpression", "[", "O2inLog10", "]"}]}], "}"}]}], 
         "]"}]}]}], "\[IndentingNewLine]", "]"}], ";", "\[IndentingNewLine]", 
     "missingfilescond"}]}], "\[IndentingNewLine]", "]"}]}]], "Input",
 CellChangeTimes->{
  3.916614499937933*^9, {3.91772237747752*^9, 3.917722381273909*^9}, {
   3.917722575365719*^9, 3.917722580280056*^9}, {3.917722616927045*^9, 
   3.917722633278923*^9}, {3.917723857175518*^9, 3.9177238575621433`*^9}, {
   3.923001640068343*^9, 
   3.923001648355547*^9}},ExpressionUUID->"1720f423-9cbf-4cc2-a78e-\
56a4311ed656"]
}, Closed]],

Cell[CellGroupData[{

Cell[TextData[StyleBox["MakeModel",
 FontWeight->"Bold"]], "Subsection",
 CellChangeTimes->{{3.551737097830353*^9, 3.551737136440796*^9}, {
   3.551737265797515*^9, 3.5517372983993053`*^9}, {3.551737391537758*^9, 
   3.551737395787712*^9}, 3.579223560449744*^9, {3.5792237289859753`*^9, 
   3.5792237498105087`*^9}, {3.579825137891397*^9, 3.5798251555632267`*^9}, {
   3.579825569024938*^9, 3.579825575030909*^9}, {3.580441560743074*^9, 
   3.5804415630482397`*^9}, {3.656029418515318*^9, 3.6560294272714443`*^9}, {
   3.6566340476878357`*^9, 3.656634075254819*^9}, 3.671939406313691*^9, {
   3.6726156129187403`*^9, 3.672615616776533*^9}, {3.7039973157642937`*^9, 
   3.703997316326473*^9}, {3.7477739269249496`*^9, 3.747773933155973*^9}, 
   3.747773976533513*^9, {3.796601794322344*^9, 3.796601798185314*^9}, {
   3.797040906506734*^9, 3.7970409112245703`*^9}, {3.797041315467291*^9, 
   3.797041317845718*^9}, {3.797042343353114*^9, 3.79704237205273*^9}, {
   3.7970426678474073`*^9, 3.797042681840077*^9}, {3.7970460198226833`*^9, 
   3.79704603259582*^9}, {3.797046805523264*^9, 3.797046814367687*^9}, 
   3.797047342909074*^9, 3.797047397417321*^9, 3.797048108300066*^9, {
   3.79705200673114*^9, 3.797052007585945*^9}, {3.797059371286071*^9, 
   3.797059373792295*^9}, {3.79705950491376*^9, 3.7970595302651453`*^9}, {
   3.797061936476112*^9, 3.797061940070005*^9}, {3.7970621741459846`*^9, 
   3.797062183937989*^9}, 3.797062230005437*^9, {3.797110009016491*^9, 
   3.797110023029608*^9}, 3.797110174444861*^9, {3.797133039701847*^9, 
   3.797133068618548*^9}, {3.7971331208726273`*^9, 3.797133125510891*^9}, {
   3.797135295415852*^9, 3.797135327811446*^9}, {3.809996903691578*^9, 
   3.8099969127376137`*^9}, {3.8102609846810303`*^9, 3.810261004873917*^9}, {
   3.8209161453101387`*^9, 3.820916152338657*^9}, {3.8613036730249*^9, 
   3.8613036767906933`*^9}, {3.908227396828341*^9, 3.908227475363532*^9}, {
   3.908227641381488*^9, 3.9082276438608913`*^9}, 3.908230000815112*^9, {
   3.908232042685368*^9, 3.908232044762779*^9}, 3.908232153779593*^9, 
   3.908232263186656*^9, 3.9082550556389627`*^9, 3.908255285284698*^9, 
   3.908255326955277*^9, 3.908255418630412*^9, {3.916614453330742*^9, 
   3.916614453955222*^9}},ExpressionUUID->"2c87e7fa-a151-498f-8177-\
bfb9b08684b8"],

Cell[TextData[{
 StyleBox["MakeModel[",
  FontWeight->"Bold"],
 StyleBox["tmpdir",
  FontWeight->"Bold",
  FontSlant->"Italic"],
 StyleBox["_]",
  FontWeight->"Bold"],
 "\n  This function imports two files, ",
 StyleBox["model.csv",
  FontSlant->"Italic"],
 " and ",
 StyleBox["init.csv",
  FontSlant->"Italic"],
 ", which are already exported to the directory specified by ",
 StyleBox["tmpdir/Model",
  FontSlant->"Italic"],
 ". These files contain essential modeling data and initial conditions \
necessary for the function\[CloseCurlyQuote]s computations.\n"
}], "Text",
 CellChangeTimes->{{3.891887707159637*^9, 3.891887733820169*^9}, 
   3.891887914415114*^9, {3.891887958139317*^9, 3.891888006233919*^9}, {
   3.9166144621336393`*^9, 3.916614462694023*^9}, {3.916614522307809*^9, 
   3.91661457446767*^9}, {3.923001932891842*^9, 
   3.923001956657751*^9}},ExpressionUUID->"f459d81b-4dc2-4728-838b-\
f8661212495e"],

Cell[BoxData[
 RowBox[{
  RowBox[{"MakeModel", "[", "tmpdir_", "]"}], ":=", 
  RowBox[{"Module", "[", 
   RowBox[{
    RowBox[{"{", "}"}], ",", "\[IndentingNewLine]", 
    RowBox[{
     RowBox[{"eqs", "=", 
      RowBox[{"ToExpression", "[", 
       RowBox[{"Import", "[", 
        RowBox[{"tmpdir", "<>", "\"\<Model/model.csv\>\""}], "]"}], "]"}]}], 
     ";", "\[IndentingNewLine]", 
     RowBox[{"init", "=", 
      RowBox[{"ToExpression", "[", 
       RowBox[{"Import", "[", 
        RowBox[{"tmpdir", "<>", "\"\<Model/init.csv\>\""}], "]"}], "]"}]}], 
     ";"}]}], "\[IndentingNewLine]", "]"}]}]], "Input",
 CellChangeTimes->{
  3.916614499937933*^9, {3.9177224275229053`*^9, 3.9177224915509577`*^9}, {
   3.91772256493743*^9, 3.917722587655241*^9}},
 CellLabel->"In[2]:=",ExpressionUUID->"7ec24692-a4fd-454d-b50e-bf7d2dc35a41"]
}, Closed]],

Cell[CellGroupData[{

Cell[TextData[StyleBox["MakeReacVec",
 FontWeight->"Bold"]], "Subsection",
 CellChangeTimes->{{3.551737097830353*^9, 3.551737136440796*^9}, {
   3.551737265797515*^9, 3.5517372983993053`*^9}, {3.551737391537758*^9, 
   3.551737395787712*^9}, 3.579223560449744*^9, {3.5792237289859753`*^9, 
   3.5792237498105087`*^9}, {3.579825137891397*^9, 3.5798251555632267`*^9}, {
   3.579825569024938*^9, 3.579825575030909*^9}, {3.580441560743074*^9, 
   3.5804415630482397`*^9}, {3.656029418515318*^9, 3.6560294272714443`*^9}, {
   3.6566340476878357`*^9, 3.656634075254819*^9}, 3.671939406313691*^9, {
   3.6726156129187403`*^9, 3.672615616776533*^9}, {3.7039973157642937`*^9, 
   3.703997316326473*^9}, {3.7477739269249496`*^9, 3.747773933155973*^9}, 
   3.747773976533513*^9, {3.796601794322344*^9, 3.796601798185314*^9}, {
   3.797040906506734*^9, 3.7970409112245703`*^9}, {3.797041315467291*^9, 
   3.797041317845718*^9}, {3.797042343353114*^9, 3.79704237205273*^9}, {
   3.7970426678474073`*^9, 3.797042681840077*^9}, {3.7970460198226833`*^9, 
   3.79704603259582*^9}, {3.797046805523264*^9, 3.797046814367687*^9}, 
   3.797047342909074*^9, 3.797047397417321*^9, 3.797048108300066*^9, {
   3.79705200673114*^9, 3.797052007585945*^9}, {3.797059371286071*^9, 
   3.797059373792295*^9}, {3.79705950491376*^9, 3.7970595302651453`*^9}, {
   3.797061936476112*^9, 3.797061940070005*^9}, {3.7970621741459846`*^9, 
   3.797062183937989*^9}, 3.797062230005437*^9, {3.797110009016491*^9, 
   3.797110023029608*^9}, 3.797110174444861*^9, {3.797133039701847*^9, 
   3.797133068618548*^9}, {3.7971331208726273`*^9, 3.797133125510891*^9}, {
   3.797135295415852*^9, 3.797135327811446*^9}, {3.809996903691578*^9, 
   3.8099969127376137`*^9}, {3.8102609846810303`*^9, 3.810261004873917*^9}, {
   3.8209161453101387`*^9, 3.820916152338657*^9}, {3.8613036730249*^9, 
   3.8613036767906933`*^9}, {3.908227396828341*^9, 3.908227475363532*^9}, {
   3.908227641381488*^9, 3.9082276438608913`*^9}, 3.908230000815112*^9, {
   3.908232042685368*^9, 3.908232044762779*^9}, 3.908232153779593*^9, 
   3.908232263186656*^9, 3.9082550556389627`*^9, 3.908255285284698*^9, 
   3.908255326955277*^9, 
   3.908255418630412*^9},ExpressionUUID->"04800ffc-0dab-4f44-ab70-\
abd7dec1b854"],

Cell[TextData[{
 StyleBox["MakeReacVec[k_, reac_, prod_]",
  FontWeight->"Bold"],
 "\n  This function creates a reaction vector based on specified reactants \
(",
 StyleBox["reac",
  FontSlant->"Italic"],
 ") and products (",
 StyleBox["prod",
  FontSlant->"Italic"],
 "), each with their stoichiometries and associated variable names that map \
to positions in the global vector ",
 StyleBox["Varvec",
  FontSlant->"Italic"],
 ".\n\n  1. Vector Initialization: Initializes a vector ",
 StyleBox["tmp",
  FontSlant->"Italic"],
 " with the same length as ",
 StyleBox["Varvec",
  FontSlant->"Italic"],
 ", filled with zeros.\n  2. Process Reactants: Iterates over each reactant \
in ",
 StyleBox["reac",
  FontSlant->"Italic"],
 ". For each reactant:\n    2-i) Identifies the position of the reactant\
\[CloseCurlyQuote]s chemical species (from ",
 StyleBox["Varvec",
  FontSlant->"Italic"],
 ") using the reactant\[CloseCurlyQuote]s name converted from a string to an \
expression.\n    2-ii) Modifies the corresponding position in ",
 StyleBox["tmp",
  FontSlant->"Italic"],
 " by subtracting the product of the reactant\[CloseCurlyQuote]s \
stoichiometric number and the reaction rate constant ",
 StyleBox["k",
  FontSlant->"Italic"],
 ".\n  3. Process Products: Iterates over each product in ",
 StyleBox["prod",
  FontSlant->"Italic"],
 ". For each product:\n    3-i) Identifies the position of the product\
\[CloseCurlyQuote]s chemical species (from ",
 StyleBox["Varvec",
  FontSlant->"Italic"],
 ") using the product\[CloseCurlyQuote]s name converted from a string to an \
expression.\n    3-ii) Updates the corresponding position in ",
 StyleBox["tmp",
  FontSlant->"Italic"],
 " by adding the product of the product\[CloseCurlyQuote]s stoichiometric \
number and the reaction rate constant ",
 StyleBox["k",
  FontSlant->"Italic"],
 ".\n  4. Return: The function returns the ",
 StyleBox["tmp",
  FontSlant->"Italic"],
 " vector, which represents the net changes in species concentrations due to \
the reaction, weighted by their stoichiometries and the reaction rate \
constant.\n\nThis function is useful for dynamically building differential \
equations based on reaction kinetics in a system where ",
 StyleBox["Varvec",
  FontSlant->"Italic"],
 " represents the concentrations of various species."
}], "Text",
 CellChangeTimes->{{3.891887707159637*^9, 3.891887733820169*^9}, 
   3.891887914415114*^9, {3.891887958139317*^9, 3.891888006233919*^9}, {
   3.923002002683441*^9, 3.923002074603694*^9}, {3.923002137902869*^9, 
   3.923002344774777*^9}},ExpressionUUID->"cac75bd6-c31c-4ee4-a501-\
1671439ccb3a"],

Cell[BoxData[
 RowBox[{
  RowBox[{"MakeReacVec", "[", 
   RowBox[{"k_", ",", "reac_", ",", "prod_"}], "]"}], ":=", 
  RowBox[{"Module", "[", 
   RowBox[{
    RowBox[{"{", 
     RowBox[{"tmp", ",", "pos", ",", "i"}], "}"}], ",", "\[IndentingNewLine]", 
    RowBox[{
     RowBox[{"tmp", "=", 
      RowBox[{"Table", "[", 
       RowBox[{"0", ",", 
        RowBox[{"{", 
         RowBox[{"i", ",", "1", ",", 
          RowBox[{"Length", "[", "Varvec", "]"}]}], "}"}]}], "]"}]}], ";", 
     "\[IndentingNewLine]", 
     RowBox[{"For", "[", 
      RowBox[{
       RowBox[{"i", "=", "1"}], ",", 
       RowBox[{"i", "\[LessEqual]", 
        RowBox[{"Length", "[", "reac", "]"}]}], ",", 
       RowBox[{"i", "++"}], ",", "\[IndentingNewLine]", 
       RowBox[{"{", "\[IndentingNewLine]", 
        RowBox[{
         RowBox[{"pos", "=", 
          RowBox[{
           RowBox[{
            RowBox[{"Position", "[", 
             RowBox[{"Varvec", ",", 
              RowBox[{"ToExpression", "[", 
               RowBox[{
                RowBox[{
                "reac", "\[LeftDoubleBracket]", "i", 
                 "\[RightDoubleBracket]"}], "\[LeftDoubleBracket]", "2", 
                "\[RightDoubleBracket]"}], "]"}]}], "]"}], 
            "\[LeftDoubleBracket]", "1", "\[RightDoubleBracket]"}], 
           "\[LeftDoubleBracket]", "1", "\[RightDoubleBracket]"}]}], ";", 
         "\[IndentingNewLine]", 
         RowBox[{
          RowBox[{
          "tmp", "\[LeftDoubleBracket]", "pos", "\[RightDoubleBracket]"}], 
          "=", 
          RowBox[{
           RowBox[{"-", 
            RowBox[{
             RowBox[{
             "reac", "\[LeftDoubleBracket]", "i", "\[RightDoubleBracket]"}], 
             "\[LeftDoubleBracket]", "1", "\[RightDoubleBracket]"}]}], 
           "k"}]}]}], "\[IndentingNewLine]", "}"}]}], "\[IndentingNewLine]", 
      "]"}], ";", "\[IndentingNewLine]", 
     RowBox[{"For", "[", 
      RowBox[{
       RowBox[{"i", "=", "1"}], ",", 
       RowBox[{"i", "\[LessEqual]", 
        RowBox[{"Length", "[", "prod", "]"}]}], ",", 
       RowBox[{"i", "++"}], ",", "\[IndentingNewLine]", 
       RowBox[{"{", "\[IndentingNewLine]", 
        RowBox[{
         RowBox[{"pos", "=", 
          RowBox[{
           RowBox[{
            RowBox[{"Position", "[", 
             RowBox[{"Varvec", ",", 
              RowBox[{"ToExpression", "[", 
               RowBox[{
                RowBox[{
                "prod", "\[LeftDoubleBracket]", "i", 
                 "\[RightDoubleBracket]"}], "\[LeftDoubleBracket]", "2", 
                "\[RightDoubleBracket]"}], "]"}]}], "]"}], 
            "\[LeftDoubleBracket]", "1", "\[RightDoubleBracket]"}], 
           "\[LeftDoubleBracket]", "1", "\[RightDoubleBracket]"}]}], ";", 
         "\[IndentingNewLine]", 
         RowBox[{
          RowBox[{
          "tmp", "\[LeftDoubleBracket]", "pos", "\[RightDoubleBracket]"}], 
          "=", 
          RowBox[{
           RowBox[{"+", 
            RowBox[{
             RowBox[{
             "prod", "\[LeftDoubleBracket]", "i", "\[RightDoubleBracket]"}], 
             "\[LeftDoubleBracket]", "1", "\[RightDoubleBracket]"}]}], 
           "k"}]}]}], "\[IndentingNewLine]", "}"}]}], "\[IndentingNewLine]", 
      "]"}], ";", "\[IndentingNewLine]", "tmp"}]}], "\[IndentingNewLine]", 
   "]"}]}]], "Input",
 CellLabel->"In[3]:=",ExpressionUUID->"9c499f81-5219-482a-a73e-9441eb90a431"]
}, Closed]],

Cell[CellGroupData[{

Cell[TextData[StyleBox["ReturnEqs",
 FontWeight->"Bold"]], "Subsection",
 CellChangeTimes->{{3.551737097830353*^9, 3.551737136440796*^9}, {
   3.551737265797515*^9, 3.5517372983993053`*^9}, {3.551737391537758*^9, 
   3.551737395787712*^9}, 3.579223560449744*^9, {3.5792237289859753`*^9, 
   3.5792237498105087`*^9}, {3.579825137891397*^9, 3.5798251555632267`*^9}, {
   3.579825569024938*^9, 3.579825575030909*^9}, {3.580441560743074*^9, 
   3.5804415630482397`*^9}, {3.656029418515318*^9, 3.6560294272714443`*^9}, {
   3.6566340476878357`*^9, 3.656634075254819*^9}, 3.671939406313691*^9, {
   3.6726156129187403`*^9, 3.672615616776533*^9}, {3.7039973157642937`*^9, 
   3.703997316326473*^9}, {3.7477739269249496`*^9, 3.747773933155973*^9}, 
   3.747773976533513*^9, {3.796601794322344*^9, 3.796601798185314*^9}, {
   3.797040906506734*^9, 3.7970409112245703`*^9}, {3.797041315467291*^9, 
   3.797041317845718*^9}, {3.797042343353114*^9, 3.79704237205273*^9}, {
   3.7970426678474073`*^9, 3.797042681840077*^9}, {3.7970460198226833`*^9, 
   3.79704603259582*^9}, {3.797046805523264*^9, 3.797046814367687*^9}, 
   3.797047342909074*^9, 3.797047397417321*^9, 3.797048108300066*^9, {
   3.79705200673114*^9, 3.797052007585945*^9}, {3.797059371286071*^9, 
   3.797059373792295*^9}, {3.79705950491376*^9, 3.7970595302651453`*^9}, {
   3.797061936476112*^9, 3.797061940070005*^9}, {3.7970621741459846`*^9, 
   3.797062183937989*^9}, 3.797062230005437*^9, {3.797110009016491*^9, 
   3.797110023029608*^9}, 3.797110174444861*^9, {3.797133039701847*^9, 
   3.797133068618548*^9}, {3.7971331208726273`*^9, 3.797133125510891*^9}, {
   3.797135295415852*^9, 3.797135327811446*^9}, {3.809996903691578*^9, 
   3.8099969127376137`*^9}, {3.8102609846810303`*^9, 3.810261004873917*^9}, {
   3.8209161453101387`*^9, 3.820916152338657*^9}, {3.8613036730249*^9, 
   3.8613036767906933`*^9}, 
   3.9082557409566107`*^9},ExpressionUUID->"3a3b2ec7-6b4a-48d2-87ec-\
fe1ac489f53c"],

Cell[TextData[{
 StyleBox["ReturnEqs[",
  FontWeight->"Bold"],
 StyleBox["Varmat",
  FontWeight->"Bold",
  FontSlant->"Italic"],
 StyleBox["_]",
  FontWeight->"Bold"],
 "\n  This function generates differential equations suitable for the ",
 StyleBox["NDSolve",
  FontSlant->"Italic"],
 " function from a matrix representing the changes in concentrations for each \
reaction, which is returned by the function ",
 StyleBox["ReturnVarmat",
  FontSlant->"Italic"],
 "[].\n\n  1. Input Processing: Takes a matrix ",
 StyleBox["Varmat",
  FontSlant->"Italic"],
 " that outlines the rate of change in concentrations for each species due to \
various reactions.\n  2. Variable Transformation: Applies a transformation to \
",
 StyleBox["Varmat",
  FontSlant->"Italic"],
 " using the mapping specified in ",
 StyleBox["TransformVars",
  FontSlant->"Italic"],
 "[",
 StyleBox["Varvec",
  FontSlant->"Italic"],
 "], which adjusts ",
 StyleBox["Varmat",
  FontSlant->"Italic"],
 " according to the variable vector ",
 StyleBox["Varvec",
  FontSlant->"Italic"],
 ".\n  3. Matrix Transposition: Transposes ",
 StyleBox["tmp",
  FontSlant->"Italic"],
 " (the transformed version of ",
 StyleBox["Varmat",
  FontSlant->"Italic"],
 ") to align the rows with the corresponding differential variables in ",
 StyleBox["DerVarvec",
  FontSlant->"Italic"],
 ".\n  4. Equation Generation: Constructs a set of differential equations. \
For each species (i.e., each row in the transposed matrix), it sums up all \
contributions to its rate of change (from different reactions) and equates \
this sum to the derivative of the concentration of that species, as \
represented in ",
 StyleBox["DerVarvec",
  FontSlant->"Italic"],
 ".\n  4. Return: Returns a list of differential equations, where each \
equation corresponds to a variable in ",
 StyleBox["DerVarvec",
  FontSlant->"Italic"],
 " and defines its rate of change based on the reactions included in ",
 StyleBox["Varmat",
  FontSlant->"Italic"],
 ".\n\nExample Usage:\n  - Suppose ",
 StyleBox["DerVarvec",
  FontSlant->"Italic"],
 " contains derivative variables like {dA/dt, dB/dt, ...} corresponding to \
species A, B, ..., and Varmat contains the respective changes in \
concentrations per unit time, this function will output equations of the form \
{dA/dt == sum_of_changes_for_A, dB/dt == sum_of_changes_for_B, ...}.\n\nThis \
function is essential for integrating systems of differential equations where \
each equation describes the temporal evolution of a chemical species\
\[CloseCurlyQuote] concentration in a reaction network."
}], "Text",
 CellChangeTimes->{{3.891887707159637*^9, 3.891887733820169*^9}, 
   3.891887914415114*^9, {3.8918882078197412`*^9, 3.891888416771036*^9}, {
   3.89188846787395*^9, 3.891888564436248*^9}, {3.8918888325942717`*^9, 
   3.891888835683186*^9}, {3.8918920388828287`*^9, 3.891892175628551*^9}, {
   3.891892261479074*^9, 3.891892302232378*^9}, {3.891892387282873*^9, 
   3.8918927883435707`*^9}, {3.891892961343943*^9, 3.891893038465701*^9}, {
   3.923002411435795*^9, 
   3.92300264346836*^9}},ExpressionUUID->"06461f9a-a626-44d9-bbc5-\
6fe6e3d411ac"],

Cell[BoxData[
 RowBox[{
  RowBox[{"ReturnEqs", "[", "Varmat_", "]"}], ":=", 
  RowBox[{"Module", "[", 
   RowBox[{
    RowBox[{"{", "tmp", "}"}], ",", "\[IndentingNewLine]", 
    RowBox[{
     RowBox[{"tmp", "=", 
      RowBox[{"Varmat", "/.", 
       RowBox[{"TransformVars", "[", "Varvec", "]"}]}]}], ";", 
     "\[IndentingNewLine]", 
     RowBox[{"tmp", "=", 
      RowBox[{"Transpose", "[", "tmp", "]"}]}], ";", "\[IndentingNewLine]", 
     RowBox[{"Table", "[", 
      RowBox[{
       RowBox[{
        RowBox[{
        "DerVarvec", "\[LeftDoubleBracket]", "i", "\[RightDoubleBracket]"}], "==", 
        RowBox[{"Total", "[", 
         RowBox[{
         "tmp", "\[LeftDoubleBracket]", "i", "\[RightDoubleBracket]"}], 
         "]"}]}], ",", 
       RowBox[{"{", 
        RowBox[{"i", ",", "1", ",", 
         RowBox[{"Length", "[", "DerVarvec", "]"}]}], "}"}]}], "]"}]}]}], 
   "\[IndentingNewLine]", "]"}]}]], "Input",
 CellLabel->"In[4]:=",ExpressionUUID->"374cbe56-753a-4150-8337-57442b202233"]
}, Closed]],

Cell[CellGroupData[{

Cell[TextData[StyleBox["ReturnVarmat",
 FontWeight->"Bold"]], "Subsection",
 CellChangeTimes->{{3.551737097830353*^9, 3.551737136440796*^9}, {
   3.551737265797515*^9, 3.5517372983993053`*^9}, {3.551737391537758*^9, 
   3.551737395787712*^9}, 3.579223560449744*^9, {3.5792237289859753`*^9, 
   3.5792237498105087`*^9}, {3.579825137891397*^9, 3.5798251555632267`*^9}, {
   3.579825569024938*^9, 3.579825575030909*^9}, {3.580441560743074*^9, 
   3.5804415630482397`*^9}, {3.656029418515318*^9, 3.6560294272714443`*^9}, {
   3.6566340476878357`*^9, 3.656634075254819*^9}, 3.671939406313691*^9, {
   3.6726156129187403`*^9, 3.672615616776533*^9}, {3.7039973157642937`*^9, 
   3.703997316326473*^9}, {3.7477739269249496`*^9, 3.747773933155973*^9}, 
   3.747773976533513*^9, {3.796601794322344*^9, 3.796601798185314*^9}, {
   3.797040906506734*^9, 3.7970409112245703`*^9}, {3.797041315467291*^9, 
   3.797041317845718*^9}, {3.797042343353114*^9, 3.79704237205273*^9}, {
   3.7970426678474073`*^9, 3.797042681840077*^9}, {3.7970460198226833`*^9, 
   3.79704603259582*^9}, {3.797046805523264*^9, 3.797046814367687*^9}, 
   3.797047342909074*^9, 3.797047397417321*^9, 3.797048108300066*^9, {
   3.79705200673114*^9, 3.797052007585945*^9}, {3.797059371286071*^9, 
   3.797059373792295*^9}, {3.79705950491376*^9, 3.7970595302651453`*^9}, {
   3.797061936476112*^9, 3.797061940070005*^9}, {3.7970621741459846`*^9, 
   3.797062183937989*^9}, 3.797062230005437*^9, {3.797110009016491*^9, 
   3.797110023029608*^9}, 3.797110174444861*^9, {3.797133039701847*^9, 
   3.797133068618548*^9}, {3.7971331208726273`*^9, 3.797133125510891*^9}, {
   3.797135295415852*^9, 3.797135327811446*^9}, {3.809996903691578*^9, 
   3.8099969127376137`*^9}, {3.8102609846810303`*^9, 3.810261004873917*^9}, {
   3.8209161453101387`*^9, 3.820916152338657*^9}, {3.8613036730249*^9, 
   3.8613036767906933`*^9}, 
   3.908256569796164*^9},ExpressionUUID->"d7dcced8-c142-4eaf-894b-\
4ddaea7b320c"],

Cell[TextData[{
 StyleBox["ReturnVarmat[",
  FontWeight->"Bold"],
 StyleBox["divdata",
  FontWeight->"Bold",
  FontSlant->"Italic"],
 StyleBox["_, ",
  FontWeight->"Bold"],
 StyleBox["klistF",
  FontWeight->"Bold",
  FontSlant->"Italic"],
 StyleBox["_, ",
  FontWeight->"Bold"],
 StyleBox["klistB",
  FontWeight->"Bold",
  FontSlant->"Italic"],
 StyleBox["_]",
  FontWeight->"Bold"],
 "\n  This function calculates and returns a matrix representing the net \
changes in concentrations for each chemical species involved in reactions. \
These reactions are specified in ",
 StyleBox["divdata",
  FontWeight->"Bold",
  FontSlant->"Italic"],
 ", with associated forward and backward reaction rates provided by ",
 StyleBox["klistF",
  FontWeight->"Bold",
  FontSlant->"Italic"],
 " and ",
 StyleBox["klistB",
  FontWeight->"Bold",
  FontSlant->"Italic"],
 ".\n\n  1. Matrix Construction for Forward Reactions:\n    1-i) Initializes \
an empty matrix ",
 StyleBox["Varmat",
  FontSlant->"Italic"],
 ".\n    1-ii) Iterates over each reaction in ",
 StyleBox["divdata",
  FontSlant->"Italic"],
 ".\n    1-iii) For each reaction, selects reactants and products excluding \
water (\[OpenCurlyDoubleQuote]H2O\[CloseCurlyDoubleQuote]) and electrons (\
\[OpenCurlyDoubleQuote]e\[CloseCurlyDoubleQuote]), to focus on chemical \
species.\n    1-iv)  Utilizes ",
 StyleBox["MakeReacVec",
  FontSlant->"Italic"],
 " to compute the concentration change vector for the reaction using the \
forward reaction rate ",
 StyleBox["k",
  FontSlant->"Italic"],
 " from ",
 StyleBox["klistF",
  FontSlant->"Italic"],
 ".\n    1-v) Appends the resulting vector to ",
 StyleBox["Varmat",
  FontSlant->"Italic"],
 ".\n  \n 2. Matrix Construction for Backward Reactions:\n    2-i) Similarly, \
initializes an empty matrix ",
 StyleBox["VarmatB",
  FontSlant->"Italic"],
 ".\n    2-ii) Iterates over each reaction in ",
 StyleBox["divdata",
  FontSlant->"Italic"],
 " but swaps the roles of reactants and products to account for the backward \
direction.\n    2-iii) Again, excludes water and electrons in the selection \
process.\n    2-iv) Computes the concentration change vector using the \
backward reaction rate ",
 StyleBox["k",
  FontSlant->"Italic"],
 " from ",
 StyleBox["klistB",
  FontSlant->"Italic"],
 " and appends it to VarmatB.\n  \n  3. Combine Forward and Backward Changes:\
\n    3-i) The final matrix returned by the function is obtained by adding \
the matrices ",
 StyleBox["Varmat",
  FontSlant->"Italic"],
 " and ",
 StyleBox["VarmatB",
  FontSlant->"Italic"],
 ". This resultant matrix represents the net effect of both forward and \
backward reactions on the concentration changes of the species, adjusted for \
each reaction as defined in ",
 StyleBox["divdata",
  FontSlant->"Italic"],
 ".\n\nExample Usage:\n  If ",
 StyleBox["divdata",
  FontSlant->"Italic"],
 " contains detailed descriptions of various reactions along with their \
stoichiometry, and ",
 StyleBox["klistF",
  FontSlant->"Italic"],
 " and ",
 StyleBox["klistB",
  FontSlant->"Italic"],
 " contain the respective rate constants for these reactions, this function \
will produce a matrix detailing the expected concentration changes over time \
for each species when subjected to the conditions described by the reactions.\
\n\nThis function is particularly useful in modeling dynamic systems where \
reactions are subject to forward and backward processes, allowing for a \
comprehensive analysis of the system\[CloseCurlyQuote]s behavior over time."
}], "Text",
 CellChangeTimes->{{3.891887707159637*^9, 3.891887733820169*^9}, 
   3.891887914415114*^9, {3.8918882078197412`*^9, 3.891888416771036*^9}, {
   3.89188846787395*^9, 3.891888564436248*^9}, {3.891888799702778*^9, 
   3.8918888095730762`*^9}, {3.891888850338704*^9, 3.891888856537046*^9}, {
   3.891888913154559*^9, 3.891889106060759*^9}, {3.891889144083124*^9, 
   3.8918891862938023`*^9}, {3.891890206456606*^9, 3.891890280185055*^9}, {
   3.891890313086277*^9, 3.8918903354867992`*^9}, {3.891891117980788*^9, 
   3.8918911771094217`*^9}, {3.891892863201275*^9, 3.8918929035074673`*^9}, {
   3.8918929751961412`*^9, 3.891892976447205*^9}, {3.9166086109282084`*^9, 
   3.91660863507381*^9}, {3.916608830312179*^9, 3.9166088411784477`*^9}, {
   3.9166089312430468`*^9, 3.916608987236562*^9}, {3.9230027155819407`*^9, 
   3.92300299118773*^9}},ExpressionUUID->"4625e8d7-7a17-46e3-8d97-\
551caed350d1"],

Cell[BoxData[
 RowBox[{
  RowBox[{"ReturnVarmat", "[", 
   RowBox[{"divdata_", ",", "klistF_", ",", "klistB_"}], "]"}], ":=", 
  RowBox[{"Module", "[", 
   RowBox[{
    RowBox[{"{", 
     RowBox[{
     "Varmat", ",", "VarmatB", ",", "eqi", ",", "reac", ",", "prod", ",", 
      "k"}], "}"}], ",", "\[IndentingNewLine]", 
    RowBox[{
     RowBox[{"Varmat", "=", 
      RowBox[{"{", "}"}]}], ";", "\[IndentingNewLine]", 
     RowBox[{"For", "[", 
      RowBox[{
       RowBox[{"eqi", "=", "1"}], ",", 
       RowBox[{"eqi", "\[LessEqual]", 
        RowBox[{"Length", "[", "divdata", "]"}]}], ",", 
       RowBox[{"eqi", "++"}], ",", "\[IndentingNewLine]", 
       RowBox[{"{", "\[IndentingNewLine]", 
        RowBox[{
         RowBox[{"reac", "=", 
          RowBox[{"Select", "[", 
           RowBox[{
            RowBox[{
             RowBox[{
             "divdata", "\[LeftDoubleBracket]", "eqi", 
              "\[RightDoubleBracket]"}], "\[LeftDoubleBracket]", "1", 
             "\[RightDoubleBracket]"}], ",", 
            RowBox[{
             RowBox[{
              RowBox[{
               RowBox[{
               "#", "\[LeftDoubleBracket]", "2", "\[RightDoubleBracket]"}], 
               "\[NotEqual]", "\"\<e\>\""}], "&&", 
              RowBox[{
               RowBox[{
               "#", "\[LeftDoubleBracket]", "2", "\[RightDoubleBracket]"}], 
               "\[NotEqual]", "\"\<H2O\>\""}]}], "&"}]}], "]"}]}], ";", 
         "\[IndentingNewLine]", 
         RowBox[{"prod", "=", 
          RowBox[{"Select", "[", 
           RowBox[{
            RowBox[{
             RowBox[{
             "divdata", "\[LeftDoubleBracket]", "eqi", 
              "\[RightDoubleBracket]"}], "\[LeftDoubleBracket]", "2", 
             "\[RightDoubleBracket]"}], ",", 
            RowBox[{
             RowBox[{
              RowBox[{
               RowBox[{
               "#", "\[LeftDoubleBracket]", "2", "\[RightDoubleBracket]"}], 
               "\[NotEqual]", "\"\<e\>\""}], "&&", 
              RowBox[{
               RowBox[{
               "#", "\[LeftDoubleBracket]", "2", "\[RightDoubleBracket]"}], 
               "\[NotEqual]", "\"\<H2O\>\""}]}], "&"}]}], "]"}]}], ";", 
         "\[IndentingNewLine]", 
         RowBox[{"k", "=", 
          RowBox[{
          "klistF", "\[LeftDoubleBracket]", "eqi", 
           "\[RightDoubleBracket]"}]}], ";", "\[IndentingNewLine]", 
         RowBox[{"AppendTo", "[", 
          RowBox[{"Varmat", ",", 
           RowBox[{"MakeReacVec", "[", 
            RowBox[{"k", ",", "reac", ",", "prod"}], "]"}]}], "]"}]}], 
        "\[IndentingNewLine]", "}"}]}], "\[IndentingNewLine]", "]"}], ";", 
     "\[IndentingNewLine]", 
     RowBox[{"VarmatB", "=", 
      RowBox[{"{", "}"}]}], ";", "\[IndentingNewLine]", 
     RowBox[{"For", "[", 
      RowBox[{
       RowBox[{"eqi", "=", "1"}], ",", 
       RowBox[{"eqi", "\[LessEqual]", 
        RowBox[{"Length", "[", "divdata", "]"}]}], ",", 
       RowBox[{"eqi", "++"}], ",", "\[IndentingNewLine]", 
       RowBox[{"{", "\[IndentingNewLine]", 
        RowBox[{
         RowBox[{"reac", "=", 
          RowBox[{"Select", "[", 
           RowBox[{
            RowBox[{
             RowBox[{
             "divdata", "\[LeftDoubleBracket]", "eqi", 
              "\[RightDoubleBracket]"}], "\[LeftDoubleBracket]", "2", 
             "\[RightDoubleBracket]"}], ",", 
            RowBox[{
             RowBox[{
              RowBox[{
               RowBox[{
               "#", "\[LeftDoubleBracket]", "2", "\[RightDoubleBracket]"}], 
               "\[NotEqual]", "\"\<e\>\""}], "&&", 
              RowBox[{
               RowBox[{
               "#", "\[LeftDoubleBracket]", "2", "\[RightDoubleBracket]"}], 
               "\[NotEqual]", "\"\<H2O\>\""}]}], "&"}]}], "]"}]}], ";", 
         "\[IndentingNewLine]", 
         RowBox[{"prod", "=", 
          RowBox[{"Select", "[", 
           RowBox[{
            RowBox[{
             RowBox[{
             "divdata", "\[LeftDoubleBracket]", "eqi", 
              "\[RightDoubleBracket]"}], "\[LeftDoubleBracket]", "1", 
             "\[RightDoubleBracket]"}], ",", 
            RowBox[{
             RowBox[{
              RowBox[{
               RowBox[{
               "#", "\[LeftDoubleBracket]", "2", "\[RightDoubleBracket]"}], 
               "\[NotEqual]", "\"\<e\>\""}], "&&", 
              RowBox[{
               RowBox[{
               "#", "\[LeftDoubleBracket]", "2", "\[RightDoubleBracket]"}], 
               "\[NotEqual]", "\"\<H2O\>\""}]}], "&"}]}], "]"}]}], ";", 
         "\[IndentingNewLine]", 
         RowBox[{"k", "=", 
          RowBox[{
          "klistB", "\[LeftDoubleBracket]", "eqi", 
           "\[RightDoubleBracket]"}]}], ";", "\[IndentingNewLine]", 
         RowBox[{"AppendTo", "[", 
          RowBox[{"VarmatB", ",", 
           RowBox[{"MakeReacVec", "[", 
            RowBox[{"k", ",", "reac", ",", "prod"}], "]"}]}], "]"}]}], 
        "\[IndentingNewLine]", "}"}]}], "\[IndentingNewLine]", "]"}], ";", 
     "\[IndentingNewLine]", 
     RowBox[{"Varmat", "+", "VarmatB"}]}]}], "\[IndentingNewLine]", 
   "]"}]}]], "Input",
 CellChangeTimes->{{3.9166086412896223`*^9, 3.916608642964118*^9}, {
  3.916609166586111*^9, 3.916609171715638*^9}, {3.923002671644758*^9, 
  3.923002678776823*^9}, {3.923002783621914*^9, 
  3.923002788113523*^9}},ExpressionUUID->"c9833799-55e1-4a7b-bb31-\
4b7a8d40fc95"]
}, Closed]],

Cell[CellGroupData[{

Cell[TextData[StyleBox["Seth\[Omega]",
 FontWeight->"Bold"]], "Subsection",
 CellChangeTimes->{{3.551737097830353*^9, 3.551737136440796*^9}, {
   3.551737265797515*^9, 3.5517372983993053`*^9}, {3.551737391537758*^9, 
   3.551737395787712*^9}, 3.579223560449744*^9, {3.5792237289859753`*^9, 
   3.5792237498105087`*^9}, {3.579825137891397*^9, 3.5798251555632267`*^9}, {
   3.579825569024938*^9, 3.579825575030909*^9}, {3.580441560743074*^9, 
   3.5804415630482397`*^9}, {3.656029418515318*^9, 3.6560294272714443`*^9}, {
   3.6566340476878357`*^9, 3.656634075254819*^9}, 3.671939406313691*^9, {
   3.6726156129187403`*^9, 3.672615616776533*^9}, {3.7039973157642937`*^9, 
   3.703997316326473*^9}, {3.7477739269249496`*^9, 3.747773933155973*^9}, 
   3.747773976533513*^9, {3.796601794322344*^9, 3.796601798185314*^9}, {
   3.797040906506734*^9, 3.7970409112245703`*^9}, {3.797041315467291*^9, 
   3.797041317845718*^9}, {3.797042343353114*^9, 3.79704237205273*^9}, {
   3.7970426678474073`*^9, 3.797042681840077*^9}, {3.7970460198226833`*^9, 
   3.79704603259582*^9}, {3.797046805523264*^9, 3.797046814367687*^9}, 
   3.797047342909074*^9, 3.797047397417321*^9, 3.797048108300066*^9, {
   3.79705200673114*^9, 3.797052007585945*^9}, {3.797059371286071*^9, 
   3.797059373792295*^9}, {3.79705950491376*^9, 3.7970595302651453`*^9}, {
   3.797061936476112*^9, 3.797061940070005*^9}, {3.7970621741459846`*^9, 
   3.797062183937989*^9}, 3.797062230005437*^9, {3.797110009016491*^9, 
   3.797110023029608*^9}, 3.797110174444861*^9, {3.797133039701847*^9, 
   3.797133068618548*^9}, {3.7971331208726273`*^9, 3.797133125510891*^9}, {
   3.797135295415852*^9, 3.797135327811446*^9}, {3.809996903691578*^9, 
   3.8099969127376137`*^9}, {3.8102609846810303`*^9, 3.810261004873917*^9}, {
   3.8209161453101387`*^9, 3.820916152338657*^9}, {3.8613036730249*^9, 
   3.8613036767906933`*^9}, {3.908227396828341*^9, 3.908227475363532*^9}, {
   3.908227641381488*^9, 3.9082276438608913`*^9}, 3.908230000815112*^9, {
   3.908232042685368*^9, 3.908232044762779*^9}, 3.908232153779593*^9, 
   3.908232263186656*^9, 3.9082550556389627`*^9, 
   3.9083109381276817`*^9},ExpressionUUID->"bf875621-d799-449d-82ae-\
3552a17963d2"],

Cell[TextData[{
 StyleBox["Seth\[Omega][",
  FontWeight->"Bold"],
 StyleBox["pH",
  FontWeight->"Bold",
  FontSlant->"Italic"],
 StyleBox["_,",
  FontWeight->"Bold"],
 StyleBox["O2inLog10",
  FontWeight->"Bold",
  FontSlant->"Italic"],
 StyleBox["_]",
  FontWeight->"Bold"],
 "\n\tThis function verifies that the given ",
 StyleBox["pH",
  FontWeight->"Bold",
  FontSlant->"Italic"],
 " and ",
 StyleBox["O2inLog10",
  FontWeight->"Bold",
  FontSlant->"Italic"],
 " conditions exist in ",
 StyleBox["\[Omega]list",
  FontSlant->"Italic"],
 " and ",
 StyleBox["hlist",
  FontSlant->"Italic"],
 ". If the conditions do not exist, it triggers an error message. Upon \
successful verification, it returns the corresponding hydrogen and oxygen \
concentrations.\nThe implementation ",
 StyleBox["Seth\[Omega][",
  FontWeight->"Bold"],
 StyleBox["pH",
  FontWeight->"Bold",
  FontSlant->"Italic"],
 StyleBox["_,",
  FontWeight->"Bold"],
 StyleBox["O2inLog10",
  FontWeight->"Bold",
  FontSlant->"Italic"],
 StyleBox["_]",
  FontWeight->"Bold"],
 " operates as follows:\n\n\t1\tIt calculates the indices in ",
 StyleBox["hlist",
  FontSlant->"Italic"],
 " and ",
 StyleBox["\[Omega]list",
  FontSlant->"Italic"],
 " that match the rounded log10 values of the given ",
 StyleBox["pH",
  FontWeight->"Bold",
  FontSlant->"Italic"],
 " and ",
 StyleBox["O2inLog10",
  FontWeight->"Bold",
  FontSlant->"Italic"],
 " This is done by comparing the rounded log10 values of the entries in these \
lists to the rounded values of the provided ",
 StyleBox["pH",
  FontWeight->"Bold",
  FontSlant->"Italic"],
 " and ",
 StyleBox["O2inLog10",
  FontWeight->"Bold",
  FontSlant->"Italic"],
 ".\n\t2\tIf either of the provided conditions is not found in the respective \
lists, it prints an error message indicating that the given conditions are \
not included in ",
 StyleBox["\[Omega]list",
  FontSlant->"Italic"],
 " or ",
 StyleBox["hlist",
  FontSlant->"Italic"],
 ".\n\t3\tIf the conditions are found, the function returns the hydrogen and \
oxygen concentrations. These concentrations are determined by converting the \
log10 values found at the indices in ",
 StyleBox["hlist",
  FontSlant->"Italic"],
 " and ",
 StyleBox["\[Omega]list",
  FontSlant->"Italic"],
 " back to their original values using the base-10 exponentiation."
}], "Text",
 CellChangeTimes->{{3.891887707159637*^9, 3.891887733820169*^9}, {
  3.9083108726874523`*^9, 3.908310933739668*^9}, {3.923003080007557*^9, 
  3.9230031158368597`*^9}, {3.9230031503437*^9, 
  3.923003264471409*^9}},ExpressionUUID->"578b3e7a-de7d-42dc-acc2-\
d0f8b48ca35a"],

Cell[BoxData[
 RowBox[{
  RowBox[{"Seth\[Omega]", "[", 
   RowBox[{"pH_", ",", "O2inLog10_"}], "]"}], ":=", 
  RowBox[{"Module", "[", 
   RowBox[{
    RowBox[{"{", 
     RowBox[{"hi", ",", "\[Omega]i"}], "}"}], ",", "\[IndentingNewLine]", 
    RowBox[{
     RowBox[{"Check", "[", "\[IndentingNewLine]", 
      RowBox[{
       RowBox[{"{", "\[IndentingNewLine]", 
        RowBox[{
         RowBox[{"hi", "=", 
          RowBox[{
           RowBox[{
            RowBox[{"Position", "[", 
             RowBox[{
              RowBox[{"N", "[", 
               RowBox[{
                RowBox[{"Round", "[", 
                 RowBox[{
                  RowBox[{"Log10", "[", "hlist", "]"}], "*", "10"}], "]"}], 
                "/", "10"}], "]"}], ",", 
              RowBox[{"-", 
               RowBox[{"N", "[", 
                RowBox[{
                 RowBox[{"Round", "[", 
                  RowBox[{"pH", "*", "10"}], "]"}], "/", "10"}], "]"}]}]}], 
             "]"}], "\[LeftDoubleBracket]", "1", "\[RightDoubleBracket]"}], 
           "\[LeftDoubleBracket]", "1", "\[RightDoubleBracket]"}]}], ";", 
         "\[IndentingNewLine]", 
         RowBox[{"\[Omega]i", "=", 
          RowBox[{
           RowBox[{
            RowBox[{"Position", "[", 
             RowBox[{
              RowBox[{"N", "[", 
               RowBox[{
                RowBox[{"Round", "[", 
                 RowBox[{
                  RowBox[{"Log10", "[", "\[Omega]list", "]"}], "*", "10"}], 
                 "]"}], "/", "10"}], "]"}], ",", 
              RowBox[{"N", "[", 
               RowBox[{
                RowBox[{"Round", "[", 
                 RowBox[{"O2inLog10", "*", "10"}], "]"}], "/", "10"}], 
               "]"}]}], "]"}], "\[LeftDoubleBracket]", "1", 
            "\[RightDoubleBracket]"}], "\[LeftDoubleBracket]", "1", 
           "\[RightDoubleBracket]"}]}], ";"}], "\[IndentingNewLine]", "}"}], 
       ",", "\[IndentingNewLine]", 
       RowBox[{
       "Print", "[", 
        "\"\<The given conditions are not included in \[Omega]list or \
hlist.\>\"", "]"}]}], "\[IndentingNewLine]", "]"}], ";", 
     "\[IndentingNewLine]", 
     RowBox[{"{", 
      RowBox[{
       RowBox[{"10", "^", 
        RowBox[{
         RowBox[{"Log10", "[", "hlist", "]"}], "\[LeftDoubleBracket]", "hi", 
         "\[RightDoubleBracket]"}]}], ",", 
       RowBox[{"10", "^", 
        RowBox[{
         RowBox[{"Log10", "[", "\[Omega]list", "]"}], "\[LeftDoubleBracket]", 
         "\[Omega]i", "\[RightDoubleBracket]"}]}]}], "}"}]}]}], 
   "\[IndentingNewLine]", "]"}]}]], "Input",
 CellChangeTimes->{{3.893311156389434*^9, 3.8933111567013474`*^9}, {
   3.908227808127655*^9, 3.908227811332831*^9}, 3.9082305813207397`*^9, 
   3.908232133568501*^9, {3.908232189132224*^9, 3.908232196497484*^9}, 
   3.9082323110668707`*^9, 3.9082550939709167`*^9, 3.90831077187*^9, {
   3.908310806643014*^9, 3.908310862153407*^9}},
 CellLabel->"In[6]:=",ExpressionUUID->"ef1c7469-4c04-41e4-8d07-5180f7bacb19"]
}, Closed]],

Cell[CellGroupData[{

Cell[TextData[StyleBox["SetMaxMin",
 FontWeight->"Bold"]], "Subsection",
 CellChangeTimes->{{3.551737097830353*^9, 3.551737136440796*^9}, {
   3.551737265797515*^9, 3.5517372983993053`*^9}, {3.551737391537758*^9, 
   3.551737395787712*^9}, 3.579223560449744*^9, {3.5792237289859753`*^9, 
   3.5792237498105087`*^9}, {3.579825137891397*^9, 3.5798251555632267`*^9}, {
   3.579825569024938*^9, 3.579825575030909*^9}, {3.580441560743074*^9, 
   3.5804415630482397`*^9}, {3.656029418515318*^9, 3.6560294272714443`*^9}, {
   3.6566340476878357`*^9, 3.656634075254819*^9}, 3.671939406313691*^9, {
   3.6726156129187403`*^9, 3.672615616776533*^9}, {3.7039973157642937`*^9, 
   3.703997316326473*^9}, {3.7477739269249496`*^9, 3.747773933155973*^9}, 
   3.747773976533513*^9, {3.796601794322344*^9, 3.796601798185314*^9}, {
   3.797040906506734*^9, 3.7970409112245703`*^9}, {3.797041315467291*^9, 
   3.797041317845718*^9}, {3.797042343353114*^9, 3.79704237205273*^9}, {
   3.7970426678474073`*^9, 3.797042681840077*^9}, {3.7970460198226833`*^9, 
   3.79704603259582*^9}, {3.797046805523264*^9, 3.797046814367687*^9}, 
   3.797047342909074*^9, 3.797047397417321*^9, 3.797048108300066*^9, {
   3.79705200673114*^9, 3.797052007585945*^9}, {3.797059371286071*^9, 
   3.797059373792295*^9}, {3.79705950491376*^9, 3.7970595302651453`*^9}, {
   3.797061936476112*^9, 3.797061940070005*^9}, {3.7970621741459846`*^9, 
   3.797062183937989*^9}, 3.797062230005437*^9, {3.797110009016491*^9, 
   3.797110023029608*^9}, 3.797110174444861*^9, {3.797133039701847*^9, 
   3.797133068618548*^9}, {3.7971331208726273`*^9, 3.797133125510891*^9}, {
   3.797135295415852*^9, 3.797135327811446*^9}, {3.809996903691578*^9, 
   3.8099969127376137`*^9}, {3.8102609846810303`*^9, 3.810261004873917*^9}, {
   3.8209161453101387`*^9, 3.820916152338657*^9}, {3.8613036730249*^9, 
   3.8613036767906933`*^9}, {3.908227396828341*^9, 3.908227475363532*^9}, {
   3.908227641381488*^9, 3.9082276438608913`*^9}, 3.908230000815112*^9, {
   3.908232042685368*^9, 3.908232044762779*^9}, 3.908232153779593*^9, 
   3.908232263186656*^9, 3.9082550556389627`*^9, 3.908308602501059*^9, 
   3.91660831109096*^9},ExpressionUUID->"aa6a09a5-e420-4c67-8727-\
70a0169690a6"],

Cell[TextData[{
 StyleBox["SetMaxMin[",
  FontWeight->"Bold"],
 StyleBox["x",
  FontWeight->"Bold",
  FontSlant->"Italic"],
 StyleBox["_, ",
  FontWeight->"Bold"],
 StyleBox["min",
  FontWeight->"Bold",
  FontSlant->"Italic"],
 StyleBox["_, ",
  FontWeight->"Bold"],
 StyleBox["max",
  FontWeight->"Bold",
  FontSlant->"Italic"],
 StyleBox["_]",
  FontWeight->"Bold"],
 "\n This function evaluates the numeric value ",
 StyleBox["x",
  FontSlant->"Italic"],
 " and returns a value based on the following conditions:\n  - Returns ",
 StyleBox["min",
  FontSlant->"Italic"],
 " if ",
 StyleBox["x",
  FontSlant->"Italic"],
 " is less than ",
 StyleBox["min",
  FontSlant->"Italic"],
 ".\n  - Returns ",
 StyleBox["max",
  FontSlant->"Italic"],
 " if ",
 StyleBox["x",
  FontSlant->"Italic"],
 " is greater than ",
 StyleBox["max",
  FontSlant->"Italic"],
 ".\n  - Returns ",
 StyleBox["x",
  FontSlant->"Italic"],
 " otherwise."
}], "Text",
 CellChangeTimes->{{3.891887707159637*^9, 3.891887733820169*^9}, {
  3.908308595588359*^9, 3.908308707455723*^9}, {3.9166083297033997`*^9, 
  3.916608460502859*^9}, {3.923003313997756*^9, 
  3.923003351892592*^9}},ExpressionUUID->"ec7f5206-ea02-428e-84bd-\
c3b3fea48271"],

Cell[BoxData[
 RowBox[{
  RowBox[{"SetMaxMin", "[", 
   RowBox[{"x_", ",", "min_", ",", "max_"}], "]"}], ":=", 
  RowBox[{"Module", "[", 
   RowBox[{
    RowBox[{"{", "tmp", "}"}], ",", "\[IndentingNewLine]", 
    RowBox[{
     RowBox[{"tmp", "=", "x"}], ";", "\[IndentingNewLine]", 
     RowBox[{"If", "[", 
      RowBox[{
       RowBox[{"tmp", "<", "min"}], ",", 
       RowBox[{"tmp", "=", "0"}]}], "]"}], ";", "\[IndentingNewLine]", 
     RowBox[{"If", "[", 
      RowBox[{
       RowBox[{"tmp", ">", "max"}], ",", 
       RowBox[{"tmp", "=", "max"}]}], "]"}], ";", "\[IndentingNewLine]", 
     "tmp"}]}], "\[IndentingNewLine]", "]"}]}]], "Input",
 CellChangeTimes->{{3.893311156389434*^9, 3.8933111567013474`*^9}, {
   3.908227808127655*^9, 3.908227811332831*^9}, 3.9082305813207397`*^9, 
   3.908232133568501*^9, {3.908232189132224*^9, 3.908232196497484*^9}, 
   3.9082323110668707`*^9, 3.9082550939709167`*^9, 3.9083085885885897`*^9, {
   3.908308712304681*^9, 3.908308761254478*^9}, 3.908313069346505*^9, {
   3.916608474532023*^9, 3.916608477393887*^9}},
 CellLabel->"In[7]:=",ExpressionUUID->"05e6ab42-fffb-4f6f-afa8-10c43b3c2c06"]
}, Closed]],

Cell[CellGroupData[{

Cell[TextData[StyleBox["Simulation",
 FontWeight->"Bold"]], "Subsection",
 CellChangeTimes->{{3.551737097830353*^9, 3.551737136440796*^9}, {
   3.551737265797515*^9, 3.5517372983993053`*^9}, {3.551737391537758*^9, 
   3.551737395787712*^9}, 3.579223560449744*^9, {3.5792237289859753`*^9, 
   3.5792237498105087`*^9}, {3.579825137891397*^9, 3.5798251555632267`*^9}, {
   3.579825569024938*^9, 3.579825575030909*^9}, {3.580441560743074*^9, 
   3.5804415630482397`*^9}, {3.656029418515318*^9, 3.6560294272714443`*^9}, {
   3.6566340476878357`*^9, 3.656634075254819*^9}, 3.671939406313691*^9, {
   3.6726156129187403`*^9, 3.672615616776533*^9}, {3.7039973157642937`*^9, 
   3.703997316326473*^9}, {3.7477739269249496`*^9, 3.747773933155973*^9}, 
   3.747773976533513*^9, {3.796601794322344*^9, 3.796601798185314*^9}, {
   3.797040906506734*^9, 3.7970409112245703`*^9}, {3.797041315467291*^9, 
   3.797041317845718*^9}, {3.797042343353114*^9, 3.79704237205273*^9}, {
   3.7970426678474073`*^9, 3.797042681840077*^9}, {3.7970460198226833`*^9, 
   3.79704603259582*^9}, {3.797046805523264*^9, 3.797046814367687*^9}, 
   3.797047342909074*^9, 3.797047397417321*^9, 3.797048108300066*^9, {
   3.79705200673114*^9, 3.797052007585945*^9}, {3.797059371286071*^9, 
   3.797059373792295*^9}, {3.79705950491376*^9, 3.7970595302651453`*^9}, {
   3.797061936476112*^9, 3.797061940070005*^9}, {3.7970621741459846`*^9, 
   3.797062183937989*^9}, 3.797062230005437*^9, {3.797110009016491*^9, 
   3.797110023029608*^9}, 3.797110174444861*^9, {3.797133039701847*^9, 
   3.797133068618548*^9}, {3.7971331208726273`*^9, 3.797133125510891*^9}, {
   3.797135295415852*^9, 3.797135327811446*^9}, {3.809996903691578*^9, 
   3.8099969127376137`*^9}, {3.8102609846810303`*^9, 3.810261004873917*^9}, {
   3.8209161453101387`*^9, 3.820916152338657*^9}, {3.8613036730249*^9, 
   3.8613036767906933`*^9}, {3.908227396828341*^9, 3.908227475363532*^9}, {
   3.908227641381488*^9, 3.9082276438608913`*^9}, 3.908230000815112*^9, {
   3.908232042685368*^9, 3.908232044762779*^9}, 3.908232153779593*^9, 
   3.908232263186656*^9, 3.9082550556389627`*^9, 
   3.908308602501059*^9},ExpressionUUID->"1f53a325-4279-4291-84e5-\
b8c124a73c84"],

Cell[TextData[{
 StyleBox["Simulation[h_,\[Omega]_,foldername_]",
  FontWeight->"Bold"],
 "\n  This function performs numerical differentiation using the ",
 StyleBox["NDSolve",
  FontSlant->"Italic"],
 " function with a set of differential equations prepared by ",
 StyleBox["MakeModel",
  FontSlant->"Italic"],
 "[]. It simulates the system dynamics under given hydrogen concentration ",
 StyleBox["h",
  FontWeight->"Bold",
  FontSlant->"Italic"],
 " and oxygen concentration ",
 StyleBox["\[Omega]",
  FontWeight->"Bold",
  FontSlant->"Italic"],
 ".\n\nParameters:\n",
 StyleBox["h",
  FontWeight->"Bold",
  FontSlant->"Italic"],
 ": The hydrogen ion concentration for the simulation.\n",
 StyleBox["\[Omega]",
  FontWeight->"Bold"],
 ": The oxygen concentration for the simulation.\n",
 StyleBox["foldername",
  FontWeight->"Bold",
  FontSlant->"Italic"],
 ": The directory where error files will be saved if an error occurs.\n\n\
Process and Error Handling:\n1. The function uses ",
 StyleBox["NDSolve",
  FontSlant->"Italic"],
 " to solve the equations specified by ",
 StyleBox["MakeMode",
  FontSlant->"Italic"],
 "l[], replacing H[t] and O2[t] with the provided ",
 StyleBox["h",
  FontWeight->"Bold",
  FontSlant->"Italic"],
 " and ",
 StyleBox["\[Omega]",
  FontWeight->"Bold",
  FontSlant->"Italic"],
 " respectively.\n2. It sets the integration limits from t = 0 to t = tmax, \
and adjusts the MaxSteps, AccuracyGoal, and PrecisionGoal to ensure the \
accuracy and precision of the solution.\n3. In case of errors during the \
simulation (e.g., convergence failures or other numerical issues), the \
function handles these by exporting an empty CSV file to the ",
 StyleBox["err",
  FontSlant->"Italic"],
 " directory under ",
 StyleBox["foldername",
  FontSlant->"Italic"],
 ". This file is named using the logarithm base 10 values of ",
 StyleBox["\[Omega]",
  FontWeight->"Bold",
  FontSlant->"Italic"],
 " and ",
 StyleBox["h",
  FontWeight->"Bold",
  FontSlant->"Italic"],
 " to reflect the conditions under which the error occurred: \
\[OpenCurlyDoubleQuote]O2_XX_H_YY.csv\[CloseCurlyDoubleQuote].\n4. Returns \
the result of the ",
 StyleBox["NDSolve",
  FontSlant->"Italic"],
 " execution, which contains the solution to the differential equations over \
the specified time interval."
}], "Text",
 CellChangeTimes->{{3.891887707159637*^9, 3.891887733820169*^9}, {
  3.908308595588359*^9, 3.908308707455723*^9}, {3.92300357757129*^9, 
  3.923003888325721*^9}},ExpressionUUID->"43767bd4-934a-4e14-ab89-\
098d14cbd001"],

Cell[BoxData[
 RowBox[{
  RowBox[{"Simulation", "[", 
   RowBox[{"h_", ",", "\[Omega]_", ",", "foldername_"}], "]"}], ":=", 
  RowBox[{"Module", "[", 
   RowBox[{
    RowBox[{"{", "}"}], ",", "\[IndentingNewLine]", 
    RowBox[{
     RowBox[{"Check", "[", "\[IndentingNewLine]", 
      RowBox[{
       RowBox[{"res", "=", 
        RowBox[{"NDSolve", "[", "\[IndentingNewLine]", 
         RowBox[{
          RowBox[{"Flatten", "[", 
           RowBox[{"{", 
            RowBox[{
             RowBox[{"eqs", "/.", 
              RowBox[{"{", 
               RowBox[{
                RowBox[{
                 RowBox[{"H", "[", "t", "]"}], "\[Rule]", "h"}], ",", 
                RowBox[{
                 RowBox[{"O2", "[", "t", "]"}], "\[Rule]", "\[Omega]"}]}], 
               "}"}]}], ",", "init"}], 
            RowBox[{"(*", 
             RowBox[{",", "cond"}], "*)"}], "}"}], "]"}], ",", 
          "\[IndentingNewLine]", 
          RowBox[{"Varvec", "\[LeftDoubleBracket]", 
           RowBox[{"2", ";;", "12"}], "\[RightDoubleBracket]"}], ",", 
          "\[IndentingNewLine]", 
          RowBox[{"{", 
           RowBox[{"t", ",", "0", ",", "tmax"}], "}"}], ",", 
          RowBox[{"MaxSteps", "\[Rule]", "Infinity"}], ",", 
          RowBox[{"AccuracyGoal", "\[Rule]", "20"}], ",", 
          RowBox[{"PrecisionGoal", "\[Rule]", "12"}]}], "\[IndentingNewLine]",
          "]"}]}], ",", "\[IndentingNewLine]", 
       RowBox[{"{", "\[IndentingNewLine]", 
        RowBox[{
         RowBox[{"Export", "[", 
          RowBox[{
           RowBox[{"foldername", "<>", "\"\</err/O2_\>\"", "<>", 
            RowBox[{"ToString", "[", 
             RowBox[{"Log10", "[", "\[Omega]", "]"}], "]"}], "<>", 
            "\"\<_H_\>\"", "<>", 
            RowBox[{"ToString", "[", 
             RowBox[{"Log10", "[", "h", "]"}], "]"}], "<>", "\"\<.csv\>\""}], 
           ",", 
           RowBox[{"{", "}"}]}], "]"}], ";"}], "\[IndentingNewLine]", "}"}]}],
       "\[IndentingNewLine]", "]"}], ";", "\[IndentingNewLine]", "res"}]}], 
   "\[IndentingNewLine]", "]"}]}]], "Input",
 CellChangeTimes->{{3.893311156389434*^9, 3.8933111567013474`*^9}, {
   3.908227808127655*^9, 3.908227811332831*^9}, 3.9082305813207397`*^9, 
   3.908232133568501*^9, {3.908232189132224*^9, 3.908232196497484*^9}, 
   3.9082323110668707`*^9, 3.9082550939709167`*^9, 3.9083085885885897`*^9, {
   3.908308712304681*^9, 3.908308761254478*^9}, 3.908313069346505*^9, 
   3.916609408685227*^9},
 CellLabel->"In[8]:=",ExpressionUUID->"7cf569a4-edab-449e-bc40-e100bf0d0481"]
}, Closed]],

Cell[CellGroupData[{

Cell[TextData[StyleBox["SimulationExport",
 FontWeight->"Bold"]], "Subsection",
 CellChangeTimes->{{3.551737097830353*^9, 3.551737136440796*^9}, {
   3.551737265797515*^9, 3.5517372983993053`*^9}, {3.551737391537758*^9, 
   3.551737395787712*^9}, 3.579223560449744*^9, {3.5792237289859753`*^9, 
   3.5792237498105087`*^9}, {3.579825137891397*^9, 3.5798251555632267`*^9}, {
   3.579825569024938*^9, 3.579825575030909*^9}, {3.580441560743074*^9, 
   3.5804415630482397`*^9}, {3.656029418515318*^9, 3.6560294272714443`*^9}, {
   3.6566340476878357`*^9, 3.656634075254819*^9}, 3.671939406313691*^9, {
   3.6726156129187403`*^9, 3.672615616776533*^9}, {3.7039973157642937`*^9, 
   3.703997316326473*^9}, {3.7477739269249496`*^9, 3.747773933155973*^9}, 
   3.747773976533513*^9, {3.796601794322344*^9, 3.796601798185314*^9}, {
   3.797040906506734*^9, 3.7970409112245703`*^9}, {3.797041315467291*^9, 
   3.797041317845718*^9}, {3.797042343353114*^9, 3.79704237205273*^9}, {
   3.7970426678474073`*^9, 3.797042681840077*^9}, {3.7970460198226833`*^9, 
   3.79704603259582*^9}, {3.797046805523264*^9, 3.797046814367687*^9}, 
   3.797047342909074*^9, 3.797047397417321*^9, 3.797048108300066*^9, {
   3.79705200673114*^9, 3.797052007585945*^9}, {3.797059371286071*^9, 
   3.797059373792295*^9}, {3.79705950491376*^9, 3.7970595302651453`*^9}, {
   3.797061936476112*^9, 3.797061940070005*^9}, {3.7970621741459846`*^9, 
   3.797062183937989*^9}, 3.797062230005437*^9, {3.797110009016491*^9, 
   3.797110023029608*^9}, 3.797110174444861*^9, {3.797133039701847*^9, 
   3.797133068618548*^9}, {3.7971331208726273`*^9, 3.797133125510891*^9}, {
   3.797135295415852*^9, 3.797135327811446*^9}, {3.809996903691578*^9, 
   3.8099969127376137`*^9}, {3.8102609846810303`*^9, 3.810261004873917*^9}, {
   3.8209161453101387`*^9, 3.820916152338657*^9}, {3.8613036730249*^9, 
   3.8613036767906933`*^9}, {3.908227396828341*^9, 3.908227475363532*^9}, {
   3.908227641381488*^9, 3.9082276438608913`*^9}, 3.908230000815112*^9, {
   3.908232042685368*^9, 3.908232044762779*^9}, 3.908232153779593*^9, 
   3.908232263186656*^9, 3.9082550556389627`*^9, 3.908308602501059*^9, {
   3.908308799164472*^9, 
   3.908308800075774*^9}},ExpressionUUID->"1f910410-12b2-4004-8297-\
63750a24b8a4"],

Cell[TextData[{
 StyleBox["SimulationExport[h_,\[Omega]_,foldername_]",
  FontWeight->"Bold"],
 "\n",
 StyleBox["SimulationExport[h_,\[Omega]_,foldername_, timelimit_]",
  FontWeight->"Bold"],
 "\n  This function performs a simulation and exports the results as a CSV \
file named \[OpenCurlyDoubleQuote]O2_XX_H_YY.csv\[CloseCurlyDoubleQuote] in \
the specified ",
 StyleBox["foldername",
  FontWeight->"Bold",
  FontSlant->"Italic"],
 ". The filename reflects the conditions under which the simulation was run, \
using the logarithmic base 10 values of ",
 StyleBox["\[Omega]",
  FontWeight->"Bold"],
 " and ",
 StyleBox["h",
  FontWeight->"Bold",
  FontSlant->"Italic"],
 ". SimulationExport[h_, \[Omega]_, foldername_, timelimit_] adds a \
constraint to the operation, ensuring that the simulation and export process \
completes within a specified ",
 StyleBox["timelimit",
  FontSlant->"Italic"],
 ". If the operation exceeds this limit, it terminates without producing a \
result.\n\nParameters:\n",
 StyleBox["h",
  FontWeight->"Bold",
  FontSlant->"Italic"],
 ": Hydrogen ion concentration.\n",
 StyleBox["\[Omega]",
  FontWeight->"Bold"],
 ": Oxygen concentration.\n",
 StyleBox["foldername",
  FontWeight->"Bold",
  FontSlant->"Italic"],
 ": The directory where the output CSV file will be saved.\n",
 StyleBox["timelimit",
  FontWeight->"Bold",
  FontSlant->"Italic"],
 " (optional): Maximum allowed time for the simulation and export process to \
complete.\n\nImplementation Details:\n1. Compute Solution: Calls \
Simulation[h_, \[Omega]_, foldername_] to obtain the solution (",
 StyleBox["sol",
  FontSlant->"Italic"],
 ") for the system dynamics.\n2. Data Tabulation: Constructs a table (",
 StyleBox["tb",
  FontSlant->"Italic"],
 ") from the solution. It samples the solution at evenly spaced time \
intervals from t = 0 to t = tmax, extracting the values of all relevant \
variables at these points.\n3. Header Insertion: Inserts a header row at the \
beginning of the table, labeling the time column and each variable column \
appropriately.\n4. Export Data: Saves the table to a CSV file in the \
designated folder, naming the file to reflect the specific conditions of \
oxygen and hydrogen ion concentrations."
}], "Text",
 CellChangeTimes->{{3.891887707159637*^9, 3.891887733820169*^9}, {
  3.908308595588359*^9, 3.908308707455723*^9}, {3.908308813769496*^9, 
  3.908308869965447*^9}, {3.9230039693547287`*^9, 
  3.923004217274371*^9}},ExpressionUUID->"006b5629-8991-4dd5-83b1-\
02e76ecbb6b7"],

Cell[BoxData[
 RowBox[{
  RowBox[{"SimulationExport", "[", 
   RowBox[{"h_", ",", "\[Omega]_", ",", "foldername_"}], "]"}], ":=", 
  RowBox[{"Module", "[", 
   RowBox[{
    RowBox[{"{", 
     RowBox[{"sol", ",", "tb"}], "}"}], ",", "\[IndentingNewLine]", 
    RowBox[{
     RowBox[{"sol", "=", 
      RowBox[{"Simulation", "[", 
       RowBox[{"h", ",", "\[Omega]", ",", "foldername"}], "]"}]}], ";", 
     "\[IndentingNewLine]", 
     RowBox[{"tb", "=", 
      RowBox[{"Table", "[", "\[IndentingNewLine]", 
       RowBox[{
        RowBox[{"Flatten", "[", 
         RowBox[{"{", 
          RowBox[{"t", ",", 
           RowBox[{
            RowBox[{"Table", "[", 
             RowBox[{
              RowBox[{"ToExpression", "[", 
               RowBox[{
                RowBox[{"ToString", "[", 
                 RowBox[{
                 "Varvec", "\[LeftDoubleBracket]", "i", 
                  "\[RightDoubleBracket]"}], "]"}], "<>", "\"\<[t]\>\""}], 
               "]"}], ",", 
              RowBox[{"{", 
               RowBox[{"i", ",", "2", ",", "12"}], "}"}]}], "]"}], "/.", 
            RowBox[{
            "sol", "\[LeftDoubleBracket]", "1", "\[RightDoubleBracket]"}]}]}],
           "}"}], "]"}], ",", "\[IndentingNewLine]", 
        RowBox[{"{", 
         RowBox[{"t", ",", "0", ",", "tmax", ",", 
          RowBox[{"tmax", "/", "1000"}]}], "}"}]}], "\[IndentingNewLine]", 
       "]"}]}], ";", "\[IndentingNewLine]", 
     RowBox[{"tb", "=", 
      RowBox[{"Insert", "[", 
       RowBox[{"tb", ",", 
        RowBox[{"Flatten", "[", 
         RowBox[{"{", 
          RowBox[{"\"\<time\>\"", ",", 
           RowBox[{"strVarvec", "\[LeftDoubleBracket]", 
            RowBox[{"2", ";;", "12"}], "\[RightDoubleBracket]"}]}], "}"}], 
         "]"}], ",", "1"}], "]"}]}], ";", "\[IndentingNewLine]", 
     RowBox[{"Export", "[", 
      RowBox[{
       RowBox[{"foldername", "<>", "\"\</O2_\>\"", "<>", 
        RowBox[{"ToString", "[", 
         RowBox[{"Log10", "[", "\[Omega]", "]"}], "]"}], "<>", "\"\<_H_\>\"", 
        "<>", 
        RowBox[{"ToString", "[", 
         RowBox[{"Log10", "[", "h", "]"}], "]"}], "<>", "\"\<.csv\>\""}], ",",
        "tb"}], "]"}], ";"}]}], "\[IndentingNewLine]", "]"}]}]], "Input",
 CellChangeTimes->{{3.893311156389434*^9, 3.8933111567013474`*^9}, {
   3.908227808127655*^9, 3.908227811332831*^9}, 3.9082305813207397`*^9, 
   3.908232133568501*^9, {3.908232189132224*^9, 3.908232196497484*^9}, 
   3.9082323110668707`*^9, 3.9082550939709167`*^9, 3.9083085885885897`*^9, {
   3.908308712304681*^9, 3.908308761254478*^9}, 3.908308809506343*^9},
 CellLabel->"In[9]:=",ExpressionUUID->"bd7e288c-b5ef-45a7-89f4-cb136bebddf2"],

Cell[BoxData[
 RowBox[{
  RowBox[{"SimulationExport", "[", 
   RowBox[{"h_", ",", "\[Omega]_", ",", "foldername_", ",", "timelimit_"}], 
   "]"}], ":=", 
  RowBox[{"Module", "[", 
   RowBox[{
    RowBox[{"{", 
     RowBox[{"sol", ",", "tb"}], "}"}], ",", "\[IndentingNewLine]", 
    RowBox[{"TimeConstrained", "[", "\[IndentingNewLine]", 
     RowBox[{
      RowBox[{"{", "\[IndentingNewLine]", 
       RowBox[{
        RowBox[{"sol", "=", 
         RowBox[{"Simulation", "[", 
          RowBox[{"h", ",", "\[Omega]", ",", "foldername"}], "]"}]}], ";", 
        "\[IndentingNewLine]", 
        RowBox[{"tb", "=", 
         RowBox[{"Table", "[", "\[IndentingNewLine]", 
          RowBox[{
           RowBox[{"Flatten", "[", 
            RowBox[{"{", 
             RowBox[{"t", ",", 
              RowBox[{
               RowBox[{"Table", "[", 
                RowBox[{
                 RowBox[{"ToExpression", "[", 
                  RowBox[{
                   RowBox[{"ToString", "[", 
                    RowBox[{
                    "Varvec", "\[LeftDoubleBracket]", "i", 
                    "\[RightDoubleBracket]"}], "]"}], "<>", "\"\<[t]\>\""}], 
                  "]"}], ",", 
                 RowBox[{"{", 
                  RowBox[{"i", ",", "2", ",", "12"}], "}"}]}], "]"}], "/.", 
               RowBox[{
               "sol", "\[LeftDoubleBracket]", "1", 
                "\[RightDoubleBracket]"}]}]}], "}"}], "]"}], ",", 
           "\[IndentingNewLine]", 
           RowBox[{"{", 
            RowBox[{"t", ",", "0", ",", "tmax", ",", 
             RowBox[{"tmax", "/", "1000"}]}], "}"}]}], "\[IndentingNewLine]", 
          "]"}]}], ";", "\[IndentingNewLine]", 
        RowBox[{"tb", "=", 
         RowBox[{"Insert", "[", 
          RowBox[{"tb", ",", 
           RowBox[{"Flatten", "[", 
            RowBox[{"{", 
             RowBox[{"\"\<time\>\"", ",", 
              RowBox[{"strVarvec", "\[LeftDoubleBracket]", 
               RowBox[{"2", ";;", "12"}], "\[RightDoubleBracket]"}]}], "}"}], 
            "]"}], ",", "1"}], "]"}]}], ";", "\[IndentingNewLine]", 
        RowBox[{"Export", "[", 
         RowBox[{
          RowBox[{"foldername", "<>", "\"\</O2_\>\"", "<>", 
           RowBox[{"ToString", "[", 
            RowBox[{"Log10", "[", "\[Omega]", "]"}], "]"}], "<>", 
           "\"\<_H_\>\"", "<>", 
           RowBox[{"ToString", "[", 
            RowBox[{"Log10", "[", "h", "]"}], "]"}], "<>", "\"\<.csv\>\""}], 
          ",", "tb"}], "]"}]}], "\[IndentingNewLine]", "}"}], ",", 
      "\[IndentingNewLine]", "timelimit"}], "\[IndentingNewLine]", "]"}]}], 
   "\[IndentingNewLine]", "]"}]}]], "Input",
 CellChangeTimes->{{3.908311641807823*^9, 3.908311669590828*^9}, 
   3.916609458469391*^9},
 CellLabel->"In[10]:=",ExpressionUUID->"dd8a9181-d0e0-4951-b3bf-115592c1138b"]
}, Closed]],

Cell[CellGroupData[{

Cell[TextData[StyleBox["TransformVars",
 FontWeight->"Bold"]], "Subsection",
 CellChangeTimes->{{3.551737097830353*^9, 3.551737136440796*^9}, {
   3.551737265797515*^9, 3.5517372983993053`*^9}, {3.551737391537758*^9, 
   3.551737395787712*^9}, 3.579223560449744*^9, {3.5792237289859753`*^9, 
   3.5792237498105087`*^9}, {3.579825137891397*^9, 3.5798251555632267`*^9}, {
   3.579825569024938*^9, 3.579825575030909*^9}, {3.580441560743074*^9, 
   3.5804415630482397`*^9}, {3.656029418515318*^9, 3.6560294272714443`*^9}, {
   3.6566340476878357`*^9, 3.656634075254819*^9}, 3.671939406313691*^9, {
   3.6726156129187403`*^9, 3.672615616776533*^9}, {3.7039973157642937`*^9, 
   3.703997316326473*^9}, {3.7477739269249496`*^9, 3.747773933155973*^9}, 
   3.747773976533513*^9, {3.796601794322344*^9, 3.796601798185314*^9}, {
   3.797040906506734*^9, 3.7970409112245703`*^9}, {3.797041315467291*^9, 
   3.797041317845718*^9}, {3.797042343353114*^9, 3.79704237205273*^9}, {
   3.7970426678474073`*^9, 3.797042681840077*^9}, {3.7970460198226833`*^9, 
   3.79704603259582*^9}, {3.797046805523264*^9, 3.797046814367687*^9}, 
   3.797047342909074*^9, 3.797047397417321*^9, 3.797048108300066*^9, {
   3.79705200673114*^9, 3.797052007585945*^9}, {3.797059371286071*^9, 
   3.797059373792295*^9}, {3.79705950491376*^9, 3.7970595302651453`*^9}, {
   3.797061936476112*^9, 3.797061940070005*^9}, {3.7970621741459846`*^9, 
   3.797062183937989*^9}, 3.797062230005437*^9, {3.797110009016491*^9, 
   3.797110023029608*^9}, 3.797110174444861*^9, {3.797133039701847*^9, 
   3.797133068618548*^9}, {3.7971331208726273`*^9, 3.797133125510891*^9}, {
   3.797135295415852*^9, 3.797135327811446*^9}, {3.809996903691578*^9, 
   3.8099969127376137`*^9}, {3.8102609846810303`*^9, 3.810261004873917*^9}, {
   3.8209161453101387`*^9, 3.820916152338657*^9}, {3.8613036730249*^9, 
   3.8613036767906933`*^9}, {3.908227396828341*^9, 3.908227475363532*^9}, {
   3.908227641381488*^9, 3.9082276438608913`*^9}, 3.908230000815112*^9, {
   3.908232042685368*^9, 3.908232044762779*^9}, 3.908232153779593*^9, 
   3.908232263186656*^9, 3.9082550556389627`*^9, 3.908255285284698*^9, 
   3.908255326955277*^9},ExpressionUUID->"2fc79461-721c-46d2-a0e7-\
1dbd2e0d3baf"],

Cell[TextData[{
 StyleBox["TransformVars[varvec_]",
  FontWeight->"Bold"],
 "\nThis function is used to adapt variables for numerical differentiation \
when using the NDSolve function. It ensures that all variables in the \
differential equations remain non-negative throughout the simulation."
}], "Text",
 CellChangeTimes->{{3.891887707159637*^9, 3.891887733820169*^9}, 
   3.891887914415114*^9, {3.8918882078197412`*^9, 3.891888416771036*^9}, {
   3.9230042685754213`*^9, 
   3.923004273719769*^9}},ExpressionUUID->"ec3eb8cf-b14d-4f37-bb88-\
43505851e3b1"],

Cell[BoxData[
 RowBox[{
  RowBox[{"TransformVars", "[", "varvec_", "]"}], ":=", 
  RowBox[{"Table", "[", 
   RowBox[{
    RowBox[{
     RowBox[{"varvec", "\[LeftDoubleBracket]", "i", "\[RightDoubleBracket]"}],
      "\[Rule]", 
     RowBox[{"Max", "[", 
      RowBox[{
       RowBox[{"ToExpression", "[", 
        RowBox[{
         RowBox[{"ToString", "[", 
          RowBox[{
          "varvec", "\[LeftDoubleBracket]", "i", "\[RightDoubleBracket]"}], 
          "]"}], "<>", "\"\<[t]\>\""}], "]"}], ",", "0"}], "]"}]}], ",", 
    RowBox[{"{", 
     RowBox[{"i", ",", "1", ",", 
      RowBox[{"Length", "[", "varvec", "]"}]}], "}"}]}], "]"}]}]], "Input",
 CellLabel->"In[11]:=",ExpressionUUID->"ae9f11d2-ce90-4ee1-9258-4c31397c1acb"]
}, Open  ]]
},
WindowSize->{1047, 947},
WindowMargins->{{Automatic, 327}, {-136, Automatic}},
PrintingCopies->1,
PrintingPageRange->{1, Automatic},
ShowSelection->True,
TaggingRules->{
 "WelcomeScreenSettings" -> {"FEStarting" -> False}, "TryRealOnly" -> False},
Magnification:>1.5 Inherited,
FrontEndVersion->"12.1 for Mac OS X x86 (64-bit) \
(2020\:5e746\:670822\:65e5)",
StyleDefinitions->Notebook[{
   Cell[
    StyleData[StyleDefinitions -> "Default.nb"]], 
   Cell[
    CellGroupData[{
      Cell[
       StyleData["Subtitle"], CellMargins -> {{60, Inherited}, {20, 15}}, 
       CellGroupingRules -> {"TitleGrouping", 10}, PageBreakBelow -> False, 
       DefaultNewInlineCellStyle -> "None", 
       InputAutoReplacements -> {"TeX" -> StyleBox[
           RowBox[{"T", 
             AdjustmentBox[
             "E", BoxMargins -> {{-0.075, -0.085}, {0, 0}}, BoxBaselineShift -> 
              0.5], "X"}]], "LaTeX" -> StyleBox[
           RowBox[{"L", 
             StyleBox[
              AdjustmentBox[
              "A", BoxMargins -> {{-0.36, -0.1}, {0, 0}}, 
               BoxBaselineShift -> -0.2], FontSize -> Smaller], "T", 
             AdjustmentBox[
             "E", BoxMargins -> {{-0.075, -0.085}, {0, 0}}, BoxBaselineShift -> 
              0.5], "X"}]], "mma" -> "Mathematica", "Mma" -> "Mathematica", 
         "MMA" -> "Mathematica", "gridMathematica" -> FormBox[
           RowBox[{"grid", 
             AdjustmentBox[
              StyleBox["Mathematica", FontSlant -> "Italic"], 
              BoxMargins -> {{-0.175, 0}, {0, 0}}]}], TextForm], 
         "webMathematica" -> FormBox[
           RowBox[{"web", 
             AdjustmentBox[
              StyleBox["Mathematica", FontSlant -> "Italic"], 
              BoxMargins -> {{-0.175, 0}, {0, 0}}]}], TextForm], Inherited}, 
       LanguageCategory -> "NaturalLanguage", CounterIncrements -> "Subtitle",
        CounterAssignments -> {{"Section", 0}, {"Equation", 0}, {
         "Figure", 0}, {"Subsubtitle", 0}}, FontFamily -> "Helvetica", 
       FontSize -> 24], 
      Cell[
       StyleData["Subtitle", "Presentation"], LineSpacing -> {1, 0}, FontSize -> 
       30], 
      Cell[
       StyleData["Subtitle", "SlideShow"], FontSize -> 30], 
      Cell[
       StyleData["Subtitle", "Printout"], CellMargins -> {{2, 10}, {12, 8}}, 
       FontSize -> 18]}, {3}]], 
   Cell[
    CellGroupData[{
      Cell[
       StyleData["Subsubtitle"], CellMargins -> {{27, Inherited}, {8, 2}}, 
       CellGroupingRules -> {"TitleGrouping", 20}, PageBreakBelow -> False, 
       DefaultNewInlineCellStyle -> "None", 
       InputAutoReplacements -> {"TeX" -> StyleBox[
           RowBox[{"T", 
             AdjustmentBox[
             "E", BoxMargins -> {{-0.075, -0.085}, {0, 0}}, BoxBaselineShift -> 
              0.5], "X"}]], "LaTeX" -> StyleBox[
           RowBox[{"L", 
             StyleBox[
              AdjustmentBox[
              "A", BoxMargins -> {{-0.36, -0.1}, {0, 0}}, 
               BoxBaselineShift -> -0.2], FontSize -> Smaller], "T", 
             AdjustmentBox[
             "E", BoxMargins -> {{-0.075, -0.085}, {0, 0}}, BoxBaselineShift -> 
              0.5], "X"}]], "mma" -> "Mathematica", "Mma" -> "Mathematica", 
         "MMA" -> "Mathematica", "gridMathematica" -> FormBox[
           RowBox[{"grid", 
             AdjustmentBox[
              StyleBox["Mathematica", FontSlant -> "Italic"], 
              BoxMargins -> {{-0.175, 0}, {0, 0}}]}], TextForm], 
         "webMathematica" -> FormBox[
           RowBox[{"web", 
             AdjustmentBox[
              StyleBox["Mathematica", FontSlant -> "Italic"], 
              BoxMargins -> {{-0.175, 0}, {0, 0}}]}], TextForm], Inherited}, 
       LanguageCategory -> "NaturalLanguage", CounterIncrements -> 
       "Subsubtitle", 
       CounterAssignments -> {{"Section", 0}, {"Equation", 0}, {"Figure", 0}},
        StyleMenuListing -> None, FontFamily -> "Helvetica", FontSize -> 16], 
      
      Cell[
       StyleData["Subsubtitle", "Presentation"], 
       CellMargins -> {{54, 10}, {20, 20}}, LineSpacing -> {1, 0}, FontSize -> 
       24], 
      Cell[
       StyleData["Subsubtitle", "SlideShow"], 
       CellMargins -> {{72, 25}, {30, 10}}], 
      Cell[
       StyleData["Subsubtitle", "Printout"], 
       CellMargins -> {{2, 10}, {12, 8}}, FontSize -> 14]}, Closed]], 
   Cell[
    CellGroupData[{
      Cell[
       StyleData["Section"], CellMargins -> {{27, Inherited}, {8, 34}}, 
       CellGroupingRules -> {"SectionGrouping", 30}, PageBreakBelow -> False, 
       CellFrameMargins -> 4, DefaultNewInlineCellStyle -> "None", 
       InputAutoReplacements -> {"TeX" -> StyleBox[
           RowBox[{"T", 
             AdjustmentBox[
             "E", BoxMargins -> {{-0.075, -0.085}, {0, 0}}, BoxBaselineShift -> 
              0.5], "X"}]], "LaTeX" -> StyleBox[
           RowBox[{"L", 
             StyleBox[
              AdjustmentBox[
              "A", BoxMargins -> {{-0.36, -0.1}, {0, 0}}, 
               BoxBaselineShift -> -0.2], FontSize -> Smaller], "T", 
             AdjustmentBox[
             "E", BoxMargins -> {{-0.075, -0.085}, {0, 0}}, BoxBaselineShift -> 
              0.5], "X"}]], "mma" -> "Mathematica", "Mma" -> "Mathematica", 
         "MMA" -> "Mathematica", "gridMathematica" -> FormBox[
           RowBox[{"grid", 
             AdjustmentBox[
              StyleBox["Mathematica", FontSlant -> "Italic"], 
              BoxMargins -> {{-0.175, 0}, {0, 0}}]}], TextForm], 
         "webMathematica" -> FormBox[
           RowBox[{"web", 
             AdjustmentBox[
              StyleBox["Mathematica", FontSlant -> "Italic"], 
              BoxMargins -> {{-0.175, 0}, {0, 0}}]}], TextForm], Inherited}, 
       LineSpacing -> {1, 2}, LanguageCategory -> "NaturalLanguage", 
       CounterIncrements -> "Section", 
       CounterAssignments -> {{"Subsection", 0}, {"Subsubsection", 0}}, 
       FontFamily -> "Helvetica", FontSize -> 36, FontWeight -> "Bold", 
       FontSlant -> "Plain", FontColor -> GrayLevel[1], Background -> 
       GrayLevel[0]], 
      Cell[
       StyleData["Section", "Presentation"], CellFrame -> {{0, 0}, {0, 2}}, 
       ShowGroupOpener -> True, CellMargins -> {{72, 50}, {11, 30}}, 
       CellFrameColor -> RGBColor[1, 0.796078, 0.501961], FontSize -> 30], 
      Cell[
       StyleData["Section", "SlideShow"], CellMargins -> {{71, 50}, {11, 35}},
        FontSize -> 30], 
      Cell[
       StyleData["Section", "Printout"], CellMargins -> {{2, 0}, {7, 22}}, 
       FontSize -> 14]}, Closed]], 
   Cell[
    CellGroupData[{
      Cell[
       StyleData["Subsection"], CellDingbat -> None, ShowGroupOpener -> True, 
       CellMargins -> {{60, Inherited}, {8, 12}}, 
       CellGroupingRules -> {"SectionGrouping", 40}, PageBreakBelow -> False, 
       DefaultNewInlineCellStyle -> "None", 
       InputAutoReplacements -> {"TeX" -> StyleBox[
           RowBox[{"T", 
             AdjustmentBox[
             "E", BoxMargins -> {{-0.075, -0.085}, {0, 0}}, BoxBaselineShift -> 
              0.5], "X"}]], "LaTeX" -> StyleBox[
           RowBox[{"L", 
             StyleBox[
              AdjustmentBox[
              "A", BoxMargins -> {{-0.36, -0.1}, {0, 0}}, 
               BoxBaselineShift -> -0.2], FontSize -> Smaller], "T", 
             AdjustmentBox[
             "E", BoxMargins -> {{-0.075, -0.085}, {0, 0}}, BoxBaselineShift -> 
              0.5], "X"}]], "mma" -> "Mathematica", "Mma" -> "Mathematica", 
         "MMA" -> "Mathematica", "gridMathematica" -> FormBox[
           RowBox[{"grid", 
             AdjustmentBox[
              StyleBox["Mathematica", FontSlant -> "Italic"], 
              BoxMargins -> {{-0.175, 0}, {0, 0}}]}], TextForm], 
         "webMathematica" -> FormBox[
           RowBox[{"web", 
             AdjustmentBox[
              StyleBox["Mathematica", FontSlant -> "Italic"], 
              BoxMargins -> {{-0.175, 0}, {0, 0}}]}], TextForm], Inherited}, 
       LanguageCategory -> "NaturalLanguage", CounterIncrements -> 
       "Subsection", CounterAssignments -> {{"Subsubsection", 0}}, FontFamily -> 
       "Helvetica", FontSize -> 18, FontWeight -> "Bold", FontColor -> 
       GrayLevel[0], Background -> RGBColor[0.87, 0.94, 1]], 
      Cell[
       StyleData["Subsection", "Presentation"], 
       CellMargins -> {{72, 50}, {6, 15}}, LineSpacing -> {1, 0}, FontSize -> 
       24, FontWeight -> "Plain"], 
      Cell[
       StyleData["Subsection", "SlideShow"], 
       CellMargins -> {{99, 50}, {8, 12}}, LineSpacing -> {1, 0}, FontSize -> 
       24, FontWeight -> "Plain"], 
      Cell[
       StyleData["Subsection", "Printout"], CellMargins -> {{21, 0}, {8, 22}},
        FontSize -> 12]}, Closed]], 
   Cell[
    CellGroupData[{
      Cell[
       StyleData["Subsubsection"], CellMargins -> {{60, Inherited}, {2, 12}}, 
       CellGroupingRules -> {"SectionGrouping", 50}, PageBreakBelow -> False, 
       DefaultNewInlineCellStyle -> "None", 
       InputAutoReplacements -> {"TeX" -> StyleBox[
           RowBox[{"T", 
             AdjustmentBox[
             "E", BoxMargins -> {{-0.075, -0.085}, {0, 0}}, BoxBaselineShift -> 
              0.5], "X"}]], "LaTeX" -> StyleBox[
           RowBox[{"L", 
             StyleBox[
              AdjustmentBox[
              "A", BoxMargins -> {{-0.36, -0.1}, {0, 0}}, 
               BoxBaselineShift -> -0.2], FontSize -> Smaller], "T", 
             AdjustmentBox[
             "E", BoxMargins -> {{-0.075, -0.085}, {0, 0}}, BoxBaselineShift -> 
              0.5], "X"}]], "mma" -> "Mathematica", "Mma" -> "Mathematica", 
         "MMA" -> "Mathematica", "gridMathematica" -> FormBox[
           RowBox[{"grid", 
             AdjustmentBox[
              StyleBox["Mathematica", FontSlant -> "Italic"], 
              BoxMargins -> {{-0.175, 0}, {0, 0}}]}], TextForm], 
         "webMathematica" -> FormBox[
           RowBox[{"web", 
             AdjustmentBox[
              StyleBox["Mathematica", FontSlant -> "Italic"], 
              BoxMargins -> {{-0.175, 0}, {0, 0}}]}], TextForm], Inherited}, 
       LanguageCategory -> "NaturalLanguage", CounterIncrements -> 
       "Subsubsection", FontFamily -> "Helvetica", FontSize -> 16, FontWeight -> 
       "Bold", FontColor -> GrayLevel[0]], 
      Cell[
       StyleData["Subsubsection", "Presentation"], 
       CellMargins -> {{72, 50}, {6, 20}}, LineSpacing -> {1, 0}, FontSize -> 
       18], 
      Cell[
       StyleData["Subsubsection", "SlideShow"], 
       CellMargins -> {{99, 50}, {6, 20}}, FontSize -> 18], 
      Cell[
       StyleData["Subsubsection", "Printout"], 
       CellMargins -> {{2, 0}, {7, 14}}, FontSize -> 11]}, Closed]], 
   Cell[
    CellGroupData[{
      Cell[
       StyleData["Text"], CellMargins -> {{60, 10}, {7, 7}}, 
       InputAutoReplacements -> {"TeX" -> StyleBox[
           RowBox[{"T", 
             AdjustmentBox[
             "E", BoxMargins -> {{-0.075, -0.085}, {0, 0}}, BoxBaselineShift -> 
              0.5], "X"}]], "LaTeX" -> StyleBox[
           RowBox[{"L", 
             StyleBox[
              AdjustmentBox[
              "A", BoxMargins -> {{-0.36, -0.1}, {0, 0}}, 
               BoxBaselineShift -> -0.2], FontSize -> Smaller], "T", 
             AdjustmentBox[
             "E", BoxMargins -> {{-0.075, -0.085}, {0, 0}}, BoxBaselineShift -> 
              0.5], "X"}]], "mma" -> "Mathematica", "Mma" -> "Mathematica", 
         "MMA" -> "Mathematica", "gridMathematica" -> FormBox[
           RowBox[{"grid", 
             AdjustmentBox[
              StyleBox["Mathematica", FontSlant -> "Italic"], 
              BoxMargins -> {{-0.175, 0}, {0, 0}}]}], TextForm], 
         "webMathematica" -> FormBox[
           RowBox[{"web", 
             AdjustmentBox[
              StyleBox["Mathematica", FontSlant -> "Italic"], 
              BoxMargins -> {{-0.175, 0}, {0, 0}}]}], TextForm], Inherited}, 
       LineSpacing -> {1, 3}, CounterIncrements -> "Text", FontFamily -> 
       "Times", FontSize -> 16, FontWeight -> "Plain", FontSlant -> "Plain", 
       Background -> RGBColor[1., 1., 0.85]], 
      Cell[
       StyleData["Text", "Presentation"], CellMargins -> {{72, 50}, {10, 10}},
        LineSpacing -> {1, 5}, FontSize -> 17], 
      Cell[
       StyleData["Text", "SlideShow"], CellMargins -> {{100, 50}, {10, 10}}, 
       FontSize -> 17], 
      Cell[
       StyleData["Text", "Printout"], CellMargins -> {{2, 2}, {6, 6}}, 
       TextJustification -> 0.5, Hyphenation -> True, FontSize -> 10]}, 
     Closed]], 
   Cell[
    CellGroupData[{
      Cell[
       StyleData["SmallText"], CellMargins -> {{60, 10}, {6, 6}}, 
       DefaultNewInlineCellStyle -> "None", LineSpacing -> {1, 3}, 
       LanguageCategory -> "NaturalLanguage", CounterIncrements -> 
       "SmallText", FontFamily -> "Helvetica", FontSize -> 9], 
      Cell[
       StyleData["SmallText", "Presentation"], 
       CellMargins -> {{72, 50}, {8, 8}}, LineSpacing -> {1, 5}, FontSize -> 
       10], 
      Cell[
       StyleData["SmallText", "SlideShow"], 
       CellMargins -> {{100, 50}, {8, 8}}, LineSpacing -> {1, 5}, FontSize -> 
       10], 
      Cell[
       StyleData["SmallText", "Printout"], CellMargins -> {{2, 2}, {5, 5}}, 
       TextJustification -> 0.5, Hyphenation -> True, FontSize -> 7]}, 
     Closed]], 
   Cell[
    CellGroupData[{
      Cell[
       StyleData["Author"], CellMargins -> {{90, 27}, {2, 20}}, FontFamily -> 
       "Times", FontSize -> 24, FontSlant -> "Italic"], 
      Cell[
       StyleData["Author", "Presentation"], FontSize -> 32], 
      Cell[
       StyleData["Author", "SlideShow"], FontSize -> 32], 
      Cell[
       StyleData["Author", "Printout"], CellMargins -> {{100, 27}, {2, 20}}, 
       FontSize -> 14]}, Closed]], 
   Cell[
    CellGroupData[{
      Cell[
       StyleData["Affiliation"], CellMargins -> {{90, 27}, {30, 12}}, 
       FontFamily -> "Times", FontSize -> 24, FontSlant -> "Italic"], 
      Cell[
       StyleData["Affiliation", "Presentation"], FontSize -> 32], 
      Cell[
       StyleData["Affiliation", "SlideShow"], FontSize -> 32], 
      Cell[
       StyleData["Affiliation", "Printout"], 
       CellMargins -> {{100, 27}, {2, 12}}, FontSize -> 14]}, Closed]], 
   Cell[
    CellGroupData[{
      Cell[
       StyleData["ConferenceGraphicCell"], ShowCellBracket -> True, 
       CellMargins -> {{0, 0}, {0, 0}}, Evaluatable -> False, PageBreakBelow -> 
       False, ImageMargins -> {{0, 0}, {0, 0}}, 
       ImageRegion -> {{0, 1}, {0, 1}}, Magnification -> 1, Background -> 
       GrayLevel[1]], 
      Cell[
       StyleData["ConferenceGraphicCell", "Presentation"], ShowCellBracket -> 
       False], 
      Cell[
       StyleData["ConferenceGraphicCell", "SlideShow"], ShowCellBracket -> 
       False], 
      Cell[
       StyleData["ConferenceGraphicCell", "Printout"], FontSize -> 8, 
       Magnification -> 0.75]}, Closed]], 
   Cell[
    CellGroupData[{
      Cell[
       StyleData["GraphicNoMagnification"], CellMargins -> {{60, 10}, {7, 7}},
        LineSpacing -> {1, 3}, CounterIncrements -> "Text", FontFamily -> 
       "Helvetica", Magnification -> 1], 
      Cell[
       StyleData["GraphicNoMagnification", "Presentation"], 
       CellMargins -> {{72, 50}, {10, 10}}, LineSpacing -> {1, 5}, FontSize -> 
       17], 
      Cell[
       StyleData["GraphicNoMagnification", "SlideShow"], 
       CellMargins -> {{100, 50}, {10, 10}}, FontSize -> 17], 
      Cell[
       StyleData["GraphicNoMagnification", "Printout"], 
       CellMargins -> {{2, 2}, {6, 6}}, FontSize -> 10]}, Closed]], 
   Cell[
    CellGroupData[{
      Cell[
       StyleData["Input"], ShowCellBracket -> True, 
       CellMargins -> {{66, 10}, {5, 7}}, 
       CellBracketOptions -> {
        "Color" -> RGBColor[0.734936, 0.713848, 0.694041]}, Evaluatable -> 
       True, CellGroupingRules -> "InputGrouping", CellHorizontalScrolling -> 
       True, PageBreakWithin -> False, GroupPageBreakWithin -> False, 
       DefaultFormatType -> DefaultInputFormatType, 
       "TwoByteSyntaxCharacterAutoReplacement" -> True, 
       HyphenationOptions -> {"HyphenationCharacter" -> "\[Continuation]"}, 
       AutoItalicWords -> {}, LanguageCategory -> "Mathematica", FormatType -> 
       InputForm, ShowStringCharacters -> True, NumberMarks -> True, 
       LinebreakAdjustments -> {0.85, 2, 10, 0, 1}, CounterIncrements -> 
       "Input", FontWeight -> "Bold"], 
      Cell[
       StyleData["Input", "Presentation"], CellMargins -> {{72, 50}, {8, 10}},
        LineSpacing -> {1, 0}, FontSize -> 18], 
      Cell[
       StyleData["Input", "SlideShow"], CellMargins -> {{100, 50}, {8, 10}}, 
       LineSpacing -> {1, 0}, FontSize -> 18], 
      Cell[
       StyleData["Input", "Printout"], CellMargins -> {{39, 0}, {4, 6}}, 
       LinebreakAdjustments -> {0.85, 2, 10, 1, 1}, FontSize -> 9]}, Closed]], 
   Cell[
    CellGroupData[{
      Cell[
       StyleData["InputOnly"], ShowCellBracket -> True, 
       CellMargins -> {{66, 10}, {7, 7}}, 
       CellBracketOptions -> {
        "Color" -> RGBColor[0.734936, 0.713848, 0.694041]}, Evaluatable -> 
       True, CellGroupingRules -> "InputGrouping", CellHorizontalScrolling -> 
       True, DefaultFormatType -> DefaultInputFormatType, 
       "TwoByteSyntaxCharacterAutoReplacement" -> True, 
       HyphenationOptions -> {"HyphenationCharacter" -> "\[Continuation]"}, 
       AutoItalicWords -> {}, LanguageCategory -> "Mathematica", FormatType -> 
       InputForm, ShowStringCharacters -> True, NumberMarks -> True, 
       LinebreakAdjustments -> {0.85, 2, 10, 0, 1}, CounterIncrements -> 
       "Input", StyleMenuListing -> None, FontWeight -> "Bold"], 
      Cell[
       StyleData["InputOnly", "Presentation"], 
       CellMargins -> {{72, Inherited}, {8, 10}}, LineSpacing -> {1, 0}, 
       FontSize -> 18], 
      Cell[
       StyleData["InputOnly", "SlideShow"], 
       CellMargins -> {{100, Inherited}, {8, 10}}, LineSpacing -> {1, 0}, 
       FontSize -> 18], 
      Cell[
       StyleData["InputOnly", "Printout"], CellMargins -> {{39, 0}, {4, 6}}, 
       LinebreakAdjustments -> {0.85, 2, 10, 1, 1}, FontSize -> 9]}, Closed]], 
   Cell[
    CellGroupData[{
      Cell[
       StyleData["Output"], ShowCellBracket -> True, 
       CellMargins -> {{66, 10}, {7, 5}}, 
       CellBracketOptions -> {
        "Color" -> RGBColor[0.734936, 0.713848, 0.694041]}, CellEditDuplicate -> 
       True, CellGroupingRules -> "OutputGrouping", CellHorizontalScrolling -> 
       True, PageBreakWithin -> False, GroupPageBreakWithin -> False, 
       GeneratedCell -> True, CellAutoOverwrite -> True, DefaultFormatType -> 
       DefaultOutputFormatType, "TwoByteSyntaxCharacterAutoReplacement" -> 
       True, HyphenationOptions -> {
        "HyphenationCharacter" -> "\[Continuation]"}, AutoItalicWords -> {}, 
       LanguageCategory -> None, FormatType -> InputForm, CounterIncrements -> 
       "Output"], 
      Cell[
       StyleData["Output", "Presentation"], 
       CellMargins -> {{72, 50}, {10, 8}}, LineSpacing -> {1, 0}, FontSize -> 
       18], 
      Cell[
       StyleData["Output", "SlideShow"], CellMargins -> {{100, 50}, {10, 8}}, 
       LineSpacing -> {1, 0}, FontSize -> 18], 
      Cell[
       StyleData["Output", "Printout"], CellMargins -> {{39, 0}, {6, 4}}, 
       FontSize -> 9]}, Closed]], 
   Cell[
    StyleData["Subsubsubsection"], CellFrame -> {{0, 0}, {0, 0.5}}, 
    CellFrameColor -> GrayLevel[0], MenuSortingValue -> 10000], 
   Cell[
    StyleData["Subsubsubsubsection"], TextAlignment -> Left, MenuSortingValue -> 
    10000]}, Visible -> False, FrontEndVersion -> 
  "12.1 for Mac OS X x86 (64-bit) (2020\:5e746\:670822\:65e5)", 
  StyleDefinitions -> "PrivateStylesheetFormatting.nb"],
ExpressionUUID->"7627b839-9a7a-4ae8-99a6-2523ea8e9fa7"
]
(* End of Notebook Content *)

(* Internal cache information *)
(*CellTagsOutline
CellTagsIndex->{}
*)
(*CellTagsIndex
CellTagsIndex->{}
*)
(*NotebookFileOutline
Notebook[{
Cell[CellGroupData[{
Cell[422, 15, 2411, 33, 82, "Subsection",ExpressionUUID->"75cbf074-dd75-427f-8830-a145f141de3c"],
Cell[2836, 50, 2211, 58, 555, "Text",ExpressionUUID->"628ebdb0-692e-41d7-835e-8e2f936a773e"],
Cell[5050, 110, 3318, 80, 511, "Input",ExpressionUUID->"b35a3823-1f1a-4daa-832f-be39d7779284"]
}, Closed]],
Cell[CellGroupData[{
Cell[8405, 195, 2397, 34, 68, "Subsection",ExpressionUUID->"7c269f7c-f8ac-4827-a7d7-981f65d24b2d"],
Cell[10805, 231, 2976, 78, 754, "Text",ExpressionUUID->"77c6e6f2-ad08-4ca5-89b7-fdef3bcd67ce"],
Cell[13784, 311, 4459, 108, 728, "Input",ExpressionUUID->"1720f423-9cbf-4cc2-a78e-56a4311ed656"]
}, Closed]],
Cell[CellGroupData[{
Cell[18280, 424, 2289, 32, 68, "Subsection",ExpressionUUID->"2c87e7fa-a151-498f-8177-bfb9b08684b8"],
Cell[20572, 458, 920, 25, 184, "Text",ExpressionUUID->"f459d81b-4dc2-4728-838b-f8661212495e"],
Cell[21495, 485, 834, 20, 139, "Input",ExpressionUUID->"7ec24692-a4fd-454d-b50e-bf7d2dc35a41"]
}, Closed]],
Cell[CellGroupData[{
Cell[22366, 510, 2245, 32, 68, "Subsection",ExpressionUUID->"04800ffc-0dab-4f44-ab70-abd7dec1b854"],
Cell[24614, 544, 2619, 66, 697, "Text",ExpressionUUID->"cac75bd6-c31c-4ee4-a501-1671439ccb3a"],
Cell[27236, 612, 3396, 85, 511, "Input",ExpressionUUID->"9c499f81-5219-482a-a73e-9441eb90a431"]
}, Closed]],
Cell[CellGroupData[{
Cell[30669, 702, 1955, 28, 68, "Subsection",ExpressionUUID->"3a3b2ec7-6b4a-48d2-87ec-fe1ac489f53c"],
Cell[32627, 732, 3133, 77, 868, "Text",ExpressionUUID->"06461f9a-a626-44d9-bbc5-6fe6e3d411ac"],
Cell[35763, 811, 1002, 26, 170, "Input",ExpressionUUID->"374cbe56-753a-4150-8337-57442b202233"]
}, Closed]],
Cell[CellGroupData[{
Cell[36802, 842, 1956, 28, 68, "Subsection",ExpressionUUID->"d7dcced8-c142-4eaf-894b-4ddaea7b320c"],
Cell[38761, 872, 4428, 113, 1125, "Text",ExpressionUUID->"4625e8d7-7a17-46e3-8d97-551caed350d1"],
Cell[43192, 987, 5372, 133, 697, "Input",ExpressionUUID->"c9833799-55e1-4a7b-bb31-4b7a8d40fc95"]
}, Closed]],
Cell[CellGroupData[{
Cell[48601, 1125, 2200, 31, 68, "Subsection",ExpressionUUID->"bf875621-d799-449d-82ae-3552a17963d2"],
Cell[50804, 1158, 2600, 87, 469, "Text",ExpressionUUID->"578b3e7a-de7d-42dc-acc2-d0f8b48ca35a"],
Cell[53407, 1247, 2975, 72, 418, "Input",ExpressionUUID->"ef1c7469-4c04-41e4-8d07-5180f7bacb19"]
}, Closed]],
Cell[CellGroupData[{
Cell[56419, 1324, 2216, 31, 68, "Subsection",ExpressionUUID->"aa6a09a5-e420-4c67-8727-70a0169690a6"],
Cell[58638, 1357, 1210, 48, 213, "Text",ExpressionUUID->"ec7f5206-ea02-428e-84bd-c3b3fea48271"],
Cell[59851, 1407, 1141, 24, 201, "Input",ExpressionUUID->"05e6ab42-fffb-4f6f-afa8-10c43b3c2c06"]
}, Closed]],
Cell[CellGroupData[{
Cell[61029, 1436, 2196, 31, 68, "Subsection",ExpressionUUID->"1f53a325-4279-4291-84e5-b8c124a73c84"],
Cell[63228, 1469, 2538, 72, 640, "Text",ExpressionUUID->"43767bd4-934a-4e14-ab89-098d14cbd001"],
Cell[65769, 1543, 2537, 56, 449, "Input",ExpressionUUID->"7cf569a4-edab-449e-bc40-e100bf0d0481"]
}, Closed]],
Cell[CellGroupData[{
Cell[68343, 1604, 2252, 32, 68, "Subsection",ExpressionUUID->"1f910410-12b2-4004-8297-63750a24b8a4"],
Cell[70598, 1638, 2515, 61, 783, "Text",ExpressionUUID->"006b5629-8991-4dd5-83b1-02e76ecbb6b7"],
Cell[73116, 1701, 2666, 61, 356, "Input",ExpressionUUID->"bd7e288c-b5ef-45a7-89f4-cb136bebddf2"],
Cell[75785, 1764, 2804, 65, 542, "Input",ExpressionUUID->"dd8a9181-d0e0-4951-b3bf-115592c1138b"]
}, Closed]],
Cell[CellGroupData[{
Cell[78626, 1834, 2221, 31, 68, "Subsection",ExpressionUUID->"2fc79461-721c-46d2-a0e7-1dbd2e0d3baf"],
Cell[80850, 1867, 559, 11, 159, "Text",ExpressionUUID->"ec3eb8cf-b14d-4f37-bb88-43505851e3b1"],
Cell[81412, 1880, 734, 19, 108, "Input",ExpressionUUID->"ae9f11d2-ce90-4ee1-9258-4c31397c1acb"]
}, Open  ]]
}
]
*)
