# Supplementary material for: Thermodynamics Underpinning the Microbial Community‐Level Nitrogen Energy Metabolism
Source: Environ Microbiol. 2025 Feb 16;27(2):e70055. doi: 10.1111/1462-2920.70055 (PMC11830459; doi:10.1111/1462-2920.70055)
Supplement: Supplementary file 1 — Data S1. [file EMI-27-e70055-s001.zip › SI/Nnetwork/Programs/3_time_constrained_response.nb]

(* Content-type: application/vnd.wolfram.mathematica *)

(*** Wolfram Notebook File ***)
(* http://www.wolfram.com/nb *)

(* CreatedBy='Mathematica 12.1' *)

(*CacheID: 234*)
(* Internal cache information:
NotebookFileLineBreakTest
NotebookFileLineBreakTest
NotebookDataPosition[       158,          7]
NotebookDataLength[     25381,        542]
NotebookOptionsPosition[     24397,        517]
NotebookOutlinePosition[     24919,        537]
CellTagsIndexPosition[     24876,        534]
WindowFrame->Normal*)

(* Beginning of Notebook Content *)
Notebook[{
Cell[BoxData[
 RowBox[{
  RowBox[{"(*", " ", 
   RowBox[{
   "Execute", " ", "numerical", " ", "differentiation", " ", "in", " ", 
    "case", " ", "the", " ", "specified", " ", "computation", " ", "time", 
    " ", "is", " ", "exceeded", " ", "in", " ", "1", 
    RowBox[{"_Preperation", ".", "nb"}]}], " ", "*)"}], 
  "\[IndentingNewLine]"}]], "Input",
 CellChangeTimes->{{3.908314261194305*^9, 3.908314262131851*^9}, {
  3.916630032774639*^9, 3.916630070277419*^9}, {3.923009004238987*^9, 
  3.923009093008443*^9}},ExpressionUUID->"13a714d0-f275-43ba-82bd-\
fc11c507680c"],

Cell[BoxData[{
 RowBox[{"Clear", "[", "\"\<Global`*\>\"", "]"}], "\[IndentingNewLine]", 
 RowBox[{
  RowBox[{"dir", "=", "\"\<~/Nnetwork/\>\""}], ";"}], "\[IndentingNewLine]", 
 RowBox[{
  RowBox[{
   RowBox[{"NotebookEvaluate", "[", 
    RowBox[{"dir", "<>", "\"\<Programs/Functions_1.nb\>\""}], "]"}], ";"}], 
  "\[IndentingNewLine]"}], "\[IndentingNewLine]", 
 RowBox[{
  RowBox[{"p", "=", "0.2"}], ";", 
  RowBox[{"(*", " ", 
   RowBox[{"Thermodynamic", " ", "weight"}], " ", "*)"}], 
  "\[IndentingNewLine]", 
  RowBox[{"Iin", "=", 
   RowBox[{"10", "^", 
    RowBox[{"(", 
     RowBox[{"-", "5"}], ")"}]}]}], ";", 
  RowBox[{"(*", " ", 
   RowBox[{"Influx", " ", "rate", " ", "of", " ", "ammonia"}], " ", "*)"}], 
  "\[IndentingNewLine]", 
  RowBox[{"kdef", "=", 
   RowBox[{"10", "^", 
    RowBox[{"(", 
     RowBox[{"-", "10"}], ")"}]}]}], ";", 
  RowBox[{"(*", " ", 
   RowBox[{"Default", " ", "reaction", " ", "rate", " ", "constant"}], " ", 
   "*)"}], "\[IndentingNewLine]", "\[IndentingNewLine]", 
  RowBox[{"tmpdir", "=", 
   RowBox[{"dir", "<>", "\"\<Results/kdef_\>\"", "<>", 
    RowBox[{"ToString", "[", 
     RowBox[{"Log10", "[", "kdef", "]"}], "]"}], "<>", "\"\</Iin_\>\"", "<>", 
    
    RowBox[{"ToString", "[", 
     RowBox[{"Log10", "[", "Iin", "]"}], "]"}], "<>", "\"\</p_\>\"", "<>", 
    RowBox[{"ToString", "[", "p", "]"}], "<>", "\"\</\>\""}]}], 
  ";"}], "\[IndentingNewLine]", 
 RowBox[{
  RowBox[{"cond", "=", 
   RowBox[{"Import", "[", 
    RowBox[{"tmpdir", "<>", "\"\<Model/cond.csv\>\""}], "]"}]}], 
  ";"}], "\[IndentingNewLine]", 
 RowBox[{
  RowBox[{"NotebookEvaluate", "[", 
   RowBox[{"dir", "<>", "\"\</Programs/Functions_0.nb\>\""}], "]"}], 
  ";"}], "\[IndentingNewLine]", 
 RowBox[{
  RowBox[{"\[Omega]list", "=", 
   RowBox[{"ToExpression", "[", 
    RowBox[{"cond", "\[LeftDoubleBracket]", 
     RowBox[{"6", ",", "2"}], "\[RightDoubleBracket]"}], "]"}]}], 
  ";"}], "\[IndentingNewLine]", 
 RowBox[{
  RowBox[{"hlist", "=", 
   RowBox[{"ToExpression", "[", 
    RowBox[{"cond", "\[LeftDoubleBracket]", 
     RowBox[{"7", ",", "2"}], "\[RightDoubleBracket]"}], "]"}]}], 
  ";"}], "\[IndentingNewLine]", 
 RowBox[{
  RowBox[{"loghlist", "=", 
   RowBox[{"N", "[", 
    RowBox[{
     RowBox[{"Round", "[", 
      RowBox[{
       RowBox[{"Log10", "[", "hlist", "]"}], "*", "10"}], "]"}], "/", "10"}], 
    "]"}]}], ";"}], "\[IndentingNewLine]", 
 RowBox[{
  RowBox[{
   RowBox[{"log\[Omega]list", "=", 
    RowBox[{"N", "[", 
     RowBox[{
      RowBox[{"Round", "[", 
       RowBox[{
        RowBox[{"Log10", "[", "\[Omega]list", "]"}], "*", "10"}], "]"}], "/", 
      "10"}], "]"}]}], ";"}], 
  "\[IndentingNewLine]"}], "\[IndentingNewLine]", 
 RowBox[{
  RowBox[{"Varvec", "=", 
   RowBox[{"{", 
    RowBox[{
    "H", ",", "N2", ",", "N2H4", ",", "N2H5", ",", "N2O", ",", "NH2OH", ",", 
     "NH3", ",", "NH3OH", ",", "NH4", ",", "NO", ",", "NO2", ",", "NO3", ",", 
     "O2"}], "}"}]}], ";"}], "\[IndentingNewLine]", 
 RowBox[{
  RowBox[{
   RowBox[{"strVarvec", "=", 
    RowBox[{"{", 
     RowBox[{
     "\"\<H\>\"", ",", "\"\<N2\>\"", ",", "\"\<N2H4\>\"", ",", "\"\<N2H5\>\"",
       ",", "\"\<N2O\>\"", ",", "\"\<NH2OH\>\"", ",", "\"\<NH3\>\"", ",", 
      "\"\<NH3OH\>\"", ",", "\"\<NH4\>\"", ",", "\"\<NO\>\"", ",", 
      "\"\<NO2\>\"", ",", "\"\<NO3\>\"", ",", "\"\<O2\>\"", ",", "\"\<e\>\"", 
      ",", "\"\<H2O\>\""}], "}"}]}], ";"}], 
  "\[IndentingNewLine]"}], "\[IndentingNewLine]", 
 RowBox[{
  RowBox[{"tmax", "=", 
   RowBox[{"10", "^", "8"}]}], ";"}], "\[IndentingNewLine]", 
 RowBox[{
  RowBox[{
   RowBox[{"timelimit", "=", "30"}], ";"}], 
  "\[IndentingNewLine]"}], "\[IndentingNewLine]", 
 RowBox[{
  RowBox[{"initv", "=", 
   RowBox[{"10", "^", 
    RowBox[{"(", 
     RowBox[{"-", "5"}], ")"}]}]}], ";"}], "\[IndentingNewLine]", 
 RowBox[{
  RowBox[{"initval", "=", 
   RowBox[{"Table", "[", 
    RowBox[{"initv", ",", 
     RowBox[{"{", 
      RowBox[{"i", ",", "1", ",", 
       RowBox[{"Length", "[", "Varvec", "]"}]}], "}"}]}], "]"}]}], 
  ";"}], "\[IndentingNewLine]", 
 RowBox[{
  RowBox[{"init", "=", 
   RowBox[{"Table", "[", 
    RowBox[{
     RowBox[{
      RowBox[{"ToExpression", "[", 
       RowBox[{
        RowBox[{"ToString", "[", 
         RowBox[{"Varvec", "\[LeftDoubleBracket]", 
          RowBox[{"i", "+", "1"}], "\[RightDoubleBracket]"}], "]"}], "<>", 
        "\"\<[0]\>\""}], "]"}], "==", 
      RowBox[{
      "initval", "\[LeftDoubleBracket]", "i", "\[RightDoubleBracket]"}]}], 
     ",", 
     RowBox[{"{", 
      RowBox[{"i", ",", "1", ",", 
       RowBox[{
        RowBox[{"Length", "[", "Varvec", "]"}], "-", "2"}]}], "}"}]}], 
    "]"}]}], ";"}]}], "Input",
 CellChangeTimes->{{3.91669249836137*^9, 3.9166925271796207`*^9}, {
   3.916693064017582*^9, 3.916693090794561*^9}, {3.916693207472118*^9, 
   3.916693272021509*^9}, 3.9166938635188923`*^9, {3.916718771028391*^9, 
   3.916718772870328*^9}, 3.916719331229258*^9, 3.916719678731814*^9, {
   3.9167286998094*^9, 3.916728712527133*^9}, 3.9167307896509447`*^9, 
   3.916731695929294*^9, {3.916738550440762*^9, 3.9167385532634163`*^9}, 
   3.916743916887412*^9, 3.916768407827045*^9, 3.916769982269616*^9, {
   3.91689621466118*^9, 3.916896218710618*^9}, 3.91689651317877*^9, 
   3.916902207941401*^9, 3.91690744634568*^9, 3.9169085208569527`*^9, 
   3.916909165922839*^9, {3.91697039420475*^9, 3.916970396089696*^9}, {
   3.916987455053697*^9, 3.916987464924481*^9}, {3.9169883939523497`*^9, 
   3.916988406765921*^9}, 3.916990685091424*^9, {3.916994021908634*^9, 
   3.9169940222951117`*^9}, 3.9169948413641243`*^9, {3.916996357344288*^9, 
   3.9169963656768723`*^9}, {3.916998303248909*^9, 3.9169983048858356`*^9}, 
   3.9169987950824327`*^9, 3.917000483618576*^9, {3.917063846211954*^9, 
   3.917063855429833*^9}, 3.9170639068575287`*^9, 3.917068849264329*^9, {
   3.917074297382848*^9, 3.9170743017744713`*^9}, 3.917127036224378*^9, 
   3.9176678304025097`*^9, {3.917670771388177*^9, 3.917670775871591*^9}, 
   3.9176711734086723`*^9, {3.917672131389061*^9, 3.917672132020591*^9}, {
   3.9176724904151983`*^9, 3.917672490578145*^9}, 3.917673051638418*^9, {
   3.9176775319107323`*^9, 3.917677532046521*^9}, 3.9176780675523777`*^9, {
   3.9176842487552423`*^9, 3.91768425254248*^9}, 3.917684608553006*^9, {
   3.91768678399267*^9, 3.91768679207295*^9}, 3.917688158380865*^9, {
   3.917689041784473*^9, 3.91768904203715*^9}, 3.9176900684946957`*^9, {
   3.917694152946669*^9, 3.9176941533859577`*^9}, {3.9176945686388807`*^9, 
   3.917694569072775*^9}, {3.917695007161585*^9, 3.917695007510524*^9}, {
   3.917698031598073*^9, 3.917698035288763*^9}, 3.917717639923409*^9, {
   3.9177224969459677`*^9, 3.917722497252133*^9}, {3.917731735778914*^9, 
   3.9177317360554667`*^9}, {3.917731803321011*^9, 3.9177318036885757`*^9}, {
   3.9177395480007753`*^9, 3.917739551720708*^9}, {3.919050408219296*^9, 
   3.919050412810746*^9}, 3.919052162731255*^9, 3.9190528856502113`*^9, 
   3.919053598464745*^9, 3.9190547522166977`*^9, {3.9230097609281*^9, 
   3.923009802581148*^9}, {3.9230111551651087`*^9, 3.923011157337113*^9}},
 CellLabel->
  "In[2123]:=",ExpressionUUID->"08835cea-506b-4987-b530-d5f2cd3a9dcc"],

Cell[CellGroupData[{

Cell[BoxData[{
 RowBox[{"missingfilescond", "=", 
  RowBox[{
  "GetTimeErrorFiles", "[", "tmpdir", "]"}]}], "\[IndentingNewLine]", 
 RowBox[{"Length", "[", "missingfilescond", "]"}]}], "Input",
 CellChangeTimes->{{3.908305713396344*^9, 3.908305738395246*^9}, 
   3.9083071235471277`*^9, {3.908313421453615*^9, 3.908313442536915*^9}, {
   3.908314195182497*^9, 3.908314195474051*^9}, {3.908314268715048*^9, 
   3.908314300421465*^9}, {3.9166136321198*^9, 3.916613634699018*^9}, 
   3.9166301438151703`*^9, {3.91663020749609*^9, 3.916630220681967*^9}, {
   3.9177226440216713`*^9, 3.917722647856318*^9}, {3.917722732107822*^9, 
   3.917722732359273*^9}, 3.917723878574853*^9, 3.923009813158781*^9},
 CellLabel->
  "In[2140]:=",ExpressionUUID->"34ecd401-eb8f-4ab6-b74b-505748080d44"],

Cell[BoxData[
 RowBox[{"{", 
  RowBox[{
   RowBox[{"{", 
    RowBox[{"3.`", ",", 
     RowBox[{"-", "10.4`"}]}], "}"}], ",", 
   RowBox[{"{", 
    RowBox[{"3.5`", ",", 
     RowBox[{"-", "11.2`"}]}], "}"}], ",", 
   RowBox[{"{", 
    RowBox[{"3.5`", ",", 
     RowBox[{"-", "11.4`"}]}], "}"}], ",", 
   RowBox[{"{", 
    RowBox[{"4.5`", ",", 
     RowBox[{"-", "11.4`"}]}], "}"}], ",", 
   RowBox[{"{", 
    RowBox[{"4.`", ",", 
     RowBox[{"-", "11.`"}]}], "}"}], ",", 
   RowBox[{"{", 
    RowBox[{"2.`", ",", 
     RowBox[{"-", "9.4`"}]}], "}"}], ",", 
   RowBox[{"{", 
    RowBox[{"2.5`", ",", 
     RowBox[{"-", "9.6`"}]}], "}"}]}], "}"}]], "Output",
 CellChangeTimes->{3.923011160757452*^9},
 CellLabel->
  "Out[2140]=",ExpressionUUID->"21bd4608-a289-4129-b77b-02ed9c530349"],

Cell[BoxData["7"], "Output",
 CellChangeTimes->{3.923011160758625*^9},
 CellLabel->
  "Out[2141]=",ExpressionUUID->"6186e049-386e-402a-87e3-489a688d392a"]
}, Open  ]],

Cell[BoxData[{
 RowBox[{
  RowBox[{"timelimit", "=", "5"}], ";"}], "\[IndentingNewLine]", 
 RowBox[{
  RowBox[{"j", "=", "17"}], ";"}], "\[IndentingNewLine]", 
 RowBox[{"While", "[", 
  RowBox[{
   RowBox[{"j", "\[LessEqual]", "30"}], ",", "\[IndentingNewLine]", 
   "\[IndentingNewLine]", 
   RowBox[{
    RowBox[{"missingfilescond", "=", 
     RowBox[{"GetTimeErrorFiles", "[", "tmpdir", "]"}]}], ";", 
    "\[IndentingNewLine]", 
    RowBox[{"If", "[", 
     RowBox[{
      RowBox[{
       RowBox[{"Length", "[", "missingfilescond", "]"}], "\[Equal]", "0"}], 
      ",", 
      RowBox[{"Break", "[", "]"}]}], "]"}], ";", "\[IndentingNewLine]", 
    RowBox[{"Print", "[", 
     RowBox[{"\"\<Current accuracy: \>\"", "<>", 
      RowBox[{"ToString", "[", "j", "]"}], "<>", "\"\<; File length:\>\"", "<>", 
      RowBox[{"ToString", "[", 
       RowBox[{"Length", "[", "missingfilescond", "]"}], "]"}]}], "]"}], ";", 
    "\[IndentingNewLine]", "\[IndentingNewLine]", 
    RowBox[{"MakeModel", "[", "tmpdir", "]"}], ";", "\[IndentingNewLine]", 
    "\[IndentingNewLine]", 
    RowBox[{"For", "[", 
     RowBox[{
      RowBox[{"i", "=", "1"}], ",", 
      RowBox[{"i", "\[LessEqual]", 
       RowBox[{"Length", "[", "missingfilescond", "]"}]}], ",", 
      RowBox[{"i", "++"}], ",", "\[IndentingNewLine]", 
      RowBox[{
       RowBox[{"Check", "[", "\[IndentingNewLine]", 
        RowBox[{
         RowBox[{"{", "\[IndentingNewLine]", 
          RowBox[{
           RowBox[{"pH", "=", 
            RowBox[{
             RowBox[{
             "missingfilescond", "\[LeftDoubleBracket]", "i", 
              "\[RightDoubleBracket]"}], "\[LeftDoubleBracket]", "1", 
             "\[RightDoubleBracket]"}]}], ";", "\[IndentingNewLine]", 
           RowBox[{"O2inLog10", "=", 
            RowBox[{
             RowBox[{
             "missingfilescond", "\[LeftDoubleBracket]", "i", 
              "\[RightDoubleBracket]"}], "\[LeftDoubleBracket]", "2", 
             "\[RightDoubleBracket]"}]}], ";", "\[IndentingNewLine]", 
           RowBox[{
            RowBox[{"{", 
             RowBox[{"h", ",", "\[Omega]"}], "}"}], "=", 
            RowBox[{"Seth\[Omega]", "[", 
             RowBox[{"pH", ",", "O2inLog10"}], "]"}]}], ";"}], 
          "\[IndentingNewLine]", "}"}], ",", "\[IndentingNewLine]", 
         RowBox[{"{", 
          RowBox[{
           RowBox[{"Print", "[", 
            RowBox[{"\"\<Error: \>\"", "<>", 
             RowBox[{"ToString", "[", "i", "]"}]}], "]"}], ";", " ", 
           RowBox[{"Break", "[", "]"}]}], "}"}]}], "\[IndentingNewLine]", 
        "]"}], ";", "\[IndentingNewLine]", "\[IndentingNewLine]", 
       RowBox[{"err", "=", "0"}], ";", "\[IndentingNewLine]", 
       RowBox[{"TimeConstrained", "[", "\[IndentingNewLine]", 
        RowBox[{
         RowBox[{"Check", "[", "\[IndentingNewLine]", 
          RowBox[{
           RowBox[{"res", "=", 
            RowBox[{"NDSolve", "[", "\[IndentingNewLine]", 
             RowBox[{
              RowBox[{"Flatten", "[", 
               RowBox[{"{", 
                RowBox[{
                 RowBox[{
                  RowBox[{"eqs", "/.", 
                   RowBox[{"{", 
                    RowBox[{
                    RowBox[{"H", "[", "t", "]"}], "\[Rule]", "h"}], "}"}]}], "/.", 
                  RowBox[{"{", 
                   RowBox[{
                    RowBox[{"O2", "[", "t", "]"}], "\[Rule]", "\[Omega]"}], 
                   "}"}]}], ",", "init"}], 
                RowBox[{"(*", 
                 RowBox[{",", "cond"}], "*)"}], "}"}], "]"}], ",", 
              "\[IndentingNewLine]", 
              RowBox[{"Varvec", "\[LeftDoubleBracket]", 
               RowBox[{"2", ";;", "12"}], "\[RightDoubleBracket]"}], ",", 
              "\[IndentingNewLine]", 
              RowBox[{"{", 
               RowBox[{"t", ",", "0", ",", "tmax"}], "}"}], ",", 
              RowBox[{"MaxSteps", "\[Rule]", "Infinity"}], ",", 
              RowBox[{"AccuracyGoal", "\[Rule]", "j"}], ",", 
              RowBox[{"PrecisionGoal", "\[Rule]", "12"}]}], 
             RowBox[{"(*", "12", "*)"}], "\[IndentingNewLine]", "]"}]}], ",", 
           "\[IndentingNewLine]", 
           RowBox[{"{", 
            RowBox[{
             RowBox[{"Print", "[", 
              RowBox[{"\"\<NDSolve Error: \>\"", "<>", 
               RowBox[{"ToString", "[", "i", "]"}]}], "]"}], ";", " ", 
             RowBox[{"err", "++"}]}], "}"}]}], "\[IndentingNewLine]", "]"}], 
         ",", "timelimit", ",", 
         RowBox[{"{", 
          RowBox[{
           RowBox[{"Print", "[", 
            RowBox[{"\"\<Time out: \>\"", "<>", 
             RowBox[{"ToString", "[", "i", "]"}]}], "]"}], ";", " ", 
           RowBox[{"err", "++"}]}], "}"}]}], "]"}], ";", 
       "\[IndentingNewLine]", "\[IndentingNewLine]", 
       RowBox[{"If", "[", 
        RowBox[{
         RowBox[{"err", "\[Equal]", "0"}], ",", "\[IndentingNewLine]", 
         RowBox[{
          RowBox[{"tb", "=", 
           RowBox[{"Table", "[", "\[IndentingNewLine]", 
            RowBox[{
             RowBox[{"Flatten", "[", 
              RowBox[{"{", 
               RowBox[{"t", ",", 
                RowBox[{
                 RowBox[{"Table", "[", 
                  RowBox[{
                   RowBox[{"ToExpression", "[", 
                    RowBox[{
                    RowBox[{"ToString", "[", 
                    RowBox[{
                    "Varvec", "\[LeftDoubleBracket]", "i", 
                    "\[RightDoubleBracket]"}], "]"}], "<>", "\"\<[t]\>\""}], 
                    "]"}], ",", 
                   RowBox[{"{", 
                    RowBox[{"i", ",", "2", ",", "12"}], "}"}]}], "]"}], "/.", 
                 
                 RowBox[{
                 "res", "\[LeftDoubleBracket]", "1", 
                  "\[RightDoubleBracket]"}]}]}], "}"}], "]"}], ",", 
             "\[IndentingNewLine]", 
             RowBox[{"{", 
              RowBox[{"t", ",", "0", ",", "tmax", ",", 
               RowBox[{"tmax", "/", "1000"}]}], "}"}]}], 
            "\[IndentingNewLine]", "]"}]}], ";", "\[IndentingNewLine]", 
          RowBox[{"tb", "=", 
           RowBox[{"Insert", "[", 
            RowBox[{"tb", ",", 
             RowBox[{"Flatten", "[", 
              RowBox[{"{", 
               RowBox[{"\"\<time\>\"", ",", 
                RowBox[{"strVarvec", "\[LeftDoubleBracket]", 
                 RowBox[{"2", ";;", "12"}], "\[RightDoubleBracket]"}]}], 
               "}"}], "]"}], ",", "1"}], "]"}]}], ";", "\[IndentingNewLine]", 
          
          RowBox[{"Export", "[", 
           RowBox[{
            RowBox[{"tmpdir", "<>", "\"\</O2_\>\"", "<>", 
             RowBox[{"ToString", "[", 
              RowBox[{"Log10", "[", "\[Omega]", "]"}], "]"}], "<>", 
             "\"\<_H_\>\"", "<>", 
             RowBox[{"ToString", "[", 
              RowBox[{"Log10", "[", "h", "]"}], "]"}], "<>", "\"\<.csv\>\""}],
             ",", "tb"}], "]"}], ";", "\[IndentingNewLine]", 
          RowBox[{"Print", "[", 
           RowBox[{"\"\<Done: \>\"", "<>", 
            RowBox[{"ToString", "[", "i", "]"}]}], "]"}], ";"}]}], 
        "\[IndentingNewLine]", "]"}]}]}], "\[IndentingNewLine]", "]"}], ";", 
    "\[IndentingNewLine]", "\[IndentingNewLine]", 
    RowBox[{"j", "++"}], ";"}]}], "\[IndentingNewLine]", "]"}]}], "Input",
 CellChangeTimes->{{3.908304655058641*^9, 3.9083047073016453`*^9}, {
   3.908304753497016*^9, 3.9083047594226723`*^9}, {3.9083049996662083`*^9, 
   3.9083050567508297`*^9}, {3.908305108253146*^9, 3.908305142159089*^9}, 
   3.9083055816876*^9, {3.9083067008248367`*^9, 3.90830672331246*^9}, {
   3.908306893051701*^9, 3.908307026276059*^9}, 3.908314543354827*^9, {
   3.9083954766926317`*^9, 3.90839551669697*^9}, {3.90839572721597*^9, 
   3.9083957275807*^9}, {3.9084194185986547`*^9, 3.9084194186925707`*^9}, {
   3.9166136770346413`*^9, 3.916613677982041*^9}, {3.916613881024568*^9, 
   3.916613891125885*^9}, {3.916613926844558*^9, 3.9166139275019073`*^9}, 
   3.9166146137716923`*^9, {3.916614692240788*^9, 3.9166146923336077`*^9}, {
   3.9166181530533247`*^9, 3.916618190426388*^9}, {3.9166302427407217`*^9, 
   3.916630244483869*^9}, {3.916648646095055*^9, 3.916648703517848*^9}, {
   3.916648954590618*^9, 3.916649020550456*^9}, {3.9166498276568403`*^9, 
   3.916649876483355*^9}, 3.916650276619953*^9, {3.916650307708047*^9, 
   3.916650310019815*^9}, {3.916650347549561*^9, 3.916650375352353*^9}, 
   3.916650656761819*^9, {3.916650691200495*^9, 3.9166507141037407`*^9}, {
   3.916650789572774*^9, 3.9166508132034903`*^9}, {3.916687889190671*^9, 
   3.916687917787837*^9}, {3.916687962916483*^9, 3.916688002811839*^9}, {
   3.916688045097704*^9, 3.916688142523059*^9}, 3.9166885037876863`*^9, {
   3.916688611093258*^9, 3.916688642653981*^9}, {3.916690849412959*^9, 
   3.916690887550002*^9}, {3.916690944125143*^9, 3.916690948765356*^9}, {
   3.916690992932954*^9, 3.916691075497855*^9}, {3.916691157846476*^9, 
   3.9166912944849033`*^9}, {3.916691360711659*^9, 3.916691361017227*^9}, {
   3.916691411673258*^9, 3.916691418266882*^9}, {3.916691527274447*^9, 
   3.916691672861973*^9}, {3.916691729729829*^9, 3.91669176541737*^9}, {
   3.9166918202614107`*^9, 3.916691820495081*^9}, {3.9166918703352747`*^9, 
   3.9166918850509033`*^9}, {3.9166922109332037`*^9, 3.916692258167445*^9}, {
   3.916692302350458*^9, 3.91669230245043*^9}, 3.916692337711279*^9, 
   3.916693291365488*^9, 3.916728750466312*^9, {3.9167684321801043`*^9, 
   3.916768432314043*^9}, 3.916768483978505*^9, {3.916768525784347*^9, 
   3.916768525903517*^9}, {3.91677001082725*^9, 3.916770010960951*^9}, {
   3.916990697242268*^9, 3.9169907088226347`*^9}, {3.9169907642529373`*^9, 
   3.916990778737872*^9}, {3.916990815724845*^9, 3.91699082518427*^9}, {
   3.916990873682652*^9, 3.916990889912724*^9}, {3.916990933224204*^9, 
   3.91699093785857*^9}, {3.9169909839982347`*^9, 3.916991071324058*^9}, {
   3.9169911740504103`*^9, 3.916991199186133*^9}, {3.916991242135933*^9, 
   3.916991298623002*^9}, {3.91699132990143*^9, 3.91699133390559*^9}, {
   3.9169913679211617`*^9, 3.9169913965878057`*^9}, {3.916991430110663*^9, 
   3.916991464770946*^9}, {3.916991668685006*^9, 3.916991673301499*^9}, {
   3.9170005063123703`*^9, 3.9170005111627417`*^9}, 3.917000564468926*^9, {
   3.917000599496799*^9, 3.9170006162131853`*^9}, {3.917000650853298*^9, 
   3.917000820247217*^9}, {3.917000912777495*^9, 3.917000928592701*^9}, {
   3.917063871212017*^9, 3.9170638712747593`*^9}, 3.9170639208973503`*^9, {
   3.9170639885578127`*^9, 3.91706398867732*^9}, {3.9170640636974087`*^9, 
   3.917064080635785*^9}, 3.917064136493891*^9, 3.917064183635771*^9, {
   3.917064250349276*^9, 3.9170642536356*^9}, 3.9171270735827713`*^9, {
   3.9176678668260612`*^9, 3.917667867171816*^9}, {3.917667897484679*^9, 
   3.917667897635746*^9}, {3.917667929416251*^9, 3.9176679541694107`*^9}, {
   3.917667992078599*^9, 3.9176679922393827`*^9}, {3.917670793606162*^9, 
   3.917670793824067*^9}, {3.91767119422048*^9, 3.9176711944424953`*^9}, {
   3.9176712249687357`*^9, 3.917671225063589*^9}, {3.9176721503781424`*^9, 
   3.917672154626606*^9}, {3.917672514976721*^9, 3.917672564295483*^9}, {
   3.9176730676570177`*^9, 3.917673067805889*^9}, {3.9176846578356113`*^9, 
   3.917684657944394*^9}, {3.917684689007278*^9, 3.917684689155467*^9}, {
   3.91768472462342*^9, 3.917684727904039*^9}, {3.9176868113171797`*^9, 
   3.917686811382271*^9}, {3.917686851883665*^9, 3.917686900292589*^9}, {
   3.917686938199903*^9, 3.917687019421381*^9}, {3.9176881852654943`*^9, 
   3.917688198510706*^9}, {3.917689065546476*^9, 3.9176890790299873`*^9}, {
   3.917689122700474*^9, 3.917689145012092*^9}, {3.917690149280282*^9, 
   3.917690171490189*^9}, {3.9176902028987303`*^9, 3.917690352698222*^9}, {
   3.917690385908762*^9, 3.9176905037795267`*^9}, {3.917690564864167*^9, 
   3.917690632867509*^9}, {3.917690775469582*^9, 3.91769080826192*^9}, {
   3.917690882227703*^9, 3.917690944302397*^9}, {3.9176909925857477`*^9, 
   3.917690992807191*^9}, {3.917691050407433*^9, 3.917691183475778*^9}, {
   3.917695054608143*^9, 3.9176950628977823`*^9}, {3.917698101036121*^9, 
   3.917698103849481*^9}, {3.917698694689855*^9, 3.917698694828459*^9}, {
   3.917699096723783*^9, 3.9176990969030848`*^9}, {3.917699206496229*^9, 
   3.9176992066357813`*^9}, {3.917699285821464*^9, 3.9176992869537354`*^9}, {
   3.917699329689987*^9, 3.9176993298825293`*^9}, {3.9176993604869843`*^9, 
   3.9176993606492643`*^9}, 3.917699459886961*^9, {3.917699614940585*^9, 
   3.917699619139349*^9}, {3.917699720855592*^9, 3.9176997391556587`*^9}, 
   3.917699860224407*^9, 3.917699901558258*^9, {3.917717666394161*^9, 
   3.917717673626153*^9}, {3.917718357376975*^9, 3.9177183704927807`*^9}, {
   3.91771843802673*^9, 3.917718447553738*^9}, {3.917718481364452*^9, 
   3.917718514445644*^9}, {3.917719544524494*^9, 3.917719568146762*^9}, 
   3.917719611992689*^9, {3.9177196592635508`*^9, 3.917719659375244*^9}, {
   3.9177197254925137`*^9, 3.917719806928447*^9}, {3.917721122693359*^9, 
   3.917721150711278*^9}, {3.917721233278448*^9, 3.91772123923584*^9}, {
   3.917721271161214*^9, 3.917721318410322*^9}, {3.9177213498400908`*^9, 
   3.917721356742186*^9}, {3.917721438593562*^9, 3.9177215529813137`*^9}, {
   3.917721777993085*^9, 3.917721781316793*^9}, {3.9177218262022877`*^9, 
   3.9177218550642*^9}, {3.917722067337582*^9, 3.917722083073608*^9}, {
   3.917722121595373*^9, 3.917722121731563*^9}, {3.917722217568276*^9, 
   3.9177222797968473`*^9}, {3.917722530372714*^9, 3.917722530457335*^9}, {
   3.917722668759386*^9, 3.917722744490128*^9}, {3.917722844333016*^9, 
   3.917722844586217*^9}, {3.9177229198568563`*^9, 3.917722919946712*^9}, {
   3.917722985632184*^9, 3.9177229889738493`*^9}, {3.917723036736261*^9, 
   3.917723036985304*^9}, {3.9177230773288813`*^9, 3.917723080596513*^9}, {
   3.917723118808483*^9, 3.917723121473208*^9}, {3.9177231516600943`*^9, 
   3.917723235655243*^9}, {3.917723276255022*^9, 3.91772329475677*^9}, {
   3.917723390024392*^9, 3.9177233976924763`*^9}, {3.917723600284836*^9, 
   3.917723600813727*^9}, 3.9177236346326857`*^9, {3.917723667808064*^9, 
   3.917723698914709*^9}, {3.9177238694821997`*^9, 3.9177238698571672`*^9}, {
   3.917731813711896*^9, 3.917731819195595*^9}, 3.9230098282726593`*^9},
 CellLabel->
  "In[2142]:=",ExpressionUUID->"9fd3f29a-55f8-4a3e-8c13-b818347d53a2"]
},
Evaluator->"Local",
WindowSize->{813, 827},
WindowMargins->{{294, Automatic}, {41, Automatic}},
TaggingRules->{
 "WelcomeScreenSettings" -> {"FEStarting" -> False}, "TryRealOnly" -> False},
FrontEndVersion->"12.1 for Mac OS X x86 (64-bit) \
(2020\:5e746\:670822\:65e5)",
StyleDefinitions->"Default.nb",
ExpressionUUID->"da44cb07-67da-4a74-acfb-d6218c3b78bb"
]
(* End of Notebook Content *)

(* Internal cache information *)
(*CellTagsOutline
CellTagsIndex->{}
*)
(*CellTagsIndex
CellTagsIndex->{}
*)
(*NotebookFileOutline
Notebook[{
Cell[558, 20, 575, 12, 73, "Input",ExpressionUUID->"13a714d0-f275-43ba-82bd-fc11c507680c"],
Cell[1136, 34, 7162, 167, 598, "Input",ExpressionUUID->"08835cea-506b-4987-b530-d5f2cd3a9dcc"],
Cell[CellGroupData[{
Cell[8323, 205, 780, 13, 52, "Input",ExpressionUUID->"34ecd401-eb8f-4ab6-b74b-505748080d44"],
Cell[9106, 220, 782, 26, 34, "Output",ExpressionUUID->"21bd4608-a289-4129-b77b-02ed9c530349"],
Cell[9891, 248, 154, 3, 34, "Output",ExpressionUUID->"6186e049-386e-402a-87e3-489a688d392a"]
}, Open  ]],
Cell[10060, 254, 14333, 261, 976, "Input",ExpressionUUID->"9fd3f29a-55f8-4a3e-8c13-b818347d53a2"]
}
]
*)
