# Supplementary material for: Thermodynamics Underpinning the Microbial Community‐Level Nitrogen Energy Metabolism
Source: Environ Microbiol. 2025 Feb 16;27(2):e70055. doi: 10.1111/1462-2920.70055 (PMC11830459; doi:10.1111/1462-2920.70055)
Supplement: Supplementary file 1 — Data S1. [file EMI-27-e70055-s001.zip › SI/Nnetwork/Programs/Fig_S3.nb]

(* Content-type: application/vnd.wolfram.mathematica *)

(*** Wolfram Notebook File ***)
(* http://www.wolfram.com/nb *)

(* CreatedBy='Mathematica 12.1' *)

(*CacheID: 234*)
(* Internal cache information:
NotebookFileLineBreakTest
NotebookFileLineBreakTest
NotebookDataPosition[       158,          7]
NotebookDataLength[    150125,       3315]
NotebookOptionsPosition[    148276,       3274]
NotebookOutlinePosition[    148706,       3292]
CellTagsIndexPosition[    148663,       3289]
WindowFrame->Normal*)

(* Beginning of Notebook Content *)
Notebook[{

Cell[CellGroupData[{
Cell[BoxData[{
 RowBox[{
  RowBox[{
   RowBox[{"kdef", "=", 
    RowBox[{"10", "^", 
     RowBox[{"(", 
      RowBox[{"-", "10"}], ")"}]}]}], ";", 
   RowBox[{"(*", " ", 
    RowBox[{"Default", " ", "reaction", " ", "rate", " ", "constant"}], " ", 
    "*)"}], "\[IndentingNewLine]", 
   RowBox[{"Iin", "=", 
    RowBox[{"10", "^", 
     RowBox[{"(", 
      RowBox[{"-", "5"}], ")"}]}]}], ";"}], 
  RowBox[{"(*", " ", 
   RowBox[{"Influx", " ", "rate", " ", "of", " ", "ammonia"}], " ", 
   "*)"}]}], "\[IndentingNewLine]", 
 RowBox[{
  RowBox[{"p", "=", "0.2"}], ";"}], "\[IndentingNewLine]", 
 RowBox[{
  RowBox[{"mfs", "=", 
   RowBox[{"{", 
    RowBox[{
     RowBox[{"Thickness", "[", "0.01", "]"}], ",", "Black"}], "}"}]}], 
  ";"}], "\[IndentingNewLine]", 
 RowBox[{
  RowBox[{"tmpdir", "=", 
   RowBox[{"dir", "<>", "\"\<Results/kdef_\>\"", "<>", 
    RowBox[{"ToString", "[", 
     RowBox[{"Log10", "[", "kdef", "]"}], "]"}], "<>", "\"\</Iin_\>\"", "<>", 
    
    RowBox[{"ToString", "[", 
     RowBox[{"Log10", "[", "Iin", "]"}], "]"}], "<>", "\"\</p_\>\"", "<>", 
    RowBox[{"ToString", "[", "p", "]"}], "<>", "\"\</\>\""}]}], 
  ";"}], "\[IndentingNewLine]", 
 RowBox[{
  RowBox[{"hi", "=", "1"}], ";"}], "\[IndentingNewLine]", 
 RowBox[{
  RowBox[{"\[Omega]i", "=", "1"}], ";"}], "\[IndentingNewLine]", 
 RowBox[{"Returnfilename", "[", 
  RowBox[{
   RowBox[{
   "log\[Omega]list", "\[LeftDoubleBracket]", "\[Omega]i", 
    "\[RightDoubleBracket]"}], ",", 
   RowBox[{"ToString", "[", 
    RowBox[{
    "loghlist", "\[LeftDoubleBracket]", "hi", "\[RightDoubleBracket]"}], 
    "]"}]}], "]"}], "\[IndentingNewLine]", 
 RowBox[{
  RowBox[{"data", "=", 
   RowBox[{"Import", "[", 
    RowBox[{"tmpdir", "<>", "\"\<0Summary/RRGibbs/\>\"", "<>", 
     RowBox[{"Returnfilename", "[", 
      RowBox[{
       RowBox[{
       "log\[Omega]list", "\[LeftDoubleBracket]", "\[Omega]i", 
        "\[RightDoubleBracket]"}], ",", 
       RowBox[{"ToString", "[", 
        RowBox[{
        "loghlist", "\[LeftDoubleBracket]", "hi", "\[RightDoubleBracket]"}], 
        "]"}]}], "]"}]}], "]"}]}], ";"}], "\[IndentingNewLine]", 
 RowBox[{
  RowBox[{"data", "=", 
   RowBox[{"Drop", "[", 
    RowBox[{"data", ",", "1"}], "]"}]}], ";"}]}], "Input",
 CellChangeTimes->{{3.922410075343828*^9, 3.9224100911203127`*^9}, {
  3.922410131991194*^9, 3.92241014978907*^9}, {3.92241019122536*^9, 
  3.922410222324565*^9}, {3.922410259093704*^9, 3.922410324632326*^9}, {
  3.9224103589120398`*^9, 3.9224103697214117`*^9}, {3.922671324382752*^9, 
  3.922671324520842*^9}, {3.922671504369011*^9, 3.9226715147006207`*^9}},
 CellLabel->
  "In[1289]:=",ExpressionUUID->"ca811115-d35c-45fe-b3f1-06b5d8e1c090"],

Cell[BoxData["\<\"O2_-12._H_-12..csv\"\>"], "Output",
 CellChangeTimes->{
  3.922410336587565*^9, 3.922410370083398*^9, 3.922671325527684*^9, {
   3.9226715057146387`*^9, 3.922671515369505*^9}},
 CellLabel->
  "Out[1295]=",ExpressionUUID->"83b99b45-faa4-420a-b692-d057aa1e912c"]
}, Open  ]],

Cell[BoxData[{
 RowBox[{
  RowBox[{"data", "=", 
   RowBox[{"Import", "[", 
    RowBox[{"tmpdir", "<>", "\"\<0Summary/RRGibbs/\>\"", "<>", 
     RowBox[{"Returnfilename", "[", 
      RowBox[{
       RowBox[{"-", "3."}], ",", 
       RowBox[{"-", "2."}]}], "]"}]}], "]"}]}], 
  ";"}], "\[IndentingNewLine]", 
 RowBox[{
  RowBox[{"data", "=", 
   RowBox[{"Drop", "[", 
    RowBox[{"data", ",", "1"}], "]"}]}], ";"}], "\[IndentingNewLine]", 
 RowBox[{
  RowBox[{"data", "=", 
   RowBox[{"Log10", "[", 
    RowBox[{"Select", "[", 
     RowBox[{
      RowBox[{
       RowBox[{"data", "\[LeftDoubleBracket]", 
        RowBox[{"All", ",", "1"}], "\[RightDoubleBracket]"}], "*", 
       RowBox[{"data", "\[LeftDoubleBracket]", 
        RowBox[{"All", ",", "2"}], "\[RightDoubleBracket]"}]}], ",", 
      RowBox[{
       RowBox[{"#", ">", "0"}], "&"}]}], "]"}], "]"}]}], 
  ";"}], "\[IndentingNewLine]", 
 RowBox[{
  RowBox[{"data2", "=", 
   RowBox[{"Import", "[", 
    RowBox[{"tmpdir", "<>", "\"\<0Summary/RRGibbs/\>\"", "<>", 
     RowBox[{"Returnfilename", "[", 
      RowBox[{
       RowBox[{"-", "3."}], ",", 
       RowBox[{"-", "12."}]}], "]"}]}], "]"}]}], ";"}], "\[IndentingNewLine]", 
 RowBox[{
  RowBox[{"data2", "=", 
   RowBox[{"Drop", "[", 
    RowBox[{"data2", ",", "1"}], "]"}]}], ";"}], "\[IndentingNewLine]", 
 RowBox[{
  RowBox[{"data2", "=", 
   RowBox[{"Log10", "[", 
    RowBox[{"Select", "[", 
     RowBox[{
      RowBox[{
       RowBox[{"data2", "\[LeftDoubleBracket]", 
        RowBox[{"All", ",", "1"}], "\[RightDoubleBracket]"}], "*", 
       RowBox[{"data2", "\[LeftDoubleBracket]", 
        RowBox[{"All", ",", "2"}], "\[RightDoubleBracket]"}]}], ",", 
      RowBox[{
       RowBox[{"#", ">", "0"}], "&"}]}], "]"}], "]"}]}], 
  ";"}], "\[IndentingNewLine]", 
 RowBox[{
  RowBox[{"hi1a", "=", 
   RowBox[{"Histogram", "[", 
    RowBox[{
     RowBox[{"{", "data", "}"}], ",", "Automatic", ",", 
     RowBox[{"PlotRange", "\[Rule]", 
      RowBox[{"{", 
       RowBox[{
        RowBox[{"{", 
         RowBox[{
          RowBox[{"-", "350"}], ",", "0"}], "}"}], ",", 
        RowBox[{"{", 
         RowBox[{"0", ",", "120"}], "}"}]}], "}"}]}], ",", 
     RowBox[{"Frame", "\[Rule]", "True"}], ",", 
     RowBox[{"AspectRatio", "\[Rule]", "1"}], ",", 
     RowBox[{"ImageSize", "\[Rule]", "300"}], ",", 
     RowBox[{"BaseStyle", "\[Rule]", 
      RowBox[{"{", 
       RowBox[{"14", ",", 
        RowBox[{"FontFamily", "\[Rule]", "\"\<Arial\>\""}]}], "}"}]}], ",", 
     RowBox[{"FrameStyle", "\[Rule]", 
      RowBox[{"{", 
       RowBox[{
        RowBox[{"{", 
         RowBox[{"mfs", ",", "mfs"}], "}"}], ",", 
        RowBox[{"{", 
         RowBox[{"mfs", ",", "mfs"}], "}"}]}], "}"}]}], ",", 
     RowBox[{"FrameLabel", "\[Rule]", 
      RowBox[{"{", 
       RowBox[{"\"\<Work\>\"", ",", " ", "\"\<Number of reactions\>\""}], 
       "}"}]}], ",", 
     RowBox[{"ChartStyle", "\[Rule]", 
      RowBox[{"{", 
       RowBox[{
        RowBox[{"Directive", "[", 
         RowBox[{"Blue", ",", 
          RowBox[{"EdgeForm", "[", "Thick", "]"}], ",", 
          RowBox[{"Opacity", "[", "1", "]"}]}], "]"}], ",", 
        RowBox[{"Directive", "[", 
         RowBox[{"Red", ",", 
          RowBox[{"EdgeForm", "[", "Thick", "]"}], ",", 
          RowBox[{"Opacity", "[", "1", "]"}]}], "]"}]}], "}"}]}]}], "]"}]}], 
  ";"}], "\[IndentingNewLine]", 
 RowBox[{
  RowBox[{"hi1b", "=", 
   RowBox[{"Histogram", "[", 
    RowBox[{
     RowBox[{"{", "data2", "}"}], ",", "Automatic", ",", 
     RowBox[{"PlotRange", "\[Rule]", 
      RowBox[{"{", 
       RowBox[{
        RowBox[{"{", 
         RowBox[{
          RowBox[{"-", "350"}], ",", "0"}], "}"}], ",", 
        RowBox[{"{", 
         RowBox[{"0", ",", "120"}], "}"}]}], "}"}]}], ",", 
     RowBox[{"Frame", "\[Rule]", "True"}], ",", 
     RowBox[{"AspectRatio", "\[Rule]", "1"}], ",", 
     RowBox[{"ImageSize", "\[Rule]", "300"}], ",", 
     RowBox[{"BaseStyle", "\[Rule]", 
      RowBox[{"{", 
       RowBox[{"14", ",", 
        RowBox[{"FontFamily", "\[Rule]", "\"\<Arial\>\""}]}], "}"}]}], ",", 
     RowBox[{"FrameStyle", "\[Rule]", 
      RowBox[{"{", 
       RowBox[{
        RowBox[{"{", 
         RowBox[{"mfs", ",", "mfs"}], "}"}], ",", 
        RowBox[{"{", 
         RowBox[{"mfs", ",", "mfs"}], "}"}]}], "}"}]}], ",", 
     RowBox[{"FrameLabel", "\[Rule]", 
      RowBox[{"{", 
       RowBox[{"\"\<Work\>\"", ",", " ", "\"\<Number of reactions\>\""}], 
       "}"}]}], ",", 
     RowBox[{"ChartStyle", "\[Rule]", 
      RowBox[{"{", 
       RowBox[{"Directive", "[", 
        RowBox[{"Red", ",", 
         RowBox[{"EdgeForm", "[", "Thick", "]"}], ",", 
         RowBox[{"Opacity", "[", "1", "]"}]}], "]"}], "}"}]}]}], "]"}]}], 
  ";"}]}], "Input",
 CellChangeTimes->{{3.922410401953929*^9, 3.922410473424122*^9}, {
   3.922410511411071*^9, 3.922410627018166*^9}, {3.9226714201957417`*^9, 
   3.9226714356553097`*^9}, {3.922671533650948*^9, 3.9226715492315617`*^9}, 
   3.922671583964622*^9, {3.92267162790276*^9, 3.922671653026575*^9}, 
   3.9226723496473513`*^9, {3.9226723851360903`*^9, 3.922672462700152*^9}, {
   3.922672532191403*^9, 3.922672563992717*^9}, {3.922672681529538*^9, 
   3.92267268320722*^9}},
 CellLabel->
  "In[1461]:=",ExpressionUUID->"b129e363-2c1e-4e7d-8e46-c9cdfe3e582b"],

Cell[BoxData[{
 RowBox[{
  RowBox[{"data", "=", 
   RowBox[{"Import", "[", 
    RowBox[{"tmpdir", "<>", "\"\<0Summary/RRGibbs/\>\"", "<>", 
     RowBox[{"Returnfilename", "[", 
      RowBox[{
       RowBox[{"-", "12."}], ",", 
       RowBox[{"-", "8."}]}], "]"}]}], "]"}]}], 
  ";"}], "\[IndentingNewLine]", 
 RowBox[{
  RowBox[{"data", "=", 
   RowBox[{"Drop", "[", 
    RowBox[{"data", ",", "1"}], "]"}]}], ";"}], "\[IndentingNewLine]", 
 RowBox[{
  RowBox[{"data", "=", 
   RowBox[{"Log10", "[", 
    RowBox[{"Select", "[", 
     RowBox[{
      RowBox[{
       RowBox[{"data", "\[LeftDoubleBracket]", 
        RowBox[{"All", ",", "1"}], "\[RightDoubleBracket]"}], "*", 
       RowBox[{"data", "\[LeftDoubleBracket]", 
        RowBox[{"All", ",", "2"}], "\[RightDoubleBracket]"}]}], ",", 
      RowBox[{
       RowBox[{"#", ">", "0"}], "&"}]}], "]"}], "]"}]}], 
  ";"}], "\[IndentingNewLine]", 
 RowBox[{
  RowBox[{"data2", "=", 
   RowBox[{"Import", "[", 
    RowBox[{"tmpdir", "<>", "\"\<0Summary/RRGibbs/\>\"", "<>", 
     RowBox[{"Returnfilename", "[", 
      RowBox[{
       RowBox[{"-", "3."}], ",", 
       RowBox[{"-", "8."}]}], "]"}]}], "]"}]}], 
  ";"}], "\[IndentingNewLine]", 
 RowBox[{
  RowBox[{"data2", "=", 
   RowBox[{"Drop", "[", 
    RowBox[{"data2", ",", "1"}], "]"}]}], ";"}], "\[IndentingNewLine]", 
 RowBox[{
  RowBox[{"data2", "=", 
   RowBox[{"Log10", "[", 
    RowBox[{"Select", "[", 
     RowBox[{
      RowBox[{
       RowBox[{"data2", "\[LeftDoubleBracket]", 
        RowBox[{"All", ",", "1"}], "\[RightDoubleBracket]"}], "*", 
       RowBox[{"data2", "\[LeftDoubleBracket]", 
        RowBox[{"All", ",", "2"}], "\[RightDoubleBracket]"}]}], ",", 
      RowBox[{
       RowBox[{"#", ">", "0"}], "&"}]}], "]"}], "]"}]}], 
  ";"}], "\[IndentingNewLine]", 
 RowBox[{
  RowBox[{"hi2a", "=", 
   RowBox[{"Histogram", "[", 
    RowBox[{
     RowBox[{"{", "data", "}"}], ",", "Automatic", ",", 
     RowBox[{"PlotRange", "\[Rule]", 
      RowBox[{"{", 
       RowBox[{
        RowBox[{"{", 
         RowBox[{
          RowBox[{"-", "350"}], ",", "0"}], "}"}], ",", 
        RowBox[{"{", 
         RowBox[{"0", ",", "120"}], "}"}]}], "}"}]}], ",", 
     RowBox[{"Frame", "\[Rule]", "True"}], ",", 
     RowBox[{"AspectRatio", "\[Rule]", "1"}], ",", 
     RowBox[{"Frame", "\[Rule]", "True"}], ",", 
     RowBox[{"AspectRatio", "\[Rule]", "1"}], ",", 
     RowBox[{"ImageSize", "\[Rule]", "300"}], ",", 
     RowBox[{"BaseStyle", "\[Rule]", 
      RowBox[{"{", 
       RowBox[{"14", ",", 
        RowBox[{"FontFamily", "\[Rule]", "\"\<Arial\>\""}]}], "}"}]}], ",", 
     RowBox[{"FrameStyle", "\[Rule]", 
      RowBox[{"{", 
       RowBox[{
        RowBox[{"{", 
         RowBox[{"mfs", ",", "mfs"}], "}"}], ",", 
        RowBox[{"{", 
         RowBox[{"mfs", ",", "mfs"}], "}"}]}], "}"}]}], ",", 
     RowBox[{"FrameLabel", "\[Rule]", 
      RowBox[{"{", 
       RowBox[{"\"\<Work\>\"", ",", " ", "\"\<Number of reactions\>\""}], 
       "}"}]}], ",", 
     RowBox[{"ChartStyle", "\[Rule]", 
      RowBox[{"{", 
       RowBox[{"Directive", "[", 
        RowBox[{"Blue", ",", 
         RowBox[{"EdgeForm", "[", "Thick", "]"}], ",", 
         RowBox[{"Opacity", "[", "1", "]"}]}], "]"}], "}"}]}]}], "]"}]}], 
  ";"}], "\[IndentingNewLine]", 
 RowBox[{
  RowBox[{"hi2b", "=", 
   RowBox[{"Histogram", "[", 
    RowBox[{
     RowBox[{"{", "data2", "}"}], ",", "Automatic", ",", 
     RowBox[{"PlotRange", "\[Rule]", 
      RowBox[{"{", 
       RowBox[{
        RowBox[{"{", 
         RowBox[{
          RowBox[{"-", "350"}], ",", "0"}], "}"}], ",", 
        RowBox[{"{", 
         RowBox[{"0", ",", "120"}], "}"}]}], "}"}]}], ",", 
     RowBox[{"Frame", "\[Rule]", "True"}], ",", 
     RowBox[{"AspectRatio", "\[Rule]", "1"}], ",", 
     RowBox[{"Frame", "\[Rule]", "True"}], ",", 
     RowBox[{"AspectRatio", "\[Rule]", "1"}], ",", 
     RowBox[{"ImageSize", "\[Rule]", "300"}], ",", 
     RowBox[{"BaseStyle", "\[Rule]", 
      RowBox[{"{", 
       RowBox[{"14", ",", 
        RowBox[{"FontFamily", "\[Rule]", "\"\<Arial\>\""}]}], "}"}]}], ",", 
     RowBox[{"FrameStyle", "\[Rule]", 
      RowBox[{"{", 
       RowBox[{
        RowBox[{"{", 
         RowBox[{"mfs", ",", "mfs"}], "}"}], ",", 
        RowBox[{"{", 
         RowBox[{"mfs", ",", "mfs"}], "}"}]}], "}"}]}], ",", 
     RowBox[{"FrameLabel", "\[Rule]", 
      RowBox[{"{", 
       RowBox[{"\"\<Work\>\"", ",", " ", "\"\<Number of reactions\>\""}], 
       "}"}]}], ",", 
     RowBox[{"ChartStyle", "\[Rule]", 
      RowBox[{"{", 
       RowBox[{"Directive", "[", 
        RowBox[{"Red", ",", 
         RowBox[{"EdgeForm", "[", "Thick", "]"}], ",", 
         RowBox[{"Opacity", "[", "1", "]"}]}], "]"}], "}"}]}]}], "]"}]}], 
  ";"}]}], "Input",
 CellChangeTimes->{{3.9226713561481752`*^9, 3.922671394778496*^9}, 
   3.922671446725315*^9, {3.922671559862176*^9, 3.922671656703829*^9}, {
   3.9226722348111343`*^9, 3.9226722524661713`*^9}, 3.922672475594092*^9, {
   3.922672573086729*^9, 3.922672610833458*^9}, {3.922672686769433*^9, 
   3.922672688973084*^9}},
 CellLabel->
  "In[1469]:=",ExpressionUUID->"b5567687-92e7-452d-b59b-1640cf9cf5fe"],

Cell[CellGroupData[{

Cell[BoxData[
 RowBox[{"gg", "=", 
  RowBox[{"Grid", "[", 
   RowBox[{"{", 
    RowBox[{"{", 
     RowBox[{"hi1a", ",", "hi2a"}], "}"}], "}"}], "]"}]}]], "Input",
 CellChangeTimes->{{3.922672615260408*^9, 3.922672617963673*^9}},
 CellLabel->
  "In[1459]:=",ExpressionUUID->"1bea9236-f6a0-4443-9786-4b44a9ea0423"],

Cell[BoxData[
 TagBox[GridBox[{
    {
     GraphicsBox[{
       {RGBColor[0.987148, 0.8073604000000001, 0.49470040000000004`], 
        EdgeForm[{Opacity[0.588], Thickness[Small]}], {{}, 
         {RGBColor[0, 0, 1], Opacity[1], EdgeForm[{Opacity[0.588], Thickness[
          Large]}], 
          TagBox[
           TooltipBox[
            TagBox[
             TagBox[
              DynamicBox[{
                FEPrivate`If[
                 CurrentValue["MouseOver"], 
                 EdgeForm[{
                   GrayLevel[0.5], 
                   AbsoluteThickness[1.5], 
                   Opacity[0.66]}], {}, {}], 
                RectangleBox[{-300., 0.}, {-280., 1}, "RoundingRadius" -> 0]},
               
               
               ImageSizeCache->{{87.09026297085998, 102.7363184079602}, {
                98.03067993366501, 102.}}],
              "DelayedMouseEffectStyle"],
             StatusArea[#, 1]& ,
             TagBoxNote->"1"],
            StyleBox["1", {}, StripOnInput -> False]],
           Annotation[#, 
            Style[1, {}], "Tooltip"]& ], 
          TagBox[
           TooltipBox[
            TagBox[
             TagBox[
              DynamicBox[{
                FEPrivate`If[
                 CurrentValue["MouseOver"], 
                 EdgeForm[{
                   GrayLevel[0.5], 
                   AbsoluteThickness[1.5], 
                   Opacity[0.66]}], {}, {}], 
                RectangleBox[{-280., 0.}, {-260., 3}, "RoundingRadius" -> 0]},
               
               
               ImageSizeCache->{{100.7363184079602, 116.38237384506039`}, {
                94.09203980099502, 102.}}],
              "DelayedMouseEffectStyle"],
             StatusArea[#, 3]& ,
             TagBoxNote->"3"],
            StyleBox["3", {}, StripOnInput -> False]],
           Annotation[#, 
            Style[3, {}], "Tooltip"]& ], 
          TagBox[
           TooltipBox[
            TagBox[
             TagBox[
              DynamicBox[{
                FEPrivate`If[
                 CurrentValue["MouseOver"], 
                 EdgeForm[{
                   GrayLevel[0.5], 
                   AbsoluteThickness[1.5], 
                   Opacity[0.66]}], {}, {}], 
                RectangleBox[{-260., 0.}, {-240., 2}, "RoundingRadius" -> 0]},
               
               
               ImageSizeCache->{{114.38237384506039`, 130.0284292821606}, {
                96.06135986733001, 102.}}],
              "DelayedMouseEffectStyle"],
             StatusArea[#, 2]& ,
             TagBoxNote->"2"],
            StyleBox["2", {}, StripOnInput -> False]],
           Annotation[#, 
            Style[2, {}], "Tooltip"]& ], 
          TagBox[
           TooltipBox[
            TagBox[
             TagBox[
              DynamicBox[{
                FEPrivate`If[
                 CurrentValue["MouseOver"], 
                 EdgeForm[{
                   GrayLevel[0.5], 
                   AbsoluteThickness[1.5], 
                   Opacity[0.66]}], {}, {}], 
                RectangleBox[{-220., 0.}, {-200., 7}, "RoundingRadius" -> 0]},
               
               
               ImageSizeCache->{{141.67448471926082`, 157.32054015636103`}, {
                86.21475953565506, 102.}}],
              "DelayedMouseEffectStyle"],
             StatusArea[#, 7]& ,
             TagBoxNote->"7"],
            StyleBox["7", {}, StripOnInput -> False]],
           Annotation[#, 
            Style[7, {}], "Tooltip"]& ], 
          TagBox[
           TooltipBox[
            TagBox[
             TagBox[
              DynamicBox[{
                FEPrivate`If[
                 CurrentValue["MouseOver"], 
                 EdgeForm[{
                   GrayLevel[0.5], 
                   AbsoluteThickness[1.5], 
                   Opacity[0.66]}], {}, {}], 
                RectangleBox[{-200., 0.}, {-180., 9}, "RoundingRadius" -> 0]},
               
               
               ImageSizeCache->{{155.32054015636103`, 170.96659559346125`}, {
                82.27611940298507, 102.}}],
              "DelayedMouseEffectStyle"],
             StatusArea[#, 9]& ,
             TagBoxNote->"9"],
            StyleBox["9", {}, StripOnInput -> False]],
           Annotation[#, 
            Style[9, {}], "Tooltip"]& ], 
          TagBox[
           TooltipBox[
            TagBox[
             TagBox[
              DynamicBox[{
                FEPrivate`If[
                 CurrentValue["MouseOver"], 
                 EdgeForm[{
                   GrayLevel[0.5], 
                   AbsoluteThickness[1.5], 
                   Opacity[0.66]}], {}, {}], 
                RectangleBox[{-180., 0.}, {-160., 7}, "RoundingRadius" -> 0]},
               
               
               ImageSizeCache->{{168.96659559346125`, 184.61265103056147`}, {
                86.21475953565506, 102.}}],
              "DelayedMouseEffectStyle"],
             StatusArea[#, 7]& ,
             TagBoxNote->"7"],
            StyleBox["7", {}, StripOnInput -> False]],
           Annotation[#, 
            Style[7, {}], "Tooltip"]& ], 
          TagBox[
           TooltipBox[
            TagBox[
             TagBox[
              DynamicBox[{
                FEPrivate`If[
                 CurrentValue["MouseOver"], 
                 EdgeForm[{
                   GrayLevel[0.5], 
                   AbsoluteThickness[1.5], 
                   Opacity[0.66]}], {}, {}], 
                RectangleBox[{-160., 0.}, {-140., 30}, "RoundingRadius" -> 0]},
               
               ImageSizeCache->{{182.61265103056147`, 198.25870646766168`}, {
                40.92039800995024, 102.}}],
              "DelayedMouseEffectStyle"],
             StatusArea[#, 30]& ,
             TagBoxNote->"30"],
            StyleBox["30", {}, StripOnInput -> False]],
           Annotation[#, 
            Style[30, {}], "Tooltip"]& ], 
          TagBox[
           TooltipBox[
            TagBox[
             TagBox[
              DynamicBox[{
                FEPrivate`If[
                 CurrentValue["MouseOver"], 
                 EdgeForm[{
                   GrayLevel[0.5], 
                   AbsoluteThickness[1.5], 
                   Opacity[0.66]}], {}, {}], 
                RectangleBox[{-140., 0.}, {-120., 45}, "RoundingRadius" -> 0]},
               
               ImageSizeCache->{{196.25870646766168`, 211.90476190476187`}, {
                11.380597014925371`, 102.}}],
              "DelayedMouseEffectStyle"],
             StatusArea[#, 45]& ,
             TagBoxNote->"45"],
            StyleBox["45", {}, StripOnInput -> False]],
           Annotation[#, 
            Style[45, {}], "Tooltip"]& ], 
          TagBox[
           TooltipBox[
            TagBox[
             TagBox[
              DynamicBox[{
                FEPrivate`If[
                 CurrentValue["MouseOver"], 
                 EdgeForm[{
                   GrayLevel[0.5], 
                   AbsoluteThickness[1.5], 
                   Opacity[0.66]}], {}, {}], 
                RectangleBox[{-120., 0.}, {-100., 70}, "RoundingRadius" -> 0]},
               
               ImageSizeCache->{{209.90476190476187`, 
                225.5508173418621}, {-37.85240464344943, 102.}}],
              "DelayedMouseEffectStyle"],
             StatusArea[#, 70]& ,
             TagBoxNote->"70"],
            StyleBox["70", {}, StripOnInput -> False]],
           Annotation[#, 
            Style[70, {}], "Tooltip"]& ], 
          TagBox[
           TooltipBox[
            TagBox[
             TagBox[
              DynamicBox[{
                FEPrivate`If[
                 CurrentValue["MouseOver"], 
                 EdgeForm[{
                   GrayLevel[0.5], 
                   AbsoluteThickness[1.5], 
                   Opacity[0.66]}], {}, {}], 
                RectangleBox[{-100., 0.}, {-80., 86}, "RoundingRadius" -> 0]},
               
               ImageSizeCache->{{223.5508173418621, 
                239.1968727789623}, {-69.36152570480931, 102.}}],
              "DelayedMouseEffectStyle"],
             StatusArea[#, 86]& ,
             TagBoxNote->"86"],
            StyleBox["86", {}, StripOnInput -> False]],
           Annotation[#, 
            Style[86, {}], "Tooltip"]& ], 
          TagBox[
           TooltipBox[
            TagBox[
             TagBox[
              DynamicBox[{
                FEPrivate`If[
                 CurrentValue["MouseOver"], 
                 EdgeForm[{
                   GrayLevel[0.5], 
                   AbsoluteThickness[1.5], 
                   Opacity[0.66]}], {}, {}], 
                RectangleBox[{-80., 0.}, {-60., 112}, "RoundingRadius" -> 0]},
               
               
               ImageSizeCache->{{237.1968727789623, 
                252.84292821606252`}, {-120.56384742951909`, 102.}}],
              "DelayedMouseEffectStyle"],
             StatusArea[#, 112]& ,
             TagBoxNote->"112"],
            StyleBox["112", {}, StripOnInput -> False]],
           Annotation[#, 
            Style[112, {}], "Tooltip"]& ], 
          TagBox[
           TooltipBox[
            TagBox[
             TagBox[
              DynamicBox[{
                FEPrivate`If[
                 CurrentValue["MouseOver"], 
                 EdgeForm[{
                   GrayLevel[0.5], 
                   AbsoluteThickness[1.5], 
                   Opacity[0.66]}], {}, {}], 
                RectangleBox[{-60., 0.}, {-40., 92}, "RoundingRadius" -> 0]},
               
               ImageSizeCache->{{250.84292821606252`, 
                266.48898365316273`}, {-81.17744610281926, 102.}}],
              "DelayedMouseEffectStyle"],
             StatusArea[#, 92]& ,
             TagBoxNote->"92"],
            StyleBox["92", {}, StripOnInput -> False]],
           Annotation[#, 
            Style[92, {}], "Tooltip"]& ], 
          TagBox[
           TooltipBox[
            TagBox[
             TagBox[
              DynamicBox[{
                FEPrivate`If[
                 CurrentValue["MouseOver"], 
                 EdgeForm[{
                   GrayLevel[0.5], 
                   AbsoluteThickness[1.5], 
                   Opacity[0.66]}], {}, {}], 
                RectangleBox[{-40., 0.}, {-20., 29}, "RoundingRadius" -> 0]},
               
               ImageSizeCache->{{264.48898365316273`, 280.135039090263}, {
                42.889718076285234`, 102.}}],
              "DelayedMouseEffectStyle"],
             StatusArea[#, 29]& ,
             TagBoxNote->"29"],
            StyleBox["29", {}, StripOnInput -> False]],
           Annotation[#, 
            Style[29, {}], 
            "Tooltip"]& ]}, {}, {}}}, {{{}, {}, {}, {}, {}, {}, {}, {}, {}, \
{}, {}, {}, {}}, {}}},
      AspectRatio->1,
      Axes->{True, True},
      AxesLabel->{None, None},
      AxesOrigin->{-357., 0},
      BaseStyle->{14, FontFamily -> "Arial"},
      Frame->True,
      FrameLabel->{{
         FormBox["\"Number of reactions\"", TraditionalForm], None}, {
         FormBox["\"Work\"", TraditionalForm], None}},
      FrameStyle->{{{
          Thickness[0.01], 
          GrayLevel[0]}, {
          Thickness[0.01], 
          GrayLevel[0]}}, {{
          Thickness[0.01], 
          GrayLevel[0]}, {
          Thickness[0.01], 
          GrayLevel[0]}}},
      FrameTicks->{{Automatic, Automatic}, {Automatic, Automatic}},
      GridLines->{None, None},
      GridLinesStyle->Directive[
        GrayLevel[0.5, 0.4]],
      ImageSize->300,
      PlotRange->{{-350, 0}, {0, 120}},
      PlotRangePadding->{{
         Scaled[0.02], 
         Scaled[0.02]}, {None, 
         Scaled[0.05]}},
      Ticks->{Automatic, Automatic}], 
     GraphicsBox[{
       {RGBColor[0.987148, 0.8073604000000001, 0.49470040000000004`], 
        EdgeForm[{Opacity[0.581], Thickness[Small]}], {{}, 
         {RGBColor[0, 0, 1], Opacity[1], EdgeForm[{Opacity[0.581], Thickness[
          Large]}], 
          TagBox[
           TooltipBox[
            TagBox[
             TagBox[
              DynamicBox[{
                FEPrivate`If[
                 CurrentValue["MouseOver"], 
                 EdgeForm[{
                   GrayLevel[0.5], 
                   AbsoluteThickness[1.5], 
                   Opacity[0.66]}], {}, {}], 
                RectangleBox[{-320., 0.}, {-300., 9}, "RoundingRadius" -> 0]},
               
               
               ImageSizeCache->{{73.44420753375977, 89.09026297085998}, {
                82.27611940298507, 102.}}],
              "DelayedMouseEffectStyle"],
             StatusArea[#, 9]& ,
             TagBoxNote->"9"],
            StyleBox["9", {}, StripOnInput -> False]],
           Annotation[#, 
            Style[9, {}], "Tooltip"]& ], 
          TagBox[
           TooltipBox[
            TagBox[
             TagBox[
              DynamicBox[{
                FEPrivate`If[
                 CurrentValue["MouseOver"], 
                 EdgeForm[{
                   GrayLevel[0.5], 
                   AbsoluteThickness[1.5], 
                   Opacity[0.66]}], {}, {}], 
                RectangleBox[{-300., 0.}, {-280., 8}, "RoundingRadius" -> 0]},
               
               
               ImageSizeCache->{{87.09026297085998, 102.7363184079602}, {
                84.24543946932006, 102.}}],
              "DelayedMouseEffectStyle"],
             StatusArea[#, 8]& ,
             TagBoxNote->"8"],
            StyleBox["8", {}, StripOnInput -> False]],
           Annotation[#, 
            Style[8, {}], "Tooltip"]& ], 
          TagBox[
           TooltipBox[
            TagBox[
             TagBox[
              DynamicBox[{
                FEPrivate`If[
                 CurrentValue["MouseOver"], 
                 EdgeForm[{
                   GrayLevel[0.5], 
                   AbsoluteThickness[1.5], 
                   Opacity[0.66]}], {}, {}], 
                RectangleBox[{-280., 0.}, {-260., 6}, "RoundingRadius" -> 0]},
               
               
               ImageSizeCache->{{100.7363184079602, 116.38237384506039`}, {
                88.18407960199005, 102.}}],
              "DelayedMouseEffectStyle"],
             StatusArea[#, 6]& ,
             TagBoxNote->"6"],
            StyleBox["6", {}, StripOnInput -> False]],
           Annotation[#, 
            Style[6, {}], "Tooltip"]& ], 
          TagBox[
           TooltipBox[
            TagBox[
             TagBox[
              DynamicBox[{
                FEPrivate`If[
                 CurrentValue["MouseOver"], 
                 EdgeForm[{
                   GrayLevel[0.5], 
                   AbsoluteThickness[1.5], 
                   Opacity[0.66]}], {}, {}], 
                RectangleBox[{-260., 0.}, {-240., 13}, "RoundingRadius" -> 0]},
               
               ImageSizeCache->{{114.38237384506039`, 130.0284292821606}, {
                74.3988391376451, 102.}}],
              "DelayedMouseEffectStyle"],
             StatusArea[#, 13]& ,
             TagBoxNote->"13"],
            StyleBox["13", {}, StripOnInput -> False]],
           Annotation[#, 
            Style[13, {}], "Tooltip"]& ], 
          TagBox[
           TooltipBox[
            TagBox[
             TagBox[
              DynamicBox[{
                FEPrivate`If[
                 CurrentValue["MouseOver"], 
                 EdgeForm[{
                   GrayLevel[0.5], 
                   AbsoluteThickness[1.5], 
                   Opacity[0.66]}], {}, {}], 
                RectangleBox[{-240., 0.}, {-220., 19}, "RoundingRadius" -> 0]},
               
               ImageSizeCache->{{128.0284292821606, 143.67448471926082`}, {
                62.582918739635154`, 102.}}],
              "DelayedMouseEffectStyle"],
             StatusArea[#, 19]& ,
             TagBoxNote->"19"],
            StyleBox["19", {}, StripOnInput -> False]],
           Annotation[#, 
            Style[19, {}], "Tooltip"]& ], 
          TagBox[
           TooltipBox[
            TagBox[
             TagBox[
              DynamicBox[{
                FEPrivate`If[
                 CurrentValue["MouseOver"], 
                 EdgeForm[{
                   GrayLevel[0.5], 
                   AbsoluteThickness[1.5], 
                   Opacity[0.66]}], {}, {}], 
                RectangleBox[{-220., 0.}, {-200., 18}, "RoundingRadius" -> 0]},
               
               ImageSizeCache->{{141.67448471926082`, 157.32054015636103`}, {
                64.55223880597015, 102.}}],
              "DelayedMouseEffectStyle"],
             StatusArea[#, 18]& ,
             TagBoxNote->"18"],
            StyleBox["18", {}, StripOnInput -> False]],
           Annotation[#, 
            Style[18, {}], "Tooltip"]& ], 
          TagBox[
           TooltipBox[
            TagBox[
             TagBox[
              DynamicBox[{
                FEPrivate`If[
                 CurrentValue["MouseOver"], 
                 EdgeForm[{
                   GrayLevel[0.5], 
                   AbsoluteThickness[1.5], 
                   Opacity[0.66]}], {}, {}], 
                RectangleBox[{-200., 0.}, {-180., 23}, "RoundingRadius" -> 0]},
               
               ImageSizeCache->{{155.32054015636103`, 170.96659559346125`}, {
                54.705638474295185`, 102.}}],
              "DelayedMouseEffectStyle"],
             StatusArea[#, 23]& ,
             TagBoxNote->"23"],
            StyleBox["23", {}, StripOnInput -> False]],
           Annotation[#, 
            Style[23, {}], "Tooltip"]& ], 
          TagBox[
           TooltipBox[
            TagBox[
             TagBox[
              DynamicBox[{
                FEPrivate`If[
                 CurrentValue["MouseOver"], 
                 EdgeForm[{
                   GrayLevel[0.5], 
                   AbsoluteThickness[1.5], 
                   Opacity[0.66]}], {}, {}], 
                RectangleBox[{-180., 0.}, {-160., 30}, "RoundingRadius" -> 0]},
               
               ImageSizeCache->{{168.96659559346125`, 184.61265103056147`}, {
                40.92039800995024, 102.}}],
              "DelayedMouseEffectStyle"],
             StatusArea[#, 30]& ,
             TagBoxNote->"30"],
            StyleBox["30", {}, StripOnInput -> False]],
           Annotation[#, 
            Style[30, {}], "Tooltip"]& ], 
          TagBox[
           TooltipBox[
            TagBox[
             TagBox[
              DynamicBox[{
                FEPrivate`If[
                 CurrentValue["MouseOver"], 
                 EdgeForm[{
                   GrayLevel[0.5], 
                   AbsoluteThickness[1.5], 
                   Opacity[0.66]}], {}, {}], 
                RectangleBox[{-160., 0.}, {-140., 48}, "RoundingRadius" -> 0]},
               
               ImageSizeCache->{{182.61265103056147`, 198.25870646766168`}, {
                5.472636815920396, 102.}}],
              "DelayedMouseEffectStyle"],
             StatusArea[#, 48]& ,
             TagBoxNote->"48"],
            StyleBox["48", {}, StripOnInput -> False]],
           Annotation[#, 
            Style[48, {}], "Tooltip"]& ], 
          TagBox[
           TooltipBox[
            TagBox[
             TagBox[
              DynamicBox[{
                FEPrivate`If[
                 CurrentValue["MouseOver"], 
                 EdgeForm[{
                   GrayLevel[0.5], 
                   AbsoluteThickness[1.5], 
                   Opacity[0.66]}], {}, {}], 
                RectangleBox[{-140., 0.}, {-120., 64}, "RoundingRadius" -> 0]},
               
               ImageSizeCache->{{196.25870646766168`, 
                211.90476190476187`}, {-26.036484245439482`, 102.}}],
              "DelayedMouseEffectStyle"],
             StatusArea[#, 64]& ,
             TagBoxNote->"64"],
            StyleBox["64", {}, StripOnInput -> False]],
           Annotation[#, 
            Style[64, {}], "Tooltip"]& ], 
          TagBox[
           TooltipBox[
            TagBox[
             TagBox[
              DynamicBox[{
                FEPrivate`If[
                 CurrentValue["MouseOver"], 
                 EdgeForm[{
                   GrayLevel[0.5], 
                   AbsoluteThickness[1.5], 
                   Opacity[0.66]}], {}, {}], 
                RectangleBox[{-120., 0.}, {-100., 64}, "RoundingRadius" -> 0]},
               
               ImageSizeCache->{{209.90476190476187`, 
                225.5508173418621}, {-26.036484245439482`, 102.}}],
              "DelayedMouseEffectStyle"],
             StatusArea[#, 64]& ,
             TagBoxNote->"64"],
            StyleBox["64", {}, StripOnInput -> False]],
           Annotation[#, 
            Style[64, {}], "Tooltip"]& ], 
          TagBox[
           TooltipBox[
            TagBox[
             TagBox[
              DynamicBox[{
                FEPrivate`If[
                 CurrentValue["MouseOver"], 
                 EdgeForm[{
                   GrayLevel[0.5], 
                   AbsoluteThickness[1.5], 
                   Opacity[0.66]}], {}, {}], 
                RectangleBox[{-100., 0.}, {-80., 71}, "RoundingRadius" -> 0]},
               
               
               ImageSizeCache->{{223.5508173418621, 
                239.1968727789623}, {-39.821724709784434`, 102.}}],
              "DelayedMouseEffectStyle"],
             StatusArea[#, 71]& ,
             TagBoxNote->"71"],
            StyleBox["71", {}, StripOnInput -> False]],
           Annotation[#, 
            Style[71, {}], "Tooltip"]& ], 
          TagBox[
           TooltipBox[
            TagBox[
             TagBox[
              DynamicBox[{
                FEPrivate`If[
                 CurrentValue["MouseOver"], 
                 EdgeForm[{
                   GrayLevel[0.5], 
                   AbsoluteThickness[1.5], 
                   Opacity[0.66]}], {}, {}], 
                RectangleBox[{-80., 0.}, {-60., 69}, "RoundingRadius" -> 0]},
               
               ImageSizeCache->{{237.1968727789623, 
                252.84292821606252`}, {-35.88308457711443, 102.}}],
              "DelayedMouseEffectStyle"],
             StatusArea[#, 69]& ,
             TagBoxNote->"69"],
            StyleBox["69", {}, StripOnInput -> False]],
           Annotation[#, 
            Style[69, {}], "Tooltip"]& ], 
          TagBox[
           TooltipBox[
            TagBox[
             TagBox[
              DynamicBox[{
                FEPrivate`If[
                 CurrentValue["MouseOver"], 
                 EdgeForm[{
                   GrayLevel[0.5], 
                   AbsoluteThickness[1.5], 
                   Opacity[0.66]}], {}, {}], 
                RectangleBox[{-60., 0.}, {-40., 33}, "RoundingRadius" -> 0]},
               
               ImageSizeCache->{{250.84292821606252`, 266.48898365316273`}, {
                35.01243781094527, 102.}}],
              "DelayedMouseEffectStyle"],
             StatusArea[#, 33]& ,
             TagBoxNote->"33"],
            StyleBox["33", {}, StripOnInput -> False]],
           Annotation[#, 
            Style[33, {}], "Tooltip"]& ], 
          TagBox[
           TooltipBox[
            TagBox[
             TagBox[
              DynamicBox[{
                FEPrivate`If[
                 CurrentValue["MouseOver"], 
                 EdgeForm[{
                   GrayLevel[0.5], 
                   AbsoluteThickness[1.5], 
                   Opacity[0.66]}], {}, {}], 
                RectangleBox[{-40., 0.}, {-20., 5}, "RoundingRadius" -> 0]},
               
               ImageSizeCache->{{264.48898365316273`, 280.135039090263}, {
                90.15339966832504, 102.}}],
              "DelayedMouseEffectStyle"],
             StatusArea[#, 5]& ,
             TagBoxNote->"5"],
            StyleBox["5", {}, StripOnInput -> False]],
           Annotation[#, 
            Style[5, {}], 
            "Tooltip"]& ]}, {}, {}}}, {{{}, {}, {}, {}, {}, {}, {}, {}, {}, \
{}, {}, {}, {}, {}, {}}, {}}},
      AspectRatio->1,
      Axes->{True, True},
      AxesLabel->{None, None},
      AxesOrigin->{-357., 0},
      BaseStyle->{14, FontFamily -> "Arial"},
      Frame->True,
      FrameLabel->{{
         FormBox["\"Number of reactions\"", TraditionalForm], None}, {
         FormBox["\"Work\"", TraditionalForm], None}},
      FrameStyle->{{{
          Thickness[0.01], 
          GrayLevel[0]}, {
          Thickness[0.01], 
          GrayLevel[0]}}, {{
          Thickness[0.01], 
          GrayLevel[0]}, {
          Thickness[0.01], 
          GrayLevel[0]}}},
      FrameTicks->{{Automatic, Automatic}, {Automatic, Automatic}},
      GridLines->{None, None},
      GridLinesStyle->Directive[
        GrayLevel[0.5, 0.4]],
      ImageSize->300,
      PlotRange->{{-350, 0}, {0, 120}},
      PlotRangePadding->{{
         Scaled[0.02], 
         Scaled[0.02]}, {None, 
         Scaled[0.05]}},
      Ticks->{Automatic, Automatic}]}
   },
   AutoDelete->False,
   GridBoxItemSize->{"Columns" -> {{Automatic}}, "Rows" -> {{Automatic}}}],
  "Grid"]], "Output",
 CellChangeTimes->{3.922672622415578*^9},
 CellLabel->
  "Out[1459]=",ExpressionUUID->"1d651559-3db9-4c13-8d37-0d6da4f7d94e"]
}, Open  ]],

Cell[CellGroupData[{

Cell[BoxData[
 RowBox[{"gg", "=", 
  RowBox[{"Grid", "[", 
   RowBox[{"{", 
    RowBox[{"{", 
     RowBox[{"hi1b", ",", "hi2b"}], "}"}], "}"}], "]"}]}]], "Input",
 CellChangeTimes->{{3.9226716597840567`*^9, 3.922671675250907*^9}, {
  3.922672625922031*^9, 3.922672627564951*^9}},
 CellLabel->
  "In[1460]:=",ExpressionUUID->"1e858aa1-ed8d-495e-8d37-925133081bb6"],

Cell[BoxData[
 TagBox[GridBox[{
    {
     GraphicsBox[{
       {RGBColor[0.987148, 0.8073604000000001, 0.49470040000000004`], 
        EdgeForm[{Opacity[0.581], Thickness[Small]}], {{}, 
         {RGBColor[1, 0, 0], Opacity[1], EdgeForm[{Opacity[0.581], Thickness[
          Large]}], 
          TagBox[
           TooltipBox[
            TagBox[
             TagBox[
              DynamicBox[{
                FEPrivate`If[
                 CurrentValue["MouseOver"], 
                 EdgeForm[{
                   GrayLevel[0.5], 
                   AbsoluteThickness[1.5], 
                   Opacity[0.66]}], {}, {}], 
                RectangleBox[{-320., 0.}, {-300., 5}, "RoundingRadius" -> 0]},
               
               
               ImageSizeCache->{{73.44420753375977, 89.09026297085998}, {
                90.15339966832504, 102.}}],
              "DelayedMouseEffectStyle"],
             StatusArea[#, 5]& ,
             TagBoxNote->"5"],
            StyleBox["5", {}, StripOnInput -> False]],
           Annotation[#, 
            Style[5, {}], "Tooltip"]& ], 
          TagBox[
           TooltipBox[
            TagBox[
             TagBox[
              DynamicBox[{
                FEPrivate`If[
                 CurrentValue["MouseOver"], 
                 EdgeForm[{
                   GrayLevel[0.5], 
                   AbsoluteThickness[1.5], 
                   Opacity[0.66]}], {}, {}], 
                RectangleBox[{-300., 0.}, {-280., 14}, "RoundingRadius" -> 0]},
               
               ImageSizeCache->{{87.09026297085998, 102.7363184079602}, {
                72.42951907131011, 102.}}],
              "DelayedMouseEffectStyle"],
             StatusArea[#, 14]& ,
             TagBoxNote->"14"],
            StyleBox["14", {}, StripOnInput -> False]],
           Annotation[#, 
            Style[14, {}], "Tooltip"]& ], 
          TagBox[
           TooltipBox[
            TagBox[
             TagBox[
              DynamicBox[{
                FEPrivate`If[
                 CurrentValue["MouseOver"], 
                 EdgeForm[{
                   GrayLevel[0.5], 
                   AbsoluteThickness[1.5], 
                   Opacity[0.66]}], {}, {}], 
                RectangleBox[{-280., 0.}, {-260., 8}, "RoundingRadius" -> 0]},
               
               
               ImageSizeCache->{{100.7363184079602, 116.38237384506039`}, {
                84.24543946932006, 102.}}],
              "DelayedMouseEffectStyle"],
             StatusArea[#, 8]& ,
             TagBoxNote->"8"],
            StyleBox["8", {}, StripOnInput -> False]],
           Annotation[#, 
            Style[8, {}], "Tooltip"]& ], 
          TagBox[
           TooltipBox[
            TagBox[
             TagBox[
              DynamicBox[{
                FEPrivate`If[
                 CurrentValue["MouseOver"], 
                 EdgeForm[{
                   GrayLevel[0.5], 
                   AbsoluteThickness[1.5], 
                   Opacity[0.66]}], {}, {}], 
                RectangleBox[{-260., 0.}, {-240., 11}, "RoundingRadius" -> 0]},
               
               ImageSizeCache->{{114.38237384506039`, 130.0284292821606}, {
                78.33747927031509, 102.}}],
              "DelayedMouseEffectStyle"],
             StatusArea[#, 11]& ,
             TagBoxNote->"11"],
            StyleBox["11", {}, StripOnInput -> False]],
           Annotation[#, 
            Style[11, {}], "Tooltip"]& ], 
          TagBox[
           TooltipBox[
            TagBox[
             TagBox[
              DynamicBox[{
                FEPrivate`If[
                 CurrentValue["MouseOver"], 
                 EdgeForm[{
                   GrayLevel[0.5], 
                   AbsoluteThickness[1.5], 
                   Opacity[0.66]}], {}, {}], 
                RectangleBox[{-240., 0.}, {-220., 16}, "RoundingRadius" -> 0]},
               
               ImageSizeCache->{{128.0284292821606, 143.67448471926082`}, {
                68.49087893864012, 102.}}],
              "DelayedMouseEffectStyle"],
             StatusArea[#, 16]& ,
             TagBoxNote->"16"],
            StyleBox["16", {}, StripOnInput -> False]],
           Annotation[#, 
            Style[16, {}], "Tooltip"]& ], 
          TagBox[
           TooltipBox[
            TagBox[
             TagBox[
              DynamicBox[{
                FEPrivate`If[
                 CurrentValue["MouseOver"], 
                 EdgeForm[{
                   GrayLevel[0.5], 
                   AbsoluteThickness[1.5], 
                   Opacity[0.66]}], {}, {}], 
                RectangleBox[{-220., 0.}, {-200., 15}, "RoundingRadius" -> 0]},
               
               ImageSizeCache->{{141.67448471926082`, 157.32054015636103`}, {
                70.46019900497512, 102.}}],
              "DelayedMouseEffectStyle"],
             StatusArea[#, 15]& ,
             TagBoxNote->"15"],
            StyleBox["15", {}, StripOnInput -> False]],
           Annotation[#, 
            Style[15, {}], "Tooltip"]& ], 
          TagBox[
           TooltipBox[
            TagBox[
             TagBox[
              DynamicBox[{
                FEPrivate`If[
                 CurrentValue["MouseOver"], 
                 EdgeForm[{
                   GrayLevel[0.5], 
                   AbsoluteThickness[1.5], 
                   Opacity[0.66]}], {}, {}], 
                RectangleBox[{-200., 0.}, {-180., 21}, "RoundingRadius" -> 0]},
               
               ImageSizeCache->{{155.32054015636103`, 170.96659559346125`}, {
                58.64427860696517, 102.}}],
              "DelayedMouseEffectStyle"],
             StatusArea[#, 21]& ,
             TagBoxNote->"21"],
            StyleBox["21", {}, StripOnInput -> False]],
           Annotation[#, 
            Style[21, {}], "Tooltip"]& ], 
          TagBox[
           TooltipBox[
            TagBox[
             TagBox[
              DynamicBox[{
                FEPrivate`If[
                 CurrentValue["MouseOver"], 
                 EdgeForm[{
                   GrayLevel[0.5], 
                   AbsoluteThickness[1.5], 
                   Opacity[0.66]}], {}, {}], 
                RectangleBox[{-180., 0.}, {-160., 30}, "RoundingRadius" -> 0]},
               
               ImageSizeCache->{{168.96659559346125`, 184.61265103056147`}, {
                40.92039800995024, 102.}}],
              "DelayedMouseEffectStyle"],
             StatusArea[#, 30]& ,
             TagBoxNote->"30"],
            StyleBox["30", {}, StripOnInput -> False]],
           Annotation[#, 
            Style[30, {}], "Tooltip"]& ], 
          TagBox[
           TooltipBox[
            TagBox[
             TagBox[
              DynamicBox[{
                FEPrivate`If[
                 CurrentValue["MouseOver"], 
                 EdgeForm[{
                   GrayLevel[0.5], 
                   AbsoluteThickness[1.5], 
                   Opacity[0.66]}], {}, {}], 
                RectangleBox[{-160., 0.}, {-140., 37}, "RoundingRadius" -> 0]},
               
               ImageSizeCache->{{182.61265103056147`, 198.25870646766168`}, {
                27.135157545605296`, 102.}}],
              "DelayedMouseEffectStyle"],
             StatusArea[#, 37]& ,
             TagBoxNote->"37"],
            StyleBox["37", {}, StripOnInput -> False]],
           Annotation[#, 
            Style[37, {}], "Tooltip"]& ], 
          TagBox[
           TooltipBox[
            TagBox[
             TagBox[
              DynamicBox[{
                FEPrivate`If[
                 CurrentValue["MouseOver"], 
                 EdgeForm[{
                   GrayLevel[0.5], 
                   AbsoluteThickness[1.5], 
                   Opacity[0.66]}], {}, {}], 
                RectangleBox[{-140., 0.}, {-120., 55}, "RoundingRadius" -> 0]},
               ImageSizeCache->{{196.25870646766168`, 
                211.90476190476187`}, {-8.312603648424556, 102.}}],
              "DelayedMouseEffectStyle"],
             StatusArea[#, 55]& ,
             TagBoxNote->"55"],
            StyleBox["55", {}, StripOnInput -> False]],
           Annotation[#, 
            Style[55, {}], "Tooltip"]& ], 
          TagBox[
           TooltipBox[
            TagBox[
             TagBox[
              DynamicBox[{
                FEPrivate`If[
                 CurrentValue["MouseOver"], 
                 EdgeForm[{
                   GrayLevel[0.5], 
                   AbsoluteThickness[1.5], 
                   Opacity[0.66]}], {}, {}], 
                RectangleBox[{-120., 0.}, {-100., 72}, "RoundingRadius" -> 0]},
               
               ImageSizeCache->{{209.90476190476187`, 
                225.5508173418621}, {-41.791044776119406`, 102.}}],
              "DelayedMouseEffectStyle"],
             StatusArea[#, 72]& ,
             TagBoxNote->"72"],
            StyleBox["72", {}, StripOnInput -> False]],
           Annotation[#, 
            Style[72, {}], "Tooltip"]& ], 
          TagBox[
           TooltipBox[
            TagBox[
             TagBox[
              DynamicBox[{
                FEPrivate`If[
                 CurrentValue["MouseOver"], 
                 EdgeForm[{
                   GrayLevel[0.5], 
                   AbsoluteThickness[1.5], 
                   Opacity[0.66]}], {}, {}], 
                RectangleBox[{-100., 0.}, {-80., 59}, "RoundingRadius" -> 0]},
               
               
               ImageSizeCache->{{223.5508173418621, 
                239.1968727789623}, {-16.18988391376452, 102.}}],
              "DelayedMouseEffectStyle"],
             StatusArea[#, 59]& ,
             TagBoxNote->"59"],
            StyleBox["59", {}, StripOnInput -> False]],
           Annotation[#, 
            Style[59, {}], "Tooltip"]& ], 
          TagBox[
           TooltipBox[
            TagBox[
             TagBox[
              DynamicBox[{
                FEPrivate`If[
                 CurrentValue["MouseOver"], 
                 EdgeForm[{
                   GrayLevel[0.5], 
                   AbsoluteThickness[1.5], 
                   Opacity[0.66]}], {}, {}], 
                RectangleBox[{-80., 0.}, {-60., 74}, "RoundingRadius" -> 0]},
               
               ImageSizeCache->{{237.1968727789623, 
                252.84292821606252`}, {-45.72968490878941, 102.}}],
              "DelayedMouseEffectStyle"],
             StatusArea[#, 74]& ,
             TagBoxNote->"74"],
            StyleBox["74", {}, StripOnInput -> False]],
           Annotation[#, 
            Style[74, {}], "Tooltip"]& ], 
          TagBox[
           TooltipBox[
            TagBox[
             TagBox[
              DynamicBox[{
                FEPrivate`If[
                 CurrentValue["MouseOver"], 
                 EdgeForm[{
                   GrayLevel[0.5], 
                   AbsoluteThickness[1.5], 
                   Opacity[0.66]}], {}, {}], 
                RectangleBox[{-60., 0.}, {-40., 51}, "RoundingRadius" -> 0]},
               
               ImageSizeCache->{{250.84292821606252`, 
                266.48898365316273`}, {-0.43532338308459373`, 102.}}],
              "DelayedMouseEffectStyle"],
             StatusArea[#, 51]& ,
             TagBoxNote->"51"],
            StyleBox["51", {}, StripOnInput -> False]],
           Annotation[#, 
            Style[51, {}], "Tooltip"]& ], 
          TagBox[
           TooltipBox[
            TagBox[
             TagBox[
              DynamicBox[{
                FEPrivate`If[
                 CurrentValue["MouseOver"], 
                 EdgeForm[{
                   GrayLevel[0.5], 
                   AbsoluteThickness[1.5], 
                   Opacity[0.66]}], {}, {}], 
                RectangleBox[{-40., 0.}, {-20., 10}, "RoundingRadius" -> 0]},
               
               ImageSizeCache->{{264.48898365316273`, 280.135039090263}, {
                80.30679933665007, 102.}}],
              "DelayedMouseEffectStyle"],
             StatusArea[#, 10]& ,
             TagBoxNote->"10"],
            StyleBox["10", {}, StripOnInput -> False]],
           Annotation[#, 
            Style[10, {}], 
            "Tooltip"]& ]}, {}, {}}}, {{{}, {}, {}, {}, {}, {}, {}, {}, {}, \
{}, {}, {}, {}, {}, {}}, {}}},
      AspectRatio->1,
      Axes->{True, True},
      AxesLabel->{None, None},
      AxesOrigin->{-357., 0},
      BaseStyle->{14, FontFamily -> "Arial"},
      Frame->True,
      FrameLabel->{{
         FormBox["\"Number of reactions\"", TraditionalForm], None}, {
         FormBox["\"Work\"", TraditionalForm], None}},
      FrameStyle->{{{
          Thickness[0.01], 
          GrayLevel[0]}, {
          Thickness[0.01], 
          GrayLevel[0]}}, {{
          Thickness[0.01], 
          GrayLevel[0]}, {
          Thickness[0.01], 
          GrayLevel[0]}}},
      FrameTicks->{{Automatic, Automatic}, {Automatic, Automatic}},
      GridLines->{None, None},
      GridLinesStyle->Directive[
        GrayLevel[0.5, 0.4]],
      ImageSize->300,
      PlotRange->{{-350, 0}, {0, 120}},
      PlotRangePadding->{{
         Scaled[0.02], 
         Scaled[0.02]}, {None, 
         Scaled[0.05]}},
      Ticks->{Automatic, Automatic}], 
     GraphicsBox[{
       {RGBColor[0.987148, 0.8073604000000001, 0.49470040000000004`], 
        EdgeForm[{Opacity[0.581], Thickness[Small]}], {{}, 
         {RGBColor[1, 0, 0], Opacity[1], EdgeForm[{Opacity[0.581], Thickness[
          Large]}], 
          TagBox[
           TooltipBox[
            TagBox[
             TagBox[
              DynamicBox[{
                FEPrivate`If[
                 CurrentValue["MouseOver"], 
                 EdgeForm[{
                   GrayLevel[0.5], 
                   AbsoluteThickness[1.5], 
                   Opacity[0.66]}], {}, {}], 
                RectangleBox[{-320., 0.}, {-300., 2}, "RoundingRadius" -> 0]},
               
               
               ImageSizeCache->{{73.44420753375977, 89.09026297085998}, {
                96.06135986733001, 102.}}],
              "DelayedMouseEffectStyle"],
             StatusArea[#, 2]& ,
             TagBoxNote->"2"],
            StyleBox["2", {}, StripOnInput -> False]],
           Annotation[#, 
            Style[2, {}], "Tooltip"]& ], 
          TagBox[
           TooltipBox[
            TagBox[
             TagBox[
              DynamicBox[{
                FEPrivate`If[
                 CurrentValue["MouseOver"], 
                 EdgeForm[{
                   GrayLevel[0.5], 
                   AbsoluteThickness[1.5], 
                   Opacity[0.66]}], {}, {}], 
                RectangleBox[{-300., 0.}, {-280., 10}, "RoundingRadius" -> 0]},
               
               ImageSizeCache->{{87.09026297085998, 102.7363184079602}, {
                80.30679933665007, 102.}}],
              "DelayedMouseEffectStyle"],
             StatusArea[#, 10]& ,
             TagBoxNote->"10"],
            StyleBox["10", {}, StripOnInput -> False]],
           Annotation[#, 
            Style[10, {}], "Tooltip"]& ], 
          TagBox[
           TooltipBox[
            TagBox[
             TagBox[
              DynamicBox[{
                FEPrivate`If[
                 CurrentValue["MouseOver"], 
                 EdgeForm[{
                   GrayLevel[0.5], 
                   AbsoluteThickness[1.5], 
                   Opacity[0.66]}], {}, {}], 
                RectangleBox[{-280., 0.}, {-260., 3}, "RoundingRadius" -> 0]},
               
               
               ImageSizeCache->{{100.7363184079602, 116.38237384506039`}, {
                94.09203980099502, 102.}}],
              "DelayedMouseEffectStyle"],
             StatusArea[#, 3]& ,
             TagBoxNote->"3"],
            StyleBox["3", {}, StripOnInput -> False]],
           Annotation[#, 
            Style[3, {}], "Tooltip"]& ], 
          TagBox[
           TooltipBox[
            TagBox[
             TagBox[
              DynamicBox[{
                FEPrivate`If[
                 CurrentValue["MouseOver"], 
                 EdgeForm[{
                   GrayLevel[0.5], 
                   AbsoluteThickness[1.5], 
                   Opacity[0.66]}], {}, {}], 
                RectangleBox[{-260., 0.}, {-240., 2}, "RoundingRadius" -> 0]},
               
               
               ImageSizeCache->{{114.38237384506039`, 130.0284292821606}, {
                96.06135986733001, 102.}}],
              "DelayedMouseEffectStyle"],
             StatusArea[#, 2]& ,
             TagBoxNote->"2"],
            StyleBox["2", {}, StripOnInput -> False]],
           Annotation[#, 
            Style[2, {}], "Tooltip"]& ], 
          TagBox[
           TooltipBox[
            TagBox[
             TagBox[
              DynamicBox[{
                FEPrivate`If[
                 CurrentValue["MouseOver"], 
                 EdgeForm[{
                   GrayLevel[0.5], 
                   AbsoluteThickness[1.5], 
                   Opacity[0.66]}], {}, {}], 
                RectangleBox[{-240., 0.}, {-220., 13}, "RoundingRadius" -> 0]},
               
               ImageSizeCache->{{128.0284292821606, 143.67448471926082`}, {
                74.3988391376451, 102.}}],
              "DelayedMouseEffectStyle"],
             StatusArea[#, 13]& ,
             TagBoxNote->"13"],
            StyleBox["13", {}, StripOnInput -> False]],
           Annotation[#, 
            Style[13, {}], "Tooltip"]& ], 
          TagBox[
           TooltipBox[
            TagBox[
             TagBox[
              DynamicBox[{
                FEPrivate`If[
                 CurrentValue["MouseOver"], 
                 EdgeForm[{
                   GrayLevel[0.5], 
                   AbsoluteThickness[1.5], 
                   Opacity[0.66]}], {}, {}], 
                RectangleBox[{-220., 0.}, {-200., 4}, "RoundingRadius" -> 0]},
               
               
               ImageSizeCache->{{141.67448471926082`, 157.32054015636103`}, {
                92.12271973466004, 102.}}],
              "DelayedMouseEffectStyle"],
             StatusArea[#, 4]& ,
             TagBoxNote->"4"],
            StyleBox["4", {}, StripOnInput -> False]],
           Annotation[#, 
            Style[4, {}], "Tooltip"]& ], 
          TagBox[
           TooltipBox[
            TagBox[
             TagBox[
              DynamicBox[{
                FEPrivate`If[
                 CurrentValue["MouseOver"], 
                 EdgeForm[{
                   GrayLevel[0.5], 
                   AbsoluteThickness[1.5], 
                   Opacity[0.66]}], {}, {}], 
                RectangleBox[{-200., 0.}, {-180., 16}, "RoundingRadius" -> 0]},
               
               ImageSizeCache->{{155.32054015636103`, 170.96659559346125`}, {
                68.49087893864012, 102.}}],
              "DelayedMouseEffectStyle"],
             StatusArea[#, 16]& ,
             TagBoxNote->"16"],
            StyleBox["16", {}, StripOnInput -> False]],
           Annotation[#, 
            Style[16, {}], "Tooltip"]& ], 
          TagBox[
           TooltipBox[
            TagBox[
             TagBox[
              DynamicBox[{
                FEPrivate`If[
                 CurrentValue["MouseOver"], 
                 EdgeForm[{
                   GrayLevel[0.5], 
                   AbsoluteThickness[1.5], 
                   Opacity[0.66]}], {}, {}], 
                RectangleBox[{-180., 0.}, {-160., 14}, "RoundingRadius" -> 0]},
               
               ImageSizeCache->{{168.96659559346125`, 184.61265103056147`}, {
                72.42951907131011, 102.}}],
              "DelayedMouseEffectStyle"],
             StatusArea[#, 14]& ,
             TagBoxNote->"14"],
            StyleBox["14", {}, StripOnInput -> False]],
           Annotation[#, 
            Style[14, {}], "Tooltip"]& ], 
          TagBox[
           TooltipBox[
            TagBox[
             TagBox[
              DynamicBox[{
                FEPrivate`If[
                 CurrentValue["MouseOver"], 
                 EdgeForm[{
                   GrayLevel[0.5], 
                   AbsoluteThickness[1.5], 
                   Opacity[0.66]}], {}, {}], 
                RectangleBox[{-160., 0.}, {-140., 42}, "RoundingRadius" -> 0]},
               
               ImageSizeCache->{{182.61265103056147`, 198.25870646766168`}, {
                17.288557213930346`, 102.}}],
              "DelayedMouseEffectStyle"],
             StatusArea[#, 42]& ,
             TagBoxNote->"42"],
            StyleBox["42", {}, StripOnInput -> False]],
           Annotation[#, 
            Style[42, {}], "Tooltip"]& ], 
          TagBox[
           TooltipBox[
            TagBox[
             TagBox[
              DynamicBox[{
                FEPrivate`If[
                 CurrentValue["MouseOver"], 
                 EdgeForm[{
                   GrayLevel[0.5], 
                   AbsoluteThickness[1.5], 
                   Opacity[0.66]}], {}, {}], 
                RectangleBox[{-140., 0.}, {-120., 43}, "RoundingRadius" -> 0]},
               
               ImageSizeCache->{{196.25870646766168`, 211.90476190476187`}, {
                15.319237147595345`, 102.}}],
              "DelayedMouseEffectStyle"],
             StatusArea[#, 43]& ,
             TagBoxNote->"43"],
            StyleBox["43", {}, StripOnInput -> False]],
           Annotation[#, 
            Style[43, {}], "Tooltip"]& ], 
          TagBox[
           TooltipBox[
            TagBox[
             TagBox[
              DynamicBox[{
                FEPrivate`If[
                 CurrentValue["MouseOver"], 
                 EdgeForm[{
                   GrayLevel[0.5], 
                   AbsoluteThickness[1.5], 
                   Opacity[0.66]}], {}, {}], 
                RectangleBox[{-120., 0.}, {-100., 75}, "RoundingRadius" -> 0]},
               
               ImageSizeCache->{{209.90476190476187`, 
                225.5508173418621}, {-47.69900497512438, 102.}}],
              "DelayedMouseEffectStyle"],
             StatusArea[#, 75]& ,
             TagBoxNote->"75"],
            StyleBox["75", {}, StripOnInput -> False]],
           Annotation[#, 
            Style[75, {}], "Tooltip"]& ], 
          TagBox[
           TooltipBox[
            TagBox[
             TagBox[
              DynamicBox[{
                FEPrivate`If[
                 CurrentValue["MouseOver"], 
                 EdgeForm[{
                   GrayLevel[0.5], 
                   AbsoluteThickness[1.5], 
                   Opacity[0.66]}], {}, {}], 
                RectangleBox[{-100., 0.}, {-80., 73}, "RoundingRadius" -> 0]},
               
               
               ImageSizeCache->{{223.5508173418621, 
                239.1968727789623}, {-43.76036484245441, 102.}}],
              "DelayedMouseEffectStyle"],
             StatusArea[#, 73]& ,
             TagBoxNote->"73"],
            StyleBox["73", {}, StripOnInput -> False]],
           Annotation[#, 
            Style[73, {}], "Tooltip"]& ], 
          TagBox[
           TooltipBox[
            TagBox[
             TagBox[
              DynamicBox[{
                FEPrivate`If[
                 CurrentValue["MouseOver"], 
                 EdgeForm[{
                   GrayLevel[0.5], 
                   AbsoluteThickness[1.5], 
                   Opacity[0.66]}], {}, {}], 
                RectangleBox[{-80., 0.}, {-60., 104}, "RoundingRadius" -> 0]},
               
               
               ImageSizeCache->{{237.1968727789623, 
                252.84292821606252`}, {-104.80928689883916`, 102.}}],
              "DelayedMouseEffectStyle"],
             StatusArea[#, 104]& ,
             TagBoxNote->"104"],
            StyleBox["104", {}, StripOnInput -> False]],
           Annotation[#, 
            Style[104, {}], "Tooltip"]& ], 
          TagBox[
           TooltipBox[
            TagBox[
             TagBox[
              DynamicBox[{
                FEPrivate`If[
                 CurrentValue["MouseOver"], 
                 EdgeForm[{
                   GrayLevel[0.5], 
                   AbsoluteThickness[1.5], 
                   Opacity[0.66]}], {}, {}], 
                RectangleBox[{-60., 0.}, {-40., 75}, "RoundingRadius" -> 0]},
               
               ImageSizeCache->{{250.84292821606252`, 
                266.48898365316273`}, {-47.69900497512438, 102.}}],
              "DelayedMouseEffectStyle"],
             StatusArea[#, 75]& ,
             TagBoxNote->"75"],
            StyleBox["75", {}, StripOnInput -> False]],
           Annotation[#, 
            Style[75, {}], "Tooltip"]& ], 
          TagBox[
           TooltipBox[
            TagBox[
             TagBox[
              DynamicBox[{
                FEPrivate`If[
                 CurrentValue["MouseOver"], 
                 EdgeForm[{
                   GrayLevel[0.5], 
                   AbsoluteThickness[1.5], 
                   Opacity[0.66]}], {}, {}], 
                RectangleBox[{-40., 0.}, {-20., 15}, "RoundingRadius" -> 0]},
               
               ImageSizeCache->{{264.48898365316273`, 280.135039090263}, {
                70.46019900497512, 102.}}],
              "DelayedMouseEffectStyle"],
             StatusArea[#, 15]& ,
             TagBoxNote->"15"],
            StyleBox["15", {}, StripOnInput -> False]],
           Annotation[#, 
            Style[15, {}], 
            "Tooltip"]& ]}, {}, {}}}, {{{}, {}, {}, {}, {}, {}, {}, {}, {}, \
{}, {}, {}, {}, {}, {}}, {}}},
      AspectRatio->1,
      Axes->{True, True},
      AxesLabel->{None, None},
      AxesOrigin->{-357., 0},
      BaseStyle->{14, FontFamily -> "Arial"},
      Frame->True,
      FrameLabel->{{
         FormBox["\"Number of reactions\"", TraditionalForm], None}, {
         FormBox["\"Work\"", TraditionalForm], None}},
      FrameStyle->{{{
          Thickness[0.01], 
          GrayLevel[0]}, {
          Thickness[0.01], 
          GrayLevel[0]}}, {{
          Thickness[0.01], 
          GrayLevel[0]}, {
          Thickness[0.01], 
          GrayLevel[0]}}},
      FrameTicks->{{Automatic, Automatic}, {Automatic, Automatic}},
      GridLines->{None, None},
      GridLinesStyle->Directive[
        GrayLevel[0.5, 0.4]],
      ImageSize->300,
      PlotRange->{{-350, 0}, {0, 120}},
      PlotRangePadding->{{
         Scaled[0.02], 
         Scaled[0.02]}, {None, 
         Scaled[0.05]}},
      Ticks->{Automatic, Automatic}]}
   },
   AutoDelete->False,
   GridBoxItemSize->{"Columns" -> {{Automatic}}, "Rows" -> {{Automatic}}}],
  "Grid"]], "Output",
 CellChangeTimes->{{3.922671666013289*^9, 3.9226716756819983`*^9}, 
   3.922672479525392*^9, 3.922672627947536*^9},
 CellLabel->
  "Out[1460]=",ExpressionUUID->"8aa286b6-ffd7-4ad0-94d0-7312f9f18863"]
}, Open  ]],

Cell[CellGroupData[{

Cell[BoxData[
 RowBox[{"Export", "[", 
  RowBox[{"\"\<~/Desktop/Fig_S3.eps\>\"", ",", "gg"}], "]"}]], "Input",
 CellChangeTimes->{{3.9226716782208033`*^9, 3.9226717021212797`*^9}, {
  3.9226724825636683`*^9, 3.922672483973607*^9}},
 CellLabel->
  "In[1442]:=",ExpressionUUID->"b01764cd-98b3-4303-8408-b8304695b99f"],

Cell[BoxData["\<\"~/Desktop/Fig_S3.eps\"\>"], "Output",
 CellChangeTimes->{3.9226716962481003`*^9, 3.922672484793296*^9},
 CellLabel->
  "Out[1442]=",ExpressionUUID->"19a54655-681a-4401-9264-028053ae6004"]
}, Open  ]],

Cell[CellGroupData[{

Cell[BoxData[{
 RowBox[{
  RowBox[{"data", "=", 
   RowBox[{"Import", "[", 
    RowBox[{"tmpdir", "<>", "\"\<0Summary/RRGibbs/\>\"", "<>", 
     RowBox[{"Returnfilename", "[", 
      RowBox[{
       RowBox[{"-", "3."}], ",", 
       RowBox[{"-", "2."}]}], "]"}]}], "]"}]}], 
  ";"}], "\[IndentingNewLine]", 
 RowBox[{
  RowBox[{"data", "=", 
   RowBox[{"Drop", "[", 
    RowBox[{"data", ",", "1"}], "]"}]}], ";"}], "\[IndentingNewLine]", 
 RowBox[{
  RowBox[{"data", "=", 
   RowBox[{"Log10", "[", 
    RowBox[{"Select", "[", 
     RowBox[{
      RowBox[{
       RowBox[{"-", 
        RowBox[{"data", "\[LeftDoubleBracket]", 
         RowBox[{"All", ",", "1"}], "\[RightDoubleBracket]"}]}], "*", 
       RowBox[{"data", "\[LeftDoubleBracket]", 
        RowBox[{"All", ",", "2"}], "\[RightDoubleBracket]"}]}], ",", 
      RowBox[{
       RowBox[{"#", ">", "0"}], "&"}]}], "]"}], "]"}]}], 
  ";"}], "\[IndentingNewLine]", 
 RowBox[{
  RowBox[{"data2", "=", 
   RowBox[{"Import", "[", 
    RowBox[{"tmpdir", "<>", "\"\<0Summary/RRGibbs/\>\"", "<>", 
     RowBox[{"Returnfilename", "[", 
      RowBox[{
       RowBox[{"-", "12."}], ",", 
       RowBox[{"-", "2."}]}], "]"}]}], "]"}]}], 
  ";"}], "\[IndentingNewLine]", 
 RowBox[{
  RowBox[{"data2", "=", 
   RowBox[{"Drop", "[", 
    RowBox[{"data2", ",", "1"}], "]"}]}], ";"}], "\[IndentingNewLine]", 
 RowBox[{
  RowBox[{"data2", "=", 
   RowBox[{"Log10", "[", 
    RowBox[{"Select", "[", 
     RowBox[{
      RowBox[{
       RowBox[{"-", 
        RowBox[{"data2", "\[LeftDoubleBracket]", 
         RowBox[{"All", ",", "1"}], "\[RightDoubleBracket]"}]}], "*", 
       RowBox[{"data2", "\[LeftDoubleBracket]", 
        RowBox[{"All", ",", "2"}], "\[RightDoubleBracket]"}]}], ",", 
      RowBox[{
       RowBox[{"#", ">", "0"}], "&"}]}], "]"}], "]"}]}], 
  ";"}], "\[IndentingNewLine]", 
 RowBox[{"SmoothHistogram", "[", 
  RowBox[{
   RowBox[{"{", 
    RowBox[{"data", ",", "data2"}], "}"}], ",", "Automatic", ",", 
   RowBox[{"PlotRange", "\[Rule]", 
    RowBox[{"{", 
     RowBox[{
      RowBox[{"{", 
       RowBox[{
        RowBox[{"-", "300"}], ",", "50"}], "}"}], ",", "All"}], "}"}]}], ",", 
   
   RowBox[{"Frame", "\[Rule]", "True"}], ",", 
   RowBox[{"AspectRatio", "\[Rule]", "1"}]}], "]"}]}], "Input",
 CellChangeTimes->{{3.9224110405011473`*^9, 3.92241107716109*^9}, {
  3.922411193682*^9, 3.92241124946612*^9}, {3.9225051023897333`*^9, 
  3.922505108211409*^9}},
 CellLabel->
  "In[1230]:=",ExpressionUUID->"4310bc7b-4a65-4978-80a7-ca78c637d638"],

Cell[BoxData[
 GraphicsBox[{{}, {{}, {}, 
    {RGBColor[0.368417, 0.506779, 0.709798], PointSize[0.006944444444444445], 
     AbsoluteThickness[1.6], LineBox[CompressedData["
1:eJxVd3k0lV/0PpGhkLFIISHzPId9zfM8z9e91yVT5iEyzzOVZIwkTYYiUtgq
GjRQKlIZPikpJSFR+fr91vp91/qdf973Wfu8z372c8551z4HSEftfLfR0NCQ
6Who/s/z/w4Mx//3mhxVPk8d9vtfXK8gdePlAz8sHuJ0ovB90bm30JNi0O+H
ItWfeqQMFnRmL9pYXr/ph7S7vOSvlH7XYaT+xyt8zQ/Dx0auq9L90JEQjv5Q
fMkPm/IHpuNtlnTM3zO1btb74XXu6uDPbT91gioq40Mq/VDsIO1fXfEVnUIn
WeN3J/zwvLedgVH7qk4rZz+nRb4f8hwhKLY7rek8f2r/vjvdDxlBgcuIfV1n
OffjRYnjfvicMfxq2/SGzm7juKjyKD9kbjN0vjD0V0eNjkWXMcQPhVdpmUae
buq49tWwRFP98JXgnWtzKzQQH68w9sHLD1WPtvrVcWyDKrV75+yd/XBesF55
QpMOen86Hb1j7Yf715hOjIfRw1TLZ00FEz+seN0c8ObGdtgWlMBwluCH69qR
FTw7GEFEfNdzNg0/rJ+cT7sdyARGH+qqjyv4YXDFxYrfE8zgd1b5yFcJPyRI
q699d9sJOR73ld2F/dDNIXSle44FLvO60Tza64deT2QfBWewwZPRr0PqXH6Y
fJa7IoeXHb4VJ52+sNMPhWCi9NUKO7BbcpJ30/thpXKjTsUbDlBkPi+b8YeK
J9RVyI8HOcFhQG395zIVl45ZbCN2c0F0yqMB0gIVZ6m5Bvod3HBa27NkZJaK
H66+POLdyQM3f3/3ILynorVWZV857oaJjlTxlldUrNFnqn46vAf+hvEs739G
xS49ou/EJ14QkG3qy79PRTfW1OKT2/cCYV4zb6OPik3CdTcfSfADqfGJU0AX
FdebJNtNHfZBOokoPN5KxZ2sfY1j6fuhUeDngvFFKl64vVda85YA3H+TcfNG
3ZaebzfjpH8Jwucy3gzRCiouVK0PKFcJwU77yzYnS6mYbHjusj0cAJldOvvo
8qioHi69OfThAFgNDX8KS6NiqZwWQ1S+MIRmka9PxVNx/+5VVxHVg1Cqv5po
HUnFkmNluW3TB6F9M9usN4iKFfpzIfOFIvDqFv9uGV8qdlyp3n1OWxR+xTRP
V3pScVB3QujSgijwKete3eFExbtSHDzDNWJwePFFbJwVFT2TIlanbA6B5xWq
wZwRFWl43rldoROHRP/fu5yBinItA8mbN8ThrEj+xIAaFa/tHIMLARJwZ0rg
grI8FXctqEuHCkjCh6q28HPiVBRrzukSey4JDK4GOpwHqPhWysfpdIYUiPO8
Zk7hoyLn6PrJQnVpMB058vI7BxWLv0xrj89LQ2DBn7NeO6g49d33qEGVDBSY
FgU92UbFx91X2qstZKF5u7C61oYv6mQC//UNWRjub6e7/NMX+5bXDO0vysHS
ceNnfF998erHut5GSXng1nxTkf3BF4/utnvflSQPqqtB1F9vfbEi777Xgxfy
4HJtU4H60heNjzzb7BFTgLiQ0r+jT3xxNVLgU2qsAlRKij7UH/RFlfSlOpqH
CtDzsfPktV5fXN4sEz3Aqwjv682IBzp9sYZh7ulTX0Wg8X4nVdzii6f1lonL
bYogzB/6698FX+Sfm952/I8iGLzedjf4rC8Wc4K2g6ESUE+cKnxb7ov9Gp9X
ffOVINta3M28xBe1nbvDakaU4OLOW6LdOb7IfFHaeJ5bGYbuW/4QT/VFmtuH
fFWdlGEhber26WO+GBkvuTP0lDKwESKyGSJ8Uc+H4UH6c2WQ/7PdISpwy59C
71gSqwrYdZULfiD7YkORiNEvQxWIjJT6Yufhi4PNshcVElSgTL73Rr/Dln8W
GkdoWlWg66tNqrylL1Z7uNfZTavAeNN/lrWGvmiqLTmwh10VNijRfGw6vvgv
vekCaKnC/gPMswmqW/UyCKR3+6qCzrvK1i+yvshVtMgUl68KxDOyCW6HfLE2
pJAS1KoKqY79xg8FfbFwPdIhc0QVGjgcuNR5fbGI3Un15ndVGHzy8X0juy+O
j483re1Qg7mcuEs8zL54Tf/ElPpBNWA2YolOp/VF9nK2M0HqaiC1rVb3528K
qrIcv5JrpgaWvQqspCUK6q2W+ua5qkHIsXtjw/MUPNXjG0zxVYNiVecG+I+C
glaRZbtC1ODa0uejzRMUnOilLmVFqMFoc8Lh/aMUZCapVD2KUoPVgF2M+Y8p
eD+6XuhlpBrwHqp/vn6Pgq88V+kaQ9VA4z/lmiM9FHzd6zyge0QN3GvvHxnr
oKBHwqv+Ji81OO7upmLcTEG27U/CPtioQe2eBZobjRQUPRl9+TeoAb5IeixS
S8FLd9f6l6XUYKaIs/zEaQqW0HevzHCrAb3FefK2Ygr2nLISH11XBTEmdbmw
bArKJ/H8fPNOFUzuPVqfTKZgpstcN0uvKhxJ9hy0iqNg4bt0TKlUhTytxZKe
sC3+aHcZx2hVuLqW6ikdQMEyxoh9561U4Vk7j0QliYI5VN7aUhFVWAxtWmZ2
pyDLxO4e3TUV4JQ5jLH2FPQc0Qkdf6gCyp+f5H0yp2BoEVNl2hkVcDpPdHYy
oGDcH4n1ID8ViPX5KTygRUFSMQ3HgJIKVOzP/KaksrUe893svf+U4dY4b3e9
DAW9y9S78x8ow7tTlzM4xCjYP1an6V+iDJu2OrbJAhS8OHdvW66rMgixjez7
vpuCHRO2Z2QOKIPeI/Kc566tuNle/+I5JaBkrl5/zEjBpaKM9B8tSpCpl5N0
mIaClbLRESUxStD0j9/80hoZT9vNzbWBEjzqbt7N94OM12Kr0k4xKcGXaN2Z
rM9kvDcvlZH0XBFYlUavrk6TkWXkW+b1akWQ+06N831DxlxWUemoAEWwufzb
YPQ5GcOfTIwwaihCuF8+u/4QGWNrObSbmRXh5EHBt213yUjK0Xx26a0C3Jhs
uyB0m4yVWdWFOtcUYKzSIKKonYzTFM+oxlwFWHd+rfPvChmtFXBEiKoA/NwB
O4LPk9Ekr6R4zkABtIf/vJyoJmOar+1u1UMK4J1fVGdWRkZTN/4fOqwKkGwi
HHyzkIwJJskFKr/koZ6+Q108i4ylTV++mczKwz00pj+dRMYP4ZJBDa/l4WPC
m2fbY8lY0tgQevSpPDBpBFdGhpLR2XlU78lDeZBc2aT+509GYjCbxPstbN5W
qmjnQ8YYwo5L3Vvzg4NF/6ErGXm5ZGpix+ShSKLroZwdGd0CP96T+iQPrbNm
p2rMyNjY0O3/bl0ente9I7Lqk5G87UXgKS4FWPYMlU44TMZfo+ojDgoKsHsv
3dq8EhkHXVlM+BwUQP3Vqbuu0lv5Zo1sJ+IVwK1UvOiBCBnfPrZUKmxSgHir
W25q+8koG7rTX+iNAlTvsBJr5CGjXvTHnnh2RegbnPrBzUZGjeyJ5AxzRZhK
jehJYyDjreHUywJ5irANGHKW/pFwT3lMpugzRRDZKHfw+UXCZ9G8nGF7lMCo
U0po+DsJe25rM78mK4F/RO8XnTkSSiQFs0m2K0GunG3n1SkSxgpK+GowKcPl
L/+l7hsnbf0P33aOeCvDkwvRVnkjJGRt7ors6VaG72TmvesPSdi287nqIK8K
cAhVzfrfIeFHpt5t7XEqoPhWtu11NwmvaYZdN3mnAg7l/QlG10nIfXBou4W+
KkQ7OJh0XCYh+2TbqfTLqlDO/olLpIGEnvqdRzt41KD7cdxkaRUJ93OfmWxI
UYOJbJbLtKdIGDz/jW3vdzX4a1AbHVpAwpWY6v3vPNVBkFZRbzKDhGklS+86
n6iDbs89VqtEEnLeYZWN1tEAUpzz+O1oEpYffGX+sUUD0lXmG6SOkrB7o0t4
/IAmNP5ICK3wI+H1E3Glwic14cHVXVrMRBL2d+r9OcNwGOaP1DPGupBQa3bk
y964w8AipvLiow0JJSfkhpO/HAaZmfs1jqYknBCd39XqqQXWNW4B93S3/LZT
mcp/pgWhbgsqSpokvJcmUEOjqw2lu5Np6xVJ+FR28Pl6mza0P+d8wi5Fwvyf
OnsDhXXgVeH58qSDJKSpuf/JpFQH1szUKd/4SUg5UrmcRwuwl3FIzpObhIku
/C8VQwG07npuDLGQsPjv2ybN9wCeSYuDmttJKMgq1D0qSoCkw2mlF//64KYV
7QF9DwLU/eLx4l31wfx1anJwKQHuXG+SyPrmgypS1gJuDwjw4ejhlZWPPvjQ
+o4Qxz8CMEg/RcqkD96mOzt7RkkXxOeI+S9e+2AX3dOKf/66YNbw01lv2Acd
fCvApEYXgoiZB9se+KCUhcCxlBe6ULCP77tgvw+Gt/2R72DSg5axy92FN33w
8lCK9jdtPRg5qZP5t80HJ/0Yg9Ui9GDJZsQ26JIPatZ4OlY26QE3K2X/RL0P
JkUtS4q81wPVh6tzppU+GPfI/MwElz64ZOS0d53wQWPmIbZHpvpwTHdf8qF8
H4zOUr72O0kfqv42m5el+6DVGbsnR2/oQ89N3T3bj/tgIcOpbcoL+jAZNToT
EeWDN969uWYmYgC0in7NM8E+uC99KbTT3QCEv/2Os6X6oFCPy67jJwzA4FK+
IXr5YENonlX1kAFQqYIccs4++GOXeRAvvSFkC197W23tg7+rHYoXtAzh0nuD
JhYTHzyxN42TP9oQHle8jogn+OCjgdPPqloM4ZtTAMyr+6BevFxGyGdD2MX1
d4ergg+mMLc9yD1oBArPil7dl9jS2zqz8sXTCOzyhOtVhX3wipAZd265EUQa
dwSf3+uDOQY3Vb1eGEEZnYkGN5cPprcGVhLZjKGr7w192k4fHDj27U6OqTG8
iQ8e/kHng+dOEguH043hjxpNFfEPEd3foJM0GoPAcqnfs2UiLldprJ7aMAZo
FVXSWSDiZHoJP6OaCfgEdf27MkvEEeeD22PCTSBV3PwR/3siOivbDcxcNYGG
D+9O5b4iYvcfapDBZxMYPBvq8/spEQPv3xUqFzGFOQ86Gf/7W/wlPy+99TaF
HXxla6/6iGjy4+N7jkpTkH4pfs+wi4gSf2odNV6ZglXJraL2ViK+2mtU5MRh
BkctrdwPXiSiXF0L+1ELMyhhnhYrrSNig0W5fV6WGVwbiFiiqSCihU3m9fY7
ZjCawtB7tHRLr+i2nat/zWBV+0zO+1wiFjXJlXlpmAPvupSjZRoRG6lHVv9F
moPmjV6h2/FEtCsv+jXfag4e4bZfJSO39A++4FddMIdE2Q+dZ4KIuPSi1/C3
hAXUzkenMfkS8VOIqrCFnwX0NzJbx3gS8f6PxaPm5y1ghlS196MjEXklZU24
PlgAvaDcRwcrIgb1qObeOWgJYhP9bXeNiLiZOdEUR7EEk9MOxxWBiCqO6mzu
jZYQYP/JpE5tqz4PzltZny0hf9cxbnb5LX/7HgwelLWC5iGWqURxIl40/W5o
H2kFz7JqLy8IEVHEUZ1F87YV/NBXjPHgI2J8eX7R3+3WwEUzoDfEQcSja0M1
d2ytQfm2M5vmDiL+8Jilv1JrDU6x8+NN24hYSJv08e13a1j0XzeTW/XGW2HR
Hw4fsAHlacEZlk/eGDq1Ov7U3AZiXA3j5l9742XyAH9njA3cGglgf/DAG89Z
MwTSnbeBf6bFF87f9EaOtIWp/hc2oHenQyftkjd+4g29uElnC5maEy+Jld54
weSa8wMVW3h4jSZYJ98bmQ9/Pi52xBZYpcTo9x33xp9MZRvCNbZgc8688new
N041k2UGRm3hJH+Y4msvb3QxPfSQi9UOXp8oe9hu7Y2KqoTXnMZ2wM9ym1hK
2MLsf9YHUu3AK33611EFbywdsEySRTuo/8NQZCnsjU48VS0Wm3bwMVJaTIrL
GwMGehf3E+xBYsG2h4neG3dkPNxTm2oPwb4xDh+XvbD+sQn30KA9tL6r+nJ3
1gsdlju4q1gcYNnxTmrdKy8UGLT2ZHZwALWnn/iS7nuhp+VfEeZqB4g3Ym3z
6PLCToH4teJPDtDXq2iiedELa/5w+51UcoRtai6Teyq8UEmKN217iiMYtRyP
Xsn1whFau66Xzxwh59A51hfxXihx9oXjiqATPKl90NAa5IXbk7iG7MOcgJ33
2+FCTy80N1i8+P6uEzgUc70ItPLCF5xc6Wl7nKGcSSPAFLwwhXLGSDbIGSaS
vWgPyW/hPJPmoX5nEPydVk5/wAvDiteljHldgBR2UW6GwwubC23a8o66QOPn
p4N927zwQdrX7Iz7LvDZZ9mz+qcn1p6R090v5Aoyb/hWjn3wxJHd+p+041wh
1A7yXV56Iu+YGPn5c1dof0Q5qDroibd3wYMBaTdY08vt5ur0RMnbKa50WW5w
+FaL7Y8Lnuit8GIhctoNkpRezj0t90TyzC0dBi13uHN5PelKjie2ugR/OFfm
DgwiQntyj3ninx1MQxo/3MG0yrDZL9ATKcuE5XZzDyjgDjQ09PBEq8/jQXSN
HjCcX/xW2NIT7fUHHbloPIF7+40IGp2t/KUXx567eoLL8Ykd72U9MbhSdY/i
dU+oXKGpvyXoiQKp92cOsHjBZLCYxhl2T+T/5S95guIFwh/Nh6NpPbHryafj
Mbe9gOoV5uew5IGPTMpF7nB5w8VXZf8U/vPAvat3n1EDvGHB6vapXaMeGFf+
hMEVvUHh/rT0wj0PvNZKo3F/BxEigfHeow4PVJgsOPtPmQhdndLuTY0eSC6R
MnvqRYQNObuljNMe6JxUxKiYTQRoiskhZ3ugYGh2tWgbEVKFqoV04zwwejIg
5vw4EQbL73QKBHiga5Pbz2ZaH9jBMWf1x80Dx6Y2pnQkfMAyh/XjuLkHevr/
fGxn4wMltErHO7U88ARL5sxctA+Mxrlwn5LxQN1q26V/VT7Au3T8criAB/4U
aj194o4PuAec07PZtaUn+fy58598oHbmwbgMjQci+j1VYiHBjNu30J0/3HHb
NdbL2vIkEHvBxfR52h3jzv+0vmNPggBzjdrB5+44Uc3d2R9Ngqt3vVQb7rpj
VH0bh9YZEvw4nP4kpd0d/8RVTcnfIoFy+0WK93l3dO4/vKPuLQlipZ9taJW5
4/WQpn0Ff0lwq2G5dG+WOwo0Cz5Y2U+GzX17Jddi3JE+kH9oQpsMeqeg/6W/
O0Jx0AuCJxkyWX1drru6Y8DKdyOxBDI8ysj9Xmzmju+aYx8WVJCB9V9LZshh
d1Tefsg6rosMttEv91tIuyM/IYDty0synPy23i6x3x1f0+zqmV0iwxhVyIKR
zR1v17x5GLiLAvyThv99+OeGjSE7G5KlKODtHHjsznc3HG3yMDlkTIFzz4o5
zk65odjMs1wyiQIfjW80HR9xw/avpRUaxykgiRPgfscNz9m5r1w9TYFgddrX
6tfd0DlNPHWgjQJtrWIhuxvccJqnuzFjiALL4hbbl0+6YVyRte7yBwqo14VV
jWS44X97H3rv+UeBBL7TSi3Rbihx4jrH6m5f6Cu5/Sjfzw0172WWnZbzBbod
Mz4BLlv8wsH9dCa+YJTK+NvY1A2frVDM9Ym+kLsuXSyq6YZvQv/Sesf6wpNw
u0N0Um74b3tiHLHYFzi+xPRO8bth2NW/THZNvuBArnbsZXFDwkfXNB30hfKJ
O18r/7qifG1Xi8KYL7y1n0uL++aKhwNvNakt+oLgY1Z+50lX1FJQiPdkogLZ
QOma8rArlr3j82sVokLjbRdTzn5XNGt9flJHgwrzyolT39tc0WqH/anddlSQ
uXou5km9K/K/fFpkHEiFMNGHbJdPuCINdaBvOp0K7dXfzmenb2GVB6SVGiqs
8XBrU6NcUVYlwfjETSpoFWqM6lNd8YDxi1+PR6mQxOAdeMDZFeltVmXaF6lw
NzF926axK1Yx9ux3Z/UDhl8Xz7xVd8WfNDfev5D0A7Ojz+S7JVzR0qhxUd7U
Dwo+Ld8/vdcVn9JMraf7+8GI917vqJ2u+J/Iks5/2X7AMwardn9c8LdtCY/X
JT9wsfEtkF9wQWmh5BLGJ35Q9SBXhO29C8a9y59ZWvSDSULrrS9PXZBJKUlH
Ybc/HLz50u5hnwumSTJdGNXyB6rCxufGVheccXU+843iD5cuCqWk17kgyN85
UVToD98OGPGSSl3wUAPT5uBNf1CoCGyBNBcciwqIb/joD1GcJUb7I13Q5r9H
wyo8R6Ar98a7dYoL/kvQacgyPAJ/tr2NHHN0wcB6M+nGmCMA8bQsN4xckN4h
Sbfq8hFI+yl27oSaC5pIrB2LmD4Cg4EWmmHiLug66lymyBcAOz6EjVjxuWBN
2/zOabsAsPI47S+9wwVpGMok0woDoGT09ibzhjPemy9O2fc4AF5azJR9+uKM
17TZyc07A4F3gFF24K0zbgq1lKlbBoKHtsxA/RNnDA2okbxZHAi1HXYeyb3O
qP14rFvqVSD8JxP707PFGVc2PrDm7Q8Cscbq3MNnnfF53eLdp9QgCBC4e4Cv
xBl3p5SVLbQFQXPZXNdqijNm3IyrmvgXBD/Y2GxGw52xqzIK8yyDQSVL6VMb
2Rnb945kfasOhthNl8QiB2ckOx/cWPoeDLdjEnmCDZ3RQPTCnkz9ENj8fu6K
maozepwTjT9RHgL6/g/1xQ8541RiJ8P27yGQNfXtzXZeZ/yi/PjPHaOj8MiF
O/w/Jme8U+kV2l57FNhGNJj7fzvhMz2+R72/j4KtqffZmnkn3JfTrU+WDIVT
/elqCRNO2MdV0OrsEgpjGpeeuj52QmWT5eqrmaGw79ozX7UeJ6Ryb6N36ggF
ouTKH+5mJ5RN4kzW/RAK5+r3nlyqccJu7t/pRK4w+LSXIDVc5IQ+vTue1+uF
geQJ3ztXk53w+b7cU2thYRCyM881L8wJHUozZ2zrwqAtrXXRn+SEw5c9v9QM
h8HKxsssI3snLHjRozi8GQbqkRsCIgZO+O7v8+BXsuGQ8FXoBq2KE6qINHTV
e4YDUowsJ0WdkMZjIl8sPxzo3gV+uL3bCb+YdszZd4eDsWNJfAWjE07V/nLe
PxcOuU9ucMauOaKkjf7laJ4IeGr49qLjZ0fUNNdlddCLAI5eWl2lN44o4y+U
cykkAhxVD42xDzniTXqli0crIqC82eLot1uOWHhNsLViIALeioUzPL7iiPfn
sl4cXIwAodrT1RerHdFS7uM2+r2RQN7To5xV6IiJTrf9VfQj4ULRzBAlyRFj
T+Q2Xg+MhHlGJrJeqCM21zgUxp+IBNlkmXVBH0c87naWIa87EsLW7Er+2jqi
kYKnwPRUJHSExopP6DlimYxwQCJDFPyeq+7rUnJEc6l7HylSUaDlc9epTMQR
u2YX+k5bR0Hy+NxCBI8jPjKr9uGPiIK7tmwZtgyOqJzwn9rKqShgfKS0T+6X
A24cq3WW7ooCMz3X6yxzDhizLrL6YDwKCrsTzebHHDCLxJE6uh4FzxUbpu8/
dEB9C356V/5o4Ln8MPZ8twPKmxWpkg5Hg+vB77vSLjtg0NnVnj9u0VBVyX2B
WOWANr9ffFM5Fg1TXJo6OgUO+LH3Hv++M9FwMN/7JX+iA5oGDab0dkaDH31G
0O8QB3zIusIu8yoaLiVconvt7YAqPEcPxy5Hw7flZxXtNg6I5vncbZwxoBi8
olCq64DCauEan+VjIGp278Ojig54o1pqUME6Bm56EoiWBx2wPU/Rvzo4Bv68
9P0lyb1VjxD9d+38GCBY5RUybXfAKC21RNHLMZA22Cr6ccUe790M16Q+ioH7
Oq9u3/1ojylkGzrO+RjY0blhX/faHu8z//DX3BELVnIHviQ+sMfRE9Iri5Kx
UHrBKNXjpj3KiF7qNrSIhZeCQXyal+wxyl94yCQkFvjKS1r3VNrjcDt3LnNJ
LHiwdxqv5Nnj677rjWXtsXA2++375wn26DIpbvJ3LBY+0GyLbg22R87fj8LN
/sXCobhDrIVe9siiGF+bIxIHAT8sGgKt7fHjxW/tA+Zx0Hwk/LApwR7bBC9R
GSPjYGn69HMxBXtM7+6+51QdBypuPUfohe2R1nKM+9b9OIh7PkMzw2mP4aHz
Hho/4+C2GVN5H509Xn5898lLwWNAc1dGrnrZDu+sM/aUWh4Dg8P2g8dm7ZA/
b14zPOEYZF2P9XR5ZYdMl63vRVw5BkNSNcsq9+2QxOSwcOrdMWBruJvH1WWH
GTRxV17uige7fZ+FfzTZobWNioqcfjycOsnW/fSMHX5RWBCpjomHcRZl2yu5
W3GFiF7eq/GwL8N1LifeDlNmfwlU/BcPxL+JSX5Bdjib9zSKlz8BGqIadht6
bs0XdE7OsU+ATwsPrwpb2WGuvw1hJj8BpKjfDWjADt/Ui3PtuZ8AIe+5376T
s8OB7o4Y/m3H4ZqTZsQtITsUoVOdm9Y+DqtPvXec4bBDHyPBQo9jx0HDOKMu
epsd5tVrGR7vPA4JfZfUHX7a4ru9s5vKK8cB1YafKXywxaPXufWjlBKBvnWF
uuulLXIc05iTDU8EY3H+f18HbPHZ/PAe+7ZEyDtLOPXohi2+if448nwxEZ7y
UqWbLtjizTrdglr5JOAsybubUW6Ln5nU5S+HJoETc5sbOccWzU7VEudak+BM
yqsfhGO2qEtPSDP9kQRvf29kCwTaYt10l+Q0bzIIhR8Q+uNuixSDyssHNZKB
Mm/UOW5hi8z1/gNU12S4QAqy6tS2RYPhxIbzccnw5U3J7ElZW1QYrNv39kwy
yNp3JoQL2uKBzgwFhu5kCB96y2XDvqUHnb4LvUmGG/rbLsvQ2mL+c5EyifVk
+H3rkN7OJRt81pZyQGBvCmgpW47Pzdhgk+cp5b8aKZB8JTx08IUN+h/TNh10
TYF7IuWMDfds0NfJUCwuLgUYq3tqUjpsUPHxuZTdZ1LAnOc/Fe9GG7w0yldR
25UChQVMT7RO2+DLNnbr3WMp8Hy7LGVvtg2K6n8eSPiVArsT7Td+xdrgrukE
y1e7U8F1Nbb05REbfJQ6fERMNRWqQ2okrrvZ4OO1OL0wx1SY+ngXi81t8K3i
AuutyFQQ8f7sHKJlg7c8jz5jOpkK/q/ZvpvLbMXbtt31vp4Kl62VMyUEbHA3
7fHageep8O2+637GXTbI0vPDjLCUCpTkf/4PN61xn03e+EuONPgSano6fdoa
22rzjuUrpEG4z8kBuGuNfp6CmQG2abBuO/lzvcEaJbOPR0WHpUGynqTwjUxr
1HjnWHCjJA2YlKJswvytkUEsSUrhWhoUHcREaTNr3HVpZ93X52mwm3vn1U9S
1sh/JvPht59pUE3vNFHPao2cdeCnzZMOIitnmb2+W2Fnm8bB96rpcGX2ixrf
iBWOTKhvvnRJB8VXqtTRa1ZocX1ySSI+HboHU04WnbTCowc+ub+vTgfdzsd3
zKKtcG2dXfcXpsODC3t+bHexwo5IK8XYD+lgXU4S7NewQsczZCEKUwa8yr5q
mcBvhclZ73t6pDPAM24tXu2vJZ61Pr09yzYDPhzRv7T03hJNhqmJ/dEZEORW
OHYVLZFGfGhPSFUGLJmNMxypt8RM+R3WBXcy4NhhERWRdEtcHqfsFfycAbTS
R8mTvpbIlEYaE2bPhOx93SUVxpZo/GfnjdNqmbCLdTs6Sljir/dek/HemVD2
1/ob+05LLJFRKnySlQkC3yr2Pf5qgd0TfD65rZnQ8H7WLOupBdrl3HVqGc8E
6WfycXqtFkhvSI7VoMuC633xF/6WWOCnDi1DUZks0GwdfNkVYYHnsYnpqHMW
9J/loI90tMC4oLmXnKlZYFLioSinZoG3rUqPsFzNgmcpF4jzvBboN2mW5jyW
BU7hS4Xn183xZPWDk9/psuE9SbuH+NYcv9s2CA3LZYOvffYX/l5zrFbNOr7s
ng1f9V/wva41x/6ky0wu2dkQoSxgUppijvaL0hqr7dmwLnIk2pJsjhmO5Uce
TWdDCk97A5OhOfI5/BMZZssBJobN53fFzPHLXPHKNq0cKFo1pU1iMsd3rb/b
vI7kwO5PJ+U0581QoHfJYrIsB2peT3quDJnhUNCpF8n3ckD0gWR+61UzjNpz
RweWcuBKV1R3YJEZRrxu+7tbKBeULuKcWJgZtvAJp9Jb5UL3mZ17ZuzMcGKn
Uw59Qi7o5joZViubYZHGuUmuS7nw4FhdhMvuLT76xhy5sVywCfxax7VmiqyB
wx4ODHnw2l1t+Om4Keqn4/Mk5Tzwskj9l3PLFJn7/75vJuXBrNYTacNqUzQ8
FbdnsjgPgmR43WmSTLE/tiGVtS8Pfu4n59wimmJBj7ab2kIeHGNr7ozWM8Xd
eFzejT8faDfXZhVETNG/c3gz3DQfsr/rcy9sN8XPzfN9iTH5wD5VqNf0yQQ/
ma0YHjufD6eHx0PJD0227h/nDEkv8kGgX6RW4LIJXvtbHqFEWwDn244+Gc83
QRaTp3OfZQtAur5742SICdrziYWkeBTA9dLtkjY2JkgY+9K5klMAmmk2LjsV
TTDwEA+tXmcB3ImozBzkMkGvFCY+nw8FYEr52J6yYoxOD2WOW3IUwrCDwn9a
r41RQyjIhlanEJwNEzjWuoyxgmIgEB1QCO9V7sP1CmNsY1xlPl9WCL5inCEh
CcbYfmZiOvNOIXzd7Vkl4WWMHx1c/+P6VggRjE2PPoAx/qwW+qrPVwTrv5bW
ag8Yo1hDpAmbQRGkzmkfcqczxvIG3u0BIUXAPJ7tuHvWCHtzchssy4ug+OGL
tJFBI7R13G/a0l8Ee7oFruU3GWGhhFNH+nwR1Fw6MmWca4TveSZbfJiLQbSy
nY0uyAhZCzmM5PcXw5W8Ta1eSyPkkfx0tkm+GJQTzALj5IxwrMd46Z5+MdwK
OnVGmcMIGxl6jyU5FYOe59T970uGGD+REfbcvxgeWkqtXho1RK5Ji++dx4rB
RidahHrDEANGvPZJ5hfDa9l+uwPlhshSUbn7YHUxeAmypLyNM0Q12cy/VVeL
YXaXc8tpd0MsPWrHWdpTDEE09e/stA1RxDPm9J/HxbC8+HUnm6Ah1n5+//fV
RDHET6tpPqQxRNJP1sf888Ww7Xmqf/qMAT5zmOka+FUMOXeelME9AyRaDbY8
oy8B9uu8A+vnDfDJ+/leZY4SOH2O/LMjywCZY9fUFveVgMDJ5gNhRwywtLnx
9t9DJdCY/tta2twAr7rwiroqloBMlEHiJ2kDzDfYSP93uATafYuu1LMZ4D7q
ReN5gxI47PTmjeeiPrLu7JDmsyyBO0aizHzP9XGqsFUj26EETNVC1Uav62Nk
kNtjZfcSGD50y7folD42Dm0U7/MpAWdehpNmMfroNnSrQptaAu+ZbO9sd9XH
e7M+WmUBJUD9XbmImvoYdbhHVTSkBBY+fxRI2KeP9u60hZ9DSyDyjYKl2j89
bDkbVjkTXgIbjxLilyb10OauBSt7ZAmk3rp/8Wq/HmaGHJ8O28LMVzjH/M/p
4Q56IDFt4eIqTwaRDD3cYGATH936nregSXmSqof/CbLueLXFX3v8J6nCRG9r
/3ke3LWVXyxEp8RRUg+/SDCNJm/pu+qV08fOoocPpu61S2/pV7YeXRha0MXg
z5253Fv13QLBfVnPdLFRxcdDc6t+PfkAM702XXzRbet4dsufh0IdsX9LdTGd
l/meyZZ/Nhw0F7oidVGZrCSgalgCY7TmLyOcdPG8S/9CgFYJeC+dopNT18VT
1P1Tn7fW5+PMlMI8ny7uUvK82iFeAsEvpIjnNwhInC2SHNlfAst3owuJ7wj4
2ztHZqt5g/j2/tv8fQQ07Kop38ZQAtvOs3x5dZaAFNHD1gK/iyH3lDNfaSoB
F7S0RU59KQaOzHpjSwoBDyp7/TryrhjKoxeimIwI+LDGqar2aTEI+qk33D1E
wEg+iRfqfcXQ6Jz2PJGZgNHzYY7qLcXgVlxFG/kKECKiHpytKQb/MEWv+TOA
ARf8HkUWFEO03YNuoiegZ8/OdzfiiyFdyWvPayFAMQnTwCNHiuEk93KE5Qcd
5LlM2124df7qV3KG717QwTVJ5JTYOp+trwRlNAN18M16aaOmXDH0dnbktMrq
IJv3P8rA3mJ4XG7+UWxJG79kcLoMbS+GN3HTetUd2viMg+lE1VQRzLnF1HLF
aWPycfkvte1FsHaY9U+OljbSz6TSNmQVAcP+cy40NNp4OLWZ4YprEXD/U++I
vquFBN6Z8W7JIhCefMqxkKmFtiOmdi/WC0EeKSFkMy3ks8sVXntYCDp164/G
WbVw83bJRanyQrBILT5kM3IYNWzeHQ71LQQ3slj64MnDyFHUuuuBQiH4G9ye
0nI5jDotXyJU/hZArKid9nX+w1jUr6fTfb8AMhnmzkhMamLb12aSS0kBnPx0
fLW2XhOXOWZ7OdwKoP4Bl/1uqibeeTPMO3egAFovXmzJl9DE5p4ImXdz+dCb
Cyx0CxrY8u1M81JzPjwOfOkf16qBWdqLQZKR+fDWInDge4QG9taM/cpQz4d5
GVphqpoG2vydUGD8kwdrbKcT366r4xHxgv6W3jygX5SesOtVx6elt7JSkvOA
e+SO2sMUdbxFoDdK1M0DkWsuJ8FQHZcZPJYv0OaB/Ilvix1M6uielphL058L
hMh0S+nHaujp+0cyNykXLBz3XqovUkPzXKAx1s4FD9VWBj57NWQ0k/bSWM8B
/z1G5KLdatiiLNlPvpEDsWsTfdvfqKKqak3Pg7AcyB4P25dQrYrNEzcPBUrn
wMluxrgloioKGK4uWH7MhobK6pf+Iqroc/ybUGRtNrQmKClOflLBc3E6WtPO
2Vsb8WGh42UVzOq91V2+Kxse63h/GQpRwVQrO/eawSx4K7hirKeogiKzHTyr
CVkwR5PX0LWijIY89T4NilmwNi1EK3dTGU9XLF27+ikTmO7e8DyfoIyXNhtH
d1dlAneDRTc/QRn38oW8+mCdCSIZM7tL6ZTR3k+Kfj9dJshTYyOY7ivhJS61
bQMdGUAwZhtOzFXCiceUWzN+GWAh3iC9YqmEs5uG0Ql8GeDBrJkTyKGE3Y75
r8sfpYP//LPZ6VFFzO14e1tnq3+OHfLVcylXRFL9A4EoqXTIvrJR89RdEQPH
atL1J9LgZEHJhoGgIv4Lq8a23DRoCDnkcmtGAUkpN4QeaKRBq3VPu0KjArIq
nZsqnEsFlLfnaDqigKWjFbVsp1PhMcfnYAEZBRyiIUXbGKbC26XERycX5bG7
OqTd82cKfH3BfWhnuzw6O7+6B3UpsNZ+KS0lRh7tOEjRNNYpwFRGmPqlKY/a
m2JjF/8kg/i3K3Fv/8jhe/UWWaNLyWDSOqb4ME0Ox7n7/006JwMxnP5rxw45
tI3/MJKyPRmSleXP15fIYuyuho0gahKcXXX3KuKVxXtPaT5z3EmErq6sPQm1
MrjnvsoIk0AijB27PuwvJoNcG9c++G3dnxe1JnMcr0rjHra6csPXCcC+uUNf
T1kanRnORHQpJ4B4v+of2VtSOHl3PvF1aTyYpJE6+PWksFzPg+/mj2NANCwM
YXooiSH2qhcibI9BMmP3oRVrSXxsp/l+/7U4OPtwdmr6lQQGnsv58YQrDrry
OCqeekrgxDXW3jPRsTBmqW1/64M40pq+nyt7EwOLu46wNAWK4+OXLyfeQAyw
Pz85cHLpEJ7vk0o+1hgN4icxMSXuEL49RJLOZYsGE6evaiE0h3BXL2eSQGwU
EHl5f7hliaEkTVS42X+RkPxG/5IxmxjWf3PafsAmEs5WHSUrnxLFpCI9l/be
COjyqtx3YJ8oCq7N/+ORi4AxofsvWc+J4M6zXzud6sJhcWapcF1CBAOfFOZm
8oQD+3kBk0+tB3HZqDKgPS8MxP3MaEfVDmLKob++3+nCwEQiuht7hZEyK7LN
MDEU/L/URVw1FMbYtZvDaStHIfnqE+mKxwfwZ4Pshf+WQuDs0d+zmfYHcDC3
goLLwdClIFob8UYIP2ZXe8tsBMHYTxsXoo8Q8nm8EdVmCIKpwN/CFcOCuMGb
8GKTJxCEFm1ORbwXQKeIZZoMyQAgRjYxWn7dj9D+r2pc/wgUr23Gia3vQ2GJ
sF5Gkj8MJzh/3WTch2+/hrnzZfgBDW2L1zgPP+aFhK3yXKUCIYNh5NrBvah/
XrWD7o0vhDJ76ecr8GHhGSmf2Z2+0FrQ0eELvFjB9EakV48CUxys4mC5B/Mc
rm4UJpJBqIxSweu+G/fq3qBx7iMBce9tliV/Htxn942BazsJimu4koaiufGu
swd3n7UPDAsH/mhI50IPbc4vjrVEoLlwh5xYyonGdd9M6z55A0Fq7yvnsxxY
8Hf7AasKLwhtCTNRaGbHQ3nTM7VOnkD0K43iid2FGWO/wlP2eQAe1XV7cIIV
Z++Zz45/cQNC7KJOfMtOZDatuV94zxUwufag7BAzLj0X/Zne6AJCOVZM0x8Z
cb3otGBNiTOcLfn79cQ2Bkx7fLvlZoYT0FRcGTESoEfFqrWgzlRHSK53v/Fb
Yxs6i4q6hmc7wNSlHZVXHGlw9s2Q82CZPSA1YrN35k+fZQt9df5VO8CYkQci
e3/3NY7276h9bAvJ2XKlubYrfWo3HrON/rSB5DMF7ovZP/p+Ty6KbTu4hR1e
m15J/tI3FDGXtnHdCpKjT7yN+f5fX0JSCvNhBUugka99n3l7rO/sEVr+Iz3m
QDMny6SlfLcvTW7jgZSLGdAI9btKHbgBCouBE5K0pkCzfa31+qVREPtdt8bc
ZQzJU32GhR+nYWzbjZnABCOg6aO7fifmM3Qc3lP2y9IQkp8eLI5PX4TwnNlt
ltIGgD0DgzyWy1AwW6TLuUcf8Irf3xaeNbBsCrjwlVUPaKqYlc3eb0CNytyZ
JHZdoMm7HPChcROYz+4fDxIgAE1Po01fJy0h9Na3650hOnC2/VcgSxUdQSs2
Im2mQwuErphkuSZvJ4Qf/ipygeMw4Lkz9Y0URgLPbC2LXYoGECrne36aMBOi
K3M3NOnVYar08DhBZieBnZTx6OoZVSDm5i8XcLASJP/Z1v0lqABN6rtdEyts
BPuKBPm030qAWqd5uIPZCZ8zpJXq7yhCchec0/TmIEQKmL67VqkANspz8j62
nISDaU5ie9Llgb21uDdLn4sgatc46bUqC1NSGhbNKtyE4I62YwM0MnD2wvT4
6CEeglCdIrOGmBSEHsz12+DbTeAriI497SsB8rWKKwdY9hBK1edxsOcQLO6d
SDX5t4fw1UlMvVVGDLAsjf3oIi9BhnyTx6RdBJI5pWtOzfAR6Ezm76XZHASb
wlGp26N7CdI7Vj+50QoD+47jN2cG+QklLX6anwaEYCpD1Jj55j6CdMvlrTZH
EM7SPh2Vu7yf4H1MYPsFlv1APB5NcqoWIOjyvfCboOEH+d8CiwlFggRfNssS
Yx4+iO3+r3eEIES4+NQ5xtpkDxDXOrfP3hQijN/d4HQr5wGCar7FmuIBgrUX
g+JbOm4QjySe2HnlAOGRwYu2YzmcwHRN+Y2AqDChymFPQvshDlj8znRAsUaY
oD3w0z+iexcMy7zzM9xzkOD4wafluC0rtAa2NbsUHyTwlUxz8HPuhPKLGSuB
zCIE7p31de9+M0HsJ1etpFQRQgwHZ1UeAyMQRWXTSjdECNmDL62YVLcDgbzt
0flIUUL4f5XhjJl0IF73iv3mgihh7+/PolPLtMA0ecn5MVWMMHWQqSEhmQYW
9yXVTE6KEcSjVOxkrf7pDLvZzy65HCKoBlhFUZ9u6LSWH5JmeH6I8OnamAZD
4m+d8lcb4Xzm4oQUj3+FHG6/dGK5h29K3xMnhO8SelHkvaJDtGugIWhLEArv
V7+4nfdTh1Aca2x/Q4JgUu2zqfr2h474U4tCqpwkQfqy3md1q0UdJpYDL+Oa
JAmawZfeZfct6MyZrvAXHJAi7Ot4bXd33xed4ayHpLMVUgSa/2+Y/i/+H7LC
tzo=
      "]]}, 
    {RGBColor[0.880722, 0.611041, 0.142051], PointSize[0.006944444444444445], 
     AbsoluteThickness[1.6], LineBox[CompressedData["
1:eJxVl3c41W/8/41klLJnOPaWvZ3Xsffee+8tIiN7S0YhJVIiGgiVkpcKqchH
paWkSFKRVHbf8/td1+97Xb/3P+c8rsf7dT/v+3XOfd73EfSLtgukoqCgyKWm
oPg/r//3wjj8f2/1pZMrR3bH/C8r/Tf1ZZ0yBi/p8FCA6xTR6MfRVIeNaLxP
fekcs+w0UVzTQLx7ORrDdQnt9nwzRNo8+gn2+Wg87Hf5Wsq9j8T5/8ZSD7+L
RupSTt0j+bPEYb4T4i+fRWOLMs303cjPxOZQ1wm1R9H4VCyHoufwF2J+N39a
DUbj6QiqN7fPfyUGU86Kr/dE4+Au2mW+P9+IJpaXJlyvkPNjPmZwRC8RJU5F
pfWej8bN1YHAWdqfRLo5JQne2mj0vmZVdzZihfhFfn0ipSwaBxb47sp9/kV8
mHo3bSovGn92JBivxf8mtjzMltBJi8Yb2krB5tx/iQVsps/qDkXjr0E7Gv9n
a8QQn31Hd0Kjkdh86I3f+Q2i6eVnEt4+0ThGkVTtWLhFlFyredbvFI0btBdE
pHN3iPQGXkcJltFo+i003d2cAhaOC0tm6kej3P27Hi+9KGHk7ZdnMxrRmKMg
4PQ8lQouiV89qicfjTQrtqGMTdRQeOiQ5HmxaCzy81iRebkLwvrVn1PzRWP9
JSvnJyy7wWzPztEA1mi0XS6cPORMC1LO9yUH6aMxW00jufYCHTCcL3guShGN
IgVhShfX6eHrD8v0vD9RePnhe/5vjnvgkSar1Py3KBz11v3dfnMvtOa9em78
KQoZ82lbJAX3QdFEXXrL6yh8ktwrnVq6H8L4/aXox6OQLnxV7UM6E5iHSbwI
HYrC1G2VexSazCDd8z390Z0obF0qThD4zQx7qK5LSV+PwlOMEgw32llg0TLp
RfGlKHRxP0hFjGCFx6d0Mr7VR+H0vsDj4uJs0DZHJW1ZFYUZUqJFsx/YoFjh
4YsrJVEYrdeZOFvDDhFpxzL2ZUfh1bGyuiorDrAYsZOOPhKFDUuBAuGUnCDD
zjX5NDoKpdjKRZ63c8Je33cZ8kFROBKYQWXswQXfLjdKl3tEIfFDWYgONTc8
WQue/GkXheXEjHr1Jm64bCCbaWcahSm0BqP9ujxQUrYifR2ikE/pS5TrKx6I
mLoxyaoahZ6+YbwNIbxgKZGWGS9DXp9QmLzyCi/IxuvJvBCKwtLx3f9h/AFg
RNqXKtxR+NGJvm9r6QB83zOaWbU/CoNd6va1+fPBqHOFzF+aKJTd3ff29FM+
uHLe+aXzViTWFdy6eVmJH0qXDmTdXInEU62nuUeO80OU1kcZ7oVIzL4VX/b1
Ez9Y5Te/PDIdia+2D8xzyQuA3LOIrDcvIjFzzow1LF4A9gkoymo9icSDkn67
qDoE4EfY35en70WiSdszM5bPAjDWcydr62YkCj/tePKNngBXqbJkPa9F4gLr
yTJbPgKUWhm/6muKxLXS8Vk/WQJE1+7N5j8TidN7jM/bahLA+vN/sukVkWjk
SZdvb0CAg4rVr6YLyPcrP6xpNCfA/qMe2aT0SGykcylNtSHA0oig3LmESHR+
9IVfyJ4AT9nnX1FGROJXURqrSTK3+17O9vOLRIVVt2vv7AhQdiVW7r5LJNY+
KWxKI9fHrKu+FraORNEOg7ObFgSwMdzKzjGMRFZWUaszJgSQLx+Qm9OKRObp
kz8a9QnA9C7vtaFiJFaTdDJsiARYlrDIuShB7me9PtsndQKMxzMfpBWIxMXH
g/wnlcj5OPk6mD0S/c82Pz8jR87feybn4Z5IjGt9WyUtRYBYF9+DklSRGHpm
b2SkGAFsL4i9KVyLQNErgeUFwgRQWF7M+fojAiX2Ue2vEyQAs3bHQfO5CNz9
zzr+AYEAP/MPv2l7G4FXdsfXMpP9f8+0cvdORKB5RXxWmRABOgUo5SMfRuC+
j1dNjEQJUBE+9Gb0bgRSVT+RU5AkQNyN4ly57gi0LBO7Y0Kenx21rfzxtgik
M4A9mcoEULTmeLt0LgL7HF9N9WsRgOX021ybmgicOdAwt0jux8rnBvmO0gh0
vHiXZ47cvwnFoLfMuRG4vCKqludEzj8qnReXEoH9A05Xm3zI+Y+W5Z/FRuAO
pZMNRzgBDnH0vFUKicDapXvrzQkEsPdLyTvhFYF+n7yWJTIIoHSVpPDbIQJJ
KxKiwUUEYN2gmXI0j0Ch35sxkicI8MvwcV6PbgSKjAg5keoI8Ly8TIFTPQLz
WhYfxDcRoOud41SiXASmHmBWO3mZACckefNfiUTgH2kC46FOAsQnfFDQ4I3A
jxOjWzM9BHAYaJo6xRyBw79yS2/dIoAyY3j+Bm0Edogk4oteArC5yiu674Tj
8kON05xkXr3we+r2ajh+4ZLvCbxBzl/uzT+wGI4yn39dukwev0s7QzFtJhw1
L/lHT7cR4GSB4bt3L8Nx/Ilg699GAiQ8ZyggjoWjYv3Zd7+rCeBIGFesfxCO
5jGMJTPk9apEnHz3rzccw64vEUdSCMB+063Ap4Oczy1z5F4YAX5TE5QGmsMx
amSlYsGZAJPWc+8Ez4Zj36/1dF/y59NzurUg60Q4Htf+nGFP3m9V89FKn4rC
cSX/L/5gJ8BhJZX3+pnhKFjecu/phgA4pW8UXEgMx5Et1vnlYQFQfdyvRBNF
Xl8Grg9UCgAHZ+77wIBwfKQe/veulwD88TMrHHILR6rws+pxkgIweXW/srht
OO5+aX44fJUfejaev883Dsf0nQsC2sgP1Ua1hV90yP1gow9OPMYPiRXeyqbK
4fhKVuV+uwc/OL8Xmb4kFY43pr0PJcvxg5rU10IGwXC812u8J4CaHzgPX1MO
5wxHJTWBvetv+WBtIH76MWM4JvizHu+/yQevGDWLZHaF43+31EY1a/ngpus/
5WMbYaiYSUM5ncEHNU0Ppr8vh6FlqAaJK5IPkn4WFlnNhyHzy/tPrLz5wEXH
WuXauzB0y5Iy+eTMB+qFbB/2Pw9DJ99ZJj4yc714XRTzKAwZPFi/6nuS8wn1
Kv9hGFb8fM9WEkbOjwj4oHAjDMcFxN1E0/ng1k3J4oorYVjzyLZG/jQfnNq1
pPLrfBhK3VZdHrzLB0dsuj7Y14ahiWzlwo8FPnA9c6S4qywMq/9OTDcd4AeN
L0RV9vww1H71n8KsEz9wK++aSUgLQyNO6sdVNfywkT5SPHkoDBMvcdQ3zvDD
m8elqmphYfgy8v3gnIIA9HI6zFT7hKFcV0u7eqEA1Ppzl6w5hWFa66n46HkB
SL72XtXVMgyN7c5UyJJ/f9w2z8/c0g/D9zVMdXPuBNA0Di3h0QzDAAqztGHy
fuOplFNLkQ9DmkqMvz1OgI33v2beipHnv2bG0bZfEN5I3SrR5gvDuTeRq5m2
gtB7+KhaHSs579+gsVyVIJy+p/9xmz4M31mvFp17Jwgp++iPeVGEYd94Of1/
4kLg7jam1v8nFM8VvvbuiRcC7YuVHwW+h2KN+fwX6wdCcGDF5VjGp1DU6DnP
fY5DGLZ0+NVnXofiyd89Q53hwjBV+Omj7ngo5nwTdqi8Lwx3XrQcaxwKxTvt
KaNO/CJwRjBKnbovFO0av81xpIpAaqTSJ//rodh3b3h6ZUoEPG6tHXtwKRT3
0MS679cVBW2au+qiDeT76fbsq2oRhQO22Z9yq0JRNLPIp5tVDLbOmJR+LglF
HQv1tfosMZj6wqhhnB2Ku80opUp+i0Gf8rNPzUdCcSvG2O16hDjUZdSU0sWE
4ndPVXPbL+KQ9sRTIzQoFCNlPrufD5EATy7h2RGPUFycftk7/10CiAFfSqXs
Q9EDSks9kiSBv/2KRrFpKEbXK3ECnRTsbMbNLkIoHrrr/eRRnRS8N1Y/bqEa
ig1PxZPVNaThbuW2xhWZUHyUE9ra+0Yazk7fm2UUDsUFe4W1/CwZOCpdcDyK
OxSl9F+wj8jLgleipebT/aGo3EYdf35OFoj3WeYO7g5FP4EqKtVzcsC//9Xx
sq0QtBRdc6jxPwg7bnWaP1dCcHuNmy6SQx7eX/Sbs10IwbLaJLXMo/LQvyJe
1jkdgnXCp37QfpWHeuJ3TdbJEMwIrp/cdFGA9KLOuUNPQrDfz/+X3WMF8JlM
LHt+LwTTMqNrdkiKQBLS0VK5FYIPC3LDF28pAiGK6vPJayFI0CiJp1RVAore
4bI/TeTxd45rinQrwQeaY1rOZ0LQmd3su6KaMqCt3ecbFSFYVBBRS3dHGRrq
OMu5CkNwQ7E/MlVfBTIWprSOpIfgQvLihu+oCvioNH5+nUAe/2zr8UJXVSBl
BpdrRpDzqT+X4LwqEEZltE/7hSDjgObgf4lqQMG98nnTJQSX2TWnc+nVYSbg
RrmHdQiGFrbfOn9GHQbaU7X7DEPwwary+LK8Bpzb0p3n0w5BuQTSWYUhDcg0
oa04qhiC39m4/kl6aILfiSfa0xIhGPvjQ0HdiibofSifB4EQPJpvPWNdqAVC
Ms4VDewhaFh9rpaGoA1USQd0KPeG4PHUM8XZPdrw8f7MvC9VCPaGS2cfs9CB
e/ubK+6tBSOnOO5anNGBRvcIHeGlYJx2Pn/f/zARspoVvmTPBZP3/0oX0gP4
/fpTMfs2GEu16rmfnAbQgzs6hhPBqNKz+64EBwmEijO/ND0Mxg6B0fFSTxJQ
vTSq3N0fjG5/bdX/nSfBJ6G9xODuYCz/vBTou0CC+1H/fRluC8arn3Yr1snq
wvneqkqJxmDsHmrG2hhdyNntQSysCcan4WN+ep26EGAnuLBQGowiqdvxqSu6
YHD2c6VZbjC+bhTUVlDQA5GvbcS2lGBsqmkfMInSg12qsQt74oKRrYGqvfWS
Hsxmqp6ICAlG6tqvB4mf9ODB6CZx1CsYHXPLHy7w6MMF7oEFWUdyP0avvau0
0YecwLwTpebBWCsVe4KQow8BHeawpBuMhfHfVw9164PBNtNXa/VgTHIy1Y+d
1QcR08kT7XLBWLPdBptMBkBz8jQwiwbjjaDfp1c0DWDug8/XWN5gVM/xn1L1
M4BBGbGTE8zBSO9GeaE5zwCakhZBiY6c79QQLNxiAHkP2r9W7gSh78zgr/wh
AwhiOnxydTUI97tlV3fOGICRhxbJcTEIf9Lecs5YNwCxForF7pkglJgPkRpj
NITdq4MnOV4FIc35ao0j/IbwGYpJiWNB2KzBLustbQhDxTaLLx8E4bRIQLKX
siFcfMlepX47CE3VJm85aRhCnvBb0qmOIBSTfvNPQtMQgqIbFtebyfUdHho3
VQ3B6HZgldvZIGTk2lu0IGcIYrTSurdPBGFtC7HtgpAh0NovL/IWB6Ekn6LZ
c2ZDmD/bXZWaGYQjHx0DgrYMYPhrsu67xCDc12vXYPHRAJpVSd90ooKQwaug
MfW+ARRk0VSfDQjCMO9YsZ/1BhAy9kj3n1sQRlDS6rckGoAJT9k3b9sgvKgd
rn3BzAAkghyr0TgIUwKojH5wGQBdJ4+eIDEIgy3sQ0981Icv29PfMpWDkJb9
juelZn14aNpU/VEqCF+UKDMZhuhDy8kwPX3BIDzXbTqWK6IPBTMHv5/nDMLP
fzkojk/pQYjs7+pd+4Lw/DunvMIyPTA50qsXuCsIA8Tbpi6Q9EByMP374EYg
jutKG7J+1wV6ZsMasZ+BKPuUlmlvlS4seDDo588H4rZeT8Soli6MtDz9Pv8u
EGMcjrGdek+C1tUTNSbPA7FKyWa56ygJikhu+pceBaKdRMn9sAMkCCsR+EE/
EIgWY1U1+2MAzF7N1oTdII+n3X/j5nkiSIm06j++EojHDt59dvi5DjDERP+Q
vhCIlTZrBqtUOvD1tvKpktpAnJ1f2jd9UBse0W7ofy8LRP1gq09f3LWg1b7/
h2V+IOrOHOAayNeEovqcU1fTAjHYZOk6b5cGhC2aGuyPD0T3hasKbTPqYKa2
fyk6LBBdQ2O2CczqIJ39/NS4TyASr1dOy+qrwZ6npwwUnAOxKaXQLSVJFRZ5
vJfKLQMxmd14tqtDBR4HidSu6Afi/uMvWlKXlOFy54KBvWYgFlMPEQ4pKkPJ
ztWl6/KB2FC9nqCQogQRZvG1bOKBKOfz/KTZI0WwqNIwTOALxO/KhosmBEWQ
+biz9II1EEcIp5Q60xRgr9yDWlWGQDyd92yU6pM8fDtSaFhNEYidmgJ212zk
4cmg1fLfPwHIqTSTb156EC4zs512+R6ACy70xuXH5KDE87XhrU8BGPxy5+9c
vSxEXDq7zP0mAE1cZMqWB2XA8rf/6eTxAHS7Sv2cRCEDsrqSRm+HAnDxz2ui
i7U0MB77sazVF4BRljfnm69LwfdX10+fuR6A6+5ZR8tkpWBM5IjR9qUAVO8+
/tC7TxKuxhB/ejYEYMaWQIWdvySU3qE+c7cqAHN6b1vWCkhCFN2IkcCxAKzZ
ojS1W5EAK4fSn+nZAXhG/OTFY28lQK7B/syHI+R6S/4EazLv+8ZlrBsTgEQ5
o5PHfkrAD7X3P88FBSCT2tMYBX5JGMs+f4bKMwCvCjNRc/uS85+GGPvbB+CW
VkYHdy85n1du5b5pAHJL7MT8kZCCqOBfZ0RI5P7YiHyKuSIF1tdvGueqBmCz
QZkxGEvDwX9pK3MyAajc/OHN/j/SsN9cv85IOACdf9aVFt6SgaUqOpNm7gC8
V3fzjkW5LIx/HF2hZQrA8MsLL36lykG7XGVdyO4A1Db2ZWBLPQhlyS4mI1v+
yB8s+offWB5ihvh+Sf7yR/8rH2nSX8uDDcunuqIFf1x9TTn0I14B5L1aTBan
/dHFvM1FgVsRmFojf5lP+uO2/Np1uiFFWP6tePbyE38M7Tszo0L+Po3rrpkw
3vfHjEaL9SPqytB+rO9X5C1/bM2LPn5iWxnKXmedHbvmjwsfCkwNHqlArKiJ
6cGL/niv72+c+VlVsI1lXD1+xh/dUgyvBR1RA4W+ibPLFf7o8OyMgJO7OjDT
15jaFvpj/+jP1Tf6GrDi4Lnake6PkwL3828oasJEg1A9y2F/PGPAGdYqrgWd
3+ZND0X441jlbGWSkDZUqF9Zfebnj6fbBm1mhXQgLieuXtnVH7cgL79dggh2
42pmJ639UVaQZfC8EoDige3V34bk+TaWjg8IkoAl5F69k7Y/Gm1MDNFfJsHK
9XyzG4r++OD+W+VSdV2Y+Gfxm1PSHzPpfCOVhnWh05ylIUnAH9ONcn68c9aD
iuqXZq/Z/XGY9d3Moa96cOjTmd8ae/1xjevh8Muj+mB/0K+hlsofpySu3Vtm
MwClFHHzzTU/bPlG7XD+sgGwDn/77b7khyoNgf9eGBrCKktnw505P5y5QKqJ
+mAIz70Szfmm/NBf4s+ObaoRdLVq/0mb8EPjQ/RsgdzGcOIP5bn3D/3wmUXe
pWM3jCFeb9gc+v0w+9nIZLuTCTiUlvyp7/ZDAQ3nkfY/JqD8xvYcxWU/pPpv
hTuu2hTYxDgtfBv90Ge1of6luhmsxk79GajxwwqnsOsP3pjB875z54SO+6Gi
8N8y7jRz6KIPtsjO9UP3m9+5ugUs4KSjzN9PKX7Iea+6LvGeBSSc+3nOIM4P
q7t6SRBoCY7feyyaQvyQX+9k8gKtFahopP6l8fbDSD66XttWK2DP1W0McvRD
9PjAam9hDb/Hd1sOm/vh11T23cPfrWHywJO/4np+uGEnm69nbAM9IeWNBep+
+CR1iVep2gaqupwsF+T8UCvjUW/9Zxs4THFgzVTUD58L5WbFqdiCk8VMYyuv
H64YBDRXZduCas1Fyz0sfqjEEqH7Z9wWOGbD18Lp/PDN8hftZD47+HNQ4fyT
HV9M8Usr2htqBy9T/ljK/vbF+r1at6uu28GN4dtrxxZ9ccKh/gXlth1Us2ae
/zHjiw/YbcbUDO0h0dvIyvqVL15Q624WKrEH57Y969fGfJHI0d1x5T97UPs7
fp5p0BeTC7iz77M7AKd+lVXsbV/Me9Fpbe3iAH9L3df/6/BFCfoXWcRTDvDq
DeGCYosv0rx+ypv+ygFuin22qjzrizecTi//Y3eEmri29V8nfDHiqcuZDltH
SLobc8Gh2BdtYzuk84sdwYVB1bo70xcnM/J2Jdx3BHWnzXX2JF80uGeeHrvu
CFyNeOFwlC++lIGeeFknWP+ea/0ywBczCVIJR7yd4LWG+Yaauy96xQm5pB53
glu5TE01tr64wnGI72ifE5z674X1urEvRmufm8hccIIjfKc3XIm+mIZ3VY6x
OoNrqE9Tr7Iv/nr48lCLljNodIva8Er74vDc0YxpX2fgplzcSBH0xYeNyqu6
ec6wYdHeNMXpiwe7htI/tjjDm5oEG519vli+J49tcsQZemc1N+t2+aJU92ix
6oIz1MpTXNzZ8MFC8TQCgdYFklMHbbx/+iD7bNClTmEXcHtYtNk/74OZ4vSJ
zOACmmw2FwnvffBUfsBvP1cX4PFht8187oOdQud7x+NcYLPtzebMIx98nnS1
L7/YBd7+rb+oN+CDZVesWG6cd4Hb+oG252/44OTgXyy77QKnj0ttUV/1wdfq
Biumz1wg5e3SxYALPrjg1CnKvegC7uLdtoO1Pjh+vvCAOrUraB1K3hIt90GW
LG+NGV5X4O2H5rx8H7xOz2Noq+IKWww0dvNpPmj3mdN00NoVppwebRnH++B0
yyvm1HBXuNN4vLklzAcpF8t6uwpc4cwPBzt6Xx9USIuIvNrsCqmaPNuhzuT1
azUKtjx0BY+86eZHlj7I62ak+2HRFbQnLthJG/ggxXrSrRPMbsDHH7ZdrOmD
V53C7ak03WA79GDLN3kfDI78ccov0A3eda/aWYr74K8ZItuPSjfoo+zdvsJH
7hcjmLwddIM6y/SWfWzk9Q3vFHhuukHaKQP7aAYfzJW7tv+isjt4ztHvPKXw
wbhlJdoPse6Q7HfW1veHN7pMkm4qX3cH7Q2JZqG33sguJGI+suYOW+XXtz4N
eyNWUHTc1fOAO5JEu6Yub1RhtiLJl3tA6sDD5qBz3qiW6WqsOusB2q722+Kl
3lgQJEv7UcsTtpbf2S0ke6Oiery8bo0n3CkIaWkN9kb+7IpQj3VPSCX82g53
8Ma7Crz3VL29gHgzzV5W1xv5/K/Yj454wY413aUfst4YSlRp4dbwhrvzFTvX
eLxRNluwb/8VbziazucQS+uN+spMD8ZYfIDI2XJJcdULDamJDU62PrBzVfHf
rw9eSHSKfcVc4QN3jfocuke9kM1wjeHncx84+t649XCvF7ZUm+l+5PYF0uGJ
f2rNXmhiyBb6n48vUOzzdFyv9EJeuk90ly75AjbNt/ZmeGFlbzCD3aovZOjE
UaRGeiFj75+R6yQ/IL3YctRx88KZEAP7rlI/oIzMb9sx8kLPto4T6u/9YGAX
CyUqeeEVw00nkYP+kHnmjFMmwQutQa3OLdMfdJXFL+sxeqF6y6Tf3ef+QPWk
g3LXhieWP5bNUpAMgHv+2s6Dnz3R885mQNXRAMjaHLqc98wT1xkmGseeB4Be
pS2VCXriz7Ex6TvSgUAtPeVMf8UT3RIFzHSzA+H+vaArj055ouiu539JbwMh
2+0nVUmeJy4W1ZSfVQoC/ZUUF8tDnviqPuwosSQIdhXtvrrPxxPFvGzMaOaC
4IFgOfW4hScyDlx2eKUTDDm3eF3LNTwx40+nx9mqYDCwvXjVTswT22v1/WEp
GGgW5HexsXriNKsX6YJxCAxm3HZ98c8DGxqSnHrqQyCXy+ha1TcP/BPKzez7
NwQM28d3ubz2wEufQ96UWYXCbhN3N+4hD/Rm2bOo2BQKQ9Nz1950emBR2EFW
1c1QyEuMoTlT74GeUi9/FtqEgdH+TTfPEg9cTo48J9AUBrTNue38RzxwYSf7
/sJaGAwTmXZ/CPTAo95ZTm/NwyF/stb9nB3Zn6Gt/lIXDiZRoh1+4IEOVAuU
tEvhQLe7fbeIjAc2d1/MIp+m4WGdpscclwda+5mwOpRGQIHKYMdFGg9MmXdJ
PDQVASaj1rQhK+7oTS9+O08yEugD33hITrvjzO9rPXkJkTCyFdD59bE7nhJy
H47GSCg8sUR7+aY7ikRXKJEYosBMJtkzsskdu7JkzvyxiwKGB7uuy1W4o0vI
r1dltVHwyP043fJR8ni3K04zzURB0S9ur45wdwyI/eWUKBYN5sUXrse5uGPE
XwXGh2HRsEf4IL2yoTsuw/xh2qvR8Lj3ltdvBXcMa1zc0FyOhmI7g64efnf0
Ocrq1M0VAxZfx+iT9rhj38QR4lP1GNib5eqtseaGUaTf8TEuMfCEe7ZrY9YN
2aQ7X5xNjIGSjiiGO/+5YQKDDvhWxYCl6bp32l03zKoXNevvigHGmexuYpsb
+v8n3zEwEQOjSfv2UNS4YWtDS3PscgwcYzrlM5DjhgzpT9pfM8aCVYtwT1as
G36w36KnkY6FfaSrewy83Mjnpa5H/4xjYeylui+NuRsOxy/yvQyIhdLo+z1D
am7458/yyZrMWLCmtdpbIOKGkQOZrvZnY2F//StfU2Y3vCVRz855Oxaeqvrf
YNhxReMnrAqrL2OhbOz73idfXdGEqfnj5mos2AQl+R176YqXOpmDSCxxwLRD
ddPqgSty2BoFPz8YB+MnjzEydbjiShvX4iPLOCiT5fL/r84VK8eWrdUi4sB2
sPFmRZEr5rELfJMtjgNmT9l9DomuuG8lnuZ+axz8t3rDnz3AFdcPvA3c8zgO
Kkr0bk3auGJXsvqBA9/iwE5kdF+NjisebLXqo993CFjuOAe4SrlilcxFmwX5
QzBh//EWD6cr5n/M0HnqcAgqFiP2T1G74pszjPeeHjkE9tl/A+qWXXBsdu/P
nfpDwMqb1ev1zgVL3H3FY4YPwbPOvUyERy7Y9vtoouryIThhVh040+OCdxg3
F/154sHho+DtxvMuOBNRRc1gFA9syZeZAspckO67xqT6oXh4zqwWJJrmgscC
2QIoGuPhxKWB259DXbAs+tj9qIl4cNS1YG5xckHdFsvK8l0JwP56MihU3wVv
f2d1TFBPgMkY3ztS8i64rKigIxKVAFV035i/HXDB4ELxtpamBHBqOBx8hd4F
D7g4hzJMJwCHOmVf1B9n3Iro0LLlOQyTT4tZ5D85Y5MXrU2W82GoDuYI+fnU
GYsuSQs1Vh0G538NfZ13nPENK9Ol6y8PA2e1NGv8JWecZPl74yZPIryS6wlR
qXJGVvmYyx3eiVAzRLr7J8sZVdyWhusuJoKL12PWm9HOSF/KIZOylAhcfxxD
j3g442MdJmojzSR4dezDXU1TZ4zPYRLcyEuCU6LhbFsqzljtGrFe/iIJXPt+
h/YJOaMks+HCbrEjwO2Y0X90vzMKML/Itk06Am++MbCTtpyQKpuxJ/TJEajN
ORlGueCEyqZ7ZI2EksHtAAHvvXDCr8L7RqaOJANPVyt7zj0n/GTFzyz8LBne
mKuEG15zwuG7bn8Y5VLg9Kd+3H3GCV8YO9wuL0oB9xQzjocFTnhfMEir8UsK
8LK+CC9McMIhJ08NJZNUmGr1HjDzc0Kv2V+lapdS4YzeV4691k7YSP9Mu3FP
Gni8iY8Y1XLCf5F/zgVGp8GBuH8DpRJOKFcvFR//PA2m6Is4bdid0KxFoRg1
j0LdObZIZionvOXhpaDdeBQ8NervTfxwxKTWVzGvGdKB/z9JrhNvHfFHSbJT
UXw6vA/pinR86Ih+FWHtMJ0OZyngPke3I65XKN9IEM0Ar5oRrlfnHFE5fDm0
3z0D+OUdok6VOmLFePHRhIoMeD/8/r5biiO+trwQUTaSAfXeodwHQhxxnHG7
lo4yE7z//op65+CINedu606qZwLh+NEHZ3UdUe3kD6ufMZnwQYyex0fOEdNB
957tpUxouFsZLcjriLT7ywhLM5ng48Q/+JHWEVvpGh4iTxYQfrTwXFh1QMcd
6vU++yz4kKsUEzjjgB/amrvelWTBOb67g2JjDljO0qTJMZQFft0mvF96HfDj
otFHz39ZIGT5LOZSswN2qw48alXPho+znkNhJxzw8GxY4UpsNjSmfuGVyXRA
eZYKB6m2bPBjOxT7PdIBnU1ebxjNZoPQ5e2hq24O6FT6UV+HLwc+6RcciDF2
QLVlMKJ0yoHzb1niFJQdkHWzfSavNAcCDtUNrxAccIl/4v3AUA6I7JHg62J0
wKzajIamnRyYbeyMS9iwx7iDJfaiqrlwQVPnoeq8PcZofu5WisyFgIlhvrVn
9vikYffN++dzQSTM7tAttMfzHe5bw69zYY7y3cPkK/b4raxCRml/HjSdCubX
rrVHW0lY/6ufB0EKK4e28+yx62lnEn1SHoiNpI7cPWSPtHJCAW5tefDZh1Yg
w8cebVL2fXr3Lg8urpXH61raY8tNQZf8/fkQVHbgEZWmPQ4Vyb8zI+WDmESz
wAMxe6xKO/zsQEw+zPcrJOSy2mNgwGPhlbP50Ox855ERhT1uZ4q64ZN8CFky
ItB9t8P3MqvP0tbzQSL/v4SR13a4hz/2g6BoAXzh93hcNGSH1o1fNs5bF0BL
z2eCxXU7XMz159xOKoAQq9jDjA12eFFlUET8XAFIfN58PFZih8YfnX8feFgA
C2l5gmVH7JDP3e3Cm+8FcImdOdE2iDw+SVPSk6UQwq6cfsJib4ez16c+NqoU
gpShmNBzsMPoRaRpcy6Er1PtiSdl7HAjO1zvcFIhtMZrjTpx26E8O53F7hpy
/d4hIa7ddtg/Firr1VMI0hdskl6v2OJlKyPKrGeFsKj1drR22ha9pruoEpcK
4fKzQGGPJ7b48VbONX2GIogIX07iu2WLbAWNwUvCRSBDnTL2vskWy1K0iFna
RfCtlkakocIWqY5+P0HjUASXFcuO+KbbYoKE1JXsMHL9I56nQhG22HX3H9Bm
FIGsX5PIrIstau5pWT59ogi+rx9MbjK0xWc3PJ5bthTB1fLep0GKtqj7Q81X
8nYRREkaikoI2OJoqusJrdEikBt4mrywxxaLAt6cLH9fBD9c3MZb12xwpoWU
qb5Erl+eFY2Ys8EaHp7rOv/I9QXRKbITNnjqR5zP1X3FcJCwMf7jrg1ecTeO
quYrhqUbOWLtbTZIilyrpZEphnbr/amxNTZI9V/qz12axRAzf+o/xVwbVE93
0zhnXAzy6SLiq7E2KBz1V33OoRiWOa6ldnvZ4H0NX5O3vuT6qxoTh81tsMX+
6lJJFLne6IG4uroNFpSInKVKKQaF91Zp6yI2yL42QzDIL4afCa8nepltcLnr
1LhzZTH48z60WduyRhf7OQf9+mKYNXu3mTxpjUdEIyj3tBVDQPLKxe1r1mjT
fJPY2VMMc5do7TIKrbH8WIqq1r1iCHx9YJvK3xpPJO6ZvThaDJ/pFFtyta3x
hd45md+viiFI3diejsMaa/HcpshsMcwHe+wULVlhMN8cu/JSMQRXx15iHLFC
C45uSoGNYvgylOdQ1miFXz5ops7sKoGQP6f/saRaYc5Cvsvh/SWwINrRetLR
Cv1TPM++5C6BUMchR66DVsjv1+SyI1wCX3PeUpyms8KzA8tfP8qWQFjXchvf
R0t8tc/UMk2tBBY/0Tg33LbEvvfmdx6QSiCclZdK+KQlxrGOcbSblsA3Pfkr
TVGW+HxC9J+KXQlExBm6SJhY4u+U+Q4LtxL4fs6Nuk3QEheTxiO/+pZA5H/R
V2U3LXC68aE7TWgJ/KDIdW1/boGFlZFdldElECVfu0vpqgV2dVedKU4ge+9r
17rzLbBVQLHnU3IJxBx/4Kbua4EyLHWTFeklsHz3Nc1tTQs0ohv+dzyb7H/8
aNdhs8Ca0P6ZiTyy59vlgd/N8YVcRpZ9YQnEWXLT6g+bo/ytx2EMxSWwkirX
Odhgjg69s++XyRx3Wd/TJNkcd0VpnqEoIfu3LnSP7c1xgENgSons4/dEXbeU
NUc78/bEXPJ4q5rZXuO7zfG/qPzPy+S8+LAaevsPZqjdq5ocR57Pn1NXul7c
MsPlrNp3u8nzPTxyz9ul0gw5RA6ptR0h+7WXDG8jzJB8YjP0PET2Et+7PY3M
UODC6yTeiBJYc6by/SBght9M1cRm/UsgKZ9zr/+6KVJbJ1f2kPu71iNzY27C
FNMHWwkVNmT/Wdcv5LIp/iTucT5sWAIb7M6Mi7mm+DgvnNlfowSSDSNuRnqb
YukfriAXGbKPz/RfVjfF6Yq/jk78ZH+hat8hFlMsueO37UH+/mw9a7v1e9EE
u/3EKiP+FUMq9UBA0qAJqlZQc+X+KIYtxcn9m2dN8JQOReHFKbL3W+xNSzLB
pr0rDeMjxbBTThFEYWeCAfKVDNTk/XB0gJ05W9oET283aeucI/tlqTs0NCYo
9+y+49FisieQggveG2Ok/0PVwfhioLBxZNlz0xgVdJQLmTyLISM9rO9YuTEe
JO2652VA9tfSQ5jCjXHBUWrzihTZvz/BWmlgjBvmO3pb+4uBal/rXXZ+Y6Sy
9ggzXi2CLJ3+0Jq/Rtji3bJR8rIIqCKfs/H+Z4S61D9LH90i+zML/XWtRrh3
dePodm0R7HqyE0bIMUK/cFFr4ZQiyNlk5TjvaYR0ho6JGm5kLy05IKpmhHKl
99J11Isgz40Y0cJkhNRNxjSy7EWwu8ieU/qrIZ6qe/CN5mch5N0KuXflviHO
b7x3HnpcCLsX0iLl6wzxzAuu8YimQijgquS6ftgQ2zvjzNbSCoHOpOW+io0h
Vt3dZA5xJPvEvqibkoYo4GLx9bY02TdPcGtRG6LToqn+KkUhFE3OP+ibMsCY
ZjUhlhcFwLB7O5rUY4D9c96cnC0FUKTCwnv/uAGu0TgF0SSTfaD4kGGoAR5N
TTnwwawASk5oxz7UM8C5oJjZVp4C2PvA9oD5AQOsHruoFbaQDyW/goZHf+vj
sIqKsfCNfNgrnBpn81QfDQmtL99m50OpXTnfsxZ9nC5Zv1RrnQ/7si4+dMzS
x9yuIcFgHrLvuH3olbs+UnHLGpnO5sG+mXF+dxV9XO5uu256JQ/KmD6PvNun
j3qO9y/GJuQBE2kz3ueLHo4cGOJ8rE320UyETwN6OJnToORDTfb1oo8DT+uh
wQkef+2RXKgY0zz8JV4P57H9QVhpLrDsWAuGW+nhg3O/3vyxI3vZwCffxfXw
StmJym8cZO+ZnBhDqYdDB1xyXd7kwImS40K/3uhiyMDrJ0Z1OcB258JoQpcu
3nDpYXjgTfaLt5LWjuliQ/f0xJRgDnDwPhVOCdZFMcfVs3WfsqHKbHZsm6SL
a7Hd/1iasoEjef1IBo8uav705jINIvtL+0SpV0lYKC+layGeDVyvhcdzR0mY
oN1uJvElC2roNFLomkk4tZY5/qUlC7jUrcSKM0hY7Ji4XRNK9sH+/zG6kdA0
qapFXyoLeKqTUsuUSGio8I/319dMqB06Js7KSEKv7/OeHW2ZoPzNsEl6FPDP
9u++/Agym8dsymcAzhY4CqTLZoJ6a62tqhKg4yZxqv5HBqjTDzZrfSaiXkXX
xZ/XyByytE06RURFRZGRlFgyD3M7GFkQ8TV/2hUDpQzQFjNoNf+ngyIeAq0X
vqaDdm4UhW2nDjJpBhEcosk8W+PkFKiDLe9+KZ9bPQra+vcvu3Pp4OybYxQn
ko8CqfE7le9jbay0P9epRElmSi7XoKPayJyiGZlXkAYkH71r4QraaG9j51zO
ROb+CJrYWS28ffLAmvOpVDDgr3Y/XK2FE/rDQu+EyJw20JFipoUr96i7ha6k
gMHUIm3mtiYSF1ITJdXJrMXhldeuiS3uzWd+3k8Gk1pSV7G/Jn6LKlRLtiHz
ehhDOYcmfrJJ57n37giYuJz0qRrRwOuLu42Hw8l8o7/ndKoGyq3DZt5GElhw
fN177qAGUrUzqewUkjmBzf/iR3Xy8+iRgSQPmZ8Tb7WdVMdFvq7sXW2JYKMU
ur/DRB0lGazGirXJXFEZ2LOphp3jx0xujx0Gm599t29fVcMamjLfUl8y23xh
HvBVww95J6UofyeAwzWWkCE2NTyasq23v5DM+3TuPh5WRfrBrzldfGSODGb7
L1kV3RhyN753kv/fPykPm5RVxe73+0ZvmMSDi/QdfPtBBeNbPDP3Tx8Cl6LP
HDOVKsg9xiu4kkDmBabIz0YqOJuYb+7FSGYTrfuL68r40iG5zq4pDjyaA7l/
XlbGvBPBhWM6ZN5dFv3HWxn5DW7wTEzGgkdg7+AmizJ2NjbyecWQ+cEsL+WQ
Ev46LXUgniEWfIT3x+0+ooQ8K+/9OJpiwCdL4+EeGSXMOXNkyIRE5hl/fuZp
RSTeGZHlvxkNPqTSeI4KRfR4n9c8tRwFAfU3H/EaKmLZB9b6V1Jk3vlIEFxT
wH7/WSeBoEgI8GRMFGtTwFr3Hcb+xggIuKM2Ku2lgCKzqtEPP4RDCK+fsAKz
AvKf3DphSSBzcskR1QfyaFB6I8rXNwxCXvc81UqUR9/FFU2uC6EQoj4jqisl
j5IoH5f/JQReyXGulfQexDsKZRODcmT+Fn6hmnAQ8/kvMnw9HAyvWtGmMU8O
7zaZv9g7EAQfQti3L3+TxYnFoSIjRjKLhV26YSeL+hN0ze3ugfBh9q7jvZsy
uJNsNeZ/OQA+NLJSjfLLYE/09b9H/vnDF5+Qqy9zpPGFs4bkXkcy8/e5ffwq
hWz6couKV/zgyxQz7XcbKbzDwxa8m47MtUHX//ZI4uin1/wNgb6w7HLbm4pP
Eh+S0ng4hnzI52GmvYzZEhhMl3L+qCSZnwfc5FwQRx/Vky3vBLxhueJWgJC1
OAo8WP29uuIJazb7mGW7xfDbEff+4CcesLbPv0+NVwynOs5wulx2h7UnN0L1
MkXxdorK6FyFG6wV7eWwnBdBMJ0Nlc5wBQpT33vOliJ44uNFNb14F6Cg7Yny
uy6MB/tTdkG0M1AMMvBGcguj29W3CwqxTkCR7T2cmC6EWn94S8WTHYFOt+tQ
1pwgugWVGMgUOQDdPzrCMXNB1PGRUTU4Zw90fZ5PqjsIyKUY9CCm3w7oUjqT
GjkJKCiaFNA+awuEuH1mbpv8qHFYbWubicw/bjRGD/MhgWtGwdbABghhvps5
lQfQw1D4ksa2FRA+MzjUevPiOmX+2/PpliDv13X5mjQPVs+HSd7ZbwHy7z1p
Bv9yIe/3N7pOV8xA3o3W6819TuxIf34cXEyBNNnes3ScA0uEV2n1mEyAZOe2
n8aDHWV/FfOKvzAC0hh1CI8EGy5qDva2XTQEktkVPLjKgmWPq3OP5RiAzZAT
tyEy41eVXfW5Ufpgo0cR51bChBU4xmEaoAcNqfYnp9v34ZfcurbCQF1oiL9o
xGC6F69Z7Z7ajCUBRqz/VZ6hx+iblIfPsgBggMUl7yO0yJ8vFBHkpAPoUe9W
xEyDB9VFDjZe1QJ0WNnTfYkKx/fuZr3MowkfLAz7pnUp8NhK5cN3p9SB/KB6
x9a12U/Z2RRfKq0GeGQSwmb/9D9Qf2PG9lQFMDS1sZ9tpV+T3WJlKFsZKLoM
GKSKvvZnMzIXMpoqAcWJsqfPv37oz3BRf0DiVwSK8Vj7HdnRfimj6p7bVApA
4dMnd+VsJxzhbjz+ePEgUFRzDjh+fgkv6vpIhj9kIWMReDMq5mBE46da7x4Z
yNiz6vhCYQlUPs3T7uhJAbI7mJwMWQWlkkiffxUSkCF6dQ7U1+Fhh/3j8xti
kKFCl/2VdgeaWcWUZpJEAYUUyh6FU5JWdeiqruwVAZR6/77+GTUp+JR5ClO3
EDQoFssmaO0m5bmt5TDFCkKDpnqq2Xk6UpMvhTgCARr05h4J7NlD8hJk6Esn
8UOGWQX37zhG0t6GNsts4QOQYQchj97sJymmrVWMi/EASfbwW2tBZtLnZxxU
j024gNTxJEvTkYU08J378998DpBXEZYSLWQlbXXvXJv4yAbyt478t7+PjaTc
XfF125kV5HXGkzaW2Ulqy19lRT8zg/yAGGFOhJMk7dt882cxExAM04afunCR
3BnVFzTK9gFh5FlUbwk36ULNg3Uppb1AsJTiaEIe0u9EnzseO/RA+C+j7/gq
L6nz/ZeuvCVaIDi+DEiW4CPd4Lj3oGHXbiC8lt0b6MFPenH3o8dxrV1A4Zlz
3bpMgBQUS+mcU0EFGTGRsnx+BJLsQRvxXFpKyOjkymTZIpBWTBdVKRT/ETNW
7z+nrRIkiQgbvIgo2iJmqEZLbB8UIm3OG1Fvs20QM5J4UldGhEgrHkda3439
JWb0Dj6d9xcm8brTvXvV9ZuYsRUj/G5bmNQyHukc8+AXMYZ4IHGiWoTUaPG3
pm/jJzEmY/jRsIIoiU/lbKy/4zIx5l4cf99jUdLq6Hrd5PnvxJhd/HGdgWKk
w5vlH9invhJjjEYGm/+JkXZEiq2UrL8QYwriuetOiZOcE04LcK7PEWMeCURW
KEmQSMvvg16++ESM2fsY80clSDeKet96zcwQfawOs6UFS5IUuXqbObk/EH3K
BEPiKKVI7g+JHgy/pog+E09uB5+WIgVYSE4277wm+rAl7fdUkSZR/H+X6f/y
/wANTrHz
      "]]}}, {{}, {}}},
  AspectRatio->1,
  Axes->{True, True},
  AxesLabel->{None, None},
  AxesOrigin->{0, 0},
  DisplayFunction->Identity,
  Frame->{{True, True}, {True, True}},
  FrameLabel->{{None, None}, {None, None}},
  FrameTicks->{{Automatic, Automatic}, {Automatic, Automatic}},
  GridLines->{None, None},
  GridLinesStyle->Directive[
    GrayLevel[0.5, 0.4]],
  Method->{
   "OptimizePlotMarkers" -> True, "OptimizePlotMarkers" -> True, 
    "CoordinatesToolOptions" -> {"DisplayFunction" -> ({
        Identity[
         Part[#, 1]], 
        Identity[
         Part[#, 2]]}& ), "CopiedValueFunction" -> ({
        Identity[
         Part[#, 1]], 
        Identity[
         Part[#, 2]]}& )}},
  PlotRange->{{-300, 50}, All},
  PlotRangeClipping->True,
  PlotRangePadding->{{0, 0}, {
     Scaled[0.02], 
     Scaled[0.02]}},
  Ticks->{Automatic, Automatic}]], "Output",
 CellChangeTimes->{{3.922411056868148*^9, 3.9224110779843388`*^9}, {
   3.922411196321423*^9, 3.9224112500015707`*^9}, 3.92250510934107*^9, 
   3.922671332697712*^9},
 CellLabel->
  "Out[1236]=",ExpressionUUID->"3c14a709-acd1-4078-b090-f9989d3e5545"]
}, Open  ]],

Cell[CellGroupData[{

Cell[BoxData[{
 RowBox[{
  RowBox[{"data", "=", 
   RowBox[{"Import", "[", 
    RowBox[{"tmpdir", "<>", "\"\<0Summary/RRGibbs/\>\"", "<>", 
     RowBox[{"Returnfilename", "[", 
      RowBox[{
       RowBox[{"-", "3."}], ",", 
       RowBox[{"-", "12."}]}], "]"}]}], "]"}]}], ";"}], "\[IndentingNewLine]", 
 RowBox[{
  RowBox[{"data", "=", 
   RowBox[{"Drop", "[", 
    RowBox[{"data", ",", "1"}], "]"}]}], ";"}], "\[IndentingNewLine]", 
 RowBox[{
  RowBox[{"data", "=", 
   RowBox[{"Log10", "[", 
    RowBox[{"Select", "[", 
     RowBox[{
      RowBox[{
       RowBox[{"-", 
        RowBox[{"data", "\[LeftDoubleBracket]", 
         RowBox[{"All", ",", "1"}], "\[RightDoubleBracket]"}]}], "*", 
       RowBox[{"data", "\[LeftDoubleBracket]", 
        RowBox[{"All", ",", "2"}], "\[RightDoubleBracket]"}]}], ",", 
      RowBox[{
       RowBox[{"#", ">", "0"}], "&"}]}], "]"}], "]"}]}], 
  ";"}], "\[IndentingNewLine]", 
 RowBox[{
  RowBox[{"data2", "=", 
   RowBox[{"Import", "[", 
    RowBox[{"tmpdir", "<>", "\"\<0Summary/RRGibbs/\>\"", "<>", 
     RowBox[{"Returnfilename", "[", 
      RowBox[{
       RowBox[{"-", "12."}], ",", 
       RowBox[{"-", "12."}]}], "]"}]}], "]"}]}], ";"}], "\[IndentingNewLine]", 
 RowBox[{
  RowBox[{"data2", "=", 
   RowBox[{"Drop", "[", 
    RowBox[{"data2", ",", "1"}], "]"}]}], ";"}], "\[IndentingNewLine]", 
 RowBox[{
  RowBox[{"data2", "=", 
   RowBox[{"Log10", "[", 
    RowBox[{"Select", "[", 
     RowBox[{
      RowBox[{
       RowBox[{"-", 
        RowBox[{"data2", "\[LeftDoubleBracket]", 
         RowBox[{"All", ",", "1"}], "\[RightDoubleBracket]"}]}], "*", 
       RowBox[{"data2", "\[LeftDoubleBracket]", 
        RowBox[{"All", ",", "2"}], "\[RightDoubleBracket]"}]}], ",", 
      RowBox[{
       RowBox[{"#", ">", "0"}], "&"}]}], "]"}], "]"}]}], 
  ";"}], "\[IndentingNewLine]", 
 RowBox[{"SmoothHistogram", "[", 
  RowBox[{
   RowBox[{"{", 
    RowBox[{"data", ",", "data2"}], "}"}], ",", "Automatic", ",", 
   RowBox[{"PlotRange", "\[Rule]", 
    RowBox[{"{", 
     RowBox[{
      RowBox[{"{", 
       RowBox[{
        RowBox[{"-", "300"}], ",", "50"}], "}"}], ",", "All"}], "}"}]}], ",", 
   
   RowBox[{"Frame", "\[Rule]", "True"}], ",", 
   RowBox[{"AspectRatio", "\[Rule]", "1"}]}], "]"}]}], "Input",
 CellChangeTimes->{{3.922410676237968*^9, 3.922410724088875*^9}, {
   3.9224107764624968`*^9, 3.922410855472863*^9}, 3.922410973758181*^9, {
   3.9224112602503643`*^9, 3.922411291491082*^9}, {3.922411399619647*^9, 
   3.922411449637849*^9}, 3.9225051205615473`*^9},
 CellLabel->
  "In[951]:=",ExpressionUUID->"faf89a06-6f91-4938-8b39-ea5344c6c9f1"],

Cell[BoxData[
 GraphicsBox[{{}, {{}, {}, 
    {RGBColor[0.368417, 0.506779, 0.709798], PointSize[0.006944444444444445], 
     AbsoluteThickness[1.6], LineBox[CompressedData["
1:eJxVl3k4VG/8sEX2JXuRsiUi+y7mM/Z93/ex74ydULIUIQmRJSlJUqmQUl+f
ipI2LWRfKhIpyU785n2v6/1d1zv/zNzXfe7znOecMzPPEfaOsPGjpqKiCqKh
ovo/7//3hVH4/z4qczDrCr0l/y/71Snn13eR0eHjln3HpXFCMZCGlJ6R0Upf
7+n66wlCZ99p8fbHZFSoDaI2YfxKWAprjjZuJaPjC75OYYdvBDHa8faPd8nY
kSyBs/cmCfYVTCweN8m4w637I5Pod0KGorLT9DUysp4iSgxemSY0dXvWRF0m
44EwNsMGlRnCN6/T85sVZCzmnJXrHpolcK81aZ4qIaO41IPIqMI5gt7ZsSyO
c2RsqZ1R7Hf/TYgRZ+otzyXjJxF/yYLKeULNf0rCB09Rji/nqlZz8R/CJ3vP
sMYTZEyUCOPzKFkg7JzLfqCRTJmP4R6605f/EpQymmg748h4xv+9t+z9RYLv
3jFry0gyjgXHEzR7lwhFdxkvDoSQkStSfLl4c5nQYaw04+NPxs9fXQb3SK8S
Fsc9VH6RyGirmT1U4r9GOJCQnZbgSsYNQ+2Y8bp1gt2uprfUDmQ8Vvzq96O/
G4SM2lH+PCsyOru/4Oow+Edo0mIM2G1KxpmBzw8aq7cI3z4p3qvWJ+OFfzOt
HNRUwBXqsS1FJOOdlTGxgRYq0KXJNm3RIOM2H0fQYvgOiC67V0JUJiMZrBkP
SFLDFfnRr92yZKReqXIRnaaGj10McvaSZKwh+xTU1dEADUkxeewAGXv6K1tC
QnaC4op7V5AgGUufCklwyNGCz5ks7kU+Ml4xLtrWWqaFQrF7pGPcZJQr/K59
4TEdPHs00sCwi4wSzU4vn2TSw19bhrVzjGT8l6cRZmPBAKKzCvr7dpJx9JG9
+RdeRqjd2SZi+S8CxbmpxGjHGIFWkb3NZyECj6/WXTWtZQI/Lz/bhO8R+PJI
dr9uKDN05j+czR2OwENuPKcS5VhA7L9dGdXvI3Dh5JPrcQsskPnTV6DleQTe
Yy0dfnaHFSb5HzZ1t0UgezX3wHQYG+gb7zIfa4xA16jri6EHd0FNvO/k36sR
GPTM4MrnwV2ws/ZBCkN5BBZKXDjmpM8Ovp/YePedjcCtqVbRJ2Xs0EHte0s+
MwKF8ndAyBw7HJB/YGBwNAJpP56O2KfFARmebGMuEREoaaLeVpXNAd/yfOIj
fCOQa2n/p7YPHKD3qHVXhnMEai7sddfawwk1M6x1pRYRmEZtK73gzAk7+XyI
N3UjcOdeunP1JZzga9ja/0QtAmOmyWfU33PCs1jWyD7pCAy5qs4XS8cFojXe
jLMiEajHzu2oosoF6R/uV2/vjsCzaSofnH244CsVqwY3K2U+fga32k9zga6s
9wcJ6ghkYwroN73JBVfc7wdrrYTj4RoBxaluLqDOZaGx+RmO+YmPHh/9ygXe
D73K/SfCUUlP6v7aMhc8nW5RTOoLx+/G99ocablBZDfL6/xX4ehyapnuLBs3
pOl7+dZgOC477HhXxckNX6JbNlubw3GEIfxqBgc36FxmLn5TH45SHR7BRszc
cLmHJP2lKhydikmVy9uU8bebO5eLwlH0wRap6jdlfGlmD+bT4ei1lRztOEgZ
35W0LHg8HH3/WYioIRcIn24+oxQTjgpPQ9Q8q7ngRCuTuHFQOH5xqf3+K4UL
JqY82909wjF4t+ZNVgcu0OZpdoyyDcc3qz3yU4e4oFqXaf6kUTi+3eATu7bG
CTuiPLPKtcKRi5DEk97JCV6XmoQaFcJx9NakbmMeJ+Bbxgcd4uEocE8vJtCG
E4T+eVgPCIRju1TPw2kuTkiVavoxx0GZv0aZQSTleo87M6ZR04djbtDdQ/pn
OICY5cG/ezMMf0yoCdYbcsCllnt3pf6EocDEI8vpLXagmmQwJU6FYcRzIrdJ
EzuQuDy+2g2FYfkbzda9geyA2veSgnrC8B7nisYNfnYQIjNwH+sMw+ElBuGz
pbvg+EX3hnMPw9DVKqMzc50Nxl7f1bt2OwxHLcWuDrqyAWzQj7TVhGH2B+No
xcesUHXIPbbnQhjSXGAaVBZkhW3Hu6yTZ8IQBPx3ZKWxgOdJ+tq19DBsrB/a
0/OdGdqb3AhsiWG4/m6y+rElM+z/eqdPJDwMgyO+vZt/yATHOOgjVH3C0OjD
67p/h5hgFNzozZzCcGPtpV1BJSMQwu9UkczD0Ppgdbsp5ft/sYJOLVYnDHke
+rp3FzHAVrdrT7ZqGGbonHh9jY8BPNYaAy8epnDGxaSkq/TwnzjdjnvCYZhk
ZWQ7oEYP+x1cL7zgDaP8/hn5WH+ig2MZjfLDzGEYahrIl5hAB6N3abvnqcLw
fF9EcJcYHRAmXLxpl0ORpU7+8fNhWqjc1bjONxuKU4d0o/9W0sI/LdpCmfFQ
1BDl3PUiiBbcQ12kdHtD0ebho4ImIi08Lrv9zLE7FHvu0hIOidKCwMudbqHt
ocgrW+yey0ELySvOi6lNodjJ6MQALLQwLHY7t/h6KN4s/TRXzkULmnY7xeov
hqL+H2uhFXFaqEhzfvxfYShaWrVMVBrTwmbjLfuPWaFIeMUY1ZdAC25jNL++
p4QiM7FobKyZFh6xOp/cjArFiR8l/X+o6EBA89Z+jsBQ/KzdfEzThQ6Sg2nu
i7mHYmoCu+b0EzoYLnWy1LAJRcX97mU8lPOl+eLmdwvDUByOoRIYeUQPFUvU
qT6aoXhZ5tRuSysG2BB12pMgH4qv1hlZkxcYwNXmZmPuwVAcpI7mcbzCCG2p
1MbVe0Ox+RTtvgFvJth723GimT0U58iHxP/KMUPSSENiN20o1jtL78hhZYFB
ZmrOsfUQPMB66EXWKgtoaDjW//0dglpqp8Ya/rBCWWCDDsNkCO6YPJ3zapUN
1s/vGBIYDEH/RqrJj3Ts4NLpEC3/LgTpZFo6/pWww8O/N5gNOkLQJjrj1WNZ
DuAX2VHj8iAEDee1lqbfcMBRKwfNiFshmEy/u9E4ihMGj934lH6Fsr+3r/Ru
C3CBxk2qsNLSENS5W1k88ZoLyobsaW/mhaB813ZhTRo3rDPeqHySFoIvb0f5
tGrxgIsalUpffAi2MkSfGPjHAw/87d/OhIZgsWPRAj7lBb7iev9trxD8/rY/
5kDubkh8tr3F5RiCc8pm91uc98DAH7sSCbMQtFIZOS8uxQdqQvWyWtoh+HnF
l3SAih9KLbZfWKuE4NBP3O3Uzw+ryXYkf6kQVIntexZyby843bi+elQoBKti
TNvpCgSgdWDrbD4PZTz2bfsP5H2wh8HuUA1TCLqoiWxG2OyHBJXrT1q3g9Gb
LisuTVkQ+n23nN8sBuOMeitVP4sQqBXaLkz8CMaYL/jR4rgQlD6pO708Goxd
xaF/1/4IwervfyLMn4KRueAxY52vMDjtt20TfBmMHrMzr2Q+C0OrWZ2t0n/B
mBo3f8/bWAR2J/2bNboXjLunbOz42kQg/rpNhntdMG7xCOQdOiwKnz9fE4iq
DMaVmtfMoRWioEr3r+nkuWD0FZSce8R8AM4r2ZiXnwpGkYLxZ38TD8Cy97XJ
28nB+N8tk/75qQPgULCZ0hEZjPyurrlFNmLQ0m7NO+AfjCZPDY93PBID3l+1
t+ZcgzG5YUzQS+wgxAlsGlBbB+ML2p/TdrkHoc/EeozXgLI/5US2nD8HQSWx
Nl7qSDCWfhRs/2MnDuevbewiygUjPWeV5dEWcVjutaqzEwtGudRIWz5eCXDY
WUsM4g/G47nid55HS0CLwkZ/yq5g/KPrcDflnQTwellFntsZjId55tm0Dh2C
2PyrjNfWgpAoNfmX7sQh6H28Xt32Kwg92P7snOg7BMo/LTV6vgZh8p1050+S
klDMf/XDt/4gVHz0KGYuWRKWjNaD194EYZornaHmG0mwi7ekYXsWhJvfgrL7
90pB09WacpFWSn/hZ/rHQCng/rSmqHozCPN57kjoN0lBDLXla9PLQfgiPP+9
6ZYUfJKr8SWVBOHFIHkresPDoOS5thmTG4Q7R8NuXzhzGIryLIqzTwSh/A6q
FPHew7DYdkX6YlwQ3vwTcOEzvzTYzax23g0JoqzXOQ0+ekpD0x4LjxekIHTj
jsw1rJEGbsMry0P2Qdg4eCjFbVoaYmJXz8ybBGHdAaKbzmEZ+HTFXJyWGITt
7UZhEmQZUPxwuZ1POQiDmIkzhCYZKKRadZSRDMJXUm+etqzKwF8Z83kdwSBs
4Llw8YmWLNi6X85y5A7CE+RUm6J0WbibsyIUykg5H7ybd927ZYHzodmD1K1A
DBYuHBBjlIOo6Wrr4r+BGHBX+chLaTn4wLvy4/p0IMpAML+CrRwo6Jul/TdC
8Z9SUmMS5eBcdDX/xw+BmLOSQ3/9khwsVC/f/f4iEKM/ujZOdsmBTY+p6eaj
QKRZ3L9CXJCDu1uXvrLfDcQvB7/WvhaQB07p5SSxa4EoNRA0UmEkD1Guptwa
FYEY0ZBR8yxWHj5kX2qwKAhEm5K9D61r5EGhdUnP5ySlv2qa7/BJHgqmTEbi
kwJRlaZHYIJWAf5wX4rNJQfikJ/+wqaaAljrLrFW+wXidx1f5uYwBbgTaVLb
7BKIXRukfK4aBWC/VEXotgzEn45PrwsNKwD57WLfqF4g2nKIrH/hUYSeTeOI
v+qBuOvtWoGntSLISVXRM8gGYuTw+o8LZxThrPNilcCBQER9Lf2iN4owf8pY
TZ4vEBW9yXyWbEpg1XKxR58tEFlf1cV1WylB47e/gS40gTjwcstpR7ESsHMZ
74hYDcCbGe8FFwaVgKx98UL6XADmtPJ8KBZRhp6Iv/KlXwLQ6fofwlSIMshd
NOpu+ByAe+45jg+1KMPZ15XeT14H4LaSTEcYjQr8Xl9Y730SgLYCdyYLrFXA
8pBR4UxLAMowinsRqlXgtmOl1PaNAFwZUdsZsKACu04uPOOqDsCWZOavm3qq
ENFk6CZxPgB/PS+MWSxVhbdfKhY1cwJQ0JZahPhLFWQ4FnKtUwOQX+Whd4+e
GpwBQzH/2ACsXIsLK6lQg19hFY+PBgegjk1pdeaSGlhU/LHP9wzAqreBnTmW
6nCr2+DXFbsA1PznJlperw5sa+UnW40px/Pjq8dlOg0IF/+z/w0hAPe1Jzwv
9NGAt/YG9ycUA7BvKaiA9EQDZDLKLZclArDj4m/2DcEjcObu/Hem/QHYncQw
63j8CPwa108V5ArAKcOVXb5jR8BiV/keJYYAZHlSE8RN1ISbWvONRv/8kYpw
9axHtSawhuobuy/4Y/zUxrAKjRaElZVNRH73x4CTSjWFflrwput34slhfyxZ
4ssK6dKCwyt6nOXv/ZH59LHlZikC5IqV1d9+7o+pg4Y/Q/MJ8NP2t05HG6XP
HzqZ9ZcAZml6Q/2N/lip0DNI6wTQ0Hgheu6qP/p+X5iZeATAMvaLmbrcH0cK
eFNYOIgQyqpXw3vWH0X/6ur06hLh9ZELmlKZ/vhU1f/PqzgiHA7+9QmO+mNH
Edv0n+tEyC3VDbOL8Md+//dFRiNE+Pm8lDbI1x9rDx+i+sCuDWZLc5Upzv4o
1U4sKNDThgZRXZVzFv7o3PR0V06CNjDblL6t1fXHxt9mf542aENI6px/m5o/
9gW9cyBMaMOrWzrb76T9sTPynAMNrw5IjZSUfBPxx6LvhPk9pjpwmnlOdm23
P+a8YvTNSNWBGXWdLlZWf6wWYreyaNEBk8ASkgi1P77ndK45/lMH6s//XFVZ
8aM8Tw9kCYnqAlOndoHpTz+MPELsVHfRheC/5w+RJvzwQOlb6b4CXegW/vkk
ps8PLW8ekaDq1gVJK22X7Fd+KGH+OvsJtR6cPnZ+oRL90CLmjruYph7MNMye
vtvsh/fK5jZV4/TAZIgo+qLeD8WlRRVo7+hBPeP5tqEqPxQpwqnSn3rApDZr
O1/kh+5PckW2JfQhyJ/4c+dpP5Q/t+Wq768PL4uKM/iO++HwJL9AQo0+HHo2
IyAT44dD8N/1mq/6kP0HmnWC/LCYZeHtZ1ED+CFYbO7o4YeHr1lEC/kZgLHF
zGSIrR8m3Kixy75mANeT4ViqkR/a771KEpo1AIYbRbzFWn54aZo776+sIQQO
/Lh1XcEPG1srvdjjDKGLHgz/E/dDZZGe8rTHhiChUjT2QcAP+y9l/HakM4Is
3x/x3zn88NxotlqllRFMnyOwb9JR5uu2d49nhREYPSmsY9/0RVVPnar6H0ZQ
93uaKPbHF/vtz5By1IyBYT9hQH3KF8vC+C1Ys40hwKww0mLIF9cNdrcdGTKG
F0enGX16fJGF/5GvsKwJiF/Xuhzf6YsWDle2X2aYwKnP5zRyH/ri2im5LOKw
CXynnf5w6bYvun6x7clTNgVDJa2Q5hpf5KmsP//orClc8z5H033BF3vplDd6
50yBvuB7+egZXyT8TbT/YmYG/u2aSn/TfZHmtl33j5tm8Hyu4DV9ImX7NP34
RXZzOCjw3Vcg3BcPMmYKM8WZw0kTzX9yPr5o5//ws/yIOUwlFBTrO/niuE2a
cpSBBRhcm5J2MfdF6iLpL+/vWEBt75Hn4Tq+6PeaZ8Ze0BLodhZ4pKv6InmM
U3xnviX4K0wtlxz2RfPY2OdkKivoJB3JbxD2xc0s3vsJGlYgln9W/AkvZf+9
slYVsVaQ+XiyvZfZF1sOkkJH7ljB5KyG0wyVL6o5X27V+m0F+vxn57eWfNB4
X1fLf9LWcNVoMotr1gfXyc2zXmHWQBuvISwx7oO8drx/JW5Zg9/V/AeavT5o
Z8Q9wTVvDZ0fv1lbd/sgq5fBL1FFGzhArTHj1+6D2d+XeVzibSBDLj/taJMP
bnvJKd9/ZAPfPL7x51/3wW7/63+P0NiCXp76vSsXffCxmANOm9hCTdsZ09ZC
H5wdTtt+XGgLO2e+fn2d5YOZnYMXH43Ygu8e9eSJFB88fDvp/DcJO+gwOMO9
HOWDVr/Zl5Vj7UA09msDU6APKvdF0d15agfpV9T0Bd19sHd+3z4HDnv4+j5v
RNHGB424fp8Q87IHXaqvsUaGPhhwc2Vo/117uCKjxuauSRmvOzpNZ6cD0Ljn
1UbK++D8v7sVZx0dwCfnC+HkQR+s6VwxYWxwgGcPVD+X7fVBT9cKp4YdjiA6
nRtxm52yf7Za3wQnR0jj/ULfQeuDwlmH2cIbHeGLnuql/nVvHPpReDmX0Ql0
onPV5n57o6O5xdmPPk5wuXqiZ8ekN24olMRptzsBdY9KEO+gN9bpmeX27XUG
762cHVLvvJG39e96fqIzPD08cQE6vPFzzcvZ0H5nEHFVUbB74I3jx7NvhKi5
QFp2TnfgLW+k2rFf9PQFF5i4P+6dcsUbdSZlpzs3XEB7SnmjoNQbM1x5EgQ8
XaGaO6ewNs8bx2Y0+U8/c4UduuNSbWneGH3zWQrzITfwilTueBfvje4vvwhU
5LvBk6rTbt9CvTHFxPKk6oobCL8dW1z18sZHJnzV/Z7ucGJTKY/V0Rt3R6rJ
H33pDuOSp8VEzCjzUR6X4FHyAKLz2GMVbW8MOnH96OUqD7h0SsnBVMUbeZJ2
8+9l8QSqluxfnlLe2MdlvBqb6Amkb6MnY4S88YOuckH9d09ATiXBbB5vPJyz
W9JRigRC2tn3K5m88Vvl06kjPiRIjRi1vLvthWucosUp5SQYr1Scfr7ohcat
IkTeTySA11mpQz+8sLE4+vY2ixdUrY/smR/1wtKQp2GKBl6wLaF4Z+cnLyw2
dXKsP+4Fno5ZxnwvvdCwQ2Tc7YEXtGeOTEj/54WFMKmu+9cLBJsUjurc80JZ
tseJ9tLecPzLKU7HOi88IsRyLifAG8bYR+pDKr0w/aZF5nC1NwAo6Kae80Kr
bfUsGPaGi2GnhopOeaEU6+mSG7w+sFU+HH092QslqoZUd1v7gEe3PMt/kV44
JR24mZDjA/+tnqz54O+FkRl6x150+sB+8WHN765eaP/fg6Or2z5wzF6+d8PK
C5XPKYVSa/jCaPrJMHYDL6RnXdo/FO0LhLtDtGJHvHC7nnsu4aYvVI7LXVSX
88LVd4vz76d84R/bSRULMS/8fXLi35CgH7hrDb315qd4p91peU5+8DhELiB+
lxdyJN1VGDnrB/vKMrdzdnphi4GLwZMuP0jpGiy5tEbCS6IZj+So/GFkWVau
+RcJ1/89vCmi6g9aYpldL7+SULB4z7EzYf5QaTtIGu0n4RGVpNchV/xh84Ts
2sIbEs5Fh3jc6/cHt8aMAvpnJPwv/D6DO2sAPBodOCTQSsJHxUMdXtoBIMAq
+1TuJgkV0yat2mICIPlIhov+ZRIuyHgn+FwLgOGggQXnEhJ6S2bU2g0EgGap
TE54LgkPml6WPc0UCBXP00XTT1COL2B+cFsjEDYX+9tK4kjoYtsSfCc4EFxF
ZewaQkhYc/YER8WFQGizTv+JJBL+IGRzPH4RCHtT+zN67Uk4cD/5MudSICTd
kt43Y0LCvyKsieXCQTA0nNa8BSQ89vMIOJoHwRHmfnMuZRKOJFU5GCQEQbm6
9JS4JAkNdnBfCLocBBsBacc0BUlY18nB+PRVELic/8xrzU1Cn0d/XawXg+Bh
x+Hbfowk7OV8XMcvEAxKUzT5i5ueeMuvtEhYNxgWdW617/vuiSM94juCg4Kh
qcpp3uC9J7LQnzdfPRMMMZvUwuQ2T6z9KNjz/h6ld75pfeGqJ8YH5fhtfqb0
zY5pT/M9cWvhetCxDUrPSX1vNtETVy/f/e2xPwSiIhq+cvt6ougtU4arxBBQ
eO3ATbDwRNeXxx86eYfAgsQO/QA1TwxfOhGTlh4CdzNvxJ4V8cQN0rkrkjWU
/ot97QMWT7R6G3PLpYPSA9XnL8seeH8qYWvvN0pfXk/PMuGBRVOv3iTQhMKd
VTs15VceSM+tJ5QkEgqR9tuBHs0e+Nv2m6K0dijI371+4VSVBy7Ub9KVeYbC
Hza77sZsDxxKHN73JiUUGkO21geiPTA/3vS/nvJQIHfVSdF4eOCbT+jb+CAU
5MRs3Q4beeBU2cJ4/OdQmD/xL9dewQPT/utZlV8Khduj1x4fE/DAz/uvF89w
hkHEEZtf1+g8MGQ3ufimXBjIlm7ufz/vjmR6H62TFmHwe7HWcn3QHTNe90ml
hobBbWvrVNFOdzS+tHK99nQYhN/aaDS77Y6yhP02tNfDQIa5diL2gjsqBzoK
XHsRBr8CrDir0t1xf/qKSclUGNzqWNfpCnPH8At96eO04RAmfDX6j6M7Cg1s
i+aJhYP0Mcsafh135H2f1nFNPxzmBtc+6R52pzz/VG2r+4fDTdUa2jBed1xt
2A43PxUOoUUWKuep3NGImqpoti4cDv9Z9W+fcUOtAv6ifa/C4af5lZLpT254
ToT++uxcODTUm3dxtLthZvv0Xg+OCAilX13VuO6G1UFK2snKESDle/mQb6Eb
spR1qZm7RMAsmrnkpbhhyW6Dwc/HI+DGvpXTLQFuGG1cNi1cGwEhR6vbxqzd
sGasVF/+TQRIfjb9yaDphp4adSlMSxEwo7gsoHDQDYfqZrkH2MhQf/aSuSu7
G+5UjdsuFiVD8JzJsYx1V7yzO+DiYzUySJos3br5zRWv9J42sbYgw4/aqrG+
t66Ywt48be1Lhus0JuxUD1yx6UNFAB4lQxBpkXjoiit+ubZIU1lABonHFyNt
8lyxr9po8nsdGab5jC8nxbvi+ohF5SXKU0Fd3N8PNV6umGfaOPS8nwyBHytp
3pq6onprfoPzH0ovZ6S0ouyKl56dE3RiioTvuQu+QkKu6F1m+hxFI+Haj4pi
YyZXtE9oED6nFQkBBobPoxZdcDeNVXS3YySIX/mzXD7qgg8uRGgGREXC1Ha5
eGeXC57ytbX0z4uEWjcDp193XdCmeJqnsy4S/B/MZ+2udEHHcrWi1I5IOMhb
/oB4ygXFvGqFz49T+ij9maBIFzTYkqyk/hcJV9/95i90dcG4R/qLT/miwO9w
mekjfRdkUc2K+6gSBWLZesmTsi6478GpQjm7KJic/NXAxu+CHrow3hcZBTU6
F0ZUd7og38+Mlqf5UeBbpcvm9csZlw6qxM/fjIIDm3OE0/3OuNgZyeP2Ogq+
OZVG3HvqjNEO26zUs5S+WefScIMzulDfeTbKGA0+nHM9tCXO2PJdOeaXRDSI
RpTskD3hjCJKktnSRtHw9ZW2glOIMzbFiF0vDYiGyxI/vU/YOyPT6ITD4VPR
4J15vrAenLH8UzzdZG00iHwhdnw85Iyfziph+/No+EKYXdzkckb97X85D6Yo
fXmx2MEtJxw9aPX0HV0MeK+Cg+W0Expt0JzcPhgDwvYzJxM+OKHQorePgWEM
TNwpul/9yAmzPv9UvxwQA9VsMN1d64Rq3xLNObJigBTyY8/iWSec+8dTVlAX
A0Jdhcb7kpwQ7qW9EH4ZA+MHCEcN/Ch84Ncp/BEDl05M10dYOuHGhRjBMKZY
II2eGypVd0Kd4nlecalYEDyixfJU1AnP7gidmTONhbGS75qzrE6U63O78Ulo
LFQtFoRxrzqiiQF9+eW8WPC01ryo9cURmXiqrApuxcL+W1Nv/V874uBCbOWZ
d7EwylSwnd/iiBe5+H+Wz8fCxYAjcg8uUfw7vdWHHHHg0TFJ+nLaETnDy1Pn
FOJgv/DZAuZYR8p6v6ZE2S4ORlI0nip5OuLNY9NM52PjoHLw24K7MaU/6nWe
oyQO3FXzRU8pOuLppWaVG61xIFCkbte4zxHvjdLv9R+Mg+H5rxkD9I7I7Owo
a7AZBxXmZ5qpFxxQZi9bh+X+eHCrV5uSGnbA21RtOSeJ8SBA/5XX/rkDTgYU
Svz2jodhnzzDY40OyDZ6zPNMZjyUo2rCtTIHbGjM8A2qiwfXfV/qejIccGtz
X1Dmq3jgP5o7sBbugHsGXl39/iseBvtUmESdHXB3qsHjYs4EKFOc0DDTdUDd
OvGyYpUEcDmbExIr7YCpDMIycy4JwD+nXHFxtwOO35iPvXw8AQaNx1+/2OGA
phVdbW01lL729L/5WXtUdjbbB90J4EyjLMPfZ4+XF7n4FOcTgI805qGLFB9u
ynaRNxH6H2Xnh9bbo/oxj6qTWolQyqeExUX2yFalxPTXNxGc4kbn/ztmjwZs
obM/chNhz8cs4elAe7wvL3kyspnSyyracNjaY/nHIsOzo5Q+dyRNQ8seG/PQ
14zhKDj9OHXPR9wetY+uLdxQOAq7DRS+5XLY40Pe3M9N7kfh8+Vh7pYNO3S/
Qa4PzT4K57dP6o9N2uH8E3urgeaj4OAmH8fQY4fcqvXvt78cBd4HQ7XyD+3w
hqrggUn2JOjjOfnZpcYOp6+c7M2DJDgfJceQccYOXaNsPbbCk8Dh3aDazQQ7
3EpZTNKoSgKew5lBfd52WF7oWq/fkwS9WbJl22Z2+K1B86sIdTIUTQ50S6ja
YTSV2NInpWSw08nYsBa2Q/+Nws/ugcnAXSVzOInZDs/bt3G2VyTDp41+t5ol
W6z59LRo7T2ld0rPezNmi6npd56zMqSAXbP0f8svbTElf7tjg5AC3Jz9vwSb
bLE1723y07gU+BieJmh80Rbfa4zSk26nQOGrw1ZRWbYolQJ1H6ZTwEbic2p5
lC2eCbu3b7foMeDMPHGnw80WTWfZxg95HIMPE1Jf5gxskasiKI+u7BicI/Rx
7pa3xZtnWlnr+o6BTXmqLnGvLYYJThcwcB8HzlXJmCBaW4yvrTYXtjkOH+x6
a879tsHwU7zUs2ePQ8Gd471tAzbo5PCwzL3nOFizSdJNPrPBm1KdO9UYUoE9
5JMK2y0bLFnfqMyVSIWeF8cCVEttMPKI/O+Dxqlw9sChUlKaDa6eyj66IzgV
rE587MoOtUFZHy5P3hxKP5qydtfBBh3+MQZ5NlB6DQnJYaIN0r268b33TSrk
l3xwoZWywQZ8MRb1OxUsF5NzZHhsUG0kjkaW4wSwWYs/cty2RnHZuz3Uiifg
7c33P1N/WGPf1TzDKbsTcIYpeV/9R2t8Yvw35H3cCbAIOGjx8THF00z0t5VS
+o6eY5vXrPFpU8PPioeUXijpttg5azSmax4LGab0KWLjFsnWyLmy+kFw6wSY
D75jT/C3Rp+PjHm3BdOAVfWodrWVNcYGtAxzaKfB68IDUd0a1pj90N5TyzsN
cuffXv57wBoVP/R3SqSngZl54keBXdaYN9yf230lDVjqRXcarFlhvmaLBl8H
pad7qxTx1QqXT+wLYf5G6X0S/ErfWGGT5r3uEpp0MEOR80/uW+E9ai/aZpF0
YN735vlMtRU+dpLY5aKdDq8S41e4cq0wok3ufYpnOpzuE5bQirPC5lW+8N0p
6WCi+NrJn2SF9VkuTvvL0oHpbFx2vokVKtlpqJ1uSYfun0IPW5WssML8yLrN
B0pv/GpmYr8VphFG35HnKH1t7F5mRit03+FqMUyfAZx0xNLAKUt8mEMXc0Y4
A861F609fGiJ5Frr0lSNDOBI/OHCmm+Jh7YzkhpsMqBAgfDI08cSdxK1TFmC
Kf7nuX13VS3Rfn6wvSw1A85e/X5sJ4slOsl6ctqezwB2T81xh3ELJP6uW5C7
kQH5ewq0rzdZIPcaU71cewbs+jB5eSPLAt9myuyx/JABZ3I0dlq4W6B248Gk
7G8ZwKaf73dJ3gLN7NJfjSxR/NbX5wu0FqiwqtZhQpcJLK1qEvqD5hgT3Wrz
jicTciPzsktumeNo5AHtkAMUL/Vl5keaOWY+/766X4Hiv6mYaTqa48eSlKRZ
AsVfzLl5RsocOVgTzT+YZMJpx3G2iW0zfHmCmN1rnwlMHMpkxU9mqP6Ff3nF
k+K7s99n1pnhJVfuIc0gis8YVehPNsPij7Jb1yIzIUtLsUjS2gyTiG5jWomZ
wLByailZzAwZVRtJNKkU3zjs8G7NFLO15uf+ZVJ8sHyr8FtT5KCC44o5mXBS
9CRfzGVTDNWcsK3PzwS6kcGjz+NMsQXK+YMKKf687PAeU1OctmhajjtP8VYZ
WiGCpph3T85lqJTiGQcuPv5rgifvlG1XlmXCzmfSVOxdJpj7j2n8eXkmZCSn
eXlXmGDXzx2OHhUUr/L5aRPZBLkUQp6GUjjjt9QBen0TDBXjr1+nbE99PTXT
mc8Et1uXbrNTOM27d+rGnDEO4q+T9y9QvICk0dYTY/z58efUSgnF9x67bnXe
GMcqvJIGizOBKv8j05VgY1QvlX0RQDn+VCOJ0CWCMeadvmVYd5biqVPeGHIZ
491PjI41eRTf9l6m7LsR0h4PW/I5TfGxB8/+bDNCj5XWH79OZsIxmaQ/hLNG
mMHw+rZZeiZsfX9nU+BL2X5jIyXjOMVXH2j6qmaEjlThnJVJFO+SyKPCaoSq
gowvK+IzIZn7bVzWhCFWw8687OhM2Hwj0j/YbIhmWYGfAiMo/lS8uvRpQ8xz
4UEIoXji67LjHoZYuffKRc6ATDi6LrT5XsEQ3yeLOk16Z8L6vVj3A/SG6P1I
kdjmQfFh3f/FDRngna9+EiUuFH9QUOjlbQP0y7XmSXKg+PHoE3szDPAu9YXu
QJtMWL3Q9SXMyQA9w+MPeFlkQoLtPj08bICFYH3Ul3I/rrJEXeXcYYArQbw5
UQYU//w5nV+vPj5d6j96WicTlo/vDbx/XR+TOy+9qafcz3Hq5JeMx/TxovRK
9nsNil/okHSz0UdJj2/0myoU38CXe+ugPsa9kpcQV8yERb/wOaoNPVxIN5Wx
lM2EGMFnFrbv9FDgfvpohBTF9+9uvHpFD8PKX0VniFP8uVCO1Xg93J291ndK
lOJNn0SZmOlhdt+uwBjBTIii5f1UIaSH0gW5zHp7M2Hhv2Dl34u6aEt0DJ/n
pfiE9vPaL3Xx/F+ntihOipfnXi2s1EWRLp7lZ6yZQJ4NdJ6K1MWJB56Xhhky
Yb7m8UM1A10MOaWl2ExD8R6cAjn8uihYiwP6WxkwvzsgZeSXDo7vSs89uZoB
4e/bRmWf6eCps1Z7IxYy4NdpdmJaiQ7etY2zWpmleD2/6k8hOuhw4cc33kmK
//eAWpyogxPhvamdIxR/n803kVsHF9d6/lvvzYCfZJ/OV9PaqBXgrnHrTQaE
SrYe3P9YG6mWNTs+d1D8V5YscoE2bh71l4xoo/hKrx9P/bSRpWo3KfROBsw4
tJjwaGhjSr/h8Re1GRDMztwQwKaNsRNdLxLKKf6lJ+vDL0TUo226mpBP8elN
4Sz3iajeovGzPS0DpjUZezxyiOjWdD7BMDYDApfd5e94EjG4qvQ8QwDF3757
jkaJiM58lq2bjhQfRL9oz0DEKE2te/uMMqBHv7Xe6gHgQ4aKp36qGfC61Sts
yQswVkHN8Z0YhaWY5cqYAG8H3Faz56LwxaYFwj0CBsomtCxsp8NrDo/mr64E
lHa2c7kymw5dGfQJWTsJqPTwwD6fPgqvNGpI39TCqnev3GSQwsEu/97ba6F0
tNnXHdcpPEKDcVuaKOX9p3nwbDp0WN1M23tNE52m+Etb4in8zEEfLTWx1aw+
rdCdwipUDH6rR3CgY7ErQofC1693M1YfQQXLXAOTgxQWsM27ZXwE7eTa1EQY
0wHzNy1tFzTwTNKm/MpMGiB1LedqmQYmhKlrvHxF4VjL3gpdDXz5Mn2y9AaF
p1dLtH+qo7hryJr/6TR45HrZZapIHduep79QCqTwW9N9OVrqOObybJ5Gn8La
S2OyU2r4s8AspU+Iwk0XL386o4arvNGfbm2cgFZxI79EVTX8eHX9aX4vhcv+
iO8fV8W1fUUBybcozFo+8zRLFb9oMAYmnKRwqt7NAHlVZGgzeXDKncJ/5yJY
BlXw3Fhowi3K+qfJv0ThTpoK1hC3D/xhoPAAccleSgXjl7nr7UZSocls5v76
R2VM0UeD0UYKtxcerUpWxj3a5QGF6anQqKClpSemjG9OnBpLtKfw1ant6TdK
+NiEtqXkIIX3nH2aF6eE/YM0flNzx6ExRz1TQVAJq2JLtsTyjkPD1hfDzy8U
kctTvmtDksKRuUzJZEX0M9H4EPviGDR8U34jxKeIhzW631z2prDjWH7nEwVk
1dDNKthMgYbuLJvgYAWMijMkWRdTFr1aCjy7uBTQrdmu989hCjcOfb7XJo8X
D9dupT1LhjrRzDInX3l81G+jyeNM4fMy7v9Y5PGxNy60ziVBDWO/4OVmOayh
qbpx7ASFk098MfCQw/xbS5/iuSn8W/LqLJ0czn5XiW2uPQpGnXXvhDxl0cqm
4YaR2lEg3tiwC26UwWOqBKLuy0QgFlgM3tshg/k3Pp5ocaZwfLXnPxtprDxR
NHjvRwIQ3Re/GdQcRoJYi6x5IoV1DYPPLknh+K1H7EUMCaB2qOz3gIEU5f/y
xOGyknhQ2zUXI1oqicl0xhvkgxRegvXQH4eQ7vQZHsnmOFAbOne8ReMQqv3Y
v96nGwdyTyZ3UuVK4L14XursD7Egd03ttPGIODZJtiVZe1E4L2dXoYw4anT5
WWvPx4Bc9GjR8PGDmLz1uDDoeAxIOMvzH3wvhlq+rcuDbBSGjKoIETGsuWI6
d/ViNEiIfT7wIPoApi8l5w/KUJhZsp66UxS/NUkwZLdHgcSfZFkzXlFU+xz9
D62iQOjzu6biABHkG11mPvclEoQei2iMtQqjI/OmK3Msha/EtkswCaO37pHb
RxgonN2lF+UqhKsZyw/kK8ggN6pSFO8siBd3fs3ckKNw/fBFps19WKczaGyR
FwFycWnXKy8KoN1E3J/0h+EgpyPRJKe9F39Av8vdH2EgxPb2v2df+XD6Uuvi
Aj+FB6NfOpzcgy8NmT08LEJBqJbv0w+J3Uj1cWcFS0YICEW1jya/4sHE8KsR
3I+CQYjg92NXODce/U6Ozl0OAnYm5sXL7FxoGBn4IVuRwn2NW8r3ONC2eilC
ODoQ2C87ML60Z8fvoTFB/s0BIDS8Kt46z4qdNxK3Qtb9gSpGT2tUmRm/DTxP
1tWhMMtZm51JDHidfPr7v1w/oKoZCpBEWnSTd5qrH/QFKk3xFCtaGkyzOebo
LOUL4x+jzsWZUKG8oejX3cd9AD8nW6oLbrS/Hg3k/9vrDUjPfTTz+lI7W9ol
uxVZCqveqHmvON+edFntlWyeF6S+y7h4JHmyPUjadvbqHAmoPPy/XxPubZcz
qb/rbU1hYsWLuZqTMG9+wH2Y7AlUIuPPlnP64J3ndEOVvgdQ3XnC4iM/BeKG
pVF7hd0B6166+p2ZB+rk2zNONG6ACQryfDuXKetsKVbSTxdAo3K6N4kbEJDw
MVtl2BlILNThGE9F5NQ+fnzigxOkxrQ4lSnQEO+blXzw6nGE1OFg3Zg5WqLS
fxO7739ygFQ9QRmLOgbi7/ectWNj9pDa8HGPhA8zUXXM0PvzHztI5c6iod7P
Rgzseve0hMkOiIT9K2Gh7MQbvrwefJK2QIxK+Dn4koOYMbwQYWtlA6TaDxOG
4lzEgcCXyuop1kAaPPy5KYOb+N8qP89/jVZAYjv1WvgLD/Hgmv2hq72WQNKZ
eHIGdhM1H88mvHGwAFLckfsbFXuIb/yVsnq+mQGpvrghcJ2POBhD4jp53BRI
o7+rex33ErPXbq49OWgCJE6TEp1mAaJcBtHFedAISAY1ubc59xMTZO/S7y0z
hNSjWycEyILE6NBzLz/5GQDRsaGtw1+ImG9MJW2tpQ/ESGeVJB5hopdU92FH
IT0g5tDdke8QJmYNv9l1m00XiFfvSU1HiRCvBlUWCzDoALGdVHtRWJR4mmXF
0odFG4gDrML2PaJERfr3I7p7iUD8+7Cc+fgB4ni9kP1mIAGsWAN5n0qLEX0Y
3o5W3dYEK3GegoRhMeLhPPGWWcYjYKX9lFk25yDxu3HDmlO8Oli5RpycVBcn
2t8seuq5ogpWsQI7KqbFib3L65Ex2Spglf8yyaZEghj5X0IIs7QyWF2PW2Yw
OES8OBouXz6hCFbPRCPbFw8RWa+zPLhQqwBWIz2zsVckibbRkkcSk+SBtJLi
f9hGirioqSFU5ykHJA6piS9Uh4mLDYF1RldlgCTV73rh9mGityZr55Nrh4Gk
n9ln6SFNVNeXPFHXKQkkTwVrOlYZotvzbuGpfxJAShx79ahNhlh6qVMp2lIc
SIW5BtHBskTbZfol8wdi0NhXMV7EIkeUodZvjdA4AI0+f/fN+8gRL+u0sve+
F4HWeWNX0zY54tAHSYWMY8LQmnKptJZTntipMUGTA0LQyrTSuyNYnnjzP9mN
OfH90FpizuX+RJ4YrT6n8GxpL7QeqLFq3aNAdDm3TX47xQetd9bzuMgKxPss
N6XM13ZDK8H6VfgLBWJCe/enfCleaH11jaF7vyJxX+Eet7UkbkCnLX2xOEVi
n9s/vj/TnICTdumpbxSJOhstt5fIHIBRN3DogBKxi0aTkMnJDri9Y0slWYn4
K4/3fnApK2Cu05FzH5WIWlOFXNbqzIB8txPmJJWJk6LBm3y0jIC1tC1GacrE
wJd0lnZrdICKbn+vDCgTWfRf/IzhogXEu3LbcirEvhNSUkesaaDLnDHcJUuF
aG+xezuycQd0DXreaB5TIbIV3dvLIUsFXQEt0+yqqkST2a+Z88X/CF2LLAdD
z6gSb/PZszfv3CB0nfDxeTGpSlRNfOz7qnaV0MX28JKIlhpRynrW+3nCMqGr
nH00pUiNiJevvdGNXyR0SQTsHZhVI3492WoqW7VA6Gp+7KSkq06cY5jZcWlu
ntCjw30+v0ydOCLOqH+r/Reh513wx5k/6kQOC9omtalZQo/bE3YDYw2iYh+7
2V6TH4SeH7stqi9pEN2YGpfmpqYIPXHhOZsrGsQ92TZ1I63fCD00nV2OlkeI
DlW7Jne2fSH0nN1Ld6/2CFF4UdxNb2ac0LMvSpdt6wiR6v97Gf8v/w/hwANW

      "]]}, 
    {RGBColor[0.880722, 0.611041, 0.142051], PointSize[0.006944444444444445], 
     AbsoluteThickness[1.6], LineBox[CompressedData["
1:eJxVdnk0lW/0vSlkCpExU0SSMWPcc83zNc/TdXHNXGRI5nksyZSENFKJkmZO
pZBEUUmUUKg+MlUU9fX7rfX7rvV7/nnfvdbZe5/9vM+7niNJibQPYKCjo4tg
pKP7P8//uzAa/99rpbhKqT437X/xpajgL+rsNPzMpRWe0TBF6Hx02kCemYby
P5cSR9Q+EYb4R6vF6Glo3778+Mj4Z8LAgPRnmdVI7P/ylUKtnyWsxpRXcM1H
Ylz7EyX+5C8ECUFm019TkRjIP7RmePAbwexe3K8PbyOR48DhiqKceUIUeeZC
z0AkmrTfXz3gvkA4weTq2vo4Es8Mz28lpC4SHlzsYa2+G4klL85vT762RPhi
pX07ozUSq3++0BVbWSbwLjYGh16IRL99VAMdox8EnXJhYcdTkWjhcSN1rOEn
wU+78Knu8Uh0mAzdoOdeJRSO/0mUyY9EPeu6/KrCNcL19LC9XKmb+lv83iXz
/yGMyYy/+3kwEoUsA7pSrqwTmJ5aF30IicTbDaIxzg5/CQoRHbo95M28j5mn
nRnpwIlX6b8W50gs8HMkF0/RQXJ73akTVpEo1ym0se0pPZx35yZlGETiuHaB
bEU7Azz/m/Y3RCsS2Yp9zfovMsLPhsVmB8VIfH1Rs8W1ngnETCk+utKRuNgs
U/aiZguYfn25TUY4Ep36y0W6TzFD5FFD5OSORFrHWmpHAwtUqbXRfm6JxFe1
9KB2iRXwjbTkhz8ReKC326eyfSvMHi5/0b0YgQxGhD6HLjbgkWDOaJmJwOmB
fzd7hthBuytO9cR4BM7DoT2kaQ6gBM1Mpg9F4O8OlYz9PzihgMP1eEhvBFJW
u+Ueb9kG11p6DB06I7BsMqvuNBs3jDpqrxy4EYEsl1yuxx/jBsa1xrPSlyJQ
M6ZKn1GAB/aeEnbiPB2BY87hw2+qecBRv3DLz4oI5ODkKC0V5YWkT39uvC+K
wEX91cm+k7xwNj+M2p0Rgc3Nl1+JCG6H/n3jO1oSIvD1cl6j8LHt8OOFdXdV
RAQmGyh5+TLzwc64jvh0/wi8dM8MCuL5wERYSS7EPQLZ4WSayjQfRHTUjdjb
RmD2ebsnPyz5oYLCnX/AJALtZm3vJjTzQydzura0bgSq5tDqfNh3wEzT4hyH
agTuVw8bcqDsAG4bSvUP2Qj8xxRIZry+A7SWX1q83xmBe1fGD0lu7ABypeGf
J9sj8OrNhVUqUQDyDrRduro1AtvIywOlSQLQ+kHas+pfONJKLGJDWgXgbWY5
R/qPcDRrWje6+14AGOSY7wd/DcfJqyQ5TyZBkH8WF27/MRz/KzZ4Ky4lCPa0
mZ0H3oTj68is4v80BeEwn+vzXf3heKawXLnFWBDO3OpJ4Xi0qUdJHHS3FIRn
ntpKP26Fo1Ct3M1ZM0FYoWv6MN4cjko7auO8CIIgek645MnZcLyvWjLTtVcQ
jMwLiVerw3Ef1yNhNR5BCP/vz0JlSTh+eKap1zUvAOXHwk6n5YSjxWpaZE2X
AHSoj9sFJ4XjjG9TyUypAHx+a81gHx2O8rH52965CQBXSsc1naBwtOls7msV
EgANKSW/Xd7hyJS9p+bCyx3g86RuO4djOH5yPfGcJXsH5IZwd62Yh+PjwBe+
Eio7oIUr/eA4hOO00JefRm/4YeTaovQT9XCUzBV2fx7PD3QulFfNezf12DmY
hbfzw54/L7MrJTf5Cc8a8hv5wK7OUCNNIByvWuWnZxzgg0TDts9BnOHY30bc
Ed67HRpmpCvtGMNxKr+M1uawHZ4WlpvqrIVhhPFM2+NRXlhSYl6V+h6GQSNT
Fdt8eEFkOO4i+6cwvM+T+5r+Iw8YJsy4royGIVm2DTl8eSBM1HXr+GAY6nqS
2uo/cEMZ9tx+/CQMX4V1Xt7nxQ33/LVDmu+FYXxi0jnjtm3wibVJuPJaGPbP
y8iNXeECzivCfakXw/DD4J/sXxc4Qd2u8HBQbRga9lYfDjvDAd4//uy1KwvD
Ca89BPbT7JBzImxMu2BTP6D9v9rTbNCsN14klRaGb3jyOefPbYU3H6312OPC
cOf9b70PmlnhX3bHf8uhYbjvP3jbeY8F5OSVasd8w/D8CwPa2UFmsH1eR3rs
EoaL7jMVIl+3QEI0978r1mGoGfvt9RDHFqjfkX61wjAM4QeHn5cGE/TeWfRJ
1Q5DAX8usA9ihEVvCneQUhhaac67G59hAGHGIbSVCUOX5i/5OEMPBhcMo7RF
wlBxo2O7qQY9hFi2SUrxhCEx+MtXp6N0cPy79Es2ls1+PQM+dX/+R7h7vDxj
eT0UFxbOJ3U9/kuY1mRWG1sKxUUhyy9H7m0QOMbiprpmQ/HN6P2bz/vWCfvT
Zo5feR+KQoEuAU4rfwie0q5GFcOhmBfSmf9B4w8hu6dnJeVpKLLNEPPFy34T
roRpnwvEUFz/l2uJHL8Jr7mbnGzbQ/Haty+fA06vEf62CTNrXw7F10kjBs32
a4TdboXtkg2hWDd9u1lFco1A2vhDZasKRdFbvSGZnGuE+NNhAsvFoXg97aSE
quAaoc54vPtdZigWqdqY9+ivEXrmrBO6DoVibcnV1GcFa4SF4g65K5GhyNH4
8N6D5TWCoKrS2/KAUMSXtcmyyb8J+q/r8lM8QlE47OyLQ7J/CMGJ3DqBdqF4
g1Roq7L8h1Aqlv7FxjQUAx1fLg9NrBPuPFys1tILRYPi00/vLmwQJqkUS0m1
UBTzHS5y3vWPwMY+9Gfrns186b6F+bp0oHbV8PKSWCj6Vaknyq/RgYdDm+c7
vlDsjuVYx256yPolzdnFFor9rYd4Ei8ywOWT5fcv04WiJKmUGn2SEYaBOaL8
Zwiy3BUMfLV5X61PxYmlfAvBBS4l40e3toBM3sxz6mQIhurfinWZYgaSgmuq
zUgInkm6LtUkwQpxgz1KWs9DkD+mc+glbSvUHtSekOgKQfkfEitPh9jgiWBT
ydY7Icj79otwnTkHfL8nrL90NQR37iGoWr3kBAHfwsXRcyE4Xq58oTt8GxC3
rJ9+dDIEb/+wSflXzA1BjWH2l4+F4MlouBYawQMl1uMM5bkh2L1Q1LLDlRdu
LVpfT04OwZShSc0vFtvhY3mHHzUmBJsU9vn0mfABm44Sn01wCP4L8I+r3rwv
VN/XdWn6hGCsA928qtsOcM/gjpVwCsGk2NPGoZECkLE7XWarZQgqfY5g4D8i
CE1PF18tEkOQg5Dt/69NCIYiKDmjGiH4WcE3a2FKGNZ5hzQeKYRgwfce3QvC
oiB903DmklQIsgrddvriuhOsPNoqywRDME9xn1RQrRgc/CdtlswVgvUZNZ4T
X8Th1Jny1QCmEAzKfHhmvVYCHpsyN5J+B+On2TtTrZaSMP81zk1zIRgH+C+F
+f+RhB0lM1slPgfjpUMFnz5fkQLCftc7rGPBuMf5H5XNbxdQR3pCFl9s8hlX
2+uFpeFokrbIaHcw1tqq6R8aloZbEk19D+8Ho+eT2FavEhmY6BJOunQ9GD9O
Km0XJu0G1uBChbLGYPwtzPEjiVMWlDnXx5LqgrGB+j7J/rksuLaGFQeUB+NP
iaF+aokcpDuN65EKg/HJwLRZjsMeaFqzntdID8aJvj/9yQLy8PJUR614fDA2
FWpuCI/Jw299JRvW8GDcP/M+XuH0XpD6XPdvgRKMkZExEhlUBbAs4G556xqM
q2z+bv/t3Qcxiunkh6RgXKeO6esv7oOal4vcl4w2/Vc3J7R2ReiKozw4rhOM
KplXGTYSleCb8FBUknIwPiw/VZgvrgx8nYZSAbuDkcH/oahOujLo+bW9tBYN
RoFPPDdSJ5WByiKTqcEbjPHDf80sDVXgyKVyNXHWYFxrqrc/ekYF2m2Yp1n+
BuHJtlMTwKgK75fjyhaWg1CrlNJgT1EFlqoZo7dzQehQeWSxA1VBSdf1x4MP
QSgikjmSLKYGrhM955peBeHOPrYdBYfVIC1L2/l4XxB+l+AXm3ijBhflmpiT
HgRhKSVfIEVtPww+E77pfzMIxXoPvPE7sh/WaIWB1leCULd2x0jp7H6Q4l8X
0DgThCp7S5S5DNTB4nZYj9iJIMwSK84erVaHaK/xBJajm/0eefV7Y0kdqulJ
exaygjBkwEwyzUIDHp7reDuSGISN3+ingk9rwFdzpYIHtCAM6M07++SXBvDN
1+k0UYOw+pP7RJ21JuiWcn8t9QzC9NGbcQxnNMFfI/3kYfsgxPYJvvVfmlA0
umjpbxaEggF8TtVWWnAjhbJuRQjCLevrL+brtWBcauiy+v4gLDMntjH/0ALm
bkMvMfkgvOoe/nPJTBsUQ9s4WSSCsPOcq31XjTY4b5Pp+M4fhF92FL4tXNCG
lOvlESPsQXhezO2du5EOXHBhFn9AH4SWG4t9BlU6MPgnbqDxVyC+O1Wj4PRN
B1brZlJL/wtEoSN2sWeIB0DCyFX58FQgTviP7YbyA2A22zPh9zYQ1ZVssnS+
HABakfYxq4FAfDlWLXAWdOGEcpO++uNA5NJIqSku14WHw8JLO+8G4oZBsBnL
N134klDYwNwaiHEFop8kDPWAd+e6/ffzgdhb0vJkrloPdB6EMY7UBGLN48BH
tGU98AsYv46lgUg8qLqvy4oAhVtJ/o15gfh7S9ezxfMEaLvSwVeaEoin5Xne
MzMAjNkpPU48uOknf6uX2xuA6WddrF9IIHppWzWL3gVQqObebUUORDnXXfon
OIjgREh/vd85EH+OepxU0iVCyuRizk6rQIxa7T3lHEaE8zkUTWaDQLTk79Ta
fooIz+WHZuY1A9F66jtfyHMi/HxuWPVmXyAaC2oe96HTB/GYNjPcFYgFLV/6
fqnqg6mAzNpFoU3c3BelSdUH2t3yxmPbApGv1nhYslofqnyY3RO3bOY73uN9
67k+IGM8m98fKu7sitr1j9EAZi/M3LFcpKKGHe+1VW0D4LFyDd0/Q8X95y8S
LtAMQGehR2TnOBVDGZbtOC8aAKVM+9mWISpuPdLMt3fCAAq0mpLme6g4WMWy
QS9kCNfGhPe96aDi9VuphaX2hjCaVjje2UbF0jtHLo8VGQKjzHrxxSYqTv0s
av/QbQgKvWGEY/VU/HazZ6Wa0Qgcw8fnD1VQkZLEeJKdaARJPKQ6ShEVX/vu
4VFONoKzNzpsLDOouGUuQ5HxrhH0uynR7U+gYk+5+N+0NSP4sVHXIhpBRfWD
XU5ntYxBrIHbd4s/Fa80vh+gJhiDiUk6z7wbFSuiSKoPbhlDxJfFB69tqBjO
tv9X05oxVByhRHcaU9GW7k2Z0AET6FQdkrp4gIpxuwYiGJJNYPa14VCJChUt
F8sV3DpNgPtwW+YhWSqK7Xq1k5vBFLTEZfZTdlJR2phPRdDYFMiPyqcttlOx
T/fIN3KeKeQFMperbaWid/LB4JE+U2hljzcW/ReAsqWTdqHbzGD06swPph8B
yJ6NH5kczIDB0fX8f18C8El1/5cjFWYgv9rj/HoiANn4B+KX3pqBfY02S+fr
AAwstr3Kv9McDhObbl54FoBvJ5er3/uYw5lp4aCShwHY0j7QptpgDs/yCgUP
3QrAjrzsqJUpc1hRWO/xbQ5ARsH8F8wyFiD6IuyQxdkAjMu0s7QMsACj2PE9
atUB6GnEtH76rAWEC5FGRUoCUKYx/f63SQuouN9RwJQTgIsTCGwSltDhq3Tg
v8MBuBpNmRzxsITPW+q/vorazLc//5NWhSVwNXHXdAQGYFB6+ujWAUvQJKVb
XfAKQAfy4x97ma3AZ2lx/ahDAP49l/w55YAV5FVQriSYB+DprV/lpyKsoEVn
yMsXNvPsG2XRrbeCkfeGXBbqAdjN/DA5dMAK6DLbOlT3bu7P4ffdzutWsEdW
JlJEMgAlOoW8p3dbg31fuTiTwKb/84z6dZI1JEYyD37jCMB9/bU7Cw5aQ8P2
+LRXDJt+nv6fD1Vaw9ObM8odq/5o9fE+972b1rDk4frx/Lw/hgju+67/yhpE
6HqPHZ32x1N/9YvoF6zB6Ky2QcKoP66ZyNUus5AgzKxpiTzoj8mRUkS+nSQo
+yZ8xvyJP77dKi3kp0SCeyWFDqr3/DEqPiB5ikCCT/vXGUWu+SNfe215jSUJ
ON+GtTFe9MeSfgmmaicSaCSP+3875Y8zdYToOU8SeEuS+F8d90e504cptb4k
yHnc8fh+vj9Gu1vcGfAjQXOwUtz5VH8cM5TNPLGJ33DW7z4a648/H4w/F9ys
p7vG/SY+1B+9TSxP0jb15JzTc8m+/piRHqvRs+ln+3tR09zFH1XsNEkW1iRI
qKXMqlj7Y2BpqJ2UIQnqDYaqhA398fPTHWkZmiTo/Wxozqjtj6pfRL7UypNg
qaBt7auiP96qiOJqFiWBsJJM07C0P3ooTC3NcZLAYKjc/b6wP6befnHxyF9r
CIlnZj/P7Y+rhu/Jo/PWcFwk/u4R5s28+uRKrg/WcLdzJjR+3Q+7Um3kQwes
YdrPVZS85Icjz5SGVdEaOFh7n5nN+uE2v+kLja3WsP+ydrLKez/0Zza+uv2s
NXjaNu0THvbDgzvi19o2v2/2ivB7hqd+yG037fSyyBqaqwqPfO30wxdtk9ub
M63hte46YfiGH24R7VUsTLKGvxNh3+9d8sNbrG1Kl+KtYXf2eN25035Y+rpi
xTrWGmz2kGyPVPohc5lAWOsmju/voIsv3ux3jcOG55A11Ecptfpk+iFLoJjQ
hVRr6OGv9zU75IdpCpyajfnWsHCbm1cl0g/VbX+6W2z2J+id/lAowA9zbqxu
3LloDfoMS9EMHn64Nrd8R7Zjc7/OU3Z9tfXDwcH6kjtvrKHUYmhoyMQP5SWf
aVX8sIY784ZZ93T9MOn934AxARJMlrbtP6fqh82fltObNs8bu6bMp2I5P4wx
LLgjGEICtXfl5XFim3nC8te1q0ngkcps4sPnhz2f37SIDZAga1f8T1M2P3xo
R157wWoDl7tnzivT+aHe4T53D1MbGA51dRH6SUHravao+wU2sLGtl4XhGwVb
5R+N/nhpAzJt2re+fKSg9KCX/L9ttkBybQoaekPBPX/Wwj9r2ULcurDQvX4K
HvLMydnjbwu19YW9Zx9RsFtjvbvzmC10G60fKr5NwecUB5XaB7bwfTZMPu4q
Bd/1n3x/c9kWBIrHR73PUTDH64j8P1k7IKqQCk1PUrD6qJ53gLcdBL3qOKB8
jILaC42X31TYQckhpW+CuRS8877yr+ELO7i9s76GPpmCPTGdqpWc9vDxAbf1
l+hN/dd9T+9Z2sNWavrGyyAKNvKw3qortAdVtqUrd70p6HlMbFmu3x7cmyne
Zx0pyM8gaGDA7QAZ9kNcxRYUvLmiHDvs6ACXfhp2xhIp+O1vy9aeagcYqm6L
9NagoLtOu9WWSQdYJ8hImCpQMHObR/JBeUeQniofVJKiYMkdxvmNGEewymVO
FxSkoJb5WemCDkeI3RuvQs9FQZGIoTV6Nic4NTDzcY6RghVlJjw2zk7wOMa1
9OWaL15w5Vl1P+ME8wK9Bne/+yLP/acT2xadYMc97eUzn3zxrfvXQ27gDARy
05mid75oJlexsuuIMwQyiTjGvvDFWsOP5z3GneHoxUIm725fVGL4ZfxdwQVu
Wq23mdz3xRvc+Zn9SS4wsRAWoHTdF0u+R3V/fuYCrOXj/IKNvpggZrpbYacr
qGiTntDV+eLOqI2YknBXcBvviJsr88VLS2YMrB2ukJ6uJPuywBevBUub5HK5
QZNM/Zs7ab6o2UjJ3eLjBi97ufPOxPkiSeHZp0NX3eB3eLpWUZgvdmhsLRr/
5wa7eJdmD1J8UZGx8pO8rTtYtlNOeLn64gOG8KPe9e4Q4z5kbkLyxYzX3bdj
F9yh5q/hb0UjXxR57HImnOgBXQ1tTQI6vphJSWsxKfGAbyYyHnTKvvjhkYkZ
w4QH8H8tZ5+T8cWZXScONih5gt5R5nsvRHxRqHtYVD7VE6hq8WF3eHxRmPUh
Q+1zTzjyZkb0DIsvDqgfS2MU84L2w679hRtkPMyrwUUJ94IP4r3JB5fJ+PKd
ypkH97yApUtb0WuOjK61bv/t4fAGpaCm98YfyPgkrezlWQ9vcOUQOar4ioxn
H50a1L3kDWkthSDQR8Y/517Jbvz2houO69//IRmNz8xzLVn4wIvVsPrZdjJ6
jrN/kD3pA2s147YvLpORuzHld9NXH5DUJ9HfaSAjc5f6oJEYGSw+dbQ2VJFx
yviuwpwJGaLzlSiFR8jYViGo3BtJhup99bwHs8hYcCPZ/lsVGR694H7kmUhG
Lc8kBfeHZPgamx5jTCOjUsgpfuFvZOATXtqlSCUjn9l6ndoOX9DtoAzv8Nzs
X8Jq/ArRF/wpQ1n/7MhInVVIKQn1hWJmI/VZUzKWr7y8MVnhCzea2j4N6pHx
fpRv3qWHvjBOkqm4rUZGi1YF0tK8LzAvl5s07CGj3nDq23siFFCsZP5VIE5G
5Qa2qzzmFHA+EH8hhp+MJeSPUz/jKJD6YcbFk52M16vLtkafo8CFTFdWY/pN
/k0f/rxhCtTalEZ5zPtga0EcC4HJDxYqY14qjPqgj+nP/ZX7/YA44aj297EP
tjObeVYG+EGpnEbZQKsPXl32nNSv9INJmsCP+lM++CjtXF9Vrx+o3l51is7f
5N83P35q3Q+y6EfbDWN9ULhi0shO2R+Gze8K8Pv64OAC75Pr/v4gXVqT8NnK
B0uy9Iu6TvhD3Gjy25taPihTdSQ2Y8Afnkj56ORL++DLSe3uL1sCYEco8aQ7
tw+ujvGn/dYNgKDrkut7173xWe75jSsHA+DWHwavjRlvrKd9EqS7EgCsRtP3
nw95o0zD5O6vnwLAveixWH2nN4bwM/UHiVOhafh8atQlb5zSW7COcqPCumje
hEGlN77l7C1fP04Fq4Bgfb5Mb/T7dPwJ/QAVaq5YNHyK8MY6gePxcWyBMP9j
L+NNd2+M859psDUJBAKB0z/PxBsvFcy/y8wIhCM5811uqt4oIHo6nKkzECae
D8jsFfPG3Z9GtB//CQRlgdac9a3eOPnctOqWVhCk+5TO9P/wwpOOjaGDsUHw
4kKMWd1HL2QvONm/cS0IpBYcG2n9XvhfT/dRlYUgiNHSYDO47YU3SDacHvuC
oStNIHT7OS8cmXt7OSQkGPh6V/umS7zQRWCmz+ZCMATwjCq0J3mhnurrg2tT
wdDudrc4N8gLW7aXqzlLhABzQ828q6MXXnTT0HbyDAGXL8k28kQvrJpMY/tU
GQIXVX1a/uz1wkentn5dfhkCa4lEnn4BL+xcK5iicYaC+SPJ6FpGLxxsF4m1
MA2FanbGocjvnljaM/o0Mi0UvjpMq+m/80SJaxZmg7dC4UDN4zLebk/cpv7O
xWMhFIqmz/+YuuaJt5qkAuhlw2BcIc/5Rq0ndtZumb/mGQaKscE3cwo8Mf6M
3RT5WBik3LcQdI3zxHy2soSNrjAY2KJwaA/FE4OoA9KHf4WBBIlz9Le1J1rJ
FxP65cKBVjGv80zbE+/o/Lwz4xoOD94PnDwl44l8MmYNnbnhwCvbuh7B44mX
+DIIljfCgRJZ6kXc8MArdSpv0z+Gw/WbMR08cx5YQjtm4sERAUx0TuJTwx5o
qciUPageAU5mGmlt6IFThDOhY14RcK5E4GP2ZQ9kdOXPTcyKgJ8jq/ouVR54
l3Ph+YXGCDCVHG2Qy/LAMdUnByj9EVAVfJfxd6QHng4+R2n8HgGzrTX+fR4e
mKRq9jCZOxK0fyc/rjH1wOCGk/hRKRIKDHx2R6h5YNQNk/IR60gYLSDmgrgH
1m3jfEUNiYS9Q5Kz3OweeIr768qx7EhIEmE0n/zpjqsPDl71rYuEZ37Tjdcn
3Tfn9w/n39+MhJ2XH7NlP3fHJrlxWd6BSIhYOR/qfMcdnXxstFk+RUKnbt4z
2fPuuO31nrnetUjYlh28b+2YO1qlLXReZ6YBud/iyNNkdyRFla/83EaDVn6F
7yeD3ZH6hN6hXZAG9N6ctuFO7tjnk1u/JkED+/PzLQR9d+TspovplaPBmfkB
Hu597kiObUtRVKbBikZr9EdBd/zL8PuDiiYNjFJLh64xueOIbZbquB4Nyrtj
9mctuCGnc5u0jhENPm9zKncac0ORALVL9hY00HDV+Lm7xw1ZK/geK9vSILde
wGX1uhvuODf/7r0TDUZmV2/21rlhs9bLJaoHDeRURgVPFrqh3cRs/hCZBocO
3T0UFu+GI6LMKYpUGjx9UDOq5+eGcoGrnBmhNBBhSzmwzcYNa79GZI3QaBBq
71MzoeOGwfAi50AcDe5VEzdad7shL0t4d9thGnBOSXpn8rphujM3WqfTwHsv
Y6fjX1dkZVr33pZLg+aYafHdX1yx/O61LoZiGvy7+zjt1ytXPP9p8pDycRrY
Ml342PPAFX3zX5TXn6BBvVWeQfUVV6yWHznhXk+DxbLgM6EnXJGoyzcZcIEG
BuMWTHrZrtjgK+TW20yDUhmFAK4oV9SKP1ZV2E6DqXDOJx88XTG8ijXqWgcN
9rfP7241c8V62a4Ew24aZP0dyM3Y74qioTMMRoM0eGXSOusg4YrWvbrFt97S
YPfRUnMZDldMObtedW6KBvFvYpp+/nLB1UfJ27bN06BH3Im9Z8oF173l1VZX
aSAYpBF2YsAFGaY6JPyZoiC4RaA/5K4LstNZcDhzR8Gd1dV9uhdc0NCaSD8o
GgVs+qNHOI+74H8NMjnDe6LAI//u9/cpLig6f/VhgGYUXH5RY9sS4oLq4aS9
2cZRsC6U0pru7IL7Ovnb9ztGgTXFh9fBwAVNP1QOxvpFQW0TMUZa0QXjxsrY
LWKiYH5JcviHkAumbit6dy0zCuAAo3r3ls1+y/X6WsuioCRzurxq0Rnbs4TL
zc5Hwce+xz+Dx53Ry5C3OeFWFKjyXXA50OuM1AZOZaO+KMjwzLvFccMZdwmG
Kl55HwVDZ4OF3tc7I+NUz9qNpSiQ/s8i8WqRMzpPfGPzZYmGg+oK79ISnNHs
VJZNq2g0PE7m1LX33+S7kUSbVKNhx5P5ml22zviC884SyTwaqFyDGysHnFEu
/17LGXI03HRu9X4i64x5cIv5SkI0sNaVdlZud8bd7n2FkceiwXUmRiL4nxPS
WCPdFpqioVHJKV3nqxMS5Vi11R9Hw+94jUn2N05IpeuLMJqIBgsUMBx/6IT0
kj1U6fVoqGFdO9Pc7IRv56tz3gnGwDfbUaa0aid8EXEHozRiQO/E3QC7HCfs
PedTNO8YA0c+1jyRinbC4aFzx90OxsD7PSmyK15O6MVxDe6WxYBStE/eY3Mn
ZOcRlBRtj4G0O8S5CnUnbLhdJpA9EgODDFIWQZJOWMUuRfn3JwYkLRkvaXM6
ITffv5zjEgch+vg0O/uaI+Y0605ZmByEh+8eh41NO6LHcZFixfCDsF36Qv+V
QUd8wCJXZFp+EPzD8hRT7zlil86gYl3HQWhrCz5qe9ERU+49X9WbOwjMGxYL
kmWOeGdQJVWBPxacjRXsllMdkV2nHmIMYuF8Mee1rlBHVH/xTEQ4KhZWX83z
Vrg4ou+rpVy507FgJjYYE2joiER7b5dzL2PhBLV1WEvJEQM9ag5WbomDL82l
6mwijmivskuMSScOdH7FVLxjdsSbf2YYFyPjoBCcfl1ecsBnBjRLyoU4GMvV
cE1574DVtQsXPCbiQGFQ4LbNUwe8Nx2mNSEcD8mCa0KS7Q4oLcEgvOQcD8/J
o4lLpx3w6Fj03tKyeBBrvPvuUbEDkq7tHseheKAt1uiWH3LAf6SEkGS+BEDt
lFPUgE29vaytT5wTgDvD56+mnQO+fd7af6I6AShPiT5b9RzQKdXpwPKHBLjG
K4Wjcg64/FjZ+/nuQ8DowSh5mW+z3i5IeXfkIXA8M52eTOeANRTHgJVbh+Ds
18eTpG/2eLozhKbClAg/1C4YSozYo4SFXtYr20QwSco7u/jIHr9daZt6U5sI
FV3BWx5dtcec7bePKs4nwgyHJbXspD1+KTROGCAcBi0nhe6A3E0+W0TK1ZLD
kHeKU04zxh7d2NIeP5w6DG8/zeex+tijY+sBjw3NJJBXHJx7a7HJl7+Rb1+c
BIlxrRaXNOzxCUvCbNtUEjzrKL2UJGWP7oV5IHAgGURZDnKQuOwx8xdVPux4
MoTbOIWL/7bD9uZj+859S4aOSo3nC5/sUMq3YKjNJAW4JgSUHr6ww0vh35iK
T6eAj9za0eP37TA4zLJWfCMFWmijC/6NdrjHYFnTxy0V6G7ftdMot0Oxoy5u
hPZUsKM/dY0l3Q7TbcyH32xNgwbzlO1vw+zw81rVniGtNFg65nOwydUO3Yw5
f7IFpYHhKPHVYSM7TIlzDDhUmQZlUlIa1sp2WLZTvUOwOw2mQxgrxUTtcDxg
9fbUzzTQuD796zuLHf6jPQt8tTsdcv48dn2wbIv3f1/ePuecDq8NL9wu/WCL
VVsc64Rz00GuKE/Yv88WU0pebwTcTIeE4eDD6jdtcUnTYqJ7Jh16RS3HmM/Y
Ytl5Og09wQwQDlDQGzlii6sXojwemWVAyBXO2sZEW7xg+V3Q9VAG3P0x/zeR
aotJnrzta40ZwEEY9LGyt0Unc9eM86MZ4JnTijsJtkin4XTUiz0Trjwvlfy+
x3bzvmIQEtPNhL87DmYgvy2yR2jdmgnLBJKP09QxeluknlTVvHMqE8AmPO/J
qA3e+aFyp/x5Jkx8ULIIvmaDLQHWtxL/ZUI6bYmdo8AGPx9X7wlWzoJd9Df6
m31t8FFbGtnPNwu6jsUftdO2wb4Yheig0iygSunYrXDboMaw/uShR1nAcn2d
t3KWhKFKXsFVK1lw0bBzWBtJOE4dre+SyQaL4fSKsUoSVsfnxfxzzoav/kau
qZEkHGtddzLPy4biH8zCUqYk1FEKyW+4nQ2KOb3vusRIeGNaUoz9azYM7ig6
FfjTGhn/zN3MEM2BqAskH7bn1ljCebWXlZQDvFo8klfOWeMewUCFmtQcaOsZ
mrRJtsZlDm6nA6054ORWcXbJ0RplN0ga05M58GvOlVquYI0VJrs0y/hyoSpR
RE6LyRqVd/zcb2aSCzrs7+dG31lhPynMeT0+F96drL+UfN0KWfdH7rjcmAtJ
Cn7hEoVWuDCWH2X/LhfE7ssoPaJYocVqS9QcRx50Ws8uBOhYYdKJa+0hhDwg
v2+6xsprhStPxGefR+YBQ2T4wUtzliheXy7LdToPzv5T0iA9sMSfgdFPxF/m
gVHJ0q+FKku8GVeS8JshHz5L3Lh9nGaJ0m94V4+r5UNea/xhDTNLHO1yufrR
Lx/kDXT03opb4pq/FYwcz4enL9f/Hv5lgfoTubdDH+VDmF8nig1Y4LWp7GNH
l/KBayU948F5CxSl3L2sIVkAzVlGRv4pFih9s/iIg00B2PKzMLM4WyArvbDm
SFIBLJ3r7W7cZ4ErrDes2hsLoEyjKN9qiwV6W73f+eFVAezvJll+HzNHY3Ik
GtIXwmsXHs7SNnMcHadxvdpbCAmzQ8/3F5kjf3tlb6ZTIQgeqih542eO8htF
PcSUQriz1c0+8YA57sqaaVw/Vwie1SJ8O7eb4+4fM4oXnxXCX/n3rzq/mOGW
lsP2+5cKofZufSXloRlueO+0Lt1RBEQrP7ct1WY4zVWXe127CCbHZEQuRpmh
XL/Is3yPIsgInx2zMDdDXygzY0kqAum/TbX/SZjhzVdMJ8VOFsGTI+HkklVT
5PP7uf3RrSIIEleWUhs0RZUvz0Jmh4uAtWVp6tUFUxy7zEef+b0Imog3ziWk
mmL72+TpXNZisHoRHyjiYopFi14vvokXwzdfnT0diqZIyRZ3vKheDEeW1r+Q
mU3Ra7i7v9W8GJQzOy8zvjfBjt/dsvSexTC4PSPi/A0TvP88n3A0rBiizxop
mxeboJGPxpzT4WLgU2dZ+upvgrxMtHqbvGJof9x7/YiuCUrMpV+PP14Mzs5F
sSp8JvhdPdPtaU0xrH4maQ5/Ncbm6Mgio7PFUB3Psxb3yBht1XftmW4sBh3W
4TtCJ40x9YXE3QtXimGsqiLpXrQx1pjV1Ry5Wgwpe9wIPhbG6ErwnKraxBJ3
ROgYpIzx/WVdYvdmPVq8f3B2zQhvJlxyF2kqBsq7+kzTF0b41aZPp3LTjynM
z/jLRSMk3XlUpneqGM6uy7AUpxkhrzPnaZ6yYjApnu1RcjVChoO7lATyi2F2
56WCl0pG+Ovp90D7pGIoaA63imUxwtlZEZme8GKQB2UuwQ+G2Hb+k0eyVzE8
G1gauNNuiJJ9hf7xlsUQQb5xzOuIIbrqGq/e1SwGrsV4BzqqIXIf0+e2kyqG
lnQd/jN6hjjVXNWny14M9rwbr435DZGl/uTR7KUiWGnorJr9ZoC0hMvPVUaK
oEwtw72wywCH/jVxmt0rAo0uI1HFGgM8WSrIN1BbBCOOLO8HYwywkYe/uD+1
CBI+9dbFWBpgysfT4hY+RSAcV+S7Y5cBfheqOmmpVwT3mG123f6tj9VEltYR
oSLwruT55PFSH8Wuamz8Wtk837LD5/826uOJgCyFlueFUH+rIuh0uj72Nyw/
YLlQCAbmbvJGbvpYw31dZcvm/zL5VuTbZ2V9NJhkX252KISskPdX8ln1sazb
1pRdrhB2/6mPVJggYv/k90qJPwXQU+inMnCTiDzHXVl+PCuAINHdy1FHiejX
IXvnyKkCYLsy28YXSMRHt1ufLocVwGW9S3E3CURcsdytL3+gAKyeh2u57yBi
4r6KfVqsBTB2n7yy9g7wq5BA/q7hfJD48Cl+cyhDqbnu4qXafCDThf7J0gHU
GXGVvxSUD2clF1KezhEw0bkx3kElH2YNYhm4TxAwgimwbHE1DxT8f2c7mRGQ
X3iit7AzD8KyU7ee/KWHJvxxxnLZedBynql44rwevnRTie83z4OV7nzu3c56
qFfc+COdMw/2z3GVhW7Rw4ZRAwurwVxIYCsTaG3TxS8J0VZqpblwb6/QyZ9+
upj7n+GonkMu0FnXiulu10WtExx0MdtzgRixqyH94QHMU81iHn2ZA1lHL8p0
Rx3ANx5zWonHcqCnZV8jh+QB1PeWUvewyQHWl9cU7Ad10PgEY3cWRw5YLWu2
VKbqYN6D2Ot/e7KhhO++2riiDlYZ9HG/yMqGYXWDm1LvtfGWcewOJmI28Ll0
6wQVa6N+917F+t9Z4Jpg1XFFVxs7fcRHrrRlQc2JF/rLX7VQvDn7nHpEFozd
cX6sdVILdWpHLYmyWSAx9s4sxUILjZj57r7+kAn+G+Rnj9Y0UfUq4wJ9VSZc
FPtss7VRE919pQaf2mTCLIQOkVw1MXunaLQOSyYo+C44l7FoIoO37Be3jgyg
ZcSOvm3XwJZtk2TV2AxoOfPbS5yqgWcp278825sBK12pH/35NRBrdl5RnUwH
rc9MAU1d6ljyfflMWFU6JLEUzH6PUccIz39jmaR0uCe3LUx9lzoOu1whpTOl
A51F2ffEl/vxouGlmfA7aWAUKhSD6fux6122oz0tDbKKan9uUdmPvKq2Cpq7
06Dnyq5Eywk17HhhxmdxKxU4Bi5ulBxVw1yOH+lm0qlgu7Av/TVBDfvVbm1L
LEmBEp7rTKLzqrhdoG9ufj0ZhlW18nxPqWIcp9tce3AyCDreZ79gpYq3mTU9
Pr5OAtdYg6Pf/qjgIaOZ2mSjJKip6OZVvaSCr3LSbKqvHYaJm1YV8e4qeExP
Y8lY8jBIvH0hdH+rCir1W1cfKUkE/9/OpxhuK2PfyN3hdLpEuCgyJmEWpIzi
Ofe27os6BN90fc8WCyhj7tt+1VOTCeB675nN+WIlpBNlNPrgmAATf187q3xT
xJBjL7z/dcdDkP5Hr3sWiqiYJPJ1q248zGZ+9Tdt3IeKN98eY2uNA9qTH6Ev
WfYhW2+kLadsHKyy0sV4URWwcu4PdWdtLKRZsiXOdu1FUUPtLuMdsUB3hC89
ZtdezJ7mqT929CDkDYrl/U2Xx1z2utvsbAeBe/ueo/kTe/Ch6cbJjuwYKHFS
q+CDPfimi/FbG0MMCFbpnao7JYdelaozq2nRUD9qelZ+XRb5HD5Ul9FFg9xO
+0s33GWxN697f2l6FFz08bxGvL0ba4Q7v/5hjALlBurtPoHdOHA/tuRdLg1u
TdPQOU4GY/kUJ3U4aaAle7j747A00uUdHDeRiwQMzn4epiaNKQHtL/W0I8Ds
8tFXv47twlMWx2vDrcNhcP7EWMaCFMaHtczN+oeBrcrZKU4bKfTmOSr6MDUU
RmKav1RdkcTjUoXjbLUhQG6/tbiLQxKpEvTfhzuDYWL14WpziAQWXy1nUP0U
BINx1f9iSsXRL0bBSI0rCCb+NHMW2Iih79CtfbM6gbCQ9kiknmMnfnlhWeAb
SoWFLSN72ntF8Hv3wX9X6gKArvCb5rMcYew/v/Lz3Rt/4OamN5k0FEIyx9Dy
2vZNXM7vuEoniE6dS418jn4gISxP4erYga+L3f20qiigXEegSR/mx/33hm7Q
JnxBWdohRUeLD0eeMr/qVvAFYmNgke0PXrx1/dWSSTIZbBWTqqnXeHC3Z6XU
tzM+QL5ecjEpkhs1a6iJt528AWkW4TJuXOhar99Px+0FE4kx+XZD7Fij3zXa
99ID6LJrziVbb8U6rhYVyVp3oDv6+EFjNzOGe81Eb4l2A4kT8+Ov9JnQP5Lt
6yGSKxDPCPymv0ePf+0GGJPVXADd0xU8w/52zvlvk2WXdAaMGPJvI691dhhY
/rdTwAnoMmVOcTitdO55J1PfxO8IaYrfm3pL5zudO1Mmz4k6QJrzcZHEw9Od
p+4+ZaJXsAe6vxGCTj3Dnf0e9CGNhnZANzGn0amR2SknnpdR4GcLdGQ6mbmy
Iai6abxTRMAG6FjHJLs+ToF1cvLS/nhrSPug2bp97T8Ikpc02j1jCWnvzOtV
WFfgoOSjV9epFpDW/Svw7fY1kM6cEK37YQbE6+eU0sX/woIx3efTx00hbaDx
cFk5PbHIPVIpimgC5MdpPkEiTEQTiROn8I8RkO+6GOqeZiZa3V6/RHhsCMRW
RVlu2a3Ekw9WlU7WGIDEhS3s05fZiYwpNs+S0/VB4tTY/E1VLqLj7g9sR2KI
kNbrNmfsyU3MUw5VnZ4mAM3I+J1SHQ/R4VCLbMUfXSB3KvcLTfIS+U9kfo2X
PwBkHdFORhk+IqFkatczmjbY3mBp/S+QnyjwzHroWb8mEJWXG9407SDWucoE
3iJqAPHS+7IH/wkQ3xP8nJ/17Afl3U9zLikLEZfHryaZBqiBxOkbCeUxwkSu
7tcJPvyqwC16OiS1XYS4z3Poq/uIMnBXFnkGr4kSj8kai39yVwI63gSSg64Y
MeGCL+9r2X1AV+xH1EsVJwrFrvRx7tgLC5myJ7b7ShCvVHye5pbeAzT9naV5
DJLE6mjtlzRbWVj4y1u4cUaSGDvKyjZ4QgbI91izoo2liKx7eJN7/u6CiUN/
k2Y+SxEbDmb/Y0yRArLmSqxn3i6i6afL3Ht3SMLgylzEiz3SREL0J3aGInGw
vfYh0KRPmhjitix/XHAnYOQr8t0wGeJGlxnjuQFhIO7rc1Pm2k0kG5txjDcL
An5B+3NXdxMH/1nc+3N9ByhfbLcUtpMldtqaSsyO8UFLwGWjo0uyRCMdjTuH
ZbeD8q4GPaYyOWLkze2xD47xQP1EpcYh9T3EyZtqpW+EuEGitlhp/vUe4jGD
t4VNhzmh3iNTzi9Bntifv0xlXWUDbqFDkiNCe4kXn+TqpJ9jhZLXEcLWd/cS
JVrOne9KYwbuMv/tDz0ViBLeMD2UwwRpdu4cmn8ViEVzFlrTbQxAt812y+W6
fUSuW4LVB1jpIe2Z8V8JfUUim3aBvdH6X8JC/oFf5ZOKRAZ1s4lRuXUCzVRl
gS1LibhtrXBA/NgagZZxfKWTV5noUi7G8J/yL4KyL1dUop8y8c2Rn+4kph+E
Bcj/b3+bMjFYbpBOh2WZcFGMKeQ7kwrxj6REkKjGIiFoI+Vzo5MK8arO4Q+m
It8JcmNrFP/zKsQZ9R2nbfm/ESbuHPwg9kuF2LP0Kj/bcY5Qf+K7x1tTVeI7
/oAU1qHPBHJCyMjxKlWi97HAu1uLpgmCLp8cSXOqRLr/b5n/L/4ffvUl7Q==

      "]]}}, {{}, {}}},
  AspectRatio->1,
  Axes->{True, True},
  AxesLabel->{None, None},
  AxesOrigin->{0, 0},
  DisplayFunction->Identity,
  Frame->{{True, True}, {True, True}},
  FrameLabel->{{None, None}, {None, None}},
  FrameTicks->{{Automatic, Automatic}, {Automatic, Automatic}},
  GridLines->{None, None},
  GridLinesStyle->Directive[
    GrayLevel[0.5, 0.4]],
  Method->{
   "OptimizePlotMarkers" -> True, "OptimizePlotMarkers" -> True, 
    "CoordinatesToolOptions" -> {"DisplayFunction" -> ({
        Identity[
         Part[#, 1]], 
        Identity[
         Part[#, 2]]}& ), "CopiedValueFunction" -> ({
        Identity[
         Part[#, 1]], 
        Identity[
         Part[#, 2]]}& )}},
  PlotRange->{{-300, 50}, All},
  PlotRangeClipping->True,
  PlotRangePadding->{{0, 0}, {
     Scaled[0.02], 
     Scaled[0.02]}},
  Ticks->{Automatic, Automatic}]], "Output",
 CellChangeTimes->{{3.922410678965905*^9, 3.922410724567993*^9}, {
   3.922410810333971*^9, 3.922410817689168*^9}, 3.9224108561094313`*^9, 
   3.922410974397496*^9, {3.922411274436345*^9, 3.922411291957384*^9}, {
   3.9224114036533327`*^9, 3.922411450195568*^9}, 3.922505121134735*^9},
 CellLabel->
  "Out[957]=",ExpressionUUID->"f94a41eb-e6b1-4138-ab83-e822fac8dddd"]
}, Open  ]]
},
Evaluator->"Local_2",
WindowSize->{808, 910},
WindowMargins->{{Automatic, 427}, {21, Automatic}},
FrontEndVersion->"12.1 for Mac OS X x86 (64-bit) \
(2020\:5e746\:670822\:65e5)",
StyleDefinitions->"Default.nb",
ExpressionUUID->"cac8cd26-2203-4c44-8311-967724875283"
]
(* End of Notebook Content *)

(* Internal cache information *)
(*CellTagsOutline
CellTagsIndex->{}
*)
(*CellTagsIndex
CellTagsIndex->{}
*)
(*NotebookFileOutline
Notebook[{
Cell[CellGroupData[{
Cell[580, 22, 2684, 71, 283, "Input",ExpressionUUID->"ca811115-d35c-45fe-b3f1-06b5d8e1c090"],
Cell[3267, 95, 278, 5, 34, "Output",ExpressionUUID->"83b99b45-faa4-420a-b692-d057aa1e912c"]
}, Open  ]],
Cell[3560, 103, 5274, 141, 325, "Input",ExpressionUUID->"b129e363-2c1e-4e7d-8e46-c9cdfe3e582b"],
Cell[8837, 246, 5126, 139, 346, "Input",ExpressionUUID->"b5567687-92e7-452d-b59b-1640cf9cf5fe"],
Cell[CellGroupData[{
Cell[13988, 389, 312, 8, 30, "Input",ExpressionUUID->"1bea9236-f6a0-4443-9786-4b44a9ea0423"],
Cell[14303, 399, 25026, 680, 313, "Output",ExpressionUUID->"1d651559-3db9-4c13-8d37-0d6da4f7d94e"]
}, Open  ]],
Cell[CellGroupData[{
Cell[39366, 1084, 363, 9, 30, "Input",ExpressionUUID->"1e858aa1-ed8d-495e-8d37-925133081bb6"],
Cell[39732, 1095, 26650, 720, 313, "Output",ExpressionUUID->"8aa286b6-ffd7-4ad0-94d0-7312f9f18863"]
}, Open  ]],
Cell[CellGroupData[{
Cell[66419, 1820, 315, 6, 30, "Input",ExpressionUUID->"b01764cd-98b3-4303-8408-b8304695b99f"],
Cell[66737, 1828, 205, 3, 34, "Output",ExpressionUUID->"19a54655-681a-4401-9264-028053ae6004"]
}, Open  ]],
Cell[CellGroupData[{
Cell[66979, 1836, 2507, 72, 178, "Input",ExpressionUUID->"4310bc7b-4a65-4978-80a7-ca78c637d638"],
Cell[69489, 1910, 38193, 644, 360, "Output",ExpressionUUID->"3c14a709-acd1-4078-b090-f9989d3e5545"]
}, Open  ]],
Cell[CellGroupData[{
Cell[107719, 2559, 2605, 71, 178, "Input",ExpressionUUID->"faf89a06-6f91-4938-8b39-ea5344c6c9f1"],
Cell[110327, 2632, 37933, 639, 360, "Output",ExpressionUUID->"f94a41eb-e6b1-4138-ab83-e822fac8dddd"]
}, Open  ]]
}
]
*)
