# Supplementary material for: Thermodynamics Underpinning the Microbial Community‐Level Nitrogen Energy Metabolism
Source: Environ Microbiol. 2025 Feb 16;27(2):e70055. doi: 10.1111/1462-2920.70055 (PMC11830459; doi:10.1111/1462-2920.70055)
Supplement: Supplementary file 1 — Data S1. [file EMI-27-e70055-s001.zip › SI/Nnetwork/Programs/4_SS_export.nb]

(* Content-type: application/vnd.wolfram.mathematica *)

(*** Wolfram Notebook File ***)
(* http://www.wolfram.com/nb *)

(* CreatedBy='Mathematica 12.1' *)

(*CacheID: 234*)
(* Internal cache information:
NotebookFileLineBreakTest
NotebookFileLineBreakTest
NotebookDataPosition[       158,          7]
NotebookDataLength[     33857,        724]
NotebookOptionsPosition[     32572,        696]
NotebookOutlinePosition[     33097,        716]
CellTagsIndexPosition[     33054,        713]
WindowFrame->Normal*)

(* Beginning of Notebook Content *)
Notebook[{
Cell[BoxData[{
 RowBox[{"Clear", "[", "\"\<Global`*\>\"", "]"}], "\[IndentingNewLine]", 
 RowBox[{
  RowBox[{
   RowBox[{"dir", "=", "\"\<~/Nnetwork/\>\""}], ";"}], 
  "\[IndentingNewLine]"}], "\[IndentingNewLine]", 
 RowBox[{
  RowBox[{
   RowBox[{"NotebookEvaluate", "[", 
    RowBox[{"dir", "<>", "\"\</Programs/Functions_2.nb\>\""}], "]"}], ";"}], 
  "\[IndentingNewLine]"}], "\[IndentingNewLine]", 
 RowBox[{
  RowBox[{
   RowBox[{"p", "=", "0.2"}], ";", 
   RowBox[{"(*", " ", 
    RowBox[{"Thermodynamic", " ", "weight"}], " ", "*)"}], 
   "\[IndentingNewLine]", 
   RowBox[{"Iin", "=", 
    RowBox[{"10", "^", 
     RowBox[{"(", 
      RowBox[{"-", "5"}], ")"}]}]}], ";", 
   RowBox[{"(*", " ", 
    RowBox[{"Influx", " ", "rate", " ", "of", " ", "ammonia"}], " ", "*)"}], 
   "\[IndentingNewLine]", 
   RowBox[{"kdef", "=", 
    RowBox[{"10", "^", 
     RowBox[{"(", 
      RowBox[{"-", "10"}], ")"}]}]}], ";", 
   RowBox[{"(*", " ", 
    RowBox[{"Default", " ", "reaction", " ", "rate", " ", "constant"}], " ", 
    "*)"}], "\[IndentingNewLine]", 
   RowBox[{"tmpdir", "=", 
    RowBox[{"dir", "<>", "\"\<Results/kdef_\>\"", "<>", 
     RowBox[{"ToString", "[", 
      RowBox[{"Log10", "[", "kdef", "]"}], "]"}], "<>", "\"\</Iin_\>\"", "<>", 
     RowBox[{"ToString", "[", 
      RowBox[{"Log10", "[", "Iin", "]"}], "]"}], "<>", "\"\</p_\>\"", "<>", 
     RowBox[{"ToString", "[", "p", "]"}], "<>", "\"\</\>\""}]}], ";"}], 
  "\[IndentingNewLine]"}], "\[IndentingNewLine]", 
 RowBox[{
  RowBox[{
   RowBox[{"R", "=", 
    RowBox[{"8.31", "*", 
     RowBox[{"10", "^", 
      RowBox[{"(", 
       RowBox[{"-", "3"}], ")"}]}]}]}], ";"}], 
  "\[IndentingNewLine]"}], "\[IndentingNewLine]", 
 RowBox[{"If", "[", 
  RowBox[{
   RowBox[{"p", "\[Equal]", "\"\<def\>\""}], ",", "\[IndentingNewLine]", 
   RowBox[{
    RowBox[{"data", "=", 
     RowBox[{"ToExpression", "[", 
      RowBox[{"Import", "[", 
       RowBox[{"dir", "<>", "\"\<Data/REDOXlist/REDOXlist_kdef.csv\>\""}], 
       "]"}], "]"}]}], ";"}], ",", "\[IndentingNewLine]", 
   RowBox[{
    RowBox[{"data", "=", 
     RowBox[{"ToExpression", "[", 
      RowBox[{"Import", "[", 
       RowBox[{"dir", "<>", "\"\<Data/REDOXlist/REDOXlist.csv\>\""}], "]"}], 
      "]"}]}], ";"}]}], "\[IndentingNewLine]", "]"}], "\[IndentingNewLine]", 
 RowBox[{
  RowBox[{"data", "=", 
   RowBox[{"Drop", "[", 
    RowBox[{"data", ",", "1"}], "]"}]}], ";"}], "\[IndentingNewLine]", 
 RowBox[{
  RowBox[{
   RowBox[{"divdata", "=", 
    RowBox[{"ToExpression", "[", 
     RowBox[{"Import", "[", 
      RowBox[{"dir", "<>", "\"\<Data/REDOXlist/divdata_all.csv\>\""}], "]"}], 
     "]"}]}], ";"}], "\[IndentingNewLine]"}], "\[IndentingNewLine]", 
 RowBox[{
  RowBox[{"edges", "=", 
   RowBox[{"Import", "[", 
    RowBox[{"dir", "<>", "\"\<Data/REDOXlist/edges_all.csv\>\""}], "]"}]}], 
  ";"}], "\[IndentingNewLine]", 
 RowBox[{
  RowBox[{"edges", "=", 
   RowBox[{"Drop", "[", 
    RowBox[{"edges", ",", "1"}], "]"}]}], ";"}], "\[IndentingNewLine]", 
 RowBox[{
  RowBox[{
   RowBox[{"edges", "=", 
    RowBox[{"ToExpression", "[", "edges", "]"}]}], ";"}], 
  "\[IndentingNewLine]"}], "\[IndentingNewLine]", 
 RowBox[{
  RowBox[{"cond", "=", 
   RowBox[{"Import", "[", 
    RowBox[{"tmpdir", "<>", "\"\<Model/cond.csv\>\""}], "]"}]}], 
  ";"}], "\[IndentingNewLine]", 
 RowBox[{
  RowBox[{
   RowBox[{"T", "=", 
    RowBox[{
     RowBox[{"cond", "\[LeftDoubleBracket]", "1", "\[RightDoubleBracket]"}], 
     "\[LeftDoubleBracket]", "2", "\[RightDoubleBracket]"}]}], ";"}], 
  "\[IndentingNewLine]"}], "\[IndentingNewLine]", 
 RowBox[{
  RowBox[{"\[Omega]list", "=", 
   RowBox[{"ToExpression", "[", 
    RowBox[{"cond", "\[LeftDoubleBracket]", 
     RowBox[{"6", ",", "2"}], "\[RightDoubleBracket]"}], "]"}]}], 
  ";"}], "\[IndentingNewLine]", 
 RowBox[{
  RowBox[{"hlist", "=", 
   RowBox[{"ToExpression", "[", 
    RowBox[{"cond", "\[LeftDoubleBracket]", 
     RowBox[{"7", ",", "2"}], "\[RightDoubleBracket]"}], "]"}]}], 
  ";"}], "\[IndentingNewLine]", 
 RowBox[{
  RowBox[{"log\[Omega]list", "=", 
   RowBox[{"N", "[", 
    RowBox[{
     RowBox[{"Round", "[", 
      RowBox[{
       RowBox[{"Log10", "[", "\[Omega]list", "]"}], "*", "10"}], "]"}], "/", 
     "10"}], "]"}]}], ";"}], "\[IndentingNewLine]", 
 RowBox[{
  RowBox[{
   RowBox[{"loghlist", "=", 
    RowBox[{"N", "[", 
     RowBox[{
      RowBox[{"Round", "[", 
       RowBox[{
        RowBox[{"Log10", "[", "hlist", "]"}], "*", "10"}], "]"}], "/", "10"}],
      "]"}]}], ";"}], "\[IndentingNewLine]"}], "\[IndentingNewLine]", 
 RowBox[{
  RowBox[{"Varvec", "=", 
   RowBox[{"{", 
    RowBox[{
    "H", ",", "N2", ",", "N2H4", ",", "N2H5", ",", "N2O", ",", "NH2OH", ",", 
     "NH3", ",", "NH3OH", ",", "NH4", ",", "NO", ",", "NO2", ",", "NO3", ",", 
     "O2"}], "}"}]}], ";"}], "\[IndentingNewLine]", 
 RowBox[{
  RowBox[{"strVarvec", "=", 
   RowBox[{"{", 
    RowBox[{
    "\"\<H\>\"", ",", "\"\<N2\>\"", ",", "\"\<N2H4\>\"", ",", "\"\<N2H5\>\"", 
     ",", "\"\<N2O\>\"", ",", "\"\<NH2OH\>\"", ",", "\"\<NH3\>\"", ",", 
     "\"\<NH3OH\>\"", ",", "\"\<NH4\>\"", ",", "\"\<NO\>\"", ",", 
     "\"\<NO2\>\"", ",", "\"\<NO3\>\"", ",", "\"\<O2\>\"", ",", "\"\<e\>\"", 
     ",", "\"\<H2O\>\""}], "}"}]}], ";"}]}], "Input",
 CellChangeTimes->{{3.916697909907812*^9, 3.9166979188871593`*^9}, {
   3.916698089752407*^9, 3.916698135433259*^9}, {3.916698206878677*^9, 
   3.916698213436668*^9}, {3.916698320669546*^9, 3.916698323501391*^9}, {
   3.916698792928821*^9, 3.916698812743505*^9}, {3.916698978489025*^9, 
   3.916699012414049*^9}, {3.916699116948962*^9, 3.916699159086795*^9}, {
   3.916699222046224*^9, 3.916699223161851*^9}, {3.916699742926405*^9, 
   3.916699765971245*^9}, 3.9167001129007807`*^9, {3.916706921035719*^9, 
   3.916706928493167*^9}, {3.916714921384061*^9, 3.916714960267153*^9}, {
   3.916714992917549*^9, 3.9167149982355833`*^9}, {3.916715028305794*^9, 
   3.9167151685949707`*^9}, {3.9167153634175177`*^9, 
   3.9167153787567387`*^9}, {3.916717398987183*^9, 3.9167174392313137`*^9}, {
   3.916718793891869*^9, 3.9167187977610292`*^9}, 3.9167189232774343`*^9, {
   3.916719374122023*^9, 3.9167193930791607`*^9}, {3.916719692442827*^9, 
   3.916719692563696*^9}, {3.916728828990654*^9, 3.9167288368475122`*^9}, 
   3.9167317089550953`*^9, 3.9167319145949574`*^9, {3.916737347458769*^9, 
   3.916737359154675*^9}, 3.9167374718644457`*^9, {3.9167385740191383`*^9, 
   3.916738577006418*^9}, {3.916896238048789*^9, 3.916896240337031*^9}, 
   3.9168963577725153`*^9, 3.916897679681481*^9, {3.916899257170768*^9, 
   3.916899265847754*^9}, 3.916902008858008*^9, 3.916903806200203*^9, 
   3.916904501753393*^9, 3.9169045497531*^9, 3.916904638816717*^9, 
   3.916904728611416*^9, {3.916904784333507*^9, 3.916904786660295*^9}, {
   3.916904896813842*^9, 3.9169048981628857`*^9}, {3.916907402264956*^9, 
   3.916907406929812*^9}, 3.9169080917091703`*^9, 3.9169085363641243`*^9, 
   3.9169091925454407`*^9, 3.916909627432702*^9, {3.916910051720378*^9, 
   3.9169100521369333`*^9}, 3.916910330198205*^9, {3.9169107023527517`*^9, 
   3.9169107043858013`*^9}, {3.916970408693123*^9, 3.916970416876256*^9}, 
   3.91697086534089*^9, {3.9169713838943663`*^9, 3.916971384155458*^9}, 
   3.916971970004944*^9, {3.916973269474378*^9, 3.916973271615727*^9}, 
   3.9169733873027477`*^9, 3.9169736790906963`*^9, 3.916973923463705*^9, 
   3.91697429041847*^9, {3.916987513375908*^9, 3.916987525639743*^9}, {
   3.916988471812361*^9, 3.9169884793330812`*^9}, 3.9169921471872587`*^9, {
   3.916993987384899*^9, 3.916993987671981*^9}, 3.9169949728950977`*^9, {
   3.916996397656021*^9, 3.91699640006723*^9}, 3.9169970993111973`*^9, 
   3.916997610024173*^9, 3.916997810011381*^9, {3.916998372260936*^9, 
   3.916998382459618*^9}, {3.916998821451076*^9, 3.916998837953327*^9}, 
   3.917000956477906*^9, {3.917025432670632*^9, 3.917025432986102*^9}, 
   3.917025550575802*^9, 3.9170259313892117`*^9, {3.917026171944519*^9, 
   3.9170261722369947`*^9}, 3.917026259848299*^9, {3.917027168334613*^9, 
   3.9170271685850067`*^9}, {3.9170275986108923`*^9, 
   3.9170276234489117`*^9}, {3.9170277183660297`*^9, 3.917027718667676*^9}, {
   3.9170643328453083`*^9, 3.917064334874442*^9}, 3.91706888383772*^9, {
   3.917069427597406*^9, 3.91706943165779*^9}, {3.9170698593746433`*^9, 
   3.917069861157799*^9}, {3.917074382986495*^9, 3.917074386948812*^9}, {
   3.9170757767843847`*^9, 3.917075804930882*^9}, 3.9171198145629253`*^9, {
   3.9171211376811647`*^9, 3.917121142773881*^9}, 3.917121382966209*^9, {
   3.9171271053138943`*^9, 3.917127105443873*^9}, {3.917135852873303*^9, 
   3.91713586216591*^9}, {3.917136323814699*^9, 3.917136324166856*^9}, {
   3.917137002813375*^9, 3.917137003106909*^9}, {3.9171386646060877`*^9, 
   3.917138670064274*^9}, {3.917138726491485*^9, 3.917138727229898*^9}, {
   3.91713891274227*^9, 3.917138913632064*^9}, {3.9171389715823803`*^9, 
   3.9171389721985693`*^9}, {3.917139035019862*^9, 3.917139080733059*^9}, {
   3.917139249448193*^9, 3.917139249706978*^9}, {3.91713932817203*^9, 
   3.917139329188373*^9}, {3.917139415138732*^9, 3.917139415431898*^9}, {
   3.917139493330254*^9, 3.91713950677131*^9}, {3.917139545090439*^9, 
   3.917139547332633*^9}, {3.91713960376306*^9, 3.917139613270643*^9}, {
   3.917139841628859*^9, 3.9171398766836443`*^9}, 3.9171400295045557`*^9, {
   3.917544670006568*^9, 3.917544670321885*^9}, {3.917558634202512*^9, 
   3.917558635327735*^9}, {3.917583396043356*^9, 3.917583396277149*^9}, {
   3.917634386831451*^9, 3.9176343884314337`*^9}, {3.917634529452447*^9, 
   3.917634542086241*^9}, 3.9176346423207808`*^9, {3.917634707906795*^9, 
   3.9176347081209803`*^9}, 3.917634797164673*^9, {3.917634870058936*^9, 
   3.9176348738840218`*^9}, {3.9176351359950943`*^9, 3.917635138917604*^9}, {
   3.9176681526128597`*^9, 3.9176681562053757`*^9}, 3.917668643482052*^9, 
   3.917669932893058*^9, {3.917670320400874*^9, 3.9176703208013353`*^9}, 
   3.9176707471151533`*^9, 3.9176712518524446`*^9, {3.917671574344328*^9, 
   3.917671574611505*^9}, {3.9176717869913473`*^9, 3.917671787090104*^9}, 
   3.917671977258091*^9, {3.917672660920754*^9, 3.9176726610863447`*^9}, 
   3.917673136477497*^9, {3.917674127017252*^9, 3.9176741355710697`*^9}, 
   3.9176745341428537`*^9, 3.917674576312752*^9, 3.917674979142631*^9, 
   3.9176753489775457`*^9, 3.917675639082197*^9, {3.917675901280342*^9, 
   3.917675901961937*^9}, 3.9176763747472267`*^9, 3.9176766881970167`*^9, {
   3.917677560045884*^9, 3.917677567161405*^9}, 3.9176779953252287`*^9, {
   3.9176842764205027`*^9, 3.917684281751596*^9}, 3.917684861950708*^9, {
   3.917687536086792*^9, 3.9176875394734163`*^9}, 3.917694229694725*^9, {
   3.9176945356794558`*^9, 3.917694536221243*^9}, {3.917695213675412*^9, 
   3.9176952140380373`*^9}, {3.9176955193972597`*^9, 3.917695522818222*^9}, 
   3.9176959497298527`*^9, {3.917696263767061*^9, 3.9176962644430923`*^9}, 
   3.917696587182621*^9, {3.9176968547050457`*^9, 3.917696855046154*^9}, {
   3.9176970280022717`*^9, 3.917697028165416*^9}, {3.91770036951628*^9, 
   3.917700379952771*^9}, 3.917729814311552*^9, {3.9177317553395863`*^9, 
   3.917731756084106*^9}, {3.917731791299752*^9, 3.917731791619863*^9}, {
   3.9177424962623787`*^9, 3.9177425031048203`*^9}, {3.9178513097992687`*^9, 
   3.917851309923678*^9}, {3.919044666567234*^9, 3.9190446756686068`*^9}, 
   3.919044745485998*^9, {3.919050469926065*^9, 3.919050479530595*^9}, 
   3.919052268591311*^9, 3.919052965890038*^9, 3.9190536811684313`*^9, 
   3.919054850261785*^9, {3.919544218004712*^9, 3.91954424792257*^9}, {
   3.923009942365226*^9, 3.923009976814518*^9}, {3.923011172316824*^9, 
   3.923011174439782*^9}},
 CellLabel->
  "In[2145]:=",ExpressionUUID->"7a264b7c-fbfc-4dfb-a890-dc12e263fd0d"],

Cell[CellGroupData[{

Cell[BoxData[
 RowBox[{
  RowBox[{"(*", 
   RowBox[{
    RowBox[{
    "For", " ", "each", " ", "pH", " ", "and", " ", "oxygen", " ", 
     "concentration"}], ",", 
    RowBox[{
    "the", " ", "concentrations", " ", "of", " ", "steady", " ", "states", 
     " ", "obtained", " ", "from", " ", "numerical", " ", "differentiation", 
     " ", "results", " ", "are", " ", 
     RowBox[{"obtained", ".", "These"}], " ", "concentrations", " ", "are", 
     " ", "written", " ", "to", " ", "\"\<H_XX.csv\>\"", " ", "under", " ", 
     RowBox[{"tmpdir", "/", "0"}], 
     RowBox[{"Summary", "/", "SS"}], " ", "for", " ", "each", " ", "hydrogen",
      " ", "ion", " ", "concentration", " ", 
     RowBox[{"condition", ".", "Here"}]}], ",", 
    RowBox[{"XX", " ", "represents", " ", "the", " ", "value", " ", "of", " ", 
     RowBox[{
      RowBox[{"log10", "[", 
       RowBox[{"H", "+"}], "]"}], "."}]}]}], "*)"}], "\[IndentingNewLine]", 
  "\[IndentingNewLine]", 
  RowBox[{
   RowBox[{"CreateDirectory", "[", 
    RowBox[{"tmpdir", "<>", "\"\<0Summary/SS\>\""}], "]"}], 
   "\[IndentingNewLine]", 
   RowBox[{"ParallelMap", "[", "\[IndentingNewLine]", 
    RowBox[{
     RowBox[{
      RowBox[{"(", 
       RowBox[{"SummarizeSSatH", "[", 
        RowBox[{"tmpdir", ",", "#", ",", "\[Omega]list"}], "]"}], ")"}], 
      "&"}], ",", "\[IndentingNewLine]", "hlist"}], "\[IndentingNewLine]", 
    "]"}]}]}]], "Input",
 CellChangeTimes->{{3.90831484114779*^9, 3.908314850392311*^9}, {
   3.908314903708568*^9, 3.908314911727676*^9}, {3.908314988578331*^9, 
   3.908315018494177*^9}, 3.9083150665676003`*^9, {3.90831866394037*^9, 
   3.9083186685733833`*^9}, {3.916614781757886*^9, 3.916614788614381*^9}, 
   3.916691939854319*^9, {3.916698299187274*^9, 3.9166983166551247`*^9}, {
   3.916715413476828*^9, 3.916715577709436*^9}, 3.916718590067436*^9, 
   3.917684287027972*^9, 3.9230099329891853`*^9},
 CellLabel->
  "In[2164]:=",ExpressionUUID->"c8490f24-e076-4311-b546-0690dbc31e8e"],

Cell[BoxData["\<\"/Users/seto/Nnetwork/Results/kdef_-10/Iin_-5/p_0.2/0Summary/\
SS\"\>"], "Output",
 CellChangeTimes->{3.923011179586444*^9},
 CellLabel->
  "Out[2164]=",ExpressionUUID->"d8cf79c7-077b-4f16-983f-a4ba456d84ed"],

Cell[BoxData[
 RowBox[{"{", 
  RowBox[{
  "Null", ",", "Null", ",", "Null", ",", "Null", ",", "Null", ",", "Null", 
   ",", "Null", ",", "Null", ",", "Null", ",", "Null", ",", "Null", ",", 
   "Null", ",", "Null", ",", "Null", ",", "Null", ",", "Null", ",", "Null", 
   ",", "Null", ",", "Null", ",", "Null", ",", "Null"}], "}"}]], "Output",
 CellChangeTimes->{3.923011182551099*^9},
 CellLabel->
  "Out[2165]=",ExpressionUUID->"518f0f12-5baf-465d-947e-0e98bb35ac5e"]
}, Open  ]],

Cell[BoxData[
 RowBox[{
  RowBox[{"(*", 
   RowBox[{
    RowBox[{"Obtain", " ", "reaction", " ", "rates", " ", 
     RowBox[{"(", 
      RowBox[{"mol", "-", 
       RowBox[{"N", "/", "s"}]}], ")"}], " ", "and", " ", "reaction", " ", 
     "Gibbs", " ", "energies", " ", 
     RowBox[{"(", 
      RowBox[{
       RowBox[{"kJ", "/", "mol"}], "-", "N"}], ")"}]}], ",", 
    RowBox[{
    "and", " ", "write", " ", "them", " ", "to", " ", 
     "\"\<O2_YY_H_XX.csv\>\"", " ", "under", " ", 
     RowBox[{"tmpdir", "/", "0"}], 
     RowBox[{"Summary", "/", "RRGibbs"}], " ", "for", " ", "each", " ", 
     "hydrogen", " ", "ion", " ", "concentration", " ", 
     RowBox[{"condition", ".", "Here"}]}], ",", 
    RowBox[{"YY", " ", "represents", " ", "the", " ", "value", " ", "of", " ", 
     RowBox[{"log10", "[", "O2", "]"}]}], ",", 
    RowBox[{
    "and", " ", "XX", " ", "represents", " ", "the", " ", "value", " ", "of", 
     " ", 
     RowBox[{
      RowBox[{"log10", "[", 
       RowBox[{"H", "+"}], "]"}], "."}]}]}], "*)"}], "\[IndentingNewLine]", 
  RowBox[{
   RowBox[{
    RowBox[{"CreateDirectory", "[", 
     RowBox[{"tmpdir", "<>", "\"\<0Summary/RRGibbs\>\""}], "]"}], ";"}], 
   "\[IndentingNewLine]", 
   RowBox[{
    RowBox[{"Table", "[", "\[IndentingNewLine]", 
     RowBox[{
      RowBox[{"ParallelMap", "[", 
       RowBox[{
        RowBox[{
         RowBox[{"(", "\[IndentingNewLine]", 
          RowBox[{"Quiet", "[", "\[IndentingNewLine]", 
           RowBox[{
            RowBox[{"ReturnRateGibbsExport", "[", 
             RowBox[{"tmpdir", ",", 
              RowBox[{"-", 
               RowBox[{
               "loghlist", "\[LeftDoubleBracket]", "i", 
                "\[RightDoubleBracket]"}]}], ",", "#"}], "]"}], ",", 
            "\[IndentingNewLine]", 
            RowBox[{"{", 
             StyleBox[
              RowBox[{"General", "::", "munfl"}], "MessageName"], "}"}]}], 
           "\[IndentingNewLine]", "]"}], "\[IndentingNewLine]", ")"}], "&"}], 
        ",", "log\[Omega]list"}], "]"}], ",", "\[IndentingNewLine]", 
      RowBox[{"{", 
       RowBox[{"i", ",", "1", ",", 
        RowBox[{"Length", "[", "loghlist", "]"}]}], "}"}]}], "]"}], 
    ";"}]}]}]], "Input",
 CellChangeTimes->{
  3.9083218894100533`*^9, {3.908321994461362*^9, 3.90832201015511*^9}, {
   3.908419818719893*^9, 3.908419826006352*^9}, {3.916439453269055*^9, 
   3.916439460586837*^9}, {3.9164395135403643`*^9, 3.916439520472035*^9}, {
   3.916693971131421*^9, 3.916693973255381*^9}, 3.916698054420435*^9, {
   3.916699420147787*^9, 3.916699436358787*^9}, {3.9166995002526817`*^9, 
   3.9166995297261353`*^9}, 3.916699564818255*^9, {3.9166998417662373`*^9, 
   3.9166998674678097`*^9}, {3.9167080611640587`*^9, 3.9167080882513742`*^9}, 
   3.91670843368219*^9, 3.916708524500658*^9, {3.916715915950241*^9, 
   3.916715972271552*^9}, 3.9167188361972446`*^9, 3.917138800757967*^9, 
   3.9230100023919477`*^9},
 CellLabel->
  "In[2166]:=",ExpressionUUID->"8f56f094-819c-47b2-a3c6-054eab3eecc5"],

Cell[BoxData[
 RowBox[{
  RowBox[{"(*", 
   RowBox[{
    RowBox[{"Arrange", " ", "the", " ", "work", " ", "W"}], "=", 
    RowBox[{
     RowBox[{
      RowBox[{"(", 
       RowBox[{
        RowBox[{"\[Minus]", "\[CapitalDelta]"}], " ", "r", " ", "G"}], ")"}], 
      "\[Times]", "r", " ", "W"}], "=", 
     RowBox[{
      RowBox[{"(", 
       RowBox[{
        RowBox[{"\[Minus]", "\[CapitalDelta]"}], " ", "r", " ", "\:200b", " ",
         "G"}], ")"}], "\[Times]", "r", " ", "in", " ", "descending", " ", 
      "order", " ", "and", " ", "select", " ", "the", " ", "top", " ", "10", 
      " ", 
      RowBox[{"reactions", "."}]}]}]}], "*)"}], "\[IndentingNewLine]", 
  RowBox[{
   RowBox[{
    RowBox[{"\[Theta]list", "=", 
     RowBox[{"{", "10", "}"}]}], ";"}], "\[IndentingNewLine]", 
   RowBox[{"For", "[", 
    RowBox[{
     RowBox[{"i", "=", "1"}], ",", 
     RowBox[{"i", "\[LessEqual]", 
      RowBox[{"Length", "[", "\[Theta]list", "]"}]}], ",", 
     RowBox[{"i", "++"}], ",", "\[IndentingNewLine]", 
     RowBox[{
      RowBox[{"\[Theta]", "=", 
       RowBox[{
       "\[Theta]list", "\[LeftDoubleBracket]", "i", 
        "\[RightDoubleBracket]"}]}], ";", "\[IndentingNewLine]", 
      RowBox[{"CreateDirectory", "[", 
       RowBox[{
       "tmpdir", "<>", "\"\</0Summary/PowerSelectedEdges/\>\"", "<>", 
        RowBox[{"ToString", "[", "\[Theta]", "]"}], "<>", 
        "\"\</Reactions/\>\""}], "]"}], ";", "\[IndentingNewLine]", 
      RowBox[{"CreateDirectory", "[", 
       RowBox[{
       "tmpdir", "<>", "\"\</0Summary/PowerSelectedEdges/\>\"", "<>", 
        RowBox[{"ToString", "[", "\[Theta]", "]"}], "<>", "\"\</Edges/\>\""}],
        "]"}], ";", "\[IndentingNewLine]", 
      RowBox[{"Table", "[", "\[IndentingNewLine]", 
       RowBox[{
        RowBox[{"ParallelMap", "[", 
         RowBox[{
          RowBox[{
           RowBox[{"(", "\[IndentingNewLine]", 
            RowBox[{"Quiet", "[", "\[IndentingNewLine]", 
             RowBox[{
              RowBox[{"ReturnActivePower2", "[", 
               RowBox[{"tmpdir", ",", 
                RowBox[{"-", 
                 RowBox[{
                 "loghlist", "\[LeftDoubleBracket]", "i", 
                  "\[RightDoubleBracket]"}]}], ",", "#", ",", "\[Theta]"}], 
               "]"}], ",", "\[IndentingNewLine]", 
              RowBox[{"{", 
               RowBox[{"General", "::", "munfl"}], "}"}]}], 
             "\[IndentingNewLine]", "]"}], "\[IndentingNewLine]", ")"}], 
           "&"}], ",", "log\[Omega]list"}], "]"}], ",", "\[IndentingNewLine]", 
        RowBox[{"{", 
         RowBox[{"i", ",", "1", ",", 
          RowBox[{"Length", "[", "loghlist", "]"}]}], "}"}]}], "]"}], ";"}]}],
     "\[IndentingNewLine]", "]"}]}]}]], "Input",
 CellChangeTimes->{{3.916974328162067*^9, 3.9169743492286*^9}, 
   3.9169889842147903`*^9, 3.916992256701168*^9, {3.9169940987710114`*^9, 
   3.916994102432358*^9}, {3.9169950118435783`*^9, 3.9169950147973213`*^9}, {
   3.9169968033014183`*^9, 3.916996803677458*^9}, {3.9170269672124643`*^9, 
   3.917026972463846*^9}, 3.917027066188384*^9, 3.917027248604081*^9, 
   3.917027440776957*^9, {3.917027604055099*^9, 3.917027628310472*^9}, {
   3.917027724809431*^9, 3.917027724946711*^9}, 3.91706440261193*^9, {
   3.9170694487356997`*^9, 3.9170694517130127`*^9}, {3.917069620928927*^9, 
   3.917069624508769*^9}, {3.9170698664406776`*^9, 3.917069871024387*^9}, 
   3.91707437706012*^9, {3.91707464564983*^9, 3.917074649274418*^9}, {
   3.917074792052343*^9, 3.9170747921206427`*^9}, {3.917074941054003*^9, 
   3.917074941166234*^9}, {3.917076289535318*^9, 3.9170762896754932`*^9}, {
   3.9171369834435883`*^9, 3.9171370093390636`*^9}, {3.91714009470255*^9, 
   3.917140097345701*^9}, {3.917583439223981*^9, 3.917583449742035*^9}, {
   3.917634575645946*^9, 3.917634575805215*^9}, {3.9176347710197287`*^9, 
   3.917634771153028*^9}, {3.917634819942254*^9, 3.9176348229155693`*^9}, {
   3.917634881969659*^9, 3.9176348849863586`*^9}, {3.9176682717376547`*^9, 
   3.9176682846345987`*^9}, {3.917668652754595*^9, 3.917668664870762*^9}, {
   3.917669947055841*^9, 3.91766995507622*^9}, {3.917670036894663*^9, 
   3.917670048326583*^9}, {3.9176703724928713`*^9, 3.9176704273247623`*^9}, 
   3.923010023503995*^9, 3.923010212153311*^9, {3.92301034029001*^9, 
   3.923010368191319*^9}},
 CellLabel->
  "In[2168]:=",ExpressionUUID->"4960a7ec-112f-4bb4-80d5-8e971a7b1ce0"],

Cell[BoxData[
 RowBox[{
  RowBox[{"(*", 
   RowBox[{
    RowBox[{
    "Arrange", " ", "the", " ", "negative", " ", "reaction", " ", "Gibbs", 
     " ", "energy", " ", "change"}], " ", "\[Minus]", 
    RowBox[{
    "\[CapitalDelta]rG", " ", "in", " ", "descending", " ", "order", " ", 
     "and", " ", "select", " ", "the", " ", "top", " ", "10", " ", 
     RowBox[{"reactions", "."}]}]}], "*)"}], "\[IndentingNewLine]", 
  RowBox[{
   RowBox[{
    RowBox[{"\[Theta]list", "=", 
     RowBox[{"{", "10", "}"}]}], ";"}], "\[IndentingNewLine]", 
   RowBox[{"For", "[", 
    RowBox[{
     RowBox[{"i", "=", "1"}], ",", 
     RowBox[{"i", "\[LessEqual]", 
      RowBox[{"Length", "[", "\[Theta]list", "]"}]}], ",", 
     RowBox[{"i", "++"}], ",", "\[IndentingNewLine]", 
     RowBox[{
      RowBox[{"\[Theta]", "=", 
       RowBox[{
       "\[Theta]list", "\[LeftDoubleBracket]", "i", 
        "\[RightDoubleBracket]"}]}], ";", "\[IndentingNewLine]", 
      RowBox[{"CreateDirectory", "[", 
       RowBox[{
       "tmpdir", "<>", "\"\</0Summary/GibbsSelectedEdges/\>\"", "<>", 
        RowBox[{"ToString", "[", "\[Theta]", "]"}], "<>", 
        "\"\</Reactions/\>\""}], "]"}], ";", "\[IndentingNewLine]", 
      RowBox[{"CreateDirectory", "[", 
       RowBox[{
       "tmpdir", "<>", "\"\</0Summary/GibbsSelectedEdges/\>\"", "<>", 
        RowBox[{"ToString", "[", "\[Theta]", "]"}], "<>", "\"\</Edges/\>\""}],
        "]"}], ";", "\[IndentingNewLine]", 
      RowBox[{"Table", "[", "\[IndentingNewLine]", 
       RowBox[{
        RowBox[{"ParallelMap", "[", 
         RowBox[{
          RowBox[{
           RowBox[{"(", "\[IndentingNewLine]", 
            RowBox[{"Quiet", "[", "\[IndentingNewLine]", 
             RowBox[{
              RowBox[{"ReturnActiveGibbs2", "[", 
               RowBox[{"tmpdir", ",", 
                RowBox[{"-", 
                 RowBox[{
                 "loghlist", "\[LeftDoubleBracket]", "i", 
                  "\[RightDoubleBracket]"}]}], ",", "#", ",", "\[Theta]"}], 
               "]"}], ",", "\[IndentingNewLine]", 
              RowBox[{"{", 
               RowBox[{"General", "::", "munfl"}], "}"}]}], 
             "\[IndentingNewLine]", "]"}], "\[IndentingNewLine]", ")"}], 
           "&"}], ",", "log\[Omega]list"}], "]"}], ",", "\[IndentingNewLine]", 
        RowBox[{"{", 
         RowBox[{"i", ",", "1", ",", 
          RowBox[{"Length", "[", "loghlist", "]"}]}], "}"}]}], "]"}], ";"}]}],
     "\[IndentingNewLine]", "]"}]}]}]], "Input",
 CellChangeTimes->{{3.9175435698222113`*^9, 3.9175435744554033`*^9}, {
   3.91754373736773*^9, 3.917543778575111*^9}, {3.917555723959387*^9, 
   3.917555732818469*^9}, {3.917558654982583*^9, 3.917558655077179*^9}, {
   3.9175834544020348`*^9, 3.917583462494595*^9}, {3.917634584757794*^9, 
   3.917634594901492*^9}, {3.917634657159731*^9, 3.917634669904633*^9}, {
   3.917634742774671*^9, 3.9176347538946877`*^9}, {3.9176348263749323`*^9, 
   3.917634834752302*^9}, {3.9176348892403708`*^9, 3.917634899218178*^9}, {
   3.9176682938099537`*^9, 3.9176683043244658`*^9}, {3.9176686698089037`*^9, 
   3.91766867971809*^9}, {3.917669958282123*^9, 3.9176699673731956`*^9}, {
   3.917670052481344*^9, 3.9176700591516943`*^9}, {3.9176704339732323`*^9, 
   3.917670438061689*^9}, {3.923010079613023*^9, 3.923010099385145*^9}, 
   3.9230102460239143`*^9, {3.923010320140581*^9, 3.923010332825796*^9}, {
   3.923010383653842*^9, 3.923010393748619*^9}},
 CellLabel->
  "In[2170]:=",ExpressionUUID->"c2c3dcc5-16d4-4ccf-a887-fcfc502c5421"],

Cell[BoxData[
 RowBox[{
  RowBox[{"(*", 
   RowBox[{
   "Arrange", " ", "the", " ", "reaction", " ", "rates", " ", "r", " ", "r", 
    " ", "in", " ", "descending", " ", "order", " ", "and", " ", "select", 
    " ", "the", " ", "top", " ", "10", " ", 
    RowBox[{"reactions", "."}]}], "*)"}], "\[IndentingNewLine]", 
  RowBox[{
   RowBox[{
    RowBox[{"\[Theta]list", "=", 
     RowBox[{"{", "10", "}"}]}], ";"}], "\[IndentingNewLine]", 
   RowBox[{"For", "[", 
    RowBox[{
     RowBox[{"i", "=", "1"}], ",", 
     RowBox[{"i", "\[LessEqual]", 
      RowBox[{"Length", "[", "\[Theta]list", "]"}]}], ",", 
     RowBox[{"i", "++"}], ",", "\[IndentingNewLine]", 
     RowBox[{
      RowBox[{"\[Theta]", "=", 
       RowBox[{
       "\[Theta]list", "\[LeftDoubleBracket]", "i", 
        "\[RightDoubleBracket]"}]}], ";", "\[IndentingNewLine]", 
      RowBox[{"CreateDirectory", "[", 
       RowBox[{"tmpdir", "<>", "\"\</0Summary/RateSelectedEdges/\>\"", "<>", 
        RowBox[{"ToString", "[", "\[Theta]", "]"}], "<>", 
        "\"\</Reactions/\>\""}], "]"}], ";", "\[IndentingNewLine]", 
      RowBox[{"CreateDirectory", "[", 
       RowBox[{"tmpdir", "<>", "\"\</0Summary/RateSelectedEdges/\>\"", "<>", 
        RowBox[{"ToString", "[", "\[Theta]", "]"}], "<>", "\"\</Edges/\>\""}],
        "]"}], ";", "\[IndentingNewLine]", 
      RowBox[{"Table", "[", "\[IndentingNewLine]", 
       RowBox[{
        RowBox[{"ParallelMap", "[", 
         RowBox[{
          RowBox[{
           RowBox[{"(", "\[IndentingNewLine]", 
            RowBox[{"Quiet", "[", "\[IndentingNewLine]", 
             RowBox[{
              RowBox[{"ReturnActiveRate2", "[", 
               RowBox[{"tmpdir", ",", 
                RowBox[{"-", 
                 RowBox[{
                 "loghlist", "\[LeftDoubleBracket]", "i", 
                  "\[RightDoubleBracket]"}]}], ",", "#", ",", "\[Theta]"}], 
               "]"}], ",", "\[IndentingNewLine]", 
              RowBox[{"{", 
               RowBox[{"General", "::", "munfl"}], "}"}]}], 
             "\[IndentingNewLine]", "]"}], "\[IndentingNewLine]", ")"}], 
           "&"}], ",", "log\[Omega]list"}], "]"}], ",", "\[IndentingNewLine]", 
        RowBox[{"{", 
         RowBox[{"i", ",", "1", ",", 
          RowBox[{"Length", "[", "loghlist", "]"}]}], "}"}]}], "]"}], ";"}]}],
     "\[IndentingNewLine]", "]"}]}]}]], "Input",
 CellChangeTimes->{{3.9175435698222113`*^9, 3.9175435744554033`*^9}, {
   3.91754373736773*^9, 3.917543778575111*^9}, {3.9175441072540913`*^9, 
   3.917544116351261*^9}, {3.9175557402379932`*^9, 3.917555747631946*^9}, {
   3.917558666775625*^9, 3.917558666931179*^9}, {3.917583473489622*^9, 
   3.9175834790170307`*^9}, {3.917634609471773*^9, 3.917634617800549*^9}, {
   3.917634676405068*^9, 3.917634684554188*^9}, {3.917634723126768*^9, 
   3.9176347374059057`*^9}, {3.917634838434596*^9, 3.9176348474315567`*^9}, {
   3.917634902726862*^9, 3.917634911784568*^9}, {3.917668308899644*^9, 
   3.917668318351223*^9}, {3.917668683277706*^9, 3.9176686924398127`*^9}, {
   3.9176699743338127`*^9, 3.917669988351657*^9}, {3.917670068134604*^9, 
   3.917670074500308*^9}, {3.9176704530137978`*^9, 3.91767045603409*^9}, {
   3.923010109558311*^9, 3.923010113970332*^9}, {3.923010249442316*^9, 
   3.923010314436116*^9}, 3.923010411552353*^9},
 CellLabel->
  "In[2172]:=",ExpressionUUID->"07974b54-bf51-4e16-8011-ec0cd1d8d84b"],

Cell[BoxData[
 RowBox[{
  RowBox[{"(*", 
   RowBox[{
   "Obtain", " ", "the", " ", "reactions", " ", "that", " ", "contribute", 
    " ", "to", " ", "a", " ", "fraction", " ", "\[Theta]", " ", "of", " ", 
    "the", " ", "total", " ", 
    RowBox[{"work", "."}]}], "*)"}], "\[IndentingNewLine]", 
  RowBox[{
   RowBox[{
    RowBox[{"\[Theta]", "=", "0.9999"}], ";"}], "\[IndentingNewLine]", 
   RowBox[{
    RowBox[{"pre", "=", "4"}], ";"}], "\[IndentingNewLine]", 
   RowBox[{
    RowBox[{"CreateDirectory", "[", 
     RowBox[{"tmpdir", "<>", "\"\</0Summary/PowerSelectedEdges/\>\"", "<>", 
      RowBox[{"ToString", "[", 
       RowBox[{"SetPrecision", "[", 
        RowBox[{"\[Theta]", ",", "pre"}], "]"}], "]"}], "<>", 
      "\"\</Reactions/\>\""}], "]"}], ";"}], "\[IndentingNewLine]", 
   RowBox[{
    RowBox[{"CreateDirectory", "[", 
     RowBox[{"tmpdir", "<>", "\"\</0Summary/PowerSelectedEdges/\>\"", "<>", 
      RowBox[{"ToString", "[", 
       RowBox[{"SetPrecision", "[", 
        RowBox[{"\[Theta]", ",", "pre"}], "]"}], "]"}], "<>", 
      "\"\</Edges/\>\""}], "]"}], ";"}], "\[IndentingNewLine]", 
   RowBox[{
    RowBox[{"Table", "[", "\[IndentingNewLine]", 
     RowBox[{
      RowBox[{"ParallelMap", "[", 
       RowBox[{
        RowBox[{
         RowBox[{"(", "\[IndentingNewLine]", 
          RowBox[{"Quiet", "[", "\[IndentingNewLine]", 
           RowBox[{
            RowBox[{"ReturnActivePower", "[", 
             RowBox[{"tmpdir", ",", 
              RowBox[{"-", 
               RowBox[{
               "loghlist", "\[LeftDoubleBracket]", "i", 
                "\[RightDoubleBracket]"}]}], ",", "#", ",", "\[Theta]", ",", 
              "pre"}], "]"}], ",", "\[IndentingNewLine]", 
            RowBox[{"{", 
             RowBox[{"General", "::", "munfl"}], "}"}]}], 
           "\[IndentingNewLine]", "]"}], "\[IndentingNewLine]", ")"}], "&"}], 
        ",", "log\[Omega]list"}], "]"}], ",", "\[IndentingNewLine]", 
      RowBox[{"{", 
       RowBox[{"i", ",", "1", ",", 
        RowBox[{"Length", "[", "loghlist", "]"}]}], "}"}]}], "]"}], 
    ";"}]}]}]], "Input",
 CellChangeTimes->{{3.917851395112392*^9, 3.917851418920281*^9}, {
   3.917851481437323*^9, 3.917851488968299*^9}, {3.917851605408998*^9, 
   3.917851610530568*^9}, {3.917851752315559*^9, 3.917851762673555*^9}, {
   3.917852069657045*^9, 3.917852075785468*^9}, {3.917852182829556*^9, 
   3.917852194532346*^9}, {3.9178523247051573`*^9, 3.917852331823038*^9}, {
   3.917852389081882*^9, 3.917852390195586*^9}, {3.9178525105715933`*^9, 
   3.917852514062439*^9}, {3.917852652697322*^9, 3.917852676093835*^9}, 
   3.917852731705048*^9, {3.917852828425952*^9, 3.9178528679177437`*^9}, {
   3.9178528996423187`*^9, 3.9178529019891376`*^9}, {3.917852988719783*^9, 
   3.917852990555511*^9}, {3.917853022483965*^9, 3.917853025247273*^9}, {
   3.919050770315774*^9, 3.919050775857895*^9}, {3.919050929613491*^9, 
   3.919050931469956*^9}, {3.919052533405151*^9, 3.91905253513634*^9}, {
   3.9190530506137753`*^9, 3.91905305272044*^9}, {3.91905377779567*^9, 
   3.919053779805366*^9}, {3.919054943668768*^9, 3.9190549457465363`*^9}, {
   3.923010416441256*^9, 3.9230104876108513`*^9}, {3.923011195723155*^9, 
   3.923011201816638*^9}},ExpressionUUID->"c99011f1-0f0c-417c-8af6-\
03e5b2c4d12f"]
},
Evaluator->"Local",
WindowSize->{970, 921},
WindowMargins->{{-62, Automatic}, {Automatic, -1314}},
TaggingRules->{
 "WelcomeScreenSettings" -> {"FEStarting" -> False}, "TryRealOnly" -> False},
FrontEndVersion->"12.1 for Mac OS X x86 (64-bit) \
(2020\:5e746\:670822\:65e5)",
StyleDefinitions->"Default.nb",
ExpressionUUID->"f60d82f9-eb3d-44fb-bb63-30faa7cba05a"
]
(* End of Notebook Content *)

(* Internal cache information *)
(*CellTagsOutline
CellTagsIndex->{}
*)
(*CellTagsIndex
CellTagsIndex->{}
*)
(*NotebookFileOutline
Notebook[{
Cell[558, 20, 11727, 233, 745, "Input",ExpressionUUID->"7a264b7c-fbfc-4dfb-a890-dc12e263fd0d"],
Cell[CellGroupData[{
Cell[12310, 257, 1976, 42, 220, "Input",ExpressionUUID->"c8490f24-e076-4311-b546-0690dbc31e8e"],
Cell[14289, 301, 225, 4, 34, "Output",ExpressionUUID->"d8cf79c7-077b-4f16-983f-a4ba456d84ed"],
Cell[14517, 307, 467, 9, 56, "Output",ExpressionUUID->"518f0f12-5baf-465d-947e-0e98bb35ac5e"]
}, Open  ]],
Cell[14999, 319, 3002, 69, 283, "Input",ExpressionUUID->"8f56f094-819c-47b2-a3c6-054eab3eecc5"],
Cell[18004, 390, 4389, 90, 325, "Input",ExpressionUUID->"4960a7ec-112f-4bb4-80d5-8e971a7b1ce0"],
Cell[22396, 482, 3508, 73, 346, "Input",ExpressionUUID->"c2c3dcc5-16d4-4ccf-a887-fcfc502c5421"],
Cell[25907, 557, 3379, 68, 325, "Input",ExpressionUUID->"07974b54-bf51-4e16-8011-ec0cd1d8d84b"],
Cell[29289, 627, 3279, 67, 283, "Input",ExpressionUUID->"c99011f1-0f0c-417c-8af6-03e5b2c4d12f"]
}
]
*)
