# Supplementary material for: Thermodynamics Underpinning the Microbial Community‐Level Nitrogen Energy Metabolism
Source: Environ Microbiol. 2025 Feb 16;27(2):e70055. doi: 10.1111/1462-2920.70055 (PMC11830459; doi:10.1111/1462-2920.70055)
Supplement: Supplementary file 1 — Data S1. [file EMI-27-e70055-s001.zip › SI/Nnetwork/Programs/Fig_S2.nb]

(* Content-type: application/vnd.wolfram.mathematica *)

(*** Wolfram Notebook File ***)
(* http://www.wolfram.com/nb *)

(* CreatedBy='Mathematica 12.1' *)

(*CacheID: 234*)
(* Internal cache information:
NotebookFileLineBreakTest
NotebookFileLineBreakTest
NotebookDataPosition[       158,          7]
NotebookDataLength[     92545,       2081]
NotebookOptionsPosition[     91398,       2053]
NotebookOutlinePosition[     91804,       2070]
CellTagsIndexPosition[     91761,       2067]
WindowFrame->Normal*)

(* Beginning of Notebook Content *)
Notebook[{
Cell[BoxData[{
 RowBox[{"Clear", "[", "\"\<Global`*\>\"", "]"}], "\[IndentingNewLine]", 
 RowBox[{
  RowBox[{"dir", "=", "\"\<~/Nakamura/Nnetwork3/\>\""}], 
  ";"}], "\[IndentingNewLine]", 
 RowBox[{
  RowBox[{
   RowBox[{"p", "=", "0.2"}], ";"}], 
  RowBox[{"(*", " ", 
   RowBox[{"Thermodynamic", " ", "weight", " ", "0.2"}], " ", 
   "*)"}]}], "\[IndentingNewLine]", 
 RowBox[{
  RowBox[{"kdef", "=", 
   RowBox[{"10", "^", 
    RowBox[{"(", "0", ")"}]}]}], ";", 
  RowBox[{"(*", " ", 
   RowBox[{"Default", " ", "reaction", " ", "rate", " ", "constant"}], " ", 
   "*)"}], "\[IndentingNewLine]", 
  RowBox[{"mfs", "=", 
   RowBox[{"{", 
    RowBox[{
     RowBox[{"Thickness", "[", "0.01", "]"}], ",", "Black"}], "}"}]}], 
  ";"}]}], "Input",
 CellChangeTimes->{{3.922657049490261*^9, 3.9226570555777473`*^9}, {
  3.922657198404873*^9, 3.922657216096031*^9}, {3.922657693420252*^9, 
  3.9226576937027903`*^9}, {3.922660108713086*^9, 
  3.9226601130819197`*^9}},ExpressionUUID->"8a2d8d44-42e5-4928-b6c5-\
bdd4672e8ec4"],

Cell[CellGroupData[{

Cell[BoxData[
 RowBox[{
  RowBox[{"(*", " ", 
   RowBox[{
   "Response", " ", "to", " ", "Influx", " ", "rate", " ", "of", " ", 
    "ammonia"}], " ", "*)"}], "\[IndentingNewLine]", 
  RowBox[{
   RowBox[{
    RowBox[{"Iinlist", "=", 
     RowBox[{"Table", "[", 
      RowBox[{
       RowBox[{"10", "^", 
        RowBox[{"(", 
         RowBox[{"-", "i"}], ")"}]}], ",", 
       RowBox[{"{", 
        RowBox[{"i", ",", "3", ",", "8"}], "}"}]}], "]"}]}], ";", 
    RowBox[{"(*", " ", 
     RowBox[{"Influx", " ", "rate", " ", "of", " ", "ammonia"}], " ", "*)"}], 
    "\[IndentingNewLine]", 
    RowBox[{"logh", "=", 
     RowBox[{"-", "6."}]}], ";"}], "\[IndentingNewLine]", 
   RowBox[{
    RowBox[{"log\[Omega]", "=", 
     RowBox[{"-", "4."}]}], ";"}], "\[IndentingNewLine]", 
   RowBox[{
    RowBox[{"reslist", "=", 
     RowBox[{"{", "}"}]}], ";"}], "\[IndentingNewLine]", 
   RowBox[{"For", "[", 
    RowBox[{
     RowBox[{"i", "=", "1"}], ",", 
     RowBox[{"i", "\[LessEqual]", 
      RowBox[{"Length", "[", "Iinlist", "]"}]}], ",", 
     RowBox[{"i", "++"}], ",", "\[IndentingNewLine]", 
     RowBox[{
      RowBox[{"tmpdir", "=", 
       RowBox[{"dir", "<>", "\"\<Results/kdef_\>\"", "<>", 
        RowBox[{"ToString", "[", 
         RowBox[{"Log10", "[", "kdef", "]"}], "]"}], "<>", "\"\</Iin_\>\"", "<>", 
        RowBox[{"ToString", "[", 
         RowBox[{"Log10", "[", 
          RowBox[{
          "Iinlist", "\[LeftDoubleBracket]", "i", "\[RightDoubleBracket]"}], 
          "]"}], "]"}], "<>", "\"\</p_\>\"", "<>", 
        RowBox[{"ToString", "[", "p", "]"}], "<>", "\"\</\>\""}]}], ";", 
      "\[IndentingNewLine]", 
      RowBox[{"res", "=", 
       RowBox[{"Import", "[", 
        RowBox[{"tmpdir", "<>", "\"\</0Summary/SS/H_\>\"", "<>", 
         RowBox[{"ToString", "[", "logh", "]"}], "<>", "\"\<.csv\>\""}], 
        "]"}]}], ";", "\[IndentingNewLine]", 
      RowBox[{"res", "=", 
       RowBox[{"Select", "[", 
        RowBox[{"res", ",", 
         RowBox[{
          RowBox[{
           RowBox[{
           "#", "\[LeftDoubleBracket]", "1", "\[RightDoubleBracket]"}], 
           "\[Equal]", "log\[Omega]"}], "&"}]}], "]"}]}], ";", 
      "\[IndentingNewLine]", 
      RowBox[{"AppendTo", "[", 
       RowBox[{"reslist", ",", 
        RowBox[{"Flatten", "[", 
         RowBox[{"{", 
          RowBox[{
           RowBox[{"Log10", "[", 
            RowBox[{
            "Iinlist", "\[LeftDoubleBracket]", "i", "\[RightDoubleBracket]"}],
             "]"}], ",", "res"}], "}"}], "]"}]}], "]"}]}]}], 
    "\[IndentingNewLine]", "]"}], "\[IndentingNewLine]", 
   RowBox[{
    RowBox[{"res", "=", 
     RowBox[{"Import", "[", 
      RowBox[{"tmpdir", "<>", "\"\</0Summary/SS/H_\>\"", "<>", 
       RowBox[{"ToString", "[", "logh", "]"}], "<>", "\"\<.csv\>\""}], 
      "]"}]}], ";"}], "\[IndentingNewLine]", 
   RowBox[{
    RowBox[{"names", "=", 
     RowBox[{"res", "\[LeftDoubleBracket]", "1", "\[RightDoubleBracket]"}]}], 
    ";"}], "\[IndentingNewLine]", 
   RowBox[{
    RowBox[{"plot", "=", 
     RowBox[{"ListLogPlot", "[", 
      RowBox[{
       RowBox[{"Table", "[", 
        RowBox[{
         RowBox[{"reslist", "\[LeftDoubleBracket]", 
          RowBox[{"All", ",", 
           RowBox[{"{", 
            RowBox[{"1", ",", "i"}], "}"}]}], "\[RightDoubleBracket]"}], ",", 
         
         RowBox[{"{", 
          RowBox[{"i", ",", "3", ",", 
           RowBox[{"Length", "[", 
            RowBox[{
            "reslist", "\[LeftDoubleBracket]", "1", "\[RightDoubleBracket]"}],
             "]"}]}], "}"}]}], "]"}], ",", 
       RowBox[{"Frame", "\[Rule]", "True"}], ",", 
       RowBox[{"PlotRange", "\[Rule]", 
        RowBox[{"{", 
         RowBox[{"All", ",", 
          RowBox[{"{", 
           RowBox[{
            RowBox[{"10", "^", 
             RowBox[{"(", 
              RowBox[{"-", "12"}], ")"}]}], ",", "0"}], "}"}]}], "}"}]}], ",", 
       RowBox[{"Joined", "\[Rule]", "True"}], ",", 
       RowBox[{"PlotLegends", "\[Rule]", 
        RowBox[{"Drop", "[", 
         RowBox[{"names", ",", "1"}], "]"}]}], ",", 
       RowBox[{"Frame", "\[Rule]", "True"}], ",", 
       RowBox[{"FrameStyle", "\[Rule]", 
        RowBox[{"{", 
         RowBox[{
          RowBox[{"{", 
           RowBox[{"mfs", ",", "mfs"}], "}"}], ",", 
          RowBox[{"{", 
           RowBox[{"mfs", ",", "mfs"}], "}"}]}], "}"}]}], ",", 
       RowBox[{"BaseStyle", "\[Rule]", 
        RowBox[{"{", 
         RowBox[{"14", ",", 
          RowBox[{"FontFamily", "\[Rule]", "\"\<Arial\>\""}]}], "}"}]}], ",", 
       
       RowBox[{"ImageSize", "\[Rule]", "300"}], ",", 
       RowBox[{"AspectRatio", "\[Rule]", "0.6"}]}], "]"}]}], ";"}], 
   "\[IndentingNewLine]", 
   RowBox[{"(*", 
    RowBox[{"Export", "[", 
     RowBox[{"\"\<~/Desktop/plot.eps\>\"", ",", "plot"}], "]"}], "*)"}], 
   "\[IndentingNewLine]", 
   RowBox[{"ListLogPlot", "[", 
    RowBox[{
     RowBox[{"Table", "[", 
      RowBox[{
       RowBox[{"reslist", "\[LeftDoubleBracket]", 
        RowBox[{"All", ",", 
         RowBox[{"{", 
          RowBox[{"1", ",", "i"}], "}"}]}], "\[RightDoubleBracket]"}], ",", 
       RowBox[{"{", 
        RowBox[{"i", ",", "3", ",", 
         RowBox[{"Length", "[", 
          RowBox[{
          "reslist", "\[LeftDoubleBracket]", "1", "\[RightDoubleBracket]"}], 
          "]"}]}], "}"}]}], "]"}], ",", 
     RowBox[{"Frame", "\[Rule]", "True"}], ",", 
     RowBox[{"PlotRange", "\[Rule]", 
      RowBox[{"{", 
       RowBox[{"All", ",", 
        RowBox[{"{", 
         RowBox[{
          RowBox[{"10", "^", 
           RowBox[{"(", 
            RowBox[{"-", "12"}], ")"}]}], ",", "0"}], "}"}]}], "}"}]}], ",", 
     RowBox[{"Joined", "\[Rule]", "True"}], ",", 
     RowBox[{"Frame", "\[Rule]", "True"}], ",", 
     RowBox[{"FrameStyle", "\[Rule]", 
      RowBox[{"{", 
       RowBox[{
        RowBox[{"{", 
         RowBox[{"mfs", ",", "mfs"}], "}"}], ",", 
        RowBox[{"{", 
         RowBox[{"mfs", ",", "mfs"}], "}"}]}], "}"}]}], ",", 
     RowBox[{"BaseStyle", "\[Rule]", 
      RowBox[{"{", 
       RowBox[{"14", ",", 
        RowBox[{"FontFamily", "\[Rule]", "\"\<Arial\>\""}]}], "}"}]}], ",", 
     RowBox[{"ImageSize", "\[Rule]", "300"}], ",", 
     RowBox[{"AspectRatio", "\[Rule]", "0.6"}]}], "]"}]}]}]], "Input",
 CellChangeTimes->{{3.9226583019562263`*^9, 3.922658382013649*^9}, {
  3.922658414702582*^9, 3.922658420780508*^9}, {3.922660119904207*^9, 
  3.922660151710648*^9}, {3.922663484079235*^9, 3.922663490732575*^9}, {
  3.922663548571384*^9, 
  3.92266355343106*^9}},ExpressionUUID->"bf349d4e-09b9-4811-a4fe-\
9b681e98ad45"],

Cell[BoxData[
 TemplateBox[{
   GraphicsBox[{{}, {{{}, {}, {
        Hue[0.67, 0.6, 0.6], 
        Directive[
         PointSize[0.011000000000000001`], 
         RGBColor[0.368417, 0.506779, 0.709798], 
         AbsoluteThickness[1.6], FontFamily -> "Arial"], 
        LineBox[{{-3., -0.6946348856029552}, {-4., -3.0006456378789195`}, \
{-5., -5.313970206760457}, {-6., -7.650617799081234}, {-7., \
-10.0620678894608}, {-8., -12.711672727424883`}}]}, {}, {}, {
        Hue[0.37820393249936934`, 0.6, 0.6], 
        Directive[
         PointSize[0.011000000000000001`], 
         RGBColor[0.922526, 0.385626, 0.209179], 
         AbsoluteThickness[1.6], FontFamily -> "Arial"], 
        LineBox[{{-3., -26.686272950166906`}, {-3.410054457908089, \
-27.631021115928547`}}]}, {}, {
        Hue[0.8503398874989481, 0.6, 0.6], 
        Directive[
         PointSize[0.011000000000000001`], 
         RGBColor[0.772079, 0.431554, 0.102387], 
         AbsoluteThickness[1.6], FontFamily -> "Arial"], 
        LineBox[{{-3., -24.74141187014608}, {-4., -25.894761689090085`}, \
{-5., -27.052634729429652`}, {-5.4935112896297404`, -27.631021115928547`}}]}, \
{}, {}, {
        Hue[0.5585438199983166, 0.6, 0.6], 
        Directive[
         PointSize[0.011000000000000001`], 
         RGBColor[0.647624, 0.37816, 0.614037], 
         AbsoluteThickness[1.6], FontFamily -> "Arial"], 
        LineBox[{{-3., -23.39209755733049}, {-4., -23.39880188336138}, {-5., \
-23.41989261866784}, {-6., -23.48550916298885}, {-7., -23.68292896371083}, \
{-8., -24.225879021538177`}}]}, {
        Hue[0.7946117974981064, 0.6, 0.6], 
        Directive[
         PointSize[0.011000000000000001`], 
         RGBColor[0.571589, 0.586483, 0.], 
         AbsoluteThickness[1.6], FontFamily -> "Arial"], 
        LineBox[{{-3., -18.79996669981437}, {-4., -19.952461574721532`}, \
{-5., -21.10780116962689}, {-6., -22.27244209743305}, {-7., \
-23.468645148801528`}, {-8., -24.77567706390789}}]}, {
        Hue[0.030679774997896203`, 0.6, 0.6], 
        Directive[
         PointSize[0.011000000000000001`], 
         RGBColor[0.915, 0.3325, 0.2125], 
         AbsoluteThickness[1.6], FontFamily -> "Arial"], 
        LineBox[{{-3., -6.51126901197492}, {-4., -7.620841705735716}, {-5., \
-8.770094121834633}, {-6., -9.93395741122418}, {-7., -11.130084820213328`}, \
{-8., -12.437118048096734`}}]}}}, {{}, {}}}, {
    DisplayFunction -> Identity, GridLines -> {None, None}, DisplayFunction -> 
     Identity, DisplayFunction -> Identity, DisplayFunction -> Identity, 
     DisplayFunction -> Identity, AspectRatio -> 0.6, Axes -> {True, True}, 
     AxesLabel -> {None, None}, 
     AxesOrigin -> {-2.895833333333334, -27.631021115928547`}, 
     BaseStyle -> {14, FontFamily -> "Arial"}, DisplayFunction :> Identity, 
     Frame -> {{True, True}, {True, True}}, 
     FrameLabel -> {{None, None}, {None, None}}, FrameStyle -> {{{
         Thickness[0.01], 
         GrayLevel[0]}, {
         Thickness[0.01], 
         GrayLevel[0]}}, {{
         Thickness[0.01], 
         GrayLevel[0]}, {
         Thickness[0.01], 
         GrayLevel[0]}}}, FrameTicks -> {{
        Charting`ScaledTicks[{Log, Exp}], 
        Charting`ScaledFrameTicks[{Identity, Identity}]}, {
       Automatic, Automatic}}, GridLines -> {None, None}, GridLinesStyle -> 
     Directive[
       GrayLevel[0.5, 0.4]], ImageSize -> 300, 
     Method -> {
      "OptimizePlotMarkers" -> True, "OptimizePlotMarkers" -> True, 
       "CoordinatesToolOptions" -> {"DisplayFunction" -> ({
           Identity[
            Part[#, 1]], 
           Exp[
            Part[#, 2]]}& ), "CopiedValueFunction" -> ({
           Identity[
            Part[#, 1]], 
           Exp[
            Part[#, 2]]}& )}}, PlotRange -> 
     NCache[{{-8., -3.}, {-Log[1000000000000], 
         0}}, {{-8., -3.}, {-27.631021115928547`, 0}}], PlotRangeClipping -> 
     True, PlotRangePadding -> {{
        Scaled[0.02], 
        Scaled[0.02]}, {0, 
        Scaled[0.05]}}, Ticks -> {Automatic, 
       Charting`ScaledTicks[{Log, Exp}]}}], 
   FormBox[
    FormBox[
     TemplateBox[{
      "\"N2\"", "\"N2H4\"", "\"N2H5\"", "\"N2O\"", "\"NH2OH\"", "\"NH3\"", 
       "\"NH3OH\"", "\"NH4\"", "\"NO\"", "\"NO2\"", "\"NO3\""}, "PointLegend",
       DisplayFunction -> (FormBox[
        StyleBox[
         StyleBox[
          PaneBox[
           TagBox[
            GridBox[{{
               TagBox[
                GridBox[{{
                   GraphicsBox[{{
                    Directive[
                    EdgeForm[
                    Directive[
                    Opacity[0.3], 
                    GrayLevel[0]]], 
                    PointSize[0.5], 
                    RGBColor[0.368417, 0.506779, 0.709798], 
                    AbsoluteThickness[1.6], FontFamily -> "Arial"], {
                    LineBox[{{0, 10}, {20, 10}}]}}, {
                    Directive[
                    EdgeForm[
                    Directive[
                    Opacity[0.3], 
                    GrayLevel[0]]], 
                    PointSize[0.5], 
                    RGBColor[0.368417, 0.506779, 0.709798], 
                    AbsoluteThickness[1.6], FontFamily -> "Arial"], {}}}, 
                    AspectRatio -> Full, ImageSize -> {20, 10}, 
                    PlotRangePadding -> None, ImagePadding -> Automatic, 
                    BaselinePosition -> (Scaled[0.1] -> Baseline)], #, 
                   GraphicsBox[{{
                    Directive[
                    EdgeForm[
                    Directive[
                    Opacity[0.3], 
                    GrayLevel[0]]], 
                    PointSize[0.5], 
                    RGBColor[0.880722, 0.611041, 0.142051], 
                    AbsoluteThickness[1.6], FontFamily -> "Arial"], {
                    LineBox[{{0, 10}, {20, 10}}]}}, {
                    Directive[
                    EdgeForm[
                    Directive[
                    Opacity[0.3], 
                    GrayLevel[0]]], 
                    PointSize[0.5], 
                    RGBColor[0.880722, 0.611041, 0.142051], 
                    AbsoluteThickness[1.6], FontFamily -> "Arial"], {}}}, 
                    AspectRatio -> Full, ImageSize -> {20, 10}, 
                    PlotRangePadding -> None, ImagePadding -> Automatic, 
                    BaselinePosition -> (Scaled[0.1] -> Baseline)], #2, 
                   GraphicsBox[{{
                    Directive[
                    EdgeForm[
                    Directive[
                    Opacity[0.3], 
                    GrayLevel[0]]], 
                    PointSize[0.5], 
                    RGBColor[0.560181, 0.691569, 0.194885], 
                    AbsoluteThickness[1.6], FontFamily -> "Arial"], {
                    LineBox[{{0, 10}, {20, 10}}]}}, {
                    Directive[
                    EdgeForm[
                    Directive[
                    Opacity[0.3], 
                    GrayLevel[0]]], 
                    PointSize[0.5], 
                    RGBColor[0.560181, 0.691569, 0.194885], 
                    AbsoluteThickness[1.6], FontFamily -> "Arial"], {}}}, 
                    AspectRatio -> Full, ImageSize -> {20, 10}, 
                    PlotRangePadding -> None, ImagePadding -> Automatic, 
                    BaselinePosition -> (Scaled[0.1] -> Baseline)], #3, 
                   GraphicsBox[{{
                    Directive[
                    EdgeForm[
                    Directive[
                    Opacity[0.3], 
                    GrayLevel[0]]], 
                    PointSize[0.5], 
                    RGBColor[0.922526, 0.385626, 0.209179], 
                    AbsoluteThickness[1.6], FontFamily -> "Arial"], {
                    LineBox[{{0, 10}, {20, 10}}]}}, {
                    Directive[
                    EdgeForm[
                    Directive[
                    Opacity[0.3], 
                    GrayLevel[0]]], 
                    PointSize[0.5], 
                    RGBColor[0.922526, 0.385626, 0.209179], 
                    AbsoluteThickness[1.6], FontFamily -> "Arial"], {}}}, 
                    AspectRatio -> Full, ImageSize -> {20, 10}, 
                    PlotRangePadding -> None, ImagePadding -> Automatic, 
                    BaselinePosition -> (Scaled[0.1] -> Baseline)], #4, 
                   GraphicsBox[{{
                    Directive[
                    EdgeForm[
                    Directive[
                    Opacity[0.3], 
                    GrayLevel[0]]], 
                    PointSize[0.5], 
                    RGBColor[0.528488, 0.470624, 0.701351], 
                    AbsoluteThickness[1.6], FontFamily -> "Arial"], {
                    LineBox[{{0, 10}, {20, 10}}]}}, {
                    Directive[
                    EdgeForm[
                    Directive[
                    Opacity[0.3], 
                    GrayLevel[0]]], 
                    PointSize[0.5], 
                    RGBColor[0.528488, 0.470624, 0.701351], 
                    AbsoluteThickness[1.6], FontFamily -> "Arial"], {}}}, 
                    AspectRatio -> Full, ImageSize -> {20, 10}, 
                    PlotRangePadding -> None, ImagePadding -> Automatic, 
                    BaselinePosition -> (Scaled[0.1] -> Baseline)], #5, 
                   GraphicsBox[{{
                    Directive[
                    EdgeForm[
                    Directive[
                    Opacity[0.3], 
                    GrayLevel[0]]], 
                    PointSize[0.5], 
                    RGBColor[0.772079, 0.431554, 0.102387], 
                    AbsoluteThickness[1.6], FontFamily -> "Arial"], {
                    LineBox[{{0, 10}, {20, 10}}]}}, {
                    Directive[
                    EdgeForm[
                    Directive[
                    Opacity[0.3], 
                    GrayLevel[0]]], 
                    PointSize[0.5], 
                    RGBColor[0.772079, 0.431554, 0.102387], 
                    AbsoluteThickness[1.6], FontFamily -> "Arial"], {}}}, 
                    AspectRatio -> Full, ImageSize -> {20, 10}, 
                    PlotRangePadding -> None, ImagePadding -> Automatic, 
                    BaselinePosition -> (Scaled[0.1] -> Baseline)], #6}}, 
                 GridBoxAlignment -> {
                  "Columns" -> {Center, Left}, "Rows" -> {{Baseline}}}, 
                 AutoDelete -> False, 
                 GridBoxDividers -> {
                  "Columns" -> {{False}}, "Rows" -> {{False}}}, 
                 GridBoxItemSize -> {"Columns" -> {{All}}, "Rows" -> {{All}}},
                  GridBoxSpacings -> {"Columns" -> {{0.8, 0.5}}}], "Grid"]}, {
              
               TagBox[
                GridBox[{{
                   GraphicsBox[{{
                    Directive[
                    EdgeForm[
                    Directive[
                    Opacity[0.3], 
                    GrayLevel[0]]], 
                    PointSize[0.5], 
                    RGBColor[0.363898, 0.618501, 0.782349], 
                    AbsoluteThickness[1.6], FontFamily -> "Arial"], {
                    LineBox[{{0, 10}, {20, 10}}]}}, {
                    Directive[
                    EdgeForm[
                    Directive[
                    Opacity[0.3], 
                    GrayLevel[0]]], 
                    PointSize[0.5], 
                    RGBColor[0.363898, 0.618501, 0.782349], 
                    AbsoluteThickness[1.6], FontFamily -> "Arial"], {}}}, 
                    AspectRatio -> Full, ImageSize -> {20, 10}, 
                    PlotRangePadding -> None, ImagePadding -> Automatic, 
                    BaselinePosition -> (Scaled[0.1] -> Baseline)], #7, 
                   GraphicsBox[{{
                    Directive[
                    EdgeForm[
                    Directive[
                    Opacity[0.3], 
                    GrayLevel[0]]], 
                    PointSize[0.5], 
                    RGBColor[1, 0.75, 0], 
                    AbsoluteThickness[1.6], FontFamily -> "Arial"], {
                    LineBox[{{0, 10}, {20, 10}}]}}, {
                    Directive[
                    EdgeForm[
                    Directive[
                    Opacity[0.3], 
                    GrayLevel[0]]], 
                    PointSize[0.5], 
                    RGBColor[1, 0.75, 0], 
                    AbsoluteThickness[1.6], FontFamily -> "Arial"], {}}}, 
                    AspectRatio -> Full, ImageSize -> {20, 10}, 
                    PlotRangePadding -> None, ImagePadding -> Automatic, 
                    BaselinePosition -> (Scaled[0.1] -> Baseline)], #8, 
                   GraphicsBox[{{
                    Directive[
                    EdgeForm[
                    Directive[
                    Opacity[0.3], 
                    GrayLevel[0]]], 
                    PointSize[0.5], 
                    RGBColor[0.647624, 0.37816, 0.614037], 
                    AbsoluteThickness[1.6], FontFamily -> "Arial"], {
                    LineBox[{{0, 10}, {20, 10}}]}}, {
                    Directive[
                    EdgeForm[
                    Directive[
                    Opacity[0.3], 
                    GrayLevel[0]]], 
                    PointSize[0.5], 
                    RGBColor[0.647624, 0.37816, 0.614037], 
                    AbsoluteThickness[1.6], FontFamily -> "Arial"], {}}}, 
                    AspectRatio -> Full, ImageSize -> {20, 10}, 
                    PlotRangePadding -> None, ImagePadding -> Automatic, 
                    BaselinePosition -> (Scaled[0.1] -> Baseline)], #9, 
                   GraphicsBox[{{
                    Directive[
                    EdgeForm[
                    Directive[
                    Opacity[0.3], 
                    GrayLevel[0]]], 
                    PointSize[0.5], 
                    RGBColor[0.571589, 0.586483, 0.], 
                    AbsoluteThickness[1.6], FontFamily -> "Arial"], {
                    LineBox[{{0, 10}, {20, 10}}]}}, {
                    Directive[
                    EdgeForm[
                    Directive[
                    Opacity[0.3], 
                    GrayLevel[0]]], 
                    PointSize[0.5], 
                    RGBColor[0.571589, 0.586483, 0.], 
                    AbsoluteThickness[1.6], FontFamily -> "Arial"], {}}}, 
                    AspectRatio -> Full, ImageSize -> {20, 10}, 
                    PlotRangePadding -> None, ImagePadding -> Automatic, 
                    BaselinePosition -> (Scaled[0.1] -> Baseline)], #10, 
                   GraphicsBox[{{
                    Directive[
                    EdgeForm[
                    Directive[
                    Opacity[0.3], 
                    GrayLevel[0]]], 
                    PointSize[0.5], 
                    RGBColor[0.915, 0.3325, 0.2125], 
                    AbsoluteThickness[1.6], FontFamily -> "Arial"], {
                    LineBox[{{0, 10}, {20, 10}}]}}, {
                    Directive[
                    EdgeForm[
                    Directive[
                    Opacity[0.3], 
                    GrayLevel[0]]], 
                    PointSize[0.5], 
                    RGBColor[0.915, 0.3325, 0.2125], 
                    AbsoluteThickness[1.6], FontFamily -> "Arial"], {}}}, 
                    AspectRatio -> Full, ImageSize -> {20, 10}, 
                    PlotRangePadding -> None, ImagePadding -> Automatic, 
                    BaselinePosition -> (Scaled[0.1] -> Baseline)], #11}}, 
                 GridBoxAlignment -> {
                  "Columns" -> {Center, Left}, "Rows" -> {{Baseline}}}, 
                 AutoDelete -> False, 
                 GridBoxDividers -> {
                  "Columns" -> {{False}}, "Rows" -> {{False}}}, 
                 GridBoxItemSize -> {"Columns" -> {{All}}, "Rows" -> {{All}}},
                  GridBoxSpacings -> {"Columns" -> {{0.8, 0.5}}}], "Grid"]}}, 
             GridBoxAlignment -> {"Columns" -> {{Left}}, "Rows" -> {{Top}}}, 
             AutoDelete -> False, 
             GridBoxDividers -> {"Columns" -> {{None}}, "Rows" -> {{None}}}, 
             GridBoxItemSize -> {"Columns" -> {{All}}, "Rows" -> {{All}}}, 
             GridBoxSpacings -> {"Columns" -> {{0}}, "Rows" -> {{1}}}], 
            "Grid"], Alignment -> Left, AppearanceElements -> None, 
           ImageMargins -> {{5, 5}, {5, 5}}, ImageSizeAction -> 
           "ResizeToFit"], LineIndent -> 0, StripOnInput -> False], {
         FontFamily -> "Arial"}, Background -> Automatic, StripOnInput -> 
         False], TraditionalForm]& ), 
      InterpretationFunction :> (RowBox[{"PointLegend", "[", 
         RowBox[{
           RowBox[{"{", 
             RowBox[{
               RowBox[{"Directive", "[", 
                 RowBox[{
                   RowBox[{"PointSize", "[", "0.011000000000000001`", "]"}], 
                   ",", 
                   InterpretationBox[
                    ButtonBox[
                    TooltipBox[
                    GraphicsBox[{{
                    GrayLevel[0], 
                    RectangleBox[{0, 0}]}, {
                    GrayLevel[0], 
                    RectangleBox[{1, -1}]}, {
                    RGBColor[0.368417, 0.506779, 0.709798], 
                    RectangleBox[{0, -1}, {2, 1}]}}, DefaultBaseStyle -> 
                    "ColorSwatchGraphics", AspectRatio -> 1, Frame -> True, 
                    FrameStyle -> 
                    RGBColor[
                    0.24561133333333335`, 0.3378526666666667, 
                    0.4731986666666667], FrameTicks -> None, PlotRangePadding -> 
                    None, ImageSize -> 
                    Dynamic[{
                    Automatic, 1.35 CurrentValue["FontCapHeight"]/
                    AbsoluteCurrentValue[Magnification]}]], 
                    StyleBox[
                    RowBox[{"RGBColor", "[", 
                    RowBox[{"0.368417`", ",", "0.506779`", ",", "0.709798`"}],
                     "]"}], NumberMarks -> False]], Appearance -> None, 
                    BaseStyle -> {}, BaselinePosition -> Baseline, 
                    DefaultBaseStyle -> {}, ButtonFunction :> 
                    With[{Typeset`box$ = EvaluationBox[]}, 
                    If[
                    Not[
                    AbsoluteCurrentValue["Deployed"]], 
                    SelectionMove[Typeset`box$, All, Expression]; 
                    FrontEnd`Private`$ColorSelectorInitialAlpha = 1; 
                    FrontEnd`Private`$ColorSelectorInitialColor = 
                    RGBColor[0.368417, 0.506779, 0.709798]; 
                    FrontEnd`Private`$ColorSelectorUseMakeBoxes = True; 
                    MathLink`CallFrontEnd[
                    FrontEnd`AttachCell[Typeset`box$, 
                    FrontEndResource["RGBColorValueSelector"], {
                    0, {Left, Bottom}}, {Left, Top}, 
                    "ClosingActions" -> {
                    "SelectionDeparture", "ParentChanged", 
                    "EvaluatorQuit"}]]]], BaseStyle -> Inherited, Evaluator -> 
                    Automatic, Method -> "Preemptive"], 
                    RGBColor[0.368417, 0.506779, 0.709798], Editable -> False,
                     Selectable -> False], ",", 
                   RowBox[{"AbsoluteThickness", "[", "1.6`", "]"}], ",", 
                   RowBox[{"FontFamily", "\[Rule]", "\"Arial\""}]}], "]"}], 
               ",", 
               RowBox[{"Directive", "[", 
                 RowBox[{
                   RowBox[{"PointSize", "[", "0.011000000000000001`", "]"}], 
                   ",", 
                   InterpretationBox[
                    ButtonBox[
                    TooltipBox[
                    GraphicsBox[{{
                    GrayLevel[0], 
                    RectangleBox[{0, 0}]}, {
                    GrayLevel[0], 
                    RectangleBox[{1, -1}]}, {
                    RGBColor[0.880722, 0.611041, 0.142051], 
                    RectangleBox[{0, -1}, {2, 1}]}}, DefaultBaseStyle -> 
                    "ColorSwatchGraphics", AspectRatio -> 1, Frame -> True, 
                    FrameStyle -> 
                    RGBColor[
                    0.587148, 0.40736066666666665`, 0.09470066666666668], 
                    FrameTicks -> None, PlotRangePadding -> None, ImageSize -> 
                    Dynamic[{
                    Automatic, 1.35 CurrentValue["FontCapHeight"]/
                    AbsoluteCurrentValue[Magnification]}]], 
                    StyleBox[
                    RowBox[{"RGBColor", "[", 
                    RowBox[{"0.880722`", ",", "0.611041`", ",", "0.142051`"}],
                     "]"}], NumberMarks -> False]], Appearance -> None, 
                    BaseStyle -> {}, BaselinePosition -> Baseline, 
                    DefaultBaseStyle -> {}, ButtonFunction :> 
                    With[{Typeset`box$ = EvaluationBox[]}, 
                    If[
                    Not[
                    AbsoluteCurrentValue["Deployed"]], 
                    SelectionMove[Typeset`box$, All, Expression]; 
                    FrontEnd`Private`$ColorSelectorInitialAlpha = 1; 
                    FrontEnd`Private`$ColorSelectorInitialColor = 
                    RGBColor[0.880722, 0.611041, 0.142051]; 
                    FrontEnd`Private`$ColorSelectorUseMakeBoxes = True; 
                    MathLink`CallFrontEnd[
                    FrontEnd`AttachCell[Typeset`box$, 
                    FrontEndResource["RGBColorValueSelector"], {
                    0, {Left, Bottom}}, {Left, Top}, 
                    "ClosingActions" -> {
                    "SelectionDeparture", "ParentChanged", 
                    "EvaluatorQuit"}]]]], BaseStyle -> Inherited, Evaluator -> 
                    Automatic, Method -> "Preemptive"], 
                    RGBColor[0.880722, 0.611041, 0.142051], Editable -> False,
                     Selectable -> False], ",", 
                   RowBox[{"AbsoluteThickness", "[", "1.6`", "]"}], ",", 
                   RowBox[{"FontFamily", "\[Rule]", "\"Arial\""}]}], "]"}], 
               ",", 
               RowBox[{"Directive", "[", 
                 RowBox[{
                   RowBox[{"PointSize", "[", "0.011000000000000001`", "]"}], 
                   ",", 
                   InterpretationBox[
                    ButtonBox[
                    TooltipBox[
                    GraphicsBox[{{
                    GrayLevel[0], 
                    RectangleBox[{0, 0}]}, {
                    GrayLevel[0], 
                    RectangleBox[{1, -1}]}, {
                    RGBColor[0.560181, 0.691569, 0.194885], 
                    RectangleBox[{0, -1}, {2, 1}]}}, DefaultBaseStyle -> 
                    "ColorSwatchGraphics", AspectRatio -> 1, Frame -> True, 
                    FrameStyle -> 
                    RGBColor[
                    0.37345400000000006`, 0.461046, 0.12992333333333334`], 
                    FrameTicks -> None, PlotRangePadding -> None, ImageSize -> 
                    Dynamic[{
                    Automatic, 1.35 CurrentValue["FontCapHeight"]/
                    AbsoluteCurrentValue[Magnification]}]], 
                    StyleBox[
                    RowBox[{"RGBColor", "[", 
                    RowBox[{"0.560181`", ",", "0.691569`", ",", "0.194885`"}],
                     "]"}], NumberMarks -> False]], Appearance -> None, 
                    BaseStyle -> {}, BaselinePosition -> Baseline, 
                    DefaultBaseStyle -> {}, ButtonFunction :> 
                    With[{Typeset`box$ = EvaluationBox[]}, 
                    If[
                    Not[
                    AbsoluteCurrentValue["Deployed"]], 
                    SelectionMove[Typeset`box$, All, Expression]; 
                    FrontEnd`Private`$ColorSelectorInitialAlpha = 1; 
                    FrontEnd`Private`$ColorSelectorInitialColor = 
                    RGBColor[0.560181, 0.691569, 0.194885]; 
                    FrontEnd`Private`$ColorSelectorUseMakeBoxes = True; 
                    MathLink`CallFrontEnd[
                    FrontEnd`AttachCell[Typeset`box$, 
                    FrontEndResource["RGBColorValueSelector"], {
                    0, {Left, Bottom}}, {Left, Top}, 
                    "ClosingActions" -> {
                    "SelectionDeparture", "ParentChanged", 
                    "EvaluatorQuit"}]]]], BaseStyle -> Inherited, Evaluator -> 
                    Automatic, Method -> "Preemptive"], 
                    RGBColor[0.560181, 0.691569, 0.194885], Editable -> False,
                     Selectable -> False], ",", 
                   RowBox[{"AbsoluteThickness", "[", "1.6`", "]"}], ",", 
                   RowBox[{"FontFamily", "\[Rule]", "\"Arial\""}]}], "]"}], 
               ",", 
               RowBox[{"Directive", "[", 
                 RowBox[{
                   RowBox[{"PointSize", "[", "0.011000000000000001`", "]"}], 
                   ",", 
                   InterpretationBox[
                    ButtonBox[
                    TooltipBox[
                    GraphicsBox[{{
                    GrayLevel[0], 
                    RectangleBox[{0, 0}]}, {
                    GrayLevel[0], 
                    RectangleBox[{1, -1}]}, {
                    RGBColor[0.922526, 0.385626, 0.209179], 
                    RectangleBox[{0, -1}, {2, 1}]}}, DefaultBaseStyle -> 
                    "ColorSwatchGraphics", AspectRatio -> 1, Frame -> True, 
                    FrameStyle -> 
                    RGBColor[
                    0.6150173333333333, 0.25708400000000003`, 
                    0.13945266666666667`], FrameTicks -> None, 
                    PlotRangePadding -> None, ImageSize -> 
                    Dynamic[{
                    Automatic, 1.35 CurrentValue["FontCapHeight"]/
                    AbsoluteCurrentValue[Magnification]}]], 
                    StyleBox[
                    RowBox[{"RGBColor", "[", 
                    RowBox[{"0.922526`", ",", "0.385626`", ",", "0.209179`"}],
                     "]"}], NumberMarks -> False]], Appearance -> None, 
                    BaseStyle -> {}, BaselinePosition -> Baseline, 
                    DefaultBaseStyle -> {}, ButtonFunction :> 
                    With[{Typeset`box$ = EvaluationBox[]}, 
                    If[
                    Not[
                    AbsoluteCurrentValue["Deployed"]], 
                    SelectionMove[Typeset`box$, All, Expression]; 
                    FrontEnd`Private`$ColorSelectorInitialAlpha = 1; 
                    FrontEnd`Private`$ColorSelectorInitialColor = 
                    RGBColor[0.922526, 0.385626, 0.209179]; 
                    FrontEnd`Private`$ColorSelectorUseMakeBoxes = True; 
                    MathLink`CallFrontEnd[
                    FrontEnd`AttachCell[Typeset`box$, 
                    FrontEndResource["RGBColorValueSelector"], {
                    0, {Left, Bottom}}, {Left, Top}, 
                    "ClosingActions" -> {
                    "SelectionDeparture", "ParentChanged", 
                    "EvaluatorQuit"}]]]], BaseStyle -> Inherited, Evaluator -> 
                    Automatic, Method -> "Preemptive"], 
                    RGBColor[0.922526, 0.385626, 0.209179], Editable -> False,
                     Selectable -> False], ",", 
                   RowBox[{"AbsoluteThickness", "[", "1.6`", "]"}], ",", 
                   RowBox[{"FontFamily", "\[Rule]", "\"Arial\""}]}], "]"}], 
               ",", 
               RowBox[{"Directive", "[", 
                 RowBox[{
                   RowBox[{"PointSize", "[", "0.011000000000000001`", "]"}], 
                   ",", 
                   InterpretationBox[
                    ButtonBox[
                    TooltipBox[
                    GraphicsBox[{{
                    GrayLevel[0], 
                    RectangleBox[{0, 0}]}, {
                    GrayLevel[0], 
                    RectangleBox[{1, -1}]}, {
                    RGBColor[0.528488, 0.470624, 0.701351], 
                    RectangleBox[{0, -1}, {2, 1}]}}, DefaultBaseStyle -> 
                    "ColorSwatchGraphics", AspectRatio -> 1, Frame -> True, 
                    FrameStyle -> 
                    RGBColor[
                    0.3523253333333333, 0.3137493333333333, 
                    0.46756733333333333`], FrameTicks -> None, 
                    PlotRangePadding -> None, ImageSize -> 
                    Dynamic[{
                    Automatic, 1.35 CurrentValue["FontCapHeight"]/
                    AbsoluteCurrentValue[Magnification]}]], 
                    StyleBox[
                    RowBox[{"RGBColor", "[", 
                    RowBox[{"0.528488`", ",", "0.470624`", ",", "0.701351`"}],
                     "]"}], NumberMarks -> False]], Appearance -> None, 
                    BaseStyle -> {}, BaselinePosition -> Baseline, 
                    DefaultBaseStyle -> {}, ButtonFunction :> 
                    With[{Typeset`box$ = EvaluationBox[]}, 
                    If[
                    Not[
                    AbsoluteCurrentValue["Deployed"]], 
                    SelectionMove[Typeset`box$, All, Expression]; 
                    FrontEnd`Private`$ColorSelectorInitialAlpha = 1; 
                    FrontEnd`Private`$ColorSelectorInitialColor = 
                    RGBColor[0.528488, 0.470624, 0.701351]; 
                    FrontEnd`Private`$ColorSelectorUseMakeBoxes = True; 
                    MathLink`CallFrontEnd[
                    FrontEnd`AttachCell[Typeset`box$, 
                    FrontEndResource["RGBColorValueSelector"], {
                    0, {Left, Bottom}}, {Left, Top}, 
                    "ClosingActions" -> {
                    "SelectionDeparture", "ParentChanged", 
                    "EvaluatorQuit"}]]]], BaseStyle -> Inherited, Evaluator -> 
                    Automatic, Method -> "Preemptive"], 
                    RGBColor[0.528488, 0.470624, 0.701351], Editable -> False,
                     Selectable -> False], ",", 
                   RowBox[{"AbsoluteThickness", "[", "1.6`", "]"}], ",", 
                   RowBox[{"FontFamily", "\[Rule]", "\"Arial\""}]}], "]"}], 
               ",", 
               RowBox[{"Directive", "[", 
                 RowBox[{
                   RowBox[{"PointSize", "[", "0.011000000000000001`", "]"}], 
                   ",", 
                   InterpretationBox[
                    ButtonBox[
                    TooltipBox[
                    GraphicsBox[{{
                    GrayLevel[0], 
                    RectangleBox[{0, 0}]}, {
                    GrayLevel[0], 
                    RectangleBox[{1, -1}]}, {
                    RGBColor[0.772079, 0.431554, 0.102387], 
                    RectangleBox[{0, -1}, {2, 1}]}}, DefaultBaseStyle -> 
                    "ColorSwatchGraphics", AspectRatio -> 1, Frame -> True, 
                    FrameStyle -> 
                    RGBColor[
                    0.5147193333333333, 0.28770266666666666`, 
                    0.06825800000000001], FrameTicks -> None, 
                    PlotRangePadding -> None, ImageSize -> 
                    Dynamic[{
                    Automatic, 1.35 CurrentValue["FontCapHeight"]/
                    AbsoluteCurrentValue[Magnification]}]], 
                    StyleBox[
                    RowBox[{"RGBColor", "[", 
                    RowBox[{"0.772079`", ",", "0.431554`", ",", "0.102387`"}],
                     "]"}], NumberMarks -> False]], Appearance -> None, 
                    BaseStyle -> {}, BaselinePosition -> Baseline, 
                    DefaultBaseStyle -> {}, ButtonFunction :> 
                    With[{Typeset`box$ = EvaluationBox[]}, 
                    If[
                    Not[
                    AbsoluteCurrentValue["Deployed"]], 
                    SelectionMove[Typeset`box$, All, Expression]; 
                    FrontEnd`Private`$ColorSelectorInitialAlpha = 1; 
                    FrontEnd`Private`$ColorSelectorInitialColor = 
                    RGBColor[0.772079, 0.431554, 0.102387]; 
                    FrontEnd`Private`$ColorSelectorUseMakeBoxes = True; 
                    MathLink`CallFrontEnd[
                    FrontEnd`AttachCell[Typeset`box$, 
                    FrontEndResource["RGBColorValueSelector"], {
                    0, {Left, Bottom}}, {Left, Top}, 
                    "ClosingActions" -> {
                    "SelectionDeparture", "ParentChanged", 
                    "EvaluatorQuit"}]]]], BaseStyle -> Inherited, Evaluator -> 
                    Automatic, Method -> "Preemptive"], 
                    RGBColor[0.772079, 0.431554, 0.102387], Editable -> False,
                     Selectable -> False], ",", 
                   RowBox[{"AbsoluteThickness", "[", "1.6`", "]"}], ",", 
                   RowBox[{"FontFamily", "\[Rule]", "\"Arial\""}]}], "]"}], 
               ",", 
               RowBox[{"Directive", "[", 
                 RowBox[{
                   RowBox[{"PointSize", "[", "0.011000000000000001`", "]"}], 
                   ",", 
                   InterpretationBox[
                    ButtonBox[
                    TooltipBox[
                    GraphicsBox[{{
                    GrayLevel[0], 
                    RectangleBox[{0, 0}]}, {
                    GrayLevel[0], 
                    RectangleBox[{1, -1}]}, {
                    RGBColor[0.363898, 0.618501, 0.782349], 
                    RectangleBox[{0, -1}, {2, 1}]}}, DefaultBaseStyle -> 
                    "ColorSwatchGraphics", AspectRatio -> 1, Frame -> True, 
                    FrameStyle -> 
                    RGBColor[0.24259866666666668`, 0.412334, 0.521566], 
                    FrameTicks -> None, PlotRangePadding -> None, ImageSize -> 
                    Dynamic[{
                    Automatic, 1.35 CurrentValue["FontCapHeight"]/
                    AbsoluteCurrentValue[Magnification]}]], 
                    StyleBox[
                    RowBox[{"RGBColor", "[", 
                    RowBox[{"0.363898`", ",", "0.618501`", ",", "0.782349`"}],
                     "]"}], NumberMarks -> False]], Appearance -> None, 
                    BaseStyle -> {}, BaselinePosition -> Baseline, 
                    DefaultBaseStyle -> {}, ButtonFunction :> 
                    With[{Typeset`box$ = EvaluationBox[]}, 
                    If[
                    Not[
                    AbsoluteCurrentValue["Deployed"]], 
                    SelectionMove[Typeset`box$, All, Expression]; 
                    FrontEnd`Private`$ColorSelectorInitialAlpha = 1; 
                    FrontEnd`Private`$ColorSelectorInitialColor = 
                    RGBColor[0.363898, 0.618501, 0.782349]; 
                    FrontEnd`Private`$ColorSelectorUseMakeBoxes = True; 
                    MathLink`CallFrontEnd[
                    FrontEnd`AttachCell[Typeset`box$, 
                    FrontEndResource["RGBColorValueSelector"], {
                    0, {Left, Bottom}}, {Left, Top}, 
                    "ClosingActions" -> {
                    "SelectionDeparture", "ParentChanged", 
                    "EvaluatorQuit"}]]]], BaseStyle -> Inherited, Evaluator -> 
                    Automatic, Method -> "Preemptive"], 
                    RGBColor[0.363898, 0.618501, 0.782349], Editable -> False,
                     Selectable -> False], ",", 
                   RowBox[{"AbsoluteThickness", "[", "1.6`", "]"}], ",", 
                   RowBox[{"FontFamily", "\[Rule]", "\"Arial\""}]}], "]"}], 
               ",", 
               RowBox[{"Directive", "[", 
                 RowBox[{
                   RowBox[{"PointSize", "[", "0.011000000000000001`", "]"}], 
                   ",", 
                   InterpretationBox[
                    ButtonBox[
                    TooltipBox[
                    GraphicsBox[{{
                    GrayLevel[0], 
                    RectangleBox[{0, 0}]}, {
                    GrayLevel[0], 
                    RectangleBox[{1, -1}]}, {
                    RGBColor[1, 0.75, 0], 
                    RectangleBox[{0, -1}, {2, 1}]}}, DefaultBaseStyle -> 
                    "ColorSwatchGraphics", AspectRatio -> 1, Frame -> True, 
                    FrameStyle -> RGBColor[0.6666666666666666, 0.5, 0.], 
                    FrameTicks -> None, PlotRangePadding -> None, ImageSize -> 
                    Dynamic[{
                    Automatic, 1.35 CurrentValue["FontCapHeight"]/
                    AbsoluteCurrentValue[Magnification]}]], 
                    StyleBox[
                    RowBox[{"RGBColor", "[", 
                    RowBox[{"1", ",", "0.75`", ",", "0"}], "]"}], NumberMarks -> 
                    False]], Appearance -> None, BaseStyle -> {}, 
                    BaselinePosition -> Baseline, DefaultBaseStyle -> {}, 
                    ButtonFunction :> With[{Typeset`box$ = EvaluationBox[]}, 
                    If[
                    Not[
                    AbsoluteCurrentValue["Deployed"]], 
                    SelectionMove[Typeset`box$, All, Expression]; 
                    FrontEnd`Private`$ColorSelectorInitialAlpha = 1; 
                    FrontEnd`Private`$ColorSelectorInitialColor = 
                    RGBColor[1, 0.75, 0]; 
                    FrontEnd`Private`$ColorSelectorUseMakeBoxes = True; 
                    MathLink`CallFrontEnd[
                    FrontEnd`AttachCell[Typeset`box$, 
                    FrontEndResource["RGBColorValueSelector"], {
                    0, {Left, Bottom}}, {Left, Top}, 
                    "ClosingActions" -> {
                    "SelectionDeparture", "ParentChanged", 
                    "EvaluatorQuit"}]]]], BaseStyle -> Inherited, Evaluator -> 
                    Automatic, Method -> "Preemptive"], 
                    RGBColor[1, 0.75, 0], Editable -> False, Selectable -> 
                    False], ",", 
                   RowBox[{"AbsoluteThickness", "[", "1.6`", "]"}], ",", 
                   RowBox[{"FontFamily", "\[Rule]", "\"Arial\""}]}], "]"}], 
               ",", 
               RowBox[{"Directive", "[", 
                 RowBox[{
                   RowBox[{"PointSize", "[", "0.011000000000000001`", "]"}], 
                   ",", 
                   InterpretationBox[
                    ButtonBox[
                    TooltipBox[
                    GraphicsBox[{{
                    GrayLevel[0], 
                    RectangleBox[{0, 0}]}, {
                    GrayLevel[0], 
                    RectangleBox[{1, -1}]}, {
                    RGBColor[0.647624, 0.37816, 0.614037], 
                    RectangleBox[{0, -1}, {2, 1}]}}, DefaultBaseStyle -> 
                    "ColorSwatchGraphics", AspectRatio -> 1, Frame -> True, 
                    FrameStyle -> 
                    RGBColor[
                    0.4317493333333333, 0.2521066666666667, 
                    0.40935800000000006`], FrameTicks -> None, 
                    PlotRangePadding -> None, ImageSize -> 
                    Dynamic[{
                    Automatic, 1.35 CurrentValue["FontCapHeight"]/
                    AbsoluteCurrentValue[Magnification]}]], 
                    StyleBox[
                    RowBox[{"RGBColor", "[", 
                    RowBox[{"0.647624`", ",", "0.37816`", ",", "0.614037`"}], 
                    "]"}], NumberMarks -> False]], Appearance -> None, 
                    BaseStyle -> {}, BaselinePosition -> Baseline, 
                    DefaultBaseStyle -> {}, ButtonFunction :> 
                    With[{Typeset`box$ = EvaluationBox[]}, 
                    If[
                    Not[
                    AbsoluteCurrentValue["Deployed"]], 
                    SelectionMove[Typeset`box$, All, Expression]; 
                    FrontEnd`Private`$ColorSelectorInitialAlpha = 1; 
                    FrontEnd`Private`$ColorSelectorInitialColor = 
                    RGBColor[0.647624, 0.37816, 0.614037]; 
                    FrontEnd`Private`$ColorSelectorUseMakeBoxes = True; 
                    MathLink`CallFrontEnd[
                    FrontEnd`AttachCell[Typeset`box$, 
                    FrontEndResource["RGBColorValueSelector"], {
                    0, {Left, Bottom}}, {Left, Top}, 
                    "ClosingActions" -> {
                    "SelectionDeparture", "ParentChanged", 
                    "EvaluatorQuit"}]]]], BaseStyle -> Inherited, Evaluator -> 
                    Automatic, Method -> "Preemptive"], 
                    RGBColor[0.647624, 0.37816, 0.614037], Editable -> False, 
                    Selectable -> False], ",", 
                   RowBox[{"AbsoluteThickness", "[", "1.6`", "]"}], ",", 
                   RowBox[{"FontFamily", "\[Rule]", "\"Arial\""}]}], "]"}], 
               ",", 
               RowBox[{"Directive", "[", 
                 RowBox[{
                   RowBox[{"PointSize", "[", "0.011000000000000001`", "]"}], 
                   ",", 
                   InterpretationBox[
                    ButtonBox[
                    TooltipBox[
                    GraphicsBox[{{
                    GrayLevel[0], 
                    RectangleBox[{0, 0}]}, {
                    GrayLevel[0], 
                    RectangleBox[{1, -1}]}, {
                    RGBColor[0.571589, 0.586483, 0.], 
                    RectangleBox[{0, -1}, {2, 1}]}}, DefaultBaseStyle -> 
                    "ColorSwatchGraphics", AspectRatio -> 1, Frame -> True, 
                    FrameStyle -> 
                    RGBColor[0.38105933333333336`, 0.39098866666666665`, 0.], 
                    FrameTicks -> None, PlotRangePadding -> None, ImageSize -> 
                    Dynamic[{
                    Automatic, 1.35 CurrentValue["FontCapHeight"]/
                    AbsoluteCurrentValue[Magnification]}]], 
                    StyleBox[
                    RowBox[{"RGBColor", "[", 
                    RowBox[{"0.571589`", ",", "0.586483`", ",", "0.`"}], 
                    "]"}], NumberMarks -> False]], Appearance -> None, 
                    BaseStyle -> {}, BaselinePosition -> Baseline, 
                    DefaultBaseStyle -> {}, ButtonFunction :> 
                    With[{Typeset`box$ = EvaluationBox[]}, 
                    If[
                    Not[
                    AbsoluteCurrentValue["Deployed"]], 
                    SelectionMove[Typeset`box$, All, Expression]; 
                    FrontEnd`Private`$ColorSelectorInitialAlpha = 1; 
                    FrontEnd`Private`$ColorSelectorInitialColor = 
                    RGBColor[0.571589, 0.586483, 0.]; 
                    FrontEnd`Private`$ColorSelectorUseMakeBoxes = True; 
                    MathLink`CallFrontEnd[
                    FrontEnd`AttachCell[Typeset`box$, 
                    FrontEndResource["RGBColorValueSelector"], {
                    0, {Left, Bottom}}, {Left, Top}, 
                    "ClosingActions" -> {
                    "SelectionDeparture", "ParentChanged", 
                    "EvaluatorQuit"}]]]], BaseStyle -> Inherited, Evaluator -> 
                    Automatic, Method -> "Preemptive"], 
                    RGBColor[0.571589, 0.586483, 0.], Editable -> False, 
                    Selectable -> False], ",", 
                   RowBox[{"AbsoluteThickness", "[", "1.6`", "]"}], ",", 
                   RowBox[{"FontFamily", "\[Rule]", "\"Arial\""}]}], "]"}], 
               ",", 
               RowBox[{"Directive", "[", 
                 RowBox[{
                   RowBox[{"PointSize", "[", "0.011000000000000001`", "]"}], 
                   ",", 
                   InterpretationBox[
                    ButtonBox[
                    TooltipBox[
                    GraphicsBox[{{
                    GrayLevel[0], 
                    RectangleBox[{0, 0}]}, {
                    GrayLevel[0], 
                    RectangleBox[{1, -1}]}, {
                    RGBColor[0.915, 0.3325, 0.2125], 
                    RectangleBox[{0, -1}, {2, 1}]}}, DefaultBaseStyle -> 
                    "ColorSwatchGraphics", AspectRatio -> 1, Frame -> True, 
                    FrameStyle -> 
                    RGBColor[
                    0.6100000000000001, 0.22166666666666668`, 
                    0.14166666666666666`], FrameTicks -> None, 
                    PlotRangePadding -> None, ImageSize -> 
                    Dynamic[{
                    Automatic, 1.35 CurrentValue["FontCapHeight"]/
                    AbsoluteCurrentValue[Magnification]}]], 
                    StyleBox[
                    RowBox[{"RGBColor", "[", 
                    RowBox[{"0.915`", ",", "0.3325`", ",", "0.2125`"}], "]"}],
                     NumberMarks -> False]], Appearance -> None, 
                    BaseStyle -> {}, BaselinePosition -> Baseline, 
                    DefaultBaseStyle -> {}, ButtonFunction :> 
                    With[{Typeset`box$ = EvaluationBox[]}, 
                    If[
                    Not[
                    AbsoluteCurrentValue["Deployed"]], 
                    SelectionMove[Typeset`box$, All, Expression]; 
                    FrontEnd`Private`$ColorSelectorInitialAlpha = 1; 
                    FrontEnd`Private`$ColorSelectorInitialColor = 
                    RGBColor[0.915, 0.3325, 0.2125]; 
                    FrontEnd`Private`$ColorSelectorUseMakeBoxes = True; 
                    MathLink`CallFrontEnd[
                    FrontEnd`AttachCell[Typeset`box$, 
                    FrontEndResource["RGBColorValueSelector"], {
                    0, {Left, Bottom}}, {Left, Top}, 
                    "ClosingActions" -> {
                    "SelectionDeparture", "ParentChanged", 
                    "EvaluatorQuit"}]]]], BaseStyle -> Inherited, Evaluator -> 
                    Automatic, Method -> "Preemptive"], 
                    RGBColor[0.915, 0.3325, 0.2125], Editable -> False, 
                    Selectable -> False], ",", 
                   RowBox[{"AbsoluteThickness", "[", "1.6`", "]"}], ",", 
                   RowBox[{"FontFamily", "\[Rule]", "\"Arial\""}]}], "]"}]}], 
             "}"}], ",", 
           RowBox[{"{", 
             
             RowBox[{#, ",", #2, ",", #3, ",", #4, ",", #5, ",", #6, ",", #7, 
               ",", #8, ",", #9, ",", #10, ",", #11}], "}"}], ",", 
           RowBox[{"LegendMarkers", "\[Rule]", 
             RowBox[{"{", 
               RowBox[{
                 RowBox[{"{", 
                   RowBox[{"False", ",", "Automatic"}], "}"}], ",", 
                 RowBox[{"{", 
                   RowBox[{"False", ",", "Automatic"}], "}"}], ",", 
                 RowBox[{"{", 
                   RowBox[{"False", ",", "Automatic"}], "}"}], ",", 
                 RowBox[{"{", 
                   RowBox[{"False", ",", "Automatic"}], "}"}], ",", 
                 RowBox[{"{", 
                   RowBox[{"False", ",", "Automatic"}], "}"}], ",", 
                 RowBox[{"{", 
                   RowBox[{"False", ",", "Automatic"}], "}"}], ",", 
                 RowBox[{"{", 
                   RowBox[{"False", ",", "Automatic"}], "}"}], ",", 
                 RowBox[{"{", 
                   RowBox[{"False", ",", "Automatic"}], "}"}], ",", 
                 RowBox[{"{", 
                   RowBox[{"False", ",", "Automatic"}], "}"}], ",", 
                 RowBox[{"{", 
                   RowBox[{"False", ",", "Automatic"}], "}"}], ",", 
                 RowBox[{"{", 
                   RowBox[{"False", ",", "Automatic"}], "}"}]}], "}"}]}], ",", 
           RowBox[{"Joined", "\[Rule]", 
             RowBox[{"{", 
               
               RowBox[{
                "True", ",", "True", ",", "True", ",", "True", ",", "True", 
                 ",", "True", ",", "True", ",", "True", ",", "True", ",", 
                 "True", ",", "True"}], "}"}]}], ",", 
           RowBox[{"LabelStyle", "\[Rule]", 
             RowBox[{"{", "}"}]}], ",", 
           RowBox[{"LegendLayout", "\[Rule]", "\"Row\""}]}], "]"}]& ), 
      Editable -> True], TraditionalForm], TraditionalForm]},
  "Legended",
  DisplayFunction->(GridBox[{{
      TagBox[
       ItemBox[
        PaneBox[
         TagBox[#, "SkipImageSizeLevel"], Alignment -> {Center, Baseline}, 
         BaselinePosition -> Baseline], DefaultBaseStyle -> "Labeled"], 
       "SkipImageSizeLevel"]}, {
      ItemBox[#2, DefaultBaseStyle -> "LabeledLabel"]}}, 
    GridBoxAlignment -> {"Columns" -> {{Center}}, "Rows" -> {{Center}}}, 
    AutoDelete -> False, GridBoxItemSize -> Automatic, 
    BaselinePosition -> {1, 1}]& ),
  Editable->True,
  InterpretationFunction->(RowBox[{"Legended", "[", 
     RowBox[{#, ",", 
       RowBox[{"Placed", "[", 
         RowBox[{#2, ",", "Below"}], "]"}]}], "]"}]& )]], "Output",
 CellChangeTimes->{{3.92265836898379*^9, 3.922658383074869*^9}, 
   3.9226584218911657`*^9, 3.922660089142503*^9, {3.922660139429799*^9, 
   3.9226601542399282`*^9}},
 CellLabel->
  "Out[501]=",ExpressionUUID->"d903862c-77c2-4099-a195-042fbd751387"]
}, Open  ]],

Cell[BoxData[""], "Input",
 CellChangeTimes->{{3.9226593047440853`*^9, 
  3.922659322236342*^9}},ExpressionUUID->"1e330046-e8f2-44f4-b3f7-\
a38dae5c6048"],

Cell[CellGroupData[{

Cell[BoxData[
 RowBox[{
  RowBox[{"(*", " ", 
   RowBox[{"Response", " ", "to", " ", "H"}], " ", "*)"}], 
  "\[IndentingNewLine]", 
  RowBox[{
   RowBox[{
    RowBox[{"Iin", "=", 
     RowBox[{"-", "3"}]}], ";"}], "\[IndentingNewLine]", 
   RowBox[{
    RowBox[{"cond", "=", 
     RowBox[{"Import", "[", 
      RowBox[{"tmpdir", "<>", "\"\<Model/cond.csv\>\""}], "]"}]}], ";"}], 
   "\[IndentingNewLine]", 
   RowBox[{
    RowBox[{"hlist", "=", 
     RowBox[{"ToExpression", "[", 
      RowBox[{"cond", "\[LeftDoubleBracket]", 
       RowBox[{"7", ",", "2"}], "\[RightDoubleBracket]"}], "]"}]}], ";"}], 
   "\[IndentingNewLine]", 
   RowBox[{
    RowBox[{"loghlist", "=", 
     RowBox[{"N", "[", 
      RowBox[{
       RowBox[{"Round", "[", 
        RowBox[{
         RowBox[{"Log10", "[", "hlist", "]"}], "*", "10"}], "]"}], "/", 
       "10"}], "]"}]}], ";"}], "\[IndentingNewLine]", 
   RowBox[{
    RowBox[{"log\[Omega]", "=", 
     RowBox[{"-", "8."}]}], ";"}], "\[IndentingNewLine]", 
   RowBox[{
    RowBox[{"reslist", "=", 
     RowBox[{"{", "}"}]}], ";"}], "\[IndentingNewLine]", 
   RowBox[{"For", "[", 
    RowBox[{
     RowBox[{"i", "=", "1"}], ",", 
     RowBox[{"i", "\[LessEqual]", 
      RowBox[{"Length", "[", "loghlist", "]"}]}], ",", 
     RowBox[{"i", "++"}], ",", "\[IndentingNewLine]", 
     RowBox[{
      RowBox[{"tmpdir", "=", 
       RowBox[{"dir", "<>", "\"\<Results/kdef_\>\"", "<>", 
        RowBox[{"ToString", "[", 
         RowBox[{"Log10", "[", "kdef", "]"}], "]"}], "<>", "\"\</Iin_\>\"", "<>", 
        RowBox[{"ToString", "[", "Iin", "]"}], "<>", "\"\</p_\>\"", "<>", 
        RowBox[{"ToString", "[", "p", "]"}], "<>", "\"\</\>\""}]}], ";", 
      "\[IndentingNewLine]", 
      RowBox[{"res", "=", 
       RowBox[{"Import", "[", 
        RowBox[{"tmpdir", "<>", "\"\</0Summary/SS/H_\>\"", "<>", 
         RowBox[{"ToString", "[", 
          RowBox[{
          "loghlist", "\[LeftDoubleBracket]", "i", "\[RightDoubleBracket]"}], 
          "]"}], "<>", "\"\<.csv\>\""}], "]"}]}], ";", "\[IndentingNewLine]", 
      
      RowBox[{"res", "=", 
       RowBox[{"Select", "[", 
        RowBox[{"res", ",", 
         RowBox[{
          RowBox[{
           RowBox[{
           "#", "\[LeftDoubleBracket]", "1", "\[RightDoubleBracket]"}], 
           "\[Equal]", "log\[Omega]"}], "&"}]}], "]"}]}], ";", 
      "\[IndentingNewLine]", 
      RowBox[{"AppendTo", "[", 
       RowBox[{"reslist", ",", 
        RowBox[{"Flatten", "[", 
         RowBox[{"{", 
          RowBox[{
           RowBox[{
           "loghlist", "\[LeftDoubleBracket]", "i", "\[RightDoubleBracket]"}],
            ",", "res"}], "}"}], "]"}]}], "]"}]}]}], "\[IndentingNewLine]", 
    "]"}], "\[IndentingNewLine]", 
   RowBox[{
    RowBox[{"res", "=", 
     RowBox[{"Import", "[", 
      RowBox[{"tmpdir", "<>", "\"\</0Summary/SS/H_\>\"", "<>", 
       RowBox[{"ToString", "[", "logh", "]"}], "<>", "\"\<.csv\>\""}], 
      "]"}]}], ";"}], "\[IndentingNewLine]", 
   RowBox[{
    RowBox[{"names", "=", 
     RowBox[{"res", "\[LeftDoubleBracket]", "1", "\[RightDoubleBracket]"}]}], 
    ";"}], "\[IndentingNewLine]", 
   RowBox[{"ListLogPlot", "[", 
    RowBox[{
     RowBox[{"Table", "[", 
      RowBox[{
       RowBox[{"reslist", "\[LeftDoubleBracket]", 
        RowBox[{"All", ",", 
         RowBox[{"{", 
          RowBox[{"1", ",", "i"}], "}"}]}], "\[RightDoubleBracket]"}], ",", 
       RowBox[{"{", 
        RowBox[{"i", ",", "3", ",", 
         RowBox[{"Length", "[", 
          RowBox[{
          "reslist", "\[LeftDoubleBracket]", "1", "\[RightDoubleBracket]"}], 
          "]"}]}], "}"}]}], "]"}], ",", 
     RowBox[{"Frame", "\[Rule]", "True"}], ",", 
     RowBox[{"PlotRange", "\[Rule]", 
      RowBox[{"{", 
       RowBox[{"All", ",", 
        RowBox[{"{", 
         RowBox[{
          RowBox[{"10", "^", 
           RowBox[{"(", 
            RowBox[{"-", "12"}], ")"}]}], ",", "0"}], "}"}]}], "}"}]}], ",", 
     RowBox[{"Joined", "\[Rule]", "True"}], ",", 
     RowBox[{"Frame", "\[Rule]", "True"}], ",", 
     RowBox[{"FrameStyle", "\[Rule]", 
      RowBox[{"{", 
       RowBox[{
        RowBox[{"{", 
         RowBox[{"mfs", ",", "mfs"}], "}"}], ",", 
        RowBox[{"{", 
         RowBox[{"mfs", ",", "mfs"}], "}"}]}], "}"}]}], ",", 
     RowBox[{"BaseStyle", "\[Rule]", 
      RowBox[{"{", 
       RowBox[{"14", ",", 
        RowBox[{"FontFamily", "\[Rule]", "\"\<Arial\>\""}]}], "}"}]}], ",", 
     RowBox[{"ImageSize", "\[Rule]", "300"}], ",", 
     RowBox[{"AspectRatio", "\[Rule]", "0.6"}]}], "]"}]}]}]], "Input",
 CellChangeTimes->{{3.922657085707787*^9, 3.9226571235617533`*^9}, {
  3.922657160726424*^9, 3.922657168768202*^9}, {3.922657202626128*^9, 
  3.922657358757147*^9}, {3.9226578961736813`*^9, 3.922657991666638*^9}, {
  3.922658027923585*^9, 3.9226580448311234`*^9}, {3.9226580789493513`*^9, 
  3.9226580819109707`*^9}, {3.922658130923046*^9, 3.9226581311629343`*^9}, {
  3.922659092307878*^9, 3.922659103990807*^9}, {3.9226591578153763`*^9, 
  3.9226592394871817`*^9}, {3.92265931282871*^9, 3.9226593244869413`*^9}, {
  3.9226635108837137`*^9, 
  3.9226635194078207`*^9}},ExpressionUUID->"519ae0a6-eb53-4240-86bb-\
4e7d79f7c4fe"],

Cell[BoxData[
 GraphicsBox[{{}, {{}, {}, 
    {RGBColor[0.368417, 0.506779, 0.709798], PointSize[0.009166666666666668], 
     AbsoluteThickness[1.6], 
     StyleBox[LineBox[CompressedData["
1:eJxTTMoPSmViYGAQBWIQDQEaB2JEdNyc9Z7th/DVD1jNLHNF8NUOiLkFOyP4
qge0a0tsEXyVA0dZjhgg+MoHasSK5RF8pQN/tvgIIfiKB06cFeZB8BUOeP0/
wYngyx04psmCxJc54DDvMAeCL3XAZMk6JL7EgXsvlyPxxQ6Inl2KxBc54FGA
zBc6cNdkFRJf4MAdm9tIfJ4DKs+VkeznOPD54RQkPssBIe8wLgSf4cDR2au4
QXwA04lgsg==
       "]],
      FontFamily->"Arial"]}, {}, {}, {}, {}, 
    {RGBColor[0.772079, 0.431554, 0.102387], PointSize[0.009166666666666668], 
     AbsoluteThickness[1.6], 
     StyleBox[LineBox[CompressedData["
1:eJxTTMoPSmViYGAQBWIQDQEaB9RKfnWrXTU8AOGrHwjT/o/EVzuwNJm3B8FX
PWCTbYLEVzkwfV0HEl/5wFWR30h8pQOyvf69CL7ige5z+Uh8hQOJEzKQ+HIH
ZJa4I/FlDtgsVkHiSx2oWCeAxJc48GEzBxJf7MC676xIfJEDc6SQ+UIHjs5m
Q+ILHJizZjESn+fAvWmxExB8jgNOi1/OQPBZDtRM274ZwWc4wNtlyKEO5AMA
lfZkzA==
       "]],
      FontFamily->"Arial"]}, {}, 
    {RGBColor[1, 0.75, 0], PointSize[0.009166666666666668], AbsoluteThickness[
     1.6], 
     StyleBox[
      LineBox[{{-5.192412130356602, -27.631021115928547`}, {-5., \
-26.70498422601015}, {-4.5, -23.97331318114544}, {-4., -21.649931774231156`}, \
{-3.5, -20.801625219153195`}, {-3., -20.165542867340584`}, {-2.5, \
-19.57460491481076}, {-2., -18.995126836191254`}}],
      FontFamily->"Arial"]}, {}, 
    {RGBColor[0.571589, 0.586483, 0.], PointSize[0.009166666666666668], 
     AbsoluteThickness[1.6], 
     StyleBox[
      LineBox[{{-12., -21.104521829790777`}, {-11.5, -21.104594745710543`}, \
{-11., -21.10482620961526}, {-10.5, -21.1055592085257}, {-10., \
-21.10787526644178}, {-9.5, -21.115164072206564`}, {-9., \
-21.137867270634718`}, {-8.5, -21.206446805994158`}, {-8., \
-21.396757456250604`}, {-7.5, -21.83387861414032}, {-7., \
-22.585889001302895`}, {-6.5, -23.57115103686421}, {-6., \
-24.672472941899027`}, {-5.5, -25.836609442180634`}, {-5., \
-27.092233234685814`}, {-4.831337867839458, -27.631021115928547`}}],
      FontFamily->"Arial"]}, 
    {RGBColor[0.915, 0.3325, 0.2125], PointSize[0.009166666666666668], 
     AbsoluteThickness[1.6], 
     StyleBox[
      LineBox[{{-12., -15.987747468764663`}, {-11.5, -15.99940547854741}, \
{-11., -16.03541077999646}, {-10.5, -16.141505033079792`}, {-10., \
-16.41849696481096}, {-9.5, -16.99029227681616}, {-9., -17.871129454172337`}, \
{-8.5, -18.969096730693057`}, {-8., -20.24333802588891}, {-7.5, \
-21.732853001002123`}, {-7., -23.39931907150154}, {-6.5, \
-25.027991970121132`}, {-6., -26.458795517545482`}, {-5.537916913437798, \
-27.631021115928547`}}],
      FontFamily->"Arial"]}}, {{}, {}}},
  AspectRatio->0.6,
  Axes->{True, True},
  AxesLabel->{None, None},
  AxesOrigin->{-1.791666666666667, -27.631021115928547`},
  BaseStyle->{14, FontFamily -> "Arial"},
  DisplayFunction->Identity,
  Frame->{{True, True}, {True, True}},
  FrameLabel->{{None, None}, {None, None}},
  FrameStyle->{{{
      Thickness[0.01], 
      GrayLevel[0]}, {
      Thickness[0.01], 
      GrayLevel[0]}}, {{
      Thickness[0.01], 
      GrayLevel[0]}, {
      Thickness[0.01], 
      GrayLevel[0]}}},
  FrameTicks->FrontEndValueCache[{{
      Charting`ScaledTicks[{Log, Exp}], 
      Charting`ScaledFrameTicks[{Identity, Identity}]}, {
     Automatic, Automatic}}, {{{{-25.328436022934504`, 
        FormBox[
         TemplateBox[{"10", 
           RowBox[{"-", "11"}]}, "Superscript", SyntaxForm -> SuperscriptBox],
          TraditionalForm], {0.01, 0.}}, {-20.72326583694641, 
        FormBox[
         TemplateBox[{"10", 
           RowBox[{"-", "9"}]}, "Superscript", SyntaxForm -> SuperscriptBox], 
         TraditionalForm], {0.01, 0.}}, {-16.11809565095832, 
        FormBox[
         TemplateBox[{"10", 
           RowBox[{"-", "7"}]}, "Superscript", SyntaxForm -> SuperscriptBox], 
         TraditionalForm], {0.01, 0.}}, {-11.512925464970229`, 
        FormBox[
         TemplateBox[{"10", 
           RowBox[{"-", "5"}]}, "Superscript", SyntaxForm -> SuperscriptBox], 
         TraditionalForm], {0.01, 0.}}, {-6.907755278982137, 
        FormBox["0.001`", TraditionalForm], {0.01, 
        0.}}, {-2.3025850929940455`, 
        FormBox[
         TagBox[
          InterpretationBox[
           StyleBox["\"0.100\"", ShowStringCharacters -> False], 0.1, 
           AutoDelete -> True], NumberForm[#, {
            DirectedInfinity[1], 3}]& ], TraditionalForm], {0.01, 
        0.}}, {-29.933606208922594`, 
        FormBox[
         TemplateBox[{0., 0.}, "Spacer2"], TraditionalForm], {0.005, 
        0.}}, {-27.631021115928547`, 
        FormBox[
         TemplateBox[{0., 0.}, "Spacer2"], TraditionalForm], {0.005, 
        0.}}, {-23.025850929940457`, 
        FormBox[
         TemplateBox[{0., 0.}, "Spacer2"], TraditionalForm], {0.005, 
        0.}}, {-18.420680743952367`, 
        FormBox[
         TemplateBox[{0., 0.}, "Spacer2"], TraditionalForm], {0.005, 
        0.}}, {-13.815510557964274`, 
        FormBox[
         TemplateBox[{0., 0.}, "Spacer2"], TraditionalForm], {0.005, 
        0.}}, {-9.210340371976182, 
        FormBox[
         TemplateBox[{0., 0.}, "Spacer2"], TraditionalForm], {0.005, 
        0.}}, {-4.605170185988091, 
        FormBox[
         TemplateBox[{0., 0.}, "Spacer2"], TraditionalForm], {0.005, 0.}}, {
       0., 
        FormBox[
         TemplateBox[{0., 0.}, "Spacer2"], TraditionalForm], {0.005, 0.}}, {
       2.302585092994046, 
        FormBox[
         TemplateBox[{0., 0.}, "Spacer2"], TraditionalForm], {0.005, 0.}}, {
       2.995732273553991, 
        FormBox[
         TemplateBox[{0., 0.}, "Spacer2"], TraditionalForm], {0.005, 0.}}, {
       3.4011973816621555`, 
        FormBox[
         TemplateBox[{0., 0.}, "Spacer2"], TraditionalForm], {0.005, 0.}}, {
       3.6888794541139363`, 
        FormBox[
         TemplateBox[{0., 0.}, "Spacer2"], TraditionalForm], {0.005, 0.}}, {
       3.912023005428146, 
        FormBox[
         TemplateBox[{0., 0.}, "Spacer2"], TraditionalForm], {0.005, 
        0.}}}, {{-25., 
        FormBox[
         TemplateBox[{0., 0.}, "Spacer2"], TraditionalForm], {0.01, 
        0.}}, {-20., 
        FormBox[
         TemplateBox[{0., 0.}, "Spacer2"], TraditionalForm], {0.01, 
        0.}}, {-15., 
        FormBox[
         TemplateBox[{0., 0.}, "Spacer2"], TraditionalForm], {0.01, 
        0.}}, {-10., 
        FormBox[
         TemplateBox[{0., 0.}, "Spacer2"], TraditionalForm], {0.01, 
        0.}}, {-5., 
        FormBox[
         TemplateBox[{0., 0.}, "Spacer2"], TraditionalForm], {0.01, 0.}}, {0., 
        FormBox[
         TemplateBox[{0., 0.}, "Spacer2"], TraditionalForm], {0.01, 
        0.}}, {-30., 
        FormBox[
         TemplateBox[{0., 0.}, "Spacer2"], TraditionalForm], {0.005, 
        0.}}, {-29., 
        FormBox[
         TemplateBox[{0., 0.}, "Spacer2"], TraditionalForm], {0.005, 
        0.}}, {-28., 
        FormBox[
         TemplateBox[{0., 0.}, "Spacer2"], TraditionalForm], {0.005, 
        0.}}, {-27., 
        FormBox[
         TemplateBox[{0., 0.}, "Spacer2"], TraditionalForm], {0.005, 
        0.}}, {-26., 
        FormBox[
         TemplateBox[{0., 0.}, "Spacer2"], TraditionalForm], {0.005, 
        0.}}, {-24., 
        FormBox[
         TemplateBox[{0., 0.}, "Spacer2"], TraditionalForm], {0.005, 
        0.}}, {-23., 
        FormBox[
         TemplateBox[{0., 0.}, "Spacer2"], TraditionalForm], {0.005, 
        0.}}, {-22., 
        FormBox[
         TemplateBox[{0., 0.}, "Spacer2"], TraditionalForm], {0.005, 
        0.}}, {-21., 
        FormBox[
         TemplateBox[{0., 0.}, "Spacer2"], TraditionalForm], {0.005, 
        0.}}, {-19., 
        FormBox[
         TemplateBox[{0., 0.}, "Spacer2"], TraditionalForm], {0.005, 
        0.}}, {-18., 
        FormBox[
         TemplateBox[{0., 0.}, "Spacer2"], TraditionalForm], {0.005, 
        0.}}, {-17., 
        FormBox[
         TemplateBox[{0., 0.}, "Spacer2"], TraditionalForm], {0.005, 
        0.}}, {-16., 
        FormBox[
         TemplateBox[{0., 0.}, "Spacer2"], TraditionalForm], {0.005, 
        0.}}, {-14., 
        FormBox[
         TemplateBox[{0., 0.}, "Spacer2"], TraditionalForm], {0.005, 
        0.}}, {-13., 
        FormBox[
         TemplateBox[{0., 0.}, "Spacer2"], TraditionalForm], {0.005, 
        0.}}, {-12., 
        FormBox[
         TemplateBox[{0., 0.}, "Spacer2"], TraditionalForm], {0.005, 
        0.}}, {-11., 
        FormBox[
         TemplateBox[{0., 0.}, "Spacer2"], TraditionalForm], {0.005, 
        0.}}, {-9., 
        FormBox[
         TemplateBox[{0., 0.}, "Spacer2"], TraditionalForm], {0.005, 
        0.}}, {-8., 
        FormBox[
         TemplateBox[{0., 0.}, "Spacer2"], TraditionalForm], {0.005, 
        0.}}, {-7., 
        FormBox[
         TemplateBox[{0., 0.}, "Spacer2"], TraditionalForm], {0.005, 
        0.}}, {-6., 
        FormBox[
         TemplateBox[{0., 0.}, "Spacer2"], TraditionalForm], {0.005, 
        0.}}, {-4., 
        FormBox[
         TemplateBox[{0., 0.}, "Spacer2"], TraditionalForm], {0.005, 
        0.}}, {-3., 
        FormBox[
         TemplateBox[{0., 0.}, "Spacer2"], TraditionalForm], {0.005, 
        0.}}, {-2., 
        FormBox[
         TemplateBox[{0., 0.}, "Spacer2"], TraditionalForm], {0.005, 
        0.}}, {-1., 
        FormBox[
         TemplateBox[{0., 0.}, "Spacer2"], TraditionalForm], {0.005, 0.}}, {
       1., 
        FormBox[
         TemplateBox[{0., 0.}, "Spacer2"], TraditionalForm], {0.005, 0.}}, {
       2., 
        FormBox[
         TemplateBox[{0., 0.}, "Spacer2"], TraditionalForm], {0.005, 0.}}, {
       3., 
        FormBox[
         TemplateBox[{0., 0.}, "Spacer2"], TraditionalForm], {0.005, 0.}}, {
       4., 
        FormBox[
         TemplateBox[{0., 0.}, "Spacer2"], TraditionalForm], {0.005, 0.}}, {
       5., 
        FormBox[
         TemplateBox[{0., 0.}, "Spacer2"], TraditionalForm], {0.005, 0.}}}}, {
     Automatic, Automatic}}],
  GridLines->{None, None},
  GridLinesStyle->Directive[
    GrayLevel[0.5, 0.4]],
  ImageMargins->0.,
  ImageSize->300,
  ImageSizeRaw->Automatic,
  Method->{
   "OptimizePlotMarkers" -> True, "OptimizePlotMarkers" -> True, 
    "CoordinatesToolOptions" -> {"DisplayFunction" -> ({
        Identity[
         Part[#, 1]], 
        Exp[
         Part[#, 2]]}& ), "CopiedValueFunction" -> ({
        Identity[
         Part[#, 1]], 
        Exp[
         Part[#, 2]]}& )}},
  PlotRange->
   NCache[{{-12., -2.}, {-Log[1000000000000], 
      0}}, {{-12., -2.}, {-27.631021115928547`, 0}}],
  PlotRangeClipping->True,
  PlotRangePadding->{{
     Scaled[0.02], 
     Scaled[0.02]}, {0, 
     Scaled[0.05]}},
  Ticks->{Automatic, 
    Charting`ScaledTicks[{Log, Exp}]}]], "Output",
 CellChangeTimes->{
  3.92265910477221*^9, {3.922659158383829*^9, 3.922659223865837*^9}, {
   3.922659313774147*^9, 3.9226593253620377`*^9}},
 CellLabel->
  "Out[404]=",ExpressionUUID->"6f54ea4d-b93a-4e7e-98e9-e4c660fad7c0"]
}, Open  ]],

Cell[CellGroupData[{

Cell[BoxData[
 RowBox[{
  RowBox[{"(*", " ", 
   RowBox[{"Response", " ", "to", " ", "O2"}], " ", "*)"}], 
  "\[IndentingNewLine]", 
  RowBox[{
   RowBox[{
    RowBox[{"Iin", "=", 
     RowBox[{"-", "3"}]}], ";"}], "\[IndentingNewLine]", 
   RowBox[{
    RowBox[{"logh", "=", 
     RowBox[{"-", "6."}]}], ";"}], "\[IndentingNewLine]", 
   RowBox[{
    RowBox[{"reslist", "=", 
     RowBox[{"{", "}"}]}], ";"}], "\[IndentingNewLine]", 
   RowBox[{
    RowBox[{"tmpdir", "=", 
     RowBox[{"dir", "<>", "\"\<Results/kdef_\>\"", "<>", 
      RowBox[{"ToString", "[", 
       RowBox[{"Log10", "[", "kdef", "]"}], "]"}], "<>", "\"\</Iin_\>\"", "<>", 
      RowBox[{"ToString", "[", "Iin", "]"}], "<>", "\"\</p_\>\"", "<>", 
      RowBox[{"ToString", "[", "p", "]"}], "<>", "\"\</\>\""}]}], ";"}], 
   "\[IndentingNewLine]", 
   RowBox[{
    RowBox[{"res", "=", 
     RowBox[{"Import", "[", 
      RowBox[{"tmpdir", "<>", "\"\</0Summary/SS/H_\>\"", "<>", 
       RowBox[{"ToString", "[", "logh", "]"}], "<>", "\"\<.csv\>\""}], 
      "]"}]}], ";"}], "\[IndentingNewLine]", 
   RowBox[{"ListLogPlot", "[", 
    RowBox[{
     RowBox[{"Table", "[", 
      RowBox[{
       RowBox[{"res", "\[LeftDoubleBracket]", 
        RowBox[{"All", ",", 
         RowBox[{"{", 
          RowBox[{"1", ",", "i"}], "}"}]}], "\[RightDoubleBracket]"}], ",", 
       RowBox[{"{", 
        RowBox[{"i", ",", "2", ",", 
         RowBox[{"Length", "[", 
          RowBox[{
          "res", "\[LeftDoubleBracket]", "1", "\[RightDoubleBracket]"}], 
          "]"}]}], "}"}]}], "]"}], ",", 
     RowBox[{"Frame", "\[Rule]", "True"}], 
     RowBox[{"(*", 
      RowBox[{",", 
       RowBox[{"PlotLegends", "\[Rule]", 
        RowBox[{"Drop", "[", 
         RowBox[{"names", ",", "1"}], "]"}]}]}], "*)"}], ",", 
     RowBox[{"PlotRange", "\[Rule]", 
      RowBox[{"{", 
       RowBox[{"All", ",", 
        RowBox[{"{", 
         RowBox[{
          RowBox[{"10", "^", 
           RowBox[{"(", 
            RowBox[{"-", "12"}], ")"}]}], ",", "0"}], "}"}]}], "}"}]}], ",", 
     RowBox[{"Joined", "\[Rule]", "True"}], ",", 
     RowBox[{"Frame", "\[Rule]", "True"}], ",", 
     RowBox[{"FrameStyle", "\[Rule]", 
      RowBox[{"{", 
       RowBox[{
        RowBox[{"{", 
         RowBox[{"mfs", ",", "mfs"}], "}"}], ",", 
        RowBox[{"{", 
         RowBox[{"mfs", ",", "mfs"}], "}"}]}], "}"}]}], ",", 
     RowBox[{"BaseStyle", "\[Rule]", 
      RowBox[{"{", 
       RowBox[{"14", ",", 
        RowBox[{"FontFamily", "\[Rule]", "\"\<Arial\>\""}]}], "}"}]}], ",", 
     RowBox[{"ImageSize", "\[Rule]", "300"}], ",", 
     RowBox[{"AspectRatio", "\[Rule]", "0.6"}]}], "]"}]}]}]], "Input",
 CellChangeTimes->{
  3.922657845646058*^9, {3.922658144782448*^9, 3.922658241011145*^9}, {
   3.922659120080885*^9, 3.9226591381074038`*^9}, {3.9226595368041697`*^9, 
   3.922659612412839*^9}, {3.922659642488006*^9, 3.922659663869664*^9}, {
   3.922659713200384*^9, 3.9226597301988087`*^9}, {3.922659889516403*^9, 
   3.922659931675116*^9}, {3.922659965792634*^9, 3.9226599723641653`*^9}, {
   3.92266352958664*^9, 
   3.9226635322159233`*^9}},ExpressionUUID->"9455f53f-97b4-47f7-8442-\
386075a58bd9"],

Cell[BoxData[
 GraphicsBox[{{}, {{}, {}, 
    {RGBColor[0.368417, 0.506779, 0.709798], PointSize[0.007333333333333334], 
     AbsoluteThickness[1.6], 
     StyleBox[LineBox[CompressedData["
1:eJxTTMoPSmViYGDQA2IQDQEaBzQPaN7J0nu2f9ZMEFA/4GviKh4P5BuDgfqB
9XG+p8OA/LNnQEDtwOfQRZ8CgPw0MFA7oHfT+YoPkA8xT+0A6/Out55w81QP
RP7ze+QON0/1gH7q/EI3uHkqB+bvOZjrCjdPBWh+2zYXuHkqB2arupm6wM1T
PiD9i++WM9w85QMmh5fOdIabp3SA9aVsjjPcPKUD9/6f83aGm6d0QO1BmKkz
3DzFA3WKZaoI8xQP2Hy3kEKYp3AgIM1FCGGewoE1qot5EOYpHLj3cjkHQr/8
gbYzN1gR6uUOzO57yAzig62bKXvAr6iHCcQHG39G5gBD/VFGhHkyByS1tzMi
zJM+kD9NlxlhntQBqQt7OBDmSR7QbGGQQpgncWCK8mYfhHkSBzy7T99FmCd+
QHVBaAkivMUOHLW+fswTbp7ogdk1nKyhcPNEDsy7uCStAG6eyAHD9INn18LN
Ez6gmlliqqMPM0/oQMim0MlyBjDzBA/85VGxv2UIM0/gwPkVkTs+m8DMEziw
ILPrQ5HVs/0pYP18B1byie0wcIGp5zmgk/wvoDH02X4TsH3cBwoV7LpKS57t
nwE2n/PAuefffvuvgZnHcUAx21JvjtDz/QBGf05K
       "]],
      FontFamily->"Arial"]}, {}, {}, 
    {RGBColor[0.922526, 0.385626, 0.209179], PointSize[0.007333333333333334], 
     AbsoluteThickness[1.6], 
     StyleBox[
      LineBox[{{-4.818424660906399, -27.631021115928547`}, {-4.8, \
-27.609659431422347`}, {-4.6, -27.37817863948967}, {-4.3999999999999995`, \
-27.147103227375453`}, {-4.199999999999999, -26.9164466274295}, {-4., \
-26.686272950166906`}, {-3.799999999999999, -26.456751794848856`}, \
{-3.5999999999999996`, -26.228236153400243`}, {-3.4000000000000004`, \
-26.001393397290897`}, {-3.1999999999999993`, -25.777438622731683`}, {-3., \
-25.55855297304856}}],
      FontFamily->"Arial"]}, 
    {RGBColor[0.528488, 0.470624, 0.701351], PointSize[0.007333333333333334], 
     AbsoluteThickness[1.6], 
     StyleBox[
      LineBox[{{-12., -25.213970225072828`}, {-11.8, -25.25840103876447}, \
{-11.6, -25.306082126965343`}, {-11.4, -25.358816556897292`}, {-11.2, \
-25.41947747998533}, {-11., -25.4927232108783}, {-10.8, \
-25.586249168957792`}, {-10.6, -25.712871881181645`}, {-10.4, \
-25.893009845700874`}, {-10.2, -26.152465469418043`}, {-10., \
-26.50280248801524}, {-9.8, -26.91997144973016}, {-9.6, \
-27.368087199184536`}, {-9.485399106715597, -27.631021115928547`}}],
      FontFamily->"Arial"]}, 
    {RGBColor[0.772079, 0.431554, 0.102387], PointSize[0.007333333333333334], 
     AbsoluteThickness[1.6], 
     StyleBox[LineBox[CompressedData["
1:eJwtzVtI02EYx/HlbiZb4XGbm62d3FHnDv8dO0wihFFiDiJMsLAUO6BRQVRe
iaarRMwLZ9kgsAiUpssCCetnZobNRqDWEKJSiLUMiyAQlrW/zxde3pvn+TyK
umZ/fQaHwzH9f+l/Mx1iCf67zngRbvWn0yK+/Et69JoGNjYtfhS8brXv1GIu
mk4D7s9TKf53LRrYNDipK7z6ZUCHTU+DDX1UPF6hJ68IU5I7ke6/evKKIKoN
VDWEDeSpwSypfu86ZiRPjb6p0/252cXkqRH5NFr2bbKYPBUGjZ0JnCshT4VA
68PePpWJPCVuD3C9TfMm8pSoH2tL7msvJU+J/N7h6FapmTwFZiLl6kvnzeQp
ELgw2rLyxkyeHBV/pIuVagt5ciyNvzI/bbGQJ8faI16XZsFC+zsgMhxO9pRY
aV6Gs9NVB1LtVrDn+rfjw/GFkcaPVrB8tBATq2LJvMNGXiFEbe8D3m4beVLs
bbqeMfTVRp4EDxanOoRlDHkFmBwdkbUGGfLEqGzMjK2uMeSJEaquHaz22ckT
wSV7HJ6+aydPiM8313nWdTt5+QjvCcZCfgd5ebA/SRoEQw7y8iDxxg9e5jrJ
y0XkXk8oUeMkLwf+3c9nj4w5ycuG7e2L0pjARV4Wwofue3z1LvKy8FItMs5N
uHCC3d+GG2eWm+uEbpoXwOdIiYXNbjDsPT4sXTWWjRk3gqyfif0dsxfLFR7y
eHi2siWHueLBP313S48=
       "]],
      FontFamily->"Arial"]}, 
    {RGBColor[0.363898, 0.618501, 0.782349], PointSize[0.007333333333333334], 
     AbsoluteThickness[1.6], 
     StyleBox[
      LineBox[{{-12., -23.698833648429343`}, {-11.8, -24.228389957884268`}, \
{-11.6, -24.77456475461615}, {-11.4, -25.33500434487505}, {-11.2, \
-25.907688759233523`}, {-11., -26.490954963652435`}, {-10.8, \
-27.083572459518074`}, {-10.617917172606727`, -27.631021115928547`}}],
      FontFamily->"Arial"]}, 
    {RGBColor[1, 0.75, 0], PointSize[0.007333333333333334], AbsoluteThickness[
     1.6], 
     StyleBox[
      LineBox[{{-12., -13.811924251027996`}, {-11.8, -14.246143153901158`}, \
{-11.6, -14.691147094341387`}, {-11.4, -15.146174654603964`}, {-11.2, \
-15.610358880872234`}, {-11., -16.082869900245854`}, {-10.8, \
-16.563071427548923`}, {-10.6, -17.050726086758015`}, {-10.4, \
-17.546318429690462`}, {-10.2, -18.05165655341229}, {-10., \
-18.5712918974568}, {-9.8, -19.11643741625924}, {-9.6, -19.717320252738556`}, \
{-9.4, -20.485830499104065`}, {-9.2, -23.130932818300913`}, {-9., \
-25.703746973664614`}, {-8.8, -27.075405437576897`}, {-8.704729038258526, \
-27.631021115928547`}}],
      FontFamily->"Arial"]}, 
    {RGBColor[0.647624, 0.37816, 0.614037], PointSize[0.007333333333333334], 
     AbsoluteThickness[1.6], 
     StyleBox[
      LineBox[{{-5.84353626060028, -27.631021115928547`}, {-5.8, \
-27.5308208366647}, {-5.6, -27.070529915601078`}, {-5.3999999999999995`, \
-26.610265779328962`}, {-5.199999999999999, -26.150041845825946`}, {-5., \
-25.689877481668965`}, {-4.8, -25.229802985565872`}, {-4.6, \
-24.769868179286767`}, {-4.3999999999999995`, -24.310157445621968`}, \
{-4.199999999999999, -23.85081620026263}, {-4., -23.39209755733049}, \
{-3.799999999999999, -22.9344445148515}, {-3.5999999999999996`, \
-22.478634219099163`}, {-3.4000000000000004`, -22.026029496222012`}, \
{-3.1999999999999993`, -21.57901197605883}, {-3., -21.14171141251077}}],
      FontFamily->"Arial"]}, 
    {RGBColor[0.571589, 0.586483, 0.], PointSize[0.007333333333333334], 
     AbsoluteThickness[1.6], 
     StyleBox[LineBox[CompressedData["
1:eJxTTMoPSmViYGCQA2IQbXb7cp3mDMUDC/73z+xaaH3AGAwUD3AkqDe6XLI6
cPYMCCgcWN65XdJJ2OpAGhgoHMhbx8qnHGt5gAEMFA5sf3ZGX32NBVS//IET
+z44Rf83h6qXO+DAKe5RG25+YCYYyB4IUwhctXWb2QGw8WdkDqySz+muUzCD
midzYCVLjoTxTFOoedIHCqMDFW+qmELNkzoQY7H9dNJRE6h5kge+7rw9Y2Gl
CdQ8iQNBGTdXPrM1gZoncUBmbTz/Bl4TqHniB3686TbneGoMNU/sgLaRwW2u
g8ZQ80QPpM976H55vjHUPJEDTV8OvzVvMIaaJ3Lg1JVptzoSjaHmCR+QmeWc
keAMM0/ogOTLx39bVGHmCR7YuOrIzWvsMPMEDhxc7znV9ZUR1DyBA3XTZeed
OmN0IAWsn++Ac2YoR/p6I6h6ngMpq5WYVCYZHTAB28d9oPGBI7dYqdGBGWDz
OQ+UWD1iTYmAmcdxIPfum7YQG6MDADkw1ZE=
       "]],
      FontFamily->"Arial"]}, 
    {RGBColor[0.915, 0.3325, 0.2125], PointSize[0.007333333333333334], 
     AbsoluteThickness[1.6], 
     StyleBox[LineBox[CompressedData["
1:eJxTTMoPSmViYGCQBmIQ/TPQwNYkReHAgv/9M7sWWh9gAAOFA0cy6ucXl1od
MAYD+QNqJVyP0+0tD6SBgdyB2Ps39v9ltTgwEwxkDzwyYc8SOmV24AwYyByI
XrMl+lSvKdQ8mQOajoFKU0JMoOZJH7B71VzrpmQMNU/qQMFUrV+NPw2h5kke
qHBm3tp/ywBqnsSBuVzR6uvb9aHmSRwI0dTpfJ2mCzVP/ECq8bYF4YHaUPPE
DhgI+QrpeGpCzRM9cCmQOTouRB1qnsiBDXULdppWq0LNEznAMeW+vMlRZah5
wgeKV/dYxZkqQc0TOqBwOuFi9wkFqHmCB4IqVsyKfCcHNU/gwNuHy2qDCmWg
5gkceNw/XaqLW+pAClg/34Gtswpcl20Sh6rnOfA820/waLzoAROwfdwH/n94
sNScT/jADLD5nAd4Slgq3HcJQM3jOFCzI+tF2gGeAwCVdLxW
       "]],
      FontFamily->"Arial"]}}, {{}, {}}},
  AspectRatio->0.6,
  Axes->{True, True},
  AxesLabel->{None, None},
  AxesOrigin->{-2.812500000000001, -27.631021115928547`},
  BaseStyle->{14, FontFamily -> "Arial"},
  DisplayFunction->Identity,
  Frame->{{True, True}, {True, True}},
  FrameLabel->{{None, None}, {None, None}},
  FrameStyle->{{{
      Thickness[0.01], 
      GrayLevel[0]}, {
      Thickness[0.01], 
      GrayLevel[0]}}, {{
      Thickness[0.01], 
      GrayLevel[0]}, {
      Thickness[0.01], 
      GrayLevel[0]}}},
  FrameTicks->FrontEndValueCache[{{
      Charting`ScaledTicks[{Log, Exp}], 
      Charting`ScaledFrameTicks[{Identity, Identity}]}, {
     Automatic, Automatic}}, {{{{-25.328436022934504`, 
        FormBox[
         TemplateBox[{"10", 
           RowBox[{"-", "11"}]}, "Superscript", SyntaxForm -> SuperscriptBox],
          TraditionalForm], {0.01, 0.}}, {-20.72326583694641, 
        FormBox[
         TemplateBox[{"10", 
           RowBox[{"-", "9"}]}, "Superscript", SyntaxForm -> SuperscriptBox], 
         TraditionalForm], {0.01, 0.}}, {-16.11809565095832, 
        FormBox[
         TemplateBox[{"10", 
           RowBox[{"-", "7"}]}, "Superscript", SyntaxForm -> SuperscriptBox], 
         TraditionalForm], {0.01, 0.}}, {-11.512925464970229`, 
        FormBox[
         TemplateBox[{"10", 
           RowBox[{"-", "5"}]}, "Superscript", SyntaxForm -> SuperscriptBox], 
         TraditionalForm], {0.01, 0.}}, {-6.907755278982137, 
        FormBox["0.001`", TraditionalForm], {0.01, 
        0.}}, {-2.3025850929940455`, 
        FormBox[
         TagBox[
          InterpretationBox[
           StyleBox["\"0.100\"", ShowStringCharacters -> False], 0.1, 
           AutoDelete -> True], NumberForm[#, {
            DirectedInfinity[1], 3}]& ], TraditionalForm], {0.01, 
        0.}}, {-29.933606208922594`, 
        FormBox[
         TemplateBox[{0., 0.}, "Spacer2"], TraditionalForm], {0.005, 
        0.}}, {-27.631021115928547`, 
        FormBox[
         TemplateBox[{0., 0.}, "Spacer2"], TraditionalForm], {0.005, 
        0.}}, {-23.025850929940457`, 
        FormBox[
         TemplateBox[{0., 0.}, "Spacer2"], TraditionalForm], {0.005, 
        0.}}, {-18.420680743952367`, 
        FormBox[
         TemplateBox[{0., 0.}, "Spacer2"], TraditionalForm], {0.005, 
        0.}}, {-13.815510557964274`, 
        FormBox[
         TemplateBox[{0., 0.}, "Spacer2"], TraditionalForm], {0.005, 
        0.}}, {-9.210340371976182, 
        FormBox[
         TemplateBox[{0., 0.}, "Spacer2"], TraditionalForm], {0.005, 
        0.}}, {-4.605170185988091, 
        FormBox[
         TemplateBox[{0., 0.}, "Spacer2"], TraditionalForm], {0.005, 0.}}, {
       0., 
        FormBox[
         TemplateBox[{0., 0.}, "Spacer2"], TraditionalForm], {0.005, 0.}}, {
       2.302585092994046, 
        FormBox[
         TemplateBox[{0., 0.}, "Spacer2"], TraditionalForm], {0.005, 0.}}, {
       2.995732273553991, 
        FormBox[
         TemplateBox[{0., 0.}, "Spacer2"], TraditionalForm], {0.005, 0.}}, {
       3.4011973816621555`, 
        FormBox[
         TemplateBox[{0., 0.}, "Spacer2"], TraditionalForm], {0.005, 0.}}, {
       3.6888794541139363`, 
        FormBox[
         TemplateBox[{0., 0.}, "Spacer2"], TraditionalForm], {0.005, 0.}}, {
       3.912023005428146, 
        FormBox[
         TemplateBox[{0., 0.}, "Spacer2"], TraditionalForm], {0.005, 
        0.}}}, {{-25., 
        FormBox[
         TemplateBox[{0., 0.}, "Spacer2"], TraditionalForm], {0.01, 
        0.}}, {-20., 
        FormBox[
         TemplateBox[{0., 0.}, "Spacer2"], TraditionalForm], {0.01, 
        0.}}, {-15., 
        FormBox[
         TemplateBox[{0., 0.}, "Spacer2"], TraditionalForm], {0.01, 
        0.}}, {-10., 
        FormBox[
         TemplateBox[{0., 0.}, "Spacer2"], TraditionalForm], {0.01, 
        0.}}, {-5., 
        FormBox[
         TemplateBox[{0., 0.}, "Spacer2"], TraditionalForm], {0.01, 0.}}, {0., 
        FormBox[
         TemplateBox[{0., 0.}, "Spacer2"], TraditionalForm], {0.01, 
        0.}}, {-30., 
        FormBox[
         TemplateBox[{0., 0.}, "Spacer2"], TraditionalForm], {0.005, 
        0.}}, {-29., 
        FormBox[
         TemplateBox[{0., 0.}, "Spacer2"], TraditionalForm], {0.005, 
        0.}}, {-28., 
        FormBox[
         TemplateBox[{0., 0.}, "Spacer2"], TraditionalForm], {0.005, 
        0.}}, {-27., 
        FormBox[
         TemplateBox[{0., 0.}, "Spacer2"], TraditionalForm], {0.005, 
        0.}}, {-26., 
        FormBox[
         TemplateBox[{0., 0.}, "Spacer2"], TraditionalForm], {0.005, 
        0.}}, {-24., 
        FormBox[
         TemplateBox[{0., 0.}, "Spacer2"], TraditionalForm], {0.005, 
        0.}}, {-23., 
        FormBox[
         TemplateBox[{0., 0.}, "Spacer2"], TraditionalForm], {0.005, 
        0.}}, {-22., 
        FormBox[
         TemplateBox[{0., 0.}, "Spacer2"], TraditionalForm], {0.005, 
        0.}}, {-21., 
        FormBox[
         TemplateBox[{0., 0.}, "Spacer2"], TraditionalForm], {0.005, 
        0.}}, {-19., 
        FormBox[
         TemplateBox[{0., 0.}, "Spacer2"], TraditionalForm], {0.005, 
        0.}}, {-18., 
        FormBox[
         TemplateBox[{0., 0.}, "Spacer2"], TraditionalForm], {0.005, 
        0.}}, {-17., 
        FormBox[
         TemplateBox[{0., 0.}, "Spacer2"], TraditionalForm], {0.005, 
        0.}}, {-16., 
        FormBox[
         TemplateBox[{0., 0.}, "Spacer2"], TraditionalForm], {0.005, 
        0.}}, {-14., 
        FormBox[
         TemplateBox[{0., 0.}, "Spacer2"], TraditionalForm], {0.005, 
        0.}}, {-13., 
        FormBox[
         TemplateBox[{0., 0.}, "Spacer2"], TraditionalForm], {0.005, 
        0.}}, {-12., 
        FormBox[
         TemplateBox[{0., 0.}, "Spacer2"], TraditionalForm], {0.005, 
        0.}}, {-11., 
        FormBox[
         TemplateBox[{0., 0.}, "Spacer2"], TraditionalForm], {0.005, 
        0.}}, {-9., 
        FormBox[
         TemplateBox[{0., 0.}, "Spacer2"], TraditionalForm], {0.005, 
        0.}}, {-8., 
        FormBox[
         TemplateBox[{0., 0.}, "Spacer2"], TraditionalForm], {0.005, 
        0.}}, {-7., 
        FormBox[
         TemplateBox[{0., 0.}, "Spacer2"], TraditionalForm], {0.005, 
        0.}}, {-6., 
        FormBox[
         TemplateBox[{0., 0.}, "Spacer2"], TraditionalForm], {0.005, 
        0.}}, {-4., 
        FormBox[
         TemplateBox[{0., 0.}, "Spacer2"], TraditionalForm], {0.005, 
        0.}}, {-3., 
        FormBox[
         TemplateBox[{0., 0.}, "Spacer2"], TraditionalForm], {0.005, 
        0.}}, {-2., 
        FormBox[
         TemplateBox[{0., 0.}, "Spacer2"], TraditionalForm], {0.005, 
        0.}}, {-1., 
        FormBox[
         TemplateBox[{0., 0.}, "Spacer2"], TraditionalForm], {0.005, 0.}}, {
       1., 
        FormBox[
         TemplateBox[{0., 0.}, "Spacer2"], TraditionalForm], {0.005, 0.}}, {
       2., 
        FormBox[
         TemplateBox[{0., 0.}, "Spacer2"], TraditionalForm], {0.005, 0.}}, {
       3., 
        FormBox[
         TemplateBox[{0., 0.}, "Spacer2"], TraditionalForm], {0.005, 0.}}, {
       4., 
        FormBox[
         TemplateBox[{0., 0.}, "Spacer2"], TraditionalForm], {0.005, 0.}}, {
       5., 
        FormBox[
         TemplateBox[{0., 0.}, "Spacer2"], TraditionalForm], {0.005, 0.}}}}, {
     Automatic, Automatic}}],
  GridLines->{None, None},
  GridLinesStyle->Directive[
    GrayLevel[0.5, 0.4]],
  ImageSize->300,
  Method->{
   "OptimizePlotMarkers" -> True, "OptimizePlotMarkers" -> True, 
    "CoordinatesToolOptions" -> {"DisplayFunction" -> ({
        Identity[
         Part[#, 1]], 
        Exp[
         Part[#, 2]]}& ), "CopiedValueFunction" -> ({
        Identity[
         Part[#, 1]], 
        Exp[
         Part[#, 2]]}& )}},
  PlotRange->
   NCache[{{-12., -3.}, {-Log[1000000000000], 
      0}}, {{-12., -3.}, {-27.631021115928547`, 0}}],
  PlotRangeClipping->True,
  PlotRangePadding->{{
     Scaled[0.02], 
     Scaled[0.02]}, {0, 
     Scaled[0.05]}},
  Ticks->{Automatic, 
    Charting`ScaledTicks[{Log, Exp}]}]], "Output",
 CellChangeTimes->{
  3.9226578464135113`*^9, 3.922658091998765*^9, {3.922658217960569*^9, 
   3.922658241451914*^9}, {3.922659595853664*^9, 3.922659613191065*^9}, 
   3.922659669723074*^9, {3.922659714821045*^9, 3.922659730738831*^9}, 
   3.922659895075899*^9, {3.92265992522121*^9, 3.922659932128996*^9}, 
   3.9226599729875937`*^9},
 CellLabel->
  "Out[479]=",ExpressionUUID->"cf40651b-7199-468b-9761-656898652bdd"]
}, Open  ]]
},
WindowSize->{808, 910},
WindowMargins->{{Automatic, 73}, {1, Automatic}},
FrontEndVersion->"12.1 for Mac OS X x86 (64-bit) \
(2020\:5e746\:670822\:65e5)",
StyleDefinitions->"Default.nb",
ExpressionUUID->"e31bc687-0f6f-4645-9986-3b7bc4587201"
]
(* End of Notebook Content *)

(* Internal cache information *)
(*CellTagsOutline
CellTagsIndex->{}
*)
(*CellTagsIndex
CellTagsIndex->{}
*)
(*NotebookFileOutline
Notebook[{
Cell[558, 20, 1021, 27, 115, "Input",ExpressionUUID->"8a2d8d44-42e5-4928-b6c5-bdd4672e8ec4"],
Cell[CellGroupData[{
Cell[1604, 51, 6573, 172, 493, "Input",ExpressionUUID->"bf349d4e-09b9-4811-a4fe-9b681e98ad45"],
Cell[8180, 225, 48928, 976, 252, "Output",ExpressionUUID->"d903862c-77c2-4099-a195-042fbd751387"]
}, Open  ]],
Cell[57123, 1204, 154, 3, 30, "Input",ExpressionUUID->"1e330046-e8f2-44f4-b3f7-a38dae5c6048"],
Cell[CellGroupData[{
Cell[57302, 1211, 5162, 131, 430, "Input",ExpressionUUID->"519ae0a6-eb53-4240-86bb-4e7d79f7c4fe"],
Cell[62467, 1344, 10909, 276, 193, "Output",ExpressionUUID->"6f54ea4d-b93a-4e7e-98e9-e4c660fad7c0"]
}, Open  ]],
Cell[CellGroupData[{
Cell[73413, 1625, 3153, 80, 241, "Input",ExpressionUUID->"9455f53f-97b4-47f7-8442-386075a58bd9"],
Cell[76569, 1707, 14813, 343, 193, "Output",ExpressionUUID->"cf40651b-7199-468b-9761-656898652bdd"]
}, Open  ]]
}
]
*)
