# Supplementary material for: Thermodynamics Underpinning the Microbial Community‐Level Nitrogen Energy Metabolism
Source: Environ Microbiol. 2025 Feb 16;27(2):e70055. doi: 10.1111/1462-2920.70055 (PMC11830459; doi:10.1111/1462-2920.70055)
Supplement: Supplementary file 1 — Data S1. [file EMI-27-e70055-s001.zip › SI/Nnetwork/Programs/Fig_2a.nb]

(* Content-type: application/vnd.wolfram.mathematica *)

(*** Wolfram Notebook File ***)
(* http://www.wolfram.com/nb *)

(* CreatedBy='Mathematica 12.1' *)

(*CacheID: 234*)
(* Internal cache information:
NotebookFileLineBreakTest
NotebookFileLineBreakTest
NotebookDataPosition[       158,          7]
NotebookDataLength[    149804,       4076]
NotebookOptionsPosition[    149056,       4053]
NotebookOutlinePosition[    149486,       4071]
CellTagsIndexPosition[    149443,       4068]
WindowFrame->Normal*)

(* Beginning of Notebook Content *)
Notebook[{

Cell[CellGroupData[{
Cell[BoxData[{
 RowBox[{
  RowBox[{"tmp", "=", 
   RowBox[{
   "Import", "[", "\"\<~/Nakamura/Nnetwork3/Data/REDOXlist/REDOXlist.csv\>\"",
     "]"}]}], ";"}], "\[IndentingNewLine]", 
 RowBox[{
  RowBox[{"tmp", "=", 
   RowBox[{"Flatten", "[", 
    RowBox[{"ToExpression", "[", 
     RowBox[{"{", 
      RowBox[{
       RowBox[{"tmp", "\[LeftDoubleBracket]", 
        RowBox[{
         RowBox[{"2", ";;", 
          RowBox[{"Length", "[", "tmp", "]"}]}], ",", "10"}], 
        "\[RightDoubleBracket]"}], ",", 
       RowBox[{"tmp", "\[LeftDoubleBracket]", 
        RowBox[{
         RowBox[{"2", ";;", 
          RowBox[{"Length", "[", "tmp", "]"}]}], ",", "11"}], 
        "\[RightDoubleBracket]"}]}], "}"}], "]"}], "]"}]}], 
  ";"}], "\[IndentingNewLine]", 
 RowBox[{
  RowBox[{"tmp", "=", 
   RowBox[{"DeleteDuplicates", "[", "tmp", "]"}]}], 
  ";"}], "\[IndentingNewLine]", 
 RowBox[{
  RowBox[{"Eall", "=", 
   RowBox[{"tmp", "/.", 
    RowBox[{"{", 
     RowBox[{"\"\<NH4\>\"", "\[Rule]", "\"\<NH3\>\""}], "}"}]}]}], 
  ";"}], "\[IndentingNewLine]", 
 RowBox[{
  RowBox[{"Eaall", "=", 
   RowBox[{"DeleteDuplicates", "[", "Eall", "]"}]}], 
  ";"}], "\[IndentingNewLine]", 
 RowBox[{
  RowBox[{"Eall", "=", 
   RowBox[{"Complement", "[", 
    RowBox[{"Eall", ",", 
     RowBox[{"{", 
      RowBox[{"\"\<NH3\>\"", "\[DirectedEdge]", "\"\<NH3\>\""}], "}"}]}], 
    "]"}]}], ";"}], "\[IndentingNewLine]", 
 RowBox[{
  RowBox[{"edgeflow", "=", 
   RowBox[{"Table", "[", 
    RowBox[{
     RowBox[{"{", 
      RowBox[{
       RowBox[{"Eall", "\[LeftDoubleBracket]", "i", "\[RightDoubleBracket]"}],
        ",", "1"}], "}"}], ",", 
     RowBox[{"{", 
      RowBox[{"i", ",", "1", ",", 
       RowBox[{"Length", "[", "Eall", "]"}]}], "}"}]}], "]"}]}], 
  ";"}], "\[IndentingNewLine]", 
 RowBox[{
  RowBox[{"adj", "=", "0.01"}], ";"}], "\[IndentingNewLine]", 
 RowBox[{
  RowBox[{"style", "=", 
   RowBox[{"Directive", "[", 
    RowBox[{"Black", ",", 
     RowBox[{"Thickness", "[", "adj", "]"}], ",", 
     RowBox[{"Opacity", "[", "1", "]"}], ",", 
     RowBox[{"Arrowheads", "[", 
      RowBox[{"Min", "[", 
       RowBox[{"0.1", ",", 
        RowBox[{"5", "*", "adj"}]}], "]"}], "]"}]}], "]"}]}], 
  ";"}], "\[IndentingNewLine]", 
 RowBox[{"MakeNetwork", "[", 
  RowBox[{"edgeflow", ",", "style"}], "]"}]}], "Input",
 CellChangeTimes->{{3.9183442211004066`*^9, 3.918344259163396*^9}, {
   3.91834436834501*^9, 3.918344382571056*^9}, {3.918344708233026*^9, 
   3.918344731161109*^9}, 3.918344771439361*^9, {3.918954474514217*^9, 
   3.918954494666843*^9}},ExpressionUUID->"5ea016a7-532d-4de6-8253-\
85c671822c95"],

Cell[BoxData[
 GraphicsBox[
  NamespaceBox["NetworkGraphics",
   DynamicModuleBox[{Typeset`graph = HoldComplete[
     Graph[{
      "N2", "N2H4", "N2H5", "N2O", "NH2OH", "NH3", "NH3OH", "NO", "NO2", 
       "NO3", "Dummy"}, {{{1, 2}, {1, 3}, {1, 4}, {1, 5}, {1, 6}, {1, 7}, {1, 
       8}, {1, 9}, {1, 10}, {2, 1}, {2, 3}, {2, 4}, {2, 5}, {2, 6}, {2, 7}, {
       2, 8}, {2, 9}, {3, 1}, {3, 2}, {3, 4}, {3, 5}, {3, 6}, {3, 7}, {3, 
       8}, {3, 9}, {4, 1}, {4, 2}, {4, 3}, {4, 5}, {4, 6}, {4, 7}, {4, 8}, {4,
        9}, {4, 10}, {5, 1}, {5, 2}, {5, 3}, {5, 4}, {5, 6}, {5, 7}, {5, 8}, {
       5, 9}, {5, 10}, {6, 1}, {6, 2}, {6, 3}, {6, 4}, {6, 5}, {6, 7}, {6, 
       8}, {6, 9}, {6, 10}, {7, 1}, {7, 2}, {7, 3}, {7, 4}, {7, 5}, {7, 6}, {
       7, 8}, {7, 9}, {7, 10}, {8, 1}, {8, 2}, {8, 3}, {8, 4}, {8, 5}, {8, 
       6}, {8, 7}, {8, 9}, {8, 10}, {9, 1}, {9, 2}, {9, 3}, {9, 4}, {9, 5}, {
       9, 6}, {9, 7}, {9, 8}, {9, 10}, {10, 1}, {10, 4}, {10, 5}, {10, 6}, {
       10, 7}, {10, 8}, {10, 9}, {11, 11}}, Null}, {
      Background -> None, BaseStyle -> EdgeForm[
         Directive[
          Thickness[Large], 
          GrayLevel[0]]], 
       EdgeStyle -> {DirectedEdge["NH3", "NH2OH"] -> Directive[
           GrayLevel[0], 
           Thickness[0.01], 
           Opacity[1], 
           Arrowheads[0.05]], DirectedEdge["NO", "NO2"] -> Directive[
           GrayLevel[0], 
           Thickness[0.01], 
           Opacity[1], 
           Arrowheads[0.05]], DirectedEdge["NH3OH", "NO3"] -> Directive[
           GrayLevel[0], 
           Thickness[0.01], 
           Opacity[1], 
           Arrowheads[0.05]], DirectedEdge["N2O", "N2H4"] -> Directive[
           GrayLevel[0], 
           Thickness[0.01], 
           Opacity[1], 
           Arrowheads[0.05]], DirectedEdge["NH2OH", "NH3"] -> Directive[
           GrayLevel[0], 
           Thickness[0.01], 
           Opacity[1], 
           Arrowheads[0.05]], DirectedEdge["N2O", "NH3OH"] -> Directive[
           GrayLevel[0], 
           Thickness[0.01], 
           Opacity[1], 
           Arrowheads[0.05]], DirectedEdge["N2O", "NO"] -> Directive[
           GrayLevel[0], 
           Thickness[0.01], 
           Opacity[1], 
           Arrowheads[0.05]], DirectedEdge["N2O", "N2"] -> Directive[
           GrayLevel[0], 
           Thickness[0.01], 
           Opacity[1], 
           Arrowheads[0.05]], DirectedEdge["N2H4", "NH2OH"] -> Directive[
           GrayLevel[0], 
           Thickness[0.01], 
           Opacity[1], 
           Arrowheads[0.05]], DirectedEdge["NO3", "NH3OH"] -> Directive[
           GrayLevel[0], 
           Thickness[0.01], 
           Opacity[1], 
           Arrowheads[0.05]], DirectedEdge["NO", "NO3"] -> Directive[
           GrayLevel[0], 
           Thickness[0.01], 
           Opacity[1], 
           Arrowheads[0.05]], DirectedEdge["N2H5", "NO2"] -> Directive[
           GrayLevel[0], 
           Thickness[0.01], 
           Opacity[1], 
           Arrowheads[0.05]], DirectedEdge["NH3", "N2H5"] -> Directive[
           GrayLevel[0], 
           Thickness[0.01], 
           Opacity[1], 
           Arrowheads[0.05]], DirectedEdge["NO3", "N2"] -> Directive[
           GrayLevel[0], 
           Thickness[0.01], 
           Opacity[1], 
           Arrowheads[0.05]], DirectedEdge["NO2", "NO3"] -> Directive[
           GrayLevel[0], 
           Thickness[0.01], 
           Opacity[1], 
           Arrowheads[0.05]], DirectedEdge["N2O", "N2H5"] -> Directive[
           GrayLevel[0], 
           Thickness[0.01], 
           Opacity[1], 
           Arrowheads[0.05]], DirectedEdge["N2", "NH3"] -> Directive[
           GrayLevel[0], 
           Thickness[0.01], 
           Opacity[1], 
           Arrowheads[0.05]], DirectedEdge["N2H4", "NO"] -> Directive[
           GrayLevel[0], 
           Thickness[0.01], 
           Opacity[1], 
           Arrowheads[0.05]], DirectedEdge["N2", "NH2OH"] -> Directive[
           GrayLevel[0], 
           Thickness[0.01], 
           Opacity[1], 
           Arrowheads[0.05]], DirectedEdge["N2", "N2H4"] -> Directive[
           GrayLevel[0], 
           Thickness[0.01], 
           Opacity[1], 
           Arrowheads[0.05]], DirectedEdge["NO", "NH3"] -> Directive[
           GrayLevel[0], 
           Thickness[0.01], 
           Opacity[1], 
           Arrowheads[0.05]], DirectedEdge["N2H5", "NH2OH"] -> Directive[
           GrayLevel[0], 
           Thickness[0.01], 
           Opacity[1], 
           Arrowheads[0.05]], DirectedEdge["NO3", "NO2"] -> Directive[
           GrayLevel[0], 
           Thickness[0.01], 
           Opacity[1], 
           Arrowheads[0.05]], DirectedEdge["N2H4", "NO2"] -> Directive[
           GrayLevel[0], 
           Thickness[0.01], 
           Opacity[1], 
           Arrowheads[0.05]], DirectedEdge["N2O", "NO3"] -> Directive[
           GrayLevel[0], 
           Thickness[0.01], 
           Opacity[1], 
           Arrowheads[0.05]], DirectedEdge["NO2", "N2H4"] -> Directive[
           GrayLevel[0], 
           Thickness[0.01], 
           Opacity[1], 
           Arrowheads[0.05]], DirectedEdge["N2H5", "N2"] -> Directive[
           GrayLevel[0], 
           Thickness[0.01], 
           Opacity[1], 
           Arrowheads[0.05]], DirectedEdge["NO", "N2H5"] -> Directive[
           GrayLevel[0], 
           Thickness[0.01], 
           Opacity[1], 
           Arrowheads[0.05]], DirectedEdge["NH3OH", "N2O"] -> Directive[
           GrayLevel[0], 
           Thickness[0.01], 
           Opacity[1], 
           Arrowheads[0.05]], DirectedEdge["N2H4", "N2O"] -> Directive[
           GrayLevel[0], 
           Thickness[0.01], 
           Opacity[1], 
           Arrowheads[0.05]], DirectedEdge["N2H5", "NH3"] -> Directive[
           GrayLevel[0], 
           Thickness[0.01], 
           Opacity[1], 
           Arrowheads[0.05]], DirectedEdge["N2H5", "NO"] -> Directive[
           GrayLevel[0], 
           Thickness[0.01], 
           Opacity[1], 
           Arrowheads[0.05]], DirectedEdge["NH2OH", "NH3OH"] -> Directive[
           GrayLevel[0], 
           Thickness[0.01], 
           Opacity[1], 
           Arrowheads[0.05]], DirectedEdge["NO2", "NH3"] -> Directive[
           GrayLevel[0], 
           Thickness[0.01], 
           Opacity[1], 
           Arrowheads[0.05]], DirectedEdge["NO3", "NO"] -> Directive[
           GrayLevel[0], 
           Thickness[0.01], 
           Opacity[1], 
           Arrowheads[0.05]], DirectedEdge["N2H5", "NH3OH"] -> Directive[
           GrayLevel[0], 
           Thickness[0.01], 
           Opacity[1], 
           Arrowheads[0.05]], DirectedEdge["NO2", "NO"] -> Directive[
           GrayLevel[0], 
           Thickness[0.01], 
           Opacity[1], 
           Arrowheads[0.05]], DirectedEdge["N2", "NO"] -> Directive[
           GrayLevel[0], 
           Thickness[0.01], 
           Opacity[1], 
           Arrowheads[0.05]], DirectedEdge["NH3OH", "NH2OH"] -> Directive[
           GrayLevel[0], 
           Thickness[0.01], 
           Opacity[1], 
           Arrowheads[0.05]], DirectedEdge["NO2", "NH2OH"] -> Directive[
           GrayLevel[0], 
           Thickness[0.01], 
           Opacity[1], 
           Arrowheads[0.05]], DirectedEdge["NH3", "N2"] -> Directive[
           GrayLevel[0], 
           Thickness[0.01], 
           Opacity[1], 
           Arrowheads[0.05]], DirectedEdge["NO3", "N2O"] -> Directive[
           GrayLevel[0], 
           Thickness[0.01], 
           Opacity[1], 
           Arrowheads[0.05]], DirectedEdge["NO2", "N2"] -> Directive[
           GrayLevel[0], 
           Thickness[0.01], 
           Opacity[1], 
           Arrowheads[0.05]], DirectedEdge["NH3", "NH3OH"] -> Directive[
           GrayLevel[0], 
           Thickness[0.01], 
           Opacity[1], 
           Arrowheads[0.05]], DirectedEdge["N2O", "NH2OH"] -> Directive[
           GrayLevel[0], 
           Thickness[0.01], 
           Opacity[1], 
           Arrowheads[0.05]], DirectedEdge["N2", "NO2"] -> Directive[
           GrayLevel[0], 
           Thickness[0.01], 
           Opacity[1], 
           Arrowheads[0.05]], DirectedEdge["N2O", "NO2"] -> Directive[
           GrayLevel[0], 
           Thickness[0.01], 
           Opacity[1], 
           Arrowheads[0.05]], DirectedEdge["NH3OH", "NH3"] -> Directive[
           GrayLevel[0], 
           Thickness[0.01], 
           Opacity[1], 
           Arrowheads[0.05]], DirectedEdge["N2H4", "NH3OH"] -> Directive[
           GrayLevel[0], 
           Thickness[0.01], 
           Opacity[1], 
           Arrowheads[0.05]], DirectedEdge["NO2", "NH3OH"] -> Directive[
           GrayLevel[0], 
           Thickness[0.01], 
           Opacity[1], 
           Arrowheads[0.05]], DirectedEdge["NO2", "N2O"] -> Directive[
           GrayLevel[0], 
           Thickness[0.01], 
           Opacity[1], 
           Arrowheads[0.05]], DirectedEdge["NH3", "NO3"] -> Directive[
           GrayLevel[0], 
           Thickness[0.01], 
           Opacity[1], 
           Arrowheads[0.05]], DirectedEdge["N2", "N2H5"] -> Directive[
           GrayLevel[0], 
           Thickness[0.01], 
           Opacity[1], 
           Arrowheads[0.05]], DirectedEdge["NO", "NH3OH"] -> Directive[
           GrayLevel[0], 
           Thickness[0.01], 
           Opacity[1], 
           Arrowheads[0.05]], DirectedEdge["NO2", "N2H5"] -> Directive[
           GrayLevel[0], 
           Thickness[0.01], 
           Opacity[1], 
           Arrowheads[0.05]], DirectedEdge["NH3OH", "NO"] -> Directive[
           GrayLevel[0], 
           Thickness[0.01], 
           Opacity[1], 
           Arrowheads[0.05]], DirectedEdge["NH3OH", "N2H5"] -> Directive[
           GrayLevel[0], 
           Thickness[0.01], 
           Opacity[1], 
           Arrowheads[0.05]], DirectedEdge["NH2OH", "N2H4"] -> Directive[
           GrayLevel[0], 
           Thickness[0.01], 
           Opacity[1], 
           Arrowheads[0.05]], DirectedEdge["NH3OH", "NO2"] -> Directive[
           GrayLevel[0], 
           Thickness[0.01], 
           Opacity[1], 
           Arrowheads[0.05]], DirectedEdge["NH2OH", "NO2"] -> Directive[
           GrayLevel[0], 
           Thickness[0.01], 
           Opacity[1], 
           Arrowheads[0.05]], DirectedEdge["N2H4", "N2H5"] -> Directive[
           GrayLevel[0], 
           Thickness[0.01], 
           Opacity[1], 
           Arrowheads[0.05]], DirectedEdge["NH2OH", "N2H5"] -> Directive[
           GrayLevel[0], 
           Thickness[0.01], 
           Opacity[1], 
           Arrowheads[0.05]], DirectedEdge["N2H4", "N2"] -> Directive[
           GrayLevel[0], 
           Thickness[0.01], 
           Opacity[1], 
           Arrowheads[0.05]], DirectedEdge["NH3", "NO2"] -> Directive[
           GrayLevel[0], 
           Thickness[0.01], 
           Opacity[1], 
           Arrowheads[0.05]], DirectedEdge["N2O", "NH3"] -> Directive[
           GrayLevel[0], 
           Thickness[0.01], 
           Opacity[1], 
           Arrowheads[0.05]], DirectedEdge["N2H4", "NH3"] -> Directive[
           GrayLevel[0], 
           Thickness[0.01], 
           Opacity[1], 
           Arrowheads[0.05]], DirectedEdge["N2", "NO3"] -> Directive[
           GrayLevel[0], 
           Thickness[0.01], 
           Opacity[1], 
           Arrowheads[0.05]], DirectedEdge["Dummy", "Dummy"] -> Directive[
           GrayLevel[1], 
           Thickness[0], 
           Opacity[0]], DirectedEdge["NO3", "NH2OH"] -> Directive[
           GrayLevel[0], 
           Thickness[0.01], 
           Opacity[1], 
           Arrowheads[0.05]], DirectedEdge["NO", "N2H4"] -> Directive[
           GrayLevel[0], 
           Thickness[0.01], 
           Opacity[1], 
           Arrowheads[0.05]], DirectedEdge["N2", "N2O"] -> Directive[
           GrayLevel[0], 
           Thickness[0.01], 
           Opacity[1], 
           Arrowheads[0.05]], DirectedEdge["NH2OH", "N2O"] -> Directive[
           GrayLevel[0], 
           Thickness[0.01], 
           Opacity[1], 
           Arrowheads[0.05]], DirectedEdge["NH3", "N2H4"] -> Directive[
           GrayLevel[0], 
           Thickness[0.01], 
           Opacity[1], 
           Arrowheads[0.05]], DirectedEdge["NO", "N2O"] -> Directive[
           GrayLevel[0], 
           Thickness[0.01], 
           Opacity[1], 
           Arrowheads[0.05]], DirectedEdge["NH2OH", "NO"] -> Directive[
           GrayLevel[0], 
           Thickness[0.01], 
           Opacity[1], 
           Arrowheads[0.05]], DirectedEdge["NO3", "NH3"] -> Directive[
           GrayLevel[0], 
           Thickness[0.01], 
           Opacity[1], 
           Arrowheads[0.05]], DirectedEdge["NO", "N2"] -> Directive[
           GrayLevel[0], 
           Thickness[0.01], 
           Opacity[1], 
           Arrowheads[0.05]], DirectedEdge["NH2OH", "NO3"] -> Directive[
           GrayLevel[0], 
           Thickness[0.01], 
           Opacity[1], 
           Arrowheads[0.05]], DirectedEdge["NH2OH", "N2"] -> Directive[
           GrayLevel[0], 
           Thickness[0.01], 
           Opacity[1], 
           Arrowheads[0.05]], DirectedEdge["N2H5", "N2O"] -> Directive[
           GrayLevel[0], 
           Thickness[0.01], 
           Opacity[1], 
           Arrowheads[0.05]], DirectedEdge["N2", "NH3OH"] -> Directive[
           GrayLevel[0], 
           Thickness[0.01], 
           Opacity[1], 
           Arrowheads[0.05]], DirectedEdge["NH3OH", "N2"] -> Directive[
           GrayLevel[0], 
           Thickness[0.01], 
           Opacity[1], 
           Arrowheads[0.05]], DirectedEdge["NH3OH", "N2H4"] -> Directive[
           GrayLevel[0], 
           Thickness[0.01], 
           Opacity[1], 
           Arrowheads[0.05]], DirectedEdge["NO", "NH2OH"] -> Directive[
           GrayLevel[0], 
           Thickness[0.01], 
           Opacity[1], 
           Arrowheads[0.05]], DirectedEdge["NH3", "N2O"] -> Directive[
           GrayLevel[0], 
           Thickness[0.01], 
           Opacity[1], 
           Arrowheads[0.05]], DirectedEdge["NH3", "NO"] -> Directive[
           GrayLevel[0], 
           Thickness[0.01], 
           Opacity[1], 
           Arrowheads[0.05]], DirectedEdge["N2H5", "N2H4"] -> Directive[
           GrayLevel[0], 
           Thickness[0.01], 
           Opacity[1], 
           Arrowheads[0.05]]}, ImageSize -> (Automatic -> 340.1574803149606), 
       PerformanceGoal -> "Quality", PlotRangePadding -> None, 
       VertexCoordinates -> {{-2, 0}, {
         Rational[1, 2] (-1 + 
           5^Rational[1, 2]), (-2) (Rational[5, 8] + 
            Rational[1, 8] 5^Rational[1, 2])^Rational[1, 2]}, {
         Rational[1, 2] (1 + 
           5^Rational[1, 2]), (-2) (Rational[5, 8] + 
            Rational[-1, 8] 5^Rational[1, 2])^Rational[1, 2]}, {
         Rational[1, 2] (-1 - 5^Rational[1, 2]), 
          2 (Rational[5, 8] + Rational[-1, 8] 5^Rational[1, 2])^
           Rational[1, 2]}, {
         Rational[1, 2] (-1 - 5^
           Rational[1, 2]), (-2) (Rational[5, 8] + 
            Rational[-1, 8] 5^Rational[1, 2])^Rational[1, 2]}, {2, 0}, {
         Rational[1, 2] (1 - 5^
           Rational[1, 2]), (-2) (Rational[5, 8] + 
            Rational[1, 8] 5^Rational[1, 2])^Rational[1, 2]}, {
         Rational[1, 2] (1 - 5^Rational[1, 2]), 
          2 (Rational[5, 8] + Rational[1, 8] 5^Rational[1, 2])^
           Rational[1, 2]}, {
         Rational[1, 2] (-1 + 5^Rational[1, 2]), 
          2 (Rational[5, 8] + Rational[1, 8] 5^Rational[1, 2])^
           Rational[1, 2]}, {
         Rational[1, 2] (1 + 5^Rational[1, 2]), 
          2 (Rational[5, 8] + Rational[-1, 8] 5^Rational[1, 2])^
           Rational[1, 2]}, {0, 0}}, 
       VertexLabels -> {
        "Dummy" -> Placed["", {0, 0}], "N2H4" -> Placed["N2H4", {
            Rational[1, 2], 
            Rational[1, 2]}], "N2" -> Placed["N2", {
            Rational[1, 2], 
            Rational[1, 2]}], "N2H5" -> Placed["N2H5", {
            Rational[1, 2], 
            Rational[1, 2]}], "N2O" -> Placed["N2O", {
            Rational[1, 2], 
            Rational[1, 2]}], "NO2" -> Placed["NO2", {
            Rational[1, 2], 
            Rational[1, 2]}], "NH3OH" -> Placed["NH3OH", {
            Rational[1, 2], 
            Rational[1, 2]}], "NH2OH" -> Placed["NH2OH", {
            Rational[1, 2], 
            Rational[1, 2]}], "NO" -> Placed["NO", {
            Rational[1, 2], 
            Rational[1, 2]}], "NH3" -> Placed["NH3", {
            Rational[1, 2], 
            Rational[1, 2]}], "NO3" -> Placed["NO3", {
            Rational[1, 2], 
            Rational[1, 2]}]}, VertexLabelStyle -> {
         Directive[FontFamily -> "Helvetica", 10]}, VertexSize -> {0.5}, 
       VertexStyle -> {"NO2" -> RGBColor[0.9444444444444444, 
           Rational[8, 9], 0.19444444444444442`], "N2H4" -> 
         RGBColor[0.8055555555555556, 
           Rational[11, 18], 0.6805555555555556], "NH3" -> 
         RGBColor[0.7777777777777778, 
           Rational[5, 9], 0.7777777777777778], "Dummy" -> Directive[
           Opacity[0], 
           GrayLevel[1], 
           EdgeForm[None]], "N2" -> RGBColor[0.8611111111111112, 
           Rational[13, 18], 0.4861111111111111], "NO" -> 
         RGBColor[0.9166666666666667, 
           Rational[5, 6], 0.2916666666666667], "N2O" -> 
         RGBColor[0.8888888888888888, 
           Rational[7, 9], 0.3888888888888889], "NO3" -> RGBColor[1, 1, 0], 
         "NH3OH" -> RGBColor[0.8055555555555556, 
           Rational[11, 18], 0.6805555555555556], "NH2OH" -> 
         RGBColor[0.8333333333333334, 
           Rational[2, 3], 0.5833333333333334], "N2H5" -> 
         RGBColor[0.8055555555555556, 
           Rational[11, 18], 0.6805555555555556]}}]], Typeset`boxes, 
    Typeset`boxes$s2d = GraphicsGroupBox[{{
       Arrowheads[Medium], 
       Directive[
        Opacity[0.7], 
        Hue[0.6, 0.7, 0.5]], 
       Directive[
        EdgeForm[
         Directive[
          Thickness[Large], 
          GrayLevel[0]]]], 
       StyleBox[
        ArrowBox[
         BezierCurveBox[{
           DynamicLocation[
           "VertexID$1", Automatic, 
            Center], {-0.378198117319156, -0.5205450510343287}, 
           DynamicLocation["VertexID$2", Automatic, Center]}]], {
         Directive[
          GrayLevel[0], 
          Thickness[0.01], 
          Opacity[1], 
          Arrowheads[0.05]]}, StripOnInput -> False], 
       StyleBox[
        ArrowBox[
         BezierCurveBox[{
           DynamicLocation["VertexID$1", Automatic, Center], {
           0.0023286865153315807`, 0.007166960151467101}, 
           DynamicLocation["VertexID$3", Automatic, Center]}]], {
         Directive[
          GrayLevel[0], 
          Thickness[0.01], 
          Opacity[1], 
          Arrowheads[0.05]]}, StripOnInput -> False], 
       StyleBox[
        ArrowBox[
         BezierCurveBox[{
           DynamicLocation[
           "VertexID$1", Automatic, Center], {-2.0023286865153267`, 
           0.6505960285809873}, 
           DynamicLocation["VertexID$4", Automatic, Center]}]], {
         Directive[
          GrayLevel[0], 
          Thickness[0.01], 
          Opacity[1], 
          Arrowheads[0.05]]}, StripOnInput -> False], 
       StyleBox[
        ArrowBox[
         BezierCurveBox[{
           DynamicLocation[
           "VertexID$1", Automatic, 
            Center], {-1.6157053022345615`, -0.5249744760039493}, 
           DynamicLocation["VertexID$5", Automatic, Center]}]], {
         Directive[
          GrayLevel[0], 
          Thickness[0.01], 
          Opacity[1], 
          Arrowheads[0.05]]}, StripOnInput -> False], 
       StyleBox[
        ArrowBox[
         BezierCurveBox[{
           DynamicLocation["VertexID$1", Automatic, Center], {0., 
           0.6577629887324649}, 
           DynamicLocation["VertexID$6", Automatic, Center]}]], {
         Directive[
          GrayLevel[0], 
          Thickness[0.01], 
          Opacity[1], 
          Arrowheads[0.05]]}, StripOnInput -> False], 
       StyleBox[
        ArrowBox[
         BezierCurveBox[{
           DynamicLocation[
           "VertexID$1", Automatic, 
            Center], {-0.9962321060690551, -0.7238049928235153}, 
           DynamicLocation["VertexID$7", Automatic, Center]}]], {
         Directive[
          GrayLevel[0], 
          Thickness[0.01], 
          Opacity[1], 
          Arrowheads[0.05]]}, StripOnInput -> False], 
       StyleBox[
        ArrowBox[
         BezierCurveBox[{
           DynamicLocation[
           "VertexID$1", Automatic, Center], {-1.6218018826808358`, 
           1.178308039766801}, 
           DynamicLocation["VertexID$8", Automatic, Center]}]], {
         Directive[
          GrayLevel[0], 
          Thickness[0.01], 
          Opacity[1], 
          Arrowheads[0.05]]}, StripOnInput -> False], 
       StyleBox[
        ArrowBox[
         BezierCurveBox[{
           DynamicLocation[
           "VertexID$1", Automatic, Center], {-1.0037678939309427`, 
           1.3815679815559863`}, 
           DynamicLocation["VertexID$9", Automatic, Center]}]], {
         Directive[
          GrayLevel[0], 
          Thickness[0.01], 
          Opacity[1], 
          Arrowheads[0.05]]}, StripOnInput -> False], 
       StyleBox[
        ArrowBox[
         BezierCurveBox[{
           DynamicLocation[
           "VertexID$1", Automatic, Center], {-0.3842946977654413, 
           1.1827374647364122`}, 
           DynamicLocation["VertexID$10", Automatic, Center]}]], {
         Directive[
          GrayLevel[0], 
          Thickness[0.01], 
          Opacity[1], 
          Arrowheads[0.05]]}, StripOnInput -> False], 
       StyleBox[
        ArrowBox[
         BezierCurveBox[{
           DynamicLocation[
           "VertexID$2", Automatic, 
            Center], {-1.0037678939309511`, -1.381567981555978}, 
           DynamicLocation["VertexID$1", Automatic, Center]}]], {
         Directive[
          GrayLevel[0], 
          Thickness[0.01], 
          Opacity[1], 
          Arrowheads[0.05]]}, StripOnInput -> False], 
       StyleBox[
        ArrowBox[
         BezierCurveBox[{
           DynamicLocation["VertexID$2", Automatic, Center], {
           0.9985607925843883, -1.3744010214045073`}, 
           DynamicLocation["VertexID$3", Automatic, Center]}]], {
         Directive[
          GrayLevel[0], 
          Thickness[0.01], 
          Opacity[1], 
          Arrowheads[0.05]]}, StripOnInput -> False], 
       StyleBox[
        ArrowBox[
         BezierCurveBox[{
           DynamicLocation[
           "VertexID$2", Automatic, 
            Center], {-1.0060965804462791`, -0.7309719529749839}, 
           DynamicLocation["VertexID$4", Automatic, Center]}]], {
         Directive[
          GrayLevel[0], 
          Thickness[0.01], 
          Opacity[1], 
          Arrowheads[0.05]]}, StripOnInput -> False], 
       StyleBox[
        ArrowBox[
         BezierCurveBox[{
           DynamicLocation[
           "VertexID$2", Automatic, 
            Center], {-0.6194731961655051, -1.9065424575599337`}, 
           DynamicLocation["VertexID$5", Automatic, Center]}]], {
         Directive[
          GrayLevel[0], 
          Thickness[0.01], 
          Opacity[1], 
          Arrowheads[0.05]]}, StripOnInput -> False], 
       StyleBox[
        ArrowBox[
         BezierCurveBox[{
           DynamicLocation["VertexID$2", Automatic, Center], {
           0.9962321060690549, -0.7238049928235123}, 
           DynamicLocation["VertexID$6", Automatic, Center]}]], {
         Directive[
          GrayLevel[0], 
          Thickness[0.01], 
          Opacity[1], 
          Arrowheads[0.05]]}, StripOnInput -> False], 
       StyleBox[
        ArrowBox[
         BezierCurveBox[{
           DynamicLocation[
           "VertexID$2", Automatic, 
            Center], {-4.844780552067917*^-15, -2.1053729743794976`}, 
           DynamicLocation["VertexID$7", Automatic, Center]}]], {
         Directive[
          GrayLevel[0], 
          Thickness[0.01], 
          Opacity[1], 
          Arrowheads[0.05]]}, StripOnInput -> False], 
       StyleBox[
        ArrowBox[
         BezierCurveBox[{
           DynamicLocation[
           "VertexID$2", Automatic, 
            Center], {-0.6255697766117863, -0.20325994178918766`}, 
           DynamicLocation["VertexID$8", Automatic, Center]}]], {
         Directive[
          GrayLevel[0], 
          Thickness[0.01], 
          Opacity[1], 
          Arrowheads[0.05]]}, StripOnInput -> False], 
       StyleBox[
        ArrowBox[
         BezierCurveBox[{
           DynamicLocation[
           "VertexID$2", Automatic, Center], {-0.007535787861891889, 0.}, 
           DynamicLocation["VertexID$9", Automatic, Center]}]], {
         Directive[
          GrayLevel[0], 
          Thickness[0.01], 
          Opacity[1], 
          Arrowheads[0.05]]}, StripOnInput -> False], 
       StyleBox[
        ArrowBox[
         BezierCurveBox[{
           DynamicLocation[
           "VertexID$3", Automatic, 
            Center], {-0.3842946977654351, -1.1827374647364142`}, 
           DynamicLocation["VertexID$1", Automatic, Center]}]], {
         Directive[
          GrayLevel[0], 
          Thickness[0.01], 
          Opacity[1], 
          Arrowheads[0.05]]}, StripOnInput -> False], 
       StyleBox[
        ArrowBox[
         BezierCurveBox[{
           DynamicLocation["VertexID$3", Automatic, Center], {
           1.2375071849153936`, -1.7032825157707527`}, 
           DynamicLocation["VertexID$2", Automatic, Center]}]], {
         Directive[
          GrayLevel[0], 
          Thickness[0.01], 
          Opacity[1], 
          Arrowheads[0.05]]}, StripOnInput -> False], 
       StyleBox[
        ArrowBox[
         BezierCurveBox[{
           DynamicLocation[
           "VertexID$3", Automatic, 
            Center], {-0.38662338428075554`, -0.5321414361554284}, 
           DynamicLocation["VertexID$4", Automatic, Center]}]], {
         Directive[
          GrayLevel[0], 
          Thickness[0.01], 
          Opacity[1], 
          Arrowheads[0.05]]}, StripOnInput -> False], 
       StyleBox[
        ArrowBox[
         BezierCurveBox[{
           DynamicLocation["VertexID$3", Automatic, Center], {
           2.827375825993948*^-15, -1.7077119407403683`}, 
           DynamicLocation["VertexID$5", Automatic, Center]}]], {
         Directive[
          GrayLevel[0], 
          Thickness[0.01], 
          Opacity[1], 
          Arrowheads[0.05]]}, StripOnInput -> False], 
       StyleBox[
        ArrowBox[
         BezierCurveBox[{
           DynamicLocation["VertexID$3", Automatic, Center], {
           1.6157053022345673`, -0.5249744760039531}, 
           DynamicLocation["VertexID$6", Automatic, Center]}]], {
         Directive[
          GrayLevel[0], 
          Thickness[0.01], 
          Opacity[1], 
          Arrowheads[0.05]]}, StripOnInput -> False], 
       StyleBox[
        ArrowBox[
         BezierCurveBox[{
           DynamicLocation["VertexID$3", Automatic, Center], {
           0.6194731961655131, -1.906542457559932}, 
           DynamicLocation["VertexID$7", Automatic, Center]}]], {
         Directive[
          GrayLevel[0], 
          Thickness[0.01], 
          Opacity[1], 
          Arrowheads[0.05]]}, StripOnInput -> False], 
       StyleBox[
        ArrowBox[
         BezierCurveBox[{
           DynamicLocation[
           "VertexID$3", Automatic, 
            Center], {-0.006096580446274089, -0.004429424969624087}, 
           DynamicLocation["VertexID$8", Automatic, Center]}]], {
         Directive[
          GrayLevel[0], 
          Thickness[0.01], 
          Opacity[1], 
          Arrowheads[0.05]]}, StripOnInput -> False], 
       StyleBox[
        ArrowBox[
         BezierCurveBox[{
           DynamicLocation["VertexID$3", Automatic, Center], {
           0.6119374083036198, 0.1988305168195634}, 
           DynamicLocation["VertexID$9", Automatic, Center]}]], {
         Directive[
          GrayLevel[0], 
          Thickness[0.01], 
          Opacity[1], 
          Arrowheads[0.05]]}, StripOnInput -> False], 
       StyleBox[
        ArrowBox[
         BezierCurveBox[{
           DynamicLocation[
           "VertexID$4", Automatic, Center], {-1.6157053022345673`, 
           0.5249744760039531}, 
           DynamicLocation["VertexID$1", Automatic, Center]}]], {
         Directive[
          GrayLevel[0], 
          Thickness[0.01], 
          Opacity[1], 
          Arrowheads[0.05]]}, StripOnInput -> False], 
       StyleBox[
        ArrowBox[
         BezierCurveBox[{
           DynamicLocation["VertexID$4", Automatic, Center], {
           0.006096580446274089, 0.004429424969624087}, 
           DynamicLocation["VertexID$2", Automatic, Center]}]], {
         Directive[
          GrayLevel[0], 
          Thickness[0.01], 
          Opacity[1], 
          Arrowheads[0.05]]}, StripOnInput -> False], 
       StyleBox[
        ArrowBox[
         BezierCurveBox[{
           DynamicLocation["VertexID$4", Automatic, Center], {
           0.38662338428075554`, 0.5321414361554284}, 
           DynamicLocation["VertexID$3", Automatic, Center]}]], {
         Directive[
          GrayLevel[0], 
          Thickness[0.01], 
          Opacity[1], 
          Arrowheads[0.05]]}, StripOnInput -> False], 
       StyleBox[
        ArrowBox[
         BezierCurveBox[{
           DynamicLocation[
           "VertexID$4", Automatic, Center], {-1.2314106044691295`, 0.}, 
           DynamicLocation["VertexID$5", Automatic, Center]}]], {
         Directive[
          GrayLevel[0], 
          Thickness[0.01], 
          Opacity[1], 
          Arrowheads[0.05]]}, StripOnInput -> False], 
       StyleBox[
        ArrowBox[
         BezierCurveBox[{
           DynamicLocation["VertexID$4", Automatic, Center], {
           0.3842946977654351, 1.1827374647364142`}, 
           DynamicLocation["VertexID$6", Automatic, Center]}]], {
         Directive[
          GrayLevel[0], 
          Thickness[0.01], 
          Opacity[1], 
          Arrowheads[0.05]]}, StripOnInput -> False], 
       StyleBox[
        ArrowBox[
         BezierCurveBox[{
           DynamicLocation[
           "VertexID$4", Automatic, 
            Center], {-0.6119374083036198, -0.1988305168195634}, 
           DynamicLocation["VertexID$7", Automatic, Center]}]], {
         Directive[
          GrayLevel[0], 
          Thickness[0.01], 
          Opacity[1], 
          Arrowheads[0.05]]}, StripOnInput -> False], 
       StyleBox[
        ArrowBox[
         BezierCurveBox[{
           DynamicLocation[
           "VertexID$4", Automatic, Center], {-1.2375071849153936`, 
           1.7032825157707527`}, 
           DynamicLocation["VertexID$8", Automatic, Center]}]], {
         Directive[
          GrayLevel[0], 
          Thickness[0.01], 
          Opacity[1], 
          Arrowheads[0.05]]}, StripOnInput -> False], 
       StyleBox[
        ArrowBox[
         BezierCurveBox[{
           DynamicLocation[
           "VertexID$4", Automatic, Center], {-0.6194731961655131, 
           1.906542457559932}, 
           DynamicLocation["VertexID$9", Automatic, Center]}]], {
         Directive[
          GrayLevel[0], 
          Thickness[0.01], 
          Opacity[1], 
          Arrowheads[0.05]]}, StripOnInput -> False], 
       StyleBox[
        ArrowBox[
         BezierCurveBox[{
           DynamicLocation[
           "VertexID$4", Automatic, Center], {-2.827375825993948*^-15, 
           1.7077119407403683`}, 
           DynamicLocation["VertexID$10", Automatic, Center]}]], {
         Directive[
          GrayLevel[0], 
          Thickness[0.01], 
          Opacity[1], 
          Arrowheads[0.05]]}, StripOnInput -> False], 
       StyleBox[
        ArrowBox[
         BezierCurveBox[{
           DynamicLocation[
           "VertexID$5", Automatic, 
            Center], {-2.002328686515332, -0.6505960285809951}, 
           DynamicLocation["VertexID$1", Automatic, Center]}]], {
         Directive[
          GrayLevel[0], 
          Thickness[0.01], 
          Opacity[1], 
          Arrowheads[0.05]]}, StripOnInput -> False], 
       StyleBox[
        ArrowBox[
         BezierCurveBox[{
           DynamicLocation[
           "VertexID$5", Automatic, 
            Center], {-0.38052680383448134`, -1.17114107961532}, 
           DynamicLocation["VertexID$2", Automatic, Center]}]], {
         Directive[
          GrayLevel[0], 
          Thickness[0.01], 
          Opacity[1], 
          Arrowheads[0.05]]}, StripOnInput -> False], 
       StyleBox[
        ArrowBox[
         BezierCurveBox[{
           DynamicLocation[
           "VertexID$5", Automatic, 
            Center], {-5.478040662863274*^-15, -0.6434290684295243}, 
           DynamicLocation["VertexID$3", Automatic, Center]}]], {
         Directive[
          GrayLevel[0], 
          Thickness[0.01], 
          Opacity[1], 
          Arrowheads[0.05]]}, StripOnInput -> False], 
       StyleBox[
        ArrowBox[
         BezierCurveBox[{
           DynamicLocation[
           "VertexID$5", Automatic, Center], {-2.0046573730306596`, 0.}, 
           DynamicLocation["VertexID$4", Automatic, Center]}]], {
         Directive[
          GrayLevel[0], 
          Thickness[0.01], 
          Opacity[1], 
          Arrowheads[0.05]]}, StripOnInput -> False], 
       StyleBox[
        ArrowBox[
         BezierCurveBox[{
           DynamicLocation[
           "VertexID$5", Automatic, Center], {-0.002328686515335153, 
           0.007166960151467079}, 
           DynamicLocation["VertexID$6", Automatic, Center]}]], {
         Directive[
          GrayLevel[0], 
          Thickness[0.01], 
          Opacity[1], 
          Arrowheads[0.05]]}, StripOnInput -> False], 
       StyleBox[
        ArrowBox[
         BezierCurveBox[{
           DynamicLocation[
           "VertexID$5", Automatic, 
            Center], {-0.9985607925843691, -1.374401021404518}, 
           DynamicLocation["VertexID$7", Automatic, Center]}]], {
         Directive[
          GrayLevel[0], 
          Thickness[0.01], 
          Opacity[1], 
          Arrowheads[0.05]]}, StripOnInput -> False], 
       StyleBox[
        ArrowBox[
         BezierCurveBox[{
           DynamicLocation[
           "VertexID$5", Automatic, Center], {-1.6241305691961705`, 
           0.527712011185794}, 
           DynamicLocation["VertexID$8", Automatic, Center]}]], {
         Directive[
          GrayLevel[0], 
          Thickness[0.01], 
          Opacity[1], 
          Arrowheads[0.05]]}, StripOnInput -> False], 
       StyleBox[
        ArrowBox[
         BezierCurveBox[{
           DynamicLocation[
           "VertexID$5", Automatic, Center], {-1.0060965804462725`, 
           0.7309719529749855}, 
           DynamicLocation["VertexID$9", Automatic, Center]}]], {
         Directive[
          GrayLevel[0], 
          Thickness[0.01], 
          Opacity[1], 
          Arrowheads[0.05]]}, StripOnInput -> False], 
       StyleBox[
        ArrowBox[
         BezierCurveBox[{
           DynamicLocation[
           "VertexID$5", Automatic, Center], {-0.38662338428076726`, 
           0.5321414361554218}, 
           DynamicLocation["VertexID$10", Automatic, Center]}]], {
         Directive[
          GrayLevel[0], 
          Thickness[0.01], 
          Opacity[1], 
          Arrowheads[0.05]]}, StripOnInput -> False], 
       StyleBox[
        ArrowBox[
         BezierCurveBox[{
           DynamicLocation["VertexID$6", Automatic, Center], {
           0., -0.6577629887324649}, 
           DynamicLocation["VertexID$1", Automatic, Center]}]], {
         Directive[
          GrayLevel[0], 
          Thickness[0.01], 
          Opacity[1], 
          Arrowheads[0.05]]}, StripOnInput -> False], 
       StyleBox[
        ArrowBox[
         BezierCurveBox[{
           DynamicLocation["VertexID$6", Automatic, Center], {
           1.6218018826808358`, -1.178308039766801}, 
           DynamicLocation["VertexID$2", Automatic, Center]}]], {
         Directive[
          GrayLevel[0], 
          Thickness[0.01], 
          Opacity[1], 
          Arrowheads[0.05]]}, StripOnInput -> False], 
       StyleBox[
        ArrowBox[
         BezierCurveBox[{
           DynamicLocation["VertexID$6", Automatic, Center], {
           2.0023286865153267`, -0.6505960285809873}, 
           DynamicLocation["VertexID$3", Automatic, Center]}]], {
         Directive[
          GrayLevel[0], 
          Thickness[0.01], 
          Opacity[1], 
          Arrowheads[0.05]]}, StripOnInput -> False], 
       StyleBox[
        ArrowBox[
         BezierCurveBox[{
           DynamicLocation[
           "VertexID$6", Automatic, 
            Center], {-0.0023286865153315807`, -0.007166960151467101}, 
           DynamicLocation["VertexID$4", Automatic, Center]}]], {
         Directive[
          GrayLevel[0], 
          Thickness[0.01], 
          Opacity[1], 
          Arrowheads[0.05]]}, StripOnInput -> False], 
       StyleBox[
        ArrowBox[
         BezierCurveBox[{
           DynamicLocation["VertexID$6", Automatic, Center], {
           0.3842946977654413, -1.1827374647364122`}, 
           DynamicLocation["VertexID$5", Automatic, Center]}]], {
         Directive[
          GrayLevel[0], 
          Thickness[0.01], 
          Opacity[1], 
          Arrowheads[0.05]]}, StripOnInput -> False], 
       StyleBox[
        ArrowBox[
         BezierCurveBox[{
           DynamicLocation["VertexID$6", Automatic, Center], {
           1.0037678939309427`, -1.3815679815559863`}, 
           DynamicLocation["VertexID$7", Automatic, Center]}]], {
         Directive[
          GrayLevel[0], 
          Thickness[0.01], 
          Opacity[1], 
          Arrowheads[0.05]]}, StripOnInput -> False], 
       StyleBox[
        ArrowBox[
         BezierCurveBox[{
           DynamicLocation["VertexID$6", Automatic, Center], {
           0.378198117319156, 0.5205450510343287}, 
           DynamicLocation["VertexID$8", Automatic, Center]}]], {
         Directive[
          GrayLevel[0], 
          Thickness[0.01], 
          Opacity[1], 
          Arrowheads[0.05]]}, StripOnInput -> False], 
       StyleBox[
        ArrowBox[
         BezierCurveBox[{
           DynamicLocation["VertexID$6", Automatic, Center], {
           0.9962321060690551, 0.7238049928235153}, 
           DynamicLocation["VertexID$9", Automatic, Center]}]], {
         Directive[
          GrayLevel[0], 
          Thickness[0.01], 
          Opacity[1], 
          Arrowheads[0.05]]}, StripOnInput -> False], 
       StyleBox[
        ArrowBox[
         BezierCurveBox[{
           DynamicLocation["VertexID$6", Automatic, Center], {
           1.6157053022345615`, 0.5249744760039493}, 
           DynamicLocation["VertexID$10", Automatic, Center]}]], {
         Directive[
          GrayLevel[0], 
          Thickness[0.01], 
          Opacity[1], 
          Arrowheads[0.05]]}, StripOnInput -> False], 
       StyleBox[
        ArrowBox[
         BezierCurveBox[{
           DynamicLocation[
           "VertexID$7", Automatic, 
            Center], {-1.6218018826808431`, -1.1783080397667889`}, 
           DynamicLocation["VertexID$1", Automatic, Center]}]], {
         Directive[
          GrayLevel[0], 
          Thickness[0.01], 
          Opacity[1], 
          Arrowheads[0.05]]}, StripOnInput -> False], 
       StyleBox[
        ArrowBox[
         BezierCurveBox[{
           DynamicLocation[
           "VertexID$7", Automatic, 
            Center], {-6.055975690084897*^-15, -1.6988530908011166`}, 
           DynamicLocation["VertexID$2", Automatic, Center]}]], {
         Directive[
          GrayLevel[0], 
          Thickness[0.01], 
          Opacity[1], 
          Arrowheads[0.05]]}, StripOnInput -> False], 
       StyleBox[
        ArrowBox[
         BezierCurveBox[{
           DynamicLocation["VertexID$7", Automatic, Center], {
           0.3805268038344805, -1.1711410796153283`}, 
           DynamicLocation["VertexID$3", Automatic, Center]}]], {
         Directive[
          GrayLevel[0], 
          Thickness[0.01], 
          Opacity[1], 
          Arrowheads[0.05]]}, StripOnInput -> False], 
       StyleBox[
        ArrowBox[
         BezierCurveBox[{
           DynamicLocation[
           "VertexID$7", Automatic, 
            Center], {-1.6241305691961678`, -0.527712011185797}, 
           DynamicLocation["VertexID$4", Automatic, Center]}]], {
         Directive[
          GrayLevel[0], 
          Thickness[0.01], 
          Opacity[1], 
          Arrowheads[0.05]]}, StripOnInput -> False], 
       StyleBox[
        ArrowBox[
         BezierCurveBox[{
           DynamicLocation[
           "VertexID$7", Automatic, 
            Center], {-1.2375071849154036`, -1.7032825157707463`}, 
           DynamicLocation["VertexID$5", Automatic, Center]}]], {
         Directive[
          GrayLevel[0], 
          Thickness[0.01], 
          Opacity[1], 
          Arrowheads[0.05]]}, StripOnInput -> False], 
       StyleBox[
        ArrowBox[
         BezierCurveBox[{
           DynamicLocation["VertexID$7", Automatic, Center], {
           0.3781981173191626, -0.52054505103432}, 
           DynamicLocation["VertexID$6", Automatic, Center]}]], {
         Directive[
          GrayLevel[0], 
          Thickness[0.01], 
          Opacity[1], 
          Arrowheads[0.05]]}, StripOnInput -> False], 
       StyleBox[
        ArrowBox[
         BezierCurveBox[{
           DynamicLocation[
           "VertexID$7", Automatic, Center], {-1.24360376536168, 0.}, 
           DynamicLocation["VertexID$8", Automatic, Center]}]], {
         Directive[
          GrayLevel[0], 
          Thickness[0.01], 
          Opacity[1], 
          Arrowheads[0.05]]}, StripOnInput -> False], 
       StyleBox[
        ArrowBox[
         BezierCurveBox[{
           DynamicLocation[
           "VertexID$7", Automatic, Center], {-0.6255697766117851, 
           0.20325994178918905`}, 
           DynamicLocation["VertexID$9", Automatic, Center]}]], {
         Directive[
          GrayLevel[0], 
          Thickness[0.01], 
          Opacity[1], 
          Arrowheads[0.05]]}, StripOnInput -> False], 
       StyleBox[
        ArrowBox[
         BezierCurveBox[{
           DynamicLocation[
           "VertexID$7", Automatic, Center], {-0.006096580446272704, 
           0.0044294249696250915`}, 
           DynamicLocation["VertexID$10", Automatic, Center]}]], {
         Directive[
          GrayLevel[0], 
          Thickness[0.01], 
          Opacity[1], 
          Arrowheads[0.05]]}, StripOnInput -> False], 
       StyleBox[
        ArrowBox[
         BezierCurveBox[{
           DynamicLocation[
           "VertexID$8", Automatic, Center], {-0.9962321060690549, 
           0.7238049928235123}, 
           DynamicLocation["VertexID$1", Automatic, Center]}]], {
         Directive[
          GrayLevel[0], 
          Thickness[0.01], 
          Opacity[1], 
          Arrowheads[0.05]]}, StripOnInput -> False], 
       StyleBox[
        ArrowBox[
         BezierCurveBox[{
           DynamicLocation["VertexID$8", Automatic, Center], {
           0.6255697766117863, 0.20325994178918766`}, 
           DynamicLocation["VertexID$2", Automatic, Center]}]], {
         Directive[
          GrayLevel[0], 
          Thickness[0.01], 
          Opacity[1], 
          Arrowheads[0.05]]}, StripOnInput -> False], 
       StyleBox[
        ArrowBox[
         BezierCurveBox[{
           DynamicLocation["VertexID$8", Automatic, Center], {
           1.0060965804462791`, 0.7309719529749839}, 
           DynamicLocation["VertexID$3", Automatic, Center]}]], {
         Directive[
          GrayLevel[0], 
          Thickness[0.01], 
          Opacity[1], 
          Arrowheads[0.05]]}, StripOnInput -> False], 
       StyleBox[
        ArrowBox[
         BezierCurveBox[{
           DynamicLocation[
           "VertexID$8", Automatic, Center], {-0.9985607925843883, 
           1.3744010214045073`}, 
           DynamicLocation["VertexID$4", Automatic, Center]}]], {
         Directive[
          GrayLevel[0], 
          Thickness[0.01], 
          Opacity[1], 
          Arrowheads[0.05]]}, StripOnInput -> False], 
       StyleBox[
        ArrowBox[
         BezierCurveBox[{
           DynamicLocation[
           "VertexID$8", Automatic, Center], {-0.6119374083036191, 
           0.19883051681957106`}, 
           DynamicLocation["VertexID$5", Automatic, Center]}]], {
         Directive[
          GrayLevel[0], 
          Thickness[0.01], 
          Opacity[1], 
          Arrowheads[0.05]]}, StripOnInput -> False], 
       StyleBox[
        ArrowBox[
         BezierCurveBox[{
           DynamicLocation["VertexID$8", Automatic, Center], {
           1.0037678939309511`, 1.381567981555978}, 
           DynamicLocation["VertexID$6", Automatic, Center]}]], {
         Directive[
          GrayLevel[0], 
          Thickness[0.01], 
          Opacity[1], 
          Arrowheads[0.05]]}, StripOnInput -> False], 
       StyleBox[
        ArrowBox[
         BezierCurveBox[{
           DynamicLocation["VertexID$8", Automatic, Center], {
           0.007535787861891889, 0.}, 
           DynamicLocation["VertexID$7", Automatic, Center]}]], {
         Directive[
          GrayLevel[0], 
          Thickness[0.01], 
          Opacity[1], 
          Arrowheads[0.05]]}, StripOnInput -> False], 
       StyleBox[
        ArrowBox[
         BezierCurveBox[{
           DynamicLocation["VertexID$8", Automatic, Center], {
           4.844780552067917*^-15, 2.1053729743794976`}, 
           DynamicLocation["VertexID$9", Automatic, Center]}]], {
         Directive[
          GrayLevel[0], 
          Thickness[0.01], 
          Opacity[1], 
          Arrowheads[0.05]]}, StripOnInput -> False], 
       StyleBox[
        ArrowBox[
         BezierCurveBox[{
           DynamicLocation["VertexID$8", Automatic, Center], {
           0.6194731961655051, 1.9065424575599337`}, 
           DynamicLocation["VertexID$10", Automatic, Center]}]], {
         Directive[
          GrayLevel[0], 
          Thickness[0.01], 
          Opacity[1], 
          Arrowheads[0.05]]}, StripOnInput -> False], 
       StyleBox[
        ArrowBox[
         BezierCurveBox[{
           DynamicLocation[
           "VertexID$9", Automatic, Center], {-0.3781981173191626, 
           0.52054505103432}, 
           DynamicLocation["VertexID$1", Automatic, Center]}]], {
         Directive[
          GrayLevel[0], 
          Thickness[0.01], 
          Opacity[1], 
          Arrowheads[0.05]]}, StripOnInput -> False], 
       StyleBox[
        ArrowBox[
         BezierCurveBox[{
           DynamicLocation["VertexID$9", Automatic, Center], {
           1.24360376536168, 0.}, 
           DynamicLocation["VertexID$2", Automatic, Center]}]], {
         Directive[
          GrayLevel[0], 
          Thickness[0.01], 
          Opacity[1], 
          Arrowheads[0.05]]}, StripOnInput -> False], 
       StyleBox[
        ArrowBox[
         BezierCurveBox[{
           DynamicLocation["VertexID$9", Automatic, Center], {
           1.6241305691961678`, 0.527712011185797}, 
           DynamicLocation["VertexID$3", Automatic, Center]}]], {
         Directive[
          GrayLevel[0], 
          Thickness[0.01], 
          Opacity[1], 
          Arrowheads[0.05]]}, StripOnInput -> False], 
       StyleBox[
        ArrowBox[
         BezierCurveBox[{
           DynamicLocation[
           "VertexID$9", Automatic, Center], {-0.3805268038344805, 
           1.1711410796153283`}, 
           DynamicLocation["VertexID$4", Automatic, Center]}]], {
         Directive[
          GrayLevel[0], 
          Thickness[0.01], 
          Opacity[1], 
          Arrowheads[0.05]]}, StripOnInput -> False], 
       StyleBox[
        ArrowBox[
         BezierCurveBox[{
           DynamicLocation["VertexID$9", Automatic, Center], {
           0.006096580446272704, -0.0044294249696250915`}, 
           DynamicLocation["VertexID$5", Automatic, Center]}]], {
         Directive[
          GrayLevel[0], 
          Thickness[0.01], 
          Opacity[1], 
          Arrowheads[0.05]]}, StripOnInput -> False], 
       StyleBox[
        ArrowBox[
         BezierCurveBox[{
           DynamicLocation["VertexID$9", Automatic, Center], {
           1.6218018826808431`, 1.1783080397667889`}, 
           DynamicLocation["VertexID$6", Automatic, Center]}]], {
         Directive[
          GrayLevel[0], 
          Thickness[0.01], 
          Opacity[1], 
          Arrowheads[0.05]]}, StripOnInput -> False], 
       StyleBox[
        ArrowBox[
         BezierCurveBox[{
           DynamicLocation["VertexID$9", Automatic, Center], {
           0.6255697766117851, -0.20325994178918905`}, 
           DynamicLocation["VertexID$7", Automatic, Center]}]], {
         Directive[
          GrayLevel[0], 
          Thickness[0.01], 
          Opacity[1], 
          Arrowheads[0.05]]}, StripOnInput -> False], 
       StyleBox[
        ArrowBox[
         BezierCurveBox[{
           DynamicLocation["VertexID$9", Automatic, Center], {
           6.055975690084897*^-15, 1.6988530908011166`}, 
           DynamicLocation["VertexID$8", Automatic, Center]}]], {
         Directive[
          GrayLevel[0], 
          Thickness[0.01], 
          Opacity[1], 
          Arrowheads[0.05]]}, StripOnInput -> False], 
       StyleBox[
        ArrowBox[
         BezierCurveBox[{
           DynamicLocation["VertexID$9", Automatic, Center], {
           1.2375071849154036`, 1.7032825157707463`}, 
           DynamicLocation["VertexID$10", Automatic, Center]}]], {
         Directive[
          GrayLevel[0], 
          Thickness[0.01], 
          Opacity[1], 
          Arrowheads[0.05]]}, StripOnInput -> False], 
       StyleBox[
        ArrowBox[
         BezierCurveBox[{
           DynamicLocation["VertexID$10", Automatic, Center], {
           0.002328686515335153, -0.007166960151467079}, 
           DynamicLocation["VertexID$1", Automatic, Center]}]], {
         Directive[
          GrayLevel[0], 
          Thickness[0.01], 
          Opacity[1], 
          Arrowheads[0.05]]}, StripOnInput -> False], 
       StyleBox[
        ArrowBox[
         BezierCurveBox[{
           DynamicLocation["VertexID$10", Automatic, Center], {
           5.478040662863274*^-15, 0.6434290684295243}, 
           DynamicLocation["VertexID$4", Automatic, Center]}]], {
         Directive[
          GrayLevel[0], 
          Thickness[0.01], 
          Opacity[1], 
          Arrowheads[0.05]]}, StripOnInput -> False], 
       StyleBox[
        ArrowBox[
         BezierCurveBox[{
           DynamicLocation["VertexID$10", Automatic, Center], {
           0.38662338428076726`, -0.5321414361554218}, 
           DynamicLocation["VertexID$5", Automatic, Center]}]], {
         Directive[
          GrayLevel[0], 
          Thickness[0.01], 
          Opacity[1], 
          Arrowheads[0.05]]}, StripOnInput -> False], 
       StyleBox[
        ArrowBox[
         BezierCurveBox[{
           DynamicLocation["VertexID$10", Automatic, Center], {
           2.002328686515332, 0.6505960285809951}, 
           DynamicLocation["VertexID$6", Automatic, Center]}]], {
         Directive[
          GrayLevel[0], 
          Thickness[0.01], 
          Opacity[1], 
          Arrowheads[0.05]]}, StripOnInput -> False], 
       StyleBox[
        ArrowBox[
         BezierCurveBox[{
           DynamicLocation["VertexID$10", Automatic, Center], {
           1.0060965804462725`, -0.7309719529749855}, 
           DynamicLocation["VertexID$7", Automatic, Center]}]], {
         Directive[
          GrayLevel[0], 
          Thickness[0.01], 
          Opacity[1], 
          Arrowheads[0.05]]}, StripOnInput -> False], 
       StyleBox[
        ArrowBox[
         BezierCurveBox[{
           DynamicLocation["VertexID$10", Automatic, Center], {
           0.38052680383448134`, 1.17114107961532}, 
           DynamicLocation["VertexID$8", Automatic, Center]}]], {
         Directive[
          GrayLevel[0], 
          Thickness[0.01], 
          Opacity[1], 
          Arrowheads[0.05]]}, StripOnInput -> False], 
       StyleBox[
        ArrowBox[
         BezierCurveBox[{
           DynamicLocation["VertexID$10", Automatic, Center], {
           0.9985607925843691, 1.374401021404518}, 
           DynamicLocation["VertexID$9", Automatic, Center]}]], {
         Directive[
          GrayLevel[0], 
          Thickness[0.01], 
          Opacity[1], 
          Arrowheads[0.05]]}, StripOnInput -> False], 
       StyleBox[
        ArrowBox[
         BezierCurveBox[{
           DynamicLocation[
           "VertexID$11", Automatic, 
            Center], {-0.2644069362317857, -0.570127867993375}, \
{-0.8587253292851375, -0.7386595492915297}, {-1.2387555976029598`, \
-0.5624751941494324}, {-1.23875559760296, 
           0.5624751941494319}, {-0.8587253292851375, 
           0.7386595492915294}, {-0.26440693623178585`, 0.5701278679933749}, 
           DynamicLocation["VertexID$11", Automatic, Center]}, SplineDegree -> 
          7]], {
         Directive[
          GrayLevel[1], 
          Thickness[0], 
          Opacity[0]]}, StripOnInput -> False]}, {
       Directive[
        Hue[0.6, 0.2, 0.8], 
        EdgeForm[
         Directive[
          GrayLevel[0], 
          Opacity[0.7]]]], 
       Directive[
        EdgeForm[
         Directive[
          Thickness[Large], 
          GrayLevel[0]]]], 
       TagBox[{
         TagBox[
          StyleBox[
           DiskBox[{-2., 0.}, 0.3090169943749474], {
            RGBColor[0.8611111111111112, 
             NCache[
              Rational[13, 18], 0.7222222222222222], 0.4861111111111111]}, 
           StripOnInput -> False], "DynamicName", BoxID -> "VertexID$1"], 
         InsetBox[
          FormBox[
           StyleBox["\"N2\"", {
             EdgeForm[
              Directive[
               Thickness[Large], 
               GrayLevel[0]]], 
             Directive[FontFamily -> "Helvetica", 10]}, StripOnInput -> 
            False], TraditionalForm], 
          Dynamic[
          DynamicLocation[
            "VertexID$1", Automatic, {Left, Bottom}] + (
             DynamicLocation["VertexID$1", Automatic, {Right, Top}] - 
             DynamicLocation["VertexID$1", Automatic, {Left, Bottom}]) {
              Rational[1, 2], 
              Rational[1, 2]}], BaseStyle -> "Graphics"]}, "DynamicName", 
        BoxID -> "VertexLabelID$1"], 
       TagBox[{
         TagBox[
          StyleBox[
           
           DiskBox[{0.6180339887498949, -1.902113032590307}, 
            0.3090169943749474], {
            RGBColor[0.8055555555555556, 
             NCache[
              Rational[11, 18], 0.6111111111111112], 0.6805555555555556]}, 
           StripOnInput -> False], "DynamicName", BoxID -> "VertexID$2"], 
         InsetBox[
          FormBox[
           StyleBox["\"N2H4\"", {
             EdgeForm[
              Directive[
               Thickness[Large], 
               GrayLevel[0]]], 
             Directive[FontFamily -> "Helvetica", 10]}, StripOnInput -> 
            False], TraditionalForm], 
          Dynamic[
          DynamicLocation[
            "VertexID$2", Automatic, {Left, Bottom}] + (
             DynamicLocation["VertexID$2", Automatic, {Right, Top}] - 
             DynamicLocation["VertexID$2", Automatic, {Left, Bottom}]) {
              Rational[1, 2], 
              Rational[1, 2]}], BaseStyle -> "Graphics"]}, "DynamicName", 
        BoxID -> "VertexLabelID$2"], 
       TagBox[{
         TagBox[
          StyleBox[
           
           DiskBox[{1.618033988749895, -1.1755705045849463`}, 
            0.3090169943749474], {
            RGBColor[0.8055555555555556, 
             NCache[
              Rational[11, 18], 0.6111111111111112], 0.6805555555555556]}, 
           StripOnInput -> False], "DynamicName", BoxID -> "VertexID$3"], 
         InsetBox[
          FormBox[
           StyleBox["\"N2H5\"", {
             EdgeForm[
              Directive[
               Thickness[Large], 
               GrayLevel[0]]], 
             Directive[FontFamily -> "Helvetica", 10]}, StripOnInput -> 
            False], TraditionalForm], 
          Dynamic[
          DynamicLocation[
            "VertexID$3", Automatic, {Left, Bottom}] + (
             DynamicLocation["VertexID$3", Automatic, {Right, Top}] - 
             DynamicLocation["VertexID$3", Automatic, {Left, Bottom}]) {
              Rational[1, 2], 
              Rational[1, 2]}], BaseStyle -> "Graphics"]}, "DynamicName", 
        BoxID -> "VertexLabelID$3"], 
       TagBox[{
         TagBox[
          StyleBox[
           
           DiskBox[{-1.618033988749895, 1.1755705045849463`}, 
            0.3090169943749474], {
            RGBColor[0.8888888888888888, 
             NCache[
              Rational[7, 9], 0.7777777777777778], 0.3888888888888889]}, 
           StripOnInput -> False], "DynamicName", BoxID -> "VertexID$4"], 
         InsetBox[
          FormBox[
           StyleBox["\"N2O\"", {
             EdgeForm[
              Directive[
               Thickness[Large], 
               GrayLevel[0]]], 
             Directive[FontFamily -> "Helvetica", 10]}, StripOnInput -> 
            False], TraditionalForm], 
          Dynamic[
          DynamicLocation[
            "VertexID$4", Automatic, {Left, Bottom}] + (
             DynamicLocation["VertexID$4", Automatic, {Right, Top}] - 
             DynamicLocation["VertexID$4", Automatic, {Left, Bottom}]) {
              Rational[1, 2], 
              Rational[1, 2]}], BaseStyle -> "Graphics"]}, "DynamicName", 
        BoxID -> "VertexLabelID$4"], 
       TagBox[{
         TagBox[
          StyleBox[
           
           DiskBox[{-1.618033988749895, -1.1755705045849463`}, 
            0.3090169943749474], {
            RGBColor[0.8333333333333334, 
             NCache[
              Rational[2, 3], 0.6666666666666666], 0.5833333333333334]}, 
           StripOnInput -> False], "DynamicName", BoxID -> "VertexID$5"], 
         InsetBox[
          FormBox[
           StyleBox["\"NH2OH\"", {
             EdgeForm[
              Directive[
               Thickness[Large], 
               GrayLevel[0]]], 
             Directive[FontFamily -> "Helvetica", 10]}, StripOnInput -> 
            False], TraditionalForm], 
          Dynamic[
          DynamicLocation[
            "VertexID$5", Automatic, {Left, Bottom}] + (
             DynamicLocation["VertexID$5", Automatic, {Right, Top}] - 
             DynamicLocation["VertexID$5", Automatic, {Left, Bottom}]) {
              Rational[1, 2], 
              Rational[1, 2]}], BaseStyle -> "Graphics"]}, "DynamicName", 
        BoxID -> "VertexLabelID$5"], 
       TagBox[{
         TagBox[
          StyleBox[
           DiskBox[{2., 0.}, 0.3090169943749474], {
            RGBColor[0.7777777777777778, 
             NCache[
              Rational[5, 9], 0.5555555555555556], 0.7777777777777778]}, 
           StripOnInput -> False], "DynamicName", BoxID -> "VertexID$6"], 
         InsetBox[
          FormBox[
           StyleBox["\"NH3\"", {
             EdgeForm[
              Directive[
               Thickness[Large], 
               GrayLevel[0]]], 
             Directive[FontFamily -> "Helvetica", 10]}, StripOnInput -> 
            False], TraditionalForm], 
          Dynamic[
          DynamicLocation[
            "VertexID$6", Automatic, {Left, Bottom}] + (
             DynamicLocation["VertexID$6", Automatic, {Right, Top}] - 
             DynamicLocation["VertexID$6", Automatic, {Left, Bottom}]) {
              Rational[1, 2], 
              Rational[1, 2]}], BaseStyle -> "Graphics"]}, "DynamicName", 
        BoxID -> "VertexLabelID$6"], 
       TagBox[{
         TagBox[
          StyleBox[
           
           DiskBox[{-0.6180339887498949, -1.902113032590307}, 
            0.3090169943749474], {
            RGBColor[0.8055555555555556, 
             NCache[
              Rational[11, 18], 0.6111111111111112], 0.6805555555555556]}, 
           StripOnInput -> False], "DynamicName", BoxID -> "VertexID$7"], 
         InsetBox[
          FormBox[
           StyleBox["\"NH3OH\"", {
             EdgeForm[
              Directive[
               Thickness[Large], 
               GrayLevel[0]]], 
             Directive[FontFamily -> "Helvetica", 10]}, StripOnInput -> 
            False], TraditionalForm], 
          Dynamic[
          DynamicLocation[
            "VertexID$7", Automatic, {Left, Bottom}] + (
             DynamicLocation["VertexID$7", Automatic, {Right, Top}] - 
             DynamicLocation["VertexID$7", Automatic, {Left, Bottom}]) {
              Rational[1, 2], 
              Rational[1, 2]}], BaseStyle -> "Graphics"]}, "DynamicName", 
        BoxID -> "VertexLabelID$7"], 
       TagBox[{
         TagBox[
          StyleBox[
           
           DiskBox[{-0.6180339887498949, 1.902113032590307}, 
            0.3090169943749474], {
            RGBColor[0.9166666666666667, 
             NCache[
              Rational[5, 6], 0.8333333333333334], 0.2916666666666667]}, 
           StripOnInput -> False], "DynamicName", BoxID -> "VertexID$8"], 
         InsetBox[
          FormBox[
           StyleBox["\"NO\"", {
             EdgeForm[
              Directive[
               Thickness[Large], 
               GrayLevel[0]]], 
             Directive[FontFamily -> "Helvetica", 10]}, StripOnInput -> 
            False], TraditionalForm], 
          Dynamic[
          DynamicLocation[
            "VertexID$8", Automatic, {Left, Bottom}] + (
             DynamicLocation["VertexID$8", Automatic, {Right, Top}] - 
             DynamicLocation["VertexID$8", Automatic, {Left, Bottom}]) {
              Rational[1, 2], 
              Rational[1, 2]}], BaseStyle -> "Graphics"]}, "DynamicName", 
        BoxID -> "VertexLabelID$8"], 
       TagBox[{
         TagBox[
          StyleBox[
           
           DiskBox[{0.6180339887498949, 1.902113032590307}, 
            0.3090169943749474], {
            RGBColor[0.9444444444444444, 
             NCache[
              Rational[8, 9], 0.8888888888888888], 0.19444444444444442`]}, 
           StripOnInput -> False], "DynamicName", BoxID -> "VertexID$9"], 
         InsetBox[
          FormBox[
           StyleBox["\"NO2\"", {
             EdgeForm[
              Directive[
               Thickness[Large], 
               GrayLevel[0]]], 
             Directive[FontFamily -> "Helvetica", 10]}, StripOnInput -> 
            False], TraditionalForm], 
          Dynamic[
          DynamicLocation[
            "VertexID$9", Automatic, {Left, Bottom}] + (
             DynamicLocation["VertexID$9", Automatic, {Right, Top}] - 
             DynamicLocation["VertexID$9", Automatic, {Left, Bottom}]) {
              Rational[1, 2], 
              Rational[1, 2]}], BaseStyle -> "Graphics"]}, "DynamicName", 
        BoxID -> "VertexLabelID$9"], 
       TagBox[{
         TagBox[
          StyleBox[
           
           DiskBox[{1.618033988749895, 1.1755705045849463`}, 
            0.3090169943749474], {
            RGBColor[1, 1, 0]}, StripOnInput -> False], "DynamicName", BoxID -> 
          "VertexID$10"], 
         InsetBox[
          FormBox[
           StyleBox["\"NO3\"", {
             EdgeForm[
              Directive[
               Thickness[Large], 
               GrayLevel[0]]], 
             Directive[FontFamily -> "Helvetica", 10]}, StripOnInput -> 
            False], TraditionalForm], 
          Dynamic[
          DynamicLocation[
            "VertexID$10", Automatic, {Left, Bottom}] + (
             DynamicLocation["VertexID$10", Automatic, {Right, Top}] - 
             DynamicLocation["VertexID$10", Automatic, {Left, Bottom}]) {
              Rational[1, 2], 
              Rational[1, 2]}], BaseStyle -> "Graphics"]}, "DynamicName", 
        BoxID -> "VertexLabelID$10"], 
       TagBox[{
         TagBox[
          StyleBox[
           DiskBox[{0., 0.}, 0.3090169943749474], {
            Directive[
             Opacity[0], 
             GrayLevel[1], 
             EdgeForm[None]]}, StripOnInput -> False], "DynamicName", BoxID -> 
          "VertexID$11"], 
         InsetBox[
          FormBox[
           StyleBox["\"\"", {
             EdgeForm[
              Directive[
               Thickness[Large], 
               GrayLevel[0]]], 
             Directive[FontFamily -> "Helvetica", 10]}, StripOnInput -> 
            False], TraditionalForm], 
          Dynamic[
          DynamicLocation[
            "VertexID$11", Automatic, {Left, Bottom}] + (
             DynamicLocation["VertexID$11", Automatic, {Right, Top}] - 
             DynamicLocation["VertexID$11", Automatic, {Left, Bottom}]) {0, 
             0}], BaseStyle -> "Graphics"]}, "DynamicName", BoxID -> 
        "VertexLabelID$11"]}}], $CellContext`flag}, 
    TagBox[
     DynamicBox[GraphComputation`NetworkGraphicsBox[
      3, Typeset`graph, Typeset`boxes, $CellContext`flag], {
      CachedValue :> Typeset`boxes, SingleEvaluation -> True, 
       SynchronousUpdating -> False, TrackedSymbols :> {$CellContext`flag}},
      ImageSizeCache->{{-3.552713678800501*^-15, 
       342.15748031496054`}, {-166.99999999999997`, 160.7370649300286}}],
     MouseAppearanceTag["NetworkGraphics"]],
    AllowKernelInitialization->False,
    UnsavedVariables:>{$CellContext`flag}]],
  Background->None,
  BaseStyle->EdgeForm[
    Directive[
     Thickness[Large], 
     GrayLevel[0]]],
  DefaultBaseStyle->{
   "NetworkGraphics", FrontEnd`GraphicsHighlightColor -> Hue[0.8, 1., 0.6]},
  FormatType->TraditionalForm,
  FrameTicks->None,
  ImageSize->(Automatic -> 340.1574803149606),
  PlotRangePadding->None]], "Output",
 CellChangeTimes->{3.918344772646698*^9},
 CellLabel->
  "Out[175]=",ExpressionUUID->"bbdbf428-96cf-4b7a-b0a0-cd0b07302307"]
}, Open  ]],

Cell[CellGroupData[{

Cell[BoxData[{
 RowBox[{
  RowBox[{"tmp", "=", 
   RowBox[{
   "Import", "[", "\"\<~/Nakamura/Nnetwork3/Data/REDOXlist/REDOXlist.csv\>\"",
     "]"}]}], ";"}], "\[IndentingNewLine]", 
 RowBox[{
  RowBox[{"tmp", "=", 
   RowBox[{"Flatten", "[", 
    RowBox[{"ToExpression", "[", 
     RowBox[{"{", 
      RowBox[{
       RowBox[{"tmp", "\[LeftDoubleBracket]", 
        RowBox[{
         RowBox[{"2", ";;", 
          RowBox[{"Length", "[", "tmp", "]"}]}], ",", "10"}], 
        "\[RightDoubleBracket]"}], ",", 
       RowBox[{"tmp", "\[LeftDoubleBracket]", 
        RowBox[{
         RowBox[{"2", ";;", 
          RowBox[{"Length", "[", "tmp", "]"}]}], ",", "11"}], 
        "\[RightDoubleBracket]"}]}], "}"}], "]"}], "]"}]}], 
  ";"}], "\[IndentingNewLine]", 
 RowBox[{
  RowBox[{"tmp", "=", 
   RowBox[{"DeleteDuplicates", "[", "tmp", "]"}]}], 
  ";"}], "\[IndentingNewLine]", 
 RowBox[{
  RowBox[{"Eall", "=", "tmp"}], ";"}], "\[IndentingNewLine]", 
 RowBox[{
  RowBox[{"Eall", "=", 
   RowBox[{"DeleteDuplicates", "[", "Eall", "]"}]}], 
  ";"}], "\[IndentingNewLine]", 
 RowBox[{
  RowBox[{"edgeflow", "=", 
   RowBox[{"Table", "[", 
    RowBox[{
     RowBox[{"{", 
      RowBox[{
       RowBox[{"Eall", "\[LeftDoubleBracket]", "i", "\[RightDoubleBracket]"}],
        ",", "1"}], "}"}], ",", 
     RowBox[{"{", 
      RowBox[{"i", ",", "1", ",", 
       RowBox[{"Length", "[", "Eall", "]"}]}], "}"}]}], "]"}]}], 
  ";"}], "\[IndentingNewLine]", 
 RowBox[{
  RowBox[{"adj", "=", "0.01"}], ";"}], "\[IndentingNewLine]", 
 RowBox[{
  RowBox[{"style", "=", 
   RowBox[{"Directive", "[", 
    RowBox[{"Black", ",", 
     RowBox[{"Thickness", "[", "adj", "]"}], ",", 
     RowBox[{"Opacity", "[", "1", "]"}], ",", 
     RowBox[{"Arrowheads", "[", 
      RowBox[{"Min", "[", 
       RowBox[{"0.1", ",", 
        RowBox[{"5", "*", "adj"}]}], "]"}], "]"}]}], "]"}]}], 
  ";"}], "\[IndentingNewLine]", 
 RowBox[{"MakeNetwork", "[", 
  RowBox[{"edgeflow", ",", "style"}], "]"}]}], "Input",
 CellChangeTimes->{{3.918954502827847*^9, 3.918954539712018*^9}},
 CellLabel->
  "In[293]:=",ExpressionUUID->"c05725ea-6d50-462e-822c-ac8ef819c246"],

Cell[BoxData[
 GraphicsBox[
  NamespaceBox["NetworkGraphics",
   DynamicModuleBox[{Typeset`graph = HoldComplete[
     Graph[{
      "NO2", "NO", "NO3", "NH2OH", "NH3OH", "NH3", "NH4", "N2O", "N2", "N2H5",
        "N2H4", "Dummy"}, {{{1, 2}, {1, 3}, {4, 1}, {3, 1}, {5, 1}, {6, 1}, {
       1, 7}, {4, 2}, {3, 2}, {5, 2}, {6, 2}, {2, 7}, {2, 3}, {4, 7}, {4, 
       3}, {5, 7}, {5, 3}, {4, 6}, {1, 6}, {1, 8}, {1, 9}, {2, 8}, {2, 9}, {7,
        8}, {3, 8}, {7, 1}, {6, 8}, {7, 9}, {3, 9}, {6, 9}, {2, 1}, {10, 7}, {
       3, 7}, {10, 2}, {10, 1}, {11, 7}, {11, 2}, {11, 1}, {11, 6}, {3, 6}, {
       8, 9}, {8, 3}, {11, 9}, {10, 9}, {7, 2}, {2, 6}, {4, 5}, {1, 5}, {5, 
       4}, {3, 4}, {4, 8}, {4, 9}, {7, 4}, {6, 4}, {2, 4}, {10, 4}, {11, 4}, {
       3, 5}, {5, 6}, {5, 8}, {5, 9}, {7, 5}, {6, 5}, {2, 5}, {10, 5}, {11, 
       5}, {6, 3}, {6, 7}, {7, 6}, {10, 6}, {7, 3}, {8, 1}, {1, 4}, {8, 7}, {
       8, 2}, {8, 6}, {9, 7}, {9, 3}, {8, 4}, {8, 5}, {10, 8}, {11, 8}, {9, 
       8}, {9, 1}, {6, 10}, {7, 10}, {2, 10}, {6, 11}, {7, 11}, {2, 11}, {11, 
       10}, {10, 11}, {9, 2}, {9, 6}, {1, 10}, {1, 11}, {9, 11}, {9, 10}, {9, 
       4}, {4, 10}, {4, 11}, {9, 5}, {5, 10}, {5, 11}, {8, 10}, {8, 11}, {12, 
       12}}, Null}, {Background -> None, BaseStyle -> EdgeForm[
         Directive[
          Thickness[Large], 
          GrayLevel[0]]], 
       EdgeStyle -> {DirectedEdge["NH3", "NH2OH"] -> Directive[
           GrayLevel[0], 
           Thickness[0.01], 
           Opacity[1], 
           Arrowheads[0.05]], DirectedEdge["NO", "NO2"] -> Directive[
           GrayLevel[0], 
           Thickness[0.01], 
           Opacity[1], 
           Arrowheads[0.05]], DirectedEdge["NH3", "NH4"] -> Directive[
           GrayLevel[0], 
           Thickness[0.01], 
           Opacity[1], 
           Arrowheads[0.05]], DirectedEdge["NH3OH", "NO3"] -> Directive[
           GrayLevel[0], 
           Thickness[0.01], 
           Opacity[1], 
           Arrowheads[0.05]], DirectedEdge["N2H4", "NH4"] -> Directive[
           GrayLevel[0], 
           Thickness[0.01], 
           Opacity[1], 
           Arrowheads[0.05]], DirectedEdge["N2O", "N2H4"] -> Directive[
           GrayLevel[0], 
           Thickness[0.01], 
           Opacity[1], 
           Arrowheads[0.05]], DirectedEdge["NH2OH", "NH3"] -> Directive[
           GrayLevel[0], 
           Thickness[0.01], 
           Opacity[1], 
           Arrowheads[0.05]], DirectedEdge["N2O", "NH3OH"] -> Directive[
           GrayLevel[0], 
           Thickness[0.01], 
           Opacity[1], 
           Arrowheads[0.05]], DirectedEdge["N2O", "NO"] -> Directive[
           GrayLevel[0], 
           Thickness[0.01], 
           Opacity[1], 
           Arrowheads[0.05]], DirectedEdge["N2O", "N2"] -> Directive[
           GrayLevel[0], 
           Thickness[0.01], 
           Opacity[1], 
           Arrowheads[0.05]], DirectedEdge["NO3", "NH4"] -> Directive[
           GrayLevel[0], 
           Thickness[0.01], 
           Opacity[1], 
           Arrowheads[0.05]], DirectedEdge["NH4", "NH3OH"] -> Directive[
           GrayLevel[0], 
           Thickness[0.01], 
           Opacity[1], 
           Arrowheads[0.05]], DirectedEdge["N2H4", "NH2OH"] -> Directive[
           GrayLevel[0], 
           Thickness[0.01], 
           Opacity[1], 
           Arrowheads[0.05]], DirectedEdge["NO3", "NH3OH"] -> Directive[
           GrayLevel[0], 
           Thickness[0.01], 
           Opacity[1], 
           Arrowheads[0.05]], DirectedEdge["NO", "NO3"] -> Directive[
           GrayLevel[0], 
           Thickness[0.01], 
           Opacity[1], 
           Arrowheads[0.05]], DirectedEdge["N2H5", "NO2"] -> Directive[
           GrayLevel[0], 
           Thickness[0.01], 
           Opacity[1], 
           Arrowheads[0.05]], DirectedEdge["NH3", "N2H5"] -> Directive[
           GrayLevel[0], 
           Thickness[0.01], 
           Opacity[1], 
           Arrowheads[0.05]], DirectedEdge["N2O", "N2H5"] -> Directive[
           GrayLevel[0], 
           Thickness[0.01], 
           Opacity[1], 
           Arrowheads[0.05]], DirectedEdge["N2", "NH3"] -> Directive[
           GrayLevel[0], 
           Thickness[0.01], 
           Opacity[1], 
           Arrowheads[0.05]], DirectedEdge["NO3", "N2"] -> Directive[
           GrayLevel[0], 
           Thickness[0.01], 
           Opacity[1], 
           Arrowheads[0.05]], DirectedEdge["NO2", "NO3"] -> Directive[
           GrayLevel[0], 
           Thickness[0.01], 
           Opacity[1], 
           Arrowheads[0.05]], DirectedEdge["NH4", "NH3"] -> Directive[
           GrayLevel[0], 
           Thickness[0.01], 
           Opacity[1], 
           Arrowheads[0.05]], DirectedEdge["N2H4", "NO"] -> Directive[
           GrayLevel[0], 
           Thickness[0.01], 
           Opacity[1], 
           Arrowheads[0.05]], DirectedEdge["N2", "NH2OH"] -> Directive[
           GrayLevel[0], 
           Thickness[0.01], 
           Opacity[1], 
           Arrowheads[0.05]], DirectedEdge["N2", "N2H4"] -> Directive[
           GrayLevel[0], 
           Thickness[0.01], 
           Opacity[1], 
           Arrowheads[0.05]], DirectedEdge["NO", "NH3"] -> Directive[
           GrayLevel[0], 
           Thickness[0.01], 
           Opacity[1], 
           Arrowheads[0.05]], DirectedEdge["N2H5", "NH2OH"] -> Directive[
           GrayLevel[0], 
           Thickness[0.01], 
           Opacity[1], 
           Arrowheads[0.05]], DirectedEdge["NO3", "NO2"] -> Directive[
           GrayLevel[0], 
           Thickness[0.01], 
           Opacity[1], 
           Arrowheads[0.05]], DirectedEdge["N2H4", "NO2"] -> Directive[
           GrayLevel[0], 
           Thickness[0.01], 
           Opacity[1], 
           Arrowheads[0.05]], DirectedEdge["N2O", "NO3"] -> Directive[
           GrayLevel[0], 
           Thickness[0.01], 
           Opacity[1], 
           Arrowheads[0.05]], DirectedEdge["NO2", "N2H4"] -> Directive[
           GrayLevel[0], 
           Thickness[0.01], 
           Opacity[1], 
           Arrowheads[0.05]], DirectedEdge["NH4", "N2"] -> Directive[
           GrayLevel[0], 
           Thickness[0.01], 
           Opacity[1], 
           Arrowheads[0.05]], DirectedEdge["NH3OH", "NH4"] -> Directive[
           GrayLevel[0], 
           Thickness[0.01], 
           Opacity[1], 
           Arrowheads[0.05]], DirectedEdge["NO", "N2H5"] -> Directive[
           GrayLevel[0], 
           Thickness[0.01], 
           Opacity[1], 
           Arrowheads[0.05]], DirectedEdge["N2H5", "N2"] -> Directive[
           GrayLevel[0], 
           Thickness[0.01], 
           Opacity[1], 
           Arrowheads[0.05]], DirectedEdge["NH3OH", "N2O"] -> Directive[
           GrayLevel[0], 
           Thickness[0.01], 
           Opacity[1], 
           Arrowheads[0.05]], DirectedEdge["N2H4", "N2O"] -> Directive[
           GrayLevel[0], 
           Thickness[0.01], 
           Opacity[1], 
           Arrowheads[0.05]], DirectedEdge["N2H5", "NH3"] -> Directive[
           GrayLevel[0], 
           Thickness[0.01], 
           Opacity[1], 
           Arrowheads[0.05]], DirectedEdge["NH2OH", "NH4"] -> Directive[
           GrayLevel[0], 
           Thickness[0.01], 
           Opacity[1], 
           Arrowheads[0.05]], DirectedEdge["N2H5", "NO"] -> Directive[
           GrayLevel[0], 
           Thickness[0.01], 
           Opacity[1], 
           Arrowheads[0.05]], DirectedEdge["N2O", "NH4"] -> Directive[
           GrayLevel[0], 
           Thickness[0.01], 
           Opacity[1], 
           Arrowheads[0.05]], DirectedEdge["NH2OH", "NH3OH"] -> Directive[
           GrayLevel[0], 
           Thickness[0.01], 
           Opacity[1], 
           Arrowheads[0.05]], DirectedEdge["NO2", "NH3"] -> Directive[
           GrayLevel[0], 
           Thickness[0.01], 
           Opacity[1], 
           Arrowheads[0.05]], DirectedEdge["NO3", "NO"] -> Directive[
           GrayLevel[0], 
           Thickness[0.01], 
           Opacity[1], 
           Arrowheads[0.05]], DirectedEdge["N2H5", "NH3OH"] -> Directive[
           GrayLevel[0], 
           Thickness[0.01], 
           Opacity[1], 
           Arrowheads[0.05]], DirectedEdge["NO2", "NO"] -> Directive[
           GrayLevel[0], 
           Thickness[0.01], 
           Opacity[1], 
           Arrowheads[0.05]], DirectedEdge["N2", "NO"] -> Directive[
           GrayLevel[0], 
           Thickness[0.01], 
           Opacity[1], 
           Arrowheads[0.05]], DirectedEdge["NH3OH", "NH2OH"] -> Directive[
           GrayLevel[0], 
           Thickness[0.01], 
           Opacity[1], 
           Arrowheads[0.05]], DirectedEdge["NO2", "NH2OH"] -> Directive[
           GrayLevel[0], 
           Thickness[0.01], 
           Opacity[1], 
           Arrowheads[0.05]], DirectedEdge["NH3", "N2"] -> Directive[
           GrayLevel[0], 
           Thickness[0.01], 
           Opacity[1], 
           Arrowheads[0.05]], DirectedEdge["NO3", "N2O"] -> Directive[
           GrayLevel[0], 
           Thickness[0.01], 
           Opacity[1], 
           Arrowheads[0.05]], DirectedEdge["NO2", "N2"] -> Directive[
           GrayLevel[0], 
           Thickness[0.01], 
           Opacity[1], 
           Arrowheads[0.05]], DirectedEdge["N2H5", "NH4"] -> Directive[
           GrayLevel[0], 
           Thickness[0.01], 
           Opacity[1], 
           Arrowheads[0.05]], DirectedEdge["N2O", "NH2OH"] -> Directive[
           GrayLevel[0], 
           Thickness[0.01], 
           Opacity[1], 
           Arrowheads[0.05]], DirectedEdge["NH3", "NH3OH"] -> Directive[
           GrayLevel[0], 
           Thickness[0.01], 
           Opacity[1], 
           Arrowheads[0.05]], DirectedEdge["NO2", "NH4"] -> Directive[
           GrayLevel[0], 
           Thickness[0.01], 
           Opacity[1], 
           Arrowheads[0.05]], DirectedEdge["N2", "NO2"] -> Directive[
           GrayLevel[0], 
           Thickness[0.01], 
           Opacity[1], 
           Arrowheads[0.05]], DirectedEdge["N2O", "NO2"] -> Directive[
           GrayLevel[0], 
           Thickness[0.01], 
           Opacity[1], 
           Arrowheads[0.05]], DirectedEdge["NH3OH", "NH3"] -> Directive[
           GrayLevel[0], 
           Thickness[0.01], 
           Opacity[1], 
           Arrowheads[0.05]], DirectedEdge["N2H4", "NH3OH"] -> Directive[
           GrayLevel[0], 
           Thickness[0.01], 
           Opacity[1], 
           Arrowheads[0.05]], DirectedEdge["NH3", "NO3"] -> Directive[
           GrayLevel[0], 
           Thickness[0.01], 
           Opacity[1], 
           Arrowheads[0.05]], DirectedEdge["NO2", "NH3OH"] -> Directive[
           GrayLevel[0], 
           Thickness[0.01], 
           Opacity[1], 
           Arrowheads[0.05]], DirectedEdge["NO2", "N2O"] -> Directive[
           GrayLevel[0], 
           Thickness[0.01], 
           Opacity[1], 
           Arrowheads[0.05]], DirectedEdge["N2", "N2H5"] -> Directive[
           GrayLevel[0], 
           Thickness[0.01], 
           Opacity[1], 
           Arrowheads[0.05]], DirectedEdge["NO", "NH3OH"] -> Directive[
           GrayLevel[0], 
           Thickness[0.01], 
           Opacity[1], 
           Arrowheads[0.05]], DirectedEdge["NO", "NH4"] -> Directive[
           GrayLevel[0], 
           Thickness[0.01], 
           Opacity[1], 
           Arrowheads[0.05]], DirectedEdge["NH4", "NH2OH"] -> Directive[
           GrayLevel[0], 
           Thickness[0.01], 
           Opacity[1], 
           Arrowheads[0.05]], DirectedEdge["NO2", "N2H5"] -> Directive[
           GrayLevel[0], 
           Thickness[0.01], 
           Opacity[1], 
           Arrowheads[0.05]], DirectedEdge["N2", "NH4"] -> Directive[
           GrayLevel[0], 
           Thickness[0.01], 
           Opacity[1], 
           Arrowheads[0.05]], DirectedEdge["NH3OH", "NO"] -> Directive[
           GrayLevel[0], 
           Thickness[0.01], 
           Opacity[1], 
           Arrowheads[0.05]], DirectedEdge["NH3OH", "N2H5"] -> Directive[
           GrayLevel[0], 
           Thickness[0.01], 
           Opacity[1], 
           Arrowheads[0.05]], DirectedEdge["NH2OH", "N2H4"] -> Directive[
           GrayLevel[0], 
           Thickness[0.01], 
           Opacity[1], 
           Arrowheads[0.05]], DirectedEdge["NH3OH", "NO2"] -> Directive[
           GrayLevel[0], 
           Thickness[0.01], 
           Opacity[1], 
           Arrowheads[0.05]], DirectedEdge["NH2OH", "NO2"] -> Directive[
           GrayLevel[0], 
           Thickness[0.01], 
           Opacity[1], 
           Arrowheads[0.05]], DirectedEdge["N2H4", "N2H5"] -> Directive[
           GrayLevel[0], 
           Thickness[0.01], 
           Opacity[1], 
           Arrowheads[0.05]], DirectedEdge["NH2OH", "N2H5"] -> Directive[
           GrayLevel[0], 
           Thickness[0.01], 
           Opacity[1], 
           Arrowheads[0.05]], DirectedEdge["NH4", "N2H4"] -> Directive[
           GrayLevel[0], 
           Thickness[0.01], 
           Opacity[1], 
           Arrowheads[0.05]], DirectedEdge["N2H4", "N2"] -> Directive[
           GrayLevel[0], 
           Thickness[0.01], 
           Opacity[1], 
           Arrowheads[0.05]], DirectedEdge["NH3", "NO2"] -> Directive[
           GrayLevel[0], 
           Thickness[0.01], 
           Opacity[1], 
           Arrowheads[0.05]], DirectedEdge["N2O", "NH3"] -> Directive[
           GrayLevel[0], 
           Thickness[0.01], 
           Opacity[1], 
           Arrowheads[0.05]], DirectedEdge["N2", "NO3"] -> Directive[
           GrayLevel[0], 
           Thickness[0.01], 
           Opacity[1], 
           Arrowheads[0.05]], DirectedEdge["N2H4", "NH3"] -> Directive[
           GrayLevel[0], 
           Thickness[0.01], 
           Opacity[1], 
           Arrowheads[0.05]], DirectedEdge["Dummy", "Dummy"] -> Directive[
           GrayLevel[1], 
           Thickness[0], 
           Opacity[0]], DirectedEdge["NH4", "N2O"] -> Directive[
           GrayLevel[0], 
           Thickness[0.01], 
           Opacity[1], 
           Arrowheads[0.05]], DirectedEdge["NO3", "NH2OH"] -> Directive[
           GrayLevel[0], 
           Thickness[0.01], 
           Opacity[1], 
           Arrowheads[0.05]], DirectedEdge["NO", "N2H4"] -> Directive[
           GrayLevel[0], 
           Thickness[0.01], 
           Opacity[1], 
           Arrowheads[0.05]], DirectedEdge["N2", "N2O"] -> Directive[
           GrayLevel[0], 
           Thickness[0.01], 
           Opacity[1], 
           Arrowheads[0.05]], DirectedEdge["NH3", "N2H4"] -> Directive[
           GrayLevel[0], 
           Thickness[0.01], 
           Opacity[1], 
           Arrowheads[0.05]], DirectedEdge["NH2OH", "N2O"] -> Directive[
           GrayLevel[0], 
           Thickness[0.01], 
           Opacity[1], 
           Arrowheads[0.05]], DirectedEdge["NH4", "NO3"] -> Directive[
           GrayLevel[0], 
           Thickness[0.01], 
           Opacity[1], 
           Arrowheads[0.05]], DirectedEdge["NO", "N2O"] -> Directive[
           GrayLevel[0], 
           Thickness[0.01], 
           Opacity[1], 
           Arrowheads[0.05]], DirectedEdge["NH2OH", "NO"] -> Directive[
           GrayLevel[0], 
           Thickness[0.01], 
           Opacity[1], 
           Arrowheads[0.05]], DirectedEdge["NO", "N2"] -> Directive[
           GrayLevel[0], 
           Thickness[0.01], 
           Opacity[1], 
           Arrowheads[0.05]], DirectedEdge["NO3", "NH3"] -> Directive[
           GrayLevel[0], 
           Thickness[0.01], 
           Opacity[1], 
           Arrowheads[0.05]], DirectedEdge["NH2OH", "NO3"] -> Directive[
           GrayLevel[0], 
           Thickness[0.01], 
           Opacity[1], 
           Arrowheads[0.05]], DirectedEdge["N2H5", "N2O"] -> Directive[
           GrayLevel[0], 
           Thickness[0.01], 
           Opacity[1], 
           Arrowheads[0.05]], DirectedEdge["NH2OH", "N2"] -> Directive[
           GrayLevel[0], 
           Thickness[0.01], 
           Opacity[1], 
           Arrowheads[0.05]], DirectedEdge["NH4", "NO"] -> Directive[
           GrayLevel[0], 
           Thickness[0.01], 
           Opacity[1], 
           Arrowheads[0.05]], DirectedEdge["N2", "NH3OH"] -> Directive[
           GrayLevel[0], 
           Thickness[0.01], 
           Opacity[1], 
           Arrowheads[0.05]], DirectedEdge["NH3OH", "N2"] -> Directive[
           GrayLevel[0], 
           Thickness[0.01], 
           Opacity[1], 
           Arrowheads[0.05]], DirectedEdge["NH3OH", "N2H4"] -> Directive[
           GrayLevel[0], 
           Thickness[0.01], 
           Opacity[1], 
           Arrowheads[0.05]], DirectedEdge["NO", "NH2OH"] -> Directive[
           GrayLevel[0], 
           Thickness[0.01], 
           Opacity[1], 
           Arrowheads[0.05]], DirectedEdge["NH3", "N2O"] -> Directive[
           GrayLevel[0], 
           Thickness[0.01], 
           Opacity[1], 
           Arrowheads[0.05]], DirectedEdge["NH4", "NO2"] -> Directive[
           GrayLevel[0], 
           Thickness[0.01], 
           Opacity[1], 
           Arrowheads[0.05]], DirectedEdge["NH3", "NO"] -> Directive[
           GrayLevel[0], 
           Thickness[0.01], 
           Opacity[1], 
           Arrowheads[0.05]], DirectedEdge["N2H5", "N2H4"] -> Directive[
           GrayLevel[0], 
           Thickness[0.01], 
           Opacity[1], 
           Arrowheads[0.05]], DirectedEdge["NH4", "N2H5"] -> Directive[
           GrayLevel[0], 
           Thickness[0.01], 
           Opacity[1], 
           Arrowheads[0.05]]}, ImageSize -> (Automatic -> 340.1574803149606), 
       PerformanceGoal -> "Quality", PlotRangePadding -> None, 
       VertexCoordinates -> {{
         2 Sin[Rational[3, 22] Pi], 2 Cos[Rational[3, 22] Pi]}, {(-2) 
          Sin[Rational[1, 22] Pi], 2 Cos[Rational[1, 22] Pi]}, {
         2 Cos[Rational[2, 11] Pi], 2 Sin[Rational[2, 11] Pi]}, {(-2) 
          Cos[Rational[1, 11] Pi], (-2) Sin[Rational[1, 11] Pi]}, {(-2) 
          Sin[Rational[5, 22] Pi], (-2) Cos[Rational[5, 22] Pi]}, {
         2 Cos[Rational[2, 11] Pi], (-2) Sin[Rational[2, 11] Pi]}, {2, 
         0}, {(-2) Sin[Rational[5, 22] Pi], 2 Cos[Rational[5, 22] Pi]}, {(-2) 
          Cos[Rational[1, 11] Pi], 2 Sin[Rational[1, 11] Pi]}, {
         2 Sin[Rational[3, 22] Pi], (-2) Cos[Rational[3, 22] Pi]}, {(-2) 
          Sin[Rational[1, 22] Pi], (-2) Cos[Rational[1, 22] Pi]}, {0, 0}}, 
       VertexLabels -> {
        "Dummy" -> Placed["", {0, 0}], "N2H4" -> Placed["N2H4", {
            Rational[1, 2], 
            Rational[1, 2]}], "N2" -> Placed["N2", {
            Rational[1, 2], 
            Rational[1, 2]}], "NH4" -> Placed["NH4", {
            Rational[1, 2], 
            Rational[1, 2]}], "N2H5" -> Placed["N2H5", {
            Rational[1, 2], 
            Rational[1, 2]}], "N2O" -> Placed["N2O", {
            Rational[1, 2], 
            Rational[1, 2]}], "NO2" -> Placed["NO2", {
            Rational[1, 2], 
            Rational[1, 2]}], "NH3OH" -> Placed["NH3OH", {
            Rational[1, 2], 
            Rational[1, 2]}], "NH2OH" -> Placed["NH2OH", {
            Rational[1, 2], 
            Rational[1, 2]}], "NO" -> Placed["NO", {
            Rational[1, 2], 
            Rational[1, 2]}], "NH3" -> Placed["NH3", {
            Rational[1, 2], 
            Rational[1, 2]}], "NO3" -> Placed["NO3", {
            Rational[1, 2], 
            Rational[1, 2]}]}, VertexLabelStyle -> {
         Directive[FontFamily -> "Helvetica", 10]}, VertexSize -> {0.5}, 
       VertexStyle -> {"NO2" -> RGBColor[0.9444444444444444, 
           Rational[8, 9], 0.19444444444444442`], "N2H4" -> 
         RGBColor[0.8055555555555556, 
           Rational[11, 18], 0.6805555555555556], "NH3" -> 
         RGBColor[0.7777777777777778, 
           Rational[5, 9], 0.7777777777777778], "Dummy" -> Directive[
           Opacity[0], 
           GrayLevel[1], 
           EdgeForm[None]], "N2" -> RGBColor[0.8611111111111112, 
           Rational[13, 18], 0.4861111111111111], "NO" -> 
         RGBColor[0.9166666666666667, 
           Rational[5, 6], 0.2916666666666667], "N2O" -> 
         RGBColor[0.8888888888888888, 
           Rational[7, 9], 0.3888888888888889], "NO3" -> RGBColor[1, 1, 0], 
         "NH3OH" -> RGBColor[0.8055555555555556, 
           Rational[11, 18], 0.6805555555555556], "NH2OH" -> 
         RGBColor[0.8333333333333334, 
           Rational[2, 3], 0.5833333333333334], "NH4" -> 
         RGBColor[0.7777777777777778, 
           Rational[5, 9], 0.7777777777777778], "N2H5" -> 
         RGBColor[0.8055555555555556, 
           Rational[11, 18], 0.6805555555555556]}}]], Typeset`boxes, 
    Typeset`boxes$s2d = GraphicsGroupBox[{{
       Arrowheads[Medium], 
       Directive[
        Opacity[0.7], 
        Hue[0.6, 0.7, 0.5]], 
       Directive[
        EdgeForm[
         Directive[
          Thickness[Large], 
          GrayLevel[0]]]], 
       StyleBox[
        ArrowBox[
         BezierCurveBox[{
           DynamicLocation["VertexID$1", Automatic, Center], {
           0.24672734972261312`, 1.7160264102954108`}, 
           DynamicLocation["VertexID$2", Automatic, Center]}]], {
         Directive[
          GrayLevel[0], 
          Thickness[0.01], 
          Opacity[1], 
          Arrowheads[0.05]]}, StripOnInput -> False], 
       StyleBox[
        ArrowBox[
         BezierCurveBox[{
           DynamicLocation["VertexID$1", Automatic, Center], {
           1.3780229158284159`, 1.590323221570285}, 
           DynamicLocation["VertexID$3", Automatic, Center]}]], {
         Directive[
          GrayLevel[0], 
          Thickness[0.01], 
          Opacity[1], 
          Arrowheads[0.05]]}, StripOnInput -> False], 
       StyleBox[
        ArrowBox[
         BezierCurveBox[{
           DynamicLocation[
           "VertexID$1", Automatic, Center], {-0.15226020635144538`, 
           0.17571764525862738`}, 
           DynamicLocation["VertexID$4", Automatic, Center]}]], {
         Directive[
          GrayLevel[0], 
          Thickness[0.01], 
          Opacity[1], 
          Arrowheads[0.05]]}, StripOnInput -> False], 
       StyleBox[
        ArrowBox[
         BezierCurveBox[{
           DynamicLocation["VertexID$1", Automatic, Center], {
           0.3082674583924122, -0.1981114660396578}, 
           DynamicLocation["VertexID$5", Automatic, Center]}]], {
         Directive[
          GrayLevel[0], 
          Thickness[0.01], 
          Opacity[1], 
          Arrowheads[0.05]]}, StripOnInput -> False], 
       StyleBox[
        ArrowBox[
         BezierCurveBox[{
           DynamicLocation["VertexID$1", Automatic, Center], {
           1.7336364357487781`, 0.509041586659085}, 
           DynamicLocation["VertexID$6", Automatic, Center]}]], {
         Directive[
          GrayLevel[0], 
          Thickness[0.01], 
          Opacity[1], 
          Arrowheads[0.05]]}, StripOnInput -> False], 
       StyleBox[
        ArrowBox[
         BezierCurveBox[{
           DynamicLocation["VertexID$1", Automatic, Center], {
           1.7145761429574207`, 1.1018911794625175`}, 
           DynamicLocation["VertexID$7", Automatic, Center]}]], {
         Directive[
          GrayLevel[0], 
          Thickness[0.01], 
          Opacity[1], 
          Arrowheads[0.05]]}, StripOnInput -> False], 
       StyleBox[
        ArrowBox[
         BezierCurveBox[{
           DynamicLocation[
           "VertexID$1", Automatic, Center], {-0.18883664036813, 
           1.3133876826688564`}, 
           DynamicLocation["VertexID$8", Automatic, Center]}]], {
         Directive[
          GrayLevel[0], 
          Thickness[0.01], 
          Opacity[1], 
          Arrowheads[0.05]]}, StripOnInput -> False], 
       StyleBox[
        ArrowBox[
         BezierCurveBox[{
           DynamicLocation[
           "VertexID$1", Automatic, Center], {-0.3375734549627036, 
           0.739182758941486}, 
           DynamicLocation["VertexID$9", Automatic, Center]}]], {
         Directive[
          GrayLevel[0], 
          Thickness[0.01], 
          Opacity[1], 
          Arrowheads[0.05]]}, StripOnInput -> False], 
       StyleBox[
        ArrowBox[
         BezierCurveBox[{
           DynamicLocation["VertexID$1", Automatic, Center], {
           1.4291522859148351`, -1.6773690965919194`*^-15}, 
           DynamicLocation["VertexID$10", Automatic, Center]}]], {
         Directive[
          GrayLevel[0], 
          Thickness[0.01], 
          Opacity[1], 
          Arrowheads[0.05]]}, StripOnInput -> False], 
       StyleBox[
        ArrowBox[
         BezierCurveBox[{
           DynamicLocation["VertexID$1", Automatic, Center], {
           0.897795259645672, -0.2636164734664464}, 
           DynamicLocation["VertexID$11", Automatic, Center]}]], {
         Directive[
          GrayLevel[0], 
          Thickness[0.01], 
          Opacity[1], 
          Arrowheads[0.05]]}, StripOnInput -> False], 
       StyleBox[
        ArrowBox[
         BezierCurveBox[{
           DynamicLocation["VertexID$2", Automatic, Center], {
           0.2994729997346152, 2.0828804641754903`}, 
           DynamicLocation["VertexID$1", Automatic, Center]}]], {
         Directive[
          GrayLevel[0], 
          Thickness[0.01], 
          Opacity[1], 
          Arrowheads[0.05]]}, StripOnInput -> False], 
       StyleBox[
        ArrowBox[
         BezierCurveBox[{
           DynamicLocation["VertexID$2", Automatic, Center], {
           0.8466658895592667, 1.8539396950367248`}, 
           DynamicLocation["VertexID$3", Automatic, Center]}]], {
         Directive[
          GrayLevel[0], 
          Thickness[0.01], 
          Opacity[1], 
          Arrowheads[0.05]]}, StripOnInput -> False], 
       StyleBox[
        ArrowBox[
         BezierCurveBox[{
           DynamicLocation[
           "VertexID$2", Automatic, Center], {-0.6836172326206137, 
           0.4393341187250736}, 
           DynamicLocation["VertexID$4", Automatic, Center]}]], {
         Directive[
          GrayLevel[0], 
          Thickness[0.01], 
          Opacity[1], 
          Arrowheads[0.05]]}, StripOnInput -> False], 
       StyleBox[
        ArrowBox[
         BezierCurveBox[{
           DynamicLocation[
           "VertexID$2", Automatic, Center], {-0.22308956787675605`, 
           0.06550500742679347}, 
           DynamicLocation["VertexID$5", Automatic, Center]}]], {
         Directive[
          GrayLevel[0], 
          Thickness[0.01], 
          Opacity[1], 
          Arrowheads[0.05]]}, StripOnInput -> False], 
       StyleBox[
        ArrowBox[
         BezierCurveBox[{
           DynamicLocation["VertexID$2", Automatic, Center], {
           1.2022794094796123`, 0.7726580601255368}, 
           DynamicLocation["VertexID$6", Automatic, Center]}]], {
         Directive[
          GrayLevel[0], 
          Thickness[0.01], 
          Opacity[1], 
          Arrowheads[0.05]]}, StripOnInput -> False], 
       StyleBox[
        ArrowBox[
         BezierCurveBox[{
           DynamicLocation["VertexID$2", Automatic, Center], {
           1.1832191166882524`, 1.3655076529289758`}, 
           DynamicLocation["VertexID$7", Automatic, Center]}]], {
         Directive[
          GrayLevel[0], 
          Thickness[0.01], 
          Opacity[1], 
          Arrowheads[0.05]]}, StripOnInput -> False], 
       StyleBox[
        ArrowBox[
         BezierCurveBox[{
           DynamicLocation[
           "VertexID$2", Automatic, Center], {-0.7201936666372937, 
           1.5770041561353143`}, 
           DynamicLocation["VertexID$8", Automatic, Center]}]], {
         Directive[
          GrayLevel[0], 
          Thickness[0.01], 
          Opacity[1], 
          Arrowheads[0.05]]}, StripOnInput -> False], 
       StyleBox[
        ArrowBox[
         BezierCurveBox[{
           DynamicLocation[
           "VertexID$2", Automatic, Center], {-0.8689304812318643, 
           1.0027992324079378`}, 
           DynamicLocation["VertexID$9", Automatic, Center]}]], {
         Directive[
          GrayLevel[0], 
          Thickness[0.01], 
          Opacity[1], 
          Arrowheads[0.05]]}, StripOnInput -> False], 
       StyleBox[
        ArrowBox[
         BezierCurveBox[{
           DynamicLocation["VertexID$2", Automatic, Center], {
           0.897795259645672, 0.2636164734664464}, 
           DynamicLocation["VertexID$10", Automatic, Center]}]], {
         Directive[
          GrayLevel[0], 
          Thickness[0.01], 
          Opacity[1], 
          Arrowheads[0.05]]}, StripOnInput -> False], 
       StyleBox[
        ArrowBox[
         BezierCurveBox[{
           DynamicLocation["VertexID$2", Automatic, Center], {
           0.3664382333765126, 1.5346469635934393`*^-15}, 
           DynamicLocation["VertexID$11", Automatic, Center]}]], {
         Directive[
          GrayLevel[0], 
          Thickness[0.01], 
          Opacity[1], 
          Arrowheads[0.05]]}, StripOnInput -> False], 
       StyleBox[
        ArrowBox[
         BezierCurveBox[{
           DynamicLocation["VertexID$3", Automatic, Center], {
           1.1353141758377123`, 1.3102224040499535`}, 
           DynamicLocation["VertexID$1", Automatic, Center]}]], {
         Directive[
          GrayLevel[0], 
          Thickness[0.01], 
          Opacity[1], 
          Arrowheads[0.05]]}, StripOnInput -> False], 
       StyleBox[
        ArrowBox[
         BezierCurveBox[{
           DynamicLocation["VertexID$3", Automatic, Center], {
           0.5512114995565295, 1.2069848236363372`}, 
           DynamicLocation["VertexID$2", Automatic, Center]}]], {
         Directive[
          GrayLevel[0], 
          Thickness[0.01], 
          Opacity[1], 
          Arrowheads[0.05]]}, StripOnInput -> False], 
       StyleBox[
        ArrowBox[
         BezierCurveBox[{
           DynamicLocation["VertexID$3", Automatic, Center], {
           0.1522239434824839, -0.3333239414004605}, 
           DynamicLocation["VertexID$4", Automatic, Center]}]], {
         Directive[
          GrayLevel[0], 
          Thickness[0.01], 
          Opacity[1], 
          Arrowheads[0.05]]}, StripOnInput -> False], 
       StyleBox[
        ArrowBox[
         BezierCurveBox[{
           DynamicLocation["VertexID$3", Automatic, Center], {
           0.6127516082263472, -0.7071530526987464}, 
           DynamicLocation["VertexID$5", Automatic, Center]}]], {
         Directive[
          GrayLevel[0], 
          Thickness[0.01], 
          Opacity[1], 
          Arrowheads[0.05]]}, StripOnInput -> False], 
       StyleBox[
        ArrowBox[
         BezierCurveBox[{
           DynamicLocation["VertexID$3", Automatic, Center], {
           2.03812058558272, -5.935433504154042*^-15}, 
           DynamicLocation["VertexID$6", Automatic, Center]}]], {
         Directive[
          GrayLevel[0], 
          Thickness[0.01], 
          Opacity[1], 
          Arrowheads[0.05]]}, StripOnInput -> False], 
       StyleBox[
        ArrowBox[
         BezierCurveBox[{
           DynamicLocation["VertexID$3", Automatic, Center], {
           2.0190602927913615`, 0.5928495928034369}, 
           DynamicLocation["VertexID$7", Automatic, Center]}]], {
         Directive[
          GrayLevel[0], 
          Thickness[0.01], 
          Opacity[1], 
          Arrowheads[0.05]]}, StripOnInput -> False], 
       StyleBox[
        ArrowBox[
         BezierCurveBox[{
           DynamicLocation["VertexID$3", Automatic, Center], {
           0.1156475094658091, 0.8043460960097681}, 
           DynamicLocation["VertexID$8", Automatic, Center]}]], {
         Directive[
          GrayLevel[0], 
          Thickness[0.01], 
          Opacity[1], 
          Arrowheads[0.05]]}, StripOnInput -> False], 
       StyleBox[
        ArrowBox[
         BezierCurveBox[{
           DynamicLocation[
           "VertexID$3", Automatic, Center], {-0.033089305128756456`, 
           0.23014117228240238`}, 
           DynamicLocation["VertexID$9", Automatic, Center]}]], {
         Directive[
          GrayLevel[0], 
          Thickness[0.01], 
          Opacity[1], 
          Arrowheads[0.05]]}, StripOnInput -> False], 
       StyleBox[
        ArrowBox[
         BezierCurveBox[{
           DynamicLocation[
           "VertexID$4", Automatic, Center], {-0.9358957148737689, 
           1.0800812317675539`}, 
           DynamicLocation["VertexID$1", Automatic, Center]}]], {
         Directive[
          GrayLevel[0], 
          Thickness[0.01], 
          Opacity[1], 
          Arrowheads[0.05]]}, StripOnInput -> False], 
       StyleBox[
        ArrowBox[
         BezierCurveBox[{
           DynamicLocation[
           "VertexID$4", Automatic, Center], {-1.519998391154956, 
           0.9768436513539256}, 
           DynamicLocation["VertexID$2", Automatic, Center]}]], {
         Directive[
          GrayLevel[0], 
          Thickness[0.01], 
          Opacity[1], 
          Arrowheads[0.05]]}, StripOnInput -> False], 
       StyleBox[
        ArrowBox[
         BezierCurveBox[{
           DynamicLocation[
           "VertexID$4", Automatic, Center], {-0.3887028250491214, 
           0.851140462628795}, 
           DynamicLocation["VertexID$3", Automatic, Center]}]], {
         Directive[
          GrayLevel[0], 
          Thickness[0.01], 
          Opacity[1], 
          Arrowheads[0.05]]}, StripOnInput -> False], 
       StyleBox[
        ArrowBox[
         BezierCurveBox[{
           DynamicLocation[
           "VertexID$4", Automatic, 
            Center], {-1.4584582824851453`, -0.9372942249811352}, 
           DynamicLocation["VertexID$5", Automatic, Center]}]], {
         Directive[
          GrayLevel[0], 
          Thickness[0.01], 
          Opacity[1], 
          Arrowheads[0.05]]}, StripOnInput -> False], 
       StyleBox[
        ArrowBox[
         BezierCurveBox[{
           DynamicLocation[
           "VertexID$4", Automatic, 
            Center], {-0.03308930512875755, -0.23014117228240316`}, 
           DynamicLocation["VertexID$6", Automatic, Center]}]], {
         Directive[
          GrayLevel[0], 
          Thickness[0.01], 
          Opacity[1], 
          Arrowheads[0.05]]}, StripOnInput -> False], 
       StyleBox[
        ArrowBox[
         BezierCurveBox[{
           DynamicLocation[
           "VertexID$4", Automatic, Center], {-0.052149597920131865`, 
           0.36270842052103747`}, 
           DynamicLocation["VertexID$7", Automatic, Center]}]], {
         Directive[
          GrayLevel[0], 
          Thickness[0.01], 
          Opacity[1], 
          Arrowheads[0.05]]}, StripOnInput -> False], 
       StyleBox[
        ArrowBox[
         BezierCurveBox[{
           DynamicLocation[
           "VertexID$4", Automatic, Center], {-1.9555623812456873`, 
           0.5742049237273716}, 
           DynamicLocation["VertexID$8", Automatic, Center]}]], {
         Directive[
          GrayLevel[0], 
          Thickness[0.01], 
          Opacity[1], 
          Arrowheads[0.05]]}, StripOnInput -> False], 
       StyleBox[
        ArrowBox[
         BezierCurveBox[{
           DynamicLocation[
           "VertexID$4", Automatic, 
            Center], {-2.1042991958402517`, -7.285758605605569*^-16}, 
           DynamicLocation["VertexID$9", Automatic, Center]}]], {
         Directive[
          GrayLevel[0], 
          Thickness[0.01], 
          Opacity[1], 
          Arrowheads[0.05]]}, StripOnInput -> False], 
       StyleBox[
        ArrowBox[
         BezierCurveBox[{
           DynamicLocation[
           "VertexID$4", Automatic, 
            Center], {-0.33757345496271074`, -0.7391827589414822}, 
           DynamicLocation["VertexID$10", Automatic, Center]}]], {
         Directive[
          GrayLevel[0], 
          Thickness[0.01], 
          Opacity[1], 
          Arrowheads[0.05]]}, StripOnInput -> False], 
       StyleBox[
        ArrowBox[
         BezierCurveBox[{
           DynamicLocation[
           "VertexID$4", Automatic, 
            Center], {-0.8689304812318664, -1.0027992324079351`}, 
           DynamicLocation["VertexID$11", Automatic, Center]}]], {
         Directive[
          GrayLevel[0], 
          Thickness[0.01], 
          Opacity[1], 
          Arrowheads[0.05]]}, StripOnInput -> False], 
       StyleBox[
        ArrowBox[
         BezierCurveBox[{
           DynamicLocation[
           "VertexID$5", Automatic, Center], {-0.7871589002792095, 
           0.5058763080401689}, 
           DynamicLocation["VertexID$1", Automatic, Center]}]], {
         Directive[
          GrayLevel[0], 
          Thickness[0.01], 
          Opacity[1], 
          Arrowheads[0.05]]}, StripOnInput -> False], 
       StyleBox[
        ArrowBox[
         BezierCurveBox[{
           DynamicLocation[
           "VertexID$5", Automatic, Center], {-1.3712615765603824`, 
           0.40263872762656044`}, 
           DynamicLocation["VertexID$2", Automatic, Center]}]], {
         Directive[
          GrayLevel[0], 
          Thickness[0.01], 
          Opacity[1], 
          Arrowheads[0.05]]}, StripOnInput -> False], 
       StyleBox[
        ArrowBox[
         BezierCurveBox[{
           DynamicLocation[
           "VertexID$5", Automatic, Center], {-0.23996601045455515`, 
           0.27693553890142353`}, 
           DynamicLocation["VertexID$3", Automatic, Center]}]], {
         Directive[
          GrayLevel[0], 
          Thickness[0.01], 
          Opacity[1], 
          Arrowheads[0.05]]}, StripOnInput -> False], 
       StyleBox[
        ArrowBox[
         BezierCurveBox[{
           DynamicLocation[
           "VertexID$5", Automatic, 
            Center], {-1.770249132634422, -1.1376700374102293`}, 
           DynamicLocation["VertexID$4", Automatic, Center]}]], {
         Directive[
          GrayLevel[0], 
          Thickness[0.01], 
          Opacity[1], 
          Arrowheads[0.05]]}, StripOnInput -> False], 
       StyleBox[
        ArrowBox[
         BezierCurveBox[{
           DynamicLocation["VertexID$5", Automatic, Center], {
           0.11564750946581083`, -0.8043460960097688}, 
           DynamicLocation["VertexID$6", Automatic, Center]}]], {
         Directive[
          GrayLevel[0], 
          Thickness[0.01], 
          Opacity[1], 
          Arrowheads[0.05]]}, StripOnInput -> False], 
       StyleBox[
        ArrowBox[
         BezierCurveBox[{
           DynamicLocation["VertexID$5", Automatic, Center], {
           0.09658721667443415, -0.21149650320633573`}, 
           DynamicLocation["VertexID$7", Automatic, Center]}]], {
         Directive[
          GrayLevel[0], 
          Thickness[0.01], 
          Opacity[1], 
          Arrowheads[0.05]]}, StripOnInput -> False], 
       StyleBox[
        ArrowBox[
         BezierCurveBox[{
           DynamicLocation[
           "VertexID$5", Automatic, 
            Center], {-1.806825566651118, -8.099962641003402*^-16}, 
           DynamicLocation["VertexID$8", Automatic, Center]}]], {
         Directive[
          GrayLevel[0], 
          Thickness[0.01], 
          Opacity[1], 
          Arrowheads[0.05]]}, StripOnInput -> False], 
       StyleBox[
        ArrowBox[
         BezierCurveBox[{
           DynamicLocation[
           "VertexID$5", Automatic, 
            Center], {-1.9555623812456893`, -0.5742049237273695}, 
           DynamicLocation["VertexID$9", Automatic, Center]}]], {
         Directive[
          GrayLevel[0], 
          Thickness[0.01], 
          Opacity[1], 
          Arrowheads[0.05]]}, StripOnInput -> False], 
       StyleBox[
        ArrowBox[
         BezierCurveBox[{
           DynamicLocation[
           "VertexID$5", Automatic, 
            Center], {-0.18883664036814013`, -1.3133876826688564`}, 
           DynamicLocation["VertexID$10", Automatic, Center]}]], {
         Directive[
          GrayLevel[0], 
          Thickness[0.01], 
          Opacity[1], 
          Arrowheads[0.05]]}, StripOnInput -> False], 
       StyleBox[
        ArrowBox[
         BezierCurveBox[{
           DynamicLocation[
           "VertexID$5", Automatic, 
            Center], {-0.7201936666373052, -1.577004156135297}, 
           DynamicLocation["VertexID$11", Automatic, Center]}]], {
         Directive[
          GrayLevel[0], 
          Thickness[0.01], 
          Opacity[1], 
          Arrowheads[0.05]]}, StripOnInput -> False], 
       StyleBox[
        ArrowBox[
         BezierCurveBox[{
           DynamicLocation["VertexID$6", Automatic, Center], {
           0.7797006559173604, 0.22894076913874808`}, 
           DynamicLocation["VertexID$1", Automatic, Center]}]], {
         Directive[
          GrayLevel[0], 
          Thickness[0.01], 
          Opacity[1], 
          Arrowheads[0.05]]}, StripOnInput -> False], 
       StyleBox[
        ArrowBox[
         BezierCurveBox[{
           DynamicLocation["VertexID$6", Automatic, Center], {
           0.19559797963617914`, 0.12570318872513725`}, 
           DynamicLocation["VertexID$2", Automatic, Center]}]], {
         Directive[
          GrayLevel[0], 
          Thickness[0.01], 
          Opacity[1], 
          Arrowheads[0.05]]}, StripOnInput -> False], 
       StyleBox[
        ArrowBox[
         BezierCurveBox[{
           DynamicLocation["VertexID$6", Automatic, Center], {
           1.3268935457420081`, 0.}, 
           DynamicLocation["VertexID$3", Automatic, Center]}]], {
         Directive[
          GrayLevel[0], 
          Thickness[0.01], 
          Opacity[1], 
          Arrowheads[0.05]]}, StripOnInput -> False], 
       StyleBox[
        ArrowBox[
         BezierCurveBox[{
           DynamicLocation[
           "VertexID$6", Automatic, 
            Center], {-0.20338957643786304`, -1.414605576311654}, 
           DynamicLocation["VertexID$4", Automatic, Center]}]], {
         Directive[
          GrayLevel[0], 
          Thickness[0.01], 
          Opacity[1], 
          Arrowheads[0.05]]}, StripOnInput -> False], 
       StyleBox[
        ArrowBox[
         BezierCurveBox[{
           DynamicLocation["VertexID$6", Automatic, Center], {
           0.2571380883059925, -1.7884346876099415`}, 
           DynamicLocation["VertexID$5", Automatic, Center]}]], {
         Directive[
          GrayLevel[0], 
          Thickness[0.01], 
          Opacity[1], 
          Arrowheads[0.05]]}, StripOnInput -> False], 
       StyleBox[
        ArrowBox[
         BezierCurveBox[{
           DynamicLocation["VertexID$6", Automatic, Center], {
           1.6634467728710003`, -0.48843204210776225`}, 
           DynamicLocation["VertexID$7", Automatic, Center]}]], {
         Directive[
          GrayLevel[0], 
          Thickness[0.01], 
          Opacity[1], 
          Arrowheads[0.05]]}, StripOnInput -> False], 
       StyleBox[
        ArrowBox[
         BezierCurveBox[{
           DynamicLocation[
           "VertexID$6", Automatic, 
            Center], {-0.2399660104545512, -0.2769355389014252}, 
           DynamicLocation["VertexID$8", Automatic, Center]}]], {
         Directive[
          GrayLevel[0], 
          Thickness[0.01], 
          Opacity[1], 
          Arrowheads[0.05]]}, StripOnInput -> False], 
       StyleBox[
        ArrowBox[
         BezierCurveBox[{
           DynamicLocation[
           "VertexID$6", Automatic, 
            Center], {-0.38870282504912196`, -0.8511404626287917}, 
           DynamicLocation["VertexID$9", Automatic, Center]}]], {
         Directive[
          GrayLevel[0], 
          Thickness[0.01], 
          Opacity[1], 
          Arrowheads[0.05]]}, StripOnInput -> False], 
       StyleBox[
        ArrowBox[
         BezierCurveBox[{
           DynamicLocation["VertexID$6", Automatic, Center], {
           1.378022915828416, -1.590323221570276}, 
           DynamicLocation["VertexID$10", Automatic, Center]}]], {
         Directive[
          GrayLevel[0], 
          Thickness[0.01], 
          Opacity[1], 
          Arrowheads[0.05]]}, StripOnInput -> False], 
       StyleBox[
        ArrowBox[
         BezierCurveBox[{
           DynamicLocation["VertexID$6", Automatic, Center], {
           0.8466658895592546, -1.8539396950367266`}, 
           DynamicLocation["VertexID$11", Automatic, Center]}]], {
         Directive[
          GrayLevel[0], 
          Thickness[0.01], 
          Opacity[1], 
          Arrowheads[0.05]]}, StripOnInput -> False], 
       StyleBox[
        ArrowBox[
         BezierCurveBox[{
           DynamicLocation["VertexID$7", Automatic, Center], {
           1.1162538830463553`, 0.717372811246512}, 
           DynamicLocation["VertexID$1", Automatic, Center]}]], {
         Directive[
          GrayLevel[0], 
          Thickness[0.01], 
          Opacity[1], 
          Arrowheads[0.05]]}, StripOnInput -> False], 
       StyleBox[
        ArrowBox[
         BezierCurveBox[{
           DynamicLocation["VertexID$7", Automatic, Center], {
           0.53215120676518, 0.6141352308328883}, 
           DynamicLocation["VertexID$2", Automatic, Center]}]], {
         Directive[
          GrayLevel[0], 
          Thickness[0.01], 
          Opacity[1], 
          Arrowheads[0.05]]}, StripOnInput -> False], 
       StyleBox[
        ArrowBox[
         BezierCurveBox[{
           DynamicLocation["VertexID$7", Automatic, Center], {
           1.663446772871004, 0.48843204210775043`}, 
           DynamicLocation["VertexID$3", Automatic, Center]}]], {
         Directive[
          GrayLevel[0], 
          Thickness[0.01], 
          Opacity[1], 
          Arrowheads[0.05]]}, StripOnInput -> False], 
       StyleBox[
        ArrowBox[
         BezierCurveBox[{
           DynamicLocation["VertexID$7", Automatic, Center], {
           0.1331636506911267, -0.9261735342038961}, 
           DynamicLocation["VertexID$4", Automatic, Center]}]], {
         Directive[
          GrayLevel[0], 
          Thickness[0.01], 
          Opacity[1], 
          Arrowheads[0.05]]}, StripOnInput -> False], 
       StyleBox[
        ArrowBox[
         BezierCurveBox[{
           DynamicLocation["VertexID$7", Automatic, Center], {
           0.5936913154349867, -1.3000026455021838`}, 
           DynamicLocation["VertexID$5", Automatic, Center]}]], {
         Directive[
          GrayLevel[0], 
          Thickness[0.01], 
          Opacity[1], 
          Arrowheads[0.05]]}, StripOnInput -> False], 
       StyleBox[
        ArrowBox[
         BezierCurveBox[{
           DynamicLocation["VertexID$7", Automatic, Center], {
           2.0190602927913615`, -0.5928495928034391}, 
           DynamicLocation["VertexID$6", Automatic, Center]}]], {
         Directive[
          GrayLevel[0], 
          Thickness[0.01], 
          Opacity[1], 
          Arrowheads[0.05]]}, StripOnInput -> False], 
       StyleBox[
        ArrowBox[
         BezierCurveBox[{
           DynamicLocation["VertexID$7", Automatic, Center], {
           0.09658721667444381, 0.21149650320633034`}, 
           DynamicLocation["VertexID$8", Automatic, Center]}]], {
         Directive[
          GrayLevel[0], 
          Thickness[0.01], 
          Opacity[1], 
          Arrowheads[0.05]]}, StripOnInput -> False], 
       StyleBox[
        ArrowBox[
         BezierCurveBox[{
           DynamicLocation[
           "VertexID$7", Automatic, 
            Center], {-0.05214959792012646, -0.36270842052103697`}, 
           DynamicLocation["VertexID$9", Automatic, Center]}]], {
         Directive[
          GrayLevel[0], 
          Thickness[0.01], 
          Opacity[1], 
          Arrowheads[0.05]]}, StripOnInput -> False], 
       StyleBox[
        ArrowBox[
         BezierCurveBox[{
           DynamicLocation["VertexID$7", Automatic, Center], {
           1.714576142957417, -1.1018911794625208`}, 
           DynamicLocation["VertexID$10", Automatic, Center]}]], {
         Directive[
          GrayLevel[0], 
          Thickness[0.01], 
          Opacity[1], 
          Arrowheads[0.05]]}, StripOnInput -> False], 
       StyleBox[
        ArrowBox[
         BezierCurveBox[{
           DynamicLocation["VertexID$7", Automatic, Center], {
           1.1832191166882549`, -1.3655076529289727`}, 
           DynamicLocation["VertexID$11", Automatic, Center]}]], {
         Directive[
          GrayLevel[0], 
          Thickness[0.01], 
          Opacity[1], 
          Arrowheads[0.05]]}, StripOnInput -> False], 
       StyleBox[
        ArrowBox[
         BezierCurveBox[{
           DynamicLocation[
           "VertexID$8", Automatic, Center], {-0.29005480151867213`, 
           2.0173754567486983`}, 
           DynamicLocation["VertexID$1", Automatic, Center]}]], {
         Directive[
          GrayLevel[0], 
          Thickness[0.01], 
          Opacity[1], 
          Arrowheads[0.05]]}, StripOnInput -> False], 
       StyleBox[
        ArrowBox[
         BezierCurveBox[{
           DynamicLocation[
           "VertexID$8", Automatic, Center], {-0.8741574777998332, 
           1.9141378763350778`}, 
           DynamicLocation["VertexID$2", Automatic, Center]}]], {
         Directive[
          GrayLevel[0], 
          Thickness[0.01], 
          Opacity[1], 
          Arrowheads[0.05]]}, StripOnInput -> False], 
       StyleBox[
        ArrowBox[
         BezierCurveBox[{
           DynamicLocation["VertexID$8", Automatic, Center], {
           0.25713808830598617`, 1.7884346876099408`}, 
           DynamicLocation["VertexID$3", Automatic, Center]}]], {
         Directive[
          GrayLevel[0], 
          Thickness[0.01], 
          Opacity[1], 
          Arrowheads[0.05]]}, StripOnInput -> False], 
       StyleBox[
        ArrowBox[
         BezierCurveBox[{
           DynamicLocation[
           "VertexID$8", Automatic, Center], {-1.27314503387388, 
           0.37382911129829016`}, 
           DynamicLocation["VertexID$4", Automatic, Center]}]], {
         Directive[
          GrayLevel[0], 
          Thickness[0.01], 
          Opacity[1], 
          Arrowheads[0.05]]}, StripOnInput -> False], 
       StyleBox[
        ArrowBox[
         BezierCurveBox[{
           DynamicLocation[
           "VertexID$8", Automatic, 
            Center], {-0.8126173691300262, -6.074971980752551*^-16}, 
           DynamicLocation["VertexID$5", Automatic, Center]}]], {
         Directive[
          GrayLevel[0], 
          Thickness[0.01], 
          Opacity[1], 
          Arrowheads[0.05]]}, StripOnInput -> False], 
       StyleBox[
        ArrowBox[
         BezierCurveBox[{
           DynamicLocation["VertexID$8", Automatic, Center], {
           0.6127516082263487, 0.7071530526987457}, 
           DynamicLocation["VertexID$6", Automatic, Center]}]], {
         Directive[
          GrayLevel[0], 
          Thickness[0.01], 
          Opacity[1], 
          Arrowheads[0.05]]}, StripOnInput -> False], 
       StyleBox[
        ArrowBox[
         BezierCurveBox[{
           DynamicLocation["VertexID$8", Automatic, Center], {
           0.5936913154349827, 1.3000026455021891`}, 
           DynamicLocation["VertexID$7", Automatic, Center]}]], {
         Directive[
          GrayLevel[0], 
          Thickness[0.01], 
          Opacity[1], 
          Arrowheads[0.05]]}, StripOnInput -> False], 
       StyleBox[
        ArrowBox[
         BezierCurveBox[{
           DynamicLocation[
           "VertexID$8", Automatic, Center], {-1.4584582824851406`, 
           0.9372942249811506}, 
           DynamicLocation["VertexID$9", Automatic, Center]}]], {
         Directive[
          GrayLevel[0], 
          Thickness[0.01], 
          Opacity[1], 
          Arrowheads[0.05]]}, StripOnInput -> False], 
       StyleBox[
        ArrowBox[
         BezierCurveBox[{
           DynamicLocation["VertexID$8", Automatic, Center], {
           0.30826745839240527`, 0.1981114660396656}, 
           DynamicLocation["VertexID$10", Automatic, Center]}]], {
         Directive[
          GrayLevel[0], 
          Thickness[0.01], 
          Opacity[1], 
          Arrowheads[0.05]]}, StripOnInput -> False], 
       StyleBox[
        ArrowBox[
         BezierCurveBox[{
           DynamicLocation[
           "VertexID$8", Automatic, 
            Center], {-0.22308956787675593`, -0.06550500742679272}, 
           DynamicLocation["VertexID$11", Automatic, Center]}]], {
         Directive[
          GrayLevel[0], 
          Thickness[0.01], 
          Opacity[1], 
          Arrowheads[0.05]]}, StripOnInput -> False], 
       StyleBox[
        ArrowBox[
         BezierCurveBox[{
           DynamicLocation[
           "VertexID$9", Automatic, Center], {-0.7505824662625235, 
           1.6435463454504098`}, 
           DynamicLocation["VertexID$1", Automatic, Center]}]], {
         Directive[
          GrayLevel[0], 
          Thickness[0.01], 
          Opacity[1], 
          Arrowheads[0.05]]}, StripOnInput -> False], 
       StyleBox[
        ArrowBox[
         BezierCurveBox[{
           DynamicLocation[
           "VertexID$9", Automatic, Center], {-1.3346851425436967`, 
           1.5403087650367884`}, 
           DynamicLocation["VertexID$2", Automatic, Center]}]], {
         Directive[
          GrayLevel[0], 
          Thickness[0.01], 
          Opacity[1], 
          Arrowheads[0.05]]}, StripOnInput -> False], 
       StyleBox[
        ArrowBox[
         BezierCurveBox[{
           DynamicLocation[
           "VertexID$9", Automatic, Center], {-0.2033895764378649, 
           1.4146055763116496`}, 
           DynamicLocation["VertexID$3", Automatic, Center]}]], {
         Directive[
          GrayLevel[0], 
          Thickness[0.01], 
          Opacity[1], 
          Arrowheads[0.05]]}, StripOnInput -> False], 
       StyleBox[
        ArrowBox[
         BezierCurveBox[{
           DynamicLocation[
           "VertexID$9", Automatic, 
            Center], {-1.7336726986177378`, -4.371455163363341*^-15}, 
           DynamicLocation["VertexID$4", Automatic, Center]}]], {
         Directive[
          GrayLevel[0], 
          Thickness[0.01], 
          Opacity[1], 
          Arrowheads[0.05]]}, StripOnInput -> False], 
       StyleBox[
        ArrowBox[
         BezierCurveBox[{
           DynamicLocation[
           "VertexID$9", Automatic, 
            Center], {-1.2731450338738755`, -0.3738291112982845}, 
           DynamicLocation["VertexID$5", Automatic, Center]}]], {
         Directive[
          GrayLevel[0], 
          Thickness[0.01], 
          Opacity[1], 
          Arrowheads[0.05]]}, StripOnInput -> False], 
       StyleBox[
        ArrowBox[
         BezierCurveBox[{
           DynamicLocation["VertexID$9", Automatic, Center], {
           0.15222394348248527`, 0.333323941400457}, 
           DynamicLocation["VertexID$6", Automatic, Center]}]], {
         Directive[
          GrayLevel[0], 
          Thickness[0.01], 
          Opacity[1], 
          Arrowheads[0.05]]}, StripOnInput -> False], 
       StyleBox[
        ArrowBox[
         BezierCurveBox[{
           DynamicLocation["VertexID$9", Automatic, Center], {
           0.13316365069112532`, 0.9261735342038983}, 
           DynamicLocation["VertexID$7", Automatic, Center]}]], {
         Directive[
          GrayLevel[0], 
          Thickness[0.01], 
          Opacity[1], 
          Arrowheads[0.05]]}, StripOnInput -> False], 
       StyleBox[
        ArrowBox[
         BezierCurveBox[{
           DynamicLocation[
           "VertexID$9", Automatic, Center], {-1.7702491326344327`, 
           1.1376700374102289`}, 
           DynamicLocation["VertexID$8", Automatic, Center]}]], {
         Directive[
          GrayLevel[0], 
          Thickness[0.01], 
          Opacity[1], 
          Arrowheads[0.05]]}, StripOnInput -> False], 
       StyleBox[
        ArrowBox[
         BezierCurveBox[{
           DynamicLocation[
           "VertexID$9", Automatic, 
            Center], {-0.15226020635145585`, -0.17571764525861666`}, 
           DynamicLocation["VertexID$10", Automatic, Center]}]], {
         Directive[
          GrayLevel[0], 
          Thickness[0.01], 
          Opacity[1], 
          Arrowheads[0.05]]}, StripOnInput -> False], 
       StyleBox[
        ArrowBox[
         BezierCurveBox[{
           DynamicLocation[
           "VertexID$9", Automatic, 
            Center], {-0.6836172326206135, -0.43933411872506944`}, 
           DynamicLocation["VertexID$11", Automatic, Center]}]], {
         Directive[
          GrayLevel[0], 
          Thickness[0.01], 
          Opacity[1], 
          Arrowheads[0.05]]}, StripOnInput -> False], 
       StyleBox[
        ArrowBox[
         BezierCurveBox[{
           DynamicLocation["VertexID$10", Automatic, Center], {
           0.2325077660927095, 2.6558344029372056`*^-15}, 
           DynamicLocation["VertexID$1", Automatic, Center]}]], {
         Directive[
          GrayLevel[0], 
          Thickness[0.01], 
          Opacity[1], 
          Arrowheads[0.05]]}, StripOnInput -> False], 
       StyleBox[
        ArrowBox[
         BezierCurveBox[{
           DynamicLocation[
           "VertexID$10", Automatic, 
            Center], {-0.35159491018846534`, -0.10323758041362473`}, 
           DynamicLocation["VertexID$2", Automatic, Center]}]], {
         Directive[
          GrayLevel[0], 
          Thickness[0.01], 
          Opacity[1], 
          Arrowheads[0.05]]}, StripOnInput -> False], 
       StyleBox[
        ArrowBox[
         BezierCurveBox[{
           DynamicLocation[
           "VertexID$10", Automatic, 
            Center], {-0.7505824662625075, -1.6435463454504147`}, 
           DynamicLocation["VertexID$4", Automatic, Center]}]], {
         Directive[
          GrayLevel[0], 
          Thickness[0.01], 
          Opacity[1], 
          Arrowheads[0.05]]}, StripOnInput -> False], 
       StyleBox[
        ArrowBox[
         BezierCurveBox[{
           DynamicLocation[
           "VertexID$10", Automatic, 
            Center], {-0.29005480151865004`, -2.0173754567486992`}, 
           DynamicLocation["VertexID$5", Automatic, Center]}]], {
         Directive[
          GrayLevel[0], 
          Thickness[0.01], 
          Opacity[1], 
          Arrowheads[0.05]]}, StripOnInput -> False], 
       StyleBox[
        ArrowBox[
         BezierCurveBox[{
           DynamicLocation["VertexID$10", Automatic, Center], {
           1.135314175837703, -1.310222404049962}, 
           DynamicLocation["VertexID$6", Automatic, Center]}]], {
         Directive[
          GrayLevel[0], 
          Thickness[0.01], 
          Opacity[1], 
          Arrowheads[0.05]]}, StripOnInput -> False], 
       StyleBox[
        ArrowBox[
         BezierCurveBox[{
           DynamicLocation["VertexID$10", Automatic, Center], {
           1.1162538830463553`, -0.7173728112465123}, 
           DynamicLocation["VertexID$7", Automatic, Center]}]], {
         Directive[
          GrayLevel[0], 
          Thickness[0.01], 
          Opacity[1], 
          Arrowheads[0.05]]}, StripOnInput -> False], 
       StyleBox[
        ArrowBox[
         BezierCurveBox[{
           DynamicLocation[
           "VertexID$10", Automatic, 
            Center], {-0.7871589002792001, -0.5058763080401909}, 
           DynamicLocation["VertexID$8", Automatic, Center]}]], {
         Directive[
          GrayLevel[0], 
          Thickness[0.01], 
          Opacity[1], 
          Arrowheads[0.05]]}, StripOnInput -> False], 
       StyleBox[
        ArrowBox[
         BezierCurveBox[{
           DynamicLocation[
           "VertexID$10", Automatic, 
            Center], {-0.9358957148737643, -1.0800812317675614`}, 
           DynamicLocation["VertexID$9", Automatic, Center]}]], {
         Directive[
          GrayLevel[0], 
          Thickness[0.01], 
          Opacity[1], 
          Arrowheads[0.05]]}, StripOnInput -> False], 
       StyleBox[
        ArrowBox[
         BezierCurveBox[{
           DynamicLocation["VertexID$10", Automatic, Center], {
           0.29947299973460667`, -2.0828804641754886`}, 
           DynamicLocation["VertexID$11", Automatic, Center]}]], {
         Directive[
          GrayLevel[0], 
          Thickness[0.01], 
          Opacity[1], 
          Arrowheads[0.05]]}, StripOnInput -> False], 
       StyleBox[
        ArrowBox[
         BezierCurveBox[{
           DynamicLocation[
           "VertexID$11", Automatic, Center], {-0.3515949101884684, 
           0.10323758041362024`}, 
           DynamicLocation["VertexID$1", Automatic, Center]}]], {
         Directive[
          GrayLevel[0], 
          Thickness[0.01], 
          Opacity[1], 
          Arrowheads[0.05]]}, StripOnInput -> False], 
       StyleBox[
        ArrowBox[
         BezierCurveBox[{
           DynamicLocation[
           "VertexID$11", Automatic, 
            Center], {-0.9356975864696527, -3.0692939271868785`*^-15}, 
           DynamicLocation["VertexID$2", Automatic, Center]}]], {
         Directive[
          GrayLevel[0], 
          Thickness[0.01], 
          Opacity[1], 
          Arrowheads[0.05]]}, StripOnInput -> False], 
       StyleBox[
        ArrowBox[
         BezierCurveBox[{
           DynamicLocation[
           "VertexID$11", Automatic, 
            Center], {-1.3346851425436965`, -1.5403087650367941`}, 
           DynamicLocation["VertexID$4", Automatic, Center]}]], {
         Directive[
          GrayLevel[0], 
          Thickness[0.01], 
          Opacity[1], 
          Arrowheads[0.05]]}, StripOnInput -> False], 
       StyleBox[
        ArrowBox[
         BezierCurveBox[{
           DynamicLocation[
           "VertexID$11", Automatic, 
            Center], {-0.8741574777998314, -1.91413787633508}, 
           DynamicLocation["VertexID$5", Automatic, Center]}]], {
         Directive[
          GrayLevel[0], 
          Thickness[0.01], 
          Opacity[1], 
          Arrowheads[0.05]]}, StripOnInput -> False], 
       StyleBox[
        ArrowBox[
         BezierCurveBox[{
           DynamicLocation["VertexID$11", Automatic, Center], {
           0.5512114995565293, -1.2069848236363365`}, 
           DynamicLocation["VertexID$6", Automatic, Center]}]], {
         Directive[
          GrayLevel[0], 
          Thickness[0.01], 
          Opacity[1], 
          Arrowheads[0.05]]}, StripOnInput -> False], 
       StyleBox[
        ArrowBox[
         BezierCurveBox[{
           DynamicLocation["VertexID$11", Automatic, Center], {
           0.5321512067651758, -0.614135230832893}, 
           DynamicLocation["VertexID$7", Automatic, Center]}]], {
         Directive[
          GrayLevel[0], 
          Thickness[0.01], 
          Opacity[1], 
          Arrowheads[0.05]]}, StripOnInput -> False], 
       StyleBox[
        ArrowBox[
         BezierCurveBox[{
           DynamicLocation[
           "VertexID$11", Automatic, 
            Center], {-1.3712615765603813`, -0.40263872762656394`}, 
           DynamicLocation["VertexID$8", Automatic, Center]}]], {
         Directive[
          GrayLevel[0], 
          Thickness[0.01], 
          Opacity[1], 
          Arrowheads[0.05]]}, StripOnInput -> False], 
       StyleBox[
        ArrowBox[
         BezierCurveBox[{
           DynamicLocation[
           "VertexID$11", Automatic, 
            Center], {-1.5199983911549544`, -0.9768436513539321}, 
           DynamicLocation["VertexID$9", Automatic, Center]}]], {
         Directive[
          GrayLevel[0], 
          Thickness[0.01], 
          Opacity[1], 
          Arrowheads[0.05]]}, StripOnInput -> False], 
       StyleBox[
        ArrowBox[
         BezierCurveBox[{
           DynamicLocation["VertexID$11", Automatic, Center], {
           0.24672734972259788`, -1.7160264102954164`}, 
           DynamicLocation["VertexID$10", Automatic, Center]}]], {
         Directive[
          GrayLevel[0], 
          Thickness[0.01], 
          Opacity[1], 
          Arrowheads[0.05]]}, StripOnInput -> False], 
       StyleBox[
        ArrowBox[
         BezierCurveBox[{
           DynamicLocation[
           "VertexID$12", Automatic, 
            Center], {-0.2611241587869661, -0.5630493740159285}, \
{-0.8480637173681137, -0.72948862910928}, {-1.2233756722749414`, \
-0.555491712902913}, {-1.2233756722749414`, 
           0.5554917129029127}, {-0.8480637173681137, 
           0.7294886291092798}, {-0.26112415878696627`, 0.5630493740159285}, 
           DynamicLocation["VertexID$12", Automatic, Center]}, SplineDegree -> 
          7]], {
         Directive[
          GrayLevel[1], 
          Thickness[0], 
          Opacity[0]]}, StripOnInput -> False]}, {
       Directive[
        Hue[0.6, 0.2, 0.8], 
        EdgeForm[
         Directive[
          GrayLevel[0], 
          Opacity[0.7]]]], 
       Directive[
        EdgeForm[
         Directive[
          Thickness[Large], 
          GrayLevel[0]]]], 
       TagBox[{
         TagBox[
          StyleBox[
           
           DiskBox[{0.8308300260037728, 1.8192639907090369`}, 
            0.28173255684142967`], {
            RGBColor[0.9444444444444444, 
             NCache[
              Rational[8, 9], 0.8888888888888888], 0.19444444444444442`]}, 
           StripOnInput -> False], "DynamicName", BoxID -> "VertexID$1"], 
         InsetBox[
          FormBox[
           StyleBox["\"NO2\"", {
             EdgeForm[
              Directive[
               Thickness[Large], 
               GrayLevel[0]]], 
             Directive[FontFamily -> "Helvetica", 10]}, StripOnInput -> 
            False], TraditionalForm], 
          Dynamic[
          DynamicLocation[
            "VertexID$1", Automatic, {Left, Bottom}] + (
             DynamicLocation["VertexID$1", Automatic, {Right, Top}] - 
             DynamicLocation["VertexID$1", Automatic, {Left, Bottom}]) {
              Rational[1, 2], 
              Rational[1, 2]}], BaseStyle -> "Graphics"]}, "DynamicName", 
        BoxID -> "VertexLabelID$1"], 
       TagBox[{
         TagBox[
          StyleBox[
           
           DiskBox[{-0.2846296765465703, 1.9796428837618654`}, 
            0.28173255684142967`], {
            RGBColor[0.9166666666666667, 
             NCache[
              Rational[5, 6], 0.8333333333333334], 0.2916666666666667]}, 
           StripOnInput -> False], "DynamicName", BoxID -> "VertexID$2"], 
         InsetBox[
          FormBox[
           StyleBox["\"NO\"", {
             EdgeForm[
              Directive[
               Thickness[Large], 
               GrayLevel[0]]], 
             Directive[FontFamily -> "Helvetica", 10]}, StripOnInput -> 
            False], TraditionalForm], 
          Dynamic[
          DynamicLocation[
            "VertexID$2", Automatic, {Left, Bottom}] + (
             DynamicLocation["VertexID$2", Automatic, {Right, Top}] - 
             DynamicLocation["VertexID$2", Automatic, {Left, Bottom}]) {
              Rational[1, 2], 
              Rational[1, 2]}], BaseStyle -> "Graphics"]}, "DynamicName", 
        BoxID -> "VertexLabelID$2"], 
       TagBox[{
         TagBox[
          StyleBox[
           
           DiskBox[{1.6825070656623624`, 1.081281634911195}, 
            0.28173255684142967`], {
            RGBColor[1, 1, 0]}, StripOnInput -> False], "DynamicName", BoxID -> 
          "VertexID$3"], 
         InsetBox[
          FormBox[
           StyleBox["\"NO3\"", {
             EdgeForm[
              Directive[
               Thickness[Large], 
               GrayLevel[0]]], 
             Directive[FontFamily -> "Helvetica", 10]}, StripOnInput -> 
            False], TraditionalForm], 
          Dynamic[
          DynamicLocation[
            "VertexID$3", Automatic, {Left, Bottom}] + (
             DynamicLocation["VertexID$3", Automatic, {Right, Top}] - 
             DynamicLocation["VertexID$3", Automatic, {Left, Bottom}]) {
              Rational[1, 2], 
              Rational[1, 2]}], BaseStyle -> "Graphics"]}, "DynamicName", 
        BoxID -> "VertexLabelID$3"], 
       TagBox[{
         TagBox[
          StyleBox[
           
           DiskBox[{-1.9189859472289947`, -0.5634651136828593}, 
            0.28173255684142967`], {
            RGBColor[0.8333333333333334, 
             NCache[
              Rational[2, 3], 0.6666666666666666], 0.5833333333333334]}, 
           StripOnInput -> False], "DynamicName", BoxID -> "VertexID$4"], 
         InsetBox[
          FormBox[
           StyleBox["\"NH2OH\"", {
             EdgeForm[
              Directive[
               Thickness[Large], 
               GrayLevel[0]]], 
             Directive[FontFamily -> "Helvetica", 10]}, StripOnInput -> 
            False], TraditionalForm], 
          Dynamic[
          DynamicLocation[
            "VertexID$4", Automatic, {Left, Bottom}] + (
             DynamicLocation["VertexID$4", Automatic, {Right, Top}] - 
             DynamicLocation["VertexID$4", Automatic, {Left, Bottom}]) {
              Rational[1, 2], 
              Rational[1, 2]}], BaseStyle -> "Graphics"]}, "DynamicName", 
        BoxID -> "VertexLabelID$4"], 
       TagBox[{
         TagBox[
          StyleBox[
           
           DiskBox[{-1.30972146789057, -1.5114991487085168`}, 
            0.28173255684142967`], {
            RGBColor[0.8055555555555556, 
             NCache[
              Rational[11, 18], 0.6111111111111112], 0.6805555555555556]}, 
           StripOnInput -> False], "DynamicName", BoxID -> "VertexID$5"], 
         InsetBox[
          FormBox[
           StyleBox["\"NH3OH\"", {
             EdgeForm[
              Directive[
               Thickness[Large], 
               GrayLevel[0]]], 
             Directive[FontFamily -> "Helvetica", 10]}, StripOnInput -> 
            False], TraditionalForm], 
          Dynamic[
          DynamicLocation[
            "VertexID$5", Automatic, {Left, Bottom}] + (
             DynamicLocation["VertexID$5", Automatic, {Right, Top}] - 
             DynamicLocation["VertexID$5", Automatic, {Left, Bottom}]) {
              Rational[1, 2], 
              Rational[1, 2]}], BaseStyle -> "Graphics"]}, "DynamicName", 
        BoxID -> "VertexLabelID$5"], 
       TagBox[{
         TagBox[
          StyleBox[
           
           DiskBox[{1.6825070656623624`, -1.081281634911195}, 
            0.28173255684142967`], {
            RGBColor[0.7777777777777778, 
             NCache[
              Rational[5, 9], 0.5555555555555556], 0.7777777777777778]}, 
           StripOnInput -> False], "DynamicName", BoxID -> "VertexID$6"], 
         InsetBox[
          FormBox[
           StyleBox["\"NH3\"", {
             EdgeForm[
              Directive[
               Thickness[Large], 
               GrayLevel[0]]], 
             Directive[FontFamily -> "Helvetica", 10]}, StripOnInput -> 
            False], TraditionalForm], 
          Dynamic[
          DynamicLocation[
            "VertexID$6", Automatic, {Left, Bottom}] + (
             DynamicLocation["VertexID$6", Automatic, {Right, Top}] - 
             DynamicLocation["VertexID$6", Automatic, {Left, Bottom}]) {
              Rational[1, 2], 
              Rational[1, 2]}], BaseStyle -> "Graphics"]}, "DynamicName", 
        BoxID -> "VertexLabelID$6"], 
       TagBox[{
         TagBox[
          StyleBox[
           DiskBox[{2., 0.}, 0.28173255684142967`], {
            RGBColor[0.7777777777777778, 
             NCache[
              Rational[5, 9], 0.5555555555555556], 0.7777777777777778]}, 
           StripOnInput -> False], "DynamicName", BoxID -> "VertexID$7"], 
         InsetBox[
          FormBox[
           StyleBox["\"NH4\"", {
             EdgeForm[
              Directive[
               Thickness[Large], 
               GrayLevel[0]]], 
             Directive[FontFamily -> "Helvetica", 10]}, StripOnInput -> 
            False], TraditionalForm], 
          Dynamic[
          DynamicLocation[
            "VertexID$7", Automatic, {Left, Bottom}] + (
             DynamicLocation["VertexID$7", Automatic, {Right, Top}] - 
             DynamicLocation["VertexID$7", Automatic, {Left, Bottom}]) {
              Rational[1, 2], 
              Rational[1, 2]}], BaseStyle -> "Graphics"]}, "DynamicName", 
        BoxID -> "VertexLabelID$7"], 
       TagBox[{
         TagBox[
          StyleBox[
           
           DiskBox[{-1.30972146789057, 1.5114991487085168`}, 
            0.28173255684142967`], {
            RGBColor[0.8888888888888888, 
             NCache[
              Rational[7, 9], 0.7777777777777778], 0.3888888888888889]}, 
           StripOnInput -> False], "DynamicName", BoxID -> "VertexID$8"], 
         InsetBox[
          FormBox[
           StyleBox["\"N2O\"", {
             EdgeForm[
              Directive[
               Thickness[Large], 
               GrayLevel[0]]], 
             Directive[FontFamily -> "Helvetica", 10]}, StripOnInput -> 
            False], TraditionalForm], 
          Dynamic[
          DynamicLocation[
            "VertexID$8", Automatic, {Left, Bottom}] + (
             DynamicLocation["VertexID$8", Automatic, {Right, Top}] - 
             DynamicLocation["VertexID$8", Automatic, {Left, Bottom}]) {
              Rational[1, 2], 
              Rational[1, 2]}], BaseStyle -> "Graphics"]}, "DynamicName", 
        BoxID -> "VertexLabelID$8"], 
       TagBox[{
         TagBox[
          StyleBox[
           
           DiskBox[{-1.9189859472289947`, 0.5634651136828593}, 
            0.28173255684142967`], {
            RGBColor[0.8611111111111112, 
             NCache[
              Rational[13, 18], 0.7222222222222222], 0.4861111111111111]}, 
           StripOnInput -> False], "DynamicName", BoxID -> "VertexID$9"], 
         InsetBox[
          FormBox[
           StyleBox["\"N2\"", {
             EdgeForm[
              Directive[
               Thickness[Large], 
               GrayLevel[0]]], 
             Directive[FontFamily -> "Helvetica", 10]}, StripOnInput -> 
            False], TraditionalForm], 
          Dynamic[
          DynamicLocation[
            "VertexID$9", Automatic, {Left, Bottom}] + (
             DynamicLocation["VertexID$9", Automatic, {Right, Top}] - 
             DynamicLocation["VertexID$9", Automatic, {Left, Bottom}]) {
              Rational[1, 2], 
              Rational[1, 2]}], BaseStyle -> "Graphics"]}, "DynamicName", 
        BoxID -> "VertexLabelID$9"], 
       TagBox[{
         TagBox[
          StyleBox[
           
           DiskBox[{0.8308300260037728, -1.8192639907090369`}, 
            0.28173255684142967`], {
            RGBColor[0.8055555555555556, 
             NCache[
              Rational[11, 18], 0.6111111111111112], 0.6805555555555556]}, 
           StripOnInput -> False], "DynamicName", BoxID -> "VertexID$10"], 
         InsetBox[
          FormBox[
           StyleBox["\"N2H5\"", {
             EdgeForm[
              Directive[
               Thickness[Large], 
               GrayLevel[0]]], 
             Directive[FontFamily -> "Helvetica", 10]}, StripOnInput -> 
            False], TraditionalForm], 
          Dynamic[
          DynamicLocation[
            "VertexID$10", Automatic, {Left, Bottom}] + (
             DynamicLocation["VertexID$10", Automatic, {Right, Top}] - 
             DynamicLocation["VertexID$10", Automatic, {Left, Bottom}]) {
              Rational[1, 2], 
              Rational[1, 2]}], BaseStyle -> "Graphics"]}, "DynamicName", 
        BoxID -> "VertexLabelID$10"], 
       TagBox[{
         TagBox[
          StyleBox[
           
           DiskBox[{-0.2846296765465703, -1.9796428837618654`}, 
            0.28173255684142967`], {
            RGBColor[0.8055555555555556, 
             NCache[
              Rational[11, 18], 0.6111111111111112], 0.6805555555555556]}, 
           StripOnInput -> False], "DynamicName", BoxID -> "VertexID$11"], 
         InsetBox[
          FormBox[
           StyleBox["\"N2H4\"", {
             EdgeForm[
              Directive[
               Thickness[Large], 
               GrayLevel[0]]], 
             Directive[FontFamily -> "Helvetica", 10]}, StripOnInput -> 
            False], TraditionalForm], 
          Dynamic[
          DynamicLocation[
            "VertexID$11", Automatic, {Left, Bottom}] + (
             DynamicLocation["VertexID$11", Automatic, {Right, Top}] - 
             DynamicLocation["VertexID$11", Automatic, {Left, Bottom}]) {
              Rational[1, 2], 
              Rational[1, 2]}], BaseStyle -> "Graphics"]}, "DynamicName", 
        BoxID -> "VertexLabelID$11"], 
       TagBox[{
         TagBox[
          StyleBox[
           DiskBox[{0., 0.}, 0.28173255684142967`], {
            Directive[
             Opacity[0], 
             GrayLevel[1], 
             EdgeForm[None]]}, StripOnInput -> False], "DynamicName", BoxID -> 
          "VertexID$12"], 
         InsetBox[
          FormBox[
           StyleBox["\"\"", {
             EdgeForm[
              Directive[
               Thickness[Large], 
               GrayLevel[0]]], 
             Directive[FontFamily -> "Helvetica", 10]}, StripOnInput -> 
            False], TraditionalForm], 
          Dynamic[
          DynamicLocation[
            "VertexID$12", Automatic, {Left, Bottom}] + (
             DynamicLocation["VertexID$12", Automatic, {Right, Top}] - 
             DynamicLocation["VertexID$12", Automatic, {Left, Bottom}]) {0, 
             0}], BaseStyle -> "Graphics"]}, "DynamicName", BoxID -> 
        "VertexLabelID$12"]}}], $CellContext`flag}, 
    TagBox[
     DynamicBox[GraphComputation`NetworkGraphicsBox[
      3, Typeset`graph, Typeset`boxes, $CellContext`flag], {
      CachedValue :> Typeset`boxes, SingleEvaluation -> True, 
       SynchronousUpdating -> False, TrackedSymbols :> {$CellContext`flag}},
      ImageSizeCache->{{1.0658141036401503`*^-14, 
       342.1574803149605}, {-174.99999999999997`, 170.21569224908356`}}],
     MouseAppearanceTag["NetworkGraphics"]],
    AllowKernelInitialization->False,
    UnsavedVariables:>{$CellContext`flag}]],
  Background->None,
  BaseStyle->EdgeForm[
    Directive[
     Thickness[Large], 
     GrayLevel[0]]],
  DefaultBaseStyle->{
   "NetworkGraphics", FrontEnd`GraphicsHighlightColor -> Hue[0.8, 1., 0.6]},
  FormatType->TraditionalForm,
  FrameTicks->None,
  ImageSize->(Automatic -> 340.1574803149606),
  PlotRangePadding->None]], "Output",
 CellChangeTimes->{3.918954506888896*^9, 3.918954543702005*^9},
 CellLabel->
  "Out[301]=",ExpressionUUID->"ec2bd575-0187-4050-9172-a97d434c8087"]
}, Open  ]]
},
Evaluator->"Local_2",
WindowSize->{808, 910},
WindowMargins->{{Automatic, 139}, {15, Automatic}},
FrontEndVersion->"12.1 for Mac OS X x86 (64-bit) \
(2020\:5e746\:670822\:65e5)",
StyleDefinitions->"Default.nb",
ExpressionUUID->"d4870ece-db81-41ff-9e34-32ad830a7423"
]
(* End of Notebook Content *)

(* Internal cache information *)
(*CellTagsOutline
CellTagsIndex->{}
*)
(*CellTagsIndex
CellTagsIndex->{}
*)
(*NotebookFileOutline
Notebook[{
Cell[CellGroupData[{
Cell[580, 22, 2612, 75, 220, "Input",ExpressionUUID->"5ea016a7-532d-4de6-8253-85c671822c95"],
Cell[3195, 99, 65654, 1773, 346, "Output",ExpressionUUID->"bbdbf428-96cf-4b7a-b0a0-cd0b07302307"]
}, Open  ]],
Cell[CellGroupData[{
Cell[68886, 1877, 2130, 62, 199, "Input",ExpressionUUID->"c05725ea-6d50-462e-822c-ac8ef819c246"],
Cell[71019, 1941, 78021, 2109, 363, "Output",ExpressionUUID->"ec2bd575-0187-4050-9172-a97d434c8087"]
}, Open  ]]
}
]
*)
