# Supplementary material for: Thermodynamics Underpinning the Microbial Community‐Level Nitrogen Energy Metabolism
Source: Environ Microbiol. 2025 Feb 16;27(2):e70055. doi: 10.1111/1462-2920.70055 (PMC11830459; doi:10.1111/1462-2920.70055)
Supplement: Supplementary file 1 — Data S1. [file EMI-27-e70055-s001.zip › SI/Nnetwork/Programs/1_Preparation.nb]

(*CacheID: 234*)
(* Internal cache information:
NotebookFileLineBreakTest
NotebookFileLineBreakTest
NotebookDataPosition[         0,          0]
NotebookDataLength[     52383,       1181]
NotebookOptionsPosition[     50804,       1143]
NotebookOutlinePosition[     51329,       1163]
CellTagsIndexPosition[     51286,       1160]
WindowFrame->Normal*)

(* Beginning of Notebook Content *)
Notebook[{
Cell[BoxData[
 RowBox[{
  RowBox[{"(*", "\[IndentingNewLine]", "  ", 
   RowBox[{
   "Specify", " ", "the", " ", "directory", " ", "path", " ", "of", " ", 
    "Nnetwork", " ", "in", " ", 
    RowBox[{"dir", ".", "\[IndentingNewLine]", "Execute"}], " ", 
    RowBox[{
     RowBox[{"dir", "/", "Programs"}], "/", "Functions_"}], "1.", 
    RowBox[{"nb", "."}]}], "\[IndentingNewLine]", "*)"}], 
  "\[IndentingNewLine]", 
  RowBox[{
   RowBox[{"Clear", "[", "\"\<Global`*\>\"", "]"}], "\[IndentingNewLine]", 
   RowBox[{
    RowBox[{"dir", "=", "\"\<~/Nnetwork/\>\""}], ";"}], "\[IndentingNewLine]", 
   RowBox[{
    RowBox[{"CreateDirectory", "[", "dir", "]"}], ";"}], 
   "\[IndentingNewLine]", 
   RowBox[{
    RowBox[{"NotebookEvaluate", "[", 
     RowBox[{"dir", "<>", "\"\</Programs/Functions_1.nb\>\""}], "]"}], 
    ";"}]}]}]], "Input",
 CellChangeTimes->{{3.916560867528857*^9, 3.916560868117414*^9}, {
   3.916568406930835*^9, 3.916568414044496*^9}, {3.91660731626716*^9, 
   3.9166073185450773`*^9}, {3.916607408287249*^9, 3.916607413083995*^9}, 
   3.91660914737016*^9, {3.9166095848697166`*^9, 3.9166096042462997`*^9}, {
   3.916720251707966*^9, 3.916720269425405*^9}, 3.916727972676*^9, 
   3.916970217860001*^9, {3.9169871038671913`*^9, 3.916987127148096*^9}, 
   3.9169877126646357`*^9, 3.916987888120515*^9, {3.916988015984765*^9, 
   3.916988037385807*^9}, {3.9169882732426662`*^9, 3.9169882744870367`*^9}, {
   3.916995722289749*^9, 3.916995725231647*^9}, {3.917030520530402*^9, 
   3.91703055631686*^9}, {3.9170308472574987`*^9, 3.917030847425927*^9}, {
   3.917073683811768*^9, 3.917073699565175*^9}, {3.919542933453237*^9, 
   3.919542937835607*^9}, {3.923008174104677*^9, 3.923008181767466*^9}},
 CellLabel->
  "In[2044]:=",ExpressionUUID->"8721e70e-c9b7-4ee3-9284-79248f7d2236"],

Cell[BoxData[
 RowBox[{
  RowBox[{"(*", " ", "\[IndentingNewLine]", "  ", 
   RowBox[{"Set", " ", "the", " ", "values", " ", "of", " ", 
    RowBox[{"parameters", "."}]}], "\[IndentingNewLine]", "*)"}], 
  "\[IndentingNewLine]", "\[IndentingNewLine]", 
  RowBox[{
   RowBox[{
    RowBox[{"R", "=", 
     RowBox[{"8.31", "*", 
      RowBox[{"10", "^", 
       RowBox[{"(", 
        RowBox[{"-", "3"}], ")"}]}]}]}], ";"}], 
   RowBox[{"(*", " ", 
    RowBox[{"Gas", " ", "constant", " ", 
     RowBox[{"(", 
      RowBox[{
       RowBox[{"kJ", "/", "mol"}], "/", "K"}], ")"}]}], " ", "*)"}], 
   "\[IndentingNewLine]", 
   RowBox[{
    RowBox[{"T", "=", 
     RowBox[{"273.15", "+", "15"}]}], ";"}], 
   RowBox[{"(*", " ", 
    RowBox[{"Absolute", " ", "temperature", " ", 
     RowBox[{"(", "K", ")"}]}], " ", "*)"}], "\[IndentingNewLine]", 
   RowBox[{
    RowBox[{"p", "=", "0.2"}], ";", 
    RowBox[{"(*", " ", 
     RowBox[{"Thermodynamic", " ", "weight"}], " ", "*)"}], 
    "\[IndentingNewLine]", 
    RowBox[{"Iin", "=", 
     RowBox[{"10", "^", 
      RowBox[{"(", 
       RowBox[{"-", "5"}], ")"}]}]}], ";", 
    RowBox[{"(*", " ", 
     RowBox[{"Influx", " ", "rate", " ", "of", " ", "ammonia"}], " ", "*)"}], 
    "\[IndentingNewLine]", 
    RowBox[{"d", "=", 
     RowBox[{"10", "^", 
      RowBox[{"(", 
       RowBox[{"-", "3"}], ")"}]}]}], ";", 
    RowBox[{"(*", " ", 
     RowBox[{"Dilution", " ", "rate"}], " ", "*)"}], "\[IndentingNewLine]", 
    RowBox[{"kdef", "=", 
     RowBox[{"10", "^", 
      RowBox[{"(", 
       RowBox[{"-", "10"}], ")"}]}]}], ";", 
    RowBox[{"(*", " ", 
     RowBox[{"Default", " ", "reaction", " ", "rate", " ", "constant"}], " ", 
     "*)"}], "\[IndentingNewLine]", "\[IndentingNewLine]", 
    RowBox[{"(*", " ", 
     RowBox[{
      RowBox[{
      "Directory", " ", "name", " ", "for", " ", "exporting", " ", "results", 
       " ", "for", " ", "model", " ", 
       RowBox[{"(", "eqs", ")"}]}], ",", " ", 
      RowBox[{"initial", " ", "condition"}], ",", " ", 
      RowBox[{
      "and", " ", "the", " ", "results", " ", "of", " ", "NDSolve", " ", 
       RowBox[{"calculations", "."}]}]}], " ", "*)"}], "\[IndentingNewLine]", 
    
    RowBox[{"tmpdir", "=", 
     RowBox[{"dir", "<>", "\"\<Results/kdef_\>\"", "<>", 
      RowBox[{"ToString", "[", 
       RowBox[{"Log10", "[", "kdef", "]"}], "]"}], "<>", "\"\</Iin_\>\"", "<>", 
      RowBox[{"ToString", "[", 
       RowBox[{"Log10", "[", "Iin", "]"}], "]"}], "<>", "\"\</p_\>\"", "<>", 
      RowBox[{"ToString", "[", "p", "]"}], "<>", "\"\</\>\""}]}], ";"}], 
   "\[IndentingNewLine]", "\[IndentingNewLine]", 
   RowBox[{"(*", 
    RowBox[{
     RowBox[{
     "The", " ", "range", " ", "of", " ", "oxygen", " ", "concentration", " ",
       "and", " ", "hydrogen", " ", "ion", " ", 
      RowBox[{"concentration", ".", " ", "\[Omega]"}], " ", "represents", " ",
       "oxygen", " ", "concentration"}], ",", 
     RowBox[{
     "and", " ", "h", " ", "represents", " ", "hydrogen", " ", "ion", " ", 
      RowBox[{"concentration", "."}]}]}], "*)"}], 
   RowBox[{
    RowBox[{"\[Omega]list", "=", 
     RowBox[{"Table", "[", 
      RowBox[{
       RowBox[{"10", "^", 
        RowBox[{"(", 
         RowBox[{
          RowBox[{"-", "12"}], "+", 
          RowBox[{"0.2", "*", "i"}]}], ")"}]}], ",", 
       RowBox[{"{", 
        RowBox[{"i", ",", "0", ",", "45"}], "}"}]}], "]"}]}], ";"}], 
   "\[IndentingNewLine]", 
   RowBox[{
    RowBox[{"hlist", "=", 
     RowBox[{"Table", "[", 
      RowBox[{
       RowBox[{"10", "^", 
        RowBox[{"(", 
         RowBox[{
          RowBox[{"-", "12"}], "+", 
          RowBox[{"0.5", "*", "i"}]}], ")"}]}], ",", 
       RowBox[{"{", 
        RowBox[{"i", ",", "0", ",", "20"}], "}"}]}], "]"}]}], ";"}], 
   "\[IndentingNewLine]", 
   RowBox[{
    RowBox[{"log\[Omega]list", "=", 
     RowBox[{"Log10", "[", "\[Omega]list", "]"}]}], ";"}], 
   "\[IndentingNewLine]", 
   RowBox[{
    RowBox[{"loghlist", "=", 
     RowBox[{"Log10", "[", "hlist", "]"}]}], ";"}], "\[IndentingNewLine]", 
   "\[IndentingNewLine]", 
   RowBox[{"(*", " ", 
    RowBox[{
    "Parameters", " ", "for", " ", "numerical", " ", "differentiation"}], " ",
     "*)"}], "\[IndentingNewLine]", 
   RowBox[{"(*", " ", 
    RowBox[{"Variables", ",", " ", 
     RowBox[{"variables", " ", "in", " ", "string"}], ",", " ", 
     "derivatibes"}], " ", "*)"}], "\[IndentingNewLine]", 
   RowBox[{
    RowBox[{"Varvec", "=", 
     RowBox[{"{", 
      RowBox[{
      "H", ",", "N2", ",", "N2H4", ",", "N2H5", ",", "N2O", ",", "NH2OH", ",",
        "NH3", ",", "NH3OH", ",", "NH4", ",", "NO", ",", "NO2", ",", "NO3", 
       ",", "O2"}], "}"}]}], ";"}], "\[IndentingNewLine]", 
   RowBox[{
    RowBox[{"strVarvec", "=", 
     RowBox[{"{", 
      RowBox[{
      "\"\<H\>\"", ",", "\"\<N2\>\"", ",", "\"\<N2H4\>\"", ",", 
       "\"\<N2H5\>\"", ",", "\"\<N2O\>\"", ",", "\"\<NH2OH\>\"", ",", 
       "\"\<NH3\>\"", ",", "\"\<NH3OH\>\"", ",", "\"\<NH4\>\"", ",", 
       "\"\<NO\>\"", ",", "\"\<NO2\>\"", ",", "\"\<NO3\>\"", ",", 
       "\"\<O2\>\"", ",", "\"\<e\>\"", ",", "\"\<H2O\>\""}], "}"}]}], ";"}], 
   "\[IndentingNewLine]", 
   RowBox[{
    RowBox[{"DerVarvec", "=", 
     RowBox[{"{", 
      RowBox[{
       RowBox[{
        SuperscriptBox["H", "\[Prime]",
         MultilineFunction->None], "[", "t", "]"}], ",", 
       RowBox[{
        SuperscriptBox["N2", "\[Prime]",
         MultilineFunction->None], "[", "t", "]"}], ",", 
       RowBox[{
        SuperscriptBox["N2H4", "\[Prime]",
         MultilineFunction->None], "[", "t", "]"}], ",", 
       RowBox[{
        SuperscriptBox["N2H5", "\[Prime]",
         MultilineFunction->None], "[", "t", "]"}], ",", 
       RowBox[{
        SuperscriptBox["N2O", "\[Prime]",
         MultilineFunction->None], "[", "t", "]"}], ",", 
       RowBox[{
        SuperscriptBox["NH2OH", "\[Prime]",
         MultilineFunction->None], "[", "t", "]"}], ",", 
       RowBox[{
        SuperscriptBox["NH3", "\[Prime]",
         MultilineFunction->None], "[", "t", "]"}], ",", 
       RowBox[{
        SuperscriptBox["NH3OH", "\[Prime]",
         MultilineFunction->None], "[", "t", "]"}], ",", 
       RowBox[{
        SuperscriptBox["NH4", "\[Prime]",
         MultilineFunction->None], "[", "t", "]"}], ",", 
       RowBox[{
        SuperscriptBox["NO", "\[Prime]",
         MultilineFunction->None], "[", "t", "]"}], ",", 
       RowBox[{
        SuperscriptBox["NO2", "\[Prime]",
         MultilineFunction->None], "[", "t", "]"}], ",", 
       RowBox[{
        SuperscriptBox["NO3", "\[Prime]",
         MultilineFunction->None], "[", "t", "]"}], ",", 
       RowBox[{
        SuperscriptBox["O2", "\[Prime]",
         MultilineFunction->None], "[", "t", "]"}]}], "}"}]}], ";"}], 
   "\[IndentingNewLine]", "\[IndentingNewLine]", 
   RowBox[{
    RowBox[{"tmax", "=", 
     RowBox[{"10", "^", "8"}]}], ";", 
    RowBox[{"(*", 
     RowBox[{
     "The", " ", "final", " ", "time", " ", "for", " ", "numerical", " ", 
      RowBox[{"differentiation", ":", " ", 
       RowBox[{"0", " ", "\[LessEqual]", " ", 
        StyleBox["t",
         FontSlant->"Italic"], " ", "\[LessEqual]", " ", 
        StyleBox["tmax",
         FontSlant->"Italic"]}]}]}], " ", "*)"}], "\[IndentingNewLine]", 
    RowBox[{"timelimit", "=", "30"}], ";", 
    RowBox[{"(*", 
     RowBox[{
      RowBox[{
      "If", " ", "the", " ", "execution", " ", "time", " ", "of", " ", "the", 
       " ", "NDSolve", " ", "function", " ", "exceeds", " ", "timelimit", " ",
        "sec"}], ",", 
      RowBox[{
      "the", " ", "calculation", " ", "is", " ", "set", " ", "to", " ", "be", 
       " ", 
       RowBox[{"skipped", "."}]}]}], "*)"}], "\[IndentingNewLine]", 
    "\[IndentingNewLine]", 
    RowBox[{"(*", 
     RowBox[{"Set", " ", "all", " ", "initial", " ", "values", " ", "to", " ", 
      RowBox[{"10", "^", 
       RowBox[{"(", 
        RowBox[{"-", "5"}], ")"}]}]}], "*)"}], "\[IndentingNewLine]", 
    RowBox[{"initv", "=", 
     RowBox[{"10", "^", 
      RowBox[{"(", 
       RowBox[{"-", "5"}], ")"}]}]}], ";"}], "\[IndentingNewLine]", 
   RowBox[{
    RowBox[{"initval", "=", 
     RowBox[{"Table", "[", 
      RowBox[{"initv", ",", 
       RowBox[{"{", 
        RowBox[{"i", ",", "1", ",", 
         RowBox[{"Length", "[", "Varvec", "]"}]}], "}"}]}], "]"}]}], ";"}], 
   "\[IndentingNewLine]", 
   RowBox[{
    RowBox[{"init", "=", 
     RowBox[{"Table", "[", 
      RowBox[{
       RowBox[{
        RowBox[{"ToExpression", "[", 
         RowBox[{
          RowBox[{"ToString", "[", 
           RowBox[{"Varvec", "\[LeftDoubleBracket]", 
            RowBox[{"i", "+", "1"}], "\[RightDoubleBracket]"}], "]"}], "<>", 
          "\"\<[0]\>\""}], "]"}], "==", 
        RowBox[{
        "initval", "\[LeftDoubleBracket]", "i", "\[RightDoubleBracket]"}]}], 
       ",", 
       RowBox[{"{", 
        RowBox[{"i", ",", "1", ",", 
         RowBox[{
          RowBox[{"Length", "[", "Varvec", "]"}], "-", "2"}]}], "}"}]}], 
      "]"}]}], ";"}]}]}]], "Input",
 CellChangeTimes->{{3.916600844388344*^9, 3.916600868556656*^9}, {
   3.9166009037902803`*^9, 3.91660091914188*^9}, {3.916601003019575*^9, 
   3.916601016367867*^9}, {3.916602726359033*^9, 3.9166027282537413`*^9}, {
   3.916602780004826*^9, 3.9166028055276947`*^9}, {3.916604470781198*^9, 
   3.916604494193466*^9}, {3.916604790289904*^9, 3.916604790595039*^9}, {
   3.916606713984289*^9, 3.916606715460355*^9}, {3.916606748298518*^9, 
   3.9166067683457127`*^9}, 3.916606922514895*^9, {3.916607624340108*^9, 
   3.916607673659976*^9}, {3.9166085790837183`*^9, 3.91660857944355*^9}, {
   3.9166091490398273`*^9, 3.916609149933222*^9}, {3.916609212359633*^9, 
   3.9166092125251427`*^9}, {3.916609622938861*^9, 3.9166100560662603`*^9}, {
   3.916610101819848*^9, 3.916610241420117*^9}, {3.916620124999996*^9, 
   3.916620197088872*^9}, 3.916628990803598*^9, {3.916629380630629*^9, 
   3.916629580857658*^9}, 3.916630663792273*^9, 3.916647227518078*^9, 
   3.916649073452187*^9, {3.916718353821877*^9, 3.916718366218235*^9}, 
   3.916718979266968*^9, 3.916719115701323*^9, 3.9167195245847883`*^9, {
   3.9167202971382637`*^9, 3.916720359737104*^9}, {3.916720452957963*^9, 
   3.916720491144558*^9}, {3.916720544117104*^9, 3.916720546410646*^9}, {
   3.916727990389749*^9, 3.916727998731147*^9}, {3.9167280363051033`*^9, 
   3.916728036847891*^9}, 3.916729029069479*^9, 3.916730851762663*^9, {
   3.9167372337676086`*^9, 3.9167372401112022`*^9}, 3.916737282248827*^9, {
   3.916737769205668*^9, 3.916737772057988*^9}, {3.9167821148398247`*^9, 
   3.916782115328912*^9}, 3.916895971721714*^9, 3.916896382759893*^9, 
   3.916901595966011*^9, 3.9169069639403343`*^9, 3.916908350835981*^9, 
   3.9169089666241302`*^9, 3.916909494314349*^9, {3.916909858783372*^9, 
   3.916909859245336*^9}, 3.916910217962439*^9, {3.9169702233116283`*^9, 
   3.916970226007061*^9}, 3.916970762631336*^9, 3.916971236250237*^9, 
   3.916971846274281*^9, {3.916973223646997*^9, 3.916973226091569*^9}, 
   3.916973354349587*^9, 3.916973650791086*^9, 3.916973832122567*^9, 
   3.916980269043848*^9, {3.9169871660327663`*^9, 3.9169872073034887`*^9}, {
   3.916988278731394*^9, 3.916988281298779*^9}, {3.91698832104254*^9, 
   3.9169883297348013`*^9}, 3.916989826846449*^9, {3.9169898830567083`*^9, 
   3.916989892407136*^9}, {3.916993742692521*^9, 3.916993743008884*^9}, 
   3.9169947079865*^9, {3.916995486121809*^9, 3.9169954932863817`*^9}, 
   3.9169957352056217`*^9, 3.916996223140338*^9, {3.91699804821763*^9, 
   3.916998053007209*^9}, 3.916998620765293*^9, 3.917000129461583*^9, {
   3.917030889763691*^9, 3.917030900796529*^9}, 3.9170686523603373`*^9, {
   3.917073652655508*^9, 3.917073656337356*^9}, {3.917073716745823*^9, 
   3.9170737170059443`*^9}, 3.917073867219342*^9, 3.917073930422888*^9, 
   3.917074076795471*^9, {3.917074110712146*^9, 3.917074130320795*^9}, {
   3.917126778633704*^9, 3.9171267809634047`*^9}, {3.917667224719842*^9, 
   3.917667253259241*^9}, {3.917667472096592*^9, 3.917667472473165*^9}, 
   3.9176698043713303`*^9, {3.917670251072052*^9, 3.917670251429783*^9}, 
   3.917670599128069*^9, 3.91767101572931*^9, {3.917671447018427*^9, 
   3.9176714504385233`*^9}, {3.917671716824638*^9, 3.9176717174328003`*^9}, 
   3.917671950186529*^9, {3.917672333950397*^9, 3.917672334117169*^9}, 
   3.917672792351849*^9, {3.917673979608613*^9, 3.91767399603303*^9}, 
   3.917674378264778*^9, 3.917674858375745*^9, 3.917675202686717*^9, 
   3.9176755415972548`*^9, {3.917675836131454*^9, 3.917675836531343*^9}, 
   3.9176762845883207`*^9, 3.917676568590106*^9, {3.917677379711369*^9, 
   3.917677383370903*^9}, 3.917677916552759*^9, {3.917684099666719*^9, 
   3.9176841053551493`*^9}, 3.9176843091180563`*^9, {3.917685219923818*^9, 
   3.917685226253529*^9}, {3.917686247532053*^9, 3.9176862477566032`*^9}, 
   3.917687967013831*^9, {3.9176888405647917`*^9, 3.917688840923771*^9}, {
   3.91769397281236*^9, 3.9176939731775417`*^9}, {3.9176944365471077`*^9, 
   3.917694437044642*^9}, {3.917694799341956*^9, 3.917694799773284*^9}, {
   3.917695404988448*^9, 3.91769541238028*^9}, {3.917695836370874*^9, 
   3.917695836482339*^9}, 3.917696202066901*^9, 3.917696511274392*^9, 
   3.91769671062*^9, {3.9176969913141527`*^9, 3.917696991442157*^9}, {
   3.91769720188519*^9, 3.917697208840547*^9}, 3.917700592600265*^9, {
   3.917730022244503*^9, 3.9177300315318813`*^9}, {3.9177371031568203`*^9, 
   3.917737106227232*^9}, {3.91904483112528*^9, 3.9190448346757517`*^9}, {
   3.9190495579489527`*^9, 3.919049569293189*^9}, 3.919051558953127*^9, 
   3.919052587517658*^9, 3.919053095878743*^9, 3.919054338541854*^9, {
   3.9195433427465878`*^9, 3.919543373939406*^9}, {3.919543425576448*^9, 
   3.9195434257953367`*^9}, {3.9195434565526648`*^9, 3.919543457477079*^9}, {
   3.923008299182166*^9, 3.923008318670683*^9}, {3.923008368725587*^9, 
   3.923008495445985*^9}, 3.923008582474989*^9, {3.923008701775113*^9, 
   3.923008721123926*^9}, {3.923010944157619*^9, 3.9230109551188107`*^9}},
 CellLabel->
  "In[2048]:=",ExpressionUUID->"8b5d3697-eca7-4fc2-8aaf-677c6cbd40ea"],

Cell[BoxData[
 RowBox[{
  RowBox[{"(*", 
   RowBox[{
   "Create", " ", "the", " ", "ordinary", " ", "differential", " ", 
    "equations", " ", 
    RowBox[{"(", "eqs", ")"}], " ", "used", " ", "for", " ", "the", " ", 
    "NDSolve", " ", "function", " ", "for", " ", "numerical", " ", 
    RowBox[{"differentiation", "."}]}], "*)"}], "\[IndentingNewLine]", 
  RowBox[{
   RowBox[{"If", "[", 
    RowBox[{
     RowBox[{"p", "\[Equal]", "\"\<def\>\""}], ",", "\[IndentingNewLine]", 
     RowBox[{
      RowBox[{"data", "=", 
       RowBox[{"Import", "[", 
        RowBox[{"dir", "<>", "\"\<Data/REDOXlist/REDOXlist_kdef.csv\>\""}], 
        "]"}]}], ";"}], ",", "\[IndentingNewLine]", 
     RowBox[{
      RowBox[{"data", "=", 
       RowBox[{"Import", "[", 
        RowBox[{"dir", "<>", "\"\<Data/REDOXlist/REDOXlist.csv\>\""}], 
        "]"}]}], ";"}]}], "\[IndentingNewLine]", "]"}], "\[IndentingNewLine]",
    "\[IndentingNewLine]", 
   RowBox[{
    RowBox[{"data", "=", 
     RowBox[{"Drop", "[", 
      RowBox[{
       RowBox[{"ToExpression", "[", "data", "]"}], ",", "1"}], "]"}]}], ";"}],
    "\[IndentingNewLine]", "\[IndentingNewLine]", 
   RowBox[{
    RowBox[{"len", "=", 
     RowBox[{"Length", "[", "data", "]"}]}], ";"}], "\[IndentingNewLine]", 
   RowBox[{
    RowBox[{"divdata", "=", 
     RowBox[{"data", "\[LeftDoubleBracket]", 
      RowBox[{
       RowBox[{"1", ";;", "len"}], ",", "1"}], "\[RightDoubleBracket]"}]}], 
    ";"}], "\[IndentingNewLine]", "\[IndentingNewLine]", 
   RowBox[{"(*", 
    RowBox[{"Import", " ", "reaction", " ", "rates"}], "*)"}], 
   "\[IndentingNewLine]", 
   RowBox[{
    RowBox[{"klistF", "=", 
     RowBox[{"data", "\[LeftDoubleBracket]", 
      RowBox[{
       RowBox[{"1", ";;", "len"}], ",", "5"}], "\[RightDoubleBracket]"}]}], 
    ";"}], "\[IndentingNewLine]", 
   RowBox[{
    RowBox[{"klistB", "=", 
     RowBox[{"data", "\[LeftDoubleBracket]", 
      RowBox[{
       RowBox[{"1", ";;", "len"}], ",", "6"}], "\[RightDoubleBracket]"}]}], 
    ";"}], "\[IndentingNewLine]", 
   RowBox[{
    RowBox[{"klistFconst", "=", 
     RowBox[{"data", "\[LeftDoubleBracket]", 
      RowBox[{
       RowBox[{"1", ";;", "len"}], ",", "7"}], "\[RightDoubleBracket]"}]}], 
    ";"}], "\[IndentingNewLine]", 
   RowBox[{
    RowBox[{"klistBconst", "=", 
     RowBox[{"data", "\[LeftDoubleBracket]", 
      RowBox[{
       RowBox[{"1", ";;", "len"}], ",", "8"}], "\[RightDoubleBracket]"}]}], 
    ";"}], "\[IndentingNewLine]", 
   RowBox[{
    RowBox[{"rpa1", "=", 
     RowBox[{"Table", "[", 
      RowBox[{
       RowBox[{
        RowBox[{
         RowBox[{
         "klistFconst", "\[LeftDoubleBracket]", "i", 
          "\[RightDoubleBracket]"}], "\[LeftDoubleBracket]", "1", 
         "\[RightDoubleBracket]"}], "->", 
        RowBox[{"SetMaxMin", "[", 
         RowBox[{
          RowBox[{
           RowBox[{
           "klistFconst", "\[LeftDoubleBracket]", "i", 
            "\[RightDoubleBracket]"}], "\[LeftDoubleBracket]", "2", 
           "\[RightDoubleBracket]"}], ",", 
          RowBox[{"-", "Infinity"}], ",", "Infinity"}], "]"}]}], ",", 
       RowBox[{"{", 
        RowBox[{"i", ",", "1", ",", 
         RowBox[{"Length", "[", "klistFconst", "]"}]}], "}"}]}], "]"}]}], 
    ";"}], "\[IndentingNewLine]", 
   RowBox[{
    RowBox[{"rpa2", "=", 
     RowBox[{"Table", "[", 
      RowBox[{
       RowBox[{
        RowBox[{
         RowBox[{
         "klistBconst", "\[LeftDoubleBracket]", "i", 
          "\[RightDoubleBracket]"}], "\[LeftDoubleBracket]", "1", 
         "\[RightDoubleBracket]"}], "->", 
        RowBox[{"SetMaxMin", "[", 
         RowBox[{
          RowBox[{
           RowBox[{
           "klistBconst", "\[LeftDoubleBracket]", "i", 
            "\[RightDoubleBracket]"}], "\[LeftDoubleBracket]", "2", 
           "\[RightDoubleBracket]"}], ",", 
          RowBox[{"-", "Infinity"}], ",", "Infinity"}], "]"}]}], ",", 
       RowBox[{"{", 
        RowBox[{"i", ",", "1", ",", 
         RowBox[{"Length", "[", "klistBconst", "]"}]}], "}"}]}], "]"}]}], 
    ";"}], "\[IndentingNewLine]", "\[IndentingNewLine]", 
   RowBox[{
    RowBox[{"Varmat", "=", 
     RowBox[{"ReturnVarmat", "[", 
      RowBox[{"divdata", ",", 
       RowBox[{"klistF", "/.", "rpa1"}], ",", 
       RowBox[{"klistB", "/.", "rpa2"}]}], "]"}]}], ";"}], 
   "\[IndentingNewLine]", 
   RowBox[{
    RowBox[{"eqs", "=", 
     RowBox[{"ReturnEqs", "[", "Varmat", "]"}]}], ";"}], 
   "\[IndentingNewLine]", "\[IndentingNewLine]", 
   RowBox[{"(*", 
    RowBox[{
     RowBox[{
     "Since", " ", "the", " ", "concentrations", " ", "of", " ", "hydrogen", 
      " ", "ions", " ", "and", " ", "oxygen", " ", "are", " ", "held", " ", 
      "constant"}], ",", 
     RowBox[{"their", " ", "dynamic", " ", "equations", " ", "are", " ", 
      RowBox[{"excluded", ".", "Replace"}], " ", "the", " ", "hydrogen", " ", 
      "ion", " ", "concentration", " ", 
      RowBox[{"H", "[", "t", "]"}], " ", "with", " ", "h", " ", "and", " ", 
      "the", " ", "oxygen", " ", "concentration", " ", 
      RowBox[{"O2", "[", "t", "]"}], " ", "with", " ", "\[Omega]"}], ",", 
     RowBox[{"respectively", "."}]}], "*)"}], "\[IndentingNewLine]", 
   RowBox[{
    RowBox[{"eqs", "=", 
     RowBox[{"Drop", "[", 
      RowBox[{"eqs", ",", "1"}], "]"}]}], ";"}], "\[IndentingNewLine]", 
   RowBox[{
    RowBox[{"eqs", "=", 
     RowBox[{"Drop", "[", 
      RowBox[{"eqs", ",", 
       RowBox[{"-", "1"}]}], "]"}]}], ";"}], "\[IndentingNewLine]", 
   "\[IndentingNewLine]", 
   RowBox[{"(*", 
    RowBox[{
    "Add", " ", "the", " ", "outflow", " ", "terms", " ", "to", " ", "the", 
     " ", "kinetic", " ", 
     RowBox[{"equations", ".", "Add"}], " ", "inflow", " ", "terms", " ", 
     "from", " ", "outside", " ", "the", " ", "system", " ", "for", " ", 
     "ammonia", " ", 
     RowBox[{"only", "."}]}], "*)"}], "\[IndentingNewLine]", 
   RowBox[{
    RowBox[{"Table", "[", 
     RowBox[{
      RowBox[{
       RowBox[{
        RowBox[{"eqs", "\[LeftDoubleBracket]", "i", "\[RightDoubleBracket]"}],
         "\[LeftDoubleBracket]", "2", "\[RightDoubleBracket]"}], "=", 
       RowBox[{
        RowBox[{
         RowBox[{
         "eqs", "\[LeftDoubleBracket]", "i", "\[RightDoubleBracket]"}], 
         "\[LeftDoubleBracket]", "2", "\[RightDoubleBracket]"}], "-", 
        RowBox[{"d", " ", 
         RowBox[{"Max", "[", 
          RowBox[{"0", ",", 
           RowBox[{"Re", "[", 
            RowBox[{"ToExpression", "[", 
             RowBox[{
              RowBox[{"ToString", "[", 
               RowBox[{"Varvec", "\[LeftDoubleBracket]", 
                RowBox[{"i", "+", "1"}], "\[RightDoubleBracket]"}], "]"}], 
              "<>", "\"\<[t]\>\""}], "]"}], "]"}]}], "]"}]}]}]}], ",", 
      RowBox[{"{", 
       RowBox[{"i", ",", "1", ",", 
        RowBox[{"Length", "[", "eqs", "]"}]}], "}"}]}], "]"}], ";"}], 
   "\[IndentingNewLine]", 
   RowBox[{
    RowBox[{
     RowBox[{
      RowBox[{"eqs", "\[LeftDoubleBracket]", "6", "\[RightDoubleBracket]"}], 
      "\[LeftDoubleBracket]", "2", "\[RightDoubleBracket]"}], "=", 
     RowBox[{"Iin", "+", 
      RowBox[{
       RowBox[{"eqs", "\[LeftDoubleBracket]", "6", "\[RightDoubleBracket]"}], 
       "\[LeftDoubleBracket]", "2", "\[RightDoubleBracket]"}]}]}], ";"}], 
   "\[IndentingNewLine]"}]}]], "Input",
 CellChangeTimes->{{3.916560937820129*^9, 3.916560984108279*^9}, {
   3.916567065963801*^9, 3.916567124462789*^9}, {3.916568251296912*^9, 
   3.916568287653739*^9}, {3.9165689969230328`*^9, 3.916569028181987*^9}, {
   3.9166000283273087`*^9, 3.9166000790618353`*^9}, {3.9166009837092867`*^9, 
   3.916600988176169*^9}, {3.916601232154426*^9, 3.916601277084805*^9}, {
   3.916601318117313*^9, 3.9166013554545383`*^9}, {3.9166014472353067`*^9, 
   3.9166014682881737`*^9}, {3.9166015889753933`*^9, 
   3.9166015923383923`*^9}, {3.9166016658270597`*^9, 3.916601667857297*^9}, {
   3.9166027859137087`*^9, 3.916602786829797*^9}, {3.9166037079614153`*^9, 
   3.9166037115827208`*^9}, {3.916603916941324*^9, 3.9166039190897923`*^9}, {
   3.916604647579808*^9, 3.916604677670073*^9}, {3.9166047215676813`*^9, 
   3.916604722944459*^9}, 3.916604807911825*^9, 3.916607399946415*^9, {
   3.916608653600539*^9, 3.9166086774357767`*^9}, {3.9166087918172417`*^9, 
   3.916608817843149*^9}, {3.916609045273951*^9, 3.916609096589254*^9}, 
   3.916609186203673*^9, {3.916609227166514*^9, 3.916609239492733*^9}, {
   3.916619935827796*^9, 3.916620073528536*^9}, {3.9166201098471127`*^9, 
   3.91662014236087*^9}, 3.916629303294771*^9, {3.919543196004633*^9, 
   3.9195432093676243`*^9}, {3.919543285803444*^9, 3.919543291123063*^9}, {
   3.919543391793827*^9, 3.9195433945423822`*^9}, 3.919543463046544*^9, 
   3.923008471073594*^9, 3.923008512535585*^9, {3.923008610457644*^9, 
   3.923008649910603*^9}},
 CellLabel->
  "In[2061]:=",ExpressionUUID->"e616867b-d5ac-4174-8e62-154d5ba09f88"],

Cell[CellGroupData[{

Cell[BoxData[
 RowBox[{
  RowBox[{"(*", 
   RowBox[{
   "Export", " ", "the", " ", "ordinary", " ", "differential", " ", 
    "equations", " ", 
    RowBox[{"(", "eqs", ")"}], " ", "and", " ", "initial", " ", "values", " ",
     "used", " ", "for", " ", "the", " ", "NDSolve", " ", 
    RowBox[{"function", "'"}], "s", " ", "calculations", " ", "for", " ", 
    "numerical", " ", "differentiation", " ", "to", " ", 
    RowBox[{"tmpdir", "/", 
     RowBox[{"Model", "."}]}]}], "*)"}], "\[IndentingNewLine]", 
  RowBox[{
   RowBox[{
    RowBox[{"CreateDirectory", "[", 
     RowBox[{"tmpdir", "<>", "\"\<Model\>\""}], "]"}], ";"}], 
   "\[IndentingNewLine]", 
   RowBox[{
    RowBox[{"cond", "=", 
     RowBox[{"{", 
      RowBox[{
      "\"\<T\>\"", ",", "\"\<p\>\"", ",", "\"\<Iin\>\"", ",", "\"\<d\>\"", 
       ",", "\"\<kdef\>\"", ",", "\"\<O2list\>\"", ",", "\"\<Hlist\>\""}], 
      "}"}]}], ";"}], "\[IndentingNewLine]", 
   RowBox[{
    RowBox[{"condlist", "=", 
     RowBox[{"Transpose", "[", 
      RowBox[{"{", 
       RowBox[{"cond", ",", 
        RowBox[{"{", 
         RowBox[{
         "T", ",", "p", ",", "Iin", ",", "d", ",", "kdef", ",", 
          "\[Omega]list", ",", "hlist"}], "}"}]}], "}"}], "]"}]}], ";"}], 
   "\[IndentingNewLine]", 
   RowBox[{"Export", "[", 
    RowBox[{
     RowBox[{"tmpdir", "<>", "\"\<Model/cond.csv\>\""}], ",", "condlist"}], 
    "]"}], "\[IndentingNewLine]", 
   RowBox[{"Export", "[", 
    RowBox[{
     RowBox[{"tmpdir", "<>", "\"\<Model/model.csv\>\""}], ",", "eqs"}], "]"}],
    "\[IndentingNewLine]", 
   RowBox[{"Export", "[", 
    RowBox[{
     RowBox[{"tmpdir", "<>", "\"\<Model/init.csv\>\""}], ",", "init"}], 
    "]"}]}]}]], "Input",
 CellChangeTimes->{{3.91660918862775*^9, 3.916609189244865*^9}, {
   3.9166100729844427`*^9, 3.91661009070673*^9}, {3.916610257622209*^9, 
   3.916610262342654*^9}, {3.9166292513696747`*^9, 3.9166293154875307`*^9}, {
   3.916692824162756*^9, 3.9166928621474533`*^9}, 3.9166930038312902`*^9, 
   3.916718475223916*^9, {3.923008658057585*^9, 3.923008662755618*^9}},
 CellLabel->
  "In[2077]:=",ExpressionUUID->"9da5eb22-0e4f-49da-981a-137d2081b722"],

Cell[BoxData["\<\"~/Nnetwork/Results/kdef_-10/Iin_-5/p_0.2/Model/cond.csv\"\>\
"], "Output",
 CellChangeTimes->{{3.916604808530334*^9, 3.9166048241995077`*^9}, {
   3.9166071553075542`*^9, 3.916607176689005*^9}, 3.9166073226739883`*^9, 
   3.9166074251363993`*^9, 3.91660918977239*^9, 3.916609324245229*^9, {
   3.916610247446988*^9, 3.9166102639267187`*^9}, 3.916617826206319*^9, 
   3.916617857430951*^9, 3.916629008393085*^9, 3.916630679126246*^9, 
   3.9166476517096453`*^9, 3.916649082182135*^9, 3.916649315309461*^9, 
   3.916686723887413*^9, 3.916718478071741*^9, 3.916718993087685*^9, 
   3.9167191267753477`*^9, 3.916719541972219*^9, {3.916728029760405*^9, 
   3.91672805854895*^9}, 3.9167290403475733`*^9, 3.916730859657069*^9, 
   3.916737252146603*^9, 3.916737289411605*^9, 3.9167377897793837`*^9, 
   3.9167821279482107`*^9, 3.916895992153325*^9, 3.9168963962318773`*^9, 
   3.916901606275928*^9, 3.9169069734476557`*^9, 3.9169083571610603`*^9, 
   3.9169089777356586`*^9, 3.916909501428755*^9, 3.916909867134273*^9, 
   3.916910226130973*^9, 3.916970238038267*^9, 3.91697077358663*^9, 
   3.916971258137649*^9, 3.916971856121962*^9, 3.9169732319046593`*^9, 
   3.916973365545693*^9, 3.916973671190971*^9, 3.91697387575039*^9, 
   3.916987226553496*^9, 3.91698732227903*^9, 3.916987728828787*^9, 
   3.916988136352086*^9, 3.916989899376727*^9, 3.9169937584642878`*^9, 
   3.916994720041514*^9, 3.9169957437901077`*^9, 3.91699623528316*^9, 
   3.916998060302198*^9, 3.916998626671904*^9, 3.917000137347987*^9, 
   3.9170309097853928`*^9, 3.917068670429627*^9, 3.917073784104944*^9, 
   3.917073874113584*^9, 3.917073936431283*^9, 3.917074139549789*^9, 
   3.917126806907626*^9, 3.917667230768417*^9, 3.9176672701192513`*^9, 
   3.917667486571424*^9, 3.9176698230705147`*^9, 3.9176702715681753`*^9, 
   3.917670607574994*^9, 3.917671023038247*^9, 3.917671475031836*^9, 
   3.917671725438362*^9, 3.9176719604215317`*^9, 3.9176723408887863`*^9, 
   3.9176728032794724`*^9, 3.9176740086388063`*^9, 3.917674390672537*^9, 
   3.917674869621817*^9, 3.9176752307867804`*^9, 3.917675553351487*^9, 
   3.917675842445182*^9, 3.917676294295615*^9, 3.9176765752102737`*^9, 
   3.91767740829312*^9, 3.917677923553905*^9, 3.917684112612071*^9, 
   3.917684365062745*^9, 3.917685235287189*^9, 3.917686264353518*^9, 
   3.917687976805285*^9, 3.917688851629628*^9, 3.91769398423344*^9, 
   3.9176944485167427`*^9, 3.917694822809309*^9, 3.917695422198254*^9, 
   3.9176958421939898`*^9, 3.9176962216952763`*^9, 3.9176965194199133`*^9, 
   3.917696766682763*^9, 3.91769699757218*^9, 3.9176972238791227`*^9, 
   3.917700603263817*^9, 3.9177300466826553`*^9, 3.917737114049513*^9, 
   3.9190448411189117`*^9, 3.919049587741025*^9, 3.919051568154245*^9, 
   3.9190525944352694`*^9, 3.919053105645978*^9, 3.919054344339699*^9, 
   3.9195433998249598`*^9, 3.919543437814981*^9, 3.9195434680394*^9, 
   3.923008727281268*^9, 3.9230109607152157`*^9},
 CellLabel->
  "Out[2080]=",ExpressionUUID->"39cb789a-6ef2-4a47-8583-98274a9b65f9"],

Cell[BoxData["\<\"~/Nnetwork/Results/kdef_-10/Iin_-5/p_0.2/Model/model.csv\"\>\
"], "Output",
 CellChangeTimes->{{3.916604808530334*^9, 3.9166048241995077`*^9}, {
   3.9166071553075542`*^9, 3.916607176689005*^9}, 3.9166073226739883`*^9, 
   3.9166074251363993`*^9, 3.91660918977239*^9, 3.916609324245229*^9, {
   3.916610247446988*^9, 3.9166102639267187`*^9}, 3.916617826206319*^9, 
   3.916617857430951*^9, 3.916629008393085*^9, 3.916630679126246*^9, 
   3.9166476517096453`*^9, 3.916649082182135*^9, 3.916649315309461*^9, 
   3.916686723887413*^9, 3.916718478071741*^9, 3.916718993087685*^9, 
   3.9167191267753477`*^9, 3.916719541972219*^9, {3.916728029760405*^9, 
   3.91672805854895*^9}, 3.9167290403475733`*^9, 3.916730859657069*^9, 
   3.916737252146603*^9, 3.916737289411605*^9, 3.9167377897793837`*^9, 
   3.9167821279482107`*^9, 3.916895992153325*^9, 3.9168963962318773`*^9, 
   3.916901606275928*^9, 3.9169069734476557`*^9, 3.9169083571610603`*^9, 
   3.9169089777356586`*^9, 3.916909501428755*^9, 3.916909867134273*^9, 
   3.916910226130973*^9, 3.916970238038267*^9, 3.91697077358663*^9, 
   3.916971258137649*^9, 3.916971856121962*^9, 3.9169732319046593`*^9, 
   3.916973365545693*^9, 3.916973671190971*^9, 3.91697387575039*^9, 
   3.916987226553496*^9, 3.91698732227903*^9, 3.916987728828787*^9, 
   3.916988136352086*^9, 3.916989899376727*^9, 3.9169937584642878`*^9, 
   3.916994720041514*^9, 3.9169957437901077`*^9, 3.91699623528316*^9, 
   3.916998060302198*^9, 3.916998626671904*^9, 3.917000137347987*^9, 
   3.9170309097853928`*^9, 3.917068670429627*^9, 3.917073784104944*^9, 
   3.917073874113584*^9, 3.917073936431283*^9, 3.917074139549789*^9, 
   3.917126806907626*^9, 3.917667230768417*^9, 3.9176672701192513`*^9, 
   3.917667486571424*^9, 3.9176698230705147`*^9, 3.9176702715681753`*^9, 
   3.917670607574994*^9, 3.917671023038247*^9, 3.917671475031836*^9, 
   3.917671725438362*^9, 3.9176719604215317`*^9, 3.9176723408887863`*^9, 
   3.9176728032794724`*^9, 3.9176740086388063`*^9, 3.917674390672537*^9, 
   3.917674869621817*^9, 3.9176752307867804`*^9, 3.917675553351487*^9, 
   3.917675842445182*^9, 3.917676294295615*^9, 3.9176765752102737`*^9, 
   3.91767740829312*^9, 3.917677923553905*^9, 3.917684112612071*^9, 
   3.917684365062745*^9, 3.917685235287189*^9, 3.917686264353518*^9, 
   3.917687976805285*^9, 3.917688851629628*^9, 3.91769398423344*^9, 
   3.9176944485167427`*^9, 3.917694822809309*^9, 3.917695422198254*^9, 
   3.9176958421939898`*^9, 3.9176962216952763`*^9, 3.9176965194199133`*^9, 
   3.917696766682763*^9, 3.91769699757218*^9, 3.9176972238791227`*^9, 
   3.917700603263817*^9, 3.9177300466826553`*^9, 3.917737114049513*^9, 
   3.9190448411189117`*^9, 3.919049587741025*^9, 3.919051568154245*^9, 
   3.9190525944352694`*^9, 3.919053105645978*^9, 3.919054344339699*^9, 
   3.9195433998249598`*^9, 3.919543437814981*^9, 3.9195434680394*^9, 
   3.923008727281268*^9, 3.92301096078325*^9},
 CellLabel->
  "Out[2081]=",ExpressionUUID->"50505a90-502d-48b0-a2c7-608335edf4c1"],

Cell[BoxData["\<\"~/Nnetwork/Results/kdef_-10/Iin_-5/p_0.2/Model/init.csv\"\>\
"], "Output",
 CellChangeTimes->{{3.916604808530334*^9, 3.9166048241995077`*^9}, {
   3.9166071553075542`*^9, 3.916607176689005*^9}, 3.9166073226739883`*^9, 
   3.9166074251363993`*^9, 3.91660918977239*^9, 3.916609324245229*^9, {
   3.916610247446988*^9, 3.9166102639267187`*^9}, 3.916617826206319*^9, 
   3.916617857430951*^9, 3.916629008393085*^9, 3.916630679126246*^9, 
   3.9166476517096453`*^9, 3.916649082182135*^9, 3.916649315309461*^9, 
   3.916686723887413*^9, 3.916718478071741*^9, 3.916718993087685*^9, 
   3.9167191267753477`*^9, 3.916719541972219*^9, {3.916728029760405*^9, 
   3.91672805854895*^9}, 3.9167290403475733`*^9, 3.916730859657069*^9, 
   3.916737252146603*^9, 3.916737289411605*^9, 3.9167377897793837`*^9, 
   3.9167821279482107`*^9, 3.916895992153325*^9, 3.9168963962318773`*^9, 
   3.916901606275928*^9, 3.9169069734476557`*^9, 3.9169083571610603`*^9, 
   3.9169089777356586`*^9, 3.916909501428755*^9, 3.916909867134273*^9, 
   3.916910226130973*^9, 3.916970238038267*^9, 3.91697077358663*^9, 
   3.916971258137649*^9, 3.916971856121962*^9, 3.9169732319046593`*^9, 
   3.916973365545693*^9, 3.916973671190971*^9, 3.91697387575039*^9, 
   3.916987226553496*^9, 3.91698732227903*^9, 3.916987728828787*^9, 
   3.916988136352086*^9, 3.916989899376727*^9, 3.9169937584642878`*^9, 
   3.916994720041514*^9, 3.9169957437901077`*^9, 3.91699623528316*^9, 
   3.916998060302198*^9, 3.916998626671904*^9, 3.917000137347987*^9, 
   3.9170309097853928`*^9, 3.917068670429627*^9, 3.917073784104944*^9, 
   3.917073874113584*^9, 3.917073936431283*^9, 3.917074139549789*^9, 
   3.917126806907626*^9, 3.917667230768417*^9, 3.9176672701192513`*^9, 
   3.917667486571424*^9, 3.9176698230705147`*^9, 3.9176702715681753`*^9, 
   3.917670607574994*^9, 3.917671023038247*^9, 3.917671475031836*^9, 
   3.917671725438362*^9, 3.9176719604215317`*^9, 3.9176723408887863`*^9, 
   3.9176728032794724`*^9, 3.9176740086388063`*^9, 3.917674390672537*^9, 
   3.917674869621817*^9, 3.9176752307867804`*^9, 3.917675553351487*^9, 
   3.917675842445182*^9, 3.917676294295615*^9, 3.9176765752102737`*^9, 
   3.91767740829312*^9, 3.917677923553905*^9, 3.917684112612071*^9, 
   3.917684365062745*^9, 3.917685235287189*^9, 3.917686264353518*^9, 
   3.917687976805285*^9, 3.917688851629628*^9, 3.91769398423344*^9, 
   3.9176944485167427`*^9, 3.917694822809309*^9, 3.917695422198254*^9, 
   3.9176958421939898`*^9, 3.9176962216952763`*^9, 3.9176965194199133`*^9, 
   3.917696766682763*^9, 3.91769699757218*^9, 3.9176972238791227`*^9, 
   3.917700603263817*^9, 3.9177300466826553`*^9, 3.917737114049513*^9, 
   3.9190448411189117`*^9, 3.919049587741025*^9, 3.919051568154245*^9, 
   3.9190525944352694`*^9, 3.919053105645978*^9, 3.919054344339699*^9, 
   3.9195433998249598`*^9, 3.919543437814981*^9, 3.9195434680394*^9, 
   3.923008727281268*^9, 3.923010960786234*^9},
 CellLabel->
  "Out[2082]=",ExpressionUUID->"65164bdd-6701-45eb-82db-1e3f4df63f07"]
}, Open  ]],

Cell[CellGroupData[{

Cell[BoxData[
 RowBox[{
  RowBox[{"(*", 
   RowBox[{"Histogram", "[", 
    RowBox[{
     RowBox[{"{", 
      RowBox[{
       RowBox[{"rpa1", "\[LeftDoubleBracket]", 
        RowBox[{"All", ",", "2"}], "\[RightDoubleBracket]"}], ",", 
       RowBox[{"rpa2", "\[LeftDoubleBracket]", 
        RowBox[{"All", ",", "2"}], "\[RightDoubleBracket]"}]}], "}"}], ",", 
     RowBox[{"PlotRange", "\[Rule]", "All"}]}], "]"}], "*)"}], 
  "\[IndentingNewLine]", 
  RowBox[{
   RowBox[{"Histogram", "[", 
    RowBox[{
     RowBox[{"{", 
      RowBox[{"Log", "[", 
       RowBox[{"rpa1", "\[LeftDoubleBracket]", 
        RowBox[{"All", ",", "2"}], "\[RightDoubleBracket]"}], "]"}], 
      RowBox[{"(*", 
       RowBox[{",", 
        RowBox[{"Log", "[", 
         RowBox[{"rpa2", "\[LeftDoubleBracket]", 
          RowBox[{"All", ",", "2"}], "\[RightDoubleBracket]"}], "]"}]}], 
       "*)"}], "}"}], ",", 
     RowBox[{"PlotRange", "\[Rule]", "All"}]}], "]"}], "\[IndentingNewLine]", 
   "\[IndentingNewLine]"}]}]], "Input",
 CellChangeTimes->{{3.9166047473711767`*^9, 3.916604748798222*^9}, 
   3.916629017157825*^9, {3.91698724270321*^9, 3.9169872665574427`*^9}, {
   3.916993774875465*^9, 3.916993784642269*^9}},
 CellLabel->
  "In[2083]:=",ExpressionUUID->"d892b04e-0563-438e-abf8-776a7845c683"],

Cell[BoxData[
 GraphicsBox[{
   {RGBColor[0.987148, 0.8073604000000001, 0.49470040000000004`], EdgeForm[{
    Opacity[0.623], Thickness[Small]}], {{}, 
     {RGBColor[0.97858, 0.678934, 0.157834], Opacity[0.5], EdgeForm[{Opacity[
      0.623], Thickness[Small]}], 
      TagBox[
       TooltipBox[
        TagBox[
         TagBox[
          DynamicBox[{
            FEPrivate`If[
             CurrentValue["MouseOver"], 
             EdgeForm[{
               GrayLevel[0.5], 
               AbsoluteThickness[1.5], 
               Opacity[0.66]}], {}, {}], 
            RectangleBox[{-30., 0.}, {-20., 27}, "RoundingRadius" -> 0]},
           
           ImageSizeCache->{{26.254403522818237`, 56.31987408108303}, {
            47.35848725568546, 93.18030613636834}}],
          "DelayedMouseEffectStyle"],
         StatusArea[#, 27]& ,
         TagBoxNote->"27"],
        StyleBox["27", {}, StripOnInput -> False]],
       Annotation[#, 
        Style[27, {}], "Tooltip"]& ], 
      TagBox[
       TooltipBox[
        TagBox[
         TagBox[
          DynamicBox[{
            FEPrivate`If[
             CurrentValue["MouseOver"], 
             EdgeForm[{
               GrayLevel[0.5], 
               AbsoluteThickness[1.5], 
               Opacity[0.66]}], {}, {}], 
            RectangleBox[{-20., 0.}, {-10., 116}, "RoundingRadius" -> 0]},
           
           ImageSizeCache->{{55.81987408108303, 
            85.88534463934782}, {-102.03565646212108`, 93.18030613636834}}],
          "DelayedMouseEffectStyle"],
         StatusArea[#, 116]& ,
         TagBoxNote->"116"],
        StyleBox["116", {}, StripOnInput -> False]],
       Annotation[#, 
        Style[116, {}], "Tooltip"]& ], 
      TagBox[
       TooltipBox[
        TagBox[
         TagBox[
          DynamicBox[{
            FEPrivate`If[
             CurrentValue["MouseOver"], 
             EdgeForm[{
               GrayLevel[0.5], 
               AbsoluteThickness[1.5], 
               Opacity[0.66]}], {}, {}], 
            RectangleBox[{-10., 0.}, {0., 112}, "RoundingRadius" -> 0]},
           
           ImageSizeCache->{{85.38534463934782, 
            115.45081519761261`}, {-95.32131292424212, 93.18030613636834}}],
          "DelayedMouseEffectStyle"],
         StatusArea[#, 112]& ,
         TagBoxNote->"112"],
        StyleBox["112", {}, StripOnInput -> False]],
       Annotation[#, 
        Style[112, {}], "Tooltip"]& ], 
      TagBox[
       TooltipBox[
        TagBox[
         TagBox[
          DynamicBox[{
            FEPrivate`If[
             CurrentValue["MouseOver"], 
             EdgeForm[{
               GrayLevel[0.5], 
               AbsoluteThickness[1.5], 
               Opacity[0.66]}], {}, {}], 
            RectangleBox[{0., 0.}, {10., 79}, "RoundingRadius" -> 0]},
           
           ImageSizeCache->{{114.95081519761261`, 
            145.0162857558774}, {-39.927978736740826`, 93.18030613636834}}],
          "DelayedMouseEffectStyle"],
         StatusArea[#, 79]& ,
         TagBoxNote->"79"],
        StyleBox["79", {}, StripOnInput -> False]],
       Annotation[#, 
        Style[79, {}], "Tooltip"]& ], 
      TagBox[
       TooltipBox[
        TagBox[
         TagBox[
          DynamicBox[{
            FEPrivate`If[
             CurrentValue["MouseOver"], 
             EdgeForm[{
               GrayLevel[0.5], 
               AbsoluteThickness[1.5], 
               Opacity[0.66]}], {}, {}], 
            RectangleBox[{10., 0.}, {20., 60}, "RoundingRadius" -> 0]},
           
           ImageSizeCache->{{144.5162857558774, 
            174.58175631414218`}, {-8.034846931815835, 93.18030613636834}}],
          "DelayedMouseEffectStyle"],
         StatusArea[#, 60]& ,
         TagBoxNote->"60"],
        StyleBox["60", {}, StripOnInput -> False]],
       Annotation[#, 
        Style[60, {}], "Tooltip"]& ], 
      TagBox[
       TooltipBox[
        TagBox[
         TagBox[
          DynamicBox[{
            FEPrivate`If[
             CurrentValue["MouseOver"], 
             EdgeForm[{
               GrayLevel[0.5], 
               AbsoluteThickness[1.5], 
               Opacity[0.66]}], {}, {}], 
            RectangleBox[{20., 0.}, {30., 50}, "RoundingRadius" -> 0]},
           
           ImageSizeCache->{{174.08175631414218`, 204.14722687240697`}, {
            8.751011912881523, 93.18030613636834}}],
          "DelayedMouseEffectStyle"],
         StatusArea[#, 50]& ,
         TagBoxNote->"50"],
        StyleBox["50", {}, StripOnInput -> False]],
       Annotation[#, 
        Style[50, {}], "Tooltip"]& ], 
      TagBox[
       TooltipBox[
        TagBox[
         TagBox[
          DynamicBox[{
            FEPrivate`If[
             CurrentValue["MouseOver"], 
             EdgeForm[{
               GrayLevel[0.5], 
               AbsoluteThickness[1.5], 
               Opacity[0.66]}], {}, {}], 
            RectangleBox[{30., 0.}, {40., 27}, "RoundingRadius" -> 0]},
           
           ImageSizeCache->{{203.64722687240697`, 233.71269743067177`}, {
            47.35848725568546, 93.18030613636834}}],
          "DelayedMouseEffectStyle"],
         StatusArea[#, 27]& ,
         TagBoxNote->"27"],
        StyleBox["27", {}, StripOnInput -> False]],
       Annotation[#, 
        Style[27, {}], "Tooltip"]& ], 
      TagBox[
       TooltipBox[
        TagBox[
         TagBox[
          DynamicBox[{
            FEPrivate`If[
             CurrentValue["MouseOver"], 
             EdgeForm[{
               GrayLevel[0.5], 
               AbsoluteThickness[1.5], 
               Opacity[0.66]}], {}, {}], 
            RectangleBox[{40., 0.}, {50., 12}, "RoundingRadius" -> 0]},
           
           ImageSizeCache->{{233.21269743067177`, 263.27816798893656`}, {
            72.5372755227315, 93.18030613636834}}],
          "DelayedMouseEffectStyle"],
         StatusArea[#, 12]& ,
         TagBoxNote->"12"],
        StyleBox["12", {}, StripOnInput -> False]],
       Annotation[#, 
        Style[12, {}], "Tooltip"]& ], 
      TagBox[
       TooltipBox[
        TagBox[
         TagBox[
          DynamicBox[{
            FEPrivate`If[
             CurrentValue["MouseOver"], 
             EdgeForm[{
               GrayLevel[0.5], 
               AbsoluteThickness[1.5], 
               Opacity[0.66]}], {}, {}], 
            RectangleBox[{50., 0.}, {60., 8}, "RoundingRadius" -> 0]},
           
           ImageSizeCache->{{262.77816798893656`, 292.84363854720135`}, {
            79.25161906061045, 93.18030613636834}}],
          "DelayedMouseEffectStyle"],
         StatusArea[#, 8]& ,
         TagBoxNote->"8"],
        StyleBox["8", {}, StripOnInput -> False]],
       Annotation[#, 
        Style[8, {}], "Tooltip"]& ], 
      TagBox[
       TooltipBox[
        TagBox[
         TagBox[
          DynamicBox[{
            FEPrivate`If[
             CurrentValue["MouseOver"], 
             EdgeForm[{
               GrayLevel[0.5], 
               AbsoluteThickness[1.5], 
               Opacity[0.66]}], {}, {}], 
            RectangleBox[{60., 0.}, {70., 2}, "RoundingRadius" -> 0]},
           
           ImageSizeCache->{{292.34363854720135`, 322.40910910546614`}, {
            89.32313436742888, 93.18030613636834}}],
          "DelayedMouseEffectStyle"],
         StatusArea[#, 2]& ,
         TagBoxNote->"2"],
        StyleBox["2", {}, StripOnInput -> False]],
       Annotation[#, 
        Style[2, {}], "Tooltip"]& ], 
      TagBox[
       TooltipBox[
        TagBox[
         TagBox[
          DynamicBox[{
            FEPrivate`If[
             CurrentValue["MouseOver"], 
             EdgeForm[{
               GrayLevel[0.5], 
               AbsoluteThickness[1.5], 
               Opacity[0.66]}], {}, {}], 
            RectangleBox[{70., 0.}, {80., 1}, "RoundingRadius" -> 0]},
           
           ImageSizeCache->{{321.90910910546614`, 351.97457966373094`}, {
            91.0017202518986, 93.18030613636834}}],
          "DelayedMouseEffectStyle"],
         StatusArea[#, 1]& ,
         TagBoxNote->"1"],
        StyleBox["1", {}, StripOnInput -> False]],
       Annotation[#, 
        Style[1, {}], 
        "Tooltip"]& ]}, {}, {}}}, {{{}, {}, {}, {}, {}, {}, {}, {}, {}, {}, \
{}}, {}}},
  AspectRatio->NCache[GoldenRatio^(-1), 0.6180339887498948],
  Axes->{True, True},
  AxesLabel->{None, None},
  AxesOrigin->{-32.2, 0.},
  FrameLabel->{{None, None}, {None, None}},
  FrameTicks->{{Automatic, Automatic}, {Automatic, Automatic}},
  GridLines->{None, None},
  GridLinesStyle->Directive[
    GrayLevel[0.5, 0.4]],
  PlotRange->{{-30., 80.}, {All, All}},
  PlotRangePadding->{{
     Scaled[0.02], 
     Scaled[0.02]}, {
     Scaled[0.02], 
     Scaled[0.05]}},
  Ticks->{Automatic, Automatic}]], "Output",
 CellChangeTimes->{
  3.916603712045088*^9, 3.9166037685200043`*^9, 3.916603919540127*^9, 
   3.916604113695752*^9, 3.916604832261756*^9, 3.916607336865003*^9, 
   3.916609192133978*^9, 3.916617176284532*^9, 3.916629018729493*^9, 
   3.916718490203281*^9, 3.916719129591663*^9, 3.91671954465921*^9, 
   3.9167280602223387`*^9, 3.916729041748694*^9, 3.916730862640931*^9, 
   3.916896004880281*^9, 3.9169016092373323`*^9, 3.916970240879212*^9, 
   3.9169707766050663`*^9, 3.916973234417302*^9, 3.916980277271796*^9, {
   3.916987231356388*^9, 3.9169872636264267`*^9}, 3.916987730817621*^9, 
   3.916988050715971*^9, 3.916989902208548*^9, {3.916993762589754*^9, 
   3.916993785065255*^9}, 3.916994724890346*^9, 3.916995746089299*^9, 
   3.916998062562244*^9, 3.916998628740917*^9, 3.917000138381357*^9, 
   3.917030912223219*^9, 3.917068673134698*^9, 3.917073786557177*^9, 
   3.9170738763430433`*^9, 3.917073938020453*^9, 3.917074084125092*^9, 
   3.917074140784095*^9, 3.917126809319891*^9, 3.91766727211652*^9, 
   3.917667490162051*^9, 3.917669825708041*^9, 3.9176702733516417`*^9, 
   3.917670609878792*^9, 3.9176710253827343`*^9, 3.917671477497714*^9, 
   3.9176717278765078`*^9, 3.917671963901614*^9, 3.917672342979197*^9, 
   3.9176728054546537`*^9, 3.9176740112330112`*^9, 3.917674392802557*^9, 
   3.917674871685712*^9, 3.917675233258048*^9, 3.917675555658969*^9, 
   3.917675844778956*^9, 3.917676296331151*^9, 3.9176765772432957`*^9, 
   3.917677411679721*^9, 3.917677925545746*^9, 3.917684114274144*^9, 
   3.91768436518436*^9, 3.9176852388279867`*^9, 3.917686269311206*^9, 
   3.9176879790670567`*^9, 3.917688852928411*^9, 3.917693985904304*^9, 
   3.917694464532908*^9, 3.917694825630105*^9, 3.917695425254909*^9, 
   3.917695843481161*^9, 3.9176962238977957`*^9, 3.917696521805626*^9, 
   3.917696769358663*^9, 3.9176969995767603`*^9, 3.917697226973494*^9, 
   3.917700605248102*^9, 3.917730048895842*^9, 3.917737116118593*^9, 
   3.919049593036902*^9, 3.919053111911004*^9, 3.919543404368287*^9, 
   3.919543438967868*^9, 3.919543469535652*^9, 3.923008728906448*^9, 
   3.923010960819654*^9},
 CellLabel->
  "Out[2083]=",ExpressionUUID->"980c1d50-80c3-4253-901b-1c1c402f41de"]
}, Open  ]],

Cell[BoxData[
 RowBox[{
  RowBox[{"(*", 
   RowBox[{
    RowBox[{
    "Perform", " ", "numerical", " ", "calculations", " ", "under", " ", 
     "given", " ", "conditions", " ", "of", " ", "hydrogen", " ", "ion", " ", 
     "concentration", " ", "and", " ", "oxygen", " ", "concentration", " ", 
     "using", " ", "parallel", " ", 
     RowBox[{"computing", ".", "The"}], " ", "results", " ", "are", " ", 
     "written", " ", "to", " ", "tmpdir", " ", "in", " ", "a", " ", "CSV", 
     " ", "file", " ", "named", " ", 
     RowBox[{
     "\"\<O_O2 condition's log value_H_hydrogen ion concentration's log \
value.csv\>\"", ".", "If"}], " ", "an", " ", "error", " ", "occurs"}], ",", 
    RowBox[{
    "an", " ", "empty", " ", "CSV", " ", "file", " ", "with", " ", "the", " ",
      "same", " ", "name", " ", "is", " ", "written", " ", "to", " ", "the", 
     " ", 
     RowBox[{"tmpdir", "/", "err"}], " ", 
     RowBox[{"directory", "."}]}]}], "*)"}], "\[IndentingNewLine]", 
  RowBox[{
   RowBox[{
    RowBox[{"CreateDirectory", "[", 
     RowBox[{"tmpdir", "<>", "\"\<err\>\""}], "]"}], ";"}], 
   "\[IndentingNewLine]", 
   RowBox[{
    RowBox[{"Parallelize", "[", "\[IndentingNewLine]", 
     RowBox[{
      RowBox[{"Map", "[", "\[IndentingNewLine]", 
       RowBox[{
        RowBox[{
         RowBox[{"Table", "[", "\[IndentingNewLine]", 
          RowBox[{
           RowBox[{"SimulationExport", "[", 
            RowBox[{
             RowBox[{
             "hlist", "\[LeftDoubleBracket]", "i", "\[RightDoubleBracket]"}], 
             ",", "#", ",", "tmpdir", ",", "timelimit"}], "]"}], ",", 
           RowBox[{"{", 
            RowBox[{"i", ",", "1", ",", 
             RowBox[{"Length", "[", "hlist", "]"}]}], "}"}]}], "]"}], "&"}], 
        ",", "\[IndentingNewLine]", "\[Omega]list"}], "\[IndentingNewLine]", 
       "]"}], ",", 
      RowBox[{"Method", "\[Rule]", "\"\<FinestGrained\>\""}]}], 
     "\[IndentingNewLine]", "]"}], ";"}]}]}]], "Input",
 CellChangeTimes->{{3.916607198448338*^9, 3.9166071997984056`*^9}, 
   3.916607366462804*^9, {3.916610322368785*^9, 3.916610466181864*^9}, 
   3.923008691206807*^9},
 CellLabel->
  "In[2084]:=",ExpressionUUID->"502d9726-041c-4d95-a008-5da5862c69b8"]
},
Evaluator->"Local",
WindowSize->{835, 885},
WindowMargins->{{Automatic, -59}, {Automatic, -1169}},
TaggingRules->{
 "WelcomeScreenSettings" -> {"FEStarting" -> False}, "TryRealOnly" -> False},
FrontEndVersion->"12.1 for Mac OS X x86 (64-bit) \
(2020\:5e746\:670822\:65e5)",
StyleDefinitions->"Default.nb",
ExpressionUUID->"22775369-98c9-48a2-96a1-dd045637218d"
]
(* End of Notebook Content *)

(* Internal cache information *)
(*CellTagsOutline
CellTagsIndex->{}
*)
(*CellTagsIndex
CellTagsIndex->{}
*)
(*NotebookFileOutline
Notebook[{
Cell[400, 13, 1800, 35, 178, "Input",ExpressionUUID->"8721e70e-c9b7-4ee3-9284-79248f7d2236"],
Cell[2203, 50, 14056, 309, 871, "Input",ExpressionUUID->"8b5d3697-eca7-4fc2-8aaf-677c6cbd40ea"],
Cell[16262, 361, 8860, 210, 787, "Input",ExpressionUUID->"e616867b-d5ac-4174-8e62-154d5ba09f88"],
Cell[CellGroupData[{
Cell[25147, 575, 2143, 52, 178, "Input",ExpressionUUID->"9da5eb22-0e4f-49da-981a-137d2081b722"],
Cell[27293, 629, 3019, 43, 34, "Output",ExpressionUUID->"39cb789a-6ef2-4a47-8583-98274a9b65f9"],
Cell[30315, 674, 3017, 43, 34, "Output",ExpressionUUID->"50505a90-502d-48b0-a2c7-608335edf4c1"],
Cell[33335, 719, 3017, 43, 34, "Output",ExpressionUUID->"65164bdd-6701-45eb-82db-1e3f4df63f07"]
}, Open  ]],
Cell[CellGroupData[{
Cell[36389, 767, 1283, 32, 94, "Input",ExpressionUUID->"d892b04e-0563-438e-abf8-776a7845c683"],
Cell[37675, 801, 10894, 287, 242, "Output",ExpressionUUID->"980c1d50-80c3-4253-901b-1c1c402f41de"]
}, Open  ]],
Cell[48584, 1091, 2216, 50, 304, "Input",ExpressionUUID->"502d9726-041c-4d95-a008-5da5862c69b8"]
}
]
*)
