# Supplementary material for: Thermodynamics Underpinning the Microbial Community‐Level Nitrogen Energy Metabolism
Source: Environ Microbiol. 2025 Feb 16;27(2):e70055. doi: 10.1111/1462-2920.70055 (PMC11830459; doi:10.1111/1462-2920.70055)
Supplement: Supplementary file 1 — Data S1. [file EMI-27-e70055-s001.zip › SI/Nnetwork/Programs/2_err_response.nb]

(* Content-type: application/vnd.wolfram.mathematica *)

(*** Wolfram Notebook File ***)
(* http://www.wolfram.com/nb *)

(* CreatedBy='Mathematica 12.1' *)

(*CacheID: 234*)
(* Internal cache information:
NotebookFileLineBreakTest
NotebookFileLineBreakTest
NotebookDataPosition[       158,          7]
NotebookDataLength[     20520,        467]
NotebookOptionsPosition[     19682,        446]
NotebookOutlinePosition[     20187,        465]
CellTagsIndexPosition[     20144,        462]
WindowFrame->Normal*)

(* Beginning of Notebook Content *)
Notebook[{
Cell[BoxData[
 RowBox[{"(*", 
  RowBox[{
  "Execute", " ", "this", " ", "file", " ", "if", " ", "files", " ", "are", 
   " ", "written", " ", "to", " ", "the", " ", "err", " ", 
   RowBox[{"directory", "."}]}], "*)"}]], "Input",
 CellChangeTimes->{{3.916629789208845*^9, 3.916629796473145*^9}, {
   3.9166298296497726`*^9, 3.916629834328328*^9}, 3.91663007625489*^9, {
   3.916693894080337*^9, 3.916693894701091*^9}, {3.923008814514695*^9, 
   3.9230088428313093`*^9}},ExpressionUUID->"94f745db-5884-4187-94ab-\
1a7bc513a936"],

Cell[BoxData[{
 RowBox[{"Clear", "[", "\"\<Global`*\>\"", "]"}], "\[IndentingNewLine]", 
 RowBox[{
  RowBox[{"dir", "=", "\"\<~/Nnetwork/\>\""}], ";"}], "\[IndentingNewLine]", 
 RowBox[{
  RowBox[{
   RowBox[{"NotebookEvaluate", "[", 
    RowBox[{"dir", "<>", "\"\<Programs/Functions_1.nb\>\""}], "]"}], ";"}], 
  "\[IndentingNewLine]"}], "\[IndentingNewLine]", 
 RowBox[{
  RowBox[{
   RowBox[{"p", "=", "0.2"}], ";", 
   RowBox[{"(*", " ", 
    RowBox[{"Thermodynamic", " ", "weight"}], " ", "*)"}], 
   "\[IndentingNewLine]", 
   RowBox[{"Iin", "=", 
    RowBox[{"10", "^", 
     RowBox[{"(", 
      RowBox[{"-", "5"}], ")"}]}]}], ";", 
   RowBox[{"(*", " ", 
    RowBox[{"Influx", " ", "rate", " ", "of", " ", "ammonia"}], " ", "*)"}], 
   "\[IndentingNewLine]", 
   RowBox[{"kdef", "=", 
    RowBox[{"10", "^", 
     RowBox[{"(", 
      RowBox[{"-", "10"}], ")"}]}]}], ";", 
   RowBox[{"(*", " ", 
    RowBox[{"Default", " ", "reaction", " ", "rate", " ", "constant"}], " ", 
    "*)"}], "\[IndentingNewLine]", 
   RowBox[{"tmpdir", "=", 
    RowBox[{"dir", "<>", "\"\<Results/kdef_\>\"", "<>", 
     RowBox[{"ToString", "[", 
      RowBox[{"Log10", "[", "kdef", "]"}], "]"}], "<>", "\"\</Iin_\>\"", "<>", 
     RowBox[{"ToString", "[", 
      RowBox[{"Log10", "[", "Iin", "]"}], "]"}], "<>", "\"\</p_\>\"", "<>", 
     RowBox[{"ToString", "[", "p", "]"}], "<>", "\"\</\>\""}]}], ";"}], 
  "\[IndentingNewLine]"}], "\[IndentingNewLine]", 
 RowBox[{
  RowBox[{"cond", "=", 
   RowBox[{"Import", "[", 
    RowBox[{"tmpdir", "<>", "\"\<Model/cond.csv\>\""}], "]"}]}], 
  ";"}], "\[IndentingNewLine]", 
 RowBox[{
  RowBox[{"NotebookEvaluate", "[", 
   RowBox[{"dir", "<>", "\"\</Programs/Functions_0.nb\>\""}], "]"}], 
  ";"}], "\[IndentingNewLine]", 
 RowBox[{
  RowBox[{"\[Omega]list", "=", 
   RowBox[{"ToExpression", "[", 
    RowBox[{"cond", "\[LeftDoubleBracket]", 
     RowBox[{"6", ",", "2"}], "\[RightDoubleBracket]"}], "]"}]}], 
  ";"}], "\[IndentingNewLine]", 
 RowBox[{
  RowBox[{
   RowBox[{"hlist", "=", 
    RowBox[{"ToExpression", "[", 
     RowBox[{"cond", "\[LeftDoubleBracket]", 
      RowBox[{"7", ",", "2"}], "\[RightDoubleBracket]"}], "]"}]}], ";"}], 
  "\[IndentingNewLine]"}], "\[IndentingNewLine]", 
 RowBox[{
  RowBox[{"Varvec", "=", 
   RowBox[{"{", 
    RowBox[{
    "H", ",", "N2", ",", "N2H4", ",", "N2H5", ",", "N2O", ",", "NH2OH", ",", 
     "NH3", ",", "NH3OH", ",", "NH4", ",", "NO", ",", "NO2", ",", "NO3", ",", 
     "O2"}], "}"}]}], ";"}], "\[IndentingNewLine]", 
 RowBox[{
  RowBox[{"strVarvec", "=", 
   RowBox[{"{", 
    RowBox[{
    "\"\<H\>\"", ",", "\"\<N2\>\"", ",", "\"\<N2H4\>\"", ",", "\"\<N2H5\>\"", 
     ",", "\"\<N2O\>\"", ",", "\"\<NH2OH\>\"", ",", "\"\<NH3\>\"", ",", 
     "\"\<NH3OH\>\"", ",", "\"\<NH4\>\"", ",", "\"\<NO\>\"", ",", 
     "\"\<NO2\>\"", ",", "\"\<NO3\>\"", ",", "\"\<O2\>\"", ",", "\"\<e\>\"", 
     ",", "\"\<H2O\>\""}], "}"}]}], ";"}], "\[IndentingNewLine]", 
 RowBox[{
  RowBox[{
   RowBox[{"DerVarvec", "=", 
    RowBox[{"{", 
     RowBox[{
      RowBox[{
       SuperscriptBox["H", "\[Prime]",
        MultilineFunction->None], "[", "t", "]"}], ",", 
      RowBox[{
       SuperscriptBox["N2", "\[Prime]",
        MultilineFunction->None], "[", "t", "]"}], ",", 
      RowBox[{
       SuperscriptBox["N2H4", "\[Prime]",
        MultilineFunction->None], "[", "t", "]"}], ",", 
      RowBox[{
       SuperscriptBox["N2H5", "\[Prime]",
        MultilineFunction->None], "[", "t", "]"}], ",", 
      RowBox[{
       SuperscriptBox["N2O", "\[Prime]",
        MultilineFunction->None], "[", "t", "]"}], ",", 
      RowBox[{
       SuperscriptBox["NH2OH", "\[Prime]",
        MultilineFunction->None], "[", "t", "]"}], ",", 
      RowBox[{
       SuperscriptBox["NH3", "\[Prime]",
        MultilineFunction->None], "[", "t", "]"}], ",", 
      RowBox[{
       SuperscriptBox["NH3OH", "\[Prime]",
        MultilineFunction->None], "[", "t", "]"}], ",", 
      RowBox[{
       SuperscriptBox["NH4", "\[Prime]",
        MultilineFunction->None], "[", "t", "]"}], ",", 
      RowBox[{
       SuperscriptBox["NO", "\[Prime]",
        MultilineFunction->None], "[", "t", "]"}], ",", 
      RowBox[{
       SuperscriptBox["NO2", "\[Prime]",
        MultilineFunction->None], "[", "t", "]"}], ",", 
      RowBox[{
       SuperscriptBox["NO3", "\[Prime]",
        MultilineFunction->None], "[", "t", "]"}], ",", 
      RowBox[{
       SuperscriptBox["O2", "\[Prime]",
        MultilineFunction->None], "[", "t", "]"}]}], "}"}]}], ";"}], 
  "\[IndentingNewLine]"}], "\[IndentingNewLine]", 
 RowBox[{
  RowBox[{"tmax", "=", 
   RowBox[{"10", "^", "8"}]}], ";"}], "\[IndentingNewLine]", 
 RowBox[{
  RowBox[{"timelimit", "=", "30"}], ";"}], "\[IndentingNewLine]", 
 RowBox[{
  RowBox[{"initv", "=", 
   RowBox[{"10", "^", 
    RowBox[{"(", 
     RowBox[{"-", "5"}], ")"}]}]}], ";"}], "\[IndentingNewLine]", 
 RowBox[{
  RowBox[{"initval", "=", 
   RowBox[{"Table", "[", 
    RowBox[{"initv", ",", 
     RowBox[{"{", 
      RowBox[{"i", ",", "1", ",", 
       RowBox[{"Length", "[", "Varvec", "]"}]}], "}"}]}], "]"}]}], 
  ";"}], "\[IndentingNewLine]", 
 RowBox[{
  RowBox[{"init", "=", 
   RowBox[{"Table", "[", 
    RowBox[{
     RowBox[{
      RowBox[{"ToExpression", "[", 
       RowBox[{
        RowBox[{"ToString", "[", 
         RowBox[{"Varvec", "\[LeftDoubleBracket]", 
          RowBox[{"i", "+", "1"}], "\[RightDoubleBracket]"}], "]"}], "<>", 
        "\"\<[0]\>\""}], "]"}], "==", 
      RowBox[{
      "initval", "\[LeftDoubleBracket]", "i", "\[RightDoubleBracket]"}]}], 
     ",", 
     RowBox[{"{", 
      RowBox[{"i", ",", "1", ",", 
       RowBox[{
        RowBox[{"Length", "[", "Varvec", "]"}], "-", "2"}]}], "}"}]}], 
    "]"}]}], ";"}], "\[IndentingNewLine]"}], "Input",
 CellChangeTimes->{{3.916718742677019*^9, 3.9167187463451138`*^9}, {
   3.916719295707697*^9, 3.916719309691375*^9}, 3.916719671183812*^9, {
   3.916728634701763*^9, 3.9167286449202557`*^9}, {3.916730769146257*^9, 
   3.916730776464447*^9}, 3.916731681011036*^9, {3.9167682465305223`*^9, 
   3.916768250459586*^9}, 3.916768282663706*^9, 3.916769969748638*^9, {
   3.9169883629676332`*^9, 3.916988374266809*^9}, 3.916990170011442*^9, {
   3.917063802925807*^9, 3.917063817689234*^9}, 3.9170688226267633`*^9, {
   3.9176680254482527`*^9, 3.917668029573393*^9}, {3.917672925413733*^9, 
   3.917672925808629*^9}, {3.9176847617256403`*^9, 3.917684763758422*^9}, {
   3.91768708090362*^9, 3.917687087920903*^9}, 3.917688231501956*^9, 
   3.917691223957983*^9, {3.917694187658814*^9, 3.917694188043829*^9}, 
   3.917695089176127*^9, {3.91769993617034*^9, 3.9176999396930532`*^9}, 
   3.917723999788228*^9, {3.9177309729477453`*^9, 3.91773097319939*^9}, {
   3.917731781973735*^9, 3.917731782446059*^9}, {3.917738809131692*^9, 
   3.917738811613556*^9}, {3.9190503116446867`*^9, 3.919050316668227*^9}, 
   3.919051972775157*^9, 3.9190528530241957`*^9, 3.919053548813513*^9, 
   3.91905470822155*^9, {3.9230088486962013`*^9, 3.923008909791163*^9}, {
   3.923011133334876*^9, 3.9230111386470423`*^9}},
 CellLabel->
  "In[2105]:=",ExpressionUUID->"6472fa16-93b2-4683-9d67-9d244337c277"],

Cell[BoxData[{
 RowBox[{
  RowBox[{"errfilescond", "=", 
   RowBox[{"GetErrorFiles", "[", "tmpdir", "]"}]}], 
  ";"}], "\[IndentingNewLine]", 
 RowBox[{"Length", "[", "errfilescond", "]"}]}], "Input",
 CellChangeTimes->{{3.908305713396344*^9, 3.908305738395246*^9}, 
   3.9083071235471277`*^9, {3.908313421453615*^9, 3.908313442536915*^9}, {
   3.908314195182497*^9, 3.908314195474051*^9}, {3.908314268715048*^9, 
   3.908314300421465*^9}, {3.9166136321198*^9, 3.916613634699018*^9}, {
   3.91661761357913*^9, 3.916617617058399*^9}, {3.916617649443129*^9, 
   3.916617685314563*^9}, {3.9166298482762337`*^9, 3.916629944561742*^9}, {
   3.91772397785903*^9, 3.91772399037015*^9}, 3.917724224158292*^9},
 CellLabel->
  "In[2121]:=",ExpressionUUID->"75a4dc85-fab0-4efe-bdc6-2f3936ab6294"],

Cell[BoxData[{
 RowBox[{
  RowBox[{"timelimit", "=", "5"}], ";"}], "\[IndentingNewLine]", 
 RowBox[{
  RowBox[{"j", "=", "17"}], ";"}], "\[IndentingNewLine]", 
 RowBox[{"While", "[", 
  RowBox[{
   RowBox[{"j", "\[LessEqual]", "25"}], ",", "\[IndentingNewLine]", 
   "\[IndentingNewLine]", 
   RowBox[{
    RowBox[{"errfilescond", "=", 
     RowBox[{"GetErrorFiles", "[", "tmpdir", "]"}]}], ";", 
    "\[IndentingNewLine]", 
    RowBox[{"If", "[", 
     RowBox[{
      RowBox[{
       RowBox[{"Length", "[", "errfilescond", "]"}], "\[Equal]", "0"}], ",", 
      RowBox[{"Break", "[", "]"}]}], "]"}], ";", "\[IndentingNewLine]", 
    RowBox[{"Print", "[", 
     RowBox[{"\"\<Current accuracy: \>\"", "<>", 
      RowBox[{"ToString", "[", "j", "]"}], "<>", "\"\<; File length:\>\"", "<>", 
      RowBox[{"ToString", "[", 
       RowBox[{"Length", "[", "errfilescond", "]"}], "]"}]}], "]"}], ";", 
    "\[IndentingNewLine]", "\[IndentingNewLine]", 
    RowBox[{"For", "[", 
     RowBox[{
      RowBox[{"i", "=", "1"}], ",", 
      RowBox[{"i", "\[LessEqual]", 
       RowBox[{"Length", "[", "errfilescond", "]"}]}], ",", 
      RowBox[{"i", "++"}], ",", "\[IndentingNewLine]", 
      RowBox[{
       RowBox[{"MakeModel", "[", "tmpdir", "]"}], ";", "\[IndentingNewLine]", 
       
       RowBox[{"pH", "=", 
        RowBox[{
         RowBox[{
         "errfilescond", "\[LeftDoubleBracket]", "i", 
          "\[RightDoubleBracket]"}], "\[LeftDoubleBracket]", "1", 
         "\[RightDoubleBracket]"}]}], ";", "\[IndentingNewLine]", 
       RowBox[{"O2inLog10", "=", 
        RowBox[{
         RowBox[{
         "errfilescond", "\[LeftDoubleBracket]", "i", 
          "\[RightDoubleBracket]"}], "\[LeftDoubleBracket]", "2", 
         "\[RightDoubleBracket]"}]}], ";", "\[IndentingNewLine]", 
       RowBox[{
        RowBox[{"{", 
         RowBox[{"h", ",", "\[Omega]"}], "}"}], "=", 
        RowBox[{"Seth\[Omega]", "[", 
         RowBox[{"pH", ",", "O2inLog10"}], "]"}]}], ";", 
       "\[IndentingNewLine]", 
       RowBox[{"err", "=", "0"}], ";", "\[IndentingNewLine]", 
       RowBox[{"TimeConstrained", "[", "\[IndentingNewLine]", 
        RowBox[{
         RowBox[{"Check", "[", "\[IndentingNewLine]", 
          RowBox[{
           RowBox[{"res", "=", 
            RowBox[{"NDSolve", "[", "\[IndentingNewLine]", 
             RowBox[{
              RowBox[{"Flatten", "[", 
               RowBox[{"{", 
                RowBox[{
                 RowBox[{
                  RowBox[{"eqs", "/.", 
                   RowBox[{"{", 
                    RowBox[{
                    RowBox[{"H", "[", "t", "]"}], "\[Rule]", "h"}], "}"}]}], "/.", 
                  RowBox[{"{", 
                   RowBox[{
                    RowBox[{"O2", "[", "t", "]"}], "\[Rule]", "\[Omega]"}], 
                   "}"}]}], ",", "init"}], 
                RowBox[{"(*", 
                 RowBox[{",", "cond"}], "*)"}], "}"}], "]"}], ",", 
              "\[IndentingNewLine]", 
              RowBox[{"Varvec", "\[LeftDoubleBracket]", 
               RowBox[{"2", ";;", "12"}], "\[RightDoubleBracket]"}], ",", 
              "\[IndentingNewLine]", 
              RowBox[{"{", 
               RowBox[{"t", ",", "0", ",", "tmax"}], "}"}], ",", 
              RowBox[{"MaxSteps", "\[Rule]", "Infinity"}], ",", 
              RowBox[{"AccuracyGoal", "\[Rule]", "j"}], ",", 
              RowBox[{"PrecisionGoal", "\[Rule]", "12"}]}], 
             RowBox[{"(*", "12", "*)"}], "\[IndentingNewLine]", "]"}]}], ",", 
           "\[IndentingNewLine]", 
           RowBox[{"{", 
            RowBox[{
             RowBox[{"Print", "[", 
              RowBox[{"\"\<NDSolve Error: \>\"", "<>", 
               RowBox[{"ToString", "[", "i", "]"}]}], "]"}], ";", " ", 
             RowBox[{"err", "++"}]}], "}"}]}], "\[IndentingNewLine]", "]"}], 
         ",", "timelimit", ",", 
         RowBox[{"{", 
          RowBox[{
           RowBox[{"Print", "[", 
            RowBox[{"\"\<Time out: \>\"", "<>", 
             RowBox[{"ToString", "[", "i", "]"}]}], "]"}], ";", " ", 
           RowBox[{"err", "++"}]}], "}"}]}], "]"}], ";", 
       "\[IndentingNewLine]", "\[IndentingNewLine]", 
       RowBox[{"If", "[", 
        RowBox[{
         RowBox[{"err", "\[Equal]", "0"}], ",", "\[IndentingNewLine]", 
         RowBox[{
          RowBox[{"tb", "=", 
           RowBox[{"Table", "[", "\[IndentingNewLine]", 
            RowBox[{
             RowBox[{"Flatten", "[", 
              RowBox[{"{", 
               RowBox[{"t", ",", 
                RowBox[{
                 RowBox[{"Table", "[", 
                  RowBox[{
                   RowBox[{"ToExpression", "[", 
                    RowBox[{
                    RowBox[{"ToString", "[", 
                    RowBox[{
                    "Varvec", "\[LeftDoubleBracket]", "i", 
                    "\[RightDoubleBracket]"}], "]"}], "<>", "\"\<[t]\>\""}], 
                    "]"}], ",", 
                   RowBox[{"{", 
                    RowBox[{"i", ",", "2", ",", "12"}], "}"}]}], "]"}], "/.", 
                 
                 RowBox[{
                 "res", "\[LeftDoubleBracket]", "1", 
                  "\[RightDoubleBracket]"}]}]}], "}"}], "]"}], ",", 
             "\[IndentingNewLine]", 
             RowBox[{"{", 
              RowBox[{"t", ",", "0", ",", "tmax", ",", 
               RowBox[{"tmax", "/", "1000"}]}], "}"}]}], 
            "\[IndentingNewLine]", "]"}]}], ";", "\[IndentingNewLine]", 
          RowBox[{"tb", "=", 
           RowBox[{"Insert", "[", 
            RowBox[{"tb", ",", 
             RowBox[{"Flatten", "[", 
              RowBox[{"{", 
               RowBox[{"\"\<time\>\"", ",", 
                RowBox[{"strVarvec", "\[LeftDoubleBracket]", 
                 RowBox[{"2", ";;", "12"}], "\[RightDoubleBracket]"}]}], 
               "}"}], "]"}], ",", "1"}], "]"}]}], ";", "\[IndentingNewLine]", 
          
          RowBox[{"Export", "[", 
           RowBox[{
            RowBox[{"tmpdir", "<>", "\"\</O2_\>\"", "<>", 
             RowBox[{"ToString", "[", 
              RowBox[{"Log10", "[", "\[Omega]", "]"}], "]"}], "<>", 
             "\"\<_H_\>\"", "<>", 
             RowBox[{"ToString", "[", 
              RowBox[{"Log10", "[", "h", "]"}], "]"}], "<>", "\"\<.csv\>\""}],
             ",", "tb"}], "]"}], ";", "\[IndentingNewLine]", 
          RowBox[{"Print", "[", 
           RowBox[{"\"\<Done: \>\"", "<>", 
            RowBox[{"ToString", "[", "i", "]"}]}], "]"}], ";", 
          "\[IndentingNewLine]", 
          RowBox[{"Check", "[", 
           RowBox[{
            RowBox[{"DeleteFile", "[", 
             RowBox[{"tmpdir", "<>", "\"\<err/\>\"", "<>", "\"\<O2_\>\"", "<>", 
              RowBox[{"ToString", "[", "O2inLog10", "]"}], "<>", 
              "\"\<_H_-\>\"", "<>", 
              RowBox[{"ToString", "[", "pH", "]"}], "<>", "\"\<.csv\>\""}], 
             "]"}], ",", "\[IndentingNewLine]", 
            RowBox[{"{", 
             RowBox[{
              RowBox[{"Print", "[", 
               RowBox[{"\"\<O2_\>\"", "<>", 
                RowBox[{"ToString", "[", "O2inLog10", "]"}], "<>", 
                "\"\<_H_-\>\"", "<>", 
                RowBox[{"ToString", "[", "pH", "]"}]}], "]"}], ";", 
              RowBox[{"Break", "[", "]"}]}], "}"}]}], "]"}], ";"}]}], 
        "\[IndentingNewLine]", "]"}]}]}], "\[IndentingNewLine]", "]"}], ";", 
    "\[IndentingNewLine]", "\[IndentingNewLine]", 
    RowBox[{"j", "++"}], ";"}]}], "\[IndentingNewLine]", "]"}]}], "Input",
 CellChangeTimes->{{3.908304655058641*^9, 3.9083047073016453`*^9}, {
   3.908304753497016*^9, 3.9083047594226723`*^9}, {3.9083049996662083`*^9, 
   3.9083050567508297`*^9}, {3.908305108253146*^9, 3.908305142159089*^9}, 
   3.9083055816876*^9, {3.908312086211905*^9, 3.908312094017069*^9}, {
   3.908419349725439*^9, 3.908419353993215*^9}, {3.91661281074907*^9, 
   3.916612817274169*^9}, {3.916612878520322*^9, 3.916612909072146*^9}, 
   3.916613111903911*^9, {3.916613259777193*^9, 3.91661326000443*^9}, {
   3.9166132913409557`*^9, 3.9166133389904633`*^9}, {3.9166134447449303`*^9, 
   3.916613458696413*^9}, {3.916613491637871*^9, 3.916613502447228*^9}, {
   3.916613541157772*^9, 3.916613579545081*^9}, 3.9166145922298107`*^9, {
   3.916617734068428*^9, 3.91661775890166*^9}, {3.91661792807475*^9, 
   3.9166180006779423`*^9}, 3.9166296725736847`*^9, {3.916629955198267*^9, 
   3.916629977579153*^9}, 3.916728678896449*^9, {3.916768302852281*^9, 
   3.916768302937406*^9}, {3.916768342225078*^9, 3.91676834235509*^9}, {
   3.916990209024849*^9, 3.916990255563649*^9}, {3.916990348263158*^9, 
   3.916990423007641*^9}, 3.916990652251131*^9, {3.917668082867413*^9, 
   3.917668122914708*^9}, {3.917673029800003*^9, 3.917673035445818*^9}, {
   3.917684818952971*^9, 3.9176848190699253`*^9}, {3.917687110486018*^9, 
   3.9176871408069057`*^9}, {3.9176871724883966`*^9, 3.917687174913602*^9}, {
   3.917687226977191*^9, 3.9176873065786753`*^9}, {3.9176873677711554`*^9, 
   3.917687380319203*^9}, {3.9176874297100983`*^9, 3.9176874674937477`*^9}, 
   3.917687523480768*^9, {3.917688248798064*^9, 3.9176882655381193`*^9}, {
   3.917688295704557*^9, 3.9176884015717916`*^9}, {3.917691293445882*^9, 
   3.917691315823406*^9}, {3.9176917835764847`*^9, 3.917691787376341*^9}, {
   3.917691899409275*^9, 3.917692022193983*^9}, {3.917692056043086*^9, 
   3.917692058412656*^9}, {3.917692680685781*^9, 3.917692680779168*^9}, {
   3.917692874492202*^9, 3.9176928745626907`*^9}, {3.9176930468903437`*^9, 
   3.917693050652199*^9}, {3.9176931693266783`*^9, 3.9176931699174128`*^9}, {
   3.917693250369478*^9, 3.9176932505523148`*^9}, {3.917693306085174*^9, 
   3.917693306247231*^9}, {3.917693355848646*^9, 3.917693356024622*^9}, {
   3.917693427378924*^9, 3.9176934707726097`*^9}, {3.917693511654441*^9, 
   3.9176935633513727`*^9}, {3.917695144078432*^9, 3.9176951682169743`*^9}, {
   3.9177001401164007`*^9, 3.9177001402445107`*^9}, {3.91770019214027*^9, 
   3.917700192289968*^9}, {3.91770025433418*^9, 3.91770028265841*^9}, {
   3.917700318960581*^9, 3.9177003338856697`*^9}, {3.917724021501421*^9, 
   3.917724087895541*^9}, {3.917724141120624*^9, 3.917724154333473*^9}, {
   3.9177241942747993`*^9, 3.917724230055745*^9}, {3.917728086588841*^9, 
   3.917728092123308*^9}, {3.917729018696743*^9, 3.917729020008932*^9}, {
   3.917729651256873*^9, 3.917729701299157*^9}, {3.91772976541634*^9, 
   3.917729768477779*^9}, {3.9177309859592743`*^9, 3.9177309918159513`*^9}, 
   3.923008920722703*^9, 
   3.9230098969448433`*^9},ExpressionUUID->"75367b3b-c95a-4499-8bd9-\
d91c1aad4d05"],

Cell[BoxData[""], "Input",
 CellChangeTimes->{
  3.917691897785562*^9},ExpressionUUID->"dc671ea4-b177-4e2d-9bda-\
1872a6363e6f"]
},
WindowSize->{809, 689},
WindowMargins->{{255, Automatic}, {Automatic, -1006}},
TaggingRules->{
 "WelcomeScreenSettings" -> {"FEStarting" -> False}, "TryRealOnly" -> False},
FrontEndVersion->"12.1 for Mac OS X x86 (64-bit) \
(2020\:5e746\:670822\:65e5)",
StyleDefinitions->"Default.nb",
ExpressionUUID->"da44cb07-67da-4a74-acfb-d6218c3b78bb"
]
(* End of Notebook Content *)

(* Internal cache information *)
(*CellTagsOutline
CellTagsIndex->{}
*)
(*CellTagsIndex
CellTagsIndex->{}
*)
(*NotebookFileOutline
Notebook[{
Cell[558, 20, 526, 10, 30, "Input",ExpressionUUID->"94f745db-5884-4187-94ab-1a7bc513a936"],
Cell[1087, 32, 7126, 176, 598, "Input",ExpressionUUID->"6472fa16-93b2-4683-9d67-9d244337c277"],
Cell[8216, 210, 785, 14, 52, "Input",ExpressionUUID->"75a4dc85-fab0-4efe-bdc6-2f3936ab6294"],
Cell[9004, 226, 10543, 213, 892, "Input",ExpressionUUID->"75367b3b-c95a-4499-8bd9-d91c1aad4d05"],
Cell[19550, 441, 128, 3, 30, "Input",ExpressionUUID->"dc671ea4-b177-4e2d-9bda-1872a6363e6f"]
}
]
*)
