# Supplementary material for: Thermodynamics Underpinning the Microbial Community‐Level Nitrogen Energy Metabolism
Source: Environ Microbiol. 2025 Feb 16;27(2):e70055. doi: 10.1111/1462-2920.70055 (PMC11830459; doi:10.1111/1462-2920.70055)
Supplement: Supplementary file 1 — Data S1. [file EMI-27-e70055-s001.zip › SI/Nnetwork/Programs/Fig_3b.nb]

(* Content-type: application/vnd.wolfram.mathematica *)

(*** Wolfram Notebook File ***)
(* http://www.wolfram.com/nb *)

(* CreatedBy='Mathematica 12.1' *)

(*CacheID: 234*)
(* Internal cache information:
NotebookFileLineBreakTest
NotebookFileLineBreakTest
NotebookDataPosition[       158,          7]
NotebookDataLength[    343990,       6900]
NotebookOptionsPosition[    342488,       6866]
NotebookOutlinePosition[    342918,       6884]
CellTagsIndexPosition[    342875,       6881]
WindowFrame->Normal*)

(* Beginning of Notebook Content *)
Notebook[{
Cell[BoxData[{
 RowBox[{
  RowBox[{"mfs", "=", 
   RowBox[{"{", 
    RowBox[{
     RowBox[{"Thickness", "[", "0.01", "]"}], ",", "Black"}], "}"}]}], 
  ";"}], "\[IndentingNewLine]", 
 RowBox[{
  RowBox[{"dir", "=", "\"\<~/Nakamura/Nnetwork3/\>\""}], 
  ";"}], "\[IndentingNewLine]", 
 RowBox[{
  RowBox[{"Iin", "=", 
   RowBox[{"10", "^", 
    RowBox[{"(", 
     RowBox[{"-", "5"}], ")"}]}]}], ";", 
  RowBox[{"(*", " ", 
   RowBox[{"Influx", " ", "rate", " ", "of", " ", "ammonia"}], " ", 
   "*)"}]}]}], "Input",
 CellChangeTimes->{
  3.917697716237565*^9, {3.9222473003403807`*^9, 3.922247313556716*^9}, 
   3.922751107227261*^9},
 CellLabel->"In[1]:=",ExpressionUUID->"8d195c62-e5b7-48a1-a206-bc60d0bafe0d"],

Cell[BoxData[{
 RowBox[{
  RowBox[{
   RowBox[{"kdef", "=", 
    RowBox[{"10", "^", 
     RowBox[{"(", 
      RowBox[{"-", "15"}], ")"}]}]}], ";", 
   RowBox[{"(*", " ", 
    RowBox[{"Default", " ", "reaction", " ", "rate", " ", "constant"}], " ", 
    "*)"}], "\[IndentingNewLine]", 
   RowBox[{"\[Theta]", "=", " ", "10"}], ";"}], "\[IndentingNewLine]", 
  RowBox[{"(*", "\[IndentingNewLine]", 
   RowBox[{"{", 
    RowBox[{
    "\"\<logO2\>\"", ",", "\"\<logH\>\"", ",", "\"\<n(Eact)\>\"", ",", 
     "\"\<n(Eenz^Eact)/n(Eenz)\>\"", ",", "\"\<n(Eenz^Eact)/n(Eact)\>\"", 
     ",", "\"\<n(Ebio^Eact)/n(Ebio)\>\"", ",", 
     "\"\<n(Ebio Eact)/n(Eact)\>\""}], "}"}], "\[IndentingNewLine]", 
   "*)"}]}], "\[IndentingNewLine]", 
 RowBox[{
  RowBox[{"tmplist3", "=", 
   RowBox[{"{", "}"}]}], ";"}], "\[IndentingNewLine]", 
 RowBox[{
  RowBox[{"plist", "=", 
   RowBox[{"{", 
    RowBox[{
    "\"\<def\>\"", ",", "0", ",", "0.05", ",", "0.1", ",", "0.15", ",", "0.2",
      ",", "0.25", ",", "0.3", ",", "0.35"}], "}"}]}], 
  ";"}], "\[IndentingNewLine]", 
 RowBox[{"For", "[", 
  RowBox[{
   RowBox[{"i", "=", "1"}], ",", 
   RowBox[{"i", "\[LessEqual]", 
    RowBox[{"Length", "[", "plist", "]"}]}], ",", 
   RowBox[{"i", "++"}], ",", "\[IndentingNewLine]", 
   RowBox[{"{", "\[IndentingNewLine]", 
    RowBox[{
     RowBox[{"p", "=", 
      RowBox[{
      "plist", "\[LeftDoubleBracket]", "i", "\[RightDoubleBracket]"}]}], ";", 
     "\[IndentingNewLine]", 
     RowBox[{"tmpdir", "=", 
      RowBox[{"dir", "<>", "\"\<Results/kdef_\>\"", "<>", 
       RowBox[{"ToString", "[", 
        RowBox[{"Log10", "[", "kdef", "]"}], "]"}], "<>", "\"\</Iin_\>\"", "<>", 
       RowBox[{"ToString", "[", 
        RowBox[{"Log10", "[", "Iin", "]"}], "]"}], "<>", "\"\</p_\>\"", "<>", 
       
       RowBox[{"ToString", "[", "p", "]"}], "<>", "\"\</\>\""}]}], ";", 
     "\[IndentingNewLine]", 
     RowBox[{"tmp", "=", 
      RowBox[{"Import", "[", 
       RowBox[{"tmpdir", "<>", "\"\<0Summary/PowerSelectedEdges/\>\"", "<>", 
        RowBox[{"ToString", "[", "\[Theta]", "]"}], "<>", 
        "\"\</Reactions/summary_dup.csv\>\""}], "]"}]}], ";", 
     "\[IndentingNewLine]", 
     RowBox[{"tmp", "=", 
      RowBox[{"Select", "[", 
       RowBox[{"tmp", ",", 
        RowBox[{
         RowBox[{
          RowBox[{"#", "\[LeftDoubleBracket]", "1", "\[RightDoubleBracket]"}],
           ">=", 
          RowBox[{"-", " ", "12"}]}], "&"}]}], "]"}]}], ";", 
     "\[IndentingNewLine]", 
     RowBox[{"AppendTo", "[", 
      RowBox[{"tmplist3", ",", "\[IndentingNewLine]", 
       RowBox[{"{", 
        RowBox[{
         RowBox[{"If", "[", 
          RowBox[{
           RowBox[{"p", "\[Equal]", "\"\<def\>\""}], ",", 
           RowBox[{"-", "0.05"}], ",", "p"}], "]"}], ",", 
         RowBox[{"tmp", "\[LeftDoubleBracket]", 
          RowBox[{"All", ",", "5"}], "\[RightDoubleBracket]"}], ",", 
         RowBox[{"tmp", "\[LeftDoubleBracket]", 
          RowBox[{"All", ",", "7"}], "\[RightDoubleBracket]"}], ",", 
         RowBox[{
          RowBox[{"tmp", "\[LeftDoubleBracket]", 
           RowBox[{"All", ",", "5"}], "\[RightDoubleBracket]"}], "*", 
          RowBox[{"tmp", "\[LeftDoubleBracket]", 
           RowBox[{"All", ",", "7"}], "\[RightDoubleBracket]"}]}]}], "}"}]}], 
      "\[IndentingNewLine]", "]"}], ";"}], "\[IndentingNewLine]", "}"}]}], 
  "\[IndentingNewLine]", "]"}]}], "Input",
 CellChangeTimes->{{3.9223025151111307`*^9, 3.922302612520316*^9}, {
  3.922751224817163*^9, 3.922751226214492*^9}},
 CellLabel->"In[4]:=",ExpressionUUID->"63c602b3-c181-4b07-9b01-0eaa6e45c51d"],

Cell[CellGroupData[{

Cell[BoxData[{
 RowBox[{
  RowBox[{"fig3enz", "=", 
   RowBox[{
    RowBox[{"Show", "[", "\[IndentingNewLine]", 
     RowBox[{
      RowBox[{"ListPlot", "[", 
       RowBox[{
        RowBox[{"Table", "[", 
         RowBox[{
          RowBox[{"{", 
           RowBox[{
            RowBox[{
             RowBox[{
             "tmplist3", "\[LeftDoubleBracket]", "i", 
              "\[RightDoubleBracket]"}], "\[LeftDoubleBracket]", "1", 
             "\[RightDoubleBracket]"}], ",", 
            RowBox[{"Around", "[", 
             RowBox[{
              RowBox[{
              "tmplist3", "\[LeftDoubleBracket]", "i", 
               "\[RightDoubleBracket]"}], "\[LeftDoubleBracket]", "2", 
              "\[RightDoubleBracket]"}], "]"}]}], "}"}], ",", 
          RowBox[{"{", 
           RowBox[{"i", ",", "1", ",", 
            RowBox[{"Length", "[", "tmplist3", "]"}]}], "}"}]}], "]"}], ",", 
        RowBox[{"PlotRange", "\[Rule]", "All"}], ",", 
        RowBox[{"PlotStyle", "\[Rule]", 
         RowBox[{"{", 
          RowBox[{"Black", ",", 
           RowBox[{"PointSize", "[", "0.025", "]"}]}], "}"}]}]}], "]"}], ",", 
      "\[IndentingNewLine]", 
      RowBox[{"ListPlot", "[", 
       RowBox[{
        RowBox[{"Table", "[", 
         RowBox[{
          RowBox[{"{", 
           RowBox[{
            RowBox[{
             RowBox[{
             "tmplist3", "\[LeftDoubleBracket]", "i", 
              "\[RightDoubleBracket]"}], "\[LeftDoubleBracket]", "1", 
             "\[RightDoubleBracket]"}], ",", 
            RowBox[{"Around", "[", 
             RowBox[{
              RowBox[{
              "tmplist3", "\[LeftDoubleBracket]", "i", 
               "\[RightDoubleBracket]"}], "\[LeftDoubleBracket]", "2", 
              "\[RightDoubleBracket]"}], "]"}]}], "}"}], ",", 
          RowBox[{"{", 
           RowBox[{"i", ",", "1", ",", 
            RowBox[{"Length", "[", "tmplist3", "]"}]}], "}"}]}], "]"}], ",", 
        RowBox[{"PlotRange", "\[Rule]", "All"}], ",", 
        RowBox[{"Joined", "\[Rule]", "True"}], ",", 
        RowBox[{"PlotStyle", "\[Rule]", 
         RowBox[{"{", 
          RowBox[{"Black", ",", 
           RowBox[{"Thickness", "[", "0.008", "]"}], ",", "Dotted"}], 
          "}"}]}]}], "]"}], ",", "\[IndentingNewLine]", 
      RowBox[{"Frame", "\[Rule]", "True"}], ",", 
      RowBox[{"FrameStyle", "\[Rule]", 
       RowBox[{"{", 
        RowBox[{
         RowBox[{"{", 
          RowBox[{"mfs", ",", "mfs"}], "}"}], ",", 
         RowBox[{"{", 
          RowBox[{"mfs", ",", "mfs"}], "}"}]}], "}"}]}], ",", 
      RowBox[{"PlotRange", "\[Rule]", 
       RowBox[{"{", 
        RowBox[{
         RowBox[{"{", 
          RowBox[{
           RowBox[{"-", "0.05"}], ",", "0.35"}], "}"}], ",", 
         RowBox[{"{", 
          RowBox[{"0.58", ",", "1.02"}], "}"}]}], "}"}]}], ",", 
      RowBox[{"FrameStyle", "\[Rule]", 
       RowBox[{"{", 
        RowBox[{
         RowBox[{"{", 
          RowBox[{
           RowBox[{"{", 
            RowBox[{"Black", ",", 
             RowBox[{"Thickness", "[", "0.008", "]"}]}], "}"}], ",", 
           RowBox[{"{", 
            RowBox[{"Black", ",", 
             RowBox[{"Thickness", "[", "0.008", "]"}]}], "}"}]}], "}"}], ",", 
         
         RowBox[{"{", 
          RowBox[{
           RowBox[{"{", 
            RowBox[{"Black", ",", 
             RowBox[{"Thickness", "[", "0.008", "]"}]}], "}"}], ",", 
           RowBox[{"{", 
            RowBox[{"Black", ",", 
             RowBox[{"Thickness", "[", "0.008", "]"}]}], "}"}]}], "}"}]}], 
        "}"}]}], ",", 
      RowBox[{"BaseStyle", "\[Rule]", 
       RowBox[{"{", 
        RowBox[{"14", ",", 
         RowBox[{"FontFamily", "\[Rule]", "\"\<Arial\>\""}]}], "}"}]}], ",", 
      RowBox[{"AxesOrigin", "\[Rule]", 
       RowBox[{"{", 
        RowBox[{"0.6", ",", "0"}], "}"}]}], ",", 
      RowBox[{"ImageSize", "\[Rule]", "300"}]}], "\[IndentingNewLine]", "]"}],
     "/.", 
    RowBox[{
     RowBox[{"RGBColor", "[", "__", "]"}], "\[RuleDelayed]", "Black"}]}]}], 
  ";"}], "\[IndentingNewLine]", 
 RowBox[{"fig3bio", "=", 
  RowBox[{
   RowBox[{"Show", "[", "\[IndentingNewLine]", 
    RowBox[{
     RowBox[{"ListPlot", "[", 
      RowBox[{
       RowBox[{"Table", "[", 
        RowBox[{
         RowBox[{"{", 
          RowBox[{
           RowBox[{
            RowBox[{
            "tmplist3", "\[LeftDoubleBracket]", "i", 
             "\[RightDoubleBracket]"}], "\[LeftDoubleBracket]", "1", 
            "\[RightDoubleBracket]"}], ",", 
           RowBox[{"Around", "[", 
            RowBox[{
             RowBox[{
             "tmplist3", "\[LeftDoubleBracket]", "i", 
              "\[RightDoubleBracket]"}], "\[LeftDoubleBracket]", "3", 
             "\[RightDoubleBracket]"}], "]"}]}], "}"}], ",", 
         RowBox[{"{", 
          RowBox[{"i", ",", "1", ",", 
           RowBox[{"Length", "[", "tmplist3", "]"}]}], "}"}]}], "]"}], ",", 
       RowBox[{"PlotRange", "\[Rule]", 
        RowBox[{"{", 
         RowBox[{"All", ",", 
          RowBox[{"{", 
           RowBox[{"0.35", 
            RowBox[{"(*", 
             RowBox[{
              RowBox[{"Min", "[", "tmp", "]"}], "-", "0.05"}], "*)"}], ",", 
            RowBox[{"1", "+", "0.05"}]}], "}"}]}], "}"}]}], ",", 
       RowBox[{"PlotStyle", "\[Rule]", 
        RowBox[{"{", 
         RowBox[{"Black", ",", 
          RowBox[{"PointSize", "[", "0.025", "]"}]}], "}"}]}]}], "]"}], ",", 
     "\[IndentingNewLine]", 
     RowBox[{"ListPlot", "[", 
      RowBox[{
       RowBox[{"Table", "[", 
        RowBox[{
         RowBox[{"{", 
          RowBox[{
           RowBox[{
            RowBox[{
            "tmplist3", "\[LeftDoubleBracket]", "i", 
             "\[RightDoubleBracket]"}], "\[LeftDoubleBracket]", "1", 
            "\[RightDoubleBracket]"}], ",", 
           RowBox[{"Around", "[", 
            RowBox[{
             RowBox[{
             "tmplist3", "\[LeftDoubleBracket]", "i", 
              "\[RightDoubleBracket]"}], "\[LeftDoubleBracket]", "3", 
             "\[RightDoubleBracket]"}], "]"}]}], "}"}], ",", 
         RowBox[{"{", 
          RowBox[{"i", ",", "1", ",", 
           RowBox[{"Length", "[", "tmplist3", "]"}]}], "}"}]}], "]"}], ",", 
       RowBox[{"PlotRange", "\[Rule]", "All"}], ",", 
       RowBox[{"Joined", "\[Rule]", "True"}], ",", 
       RowBox[{"PlotStyle", "\[Rule]", 
        RowBox[{"{", 
         RowBox[{"Red", ",", 
          RowBox[{"Thickness", "[", "0.008", "]"}]}], "}"}]}]}], "]"}], ",", 
     "\[IndentingNewLine]", 
     RowBox[{"Frame", "\[Rule]", "True"}], ",", 
     RowBox[{"FrameStyle", "\[Rule]", 
      RowBox[{"{", 
       RowBox[{
        RowBox[{"{", 
         RowBox[{"mfs", ",", "mfs"}], "}"}], ",", 
        RowBox[{"{", 
         RowBox[{"mfs", ",", "mfs"}], "}"}]}], "}"}]}], ",", 
     RowBox[{"FrameStyle", "\[Rule]", 
      RowBox[{"{", 
       RowBox[{
        RowBox[{"{", 
         RowBox[{
          RowBox[{"{", 
           RowBox[{"Black", ",", 
            RowBox[{"Thickness", "[", "0.008", "]"}]}], "}"}], ",", 
          RowBox[{"{", 
           RowBox[{"Black", ",", 
            RowBox[{"Thickness", "[", "0.008", "]"}]}], "}"}]}], "}"}], ",", 
        RowBox[{"{", 
         RowBox[{
          RowBox[{"{", 
           RowBox[{"Black", ",", 
            RowBox[{"Thickness", "[", "0.008", "]"}]}], "}"}], ",", 
          RowBox[{"{", 
           RowBox[{"Black", ",", 
            RowBox[{"Thickness", "[", "0.008", "]"}]}], "}"}]}], "}"}]}], 
       "}"}]}], ",", 
     RowBox[{"BaseStyle", "\[Rule]", 
      RowBox[{"{", 
       RowBox[{"14", ",", 
        RowBox[{"FontFamily", "\[Rule]", "\"\<Arial\>\""}]}], "}"}]}], ",", 
     RowBox[{"AxesOrigin", "\[Rule]", 
      RowBox[{"{", 
       RowBox[{"0.6", ",", "0"}], "}"}]}], ",", 
     RowBox[{"ImageSize", "\[Rule]", "300"}], ",", 
     RowBox[{"PlotRange", "\[Rule]", 
      RowBox[{"{", 
       RowBox[{
        RowBox[{"{", 
         RowBox[{
          RowBox[{"-", "0.055"}], ",", "0.38"}], "}"}], ",", 
        RowBox[{"{", 
         RowBox[{"0.4", 
          RowBox[{"(*", 
           RowBox[{
            RowBox[{"Min", "[", "tmp", "]"}], "-", "0.05"}], "*)"}], ",", 
          RowBox[{"1", "+", "0.05"}]}], "}"}]}], "}"}]}], ",", 
     RowBox[{"AspectRatio", "\[Rule]", "0.6"}]}], "\[IndentingNewLine]", 
    "]"}], "/.", 
   RowBox[{
    RowBox[{"RGBColor", "[", "__", "]"}], "\[RuleDelayed]", 
    "Black"}]}]}]}], "Input",
 CellChangeTimes->{{3.922304288195554*^9, 3.922304461036121*^9}, {
  3.9223045101205797`*^9, 3.922304527334662*^9}, {3.922304627475616*^9, 
  3.922304656790196*^9}, {3.9227512470869627`*^9, 3.92275125938901*^9}},
 CellLabel->"In[8]:=",ExpressionUUID->"4c7d013b-627a-4be1-b2aa-fefd90b8f0cf"],

Cell[BoxData[
 GraphicsBox[{{{{
      {GrayLevel[0], 
       StyleBox[{{}, {
          LineBox[{{-0.05, 0.5548675805952729}, {-0.05, 0.6782326364213477}}],
           LineBox[{{-0.05, 0.6782326364213477}, {-0.05, 
           0.8015976922474225}}]}},
        Antialiasing->False]}, 
      {GrayLevel[0], 
       StyleBox[{{}, {
          LineBox[{{0., 0.6041983574194024}, {0., 0.7258507193289814}}], 
          LineBox[{{0., 0.7258507193289814}, {0., 0.8475030812385603}}]}},
        Antialiasing->False]}, 
      {GrayLevel[0], 
       StyleBox[{{}, {
          LineBox[{{0.05, 0.6725800077063504}, {0.05, 0.7914559732882728}}], 
          LineBox[{{0.05, 0.7914559732882728}, {0.05, 0.9103319388701951}}]}},
        
        Antialiasing->False]}, 
      {GrayLevel[0], 
       StyleBox[{{}, {
          LineBox[{{0.1, 0.7792554248135353}, {0.1, 0.8616758040671091}}], 
          LineBox[{{0.1, 0.8616758040671091}, {0.1, 0.9440961833206829}}]}},
        Antialiasing->False]}, 
      {GrayLevel[0], 
       StyleBox[{{}, {
          LineBox[{{0.15, 0.8614831680107964}, {0.15, 0.9000230043708293}}], 
          LineBox[{{0.15, 0.9000230043708293}, {0.15, 0.9385628407308622}}]}},
        
        Antialiasing->False]}, 
      {GrayLevel[0], 
       StyleBox[{{}, {
          LineBox[{{0.2, 0.8780301913259736}, {0.2, 0.9342323336888548}}], 
          LineBox[{{0.2, 0.9342323336888548}, {0.2, 0.9904344760517361}}]}},
        Antialiasing->False]}, 
      {GrayLevel[0], 
       StyleBox[{{}, {
          LineBox[{{0.25, 0.9005977773789542}, {0.25, 0.9628450655624566}}], 
          LineBox[{{0.25, 0.9628450655624566}, {0.25, 1.025092353745959}}]}},
        Antialiasing->False]}, 
      {GrayLevel[0], 
       StyleBox[{{}, {
          LineBox[{{0.3, 0.9530639748173364}, {0.3, 0.988080860363469}}], 
          LineBox[{{0.3, 0.988080860363469}, {0.3, 1.0230977459096016`}}]}},
        Antialiasing->False]}, 
      {GrayLevel[0], 
       StyleBox[{{}, {
          LineBox[{{0.35, 0.9681309371981464}, {0.35, 0.9938952150908672}}], 
          LineBox[{{0.35, 0.9938952150908672}, {0.35, 1.019659492983588}}]}},
        Antialiasing->False]}}, {
      {GrayLevel[0], 
       StyleBox[{
         GeometricTransformationBox[
          LineBox[{}], {{{1., 0.}, {0., 1.}}, {0., 0.}}], 
         GeometricTransformationBox[
          LineBox[{{{-0.05, 0.8015976922474225}, 
             Offset[{3, 0}, {-0.05, 0.8015976922474225}]}, {{-0.05, 
             0.8015976922474225}, 
             Offset[{-3, 0}, {-0.05, 0.8015976922474225}]}, {{-0.05, 
             0.5548675805952729}, 
             Offset[{3, 0}, {-0.05, 0.5548675805952729}]}, {{-0.05, 
             0.5548675805952729}, 
             Offset[{-3, 0}, {-0.05, 0.5548675805952729}]}}], {{{1., 0.}, {0.,
            1.}}, {0., 0.}}]},
        Antialiasing->False]}, 
      {GrayLevel[0], 
       StyleBox[{
         GeometricTransformationBox[
          LineBox[{}], {{{1., 0.}, {0., 1.}}, {0., 0.}}], 
         GeometricTransformationBox[
          LineBox[{{{0., 0.8475030812385603}, 
             Offset[{3, 0}, {0., 0.8475030812385603}]}, {{0., 
             0.8475030812385603}, 
             Offset[{-3, 0}, {0., 0.8475030812385603}]}, {{0., 
             0.6041983574194024}, 
             Offset[{3, 0}, {0., 0.6041983574194024}]}, {{0., 
             0.6041983574194024}, 
             Offset[{-3, 0}, {0., 0.6041983574194024}]}}], {{{1., 0.}, {0., 
           1.}}, {0., 0.}}]},
        Antialiasing->False]}, 
      {GrayLevel[0], 
       StyleBox[{
         GeometricTransformationBox[
          LineBox[{}], {{{1., 0.}, {0., 1.}}, {0., 0.}}], 
         GeometricTransformationBox[
          LineBox[{{{0.05, 0.9103319388701951}, 
             Offset[{3, 0}, {0.05, 0.9103319388701951}]}, {{0.05, 
             0.9103319388701951}, 
             Offset[{-3, 0}, {0.05, 0.9103319388701951}]}, {{0.05, 
             0.6725800077063504}, 
             Offset[{3, 0}, {0.05, 0.6725800077063504}]}, {{0.05, 
             0.6725800077063504}, 
             Offset[{-3, 0}, {0.05, 0.6725800077063504}]}}], {{{1., 0.}, {0., 
           1.}}, {0., 0.}}]},
        Antialiasing->False]}, 
      {GrayLevel[0], 
       StyleBox[{
         GeometricTransformationBox[
          LineBox[{}], {{{1., 0.}, {0., 1.}}, {0., 0.}}], 
         GeometricTransformationBox[
          LineBox[{{{0.1, 0.9440961833206829}, 
             Offset[{3, 0}, {0.1, 0.9440961833206829}]}, {{0.1, 
             0.9440961833206829}, 
             Offset[{-3, 0}, {0.1, 0.9440961833206829}]}, {{0.1, 
             0.7792554248135353}, 
             Offset[{3, 0}, {0.1, 0.7792554248135353}]}, {{0.1, 
             0.7792554248135353}, 
             Offset[{-3, 0}, {0.1, 0.7792554248135353}]}}], {{{1., 0.}, {0., 
           1.}}, {0., 0.}}]},
        Antialiasing->False]}, 
      {GrayLevel[0], 
       StyleBox[{
         GeometricTransformationBox[
          LineBox[{}], {{{1., 0.}, {0., 1.}}, {0., 0.}}], 
         GeometricTransformationBox[
          LineBox[{{{0.15, 0.9385628407308622}, 
             Offset[{3, 0}, {0.15, 0.9385628407308622}]}, {{0.15, 
             0.9385628407308622}, 
             Offset[{-3, 0}, {0.15, 0.9385628407308622}]}, {{0.15, 
             0.8614831680107964}, 
             Offset[{3, 0}, {0.15, 0.8614831680107964}]}, {{0.15, 
             0.8614831680107964}, 
             Offset[{-3, 0}, {0.15, 0.8614831680107964}]}}], {{{1., 0.}, {0., 
           1.}}, {0., 0.}}]},
        Antialiasing->False]}, 
      {GrayLevel[0], 
       StyleBox[{
         GeometricTransformationBox[
          LineBox[{}], {{{1., 0.}, {0., 1.}}, {0., 0.}}], 
         GeometricTransformationBox[
          LineBox[{{{0.2, 0.9904344760517361}, 
             Offset[{3, 0}, {0.2, 0.9904344760517361}]}, {{0.2, 
             0.9904344760517361}, 
             Offset[{-3, 0}, {0.2, 0.9904344760517361}]}, {{0.2, 
             0.8780301913259736}, 
             Offset[{3, 0}, {0.2, 0.8780301913259736}]}, {{0.2, 
             0.8780301913259736}, 
             Offset[{-3, 0}, {0.2, 0.8780301913259736}]}}], {{{1., 0.}, {0., 
           1.}}, {0., 0.}}]},
        Antialiasing->False]}, 
      {GrayLevel[0], 
       StyleBox[{
         GeometricTransformationBox[
          LineBox[{}], {{{1., 0.}, {0., 1.}}, {0., 0.}}], 
         GeometricTransformationBox[
          LineBox[{{{0.25, 1.025092353745959}, 
             Offset[{3, 0}, {0.25, 1.025092353745959}]}, {{0.25, 
             1.025092353745959}, 
             Offset[{-3, 0}, {0.25, 1.025092353745959}]}, {{0.25, 
             0.9005977773789542}, 
             Offset[{3, 0}, {0.25, 0.9005977773789542}]}, {{0.25, 
             0.9005977773789542}, 
             Offset[{-3, 0}, {0.25, 0.9005977773789542}]}}], {{{1., 0.}, {0., 
           1.}}, {0., 0.}}]},
        Antialiasing->False]}, 
      {GrayLevel[0], 
       StyleBox[{
         GeometricTransformationBox[
          LineBox[{}], {{{1., 0.}, {0., 1.}}, {0., 0.}}], 
         GeometricTransformationBox[
          LineBox[{{{0.3, 1.0230977459096016`}, 
             Offset[{3, 0}, {0.3, 1.0230977459096016`}]}, {{0.3, 
             1.0230977459096016`}, 
             Offset[{-3, 0}, {0.3, 1.0230977459096016`}]}, {{0.3, 
             0.9530639748173364}, 
             Offset[{3, 0}, {0.3, 0.9530639748173364}]}, {{0.3, 
             0.9530639748173364}, 
             Offset[{-3, 0}, {0.3, 0.9530639748173364}]}}], {{{1., 0.}, {0., 
           1.}}, {0., 0.}}]},
        Antialiasing->False]}, 
      {GrayLevel[0], 
       StyleBox[{
         GeometricTransformationBox[
          LineBox[{}], {{{1., 0.}, {0., 1.}}, {0., 0.}}], 
         GeometricTransformationBox[
          LineBox[{{{0.35, 1.019659492983588}, 
             Offset[{3, 0}, {0.35, 1.019659492983588}]}, {{0.35, 
             1.019659492983588}, 
             Offset[{-3, 0}, {0.35, 1.019659492983588}]}, {{0.35, 
             0.9681309371981464}, 
             Offset[{3, 0}, {0.35, 0.9681309371981464}]}, {{0.35, 
             0.9681309371981464}, 
             Offset[{-3, 0}, {0.35, 0.9681309371981464}]}}], {{{1., 0.}, {0., 
           1.}}, {0., 0.}}]},
        Antialiasing->False]}}}, 
    {GrayLevel[0], PointSize[0.025], AbsoluteThickness[1.6], 
     PointBox[{{-0.05, 0.6782326364213477}, {0., 0.7258507193289814}, {0.05, 
      0.7914559732882728}, {0.1, 0.8616758040671091}, {0.15, 
      0.9000230043708293}, {0.2, 0.9342323336888548}, {0.25, 
      0.9628450655624566}, {0.3, 0.988080860363469}, {0.35, 
      0.9938952150908672}}]}, {{}, {}}}, {{{
      {GrayLevel[0], 
       StyleBox[{{}, {
          LineBox[{{-0.05, 0.5548675805952729}, {-0.05, 0.6782326364213477}}],
           LineBox[{{-0.05, 0.6782326364213477}, {-0.05, 
           0.8015976922474225}}]}},
        Antialiasing->False]}, 
      {GrayLevel[0], 
       StyleBox[{{}, {
          LineBox[{{0., 0.6041983574194024}, {0., 0.7258507193289814}}], 
          LineBox[{{0., 0.7258507193289814}, {0., 0.8475030812385603}}]}},
        Antialiasing->False]}, 
      {GrayLevel[0], 
       StyleBox[{{}, {
          LineBox[{{0.05, 0.6725800077063504}, {0.05, 0.7914559732882728}}], 
          LineBox[{{0.05, 0.7914559732882728}, {0.05, 0.9103319388701951}}]}},
        
        Antialiasing->False]}, 
      {GrayLevel[0], 
       StyleBox[{{}, {
          LineBox[{{0.1, 0.7792554248135353}, {0.1, 0.8616758040671091}}], 
          LineBox[{{0.1, 0.8616758040671091}, {0.1, 0.9440961833206829}}]}},
        Antialiasing->False]}, 
      {GrayLevel[0], 
       StyleBox[{{}, {
          LineBox[{{0.15, 0.8614831680107964}, {0.15, 0.9000230043708293}}], 
          LineBox[{{0.15, 0.9000230043708293}, {0.15, 0.9385628407308622}}]}},
        
        Antialiasing->False]}, 
      {GrayLevel[0], 
       StyleBox[{{}, {
          LineBox[{{0.2, 0.8780301913259736}, {0.2, 0.9342323336888548}}], 
          LineBox[{{0.2, 0.9342323336888548}, {0.2, 0.9904344760517361}}]}},
        Antialiasing->False]}, 
      {GrayLevel[0], 
       StyleBox[{{}, {
          LineBox[{{0.25, 0.9005977773789542}, {0.25, 0.9628450655624566}}], 
          LineBox[{{0.25, 0.9628450655624566}, {0.25, 1.025092353745959}}]}},
        Antialiasing->False]}, 
      {GrayLevel[0], 
       StyleBox[{{}, {
          LineBox[{{0.3, 0.9530639748173364}, {0.3, 0.988080860363469}}], 
          LineBox[{{0.3, 0.988080860363469}, {0.3, 1.0230977459096016`}}]}},
        Antialiasing->False]}, 
      {GrayLevel[0], 
       StyleBox[{{}, {
          LineBox[{{0.35, 0.9681309371981464}, {0.35, 0.9938952150908672}}], 
          LineBox[{{0.35, 0.9938952150908672}, {0.35, 1.019659492983588}}]}},
        Antialiasing->False]}}, {
      {GrayLevel[0], 
       StyleBox[{
         GeometricTransformationBox[
          LineBox[{}], {{{1., 0.}, {0., 1.}}, {0., 0.}}], 
         GeometricTransformationBox[
          LineBox[{{{-0.05, 0.8015976922474225}, 
             Offset[{3, 0}, {-0.05, 0.8015976922474225}]}, {{-0.05, 
             0.8015976922474225}, 
             Offset[{-3, 0}, {-0.05, 0.8015976922474225}]}, {{-0.05, 
             0.5548675805952729}, 
             Offset[{3, 0}, {-0.05, 0.5548675805952729}]}, {{-0.05, 
             0.5548675805952729}, 
             Offset[{-3, 0}, {-0.05, 0.5548675805952729}]}}], {{{1., 0.}, {0.,
            1.}}, {0., 0.}}]},
        Antialiasing->False]}, 
      {GrayLevel[0], 
       StyleBox[{
         GeometricTransformationBox[
          LineBox[{}], {{{1., 0.}, {0., 1.}}, {0., 0.}}], 
         GeometricTransformationBox[
          LineBox[{{{0., 0.8475030812385603}, 
             Offset[{3, 0}, {0., 0.8475030812385603}]}, {{0., 
             0.8475030812385603}, 
             Offset[{-3, 0}, {0., 0.8475030812385603}]}, {{0., 
             0.6041983574194024}, 
             Offset[{3, 0}, {0., 0.6041983574194024}]}, {{0., 
             0.6041983574194024}, 
             Offset[{-3, 0}, {0., 0.6041983574194024}]}}], {{{1., 0.}, {0., 
           1.}}, {0., 0.}}]},
        Antialiasing->False]}, 
      {GrayLevel[0], 
       StyleBox[{
         GeometricTransformationBox[
          LineBox[{}], {{{1., 0.}, {0., 1.}}, {0., 0.}}], 
         GeometricTransformationBox[
          LineBox[{{{0.05, 0.9103319388701951}, 
             Offset[{3, 0}, {0.05, 0.9103319388701951}]}, {{0.05, 
             0.9103319388701951}, 
             Offset[{-3, 0}, {0.05, 0.9103319388701951}]}, {{0.05, 
             0.6725800077063504}, 
             Offset[{3, 0}, {0.05, 0.6725800077063504}]}, {{0.05, 
             0.6725800077063504}, 
             Offset[{-3, 0}, {0.05, 0.6725800077063504}]}}], {{{1., 0.}, {0., 
           1.}}, {0., 0.}}]},
        Antialiasing->False]}, 
      {GrayLevel[0], 
       StyleBox[{
         GeometricTransformationBox[
          LineBox[{}], {{{1., 0.}, {0., 1.}}, {0., 0.}}], 
         GeometricTransformationBox[
          LineBox[{{{0.1, 0.9440961833206829}, 
             Offset[{3, 0}, {0.1, 0.9440961833206829}]}, {{0.1, 
             0.9440961833206829}, 
             Offset[{-3, 0}, {0.1, 0.9440961833206829}]}, {{0.1, 
             0.7792554248135353}, 
             Offset[{3, 0}, {0.1, 0.7792554248135353}]}, {{0.1, 
             0.7792554248135353}, 
             Offset[{-3, 0}, {0.1, 0.7792554248135353}]}}], {{{1., 0.}, {0., 
           1.}}, {0., 0.}}]},
        Antialiasing->False]}, 
      {GrayLevel[0], 
       StyleBox[{
         GeometricTransformationBox[
          LineBox[{}], {{{1., 0.}, {0., 1.}}, {0., 0.}}], 
         GeometricTransformationBox[
          LineBox[{{{0.15, 0.9385628407308622}, 
             Offset[{3, 0}, {0.15, 0.9385628407308622}]}, {{0.15, 
             0.9385628407308622}, 
             Offset[{-3, 0}, {0.15, 0.9385628407308622}]}, {{0.15, 
             0.8614831680107964}, 
             Offset[{3, 0}, {0.15, 0.8614831680107964}]}, {{0.15, 
             0.8614831680107964}, 
             Offset[{-3, 0}, {0.15, 0.8614831680107964}]}}], {{{1., 0.}, {0., 
           1.}}, {0., 0.}}]},
        Antialiasing->False]}, 
      {GrayLevel[0], 
       StyleBox[{
         GeometricTransformationBox[
          LineBox[{}], {{{1., 0.}, {0., 1.}}, {0., 0.}}], 
         GeometricTransformationBox[
          LineBox[{{{0.2, 0.9904344760517361}, 
             Offset[{3, 0}, {0.2, 0.9904344760517361}]}, {{0.2, 
             0.9904344760517361}, 
             Offset[{-3, 0}, {0.2, 0.9904344760517361}]}, {{0.2, 
             0.8780301913259736}, 
             Offset[{3, 0}, {0.2, 0.8780301913259736}]}, {{0.2, 
             0.8780301913259736}, 
             Offset[{-3, 0}, {0.2, 0.8780301913259736}]}}], {{{1., 0.}, {0., 
           1.}}, {0., 0.}}]},
        Antialiasing->False]}, 
      {GrayLevel[0], 
       StyleBox[{
         GeometricTransformationBox[
          LineBox[{}], {{{1., 0.}, {0., 1.}}, {0., 0.}}], 
         GeometricTransformationBox[
          LineBox[{{{0.25, 1.025092353745959}, 
             Offset[{3, 0}, {0.25, 1.025092353745959}]}, {{0.25, 
             1.025092353745959}, 
             Offset[{-3, 0}, {0.25, 1.025092353745959}]}, {{0.25, 
             0.9005977773789542}, 
             Offset[{3, 0}, {0.25, 0.9005977773789542}]}, {{0.25, 
             0.9005977773789542}, 
             Offset[{-3, 0}, {0.25, 0.9005977773789542}]}}], {{{1., 0.}, {0., 
           1.}}, {0., 0.}}]},
        Antialiasing->False]}, 
      {GrayLevel[0], 
       StyleBox[{
         GeometricTransformationBox[
          LineBox[{}], {{{1., 0.}, {0., 1.}}, {0., 0.}}], 
         GeometricTransformationBox[
          LineBox[{{{0.3, 1.0230977459096016`}, 
             Offset[{3, 0}, {0.3, 1.0230977459096016`}]}, {{0.3, 
             1.0230977459096016`}, 
             Offset[{-3, 0}, {0.3, 1.0230977459096016`}]}, {{0.3, 
             0.9530639748173364}, 
             Offset[{3, 0}, {0.3, 0.9530639748173364}]}, {{0.3, 
             0.9530639748173364}, 
             Offset[{-3, 0}, {0.3, 0.9530639748173364}]}}], {{{1., 0.}, {0., 
           1.}}, {0., 0.}}]},
        Antialiasing->False]}, 
      {GrayLevel[0], 
       StyleBox[{
         GeometricTransformationBox[
          LineBox[{}], {{{1., 0.}, {0., 1.}}, {0., 0.}}], 
         GeometricTransformationBox[
          LineBox[{{{0.35, 1.019659492983588}, 
             Offset[{3, 0}, {0.35, 1.019659492983588}]}, {{0.35, 
             1.019659492983588}, 
             Offset[{-3, 0}, {0.35, 1.019659492983588}]}, {{0.35, 
             0.9681309371981464}, 
             Offset[{3, 0}, {0.35, 0.9681309371981464}]}, {{0.35, 
             0.9681309371981464}, 
             Offset[{-3, 0}, {0.35, 0.9681309371981464}]}}], {{{1., 0.}, {0., 
           1.}}, {0., 0.}}]},
        Antialiasing->False]}}}, {{}, {}, 
     {GrayLevel[0], PointSize[0.012833333333333334`], Thickness[0.008], 
      LineBox[{{-0.05, 0.6782326364213477}, {0., 0.7258507193289814}, {0.05, 
       0.7914559732882728}, {0.1, 0.8616758040671091}, {0.15, 
       0.9000230043708293}, {0.2, 0.9342323336888548}, {0.25, 
       0.9628450655624566}, {0.3, 0.988080860363469}, {0.35, 
       0.9938952150908672}}]}}, {{}, {}}}},
  AspectRatio->0.6,
  Axes->{True, True},
  AxesLabel->{None, None},
  AxesOrigin->{0.6, 0},
  BaseStyle->{14, FontFamily -> "Arial"},
  DisplayFunction->Identity,
  Frame->True,
  FrameLabel->{{None, None}, {None, None}},
  FrameStyle->{{{
      Thickness[0.01], 
      GrayLevel[0]}, {
      Thickness[0.01], 
      GrayLevel[0]}}, {{
      Thickness[0.01], 
      GrayLevel[0]}, {
      Thickness[0.01], 
      GrayLevel[0]}}},
  FrameTicks->{{Automatic, Automatic}, {Automatic, Automatic}},
  GridLines->{None, None},
  GridLinesStyle->Directive[
    GrayLevel[0.5, 0.4]],
  ImageSize->300,
  Method->{
   "OptimizePlotMarkers" -> True, "OptimizePlotMarkers" -> True, 
    "CoordinatesToolOptions" -> {"DisplayFunction" -> ({
        Identity[
         Part[#, 1]], 
        Identity[
         Part[#, 2]]}& ), "CopiedValueFunction" -> ({
        Identity[
         Part[#, 1]], 
        Identity[
         Part[#, 2]]}& )}},
  PlotRange->{{-0.055, 0.38}, {0.4, 1.05}},
  PlotRangeClipping->True,
  PlotRangePadding->{{
     Scaled[0.02], 
     Scaled[0.02]}, {0, 0}},
  Ticks->{Automatic, Automatic}]], "Output",
 CellChangeTimes->{{3.922304332518394*^9, 3.922304461529312*^9}, {
   3.922304510602065*^9, 3.922304528009439*^9}, {3.922304628318969*^9, 
   3.9223046573417253`*^9}, 3.92275126065376*^9},
 CellLabel->"Out[9]=",ExpressionUUID->"b4d32b78-dc94-42ba-bc05-95749480f9a5"]
}, Open  ]],

Cell[CellGroupData[{

Cell[BoxData[
 RowBox[{"BoxWhiskerChart", "[", 
  RowBox[{
   RowBox[{"Table", "[", 
    RowBox[{
     RowBox[{
      RowBox[{
      "tmplist3", "\[LeftDoubleBracket]", "i", "\[RightDoubleBracket]"}], 
      "\[LeftDoubleBracket]", "3", "\[RightDoubleBracket]"}], ",", 
     RowBox[{"{", 
      RowBox[{"i", ",", "1", ",", 
       RowBox[{"Length", "[", "tmplist3", "]"}]}], "}"}]}], "]"}], ",", 
   RowBox[{"BarSpacing", "\[Rule]", "2"}], ",", 
   RowBox[{"AspectRatio", "\[Rule]", "0.5"}], ",", 
   RowBox[{"PlotRange", "\[Rule]", 
    RowBox[{"{", 
     RowBox[{"All", ",", 
      RowBox[{"{", 
       RowBox[{"0.35", 
        RowBox[{"(*", 
         RowBox[{
          RowBox[{"Min", "[", "tmp", "]"}], "-", "0.05"}], "*)"}], ",", 
        RowBox[{"1", "+", "0.05"}]}], "}"}]}], "}"}]}]}], "]"}]], "Input",
 CellChangeTimes->{{3.9223031111096287`*^9, 3.922303121007942*^9}, {
   3.922303169533655*^9, 3.922303169851231*^9}, {3.922303331601589*^9, 
   3.9223033403679256`*^9}, {3.9223034687471848`*^9, 3.922303493106127*^9}, {
   3.922304051735808*^9, 3.922304066092349*^9}, {3.922304188777978*^9, 
   3.9223042070396423`*^9}, 3.922751266931902*^9},
 CellLabel->"In[10]:=",ExpressionUUID->"37687733-7a70-47f9-9748-be22e91370f8"],

Cell[BoxData[
 GraphicsBox[{
   {Opacity[0], 
    PointBox[{{0.33333333333333326`, 0.37}, {9.666666666666666, 1.03}}]}, 
   {RGBColor[0.982864, 0.7431472, 0.3262672], CapForm[None], {}, 
    {RGBColor[0.982864, 0.7431472, 0.3262672], 
     {RGBColor[0.982864, 0.7431472, 0.3262672], 
      TagBox[
       TooltipBox[
        TagBox[
         DynamicBox[{
           FEPrivate`If[
            CurrentValue["MouseOver"], 
            EdgeForm[{
              GrayLevel[0.5], 
              AbsoluteThickness[1.5], 
              Opacity[0.66]}], {}, {}], 
           GraphicsGroupBox[{Antialiasing -> False, 
             
             PolygonBox[{{0.8333333333333333, 0.7}, {1.1666666666666665`, 
              0.7}, {1.1666666666666665`, 0.5625}, {0.8333333333333333, 
              0.5625}}], {}, {{}, {}}, {}, {
              GrayLevel[0], 
              GrayLevel[1], 
              
              LineBox[{{1.1666666666666665`, 0.6666666666666666}, {
               0.8333333333333333, 0.6666666666666666}}]}, {}, {
              GrayLevel[0], 
              GrayLevel[0.5], 
              
              LineBox[{{{0.9999999999999999, 0.5625}, {0.9999999999999999, 
               0.4}}, {{0.9999999999999999, 0.7}, {0.9999999999999999, 
               0.9166666666666666}}}]}, {
              GrayLevel[0], 
              GrayLevel[0.5], 
              
              LineBox[{{{1.0833333333333333`, 0.4}, {0.9166666666666665, 
               0.4}}, {{1.0833333333333333`, 0.9166666666666666}, {
               0.9166666666666665, 0.9166666666666666}}}]}, {}}]},
          
          ImageSizeCache->{{48.58578643762691, 
           62.41421356237311}, {-51.41421356237309, 65.41421356237309}}],
         "DelayedMouseEffectStyle"],
        StyleBox[
         TagBox[
          GridBox[{{
             StyleBox["\"max\"", Bold, StripOnInput -> False], 
             "0.9166666666666666`"}, {
             StyleBox["\"75%\"", Bold, StripOnInput -> False], "0.7`"}, {
             StyleBox["\"median\"", Bold, StripOnInput -> False], 
             "0.6666666666666666`"}, {
             StyleBox["\"25%\"", Bold, StripOnInput -> False], "0.5625`"}, {
             StyleBox["\"min\"", Bold, StripOnInput -> False], "0.4`"}}, 
           GridBoxAlignment -> {"Columns" -> {Center, ".", {Left}}}, 
           AutoDelete -> False, GridBoxDividers -> {"Columns" -> {
               Directive[
                GrayLevel[0.3]], {
                Directive[
                 GrayLevel[0.3]]}, 
               Directive[
                GrayLevel[0.3]]}, "Rows" -> {
               Directive[
                GrayLevel[0.3]], {
                Directive[
                 GrayLevel[0.3]]}, 
               Directive[
                GrayLevel[0.3]]}}, 
           GridBoxFrame -> {
            "ColumnsIndexed" -> {{{1, -1}, {1, -1}} -> GrayLevel[0]}}, 
           GridBoxItemSize -> {
            "Columns" -> {{Automatic}}, "Rows" -> {{Automatic}}}, BaseStyle -> 
           Directive[
             AbsoluteThickness[1], 
             Dashing[{}]]], "Grid"], {}, StripOnInput -> False]],
       Annotation[#, 
        Style[
         Grid[{{
            Style["max", Bold], 0.9166666666666666}, {
            Style["75%", Bold], 0.7}, {
            Style["median", Bold], 0.6666666666666666}, {
            Style["25%", Bold], 0.5625}, {
            Style["min", Bold], 0.4}}, Dividers -> {{
             Directive[
              GrayLevel[0.3]], {
              Directive[
               GrayLevel[0.3]]}, 
             Directive[
              GrayLevel[0.3]]}, {
             Directive[
              GrayLevel[0.3]], {
              Directive[
               GrayLevel[0.3]]}, 
             Directive[
              GrayLevel[0.3]]}}, Alignment -> {{Center, ".", {Left}}}, Frame -> 
          GrayLevel[0], BaseStyle -> Directive[
            AbsoluteThickness[1], 
            Dashing[{}]]], {}], "Tooltip"]& ]}, 
     {RGBColor[0.982864, 0.7431472, 0.3262672], 
      TagBox[
       TooltipBox[
        TagBox[
         DynamicBox[{
           FEPrivate`If[
            CurrentValue["MouseOver"], 
            EdgeForm[{
              GrayLevel[0.5], 
              AbsoluteThickness[1.5], 
              Opacity[0.66]}], {}, {}], 
           GraphicsGroupBox[{Antialiasing -> False, 
             
             PolygonBox[{{1.833333333333333, 0.8461538461538461}, {
              2.1666666666666665`, 0.8461538461538461}, {2.1666666666666665`, 
              0.6}, {1.833333333333333, 0.6}}], {}, {{}, {}}, {}, {
              GrayLevel[0], 
              GrayLevel[1], 
              
              LineBox[{{2.1666666666666665`, 0.7}, {1.833333333333333, 
               0.7}}]}, {}, {
              GrayLevel[0], 
              GrayLevel[0.5], 
              
              LineBox[{{{1.9999999999999998`, 0.6}, {1.9999999999999998`, 
               0.6}}, {{1.9999999999999998`, 0.8461538461538461}, {
               1.9999999999999998`, 1.}}}]}, {
              GrayLevel[0], 
              GrayLevel[0.5], 
              
              LineBox[{{{2.083333333333333, 0.6}, {1.9166666666666665`, 
               0.6}}, {{2.083333333333333, 1.}, {1.9166666666666665`, 
               1.}}}]}, {}}]},
          
          ImageSizeCache->{{81.58578643762691, 
           95.41421356237309}, {-69.41421356237309, 21.414213562373092`}}],
         "DelayedMouseEffectStyle"],
        StyleBox[
         TagBox[
          GridBox[{{
             StyleBox["\"max\"", Bold, StripOnInput -> False], "1.`"}, {
             StyleBox["\"75%\"", Bold, StripOnInput -> False], 
             "0.8461538461538461`"}, {
             StyleBox["\"median\"", Bold, StripOnInput -> False], "0.7`"}, {
             StyleBox["\"25%\"", Bold, StripOnInput -> False], "0.6`"}, {
             StyleBox["\"min\"", Bold, StripOnInput -> False], "0.6`"}}, 
           GridBoxAlignment -> {"Columns" -> {Center, ".", {Left}}}, 
           AutoDelete -> False, GridBoxDividers -> {"Columns" -> {
               Directive[
                GrayLevel[0.3]], {
                Directive[
                 GrayLevel[0.3]]}, 
               Directive[
                GrayLevel[0.3]]}, "Rows" -> {
               Directive[
                GrayLevel[0.3]], {
                Directive[
                 GrayLevel[0.3]]}, 
               Directive[
                GrayLevel[0.3]]}}, 
           GridBoxFrame -> {
            "ColumnsIndexed" -> {{{1, -1}, {1, -1}} -> GrayLevel[0]}}, 
           GridBoxItemSize -> {
            "Columns" -> {{Automatic}}, "Rows" -> {{Automatic}}}, BaseStyle -> 
           Directive[
             AbsoluteThickness[1], 
             Dashing[{}]]], "Grid"], {}, StripOnInput -> False]],
       Annotation[#, 
        Style[
         Grid[{{
            Style["max", Bold], 1.}, {
            Style["75%", Bold], 0.8461538461538461}, {
            Style["median", Bold], 0.7}, {
            Style["25%", Bold], 0.6}, {
            Style["min", Bold], 0.6}}, Dividers -> {{
             Directive[
              GrayLevel[0.3]], {
              Directive[
               GrayLevel[0.3]]}, 
             Directive[
              GrayLevel[0.3]]}, {
             Directive[
              GrayLevel[0.3]], {
              Directive[
               GrayLevel[0.3]]}, 
             Directive[
              GrayLevel[0.3]]}}, Alignment -> {{Center, ".", {Left}}}, Frame -> 
          GrayLevel[0], BaseStyle -> Directive[
            AbsoluteThickness[1], 
            Dashing[{}]]], {}], "Tooltip"]& ]}, 
     {RGBColor[0.982864, 0.7431472, 0.3262672], 
      TagBox[
       TooltipBox[
        TagBox[
         DynamicBox[{
           FEPrivate`If[
            CurrentValue["MouseOver"], 
            EdgeForm[{
              GrayLevel[0.5], 
              AbsoluteThickness[1.5], 
              Opacity[0.66]}], {}, {}], 
           GraphicsGroupBox[{Antialiasing -> False, 
             
             PolygonBox[{{2.833333333333333, 0.9}, {3.1666666666666665`, 
              0.9}, {3.1666666666666665`, 0.7}, {2.833333333333333, 
              0.7}}], {}, {{}, {}}, {}, {
              GrayLevel[0], 
              GrayLevel[1], 
              
              LineBox[{{3.166666666666667, 0.8}, {2.833333333333333, 
               0.8}}]}, {}, {
              GrayLevel[0], 
              GrayLevel[0.5], 
              
              LineBox[{{{3., 0.7}, {3., 0.5384615384615384}}, {{3., 0.9}, {3.,
                0.9}}}]}, {
              GrayLevel[0], 
              GrayLevel[0.5], 
              
              LineBox[{{{3.0833333333333335`, 0.5384615384615384}, {
               2.9166666666666665`, 0.5384615384615384}}, {{
               3.0833333333333335`, 0.9}, {2.9166666666666665`, 
               0.9}}}]}, {}}]},
          
          ImageSizeCache->{{114.58578643762691`, 
           128.4142135623731}, {-48.41421356237309, 34.41421356237309}}],
         "DelayedMouseEffectStyle"],
        StyleBox[
         TagBox[
          GridBox[{{
             StyleBox["\"max\"", Bold, StripOnInput -> False], "0.9`"}, {
             StyleBox["\"75%\"", Bold, StripOnInput -> False], "0.9`"}, {
             StyleBox["\"median\"", Bold, StripOnInput -> False], "0.8`"}, {
             StyleBox["\"25%\"", Bold, StripOnInput -> False], "0.7`"}, {
             StyleBox["\"min\"", Bold, StripOnInput -> False], 
             "0.5384615384615384`"}}, 
           GridBoxAlignment -> {"Columns" -> {Center, ".", {Left}}}, 
           AutoDelete -> False, GridBoxDividers -> {"Columns" -> {
               Directive[
                GrayLevel[0.3]], {
                Directive[
                 GrayLevel[0.3]]}, 
               Directive[
                GrayLevel[0.3]]}, "Rows" -> {
               Directive[
                GrayLevel[0.3]], {
                Directive[
                 GrayLevel[0.3]]}, 
               Directive[
                GrayLevel[0.3]]}}, 
           GridBoxFrame -> {
            "ColumnsIndexed" -> {{{1, -1}, {1, -1}} -> GrayLevel[0]}}, 
           GridBoxItemSize -> {
            "Columns" -> {{Automatic}}, "Rows" -> {{Automatic}}}, BaseStyle -> 
           Directive[
             AbsoluteThickness[1], 
             Dashing[{}]]], "Grid"], {}, StripOnInput -> False]],
       Annotation[#, 
        Style[
         Grid[{{
            Style["max", Bold], 0.9}, {
            Style["75%", Bold], 0.9}, {
            Style["median", Bold], 0.8}, {
            Style["25%", Bold], 0.7}, {
            Style["min", Bold], 0.5384615384615384}}, Dividers -> {{
             Directive[
              GrayLevel[0.3]], {
              Directive[
               GrayLevel[0.3]]}, 
             Directive[
              GrayLevel[0.3]]}, {
             Directive[
              GrayLevel[0.3]], {
              Directive[
               GrayLevel[0.3]]}, 
             Directive[
              GrayLevel[0.3]]}}, Alignment -> {{Center, ".", {Left}}}, Frame -> 
          GrayLevel[0], BaseStyle -> Directive[
            AbsoluteThickness[1], 
            Dashing[{}]]], {}], "Tooltip"]& ]}, 
     {RGBColor[0.982864, 0.7431472, 0.3262672], 
      TagBox[
       TooltipBox[
        TagBox[
         DynamicBox[{
           FEPrivate`If[
            CurrentValue["MouseOver"], 
            EdgeForm[{
              GrayLevel[0.5], 
              AbsoluteThickness[1.5], 
              Opacity[0.66]}], {}, {}], 
           GraphicsGroupBox[{Antialiasing -> False, 
             
             PolygonBox[{{3.833333333333333, 0.9}, {4.166666666666666, 0.9}, {
              4.166666666666666, 0.8888888888888888}, {3.833333333333333, 
              0.8888888888888888}}], {}, {{}, {}}, {}, {
              GrayLevel[0], 
              GrayLevel[1], 
              
              LineBox[{{4.166666666666666, 0.9}, {3.833333333333333, 
               0.9}}]}, {}, {
              GrayLevel[0], 
              GrayLevel[0.5], 
              
              LineBox[{{{3.9999999999999996`, 0.8888888888888888}, {
               3.9999999999999996`, 0.5}}, {{3.9999999999999996`, 0.9}, {
               3.9999999999999996`, 1.}}}]}, {
              GrayLevel[0], 
              GrayLevel[0.5], 
              
              LineBox[{{{4.083333333333333, 0.5}, {3.916666666666666, 
               0.5}}, {{4.083333333333333, 1.}, {3.916666666666666, 
               1.}}}]}, {}}]},
          
          ImageSizeCache->{{147.5857864376269, 
           161.4142135623731}, {-69.4142135623731, 43.41421356237311}}],
         "DelayedMouseEffectStyle"],
        StyleBox[
         TagBox[
          GridBox[{{
             StyleBox["\"max\"", Bold, StripOnInput -> False], "1.`"}, {
             StyleBox["\"75%\"", Bold, StripOnInput -> False], "0.9`"}, {
             StyleBox["\"median\"", Bold, StripOnInput -> False], "0.9`"}, {
             StyleBox["\"25%\"", Bold, StripOnInput -> False], 
             "0.8888888888888888`"}, {
             StyleBox["\"min\"", Bold, StripOnInput -> False], "0.5`"}}, 
           GridBoxAlignment -> {"Columns" -> {Center, ".", {Left}}}, 
           AutoDelete -> False, GridBoxDividers -> {"Columns" -> {
               Directive[
                GrayLevel[0.3]], {
                Directive[
                 GrayLevel[0.3]]}, 
               Directive[
                GrayLevel[0.3]]}, "Rows" -> {
               Directive[
                GrayLevel[0.3]], {
                Directive[
                 GrayLevel[0.3]]}, 
               Directive[
                GrayLevel[0.3]]}}, 
           GridBoxFrame -> {
            "ColumnsIndexed" -> {{{1, -1}, {1, -1}} -> GrayLevel[0]}}, 
           GridBoxItemSize -> {
            "Columns" -> {{Automatic}}, "Rows" -> {{Automatic}}}, BaseStyle -> 
           Directive[
             AbsoluteThickness[1], 
             Dashing[{}]]], "Grid"], {}, StripOnInput -> False]],
       Annotation[#, 
        Style[
         Grid[{{
            Style["max", Bold], 1.}, {
            Style["75%", Bold], 0.9}, {
            Style["median", Bold], 0.9}, {
            Style["25%", Bold], 0.8888888888888888}, {
            Style["min", Bold], 0.5}}, Dividers -> {{
             Directive[
              GrayLevel[0.3]], {
              Directive[
               GrayLevel[0.3]]}, 
             Directive[
              GrayLevel[0.3]]}, {
             Directive[
              GrayLevel[0.3]], {
              Directive[
               GrayLevel[0.3]]}, 
             Directive[
              GrayLevel[0.3]]}}, Alignment -> {{Center, ".", {Left}}}, Frame -> 
          GrayLevel[0], BaseStyle -> Directive[
            AbsoluteThickness[1], 
            Dashing[{}]]], {}], "Tooltip"]& ]}, 
     {RGBColor[0.982864, 0.7431472, 0.3262672], 
      TagBox[
       TooltipBox[
        TagBox[
         DynamicBox[{
           FEPrivate`If[
            CurrentValue["MouseOver"], 
            EdgeForm[{
              GrayLevel[0.5], 
              AbsoluteThickness[1.5], 
              Opacity[0.66]}], {}, {}], 
           GraphicsGroupBox[{Antialiasing -> False, 
             
             PolygonBox[{{4.833333333333333, 0.9}, {5.166666666666666, 0.9}, {
              5.166666666666666, 0.8888888888888888}, {4.833333333333333, 
              0.8888888888888888}}], {}, {{}, {}}, {}, {
              GrayLevel[0], 
              GrayLevel[1], 
              
              LineBox[{{5.166666666666666, 0.8888888888888888}, {
               4.833333333333334, 0.8888888888888888}}]}, {}, {
              GrayLevel[0], 
              GrayLevel[0.5], 
              
              LineBox[{{{5., 0.8888888888888888}, {5., 0.7}}, {{5., 0.9}, {5.,
                1.}}}]}, {
              GrayLevel[0], 
              GrayLevel[0.5], 
              
              LineBox[{{{5.083333333333333, 0.7}, {4.916666666666667, 
               0.7}}, {{5.083333333333333, 1.}, {4.916666666666667, 
               1.}}}]}, {}}]},
          
          ImageSizeCache->{{180.5857864376269, 
           194.4142135623731}, {-69.4142135623731, -0.5857864376268935}}],
         "DelayedMouseEffectStyle"],
        StyleBox[
         TagBox[
          GridBox[{{
             StyleBox["\"max\"", Bold, StripOnInput -> False], "1.`"}, {
             StyleBox["\"75%\"", Bold, StripOnInput -> False], "0.9`"}, {
             StyleBox["\"median\"", Bold, StripOnInput -> False], 
             "0.8888888888888888`"}, {
             StyleBox["\"25%\"", Bold, StripOnInput -> False], 
             "0.8888888888888888`"}, {
             StyleBox["\"min\"", Bold, StripOnInput -> False], "0.7`"}}, 
           GridBoxAlignment -> {"Columns" -> {Center, ".", {Left}}}, 
           AutoDelete -> False, GridBoxDividers -> {"Columns" -> {
               Directive[
                GrayLevel[0.3]], {
                Directive[
                 GrayLevel[0.3]]}, 
               Directive[
                GrayLevel[0.3]]}, "Rows" -> {
               Directive[
                GrayLevel[0.3]], {
                Directive[
                 GrayLevel[0.3]]}, 
               Directive[
                GrayLevel[0.3]]}}, 
           GridBoxFrame -> {
            "ColumnsIndexed" -> {{{1, -1}, {1, -1}} -> GrayLevel[0]}}, 
           GridBoxItemSize -> {
            "Columns" -> {{Automatic}}, "Rows" -> {{Automatic}}}, BaseStyle -> 
           Directive[
             AbsoluteThickness[1], 
             Dashing[{}]]], "Grid"], {}, StripOnInput -> False]],
       Annotation[#, 
        Style[
         Grid[{{
            Style["max", Bold], 1.}, {
            Style["75%", Bold], 0.9}, {
            Style["median", Bold], 0.8888888888888888}, {
            Style["25%", Bold], 0.8888888888888888}, {
            Style["min", Bold], 0.7}}, Dividers -> {{
             Directive[
              GrayLevel[0.3]], {
              Directive[
               GrayLevel[0.3]]}, 
             Directive[
              GrayLevel[0.3]]}, {
             Directive[
              GrayLevel[0.3]], {
              Directive[
               GrayLevel[0.3]]}, 
             Directive[
              GrayLevel[0.3]]}}, Alignment -> {{Center, ".", {Left}}}, Frame -> 
          GrayLevel[0], BaseStyle -> Directive[
            AbsoluteThickness[1], 
            Dashing[{}]]], {}], "Tooltip"]& ]}, 
     {RGBColor[0.982864, 0.7431472, 0.3262672], 
      TagBox[
       TooltipBox[
        TagBox[
         DynamicBox[{
           FEPrivate`If[
            CurrentValue["MouseOver"], 
            EdgeForm[{
              GrayLevel[0.5], 
              AbsoluteThickness[1.5], 
              Opacity[0.66]}], {}, {}], 
           GraphicsGroupBox[{Antialiasing -> False, 
             
             PolygonBox[{{5.833333333333333, 1.}, {6.166666666666666, 1.}, {
              6.166666666666666, 0.8888888888888888}, {5.833333333333333, 
              0.8888888888888888}}], {}, {{}, {}}, {}, {
              GrayLevel[0], 
              GrayLevel[1], 
              
              LineBox[{{6.166666666666666, 0.9}, {5.833333333333334, 
               0.9}}]}, {}, {
              GrayLevel[0], 
              GrayLevel[0.5], 
              
              LineBox[{{{6., 0.8888888888888888}, {6., 0.8}}, {{6., 1.}, {6., 
               1.}}}]}, {
              GrayLevel[0], 
              GrayLevel[0.5], 
              
              LineBox[{{{6.083333333333333, 0.8}, {5.916666666666667, 
               0.8}}, {{6.083333333333333, 1.}, {5.916666666666667, 
               1.}}}]}, {}}]},
          
          ImageSizeCache->{{213.5857864376269, 
           227.4142135623731}, {-70.4142135623731, -22.585786437626894`}}],
         "DelayedMouseEffectStyle"],
        StyleBox[
         TagBox[
          GridBox[{{
             StyleBox["\"max\"", Bold, StripOnInput -> False], "1.`"}, {
             StyleBox["\"75%\"", Bold, StripOnInput -> False], "1.`"}, {
             StyleBox["\"median\"", Bold, StripOnInput -> False], "0.9`"}, {
             StyleBox["\"25%\"", Bold, StripOnInput -> False], 
             "0.8888888888888888`"}, {
             StyleBox["\"min\"", Bold, StripOnInput -> False], "0.8`"}}, 
           GridBoxAlignment -> {"Columns" -> {Center, ".", {Left}}}, 
           AutoDelete -> False, GridBoxDividers -> {"Columns" -> {
               Directive[
                GrayLevel[0.3]], {
                Directive[
                 GrayLevel[0.3]]}, 
               Directive[
                GrayLevel[0.3]]}, "Rows" -> {
               Directive[
                GrayLevel[0.3]], {
                Directive[
                 GrayLevel[0.3]]}, 
               Directive[
                GrayLevel[0.3]]}}, 
           GridBoxFrame -> {
            "ColumnsIndexed" -> {{{1, -1}, {1, -1}} -> GrayLevel[0]}}, 
           GridBoxItemSize -> {
            "Columns" -> {{Automatic}}, "Rows" -> {{Automatic}}}, BaseStyle -> 
           Directive[
             AbsoluteThickness[1], 
             Dashing[{}]]], "Grid"], {}, StripOnInput -> False]],
       Annotation[#, 
        Style[
         Grid[{{
            Style["max", Bold], 1.}, {
            Style["75%", Bold], 1.}, {
            Style["median", Bold], 0.9}, {
            Style["25%", Bold], 0.8888888888888888}, {
            Style["min", Bold], 0.8}}, Dividers -> {{
             Directive[
              GrayLevel[0.3]], {
              Directive[
               GrayLevel[0.3]]}, 
             Directive[
              GrayLevel[0.3]]}, {
             Directive[
              GrayLevel[0.3]], {
              Directive[
               GrayLevel[0.3]]}, 
             Directive[
              GrayLevel[0.3]]}}, Alignment -> {{Center, ".", {Left}}}, Frame -> 
          GrayLevel[0], BaseStyle -> Directive[
            AbsoluteThickness[1], 
            Dashing[{}]]], {}], "Tooltip"]& ]}, 
     {RGBColor[0.982864, 0.7431472, 0.3262672], 
      TagBox[
       TooltipBox[
        TagBox[
         DynamicBox[{
           FEPrivate`If[
            CurrentValue["MouseOver"], 
            EdgeForm[{
              GrayLevel[0.5], 
              AbsoluteThickness[1.5], 
              Opacity[0.66]}], {}, {}], 
           GraphicsGroupBox[{Antialiasing -> False, 
             
             PolygonBox[{{6.833333333333333, 1.}, {7.166666666666666, 1.}, {
              7.166666666666666, 0.9}, {6.833333333333333, 
              0.9}}], {}, {{}, {}}, {}, {
              GrayLevel[0], 
              GrayLevel[1], 
              
              LineBox[{{7.166666666666666, 1.}, {6.833333333333334, 
               1.}}]}, {}, {
              GrayLevel[0], 
              GrayLevel[0.5], 
              
              LineBox[{{{7., 0.9}, {7., 0.6666666666666666}}, {{7., 1.}, {7., 
               1.}}}]}, {
              GrayLevel[0], 
              GrayLevel[0.5], 
              
              LineBox[{{{7.083333333333333, 0.6666666666666666}, {
               6.916666666666667, 0.6666666666666666}}, {{7.083333333333333, 
               1.}, {6.916666666666667, 1.}}}]}, {}}]},
          
          ImageSizeCache->{{246.5857864376269, 
           260.4142135623731}, {-70.4142135623731, 6.4142135623731065`}}],
         "DelayedMouseEffectStyle"],
        StyleBox[
         TagBox[
          GridBox[{{
             StyleBox["\"max\"", Bold, StripOnInput -> False], "1.`"}, {
             StyleBox["\"75%\"", Bold, StripOnInput -> False], "1.`"}, {
             StyleBox["\"median\"", Bold, StripOnInput -> False], "1.`"}, {
             StyleBox["\"25%\"", Bold, StripOnInput -> False], "0.9`"}, {
             StyleBox["\"min\"", Bold, StripOnInput -> False], 
             "0.6666666666666666`"}}, 
           GridBoxAlignment -> {"Columns" -> {Center, ".", {Left}}}, 
           AutoDelete -> False, GridBoxDividers -> {"Columns" -> {
               Directive[
                GrayLevel[0.3]], {
                Directive[
                 GrayLevel[0.3]]}, 
               Directive[
                GrayLevel[0.3]]}, "Rows" -> {
               Directive[
                GrayLevel[0.3]], {
                Directive[
                 GrayLevel[0.3]]}, 
               Directive[
                GrayLevel[0.3]]}}, 
           GridBoxFrame -> {
            "ColumnsIndexed" -> {{{1, -1}, {1, -1}} -> GrayLevel[0]}}, 
           GridBoxItemSize -> {
            "Columns" -> {{Automatic}}, "Rows" -> {{Automatic}}}, BaseStyle -> 
           Directive[
             AbsoluteThickness[1], 
             Dashing[{}]]], "Grid"], {}, StripOnInput -> False]],
       Annotation[#, 
        Style[
         Grid[{{
            Style["max", Bold], 1.}, {
            Style["75%", Bold], 1.}, {
            Style["median", Bold], 1.}, {
            Style["25%", Bold], 0.9}, {
            Style["min", Bold], 0.6666666666666666}}, Dividers -> {{
             Directive[
              GrayLevel[0.3]], {
              Directive[
               GrayLevel[0.3]]}, 
             Directive[
              GrayLevel[0.3]]}, {
             Directive[
              GrayLevel[0.3]], {
              Directive[
               GrayLevel[0.3]]}, 
             Directive[
              GrayLevel[0.3]]}}, Alignment -> {{Center, ".", {Left}}}, Frame -> 
          GrayLevel[0], BaseStyle -> Directive[
            AbsoluteThickness[1], 
            Dashing[{}]]], {}], "Tooltip"]& ]}, 
     {RGBColor[0.982864, 0.7431472, 0.3262672], 
      TagBox[
       TooltipBox[
        TagBox[
         DynamicBox[{
           FEPrivate`If[
            CurrentValue["MouseOver"], 
            EdgeForm[{
              GrayLevel[0.5], 
              AbsoluteThickness[1.5], 
              Opacity[0.66]}], {}, {}], 
           GraphicsGroupBox[{Antialiasing -> False, 
             
             PolygonBox[{{7.833333333333333, 1.}, {8.166666666666666, 1.}, {
              8.166666666666666, 1.}, {7.833333333333333, 
              1.}}], {}, {{}, {}}, {}, {
              GrayLevel[0], 
              GrayLevel[1], 
              
              LineBox[{{8.166666666666666, 1.}, {7.833333333333334, 
               1.}}]}, {}, {
              GrayLevel[0], 
              GrayLevel[0.5], 
              LineBox[{{{8., 1.}, {8., 0.8}}, {{8., 1.}, {8., 1.}}}]}, {
              GrayLevel[0], 
              GrayLevel[0.5], 
              
              LineBox[{{{8.083333333333334, 0.8}, {7.916666666666667, 
               0.8}}, {{8.083333333333334, 1.}, {7.916666666666667, 
               1.}}}]}, {}}]},
          
          ImageSizeCache->{{279.5857864376269, 
           293.4142135623731}, {-69.4142135623731, -22.585786437626894`}}],
         "DelayedMouseEffectStyle"],
        StyleBox[
         TagBox[
          GridBox[{{
             StyleBox["\"max\"", Bold, StripOnInput -> False], "1.`"}, {
             StyleBox["\"75%\"", Bold, StripOnInput -> False], "1.`"}, {
             StyleBox["\"median\"", Bold, StripOnInput -> False], "1.`"}, {
             StyleBox["\"25%\"", Bold, StripOnInput -> False], "1.`"}, {
             StyleBox["\"min\"", Bold, StripOnInput -> False], "0.8`"}}, 
           GridBoxAlignment -> {"Columns" -> {Center, ".", {Left}}}, 
           AutoDelete -> False, GridBoxDividers -> {"Columns" -> {
               Directive[
                GrayLevel[0.3]], {
                Directive[
                 GrayLevel[0.3]]}, 
               Directive[
                GrayLevel[0.3]]}, "Rows" -> {
               Directive[
                GrayLevel[0.3]], {
                Directive[
                 GrayLevel[0.3]]}, 
               Directive[
                GrayLevel[0.3]]}}, 
           GridBoxFrame -> {
            "ColumnsIndexed" -> {{{1, -1}, {1, -1}} -> GrayLevel[0]}}, 
           GridBoxItemSize -> {
            "Columns" -> {{Automatic}}, "Rows" -> {{Automatic}}}, BaseStyle -> 
           Directive[
             AbsoluteThickness[1], 
             Dashing[{}]]], "Grid"], {}, StripOnInput -> False]],
       Annotation[#, 
        Style[
         Grid[{{
            Style["max", Bold], 1.}, {
            Style["75%", Bold], 1.}, {
            Style["median", Bold], 1.}, {
            Style["25%", Bold], 1.}, {
            Style["min", Bold], 0.8}}, Dividers -> {{
             Directive[
              GrayLevel[0.3]], {
              Directive[
               GrayLevel[0.3]]}, 
             Directive[
              GrayLevel[0.3]]}, {
             Directive[
              GrayLevel[0.3]], {
              Directive[
               GrayLevel[0.3]]}, 
             Directive[
              GrayLevel[0.3]]}}, Alignment -> {{Center, ".", {Left}}}, Frame -> 
          GrayLevel[0], BaseStyle -> Directive[
            AbsoluteThickness[1], 
            Dashing[{}]]], {}], "Tooltip"]& ]}, 
     {RGBColor[0.982864, 0.7431472, 0.3262672], 
      TagBox[
       TooltipBox[
        TagBox[
         DynamicBox[{
           FEPrivate`If[
            CurrentValue["MouseOver"], 
            EdgeForm[{
              GrayLevel[0.5], 
              AbsoluteThickness[1.5], 
              Opacity[0.66]}], {}, {}], 
           GraphicsGroupBox[{Antialiasing -> False, 
             
             PolygonBox[{{8.833333333333332, 1.}, {9.166666666666666, 1.}, {
              9.166666666666666, 1.}, {8.833333333333332, 
              1.}}], {}, {{}, {}}, {}, {
              GrayLevel[0], 
              GrayLevel[1], 
              
              LineBox[{{9.166666666666668, 1.}, {8.833333333333332, 
               1.}}]}, {}, {
              GrayLevel[0], 
              GrayLevel[0.5], 
              LineBox[{{{9., 1.}, {9., 0.875}}, {{9., 1.}, {9., 1.}}}]}, {
              GrayLevel[0], 
              GrayLevel[0.5], 
              
              LineBox[{{{9.083333333333334, 0.875}, {8.916666666666666, 
               0.875}}, {{9.083333333333334, 1.}, {8.916666666666666, 
               1.}}}]}, {}}]},
          
          ImageSizeCache->{{311.5857864376269, 
           325.4142135623731}, {-70.41421356237312, -39.58578643762689}}],
         "DelayedMouseEffectStyle"],
        StyleBox[
         TagBox[
          GridBox[{{
             StyleBox["\"max\"", Bold, StripOnInput -> False], "1.`"}, {
             StyleBox["\"75%\"", Bold, StripOnInput -> False], "1.`"}, {
             StyleBox["\"median\"", Bold, StripOnInput -> False], "1.`"}, {
             StyleBox["\"25%\"", Bold, StripOnInput -> False], "1.`"}, {
             StyleBox["\"min\"", Bold, StripOnInput -> False], "0.875`"}}, 
           GridBoxAlignment -> {"Columns" -> {Center, ".", {Left}}}, 
           AutoDelete -> False, GridBoxDividers -> {"Columns" -> {
               Directive[
                GrayLevel[0.3]], {
                Directive[
                 GrayLevel[0.3]]}, 
               Directive[
                GrayLevel[0.3]]}, "Rows" -> {
               Directive[
                GrayLevel[0.3]], {
                Directive[
                 GrayLevel[0.3]]}, 
               Directive[
                GrayLevel[0.3]]}}, 
           GridBoxFrame -> {
            "ColumnsIndexed" -> {{{1, -1}, {1, -1}} -> GrayLevel[0]}}, 
           GridBoxItemSize -> {
            "Columns" -> {{Automatic}}, "Rows" -> {{Automatic}}}, BaseStyle -> 
           Directive[
             AbsoluteThickness[1], 
             Dashing[{}]]], "Grid"], {}, StripOnInput -> False]],
       Annotation[#, 
        Style[
         Grid[{{
            Style["max", Bold], 1.}, {
            Style["75%", Bold], 1.}, {
            Style["median", Bold], 1.}, {
            Style["25%", Bold], 1.}, {
            Style["min", Bold], 0.875}}, Dividers -> {{
             Directive[
              GrayLevel[0.3]], {
              Directive[
               GrayLevel[0.3]]}, 
             Directive[
              GrayLevel[0.3]]}, {
             Directive[
              GrayLevel[0.3]], {
              Directive[
               GrayLevel[0.3]]}, 
             Directive[
              GrayLevel[0.3]]}}, Alignment -> {{Center, ".", {Left}}}, Frame -> 
          GrayLevel[0], BaseStyle -> Directive[
            AbsoluteThickness[1], 
            Dashing[{}]]], {}], 
        "Tooltip"]& ]}}, {}, {}}, {{{{{{{}, {}}, {}}, {{{}, {}}, {}}, {{{}, \
{}}, {}}, {{{}, {}}, {}}, {{{}, {}}, {}}, {{{}, {}}, {}}, {{{}, {}}, {}}, \
{{{}, {}}, {}}, {{{}, {}}, {}}}, {}}, {}}, {}}, {}},
  AspectRatio->0.5,
  Axes->{False, False},
  AxesLabel->{None, None},
  AxesOrigin->{0.41666666666666663`, 0.37},
  DisplayFunction->Identity,
  Frame->True,
  FrameLabel->{{None, None}, {None, None}},
  FrameTicks->{{Automatic, Automatic}, {{{0.9999999999999999, 
       FormBox[
        TemplateBox[{0}, "Spacer1"], TraditionalForm], {0.008, 0}}, {
      1.9999999999999998`, 
       FormBox[
        TemplateBox[{0}, "Spacer1"], TraditionalForm], {0.008, 0}}, {3., 
       FormBox[
        TemplateBox[{0}, "Spacer1"], TraditionalForm], {0.008, 0}}, {
      3.9999999999999996`, 
       FormBox[
        TemplateBox[{0}, "Spacer1"], TraditionalForm], {0.008, 0}}, {5., 
       FormBox[
        TemplateBox[{0}, "Spacer1"], TraditionalForm], {0.008, 0}}, {6., 
       FormBox[
        TemplateBox[{0}, "Spacer1"], TraditionalForm], {0.008, 0}}, {7., 
       FormBox[
        TemplateBox[{0}, "Spacer1"], TraditionalForm], {0.008, 0}}, {8., 
       FormBox[
        TemplateBox[{0}, "Spacer1"], TraditionalForm], {0.008, 0}}, {9., 
       FormBox[
        TemplateBox[{0}, "Spacer1"], TraditionalForm], {0.008, 0}}, {
      0.8333333333333333, 
       FormBox[
        TemplateBox[{0}, "Spacer1"], TraditionalForm], {0, 0}}, {
      9.166666666666666, 
       FormBox[
        TemplateBox[{0}, "Spacer1"], TraditionalForm], {0, 0}}}, {{
      0.9999999999999999, 
       FormBox[
        TemplateBox[{0}, "Spacer1"], TraditionalForm], {0.008, 0}}, {
      1.9999999999999998`, 
       FormBox[
        TemplateBox[{0}, "Spacer1"], TraditionalForm], {0.008, 0}}, {3., 
       FormBox[
        TemplateBox[{0}, "Spacer1"], TraditionalForm], {0.008, 0}}, {
      3.9999999999999996`, 
       FormBox[
        TemplateBox[{0}, "Spacer1"], TraditionalForm], {0.008, 0}}, {5., 
       FormBox[
        TemplateBox[{0}, "Spacer1"], TraditionalForm], {0.008, 0}}, {6., 
       FormBox[
        TemplateBox[{0}, "Spacer1"], TraditionalForm], {0.008, 0}}, {7., 
       FormBox[
        TemplateBox[{0}, "Spacer1"], TraditionalForm], {0.008, 0}}, {8., 
       FormBox[
        TemplateBox[{0}, "Spacer1"], TraditionalForm], {0.008, 0}}, {9., 
       FormBox[
        TemplateBox[{0}, "Spacer1"], TraditionalForm], {0.008, 0}}, {
      0.8333333333333333, 
       FormBox[
        TemplateBox[{0}, "Spacer1"], TraditionalForm], {0, 0}}, {
      9.166666666666666, 
       FormBox[
        TemplateBox[{0}, "Spacer1"], TraditionalForm], {0, 0}}}}},
  GridLinesStyle->Directive[
    GrayLevel[0.5, 0.4]],
  PlotRange->{All, {0.35, 1.05}},
  PlotRangePadding->{{
     Scaled[0.05], 
     Scaled[0.05]}, {
     Scaled[0.05], 
     Scaled[0.05]}},
  Ticks->{{{0.9999999999999999, 
      FormBox[
       TemplateBox[{0}, "Spacer1"], TraditionalForm], {0.008, 0}}, {
     1.9999999999999998`, 
      FormBox[
       TemplateBox[{0}, "Spacer1"], TraditionalForm], {0.008, 0}}, {3., 
      FormBox[
       TemplateBox[{0}, "Spacer1"], TraditionalForm], {0.008, 0}}, {
     3.9999999999999996`, 
      FormBox[
       TemplateBox[{0}, "Spacer1"], TraditionalForm], {0.008, 0}}, {5., 
      FormBox[
       TemplateBox[{0}, "Spacer1"], TraditionalForm], {0.008, 0}}, {6., 
      FormBox[
       TemplateBox[{0}, "Spacer1"], TraditionalForm], {0.008, 0}}, {7., 
      FormBox[
       TemplateBox[{0}, "Spacer1"], TraditionalForm], {0.008, 0}}, {8., 
      FormBox[
       TemplateBox[{0}, "Spacer1"], TraditionalForm], {0.008, 0}}, {9., 
      FormBox[
       TemplateBox[{0}, "Spacer1"], TraditionalForm], {0.008, 0}}, {
     0.8333333333333333, 
      FormBox[
       TemplateBox[{0}, "Spacer1"], TraditionalForm], {0, 0}}, {
     9.166666666666666, 
      FormBox[
       TemplateBox[{0}, "Spacer1"], TraditionalForm], {0, 0}}}, 
    Automatic}]], "Output",
 CellChangeTimes->{
  3.922303240125557*^9, {3.922303335412422*^9, 3.922303340933667*^9}, {
   3.92230348828792*^9, 3.922303493602194*^9}, {3.9223040523755293`*^9, 
   3.922304066686014*^9}, {3.922304192325677*^9, 3.9223042075736094`*^9}, 
   3.9227512675665827`*^9},
 CellLabel->"Out[10]=",ExpressionUUID->"2186418d-8dab-4fce-84ae-a4e3ead63016"]
}, Open  ]],

Cell[BoxData[{
 RowBox[{
  RowBox[{"histlist", "=", 
   RowBox[{"{", "}"}]}], ";", 
  RowBox[{"shistlist", "=", 
   RowBox[{"{", "}"}]}], ";"}], "\[IndentingNewLine]", 
 RowBox[{"For", "[", 
  RowBox[{
   RowBox[{"len", "=", "1"}], ",", 
   RowBox[{"len", "<=", 
    RowBox[{"Length", "[", "tmplist3", "]"}]}], ",", 
   RowBox[{"len", "++"}], ",", "\[IndentingNewLine]", 
   RowBox[{"{", "\[IndentingNewLine]", 
    RowBox[{
     RowBox[{"tmp", "=", 
      RowBox[{
       RowBox[{
       "tmplist3", "\[LeftDoubleBracket]", "len", "\[RightDoubleBracket]"}], 
       "\[LeftDoubleBracket]", "3", "\[RightDoubleBracket]"}]}], ";", 
     "\[IndentingNewLine]", 
     RowBox[{"hist", "=", 
      RowBox[{"Histogram", "[", 
       RowBox[{"tmp", ",", 
        RowBox[{"{", "0.02", "}"}], ",", "\"\<Probability\>\"", ",", 
        RowBox[{"PlotRange", "\[Rule]", 
         RowBox[{"{", 
          RowBox[{
           RowBox[{"{", 
            RowBox[{"0.4", 
             RowBox[{"(*", 
              RowBox[{
               RowBox[{"Min", "[", "tmp", "]"}], "-", "0.05"}], "*)"}], ",", 
             RowBox[{"1", "+", "0.05"}]}], "}"}], ",", "All"}], "}"}]}], ",", 
        
        RowBox[{"AspectRatio", "\[Rule]", "0.2"}], ",", 
        RowBox[{"ImagePadding", "\[Rule]", 
         RowBox[{"{", 
          RowBox[{
           RowBox[{"{", 
            RowBox[{"20", ",", "0"}], "}"}], ",", 
           RowBox[{"{", 
            RowBox[{"20", ",", "0"}], "}"}]}], "}"}]}], ",", 
        RowBox[{"PlotLabel", "\[Rule]", 
         RowBox[{"\"\<p = \>\"", "<>", 
          RowBox[{"ToString", "[", 
           RowBox[{
           "plist", "\[LeftDoubleBracket]", "len", "\[RightDoubleBracket]"}], 
           "]"}]}]}], ",", 
        RowBox[{"Frame", "\[Rule]", "True"}]}], "]"}]}], ";", 
     "\[IndentingNewLine]", 
     RowBox[{"shist", "=", 
      RowBox[{"SmoothHistogram", "[", 
       RowBox[{"tmp", ",", 
        RowBox[{"PlotRange", "\[Rule]", 
         RowBox[{"{", 
          RowBox[{
           RowBox[{"{", 
            RowBox[{"0.4", 
             RowBox[{"(*", 
              RowBox[{
               RowBox[{"Min", "[", "tmp", "]"}], "-", "0.05"}], "*)"}], ",", 
             RowBox[{"1", "+", "0.05"}]}], "}"}], ",", "All"}], "}"}]}], ",", 
        
        RowBox[{"AspectRatio", "\[Rule]", "0.2"}], ",", 
        RowBox[{"Filling", "\[Rule]", "Bottom"}], ",", 
        RowBox[{"ImagePadding", "\[Rule]", 
         RowBox[{"{", 
          RowBox[{
           RowBox[{"{", 
            RowBox[{"20", ",", "0"}], "}"}], ",", 
           RowBox[{"{", 
            RowBox[{"20", ",", "0"}], "}"}]}], "}"}]}], ",", 
        RowBox[{"PlotLabel", "\[Rule]", 
         RowBox[{"\"\<p = \>\"", "<>", 
          RowBox[{"ToString", "[", 
           RowBox[{
           "plist", "\[LeftDoubleBracket]", "len", "\[RightDoubleBracket]"}], 
           "]"}]}]}], ",", 
        RowBox[{"Frame", "\[Rule]", "True"}]}], "]"}]}], ";", 
     "\[IndentingNewLine]", 
     RowBox[{"AppendTo", "[", 
      RowBox[{"histlist", ",", "hist"}], "]"}], ";", "\[IndentingNewLine]", 
     RowBox[{"AppendTo", "[", 
      RowBox[{"shistlist", ",", "shist"}], "]"}], ";"}], 
    "\[IndentingNewLine]", "}"}]}], "\[IndentingNewLine]", "]"}]}], "Input",
 CellChangeTimes->{{3.922303142685727*^9, 3.9223032770696297`*^9}, {
   3.9223033617830048`*^9, 3.922303415770296*^9}, {3.92230371895652*^9, 
   3.922303727177182*^9}, {3.922304078956111*^9, 3.922304163902071*^9}, {
   3.922304472414817*^9, 3.922304502808188*^9}, 3.9223048721835213`*^9, 
   3.9223049307266083`*^9, {3.922305014466011*^9, 3.92230504446656*^9}, {
   3.92230519298348*^9, 3.922305273560472*^9}, 3.9223053122182903`*^9, 
   3.922305387665532*^9, 3.922305419332697*^9, 3.92230545836259*^9, 
   3.92230551310992*^9, {3.922305794709612*^9, 3.9223057950934963`*^9}, 
   3.922305846800098*^9, 3.922305916800214*^9, {3.9223377783924303`*^9, 
   3.922337880411614*^9}, {3.922751289793663*^9, 3.922751450044326*^9}},
 CellLabel->"In[14]:=",ExpressionUUID->"db5fa547-e2f7-47e5-9128-a204a89ddc7f"],

Cell[CellGroupData[{

Cell[BoxData[
 RowBox[{"Grid", "[", 
  RowBox[{"{", "\[IndentingNewLine]", 
   RowBox[{
    RowBox[{"{", 
     RowBox[{
      RowBox[{
      "shistlist", "\[LeftDoubleBracket]", "1", "\[RightDoubleBracket]"}], 
      ",", 
      RowBox[{
      "shistlist", "\[LeftDoubleBracket]", "2", "\[RightDoubleBracket]"}], 
      ",", 
      RowBox[{
      "shistlist", "\[LeftDoubleBracket]", "3", "\[RightDoubleBracket]"}]}], 
     "}"}], ",", "\[IndentingNewLine]", 
    RowBox[{"{", 
     RowBox[{
      RowBox[{
      "shistlist", "\[LeftDoubleBracket]", "4", "\[RightDoubleBracket]"}], 
      ",", 
      RowBox[{
      "shistlist", "\[LeftDoubleBracket]", "5", "\[RightDoubleBracket]"}], 
      ",", 
      RowBox[{
      "shistlist", "\[LeftDoubleBracket]", "6", "\[RightDoubleBracket]"}]}], 
     "}"}], ",", "\[IndentingNewLine]", 
    RowBox[{"{", 
     RowBox[{
      RowBox[{
      "shistlist", "\[LeftDoubleBracket]", "7", "\[RightDoubleBracket]"}], 
      ",", 
      RowBox[{
      "shistlist", "\[LeftDoubleBracket]", "8", "\[RightDoubleBracket]"}], 
      ",", 
      RowBox[{
      "shistlist", "\[LeftDoubleBracket]", "9", "\[RightDoubleBracket]"}]}], 
     "}"}]}], "\[IndentingNewLine]", "}"}], "]"}]], "Input",
 CellChangeTimes->{{3.922751455025256*^9, 3.9227515300940723`*^9}},
 CellLabel->"In[17]:=",ExpressionUUID->"f9b177ce-0b4a-4d99-a19b-83ba8cf5cfe3"],

Cell[BoxData[
 TagBox[GridBox[{
    {
     GraphicsBox[{{}, GraphicsComplexBox[CompressedData["
1:eJztm/lXzV/0/5vnkmZKRAiZQiL1PESGqIQGUhkrmYpERNIgY/UupZA0UWgQ
IZQiqTTP453v7dZtLmn83M9a3/X5H75rdX55rbP2ua+zz97ndfdz//DQOnrO
6oSQgIDAVjEBgf99Rj/+39EIgf83FALE6ZEvGlF8oaB2uUc4PtX1d8a8bQR7
LS80KCEcTjptg7GfG2HyZkYypS4c4t6/J+ILGxHmbRB0XzICb0uyxF5WNSKi
TPpyx6YIWM95PuN1WyP6A6xuW7tHYOLsXbV0biNK7ghcN0qOQELeJa2s4UYw
Jh99kW2PgJnC0aUfhZqwr6RsgdGsR+g/tmfNF7km/H11k7Xd+hGi3xtsypvd
hKAXlXbpjx6BiGtv+7GoCda1UV8mmx6BYzvDvEivCfIt6/7mLYjEw5RR61Lj
Johvr953xz0S+uNMx4pdTXAP27dy4Eck2vZUutRYN8H1kHJ8lGYU/GO/uDcc
bcLKCUufOTeioNuX7N1ytglnCiVFddhRqN7y3y2KdxPkVvucsrd5DO/w6/cY
gU0omv8n3rXiMeazXCM4YU0YEDoRPGkVjaL1B551PWuCfnLjwtL2aJwPJsm9
KU2IvzzU1+wVA9XmZemDH5pA0/9rtUP9Cb7pqn4ayW/C+coFqWIlT3DyulD+
eFkTtg68C60IegqZCl6xQHMTWFE9eQetniFLq7FahN0EH8lUSbtlsTh04UeL
xEATPNf40b9JPofQzzSmzFQTdunXeosEPUeKSky3vHQzTPabat+XjoOlS+Bf
JdVm5D6jzn8ZFYeRT+4CsxY0w0ZqpsqnFS8QK31Ycs7KZmz/paGqWPYCpod3
KGgZNkPEvGKxuFc8ut+uUV+4vRl/6UNj9CUJCBeYq71kXzP8BR0Lh1gJ2GQl
tXy5YzNck7olA98mgh4/tG61WzMexs861+ybhDtDFON1Xs1wKjN/tsEhGXrb
S7dvuNWM61Ef5lJNX6IhKtvS6GEztMQ/kBmGr+DLfWG3OaYZs3qfTE1sTMHi
TQ+Obktuxs6btAm6aSrK7l9x2/muGY/c91wZdHiNS+3HL+7JbQaz12G34603
0Fht6bO3pBmc85bDlllv8cPPMPBAfTP25Hal9Pelwa1m0UM7ejO+2G5Zt+5Z
OhQWKUQd7mlGziX1UN7ODHz2mnh+ZKwZ3hH2p/TGM+D0m/PqhHgL1jXRTyi8
z4SEek2mq2ILQsSWdURffIe007k5Z+a24ElBkWHDxixYf0v54b6sBedWObyp
FX+PyRmP/niub0FMfXfu0+b3SDhys+6KSQv+KTyx3vjhA3a/O93uY9GCx7Rs
TlZkNgZEbDk3D7Xg6lbNTyq+HxFtbdIX4NwCumPuTNdzn7Dl5YrR4Av8uSm5
9f7EZ3D+zRJ+cKMFr/Y8vjHjWA5CzERlwu624Md29wdPnb9g/dNepUeRLTgj
YUjXuvAVbd3Nc6LjW/C5V+ZgRcA3BJJfi56lteBZ516nj7G50A3LXPkipwVW
wka5nk55qKE/NUj61YKbDlEN3wbzcHVd8OaU6hbo+OfQ8u99x/ygi7vetrdA
Qje7+YFOPoobHPdldvLnMyqCVxfl4/xSM/sPf1vgrmf6JsetAGrX9E98Fm6F
7nHtNUTxB3L/aJ39NqMVK+TGXWq+/cDJubJe+eqtmCnfdSji7E/IuY/cKFzc
ijMC5dvC5xciK59+u3hNKxzLQo0Hmgphr1QeWoZWhBlrr66O/AXhk5+jq8xa
8SXvzEVbuyKkZCfG19m0wuuItkjq3N+wkgx93XSsFU4BddnD3N8YOXjtfdu5
VqguZV9xyynG89fO32hXWyE3dOC6UWgJtk9a/WIFtWK265IriadL0W1hXMH9
rxXLV5jXUPb8waO4JY3dsa0Ytf7MWL2uDJsGlGj9qa2wHHmmSZlfDsZWgc7h
7FZUPNbXfiJdgbuPOgdGC1rhL7De2jS4AnqcuvHJ8lYE/bZKiJaqRNOGfFHh
llb0fst4WvqwEr5338iJc1pRGGaqKz6rCjqtUarSg6345kf97ptUhfIV/vNm
CLTB4s2xRg+DalzyPbdEUaYNcrukRtTKq6FZdVBPVa0NmaLy/RmnavBjgamh
unYb6EExf29I1+K05+qtc1e1wcpzcWxRRi0Uf2nsWbCpDSFOs3g1h+vwWU3C
evGONiRdNrDtm1GPo6cGHJbtb0OlVXrxmaJ6SHxpc17p1Ibb4jtinwY1IF22
+Pya03y7hkd0/Z5G2Di+v7L+chtkvOraPNWbMJn+3M/Qvw3nmYMttb1NSBK6
dxchbRDqv2ZkW9aM3fu9wk2etGFb4PBPp6wWDCYefbr9ZRv+/LZebx3fipi/
e5LMstowEDhn0YuYNmzZuSHNIq8NjScel6Q/bQc3WvvjvtI2JO4ZdR7ZT0FI
14zvNg3838+zDXSlUGBgPPb7EKMNs1jpbifcqWh/yKpy7G1Dtifntq4EDYHU
yuZj423I8okN4SXQsHzNV4azRDuEzuyL6dhOR43/S56bUjseeO3aZN9Hx7W6
/4bPzWuH7buH8jfjGFigc2Pqgm47rAZ2+/1ny0TxlVMSlw3ascEkKahMhQX3
kgMzr21tR0SQ1uHTLSyozdk829eyHZcy3xomvWIj76zuAn/7dog8OCeVdZ0D
5zxV3dsu7Xhk4ipTeqgDcgrC6+5dbIe264E78zdz8f5Yt1GIbzsk3Woud6zo
hP37RtPwe+1YcctC3XJhF0TEf1pERfHjMsqI99PmIdU23fZJQjvklQsrXul2
wyol5sjz9Ha8fegdxDXqwb+xwFMJX9qRJrYtW0+3F8/3eFx4WdQOcaq0ifq3
XuyIPXztdU07VBaLOH3e34ee3h0B6ZR2/PGvoaj19uHRlrUPsrraUXC+MNEo
pB9G4XMjP460o2hZuv6SdQPo9xC1dBCiwC/BeLS5bQCF6lf3O0lQ8JPcLdl7
fxDRP3ptj8pRQP3gWetHhnDmzMnDx5UoUFgm4HxsZAhEpeXIydkUbFvpVkzP
GoZS7t6TLvMo+P3Ie26v519wnH+dOrWIgjRvsw3nDUfwRd7o3GldCiY2z/fd
LvoPDz9lXjirR8G8ifD6/dX/cPSozuXzBhTItHkEeySOQl/62TUPYwpE5H6u
u3R1DFJZijcvbqVg/Y+8xlUHxtFmHxxwaRcFLjZlt8/qTSBDdCr4siUFtVbD
xcMKk/B/e/GBtzUFPt/N3e4NT8LWhht2zZ6CixlFobyWKegKOEVeP0pB2LO9
XR1HBcjUy9oYXxcKpq4PrvFuECDVe82e+52loCGVIy1gIUiSRvMS/C9S8DRa
/M/eQkHiHa//KtCbAkch0VoTYyFivvv1m9u+FKiZjsS9/CBEtIa0Mu8EUvC+
yaTPcqUwGXoa+eHePQqcP9CapV8KkyJT2ZwHYRSwrqxQSJ4nQp70+OWGRFGQ
aXSR1R0lQs5HjRSEPaPgW0FFwFt5UWKy+WxReAIFqXtn66QHiRJVLr30UQoF
d2cMG32dECXcMLvKqHQKqkK84p95iJFvhuW10R/49pzsGg2WGAljbG168oWC
XVfVtQVsxcmJ+5/bnuVTcE9osk++SJxs0F9Ff17EX290lqmqL0Fk2hPZL8oo
kA1JXdgWJ0EoQepdCTUUJMpLhy+XliRZq0J7k5ooKFvfJVrpLkmCGsWGXvK/
a7HzR6+H10qSQ37X/qWwKFiibeC8TV+KrFjWP/G6iwJabU9R5n9SRKjGWSit
n59PD5ebb3hSpO5aq1jGCAVrA0suS2yVJq8W7pN+N0mBiebZmqhH0sSnrGjG
exEq+ictFuszpYmll7FSthQV3j6c2M8rZYj2vCy1T/JU9IXWbBG+JENGipbM
yVGh4pq3YkNPtgwpdY/V+qpBRf7jcftjQzIkdrbyotz5VBxn64yarJAlHgV3
ln7XoeI/k/3aV4/KEtPTAisLVlDx8eSzD0OhsmS28qU1P9dSUeG2Xyzhiyzp
/tq5/tdGKo5dNuu/QpMl308e2fSbUFHEzeKdFZYj4TPqSYkpFXV+9mLX58oR
l4+7t/3ZTUW92k5Wor4c2XQkf2e5FRVWMXkVnB1yRF7KwLzSlgpBrY/Ru63l
CD3zjVW1AxXm5XnPmhzkyIdDC2xqj1MRo3LndexROXJH5PGh+lNUsMmswdQj
csThjZxT43m+P16tXQr2ckTP2v948yUqNHXKDDr3yhHRqX8urdeoWClRdMvc
RI40JJ870+5HxbqfRx3tVsmR15ZMd+ptKsYKr6svmyVHfP8dvER/QMUnzfIY
5oQs2f+iwpsZTsWIwOVLb9tkyWIz0xvsaCp8H1IHM3JkyehAzq2O53x/RteU
SkXIkrInq293JlEhonP9APeULHmxLfke7zUVtYZ1D68ZyZJL3RqhPZlU+O/Q
oXXLyJKdkWERfR/5/phZM841yhANIhE98I2K0fKmxSvjZUgvx+fZ0A8qws03
Cxw+JUN+hA68+FtMhR3lp9lSfv6jNrom/6ug4lS/26aiPmniRm9LHauj4q5a
o5ZLpjQxvrc/faKFii0rjdcauksThXXFWVM0KsSiIpw8VkgTVis+CXZQkRtx
RcWYK0U+B77/KtxDhW1WpWpZghS5v3JZvugQFdbfQ3ftdZAiTg3PC8XHqHiz
Pu/ekIoUWXtTpURSkAYT3aE77DJJIrH0Xrm0OA0n/vg8tgqUJC1VgjWysjQI
eJiFOBlJkrSrXg0zFGnYPrPi1YZBCcKvCS0zZ9HAqmIcF0mVINZ/jlIV59Jg
vK3KlXlEgiy91MBUXkiDVtY9jyk1CTKpac5VXUZD7Fw9/QsV4qTyV0H3rNX8
/byqbBxvi5OE8xsG1NfTcFw60JZCxMnlWWl/5xjRUBpTeU9+VIzsztcen2tC
w7GzB7ZKZImReW7RAvN30pB2QmxB61kxMqAoL6ptQcM/05XUF0vFSOGXAMlF
B2joMdYQd2OLkugTY7I6h2hoTp1o2ZooSs7KuSssPUJDyV5pP6PjomRLNktF
15kGjZBXfx21RYmyk736ijM0zNGyWPmeKUI4ElVzV12gYe0eGfWtL0XIl4zt
2npXaPizJyxv5mkREnLwq87aG/zzpUSaa60WIceE1yzXD6Ch68XFtRf/CpP1
r1+uNrhLw8zVlYZSucJE6oCm/sZQGn6zNiVQg4RJ28R/GzdF0uCZF0T+7hUm
mUmSMH5Kw8nZmRGmc4RJgMUNExJPw88lO8d+dwgRu5HB7Vte0dD76RfXJ1uI
6Mad2r01jQbuvq2G1oFCRGAXxdL0PQ2v52UM7rIWIjX9Bw7syKHh0kUzvf2L
hUhyTIndru80LD1pe87lnyC5unWzw+5fNGzsb2zyKRUk5rwPR83/0OCnbXzh
znNBMv+RrrNlNQ3ekzK6/p6CZNj4hZtVIz/eZy4rHjETJL/Zquf3t9Mw9+sL
L9X5guRpyP2L1kwa7picl372T4Cc3yB8xbaThlmhn6S6KgXIVtpln4N9NDj8
eXf4X4oAUbvbfdP+Lw0fo0/kfPMXIJ1rjgc6TNCQ5DFVvM5RgOS2NN5xEqbj
9pIeE7uNAiQswOLhUUk6lisHySxUESAnV/z87/gMvv249ltd5hQ21m+MOqlM
R6KBo7dN7BRkfdOfuKjTkXQhLrP44BSoOoviTmnR4Wh25kuw6hSyKmMSTy+m
4yZ5bBtTO4nb3jNTzi6nQ9TJ57dkxCTsFwS9Pb+Gv9/Sg4O0A5NYWTqe6bGB
jkMxX30M1CYh7OmRfRF08Ha9pcxtmUDdHE7OpW18+14X38y4CaQUHs67bEaH
2durWbKuE7h+rvqH9146egzmlVvx9cBetZ2/r9nQ8fpn5JzkiXEs/P7tz/XD
fPuca7Q1JeMYcV1b5XuMjsUpzTsXxYyjVCGlzs+VDitTWZu0M+N4njO32f8c
HUKJS0qFTcZx4XhEe6AnHfdZmtL26uPYLivNuH2Vjr5ndr0Dw2OY/cGXc+cm
HbpnRJOl6sbQ7TDcdS+IjrDzBQm0j2PIFz/d9+A+HU9WVffkxY4hIp06FPIf
HesVI3V5d8bgamczGvaYjq3WO99neI9hk9CfyfBYOhK6/lYdPDcG+dQtwpGJ
dFS/jQnXdx0DY99H8cepdHw2N74S7jKG7PHlMjEZdJxfyVD6eWYMdxPj5Z9m
0/H1cGD6rCtjcDCfpRz7lQ45mfRzdP5+en8fzIoroGPXvN7ZF+PHIPZcRDP+
Nx15RwpfzikYQ+MO7/mJ5XSoHQrdvZI7hjd9PYuSa+mINRdI/Ks2Dt/oE8te
NdOx7RrTo8BiHPtNmlemUunQ2svVan0wDp0uy7Vv2HQENfdb3Ksbx1h4oUEa
j45XrUX7lBdPoNxok1HGAB27b74p+Og7gResjM3v/vH9eX9pPJM+gUsPF5u+
n6LjYyDtlaHlJHYZPN2VLcrAkq3llgGFk5hDVbD4JM2AQ5lUyxfTKfQF396X
M5OBXrWzupKVU/ihN2nzVZWBjA8+1j/1BEhU8wX73DkMKBk2ey73EyCn/Tuc
vi9gIFB3WL2wToBgueOJgiUMzFGxjA9fJUgU62pcf65k4MYx1tnoh4KEdX3X
2V/rGHi8OLygZkCQfF6c5/HbkAH/vqDETYeFyIOKdV4lmxl4ktLaVFgiRI5c
Sb36ZzsDJ2btu3gMwmTtfC3f8j0MbCg6MDiRLUwkSh75V+5j4ELYfm+fdSKk
5YJMcLUdA6mGecd/ZIuQdA2/+7WODLx+WO+cbixKbv38G1p/goGTV9c9nF0s
SqzPnnnU6MaA1+M92+rtxMhSVXp0szsDRYW9Th94YmQy1za21YuBvf0dBrcC
xEmVS1l8uw8De+5/+iqiJUESZ259Sb3FgGWt2+OJXAly+fOn1/RgBjy+XT2g
e1SS7D62MoP5kAGTx68CzcSlyDyZxPfsCP75i+ImZ6ZJkcGs2Z87Yvjxktom
vMZOmvw6HPKtk993bVW2u+sgKkOixcQKeMkMuOUc9t38ToacTbv6q+cNA/tz
eoUC+fpqi21fSd87Bl5k1H2qVpAjKoLOFQOf+H3bktQlFQVypONVS81QLgMT
xiLdmp4zyBcrq8a/PxnYNEtIcbWiPAkZ+9X6r4QBn9cnjz11kyfHE4xoY5UM
rJk0WZ1QIE8M9rxjTdQz4LT/ap+y+kwiPazTOdXKQEyglnG++0zS9uxZjyCD
AcNccdUrv2aSzO1Kg8JcBozMn1+U0lAggb3BI6K9DNwrOmG9/ZwCOfh4alx8
mIEGK0EIflcgy7d4CkqNM2B23/eIxExFItDJFZURYsL1xeuCtY6KpOY/Jyk5
CSbuqNTm2qYqkpeb6uTk5Zj4TPlFdg0pkmtMM0UFJSayNQ+0UjYpEcsH31WV
ZjNx2jyseeimElmwfr2GyjwmSrji+4//UCJ/21/PU1vExKGf26wkRZRJ8e35
C2fr8u0f3/QXEGXybHXUEg09JiLzd/p4eisTjybZFZoGTDieuO0jmKFMtt26
pTfPmIkjDnl1exjKZJbuP/35W5kIXXSsdouSCumqOWuovYuJukOlm0qICsnj
35VFlkxcHXmxt8ZVhYQvOrhVx5qJKxpFlD0PVYhzefmOpfZMrJWt27I0Q4UY
Xt62R/coE7doBvYO5SpETitn7woXJmzm+eZQO1QI7fcq61Vnmah8qzP7rYAq
+eCRdFDvIhO729d25yqqkmB1Dce13kyYmXJnqixQJYd/hB7T92UirdvkfcYK
VbLqjLiLQSATl4wCrB7pqxIRFZ/TG+8xof7lxePfG1VJw7f+85vCmGiNcbXb
Z6hKUp1dPI2jmEj+FXvSyECV3JBvu0KeMZFnYXfzv9WqxOrTvutbEpiQtMw3
OLZYlSw6+ttvawoTDdrP/uTMUiWjUggyTWfiT9lXxbcSquTPu6y7Oz4wcbk0
zWr3oAqJs18asusLE2JNk6IpLSrkoujz8N35TMQMv3rZ/F2F7Hir/Ni8iAlR
rxNkJF6FaNjcfWpZxsT90B99yrdUSM+UwAurGibMC2+47HZUIQUvLyXtb2Ki
qn2lWpaBCnm0tyvFmsLPn5HxxIkZKuTU6JE0WxYTH87k2FylKxPj+Pp3B7uY
WJWXPFvuvTKZuXvPR/t+Jk4+SnUw8FcmzMH8Lw4jTKxjDbko7VUmH58afHea
5N/PXWvDv6grk3umb38eFWEhNM7E0IyhRJx6FhQfl2Lh9ZWDfk0pSmRN1OOy
k/IsaDR9rPc/p0TEN8+odlFhoUH979QxPSXS1OFff0qDBfvfokmhA4rkbdho
8+n5LORxJBYtfqdI/AzPU87qsLDBRPSWkbsiOcBgMs6vYCFe66QDb7kiWXL/
UIfHWhaEIgz6zDsUyPi6St7FjSys1hYX945XIBVtpv2XCAtGS41GA+wVSELQ
l+HLpixcnjGcEaykQLxW6Y1572Zhbv2suJiSmcSsMXnqmhULc7YkFVbenEk0
/eaI3LBl4aGYUNrm9TNJ/9L/JG46sLDSWv+SQJc8KayWkL11nAU/LW7x/Ofy
5PG16zMDTrGQe/RX5pd98uTMwkHloPMs9FVk3KaJyRNS5jo7+BILXqkt2ywu
zCBKXu2ad6+xcPBuhaxxgxzhzD2w4L4fC5+X+ohlb5IjOUXFix/eZsH/wCL1
9uey5KE70Q19wIJ758eoJhFZcnT2h1X/hbNgOWdy3R8XGaJfsGxdRDQLITwx
9aZSaSJ1Om5D5HMWDv0Xz16wWpq0KqkaP05i4ZJ13sfSCCmS8fXelpjXLAyk
BekOj0oS/5NC259mstDcuPLEdydJYjvjslnsRxb6XZykLH5JEN2PPIu4byxE
j87fmbtCgkw5Hdsf/4OFPba2VasjxUm1ZKNtYjEL6s8z6n8KiJOkTPPDyRUs
bB7QE492EyPeh34ceVXHwp2KXQGl9aLEXGTjydQWFtqCHzC9t4kSrTdpp97Q
WDiuvXp+fpYIGTqw8Fwah4XZjuZh3xaKkKLJ6AsZ3Sxwfn0vvxslTJ4ky19+
N8iCcmrAFRNZYXLeMvDa+1EWJPcLfRfyFyIm/8Z8swXY2Hdrxx7quCBRfeEe
8EmMjf3jphF/vQQJdxc7OEeGDVcNHa3DQwLk24D9g68KbHA/bLum48nXs0+q
wnLV2PDdbGTe1j2FE9t2RH7XZOOnWo/C3ZFJbOj+GlOgzcZvWuxvH/FJyESu
ef5zKRuXvyU8aFKfAAWvEn6tYiPyZclk/rpxZHE0X/3WZ2Ongvg86wNjCAoN
f1OyiQ0XwjBL9x7FoY1SmX+2sBH9RUKjM/EfVtBvfCjfwcYVSZ7tnPoRCN0b
+lxpzka1mUjnQbkR1K11y63ez0ZhyZWyLLO/fF1EKag9yMaXxUmSGx4OwyfQ
uqjeiY2NndZJ/Q1DsFxZWtp4ko1i8fE3HTpD0G7YXNl8mo35AnNVF9wYxIhv
dm2rBxuzPtqLP28eQMmS5U3tl9kQ1A3OPGI8gNiqF23U62xsFW+bOprcD4+r
anS6PxsVG94vfKrSD1PtB2zmHTacLdJ9xe71YfYf4S52CBs1aooJYeJ94Hle
6e14xEZTTfppveBefNfsGex8wsb3zB0qNfK9CP91/B/vBRsUlQNJhZt64HK+
aaLnJRsG5/pLwo518+u2pVD/WzY+XCOPmyJ4mJH/U2wwiw0BhbfuztVdoJ8y
lB7+zIb0nZ9HJtW78EExY8ZIHhvXeCEFTuc6cefLIqXRQjbGnsf77P7DhcOJ
J2rjpWzMKOnOuLqOi9VyCnMmq9gICz7vm5jcAdHsIC2BRjaWfQ7Tu76gAw2O
EwuF2vn2g09uZr/k4LXEhaUiTDasvhm1C6zn4EYGZ4VYJxurNs/4Jl7Gv3cH
HdZI9LHx8E9yo9cZNhYL16yX+suG8OwhnzElNkZTd26SmWDj/TX/P4b876hs
fy6RE+bAI+S8GNWbhbiJtdvkJTk4E/rmZ5gBC55JKTsVZnAwz/DijpFxJnZa
zDNXUubgxFRI6sdfTGiMRFipqHOwKPyYzlV+3ep9Lm2jpsVfL3LEgs2vmwU7
bx6avZiD2Y97kciv05H9w44ayzl4Ie3XengZE24xp49rruFAwP67YI48E8Zb
aS7zNnCQHVCV6jzKgALP5sx8cJDU4K8rz2GAGfHHXXsbB5+0LlgcbWTgk7HJ
pUVmHGRypG7KljFwn/3RW2cvB9ear/Tl83WXU8iKG0ttOJARD8hal8fA2g0J
t3QPcxCXsbdt9lcGxGmzbq84xkHug2VPl3xhoPnOw3urXDmYE2pjqc63p60R
DdU7x4FIo+iTVL6u82vxjljryUG/5mXvqAIGrAN6H+tf5eDmnYu7XhTxdf6K
k88MbnJgOndu812+PxN1zS82BnGA2gOes2sZqLyxN3nTfQ5sh11fK7cwkKDz
K9X4Pw62K2ww3EFn4HLlpnTymIMj38VKr/N1nZl3ZtaWWA5yVJKybvcxMHeB
zqetiRy4Oh9pWT/CwEDJ06+mqRxY1NDeOk0yUHhRMX9HBgfVUo9Vm4SZiJ4T
XLgrm79/TtxVH76uO1M4Wbz7KwfLPhzMXCTDxOZzF8vNCzgQm/F5/B1f5ymr
castf3Owq/3emCg/H5w8xwarcg64jjkJUzOY+OJa27K/lgNtgfT1gfz1DxXM
qNbNHIwOT6y6Kc3EsZw8pi2Vgz++R42axJhYf1yfe5DNz/+Tjbo+AkxIyb7u
tudxwHoaQLXh+9/2XmvAYYAD6fN3tx/s5vc9DpF/nf5x8DDDkFyiMRAgLjt+
dIqDSUu7R7E1DNil+wmcEO1A0F3/7pIfDOjajYg4S3cg4+Gaj/2ZDAgInZV0
ndmB/BfurDmxDFSn0GXdVDswrtbxZAa/T0jeZ6dwZk4HLAb0t8nw+w7v8TKV
c/zv7GXAAXqfNQPmiVvV3Zd0QG4eb3neRgbmm3+ee2FlBxb/dTC/rMHA0PBK
bc91Hdh341C1xjgdv2MTdbwMO5AUlBmf0cjvk3eoL7+yuQMh0kf7DN/z+9q+
kNVXt3dgwzW2bv4Dfp8cLabvs6cDhQvrRsxO0qFqcm3jjX0dyLbNmkMzpKOz
s8/4pl0HlggH/PdgBh3fwp1Nbjl2QKk+cY09lYYwo9btASc68KAyimOdQcNJ
ltXuILcOBFD0X9+9QcOGh0WWwe4dOJ0ZbyuxmwZZA+MDd706UDw5ktKsQgOF
8s7uvk8HcqskNyhTqMgKXuLw8FYHfn064fwzmYrberFHQ4M7kLUn2nHiDBWH
mpWc/3vYgXjBTLFyPSpW+t9xi4joQP2Gwut7hikQWi5wPjKG72/KmuR7Hymo
q/W8+DiuAwZBEfSnVyhIud55OYb/v7ZO5/WMyA0U+Cw+4vP0TQd+z5E5Pbuv
HXsr6m7GvutA8PB45bIz7dC+sjsw7lMHHg9MeD5gt2FEK/9OfG4HTiR+1j3r
1IbS4vUPE3/y45kptnSsvhWxF978l1zSAYXNS38cM2/FBY0FUa8qO3CB0Sde
X9AC059RT1LrO2AcY7UzwKAFs8/Kxb1p7cCBFNn7sa+b0a3in5hG598PntV1
m3nN+J7771VGRwdsXzicaP+vCREu596+6+mAU/qiuafEm+Ayk5n5fqgDNw11
VZZdbcSmzwezs8c60BEXuMm6pwHyxypyPgly8YwYic873gC6tGlejjgXvfNE
3b421iM7K+fHV1kuEpZ4NR2zrMedw6t/5ypyIXmnatvOojo4iCX/+T6Ly69L
hzUSNtdBL02jqmAuF3ELvSxSv9RC1Das7udCLmY4eT7x3VCLRgGJ5l/LuHD5
fjfb92MNXr/yaf+9moupPjNC2VADX6sBesl6LrQSemilX6uxf8yF88eIC/Xq
0098t1ZjcUJbV7kJF8ouJlr6ZVUY272/r3InFxbrYng6h6pQNvR7qNqCiwpj
DZuIzkq8eIbR2gNcGESef/7xRiUubX8/WX+IC562nVylaiV29i4VbjrCr2uH
DCbnZFVgzuPn4i3OXHgd75lo31+B3s0qMm1nuFjeWvg7Y7AcP7h35SkXuJgT
MtAcubMcUf8JKtOu8OfvEhLGXpbBbZPXLMYNLiYfCP52VSwDmF1zWAFc2AWN
2ngE/4HCg6PzOXe54GZMCLyS/gOWfsMibigXKunVOxOjS/G5fc+yrkgufq/u
yhdaX4r7twtWdj/l4ubs/RuOUEtwZPWGtb3xXNTc8WMejy7B2qa3Bv2vuHig
o/now9ESSNzSNhpM48JqbmWtsGEJWpZFbx5+z0XiCwPpqQUlSKuZYTqSw0WT
62Coo2YJbvkE7Br9zsXJxuoS6tISWC8aMx//xcXzW7OWbN9VgqXl5/dN8nXA
unvFi6x9SjDpxbIRqOHilvPk5qYfJaicZ28v1MTF62Tt9nitUiT+rnQSofDj
r75R+3Z4KS57bD8hxuIiOLXrh5PmH+xW/+oq0cXXFUs/5Ern/cG8H3pnpfq5
CBsTlHbzLsPA6ZceMiNczG+5sfq4eTl+KWt6yU1yEVTl1n1OswLR3/67Ki/S
CYXIQ1LH4ytw1lnSV0GqExvvtX8N0K/EFvkb/krynThW/Y+7u6ESyp8Gb6uo
dEJjrs/JVcFV6Dhy6r6aRidWLxZ+nLyzGl+kKKGz53fCvF1+75LZNQh5d+CR
hk4n+J2cybKxGhy3L4nWXNEJg0c6t7R4tVgvujl23tpOxN227fTprYP02w/x
8zd24uoH6YA00Qa0Weu+1CadSHG+3661vBGZU3GvF5l2Ykwv7Mgm5yYEvlTN
0NndCe2bJaFHsppht/f++6VWnRAzq7TpVmrF8lGhz7q2nXigMU9/Q3AbBOIv
f1vh0Imke4K5RRIU1Jh156863omG6OX8noyCl4PHfumd6sRp3iKb3DQqrj5t
LFl7vhNGH6+fKgijwcLUokL/UidCS/IjiS8d83t+1Bhc68Qqz21mppcZGI7c
2LjRrxOWB45UtXozUUzSWzfd7sSz7MEeSX5f9bRjIc34QSfW2TV4FMay4R4W
wyLhnejJ0igXz+dgq+HMzi3RnVjT0Pb5c3cH1BiBPVufd+KeyZ3ygoWd6Lo3
PmCa1InFNk6rpk52IXedx8iO1/zz685dTzJ5+K+NPb4rsxOLTsQt3iveg5NB
hwX3fOzE11XJnv/0erFxVbWoxbdOxDOf6nWzeiHXuENq749OLNzRXHk4tg/U
m9/k9hXz87co2Wq2fT/eL12reKCiE1NbHQ17NQZwu/qVqk1dJ6zswjYnUwdg
f22uhl1LJ4rrRSSEUgaxamHEvEM0/n4ObvO/eQ5BuExq4WFOJ6qvVc0N3zqM
+ku+Sxy7O6G2tjNmvcpfpMwdXn5ksBNcuNrYcP/iepGb3rHRTjhIRtg8zRuB
lTtV/4RAFybcFsumRf3Dwtk2hs5iXXgnecVvucco/uWXwlWmC/biQqHvd4+h
1G3LVjeFLrTlzNKkLB7Hc6WPO86odSHBuMFhi/AELn5dvuecZhcO9fPmn22b
wPaT8XvdtbugYbp+Uf/HSajPmGV9YWkXIuV+uhwMm0J39oODnqu64KriZ6q2
ToDkO4k4eul3YXNnxZzJWAHySNL72JVNXSg851AYJylIXDN7nK9u6cLLiYHP
P90FidGhE6d9dnThXNRGTd0GQSIv0nz+hnkX5rJyhh5tEiKM15aeN/d34a/Y
+ZNFz4TIxwOFV24d7ILZnvWlfpNC5O6k4fUApy6YnxIxCD4kTByTM/yC+Hmf
msvY8vy9MNGzXBwUfJp/PtXdofdkRIjYvyd373rw33+tLkTJSYQ0xSmE3L/M
71O+mG8XSBchb3bdDn94vQtqXLuQWeMi5ObARFSofxd0s4rtdLeKkv1PLjz9
704X8rw3t4ndFiU62zriIkK68OTe59Yrv0TJOM8hKfJRF3pWp1XbComR8kc1
KY+fdEHC0n2pt4EYiceutJgXXfh3/IxbtqsYucTJfff0ZRdSNwqf5kWIkV2h
6z7Gvu2Cx1jKpfEvYkRzY+qXuKwu9G6cf76oTYz00eZ9j//che2Cx0YMxsTI
z7uPfibmdeESa3nQBgVxErVWpji5sAtv8v7e+rRAnJxuvVn2qrQLRVsU7V6v
FCck8G9ValUX9qj8vSmpL04UV56pf9PQhQWng8NL+XN2Pa05ra0L358e3Ta0
Wpx89rWlZDC6UENPWh60WJw8WFLGeMftQntAZOIdVXFytMqk431vF1ZcKL4u
LSRO1l39xMse7gK7UiB2FluMSGqv7P803oWNBQGMokIx0lKaMJwjxENm8vaJ
VXFiJN1z9thXCR70bLR2nrkkRvw1Q6Zy5Xhg+DVlPzEVIza/REXylfh2q9nx
1JliZOn5qxI/ZvOg8eF+wpEGUTKp1idTOI+Hyl+3XbZFi5Kq7ydnFi3iIbXg
nM9HG1GSdKpFuViXh/ZfBvM65EXJFUWr2aV6PKicPCQmUShCdn/5pVlmwIPy
rsCFO7xEyLwTRgsqjHkYyfC80qYtQgZl3y2u2sqD4JrtRYLlwqTog45uzS4e
3ux4eYLrKUxiHJ+tqrPkYc0Fo6HKWcLkrITSugZrHpoMD8oOfBYiWzKCNzTZ
87BqwW3DYDshonJwyqjlKA9O3zcJVQ4JEq6Q55Y2Fx4mPB+GiIUIkq+pXFPK
WR5KU1dfO6kjSEL2O5nRLvLgYvxr0/JcAXJ8otaC4c3D9s0v+h/tFyAGSWb7
Wb48zEz/4vCtcgoyFt9tOYE8vK4yunlzZBLtf/UPc+/xzyNqP8qdM4nM56+P
dIXxUC3usuT0lgkE7px/sjuKhysbLv64cHIcB/sjT/U+4+G0yPZbZ+6MYUWM
7Ln+BB5OJQdUfH87CsGtty4MpvAw69GBm7XV/1DTNeI1nM4DNT3xP8nREbyM
OHtt5AMPRoUmA5+1RnDNmOE7+oW/fnHdti1mf2HJtgsYz+fn68OPrwOXhrEg
pDx4sogH92b5Qc3EIQwbbHsgUM6D20L533J1gyimfg4TquWh4Ea/maTUIJ7d
WRUp0szDvL39Ly02D8BjTVKMGJUHi/XCmprX+rGtRf25BJuHUaGSodTPfVAL
CE2Q4vHgfF/v3LKJXnQtF38lM8DDPm8FtWKTXuTVXXsj948H+xQlzSNzehB+
oz9DfoqHEm7zkAjfb2cdlw8Kot24PJP8/nqMf48rWz8rSXejT1nMPU+pE3Le
+3JVZnajYAGn2KC8A7T5vwvUVLvxTlVpaie/b/1QYlw0e043JFQ9SuWOsBF8
MatUY0E3Vo/1Nj02YMF+ztJKzSXd0N6rojg8i4lVhbG181Z2I3buzNFFogyI
nFNumr+uGxfcQ2cuGaWhQfVum7ZhN26lpmzsH6EiNU+Avmgz//00aXUPQSqu
u15i62zvxv7o9lthihRYKXR1Lt3TjUXyNu/OObRhUc6RXt193Vj4SOuf38sW
jB6rH1xh1w3e+1QnJdFm/JHZ82+VYzfOq9iJV15oxPP3+RN6J7qx+ZHTaYfB
elx0MBBa59aN35+2bTgUWIcd4m/F1rt3w2FZr6jTklpopC+Q3uDVDQ+fSFWB
1mr02D6eYejTjXk+ZbOKn1chX3CGktGtbuT7yVXuuFiJRyn+agjuhqqkQaGw
TQVO7RvV2PywG+tStGunQspgPH5OyySiGyxKubNvSClmJjIXbovpho4Wzele
ajEYew4t3R7XjZULY7UXUovwcbhixc7kbkS10Y+brfqFe7Gma8zedIMZFags
EPUTTju+rN/zrhsla4wstqn+wJq+1ZssPnXjWJqC1tw3+RCLTiZ7c7ux1TfE
Mtz2O5q2zNm272c3PMUbJdLU8vC2M2zngZJuGJ2T6x9t+Aq/cAlzm8pu/Lrg
9UM7KQcHjK5b2dV348tQ/DLpyE/QYQ1YH2rtRnXwgyLOq2yMP3A9dJjOf59t
/ahw63tUrG93dOzoRhVtyj9tRRYSKPuPH+nhx7eiUdnsaSa8gotdjg11g/0k
5KPJ4gzs0iNnTozx46viZ6fzKA2aze/dnQV7UPpiteUduTfov7Xskitf1wSZ
j4o2Z6WgUDfO2022B7nK5+OPB77E41qVG2cUe8CRO1B/3zcJp6/fu3VuVg8e
qI8XND5PAFksdNt9bg++zQ4tYzNeQKnC696FhT3IbNDYd2FXHDiXeSGey3rw
Ke6QUfyzWORoHYvwWt2D0HHj2k7aEzwobnh8ZX0PJsoWx7UfjsbRC+bPrhr1
wEPwuXGhdBT0NX688DHpwY9/YUvndkRA6ueG5Bs7e/CQm9EV3f8fWs+kpd60
6IHjueiQWQvDkK6yMP3WgR4cF7gg98onBP650VkBh3qQY7V5j/jAfdi6yH8K
OtID1qJOZw3du9CdGfg12LkH1CBu9+u425j6NPb97pke7Nqo8H2+RSCqjroX
3r/QgwK76y/1VvkjSZpd/PBKD9x3tXQ2ED94Z9mXh97oAVvnE+uAjy/MD1dV
/xfQg3kmG+0O/PCBltiOhoi7PVCrD7+4rMEbg2+/tkSG9vwf//Gn9H9H7//N
p/mQaT5kmg+Z5kOm+ZBpPmSaD5nmQ6b5kGk+ZJoPmeZDpvmQaT5kmg+Z5kOm
+ZBpPmSaD5nmQ6b5kGk+ZJoPmeZDpvmQaT5kmg+Z5kOm+ZBpPmSaD5nmQ6b5
kGk+ZJoPmeZDpvmQaT5kmg+Z5kOm+ZBpPmSaD5nmQ6b5kGk+ZJoPmeZDpvmQ
/7/5kP8B7ms5Fw==
        "], {{{}, 
          {RGBColor[0.368417, 0.506779, 0.709798], Opacity[0.2], EdgeForm[
           None], GraphicsGroupBox[PolygonBox[CompressedData["
1:eJxF1kO0GAgSBdAf23bSsW0nHdtGx7ZtdNCxbdtGx7Zt25qbmcUs7nnbWtSp
eokatK3YJnBAQEAgEgX5fyYkAfGJR1ziEJtYxCQG0YlGVKIQmUhEJALhCUdY
whCaUIQkBMEJRlCCEPj3DATwy2A/+cF3vvGVL3zmEx/5wHve8ZY3vOYVL3nB
c57xlCc85hEPecB97nGXO9zmFje5wXWucZUrXOYSF7nAec5xljOc5hQnOcFx
jnGUIxzmEAc5wL/sZx972cNudrGTHWxnG1vZwmY2sZENrGcda1nDalaxkhUs
ZxlLWcJiFrGQBcxnHnOZw2xmMZMZTGcaU5nCZCYxkQmMZxxjGcM/jGYUIxnB
3wxnGEMZwmAGMZAB9KcffelDb3rRkx50pxtd6UJnOtGRDrSnHW35vdytaUVL
WtCcZjSlCY1pREMa8Bf1qUdd6lCbWtSkBtWpRlWqUJlKVKQC5SlHWcpQmlKU
pATFKUZRivAnhSlEQQqQn3zkJQ+5yUVOcpCdbGQlC5nJREYykJ50pCUNqUlF
SlKQnGQkJQmJ+YNEJCQB8YlHXOIQm1jEJAbRiUZUohCZSEQkAuEJR1jCEJpQ
hCQEwQlGUIIQmEAE8Msx+skPvvONr3zhM5/4yAfe8463vOE1r3jJC57zjKc8
4TGPeMgD7nOPu9zhNre4yQ2uc42rXOEyl7jIBc5zjrOc4TSnOMkJjnOMoxzh
MIc4yAH+ZT/72MsedrOLnexgO9vYyhY2s4mNbGA961jLGlazipWsYDnLWMoS
FrOIhSxgPvOYyxxmM4uZzGA605jKFCYziYlMYDzjGMsY/mE0oxjJCP5mOMMY
yhAGM4iBDKA//ehLH3rTi570oDvd6EoXOtOJjnSgPe1oSxta04qWtKA5zWhK
ExrTiIY04C/qU4+61KE2tahJDapTjapUoTKVqEgFylOOspShNKUoSQmKU4yi
FOFPClOIghQgP/nISx5yk4uc5CA72chKFjKTiYxkID3pSEsaUpOKlKQgOclI
ShIS8weJSEgC4hOPuMQhNrGISQyiE42oRCEykYhIBMITjrCEITShCEkIghOM
oAQhMIEC/a+Q/BI/+cF3vvGVL3zmEx/5wHve8ZY3vOYVL3nBc57xlCc85hEP
ecB97nGXO9zmFje5wXWucZUrXOYSF7nAec5xljOc5hQnOcFxjnGUIxzmEAc5
wL/sZx972cNudrGTHWxnG1vZwmY2sZENrGcda1nDalaxkhUsZxlLWcJiFrGQ
BcxnHnOZw2xmMZMZTGcaU5nCZCYxkQmMZxxjGcM/jGYUIxnB3wxnGEMZwmAG
MZAB9KcffelDb3rRkx50pxtd6UJnOtGRDrSnHW1pQ2ta0ZIWNKcZTWlCYxrR
kAb8RX3qUZc61KYWNalBdapRlSpUphIVqUB5ylGWMpSmFCUpQXGKUZQi/Elh
ClGQAuQnH3nJQ25ykZMcZCcbWclCZjKRkQykJx1pSUNqUpGSFCQnGUlJQmL+
IBEJSUB84hGXOMQmFjGJQXSiEZUoRCYSEYlAeMIRljCEJhQhCUFwghE04L+V
//fbD/gPxo2GAA==
             "]]]}, {}, {}}, {{}, {}, 
          {RGBColor[0.368417, 0.506779, 0.709798], PointSize[
            NCache[
             Rational[1, 120], 0.008333333333333333]], AbsoluteThickness[1.6],
            LineBox[CompressedData["
1:eJwl10O0GIYSANAX27Ztu7Ft27Ztp43ttLFt27ZtW//m/MU9M8vZjBI1al+p
XaCAgIDEQQIC/sTASAOCEozghCAkoQhNGMISjvBEICKRiEwUohKN6MQgJrGI
TRziEo/4JCAhif7UQRKSkozkpCAlqUhNGtKSjvRkICOZyEwWspKN7OQgJ7nI
TR7yko+/yE8BClKIwhShKMUoTglKUorSlKEs5ShPBSpSicpUoSrVqE4NalKL
2tShLvWoTwMa0ojGNKEpzWhOC1rSita0oS3taE8HOtKJznShK93oTg960ove
9KEv/ejPAAYyiMEMYSjDGM4IRjKK0YxhLOP4m38YzwQmMonJTGEq05jODGYy
i9nMYS7zmM8CFrKIf/mPxSxhKctYzgpWsorVrGEt61jPBjayic1sYSvb2M4O
drKL3exhL/vYzwEOcojDHOEoxzjOCU5yitOc4SznOM8FLnKJy1zhKte4zg1u
covb3OEu97jPAx7yiMc84SnPeM4LXvKK17zhLe94zwc+8onPfOEr3/jOD37y
i9/8af5ABCYIQQlGcEIQklCEJgxhCUd4IhCRSEQmClGJRnRiEJNYxCYOcYlH
fBKQkEQkJglJSUZyUpCSVKQmDWlJR3oykJFMZCYLWclGdnKQk1zkJg95ycdf
5KcABSlEYYpQlGIUpwQlKUVpylCWcpSnAhWpRGWqUJVqVKcGNalFbepQl3rU
pwENaURjmtCUZjSnBS1pRWva0JY/w7s9HehIJzrTha50ozs96EkvetOHvvSj
PwMYyCAGM4ShDGM4IxjJKEYzhrGM42/+YTwTmMgkJjOFqUxjOjOYySxmM4e5
zGM+C1jIIv7lPxazhKUsYzkrWMkqVrOGtaxjPRvYyCY2s4WtbGM7O9jJLnaz
h73sYz8HOMghDnOEoxzjOCc4ySlOc4aznOM8F7jIJS5zhatc4zo3uMktbnOH
u9zjPg94yCMe84SnPOM5L3jJK17zhre84z0f+MgnPvOFr3zjOz/4yS9+82fx
ByIwQQhKMIITgpCEIjRhCEs4whOBiEQiMlGISjSiE4OYxCI2cYhLPOKTgIQk
IjFJSEoykpOClKQiNWlISzrSk4GMZCIzWchKNrKTg5zkIjd5yEs+/iI/BShI
IQpThKIUozglKEkpSlOGspSjPBWoSCUqU4WqVKM6NahJLWpTh7rUoz4NaEgj
GtOEpjSjOS1oSSta04a2tKM9HehIJzrTha50ozs96EkvetOHvvSjPwMYyCAG
M4ShDGM4IxjJKEYzhrGM42/+YTwTmMgkJjOFqUxjOjOYySxmM4e5zGM+C1jI
Iv7lPxazhKUsYzkrWMkqVrOGtaxjPRvYyCY2s4WtbGM7O9jJLnazh73sYz8H
OMghDnOEoxzjOCc4ySlOc4aznOM8F7jIJS5zhatc4zo3uMktbnOHu9zjPg94
yCMe84SnPOM5L3jJK17zhre84z0f+MgnPvOFr3zjOz/4yS9+8+foD0RgghCU
YAQnBCEJRWjCEJZwhCcCEYlEZKIQlWhEJwYxiUVs4hCXeMQnAQlJFOT/f8j/
AB+6hiQ=
            "]]}}}], {{}, {}}},
      AspectRatio->0.2,
      Axes->{True, True},
      AxesLabel->{None, None},
      AxesOrigin->{0.4, 0},
      DisplayFunction->Identity,
      Frame->{{True, True}, {True, True}},
      FrameLabel->{{None, None}, {None, None}},
      FrameTicks->{{Automatic, Automatic}, {Automatic, Automatic}},
      GridLines->{None, None},
      GridLinesStyle->Directive[
        GrayLevel[0.5, 0.4]],
      ImagePadding->{{20, 0}, {20, 0}},
      Method->{
       "OptimizePlotMarkers" -> True, "OptimizePlotMarkers" -> True, 
        "CoordinatesToolOptions" -> {"DisplayFunction" -> ({
            Identity[
             Part[#, 1]], 
            Identity[
             Part[#, 2]]}& ), "CopiedValueFunction" -> ({
            Identity[
             Part[#, 1]], 
            Identity[
             Part[#, 2]]}& )}},
      PlotLabel->FormBox["\"p = def\"", TraditionalForm],
      PlotRange->{{0.4, 1.05}, All},
      PlotRangeClipping->True,
      PlotRangePadding->{{0, 0}, {
         Scaled[0.02], 
         Scaled[0.02]}},
      Ticks->{Automatic, Automatic}], 
     GraphicsBox[{{}, GraphicsComplexBox[CompressedData["
1:eJztm/lbjG/Y/9v3vVCishQSohSJ9yVLIRWhUNGnxVJCsishIUWlEkUitCGh
IkVpL1lahcxMszYzzbRH2zPPcXyP51/4/tL9yxzncd/XdZ3bnOd1/vCa8d/h
rT4SYmJi52TExP739+6d/31+QOz/PcPJnttGtCj/J3/rr5bbP5UCifemCx+V
X0G6w5KiBn0KFjY4KzxvuoaQp3ePwpACJjkkf0Q1EtvFJI2yjClgTA8633D8
Bubv9GubbErBh5VYOng5GhK5DTcuLqVgXWip0cXOGLQqWK/psqJgScQZubUH
b+GFV9rgTkLB6wBer4psPC6/V8ouX0dB/z295PrSBLhNOr538SYKKPnPba6l
JGJJwG+te04UBISPZu9NuQv5ynXVcjsocNt8S/tWWTL+6D8PDtpNgfuGzwvO
qacg79TkJZS9FNjVcAY3lj1A5LcQ5iZfCt57/ddoPfkhvIxZd/P9KFDecHq/
8PwjLL/k6DjrKAW3No0Mfpd4DLVf+ZI3T1CQ5Lak8L8HT8A0Nyj4d5aCuVM2
2S7alY73UVf9fS9QsP7yq+4fizNxiyk0+B5OwYwtMQsmz8vGQexsWhlJQZbF
PVrG6ucgiSXXMmJE++eub89blYPJ3fNWTbpNwWTfaW+NDr8Ef0NsT2gyBT1h
NeKzX+Wi7OG/J7xUCtK4jQP5iq9xd/i/3a5PKfjjVpnRf/oNjmyrVS3LpiBe
sUT531gebJ+ZlS3KpaBFLnacm1SA6TLJp5LyKaBV8tePbHmHPg+pBbJFFHS7
m0f7zHyPmnx/amApBXfUnD38VYqRqtYU315JQeEsvTMvFD/i1IGVGzd+puD2
mcK7G/VL4FD6eOzNdwr+m/poVYFNKWbrqrya0SryR0z/m2cnPmH42Il9Ub8p
eHK8tJFeWIZvde26f2mi/agKX3Q1K5BuaPvVmy3KF39d1UnBlQgJeRH2lU/B
7G9SMrf/VWF7y5Tl1r0ifzBH+v0iazDfNJT/dIiCxKigPE+zOkhcY6dqjlGw
OTL36AbhZ7RSnXacl6RiXLVy9+CnL3hh9VaBK0cFs89lcWrLV1y+NePDDhUq
/HXKuRd+fIMb79qxUk0qku/tvKrI/o4l63rmLNShQlx/78VsyUbI39/1644e
FT5m0wUNJk34M1AaLT2biu5k+bXdXs3Ic5y/7ug8KrJMfXWCMloQmX7r76+F
VHg+NubUjrbCS3zkmZ05FRe9ttXs82zD8l3e/71eTsXsqPtz8xp/Qu1V3WQD
UDFSmHNqtutvMBWX1l5fK9IvoJmtx2tHkfe984MbqLjZbix71U6UJ0XS5l6O
VDi5f7TNmUXFwckB7PptVNgynHwKZWkgh5uTrXZRMWbQZ/2zj4YpVau2PNkj
kikwJtwO8A2eSmv4UDF3KLRZm0tH2WnVd8EHqbjxulAmto+Bu99PBnAOU2Ek
E7O/WZaFo/MpM7cfp6JOYq6HiiEbtmF2LR/PUGGqtap6jz0Her9zrpuEUqGZ
c7GJH9yJvqU6JPEyFS8kfUtb33JRe+NCn+R1KvoCw7JXivGRyuKkH46mwm3J
zx0WW7pwimx1/xlPRUlkX29rtgAOd96p2yZREWN/fzDpmhCGPTMrch9Q0Zro
+tPUphvDG6+f0XtChWt/tI2pWA++P+pdGJFFxd61SZPvfepB+sjujv4cKvZI
v+s5GdmL89vLbnvmieJJea/wYVcftj83sf9cKPLnVVeNgIX9MJGNF1teQgWp
3W4YIjsAib2jr9MqqJjPeZPDYAzgR4HPAbU6Kr5ldbolVg/ihXr99HPfqDid
Q/6G5w4h/KDFd1YzFfWed/enPPgLt0/3w51/UZHJuXOz7tY/mE2TXfGBSoW3
muvagevDkD9+WGDMouLu5XKIXxsB5XPLowQeFdv8GtS+RIwiz4i4SvRQ8XjJ
efVVMWOIOp+uFDAo8p9nzjez5HF4taqV/Bih4iUj6kjRdjFitfj08XUSNPz8
aJkW+EeMqEVQ570U5YGc096+2X7ihEXb0D5NmQbmFt29hUPipGhFbuxVDRoC
UpfY6F6VIHFxU237ptBwPC7Dea6OJDnIvzi8ZzoNQeeuvyjLkiSr13Nf1M6k
YamDUutXSJEpKc7elnNpaHAUL5rfJEW6Bgu1Hy2g4ciJvE+5ftKkzGn2ZxUz
GvR/zPq6WlKG3M2IvHBmmeh8+8uOr5JkyFGJ/qXMlSL5z7a1FHNZYrfbvXPL
GhruXXjq/KBelui9Lr9fZEeD7htOQ/V+OdKntNB5ngMN218O/VosKU9qfRJk
451pSG+K3Zl9T548LB4rFNtJg32L9lSlZQrk1JR9R/w9aMi6eps987sCcTjy
ZXarFw2rE9Xul/gpEsNqyx9rDtDAnjW4rEBKiYzMeBD1IoCGvaENfU3JSuT7
GTkb3SAaSvTEvDhmyiS94chA+GkaPBSPhH2sVibnTX5k9oSI9NELoIv+EWTH
5dV7PMJomJ1i81ogVCEm7RmaNddoiGrMYlEvqBIJS42qpTdpMPNUmOcrp0Z+
3DxzLjWOBk0dK1qRgxrJYdNMle/SsOxae3z7LTUSvnoT41QKDS369JbnLWrE
7e6rO/Q0GjIDHQ9MmqpOzHp1HZwyaXAVSNv93aVO5O3DJN6/oGEBO7t49V11
Qknj5c15Q0NZdExQc4s6yRvd5nfrHQ1OayODUzQ1SNSOIv3xD6L1a78duLxZ
g3i/MGw8WE5DuGTq9qOXNYiV3I2rzTU0mErXDNkXahA1zwFrm680YE/XGwmB
BmG99eh+1kRDnfj5jGADTVKkUflY5ycNEip7CjIcNUmc36Jdlyk0OLyfcf/Y
OU1ysOy2SjeDBpU7Tf+qnmiS1dPFPrlxaZC2cNqbWK9JppzYf7JKKFrfzPf4
1qtJuuq/zjcfoOG6ytsY78lapGzOckrKMA0cSlfGGgstkhSaGqco3oHIPY2n
PZ21yNEf8htOynTgQkLD2MtDWsRuSeAoTbEDxbrNB40vaxG9620vHdQ78MG3
0aTkjhbp77DxfTe5A06NMUOHsrRIrXXWVKNpHZijGPJ53jst8jBe80vMjA7U
OrwZ6SrXIqe6zl4aNeoAdeHUhW/rtYijLd3ygEkHqtmXvC83ahHDB/a8xsUd
2FY8Kra1RYuMDL1+QCw7YHRCq1xPJH/fMn17tnUHni00beQ1aJGMzMvy2jYd
0Hv091XxZy1yXrKr6JJtB2KGajYllmmRHW47AgX2HYjSX9ARUqBFTN4UG+3e
2oG31V76pzO0iKTKnJ8VLh1YQlcQu3lbi/zwvXlziXsHQgKr26ovapGcD4Nr
7v/XgfjrejvM/bRIuPbeIfn9Hdih4+DV5qRF3I9WZR8/JPLf12OW1WZaxKzG
1JMa2IG6tE9rVLW0iMKsO5M2n+qAXdG4yftuTUI5K15TENyB7icmpZQ6TZLf
eCBk9qUOuBlH9dx4rEmiFnxfEn21Az7VgtIfZzWJd7gVaziqA5knXW2aRPlg
9edh0r5bHShLVQ9JmKFJ1JcpOjUkdoApZ3rcrFuUT9HHpHC/A8a74hU/FWuQ
Ys7PgsxHHVhcGDziFqFB4mzWHpqc0YFZlWl1Ots0iF9S9oyLzzvwKl3lvcY0
DbK6T6uZ/6oDR/Uu5nvS1In25uCInW9F+9l+3DDjqTrpesxYVV4sWq91JdL/
oDopG9vca1rWAZlFfjp7TNRJkkve0+Rqkf/FE/5p8dVIYI6em9yXDmh7BCVl
ZqsRO/krakGNou8V/ntr7adG9P4TlP35IfKfvsc29lw10v/O5fSmPx3YXPYU
8bWqpE7z44J8egcen5Bhia9VJQ/959JmdnbAb92c01sKVcip8uiEGwJR/h3O
/128WIU46v3d+K+vA6z4el7YU2VidNJz3OefKJ4qEVtFhZuMfKl+9W28AyXJ
dsekY0X1ae6S/Sul6WgOS3Ayl1UiGRfuTstQoMPnTmtA2jlFEtom8U1LjY7U
+E+FN3oUyA4zv8uhk+j4/Tbr+PwDCsQksmE5byodr1fna+ZS5IkkY0WXiwEd
7pyRhTt3ypO2lWkPPxnSMbo9wX9HgxzJSVByWTSfjvCm7P3tDnIkXBCkmGRK
B//G5Yez62SJu93vDzIWdBixog/s3iRLzFPXBQWuoCMy9nztqzoZovDv2dx2
QkfuVY9L7k4yhLJ18u8N6+lobXvLCW+WJvlZITFvNtFxc105w22PNLkhxVo3
Ywsdlquu/lHgShFvd8d/kTvomGeh8OrdaSlilZf/fGg3HZzWM2lxilJEXdXA
y9uTjqXGW7Z/eCBJ2PuuTvnqS8fm5N3v9iyXJMUfhbUr/OloC32ncadJ1O90
doY+PSrSN6HoT+RxCeIXWGKueZIOBU7y7106EsSmdh4n5Bwdl75JjRqUiBPt
2bH3Oi/Q8TnI333YX5x0nfu3ZccVOqz6FthJTRcn5U3/yZRG0rFpjYvJtm9i
JHlh7bsFsXT8vGacJB4hRgKvmB2+c5uOJ4Nr182wFSN2lKRZ0vfosJX2GiqX
EyP6y6VajzykY19s4Arx++Poj/GP/PWUjowbuUc/mo2jrrOR2D2jw4tpVt/x
fQwP16zsf5VLh77EUPGFs2M4nfw4Q7+ADmIizcxeMAbHfmWP60V0PGjumRrE
GYWRwwmNwVI6xpXWHqI9H8XIk/aK/6roaI8LmzMePIqG8fVn6z/TceqqXsPn
HaPIcH2xyKqBjl23/1g7LB9F6Msp9Metony5aHTmnOEodiiEJqq30xH0J7fL
SXcUC7zY9sEddJSkajh/nDoKyfdO4hw2XVSPMgsLZ42iTevtm21ddDTZuTww
tRhFzqEZBz/20pFlmUGX2zqKKxXX9Ez+0lFaU0AxPjkKd/2e77fHRPF9fufg
6cejMD+164qkFAMROQGUhl+jUPhWuuKwPAOPXGebTZ4+Buq8+cI2FQZCElq7
tX3HkH/xVtp6LQaauwe2v8wfw42fw665OgzszFV3eqk+Dm9zb2U9fQY2Wl+I
Zx0bx4qoupJrsxkwjmt4rt8+DnWm+Yn+eQyk99GsNOaKEfaqe8aeixhonKMa
98tbjBTflv5TZ87AlgvTqQ6PxUi88NCtZVYMlClq9G7giBG/Dc22aWBg0nMX
3WxTcWLzcNWI6joGXF2mbdx6VpRPw09yzm5k4D5rVFu7WpwInFV9WI4MnFDe
1Nwiyr/y7JM6ztsZsKP+ij54SIIkS1M+F+9ioONe1Oz0TxIk0MPuovFeBm65
OtnumyZJNuTnWCT4MLBPkZ8QfFKS6KvpcMX9GMh/6PX0Q6MkGdh/IeXQEQZ2
KA2pi5tLkboSjvOP4wz8DmOHacVLkUdTt8qtO8uA4o36htpBKXL62Lv3OaEM
TNfNlBvaLU2c6mYenRbOwJv4+OMHSqSJkeF1w6vXGXA+YFApmCNDRoJ7f/RG
M9Bdbj9l100Z0tC8+8aeBAZOrzcRPzkoQzIXldnUJjGwZ/rkN1p7ZUnoVZNB
i1QGat2PKItXy5Id1Lish08YOMiWSpNfIkcWWI3uUclmIPL4D9bwXTkidctH
68xLBmYZXzB7LLr/tXE/VzHyRLLe747vfvIkZ61F8Jb3DOxdTg5vbZAnV+7d
X1xUwsDwd8657uUKxGNAhjm3koFz0dUjwSkKxNzx8N24OlH89EJQIalIFNJb
HMS+MzB6+bzKHV9FQhUjkv4tDMTq+5SVVyqSgp3p+S2/RPH1tfCZNkeJ3MhV
819DYyDb9U3eoTAl4q142uAFiwHVI9Gu1/8okRXe1MapfAYu/zzwy3aZMtEo
2nAtvEekz+zU3yduKBP2pNyVPYMMNJnXafOpyqQ4YGqP+ygDD33rLoYuUSHx
lRefVEswwbXz3yMXqkL8Dbi7lsoxMT0l0MW9RoXYnHZWTVVmQuA85cZOdVWi
/b3wk5ImEztWVL5p3aZKBMazT53SZqKqftbsgjhVUnEp0oQ+nQnjYyaM5q+q
JPlXH8VxFhM3sz4wI6RE/W6pe3zhXCa07b6WZ+mpkQ03yjfMWcjE7H26bh8t
1IgBa8FYrBkTD2gJPYX2amQACbljy5g4V6P7K3avGqlLHPM9uIoJ5talN60C
1cijbl/d5jVM5N1nGWZcUCNnNn75snoDEwpXLWyab6gRp0eWYc8cmEjXeHDq
3R01YjSSskxnm8ieWXfPOD5UI6Pb5PhhO5n4c/KWTnS6Gml8diRV6MHEgT6r
DadE/ThT5sd2N28mXmYozJB+rkZC96xWqDrAhPVlrd/mz9SIS0FGsdlhJhxO
q7bLZKqRBeoax1KCmJC5nZZ+Nk2NSB08M0fxDBPjriMdcclqpK2U9vPEeSb2
60a5bI9VIy91N0XTwpiYG2zC/nhZjVwJerXWIYKJgpm+cb9OqBGPz7p/395k
wkVZ98hzHzVibhT2zDCeiabDh1JWblUjiud5njF3mchOGnWKtVYj1JZtk0dT
mNDcHJz/ZrYaKTAtqtn/WKQPY71iroIauXHN8HxjJhNfTmtWzf6tSnxoUWYk
h4liNefs8geqZMWKAVbWGybUWrXf7N2rSjTiPJKnFDJx8DUtTH2aKmHzKpwu
fWRibYDj3v4GFfJh3SJpQTkTR9widOZfVSEJ92+/3VXLhKUM9d/3ZaJ8Ghw/
VPGViQ6nhBwVpjKxcdo/c0kzE5IeskvEo5WJTsbX5ns/mcgpsMist1AmQvHl
1+WpIv2/fN+T3KZEKnal4jiTiU3/6pKjzyqR5FfyfRSuSP8LCfHfdZRIoFJg
un03E87aOk4RbxTJBp82t4IBJmbYhkZQHBSJQbGN+uwRkT+nclLHGApkYHJW
+U1xFnTmKp9WOatA6g5rnhmWYSH1+aiHlYoCeVR1duE+JRbWLpIcyE6RJ2dm
0Gnf1VmIdnozNWaRPHE6Y3971RQW8hw9atWL5YhRw+tNmdNYcL/1XnXXJjky
On+62OSZLDy0MKfGtciSxrDLry/MYSEu9oIm/z9Zkvmbv59vwsJl7sjKKL4M
CbXYMX3nEhY0T4c8TjkpQ1xuFn8rs2ThgES3kYO4DFnINgo3XcnChtUPZpZG
SBOp1Tetkm1YuD/fcf9sLWnSdmewS9aOBT3jGbPv3ZMiL3v2PDq2mQWPGXvr
nOdIkaubqlz+bGVBXmWu2uGXksQjzVRpkysL6+vGK7SsJYn5aOLHPHcW1E/7
UA9UShDFHeLHZ3qx8D3XeVesswShPT8w78Z+FkJaPs17SREnBbLff/89xEKa
lekydoA4ubHXKtbnGAu3Fmk7u46JEZ+3D9d/O8XCjqzwmTNuihFrDcVh6xAW
4pck6XvOECMafsdepF9igVyYo+13cBzsTz+9tK6xcDYnsykofgwfpq3VDr3B
wpnRPz1aZaNIOJ5dx73Fwtd/ZttDBkbgX691weUOCw2/rdZQTUZgMyd46af7
LHCzvd399g1DJ5TBWZjGwpxbm14uf/IPwtbN9+9msCB1XcU8ivMXFYvztsq8
YOF3TGvx5cV/kRyhJxv4mgX7F7cFJGQIxzrCC3+/ZUFGwni0/cugqG8LDm/4
wMKrFbGHg40GYRDvMvtNGQt829FZlhcHMMD/0GpQw8KVZVO3zu7ox+f1c6Mi
v7Cw6klO7K4N/UhLiV491MhCyQFPFu91H84MDfV7tYnO9w3+xDXsg9MWz8wv
f1iYot0+ySe5F3Myqz1WMFhIupvl7K3dizGJJZpPO1mQnD9yqedODxp3363U
ELLweNNy+8kzepD5WuJcSD8L4maWow3PunFB2c+08x8LmXe5DxaQbrj6NtC3
i7Gx9e5LuVmtQiz8sOJOiTQbj//I/Xp5XAgp7bTNCxTZ0LX/8LRJW4ifR5Qk
7qix8TaO06Z6SYDc6qA8qclsNEo3+ob+6cLVmb8PHtEVyX2T57HXd8Hj7Dr9
XwZsHDRwSV34lo+ljc8abI3YuHej6K2lBR9KCyZffTWfjYRzv1kdRTzQLodY
6y9mY3pA7mY1Jx4K2pnCCAs2oqc9akvgcXHT0vHxwAo2gsVP+Tvc4sI3On/n
f6vZ2GZqIVRYy4U1R1+lfj0bVjO+Xbw31gkNm6uly+3ZmNX7NKaxtBOcu8IT
j7ew4RpS9u9sdCc+9rrOV3dhg76l0cR9XycS7Ev+nHNj41K6mOMG2074P54X
x/ZkQ0sx3kjStBNrxmLstu1j4/py1y2WMzox1eXfyAd/Nqi25668mdoJ4Yv/
Xs4PZKPFs4trPa0TFXK1PrdPsuG+KZ8XYdiJe55mUyWD2Xj1oH7vbotOBL1L
qg+4yMaIZ8rj/Q6d2KgpdantChvVK1a/9zvUCQN/f8v1USL77x30nXarE4Nl
jdyXsWz4zjNYs/hDJ+qnr3wwPZENO28j7p7uTqSdeLzt2j02DMqslN3ncXHm
i7J8/0ORPlt0In75crFl7omivelsnFDcFh2TwcXcC+1H656xoaQkXrCwm4ux
H+uNlr1iI3L5Wj3flTw0LnnR9qiAjezWglBOFA+Z16fcVC1mQ5Jf7HqQxsMF
+vk1Zz+x0VvwYuCOFR+uK9mDzCo2XiuMJM9L4GNhglP21no2imwtkmr6+JAS
FOwtbmCj1E3+wMIdXfhpO2OS8Q/R+vZpJTLvupD74Fp1fLsoPmWMQmkDAa7+
7Q4Wp4vszbBWbr8igMfWXUsOcdjIOvt4wZpuAZZmlTJbu9hI76z/17tACCWp
+Ulr+0Tn/Z5e+tFLCJrbLcecv2zseaWXRbsjRMGbYclp42yUuR/vMf8qxE0V
74IrUhz0joztuSXTDd99df698hz8FKQ7t1l3w/qj+Yw9qhzY6Rh9ZwZ2Q0Pn
XlONFgcK/sExCend4ByVjrCYysHeIH/pqt/d+FhzaNVDfQ5iVyb67dLoQcKs
5h5lQw62Pw1vWbC+B/7nVj09bcwBbXjnqlmne7Cm6cluxiIOVDztLk7L6sHU
hapqW5ZyYHWrKnjkZw+E4SfL3luJzl9+SOWpYi8q/vw5NZdwRPV6v764VS/u
LbNbELeOg22Tnr8S+vYiKCaHOr6RgwU6eQK32F5s7NRO8HPiYMmHmpkL3/fC
YM2FjS3bOfjvCefLZnovBpM4Yza7OThqPC/viUIf6vu2vHq+l4PfD++3zl7U
h7TN7/ZN9RXZt/zD5TdbRPXpycxp4X4cNHxa6mEb2Ict4xFfu49w8PLA3N01
0X2Y69ob5n6Cg2gbTsOiZ30Yy9m9vPosBxHXlS8drOxDo3wZ3/wCB+5XWREB
f/qQ9Z/JwwfhHIQ82XN6cX8fLhbG7VCK5EBzbN6mTLl+uGqNKpyK4cCtbXvA
N51+LDzk86EjgQPnsKVlD+b2Q7ri8zHHZA7S9O891Fzaj596FnMLUzlYL3Gq
0Qj9yD15/5fRUw6Urr6+07q+H1e/ysTEZnMQNhr+ZK59P/bMO7xu7CUHF5ql
Zmo79mPpxZa/B/I5+PJPJy1DJCv9xPOm96L3V9uWUDf3g2aW/t/qUg4e/zVD
mah+v41Um/KsUuQfI/HUnWv6cZNxqlb7Mwcl+pdjM6z64buKej7sOwcJbluy
ihb1w/r2BnNhCwcVhsltD2b2Q1P4kr37NwfrkpQ892j2g2M39V4ljYNGRYka
GYl+fEy9uMWMzYHNSzf6464+JPzrlE7hczCyoP6d/Y8+HHJ2fqfQy0HogYLr
SqV9WJNdGHBiiIPLyakfB9P7MFV69izaqCi/L69lzLjRB6F7ZMtmyU5k/1xz
P+VoHyrz+q6/leuEos7VlHDnPtxTdSeGKp3Y8NnhId+sD0H7y/uiNTtBDe3Z
xdPow8aSBRkj2p24bhoYkCTsxYypCe779UR11PLDPq3PonwKHFNvnNWJY9ta
s4+m96K+1rcC8zpxf3HBsfqLvUib/eVM1sJO7E2Znr/erRdngy0XTTEX1V0H
s/mD5r3Y0pzScXF5J+KuT1syqtSLuYvkErtWdcJEzf/rCXoPxq4csd+1thNr
k66lXizsQROlVaxiQyd8IhTqENuDrOWr3yx2FNmzQnzg8/4eXIzNOHBvWyfk
Q9Yv34weuHLV9eR3dSKE/WFK+6QeLFp75nvQnk5M2fz4cCqvG9L3aOEU705M
N6o8XPCpG7/6N66wP9iJHMuW62uTupHr8EqQf7gTYotfH9l3rBvXnuqmzTou
si+hYMjGvht7xMJcb57pxKwKJYO/ht2w2MlTGj7fCe0jw0NZYt1Qyt1W4nu5
E3NO2j4I/iVEh0LR8e8RnWguurA4+q0Qb70MjVeJ+pK8qnuhdKIQ0e+j2jPi
O2H6b9RM7JQQvpMGYicldWK/2dpDqTuFWBngYXvhQSdO1yrIK64UQrOyYpj3
uBOf/3M75DFTiE79RTmuWZ146ppY8F5eiI+nbnuX5XSK6quiXxRTgNvfxrVN
8zoR0f7o/vJiAQ4Z7/+cVNgJ70SOQvFdAdZe+npBtqQT+5T/Fu88J8DUX8ss
jlWI+lZkYMlGLwG6zVM722tF9g/HDH52FKAySj5l47dObLcXU9K3EeA+86hz
XnMnLrDlqn2sBAhCm+zMX51wXj9z6uAyATYl2ryPoor61rfJs5RXCTCjO/PI
X6ZIdoD6tw0CDG3QNPThifx37pzghJsA9Q/P/vgq6nOWce8EpicEeDzcEWU9
KOrLk/IcF90W4Ow2e5v0EVFffnB85YMPAmx99npAU4KLL1EhhS8EAsyVmZ51
XpaLT3k+pZ80hRj3uLyHq8RF/P31p56aCdGUz9d00eBCu4tyMN5FiGy1HVWl
U7j4M7g9//55IS4eKD63cDoXCZOn6zVkCbGz1Gjx3ZlcPKDk9RFRPBfp3mRI
z+Ui+sn+Kf1q3ZAJGrxzdAEXiS3yP/9tEOVT3R6H30u4WPOJP7b7SjdeGVZJ
bFjGxXaZ/vsG1aJ8CjHNf72SC4OP3w0dVXuwtyXRz2ANF+5BseDt7IGFqbhB
pB0XlOX+df/Se6B07UDj4GYupoT3N5wd6UEH9dtVL2cuGsOLTgVs68U7K6uV
X1y5yI3y5n3J6UX0rYfdVh5c1EWv8k5S74MvT+HJEy/RvWpxjErNiT6sXHds
l8YBLkw0Q+ScKX3Quv9TJSSAC6eozG3zHfrRObDmE+cYF7t733xf91FUnxyz
T24/zYVX4U3LWxYDuJ2uZVISwkVJTbGMxMsBBIgHU0zCuChUzooMWTSItbsY
cYnXuOhY8+9Hz8tBTH21eYPUTS7kJoX1rF82hG7FvNHDcVww7knf21s6hEpv
vdyfd7i4UfdoxUynv7hfFO5rm8KFxTFrj0PUvwiaLJj6Ko0LatzFLwYn/mHT
YZcveplc6OVmTdNRGcaMqg+XIl5w8Xqj5F3TjGEMGcxdNvCai5ORkgdgO4L6
09E8z3dcROqNntdlj+Dx96EHnz9woZi141Xi9VGcne+5fXk5F23efh+vLh7D
1rBq+cc1onhuUtlV+GMMc38vLlb7ykXmnjyLsUvjGF96N/BcExfFxvOjVbTF
SNMNiTnsNtG9ykko0R0gRrJZB386U7g4cnbFlYgKMXKRNNz8wOBCwmqGS7Ge
ONl5Z8Xa+VwueoZPtgecFCeLeh4NJQi5WKvAqAj+Kk5kNik9kxjgYuPM11J1
8yTIr0dBngHDXAReCaIvvyRBXo38mtQmxsN6/+06T39JkGvb19Wsk+HB4J5V
Xc9SSbL3+bOQl4o8LPe6kDV8Q5JYyE42m67Ow8Kn/sMpLEmivDeEdXUyD7zD
C58WQYp0FDCT+nR54A5c2rrkthR5p+7otHcGD3jR6veTL0WiD+ZL1Rnx4F/T
sSphjTTZ90n/raUJD8FjubIkUZqsnHb10KPFPOyJ15LJ40oTrePCGaqWPHzW
2xrTtFKGdH52bT5jzcPdEBOTczdkSIlRSQRzNQ9BofJ3rvyWIbfPz8NWWx6c
79p0NRnLkoDWmN4ie9F67bDMdSdkydrF/57O28qDWtz86jcfZIluxH9u8S48
DK6Ja5aWlSPdtBo1cXceVOMgNdlejlStMCv3/4+HzcuqrCtvyJH7cUmnW/fx
ID8YZTlcL0eO8yUXrj3Eg8BHLjJOSZ5sWu9PexHIQ+7A87ITtvJkZkpjgu4p
Hoo6vI+Gn5cnQ4PWm64E8zDc7LI847U8+eL0eLznokifS4RXzpQnjzOUX3tc
5cHzZ19s2SQFck7ixP4a0T36uZ71+RurFcjW3e3TLG7xUBvWtEvloAKZ93r9
t9REHspUHi01valAxpVeXFa+z8Pkws5Yao4CafaZYnX6EQ89S1KPq39RINnF
57vo6TyIdb70y+EokEtT2A+dnovu7feWJ+aIKZKdR5xc3r/i4ersjPfSWorE
tLpAce5bHo5fqySPZykSmZkzPt4q5kEm9vry8EWK5PeZa0Hjn3hY1VkekGqp
SF41dM/1q+aB5Zuwp3uFIokw2fW7uZ6HSrH0dYHWimTv5dIYm0YejPabTpm5
XJFYthuvf/5DNCc4vLwitkSRKFve+qfzh4dlVWdkVecoEvrN4eeX6Tzc8hGU
OGkrkndsL69ujmg//vW7NdKKJGZ13RR3AQ+r297MvSRQIPvumtdV9fEw1Lct
92KTAlnVmxxq/o+H6uyVhg35CkTLXnrpg3EeymmBqqEJCqQz7RBHUZoPvym2
CQlHFUjJaNO9kwp8iP/z8TfcoEASd6za2qHKR9PBrxXW0xVIwIsnMo6T+GBJ
NDt18eXJWjnVwndT+RAYaetvLpQnup4nDxsZ8BF181HqocvypOftn1mxhnzE
SS6M97GXJ1Uadq2jxnzYfArv3aQmT+775UQeMOVjx3e7jmXfRPlUpr26aSkf
ttz2J+tuyhH76Rf6yQo+VAM4EZEb5cjME5yMbMKHi/qUxrmScmSofouH9no+
6GcvZFu8lSVf5rzTCNvEh7ZlilqDvyx5EjqzUuDEx/QHvwp19WTJuR8RZ3fv
4GPXfb7Wos8yZOuS3kWVu/k4LuTomJyRIfOu76Yv8eRjpGWd/RJDGSJG/5R4
35ePss8FyZ710qTZ2mSzgj8fsvmzXNqOS5Ps+DjxE0f5yPt8RaVIV5pc6hp5
Qz3Bx8PJ+teMP0qRnbY+Bzef44Pa+CR7jZcUMX3wWe/tBT52C7gH50lLEZm/
SxtmX+EjMSf9+chjSfJ7y/0r0ZF8bHxeate+TpK8ypSxHonhY93IwO8uugSJ
kDws3Hebj1BtiSYHUf3a69aS1pDMxycrp3V6MySI5RvsxEM+xJirmeeKxYmK
Srpy1lM+gktVx6/tFid0X7XSyc/4OMhxcfEeEiPvPpw6cTGXD32G+1zjeDES
o0017srnQ61YWvXvYjGy7+iGPzuL+Jg9PHP0571xrKp5eau8VOT/FY77N7aO
QWvWVLvFVXx8+e64I0hzDNyzF0eSP/ORWfhk9k3HUZQ0dubINfCxc0v8pfrI
ESQucPYJahXFu6PWy7t2GAHhhTqU33wouX1hhCoOY92fWfWbOvioyJy8aevm
f9BdFnkxn83HmdY/bKmYv+iJ7rOY1cXH6OC7aZ+ah1DFcePe6OXD6GSlzRu9
IaTYlKf8G+LjX/H9Z+IHBnE8acE23zE+ZCIYKXVvBmDfFy/3XbILR5lnbZdJ
D2Dm5rH3K+W7ELihIuY/l378fex7NEOlCxGVEjS/7D58Gas3nKTVhb+ec6wD
pfrwxMWyLVSnC50yBSORe3pxLiflBk+vC+YlZa0NRT1wlpdb4zq7C9n6lsfc
9Hsw778jg5/mdWHsn+Z/VmHdECtszVq0qAua/G7z8zwhmjVX700y78L6W7fO
WbkK8cw/Q0vWqgtefnOf9t4Q4FK5enUgupCibvw1JqgLu/TOBLev7YIS46WS
lyhPTU/SFm/c2IUQ1dN2J7fzIPt1I/ONYxdG8wVtbU5c/J776u6M7V1IO7Qo
NcG5E68v6DpG7erC9kxLnRx30ZzZdkny754uvJN0Cpl3mA1PM16+t08X7Kf4
M8WvsmAZuc3/68EuLGg9tHdpOhMqjPcG1ke6IJ02S7PoCwP0lYZNT493IfU/
itvNMToKE6KuaZ7twueeyN4UczpiBP0rz4d24fZKTWnK0Q7st/Po6bzcBcsQ
KddVeTSsSq14suN6F4xi3f2fitMw6d/C3aXRXXh2cXOy9DYquFtvqy5M6MLq
jg7r1c8oKM0a/3QnqQtm024UE2UKEqX2n5JO7YLuqcS731jtCHD/anL0SRf+
9KhQl5X+xrq8ZdRfWV34QnjbzmT8wjTV1Hi7l11QP9+3YMe9n+jZJ7/xdV4X
ng83aEbca0PVx6Nj+u+7MGzhvfNbxg+k6LTlXi/pgo7HNQtGSStOBNrsG6zo
Qk3oTbFgRgvsazN1veq6QK3t3uug1YKZszW/1n/rwi/F0xHKDs34e+5smFWL
SL6T6n8otglfmzqWPfnVhTUPVjD0qY14stCer07rwhLHFcKm5Y04d+V1ajCr
C61zXjYhuQHOlGk7OLwurOyhb1eWa4Dx8ssK23u6cHZVdAP/3HeIxfKLPw52
4eRpy3PR/76huXP7MZNR0fcpDwPSQr/h2ZriOYkSAsQHnfrTqvINYclGvyTl
BJjEFLP+nfYVu/pvRB9WFiCqWGuTp81XmDoMrv2pIYDFnbBE4/ovkH265+96
bQGkrU+ccjb8gvbxyme50wVoNx3sSL5Wj9eupv/pzRJg2ozlg0H/PiPiZeLk
iLkCUKfbZ1uf/AxPBfHa/gUCFJy1O+A2XodlXgfOe5oJEJu84/Wq2DqovP9m
9lk019QPWe12WlQHupYVe5lorpk6SS5RrLkWhYceJqetEWDxZg2zksu1iK1Q
2KImmnPyw1Y/lFlVi/36x6TPOQjw69MvQ7uxGqw69fMty1mApptc2nh5DSZ9
WxPgvFOA9V52w5lxNeDNy575wUOAxtnnH1UfqEHpRa0WY28BDCpiLP6srUHi
z3PXEw4I4LT/vW2gYQ0OmzMgcVgAxoktuUqKNVgftbnvUJBozltQ/nRFfzWm
Md+k/zgtwPyOscKbHdXoWaXnvu68AEUe0sLkpmpU3w5XfxkmwKIRj/K/NdVI
EXaVT4sQ4NRoGdPmUzVObHA5c/WmAOUftvtMLq6G/cMPC/viBHgVdYI1qbAa
s4bndOwRzZXZ+T3DzLfV+Oscfbs2RYC4+1Yfl7yrxtfsoU2WjwVwHD5LfSz6
/om0p9ijTAEof24lC4uqEexR/VolRzQ3zmS8r/hYDef8xQfOvBHAljHt7h/R
+cZqd6cz34nmwlG+1kBFNcQOSHzf8lGASN3a2KrqarSUHAwvKheAVv9kSLuu
Gs+mNljNqxVA7euHtOzP1Qg7tkIQ91WAZMfz++zrq7Gr7tEjsWYBMm4EnC0T
vV9sqOTq/1MAo0t25+i11ZANCVJqpYjO+zvf/XxVNdqbf31cI5qr1Vx63P1E
+rxetO74C64A+t3Pxy+8r8b1q8/m6XYLEN2wayjlVTU8qZPawwdE8a3IMXyc
Xo1lViGxPcMCIHDl+aCkalzZcGzWCzEhQpKeyvZdF8Xj+NNRb0nRHJ9hXqR0
phoeD3+2TJURIpgadS3TRxSfetXcr3JCfFKuNX3vUA3z4TWR4YpCtOVVwmyp
KF5zTvlaqwjxd2/VX0mdaihuyyY9akKQquPrDP9V4UQoZWq6aC4Oumx+J7q1
CtRsrX73yULMkaMwV7+ugv0Puy+aOkK83CEMt4yqQoF0cEa1rhCLYzRmBXpV
YdaSl5fO6wmhnW/9oM+iCjc8GO5LZwjxvHSdXJlsFf5G6CzjzhLC/6niMVZT
JXzyN2ukGglhv22xYF9qJb52XODtmCeE46bzB50OVmKFWl6FkokQXrTuO89M
K/HEuvNB6UIhtmSFUqP6KqBxQO/sqcVC3O/KXCGeV4Hg+K3bF5oLIXa2yUDn
eAXYJeGL6BZCyPqEB7AXV8C565383eVCPIi+7nCJV47iqYIOR2shVPV19MbT
ymFsO6tYGkIUjvK2Be4uR/wxl8TC1SL7/ob596mWQ+zB9cCja4WY/T6o8l5p
GfzrPtjPsRViyjxO4pVjZWgZ6jX6vUG03te3rnZmGWwM54rfshciov0zP+zr
Jzzb4vbTzlFkz9K36vXnPkE7JPrN2BYhStUti0vnfEJYZtnN19uE2LFooCHk
WykEzUMHDroIcYDdeVLvTCl2SS5Ya7BLiLHuM6NFM0pRschTr9lNCF681bfT
VSVY7BY/dH2PEHfnr/cOCChB8tXq76v/E0JZ0Ua7QLMEsm9Gswe9hWiIUTA5
VvARgdTFV57tE6LCYnpGodtHtCv7enodFOJif+mWZ2IfscHq7gqdQ0KMO8ka
VNp9wGvf+klfDguR6PK9pudmMQxuSQjDAoVY+dE0X6OlCNc/WNRYHRfiS0EE
d5deEQa4B9OEJ4VozVRZP+bzHp7aKSFPzghx5be+18Lnhahb2+DqFiyE4EPM
Zd3Bd1h2VNZMI1QIC+nXoX3kHR7dW6FcdVGIdXOWpDGvv4VKzWFW8GWRvajM
mN5agDMDj0rMrgrhkFqe9smwAIyZrUmcCCGsBg73ih3Ph5Oj0omUKCEUYLBk
pDwPhWeJ0/ZoIWYGW5q2aefBKD3IWPGWEOknvzCLDr1BbGO6VEm8EK4PjI5W
lb3GqNjv9hOJQshQ3svo6L3G/gXqb02ShOB/nDxYd/oVGneuu0W7J0SLxMjR
gpZcIPz0ocQHQjyd4rpz0rJcZOY+s3V4JDqPnpOQlvQSk/5QZ0g9EeLYO7/x
AfGXCFWcPPI2XQjDm+duGPjlgGe5sflwlhDelS7PfZ+/gIt3SI7hcyGyIocn
n498jtLo3IifOUKkLj0h+/TIMywoYnrHvBKtL9a+MbgrG3c4U2GbJ0SY1jzj
8E1ZoqHXUWe0QAiVyj6Kt00mDttc6s0tFOJfbPK2h8hAW0D+5/3Fov9fUtCv
DWvSsT6J+1SvRJS/Lxrve21+ipeV+hcbPwlRNM08u8/9Cab1ObtFVAhBjfPX
HQ96jCsGVy1ItRASWmJzLsamodf+vdpArRCNsqs2ncl7hM91//sI/4/fmeB7
JvieCb5ngu+Z4Hsm+J4JvmeC75ngeyb4ngm+Z4LvmeB7JvieCb5ngu+Z4Hsm
+J4JvmeC75ngeyb4ngm+Z4LvmeB7JvieCb5ngu+Z4Hsm+J4JvmeC75ngeyb4
ngm+Z4LvmeB7JvieCb5ngu+Z4Hsm+J4JvmeC75ngeyb4ngm+Z4LvmeB7Jvie
Cb7n/x/f8z9KpDL7
        "], {{{}, 
          {RGBColor[0.368417, 0.506779, 0.709798], Opacity[0.2], EdgeForm[
           None], GraphicsGroupBox[PolygonBox[CompressedData["
1:eJwl1lPQGIYSBtA/tm3bttrYRmPbtps0tm07aWzbtm3zntw+nNl93Z3ZnS9R
g7YV2wQOCAgIRL4gAQG/+/xB/uvzkofc5CInOchONrKShcxkIiMZSE860pKG
1KQiJSlITjKSkoTEJCIhCYhPPOISh9jEIiYxiE40ohKFyEQiIhEITzjCEobQ
hCIkIQhOMIIS5PfMBCKAXxbwkx985xtf+cJnPvGRD7znHW95w2te8ZIXPOcZ
T3nCYx7xkAfc5x53ucNtbnGTG1znGle5wmUucZELnOccZznDaU5xkhMc5xhH
OcJhDnGQA+xnH3vZw252sZMdbGcbW9nCZv5lExvZwHrWsZY1rGYVK1nBcpax
lCUsZhELWcB85jGXOcxmFjOZwXSmMZUpTGYSE5nAeMYxljGMZhQjGcFwhvEP
QxnC3wxmEAMZQH/60Zc+9KYXPelBd7rRlS50phMd6UB72tGW3wfVmla0pAXN
aUZTmtCYRjSkAfWpR13qUJta1OQvalCdalSlCpWpREUqUJ5ylKUMpSlFSUpQ
nGIUpQiF+ZM/KERBCpCffOQlD7nJRU5ykJ1sZCULmclERjKQnnSkJQ2pSUVK
UpCcZCQlCYlJREISEJ94xCUOsYlFTGIQnWhEJQqRiUREIhCecIQlDKEJRUhC
EJxgBCUIgQnE7+f3yyP8yQ++842vfOEzn/jIB97zjre84TWveMkLnvOMpzzh
MY94yAPuc4+73OE2t7jJDa5zjatc4TKXuMgFznOOs5zhNKc4yQmOc4yjHOEw
hzjIAfazj73sYTe72MkOtrONrWxhM/+yiY1sYD3rWMsaVrOKlaxgOctYyhIW
s4iFLGA+85jLHGYzi5nMYDrTmMoUJjOJiUxgPOMYyxhGM4qRjGA4w/iHoQzh
bwYziIEMoD/96EsfetOLnvSgO93oShc604mOdKA97WhLG1rTipa0oDnNaEoT
GtOIhjSgPvWoSx1qU4ua/EUNqlONqlShMpWoSAXKU46ylKE0pShJCYpTjKIU
oTB/8geFKEgB8pOPvOQhN7nISQ6yk42sZCEzmchIBtKTjrSkITWpSEkKkpOM
pCQhMYlISALiE4+4xCE2sYhJDKITjahEITKRiEgEwhOOsIQhNKEISQiCE4yg
BCEwgQL9F4J+KT/5wXe+8ZUvfOYTH/nAe97xlje85hUvecFznvGUJzzmEQ95
wH3ucZc73OYWN7nBda5xlStc5hIXucB5znGWM5zmFCc5wXGOcZQjHOYQBznA
fvaxlz3sZhc72cF2trGVLWzmXzaxkQ2sZx1rWcNqVrGSFSxnGUtZwmIWsZAF
zGcec5nDbGYxkxlMZxpTmcJkJjGRCYxnHGMZw2hGMZIRDGcY/zCUIfzNYAYx
kAH0px996UNvetGTHnSnG13pQmc60ZEOtKcdbWlDa1rRkhY0pxlNaUJjGtGQ
BtSnHnWpQ21qUZO/qEF1qlGVKlSmEhWpQHnKUZYylKYUJSlBcYpRlCIU5k/+
oBAFKUB+8pGXPOQmFznJQXaykZUsZCYTGclAetKRljSkJhUpSUFykpGUJCQm
EQlJQHziEZc4xCYWMYlBdKIRlShEJhIRiUB4whGWMIQmFCEJQXCCETTg/5E/
4H+cnIvi
             "]]]}, {}, {}}, {{}, {}, 
          {RGBColor[0.368417, 0.506779, 0.709798], PointSize[
            NCache[
             Rational[1, 120], 0.008333333333333333]], AbsoluteThickness[1.6],
            LineBox[CompressedData["
1:eJwl10O0GIYSANAX27Ztu7Ft27Zt27bNNrZtJ21sm//m/MU9M9tZjBI1al+p
XaCAgIC/ggQE/ImBkQYEJRjBCUFIQhGaMIQlHOGJQEQiEZkoRCUa0YlBTGIR
mzjEJR7xSUBCEpGYJCQlGclJQUpSkZo0pCUd6clARjKRmSxkJRvZyUFOcpGb
POQl35+6yU8BClKIwhShKMUoTglKUorSlKEs5ShPBSpSicpUoSrVqE4NalKL
2tShLvWoTwMa0ojGNKEpzWhOC1rSita0oS3taE8HOtKJznShK93oTg960ove
9KEv/ejPAAYyiMEMYSjDGM4IRjKK0YxhLOMYzwQmMonJTGEq05jODGYyi9nM
YS7zmM8CFrKIxSxhKctYzgpWsorVrGEt61jPBjayic1sYSvb+Jt/2M4OdrKL
3exhL/vYzwEOcojDHOEoxzjOCU5yitOc4SznOM8FLnKJy1zhKte4zg1ucovb
3OEu//If97jPAx7yiMc84SnPeM4LXvKK17zhLe94zwc+8onPfOEr3/jOD37y
i9/8af5ABCYIQQlGcEIQklCEJgxhCUd4IhCRSEQmClGJRnRiEJNYxCYOcYlH
fBKQkEQkJglJSUZyUpCSVKQmDWlJR3oykJFMZCYLWclGdnKQk1zkJg95ycdf
5KcABSlEYYpQlGIUpwQlKUVpylCWcpSnAhWpRGWqUJVqVKcGNalFbepQl3rU
pwENaURjmtCUZjSnBS1pRWva0JY/w7s9HehIJzrTha50ozs96EkvetOHvvSj
PwMYyCAGM4ShDGM4IxjJKEYzhrGMYzwTmMgkJjOFqUxjOjOYySxmM4e5zGM+
C1jIIhazhKUsYzkrWMkqVrOGtaxjPRvYyCY2s4WtbONv/mE7O9jJLnazh73s
Yz8HOMghDnOEoxzjOCc4ySlOc4aznOM8F7jIJS5zhatc4zo3uMktbnOHu/zL
f9zjPg94yCMe84SnPOM5L3jJK17zhre84z0f+MgnPvOFr3zjOz/4yS9+82fx
ByIwQQhKMIITgpCEIjRhCEs4whOBiEQiMlGISjSiE4OYxCI2cYhLPOKTgIQk
IjFJSEoykpOClKQiNWlISzrSk4GMZCIzWchKNrKTg5zkIjd5yEs+/iI/BShI
IQpThKIUozglKEkpSlOGspSjPBWoSCUqU4WqVKM6NahJLWpTh7rUoz4NaEgj
GtOEpjSjOS1oSSta04a2tKM9HehIJzrTha50ozs96EkvetOHvvSjPwMYyCAG
M4ShDGM4IxjJKEYzhrGMYzwTmMgkJjOFqUxjOjOYySxmM4e5zGM+C1jIIhaz
hKUsYzkrWMkqVrOGtaxjPRvYyCY2s4WtbONv/mE7O9jJLnazh73sYz8HOMgh
DnOEoxzjOCc4ySlOc4aznOM8F7jIJS5zhatc4zo3uMktbnOHu/zLf9zjPg94
yCMe84SnPOM5L3jJK17zhre84z0f+MgnPvOFr3zjOz/4yS9+8+foD0RgghCU
YAQnBCEJRWjCEJZwhCcCEYlEZKIQlWhEJwYxiUVs4hCXeMQnAQlJRGKSkJRk
JCcFKUlFatKQlnSkJwMZyURmspCVbGQnBznJRW7ykJd8Qf7/9/wPaHGL4g==

            "]]}}}], {{}, {}}},
      AspectRatio->0.2,
      Axes->{True, True},
      AxesLabel->{None, None},
      AxesOrigin->{0.4, 0},
      DisplayFunction->Identity,
      Frame->{{True, True}, {True, True}},
      FrameLabel->{{None, None}, {None, None}},
      FrameTicks->{{Automatic, Automatic}, {Automatic, Automatic}},
      GridLines->{None, None},
      GridLinesStyle->Directive[
        GrayLevel[0.5, 0.4]],
      ImagePadding->{{20, 0}, {20, 0}},
      Method->{
       "OptimizePlotMarkers" -> True, "OptimizePlotMarkers" -> True, 
        "CoordinatesToolOptions" -> {"DisplayFunction" -> ({
            Identity[
             Part[#, 1]], 
            Identity[
             Part[#, 2]]}& ), "CopiedValueFunction" -> ({
            Identity[
             Part[#, 1]], 
            Identity[
             Part[#, 2]]}& )}},
      PlotLabel->FormBox["\"p = 0\"", TraditionalForm],
      PlotRange->{{0.4, 1.05}, All},
      PlotRangeClipping->True,
      PlotRangePadding->{{0, 0}, {
         Scaled[0.02], 
         Scaled[0.02]}},
      Ticks->{Automatic, Automatic}], 
     GraphicsBox[{{}, GraphicsComplexBox[CompressedData["
1:eJztm+VXlF/U9+mSEKQZQFEEJVQUg/oeCwlRFANQsAXUHyIqIAaKEmIBAoKB
0mAToigGYYAoZYGiEwwzDBN0xz33Ws+6/4bnBdebWWeuc+2z9/fsdc7eLz4z
dh/euE9MRESESImI/O/vzZT/fZog8v+eBrOFy5tnUf9vrHjA0Jgzhwq/4L/y
67fGwDFbQ2nYnIo5H4PkrF9ewgW6bL/sIioWat2NFMy/gnd6o3+0llFh6r5y
IKX0KkY8+RVz7KhQ77G+YjMvFotvUO8vW0mFxcaTf/lT4nCksSHO0YEKkjBY
ptYXh4dK70M8XKjYM4v551BHPNjOz3f4baTir/xdxZeC65gZnWd/YisVK32X
NX0RS4R35S2zi9upcLnxtPq8YRJuilxVTdlFxft/oW3l7jfw3ebsSO5+Kp6O
6iuduZOMqScC6S8OUtGjfPJwUW8KnJ/trfoUQMUPsopxZMctRHZtefrrOBUt
3GDv2r+3UW7meIMdSoXVHBO3nqOpGPOzPjMYRoUM676c7NR7WJpttk8mgopq
WTm9Jd33cIyuv1YzRuivPS/MlJaGJ3oqC42vUTHjVLRTSks6OJ4S2ksTqLj0
liy3ZGfA8Ea/iEMKFSUy4UNvRbOws5HN2poq1GcvQ0TUJBu3lX5/9cmg4uHp
NSKf9ubgp/OXZ8G5VExfkvmb+yQXKtFvb0c9okLjmdbX9Qr3sa4y//yNAio6
I8fPNZ1+gIsimQdynlMRkXFh1kmxR6i0SdrwvFS4f9XJx8xvP8ZESPTSj2VU
3DBZ1zZs+BRWz0L1f36gQlFk7TR/2XwEdR2SYn2m4suNFVeGB/ORb7aD119H
xXw3w4PmfQXg+m34JvWDiu+XL0jfHi+EUfbKV+q/qRCbcb+vSe0Z9tAt02dT
qZD4Odwdbl2MVD3ji4uZVFzPPvjNMuA5mjy1A+w5VHwobT6cWPQCqjfkt24R
UOHdRznnIPsSro3jtvt7qTjNiIsZ8n+FS0pds4KGqChjKedvaSvFB2fGlMhx
Kpa+nXJdOeANxKK/dyeK0+B1YtOVw1LvYFv5sSlLhgaVKL+sV3/fIUTk5btn
CjT8UDx53qmsDIU2D3Peq9CgIPuUE/q4HPyQ1KvfNWgw5St9fZhdgbnPYo8z
KTTEHjQ0XX6/Evu6wrf3zaDh/LEqVkrJe9wzO75S0ogGFw3FVK3vH/Dbz2eu
mikNMiUrTswc+wj1bA9lwwU0hP1RENWxqMJGuvPgosU0SM+8xdpzrBpX9Oz+
rbKmYYfov8ZdlZ/xyXP+h02EhmehvcYhBl8gccPg0d7VNAyvvF0te+0r0Kia
cMyJhgXMo4dtJOsQqiR98sJ6Gs4OXrW/Xl2HZ85DuxI20SC+oW97yY16dEZ1
OGR60ODUHURtOdQA08qWeUXewnjdaGrznBrhI1KnXrlHGO+VtQub531Duk35
WKMvDS/0Viybovcdf0OKWhn/Cdfr+FrNVf0BrWfZn3sChWPpBIlc1Z/Y1JVc
IB5CQ1V1x8a9ur9wzexSyrTTNCw7b7VmzbwmVPudPjsznIZR+QuHjjk1Qyr7
sM/CKBqmBe7SUTj8G8vpu9atvExD+tWjLvPv/MEpvU2WbnE0vD5zJGD4Wwte
eNpT9iTRILe/Z2mE+j/0JC0VP3pLqA/zysue+VSYN87lhN+jgRSlHb4pzDs/
Jd36+CwaCg7sH7S7REOms9KL9PtCf4IzmlmggxolerfgifB/VfHalCE6dCp7
IsqLaHg7e96DrS8Y2CLSdqihhIbVV93WGpxqRbzNLzf6G6F+L3XCB1cx8SWk
2qq7gga7jOXDP1TaIPOsdIZYFQ16xZWmL5htWNn1WEblKw2hR/85JLxm4YxZ
mmBGIw3tRQ0Gu26y8dLv+o8Fv2hwu33HQOVUO/qyIl4vb6FhsXnJwuTdHMyn
B2duoNOQGsJ/RnPpwCG9A5d2sWiw7vU63GzLRY7n9sAjXBrajn8NO2jBAz1p
nce5LmE+pXlsPmnCh24jIXH9NLhbXUrnGQvgrrTQKG2EBl0liQcb1DqR4Gyo
mC9CR98BtqNtcidqozT63knSMS1Ey91ItwtylbJ/6uTomEizVR/N6IK9yGg5
VYmOZO3Xntmm3Thnw8/rVKVjyGGZv/rzbpSGUGNFtIX2wuakmqzswUBRQ/BU
fTrGTnlXV9f1wKKr0nv6LDpmeO3m/tnRC3+z56vnz6HDRjSPvrqzF3l+eabE
nA77QFUL9rk+tGbdmua6kI7oae7yWar9mE6/MrxjKR2WKQFbt+f2Y5veWdph
WzpsN1gUc20GkOQZ+ClsBR1bNvDjFjYMoD5p75Nra+g4rGNuqOA7CPnGLUl3
19KRQS5EbRofhIOS4+knG4TvTx9+yUgYwnln671vt9AhWbL2+XWTYbyJMnOu
3UYHx9rtjE35MIYr9C3+7aTjg3fi7GfuI7AUUdES7KMjtmmc38gfQYCNhMjE
AToiqxxc/S+M4kFIf5tiAB1zDjcreWiNoa2I/UXvuND+zctuvo/GYNDVXGQe
SkfTg1XFh8k4vMy+3LILo+M0ZZvXioZxJPu9DV93gY4lB98pFu6ewLesfD/v
i3SYhTasSeiagBI9w9X/Kh3jhX5zt0OEOOklLTlznQ415RNFgxdESIRntN7V
ZDr+KRz4HV0lQt4lhUqm3qHD+sDHyj55UTLacIj7KJ0Ow6SJx8brRckSpR2N
r3PoWNRpOS4XK0oCnTe8/PJQGM/EPMfIWlHyOGplWku+UP/GTfsvKIiR9grL
aF4xHQanikIEjmJklojx4bFXdOz4T2Es/4IY2WGjvUWhjI54//c/il+LkZsh
8ra6H+gQefF5e3uvGPlRND7T7DMdu9577LecK06UuzrlbOvo2O8fvTXKS5ys
NWN0rf1OR/G/x2Y1V8VJlN/3X9ub6RAYnbvU9VqclGd9fHvoHx0u5q2VTI44
GaeVZJ9qpUNK8z/ODTUJskzv4ZXL7UK9PMO/DdhKkGOeqcdu8+lgD6ua9++R
IE+TYrc97BHmy3mv5RFREqSjIXxF6SAdG98rtyTlSpDZSsfn1IzRcVbUPkb3
owTZ5ewz9Y8YA5K3VrgrMiTI7SiPgQ5pBpq6L971HpUgvyqc/47IMzB42LBM
YpokmSZi936KCgOMplSzwdmSZJ3N/Ic6GgxsPbHp4IKlkiQmxOC6CYWBT/cM
KPftJcn7ItVQ6xkMaP72EvPaKElEuqR2Oc9m4OldLUn7bZLE2mxozTYTBpao
vFi4e5ckCfLrMD84n4HssbefnuyVJAVZLWonLRkYY/WbmO+TJDxa7WiMFQP0
6tc9LbslibFeOeMmGEh//IT5zkuS7PUsqr6/ioGbauH9TZslyd2k7PyXjgxU
/zRyNHOWJM0NycnV64Tfly4xe2crSdSULoU1uzFQW59MSTGTJK7Op/dz3Blw
mB784q22JLkcddhl2Ev4Xv3CextJSfKxYtciuT0MNMdGGmnzJIiYyCYdbV8G
/sjjz+4GCWJnYy829z8GShZm9Rk8kyAnQpa2LwtkYOX+C9d9EiVIUdHcOsdg
Bv5dPv3H7qgEEXRSnnucYkCJdaz/+ToJMtdMKdXvHAPLlI6O040kyH4/0YgT
kQzY/BARqR8XJ2lZPQcvXmLg77gk93qjOPlDY25MiWWgwnrhNbtscaKp92tZ
XiIDQQYi0a1B4sTNs3p6yU0G0qbY29xcLU6uJpVKV91lQFbl3NdjKuKkquEx
/1cmA/Fx71RiWsSIhFLad3aeMJ481/Od2WKEOF8vHXzMQGCPldtbfzFyMioi
Q6aIAd8jzsMKlmKkuCI4RrOEgYig7PTeIVHSPeF3xPgNA+xS475Lr0WJmc12
96UVDHyeYjPMDRMlviHr4PCJgdBZ1ZoLlouSjCIy2/0LA5l2YnKBoqLkb6eF
gm8DAzO3zPxS9U6EaJsZ9gb/ZCBFfdOtjWEiZLOfxu+oP0J/2bG/Z9uKkNgs
2fIbNAZCcgPMynsnUEMbyc1pY2CV8cmfS/wnIK3Hv/a8Q7h+lrJMa9s4VnhS
gz52MvDYRXPqqPc4Tic1eP3sY+A5w8j42Y8xvGioXMUaZuDAk3zPVevG0Kv4
3GRggoFr8gX+f9+PYp5znoq0ZCumUkYbntuO4kDUrSF1uVYUqxnHSBSPILvi
CnW2Uiv+FplqDJqPgDYR9nGxaiuMLR8ceJ87DIpN4GN7rVakO/TWpc4cxtaQ
vYlb9Frh4veZ+uzuEOKLtpzaP7MVV/9wD1jrDuFrp8OeIONWjL70OLDj9iBk
zaydIs1aUeR0qM9VdxCr/MwWJFm0Ys3Es3l29wZwNktfM3tJK/aG5thsMhzA
K5ryxDObVrwZEV349mE/+nUl2t4vb4Ve1VTl+4v7scCzv+a7vTAeu9x8u4o+
HEpiFzKdW2G+h1WWtbEPuQ3NN/tcW7HO9MVzKWYvGIpfzkluacX8j7JVUaG9
0HN+66u2TejP27cMl2m98IzKX2+4sxX+s12zTz3pQWJFxmLLfa2I2ynnsXh9
D+omEnVXH2jFiroJ1q3ubkyxiZbYfLgVh/WjWmpSumEfEtqx91gr3t7b6MVa
1Y3wokMNx060QnlQebpMbxded3qXXDgj9F/6xmGnnC4Mmm64l3C+FRajx2d+
8u7CQr+VUZnRQr1cNFNTtLvgn2XpX3SlFR8Draq/N3fiPs1oc2V8K/bNr9GM
v9sJpq62zbcbrdCJNAmj+3Ziuqf8zNbbrdiws+B40+JObE8al+1Na8XX6Gv9
UbKduNHQ2SmeI/R35seh4TIBGhQZP6c9bMXFfEuZ2FABFJy/v5mZ34pcp1FF
to0ADlEfsxYWt0LxOUtcS1aACxUll1e+aoXm8V+/Lf/x8XbiwVG3d60oW8eK
WfeWj2HrVM8971uhavxFIiCPj8UhscuPVrdCblukbeYdPo4UhRufr22Fn7nJ
3O5bfDzsPKZ0/Vsr9tcNUb0y+WCZ+vSnN7UibeM6Q3YxHwZ+Hi0Ff1vR/8VH
/lojH95ZzpXljFbklyWnugzzkUKzfdDAbsW10b3tOiYCfNOdH0/ntSLFX11C
sE+AqZ4GJ7q7W3HicrlyyX0BnJNUd4oNtiJ79dmVfkMCRDZIrVEZE8ZL9eP1
GXeiXHHIzECMCUN9E3U1z06MOnWoWkgzEfzJdYNkbCeWRrWMLJdnooJasfNF
dSeOVtTSNygz8WBmXYKeXBceT5RV7VJnQj5V++vsdV3COqXo6REdob1fX8Le
JHXBMCT7xrnpTEicEi2oZ3RhZ1HymThDJj7m75FwtuzG7c6YfWlzmTiUMzd/
2qVu/DA9vTZ/HhMRHZtipzG7oeJ3eGHZIiYe7YLOAmE955K1S7t+GRM+D24E
bMjqQTTNTZRmx8R/1Hx39ym9qNS1Z3euZKJkv4OT8fFeTHgsrRVxZMLhwNOA
HHovrJLmFk9dx0SxRlryI7c+BDVQ7kx3Y+KmV9EenU99eKqodGG+OxO1La4H
atEPrpPoQeLFxOp4d2bWy34YRfVscN3NxDKrHvqJpQPYXcFcutOHiWzj9nWG
JQNInfipH3CICVuzpJGzNoP4ZV0tdfYIE/vcQh7sLR+Eakgp71oQE+LJXjo5
TkNYX/T4292TTKxQXKig930IMZ33Xj05y8RX62C31F3D+GB6Pf1thDC+EteW
EcEwRP0iLtbGMBHz7Fm57NkR2GQFB/y7xsRU45jVN5VHEULz2ypIYMJNQVEz
LHMUBbrb7SZSmLD/4al8cekY+B7rDJXuMiEbl3Ay+ssY5iQRef1MJg6n7Jzm
smccexsseszzmJgttlkze2gc9xQNm+0eM7E8b8Brd+wEfjtplK0rZEJ5fYZ5
7jQRoh4lm+v9gokfm3bN1N8hQjZWjFz1f83EjbETcqfvi5DLE7zjZ8qZYGs+
rc3tEyGfrKnbr35k4gSld8tFIkrEQxpWptYwode0PFLykiixK6qc+7ieiY2n
ctZLfBcloZ3Fym9+MMFTCnh1SE+MPDPNG/zymwlnr4Pdhj5ipNP31r8WKhO6
9WsdNJ6IEdOsKx94TCZ+v9a2N+4XI/tpYY/GOEw0TM8pIjbiJF03MEGhkwnT
Frkch3PipMVj70ndPiZaLSkRxu+F93HSlt1mw0xsmtekViUtQTY1ODjaTgj1
8nlzcZqjBLmmaD3fRaINoTSxiK5oCVLtZKbhJdsGjdX5c1yE9ZlUlP74IcU2
rB1NmqEsIUlIhTLz1LQ2WJaL5hpDkpyaEK+5rNmGigWrroeFSJLn1v0Ft3Xb
8E1u2EvsqSTpDmanPDRoQ4OU5PxUpiQxL2o+W2rUhqMrrVlES4r4ddb41Ji2
weLcO/0mJymSafp23Z8FbWA/FbfZEipFqL75ltzFbfgZ73koN0eKaGdlUEat
21AZZFn8rkGKbKElissvb8Pvc8zh2BEpEqcbzdGxb8Mrq86xKQbSpMYjtN7E
uQ0PTnccMLSXJjJJh15Yu7bhyO6W5nofabKywfuu8+Y2iMlRmqSipMkZxQ2R
2zzbsOxgnMSrDGny0mnlfwd3CONrS8hlvpYmvZGWm07ubcMNz6T1Yd+lyfwK
I+tLfm2IplJOnONIk4MTWga3/NtgJ/iW3jYqTbKt5WUfHBX6c7Nu3X15GUIP
Hhe8DGlDTtxtiSotGaJb1Pmj+nQb2u6930BmyRD3Tvrr5vA2PJOprVI0lSEJ
pt8zOVFt8PjvpuSiBTLkq+/HS8OXhfNzV6Q/XShD5LJKAuXi27DJ7iAihePV
tAce2jfacD1T6vTz+TLkrG4qmXu7DV3TkgbXmMiQUo9YI6u0NogKmI42M2XI
QGK4olN2G2Y6O02kaMoQi4ZjfR4P2tB7bkeKzxQZ4q/o88fvqdB/VbfIhyPS
JNfJo+LEszY8vFBCOdIuTVojne9ffNmG9er9iW++SRP9Ctu4lLdt+Fy+TOau
UC/PiXkheZVC//7p7dTNlCZJ1gY7SqqE+i1neayOlib1war2VV+F+fR3d+jM
A9JEvkjKrKmxDQyFCOn3jtLEoXNwWvuvNvyoeSyy1EiahJt2DA+2tKHYp0j9
kpg0eePbQpNhCO1Nz8r48luKDGXWftJktwnPy23pSoVSZBGt7Ikxrw0mK/9k
7YqWIgG6RUlLu9ugdudy3bdtUuSBR/Zph4E2SHat+BxqJkXaEpP3uo+2YUDa
pnTfmCQxaIhx9hVlIchwyDb3syTZrnjaIkSKBW9pxS2bkyXJDafDWtFTWBji
tx48u0eSNETuEkmeysL88jPCM1OSKFa4sXLUWNg3y5J6t0+COE6s/vpcm4XK
u0uzS0slyAXrpc8+6rNAn3gxKzdcgrwNnnv75yzh/H2XtILXSJCRQsp51hwW
zOx0T9pNkSCLOxUPDJizkOfzYPu0r+LkiKnoBulFLOTcfMyRixUnD317lmgs
Y+HLHpvdVhvECTuTqWdkxwLXJVbmubI4mUn7KblkJQu5L98ZJNWLEW/daq69
AwvKSek8bqwYSfEobdziwkL/u7+JdevFyPfExy/3b2TB6rX1/C2KYmRqw720
oK0seP3QLYivESXOitejI7ezsCEfnJsxoiTSKeJw0i4WbKmZJ847iJLyyOAt
2ftZeFf1sWanlCgZK/ezLT7IwuJ2cbU1lSJk6cS2WR8ChPYNbVc4hYuQo9br
pvw4zoJHUeXoaSJCngSTbmYoC7GXB+w6xibAKbRo6gtjwbnBZ2/0yQkYds56
JxnBwr94Ge1e4fm+01QjRy1GqL/CDdOtJ8Zx21f2quE1FhLFze3/DI3hZ+bI
McsEFnpWWaveOzkGFRpv2+oUFmrybzRUjo/CRZe6YnMqC/k1Bi0Hz4/iokfD
nH0ZQn/0PuQ8kx1FZWLl1OO5LHB2MIvL4kYwUV88cOGRcP2opcmPdUZgpZj3
N6GABZ9C+T8pOcMIcrr1PvM5C65f2Ir3LIeRH3nlYVEpC2KV8YV/3g+BWx52
vbKMBYZ2oO0B9yEYTRwJ/faBhZnZa6fs5g1ij/XeXa2fhfmw1nP3nwuDSA3e
IqzcWdB+89CvU28QTYUO8yR+sPDZnG1Y9GoAqp1W6qq/WcgiTsdttg3A1dRs
bCaVBcfTo1PujPXjkq9+60ImC+fZTwLY6f34kKn8eSVHaD8gbGiecz9EaeIF
bgJh/lhpVJ3v74Otbn/ynl4W/JX1a7oz+xDiwQ47OsTC3iNtxTFb+lCY2Lz/
/DgLLvIbxN2n9IFfX+NyXZyN2w1ign0VvZir+HZRhgwbbznVJ96c6cU+p3yd
QgU2PO1d9h6w7cW9yAyxChU2vjdyzI9M9OB3eWJ7gwYbG26wNZsqe6AxEVVH
p7DBXv5DP+dKDzZahz7vnsHGCWPLib8ePbgSfChVzIiNdWU755+f04NPhd4R
KqZsvFF7yUkY7YZEp+shgwVs3GnUmKXa2A2YrnSzWMzGSNupuImH3Qj1tbRa
Yc3GlFcauZtiuvEs02jGRsLGxsDLqUoHu9FF1ZLZvZoNibjL/ibru2GqKy84
4sTGzJI3P9IWd8PHY/z7ufVsCBYNbT84oxvpiZ2lcZvYKDdocA1T6sbfenpG
mgcbXjOjvzaKdENL8XtMvjcbTUfsy736urDJ6eORsj1sqDp/7JjK68K1yBL3
el82LoZtpf9jdQnP0Qeg/cfG2ICtVimzC1ITd2Z3BbKh2XyxNbGtC8utYxVE
Q9h49d3xzHZOF04Fh/dOPS2MZ7/rQkpXF14UHvs9PZyNGy9W3o4Z7kKPYH/5
/Cg2eF1PzzyU6oa5qUceuczG7FZRSX+1bvj5Ose6xgn9bXy4oWR2NzIzbYN3
JrHBXfsvKdiqG1TqPO+AW2yI7uDoxbl2Q0fXYPXZe2yIzJq9mefbjS0eqqax
WWwMFa+tDTzfjfhEqWn37rPhZL12q/S9bnypHxx68oSNCYtrfdfedENGsYP6
toiN/o6Skc6/3Vjp1PKxtoSNb26/lRRFe3AmsvbxvzdsfJFVWlo9qwcvy8sS
BRVs5ElfbZN26kHfeOGpiU9CfV7PlcoL6MF86+w9Sl/ZaBCxlL6W3INDwclO
+o1sGKeXcW+W9SCnMGbBvF9sTNPe4Pmoowd0wSlNtAjzQ78uLVu9F7qmhyfW
0dmQu8mt37+iF+6+u9q8WWzs+/2i8ot/LxIy3b74c4X+3Esyf3WrF7XU1UVn
uoTxMHc/UqzqhZzu0ltX+9k4MO/3z5z+Xqz2mBueOiLMx4uLXPbP6sO5RIrf
Y5F2XJr+p3KOsL8trVd0fSPZjrsD7noNYX0YUBBd8lWuHT/E7Y/gUR8snHp0
/yq1o/DmNt2NzX3wj2RK8FXbIdNzppkj1Y+88p8dY1rtSLb9+olj0Y/W8aoG
Bf12BBbePbvQux/61qUlurPaUfnTzyAnuh/bgh/fM5vTjgMal/YbF/QjqfBe
lK15O2qYbQ9vNvejXhDv77KwHXEh6+TpogOQN43Y7LW0HUquD3YxjAbg4Bts
859tO47X07wvrB3A+Uy/madXtKNj2+6UB4cH8Ia6Te7Kmnbw/Hckk7gBDFHW
dd1e245b+XfpJvkDsPQgvx5uaAebT5+ytXYAAYkWb0u3COf71pc97BjAg/pZ
2TXb2rHU7r9fmlKDaFPQuPJnZzusxsc2RwvPOwMn2WPcfe1w6fc/075oEF6R
I56jB9pxbJHWXxPHQSSX85bLB7TD4WW3G9k2iMbxf8aU4+2w/kvR0To4CCXr
BiXT0HZk7K1pzAsZhFNwZb91WDvuHIi8xDo/iIjC4hbnC+0obXxU+enyIN4J
ciu3XWzH+Qiv06uvD2LU5NaDg1fboe952XLrjUEs8b0Sf/J6O7A5pHcweRCB
mWEnLiW34++arS5GwvEj6pGdt+60I6rQeQ81YRDtlL1rHqS3Q3rXHe7Ma4OY
5bHF/FWOUP93lpY9kYPYkeig9vlhOz5W75y+4dQgbtZbjTbnt2NOfuOcFYcH
8UPBjMEpbseOjSP7anYMQtlJv3r4VTuqOAnnBlwGsTZSOV+urB1GagnvapYN
IqpcPFn7g3C/n3qMbpk5iIrxvjNzP7fjeRnS0uUGMW7F3mdV144ntDMPXgsG
sCy4ea3T93a8sgjMeN4wgGOFNQs9m9tBWYmUtMIBPBW80T7wrx2jySz9q/ED
6DDJFw1tbUd6X9WaOOH+z/bNYF9sF+Z3ekryO6cB7MpMrE3ht+P2xga5hbMG
cIcaVZzX046ydU9EREf78YsSeqdksB3q7x/arWroxzSPQxeqxoT5NesmQyOn
H+sSvQ82iXEgdXzVzuTQfsTUu25sl+Yg7MZbf8bafrxXWLlsSJ6DnSs2y2rq
9UPEyXK6rAoHM49O37WF3wfrSCNpLQ0O8Hfbt7evhf1xuRbfmMJB5hO/1qDL
fSgYn/J96QwO8vJumtz17APPavyVw2wOane+3Ohl3Afj4M50dxMOWgb3Sf3s
68XeQvpF3/kclO+x4FoI77e7gm8BIZYcqBdn30iO7UWzycet0VYcVD9WDJvv
3Qs13xK7ZHDQpDKnc6ZpL1wzHxjmruJAd7hI4s5wDy5T78i/cOTAPo2a9KGq
Bx8psT0f13EQ8+GWZU1KD8Q8wpt/unEwQ6pWs/lAD+wSj5Wx3Dn4rnFCTde2
Byfq9+cOeHHgYlUQVz61B0UKHtek93Dw+kJiyCCzGwJH5yANXw72rFIy55V2
Y26krZfRfxwMD18Nr03sxv7yeauWBHJQLH0r+2tAN9LGZ5isCebA+NRKPe11
3fhjpaqy9RQHy/WPFNHMuqEZLDW0/xwHCbMV/DdP7YZb4eC/oEgOSt6OncoS
3mdXBZwPkZc4eEnpsRD724Uqk5ZHSbHC/fAS6b1V1QUJ39qE7EQOzu0YMc54
0QWSWXay+CYHKfapCxwedOEktXD3h7sczFu7b8urtC4UU7Idf2QK98N95kvT
213odk+e35bHwbQPa5xrbnbBLDFGo/8xBw5Pa4uq7nTBt/7UuGQRB0POLes2
ZXUhQ+EwU61EqLdHtSAhvwt/HXfVGL7hoEe2eXVFeRe0I90KLSs4eKLyc7Ni
Uxc2l6++ufoTB783iXjf7e1C7PiSc5u/cFCkKDE7Q3g/1ljN9d3XwEH/qvDX
q226IR1MWX/8p1Dv2kd+BcL7b0Wh4uKIPxx0lR6Jn3arG6cFIrqJNA4+BWg9
iRfWHy9MesSz2jjY/zLUwl2lB70+TE5RBwfRnWlBl7b2YF7mz/rKTg48NUVz
N2b04AC16sW3Pg6mas562tDXgyxK6d3WYQ5uivH0563vBc39cWTvhNB+1nat
mCe9oCTe+09CsgNNudylEhp92Fofv0lVrgM7Ss+dKY3oQ7xChPUspQ4gccyy
bqQPXx2DDRapdiDqyYl/nif6IRvpJ7tKqwPOFEuNoPF+rCrf1umm14H8dnJ6
2aUBnB13+blnZgfsRAdvv9QfFPbZ5M1R4w5hver6Tb50EP1BFlnnzYTfS2tY
L985hAWFsy5ft+iAQdqMmP3ywzgkUD+asaQDd/zixC6+G0auiaxnoU0H7g/P
31xwagQMnxFSsbwDFVrSMe1kFHqZPKNG+w78pFiwLRTG4EH9p8hwFn7/yuDv
NdoYEigNfd2uwvX+uHDGX4+jzr3yj9iWDsz79t+Fk+kTmJJYXKGyrQPRlsXi
YWtEiH197n2DnR2Q+yH99XWZCAlXuBVnsa8Dl7VWCHdDlLx2vBKy4kAHPqoF
qKqXi5LBiLAdGw93YLGr126KgxhZWH7EfvexDrSFD1UPCfsn//E9ZoEnOhAS
tXvLvR3i5L7VFtXwMx2oP5ZuJ9IlTphBDiNx5zuwnTevXTpSgkwvtKKnRXdA
66QdLUNP2E8KTKvyr3RALYPb8OalsJ800X9aFt+BwypeUcs9pUiDj/KN+htC
/atWLlIZkyIKmeJnaLc7kLOackk9Q9gfU/v2dqV1IM40e4fFWhlygcJ2Fs3p
wNw1LxXtB2XIW/dmC+WHHTB6KPVnfo4sGU6o0ZqR3wFW7ufZde5yZHH9G5EF
xR0YYxb8NyE/hRxRyGeRVx14fqbdLbliCnnomPHV9V0HPCMu5ASekiesiMRn
O993QMdvsd/eJQrEoDzqdkB1BwJSPb8v71Ug3uMnzp+t7UDJ+23+LQWKJMXq
0IHYb8J88wyWkTmqRL4FeW+41yTcH8+Agw7aU8nUQtelT/92YIVgxuv0k1OJ
s2CF/juGcP1CN5kTLVNJpImlVB27A3VnNmc8hTIp8zHi/eN1gNxRsjRPVyaj
GVrfBN1CezWDb75LqJCl1CmvJgY6sEipMCfGR4UcpYynKY11YL2/84d51Srk
sXtntL4YF3sEGv45ptMIJ4F+eJ40F077zU82Xp1GDOu/bYE8F8kT/+1I7JxG
dip8tF2vzMXjZ6rzv25QJbccS2btUOciz7yp0LtAlfyIeDDlsA4X5PvZI0Yq
akSl/E73melcHNva/kbmiBpxGb/WdNWQixTVU3X0r2ok2ir8XepcLpQPilYl
mqiTyqBjOY/ncaG+qqpKNEqdTBTsv/pmkfB9oa64NE2dWAncj39dJrQ30VMZ
sUyDHDdx3v7XjoslI7XXvGM1yFMf25X8lVxc1f9iGMjUINyMeXPHHbgou/Tu
VtpSTWJEnaGsuI4Lx4L9B75e1CS7KaqDum5ccK/NDGz+pUlS3aX+mblz8fPd
Q9tcQy3SlDD43taLi3nq/G/aAVpEtZ7z0GU3F3ZSLa1qL7TIeoWW614+XAQM
rm06PaZFYhxrQ/87xEVbtyhrCdEmHyLKdp0+wsUX1yc6c89qE9HyQocrQVxk
fLj+n/VrbWIznjXvzkkuDOdnVbsNaJMQq2T1R2e5eNdmZ7TdXIcUBsWMlUZw
kfZ09WW73TqEX3CqtSaGC+2XRbPa4nXIHIH/5z/XuPh2IsoJ73TIXpNdBdwE
Lmz+9sYv4eiQez5uKaMpXIQ+6mx6PZVCfmesPit/l4vMFPba8oUUok5d4kPJ
FPozr/DYYjcK2UiZu840j4uC4Bw7hcMUcsWdYmnzmIuGpm8S1lEU8ilBkbK2
kIvpqW6Jz25RiHi9iPj2F1zozc9Zeuwhhdgp9LQffM0V9numzw+XUEioI7Pu
ZDkXUxoue6WXU8iziJ/PL33kInrPUhGZTxTSWVaVequGi2n1v8buVFGI6fir
iAf1wvVvvCd7PlKIj9XjQ69+cKGZeATuZRSSHnTP7fNvLiTiG0fOPKeQloJ4
q99ULj5yqkR/51GIpuDCjA4mF7tehe49kkwhm0yCZUY4XNxnFrx0OE8h13z8
BHKdwviXrNH2O0Ah1Rnbfmj3cSHGOKnyx4VCJKkur+cOc2HtFZz10IxCCIVk
Wk1wMXb3A2HJUsgpd4tLThI83L85VJRC1yHPE2YFesryMD94h2njcx3SXafu
cUCRBydKx/TMizrEXEGWhE7j4bWa4wY9dx3i5zgyO0aTh2tv5j/bNFOHZEbw
FG7q8kAWjARs69Am/8r+9eYZ8FCqe+nTmqfaRHu8/neJEQ8ZC+OU5wdqky1W
leVVpjz8dV2WZbJAm8QFFec1LeChTMOlfiNPi9QU5Ma2L+bBvO/XpzfZWkRG
cDN4yJoH476dCRe9tMhKkyvesst5uDWlUPSrshY54xO2WsueB4Mne6/nVGiS
kowjpnOceZCukQ2wOKpJev/tmbbMlYe4eQs3XJquSeZTtgw7bOahJ2FFYO1n
DXLQ3YHm7smD5AmDMMpxDZKdYPXJdwcP8u8F4bEUDUKvM30SspeHR3YZPxzL
1Ymugn5StB8P/Sc+KfnsVyfujsqnk/152P15vUBKVp1cjxDfm3uUB+rBaFeH
+2rka1mf04sQHn6sbVZ1clIjcuOsBZ9O86D8n+oMk3ZVstqqWfNXOA/2hnlL
5aJUydmgmglWFA+DyZnDkrNUSWnBm7aByzyM2lbW2rybRgb4T79Ix/PwIWK8
uWbbNGJhklGkcYOHsY5WTmO/CvnPJ/GW0W0ebidGHTwcp0JyM6LCl6Tx4KnO
cC81USGt/074rcnmodieuuDne2WiTznkuvUBD5F7eR2/dygTT3fvJT5PeTgj
voTFHJpKkhJc9YKf8ZB2K5KhlDCV1NetkIx6ycO66s99R82nEnkFS27SWx6i
7PJGt8QrkTWORo3ZlTzozzmC1E+KJDxC62VxFQ+Bc7sP8SYUyJuyKWkfvvJg
erIwPXCpAhkaG4v60chDfDxjk2egPFlk1enf9osHxb/85bWPppCAIPrm/hYe
JI7F+Axz5MiDgm82UgxhfsUsGBKbK0fa+B9mqrN5oJlPc1c8KEtmmJTIzebx
oObFqLN9LEO2+zzosuzmIYCmaPq8R5okZ9z5tXqAh5WHVAXJ1tKk8d+1t5tH
hXrFXtksEilFFCnh2ftE+SCyHC/ZRkni5H7synEpPjo7W6Z/NZAkEQn7j0VM
4aO6uqRh/3EJ8q7OfVviVD6SRfrft1eLkxF55xVZanx4zmzzPzhTnCx2tJ3z
TJsP74tRvuNnxEhgxLyp7/X5+LHGO7SwRZQ8Kpsx8G0WH7ShjXdThPUKe2za
39Y5fHDXn1d4kylCZllJve815yNspN/OVEGE7AgafCCxiI9fgZv6f3eN42YB
J151GR8/+1+Xq9eN4Tv/z4lZdnyYSzuz1J6NYqpJ7c5FK/kwWqe9mnFvBGt9
ytascuAjr/x3QcT1YURlFJpvcuEj9XOQuuiVIZT/y1Lbu5GP762ZYVuuCPtJ
neTRo1v5UInbvfJCgrCfdI9hnN/Ox9gnTc3I9H4cSzhVfX0XHzOSdllsft6H
J3X++Rn7+YgycN7NbugFR35XcuFBPniWY/MXCevd2Y5uYRUBfDyiZY3P1evB
rojV+xuP87FqIH76a5du3C5b4sII5SP3m/fEr/Nd+DU2Z1FPGB+nlTQtD77r
xDQrio54BB/MpLUPvMU7sS5IUWxaDB+7RyqOLEvh42KBSLvBNT5OxDiHaS/l
oZLfXWuRwEfADvHrZsI6RMSEWbxCOO/kk3AnW2GfYu3z887GVD4aFJ5Iqni1
Iyij6sLuDKH/8rP1Ak3YyP/36mBgLh9Lq310DSRZ4Oo83hj+iI99/Oyu1nYm
jN3vLYsv4CNd23DGqaZW7EmIn57+nA8dD8nRnEYGUusuSBeU8tFx8WyN0S86
muWD+WVlfLxZfkDyZRsNao5+3+s/8NHd2e9PmaDCNWJbKe2zMP6w4g3yM6i4
VOaS0VXHx+vMI7iS/BcfxhAj+oOPtJKcJVNFWyBmZXFE+Tcfd1TlxrVP/oZt
0Cz3GVQ+9FMalxhJNSOkQB0LmHz0mNwUeZL2C0V8mdnLOXx8KY+fY+byE4K5
I/IbBMJ8cxc9rivzA3N9eD07e/moYjd/Ga3/hn0Z/5oDhviou59+0vF+I+79
qy87O87HlKYlF8JjG/BHpzI3VlyA9AW64iYX6qHhXnztnowATnnRX99fqMPG
hNygpwoCtO/M9H06sxZX6256vVMRYJbVYF7j5i+okr+yqk5DgJ83uhbI3v0M
CccwEypFAO8OuWS/8SqQiCMqnTME+Paj4oDK0U8ILdszNDFbgOBMMc/Zox9Q
PLaZqmQqwGrd9G1fkt+ja5nDR/0FArB6faoXOVTCNMjq8bzFApw4nhZ2TbYC
vgWmibAWgG2XxVL7U4YMvt6p9USAF89PKEu9fYe/c5X37FgtwN3cd0fX7HkL
bR9xp8NOAthR5DMD9r/Gpoy++WHrBfj9yEJiduQrxP5jaVzbJICa1BRX5bIS
fNZpHk/1EGDZktnCBV5Ayr2G+dhbgNyzWwP9zhdjRcKbmjd7BPCKH9+5W+YZ
Ttc9LfzqK0DntitL8zIK8UI+4+bf/wRo/vy2VH9TAXodEs/xAwWgsgcjCzTz
YR4hPEeCBajtPVCcT32CA2Un1iueFkDlr2i3cdEjZI0dXKwXLkCgyYN6et4D
UJd565pHCVCQevPylHd5oAS5SthdFiDup7QSozcHWwpWdLjECfA6fOqFUvts
xPMXNXglCRBd4Pd7rDATX+Yalfx3S7hfFy8661tnQMZH697pewKoFrbX3W9O
w6qMKVFXsgSoih6+bx13D2H/xv67c1+A8CkPH4+8TMVLnc5Nj54IoE8J1Nh2
6jb6t9KtXxcJYC8V7m229ybmJ3wz+FIiwND6D9nGAck4VPdBtuWNAB2BRob6
qUnIkS/p5FYI92dM44gINwF0hwc/Rz8JEJXHPfl763XoRdx5I/9VqJ/uVo+G
f3HwKLuWRWkUwOBFxeyZ4bFIGDt32fSXAGdm+a10CL2KumXHjtq0CNC059am
CL3LkAva77mWLkDi2q4ECf5F2Be4L9/OEvwfz/Gl5n+fzv8bT/Ifk/zHJP8x
yX9M8h+T/Mck/zHJf0zyH5P8xyT/Mcl/TPIfk/zHJP8xyX9M8h+T/Mck/zHJ
f0zyH5P8xyT/Mcl/TPIfk/zHJP8xyX9M8h+T/Mck/zHJf0zyH5P8xyT/Mcl/
TPIfk/zHJP8xyX9M8h+T/Mck/zHJf0zyH5P8xyT/Mcl/TPIf/3/zH/8DIFJ9
Qw==
        "], {{{}, 
          {RGBColor[0.368417, 0.506779, 0.709798], Opacity[0.2], EdgeForm[
           None], GraphicsGroupBox[PolygonBox[CompressedData["
1:eJwl1kPUGIYSBtA/tu2ksW2rYZM0tm3btp3GjW3btm3bfjevi3tmdjOLOXO+
RPXblG8dOCAgIBDxgwQE/O4TBPmvj0dc4hCbWMQkBtGJRlSiEJlIRCQC4QlH
WMIQmlCEJATBCUZQgvyeSyAC+GWJn/zgO9/4yhc+84mPfOA973jLG17zipe8
4DnPeMoTHvOIhzzgPve4yx1uc4ub3OA617jKFS5ziYtc4DznOMsZTnOKk5zg
OMc4yhEOc4iDHGA/+9jLHnazi53sYDvb2MoWNrOJjWxgPetYyxpWs4qVrGA5
y1jKEhaziIUs4F/mM4+5zGE2s5jJP8xgOtOYyhQmM4mJTGA84xjLGEYzipGM
YDjDGMoQBjOIgQygP/3oSx9604ue9KA73ehKFzrTiY50oD3taEsbfh91K1rS
guY0oylNaEwjGtKA+tSjLnWoTS1qUoPqVKMqVahMJSpSgfL8TTnKUoa/KE0p
SlKC4hTjT4pShMIUoiAFyE8+8pKH3OQiJznITjaykoXMZCIjGUhPOtKShtSk
IiUpSE4ykpKExPxBIhKSgPjEIy5xiE0sYhKD6EQjKlGITCQiEoHwhCMsYQhN
KEISguAEIyhBCEwgfj+gX57RT37wnW985Quf+cRHPvCed7zlDa95xUte8Jxn
POUJj3nEQx5wn3vc5Q63ucVNbnCda1zlCpe5xEUucJ5znOUMpznFSU5wnGMc
5QiHOcRBDrCffexlD7vZxU52sJ1tbGULm9nERjawnnWsZQ2rWcVKVrCcZSxl
CYtZxEIW8C/zmcdc5jCbWczkH2YwnWlMZQqTmcREJjCecYxlDKMZxUhGMJxh
DGUIgxnEQAbQn370pQ+96UVPetCdbnSlC53pREc60J52tKUNrWlFS1rQnGY0
pQmNaURDGlCfetSlDrWpRU1qUJ1qVKUKlalERSpQnr8pR1nK8BelKUVJSlCc
YvxJUYpQmEIUpAD5yUde8pCbXOQkB9nJRlaykJlMZCQD6UlHWtKQmlSkJAXJ
SUZSkpCYP0hEQhIQn3jEJQ6xiUVMYhCdaEQlCpGJREQiEJ5whCUMoQlFSEIQ
nGAEJQiBCRTovyDyS/nJD77zja984TOf+MgH3vOOt7zhNa94yQue84ynPOEx
j3jIA+5zj7vc4Ta3uMkNrnONq1zhMpe4yAXOc46znOE0pzjJCY5zjKMc4TCH
OMgB9rOPvexhN7vYyQ62s42tbGEzm9jIBtazjrWsYTWrWMkKlrOMpSxhMYtY
yAL+ZT7zmMscZjOLmfzDDKYzjalMYTKTmMgExjOOsYxhNKMYyQiGM4yhDGEw
gxjIAPrTj770oTe96EkPutONrnShM53oSAfa0462tKE1rWhJC5rTjKY0oTGN
aEgD6lOPutShNrWoSQ2qU42qVKEylahIBcrzN+UoSxn+ojSlKEkJilOMPylK
EQpTiIIUID/5yEsecpOLnOQgO9nIShYyk4mMZCA96UhLGlKTipSkIDnJSEoS
EvMHiUhIAuITj7jEITaxiEkMohONqEQhMpGISATCE46whCE0oQhJCIITjKAB
/4/8Af8DEJyFtQ==
             "]]]}, {}, {}}, {{}, {}, 
          {RGBColor[0.368417, 0.506779, 0.709798], PointSize[
            NCache[
             Rational[1, 120], 0.008333333333333333]], AbsoluteThickness[1.6],
            LineBox[CompressedData["
1:eJwl10O0GIYSANAX27Ztu7Ft205j27btNrZt20Zj2/k35y/umdnNapSoUftK
7QIFBAQkDBIQ8CcGRhoQlGAEJwQhCUVowhCWcIQnAhGJRGSiEJVoRCcGMYlF
bOIQl3jEJ8Gf+iQiMUlISjKSk4KUpCI1aUhLOtKTgYxkIjNZyEo2spODnOQi
N3nISz7+Ij8FKEghClOEohSjOCUoSSlKU4aylKM8FahIJSpThapUozo1qEkt
alOHutSjPg1oSCMa04SmNKM5LWhJK1rThra0oz0d+JuOdKIzXehKN7rTg570
ojd96Es/+jOAgQxiMEMYyjCGM4KRjGI0YxjLOMYzgYlMYjJTmMo0pjODmcxi
NnOYyzzms4CFLGIxS1jKMpbzD/+ygpWsYjVrWMs61rOBjWxiM1vYyja2s4Od
7GI3e9jLPvZzgIMc4jBHOMoxjnOCk5ziNGc4yznOc4GLXOIyV7jKNa5zg5vc
4jZ3uMs97vOAh/zHIx7zhKc84zkveMkrXvOGt7zjPR/4yCc+84WvfOM7P/jJ
L37zp/kDEZggBCUYwQlBSEIRmjCEJRzhiUBEIhGZKEQlGtGJQUxiEZs4xCUe
8UlAQhKRmCQkJRnJSUFKUpGaNKQlHenJQEYykZksZCUb2clBTnKRmzzkJR9/
kZ8CFKQQhSlCUYpRnBKUpBSlKUNZylGeClSkEpWpQlWqUZ0a1KQWtalDXepR
nwY0pBGNaUJTmtGcFrSkFa1pQ1v+DO/2dOBvOtKJznShK93oTg960ove9KEv
/ejPAAYyiMEMYSjDGM4IRjKK0YxhLOMYzwQmMonJTGEq05jODGYyi9nMYS7z
mM8CFrKIxSxhKctYzj/8ywpWsorVrGEt61jPBjayic1sYSvb2M4OdrKL3exh
L/vYzwEOcojDHOEoxzjOCU5yitOc4SznOM8FLnKJy1zhKte4zg1ucovb3OEu
97jPAx7yH494zBOe8oznvOAlr3jNG97yjvd84COf+MwXvvKN7/zgJ7/4zZ/F
H4jABCEowQhOCEISitCEISzhCE8EIhKJyEQhKtGITgxiEovYxCEu8YhPAhKS
iMQkISnJSE4KUpKK1KQhLelITwYykonMZCEr2chODnKSi9zkIS/5+Iv8FKAg
hShMEYpSjOKUoCSlKE0ZylKO8lSgIpWoTBWqUo3q1KAmtahNHepSj/o0oCGN
aEwTmtKM5rSgJa1oTRva0o72dOBvOtKJznShK93oTg960ove9KEv/ejPAAYy
iMEMYSjDGM4IRjKK0YxhLOMYzwQmMonJTGEq05jODGYyi9nMYS7zmM8CFrKI
xSxhKctYzj/8ywpWsorVrGEt61jPBjayic1sYSvb2M4OdrKL3exhL/vYzwEO
cojDHOEoxzjOCU5yitOc4SznOM8FLnKJy1zhKte4zg1ucovb3OEu97jPAx7y
H494zBOe8oznvOAlr3jNG97yjvd84COf+MwXvvKN7/zgJ7/4zZ+jPxCBCUJQ
ghGcEIQkFKEJQ1jCEZ4IRCQSkYlCVKIRnRjEJBaxiUNc4hGfBEH+/3/8D9Xh
hdk=
            "]]}}}], {{}, {}}},
      AspectRatio->0.2,
      Axes->{True, True},
      AxesLabel->{None, None},
      AxesOrigin->{0.4, 0},
      DisplayFunction->Identity,
      Frame->{{True, True}, {True, True}},
      FrameLabel->{{None, None}, {None, None}},
      FrameTicks->{{Automatic, Automatic}, {Automatic, Automatic}},
      GridLines->{None, None},
      GridLinesStyle->Directive[
        GrayLevel[0.5, 0.4]],
      ImagePadding->{{20, 0}, {20, 0}},
      Method->{
       "OptimizePlotMarkers" -> True, "OptimizePlotMarkers" -> True, 
        "CoordinatesToolOptions" -> {"DisplayFunction" -> ({
            Identity[
             Part[#, 1]], 
            Identity[
             Part[#, 2]]}& ), "CopiedValueFunction" -> ({
            Identity[
             Part[#, 1]], 
            Identity[
             Part[#, 2]]}& )}},
      PlotLabel->FormBox["\"p = 0.05\"", TraditionalForm],
      PlotRange->{{0.4, 1.05}, All},
      PlotRangeClipping->True,
      PlotRangePadding->{{0, 0}, {
         Scaled[0.02], 
         Scaled[0.02]}},
      Ticks->{Automatic, Automatic}]},
    {
     GraphicsBox[{{}, GraphicsComplexBox[CompressedData["
1:eJztnHk01d//7xESUaTMZYgoJUMRm9cpokQUiShUQlGkEiGRUsoQUpEoUUJo
MkXGTMk8x3GOM3EGRIR0fdfHx/uude/99967fj/vf6zHeu7Xnt/vs/f7vT1l
Tl447MTBxsbGw8PG9p+/Tx7/5+oCtoVL+0DAOnun/v+Fv3uMrSj8/UnvzoZ6
3yz3frB5rO8R4dOn1/VTrP/P5X7g32Z76EDqbz3Famd904B+CDcu6L8kIQxX
Ez6kJdzqB4mYa2Msu63w1WPZSnp4Pxz3+xVpOqUPInsPeejE9YOINnO7nqkN
nBF71nr32Xx83Z8Tdr3u8JFB1+pO6weNbz6vhl0DgatM+6lSdj840JS/CHyP
hCMPQ9l98vphlcbcwDBPEqScbXeq/tIPPA1RUW+uZ8C43sZakZp+WLsv1jow
7hPor7m4zbmpH8zZ1a85q5ZBNKXkwceufvCpNGkIlKsFQiH/JBehH5JMIteP
+TeBaqSt7ZGhfsgSNiPONLTBjdOvS1LG+kHz92UpWcsuaNSalBufns+vwtGV
x7kHIm/JViSz42Eursw48mkP5Hnsv1LDhYeV7QmmTvQu6D/moTi6Ag+gNajR
nN4Oy/fGdYsK4OFGX7KE2JVmUFEpvocTwoP/Ucg5zlEPR8VIei7r8OCybOij
em05BCxbORohPp8fv69hGl8BpDLUXnxajwffGzJPyulvoaHD5ki/LB6yKsql
87Wew6/SwOXLN+FBi2ATOXIiGqQy0vK3bcFDfL7STa2twbD3YcM5KxU8VNyV
5HyV6QnugRNSAep4KNDJdGiwOQExZyUbX2ri4Wn8ylbPPfugyFI/6JsOHvIz
5N1WCKjBoN5ZjQmY17d9bLrPJQYrlaLIkgZ4eMnJ43N3Ixuor8l7ZLAPD13H
LZwOnSbq2f7pM3YzwUPI/WBghpbpBVO4/kSb44HCjDAO2fgTvWlSfltoiQep
MSezWl4Wai60cCRa4xfn4/RL3zV8x+frJz5Wvj+cTVc2MrlSzREPgic8ZoWS
OHSNfau9jznhoSqLso799yzyPM1SCnLF4h8fXNf72h0PXwbd3F+W/0KlWrrh
TZ54OINUHbbFNSGq7Gnc78v/5o9Hq/nDxqR9sXityZyUfQF4IJLFK4TtB5HD
QKeVRxAeLnr1nX6V0YVu1/3leXQLD/0lit8fH6Khtx8UCkvuzrenRaQveS8R
dTwzdaeE4+Gqro0AJ4GF/t65tGFVNB4OGLuvS7o1gBQuxTftjMODk/a+ErHK
CXTwRFnwiXg87M5TdZY4N4Ku7KPtuPUMq3+i2mpq5gs8BKs9Yi6roaJKSc0n
bWl4CO3pCZF1piAG9wmTP2/wEG4oj1O+zEBrR2/ObcyeHx91159dRSMI9bzJ
NnmPte90ZfPJS3l42Ck0GRv/jozuvf0tnFCEh9qPdk89i+vQ+8fSX8u/4KHM
JS37uAIZ9QQb+QxXYPHLzp/fsqYGDymTjrIDXp/RFuvYH9rf8PDYHG1saWhF
FnuKIk42Yel9lYm777Zh/Hwd73hOF8a1bKqpXT/wkPZQd5MXVzUaGzpqzU7A
dLG2AF4lMsa7S14WmQ9h7Pq6/vxVJsaR0T+lk8YwzvMXb/n6C2O88+4Q1jTG
PIddNEX+4iF69Xey69b3SAVF0PSWDcDy2gMZPrlt6KjCx/gzywcW019f/cM0
nG8AJqrH2coG21Ha9DK2j6sGYLv3pK62zmfUMLg598eaAfihwwwbYHahXw2H
TnOJDoCemkDwwZ2VaH3+1XVbJQcW7gciMnzxrNpSemBhfpch9/tVvn4bsfJi
vRnKKYoDC/OhHX12FO6vU8b0wQM6UT+3DyzM50a0cudJfYkdmK4hfWdizy6M
7Xiz087qYhw83m7zYDfGb/r+8BXsxbilemPxwH6MZ3IPeKw4iLHs04uyqocx
Nr79uNXaCuOLnl9uBR7D+IktRevVCYxL9woMfz+JMU1lx9PJMxgLituZbTiH
sRZnMLvRBYwdmK/fnffCOLSz0emhN8bZZZMixdcw7shYX0u6jvHfh3v9+G9i
vOmG27YdoRibnYvG293D+MqRggc3IzFOhAGDjJgBGLzTfLljRTaqUuKZbHmE
6cw1Kq9nEjBeO3fEVi4ZY12qH/+Blxg7Nb8oufga43tFtZ5PMjF+nzoqV5aD
cW+kaDvtA8ac1yBUsADjLU5ntHcVY2xhdp/uUIbxtV3vE0OrMH4h12OeXYtx
LT/Hss4GjMcmFT/8bcZYnGDmvKljAKJFuVbZ7OlBe+qviJn1YLrrx6d1V/oH
oPpEzPchtU4UlVThn0jE9Py7wypVlAGI+yKtfPMHGeEvCREYwwMgv5zM2ZQ1
hHjsd8WsHRmAnTzOMW3netH2/Q6GuuMDEGSXITEY0oes1W9PnZ76n+5Pqaz0
e7MDsIKnNszavhulLW+ze89GWNS/j84I9HJiPNkjW7psBcbrq/Z7beEnwJ+1
KR2p+weRYbaHvIUgpp9/EtfhuxbjhzeL7zwXw/jzeZJOrRQBClIyFE9GlCKS
9UrmqAwBnl2+6bB1LwHx66sniSkQgPhB3qRVrxppbD12ePdmAqzLfcl7u70L
2Ync4HTdRgAX8gFnF7UJdJP91cdINQLk25v9ahMYRRnDDS55OwlgcktnZ6dr
B2ppmxDHaxNgveg7H6+QMTRTIvltOWAsl65/XUWfsPh8OBBzVvWoEQFMZwOb
Slza0cWAKGLAAQJ8bdXYne41gp645MWmmhGAEuobmHVxApUd7jdqsCBAzbDi
u4hD02gIcU9PHCWAaoJHkkoSFQlu2pohZUeAgDUvVYjott4uQcsTex0I8Eql
aGv8WJme44zvavfTBLDX5dG+6YnXCyUll8W4EOARM9ZiQ8y0Xvb36ktFbgQg
z4wmt7IJQ2c+S2HQgwC8UVsPv1ihDGwp67r4LhPgrNdJXR6TPbApXDdM3YcA
b1J9H19CVmB29bSurT8BNCYa11gouYL3yTBW0A0C+G28pGkQ5AvPTHKT00MI
wG9wOjyW7S5U7eyyaL5DgN70+M3dxXHAlGbjnr4/H69jq7pyewqs49uUJ/OA
AP2JG8pCx9+C3oTp2f0PCeD4Q/C1UtgncOq/JOn5hAAPt1/Zmyn/Be7XxDc8
SiTAHKPL8u/TCvjwrizwy3MCfE4ckicFVkPvU5oaNZUA3PcVrzhK1AFn6GrS
qjcEuPp9RleTVgfKFzXjNN8SoHO74t7nJbVgaXdiv/07Amyztylv6PkK1wxD
Zm59mi9vunD8eEM5vNiekZlVSIAZ8G1//6QY6sRb7NtL5vt7J3+TFftH+Mk5
LThXPj9eYu/dJbwyQZwlXSFfTYDVbWGBtVbPYU+X0RXTegLU9kboHNsdC2fL
zytebiTA09J6jR/0W/AgM7Y7oXW+PasKn/tyeEN+XNG9ik4C9Kj3keP9nWDg
BlGP3ksAxUeSm4MyD8MKN97RNQME2FtBL2Ts0IPtVqovdEgEsItbq5N6ThGs
cdZHTtEI0BpXoH71tBwEbr6+PIxBgCfirmdcajTglXBqfu7o/Hgb7wiTUjCD
73P157onCCB/yCc5m3oGJqk/pTim5+d7VEjHvfvXYUOLeKPSHAGW+x3zoeFi
wOjz7qBDHES4m9UkGKb1Cs6nuWj4cBPBuSuHYDpTAA+jIshJvESIdrOtCvtb
B8XXPj6qFiBC7Vq7kJlVPUB2+mE8IkSE37m2ZpePU4HfnPOPiAgRLhTte1Fw
fhx2aG95CxJE2H20thU3/BeObzzs6LyBCDlRnz39tJbjbgr4rImQI8Kg981W
e+9VuIypZ5UfNxHBbWeisnjPGlwrocq7bwsRnnUSZy2sRHCz9Qwl7u1EML0j
+UkhTAwn90m4d6sGEYxuVXoqrhDHHUjWCT+iRYQd5f6Tmz+K4rzCTuL8ERH+
9gjyinSsxcVfvjOWgiMC66tJgvhvQVyZfXZKvQERfpW1yXOG8eGG9ndYje8j
wj3Oh8K7U5fhhDTmeCRNiWCZ0HZDW3watNfLF+ofmu+v7Q2XxDaOgCOPifu5
I0R48Y3CuhdLgDtjFzdE2xBhbar5VZvhFsjpfdxUcJwIy6wDp3jx5dBZ9SWY
4EiE/N6rRi2Xc4Eth7KD9wwRqlU2meUOPwPFeAGq6tn58gksDtPsO2AesuOJ
zXki9DkaDIjreYH3BTuTGxeJoOxieI+v7Rg8swmee3WFCO6KN+2uuu6Gr/rp
2Y2+RGBPyRYz4ZEH1tamk1MBRFBsNnNT6+eCdaJTwtLBxMXnrR7Hhq9Gt4ng
ZxVT8dO4Bp2h7/W5EEaEfll3wbLyehTe7rYlLoK48PwsRR++RP8ojp7vD9XU
DvPHjehHekEEOY4Iq7Xkml3lvyOu2IHdAgnz/YkPaFor1o2Ur/OM70iaz3+/
eE3edB+ydFVJPZ4y338WmQID5E7kZ2FlHfIKq0+Krj9vZgbGdZtSilqziXAq
KfHJUykW+ilYd372PRFs9VZON9wjI4nZUemN+URgro29UbllAO0hi7Yc+IzF
n22EEK9SIqR2m2ltvN6CHhSc0YyvxPSClPu0shqMCeHv44e+YbzCp8dUqJkI
9kmtL1Zs+YFUT3GwabcTwbG9dG3eSDOyMVXKdewmLv4+BGqan77TN99/ZozM
3rsE9ErGe10OgQgu+MpTd2kE1MiXWN1JJoLo0IYqnepGNDVR4cs2TITtDy9l
GATTkDR+WFmRhZVvVCvUb/aTCOe4M1bcraegC+93RXlPEhf3Xw8THfSfzRAX
9nP1qDj09kTVXyyefDErjblsEEQUh1+eb+tEAsfbbNbxDC6kp6OdRrN8eisH
F/M7ripX7LR6cDE+RMLY474wxplcnrIfRLH0ray41l5JTJ/tKr7FKYPxxgqS
lrI8xiZZK4ctlDC+9Ej96bWtGMcHHTN7oYpxudsN9rodg4v9O2T16t3YLqx8
od3fncT1MF17yy+RPXswPrlWqtbV8N/29qK7f/X9ooyx/sihnd2WfxArr6sl
Co8/jOnsxXkPeI5i5Sm+6jfYboux+QPuyaP2WPxVv62vr5/6Vx9BSWcsbdOc
Ma42v8b//RyWnqX9vOTXBYxF5Gs811/CWG/ViJzhVYzP/F7X7u6HcThRNzQ2
EOOP305rf76Jcd+nMPpgKMZcz3MTV97HeOu9LnONKIyPXGFbZheLsZ/Dpg/B
j7H2phgfdH7zFON6jctiLclY+vH1CXXTL7H+l1xR7i+b/i9/Qfo/aSrGWYPg
kszU6M2pQOd+rCZ45g5Ce0Ph9nIBKnrwVTPm8cdBGLIw3aAO7agg54RhacEg
JA+pP01ldCBCfMgUtXgQXnwP9ajcT0S8tzLSV5dj5at5tNhpfcXY5ti0gEMd
xjcMZEpvf8f49bZ9Xm9bMG4UvSDf0YHxFMfDjrkejKUZRXcU8Bjv6yDqHBzE
2KOUl3mZinHcG9Wkp3SMS2KtD1eODMLryKtdW8V7EPn6dU7G+CDYytA5NLpr
kcDZ1I/Cv7H0Oy2/uaA/GJ/QGxc/zU6CSTljfeJYG7qlKPEtjIuE3Z9Ce66/
W0GCs5YtVR6WA6ht1kW1h58Ec6LR4UMHq9EfcgSRQ4gEieRIa/v6L2hj08fY
zetIkBU0o3p7dhiZFP4wOixOAjseiUOBV4fQpZec0z7rSfDO7e8jl5RBlBCx
JSNZlgR39bLzC9/2oQqfwydqFEhQzmd/UrppAA2f8lk9upm08DzrQmsOJpWJ
qpDATyFQzoRAQNpaXy/h1EnATasWvzndhE7KMhVcNLH63125titCB+PcXzrz
q0YSfJMQv7ihqw9140/q9uuToG3lR/7ORDxir7vD4t5HgvPnXPs0KbVI6UN2
8jYTjA8967CwMsfyu3pnjivAEuMkL/m8l9akxflafdzk7Dc7Ehz+9Myz+AwR
jRh5SU44kBbeL+QiUbUnDZJOpIX3Ha0IJEsDDVxJC/vXRuTMTVVzcydBPCx3
8vL/gcJHBEjRnlh5H7t3xBVexrivwm4/0Ye0eD9xvw2e4Q3A9G2P0zPVgjA+
Etxkf+wWxv7uU4JBdzF+eXRDxetwjOt3G15peoC1b3yLu+Lvh5guuS6mWzoe
YwO2wnv7npEW3veVIrehAT2PF5ge3cozGpdGgt1xdUdnzfNQYbHKi5I3//ZH
BSK8sjpCeUsC6xviEuIJXYg32n/5qvckeHj5XqHIvq9IzT8lf2ceCUJEGKWy
8oPomHPduRNFJJjxktk1YZmDgg6NSd36QoJqNdlj+bb16LWOWGNmBVZ+kzwu
qK2aBDpbrhz0Fq1Hv1c5a/ypJ8GXEJ0Ai4R2JD19n7yxaX78bwSXb7QfQPsG
3z8yaSPBZxe8qNF6PPJo6DG+1EUC3a23Ux2v49GjPI4/8T/m2yPhw2V19B36
8lzpbfkACYxc5vKyfpMQ5Z654zBpPn9D81v4VyNolbf3mjVDJBBbS8xhqLSh
nY6JldpMEnAJfy5Rn2ahEwcqvU+OkaBCfnOKFmkQ3dpBV7r7iwT9GxTiJmqq
UNaGNb0501h72ldoh3fNYfznpwOOfRl5keX7bo8pLsfYtDorxZwP40u5bVZX
V5HhUIb17a8yOSghYZYnaQ2mV9ySK/wqQoY4voE6pSmGHt3D2J0lQQYq4tia
8FgZhG09N4hIk4Gjb49TCXEf6Ox91KS3kQwaeuwpHltOwymVkuAzimTI3Jkc
r+cRAGFi5B3hymSov5urkXAyFnKX8VM/bCeDx2SekM30G+hmqD/5oUGGVwf8
fgrzlgJH5zETrl1k0IyJ2ZNxuAU2l92YU9Ylg9ybWarjmcH5er/Kttw9X76U
3/PclePg8/D7Sb+9ZHh69Y4vlzUHLjnwl3DKfjJs/aA+zAurcNVnpb7Wmc6X
X6GQG1EpihuxNPD5eYgMt2MKPD8byeJE4dwWCSsy1NIrndsklXA4pQc/9hwj
wx/Nr4EyAttxLmvyI86eIIN3lPfcNQl1XMSf/t0PTs7Xtztkv8jmHbhPFO7x
/DNk6L6zc1lg0w5cf9PW1IGzZJCSUvnGYGrguIssrVdcIINil3TQ8hw13LbU
a7yqXmQgeSrK+a1WwVlFPi+y9p6P7xty7ORSxAX41pwPvEYGQ6M1Z2r2y+Be
nh6RfnWdDEKS6QGjm0Rw3w6KtHwPJoP/kyf2Ob0rcRNaeiGTt8nw3o/2iFXE
hpOUc9LccI8M01Nng4pXj4EB/z2aYSQZsjxiZYo3EsBtMjf+fAwZOPdF970f
b4SYgS7Th4/IkDZ0et8R/89QVMfGVpxAhudzkW5xvWlA/LApl5REhqJ7Bzx2
TEYBX9LB0/wvyRA49axaUNkH1O9eXrfjNRmW6/z9EuXiAMcuJVTbZZIh6nJG
9CWKPgSdKPe9mTM/XrSSaM7f8pC+b0g54wM235rVBPtb8skgqptg/IuPjH5L
akXNfMZ0meX2+nJlZFhbmFD07GIt2j8aMmFcRQbGiYCdkwYVyKMnI+1iLRku
jpuW0w8PoEeVLTZPGubH61i8RQOuB315O81X1jzP3z4E+ZysRNTHMsW09vn5
Ou3ayrOZiFbf3Och2EOGgr22f+3P1yPN8xdkd/Vj5dtbP2x1IGJ8e8/nW6EU
Mpz9vIsq1V2IspQHtbKHMb19Hd9wB4sM357Odva0fkFzbGpP//7EdIVha7NN
U2TgbRXMFNQr0jNtu85uNksGy/3ZJUIug3qXS1LfXWGjwGHr011EI3Z4+vqb
UyInBWTcBq6e0JeAiuhxkSoeCggHSJcF82gA3V+ilrGSAo/eZGmMux0AYZc9
fmsFKWDVkjzb6+cI6LDrNt21FDji+PWEb9UlOI0i8afFKJDwgGTW9ucWhCl8
enBPigL1amsP9byLg3er+wzey1CgMzT6l2l5KvRMc072yFPgaMmDki3H3wMH
acvrZZsp4BG3Lv/C1BfY/P2w7ZZtFBiSf/Z9tU0tHM734bdQm6/PhdcOXvwt
4PsiqcR3JwVeDBGjHqd3QfL9r57PtefzMw+TcxfHQ403U65WjwJvXPvwO5oJ
MOq4tn10DwVSHrx4r+Y/CKImKFTMiAK8L72boWoQcDtPae8+QAH1lxfeqiTO
75Ok79JdzCiwbX38eQZuACJ5cxIjLSigb+C811u/F/LGO8zzjlKA8/HfgJ/h
bdDfN8eBt6XAZrN7M0eTGmB5jfyH5Q4UaO/RmGPsrgCVdybOKqcpYPlWPXnT
eB5YPfUSO+pCgT0OEfeVnmVAwO0ndQFuFLAff58mF5UIqZ6l/qkeFAhNXfUT
fzocGmypKg2XKBBbnMw0lPODib2rCBNXKcCR/8DDDecCUtt3xkj5U2Cw66xn
7GUL2Ct+3HDvDQpQbH4e0RPSBTfOm1NuIRRwV39RLaS5EWKY6ekxdyhwWVPa
JmULLxR1NtkV3afACgUd+oM7LL3BsimBwSgKlG+42PDq9Xe9lZkbSvkeUhbn
m3qcoZf6E4xtb7jL2yZiHHwupiPoOcbpRwrvpKdSFvYz1agZCDrN6ZSF9QwB
TSutYP7Ooizud2SFtyfJvKMsrkeM56wO7/9EWdw/eVL9OT0LKYv7mcfNKR8f
lVDAs1HhHYmdib4U1bl8KacsrjeoqWPi1K+Uxe81q6PEvq2qx8rXuoa7rtlI
gbcVjyyImcPIwclZ1b6VArlKVopR1X3otlk48VYn1p63uz7EZvVSANETN9Tg
GahdrteoHU+BM7bXm6zsfqA5/mXTfwYp4BDFqTij8BUpTCllyNOw+IME8xOm
DIyv1HuvvjxKAa9sI93iox0o8WNiWcIEBVzvnz1+3LYDVSZVXqr4jaVn3KUr
0P9QIOoQ0+3Q3iEkfHlN1xoO6sL+vAMhe+0wHW4qVO4pknggxUCn9jvqnuKl
LsaHqYey7gpQQbty0+Va0T70Tuptcq4QFZzaCbduxLWgnuXtFt3rqHBN+Oxz
J1Ey4hib5eKQoELAXYdUhyMjaHOvXJ7SBipsd2nPILqPocNVxmcPyVFhv5Oo
/o3NZOSb7Snps4kKKYIKD2RmCCj5yaOGpC1UyPfWFrpNHEQ1N0sCq1WoEOUu
siMtiIpGz5PVRtSx+onZ8JNEtKgL49mAcPoacYAw3WWr7X5nHHVhvTeOIkWC
ZsINqKDzzTwrSYKAPrG/zvy4j7qwfhxA/cPf7ftMMH15+y9B7kNUkFb4cMyt
N0dP5YtUxdYjVPjtH/qp+1eznlW6wZUjNlToGO49hp6w9AJizin6H6cC++7Y
qtU3eSA14EF3iuN8+3YZp236IAMNLvn36p2ocKDG8tS5Jk2YOIzXG3elguoe
2o7KVlOQ0l0+KnGeCg0TWy/inBxh76ZtL/QvzseX7d3mNngR3AWPHDl3hQob
vRK4LkgEQ8zMteXRvlQQWs1UkvgbBUWk5/kFAVSoVVf18n/wDAa/15wjBFEh
df0KR7a618BXMCLFe5sKriImftJJ70A9RaRRNYwKVxObbYSbCsE2XC/IJoIK
Mk8fpoXblUHwVSeNG9FUMGGvbVSNqYL0k/fIr+KoYLglxCW/twaaTd49aoyn
wq82Bb+fcXUwvbPbeOoZFXbe/qP50q0OZGXY/2xIoYJ+yn2OhlM1sJ9P8a3R
q/n6HXA1SiBVgufEQccLGVQwDY9/4BdXCo/7L6+Jy6bC4PV8+VrLAiitSags
fk8FKr3xg69tLlDflXuT86jwR4Nbb1NnGqxOHFIS+EwF0fVBeaNdCaAVKti7
o5QKm0ZbOu/siQT7i1rhxyupkGw9ZBwpdANu29njQmqoYF95fO5Trge8Nbw1
lvFtvr+5e4K2uJ+Aju2ZKa1NVKjWzLU1at4Pc+KtVrNt8/NdLYvd0lUDFLhm
eDZ2UyHjo6rfO4H1cJAlU3igjwpj4v1DowmccKVrn7sXgQrjD8KockeG9J6W
X9gQT6aC5R+nOj/L73qVmQ+byoaokMk101x8+LUeI+5z8BCTCrfjN3H13Cai
tUGDO4R+UqHV+AaDN6MTITc+6q5JKuwokd471s9Cp63UnjjOUOG1Fu1OQQgD
3cPZmNz5i83395sD57KX0UAiIkpCtYyCeoTTsjuX06BnHUnz2rtatOzvt5Ns
K2mw4uAtlupaEtpCGxdWXE2DQrsI0kv4gg63SHw1E6Yt5uf7eY+PtyjGz9Nc
tzyTpEGRvpHNKddWVBsV+aNKGtNHr32KYG6kwegIt8RX7jokdqZv9zolGix/
nFcUmlSPdptzjetupYEK6WphRW4nctVWTnVSxeIjN1pY39+BcZ6AL++HXRjj
p5KKenVpwOeZ+jw4oBPxEL+e59xDg6hwf4OqhEak8o0prWyIpT/6aW2LhTHG
15NRyLWD8/UxFw3gOiEOqWGnNF8cpoGXjstgGEETGi7fpdVa0eBTyCNKVrYF
/LLPiR87Nq+v+ClH0DgP6407TcXtaZDuvImxMiIE9mr8/bv7FA1cDgmbmT1P
APf1CrmuzjQolmyPepyTA7E8pqejztHAVFyEr8u6Aj6Pec0vXGhQniM2kV3Z
BoO9T6rxXjTAyZm65mSSYOXXUl+eq/P9oyR6iL52HDRyqMrb/WiQWWy3S/MQ
O84uflX/0UAaNFEfqYbW8OGCQ3ZGXb9Jg6q87MzRYmHcmwvH9dNC58dbJ/By
Y4skrsXm5kTDPRrs+ZGT5f9CFjet/ybtVyQN2Jvvc6w4r4CT3dZssz52fjzD
tH59XK+EMxb9zWf4mAaNry89fbxtM+4ih3Sx+1MazF10D/vgpIR7TDf0iE2m
wXlJpbmvDAVcabu77OeXNJA5IKuhaCCHo32JaR18TYPgEwVvH8uuxwm+Kby1
MosG3+XXyGaz1uK0YglaGrk0kGKPfd6fz49zuL5i2PYjDVjXQn66lXDgQl23
Pw0uoMHml3pVu5b9gmyLo2ZvimlgdmGmDK2af87qBrC3lNFgIvjkYI9vJ/zd
9PLddNV8f++8TmPf/hU2CdU7ydbN949B7N3rF9/DwdkxEePvNBD0a0txqUmC
K2SxWs+W+fujDUHo6zuQ2Ijze9xBg4NGX8ut9S9CVYHzttIeGkw6NFRIa1gD
IyUcT+2nQe2xoX7RPl1YG/HhwepBGqx00zg4qSgDuj69BlpUGogKcRuZzAzo
OZ1aNmlPx+bbPdPNr2+PYPxe85Dt23GMe2Wu8ndMYcy58lnJ3CzGW35Veiqw
D2Hf8/F0uYNcGF+rXdN+ecUQSHE4T0aMfUDP32uHPuXH9NpER+1KQYzHQkPp
9LVDsLnmTlVcVhcS93qbKCw+BGpPGoc2ebSi3cfbzdH6IdDQfFasyD2IXI3+
cJyWHYJ8ufNsKxuyUZTqxg9hCkMgIVdw9NIbEsqTOOD8bvMQ7H0y28Xzrgzh
uS6K9WzDyuMZeVTHoY7x9u4S/82aQ/DcddUaRZ4KZF1BVjmsg+nXs/gJPjAE
yj+ENN3N8SjtkUZMsj6mfw+yNawxwviXW9DUyAGM1x99nS5qjrHh7kY7nCXG
57dMCrhYYxy7dn1phB3Gn/8aeH1ywJhEOyfffxrjla0POrhdMdYozr+zzR1j
u1d4HSvPISDUPFnLtbsW3XywnOl/eQgyhlzfsKePogy/bUkvfbD0LWeOHP7m
PwTe/NPjqqLf0Iy5H+fEDUyX03nxUfIWxsbytS4GdzG+uGpU3C0c4ye/Rb5F
PxhaXM+WEfWuFz4cgoMXq9zSnCsR7ZuTKvEJll4w7x6R9xnGu56/i1V7gbHD
vW6jY2kYh15hn77xBuNsB8WM128x7jQ2O9H0bghs16tkNq8jIbYdV1b//oTp
mzY8LZMuwthsRcWlfV8w9v45pOBRgXHiD8GuuGqMq75qhZXUY8zMsdelNGK8
LuEWS6BtCMrTDZrzO9qQ7q3M5J1dQwvv66uRk0erxYkfWPr7x2a4bg1g/N5A
Ni+TNLRw3ouMerftP9tGG4Imzt23nbsGEKeYh+QfxhAw8njH8TY0pLwsrmHj
GBZvyfgcaPJraGG9OYiudQyqXZoeWnwf+6KUjxQ/NwTLXth8mksZQnVv1OLK
OYYh8o2gUJHQABqLtdk/zD0MWzL9Yvq4KEg8MHBGiG94Yf/wA+05m5apvWoY
rofpTv2eJaGzlg32J9cML5YfpTcheFdkGEILLl9ZZvod5StKVuRIYPqAkP6V
rg0Y8/xxVWTfiPF2SmS3oiLG1k2f7pkrD4Oii1hga3clCizs07u6fRjUfuZG
+J6qQK9eco0+08DSf49QfvFVC+NJH4sjLITxhtO+y0V2Y2x4MDlfby/G57Wq
z53Zj/FDWZZUuCnGxSvXNX44hDHpFwr6cWQYxk5pKgvXEhH/wCkNrmPDi99j
dtTdJSuf+Ld/R5Hdh5xHlieHF8fn5rNOY78zwwvfd1pRxp2/sy/OYvm3eim8
rTs/vLDfpKLZ46aOPy8OL5zPIyO5fZfWSHgPL+4/D6jFV+65hrGXZJn32etY
fk+4aUoPgjEuG1nVm38b46HuneEDYRgLVR7HrYjEeNfbm2PbYzB2fPwmxfoR
xneCm60CEzDOdv/N8yoJ486j0oXfUzBm22PkPvkKY0Xl8xs2ZGJsvi62yTAH
Y2+2ouDzHzB+NkTY8TB/GG6Y6kuQ3Bjoa+sK6ufPw4vnH5nF25+QSrH0614f
NeGvwlgvOmBOo3YYlnncPn/0zig64/8y265hGFQS7t3fvqEL3XeuP3mzeRhM
6h65nB76ij4c+imc0T4/fiLRt/WKe9EPHfGvLd1YfpwKu31m+jBWXu2yRY6I
seV0+A9jyjDUpNYFLmvqQn6DHyIuDg/DS/IpHYYoCaU09O5+whoGXpbI7cMP
8agub9l46c9hMGKp2Hb4NaKfzzen0iaHQVRsyECj8BuSuH/IWnAWy3+P91Xe
XWx08HLLv3rlGh6ddXxW5MBJB/sND0fY+XrRgwNV50N56LD10Gq6o3AlKtjB
kM5eSYfIg2XchzNpaGCDcEvHajp0SeP4moqoaAWvTshfYTrUB1eZ9W9mItVx
R81NYnRg+1g7iOvrRtZ9obSDUnQIXBE7+/V7CQqsfht/RYYOAqsUVulbVqFX
ue2mifJ0yC28OzpzSgEaE/78rVSiQ91kx6Xq+4YwdWtjLmMrHdbiDq/4UnAS
NngeOL1WjQ6qFk+810z4gZHtxXW6O+lwaM6mMq89Bi7sfVx9WpsO770oBYzh
N/BQ5YvvPT06/Nw4pLX9bCkUi1GU3++hQ/KHNd+Dd7UCeZlAf48hHcZDUqMN
+0ggwNSIWnaADnwzxAguzl+wo9NWf4sZHRQ7lRrkXnDijpcFTRy2oMMJkbF9
x5YJ4UIyXqf5HqXDq1FO/LiRFC7jYaPNc1s6eJyzl3FRUsC1Bk7y1drT4Yy6
YGqgrgpu9uz64tFTdFDOodZcvKGB23hkr4eYCx1K5WJ3jwvuwpmAm+xuNzrQ
GDlfG8MQzksputXFgw5HT+YM/d6rh4tfU3Ar8hIdQpysxPkpurjyP3itvKt0
uJl29kh5kA5uiLJ8uN+PDhnTBMW90Zo4oeZtT5ffoENw/7LknCY1nHbRETOV
EDrIb+CIfvJnC+5kqh/70Tt0CDU6nGfvLIe7E/niXcB9OrBUdIsYG8VwOb61
TqlRdLBAPu+82gRwXadHRRpi6fBm+Bi/7CAHjs1MtHbiMR2yGr/a8dbPgOIu
8JNKpMOugXNNSpJsOHO5M9v2PqfD+tpl/pUX+HBX+e/j3VLpII7uJVpMieGS
Jt89iEmng+URLf1pxibc14Fug6IsOgTMbjJ4UqCBY9WxTxJz6dD9Bp905gsO
J/JR8TXfJzo0c5xiy9Xcj9NLMrNVL6RDGaXp4fmMQ7gzd6/w25bM93e/5OnS
1Udx4ZeelgSV08HBTeCCznI73McTFZ7pX+nA7z7AHvvRHvdj37Bccx0djhPZ
9n9/74DjUhdq//2dDhIzdtHjpxxwW6V2hcq00sFRbXSI/+dxnOVyB+39nXRw
MV51y/yaDc5v9Bbdo5cOiZ25/j+2W+JSejITH+HpMFWh015ab4qrr2w1/zJI
hx2Wd0O1rhngxt/OcFCpdLheItxdoaWNk3gi+2EVY759ISljRQYqOP2b+501
R+kglfw+7tJxGdy58x5i9hN0UHkdRlSeFMQ9sI6ru/WbDqQPvR0q5uy4gj3F
/ll/6GD4PV3u+FoWEJRJKu3sDCDEfHOb+tMFvCIrCX+4GFAjG6ArChWgyq4e
I8/LALvCZ5PDjplgM2xjaCrAAOlEmXGP3mi40RY4dUmIAYmxnqWKy3zgVUla
esI6BtRFvVIeO3p8ft/VYFchzgD90lWJGQdVYSp6QoC+nrH4fJEOkCxdI4fx
Phd9L51NGF84fFb+1BaM41BUx10VjEsU8u7kqmNMXt2v063JAPX3PQ71W8hI
YIaLyY4wfSdJOUkJh/GJ7xaHDxlgHJLvy+mzjwGhXhdpwWHDKPNF8sckEwbE
GwYo3hgnobb71S7V5gzorxnS7pqdRLPeLPERSwb03nA+dj5/Gm08ue6biA2W
n4mJ7nU4zgBt7arety4UdGnnaVVnRwZ0r+UhD/CRUIJ0GDHciQFay33231tO
ROW8ubEfXbH44fFOoz53jNf0//3NdZEBr8TiRR98aULaNQoZW68w4LvjnbaU
be3o5DvTE0d8GYvnA+4+vbTaP4AB8kT24aBGPMq9HV+WEsSA4bUWe9a/ZaAu
z7JL9bfm2wNfvvFGjyJ2O5rC+F0GVG13+Xhr5QBSMlzdJRHBWFhv5iHz7Zph
+tGMxe//V8VP6J6Lw+qXxBnCehDPWPi9JKFq5pvkgmeMhfMA3Wiks9mC8IKx
+H5SpPw3F+8rxuL6AjKl81Qz5vvz0c7u9QZM5BxndNYmmwGpsQ5tXccJKPzG
eckb7xlQvn/zHou+GvTxXGzDqzys/L4jRYGNRVh6bhxRbeoLpm/dzEvaUInx
EWHVOKMaxuL+wn/u6P4L3zA9hRow87AJ4/rml5nFbYzF9/HjRfX25C7Gwvq2
A0mm/RQU6MPSG0SJV+wgYO0/d233leNkxuL6OdrJRTFkiLG4Xi40i+jOYGLx
hF0f77WOMRbe3zYj3o0/9GZ/MRbP66sJcI7KzWDpj01tfnHgL8Y3CIeOeC1j
wlxnH/+LC63odf3V5fHLmbDd+nW94JVS1PTxWX4ZHxOeKW7zLfRvRFNJVeeG
VjEX/p+mEEmHMaSEhJkw8MBZpplIQfsuCzfuEmUCY4A17p1FQx72OkGOkkxw
ydYrF+YYQY/2n9S4I82ETzwCTrgGEipRv0PO3siERGEV6y8DFESRyn7UqciE
G5nCO6RWjKBVPB3GbFuZsOp3+bqVr6ho59if2U2qTDCXeU43NmWhE70b35rt
YMLmLfliZ+8T0K2qA47eu5jgjfOWZQrSUVb2xTXPdJlgnEyofVw8jtqePK6s
2s0EQ653pUIvB9Cfm1+8mXuZ8O7kvT2lsUNI/gJFaZ0xE4q1tv9WKOpHJjYC
vboHmcDdFDmTRRpEl/R3hDsdZi72X8JWO9x9KyYQszjcw592owqR4LH3x5jg
qk3fmLmsBtHZ01N6T2Dp19AbrThPMYH3lImry7VBpNM+yaPszAQT6RT/Uwnl
6NSX9YUW57D0d9P3ul+7wITTj9ztR0pLUG6M24YXXkx4nxl5bv+WYtQdEN1U
682E6/SjoQ6/mhCHa0Hw2DUsXsliYId4IHNxP3hIl4e6+yam+2xSeeIaylw4
L9KJkgStTKLuMRfPH1bP+M3lRTIXzodMohHSi2x8DHPxfhRtrD3J85i5sJ8Y
R7iCUeHtT5kL83cMOaeIfj2azFz8HhURDj7XXzIX9xefrp7ZkvYa0/tO3v/R
kIkxt+n7iF85GG/T7Nm9/iNWfysZjvG9BZjuz6eU6l6M6S8nzKxjyzD+1n+F
93MVxuM1T4sGa5nYebj3FedXfmcu/P/eX2SQOCyt0YKldwsVarHtwDjm4q6Q
4B6svwrtHDTf9P/bvjxENLxNayYyF///iU81K36awgROp/COurgxpCbRZipL
Zy6cZ2pBx7hm/+4fYYK7Un1Rz45hFMSSzfUcZ0KTXMRUROIPlN61//TjKaz8
pnKPdaWzTNDfwzGzc2cv+p0ZV01lY8FP/ij/D8sJSOZRse9qLhYMB54YyjbO
RfuCSMpaK1iL8R5uK/vt+TF+ZKUedVsQ4y+4Y/pv12JM3Xxjol0M41VrX6XN
SWGs+bfBRkGWBQK5JuLCu5jInjbBd1AB02+1SBZf3oxx1md9j6fbMG5POytb
qcaCEpE1rjJbP6C5qKhW+k5Ml/fLuyWsg7HpmX4tBBhfNucePqWPcYL21qdh
RhhXbLQ0e3cAY7rANfYeM4yFfye/47DEGBGrnTZbs4DfzKa93KgUnfrGEjls
h+lhn9bV+jiw4OYaicDfgUXoXbKuX/JpFrx52mZrLDeAusNOb6txYcGxvSv6
xfroiONKGH7EDYvf7JD7QNSTBX+vPSxxEsejw8ZdBrjLLNgmpO16T7ob+Wiw
TTr7sEBxX0nJ9uEWlLx+0+sIfxYEjUzXp4l0oRqeg7afbrAW5ut3NDJ2ib8/
hLX4ey76I76E+y5r8Xsu7muZ57Zw1uL3UJccmpzVAxYYzIYqp58bRpHxq9v9
H7Lg8/W3jyZfEdGnEM3Ql09Yi/dH/4UT2t8SsfovPxZCH3/OWvx92maQkSiZ
hulW21rMDd5gHCA6zeH2FuNUDpkP0e9YoCHqIx+8nqn3jW7kXPiJBVEvXhhw
Bq+CifbzYsRCFmw/kMzpqLMZpEpj63i/sEAv5JR2sKUBGLwp8lerYEHqz3yz
71bHwS2WqHKsmgXtAsZ+sx+8IOY6L+FGPQtup9/LmnwVCkWuqjGvG1nAfSSL
W7UgAQYtrA2bWufXuZXl7deU3gKf3vWpqU4WpPM/GDL0LQF1xdR06R8sMJXW
a1NO+Aa2Qt/s9g2wYEpLh3FipAuCZn8KeJBY8EdRn+atRIJ0snhpHI0FVJlE
TmPhEWhu3O1Vwpgf/8vLpOmlv2C6wEWeMsqCl9yUeurfPyDzMqJD4BcL7p/7
XVt7lgO3P+LjnZ3TLJA5t8pMaDUXztPnh86JORaoihYjLg9uXL0qx+Qe9hEg
nHvW9lGfG4dPXdtotWwEmtpZn2xjOHHjEkqvz3KNgKFu9ivlPHYcTxQKClg+
AheupHu+dpsFSW5z2wcrRiDaNjGtE03A9munNFL5RkClR01xXyQDDEau8Bfw
j4D23t9GoluIcNTpLvnbqhHg9jQ8U7ipA851Py0ZEBwBIUFds+sCtXDdLOfR
xJoRcP21b8rbvBCiKyo8V6wbgWJC5ej6jHRI29VpLCU6AoIa2/j59B9BYdaw
nKr4CDy9U3q7LPwmNMj9nTWQHIG76tVcJbs8gPBIqN16/QhcTVg2EdRzFH7x
K7x1kx4B+r7qiYNWOOAN3hUaKDsCih1ialIdG2H9lIljzMYRYEsRCKso4wE1
dwftVwojoM79ZZLiS9T7l/+db9/q/3NhvOQfsOQfsOQfsOQf8G/7lvwD/vEP
+Gf9ug8t+Qcs+Qcs+Qcs+Qf8y0v+AUv+AUv+AUv+AUv+AUv+AUv+AUv+AUv+
AUv+AUv+AUv+AUv+Af9c/7/6B/yjJ6H/k3/AP8/PDLTkH7DkH7DkH7DkH7Dk
H/DPteQfsOQfsOQfsOQfsOQfsOQfsOQfsOQf8F/VP8BRo6jrc9NztOQfsOQf
sOQfsOQf8C8v+Qcs+Qcs+Qcs+Qcs+QcsXEv+AUv+AUv+AUv+AUv+Af+l/QP+
+X+8JPTfxT+gNPViZKR6FlryD/jf+wf8Ex+I/rv6B/yzngtF//oH/LOeS0VL
/gFL/gFL/gFL/gH/8pJ/wJJ/wP8N/4B/fu/S0ZJ/wJJ/wP9L/4D/AZy+m5U=

        "], {{{}, 
          {RGBColor[0.368417, 0.506779, 0.709798], Opacity[0.2], EdgeForm[
           None], GraphicsGroupBox[{PolygonBox[CompressedData["
1:eJwtzjkyg3EYB+B/OACJExhHsYtKbRtbUkhCgw6NJYk1UWEGFVoUGNkKHAFn
wXi++RRP8Zt37Z4pjOXbQgg9tNMhJOlkRy6yS69iP318y7/8sJAIIUuGrRDP
bLMo58lxatc5Z5TZZ48DfUccUuGEarTTjSwZjqlS4YIrLnnlnTdeqFPjkWee
+OCLT9bd22SD4v8fJRr+a9GklohznUl/TDNFQ1+LZjSrVqZEgWWWGCbNCHc8
cM+s2/PMkZS7SEV99o6S5treW24YD/HtCQbkIQZZkddY5Q+lvzmR
              "]], 
             PolygonBox[{{304, 307, 306, 305}, {904, 907, 906, 905}, {873, 
              876, 875, 874}, {291, 294, 293, 292}, {880, 883, 882, 881}, {82,
               85, 84, 83}, {510, 513, 512, 511}, {69, 72, 71, 70}, {325, 328,
               327, 326}, {709, 712, 711, 710}, {664, 667, 666, 665}, {672, 
              675, 674, 673}, {590, 593, 592, 591}, {932, 935, 934, 933}, {
              743, 746, 745, 744}, {688, 691, 690, 689}, {907, 910, 909, 
              908}}], PolygonBox[CompressedData["
1:eJwtztlNgmEQBdCPLUH2DhB8VFC0AhYTN9BQgs8sVuJWCSioJShakPxgwjHh
4TzMJHfuVG7H/VE8hFAixSEnHNPgiCandGjT4kzoiksuOP+fEyHccE2PLvvb
m3VqHFCOhbBHlQq75ChRpECe9HafJcMOS/5YsyJiomfGKy9M+dWzZkXEkpgf
UyRJEGfGB++8MWcgf8eYEUPueeaJRx745IdvFnyxAcPGI0k=
              "]], 
             PolygonBox[{{576, 581, 580, 579, 578, 577}, {344, 349, 348, 347, 
              346, 345}, {839, 844, 843, 842, 841, 840}, {138, 143, 142, 141, 
              140, 139}, {747, 752, 751, 750, 749, 748}, {725, 730, 729, 728, 
              727, 726}}], 
             PolygonBox[{{754, 760, 759, 758, 757, 756, 755}, {719, 725, 724, 
              723, 722, 721, 720}}], 
             PolygonBox[{{280, 287, 286, 285, 284, 283, 282, 281}, {85, 92, 
              91, 90, 89, 88, 87, 86}, {642, 649, 648, 647, 646, 645, 644, 
              643}, {350, 357, 356, 355, 354, 353, 352, 351}}], 
             PolygonBox[{{859, 867, 866, 865, 864, 863, 862, 861, 860}, {936, 
              944, 943, 942, 941, 940, 939, 938, 937}, {307, 315, 314, 313, 
              312, 311, 310, 309, 308}, {256, 264, 263, 262, 261, 260, 259, 
              258, 257}, {369, 377, 376, 375, 374, 373, 372, 371, 370}, {437, 
              445, 444, 443, 442, 441, 440, 439, 438}, {696, 704, 703, 702, 
              701, 700, 699, 698, 697}}], 
             PolygonBox[{{238, 247, 246, 245, 244, 243, 242, 241, 240, 239}}],
              PolygonBox[{{849, 859, 858, 857, 856, 855, 854, 853, 852, 851, 
              850}, {517, 527, 526, 525, 524, 523, 522, 521, 520, 519, 518}}],
              PolygonBox[{{916, 928, 927, 926, 925, 924, 923, 922, 921, 920, 
              919, 918, 917}, {972, 984, 983, 982, 981, 980, 979, 978, 977, 
              976, 975, 974, 973}, {331, 343, 342, 341, 340, 339, 338, 337, 
              336, 335, 334, 333, 332}}], 
             PolygonBox[{{377, 390, 389, 388, 387, 386, 385, 384, 383, 382, 
              381, 380, 379, 378}, {492, 505, 504, 503, 502, 501, 500, 499, 
              498, 497, 496, 495, 494, 493}}], 
             PolygonBox[{{51, 65, 64, 63, 62, 61, 60, 59, 58, 57, 56, 55, 54, 
              53, 52}}], 
             PolygonBox[{{884, 904, 903, 902, 901, 900, 899, 898, 897, 896, 
              895, 894, 893, 892, 891, 890, 889, 888, 887, 886, 885}}], 
             PolygonBox[CompressedData["
1:eJwl0Nk6lQEYBeB/2/tGOnM92xDKLEVKGXMPaSBNSqg0md0BTQhNKhm2eUqJ
BqmU1+PgPVjrO/medSCnOHoyLgiCCPFMhIMgLMQRiuwf/uv+scNf/vCbbX6x
xU9+8J1vbLLBV9b5wmfW+MQqKyyzxCILzDPHLDNME2OKSc6GgqCHbrropIN2
2mjlEQ95wH3u0cJd7nCbZppo5BYN3OQG9VznGle5wmXquEQtNVzkAuc5RzVR
Y1ZxhkoqKKeMUko4zSmK2Rv/BEUcp5ACjnGUfI6QRy45ZJNFJhmkc5hDpJFK
CgdJJolEEuj14wrLLLHIAvPMMcsM08SYYpIJxvnIGB94zztGecsbXvOKl4ww
zBAvGGSAfp7zjKc84TF97AK3qW6N
              "]], 
             PolygonBox[{{2, 43, 42, 41, 40, 39, 38, 37, 36, 35, 34, 33, 32, 
              31, 30, 29, 28, 27, 26, 25, 24, 23, 22, 21, 20, 19, 18, 17, 16, 
              15, 14, 13, 12, 11, 10, 9, 8, 7, 6, 5, 4, 3}}], 
             PolygonBox[{{529, 576, 575, 574, 573, 572, 571, 570, 569, 568, 
              567, 566, 565, 564, 563, 562, 561, 560, 559, 558, 557, 556, 555,
               554, 553, 552, 551, 550, 549, 548, 547, 546, 545, 544, 543, 
              542, 541, 540, 539, 538, 537, 536, 535, 534, 533, 532, 531, 
              530}}], PolygonBox[{{760, 830, 829, 828, 827, 826, 825, 824, 
              823, 822, 821, 820, 819, 818, 817, 816, 815, 814, 813, 812, 811,
               810, 809, 808, 807, 806, 805, 804, 803, 802, 801, 800, 799, 
              798, 797, 796, 795, 794, 793, 792, 791, 790, 789, 788, 787, 786,
               785, 784, 783, 782, 781, 780, 779, 778, 777, 776, 775, 774, 
              773, 772, 771, 770, 769, 768, 767, 766, 765, 764, 763, 762, 
              761}}], PolygonBox[{{151, 238, 237, 236, 235, 234, 233, 232, 
              231, 230, 229, 228, 227, 226, 225, 224, 223, 222, 221, 220, 219,
               218, 217, 216, 215, 214, 213, 212, 211, 210, 209, 208, 207, 
              206, 205, 204, 203, 202, 201, 200, 199, 198, 197, 196, 195, 194,
               193, 192, 191, 190, 189, 188, 187, 186, 185, 184, 183, 182, 
              181, 180, 179, 178, 177, 176, 175, 174, 173, 172, 171, 170, 169,
               168, 167, 166, 165, 164, 163, 162, 161, 160, 159, 158, 157, 
              156, 155, 154, 153, 152}}]}]}, {}, {}}, {{}, {}, 
          {RGBColor[0.368417, 0.506779, 0.709798], PointSize[
           0.006944444444444445], AbsoluteThickness[1.6], 
           LineBox[CompressedData["
1:eJwl2NMSGAgSAMBwY9u2bdu2bdvcjW3btm3btm1fp+6ha2o+YJigYbuKbQMG
CBAgSJAAAf7GQAT+mxOUfwhGcEIQklCEJgxhCUd4IhCRSEQmClGJRnRiEJNY
xCYOcYlHfBKQkEQkJglJSUZyUpCSVKQmDWlJR3oykJFMZCYLWclGdnKQk1zk
Jg95yUd+ClCQQhSmCEUpRnFKUJJSlKYMZSlHeSpQkUpUpgpVqUZ1alCTWtSm
DnWpR30a0JBGNKYJTWlGc1rQkla0pg1taUd7OtCRTnSmC13pRnd60JNe9KYP
felHfwYwkEEM5l/+YwhDGcZwRjCSUYxmDGMZx3gmMJFJTGYKU5nGdGYwk1nM
Zg5zmcd8FrCQRSxmCUtZxnJWsJJVrGYNa1nHejawkU1sZgtb2cZ2drCTXexm
D3vZx34OcJBDHOYIRznGcU5wklOc5gxnOcd5LnCRS1zmCle5xnVucJNb3OYO
d7nHfR7wkEc85glPecZzXvCSV7zmDW95x3s+8JFPfOYLX/nGd37wk1/85g9/
iz8ggQhMEILyD8EITghCEorQhCEs4QhPBCISichEISrRiE4MYhKL2MQhLvGI
TwISkojEJCEpyUhOClKSitSkIS3pSE8GMpKJzGQhK9nITg5ykovc5CEv+chP
AQpSiMIUoSjFKE4JSlKK0pShLOUoTwUqUonKVKEq1ahODWpSi9rUoS71qE8D
GtKIxjShKc1oTgta0orWtOFv825HezrQkU50pgtd6UZ3etCTXvSmD33pR38G
MJBBDOZf/mMIQxnGcEYwklGMZgxjGcd4JjCRSUxmClOZxnRmMJNZzGYOc5nH
fBawkEUsZglLWcZyVrCSVaxmDWtZx3o2sJFNbGYLW9nGdnawk13sZg972cd+
DnCQQxzmCEc5xnFOcJJTnOYMZznHeS5wkUtc5gpXucZ1bnCTW9zmDne5x30e
8JBHPOYJT3nGc17wkle85g1vecd7PvCRT3zmC1/5xnd+8JNf/OYPfwd/QAIR
mCAE5R+CEZwQhCQUoQlDWMIRnghEJBKRiUJUohGdGMQkFrGJQ1ziEZ8EJCQR
iUlCUpKRnBSkJBWpSUNa0pGeDGQkE5nJQlaykZ0c5CQXuclDXvKRnwIUpBCF
KUJRilGcEpSkFKUpQ1nKUZ4KVKQSlalCVapRnRrUpBa1qUNd6lGfBjSkEY1p
QlOa0ZwWtKQVrWlDW9rRng50pBOd6UJXutGdHvSkF73pQ1/60Z8BDGQQg/mX
/xjCUIYxnBGMZBSjGcNYxjGeCUxkEpOZwlSmMZ0ZzGQWs5nDXOYxnwUsZBGL
WcJSlrGcFaxkFatZw1rWsZ4NbGQTm9nCVraxnR3sZBe72cNe9rGfAxzkEIc5
wlGOcZwTnOQUpznDWc5xngtc5BKXucJVrnGdG9zkFre5w13ucZ8HPOQRj3nC
U57xnBe85BWvecNb3vGeD3zkE5/5wle+8Z0f/OQXv/nD36U/IIEITBCC8g/B
CE4IQhKK0IQhLOEITwQiEonIRCEq0YhODGISi9jEIS7xiE8CEpKIxCQhKclI
TgpSkorUpCEt6UhPBjKSicxkISvZyE4OcpKL3OQhL/nITwEKUojCFKEoxShO
CUpSitKUoSzlKE8FKlKJylShKtWoTg1qUova1KEu9ahPAxrSiMY0oSnNaE4L
WtKK1rShLe1oTwc60onOdKEr3ehOD3rSi970oS/96M8ABjKIwfzLfwxhKMMY
zghGMorRjGEs4xjPBCYyiclMYSrTmM4MZjKL2cxhLvOYzwIWsojFLGEpy1jO
ClayitWsYS3rWM8GNrKJzWxhK9vYzg52sovd7GEv+9jPAQ5yiMMc4SjHOM4J
TnKK05zhLOc4zwUuconLXOEq17jODW5yi9vc4S73uM8DHvKIxzzhKc94zgte
8orXvOEt73jPBz7yic984Svf+M4PfvKL3/zh78EfkEAEDvL/f8D/AM4qBfg=

            "]]}}}], {{}, {}}},
      AspectRatio->0.2,
      Axes->{True, True},
      AxesLabel->{None, None},
      AxesOrigin->{0.4, 0},
      DisplayFunction->Identity,
      Frame->{{True, True}, {True, True}},
      FrameLabel->{{None, None}, {None, None}},
      FrameTicks->{{Automatic, Automatic}, {Automatic, Automatic}},
      GridLines->{None, None},
      GridLinesStyle->Directive[
        GrayLevel[0.5, 0.4]],
      ImagePadding->{{20, 0}, {20, 0}},
      Method->{
       "OptimizePlotMarkers" -> True, "OptimizePlotMarkers" -> True, 
        "CoordinatesToolOptions" -> {"DisplayFunction" -> ({
            Identity[
             Part[#, 1]], 
            Identity[
             Part[#, 2]]}& ), "CopiedValueFunction" -> ({
            Identity[
             Part[#, 1]], 
            Identity[
             Part[#, 2]]}& )}},
      PlotLabel->FormBox["\"p = 0.1\"", TraditionalForm],
      PlotRange->{{0.4, 1.05}, All},
      PlotRangeClipping->True,
      PlotRangePadding->{{0, 0}, {
         Scaled[0.02], 
         Scaled[0.02]}},
      Ticks->{Automatic, Automatic}], 
     GraphicsBox[{{}, GraphicsComplexBox[CompressedData["
1:eJztvHk4VtH/722KDJkioZKQRBkKxeazEcrQJKkMURkSSYMGUihDoZIMlZRU
ZMyQUOYyZciQMUO43bd7lCljj9/zLct1Pf+c6/njnN85x/1P1+v6fNZea6/1
Xsvea+3ekifcDtqzMDExLV/OxPRf/z6O/q9fGzD9/bEGvxoWFiX8f9j0dWhv
cuMHbbnvGS9fihOgx0qyTFOvXnvf+iJz5XUEYCGXymeW9Gpfcq7hKFxPgK6w
Psy655f206z2XBMpAkyJVvYa+bNCydzgmXYZAnAbBtubv1kJxN1ja502EcBB
qEanBZcC3ocs9WObCVDoHlu6zFIFtv/g8/XbQoBrx+8KdnDowDHZtdsFlAiQ
aXdbJ6B4L9x030x4pkKALJ9vm0fYLeF1vnqUgioBJI/P0RXXOkLNMn2jPHUC
bHufptCLXYCRfQdnDDUIcFaDSe7Q5hsg+vh4ajNGgHiL1xIWDwIB+l1sTwIB
DnecDV/dFgb2W68JDusQIHFQZr+SzFO4eyWgzHsXAapzRz3DLsTDu5JwDx5D
AshMKpdNUJKhlSdu0+M9BFA4mPHRnpgJc4fT2mVNCFCHA492Uh5Iv/gYnL2X
AJdEp738ThSDEblSW+8AAbY4yT1i4fsC51RbGPVmBPjOti30qFY1RNzoj7M5
TIADrPXTFjb18LFy+BDlCAH2PLj7Wl2mEX6u/MN+zZIAh5Lk1mpXNwOnDU8u
hw0BJj+u3C8k0wqKCaJnHtkS4KLrWZsHy9vB/NfGtVIn58f3l0FY2IEO8MS2
16XbE0Dra26ZG6EDXvjr+Gg7EWA6ZtZhT34HlNfv3fbVmQB3rg1MRTW2A1XM
auCoKwFIR81L83TaYKX96chBNwLw1Jn4+ku3gEaax55L5wnwwbmYzfFlE9hO
+k2zXCKAVbf6nuekb+Cv9yDl/mUCDCxnvi2qVwvJIc+Or7s2r58ORX+B3gpo
aEkSSPaav59sw4/riKXwWzK3dOcNAhz8PfFBmLkQ1rl8uVTuQ4AfSTsbYm/k
gP77RlnzWwRIXX/qhJP5OzjD1Nv2058AUTEtbuf6EuCBEe3uuaD5+xe1rh88
+QJywqe15u4S4JVS2mnWN5Hwo2s5424oAdh91gjt3HcPWOVWxYk+mNe3xb0D
SvK3QO6C1KE3Dwmg6+gRutHoKuz7pMSuGkGAklW1n353ngUPDu0PJVEE2HxF
Wkfn0Al4esDYef+Teb1men4zVzKHkidH1nTFzOvHwNB5eYshEAfsa888J4Dw
WBFRQlwDeJUu3JyMI0BL4UXZ0gZ52H7tpkrAKwJ4PZG6d65zDRwrC+kXSiCA
oH2nnqrUCrjJ+yQi7i0Bui/7vnF8MaP95kjCbqUUAsz+WvHLwY6sXROXPfUp
jQBGpcX5mFeb9gilJNk4gwAvhK2TbFeVa4uq19u0ZRFAPu3FJRPRl9rg84Pf
MQfNd/vqoZLRXMR3hX9f9P2IOOP4Mln+QsStiYJtMcWI50Yk7sqXIZbW3qKV
+4UAkS0q7ZEp5ZhRoAbdoBLFzzUYvmiqRhyxxtzsRC3ijw4nljHqEfelu+Vc
bySAXayH09nmCoxz2us093cUV9S/Ix7dSgCG/km22Y+dmPm9yJqNHQRQFY0B
I6wV82yLv5H1gwA7Y4+bNm4awl5IZSjr9hAgl3WMrUimGSt3Leyr+0mAG1HZ
+ve3dWG0nK+PrAcIMKPpe7bwfj8mxNJuSB6cX6+GVMZKeFsxDZPByStDqH7b
iNEkduq8fluan6gPtmP+Pcw24XQUT97Mx7/hFwGuzN7bu1dtDGu4uKYkbRTF
fxfIXdSaIEBE4eTjPaH1mASn+sbqyX9chOmb7Wo9MoPyz8QcuEOYQ/xg0Aa7
yDy4wDnKLjRmNsQ/PK8+v8c+CF6KH5g73zVhrF/8D67lRPHN/OFsSdyI9x97
8X4H7+BCf3vEpzp94R8EAz7VOqbJTuwpLV/s0Mp/TMFKdlR+7RVG5Ym+373d
ViPmrelTmhUbhIch3wbzBYex7SLDP++sHYRL1Y5PivIGMEu7ufDV61G+TxK3
4esNKP5mbPXkNplB8H243GkioRGrgY1JxbKDEDRxpFbweQM2ErTNet/mwb/9
1YOJNuF8PxQG4Z5l4vatkcMYrNtb7Kz4r70zmIOT5YXfyoML/R2c4STjv/3f
/RKxjJlLLSvV//FvrNXAL+jFzn/5DGzu/n1NRQy1V7ojhvpRG7GRTFKskQ7i
c24fDrTq/SvPpBWZ+5nVwQDFP7E2Zo/sRtxn2uPoY4yYM4oqyrcXlVf8OVX9
dD+Kmyss995shtjTQ1jpgzniuKINP/WPIK7gUgpvPIaYdkjLwM4asVCs0W/a
ccQaJIu3Xif+1c+vZbvN3orLHsX9r5/njXJE7Usuv1Ek44z6q1Eg5HymC+JJ
y8fSOm6ovMTrN99r3RHrM7ICrS6i653RKNEY8kDj++BWHeXyVTR+ObWdz5Z5
/dN3P/Zj9dD+h96oPraTEyySPoPgxFpeG/R1Atucwpad6jcIOw3DWaq46Nj+
CQFHzB/NDw8dCdGqwMG/83kIe3pXodriLtJHSfPO6wMhqD6ihKHihfuIeZ0P
9TI9RO1TzbJ7GPoItcdy7qz+mih0PZ/dXhOJj1H+m7CgRPUYdL81nRGWn2MR
j2yMX2EWt0jv7u8Ke+LR9fH8AvezbxA7LPsqNZOIOHhfW3NQMuKMaEKASBrq
/9a+kZ2v3iGe28JMUclC4yF9hfdZ0XtU3qhEfP/eXJTvziPH0pmPOPKwWtbp
ApT/6bmew0QRan/f0P7Vt0sRc6raVAl+QeUVb5zxel7xr39HMfPKK1u3VqO4
10r/nvwa1P9x1g/D9tQjrnjzfFdLAypPG04ZP9W8SO9YfsKvlkE46yii+qqU
gGn4Vxy72Y7WO9v6Zh7eH4OgdfVjtoU/DfMX6yt40j0IwXI+Ps/FG7CUU4xz
cj8HAU/qdxpg7sIaU2c35PQPgumF26prGB3Y5G+u5l2Dg1B8s21XXPsIJqG3
OqCBNAiZ9BWcYb+6Mf0QmZ22lEE4Sv4YaS9WhJ1pUSFTaah9DyTxGM9hxB/O
mO7jHEXclX2MOXIcMRuTU6b05KL13eiSfcb0ovU93FcEn0Ps0XWvsoaJuMBP
N8V4WrIiLjn/dgtpGWLSx5xuj+WI+Tg+P2DjRqx6oEEvbAViyyfdYxL8iH0G
KG9SBBG/UZw6qimMuOYqB0+lCOLRUqGCw2KIxXg3nOtfgxg/orjhvARihzis
6Y8k4mDKHv8QaSK87UrlOHq1GMtQs9ghLovirTdPDSXIIZ6rcn+qpkCE4js7
L2HbazBp4Rt7y7YSQZJHs1uEIwszPh7MdFCZCKuqgGP3unrMPTE6o3sbKh85
8vqUqxriT1pZq6Z3IO4LKK4I1CRCd+ipH2c8GBhnQ+21VdpE8Pgz+rXUkYwp
relUiMeJsPvKjKxtXDt22IHUpaxHhKqbTw6dZ2rFvNLH7xfqE2HHbp3fG471
YnFTrHqmu4lAYtp1e+fZaqxil8BYuxGqjxa67o2TKWKhNvmj4/uIUF9oNNNy
uhzTkNrJfesgEd6YBWXeq2Vgtq4GnwTM5/N3WGyl8f3EAnLM3GItiGA18ccx
sYSMpTDbSW45RoQ/6v+JNxqfbcyzQteffOR5e/dxxBI9gerf7RDrb44gnTyF
2OXiyyfDDvP3H6DDLBI7iIUVpJveOI3iH5YX/OFxQdx1sPrd47NE4PtjtOxr
ag3GFtN6cpM7im8eHBB+fwHxfuWRcj0PxB6eTNe+XSHCPVf7Y41q/djTzysU
jnuieCmfeBflOhGSd/flgUAhRjq66f61m4v0Hq+qu9yPCL42tfiT5GpMlaY7
+ug2ESJH/L+aaBIwyx37X0sFLtK7r/WRd3eI8LzuzpzQNBF789WZC0KIcHP6
tSmZdQKrXXXl49d7RFhTTv7GEkPGRm1vnz0WtkjvSWHrieFEaOZocAtxv6uN
j8U2XIokwtXkMyRl12xtB0i5xfqYCLJ3rQlrP5RrBwflqT14SoTod6lW60Lb
tDMay4nrYufH7yMHD+fXIe3Wtc2Pk18QYSZa1mLF0WntP44/TTTiiZBy+v2O
QTlukMmgz5W/JsLDg0XfLXXFwHhmJt08cb7+sKzleVmbwN2A62RfEhEErnyU
94hVg8j7IsLuqURQHV+nsV9uF3xqly6fSydCI2GLwDuvA9AnrXI1OJMI/CSS
Mbu/NXC5gbzYeyIQ2XQkzus4gVKuyY83H4iQPdO4m8X+AhxmPXZPNZ8ITyps
nW4qeoOXqaNO6ScizAntWPWk0x/iIi+O7C+an48vZ/7Mtd2Hil6fV10lRNBW
kpG+tyUKaPL3LFw+E8Ge0Ghzrvc5CHk85ZwqJ4KRxO4v1YzXoFmUmB9QRQTe
1ZkWFyxSwY4rx1W4hgjhGSczFAIyIeBQmcTLOiIo6MXI5Xl8gJRn374pNczf
r/idn9GNn6CR2OVX0EQE9ufGr1ZlFMOkCkXVpIUIlvaNWyzcykDi+uRgWxsR
Ao3OBdtOfAGDcvbHjp1EaMlgY3xcVwkuAkImY13z4+/fm+X6qQrCLCXnfHuJ
EJay//K7zGr48GprOn//fH35DlkctGroomueeEYgwqN+o9ZPjtXAprFHSIFE
BJOVhcr35Ktg863DX3LJRHDFGfoaBytgf+3JK4Y0IuBpIqOmfz7D5dXum5sZ
8/XVXTYqtiqFmBPenSdGiDB7lbtGJKIISpPvhjLGiLDh6eeh9Df5QBqPwr1/
E+GO04rYUbf3wKfz+hf3NBHagmJSDuW8A9W7mfHRs0QwqFZaLaiRBJbNRYdl
mUhw+q5ukbVVPPhK1C7PZiGBkUM/X1tcDCSc7sjTXUaCYUVzE8/ZcKjNJLrU
c5BgljvmZRQ9GEZnx9bZcJFgIN1kaNTJD8R2s34j85DAJ8tu022Lq4CH8ftd
5SPBmToxk1ui58Chc60qhyAJgn68sD9GPAnBG+UHw4VIcPLHqETRqAVknNsR
vUGEBJm2iiW/V5hAW56+cbooCebMBG+KTgL8YTOb1Vozf33lMBbefGWQ2Web
Vr2OBM45v8/slJIC42hXu6OSJJi0YqGKiwmBe9+1lYNSJLAwoVieDmaDyC2B
ny9uJMGtD+GKU+dGtQsuP7rMIkeChGseAcxVfdr9xXFy9+VJEHnIJKIkvkGb
iye9Y+1WEszcTpdpFCnWVjr8KSRJiQSdn7GPdL8k7cPPq2DnNhJ6nhlqGf6i
ijhu+8DLQzsQV3j/Mv+pgZhW8YfjnBZi4ZUr8mYBsaa1mMtdXcR2b2TXieoj
DhjeXv/aEHGKpq7vdiPEjbf3bS8xIcHnw4X7ntv81p6qsyLs2zfff65bXWI9
eWC9mHPUjwMkKJlROxfLJgEGpy4bnTlEgp0xXev83JTAJfXWzO/DJPBQ7/kk
OIJD2O8Hqf5HSTDdvT7Oj+UAfNCNtRWyIoEI75Z1UU9toSs4WTDOhgQ/u76T
R8LcgK0lt0zRjgTfXHZWG2+7Dpslyz0+nSTBpU0lQRGGd+DAmaZNxg4k2GPc
c4SFLRIuZ/e2tzrN63FuJ/VRzEuI+UMLdjhDAr+0yd/lu9KhdM+M9qgrCaK/
7dxcqpsHpIecwz7nSCAUV8qQf14GfF2rXvJdIAGmq6buFVAHqpukzWMuzbNc
dv2NCy1gdV6ZQ/4KCWSNy/udJ3vA96N27odrJAhgtuZ5PP9cl8BucsbgOgns
7TlWiZ5iQO3+o2ubbpDgsNP3iyxdYzD62KHOzpcEyWv3Xi44OQNiAxd86LdI
8H5M1kaQzozjij7brgfM94/iYf4EHnbc4WroANcdEhhqiLCn2nHhIaVPIqOC
SeDwNHTFyxxePHNF4p6N9+b1/VjRc7WjAN5m8X468wEJuvWbn11XWon/eVGa
ohNOgn2dAVtcI4VwGUr98boIEoiVswZ+uimMG6t1CVhHk6BG7fTtle3CuPtN
cunQExJ0sBVI6z8VxqOqfl+68owEtC4Db5OvQniBEPsm9hckiOBsM3l2bSXe
b7Oy/eFLEriL+ZuzFgvgXInrgyVfk8Bu2XPed958uNLIFu20hPnxSBM8GqrI
jR/W0mRgSSRgDzI4KfudHfcK2B1XlUICBabISPEkFjzum/mhI+kkcM1nHPyT
OQuV4ifZCRkkkOjzHOX4Mw50+3MfLmSTIIz1d881s2EQTr/uzPyBBOu23eo/
Pj/umlN31tzLI0Gli5GVuuRPsNsVVbvmEwlKt7wzbdvSBgGhr26+LSTBqN7V
qOVs3yClNUNlRwkJJqRcK57ZfYGmDUX9n8vm56evVaHm648w5VITYVZOgrpv
YtlY6ztYn9O+u7eSBNrqm3aoxL0CA2bi1NmvJNgkf5BF2D8aXIzHkmdqSdC6
4soR670hEPaI5fidbyQQ7LqUFX38Jnzo5hNY3UQCFjzSTb7WHbrk1pa++k6C
xxGvg6ktJ2DZxc2XtrWRwL/OhOuIkxnIF6jLFneQgIv5bDn9gh4cWK7ftreL
BEe7WW9WTKrA5YMH73b2kKDpwfWul6wbIObpcS3nvvn1sDN0/E08P5QSXOgT
A/P6v8ox2UCd1SYpXXtxmzivh9rSWbaBUm1+zwCzlWTSwvuo2ufwZS+oaP5b
8cXlbGWQIMf7wAUP+0bM92ja6Y+/SPBAxO/xLU9WrYSXH8WNxlB+LbWypmUC
8ah6yw37KcRivv3KIzOI8a/DfTf/kP4+jw5ijqv+POJlGYIyN+tp010/sBBb
nt1P2YYW8jPfik7JcQwtPL+2jW5MzuEcgvb8Ga8/y/qwP9rbbfR5UL5MkA5/
Iy9ik8a9JbYCiM+vtbpIW4k4yvH0Rq9ViAveebRyiiLun/a7EymOmMvgASaz
DrHS/We0jPWID7cnPcelEHtJ5x6slUH88uwXNqtNiCs/NL4nbUZMZ+l1urwF
sbApTWyZEmLNyOmvYSqI7XqX31ivijhQfpVyqjri1EtSfZoaiJsKlR5VYoin
OLUNLQDx+kPGk/06iA2eHUk6vwuxC9HemskQcZjKBb7QPYg/eN0sFjdB3P0l
5ELiXsTLBJ7IqB9ALG+Z0FJmhvjAq+ygg4eHQMrW4/i1+w3YZXqJZs8RFI/Z
WU91tURc5vcjdtoa8VDN0IEg2yF4KfXF+/KtQYx/9W9WkZMornZi2ft4+yEI
ZFK3G6D3YVbJgk4qTijuOy4hVuSMOAHf8tXUFXHtHQ3vDjfEo02GSqfPIxaT
MP85fhGxzukT4bcuI3bMdDMQvDYEftfvhHOYFWIhs16/Y72GAN+/XPi1MBHL
NLzzdssNlN/2INIq3wcxU2c8755biDduzCj67r9I7+cKz58KGgL3hphx554+
7HzeV+lfdxfpna39+43QRXrfOxi44sEivUeNajx5OAQfHu+un3zSh3H1MVM3
RSzS+xa+2PdRQ2Cx/tPau+Y52OHLaw7seoLi14vlWBtihmDVrLwty+0+7CW3
evbx50Mwd0oyUa21Has03+VIjRuCmaBVtUlBZIwee0DU89UivQ/ZVC9PGIKp
jo61rxXJGLbd5XrE2/n5H9Xn+SW4GjvhfVVROmUI9Mefj+3UpGKBFf6979KG
/u7/vsNSBcMfQsYQMPrxL0e8h7Emqxf6NVmL9P46deJYzhAEdJWNGv/8ha0f
zk8k5i7Su2alpcfHoYX9Qpfb31ewFQ4t7M+H1fUVPihG+bmiw+4SZYv0fnJO
KuXLIr2ncn/XqFyk99+rAyuqF+ldd6PG4VrEl4O3UfrqET/7jj9zb1yk9/V7
9/9pXqR3Z0uWkFbE/NlOWWIdi/T+55JDwo+hhf04qz1+q9V6EPs+vF9V+hNx
wo8YrwMDiGtlk7Z2D6Lrjbl/6HEZQiz+8XPYFGWR3tkbdwXSUXnH/T3jwr8Q
hzymJrwcRZzZP3VMeWJo4e9R+9blKwonhxb2B5muCheazAwt7JduLN3g3j6H
8k1WKEk5MZMX9vvOW2g1j7GSF/bzol4YBfixkxfGs4BssVOAk7yw/9evak9+
xk2G89FAVAECxnXzfIwCL/nvft8vTLnqxr48fvLCfqCFUAjz7pVkCNUVtnRs
68Wu2zzObBYmw63kpzoFDvN6T3hjf3I1Gc6o0n1Edg9ilb+yRIbFyH/Pk35j
dKyk0nstGc7dTOJ18XmPrQqo8+RZT4bn272m+Eg/MOxb55bHG8iwa68Lrne0
FTshPtQtK0MG7R8Px73DGVig/cSDbFkydJByyB3pE1hqGtsuvc3z7TPRIlhv
49JqmhQYr1cgw76nn1QOFBOwKT2JBBtFMvSeOnPo+3x/rw9VOEZRJiO9t+7k
ubad/Pe8phdz2WBYwKGOOMzl0LlHO8l/z19+YR/e222QwsgL+5/dTG5N6dr/
7ncCW2bs5a+t869/hjH5R0E7vur96+/v2IHuiKGjBuSF85bLcvFPB3eTF87T
Yi6823vJmAyNVdyKh5ZPY6WfCphY96LxJXF8zbi/nww3r10MVSKPYPwH206t
MyMv7LeqPSWsSjYng8jXUo4trvN6J4xU7DxChmurpDcJj45ivkrMnuXHyAvn
UwnXeLeYW6P+qC0T7/55fL4/h8TbZU9MYqO8cg/OnSCDOeP0pbn4IUz8qJre
3Kl/9fdhOi/1xu46ovKO1P1vRJ3JcMOuJ+v0llEsRN3m6BsX1H+ZPme4Vd2Q
Ptuqr3wqcUfl/wj7u+2/iFjG9qFklwf5r/7TMZO3zxvPXEXx86Mptyc9EUdp
56sHeCMuCKwgCfmQF873+huan8T5oTjX2j5TJX/ESo6MP58CER9+N/vO+C7i
69Ncp9pCEL/UX73K8T7iynsyFaNhiOltKtd8HyEWlsYV+KP+9cdPTPOsaVfM
YxS3+3DsvnwM4kAWJ93cWMSpJpdGDeLI8KqFtcEVJ2JNEb6vm+LJYOO6N7vn
aCU21XPvyIk3ZEg5RBTYP0bA1svHcDESF+n90tuP15PJEOg/mahbNoG5FOac
5U5D8TDOz+uj383Pn2BRvr6UDizXrKFhYxaKd8d038p6T4Y0Vy/yqkwCtoxI
UdPNJYO8n/TGF5UkTF5liliXT4aesOTpO+NE7IAXxxPrAjJ849R7HuFEwC5/
ETIlF5HBO2z3CtCfwGL4N/y5UkoGAY0xVv/7LVjZMcV37F/m9Wxjk9ghz6Q1
FI+dDK8gg1L8w2VXqnIwfvoe4Q3VZAiY4LgQMDeIqe20KE+rIcOOO9qKJcVU
zMrv1FWtetRe3xp3+eoGxAkiN34caSbD0YnqbM9d/VitXfA9QgsZwjiT1pYe
oWBjSdE6F9tRvvj46xHmH4h18KxX97oX6f1OscXan/P8fiDlqUYNFtJUy5nU
P79+4UElktTvWOa6zvwdgyi/zYnk+oWEmClzXOIQhQwXjWaFcfMybOMsa0Mv
DcVNDAVuuQ2j9fD8g3VqsyNkIDDGHSIvUbCoDnninfH59WXl9fbEg01YgczO
x6snybBCzZjmN/UN63czMHk9vUjveWZz2+bI8Gu2KVYC68WU2ezSi5koIPT4
yaHY4R7MYu/ZE/tYKfAzCW8+kEXErkd5Cv1YRkF6/xn4xXk55e/8/YpVKkRc
+c2F4nSPl5v9V1D+ro9zmHBxeudKfsrf88gWTJO7IPSFIOXvejeFnTCvxhWF
KXBMcyOLWdckFhjb+uujCOXv+sSslUoaiDcSQ9dv2jZyuHUN5e/5OKvW1HUm
TgcJyt/53Yqtr1iRPyJJWVgvDATFXX2kKfCJHAs23gCuVpsk+GQpYGPLfph+
4hA8fK367akcBbzuO/Rx6TpALkPXb7MCBdZMGl7a//oydGvsV/2wlQJzn457
2F4MhGW3rQf1lSlwkS1opO9JFMjXOUc3bqPAG68jAemiCXBA9IqxnRoF+tRO
RW37/R4un7w9S9tBAUb40A6BvZ/hWUpYmpcmBTSx4Kvqmo1QNhFrx6VNgfxQ
7BilvweGdFJWRuEU6Cds9GDvowB/cN5nGT0KsGy8c6tu+W9Q+15+OVOfAlUy
/ZzCHqy41fpmOZ3dFFBP5gCuZF7c1/lnR60RBQ6cYtnYclsET8iih1iZUmD5
6dqLPqGSeN3cDAzto0Dluj7t4z5y+Nhurl+XD1LANfhlYzaHCi7+UCR+mfl8
+4+bR3LU7cB1fkgffmhBgZePn5UffYrjjrIqyyWPUcA981Jayyt9PMQd8lKt
KKAViz3+ddEYz8w3ccGOU8B0/ZcZxV/78fZlx9ZV2VFAVC9x/0PLQzjTfsd6
i1MUUEjuC5WvscA3Pr7oO+BAgZKjmKCCsCVu0u+z/cLp+fIbVEorZq3x81vv
EZhcKGBp3HD1hJwtHnXlaVToWQq4pYisyR+xxQtKEo3WuFPgTqBNhdReO7yf
J2cm8cJ8+89fr7ZXtsO5LcpS1T3mxzsm89W3WFtc+cU3289XKGD/XvNKz57j
uAW5S9DMkwLOUR+KmBKs8OuqlLKe6/P9eTOLm/fuUfzljUmPszcp8N7acHnx
psN4ZSW73IwvBXo1mPc8zD6I01cKdQTdpsCmjEJ178K9+CobyRCRwHk9drzv
PRq5G8cStsKrOxQ41XCi6ri0Hn7il+awSggFqstX/CAxa+GB2J6XRfcooHSF
EtFrr4qn+h823xtGgWXnn5oHFW3Fm+pPcnSGUyCqRH7CPVQGnxJzzz0dSYHU
sLEq6ci1+Hp77zMT0fPj6Wv7g22lEG6Ydnft7acU+CVD1Zy6w427TkbVCcZS
QOb0c+LzFWz4Q73XPs9fUEBtR+oRnRwmPDckc9vWeAqkG4EcTmPCu1uKBvJf
U2A26J0Q3Y0NX7ahNnJPIgVecP9eb6zLjcu7dOxpSaLAqNNgS3KdIH7wPXH6
VCoFiG15L2KoovgVpvGUX+kUCGO2i/N9IIk/M2K1vZlJAU9RrmffdGXxsnB+
Qd73FPhoXnLDmW0rPtS1tuzJBwqEfDAYG+5Qwfnl5D3k8imwgunCejEBdVzt
wo5NOZ/m9a69XO34JU3c6pN++64iCuRO7k23qgPcj8MsuKFkno/oPvCg6eCJ
B2y1bT9ToOssL7dXsh5e98SVQS2nALvNp4w7zPr42MC1OM8qCjwV0C+ObNTH
xZUCD3HWUGBLwk5LNkEDXOfaI/bIOgpUpL15W5mjjzuWxX2QbqBAHk8Eh/TX
XXgob7pzRhMFsps/RcXY6eFZRz6twVvmx8M1wf/VQx28Pa6qtqZtXt/r34zr
swPORG25adlJgYDpJHf1Vxr4RvUBFVIXBb7eP3NCTF8NN/H51e/ROz9+Agzf
6TUq+PnqPxFs/RSIzWLrP5OsgEcJr9gTRqCA7Iij1azwRrzwuNi0BGl+fdhS
t5ovdD0+kCibkkKmQN2NPUe/bVyNc49uP65Jm1//LJ/LdUsL4MraugKVDApc
y5j7HJjGgVsE7is9PEIB/8RS9W2tf+B6g9Wl/rH59Xrfiq2TTaPwco2z7Pnf
FOBNL3ObvT0ElQ6X2/5MUeDs5HCd69keYKTfuhsySwHbQ9GKNXWNsGr6gZY4
ExUk9zL3U7XLAdOPpSewUMFke4fcjzt5cOJe8gu1ZVTgztcJ4fFOgcC2XLMy
DirwbvtqWNEXC6lS5csOclEh/dKBknXl96HJtSmnm4cKEp3BSnxbfWAqp/e0
Kx8Vyun9ZR7r3EGShS4+LUCFF794j0VE24KhyUxNoBAVdrFXnOU4tA9cIzhv
rhKhgrCw8FRQGQYPe1apxItSYTSgRZk1ZhPkbpbuV15DhbnN09g532Gs+6Jy
ROE6KlTUOs7qRpCxZYXau00lqTC2mvSxXPUXpsBpMtUuRV34+3PQ7Giy00bE
V2IcbMY3IX42eIH/ljwVHlVKJv706cTKlH1KBLZSwcyhiE9fgYANeYZejFWi
gqmkRXOr3gDG/+XJxi3bUHk1/sTWPFUqcCidCpJdVYBZH3t/Z/cOFPeLL8W+
a1BBZU5o7anWLiyRVk87qYXidTu6ng8D4jFf8sEbuojFa36zrdCnQpe5zyGu
zkpMR4Q957EhijvZrTy9yQhxaNJ68fcmiLPGttTo7UPcDpo3vh1AzHRnt/Lx
Q4g3Npn3UQ4jNll38tG1o1RQ7b4aW5reiJ13Ome43ArFozOuTz6yQVw4cydJ
yg7xgEGU9buTiLkfvOIDB8TKHRnFX50QW8gUXTh2BvF1txoZoisVLkS2n/60
ogeLz21vuXQOxatYiUGsF6jgYEh12kYcwBimY5oPLqH4qigW2rorVEiNlK82
JhEw7Cff8+RrVFjFH2TDcJ5/X1VYe1DjOsoP9NjMVnGDCrmDq7828/ZiqUXq
7819qeDTspXlRVkv1syl79R3C+VPHzoo5h6AWDL2+Ne5ICqc665iOhjcjhmS
XLyDg1Hcdds1JbF7iB9eD/j55gHi3PLwcNVwKmhKrcm5Ud2G9QjEGZRGUOFz
8aWCd0+/YexWab/3R6N8hdcf33Y9oUI2y5h+2VwPdpBRaeXyjAruFt5f5w7R
sCsaLbxTz6lAD9XUSkorwZ7d6i8KeEmFwIe3BjgTyFhZ7fB54dfoekOr/0i/
TKCC9KDws4tXKJjASZ4WpSQqeOiJO7r6TWLqKaJBBSnUv99z5GPWExs1TdLn
56/ZDgW1HCrmp7Od2paBrpd4VyfWMZsKRa+FvZRk5rC65r0HxnKoAK/ClWSe
cGmNSVix+uXNz4/6Pqkhsx/YGufT2fyfqFAayeB/PTSM6WZ5OD4rXKT3OT9R
hRIqRA9L7m3h7MFCdz+ozi1bpPewZ9cNy6kLz5ftnUmKzZWL9C6b23viK/Xv
909kbKP7l4eMWurCfopJfqO+9zeUf2FZ7wR3E3Xhe63ofbTE6O/Uhff/wuhp
S9m2RXrvW86b3bFI71tXFel2URf2H5SvSJ2v76GCoA+HZ+u2XuxIiZK0TR/K
9+bR/k4eoC68/8YfNg68Slyk9+dHNDjIiBlD9pRwKhVOfuDSVX1Yga1SvfBs
A4P6d/+gH8Nu3Nyf/ov693m+HDtRGcKiPUZdeN4OXPkkq3qCuvB+m2ad4HB0
ivr3+Z6ENb/JXj04g/pzerik6uIf6sJ+liRW78XCQlvoD0P/H1vvs9EWvm91
rR/qWctBW9g/CRf7HZbESVv4fjHv1DL9nTy0hfb0pApOfOGlLbxPsE9KJB4S
QNdT0Nti+XMlbeF95WCIxopzq2hofW8xLJxdjep7JmnuflectvD9ZNmZE1Ki
61A+Odut+fV6xAJM1wO2S9EW7k/d6M7OEhnawv6fdXgked8mFPfrio/5sZkG
zclVl0cLGVjipox9Z7bMX+/sW0lTnias7nwh86QiDYR06zkjGpux8Y9fM/1V
aFBvx0uO9R/G1nC02wup0qB76LJBuNAopntgUCROHbXH6clopaIGDfpVtzcS
TUew0AFmr08YDR4kCcaKW3ZgWYp8W42B9lfP01j71TU9rTo0EH+9/ty7qn6M
qUwuzGEXDZ4n8vDR3IcxWV71XaMGNMgMJVdRM0cx0yO7xn320P5+j/4buxB3
IIHPhAabz0UYkvzGsGiKzbGYvTTIMjMJmPaYxQrVXHjkD9CgJqUG7mZ9xgZu
Xi34YDZf/83XHb6Gkxh3tf85g8Pz91vitykndBpTEQ7f0HSEBnfitB3Zyti1
jhx/0WRnSQNnbJ+B1blpzDsx1Z9uTQO/bvmZAhNmrfiR/B3XbWlAyrYRVjdj
1qrSqhziOkmDHsX+9t7DTFqMgO9Po+xpsCfLrfD3hUlsVUPf3o1ONHALTVO8
UT2OYWuGmbKcadC4ZkN7274B7KTDXIaOKw3U2gw3O+QPYEHp3PZ1bjRwJwic
OyVFwtKmVotYn6fB+FAhwbK7EmvetbFy6CIN/EWrL9189BmbDt3meeUyGg/J
NnwL+zUaGAe6TfaIEDBDqb3dD71oMPg1LWtT9nfsrKvlA8kbKD88x0kvzQdx
HrPHGHaLBlaH8jpEn86v78Z+b6r8aaBt6Tk3odWPsUfcP3okCOUr9MRwE+4i
Prg56dOF0EV6v/jBjfkB7e9+5XvsWcFnyXsPUfzz8sbGNRGL9H6w5/bbqEV6
j6Gq73iCeP4dn/Q5BrG18vKnZs8R+3kK7+2NQ/z28wYmt1eI6/mUMmbeIB4/
qnXqzlvEa+KNVq1OQaxLs6h4lbZI7zvsr23LQBzqe16hOAtx1tcbXXtzELev
CrnfmYuY2e6xrvNHxLJJb0YnChCbjmW9vl2M+AKUHFlZhjg6qI7rxRfEhY2d
H7dWIiasHTr7sRoxj9PEeqNaxCoZbI0t9YiPzAjctm9E7G0goT7STFvYX4m/
r0C62Upb2K+vat/5hLcD5TOkDU2f/qDBD9tbu2evkbBVbof+yPWguFau3buc
n7SF/fuTrG4n9QdQPMjUS7hxkLZwHpQWGVRuO4Tizb0RV2kU2sL/l5iWj5f3
oqP4Bo93Pzh/0RbON3YXFdyLHEXxs1xfdWQm0HoYfqhtJGMS5ec9I7zCZ1B+
D3HEonYOMfs2Zi4rZvrC9/sK13k/kljpf9drNq2D5eJnL7PTF/KvCsitX8ZJ
h0yIq+afYdWKtVRrCOOmg7eERLSq3gz2+ZXerfW8dNhR16O2VncaI9P3q6Xy
o/ICGjZEzZWI1W+deVwpjNi69oqJxWr63/P7FuzWav+5fjEUf3viYfr5tYjr
k5+fYFqPeHw8RSh0A+I1OvlfxGUQ696tuJIoi9ipuXmz+mbEoRJ9nWUKiLNP
M0IPKtKBbjpgflToG9aROYv3KNNB+4UbsSP8PcY8xzXiuh3ly+5e/WpaDbFp
mIxF0E7EFzpVOEUwxI834vnx2oiLzpm6quggJuQdkyjSo0Nj2ruHytM0jGeZ
0zdTAxRX2XfJr2M3HfidBG3kj5CxI9G+qqeNUdy7797guCni+C0x0bf206GT
b8es3b1hrOryW2NBM/rf5+1hjFGcMxtrjvJFeD6nbTlCh++OxTNPvUYxrcMN
dvnHUPzk8+6Ve6wRBw1RPn8/Tl/4XiNt+9TlUydQvNmbY/OvU4hnKoQ6bzj+
a08vtmHlhtAVzii+21oRf+KC+Owb7NcmN8Thw3vi37sjztO0OLzrIuKe26eW
N3ggZq93zzt+lQ6MCZYIrqM9mILYDReqJ4qbnQpe5+lNhzrDSCX5F43Y1dTo
+uU+dLh/sPqFpWEPFvv7tW+EHx3yHqjxBJgxsM+6Wdul/VF5cnAx4V3gIr23
1EbBXcQ7JDuNakLoUAA+zSHBZMzmDGnm2H0Uv5U9nkoMo8OppsSGhNQu7O0f
VjuPR4v0vkdgJVsUHRINyiU7jvdh4w/XfX7weJHeu+QvS8Qs0vumnXIpsYv0
ft6gQyMO8b2PZiEV8XQ4XvXI+OpgL5bNbgeH36B4x/6zw32JiJmfeL50T16k
94FA8z+pi/SuGMER8o4Os2edUyhSc9oXr77MFcuig0eaiWGC+gZ4XJp+JuH9
fP5XPQrHmu1QtKJgrVouHbj42TQ7HusDwaK6rjSfDjkS+lWWkYeBJ67V50AB
HS75RHBUzDqACmVgW3cRHd4U/KpnfPaAI2ojAy6ldCgvlJo1Hb0N3jeZoqY+
04FCT9jiGB0O8VUrjAIr5q9/s/Nlcl0cVAuJzwhX00Hyk3GO1Id0GLbZlPqy
hg7m4TVT45SPIJKoaqtcT4dreWX6VscqQGtEV7CwgQ6c10+7+I42wkmt/WUm
zfPr3Z73+KambggKsPZob6GD1Z0uTr8sIqR/c97k1E6HIINT7yoSf8F38Svt
Y510yJ5uaEp0n4YZ+9vBft100NyCf/B4yYpvSA/TFvhJB3lBg/yKY9z47qlY
xrN+OsgF94pn3RHEz+5KiVMYpMOmnBGpDo/VeHho3qE8Eh1+a0j67HeWwPNa
y9l3U+bza3obI19I4T0bmj800+jA1/Vrw68eWZzd9afzyWE6KGoGj6TvUsC3
5NDXDI/Q4efroj303Uq4GfNsrfc4Hd7G129o0FXBrxpz+fBM0oH7pKTND+o2
PPaRyLbH0/P1r53MHt+sin/ulh6QnaNDlNwucnmvKj4uFF19jIkBE680lJtY
1XDOvNj4F8wMaFrm8sY6VBVfc/z1dSILA2IV/LJK7mzHFdlSDiuyMWDXU0UO
3RXbcN3ETEWPZQzQIbGwHldRxs335i3/xM6Ab/uaGvLVtuJOI0W9rMsZYHvg
VNvPJjncM6o8z4iTAZ7G2986ecvgoVq1Dx9wMWBtVgZnq6Mk/uJnk0sr93z9
BzCfy27ieFZAh77ECgaIjCSOreMWxssVfq5z4GWA2eXKkCJnPrz9G3EimY8B
267U3ZxuYMdpHvT6EX4GyEvWPVKWYsKZ14wnaggyIHxES+KI6jgIFc/4+qxk
wNk57arHBVSQdWC1qhBiQInhZEHqiT7Q4OZS5VvFgOydx5wcIlvBNJ2f97DI
fPmTt4+ttKoFW3ORwaerGVCcaNPIoVUCF6bWFvWJMuDL3spuT7Ns8I+Vjt4s
zgBsT2Zu1q4EiN4lf959DQM6gvVy7XseQzJJ2fjD2vn+pr1f/WoiGApDd0j/
WccA2NyeaXbCGxq2waz+egZEWqiXCbK5wUCr/vdgSQboJZsp0Ops4Pd1k7TG
DQzwLuORXlllCjxSZoFi0gxwT08t0uXAQKLiqJ2dDAPk7EsOiL2VAxVXW42E
jQzI9DV0Zo9cucD/5nvN1//6IV7yD1jyD1jyD1jyD/g335f8A5b8A5b8A5b8
A/7xkn/Akn/Akn/Akn/AP17yD/g/wz/gFNuAlL/Afex/lX/Av/r/d/UP0DMF
f6LQW+x/1D9gIJ/jyVm+V9iSf8CSf8CSf8CSf8CSf8CSf8CSf8CSf8CSf8CS
f8CSf8B/f/+AYmqEnaFdCPbPP+DS//v+sh9b8g/4v8M/4D/rYRS25B+w5B+w
5B+w5B+w5B/wn9//Kv+A/+jhLfbfxT/g9mcl8dvSL7El/4D/f/4BSjmS/Yr8
ydj/qH8Ae8NUgBPrS2zJP2DJP2DJP2DJP2DJP2DJP2DJP+C/r39A363oZwFn
XmH/Xf0DyOEVN/hfBWFL/gFL/gFL/gH/8/0D/vM8+hxb8g/4v8M/4N94/3fx
D/jPeIRhS/4BS/4BS/4B//v7B/xnvUjAlvwDlvwDlvwDlvwD/qf7B6yUreu4
nIAt+Qcs+Qcs+Qcs+Qf8n+of8P8AfIGiIQ==
        "], {{{}, 
          {RGBColor[0.368417, 0.506779, 0.709798], Opacity[0.2], EdgeForm[
           None], GraphicsGroupBox[{PolygonBox[CompressedData["
1:eJwt0btOVUEUBuDN3mAt1GDETqnkEt5AiUCjHJBK9AE0iCAoVkgivIGCBTfB
cNdERU2AeKEAxAMVWnErQCCoPAAfmVN8e/JnzWTWml145971u3EUReUkPPRp
o5UShTJKGVUbZ4wV0vxkn0MO2OUPe0xmRdE0UxzJ//hLcxLuaKEpCfkBH/jI
DO8y+T3P6KaLG6SooTFz/n6m38c8Ol3d8YR2KqmmiitUcJXz5rlAIRcp4hLf
9LrAd2aZZ45RxhkjzRqrXI7DGxWTzzkK4jDrMf9JUUdtZq3nZhRm/cwnbsm3
aaCDTp4yqzbP3OmbyW20MiFPMcmXrND3VwblVwyxro/f/OKsnEcuaXmN1Tj8
n7e8YVjtNSNcU6uikg222GSfQw5YZJklsp05Q04S9u6wTZyEWpKEvSv8IEUd
tfSovaSX50nIL+hjgH5OALziX7s=
              "]], PolygonBox[CompressedData["
1:eJwlzrVOg2EUBuCvLcFtZSRBrgMJVrQbMrEgQwszrgktEmQGGuQekLtA7gBf
cFae5B+e5c15zzm1o5lUOh5CqKGAkkQI5ZRRSmEiyoopoo5GGqhnUGeEYYZo
s6yTDtoZk00ywTgzOvPMMUsF1VRRybPOG6+8sBkLYYdtttiIRVmOLDfcc8ct
7zpffPLBrp0H7LPHtx/++OWHFZ111lhlwcwySyzyEI9+euKRE51zzjily0wP
3STpZYB++riw85orLjmU5TnmiDTTTJGhyY1WWmjmH8TYM+A=
              "]], 
             PolygonBox[{{535, 539, 538, 537, 536}, {247, 251, 250, 249, 
              248}, {531, 535, 534, 533, 532}, {167, 171, 170, 169, 168}, {
              898, 902, 901, 900, 899}, {455, 459, 458, 457, 456}, {557, 561, 
              560, 559, 558}, {173, 177, 176, 175, 174}, {133, 137, 136, 135, 
              134}, {98, 102, 101, 100, 99}, {711, 715, 714, 713, 712}, {210, 
              214, 213, 212, 211}, {593, 597, 596, 595, 594}, {944, 948, 947, 
              946, 945}}], 
             PolygonBox[{{588, 593, 592, 591, 590, 589}, {755, 760, 759, 758, 
              757, 756}, {765, 770, 769, 768, 767, 766}, {760, 765, 764, 763, 
              762, 761}, {480, 485, 484, 483, 482, 481}}], 
             PolygonBox[{{599, 605, 604, 603, 602, 601, 600}, {224, 230, 229, 
              228, 227, 226, 225}, {459, 465, 464, 463, 462, 461, 460}}], 
             PolygonBox[{{216, 223, 222, 221, 220, 219, 218, 217}}], 
             PolygonBox[{{77, 85, 84, 83, 82, 81, 80, 79, 78}}], 
             PolygonBox[{{808, 817, 816, 815, 814, 813, 812, 811, 810, 809}}],
              PolygonBox[{{177, 187, 186, 185, 184, 183, 182, 181, 180, 179, 
              178}}], PolygonBox[{{565, 576, 575, 574, 573, 572, 571, 570, 
              569, 568, 567, 566}, {106, 117, 116, 115, 114, 113, 112, 111, 
              110, 109, 108, 107}}], 
             PolygonBox[{{514, 531, 530, 529, 528, 527, 526, 525, 524, 523, 
              522, 521, 520, 519, 518, 517, 516, 515}, {787, 804, 803, 802, 
              801, 800, 799, 798, 797, 796, 795, 794, 793, 792, 791, 790, 789,
               788}}], 
             PolygonBox[{{138, 162, 161, 160, 159, 158, 157, 156, 155, 154, 
              153, 152, 151, 150, 149, 148, 147, 146, 145, 144, 143, 142, 141,
               140, 139}}], 
             PolygonBox[{{817, 842, 841, 840, 839, 838, 837, 836, 835, 834, 
              833, 832, 831, 830, 829, 828, 827, 826, 825, 824, 823, 822, 821,
               820, 819, 818}}], 
             PolygonBox[{{487, 514, 513, 512, 511, 510, 509, 508, 507, 506, 
              505, 504, 503, 502, 501, 500, 499, 498, 497, 496, 495, 494, 493,
               492, 491, 490, 489, 488}}], PolygonBox[CompressedData["
1:eJwt0VVaFVAQAOCbXLq7L93dosgWXIILgE0qoYQSSioooWCQKkr43w8e/jkz
c55mJv588tlEKBAIhHlKIh9/yMd4wmNGecQIwwwxyAD99NFLD9100UkH7bTR
SgvNNNFIA/XUUUsNcaqpopIKyimjlBKKKaKQAvLJI5ccsskikwzSSSOVFJKJ
kUSUyMMOXghhRYhg5P7jTu+WG675x1+u+MNvfnHJBeecccoJP/nBd75xzBFf
+cIhB+yzx2c+scsOH/nANltsssE6a7znHaussMwSb3nDIgvMM8drXjHLDNNM
8TIxW+LGQTdmiEEG6KePXnropotOOminjVZaaKaJRhqop45aaohTTRWVVFBO
GaWUUEwRhRSQTx655JBNFplkkE4aqaSQTIwkokQIEyJIgDvPLTdc8x9hhEvX

              "]], 
             PolygonBox[{{323, 387, 386, 385, 384, 383, 382, 381, 380, 379, 
              378, 377, 376, 375, 374, 373, 372, 371, 370, 369, 368, 367, 366,
               365, 364, 363, 362, 361, 360, 359, 358, 357, 356, 355, 354, 
              353, 352, 351, 350, 349, 348, 347, 346, 345, 344, 343, 342, 341,
               340, 339, 338, 337, 336, 335, 334, 333, 332, 331, 330, 329, 
              328, 327, 326, 325, 324}}], PolygonBox[CompressedData["
1:eJwV0EVCQgEAANGvN/FK7hXFxMIubAEVu7tFxMbu9l4+F28x2ykIRwsb8oMg
yCNCkfjlh2+++OSDd9545YVnnnjkgXvuuOWGa67IcckF55xxygnHZDkiwyFp
Dthnj1122GaLTTZYZ41VVlhmiUUWmGeOWWaYZopJJhgnxRijjJAkQZxhhhhk
gH766KWHGN100UkH7bTRSgvNNNFIlP/Z9dRRSw0RqqmikgrKKSNMKSWEKOYP
FDQ+ag==
              "]]}]}, {}, {}}, {{}, {}, 
          {RGBColor[0.368417, 0.506779, 0.709798], PointSize[
           0.006944444444444445], AbsoluteThickness[1.6], 
           LineBox[CompressedData["
1:eJwl2NMSGAgSAMBwY9u2bdu2bdvcjW3btm3btm1fp+6ha2o+YJigYbuKbQMG
CBAgSJAAAf7GQAT+mxOUfwhGcEIQklCEJgxhCUd4IhCRSEQmClGJRnRiEJNY
xCYOcYlHfBKQkEQkJglJSUZyUpCSVKQmDWlJR3oykJFMZCYLWclGdnKQk1zk
Jg95yUd+ClCQQhSmCEUpRnFKUJJSlKYMZSlHeSpQkUpUpgpVqUZ1alCTWtSm
DnWpR30a0JBGNKYJTWlGc1rQkla0pg1taUd7OtCRTnSmC13pRnd60JNe9KYP
felHfwYwkEEM5l/+YwhDGcZwRjCSUYxmDGMZx3gmMJFJTGYKU5nGdGYwk1nM
Zg5zmcd8FrCQRSxmCUtZxnJWsJJVrGYNa1nHejawkU1sZgtb2cZ2drCTXexm
D3vZx34OcJBDHOYIRznGcU5wklOc5gxnOcd5LnCRS1zmCle5xnVucJNb3OYO
d7nHfR7wkEc85glPecZzXvCSV7zmDW95x3s+8JFPfOYLX/nGd37wk1/85g9/
iz8ggQhMEILyD8EITghCEorQhCEs4QhPBCISichEISrRiE4MYhKL2MQhLvGI
TwISkojEJCEpyUhOClKSitSkIS3pSE8GMpKJzGQhK9nITg5ykovc5CEv+chP
AQpSiMIUoSjFKE4JSlKK0pShLOUoTwUqUonKVKEq1ahODWpSi9rUoS71qE8D
GtKIxjShKc1oTgta0orWtOFv825HezrQkU50pgtd6UZ3etCTXvSmD33pR38G
MJBBDOZf/mMIQxnGcEYwklGMZgxjGcd4JjCRSUxmClOZxnRmMJNZzGYOc5nH
fBawkEUsZglLWcZyVrCSVaxmDWtZx3o2sJFNbGYLW9nGdnawk13sZg972cd+
DnCQQxzmCEc5xnFOcJJTnOYMZznHeS5wkUtc5gpXucZ1bnCTW9zmDne5x30e
8JBHPOYJT3nGc17wkle85g1vecd7PvCRT3zmC1/5xnd+8JNf/OYPfwd/QAIR
mCAE5R+CEZwQhCQUoQlDWMIRnghEJBKRiUJUohGdGMQkFrGJQ1ziEZ8EJCQR
iUlCUpKRnBSkJBWpSUNa0pGeDGQkE5nJQlaykZ0c5CQXuclDXvKRnwIUpBCF
KUJRilGcEpSkFKUpQ1nKUZ4KVKQSlalCVapRnRrUpBa1qUNd6lGfBjSkEY1p
QlOa0ZwWtKQVrWlDW9rRng50pBOd6UJXutGdHvSkF73pQ1/60Z8BDGQQg/mX
/xjCUIYxnBGMZBSjGcNYxjGeCUxkEpOZwlSmMZ0ZzGQWs5nDXOYxnwUsZBGL
WcJSlrGcFaxkFatZw1rWsZ4NbGQTm9nCVraxnR3sZBe72cNe9rGfAxzkEIc5
wlGOcZwTnOQUpznDWc5xngtc5BKXucJVrnGdG9zkFre5w13ucZ8HPOQRj3nC
U57xnBe85BWvecNb3vGeD3zkE5/5wle+8Z0f/OQXv/nD36U/IIEITBCC8g/B
CE4IQhKK0IQhLOEITwQiEonIRCEq0YhODGISi9jEIS7xiE8CEpKIxCQhKclI
TgpSkorUpCEt6UhPBjKSicxkISvZyE4OcpKL3OQhL/nITwEKUojCFKEoxShO
CUpSitKUoSzlKE8FKlKJylShKtWoTg1qUova1KEu9ahPAxrSiMY0oSnNaE4L
WtKK1rShLe1oTwc60onOdKEr3ehOD3rSi970oS/96M8ABjKIwfzLfwxhKMMY
zghGMorRjGEs4xjPBCYyiclMYSrTmM4MZjKL2cxhLvOYzwIWsojFLGEpy1jO
ClayitWsYS3rWM8GNrKJzWxhK9vYzg52sovd7GEv+9jPAQ5yiMMc4SjHOM4J
TnKK05zhLOc4zwUuconLXOEq17jODW5yi9vc4S73uM8DHvKIxzzhKc94zgte
8orXvOEt73jPBz7yic984Svf+M4PfvKL3/zh78EfkEAEDvL/f8D/AM4qBfg=

            "]]}}}], {{}, {}}},
      AspectRatio->0.2,
      Axes->{True, True},
      AxesLabel->{None, None},
      AxesOrigin->{0.4, 0},
      DisplayFunction->Identity,
      Frame->{{True, True}, {True, True}},
      FrameLabel->{{None, None}, {None, None}},
      FrameTicks->{{Automatic, Automatic}, {Automatic, Automatic}},
      GridLines->{None, None},
      GridLinesStyle->Directive[
        GrayLevel[0.5, 0.4]],
      ImagePadding->{{20, 0}, {20, 0}},
      Method->{
       "OptimizePlotMarkers" -> True, "OptimizePlotMarkers" -> True, 
        "CoordinatesToolOptions" -> {"DisplayFunction" -> ({
            Identity[
             Part[#, 1]], 
            Identity[
             Part[#, 2]]}& ), "CopiedValueFunction" -> ({
            Identity[
             Part[#, 1]], 
            Identity[
             Part[#, 2]]}& )}},
      PlotLabel->FormBox["\"p = 0.15\"", TraditionalForm],
      PlotRange->{{0.4, 1.05}, All},
      PlotRangeClipping->True,
      PlotRangePadding->{{0, 0}, {
         Scaled[0.02], 
         Scaled[0.02]}},
      Ticks->{Automatic, Automatic}], 
     GraphicsBox[{{}, GraphicsComplexBox[CompressedData["
1:eJztm/c71u8b/83sLSvZe5XqXSk5LxElRVntQpQGColQRrYSsleyR4UkK3tk
750Qde/7TggZ39fnOL7H94fv3+D1y328juO+ruu8zvP5PF/X9cND2sbpvB0D
HR0dLwsd3f9+ExP+94wB3f99qEU5u+0v4f7fe/aBL7Y7ruKAqrhRqFR4F65W
DeZlX8fBM82n0lwj90HwOJFqYIODa802cVKCztDRRn/w100c8HHNJa2bPgA/
ExGvoFs48Ja5FIbePgStYY0GxTvY/GLS+yU4XYF25QRr2z0cyL6NujYQ7gY5
Py6fve2EA+4ZZXKegjtcu/MwhvUhDrqS703/HX8MO38Hj+e64uCIzO8bkgWe
0OmeJnXKHQc2T4crXsR7gf9mmT3eAwePWxiM6jJ94MjzzsIQLxxs+h/7L+X2
M/jN8WNB+SkOzt2OyWx96Qu5UauH231x4IGKL79r84ProrxP7wTgQKK6ZUle
MACE0hWa2YNwEF6WmMjq8hy6FI5xFITgYG/ok77/fgZCQJHZudPhODjW12cc
5RgMRw/ciSO+wMHBfsZ3LFyhsFD57FvYKxzwet/UDWgIgzzdOFm1GBzcZyYV
r72MgBttRQ6dsTiINfX+aP3oJQibNL2/l4CDNXbdoYtVkdA9NL7EmYwDS8/h
3X/bXsHzK7+PFqXiQPTxlT/Bc1Gg/YPF78wbHFzP9muK5I6BPw4SbeS3OGCJ
8qREGr6GfNoB7hfZOLj93dedMzIWrN1Pm2vk4WCL3NgUiIsDkU3rxO4CHBDa
X5/2P5cAPQGPpx3f4eDfUUGd5x2JEMjxUoGnGAdnGfft57FKhmNRWffel+KA
a69Re8ZiCiyKVJeYfMJB44wplu80KEjrX6F+xoFhjbXEn9J0sFHA60RW4WC2
F/xOpr0B0aKtgL1fsPyxXjicEpMBvfuFOnrrcPBWmSFbLeYtBFWq8T1oxIGF
/WHXvamZoKOrZ8XXgoN5q29m0yVZsNR6MaW4DQeF7yPqHvRnQ+FZ5x/nOnAQ
sqTQILyRA7ZDgcoLXTj4s3tvEcP+PBC7kuIU1YuDW27ms9dd86FvtrRs3wAO
RMbkIi7WF0CwQ/u//iEccD6wtBESKwKgTeu6jOLANLziaoXPO1h+9DdIYAIH
3w0UnllT30PRBld36TccXKnraRH89AFuBsgJmk/j4E7H3/loz2LYxXH00uIs
DtKMGWYOniiB/lfn0mPmMT3tUllnFCqFEJHbPw/gcBBfcPLbJqkUUJqP2hAB
iy/96X2l9o/wV/71QzcyDsI+jlT5FJXBu8KCzztpOGDlWp9ej/0EdvsbNssW
cNB9VWsuMbAcxCtH9S2XcOD7CPfmjNdn6EfU0OW/ONjIulu643EFhLYy98Wu
Yfo6/PPCR49KQGfFhQ9t4MC/fvCmrm8VrAzuuzqyhYMV7ULl1y+q4d3lU2/d
GfAQw5PlEP2mBuxmr+OFmfGghxs6KV75BcQdHu35zIIHfnydLudoLQxQw90u
sONhjPMId6p3HYQ+elu1wokHLW4N1zq+etDdqKBP4MGDN5fLukVuPaz49xpq
8ePhdc/zhyd0G+A9+6+IMUE8uO6lNblMNoD9q40BD2E8pNTvYm3yaITdIoJi
YmJ4ELeo8BQWbYLBVJUbleJ4YJdsDjtT2QRh8rrZlyTxIOGhPqt3tRmOF1qR
1qTxIBMkZT9M3wKr+xz3Jcnh4fdxRuPvOS3woSLg8VFFPDj48ksfMmmFWyjp
y4QyHmzzC8c+/m0FidZiJi81PHR2oxn1N20wdKbNSHwPHnK/fVN9dPorhA9O
RVZr4kE/+tKpG8tfQe/y0vCVA3jo7+f0rHnTDmszHLs3DuKhg8bUfPVMBxTf
lrFN0cKDrHctD+9qB9ymHs47po0Ha36dQxmZnSD5yIT6TQcPw4VuKjMmXTC8
bvefjy4e2PZtMSesdUGEv9cTCX08jIwu7n2d2Q367NH1XwzwkG4/75l+pgf+
ReaxXD+Fh5c+TUeeL/VAiXDdma3TeLjbea18x9lecEgdjk47i4fS7/aOvum9
ICVPHoNzWH1sGROFF3phpIBRatoMD8lVGsLvjvfBi31i9s8s8VDu+2BMOaoP
TlTsLZS6iId70XLrTtN9sA6GC3WX8XCmvnXATr0fSluuHra+hofDgle2aI/7
4c4ZVx96azys23zw+NvQD9KDoU1vbPHA0vMi/zrHAIxeesN+3B4PjR8q3HnP
D8DLmXLT2dt4uOCbbfE7dgAMbnfH+t3FQ9rjeSvC2ABsUOYmZRzxcLxNTndO
bBA+uv2TaXTG8lXyJart4iDcXedzsHXBw1OFhiTf2EGQ8Vd6z/gID35bdkFr
vYMwxgZLbx/j4WTZyB1JtiGIjLQ4qv8ED5Pjlue/6QyBofA93zlvPKi9fXlG
5uEQbKb4tQY8w4PXfcUn3zKGoEwugUveH3s3dhLY6h2CewXvzZqf4yHbSfPh
4/UhkN3XkmAXjAejOy8lteWHYfzz5HfmMDz43saNHDs9DK/gj3x2BB5SI2qj
HjoOw8kWtnsGkXioICUF974Yhi1jqZKfUXh4VT95yKRwGD4NHFwJfI3pY8b7
9q+WYbh/6YyOYjweJBO+akRPDYPcjG1AayIeEgKWSWf+DMPELc/2Wyl4YNYq
NhNkHoEoSiQvazoeJn5FWc8JjMAptxzL3Aw8/HANsq6RHAG69Zrkk1l4WPus
gEtTGoFyv8FZXA7m90Xm3giNEXBkIyqF5GP5zWP5L1RzBOQj6Z2Ui/BAOVXs
mIC9TwqJlH19j4fb2i/Z6rH/R6do/HMowcPjuQ+1LMojYCR3Qpe9DA8RJw2d
3aRGgL7gclB+OR7uLD4QEtg5Ap81H3YZVeLh0yuDWsKOEXD6HCxArMb6gbfU
U5blYVCAtIthtZi+rxjYu80Ow7fmsjTVBjwkmS666nYOQ4xx53xHEx561sde
eJQOw+mBWdV7rXgQ2NjlqBY/DAyXVh9wtmP56sK9dvAchoppns+FnVj8N4v1
dS8Ng/MthU3jHuz/izvtmw4NgyJFW5/ch4f543EBTALDMOVqFhoxiIdwjd1V
AqQheP3PoVd9BA8BWTbZTI1DYOz3TKh7DNuPoZUlIW4IGNnirjhO4qEoPBBG
7wxB5cuiDO7veJCjRavNHh0CZ6Em3LsZbLzMxB5xjiFQShnXMJnD/NB2/HXi
6CBMyf52pf7E8p9kMvggcxBi81mqXuLxYKD53O+T4yAYa0rQ7yXhgfGrlIH3
oUFg+nzAsJeCh61Jra/jmwNQqXM6wvk3HnKOmRX9aBqAh83WA7yLmH/5Zh0a
QwZAyfixaPEyHrjx9748OTMA0/0vrp9bxYOlGZcyK+8AxF7Myvr9Dw/TF8kC
UX39cHa6ivhqE/NzYKm9elQ/MN3q19xHT4AXltON5HP9UEXGufczEuD2ZPqz
n7z98NB1q+bhDgJoJ5xJUenpA+V/O5kE2AjgahT/pTO8D6Z91YxKOQiw584d
xe+n+iCOVS/SjJsAvgZupS47+uDsy4vDf3gJsJrj0p/U0AvMQs7iMQIEeH5Y
POC2Ty9UJwfaHBAiAAdTozlBqxdcZFNyB0UIwGJvUmZD6AGV/FKK6y4CuEyO
30q80QMze9sP7JQgwGObB+yJw90QXz7tWSZFAHGvb799jLvBROdvnYUsAc5V
y/rYNXTBjmYulmV5AhzQv7PL4XAX1JyWOxOrRIC73xj1M991gmv/keiDqgTY
GRPlv1e+E1QvnhsbVifA9X3/PVFI7oDZ77ck3fcSoDGs5GeKQAck2PvYCe8n
YN/T1xlFYe1gSo4pKP+PALKXVUrvMrUDi2vBb6vDWLweFsZk76/wZa3+0MoR
AnwMVBs3WGkDN99R7/hjBNhSOMse7tIGaqzUxsOIAB5P54d6qK3w4wUz+9hx
AhxvPhsud78VEneKm3qcIEDTddOpJGILnEveFyt6Ept/cRJvcLcFWGVPTVYY
YfuxNjM4SGqG2rzrMpfOEID+/D4+T8dmeLT30e01EwI8mv7vn/RCE6iXh79L
PE+A14HDFsfcm2Du2NvFIxYEYHSUlp7YaISkpoojE1YEuCz8Q5Q9sBHOn+59
9uQSAdiVJNpGeRqBrf9ny66r2P4Fv0ZYJDVA3YUNzurrBDA83l32QqkB3L8L
mF2xIUAn82n/qPJ60LBXSVi/SYC5tdSXb07WwzwJfU++RYCXrgedH07WQbKL
lfyxOwTI/hBQaPmgDszW7t/9do8AXZfRtD5rHbD7BhR7OxHALcTkQcLxWqhn
Sfq7+yEBqh5SktYff4HHL4qPfXElgG3TlXuDpTWwZ2eb/zV3AhDT/fbq/amG
n0lTXzc9COCj8ejpvUPVkCKzxJPmRYAd/h+s3Z5VgXkehyU8xfSbC54B3ZXA
sVcm+bsvAf5GM2o2SFdCw6fDs08DCKB1kWnqgmcFeBwzUZIKIsDRGeqS6+hn
2Ntk51gXQoDP17oOndD+DL+MvD7eCCdA0a3FibWsckjti1qje0mABHqLpq87
y8HiQh5684oAZvy73+HCPgHn99pA3RgCZHa33HzF+gka7YY7Z2IJUH4kcZku
vAw8SSR+vwRMPy/zCe5CZaDpwnhRJhnLt5Pl4yO5HwG3KprWkEoAXjbTukjd
j5D2bO+8zRsCBDLvZWmdLQVLFkNVxkwCVA9F/1YPLwWuF1cfvM0mQId5c72Y
Tik0CbqW6+URgLb5M/bXSgk8SQrd+FGA+ZsvpehPdQnsk3mjF/COAIJtShlv
Q0sAn1seIldMgNNlv0qtbUogfU93T1MpAZb65NlT9UvA6tPcTrtPBEBW6mvd
miXAfezfZeYKAhyZf3L2gUoJNDfyZWRVESCgiu4l654S8DJSwp34QoC2LT0j
SVQC+/t0NH7WEeAEp+Mq2/USIFhZuAY2EqCZ+6JpRVgJvJm6W6nQQoCwO56X
eFpK4IKdH11rG7bfIT9RG55S4CHFG9zqIMD591tON2+XQsvD9+Es3QQwuS8n
1d9XCt6rzf05vQTgTOEUdTb+CAeeTYqcHMD8qJLQyDn2EQg7/lzDDREgqKvg
7LPHZZARwZYVPEoAUZtna4Wqn+CCoBRRaQKbb/eMzdM/n4A36aDm128EEIqi
tlJ6y6FF+oy7wzQBTgofsdho+gw+ubY1bD8IMPmu3/5zbwUc2OPJmD9PgG9O
Yp2HlyqBVBZ5yghHgDdBCyxv91dDhnbOSwKBAK03GF4oRtTApcaaoVAyAaQ4
69cZGGuB12hwlyqNACWBf5XhdB209RKsOxYI0HIvNtpdrh58rOhz7y5h/l9X
+znB1QD/TQlTOFYIQEUfG2RZG4F0U+NA4RoBHJ7mnucSbIK3RH1P4w3Mz4F4
q6v7muHSw8t1pC2sv0iPan23bQG+1Qc7IhiIoD0QxGOX1wptT4ON1ZmJILo4
md3K+BWe7kiL6mIhgianc/BPl3Y4GFE2ep+dCLn3eFdy1jqALNApwc1FBGGo
/70S3wWZibM33/EQoT+ZS7bLpAcuS6/mn+UnQuP3k848kb3An8vzmyJIBLfA
zjD3533wVUPh0EthIjw8PJaSEdwPz8q0vfeIEUHuAE+8cOIAHNI2a+wRJwIz
q0/sjcpBoDQ4sDlLEuHcOe5edsIQZJ16ZsIrQ4Qat9KAbOz8cqU39vUHOSIE
HruMb/EYBQGroglTRSKono7iY5gYg/ZvjdK/lYkgkjI0TDszAb43x2+9UiPC
K7vQGo2BSThMpBVp7iFC16fYkYt3p4D6gGWxT5MIeaanz4dwTEP2yu4jDw8Q
gWww9NebOA1Xnx54xn+ICB5XHC2+Dc2A4I7TLSVaRJhx4J5ba5+FjnBrTjNt
IviTcCyqHT/AT+Dx+T86RPiV4LvWMDwHWokv4qN1icCTE1EqQpkHmlTW1H59
Inw78bbXj+8X5ORUyQ0aEIH1bMWTC7o4uKbRf8f1FBEW73uY/sbOvTvLcB8E
jYkQ+/YWymrF+vLRreWPZ4mwLjTr1ilBAv+GnccszhHhe936f7X+ZDhySs1/
yYwI5tHa9UPLFPjdc/zra0siuHIliR7QpkGu5UWegxeJsGc+ZO8tpt9w/ZuT
xfBlIjCpBkzsGfwNQjcDkx5dIwJ15EJoRcECdBGSZ4SsieD7/rD5nrA/EPCg
VLHcFstP4Pe5qoeLcHTl630reyL8J3/MIcRmCRZ8pkv/3iYCwTD9Sf2lZchj
/rsad5cIEfb2PBGX/8KNcC502JEI1yb3XRG0WwFhAbnAUWdMD3s+tPm4r0J3
wpHOxy6YHo9ODS5ErcFzqXP8oo+IwCVFY4wt/wfaObcuVDwmwthMdXP4/Dr8
UfdJvfgEq2d38/U18U3I/xgzt+pNhMLxoSG6a1tgfbRAJfEZtp8sCYcb5nRI
pKHe+Yg/EQwyhlsKN+lQz8nRT+PPifDl0eXLi0X0KLCHsu4ZTIQqOQ+1EzYM
6Jgls96uMCK4+OOsC3cxosXJXSFVEUTw2ow8fHCcERXY7uu5HEmEgP1ZS+QU
JmRDOLlzPQrzm2bK2Dd7ZiT64Prl5NdE2LzAJ8Dz3w7U+9ftjXY8EXaoehSH
sLKgIJ/wX5OJWH6i+uLMZ1iQDvNbde8UIuglaTi51bKipbAKl93pROgc0k6g
ZbChQv7eipoMIhwXKJf5GsaObBN+bl3NwvThcPoBnScHEpPaOLGZQ4TK51rr
sfc5UV+2QHhqPhEcqSFzYfZcKFhdpV+niAhHfCPWJ25yI/iIRL6/J0KGjeE3
v9s8aPmI1bWnJUQ4a/pTu+YwLyqqv58pWUYEMR/WkG+1vOjmyQBCbTkRODmo
USmn+NCunsS9NyqJ8I97q/TvEB/qtyh+RFeD+Wmq78L8TX4UPNlanV6L+beR
89+1ZX6EbKcYdBuIUPrDeteVUAG0jF88OdNEhDtsdUcHpATRO2eOl76tmJ5P
lY9VVAiim3+lh6TbiaBVK+LAZLETifsc3tXQSYS+wZGz2Qs7UT+TibVND6bH
sf2Tr6KEUGiYXQ5DPxF+tu41+nxAGCF+L3LGIDb/RfsytjFhtBIftV9vhAgs
1Wpibk9F0DvJPI8fY0SwOqlxDqcoiuyza2v9J4nwvt2O07RfFImrDzPLfScC
rEYOxvmIocFS0ummGSJI1Umw5KvtQqFHGKNuzmH153wz6DS5Cx2vFx1l+kWE
qPKv0BchjlYM90pk4Ykgs3tNvAztRh+6DW6eIBFhX8c9fvql3cje4mr+PIUI
KuF0CQn5Ekhi0oX2/DcR6oYKNqytJdGgTehBhUUilBT3aKZySqFwfLpXyzLW
Hw6//MHkIIWOO5c32K8Swe9SCN1QsxRaXe5iZVnH9jv+YX5DRhp98J47m7NJ
BDM7JlvHZ9LoFtO/GEN6Ehgf9vsiOCWNJML4Jn4xkiDH37986qgMGuJTkg7e
QQJHY9/QigQZFB6vc0uJjQTc2vpLr/7KID1Ji6I2DhLYuj47am4hi9ay7v65
zU2CUMkpVVKJLCpW89Ni4yOBCY+T/AleOXS7NP5pngAJJqxe7Ta6L4ckj7xv
PiVEglg7nez5r3JouK6ZgyBCApHU5kV6BXkUYTh5LnQXCTqUf+OCfeWRfvdC
nArW5/Dc0YI3J+XRP3O2qXYpEjwyedzodVABlUxIyt2VJQGnfi1j9UsF5GBz
8A6HAgk+LUa8Y8cpICm88YcCJRKkfZZ7cA4U0YiT7fJpVRIskE8OP36tiF4s
e2iT1EkwJsdo6kBQRCe8I/3C95KAK6tAl0NHCa0z5rSp7ScBQxOwG0YqodLQ
Gu6u/0hQILjGzTyjhO7wDZrfP4zFw6vYor5XGUnHExK5jpJg15G+ijxvZTQq
QT9TdIwEhpeulFh/VUYvs4QVzyIS/NU7maAjoIIM1DTuU46TIG+z8bXyZRW0
UaJf+uIECWT0DcQ536igj1qXVzVOkuB9Xdlyz5wKulv3AHqMSMBUIWh6XUEV
yRgGP3c6Q4JMdZW6TDtVNNaV2sFjSoIbLyStwjJUUaR5Gd+H81h+FtjyNidV
keFEh5WpBQn2FVuMEQTV0Kb1bArNigQ/D3FkaxupoTLcyo/ISyTIn/nxcMZL
Dd1z4lHRvEqChip589ZCNSS7LO/cd50EI7uPiX4bU0PjXtqfHtiQwE+Bw4qf
SR29YjRb57Mjwclz0w+sVNXRyVCH4yW3SNi5QiwnxUQdbfE+Cz5/B9OL+zWh
EWd19CkutnvhHgmuZNi2L79QR/cligSjnUggK2FcT8tTR3JZjZf2PySB1ODT
xYp6dTShOp4+4EqCxDSmGyeH1VFUCe2nizsJ7j4xZov+pY5OabGoC3qSgDnE
hTlqSR3R1e12+eiF1U8N56NDp4HKDQ5UmD8lgdWCe2UUiwZy7DLaWvQlwSv/
6l2hHBpI3tz6xOsAEly4OKckzamBJsfdw/4LwvL5ciDCgk0DRVu/6BsKIUFy
XoKEAqMGMsJlCj8KJ4FYg9ZY1Ko6onequir0kgTSCo0/k0nq6PNS39tPr0hQ
Q1+RZDCpjpy8cHjLGBKcPdfmHt2mjhQYt/b8jSXBGr5DLrhYHX0L2fkoLoEE
4QySbipx6iiGV636UDIJrHXA2tdDHZ2OO84wmkqCHf21TK8vqCMGiYsnH78h
AZBfJjoeUEcVmU4vRDIxPyvGPRbhUkfOqoGDn7NJcPxIAXvqrBpSLEkWu5hH
gqTx2U6OMjU0dbj0xmoBCep5jU44Baih17VfsxPekWB+Zn192FQNGRtMk7SK
SRD0tujxeTE1xNC1vG+8lARCdcl7F6ZVUaUZl4fnJxJ8kGUNbs1URc7jsrVi
Fdj6VJGmOUyPStZHmKuqSIBcLBmuyqmiqV+mpy9/wfRUn6WhP62CYh1vvfpX
R4LaF99W3iWoIOMl75GkRhKU6S1/LTFVQUxeMbu1W0hwzH/qsx2zCqpkKLCd
bMP0GrTuM1WujB6G1Od5dWB+37h578BtZaTEO0oV7yZBjETv5adCyuh7LOW/
ml4S7F2zyB5pUEKxu5m9rg6QIICwJmR5XwmdydzVsDFEgoETO6cEhJQQk+o+
1tRRTD+3Xgeo1CiiquKTZ3UmSJAtp/W91EYRPTx8PWbqGwl6Wkrp23coIuVa
t3GfaRIUPhnQDMpTQNMnwqUkf5CgZV/ROPNpBRTXmWFfO4/FmzPy9AZRHp01
qyi8jiPBR/jyoThUHjGP9yxsEUgwoyK4LqAsj6pv/DycTsb8wev8402LHHL5
te6DaFh+Toj0uNnKIRVHgebpBRJ2T2BhyN+SRTOLyhy+SyQg2+19cSFJFsU/
QeekV7B6+rOfSjooi0wYrOLq10gQ/8+hLqxPBu0Iuf/NegPzC8u7PXr3ZFAN
T4AsAx0ZGNVOuY3vkEGusYkOGQxkOMaZz3rnjTRS3V38/jgzGYwUQmls2tJo
9m3r0iwLGZiDcyr6hqVQgsrUUX92MvyVpNwffSCFTIsXfWW5sPE/BcMPcEkh
lsMcbY08ZDC9aLf195wk+vJFmvsmPxlUqUn7g0MlkNuJw+ZMO8lwJnNIQK9p
N1LrPJuYKUyGIt197023xNGP83bT+mJkmGHnqBg5Ko4Sx54ozIuTYYIi7rPh
sQuduxF177kkNn9wzfh8hRhi/ZVbIi9DBgt38X2l/0RR7f3alWY5MrxqeGUf
CKLo0eKQjr0iGQhCq/0+z0WQ+hNSwA4VMrT+EjlR2SWM5ugZO7LVyNh5W2DV
XEQYJQWL8hnuIUO53fRrBzshdJ5nr9UvTTIEtbeq8JXtRGyxBilBB8jg3jWt
bsuyE9WJX/2heIiM+Sf4idsVQeT+1kW5TYsMfl/7LK98FEAaKqFOt7XJIMT0
/Y4KjwCa/5Bexgpk+E9YrYt2jx8lHyr/l6tLhlGrj3S1XXzI7EuX7il9MoDF
4mqGJh9iPzEXhDcgg4p/tWxePC+q61jrCjlFBv/TnTcnGXiR+3k+QRVjMjwN
vGAcPs2NNMYUL7WfJcPeyicfJ+u50Px1nfQ758jw7BiZtTyPEyX/NP/Jbk6G
GFkPf/l4DmR2/65agSUZyAMlGXsi2BH7ou/D0xfJcOH0H+3xYDZU7xn/mXiZ
DB+CLsYohrGix/TvN8OukWFApPyucAwL2hPcrK9mTQbl/PPiOW93oJ/ck6Gd
tmQQNLxT2FfBjFJeL/TesydDuvT1ny+HmZC5OJswlwMZHlS5Oo+uMiKOt5JX
i+6SYdyHaz5NlhE1KB98e8YRm0/YhDhqxoA8Phjjyc7Y+iqipq6h9GjvIds9
L1zIcPuplqR1Kx36VePhpvGIDCbsX6vD2elQqn5kVfdjMpyYPrrRnLMJFh3Z
9E5PyKCp6hOWbLABnOdrDHl8yCDKELHH6fc/aBwdiHj/jAxqjLrOXLlr4Hmd
MGCC3asEk9T89O+sguZPOjHaczLkySp6fD+0Arh7wjcig8kw7a3hkcP7F9L+
qGfvDSND5EPfn7aLS2DpqU/qjcD0RRyOGZ9dBC76y/seRJJBaz5uqWfiDzQF
PXjMF43psZPxBMv3BXjCHfyl+DUZ9EhKn46TfsO+16lM5+PJMGuVnKLH+Bvw
u8qMFhLJYNc+ldguS4P0jI7IqBQyfHGqerYniQJWyrPD+9LJUJfA6DqE+Zr7
w4r4QAYZmieezDFj96bmgzy2LllkyD6neBfoCOBVI58nkIvdG6tZ8ugScLBf
X5tamk+GHuu2oDbdX0BoP/+feREZbkkougutzcObcw5PFt+ToeWtQM6d+jm4
MPq0PqYE0/fhZzoGcT+A53osy39lZEi6NftC9ckstMwXnhkqJ8Oe3Xb6qfdm
wPteY7RbJRlCInqjZO9Ow4E/Y2M7a8jAwXTtSwBpCogeNMlPtWTg9XDu3LHr
G2TQsdhbNpDBU0aydvbGBFwM2l243ESGLo2Wo/tqxoCX+8BCbCsW3/iKlcCe
UWiNMTp8qJ0Mk7T8rtyyYfDZZe0z0kkG6zehymKmQ/BfhnuTew8ZFtU//Yne
GACS0gt2kX7M36P/+g1r+uHt+0zTz4NkuLgwmH/vRR9cOlgVe2GEDBsyJh91
nHuBr6ZvcmWMDLs+asptNXZDmx5OJmGSDAE93bWk5k542r55W+s75m/apOf3
uXY4eG7n+7EZLN/H9fKfSH4F8ojqksccGWTfL9Q4u7ZC5rXjR8V+kYHKTNDx
mG2Gy/MXfCvxmL8llVou3W4C/ntOrZdIZEi+v0WaZ2qErwvPuf5RMD1XHzu0
/KkennkkmyX9JkNmTcLfB951cIiuNOHoIhmYZNj173/4ApTAr98nlslw6PXb
lYjQasjimpb3WiXDzZ/sQnKBlXAlZvmu+DoZbHa8i8rK+AwCu7hKqjfJQJeX
6Xxy6hO0v5FduUJPgdM6hh6Wh8rAV+mIzgYjBXx05vvVCkvh8HvTgJQdFDj0
ij7q6NESoP53q/0YGwXKVvoMmH98gOxqb94pDgoosoWZJum9h6t6MZY+3BR4
daFSVoZcCILt+ckSfBSYqhCmfqnLhw7T+tkvAhSI/TX9F1Xlgt/IiNJ1IQrc
8sxIvDCeDVrXKI5bIhRI1vBzGtqVBbQ5prK0Xdh8vyYss7zfQs7dXf9AAotH
Tyh4YOMNXFvQ1J2WooDhcP7boMR02OlxMuiZLAW08tKi2DJToXPrWpeUAgXi
8wztz51IBv9AN4F6JQo81LtaNLQzEY5whV+0VqVASPs/kXL+ePgdnZFGr0EB
5L3Hx0ArFnLFKubf7KXAwakfeoxBMXD9TY/q8f0UcM+Rnk1YjQIhpZ8PZv+j
gMtml8vsi1fQ+W693O8wBV4HsVz5rh8JAf8JbMocpUD3ASu6x/tfYD5U1m88
RoFs7mWNOOFwWDiOQm0RBZ52hcrw7g+F3K+WvYx6FJBvmJWT8Q+G66b3hTJP
UOAyo5mQJXMQCI34X9E/SQHtHd3tXuXPoetqYsacEQXUfnImFsUFQMDcB1zA
GQrsY+aQO5HpD0fvtmrIm1JAUPWf0dyEHyz8/ubafJ4CRi+abZ2O+UHe48VK
OwsK8JSzpXK1+cKNLXb6HRcoYOYdnKn0xBeEA6UNsy9RQPl666N7lr7QzXk4
wuAqFv+hXK/Wi77wPPrswM/rFMj8kTJ457kvaIvZiQbZYPUz5/nWPuYLf9Kf
XFe0o4B10K3VNCs/yFeMymq9RYGIJ4ejf235gfW7XOKtOxQI/VVvNT/gDyL/
1Wqy3qeAWB5fidxQAPRUDbnnOlGAqjDh68kcCIHHSTUnH1KApZ2Jh+VWEBz7
ysCEd6VA5+surcPrwbBoImoU4k6BFPtTvzpaQ6FgeE+ksicFjpr25vV3hoPN
VYPhr14UEH9u4E3ieAmic1fE7zzF6hUZzCpTFwm9d1xs2P0ocDenI6RcLgqC
fofk5gdQICjx1eOWomjQeZxOMQqiwFDg5aW6q69hafPTAWIIBY6cuOhpfCgO
Cp93eYaFU6CWqLShdywBbDnn6lRfUuC4RL9S5cMkEIte29H5igIxtvPv/o2n
QJ8o35l7MVi8gWikTTsdgtMVoznjKGCngxeWyXsDoKgzVpiA6SsCLr448BaW
i8wlzyRTYK0t3v7ATCYUHbhrR06lgGeXquO14my4WeVbEPGGArT6xWtPcnJh
1/H43+qZFJDWpJ2WasmH/rZ3h7qzKXBO6+YAG28RhJg0ezvmUeBTcX/w7uD3
gIYnGrkLKbDZw/qhTKQY/l5ZYHv/jgLpa4thcUEl8O4Hq6lJMQV2jOr03eb/
CHZ3JGOppZge/3XoL1WWgfjv/yZffqLAWT63bCn/chhwN5bZW0GByHbOK7/u
VUDops3t3irMD2qawtc9q0D3ucc75y8UyJ+qcC0vqoEVjshF3noK1CnpGaUw
1cH7qOwjxY0USP22ZzDbsB7sRWuenWuhQAf1VPXhNw2wO32g5XcbBWR6nBzf
8DfBoAKBM6qDAntPiMYcS2mGsCI6s33dFBgVnTv++HgrHD8gnNDfSwGYZ5Tt
YPwKq5Xq3x8OYP5QbAv/MtsOH3T15QWGKfBh2j4ZP90Jt9ou3S0dpUBVaZBN
8lY3SJg8KDabwPT8pOKrW3ovDA0F/f3zjQJ9+yk57gN9EH4l9VjMNLbfL3Gm
4aIDoPfjo/+BHxSINthQyHQZhDWHjq+D8xQIDo7M/zQ7BMW0GR43HKa/08pm
DbdG4Lb7isVOIgVK9vy+2ck4BpKb3MllZAow5cRWTZePw3CA/KwFDfND2Y1w
vueTEMGhrbS8QAH93DoJ93tToB913jF2Cesn0b41cYem4Z+Iw8eDKxRoSbJl
2WM4AyVpT9eG1zB91Lm8fW03Cw4Ksch9gwK83vo8NtE/QKqoMFCYjgqCzQF9
an1zMLK/sbOcgQoLMycPRkr+hBeVY/wXmKnwiRrKrPT0F5zQpV1YYaEC6WD3
/lc0HKy37kiLZ6eCOsdwuIMrAUrP7p4/zEUF8Vb7CyYcJLgztF91jIcKs11c
q9PYOUL6itEDD34qRP+3GFDtSoXR2RvlojupwORoWwiZNHjp4L6BfTqAmd+2
fzb+NxjQIvQuiVEhvpxjLSZ+ATYeZYasiVNB//Qxq4y3f+DjRmVPoiQVTrIb
tltULsKdgL6dR2WowJF/J2llcglkOHCXJ+SocLpxan8/x18YfbX55okiFW4a
ugwqGq5ApMhO3C4VKuDvbp3SfrkKBmmqGtVqVBBTaU4zmVuDTfnjrlf2UMFc
7V9PqsE6fCy8ULmuSQXn6pKHtp824N5+J7qUA9g+VszuDuzfApnK5wbHDlGB
P83dKPI6HRpHyeHftKjwNm3goLYaPYpsLen31qaC5FTNND0dAzp59quIBFBh
f/ANlT/jDGhz8Pu1L7pUSPMwMpSsYURll5czr+lj9bDofxWVzYTuzXISNw2o
cO989w3LOGYk6yCrmXYKe7fs/ub8cgcap2q5gzEVfr9lmZx7wYJePTKt+X6W
CnWxMh+KX7Oikxv2jM/O/a9+4mwDb9nQlr/3KSlzKuhYOrajCnb0iT3mZZ0l
FdaKi39RhjjQ/Vf5QzcuUqFEjKLbtcqJ5ETqd9FfweIndwa2ynGjidQR6zfX
qJCuMcvXbMmDouQpObrWVKjUlLo9aMiLThUyUWZsqbB+4UR07i9eRLd/1wE/
e2x9zklSRygfKq/Q9JRxoEJD+ZUNJU1+5IhO1jXcxepxIIGQM86P5Fuv7bB1
pILI3kpnjSABNHnGzZjxARU+F/2ZTDsoiKIHw6LeulDhNo6Z/RtOEBldzhjV
e0SF7Jup15pSdiL62c8Sc4+pwJBf0KVpIYQ+3+65GfCECk+ffBzd5BZGTtT5
fDkfbP13ujEMHcJI4dE6rekZVu+5W+/4QkTQt3X+Q3b+WP7tvNw3T4qiGH9l
b+ZAKnid3yTFs4uh0+yoMSuYCg+YqlredYkhhleWbAZhVDh6el8gR9QuVCF8
3+RnBBVq32gHP7YSR86p/q8DI6nwj+2PSM3u3UhRPnFCIZoKF9OHQlLndqOp
gg/Sra+pIG2hajRdIIFe72u9dSueCjKhUfT6LpLIuOJbEUsSFm/X5WH93VKI
ES3+yUmhQm8331T5MylU2cJ+5GQ6FTodQxLHfkihB2ekn+EyMP+sSxKCDKSR
0uChluAsTF+jBqLpudLo+6WznMq5VFD2rFraZJNBsTM3z3/Np0IP0+vZZ3dk
0JnbT+Idiqjg/UaETN8ug5ior6bYPmDzJejPXlWSRVVuuXL5JVR4zklv5/xc
Fj1c/3LHqIwKbvRzTDtnZJGy/9AHQjmmnyg3C8WjcmiajbQcWkmFiq3vzP7R
cigukuGYag0VluKWVxgJcuissKh/Ry0VfhZ6Xw3UkUfMqXu+3m2ggjFPSsvP
SHlULWfAw9lMhSZ2e32GGXnkUnDForAV08tVC69PGgpIZZ9LknE7FT6YV9TP
eCigmc8hM6ROLP/UH+q2DQooHtIVI3qoUPOT97MYqyIyafl0X72fCtyWv4zx
Ropox5mu0q5BKhSzPZ3/EKqIagZ+rN4focLe+L4U81ZF5HppDbjHqaA287T9
M50SUp3hDXw3ieWfYYir8aASmr2l2Hn2OxWiHtPuXnJQQgmUY/zUGSo099Nf
uxWvhEzdzC+8nKNC3jnfuYFGJcSyfid1zy+snlnn4sOISuiLn+9cDx7zq8rn
yic8ysiNLV7FmUSFnZJi+tF7lJFa5DtnXirWL9IdfzecVkY/hJo/ffhNhSuR
lqYbtsooMWVi3XSRCrDe+fXgY2V0Tm7h+O9lKsiK3yywC1ZGrAWsIa9Wsfq+
YdrjF6OMajUlezTXqRCRp+AbmKyMHn3+b2f/JhWsLLybHdOVUaxktnoFHQ3+
DPKIaWHvCzbFpmwMNOC9UR0/n6SMzmRXu1xkpEGLk6zVo2hllIdvjc1jokHY
2X83qYHKiEl9oGKVmQZHprvaLB8poxvOU5OnWGigeFruyUdrZVRVit9KYKXB
Fkn+Bv8pZST8d1GGwEYDxvpi8FJTRg+P0Bkc4aBBA+e/qi0OZdTtzeEQykkD
qc5Sg8JfSki5Xih8nIsGrvhewehaJfScSea9Cg8N5vuWeFujldC0oXq/Jy8N
JuxiO6/cVELaYYeX2vloEJP23emOphKK69YT2SVAg/KIx7ks/xTRHz6To3cF
afDVQSPuTL0iOmtx6VrVThrovU2rtgxQRPnxdr4cwtj6hWtzOvqKiHnSOfOy
CA0k1X7yy9IrImtJr9YCUWz91VwH6SoFVG0TRPgnRgPxoVyhiw8VkEh2FJex
OA1MLlodISgoIBd8yt7k3TQo2MzsXRqVRz1qeWYkCRrUHuVPSAmWRyrOHx9p
S9Hg4eqjTcaD8iiwtDYhXJoGZSHxm6dn5NDMcnv1pAwNPDSz+RJC5dCxI8Pf
1eRokCnykY9nnxyK955h8JanwUFhY5n+EVm0WEeS71KgQf411fgdXrLIhGnl
5G4lGpDu6s30SsiiAkPGe/eVabCHTvC+RZ0M2hHG/bJGhQZOoi6vP9+QQTbd
oiVcajQQ3TESJEEng2r45IeuqtMgpfq/PQWp0kjUYu9KkQYNmhPCJPy0pZFr
/NFdm3towBEp5tUyJoV6Jwx0zmrSoDL/ATnxkRRSlTxvnbqPBlyvTgdIC0ih
IJurAZT9NPDDZVz4e00SzWbdztH5jwaD3Cn7Y+IkkA7epf3FQRocSqh5eLF3
N0pQe0qeOkQDH7MTus/ZdqMlp1DePVo0OF+2uWWmJ45MS1/vf3qEBlep8yp0
PrtQ4XK6Zc9RGjwfYNBtqBBDLEcKPSSP0aAp2utd77IosvUuT3bSwca/JX2+
/p8o+lLXUFsLNBi1/XP/jZsIEmPqnuXRpYHhR+6Y5nJh5GY4xnzjOA38l9+n
rP4TQn2hc0of9GiAKwtPvX1cCKl1U0/TnaCBUIuM3tGwnSiY75+jqQEN5D3t
2+OGBdEP8x1R6YbY/B4v6TPkBJFOPF8Z7SQN3OqWdZ+4CaDECfFRZESDH4+W
nY9/5UfLEkr/Ik/T4E1mJb2gFD86Z7NfYsaYBglStBU2Tz5UmKWjq3mWBkU1
xxaOjvAiVvypm74mNPjv1kPF2kO86KaaRVCfKQ02fd8uGB/iQbVON/Klz2N6
be35w7SDG4mV3u16YIbVbyWO1jDBiR4tP6LVm9NArenBrrTPHKhfy0+A35IG
+9yarIqS2ZG6d8RBGysaXMsZvbARxIaC6+IvllygQb3xWEOiJyuaY8z0YriE
+eND8ZkIVxYEhu/Tzl+mQYdaDH7UbQdKCq1syLiCrZe1NOftw4yWu5rnF65i
fjZrF/B4wYTO8/Wx6l2nQY9h39/GLEZUZD6pGn0DG89agzdvYkBs8b/O/rCm
wbkBVj1JAj26ObHwYL8tpi+v08ECwvSoTmIzxv8mDXa5jUdLnqZDu2zYPg/Y
0WDYQMb3KucWuGcJTsjeokGylbyyeeQG9OMkN11u02DJpHqEJr0OGmqq0k0O
NOAfkTixUbcGIU4H9QXv0rDz4DlvuL8K8yW6t27eo4HFzPN9ngorgJaNQz/e
p4HsJx7u+6RlSNa6UMTkhPmvPW9r8MsS/PWy7TV3psEY+0zovZRFMKtz/JP5
gAbMvo78pKA/8I7RU2jpIQ2mxy2l2X0WgN3wudYJVxpIQ27xk6e/wS408spr
N6wfin90XgzD8tyV9HT+Eba+61n6s9i5UJwvJ+O/x9h4ny7H0BAyPDYvaX7u
QYNvaUfK6GaIMBBXgxvypIEmXU8xvzEB9ky0cSh40UCVXYFOph0HoRKDGo+8
sX7X3HMj8tIv+Gn9/VyLDw2iVciidevzoJtFcBV6huUrYOCc4Ic5SMEtxdn7
0uBwfKXtb5cfsKJKX/XJD+v3GU81agxnwdyJc2pHAA2WuSKufleZgfclwvRW
z2mQob1eUC8+DRzLMnI5gTS44iisn641BfZaGoZ/g2gQ94gvccF8Ehq8tO4Y
hmDzP0z9cSV0HHbX6UfEhWJ6led2bR0dBQ9G0w+/sDxc8371WQpGYNDg8sCh
CMxvKYU+V6uHYG+o/XLQCxrsb9mr6WEyCGFdD0RHX9Lg+Blpzkd/++EXr7e2
0iusXucJhldL++C4efD1x1HY/DnntcGvF1Ljov3aomnA0qL0176lG1bHU7NE
XtPg0RBfZ3F+J1hI5LfdjsXqd77wfsF77D5pXUb8HIf1j4s7Bd8PtAFnVh03
WwLWj03UKhR2tsItXIfmxUQaHOjYyRX2sBkaVUfM85JoYDStcMOW0AgSTrPu
q8mY3zo5/E88aQDPEnLiqVQahBatpAzJ1sPQ0kpNQhoNLhAvb4U114KmFtMM
Pp0GaTeU24vu10C4Fw/TkQzs+yll7Vp4rApwtWKKoW+x+vPo5OvsrwA9RgWj
ceye5fIyx+o/43JIM9C8r5JNg6MM7uxPAstgLUQ70jMH6z8vOo0FpkvBssuw
tD2XBq/os1dErUqgmNdsWCyfBqeGxp834D8Al/m11TsFNEBIKued2nu4Hecg
XlVIAwPZs5MPPhVC07grcLyjgXbw3qzK+/kgKfHM5vJ7Guhqad9INcmFJ9Zh
zws+0ECJTHf+0sVsGM6Mzf1XjH2PtYMVzgdnwj7cm47TpZjer826cI9nQIRq
ESXpIw12/1KCo8ZvAO/4mY9UhsVfq89+piIN9EsaD2iXY/2NSfWlN38KpC91
W4V/pgFdiA+STU+Ef4fHPScraEDeHfox5lo8WHrNp6hVYecX3RZ5a6NYKKml
1XlVY/qc3Ww8cyMGuBnXf3TW0ED/x00hs5QocDBgYdldS4OFZn+nxM1IaArh
V7lfRwO5XcO/lhleglTX7jM19ZgeyQ63/xiEgxevsjNXIw1yb8yUBTSFwIjZ
geirTTSgXsn/ZuYeBPvi4FNRMw3+MuwwM7/8HF6MG41ttNBA6+Fmc+09fyDs
tlw/04bV25Aqy5/rCyesrSVTv9Igi/VVPTP7M0jPvHec0k4DvqNJVyQlvWH9
l7udTicNVjtWbny+6wldnf97aP+PL9zmD7f5w23+cJs/3OYPt/nDbf5wmz/c
5g+3+cNt/nCbP9zmD7f5w23+cJs/3OYPt/nDbf5wmz/c5g+3+cNt/nCbP9zm
D7f5w23+cJs/3OYPt/nDbf5wmz/c5g+3+cNt/nCbP9zmD7f5w23+cJs/3OYP
t/nDbf5wmz/c5g+3+cNt/nCbP9zmD7f5w23+cJs/3OYPt/nDbf5wmz/8//nD
/wO0mcNi
        "], {{{}, 
          {RGBColor[0.368417, 0.506779, 0.709798], Opacity[0.2], EdgeForm[
           None], GraphicsGroupBox[PolygonBox[CompressedData["
1:eJwl12O3IIYOBdA7tm3btm3btm3btm3b045tG+2gHVtvz+uHvZIfkJWcJGrc
oXL7wAEBAYEYESQg4Hc/Msh//XCGMZQhDGYQAxlAf/rRlz70phc96UF3utGV
LnSmEx3pQHva0ZY2tKYVLWlBc5rRlCY0phENaUB96lGXOtSmFjWpQXWqUZUq
VKYSFalAecpRljKUphQlKUFxilGUIhSmEAUpQH7ykZc85CYXOclBdrKRlSxk
JhMZyUB60pGWNKQmFSlJQXKSkZQkJCYRCUlAfOIRlzjEJhYxiUF0ohGVKEQm
EhGJQHjCEZYwhCYUIQlBcIIRlCAEJhAB/DIoP/nBd77xlS985hMf+cB73vGW
N7zmFf/yDy95wXOe8Td/8ZQnPOYRD3nAfe5xlzvc5hY3ucF1rnGVK1zmEhe5
wHnOcZYznOYUJznBcY5xlCP8yR8c5hAHOcB+9rGXPexmFzvZwXa2sZUtbGYT
G9nAetaxljWsZhUrWcFylrGUJSxmEQtZwHzmMZc5zGYWM5nBdKYxlSlMZhIT
mcB4xjGWMYxmFCMZwXCGMZQhDGYQAxlAf/rRlz70phc96UF3utGVLnSmEx3p
wO/F0462tKE1rWhJC5rTjKY0oTGNaEgD6lOPutShNrWoSQ2qU42qVKEylahI
BcpTjrKUoTSlKEkJilOMohShMIUoSAHyk4+85CE3uchJDrKTjaxkITOZyEgG
0pOOtKQhNalISQqSk4ykJCExiUhIAuITj7jEITaxiEkMohONqEQhMpGISATC
E46whCE0oQhJCIITjKAEITCB+H0kfjkYP/nBd77xlS985hMf+cB73vGWN7zm
Ff/yDy95wXOe8Td/8ZQnPOYRD3nAfe5xlzvc5hY3ucF1rnGVK1zmEhe5wHnO
cZYznOYUJznBcY5xlCP8yR8c5hAHOcB+9rGXPexmFzvZwXa2sZUtbGYTG9nA
etaxljWsZhUrWcFylrGUJSxmEQtZwHzmMZc5zGYWM5nBdKYxlSlMZhITmcB4
xjGWMYxmFCMZwXCGMZQhDGYQAxlAf/rRlz70phc96UF3utGVLnSmEx3pQHva
0ZY2tKYVLWlBc5rRlCY0phENaUB96lGXOtSmFjWpQXWqUZUqVKYSFalAecpR
ljKUphQlKUFxilGUIhSmEAUpQH7ykZc85CYXOclBdrKRlSxkJhMZyUB60pGW
NKQmFSlJQXKSkZQkJCYRCUlAfOIRlzjEJhYxiUF0ohGVKEQmEhGJQHjCEZYw
hCYUIQlBcIIRlCAEJlCg/8LiL+UnP/jON77yhc984iMfeM873vKG17ziX/7h
JS94zjP+5i+e8oTHPOIhD7jPPe5yh9vc4iY3uM41rnKFy1ziIhc4zznOcobT
nOIkJzjOMY5yhD/5g8Mc4iAH2M8+9rKH3exiJzvYzja2soXNbGIjG1jPOtay
htWsYiUrWM4ylrKExSxiIQuYzzzmMofZzGImM5jONKYyhclMYiITGM84xjKG
0Yz6nf9//wIMZxhDGcJgBjGQAfSnH33pQ2960ZMedKcbXelCZzrRkQ60px1t
aUNrWtGSFjSnGU1pQmMa0ZAG1KcedalDbWpRkxpUpxpVqUJlKlGRCpSnHGUp
Q2lKUZISFKcYRSlCYQpRkALkJx95yUNucpGTHGQnG1nJQmYykZEMpCcdaUlD
alKRkhQkJxlJSUJiEpGQBMQnHnGJQ2xiEZMYRCcaUYlCZCIRkQiEJxxhCUNo
QhGSEAQnGEED/h/5A/4HzoWpzQ==
             "]]]}, {}, {}}, {{}, {}, 
          {RGBColor[0.368417, 0.506779, 0.709798], PointSize[
            NCache[
             Rational[1, 120], 0.008333333333333333]], AbsoluteThickness[1.6],
            LineBox[CompressedData["
1:eJwl12O3GIYSBdAb27Zt27Zt27atNmlj27Zt27btNG9nvQ97zfyBM0jUuEPl
9oECAgJGBgkI+FMDow0ISjCCE4KQhCI0YQhLOMITgYhEIjJRiEo0ohODmMQi
NnGISzzik4CEJCIxSUhKMpKTgpSkIjVpSEs60pOBjGQiM1nISjayk4Oc5CI3
echLPvJTgIIUojBFKEoxilOCkpSiNGUoSznKU4GKVKIyVahKNapTg5rUojZ1
qEs96tOAhjSiMU1oSjOa04KWtKI1bWhLO9rTgY50ojNd6Eo3utODnvSiN33o
Sz/6M4CBDGIwQxjKMIYzgpGMYjRjGMs4xjOBv/ibiUziH/5lMlOYyjSmM4OZ
zGI2c5jLPOazgIUsYjFLWMoylrOClaxiNWtYyzrWs4GNbGIzW9jKNrazg53s
Yjd72Ms+9nOAgxziMEc4yjGOc4KTnOI0ZzjLOc5zgYtc4jJXuMo1rnODm9zi
Nne4yz3u84CHPOIxT3jKM57zgpe84jVveMs73vOBj3ziM1/4yje+84Of/OI/
fvMn/IEITBCCEozghCAkoQhNGMISjvBEICKRiEwUohKN6MQgJrGITRziEo/4
JCAhiUhMEpKSjOSkICWpSE0a0pKO9GQgI5nITBayko3s5CAnuchNHvKSj/wU
oCCFKEwRilKM4pSgJKUoTRnKUo7yVKAilahMFapSjerUoCa1qE0d6lKP+jSg
IY1oTBOa0ozmtKAlrWhNG9rSjj/DuwMd6URnutCVbnSnBz3pRW/60Jd+9GcA
AxnEYIYwlGEMZwQjGcVoxjCWcYxnAn/xNxOZxD/8y2SmMJVpTGcGM5nFbOYw
l3nMZwELWcRilrCUZSxnBStZxWrWsJZ1rGcDG9nEZrawlW1sZwc72cVu9rCX
feznAAc5xGGOcJRjHOcEJznFac5wlnOc5wIXucRlrnCVa1znBje5xW3ucJd7
3OcBD3nEY57wlGc85wUvecVr3vCWd7znAx/5xGe+8JVvfOcHP/nFf/zmz+IP
RGCCEJRgBCcEIQlFaMIQlnCEJwIRiURkohCVaEQnBjGJRWziEJd4xCcBCUlE
YpKQlGQkJwUpSUVq0pCWdKQnAxnJRGaykJVsZCcHOclFbvKQl3zkpwAFKURh
ilCUYhSnBCUpRWnKUJZylKcCFalEZapQlWpUpwY1qUVt6lCXetSnAQ1pRGOa
0JRmNKcFLWlFa9rQlna0pwMd6URnutCVbnSnBz3pRW/60Jd+9GcAAxnEYIYw
lGEMZwQjGcVoxjCWcYxnAn/xNxOZxD/8y2SmMJVpTGcGM5nFbOYwl3nMZwEL
WcRilrCUZSxnBStZxWrWsJZ1rGcDG9nEZrawlW1sZwc72cVu9rCXfeznAAc5
xGGOcJRjHOcEJznFac5wlnOc5wIXucRlrnCVa1znBje5xW3ucJd73OcBD3nE
Y57wlGc85wUvecVr3vCWd7znAx/5xGe+8JVvfOcHP/nFf/zmz9EfiMAEISjB
CE4IQhKK0IQhLOEITwQiEonIRCEq0YhODGISi9jEIS7xiE8CEpKIxCQhKclI
TgpSkorUpCEt6UhPBjKSicxkISvZyE4OcpKL3OQhL/nITwEKUojCFKEoxShO
CUpSitKUoSzlKE8FKlKJylShKtWoTg1qUova1KEu9ahPAxrSiMY0oSnNaE4L
WtKK1rShLe1oTwc60onOdKEr3ehOD3rSi970oS/96M8ABjKIwQxhKMMYzogg
//8P/weSsqnN
            "]]}}}], {{}, {}}},
      AspectRatio->0.2,
      Axes->{True, True},
      AxesLabel->{None, None},
      AxesOrigin->{0.4, 0},
      DisplayFunction->Identity,
      Frame->{{True, True}, {True, True}},
      FrameLabel->{{None, None}, {None, None}},
      FrameTicks->{{Automatic, Automatic}, {Automatic, Automatic}},
      GridLines->{None, None},
      GridLinesStyle->Directive[
        GrayLevel[0.5, 0.4]],
      ImagePadding->{{20, 0}, {20, 0}},
      Method->{
       "OptimizePlotMarkers" -> True, "OptimizePlotMarkers" -> True, 
        "CoordinatesToolOptions" -> {"DisplayFunction" -> ({
            Identity[
             Part[#, 1]], 
            Identity[
             Part[#, 2]]}& ), "CopiedValueFunction" -> ({
            Identity[
             Part[#, 1]], 
            Identity[
             Part[#, 2]]}& )}},
      PlotLabel->FormBox["\"p = 0.2\"", TraditionalForm],
      PlotRange->{{0.4, 1.05}, All},
      PlotRangeClipping->True,
      PlotRangePadding->{{0, 0}, {
         Scaled[0.02], 
         Scaled[0.02]}},
      Ticks->{Automatic, Automatic}]},
    {
     GraphicsBox[{{}, GraphicsComplexBox[CompressedData["
1:eJztm/c3l/8f/2UkskeFpImSzAbJ/fKWkhRK2hoqq6RBJVlJVEKK7IZKFEIy
MyOKjEKRxGtvI3t8X59zvuf7R3yP65fXuc7zup7Px7g/ntfjeV7ntuzk+T2n
BQUEBMRFBQT+9xsf97/rJwT+7/WfT9dewoz0/+7d/PVWSVmQcPRlY5FssCMe
BIcMd1qSEL2pJrf6ynEUhXXWvrYmQYWRor+u4gT+3teNu2JLQsjvUa6cmhPE
Ht5ys7AnISKoiGX64BT04n5tlj9Ago8C/d51lTM4kKwj+fcwCTf2nfe/X+yM
gOfB3ZnHSKiLWhyz6ZIr0tJ+Zvk6keD89vl9Q3N3fHu7LtDKmYQP9KiG9WvP
YSTn5p5F7iQIxZyWoK47D7WCjhUUDxIeBEn4Db3wxLZS7X+5F0lASasHreIC
PCqDagK9SejWUQuLZl5ETG17rI0PCSPi/i36Ky7j49e1rqp+JBxO1HKZcPEC
uTnQmBlIQuOxJ+VKpd6QbG+bX3iLhI5Se3a22lWs79L6HRJGwpXf7b9/Rl7D
kb8BmfbhJHAoL148k7mOYMoP/+VRJJBcVGskU3zxhrnGjveQhHP+8/xkTfzQ
yvNf/vExCeofNi2Npfpj4t/3wbuJJJxUdjQqbQrAionVnw4+4dv/aPG96rxA
7BTwj9FIJWFtlJ9gRUoQLop8d/73ioRI8suAO1E3ES++2qgqg4SUo2aq/WHB
qJT2E4/KIiFwveFASegt0BVaOx1zSajfrTP8NjwEssqab9d+IOE8p/7P9ce3
YaR2w2+8iISN6V1ybWmhOL6yxebzRxLifZIfO30MQ+hqjWUxlfzxDYYrqjru
IHud74BTDd9+Z0nVuyN30WHQXKVXT4JI3P3qHcrhmNmk/mimgQTuzUP2t4j7
0DC9fqahmYSlj29sKnGNgI1508aEHyQYPbNPy7GKhLflKjHXnyREudapXf0b
ieRdPr82/Obry7ywr/dqFGr2fMsQ/kvC3JEKpVSZB2DvX3mjhUTC9gkNqmva
Aygevbb7CY2E9wobcv4gGltONqp5sEggPJ+4ZrZF45Tziv7NPBLWTL1o9j37
EPfOXq0UG+Lb+y2pjSvwCHkXGqLbR0jQyI4kpUc/Qpf38tMvJkhQ6rhobrsy
BkK+VzZcmiFBed6tK4E5MdAK/CpqJkRG2sWDL/5sicXekGU/pUTJCMtij86v
iYXPXe/0LnEyqnLMpNOsHuNZ5Jfr6VJkxIt8OeHw5THqHy3ddVWODJru4tyi
7XHoj/dasm0BGQumZH19yuKg9KSeK69Mhkpn64Et+vEwe6FW8VeVjO+S/Zff
psTDJf3yg6xlZBj+6f13RTQBkVl1TjdWkcEM3+y0yzUBBXlL1u9cTcb541/m
91YnoKfw0lwlbTJ46+c5c5QSIVr2uZ2iS8ag9byLOi6J0KlWfZ1nSIaOt7Oo
c1Yi9tdd9AnaRMZ/gV56R7iJ8Gus3WlrQoZcoaJ3p0YSXrYuVl1CkHHkSKXK
hwNJaOy4wGGak/F5vb5zbWAS/v2uKSvcTsbRY2ubGc+SoNqnEnV7JxlzuSsM
55YkwYLmeXKfDX+8Z2u/cEMSzrI/GazYS0bTlgyJnz+S8HBAWaTfgQyBb/eJ
621JKBk53/bxEH/cxFSU2ZgE0mT1q3uOZFzJbktYV5aE+YLK1w6dJCPKPb9/
z6skGIiet9I8Q4ZkZ9Ez99tJOCxRrTLsSkbwprPfHxxLQpCsErvqHBmRslYK
dJ0kpC/w+Bh1gW/PiK/Wo9FEtKhURRzzIgOFZoyqwkSMLV10QvsaGeZ/LzBf
XUrEMvVz+hO+ZCwqSbC9pp6IHVqVQnUBZExtXX3FqyUBnroLf8QEk2GbvuxV
95UEPF5/9uWpUDL0aSolEwsSUG5ccUX/HhmBNoJ1C7PjQcOCHQKRZHh/2P0h
0Dwe0hbuyo3RZNz8dq73bnMcNlqVMxNiyTBzn8y6eygOx2wUS10TyBg59mjV
z+7HCLF3u78xhQzlEqpvo+NjZB4sOybynIzxwIb82l+xaHNU0Gt9ScbaG0rr
lu+NxZSTq+DTdDJK4r+tMfkcg1WuH1s9Msmw++Htfdk4Brs85F+Y5PD1RNce
WJ3+CJcvuXiL55NhmbhSp3jhIyReLd3eUUjGqb3y4iE3H6L6hpzSy1IydnEI
Kyo7GqwgZ8alCjJSfRK3Gu+PhnxoSbHZJzLE1p6+2VH2AJvDZcOl68hQTGm8
qKT5AE4Pzjj+/krG06VC8nsio3Antlgno4kMpRsdWd9HI5GTKDPn2ncyOHZ+
ybwTkfj19HTLtg4yDFTLBEmxERB8VfRcoYuMAsqnleYe97H6jbRX7x8y3Ovt
qKHbw2H37tS27D4yZN9kSW5aeQ9X8wsX+lHJuLto+NEX4bt4UixF38kkY1qi
PTCfHobP5U5FSly+v7wjb5xaQ8H7VHCXOkDGysY9b9ZX3sbCL5JH3w/z83VY
qCokPwRoOrnu5jgZ/fXktrTsW3D+8WHGdpqMF79Kr5Gzg3H/l0TzEkEKsm6m
jt34cBP5f048Y4lQQKMc882oDkI3Kf9SkRgFoTqnV6Z0BGIuY75FqCQFvw9+
Nw0aDIA29/gCB1kKlC6+v+atGIB9Q++pKxQpyNh6wXztDT/4jokX9i/iz+fj
1kD77YvU6WN3yhZTcGufufXmXdfxVej94fClFMxI+HjpfLmGoXni2odXUvBw
r+XT6v1XoSJ1bFpTk4KiBBUfzoA3zOXzvg1rUXBzUde7R4lecF8k9rRah4L9
AveKH9tfxgNVx4sPDCiwkG2//VX5EoqW55of30iBwfQm8ynOBfRqzFNct5kC
5dCLCtwmT4hrH6VMmFJgdFwvrzTgPPT0cz7U/UeBpIXxVxGfczi4UTQsdhsF
R67dPbsw3B2BJkcOnbaigBG72W5HIb8fMHunZbCbgoiT8xzoU85o2jZ3SmAP
BeJSy+q3HDqD0Z2HGxv3UbD+g9mHkIZTULPLTkk8SIH6hn7lGQcnbHcQueB2
lG9PX69M978TOH/40H+bTvDnz0lj7399HDHHs+Tnnqbg2JTqA9O/jvh4Wpjc
6kKBZctO7pdHR0BxO5j/9CwFPRIWlGKPQ5DyzLx93pOCnPrWk5fdDmC9l9DB
LZf549Ve3x1vO+Coz4E186/y7dm+MJZeZY9b/m8nOq5T8PZOslHYkr14EyzY
8NKfgjvrqM8KH9nhe9j+5Ms3KXgwMaU4o2GLyftvzv93mwIrKwPtxle7sOLh
HDOZuxRILaIdldPdiZ1xDnLd9ykoG7ivK02xxKXkjL6MBxT8jX16X612G+Kf
C7y/FkOBoX5syfumrahM2xeyPZ4Cu/Y/848ImIPxNn2/YjIFk+ckHd/vNYNc
7oxm31O+Xmg1o+ORgFGB/Xj2Cwo6m1XvyxWa4ETp6y9+rym42PnQL1zFGGGV
04nWbym44ejw51reRmTX7vVQfkeBaUK0+8KA9ej4mgZaHgUrNGp72nwMINAy
JZNfQMEXGYE1B5/qQaN9T+/NEgo4TyXKu3p0YNP1KteunAJdLznL1fVrceXv
ZLBaNQVTcZvz2KOrkUyxc2DX8utj9cGoNmcN1DBfahR/oSBqt7Y5SXYVOLyJ
0dBvFGwOFRl0HliOBcO29Q6tFIxkijsJiCzDlokXCSvbKag59v2w9t0lOC0w
cXbgFwUfT9QPvj+ugnARW9Pybgrw/f7OoJuLkCf+Qvp+LwWpwpOMcZYiuqTH
ew5TKDAX33JbMFYewoo2OasZFERzf17lXpeFlnLqzRE2v75Kd8SLa0tjr9qY
/ad+fny7aINdVfNxfeVu9eh/FCxw/3TpbO48PFv9fOT4GL9+dtmsvTUogvp1
o5/XTVHQQhnfmuQrhAGDXfGTAlQYr0/rqts+B8pGz9zrhalI0Lpb4JI0bWpm
OmLyeB4Vu4/KX1+6cMLU1dxa6owEFfPCvKKWD4yYRlk+/WMgQ4XLnthH1Sv/
mRbsGs6eo0CFr+VQ6KaXA6Y9e3YGfVtIxfH7K1f6evBM5x14sjdJhQrOdPKa
ByyWqe7Rfyvd1agIHQrcK+FBN91/0mp40woq9CbJRRf3UUz9nVNq52pQoR+T
8OhfbJ/py7NDj7+voaLjwGFqk9Zf08YLO9yeraPijoKwp7tMt+mwd/JmT30q
FuraFbha/TJd4jsoYbqBiql8AT+HkTZTi0DL7vnGVLTGZW0+Jv7d9FxIUtbP
LVQ4Lr9oJnS12fTR3YGAV2ZUFHmLCNDdG01LIrfv8bKgYihs0d1/XvWmpEeJ
K8x3UFGmVfE4Z6rGVCKhf0hmFxWS2kHUs0NVpoZPttV021LhmX1MaP6uCtPD
LxJi39hTYZ5ya++NoG+mN9N5Lj4HqGgUlvvgfqPXND3LwtjyCBU3Z4byqCUk
05a8+PkLjlNxaOjnuRA/qul4Iberz4mKGbcX35taGKbLy7ZmvnOm4kSEjjbR
wDHdUR3n7+9OhQ25zMq6st/0Qh3Hdtd5KtZ7S8mnhQ2ZxjWaL1e5RIXYtPnI
nK8jpuWtjwdp3lQcdZ+nPB0/YUrrYFfn+/DHr4o7eooIQKb7v5hgPypeil+Z
8IwTxKa+WOc9QVRYCdbUf4oRwTEaa9PSEL4/v+rnREmI4TbbTJwTRsXw+tdZ
EhKSyByI6SwOp0Jkdc7g6e8yaBthvgmLoqLq26boQF95TE8Sfvsf8fPjbbCb
dWcB1AVjbFbFUbHULPzWtLgydokylw4mUvFR06pRTHoJvCSIgfInVIzO39Ws
un8ZkmQfVd1PpeKPC/XNuskVqF7AeHgkjQrNy+TduoIaYKngzJo3VFz1FSwW
8l4DhWUPN45mURH0KNNN6cw6mKjT59XkUnHyZ9mi3Rf04KRl+iv6Az9//cIz
36YNcFc3OuNEMRWFNXWH08kbkLOe5qtTRoXhqETpEj1j/DLesnuqkl8vVo5G
+ewtECQeqH2poSL3SxY1W8EMayyovMf1/Pnf5Gc0XjOHnZVJ5ZlGvr7q2qPr
123DNZuoaMMWKqI9BrdqbNmBp/aUU4JtVOicPx/pmmWNzwc3b2j6SYX4ujNt
sZa24DlGiib/5r+/7prAiyt7sOgUucP9LxU7whtqGEx7EK7G6UZkKs45bZrR
ersfzh4R10XpVCwLNn7PqTqEiEsk6x8svj1CjqS7Ro7Iv2q05DmPny8Ob+5S
iRPovnGf6zlERdTWZPvk9U6Ye7Ov3HSUv96p2A1HU05jXeimBxKTVMTl3dsw
19YF+8LDnX7NUMHsExX8tdsdNx70GqYJ0aDAtqsseu6BF7Eb53qL0sA+dN4l
QesCvibeazefT0N7+ZWeHUaXMPT0b5qsNA1+pE+/WP5eWPxqg88fORqiR1N8
ucJXsfXN3Z1vF9DQszaVvLrRB+7vehZfV6ahu3hwNfXvDUTnr+dYLqHhwkVm
htfzABQV3ylbsJyGF2c6ykyCgtBb/ieStIqG/F/Cv9ZGBUO8xvBkzmoaBvvW
Xj//PQT6X8IMArRpKA2XDvK2DcOhpm7h3Xo0dBrvmZgWu4fAHwZtKutpMB46
0io/NwKvf4W+om+iocxITW/eqig0/fl99YMJDQc7755qZj/AKEnf6hZBw97h
ORLOPQ+xlHFbZe9WGq7HeysNz8TAktvFWmpJwxvKk/ftNnE4P6T3kbOTButT
Ir1RrQmIHQuJKLGhIUKznNF+PxkfpzuP39lLg17DRrtPlU9AEdLTP7CfhoQc
6HUdfQYpsRAh9cM0dL2ePNWonIoNUp3fBx1pMP1zTblp4gUc5XVfVpyk4eOX
g5e0hNJwa9GtKxFnaGBes+PBIB1vVX9ZHnXj5+eGVnbg/Tf4vlxHWcuDBsrm
W/5XF2ZhUiOYOXqBhpQfVoeP0bKxUvtnSY0X379so35/xxxY66+7//AaDTU6
ZQnXubm4tPHmsZM3aPhdcpqcn/geCSYdurqBNBxPPGCZ6PwBVWbagtPBNOyp
vyCdYFcIxrag1i+hNFjMvbBI/Ugx5KzbU+Pu0bD9Acc7J7QUxnZrvZ0jafC5
0zzyvqMMJx0Ct69/SANP4mVli3oFwg63LRJ6TEPk5W/vr12uxLvjWoymBBoO
2Twsm9tWhY7TAcXJKTRk/t72QNv6EwTcf9w7+5wGaet5yUntNdD0XONo/IqG
yW9lowLXPsPWy19nXgYNJaGbjCZ063HF57tAWyYN6d7u2zQFviLFf3XL8xwa
+lasWqxCbUBtsN/zC/k0yJmdCDlC+QZOWOtlFPH9CfZkGM40YUGE5jbJjzQI
v9xX/XNhC0wf3ljYWUGDjdyr6V1bWnEmroWW9okG80GeaPH57whP1ijyrqPh
pcNYr1nWD7x/7nt3awNf/9HW18cn2tCV1nxErpmGhmbFyYF9HRDOVF/X850G
78SQNTqlP7E29/rM2w4a0mYWf3ql1wn7gqam6118/38uo+/I7cL10lXPdvTQ
UMgu9x8268bzSp9LC0k0bHRelhf4+w++1H7bSqbSoE4aNPpZ2YOBrysX5DJp
0Cqsnlqa9BfKLdeoAVwapoWYH87d6MV/7Y0Fuwdp+F4hVhXu1Ae3rhV3Fo/Q
EPBgRtXShoSov1cPM8ZpiPG/bnuEf24vpDSsLZimQVOq7EDQBn7fylw+fUuQ
DpE/Ks/d9Ph9RP+Vb3vn0nH0Teb8j7o06A5/fbJMnA498y8MVUM6Dkwsu8iV
pCNi6421Kzcz4C9wxbxUlo4oKc9LThZMvBL5qnBXkQ4fuxvbnfew8E18GeWA
Eh1aMZK2eSfYGJb2/qCuSof1w+Pxny9ysETxS+jQUjr+FpUwVW5xsU156aHK
lXRMT+dLy1jz4KHmpRWpSQd5Su/zkx88PFpZP3l0LR1OEfK1g479KF2t1qil
Swfp5wmPImo/SOsup4wZ0LHw2WO11PMDkDCs86zdSEff/JZbjsMDMDRa8t+j
zXSonYsgPbo+iCOml+SdQEdebIXbv+lB3DT/TNI1p2MOKzVMI2AIGZaq+dPb
6CgQn9jdNj2E1l0Xb3+1omPQfHllhs8/jO+pPRC/m45egSDzPYP/sPzA4jUu
e+hI8y1mX3YZhtXRCxPrHehosRQdLfs5jIsna74KHaIj0nW50t9tI4hzVklu
PkqH4MnVjNtZI6g463k+5QQdhadLLM/Ij4J24RNx7jQdSxfXfNC9OAqZK8py
m13584uYfkz+MopNvuf75p2j49xzwtxdbQzHA6vz2jzpKBX9RbE/N4bbIUoh
qZfpYHj0OSx5P4asux77L16lw4N6MOX+8BjaI6s0CV861nXHe13QG8f0o0Xj
kgF0fL43cSP29DjUE8596bxJh1uh0d22B+PY/aQy8fVtOoJ7dreLFY7D+8VC
jyt36Tj40ni9XMc4ktLPwiKCjltGZza3ccfxKatCRj6aDtdpmzP/CUyAlbeg
tyeGrwe7LQY7xCagUOSemxlPh455mX6f+ARMysqDfZP5+W+gyEmLTOBUtaKD
1TM6snoVnjaPjONunZvGopd0LPl1smp93zhyG8tGya/peMfNcrWuHUdnq0J9
7ls6ZK94eq9NHYfgT9eEwHd0+G9xTxm4No413R/P2ryno7zjybYKy3Hs6ZM3
VS2kY/OZVzvLZcbhQ3ORZpbQkTmYE76sZQxP2aU9BeV0fNwuIS0TPoa6Abmc
kGo6vtQYmlSbjYE34nzT/jMdx6ue1PnwRrFoqsR++Vc6Fms5uV2KGwUhKKfO
+0ZHukprdr/JKFxEnUdKW+mIs7nzwaRzBJESJZ/vttPxXKitJvnyCD7IysYf
7KSjp8Bk5JTYCP4sOOOu8YeO1rMfm7vjhjF3cbHJv146HFO8OUfVh7FumYxU
FYVv39ftD9Zn/YOD+uk/kQw6OkgbrIsM/8FPqyjbkUPHnTrlaLMPQ3ihKx20
doDvrxhxatnGITSsP7V3/B//+f6Evqy8QfwzLlz5eYyOlMYV0//pDmIxITX8
aIoOyY8/pHTTB7DVwqnWaQ4D1uqjIV+WD+CsVcFjPREG7ALnx7vE9+OhjaTb
zDwGpJf2sA/I9qPY/uTmBgkGxCo22LBu89B38INEggwDnoIRbT2TXIgfk+h2
UWAg4+/U4hMMDvRPncjasIjB/x65NTM62Djkmh8gvJiBD2lrMsXqWAjymL+n
RY2B66RaZ/NiJl5fOr7iyQoGAtWvH1iYzUDz1fdD5zQYyNf8unH6FR1jN8Rr
NmsxsPXOgW5X/ndn6c1jsWI6DGy+WLvhxzMqLEPzXNr1Geh1P6IQ9pICz3Ax
4xcbGLj1NeUdI5OMxw8c518yZuCn0IyDXQkJZbG5XYQpA12bn3wQ/9YHauK8
TKn/GLC9JWl8lNoLqWdH/bssGLjvukUiVKQXG17l2KbvYGDdA0+zqtV/4fhG
dPnVXQx8j9w7BvsehLw7Mmhhx8B4SrSanfgfvM1/Vy2/j4HQWt/XZtd+40fx
3Ji/Bxhg5z6NufevE1Plh52zjjDQ4OH457j/L6ysyd504zgD9uM/RHoX/IT1
FxHxnacYkI9fU6BZ0o7LTYc6F7kwsJjbed38fBsSf2S9obgz8CSDdHyj7g9U
/RL2yzvPwGmXDcUCM61g/jloE3SJAQ0jo7/RnS2QI2cutb3CgEzfFPv3p2YY
M4QGVK8zEPeu69an0iac5B6oYvox4HIgYtP+kG+4M/T2YWEQAwb6Vpc6Mhrw
bkzwzO0QBlZLaAd8ZH7Bz+n9G/fd4b8/P4Euvq0ec4Tfzltxn4HdZ8sCawo/
Q1NM8BcvioF3pKNFTdtqYSu1P+PjIwbKk4OUG1ifcFX+je+9OAZ0LNelHsio
xpNFc3YfSmKAZVRULhNUhVpVBzXNpwzc3j7n7kPPSnCXZ/D+pTIQaV0tHuJd
gQWaApVVaQyk9O46fje6HKba+6Kj3jAwEsX7mHK/DGf0008d4+uoUPKtvviK
jwjfOLNeO4+BzMSSV7V9JXhvYi868YGB+gDF7oNNxfht9rrjczEDZhZyHva0
Ighvn34dU8bAvh062xy1irDWeu/1U1UMPNr4ao5BXCHs7dKs9WsZMLWMXJiq
VwhfhylVgS8McGfQGzdUgOeH93AbGhm4k9bpp9BbgC/HX5UntPDHbyvdWjte
gMHTk1GubQx0LNwTK7+lEMrudk4bfzEgbqn0RSGjEP95vjQU6ebrozuT8XBr
Edy8JkRa/zJgcyg9Qk68GFE+tu1PyPx8Nh5aqD5ZjEL/F2kedAZazp25EKhS
ir/B49dM2AxMzLOs47p8xLw7NjvF+/nzLzo8fx+5DLoRqYs7hhjQSl/8vO1z
OQ48HGO/GOXHrzhl6NaHCgTE7S67NMmABCfSc1dZJV4lP480E2Aiuqym7mtP
Fb49Hz0hLczEV1z6/XbxJ4yk7TL4LcrERdsXsqmXarAk85lwxnwmcg+Jv3Cn
1GJb7siPq9JMcEPieZ+96uBRYP1qmzwTCffICbeXf8Gj0qdXFRYyYRVQWX2N
/RWllcM7epWZ0EzTU7nS3ghy7U6V7CX8+cXUx956NkGy4QnrxnImFr17uEI4
pBmGLf9Kd6ozMd/lwDGdNy040m4VobSGCWJPRsPTvlYEd6Ucp2ozUXyL/qNh
7Q/+PjWk916PiXML/sWtCm1DK2WH0M31TIgVGLgoD7djgpn83daIiW+OxVqL
r/zE8v7BF0u2MLF1/vbOx/M7YTVseYVF8NejRlAn+P3gxYkky6KtTOiMpL1+
69mNOIFBpVBLJlqdpl3ElvWgQsSSuc+aiXXm21gWCn9BF08qWWHLxHbf2xuN
5XohKzMQ3r+XicKCTz6yKn3YpLj9WNl+Jp6VCI8NriPhuHKibvhhJiJChz7N
3U1GqFr/nMPHmFArLrjlfpWCrJXbWjWdmDh/Q0qHyKSifXVC6vAZJkQnpZuS
+X3mzDqeV7UbE3Lh3/YlmTCgbmix/YEHE866Mw67HjGx2yh+0fGL/OeVW/8W
j7Hgbcqla3szcTd4+65+Vw6SzLcWT1xj4s8apmQ/mYtPlnH36m4wYbBjZW1X
Pg/sXZyjsYFMsM8GiDwL6IfiXnOd07eYmHffzug/2wGYHHgsYBDGRMCfp6l5
qwZx6ii7WSCc32dmUGvZAkO4d/K/542RTIzGh+z/83cIuc6xlxMf8uOlq2Zw
9fM/dJ5lWbg9ZiLkcIpjat4whC6aLdyUyMS9MqEp65cjWHMlhibyhG+feb71
gaRR7PFlFrY+Z2IO5dKL13Fj8Akk7j59xYTZ2adXliWM41nIoyPnM5jw/jhk
nfR0AnV3GdpbspjYtnl//cibSfRHYkY8l4kFl0k580qnoBTzsKkjnwldWxoz
tXkaRAL96csiJowLywKTGTNweWJ66fJHJq43lzn03hQgIl9Eb/2vkonL5c/Z
FxTmEB/SaYoyNUzwhKM7el/OIf5kbaH+rmPiTJXJ3UWbBQnR9w8KMhqYkKF0
qv5rEiTWFVHDrjUzkfFum91BFyHCoczk8PYfTBQ8XRG9co4w4VcdtVbxJxPV
xyG4PkGYeFlHmertYmJDWdiDMxtEiIbGzd+ye/j1MW9b4MMWEeJfa+QTPxJf
bxm0lsTzcwnVn+QL1jQmblRmCzpIihJbu43NlVlMvA/VYsdmiBJn+yIUaFwm
jFaVmxhZzSMe0kjk94NM9F7ed16aPo8oZht9uDnCxA6rPV2c22JE38D9ULsJ
fj27zS9OVxcn5o/2HVSbYcKjLW+14idxQn9qkxZbkAXKBNtw5uR84pDg/cmi
uSw0bBHs2SQgQQSJ9jWEirOwtXBUOypRgkiX2JTiIMWC4ZEIrbaNkkSzbLjn
SjkW3FeZjn9vliTGFvSaDSiyoFl7rOugmxSxbPFG+XIlFg60Jv6nO0easFx2
jxSuyoKPYv6v5THShKf63/eHl7Gw/g/p2w0FGeKx1obbq1exIFK7YLjiiAxR
pnv3wIgmCzcXXt9W+VyGoK7vWf1pLQumVU+YJ+kyhPTm9RMPdFl4fjrjz21t
WWIDcefrcUMW/Bg/RhU8ZQlHiz9J6zaxcDaZPczOliVCrAzPT25moXlfXdQw
V5bItAkj6sHCBdGPoXLacsQP+27Zx+YsfC+Wzl3lIkdMHTToO72dhTyZw7IK
T+WIVcdC8wx2skB84/2paJcjrE/9vjXHhh8fY+V0eQl54rKr/v5v/HOZZ5OR
I2eLPJHocVszyYEFbevCkxvPyRNVl7rG3A6xsK8wJ+N7nDzBvKr3ZZMjC633
0fymSp6Q9wtJnHuSBYu+feqvGPKE8c3Oc99Ps2CjqNSUIaVAnAzVxTNXFmgv
A34/11Eg7oTfkvE8x4Jdwvpj13YpEDkPfv3dcoGFtR7B/gtdFIifsTq5871Y
qC1CvJu/AjEnKTj451UWVvSfsz8erUCsfvZz3ytfFgaEE3KpzxUI21frNLwC
WKgmvTDsz1Ygrr65OfpfMAv0kp6/HkUKxJN3HXUyoSwYJR5ysS9XIGrztRO6
77KwVGD12thKBYJbHHT2TQQLjUtCD6+rUCAWVrRv8Ylm4fe11wLyJQqEac1a
actYFmIPi8kRuQrEmS+BPYoJLJw+tCow56UCcb+p7V1fMgsZv85vd41RIPJ/
aN1894yf33LHC6eDFIjfvwLs/V+y4KTsrZHupkCI9PxYtSudhZ7L+u9NbBQI
bfKaEeVMFg5+LQxfqatA2DP8P9Pe8f0P37LbXVKB8OV+j8t/z8Jh2kTpYqo8
kTq02j24kAVSVsuXbaXyxNcxP5M9pXx9WxwKG4uQJwanWyWXVrBgvvfmiu3H
5AkV4dV/2NX8/KXld5hryRP/ifllF39m4c6ED0tkSI5wk2oNDPvKQsSc149f
FMoRD+Q19+5v4uen3HjSxFeOKFp0Y+Wq7/z8RdWK0jbLEX9VW/4NtPP9zah0
rh6VJcRWaNSWd7Jw0SzmbH+OLKGn6fv4/h8WhDwKeRFussQB7WbXI30s1JB7
TSrVZIkAffXNa6gssKT8GBktMkTaxusSowwW5rverb5wU4ZoMmn6/YnDAjQW
vTLSlyFGzFZlRQ+wsERwpMj+ozShtt0n4MQwC38mFGbaFKSJbdbf7HTGWRh9
T0+wcpEiPOxWrpiaYuHL+mmVOYWSRIzDtaH6OWwcfZNUZy0qSXw83PjpsQgb
nzhTpwL2ShDk4ytiz4ix4enh9IuTNJ+QPHPVxVCSjXOfM0YZFHFivXuDkaAs
G2XxaZq168SJI57L5zcpsLFPKmfVDy8xItjrSlfSIjY2Xfnx4XTJPOKNz9e3
7ovZEI0T8PwsOI/47r/M32gpGx1Rt87s3CFKTAR724quZGNIf/ekceRcYsWd
L8t+aLDxPl865W+7CLEzYungMy02th6ui7y9VIS4+NCr2lOHDWpwc85FN2Ei
Pq7+kakBG80Fb+0p74WIymQ1Z4mNbHQtYsxdISRE0J9f3vTLmI3XC1Qvntkj
SMi+rhNLM2WjamizPvP5HMIoc0mn139sPHA7kk8bESCO5156Y76Nb6/3yMro
3QJEaMHnG7JWbEhbXAzbYDuD7FJVmz+72MDXitYjYtPoqLy49K0df33vI02s
z5OYqa3t99nHhlNtvJxBxAQ0GhZXWR5kIz7phLTXkXHYtFx4uOAoG1ba11T6
dcfg3V5zmnScDeu3Fhe7JUaR3KWyMecUG/68B1vP8YZR89dzXoALG2Zli77V
dP4Dm/Lp566zbNj4770q+W0IiizlDBVPNlIjzf8dqR/Elv7zvvRLbHz9mnS5
vmEAp4ard324wga5kfft1M9+3JtQUrt1nY3SJVsqDdk85Amc5+3x58dHyGfF
FjEeukSqK5beZINjO2E7fIgDoflK0ZwQNkjxPrsaclnQkvE4VXKHjQviufmk
xUzsVaxaf+c+Gw5vf7guiqHDR3mR6IEHbKSoimGzGg3P1M51rIpho3bmS+rC
AgrqV1a+Hoxjg/0kY4vncTL6Vy+8XpHExoT/bn+BRSQo6Zy1jnjKRkRGl92N
7l6YGVaoHn3BhteZzsxHuX/hYrSAu+Y1G5U7k00HY3oQaepePvqGjb2SkxQv
mT8oMC+Pqslmo42ivlVF6jd6LBWdHuaxoUK/oyWr3gnR3W6GJwvYYMRK/3dv
/0/o7C0T0S1ho31gocbNZ+3Yf0ChfaqMr0fSF7qlSBv8jrqmfali4+RG/6aX
ft/x8uTHa3G1bLjIpe4zk2pFo7P8TucvbASfuJVA5Dbj31mXxeu/sdF3eyf7
69kmqF4sZQu2slFYmKGhdrkRFlfkypra2Pg8uX6zs+FXnPV1jkz+xUartKJB
w6J6PAwsOXG2mw2hzzJ3ctQ+oyRE1sC4l42F+mcPBWyvAenuGeF5FDYE+9/d
TrtfjflRxT9+0NnY3hzW9HKwEgYxMq+es9lIlHtUN8erAocTTl+90M9GuPm1
yp2y5Qh6UrQD/9g45NS0dvv9UqS/kFaRHGPjd+TaVrc1xWhJP8X6NcmPX+yx
dG/+eWssq7A0TYCDnJP9cyfp+Vj2XirCW5iD39/yrqfPe48dRU7Ht87jIP7z
ud+2u3PhWVagJyfBwR+DZr3ugnd4XC0p1CPNwca22vCT27JRXnfy+1t5DgrO
9jSoMd6C1vjhxfWFHGjmfyvwCsmA9HeJKztUOMgV/f4v3/E1Nv48YblQjYMF
y54LLPZ8hWPd+Urk5RzkSYtbaBS8QEjffGaOOgcbKsOLXxqmIpN2vCRgDQf0
L88S3/c9Qxv7ffjudRzYXFDS/1j1FNMD4scW63NwyEC18XrrE6waPabLWM+B
bMZvzqTsE+yayptTYMSB1UNCa+dUMi4Lirfe2sKB0ybdLCf9ZCSKHkvda8bB
nIzeIxeqklAtkee1zIKDXUYlFUezk8CSFdvOteRg7m+drdmTSZBf6Lio1JqD
CaH7g/vTk7F5cS79ji0HRtn3FLeWpMBp2bziA/YctEiHhlonPMEd9aP31A9w
YLtua4pOxFPkaOUcHTrM92dugk9NyTP80hXVqTzGj29NdWqoRioENxwRiHTi
YHtqZen51hdYvfld81FnDrpCRkOnql/Bjpj7XMudA0UP793/zUnHVYvDl8c8
OEi9OvdeX/gbPLHKtqi9yIGzWhNv+YUsfLYRWfjIm2+f1q3GgQPvwLM/RDvp
w0H1AKXxt1YuFh7KKtT148B1blPDpfXvgWPCd6cDOViHkwcMfD7A+dTBI19v
cVBMPaM9OV2I+66Z2vFhHNRVpJjI15Ug30NoxjmcA6WanFT17jJ0XzrQtD6K
A4OwS62azyow99rbp0KPODjw9Ja5TGAVtP0ELzU/5kB6o7+6VcQn7Lu5f2tK
It/e05vXRTfV4kboG8VzTziYJ+rEJFvWIzV8DtU4lZ/PocojvpNf8fWBQ8G8
NA5UslY6NHO/YSg2I6wtg4MbOhmdTdHNUEkSOJyaxcF69V/vve1bYf5s39qL
uRx09ikp+pr8gPur9Cl84EDUzuhh2O52PHgz0yhZzEE6Sa+9OPwnit7ZP+n8
yMHOdZxs4alO9Oa/vvC6koPTET8Uw1K6IV4y/d+VGg4kLm3daVXSA72KvQoW
9RxcUo/OrLPoxcGaNLJcIweH53olzOP0IeDLVH5PMwfaN59rd+WTkda0JzTz
Bz//phrDGs+oaPrx6qDvTw4+Hty44Pc7OkZ/Ta6x+s3Bu60U/TEq/9zaYze5
8C8HpVF9uLWNrwvyywYyiQOyY590vTMP5xkTybk0DnRdLe49qexHDNfWM5DF
wRHJCMl2w0F8HHphZsPj/O9/bk5A2RAoY+NyqkP8ev1m2ZvjNAypGRsSY4SD
8ctqLYHLR7Fe+MX7ggkOooZsXsyZGsNRsfGQkBkOViwX7jcfmkCwlM0BeyEu
ghbMeeDA/16+kU9dvVyUC8p+g0VPlwgQ3xeNjXPFuRCWN9gfbDmHmFTd/bVU
iovBluCK5iBBYuWK50l35bhY88Zp92SDELFTc9Tj4AIu2EtkvfzXiBCXtHcR
Gsr8czP5mnnF47lEvP4z2X+qXChE2e9ZqTSPqNw40lu5jAuX0dA2wTdiBMPE
Oi9yFRcpSsImb+3mE3L/Pb3luJoL18oZdVdxScJo+7DDWm0u9isrXvZskyJO
WO/UHNflQu/hkcWjh2SIULsnY7WGXPybZvfetJclsh3+1T/axIXx5i3tffvl
iI7DVolOJlwM3RVyW3RanhA4kXJOj+CiSsm2VMlXgdA8M2Q6Y85Fyde7Bu2J
ioSN+w6Zhu1cJNmfE95Yu4C44pn8N34nF2rj1A7FiYVEstdgjosNF7Tupee3
bVIianwsgzfs5UJH2mt7lJ8ywfFP2ie8n4t0ldjDeQ0qxIJbA+oth7gQ/1Td
c3KVKrHlzvbRFEcuxAIlFljcWkKcjkisO3eSC8IsQm2UpUaEP+yP33yGi3DP
xpG5mUuJvLhtZ8XcuKi8YZIy13UZ0ZWcsKX9HN9fh4rPmzSWE8KpPKkXF7go
nqv/eh9tObH2tUXPRS8u3AbdJqTfrCD2Zsa/I67x7//lLVa8uJK4nssNkrrB
5fezHXqSxquIZwVb7bsCuBgpHbNPEFIn6kvjVqUHc7GQavX1aKM6MVDJGb4S
yoW5wb0dnDgNQvmz+WeLe1zIp1ro957WJMwaHsfJR3JRMBDBq9dbTbi2sN3+
RnPRba5vvWFqNRHV/p9JViwXK0xrv2TWriEKumIlbyRwgdEw1ZJILaLnL6vb
KoULZ72Dt/v2ryXmUc2yFz3ngpx97mjaYm1ClxUTSHnJRXKmjv+9bm1ifz9z
T146F4eHQ37KJK0j/IeJlUGZXJgRA+z3+3WIlxOP/tnk8J+Xb1k3PVeXaBRg
1qjmcyGUyyzOOaZLDIsQj5mFXPw9SpAL3+sSS+Y/ci0s5cL38ZZfP+bpERYy
DOPbFVy01iybrDugR5xThMS+T1yk9mlqHH6hRzxSfvh7eR0XAeGSEzYcPaJE
jZ7J+8rXS/nJ5RcM9AnSStOAj01clCZZPQ67rE9IrIm2u/edC9EiadaZd/qE
oQ5t+aEOLkafaQb9pOsThw23DGl0cfH0pm5LnqoBcdPowad/f7i4o3nq6Tdr
AyLdlBpT1ceF7chGI+ErBkSLuYlLFJV/X/00TjfRgBi3jDI6xuSi5X3Byw0l
BsTy3RRxbS4X9Xf22U22GRA79m7uGh/g4r/IM0XuLAPiwoHIt5+H+fYjz/bS
pAERd5TsFzPOX7/5N01E1JAoP2lse2qai46BY9+UJQyJodxaGaU5PFhI3vz+
dr4hEbrh4tiMIA9HtinvKRMxJBYXLu6lCPNgvWqelv24AZG9uba+YS4P7t/C
qr3oBoT5xwu5efN4UCvZN6bXakC0E4sTE8R5MI15OTfhgwHhXlUTHCTBQ+Jj
h0u1MQbEjMWFc65SPBT2G/c3exoQ0Z9VHGxleFAIHtv008KA0NhZY7pRjodH
0Uk9M4oGRFGDp8YSBR50g420z/7VJ3bbqsiILODBJZX1Z3uaPtHb8mmUuZCH
JsE302Vu+oT3Ps+/LUo8rDhvGCe8Wp8Q71CuL1ThQWk46o5lnx6RfOhTzhNV
HuIdMjdWxOkR+r/PJ9xW42FK8cjOl9Z6RM0x5WCPZTwE8hw89SZ1iYO91Wf3
reCB6ZwnlpymS7BPnd9nsooH4xUEQ3OPLhFIVTJdocHDolP+C5YO6BCKbtXq
4qt5eGygG7Jysw7xmuUh3b+Gh8yq+NHf/usIk/NKo+1refhh9+zXl3Jtoqm/
qufjOh72nlv+/Nz0WuLUZY+6F7r8cYlTlv8ZrSVGhxfl3NPnYY7kh8LaC1rE
vWtV8ZcMeVgWyz3qk7aGWDp57uahDTz89/Zq7Pffq4k8v0VnzTbxsL8gafdu
udWE5Zwqe01jHhyeJQYd2aZJdN48t0XahAcnnkCvp48GcX7uIvXhLTwEvcp3
G8tUJ4TCKvldPA9rP+jJHSetImLnnxupMuPh54khL3GVVYTW/YU96eY8hH17
8/Dg3pXER5nKz1EWfL00SUe+Dl9B7Ik+++7qdh7eTgdfsatfTlAUF8Yf28FD
ttwrlediywmfxxVB23bycOLaHQZj5zJCSuWsu/YuHurN3nw/H7WUeJa0wF7B
hoeI1wWXKXlqxIalFSYTtjywIr9Vnti9hKh/5r6qdw8P3GXe5FLuYuLoqgVS
dfY8kFpsZg7HqRD9r8qHsxx4UDfrWfxgpzJxa437n5gDPLySO3Q4Y64SofRW
8fONQzxsOrVtMa1+IfFWpzz71BEeKj0WWPg9XkAQOW5xOx152Kn4MizuvCLx
3VAxSP84DxJ5b8sP2yoQLh/K3JRO8vVfpmL221iemDRy2ytwim+/987t2jpy
RGSJggn1NA+XxSRP7NGWJVaibGUjvw9Q5l7+Y7VehiiocJV878rXh097vPJ9
KcJ6q8JwgjsPuY/HW2U/SRB/aj52B53jIangl5W19Hzi0g7XWtfzPOTTzIj7
Z8UI0a/y2bYX+Hq4xrKP7BIlEnZ/fLzxEg+1dcfDBI7NJXSaXQKXePHgaWJv
cnNQmKjcK+8mcoWfb7El6nlxQoRDW+ke1lUezId+2GjYCRKMAy6bW314aFvb
KeymNIfw65RbWeTLw53gLddFSTOQcyyVeOrHt1fjoAgnbwove5z/3Q7gITxC
+X5w6gSMneS6PYJ48PLzvljxbgyN5JKafcE8LO+YqxDTOYITLs5ZJiE8+O56
YMdbOox/DNnHK0J5KC8OohcHDCHsXEmA+B3++yoZn/rGBqDKO+Paf5eHb7sH
dfbe7ce7i7J7OsJ5mIjO4Q4b8Pepf8XGZRE8yK0+keJLZqPjypkVL6P49Zvw
V2lTOBNnx2UkwqN58LmseVTqKB0CN4qHLj3ioUj75v2RPVQ8nDn9+1AsPx61
VmYjZ8nQDJKpMYvjr2dz/rnq6z6UCBdnaibwIB6pGvi//0ttb5+OlU7i7zeR
m5adCuhBn5hMwHAyD/P3io2163Tjyr0il99P+P7+nXrW9rAT86VP21U/48fv
KUn7+tqfSImSNs5I5e9vre3JSYNtMFAoWv7gJT/fp7z8N1K/ozbm1Pxrafz9
LctB8ZRwKw4pSQ8dS+ch4PhJl+OWzeAkFHZte8MDIfxs04IT3xC05NQn7Uwe
Ir/vM/98+SsWPJXKVMjm3//4Fbyotg7pKwpjJt7x68vky+KwvbUwfenk35vL
359t7B06FT+hRVPKpe49DwwqZYGUeBVOZxTYZn/gYX3h5+VH1lZgTNvJKLaQ
r4d/kb6XBz4iPFtyuV8xDwmJf53SfxVjmUGB+OlSHtjU/efV5hfi/fuTgzvL
eKjzKn0j4JePHZsku/QreHjZpHmyWzsPXUUfqpWqeGgYaU58pZgDzy0n3wp8
4kFoPq3ghW42hMslYqg1PPSbGX7nDr3B4/8++DV+5oF85kKsavdrrP10wvl9
Pd9/xyVTNoqvUL5dwjbxKw/nGjJzo6NT0fD1fxfv//GCszzhLE84yxPO8oSz
POEsTzjLE87yhLM84SxPOMsTzvKEszzhLE84yxPO8oSzPOEsTzjLE87yhLM8
4SxPOMsTzvKEszzhLE84yxPO8oSzPOEsTzjLE87yhLM84SxPOMsTzvKEszzh
LE84yxPO8oSzPOEsTzjLE87yhLM84SxPOMsTzvKEszzhLE84yxPO8oSzPOEs
TzjLE/7/zxP+H9+96eg=
        "], {{{}, 
          {RGBColor[0.368417, 0.506779, 0.709798], Opacity[0.2], EdgeForm[
           None], GraphicsGroupBox[PolygonBox[CompressedData["
1:eJwl1tO2GAgSBdAb27Zt27Zt27adRmzbtm3bttMda3amH/aq8wG1qk6ixh0q
tw8cEBAQiKFBAgJ+52FB/stDGMwgBjKA/vSjL33oTS960oPudKMrXehMJzrS
gfa0oy1taE0rWtKC5jSjKU1oTCMa0oD61KMudahNLWpSg+pUoypVqEwlKlKB
8pSjLGUoTSlKUoLiFKMoRShMIQpSgPzkIy95yE0ucpKD7GQjK1nITCYykoH0
pCMtaUhNKlKSguQkIylJSEwiEpKA+MQjLnGITSxiEoPoRCMqUYhMJCISgfCE
IyxhCE0oQhKC4AQjKEEITCAC+GU5fvKD73zjK1/4zCc+8oF/+Yf3vOMtb3jN
K17yguc84ylPeMwjHvKA+9zjLne4zS1ucoPrXOMqV7jMJS5ygfOc4yxnOM0p
TnKC4xzjKEc4zCEOcoD97GMve9jNLnayg+1sYytb2MwmNrKB9axjLWtYzSpW
soLlLGMpS1jMIhaygPnMYy5zmM0sZjKD6UxjKlOYzCQmMoHxjONv/uJP/mAs
YxjNKEYyguEMYyhDGMwgBjKA/vSjL33oTS960oPudKMrXehMJzrSgd/Hph1t
aUNrWtGSFjSnGU1pQmMa0ZAG1KcedalDbWpRkxpUpxpVqUJlKlGRCpSnHGUp
Q2lKUZISFKcYRSlCYQpRkALkJx95yUNucpGTHGQnG1nJQmYykZEMpCcdaUlD
alKRkhQkJxlJSUJiEpGQBMQnHnGJQ2xiEZMYRCcaUYlCZCIRkQiEJxxhCUNo
QhGSEAQnGEEJQmAC8fsx/PIkfvKD73zjK1/4zCc+8oF/+Yf3vOMtb3jNK17y
guc84ylPeMwjHvKA+9zjLne4zS1ucoPrXOMqV7jMJS5ygfOc4yxnOM0pTnKC
4xzjKEc4zCEOcoD97GMve9jNLnayg+1sYytb2MwmNrKB9axjLWtYzSpWsoLl
LGMpS1jMIhaygPnMYy5zmM0sZjKD6UxjKlOYzCQmMoHxjONv/uJP/mAsYxjN
KEYyguEMYyhDGMwgBjKA/vSjL33oTS960oPudKMrXehMJzrSgfa0oy1taE0r
WtKC5jSjKU1oTCMa0oD61KMudahNLWpSg+pUoypVqEwlKlKB8pSjLGUoTSlK
UoLiFKMoRShMIQpSgPzkIy95yE0ucpKD7GQjK1nITCYykoH0pCMtaUhNKlKS
guQkIylJSEwiEpKA+MQjLnGITSxiEoPoRCMqUYhMJCISgfCEIyxhCE0oQhKC
4AQjKEEITKBA/xXEX8ZPfvCdb3zlC5/5xEc+8C//8J53vOUNr3nFS17wnGc8
5QmPecRDHnCfe9zlDre5xU1ucJ1rXOUKl7nERS5wnnOc5QynOcVJTnCcYxzl
CIc5xEEOsJ997GUPu9nFTnawnW1sZQub2cRGNrCedaxlDatZxUpWsJxlLGUJ
i1nEQhYwn3nMZQ6zmcVMZjCdaUxlCpOZxEQmMJ5x/M1f/MkfjGUMoxnFSEYw
/Hf/ZyhDGMwgBjKA/vSjL33oTS960oPudKMrXehMJzrSgfa0oy1taE0rWtKC
5jSjKU1oTCMa0oD61KMudahNLWpSg+pUoypVqEwlKlKB8pSjLGUoTSlKUoLi
FKMoRShMIQpSgPzkIy95yE0ucpKD7GQjK1nITCYykoH0pCMtaUhNKlKSguQk
IylJSEwiEpKA+MQjLnGITSxiEoPoRCMqUYhMJCISgfCEIyxhCE0oQhKC4AQj
aMD/K3/A/wDDgags
             "]]]}, {}, {}}, {{}, {}, 
          {RGBColor[0.368417, 0.506779, 0.709798], PointSize[
            NCache[
             Rational[1, 120], 0.008333333333333333]], AbsoluteThickness[1.6],
            LineBox[CompressedData["
1:eJwl12O3GIYSBdAb27Zt27Zt27ZtW23MNrZt27aN5u2s92GvmT9wBokad6jc
PlBAQMCwIAEBf2pgtAFBCUZwQhCSUIQmDGEJR3giEJFIRCYKUYlGdGIQk1jE
Jg5xiUd8EpCQRCQmCUlJRnJSkJJUpCYNaUlHejKQkUxkJgtZyUZ2cpCTXOQm
D3nJR34KUJBCFKYIRSlGcUpQklKUpgxlKUd5KlCRSlSmClWpRnVqUJNa1KYO
dalHfRrQkEY0pglNaUZzWtCSVrSmDW1pR3s60JFOdKYLXelGd3rQk170pg99
6Ud/BjCQQQxmCEMZxnBGMJJRjGYMYxnHeCYwkUlMZgpTmcZ0ZjCTWcxmDnOZ
x3wWsJBF/MXfLGYJS1nGclawklWsZg1rWcc//Mt6NrCRTWxmC1vZxnZ2sJNd
7GYPe9nHfg5wkEMc5ghHOcZxTnCSU5zmDGc5x3kucJFLXOYKV7nGdW5wk1vc
5g53ucd9HvCQRzzmCU95xnNe8JJXvOYNb3nHez7wkU985gtf+cZ3fvCTX/zH
b/6EPxCBCUJQghGcEIQkFKEJQ1jCEZ4IRCQSkYlCVKIRnRjEJBaxiUNc4hGf
BCQkEYlJQlKSkZwUpCQVqUlDWtKRngxkJBOZyUJWspGdHOQkF7nJQ17ykZ8C
FKQQhSlCUYpRnBKUpBSlKUNZylGeClSkEpWpQlWqUZ0a1KQWtalDXepRnwY0
pBGNaUJTmtGcFrSkFa1pQ1va8Wd4d6AjnehMF7rSje70oCe96E0f+tKP/gxg
IIMYzBCGMozhjGAkoxjNGMYyjvFMYCKTmMwUpjKN6cxgJrOYzRzmMo/5LGAh
i/iLv1nMEpayjOWsYCWrWM0a1rKOf/iX9WxgI5vYzBa2so3t7GAnu9jNHvay
j/0c4CCHOMwRjnKM45zgJKc4zRnOco7zXOAil7jMFa5yjevc4Ca3uM0d7nKP
+zzgIY94zBOe8oznvOAlr3jNG97yjvd84COf+MwXvvKN7/zgJ7/4j9/8WfyB
CEwQghKM4IQgJKEITRjCEo7wRCAikYhMFKISjejEICaxiE0c4hKP+CQgIYlI
TBKSkozkpCAlqUhNGtKSjvRkICOZyEwWspKN7OQgJ7nITR7yko/8FKAghShM
EYpSjOKUoCSlKE0ZylKO8lSgIpWoTBWqUo3q1KAmtahNHepSj/o0oCGNaEwT
mtKM5rSgJa1oTRva0o72dKAjnehMF7rSje70oCe96E0f+tKP/gxgIIMYzBCG
MozhjGAkoxjNGMYyjvFMYCKTmMwUpjKN6cxgJrOYzRzmMo/5LGAhi/iLv1nM
EpayjOWsYCWrWM0a1rKOf/iX9WxgI5vYzBa2so3t7GAnu9jNHvayj/0c4CCH
OMwRjnKM45zgJKc4zRnOco7zXOAil7jMFa5yjevc4Ca3uM0d7nKP+zzgIY94
zBOe8oznvOAlr3jNG97yjvd84COf+MwXvvKN7/zgJ7/4j9/8OfoDEZggBCUY
wQlBSEIRmjCEJRzhiUBEIhGZKEQlGtGJQUxiEZs4xCUe8UlAQhKRmCQkJRnJ
SUFKUpGaNKQlHenJQEYykZksZCUb2clBTnKRmzzkJR/5KUBBClGYIhSlGMUp
QUlKUZoylKUc5alARSpRmSpUpRrVqUFNalGbOtSlHvVpQEMa0ZgmNKUZzWlB
S1rRmja0pR3t6UBHOtGZLnSlG93pQU960Zs+9KUf/RnAQAYxmCEMDfL/n/B/
eN+oLA==
            "]]}}}], {{}, {}}},
      AspectRatio->0.2,
      Axes->{True, True},
      AxesLabel->{None, None},
      AxesOrigin->{0.4, 0},
      DisplayFunction->Identity,
      Frame->{{True, True}, {True, True}},
      FrameLabel->{{None, None}, {None, None}},
      FrameTicks->{{Automatic, Automatic}, {Automatic, Automatic}},
      GridLines->{None, None},
      GridLinesStyle->Directive[
        GrayLevel[0.5, 0.4]],
      ImagePadding->{{20, 0}, {20, 0}},
      Method->{
       "OptimizePlotMarkers" -> True, "OptimizePlotMarkers" -> True, 
        "CoordinatesToolOptions" -> {"DisplayFunction" -> ({
            Identity[
             Part[#, 1]], 
            Identity[
             Part[#, 2]]}& ), "CopiedValueFunction" -> ({
            Identity[
             Part[#, 1]], 
            Identity[
             Part[#, 2]]}& )}},
      PlotLabel->FormBox["\"p = 0.25\"", TraditionalForm],
      PlotRange->{{0.4, 1.05}, All},
      PlotRangeClipping->True,
      PlotRangePadding->{{0, 0}, {
         Scaled[0.02], 
         Scaled[0.02]}},
      Ticks->{Automatic, Automatic}], 
     GraphicsBox[{{}, GraphicsComplexBox[CompressedData["
1:eJztu/k7VuH7/muOMkciKUTKUBGFJ+cySzSQiAwNUlKGVDQIlZBSFCWaKEpK
hWTIECJDhiihjPHMT5Qx7PU5vvv9ef8Be/+y9+H5xXEf67bWfV3XeZ3Xsxxe
ivt87Tx5uLi44uZxcf3Pz6Q7//NpB9f//VEQ9HjoXjT0v2uusyfmp7wfgndV
835fHzv0saOPfy8dQtf+2sZVGTtRtf9Bp8yHIUzImP3SV3JExtdcc4fKIRxv
rj55sXs3rmypfRH3cQi67g9mPKh7cKykW6axZggjeQPxnxU9sF1nNFSkbgjX
Be7JWUzthU76App1wxCytnOv+Md3ANJLFO0jG4eQ/IQrf6npQYxf0yuqbB5C
vIABZWnBIXTw2Kjwtg7hb0Lhy9xjR1B8cu814usQ9nMRbxiex/CAdnLsXPsQ
ztWvXh3d7IdwtxiPwo4hpExkWv26HQDP5oc1411DyD7xxZwnKhBWFm+19bqH
8HNnwovpxyexuqDu7vHeIXCPtJgsHwmCiFYv36v+Idya1RpuP34GnIdjR1m/
hvA8cd6dcvUQNEuLfFWnDiE9+FuhTWwocqOUiMP0IaQ5srWU1MKROL3h6RPm
EJh/tUy8ei/gtL+tZD97CMGxjy/rlF6C68C+M4rDQ8CH+DsvP1wGdgf1u/0Z
gu2GgqmF7Cgo1V+1TR4dQk7NUHW6WQz4jFPz2seHsN3p4uqSqmsYzMlfJjM1
BKnqf7WdhdfxSa0hcuf0EMaqtVizGnF4ntz3+8bsENzSj3C48uMRKz7h/Jmb
CsW/nkvl3G4h4KJohTAfFRu5kt9HLE/EznFlTWsBKnT7rzwJ47qDDT76CZcF
qehyfphsOpsE2e6tsxXzqdA5sSuTWyEF/+wPHOIRoUJLf8sOuut9/PwY3AQx
KhZ/1Nki1f0AZYaxBuckqIjg2cDLUHqEtJdpqQULqbjxznWzQFAqIpQLhMel
qTiwNu3FwM80HE78fEJ3MRXGS7Le8rk8gc2CgR8BclSo3tj18gs1HVrnJy2z
5akYey8fUBTzFBIjYq+YClSIywuulzHLxJ+DKnLqilR8UhI31RHPQtt3gwuH
lKnwWs1fvf33C7zbup3xWIWKOM+lZo3Hs3G33NOhbyUVWUfUHB4Gv0KI3pn3
y1eT+x/blCpFv8beZ9dXumlQMXS0Q9Pu8RuYKjy5fleLir/hC9cr1+ZANa5w
4ttaKoLFSupCpnIhKNC0b5EOFVKrpVpM9N6CHvyr1l6XCglx8yvGZ/LRwJxa
f2MDFev4NHWNP71D9l6Jew36VPh3XMicUipEfKvqPGEKFXJZk+IKl4pwcjPF
b7MRFQ637sRYcYrhVLyjPYKg4t3h9EWiB0pguM7LpMKECq7ODPVJ31IsfXw2
k9ucigp9ubp368rAJRsnBUsqFIz6DkyNlqEvJv3c2c1UPC+ubjhaUo5KruJf
77ZQwfP5n/O76A/ICGzeNmZLRcA6udHzThWIHhrMX7+div59Abtc1SpxdM+0
YoAdFTs+tegOTlRie6PklZc7qZi3rS0hq64K2mZqfxi7qPh6Kk3a8MFHSOdv
cl29m9SPvoKZdGA1xtXtq7xcqGB2LJYotqzB9/uH1jx2pWKTs6fBS7lPKF4Y
crvXnYrZEI2aA4xPuH85nnv5PiryhqRv2xfVInwqw9v1AFm/jFu9rKg6ePq+
b0k6SEWpVWpn+s56WPa1UL4dokJ7G78da0kDVjtSH0sfoaLpo7nNup8NEK6d
EbU/SsVU2Lb3P1M+g20kFXTdl4qdO7cn5ag3ovn1qp56fzK+TafM7l9qRI4q
rBcEUnHoIa/N4c5GJCbtfGN1korkod1n69c04bSot3xEEBVJ69R2R55vwp7w
85c+nKbi6bbBIKfaJmD0JovrHBUm4YNdM5LNUPR+5mh0noqrs7DFrmbw/Sgp
PRNGRczUxKPum80Y3NG66t0FKtb8blbKamhGTSUtbvQSFY35oxUBvC14rs/1
TyeSitfGi0N4dVpwLUva0z+aio5sx3Bd1xb4K6o3vIihwqfnaHhfWAt23iI2
MK5R8UXqQS/jQQv0hHY9WHWDCo/o+XTdghbInjsi5BVPhRqni5Ne34J/nNCA
tFtUfKzVD1rX0YIfBxI6ehKpEFN03VrV24Kyb5lmy5Ko8PUcveve34JUm7Ks
PclUWOzwYU/9bEFEaduipHtUuA8K4X5rCw6vZ5z/+oAKQl6oz66yBVsyuKlS
qVQUv4q8rPKyBVryMnZ2j6n4VRq9SD2+BeLXNQpj00l9qq1OOuvfghFekxX1
T6kwh7nMRusWtJ1yvDr/ORV+6XSP0KUtyKf7jFq+oMKSQe8/S2/GXfdw90vZ
VIiup/vvzmlGSEtidflr0t9EQ8bMg5rhYZm1jiuXjP9DBXFyQzNMC8uTNr2l
4m6KzDPF4SaorPnGe+YdFUfsnJrDM5ogmMr0yS8k9dl00eqrcxPoi3jb/haT
/bxbU89dqAn10YuhU0rF6Nvj81xzGpE9o5nhV05FyZihhPSeRsQFmEq8qKAi
7eIGvXquRpz45XSaXkXqW/nXojvmn+HkfKxPrYb0TwO5ydyLDTBouGBzsJYK
l03HBsNK6rHU5E5uaj0V550oY1dH68CV90Kh5zN5/qBH371X16F3VcVlhWYq
Ot8c1M5wqUVlSjvH5QsVi9xm6C3Rn5Auwd59p40KyYsvHgfn1yD6Et+Htm9U
WM9Pl1MaqMbRCVkNqQ4qwvb2JtpJVGPb0TW3dnRRMXPjzOmYTR+h3WM2c+0n
mf/FC/NtvKsg5eDsVddD6sO2zH/B7Upyzvg2CvVTwWBP3jD8WIHvlEv6lr9I
/8PrE9bjH1CUnfTo4hAVV9YNPLiv/gH3V2QvKKeR8TBehiTvLUf47crAWQYV
4cwejeSkMhwQ7uiisMl85/2zG2krhWUox+L0byomDH34OItKseoPf/bbESrc
LhxyeZP7HsKHlsj+/UuF3YbAxb3mxWB3rA3XHqfi1FCoR/ePQjRts6D7TpK/
37xeQjqsADkfXHZm/SOf5yzHbtd4h4QN/sW0GVLPZ291n+l9i+DMCFU1bhr+
rqjbaPgoD3uWJcd68tLQM7xWwsYnF0bxr8Yf8dPQp2Cf3UbkQHHex73d82j4
yX/139iyN+A70/lp6XwabBNVJsqEXuMX67eOizAN5tMnbSgz2ajZNy/ltigN
FTGud2smXyKzTV6gTZyGRZOh6zxEX+CatbbvwoU0vDrmuFVqw3P4v7f8tl2a
hnd+4d+yAp/BXtvV+JoMDbEdGByoyoDek4BntbI0HHmwn/uQZjoWy0UuFJKn
Yacs356W9MeYuppy1kKBBv7R7EVFumn4wf1m4MJyGkrSdY8/b3uE0hPVW8uU
aHjEJTlPNfohUqldb2dWkPG3zvY/2vYAEa4jyykraTA6Inla0/YeDjUJRgev
oqHyS0nfT/lkbDFXGMlTp8F5Nt1snUgSNN/p7PmjSYPby8EtbPnbENfcXLlu
LQ2TW2XGe60TMPLATctXm4b2rzVOzbduolUqMPH5ehoiXFK0w//FIT8yioum
R8PXSsqlt+duIOnfvcMr9Wk4tWJqeOPi6zjnl9N8wJCGIE/6wge3rsKjv8bw
0SYa0pU/d91UuwITp59pP0HD+bPqX/7+ioRK3R+RpSY07Asi09cQAUFi/iln
Mxqmd6uzGjsvgvZmWXeiBQ0JMv/s28UuoH6l7uZWKxou7s9ceNQzDC/vWr+W
3EJDuKtC8UTeecSJeSzZbktDpHV+oEz3WZy4cOLi1W00cInG73I3OQ3HsWjm
px00NFy+7bXi+ykYHHmwS3AnDTvKs3b3pJ6A/M/cEvNdNLwQ0xvZmHwcs3a1
ahecaNg8fVNntMQfvVXdN0qdadibl24gLOyHCoPRyek9NARHaw2rT/kg/cWC
A4buNFzdGueWqeyNaCXF+qC9NBQkLgg7FOMFnwQ9vbz9NASeOVMSutYT2+bb
3B/xpEFoTEfPZcF+rAvZK7juEA0CRpEJTxbvhdTwSf9j3jTYHdn0PCvDDaOe
Md8zfUg9rAv1NT/hgvb2h6bUYzRIvb9zhOe6E4ps3z5X9acB2p8zbYcdcK+s
TvrAcRp6JSPa+RPsEabbG/LwBA3XM39mB5/YgQNPxwZ/nKLBd/61jopF22Cx
VGSH/Gkayo7cPVX0eAtW3VAq2H2Whq4tv/e3XrOCMP9G5cQQGtwvmlS+rzEH
K8g25ksoDVc+fBFu2mqKJsa+vxIXaJA2fXudV8YYbzyC3LZdIu/3Z7i7YoMR
Er5c/RhzmQY/0/IUoZcGCLJKXfspiob4qoEGgagNcCnKvzMvhoawVOf5PwvX
w2htA4/5NRoycuuLbhppY3la35Hw6+R5A1RfTQiuBe/iiS8lcTRYpE61Gq3U
wK8rokbTN2n42Hf12fWXaqieVU43SKQhhWcm8s09FWQe1xcPukPDg+SkmylU
JVwb3Bqce5eG+jTxF44Ry+HncqB3OIWG7pc8cXVf5WH/OXjL2gc0aO3JvuG1
Qha6prE5Rx/RMPp5UfZ4nzQWv01bmplG6nWdteNJoYWYXF0QMfSE7DcxKSvt
KHF03fvMVnlKA/ffH/SAV8IolRxw2p9J5me9RoFPlyAeRUyWPcgi/UHPaF/m
JX5cmhRT//GS1GvKqkvOd3lw6JjKzSWvST9yH/qzWYIL1r0G0045NDw5k6R2
+e2Ukeau7QcT8sh4C/ve13SPGYl/8vzckk9Da1Nm4diVP0bDm85slCikYevM
U8NVd0aMWl9df7i1mIZMg2Dvqtu/jd6qPJkfU0L2y+t733Mq2EZJdwqP15TR
IJmkVSgqwzQ6K9LUKVBBQ/ELicMZS+hG7mG/zM2qaHhe21EwVU01Mvk79SKs
mgYngl3UsJhqtOKwxOKST+T5uCdnlwlSjeZ1qYb9q6OhaPuaGoVEqhFtO4Wm
/5mGwu9lmmtqaEZ1FTvsTzXRkHs5d91kGsPo5UavopwWGlTe8S2PXs82uvH8
rMpwKw1f4jPfvDP5bRS4PO7amm80vP73eN2lnSNGjjfTx3y+06C+vNDC/vtf
I33BYo9nnTTcOrnw20T3uJH82eaawR803PFaoMWr/c9ohj2ordJD7jfu37T/
+qxRz/7pu/v6aFgaHSDrs4sHFV8l+R8MkPOj5rKiphU/nmxRO9Y1SPq/4Ij/
pUxBRJVs+ipHo6H0rFD+ruvC8NGxJ5wYNCzpDjpjdlEcW9MPPb3FokHkyPYY
JamFWLckRLKFQ8PpynOX5HgXYWFs/BnxERrG/csG+l1lMcrztN/2Lw2y1zb3
ftBeivaT722vjJH6eSQX1Fa9HIW0lrzqCTK/PsVMAwtl3HOjLhP4R4O+78mG
8CWqCG2eiTSdoWHly5XXK+xXYb+F1HAoFx0Z4nSpXVMasChY5fKehw5J1bGH
f2PXQk0LFVN8dGzvKjvmMqSNBY92aurPo+OsWUyDRawuWNLeCSeF6LBe39fJ
f20jGqPOz75ZQMfyVJfDP1iGeDN989BvETqc7peqKRcDt/yfNWmJ07HQgUvy
MY8JggZKDHwk6fjhk6cd7m0Gl92tqU+l6HBvnfXLXGqJTfU04cFFdBh1vLBx
XmGN5cZcJ1fI0jEpM/Q75rIteHKlf+5dQu43OLIxOmM7BtTUre4vpeNi4bf3
TZV2qE4mXnUuo8Oj2ODrMUUHPBPfJSenRIdEX9zNN2WOuHrxyAXHFXSUbvPZ
fTrLGX7joYybqnQcVz4uoMVwhZ1PgkOzGh0hAk+VqOUe0O3OfC+mTkd+eaX+
nfJ9kNlZttJWk45jFvkfH8wcwOTHtuvRa+ioExl8ds/PC12GjImP6+jg0vrx
8gXp7yUvuffzryfj6RWSTFp6FI+UZepM9OiocHy2w0rbDxcTNXRDN9IhZvvO
JWHWH14LTO4VG9Bxp6zvqOHkcVifd5w3RaFDLasx/Y/KSWiM+PhtBB2PXn9P
fBcRBDGv8PYTxnRQVl1PLV5+BsPfE03emNKxYmO5of/4OXzZmpXJMadDp9HO
2zgqFG/Ly6W0rOi4/Eetnq0fjjt6384dsaZDcUMHo138Is4+Y/7KsKGjL4v3
Sq54BNwVeLf/2kqHY4xVjyMlEsZxi98p76CjxjTIJjchGisEtJT22tMRnddX
1q10FQKnTa/cc6BjPWfZggX9saAynf50ONLx+SZ6S4/dQN3eY66yznRsGd8v
4igUjxetF6p27aFDv+H0o6gPN3Fj8501N93oaPoc66J6PwGBxS9uN3nQsZTO
KyBw7zZ2ravgFttPh/yORzsWlCdB/3G7t40nHdfSKMGKIilYIstuifKiw+q5
XYVB2H3MxPBt+niYjtoNdX4rxR+ih0vuCZ8PHd1/TK9qnHyED4FrxEyOkflt
N12bOZKKJ0NmQef9yPVGm6SHUY8Ruce5pyiAjrdD/rnC+uk40uhrPRlIx2aZ
6YFfPE+x1ezSmw2n6KD/mP2kOvQMa/OT5E8E0zH2k+AUU59joUb2pddn6Ii6
tfB4ouBLjN6vZLHP0SGyc9K29lE2vi3scNQMpSO9PeTtp8ZXKLzMKfUOp6OD
WpL0SvQNUqb4V2dcpOPkwydhPXtyEOq7JH4ggo7cxgK6YVEu9vet/acURUec
bO3yJxpvYe5o4elxhQ7D4yUXhrLyoVbr0pBylQ4vYYu6t0QB5sN/Q0csHZ8g
kmA7UAjm64gHi+Po2HNIyrH9bjEaVZOFdt2kw+546sfzB0rwOulVQHwCHYHc
BupZ90txS/RjR+NtOgQ0wxwME8oQFN5pJnqX1OPkvyX0W+VwHv2dtSWFjtj0
VnbevQ/Y5D1PJuo+HZbpum1x2RVY9kM+tOohHWtOOmzzqa0Ej502lTeNjqwQ
o82r2VUYqLS0M35Ch+kuiWVZS6rxUd+1MCSDjjS1qMcN22vwLCtgRdEzOspe
7zXfd+0TYhQjr048J+slrLlC90stfG+ljOq9JP3hkPAeUaV62Am9cQ98RcdU
3UOTl6casP5cdfWrN3RkhviXtHz5DJnfXevYuXQ4O/U73UluxOSBkSSNfDqo
nSI6sGtC5zdBPu8COr637LyqvaAZJTYKR9OL6HiSEVFj9bEZD0t12vrfk/7W
pdDlENGCi+s3Q6mMDt4QjacaVl/gleGW4f6BjudGb53uC7dis3ygREolHT6v
1SvPt7RC43rU6e8f6WgrM+2+n9wGUb77fTKfyPx3NCg1e33F71M5Ng51pL6b
n89S13/DF3pNblwDHUX8cC7ibUee+0+FxkY6Fp++NLvsSzvutPy5LNJCxuMl
och6/B1nLef/tm6l45Qto5EnuANuhcucI7/SMW4ZfW6TbSeM1+h+qGyno0vl
m0+YUheUU601eDtJvXb46+aNd0FAxuMW8YOOn07CutWff4AafWLmXDcdazMV
eJ+m/0TtTLRXYS/pL80+7JVEN14EPGgc7yfvd7FsQdfzblz/lauvN0iHeZ7a
27+yPTjuXPvoOJWO16uCNp663INdDd0LXtHpGAnmeHr/7cFGk9FAFpOOv5iu
6djfiyV5C36oc+i4Uq71oaO5FzOrFC0PD9OhsmD5/RCTPnSn6GU/+UP65QR/
dufrPnyQsJHtHyX1ZPtij+SKfjy+tDdccYL0F9vS1URCPyInTtLdpugoeLXk
Q7TQAI4cjdmZPE3H6NVNHLmQAdj2PCxun6VDvDclYemfAax1eKsqw8OAohVv
+ocjvyBZUxe7k4+BZaFf5psM/MJfSu/4DQEG8vcFRzd5DOJb9tjez4IM/Psy
kPXixyAKVojUCi9gQDXWP1HWfQgpt5XWW4swkP1Jtd2hdwihwhtTLosxYCWf
b/bsEBX7Qm0FKiUY+PbZLs9jmHxv/7PPl0eKgU2ciO+V58k5fijoGxYx8Lkq
lK0mQcf8zqvG5xYzcH6yMayD7BvmttRnBXIMqKRwqawzJvd9yF84Ls9AmJ+m
2vluBl5vaDiru4yBD1eGLOQvMXEzs28gQJE8v/e1XR5rWDi1bGJrtjID84K3
cFJ/suAcL5rPVGHgXsCUDJHABmXeCkV1NQZu7hXgVK3iYNkZ/ehDqxkYLTDn
H7nCAQ9768hjDQY8G/PtG39z0L/vwJ4+LQaWN6x2inb5jY9twZXL1zFw92ZF
45aa33hqHavlpsNA86RLpJHhMGLepyXe1WXASTpy+ZVXwzimXcDVvoGBZ/4h
3500RrDjyefDiwwY8DtX5FafOYL1cgPN9hQGRLeFXhBe+weLrk0a3jBiwK1H
SnLjuz+Y4BZ/3ECQ9bs9Fu1r+RedJ1REhU0ZuJ/6c+jz9794TzU4tdmcgS8P
3+w7fnwUD123d0dYMvAgL0TDX2IMF5s8N1dsZiB649kNXTljOGh+5jW3DQO9
Qk6/P7qOY/O760uwlQHpjBoeI+EJqGs+uXh2OwPGv/JFrEonIPqwkPnOjgEt
QZUjtOBJcKSado3tZEA2QIK6Qn8KLZG/StY7MsDZWBU5PD2FvH9TagG7Gaj1
er9pc/U/3PaTiHvpwgA94WmW7O1pnOlXnWK4MrBqy/DvrUdn4OZEObDag4GH
xhYuDZazIOp21HvtY2Dwype7hQu5CGXCS+/xATJ+3WZbiQguQiDn7P3egwxc
VLuT2DTJRQytjBNcfpiMp//C+V5/bqL2brq/6xFSfxMnnqrSuYksseLvSUfJ
eu8eNDt3kIe4fqHZ9JsvA+N3V8+U9fEQAWODz6UDGEh3sR6p28dLOByZlrYP
ZMDySfvzgD5eYuNPyfPXTzLwQ0pyyUVPPkLOXm2oPoiBO2cTExuG+Ijpqk07
Fpwh66ely1hylJ/oNrAvsDrHgI53n5v2MD9R/uKQcsR5Bsa4XT98OSVAPFYK
ifkQxsC1+ZfiyqcFiMiE+L9cFxk4pdEyL//CPMJ7/lM3owgGOg8Omx0TEiRs
Q95/PBPJQJrB6zN3rwkSa4Zb1r6LZsB9tavCiKQQIXmQemc0hgGzY8GLVBOE
iD/tMzzrYxkw/Uzl7pOZT3y1lfLxv8EgW27nybbE+URB2arWF/EMaP/OsM6U
XkAk68KIcYuBNtWwX/NvLCDOP92Zvuo2qS+qYmKKkDCxb6m3uFcSA+31L6jz
zwsTZjfOB6clM5C6RGv+JEeYWMl/q7fnHgPKzzpVJd1FiPnBz7Yse0jm44n5
18lqEYLBKMnZk8qAw/oLEXu0RInPHq1Lkx4zsMRt9mf3NVHi1RdaxNd0BuRO
cxnp0ESJm1ZcHKlnZP6uGMtyE2LEySLp3XbPGVAYqw+ajBUjdq9VL499QV7P
3763uV2MoKQR6vXZZD7YoQ/vi4oTCot33Zz/huzP2eevpzXECe6YI9OWuQxU
CLen91qKE/2zoQcvvWXAuX1q0Vp3caLqeMLn8ncMaK7YvvhTgDjxdDBzI1cR
A9fPRRxPDBcnYlzKHm56z8DVB7U1YdfEiWOf2+afKSX9rs6s6ESCOLHDlHE8
v5yBx4VPRfcniRM6b7m7/lYw4P/vWSWFXC9Sl7HQ+cjA4aAOYuKWODF+T+Ol
Xw15fnbntrir4kSHpMniF7UMCDfcNuEPEyfeRziG0etJPavt/mPnJ048nPSh
qTUyYBL8oOm8izhx4Vi4/cFmBmaln32LNxEnDvYmFqV+YeA2O/Jmkoo4YbUr
S6Wnjeyf3gHJVD5xQv1T+TWFdgaYoa0Z50vECFGjb2MuHQxE5g/4ihwTIziv
mB53uhgoHrAuU5QWI1pUeD+1/WRA/L6d1t8cUSLvzmIdqV4GzoQ72lTZihK3
RbSSd/ST9WNNH2j/KUKcCTPlj/1F6tPNQCHoiAjh+tfpWN0QA7676+V+k/og
Dh/7KkQn68HPiU/0EyaUuy4QlkwGjlMnGOW0BQT/jjtPL7IZWHimxbjBfQEx
VPFCsvw3AwxTyd8yjfOJTxsrzsyOkP2r8kiJmzKfyHre3k8ZZUCgpW8LM1WI
uL6cbXt6nPSbj6tfGwsKEQE3+d6+nWRgJfsi48BhQcJBUG75338MrGl94/n+
4zxi49k1UdqzZL/kGPzMVZ5HyHHMhn25mWgScRt9fU6AmN7v7JLFy8Sr7qFM
+TZ+4udX3woaPxM7ZcPYTppkP2+5pKkmyERnttWaugt8xOOSpATP+UyomZ9h
fGvnJS7rZM8+EmZCZCTD4ecaXsI7vfJQtygTF2SXDVIieAibJR1NSyWYOHB3
RsKmi5tYE8sxcFnIhILPUdp+XW5Cklcg7bY0E1FUo66v17iIPyeXiLTJMPGo
/e13VsssvtLWnlwox4RhmvHwkmszKHCz+LldnglL62dilTbTSG52sbqmQD6v
ItnIV/wfzlv4v6pdzkQs57RpQvsk9hZEyAkpM8E0Vvd6njEBM63kCxYqTFgX
tNrJhYxj5aNXjAsrmTimojVl5DwGoUUfHcpWMdEtW5/ku2kUjKjO9zPqTNBX
zxaMrfyLhunfKylaTKiqO1vLyv3BK/95N4LXMjFxyb5UWGoENwfkJ/O0mVj2
gMuWe9EwTu7W3v9nPRObJuSkli7/jd31lnXrNjDhcsgh4Jw2BxRjV11ffSYM
HgjfPpbEgkJuwL3nhkyksCyrX5Dzn3tV5DzaJiakLi4+UbmBfM9LTvFbSTCR
GbSsJ+s+FVXib9oPmDCxwTDA02HxEJ5erDZ5ZEaueZJtkx/+wpXxrsyfFkzc
qok7YW84gGM+I1JLNzPxd6vfFeuBPmzvFgxx3sIERUo1l3K/Fzo7FQYTbZk4
s+hw2Y9DPVhUrbO9dRsT/6Teo8u4G+OGm99J2jFxKuCCSYH9D3S8dFPavpOJ
yoWH9SeITrxXDrxydRcTyim8SzKsv+NBYtSfT05MHDmsdIfp+w0XFtx3FXQh
16HpvEMv2+B5PqfK3JWJCkPDjhdCrbAaqVlzwZ2Jq+9nduw82wJ1r5+3S/cy
4Xu2L/+XQDNEOv5wz+xnwrns6jf/jEZwts4/YniQCb6a2sNcpQ1oLl/2JegQ
E82mx05s3F2HXD3dTXne5PPYv7IeyX3C7WfWT0Z8mJBb0MzazVON0woeYut8
mUgUbaCGiFbBNe5E0DF/JnJi/9Xrb6oAIXClJ/M4E+JXPT8UxpRD6fQDa+oJ
JrbM6BgSU6XgZ+W+UQ1i4mfaAg150RIM7q2VP3CaiaqGSNPfe4rwqbX70sOz
TEiccu4p/fkOWZtHWT9CmHgRXbDoUPxbxBYvcJIPY2Kfa8Zsd2AuAtYplu2+
wMS6lVz3TcPeYOdjvdWJ5Pc+DwXm2arcV9ggaxP/5TJZ/2E54RKxbMhd3ftP
IpqJeVd0ckxls/CP65Tnthgm1me3KvDvfIafgTENMdeYSF+y+fLK2nSUDT3c
8Ok6md+KRTttTz9G2p63D+bFMzEiXa3r4JqKy411Qua3mKBqmU05+T3EYbPe
gPBEJsxkit2d3O/DJn+so+QOqSexo9K5a5KxRkPEfPouExF21kdtttyBxAOl
Fwb3mDjxSX5kwfME/Fm4USboAdk/chPhFjY30XbZNjT3ERNeTWMG2apxeDe1
jzqcRvZfv982Z73rSPYNslubzsT72y8TXZkxCOm7Wnj0KRNpUe1x36qisNcx
dUVmJhP2yqutTH9HwLQ2/+pQFhNPnBIP23tehCoaRlWyyfgDY9ZulQ+H0Js+
9/2vmeBkrRXjEg8FXXWi+kEO6Q9evssOnziLhiRR7R95TCzenfZtSDMYr0RX
3F3yjoy/OD2S1+gk4sP1+XYXMkHsU/e5+ug4To5uPZpQzETP3Yq7S7f7w8n7
QFtLCRMySod7PoQcg+GPYEiUM7Hb7e9atxZvKNjFZmytYOJcWlzA0A0vcFWl
ScRUMXE2JPCY28sD6NMvOF1TzUSZxm3dD4r7UJn1uU+glolLS8LdF5e6I0Nx
wMasngkLbdN6uQoXXLk1mRv2mQmnhZXiDYQTjgqJLytpYsKqRXL9kJoDtp9T
ifzXwsSHU3kPA/3soPPb4Ld+GxNb7dwl8oS3Q9pzu/Opb0zoWvGskx7agvFv
nh9yvjOx57F2bKqhFb7bnNEY7mRC8dilU0/5zFFcev3Wmp9MZC9ZJeOha4IH
65/M+PSQ+iYefZ0OB8IzCr2e9TEhv8OkX4NiCE/5psbBAdIvFK70d4RvgOX1
X/oqQ0z0Tx30rzZfj9V8/x7to5F6kXCQenJiHUSCJIQfMJgQ7WTHfBHSApuu
eqKLRdarbIeDwedVaHan/JD7zYSdWZC9q6oqclt2WDqNMFFiYbjx/j8lJFp6
Zd/6S+rF+bp7ivFynC48K9syxsRDv2tjvfVLsGdNXLj4JBOtGzSX/i6RAVLT
6bb/mNAZttwGUykoyRTvvDLDBGTWNB4xkwDflebiai4W2Yfztop4imBwZlBV
gJeFewfUJmKnBVETMB1rys/CxfOW1ckb+fH8l+RE6DwWhprE7lfPciPWWW3f
eyEWGl4Oja05P2Pk37CpdmoBC/OV9vCbN0wY7TSxX68vykIC4+7C8M9/jfTy
DqWcFGdBmFGqGX142Eh2dYhAjiQLgnIu6xvbu43+pcT7/pZi4XDLYfrfm18o
PySeftOSYeHuzAUlyq4/lLJL7419ZFkYPHy5OKq/i5I20fLs6RIWemSv9lv6
0ykRR6kLB5ey/vf/zQ73zJxdsZyFSb73byM8f1O2OEj92qvEAt853XOHJQco
WjWrtt1fwcLm20Y4ocmgSGxCfqcqC5lVf0s9Tn6njGTvVJRbxUL4Qvtt03t/
UNpWeEc7qrPwaGvI1LmaX5T82+dHbmqycPK4W0rwGSrlrvCtPc3ke6pNaaH6
Iq9iSkjos0ox7f/u9/hTomW7/j/x9VNMD7UmRuv95/y1FNVOGlf1RhZquRWP
9nT1UgS3c3nzG7IwrWGYtvJ+M4X+QbrFZBMLmmu/sepUeyj1G9QpofjP85iU
7EzicbExC3ERwq67n3ZT4pftEp0yZeFzcednu5x+yon4I6c2WrDgq3ygYoPg
IMVpXlj3CSsWkrzNnx9510cxOJOw+Y31f/O3lJ35mmPDQv5BWkD/nhIK1/6y
JVrbWNh3wVcyR7Gc0tvWdvHIjv/mp9KawcywZ+FL8G3tiuhflIz33I6/HFg4
Fquy1evIL0q0tkypshML437njfOquylHn2is2utM6k2VW6wrtpWyTc4k7t4e
Fs7TW/ftUWNStK85TnW4/XctzXP0gOxeFvqN5zcNPWNQxk6E1+/a/5/z/aR8
pybq3fT8T/0+UYpcs+43ebHw9aH0Ms+KQcr9pnJBMe//nK+KEm7+zd/Gh4Wz
H5xOFrLolAPvmN+jjv13v6Umr9lHPxaadiyxUN4xQFn9cHEW3/H/5L+MIiyt
tcjkBAtLixV6/H7+oLAjTc+fP/WfeCopTf+choqC/5PfFkqO37Edk2dYuGTY
aHjv7k9KYv+Fgg0hLOiENn8UTWqhBDvdUT4RykLBpBo1Z+InZU/di5jX4f+t
hxFR8Zd9kYW1Tg4dRz2GKYo57W6al/8TbwGFT4390Tvqv/t/3eVbl3GFhezw
V8rNNp2UGjG5pIGr/73+/MIaXuXrZH+n36isn/lBuTZm5uMRx0JHTdwCgZlv
FP8jzq0pN1kw7wzv5HX8TrH/6WvUkUD2795jdWeUhih69pfSF99hwbKg+yrF
hE6R/ZgkvusuC8Tyj8FxoUOUKYPs4PgUFmqO9o6KGw9Tfryo7G28z0Jec+a/
haU/KKVKHVtEH7Fws+Q7x/VoDyU1gZOzJY08b5eiwD0VBiVivoBC1BMWOl2b
wtqSaiiHQpZcrspgoWvbnguB4hzKluG1HN7M/8ajddBit3EWC+ccExlXrtRR
xL+7lIe8ZMEoJpK3vO8rZcTWX73o1X/3t5ZF3Jx4w8KRVx+TtUJbKfm6ydN6
eaS+pImcC+8HKXefvjoYmP/f/eeWfvz8qoCFnKXaXs4iyvC40bmRXcQCbzGP
32d3DZjwDz/UKGFBWUfg8p+6tVAJnrfAu4yFqFM68mY/dSDIlA9M/0Dqa7n4
jPHpDaB5aHf1V7Jgb2YSvSfHEPVfLC2Uqsn+X+iT/c6eQLaV60v3Tyz80/4t
9myjKeKKAhan1LFA0xqKUE6ywIm1kWHfG1hY1nSpsO2KNRzTUmgyTSy8UI1t
3b1iGwwWv7F3aGGB4kNVrzKyw9KY6qK4VtJv7rSfvuDsgNnZLpXGr6S/qHhv
tRl1Qu/xkWsi31mgS23kPqziiopBwXHrThY2XZGxHJrxQLqLwt7IHyykLr0T
hrr9iP6s86mym4VTS/cV0gS94GO6WYe3j4w/kl+Tp9Ib2966JRMDLHi9C4oo
lfSFtnogf8ggma+tsdS9vAGQuh91rJDKgnGSxZnVnYEYk7z/dZzOguTR5cod
y4PQHpFD6LFYuCxf1E/pPoOiyZqnxzks/NXVo5+SDsX9Yz8lXw2T82BRndvn
qHCE9f45w/pD9o9iR+Zdx0s4sGv+gPoYC/H5XvXx0ZGw+LRs6+EJFoYHd8k3
ronBKiPdt0+mWGB5tKuPrb4O4dfWy/unWbDdvcImOSIOLBWPKEUuNrTf3X46
qHMLTXdODLvxsPGFdtOCTrmNHJErLsl8bEhv0F3T8vwuEsIeVLQLsNGzZcB/
NvY+gv/masoIsZGTc4cpNvkQLodrE3YuYONJ6LMStcA0GHV1z94QYSNS9a7w
faN0KO4YPfRZjI382JGH9/Y9A2/lgmZhSTb6XDs/GtKy8GujoqG1FBv9+os7
TTjZqH6ul3Z5ERtvwjfN1qm9QeZyG5HKxWx0p+1z3fM4F9du7j3Js4SNIwdV
fmoczYef4KmfWEpet1pgqBhZCPuzMVbnlrHxTFDGumHmPfQ4D18VKLLxervk
btOjZVh84K3cuDIbY/HWR9/EfcDU17oLuqpsjNp2XVv7txJdW3oZAWpsWImn
LHycVI3SkjGH7NVsaJo/zAuIqkWqjkgJU4ONU9Fc34KqG3ApXUlNfQ0Z/3lh
56trmnBoycYbh9axoVZfXv5odQusY20nH+uQ+dhUYVy4uxWavPv39+mS8Z7N
3OVR9hXip4Lqlm9ko3UmU+3wwe8Ypl3VdTMg88MnsGzatgutbqn37lLYmJQy
Vqo16kZ+c/68diM26adluWHTPUiyaPBbZMyGnPAXXt1ffThX0Ndub8qG0K2n
35T/DcBda8Lkhjkbsx+jUt+ZDMHkkejzBks2fP8oN14rpkFl0QppYWs20r6K
9h7yI99DovVDNtuwMWPCVElZwwFteutgxFYy3ojwafGPv1Hnf2B7xXY2pmVF
NueGjuDlQPA7bns2MhNWPq5w+4u43bFKcGBD+A6P4bX9YwisT7ty1pGNO48H
GgJvTMDRuODPu91k/t903mbSpmCQ+9l1zIUNXkpmf0jADORXDVStd2PDPmC1
ofstLmI2eXJNgAcb/DFe31Yu4CF6xMXvvNzHxh4Z9/ecu7xExUUVHuYBNsw8
349Kb+Yn0scNjqz2Is9nEt00unAeEeWz/YvXYTYWySkF/pkWJHy6PTc9PsJG
dd5iCz/BBcTWnWee9B5lY7/9uOGn9SLEuurrYsv92NgouJPL/aIYIUV5EuQa
wMaLbcxpk3/ixOjLwp6kQDY86wruWW6WJNqVm6y/nWSjYTXzYffThURR4q83
0sFsMBRXOWQqSBP3FvyTtz/DxuU9fl2bMhYRYeclIq6fY+PWDbU/KpaLif0j
quz682yse37tzuCULGHhRXFaEM7GVCzxfqpqCbGqY0eZ1UVS77oFAw0ZS4kF
27xWR0SwwTPd8qHk4TKCVX42/kMkG6bVJXTR9uVEo17cP64rZH7pCTxSTEXi
zbN0T6OrbHz3eHeHX0SZSFAobjgTy4bosh0nORtXEEFxzRve3SD1JKXE99VP
hXARGHowGs/GxVVZL7NzVAmj09NC6xPY2P3d3PIwnxqxnCV53P82G/j6/EC3
+yqCd59a54skNoyuf+weqlpNDLRuMmcks3Hyoqi9lb4GUb3Z/sWq+2wMr7W+
l5enSWQWH5LxesiGytm1MV1Ga4ir60JC01LZSFbMpTw/tJbwexxP7XlM9pNE
sdB3vXWEnexTu2UZZL/Y/ZV6K6RN6F59X7jnGRvRW4Q+TXZrE4u5v6xIes6G
l9mORQ5FOsRkIPXq1xdkv6yfF3Ds7nqia2hmVOoVG6uYHn8Hz+kSpXukPOze
sMH3eTjYZb8e8ahxVU1sLhsHbTOqXbZsIC6ZQbv+LRsLsy9/CdTdSHjl77w7
v4ANy32uPBqK+oS1hjefVREbEeHbz3GJGhAaD84fvfSejYEKi9tHpgwIMalb
beWlbBRu6jHsGTIkhi8/A9cHNjbdf+/R2EohvkyVZGyqZOP0irhbqWWbiLe+
rRJnPrLxTj7selmmEZHURzudX8OG3VL52qvxIM46cvX/rWXj7bZFN9dTCMK9
VtpWp4GNrZYGO9qfE4QJ1PP8GtmIefmK+8ASY2LFG2LZi2Y2yv45bL9w2ZiY
t3JXJP0LGwb61WK/OMYENenIb7WvbGjp2d0zdDQh6kTDnA+2s1GU57xlfYEJ
8SI84UNqBxsKzUXFYbKmxI3RTI2eLjYae2ycvwaaEoHeZbcUukn/n218Sqs1
JXb9aJtx6SX1H5hdfFzBjNC3Y3jd6SfzfyM5TtPHjJCv4m5q+8UG2+akX1uO
GTGjL2MgRWVjxbM8i7XjZkRPlkbqDjobbUFpfNx65kSFoolwLJPUg3oGQ/KY
OfHkluOJOjbpn8mLetc/MCeihI7+EBpmw8moNdugzpw4ci7c0vIPGx8jzbdO
/zYntv5OzL44ykaV/rCki4QFsdYzS7Z8nA2ldZcZG1ZbEAvby8NnJ9lokXp+
+RzFghi1+UanTLNBPeztv8TKgvhWytx5epYNfb32NfNsLQi3JO6fHVwcPN73
fQdliwWxbWdM/CQ3B5pV1SeKTCwIQlTGSpaXg2efBC1jdSxI/3j4bwMfB3W1
oQHlSy0I5XCNV7v4OaD7S8Qd5rYg/eSt5wkBDhxX64vd+2FO8I8ay92cx8H4
5uXTIbnmxNjLuobXghw81HClrY0wJ4YOO15oEuLgd3zjs67t5qTf9G7gzOfg
3Kn5cjnS5kRtlw9DVJiDNsO8tsEvZqT/jD3QFOHAqyBpLPuaGZG1I9zBRpQD
2Yiqgi2mZqQficw/IsZBpO2VNePDpsT1ysT3UeIcpM//0zGRYkr6k9LxDAkO
GFWH3BLNTIkA/ayVHyU5MBHZKCw3aEIcGNnQObCQA+OnZVfrL5kQDlnl1/mk
OVCfzxU8u9yE9C9bc+VFHHTFaNJn8o2JjYrfJoxlONgta6wkv9WY9LN9LzwW
c/Du78SijG6CkLvF3HdeloN5FzQX//EjCOFtQTL35DhoLuFvfDQDYlqQt65o
CQfLIkPfKi4G6XdXQzvkOQj7HjnNt8aI6D67WHdyKQfVt08F0Ew3EU16qdTF
yzjkPFs96uNIIco5mvc2LOdgbafrV2VvQ9IP8+12KZL7XUw3PTprQDw+YDrv
hBIHPBS55JOx+qQ/NhTGK3NQcthJd3XqRuLyNye/1ys4aNKjpRL5G4jguL4V
TSoc5DgOBm74rEd42xxrZ6ty4HGQu/7SkC7pnxNXRdU4uDGvRS6ZT5ewLb1g
ormKA+f3cm19yutJPxUd27KaA7l9TVtKLHSINevvZHqrc+BrPXwy6qg26a/K
HlEaHCz/8nrg1u11hGTGC6kMTQ7qJRufra1eS/qtfk2VFgc7uYRyKRNriD9L
Ks4NkHO6sdZKZaOPFvGrdas23zoOlvqnyJVQNYivse2/lLQ5uOapdEYrQJ30
4wN3jXU4OH8zlfaFfzVRwMve5rGezOfq6JUjaWqkPwfzndflYOv3vaeKtq0k
kk/xvUvRI/U0eUjRUUCVuLYu9mjRBg6shm797axeQZynyyp1bORAeEvQD5dE
ZdK/09om9El9/N5zts1fidjnvubKYkMO3nYrVJs5KRL2sgXYQCHjvyxTdNN6
OWHWYvbHYRMHNmIOvLtuKJD+/jkj0IiD/etZph/T5ImVls6u8eCA4I/zU/ks
R/r9gMRrgoNSQfrm+eKyhFChb1WjMQdD8z+F8HjJEFOBk6fZJhxsFiGEY1uk
CYbWpTWiZhxkPUlKVHWQIueBWL+GOQf5gttK9eiSxOdHSbe3WHCQ+FjikMot
CXI+qNh6W3LgNBzN3mEnTrxalM0dZUXG13m7TsNMlJwXBnnpmzlQbsjbfWOe
MHEzutK7ypqDjO5ssVNMIXJ+bF82sIX0h81/Lc7/mUecnPnewmvLQdyzSJHN
SwSIQ/mekUpbOUjxFmAEePARuwM4FONtHPzbkx2ZXM5Dzpczv923czCo5aB2
iOAmKL/4n4TsIPuJSZEbz56F5oPrzil2HEQV63rNWzgNBeclYkX2ZDyPNLr2
pk1CXOrJh+87OYhPlKwM3jcO7oa1QRMOHPSnan9osh7F8OVCjcWOHCzcds9u
xvkP+o0tevScOFB7miiQfn0YrVONtxx2c/Cq+OPNy1QOqnJdrAOdObB/Er6r
p4qFt76/ZuJcSL+7QV99Y5yOp6v837zaw8H84IKDMgeoSOqb8mp05WBmzeaY
O/yDuJISIc92I+9THqTu3d5PvsdKNIl4kPqcNB8Q7OzFMYnkSxp7yXgdTmsp
ze+Be62qwZZ9HFw25s1eWvYDOy69Yh3ez4HR/EtVT/I7YAJKauQB0k8fWu0w
+vsNOhNVjumeHGQed32e4N+GFW92CFcd5KBw+dfEN2pfsOhoZ2m/F9mPMQ15
g9LNmLfS6wTvYVIPNQU/mtY3Yrz79yolb1L/E6vDcnjqQUs6+4M4wkGqmSrV
jV2Djp3z4t19ONgxT6onQu0j6kTjLEOOkn62itp9Pb0C76vl/yUf4+Do9Xsv
XQ6W42V4enahL+nH+o3KBu6leEDR9vzuR/Zbo8n3dtlixI0WyU74k37rK9a9
sfUdLmRbNsgc58B06GvQ48E8BHo3h+sFcnCwvc2GbpWDgytcNzic4MDhVLdo
+O9XcPwxSD9+kgMp2a1v+HJfwup2wIO4UxzondXo0Z3KhL7d9M5XQWS+dcXb
hJ9lQF04UqgxmIPuvLEUnrePIV8l+Z51muzv5JlNYYtTIRKaEiBylsz34PbC
psoHmNVXW6lxjqzfkXXLFh1LAWfkdYd1CKnPWxaL+D7dQU/WpuuHz5P+6mJg
ERiXgGavarPIUFKPfjY7XhTGo0LRfuJJGAdiz7WrlxneQG5HV1ZlOFmvN60G
EaLX8OTWoX39FzhI7vKMFV8TjdvbRhbxXuLgy5M+wZDqCEQJhdQqRnBgZrTO
nr/+Ak5/EAwlLnNwUmspfevaMPici1/vHsmBbdhajccN5+C6QYF6Lor0I11v
Wd/GYGz9nZGSHE3mR7DrwLGdJ0Fk6tgVXiH9y2iLN9+W41jn+V7geww5b5I1
f2x74gelZZsLx6+S+jtnlzT7xgdS7S2+MrHkuvqNgkPeIfDHu63Qu86B9OjF
lu2EJ0ZtqN923uBAy0RDt4/YhyGBwKvH4zjwGy8wmtnhjvbSGeO4eHLeCvup
VLQ549PpqNHsmxyUsXMLPozvQuF6qczPtzgooBQdDUm1Rxbrnjsrgfw+sPRF
3UTFdtzLWCUlcpvzv3+fqa/7n89/13M88hyPPMcjz/HIczzyHI88xyPP8chz
PPIcjzzHI8/xyHM88hyPPMcjz/HIczzyHI88xyPP8chzPPIcjzzHI8/xyHM8
8hyPPMcjz/HIczzyHI88xyPP8chzPPIcjzzHI8/xyHM88hyP/P+ER/4/fOp9
yhyPPMcj//+BR/4/8flS/t/ikW+3CejdlU+lzPHIczzyHI88xyPP8chzPPIc
jzzHI8/xyHM88hyPPMcjz/HIczzyHI88xyPP8chzPPL/l3nk/wt5Aq1M
        "], {{{}, 
          {RGBColor[0.368417, 0.506779, 0.709798], Opacity[0.2], EdgeForm[
           None], GraphicsGroupBox[{PolygonBox[{{665, 667, 666}}], 
             PolygonBox[{{662, 665, 664, 663}, {683, 686, 685, 684}, {680, 
              683, 682, 681}}], 
             PolygonBox[{{667, 680, 679, 678, 677, 676, 675, 674, 673, 672, 
              671, 670, 669, 668}}], 
             PolygonBox[{{617, 637, 636, 635, 634, 633, 632, 631, 630, 629, 
              628, 627, 626, 625, 624, 623, 622, 621, 620, 619, 618}}], 
             PolygonBox[{{637, 662, 661, 660, 659, 658, 657, 656, 655, 654, 
              653, 652, 651, 650, 649, 648, 647, 646, 645, 644, 643, 642, 641,
               640, 639, 638}}], PolygonBox[CompressedData["
1:eJwV0/O7FgYAhuGvTq5lrMWTjVWLy7ZtY9lYtm3brpNte2thy25ZW7j74X6v
6/0DnuDG7Su3Cx0IBEKRwKx1jgUFAkc5wmEOcZAD7Gcfe9nDbnaxkx1sZxsh
bGULm9nERjawnnWsZQ2rWcVKVrCcZSxlCYtZxEIWMJ95zGUOs5nFTGYwnWlM
ZQqTmcREJjCecYxlDKMZxUhGMJxhDGUIgxnEQAbQn3705Xf60Jte9KQH3elG
V7rQmU50pAPtaUdbfqMNrWlFS1rQnGY0pQmNaURDGlCfetSlDrWpRU1qUJ1q
VKUKlalERSpQnnKUpQylKUVJSlCcYhSlCIUpREEKkJ9fyUde8pCbXOTkF3KQ
nWz8TFaykJlMZCQD6UlHWtKQmlSkJAXJSUYwSUlCYhKRkAT8RHx+JB5xiUNs
YhGTGEQnGlH5gShEJhIRiUB4whGWMAQRmlAE+KqTL3zmf/7jEx/5wHve8ZY3
vOYVL3nBvzznGU95wmMe8ZAH3Oced7nDbW7xD39zkxtc5xp/cZU/+YMrXOYS
F7nAec5xljOc5hQnOcHx7/1zlCMc5hAHOcB+9rGXPexmFzvZwXa2EcJWtrCZ
TWxkA+tZxzc4YJgK
              "]], PolygonBox[CompressedData["
1:eJwl1GPUEAYYhuG+bNu2bdt92ba1uOUtt2Xbtm3btlv2ql2dflznff7f57xJ
mnQM7BA0SJAgAbQyfu7WQX/tlrSgOc1oShMa04iGNKA+9ahLHWpTi5rUoDrV
qEogVahMJSpSgfKUoyxlKE0pSlKC4hSjKEUoTCEKUoD85CMvechNLnKSg+xk
IytZyEwmMpKB9KQjLWlITSpSkoLkJCMpSUhMIhKSgPjEIy5xiE0sYhKD6EQj
KlGITCQiEoHwhCMsYQhNKEISguAE+9mHgJ+R+CHad77xH1/5wmc+8ZEPvOcd
b3nDa17xkn95wXOe8ZQnPOYRD3nAfe5xlzvc5hY3ucF1rnGVK1zmEhe5wHnO
cZYznOYUJznBcY5xlCMc5hAHOcB+9rGXPexmFzvZwXa2sZUtbGYTG9nAetax
ljWsZhUrWcFylrGUJSxmEQtZwHzmMZc5zGYWM5nBdKYxlSlMZhITmcB4xjGW
f/ibMYxmFCMZwXCGMZS/+JMhDGYQAxlAf/rxB7/Tlz70phc96cFvdKcbXelC
ZzrRkQ60px1taUNrWtGSFjSnGU1pQmMa0ZAG1KcedalDbWpRkxpUpxpVCaQK
lalERSpQnnKUpQylKUVJSlCcYhSlCIUpREEKkJ985CUPuclFTnKQnWxkJQuZ
yURGMpCedKQlDalJRUpSkJxkJCUJiUlEQhIQn3jEJQ6xiUVMYhCdaEQlCpGJ
REQiEJ5whCUMoQlFSEIQnGAEJSDg18P+4XznG//xlS985hMf+cB73vGWN7zm
FS/5lxc85xlPecJjHvGQB9znHne5w21ucZMbXOcaV7nCZS5xkQuc5xxnOcNp
TnGSExznGEc5wmEOcZAD7Gcfe9nDbnaxkx1sZxtb2cJmNrGRDaxnHWtZw2pW
sZIVLGcZS1nCYhaxkAXMZx5zmcNsZjGTGUxnGlOZwmQmMZEJjGccY/mHvxnD
aEYxkhEMZxhD+Ys/GcJgBjGQAfSnH3/wO33pQ2960ZMe/EZ3utGVLnSmEx3p
QHva0ZY2tKYVLWlBc5rRlCY0phENaUB96lGXOtSmFjWpQXWqUZVAqlCZSlSk
AuUpR1nKUJpSlKQExSlGUYpQmEIUpAD5yUde8pCbXOQkB9nJRlaykJlMZCQD
6UlHWtKQmlSkJAXJSUZSkpCYRCQkAfGJR1ziEJtYxCQG0YlGVKIQmUhEJALh
CUdYwhCaUIQkBMEJxv8B+xi/
              "]]}]}, {}, {}}, {{}, {}, 
          {RGBColor[0.368417, 0.506779, 0.709798], PointSize[
            NCache[
             Rational[1, 120], 0.008333333333333333]], AbsoluteThickness[1.6],
            LineBox[CompressedData["
1:eJwl19OyGIgSBdAT27Zt27Zt27Zt27Zt2/Ygtp3JXan7sKr7B3YjUeMOldsH
CggIOBUkIOBPDYw2ICjBCE4IQhKK0IQhLOEITwQiEonIRCEq0YhODGISi9jE
IS7xiE8CEpKIxCQhKclITgpSkorUpCEt6UhPBjKSicxkISvZyE4OcpKL3OQh
L/nITwEKUojCFKEoxShOCUpSitKUoSzlKE8FKlKJylShKtWoTg1qUova1KEu
9ahPAxrSiMY0oSnNaE4LWtKK1rShLe1oTwc60onOdKEr3ehOD3rSi970oS/9
6M8ABjKIwQxhKMMYzghGMorRjGEs4xjPBCYyiclMYSrTmM4MZjKL2cxhLvOY
zwIWsojFLGEpy1jOClayitWsYS3rWM8GNrKJzWxhK9vYzg52sovd7GEv+9jP
AQ5yiMMc4SjHOM4JTnKK05zhLOc4zwUuconLXOEq17jODW5yi9vc4S73uM8D
/uJv/uFfHvKIxzzhKc94zgte8orXvOEt73jPBz7yic984Svf+M4PfvKL//jN
n/AHIjBBCEowghOCkIQiNGEISzjCE4GIRCIyUYhKNKITg5jEIjZxiEs84pOA
hCQiMUlISjKSk4KUpCI1aUhLOtKTgYxkIjNZyEo2spODnOQiN3nISz7yU4CC
FKIwRShKMYpTgpKUojRlKEs5ylOBilSiMlWoSjWqU4Oa1KI2dahLPerTgIY0
ojFNaEozmtOClrSiNW1oSzv+DO8OdKQTnelCV7rRnR70pBe96UNf+tGfAQxk
EIMZwlCGMZwRjGQUoxnDWMYxnglMZBKTmcJUpjGdGcxkFrOZw1zmMZ8FLGQR
i1nCUpaxnBWsZBWrWcNa1rGeDWxkE5vZwla2sZ0d7GQXu9nDXvaxnwMc5BCH
OcJRjnGcE5zkFKc5w1nOcZ4LXOQSl7nCVa5xnRvc5Ba3ucNd7nGfB/zF3/zD
vzzkEY95wlOe8ZwXvOQVr3nDW97xng985BOf+cJXvvGdH/zkF//xmz+LPxCB
CUJQghGcEIQkFKEJQ1jCEZ4IRCQSkYlCVKIRnRjEJBaxiUNc4hGfBCQkEYlJ
QlKSkZwUpCQVqUlDWtKRngxkJBOZyUJWspGdHOQkF7nJQ17ykZ8CFKQQhSlC
UYpRnBKUpBSlKUNZylGeClSkEpWpQlWqUZ0a1KQWtalDXepRnwY0pBGNaUJT
mtGcFrSkFa1pQ1va0Z4OdKQTnelCV7rRnR70pBe96UNf+tGfAQxkEIMZwlCG
MZwRjGQUoxnDWMYxnglMZBKTmcJUpjGdGcxkFrOZw1zmMZ8FLGQRi1nCUpax
nBWsZBWrWcNa1rGeDWxkE5vZwla2sZ0d7GQXu9nDXvaxnwMc5BCHOcJRjnGc
E5zkFKc5w1nOcZ4LXOQSl7nCVa5xnRvc5Ba3ucNd7nGfB/zF3/zDvzzkEY95
wlOe8ZwXvOQVr3nDW97xng985BOf+cJXvvGdH/zkF//xmz9HfyACE4SgBCM4
IQhJKEIThrCEIzwRiEgkIhOFqEQjOjGISSxiE4e4xCM+CUhIIhKThKQkIzkp
SEkqUpOGtKQjPRnISCYyk4WsZCM7OchJLnKTh7zkIz8FKEghClOEohSjOCUo
SSlKU4aylKM8FahIJSpThapUozo1qEktalOHutSjPg1oSCMa04SmNKM5LWhJ
K1rThra0oz0d6EgnOtOFrnSjOz3oSS9604e+9KM/AxjIIAYzhKEMYzgjGMko
RjOGsYxjPBOYyCQmM4WpTGM6M5jJLGYzh7nMYz4LWMgiFrOEpSxjOStYySpW
s4a1rGM9G9jIJjazha1sYzs72MkudrOHvexjPwc4yCEOc4SjHOM4JzgZ5P8/
8v8AChXVug==
            "]]}}}], {{}, {}}},
      AspectRatio->0.2,
      Axes->{True, True},
      AxesLabel->{None, None},
      AxesOrigin->{0.4, 0},
      DisplayFunction->Identity,
      Frame->{{True, True}, {True, True}},
      FrameLabel->{{None, None}, {None, None}},
      FrameTicks->{{Automatic, Automatic}, {Automatic, Automatic}},
      GridLines->{None, None},
      GridLinesStyle->Directive[
        GrayLevel[0.5, 0.4]],
      ImagePadding->{{20, 0}, {20, 0}},
      Method->{
       "OptimizePlotMarkers" -> True, "OptimizePlotMarkers" -> True, 
        "CoordinatesToolOptions" -> {"DisplayFunction" -> ({
            Identity[
             Part[#, 1]], 
            Identity[
             Part[#, 2]]}& ), "CopiedValueFunction" -> ({
            Identity[
             Part[#, 1]], 
            Identity[
             Part[#, 2]]}& )}},
      PlotLabel->FormBox["\"p = 0.3\"", TraditionalForm],
      PlotRange->{{0.4, 1.05}, All},
      PlotRangeClipping->True,
      PlotRangePadding->{{0, 0}, {
         Scaled[0.02], 
         Scaled[0.02]}},
      Ticks->{Automatic, Automatic}], 
     GraphicsBox[{{}, GraphicsComplexBox[CompressedData["
1:eJztu/k/Vf/39+9lylAqESKZx5KZcrI2GSJzSCpDlAZTlAyRUFKUKZmFjCGU
FKJUiExlKJJ5PPucfcyzvvt9uz69z+sf+F7Xdbtdzi/d7rd19nOv53qu4Xmq
h+A5N7PztDQ0NKlbaGj+82diwn8+P4Hmfz6qsRcJAnrE/zJtdGt5vD4RfjyM
WsthOgVfHykr7DQggrUgrT3sPgNxESlFYYZEuEDXEpXkZwv2D+ilaI2J0P7d
M7P1qT1Ih13J8jUhgpmNcunKGweYv/tNYNaUCLc8/GMesV6AmpBDyVdOEEG/
9K63RupFCAt6yjViToQ50/meIzeugHnglpgzlkRIsssPUExxBf4AV7bOk0RY
NLD6/YL1Kkz4dYYZniLC5W2RYXULHlDqQ2CosyaClJXzCjvHdfC/kRmofoYI
Fb7+l/gu3gDd6yxrr88SoXT86v4Piz6w0/PqjYO2RDiXIH5JreEm9Lr/mMmx
I8ITK/qfov23INsVXAXOEQETiD2OpN8Gd+fsyXgHIqwnFS1b3wyGw5e3nd95
ngjddQHpxiF3gP7itYGwC0TYaBXr+FQVCq3ne0/TXiTCaX0mxxTJ+5DgoNnt
e4kIJzIPlq60hIODfZ7Z7GUiMNLdnVQveQQHbHe0XHEmwgqTblTo5ShYOnND
b8SFCGdqmcvy98VArfXvT2fciKCYdtksfSUWwq20kU53IvDGk0QkNuLA0rKg
0tCDCLKXnRYEDiSAoPkulTpPIkTCi2Mx95OAaOpbqn6dCEZ0CgMFPKlQZjx4
oNyLCLYsnZyDrk/hluGxvIPe+Hl9ua0pTkoH/eMvRHJ9iMD3u1HYNywTOPR2
PxXwI4J8aM3pau0s+K3jz5twkwj0p7b3EoVzIFdrJG5nABFuGnxI2yaWB56a
x9nv38LjrWZpqWH0HI4gpRG0t4kwllTPV5VaCFvUeZj9gogQYGl7d3BrMbSr
BYbMBhPBSdpCtdGuBJIPjf+5cocI0bdyp42+lsIFFSO/kbtESJCjV8g1eQWy
SmULZ+4RgfLkwHFOrAxW5Pk8OsOIYBhxKas3txw+ywaTDB/g+TvNSqtz6y08
kpm6WBdOhHtfU+MzPSvh1H7TEfWHRDiVJimsG/oOhKXe2JY/IoIfK/LtTmUN
kMX39R6MIoK4RRtHL9MHeCN61zI3mgg5GbnnnmjXQpAwqV0glgjZtdnBGbEf
wUDQ3DDhMf6+eLrurIVPsHtfZcPOJ0TokmLPP+ZcB4N8Qlr344nQeJLV5eBC
PTzfE1ZDm0iEDuL+vpXYL3Cdm3LYL4kIH+UKRHT1mgB2n3w9m0yEKnau6fxd
zcDCUS3nnIqfd+7PwNdzLdCxU7RwJA1/fvmMuY9XG6RuD5c4m46fbwLvpFtA
O1zcNpvZmUGEOFqij2/0N1Bgtd5n9IwIb0VBs7X0O6wzfUisyyJC6rHHZan9
HVDPKLEbcoiQmyC4wM7TBVH0j6LKc4mgbLH1uLFtN5yhXdgqm08EFUH6J26l
P0CM5uy93OdECLy40BrK3gOU9Y90goVEmH7Z4J15qxcqVqVuJRQRgbxjce/n
5V9wZzlqZWcxEfyd6bpGA3+D8eLS9fslROgRNnfwZRkAnnnbadqXRODeOXyS
2DMAwzN1zn6v8PjtC64uLRmEIsqBidkyIny5+wQrfzgE3uRYB+dyIkyy77rx
6+owaKKrv0feEOFli8HUqvUIbJ06Z322gggDu4U/EvVGoXv8S2dnJRGCckYQ
P/UxSB+VNTV6h5/Hkoexp+o4XBl+8rWumgiDI6zX41QmQGlwQxfeE8FYSaj+
qdok0PSf/1j+Ac9PkawxXa0paPz1VV32IxF07djo1fC+FtujUJH7iQgtHiFE
oXMo2PxIVBKsI0L+mDlPhhcJJLv+KUmox/0bXe8yf0iG2e8X97N/IcLnrBm7
9lwM3rW35txvJIKkeTJLxzkKhLYqC9N9xfsL5tUpN0MBs+aUVL9mIsyHnXmr
FTQNfE30e+Za8PjasrZ9ZZ+BsYYrj53b8Hq5UdocmjkDxXXfdoy2EyHcFpGR
U5wF30+Hws9+J4LHWu+FoE+zoF37dEtXBxHY79nxKpjPwfb3W4KNuvB86yw8
uTw0Bz/fuW7UdROh+c/jr2Hu85BZ2ekDP/F4d0vuiF+bB9e3hPnyHiJYze0d
7Lq7AKrlme6yv/D6WWfYssq2CLRlLGhuHxEavuS8LItdhK+lV50E+4nwTm48
8iXXEjwp/jGUMEAEVoH5U/lPlsC+CGzYh4jwTcZkwoBjGaQLsn/eHyaC+966
f4wjlmE+b5sF3Sjen906c87TrsD7nGttfmNEsBcXcNL1XIH7Wb3H58aJcM33
ZnZB/wqYZ2rWO0/i+TgpM2+suwr86Xmao1P4+2/9OEnOW4XJ1B3VZ1F8fig/
i9HdsgYvk28c6iLhXAQ3+G3XwD/x9ysjjAjX7Q8IHipZA914bdl6Cl6fl/45
ar++BuxxBc9hBo/v5732jkfX4VfMLvE3s3h/zAxl4wheh+wo3wzZeSJYfrwm
olO1Du6PBvfmLRDhuabyfAd5HdQijiUILhHBVeqAb9qeDWB48IIjcZkISr03
b4bBBrTe2x3Jvor350aVN35nNyDhrj/rgzUiOM41LTtc2wDHkJG7dBtEqO73
V1IK2QCZoOO0N/8QoWywMX48fAOWbpX6z9GgcDz28WPvhxtQ68+z7EyLQtMg
8/jUvQ2I8Au8NkqHgkOpbKTOzQ046TOOnWVA4QeNckf8xQ0QvGF0pYsRBdUe
V4k5ww0gXisbM2JCodZJRcB9/wa89uA7V8+Mgnhik5kk/QYEugf3ASsKRcq6
ahqd66DvOmX1ZisKEt10u36nrQOHs2mHLBsKNW2x2VKO69B/6Y1x3nYUJlrz
RC2F1iHPaV+T4E4Uwo9IkmN61sDz/F2dRHYUbAV6zXgj1uCIA+kDOwcKPDvp
bcQPrwGTvfmRB5woTK9bRC4MrsI3m8o3dFwolHxKT24MWYXkM0KKN7lRiBN9
KzAhtAoXrMNezPGgELNv7nRc1QrIWlGkXHhRUL7ROsxvtgKrFiezR/lQ+NDP
e7J5eBk+n6gWtOFHIWqP8g7s6jI8MhVN6dqHwie1913f1pbglHE4t7EgCp3a
J6IaQpZAxHA2pl4Ij5dd6qIAyxKQ9a23IyIoMElc0D4QsQhvjn24/0YUBe3V
b2R1vD6CdCQY5cTx/b/xtsyJWABDrUe38yRQ6NX1v1POugBcmgtrglIoNNof
Gau5Nw+DcNY7URqF1qcN/+xgmIfnRz7Nsh/Az7P+LrIQOAdeatJuD2RQkM8z
KapZmwXkUPQUnSweLx6oLfeeBRaV5fM35VAYXLwkJTE/Ax2KdoNz8ihwfGpI
svKYgTT5+jMuivj5q5/NfkiZhkuyMj9GlVBgq6yP2OY+DQoyj0/YqKCQEHNa
bPc0Bdal11q6VFH4R/PD6zFPCjRIOugbH0bBQMii6vo0BtHijZ/r1VDYpiS5
EfeHDGdE5TSQIygEIpxnU9jJICYcX/VGHYWX7HnGmBQJpgX+qMghKFyOHb9H
OoZCJf+Fl3kaKKSjMZQZ/F50h69ZRugonm/CvpnmT6bAeI9ifqIWCnMGRqv2
DZOwhztJdJcOCrJMJSmONJMwwkmb/kAXhXOSfVFPYQKKdl3io9fD4//U+4z5
3XHw3tn25KY+ng8HVgTedozB0e0qu+aPo7CgztZAKz0G27alPnQxRCHtjq2U
XRg+P1gYWMaMUHhsKgyr2AikMznfsTFBIbu0znDZZgScGb/TdJvi55/MJeTX
NQzK9IdvGp9A4cW6lmaK5TDQ0KYv1pujwF62U8y7fwga/2zxRCxRiE+NdxW4
OgSx667kNydRID+m489hHQLb1c5LcqdQ6N6d3MLzYhAklwmjedYoSMtnTASd
HoTZhUw7oTP4+5+f7ZrcMQjVcyy/Es+i8PnoqNKJ1gG4N3P15C5bFEYvCDJ9
iBsAM8qPbw/sUDC5mfBL3mkA+MhgRI/PqW3/ZC9nIQMwRsz+ctMBhQbRwkBO
4QEomdymPe+IgtUy70NftgHwG7/23uUCCtHfesy/0g6A9miv2pgTCidpmZVo
aAZg+7Bmuc0lFFK0fzYzMw5Az0CefPdl/Bz1vVh6OQbg2e8dRcbOKMx6jUg6
7h8A1183JBtcUFhnH/kQYzCA95nfzxA3FIpbR6osrw8A3Q9tgbfuKCTrS56I
zx6A5s6CJDkPPD8idP5oDAzAk++7uPI9UdC4p+qqJjQI9u2+0ULXUbixYnLl
svMg7G8d3JbkhcK4lFlDafUgLHw9FrbLG4XULeyaC9xD8L7xBX24D17/NVvP
cfgNwf2G3YH0frg/7ifPTo0MgUWd/+rNm/h+LJynzfDz2/dpxGveHwXOE6Yg
1joMkx+Oz7jcQkEx5WnWIeMReFlT6jIWiOe/E02ibdcIBLzjmbQJQmEnfVKQ
k+MoHKsMdOwORkGmRTpy7/IosL8d7ze+g/cvRpUE/dgx+PXa6HTDXRTqj9Mt
vlQah5xXZV3IPRTO+0w58vaNw9VSPrO3YShcz3g8pH5/AtSKg5vlHqBw2/xV
wg/CJDAUTR3LD0fhSGRFfercJLQ9N/0k9BCFgl6pgqMlU5CY9waSHqFQcXXK
7zr+O8ExZ1/lrigUvHk5rX/jdS2TdVc5PBoFvcAqS5F/SLCUQSqhj0XhAsOc
52QzCT4+NT/g/xj31yOgpCmFDBGplbnzcSj0k87vO++OwclkIRHXeBRm4n6t
ZglRQCgxLG0sAQULg2Zb5ocUQJ9Q9tgmoUB3tV9FZIUCrx+fjOtOxvOnXNGs
6sI0BMZU7zRJRaHsnMfU4+/ToB8lGtGQhgJXrvwXT2QGOB+FM2mk48/v3+PE
VTgD/eGzwW8z8Pr0996lwTMLefet/8g9w/unlRl/ccgseN774Jufhe8/voBB
GJsF9bsSC0I5KPgwjWedtJoDppBHV5NyUegbJDuzvp+Db7cX0F35KMjlMUeu
is5D8q2zF8OfoxAaMHN0NGwenPw/DdMXouBfu75whzgPcn7Stv5FKGyYTIcn
6S/Aqnd0z/wLFPYGHU4eyV6Az17LFq4lKNBWixUI0CxC5DW79rFSFIxKajx3
WC6CtUe9ge0rvB8qT3J75S6CiLtMQ3cZvr+6M26ci4tAdnl81KQchTPtfCqv
NJbg7ZW16oY3KJyqWT61594SBF9yOKxRgffv67Xi7I1LYOjUWPa2EoWLxysj
L25ZBq7zcnLy7/B5ILV0lgTLMHQuviC/Gp/few45eXouQ4HdH3Hh9/j8Ykc/
t6Uvg5fNhcykDyg8GVmh729cBuRMMz/HRxQOye409CMvA6u1YmL4JxRomlgj
7m5dgc6TSZwMdSgctNZLHRVZgTQL2ij/ehTmXyc63lZZgUsnLm1daMDzgT9h
UkdrBRRN20JdG1GQ3CbrKX58BTaMVOjGm/B+jco+5jZYgQaD1ADbZhScLrUe
4dBdgWh9hpXuFhQy+MhV3IQVOHvM+bpJG97P9PbXSUivgLjOd0pDOwq6JUUu
xzlWYProYWeN7/h5JmfvC19chkqN9PG3Hfj8DMmMXulYhrvA5CDfhZ9X4adX
+QXLYHLE7Xd+NwrWGxMxrwKWYY9a1ynhnygIttJpKB5fhhHVI51JPShcrfpc
pMe+jN9rnplw/MLzSa3tAXfHEvgosn4N78PvTztLuRsil+CovIcuQz8KN4On
l4OOLcE22Z+1/gMosFi5Md5YXYQfBxD1hUEU9ih5snfmLUKGdM5b12EU+Hte
l7edWARnSTal8REUCtu/7Hm6vADK4teLbcfw+ZElVeSXtAA0or+kf4zj/c7o
+mzKoQVoEjqaYzKJwi5vJrWjHfPwWCBf6MsUft87F3Iu78o82PLvTNVA8Xq4
djd6O808SPJ581SQUPA9Rr9WFjUHczz9sfIYnn81OY/7BOagmktnx3MKCgFa
gX4fC2fhHmfhA+EZfD3N+kvFqrNgtotjS/IsCpGpaVxjH2Zg706/II55/HcO
y3H9TL0ZGGcbWg9fwP27pMwq2TYNJVv1fBiW8PgNnSost5gGP5biOf9lvB9i
LrEPeyigw8TlvrCCwsDPsg2iDQV2MAYQXddw/qySyVOHQQ/d6IXxdRRyXuR9
s2ohw7N/DIZs/+D3ybpr3UzdJHD7U3r2Bw0J2jmZjyTgcT60zvPThJYEV9iZ
gq4TiUC3Gmj+hY4Ez3wo3+iXpqB5abxVg4EEigTJr3mMUxC/YHS8gpEEP57c
OVrLNQnn5srq5JlIUGRhzJMjPQH7Z/g0nzOTIHpX944CzXFYwILfCbOSIHdH
QPG+s2PwgTSlmryVBO+WBCSP+43CA6LpKw42EkR21Wh5pIyAxeSbgxHbSSDz
RvHM94/4/Bjf95xhJwlS8t+fyCEPwdTIXbEAdhK0JR9IFeQfgldDpPSFXSQQ
faSm4242CAED5nvdOEkQvoNpo/LBABz7XRk/vhv355jcRZPYfmD/JcRhx02C
AgvL09m8v6HvZ9ijHzwkOPq083hB4S/I6aawmPLi/lUdG76v3wtXO0/e/cJH
AjYJESP7mZ9A+F79jyY/CVyu50drZ/0AxnZR/4p9JHDKO0/WcuiGtpbwJXlB
ErijJocc93dB4tdZz+dCJGjh/W34lKYTHButMWEREujEM1wn93+Hgw0fLieL
kuByQXQnofEbLH+WGOMQJ8HknZFRj5p2+PjxkX2EBAnE1M/1X61pg4cfFn4x
4Pe+FLu281KxrWBVc9YqQJoEu8dXVs5XN4PQu0/fF/aTYPHaiWXV9SZAK6SN
3WRIAOzJdEdMGuH1m+jG8YMkIL7oqacrb4Dbr5e17eRIMNpS8ZtLrh6Ov7L7
8EOeBA+Y67PW330GztJ6gqkiCSrMEnYpnv0E/S9k3nxRIkHQJdU7SmwfIb/w
sYKmCglul1CCvds+wLXna0UVqiSwatsW7J75HtTzHKQUDpNA/82w5N5tNcCU
05j1XI0EJNPDMiEzVfD9mZygyBES3sfT8mbmKyAlIz45WZ0EI3P0iNbut+D0
9A8XJ4LHn57zg7lZOcilXoiJ0CABy3Cc/D95ZbCW1MzGeJQEA5MDdRI8r6Au
QfF+gBYJLj11qilML4XIJ0kMi9okkCUkqHlplID1Y9rbbrok0LucMfGT/AJE
Yy6tjR8jQbFzTAPdnULAIttu2OmT4Gng9iqLo8/h7UOV2R/HSfC6Nmdfg3ge
BIenupoakuA0Zx1qJ5sDRvcZpr4YkYC/77O/4uks4L7nfF7ThASxD83lL2Rn
wtCd7wMVpiTQaHsxL7EjAwqCD59ROEECpbMXc2vinoLX7fTu5+YkMPR483vF
PRU0bjGdELEkwU2HY98fjCcBq79bS/JJEqhuu5i652ECdPp26XGeIoErqXe2
2P4JPPU+8jnCmgQh4a1lPraP4bLXM4TxDAmONSlUvg+JAcVrrFUB+CS7esfs
+kxLFGxc9VBZtCHB2MbQjSS1SGhw+1nqZkeCULvM5tbICIhxQWQm7EngwckT
qTB2H85eycmzc8Dftyb/4IDnPRC/xCb60xGvf4+7v7kU78LMhetPTS/g33/w
I5BONASqHH/xNjqRQMq/+ZuLZhDcPXf0ieYlEsyxVVxhDgsEE7t89srLJNgR
xKnjTfSHPTY7Hyo4k0Duxi++w6x+MHram7nAhQRnMkSnR654w4tT/SEibvj6
EuM5tkxe4HNShybFnQTfl7+cGu/1hKMWhX6cHiQY+hmsxjp0FdhOcCxGeJJA
3jjtUe5ud/hh4ufBeB1//88nBs1EZ8gwGiIFeOH97kXU7/NLl8DZQO/S4g0S
aK6OaPoaOIGKfvGImw8J1m4zLYwNOsI/x7jsJnzx82nSPrxReg6atAN67W6S
8N/jJcy3K+zg8dFRy5/+eP0IskbIjp8FOw2Db6a38PyOP3Iq+aU1SMFLw8ZA
EjCqnty649tJmCPs+aIZRILh5hk9GjULqD58W6symATbEy9rBo6bQZjqRI3C
HRIkhMxXKrebwAllY7WCuyTwnWI1yhkxhL2Kr1+L3CPBrdfVPlsf6MO43F75
lDAS/ntxxmD8gS6UHgwp5HyA+1d82+zMby24eYAo8TCcBJ0cJwpP+WqCjrTZ
M8aHJLigttcr1AqBHZJv9916RIJf3xkEPEYI0CMmkLQYSYIpA73u6qBDkCUS
uts9Gn9/jaPtUqAyuAmRoyZiSFAr4ecn3akAhwQsttk/JsE5eotdVl5yQM9f
de9nHJ4f7YYTb97I4H1PmN4sHu8HjC38n/5IQTzP/VuNCSSI0gk89uSVOJzj
ml7RTCKBBEvBLb0mEdjPaeVVmUyCizmJtKKHhGCRvWZaIZUEXfd7D+2e3Acf
doi5FKSRQBq/lr+a5IUHbBETIun4/r0/sRQ6coPl1jmHlAwSKFwoLhMz4AQB
ltP9nM/wezgPu9j7GHaY2lJr/TCLBEKnt1Zdlt0BrxgkuxhzSIC0P8iIlt0K
AXSRprdy8f7fNJsgfIcJ9P5Z/LqYR4Itr7b1DxkxwK4/Z4+5PyeB5eE9WuO3
aKFv7dPHiQK8H/p4HehipYHcFWmwL8L7ZS2r3LXWVXWPpeiKny/wfHJ5z1ux
a0mdsLCsZFaCz4tr708bfp9TZ5yzK2ksJYGuhP/O1Y1p9bbp+v1HX5FAoMKQ
VMiOqSdhMrmVZfg8Ofn2wK7mKfXzpMfCiuUkEByq2qfLPa5+kLiWWvAGr5fY
yuqpwWH15QmHPaIVeL/sm37ZxTOo/mms8XFKJQlu7B0OK3PoU384Irdz9zsS
WM+5LINhm7rVUHz4w2rSf//9Smjgz5Yt70lQKZZ1OqZugEDquxB86wPVXt7b
vLFYS+XbPxV93T9R+Xh30vzEZxJEPLQ+k788SdjdSXvVvp5qH/h2Cf3ZQOX8
tjYns0YqX2tRGW5sojJ8TbU52kxl5kaGnsoWKn+vd7ZQbKNyyufvbQXt+P71
bPrngnsJFz8eNhD9TrXLf0ivT+mg8lo109HdXVSuq3KrfthN5ciKrkNbflL5
9JsjZbd6SLCSaBCm3TtBEH39THapl2rHXrIWuPeRIF0W3quozxAqSjzEJ3+T
QP04L0vQlW+EkBc/M+wHqN83KkT4ewapzP08J8FsmAQltz8o5ykxHBnKZeNs
GiGBd+dLaZaTI4TC7OuRR8dIwC7xY4fMyxbCjWe/WKvGqc9rZBwNVZzE72t7
TNp+fV0kbH2aT1s4RQJhTqeA4d42QlfKzgBRFM+3UD9+bvr3hKdJ3sspJOrz
lxP6r+3GSODzsWyvOtcAQfGJDuUhhWr/E1t4ZcsMlb9Ec4zfmqVyTKTfuaU5
ErA+VepV/4oRzj4c6nNfoNolwvVOTS5SeSasuMN+mcpVoVwmPSsksGj0F3/8
p4dw905Ak9ka1W4aPKrTtE5l3tsGtUf/UHk04OWRKhoy2LyKOsJnOk14cXPP
W0Va8n/tPr63FQvpqKzlPfFClIHKbF7G0qmMZEgRTz+RsjpI+OH5Ons3E9We
cXWv0CNmKru4haRsYaWyiguRO3ArGT4kjQopLmGEf66YxS5to9qbLr7dfnU7
GU7dbn0ssDpMiLsg8GByB9Vu5xjKeI6dDF//uewh/ayHIHWOfLtnFxm0yuoW
5DLJhDlbi3UzTur3a85WeTftpnLYaeG5o9xkaFfcv0d8ZZxw4tR9tyoeqn3v
yekpRd6//vUTJsytLhTyUe2lZjWDovxk6HIifxAyKSPcNBE7m7qPatcxivix
W5DKOw3mTjwSonKv3unWLSJk0Ju4l3pgmUjI0q3VDxSl2t20JeuWxKh8+Gik
xlWJv/60Eug1FqsmJancom6jek6a+v14wueXPfup7HB4/8ETMlQ+oBqT33SQ
Gv9FpRVRLbm/+TBI+KBgn14lT/1+uFwDn5IilS0PHowvVPq7/88EgQNxu8RU
qPYpqfWHqapULpNwZOE6TOVbYk13HqmRoa4lp/GgEYmgJyL/D9MRMuxhe38r
zWSYsEso4WagOhnk/EQejT1bJPzeR7O0BNR8yN3r5HlVgwxBEl1bXxpiBA/e
FvKkJhmMeI/rSBpPEgg8SpfPaVH9Y+RKHu3Rpr6/nYPO/oQuGWpWwkp7VymE
JPbLv5qO/Y1HDeH8jvaTWvpkCAz1TbY2pRAOsql+rzr+N79aCCusaUZKhmSY
3cLpc35lgfCJmbGx0Ii6/sMtLtpiJlS2Yuh4n2pKZWE6NQLXCTL0JhZf4s+e
IZBoMsofmVPt5RtMCkyWf/0fJdxecysKPEnNb4OVLsllKzLs0wgST8qmEHYv
Hcm6av23HlYIA/PPBKZOU5/Pn2VNPneWms/Xpz24em2o9Q/Yz+gTdtT3M5MQ
tq/21Pr4PpUTpuVAtadOsDG8cyT/z/xaJlwcux6odIG6nvzIr9VCp7/+NBLW
Bo/eELtEfb6+P38m9TIZmvX3sq23TROi+na6cjmTYWv1fpEAvxnC6V7vyUcu
ZHhX0rWbpXWZIPqz35HJjQxP5n4/T88aIVC6dAYC3anrVXQUnl6++tc+Rwj5
xtF91ZPqj1Gbn9nUNer3eVqGms95keGE0TaySNYYYbhJT6/3BjVfCr8Ufzrh
QwZ3skKWk/ES4UY9F/LVlwxJv0nlTS0rBM3PAZVaN6n5uvXjqPI7f+r6Xe8N
SpVuUflp9csDRYFkYNAsHyheIhEuV+3JEwv6G99FglLFbZG0YDJEf+CjzzZe
JPwpn0jjuvPXvwXClzJj3si7ZODsXe/OXJknxLx8Hcd0j3o+NiV72W+H/V1/
nSDxIiRi+T4ZXsUyOIwYMx6ZKSAyeYRT/anKNwuZiqDmQ2ju2z/nHpHh3un4
V0WZawTTbAG/3khqP+B9FrpwIppaf6Pp5KtfY6j5V5xmQdJ6TAZnetGEI2Iz
BN+Uqovv4qj1rZUkPKIU/6/5kXDftiiByj/jpnvEkv7Ok2lCZqyVZVry3/64
SnCJrmnnSiXD9lw12dxnSwSVSDHDyDRq/6V9GNHAlE5d7+uDuaO3M6j1Ehd2
umY581/zI7T2sEfWX/8HCNJ3JF9PZVPt80GRcg65f+tziFATuFjQm/ev+RFg
I2H+/G9+TxHMb37O/FpAtfP77t+nXUTliRsxie9eUPt16fUVTuUSKvt72kcV
lVLnme7Vhq3ir6j72+l28F5a2b/mh3McHXc59fnsy+sBkW+odveLjitMFVT/
Dl9oun67kroevaP89HIVdf602ic4e1RTn0+wpZmYqvnX/Djr5ODw4V/z43TL
795aKi9ZKVmbf6LmU61lcufXz9T9hJvTmWrX/2t+mF3++q6BOn8ETNp1lRup
9Uc0VP1Y1PSv+XE8TV28+V/zQ4+xIq2Fmv96ui5K3G1UO4d2R3FkO5V/a6rt
Z/5O5VwkI+d2B9U/D3Vm4ZVOqv0IwT3Vo5vKWw538xB//Gt+qKg/duihcpJS
1o5fvVS+oLA13Lzv7346CbJynluaf1PjvyLTE6Q9QOVP+zU23g1S8+2RVK6P
8vDf/XUTTklsny8a+df8EPNyFx+j+k8S7iOmjVPtbwS1nLgn/673jRC07/lQ
5BTVbrCX3YYZpfbH3bw+P2+TqPZB7gHzFTKVn+/WbfOgUPk6R9Fx4jSVgZ2z
3mGWyiw7bmr+mqPOn45tw+/MF/41P1j1DzUvUvkic8kr7WVqPits4ZatXqHu
f53+1nPltX/ND9oxsRfrVI6iMcwQ/0PlMxsv9z6lwf7LYmt7ErhpqUxZvs0R
RUflisWJR8wMVA6ZN2YNYqSy8ezruytbqMwzvZfWk5nKw+QQfyILlYtQ4pLD
Vuy//c97yuzar23Yf89Xc+ItZr4dg7iSRrEPGlywdUzgSvMODGwLPt3Tvy8H
XcOhY9rsGLAKvLf+flkR0gfJ9tW7MNhgOzboU60CV/ot+pQ5MeCsrTupE6cG
Sn1VVi92Y/D4raZ0Ky0Cf3qEO8S5MTj4stZaL0oTGn/cN37Kg0Ha59favMHa
ENs13cjNiwGTlCxf4NgxsOmw0oniwwAkPN8nNhmAxLeaD8z8GLQ6Jc9ZZZjA
bKvYkaB9GJi5WXsfUjgB75oj3qwIYOD0eN/KXhFLCG2aU/AUwgALtV5RDjoF
pl9OvyAK4/t1O9rjcOYs8NXXSjmKYvBS3Tm0dNAOxj5JZv8Sw+Dni/4PzOcd
oLg2UtBCAoO7hwLbWjQvgO/7xeRmSQzkU34rj969BNrVNtw60rh/3Am56eou
sL3qc0z1fnw9wzx1nyp3+Pl2/3YVGQykpRhpdIQ9IbM85v6LgxjQpbzy2Np3
HVzLVhgk5DDgliIlqcx5g+pL+9tP5TGQ1GVhPH/tJtCWNKxxK2IwPfCDQ1Mp
EL4WHfSOUsKAXMCld9MjCJ4UxM0yq2AQyWt4vX85BOzz112DVDE4c0orSr8j
FKRzHadWDmHgXvoPKZr1AcxnNZ33VMNAyiwyIyn/IbzPlB8kEjC41kTvWm4T
BffTE844qmOwtUkouCA3BszTaH78Atyuq04ffDgO+FOcTlhoYHDohp2BCV8C
TCS2tDRrYsBeYTy0bJkML+OV9HW0MJDhlzinO5cG/nHJn6u1MRgKc23y/ZMO
urF0Giq6uP9TtRfOazwD9ujLVS+O4fEIK1OyrMuGX4/aVST0MXCWtxq3fpwH
2RGqL58exyDCkx2ReF0A7g/SZHgM8fjvaHON4S6Gw2GM+VFGGBinDp94v6UU
GEJdRFlMMPB+p3DjyYFX0BrS8TTIFIMYc/nEkEevISFIjW/VDIPz9Z1mlxXe
gkNgxhNPcwzeBj3ek7+vCmQCmHehFni8/mF+sf90DSz5uT90PInnA6e/XZnX
B6j16Wbus8IgjH9y4bDbRwi/oX7HwhqD2RrRP4FJn+Hk9SyaltMYtBkKyqvQ
NICg59abOmcxqJSQXXLKaASiu+ditQ0G/kjkaf/QZihz7fFQscPjG9bHmGnd
BoHOGuQX9hi4xa4T1rm/gf7l3EsSDhjkTAVjArQdwHFx++hTRwxSrli9SuLp
gt/nvex4LuD1aDHzVMXhB+Q59PVGOWGQp2jQtD7UA572WidZLmGwzVeiWjWl
D47YPv8WdBmDwN42F7XjA7DlLLvR6hUMynSMzOsmB+Gbtc8XTxc8X22z/ZsK
hiHZakALdcXg3oBh8EbcKFyw1H3v6I7Bu3PY3kPPx0HWvEit7ypuj1hY90Mn
YdWUs9zCE3/flPg97D//L8P4pnzLNQy4Xnp7jOB97pHhcKGOFwY2lon8lzEK
nDquL1lzA4MDQQdri31nQESv5JmKDwZVGY/Y94vOAVmHW6DYF4M7z3wTuijz
8EbrVpLETQyiCg6eqelfhCDNsd3p/hhY5uqnMc8tgyFiGM1zC4OpB+sP0INr
wKX+alt0IAYNYb6vSh9vwKAabxhLEAZBxa8rfsXQIM8PBdEHB+P516fCozr3
D+KlMnlrNQTvdz2VZdIudAiiZLLqeReDdeOCjj9/6BEWhXIvNBSD3Zp1++iL
GJEOWf4ZxzC8fjfaKA+9mZBUmTsuffcx2OJz+c6aHQtyaT86YRGOQa6MNm/R
xa2IgtQJx5YIDPjjjOeYotiQdfGKfp1HGDhoy6RXuOxAGkQFT9dE4v4fo/Mv
erYTiRa+16USjZ9Pu6UOJ5kdOSOImRbHYKCy3vQpU58DEdtn2SzxGIM1IaWY
bZWcCIXv3bH0OAyeiRSepEe4kMo9Ip944vF8Ev6BKfdwI3e4H0B0Aga/s15E
mdzfgxjvnqlgScJgWPDU4KIJH8LDcUo5OBmDwuL0tWYZfmRk5/uS1RQM5Piu
VCuzCyBF28UPXEvDoEl+rFyRRxDx3vYwF32KwatdoSLZ+4UQTdZ54fMZeP1f
4L3QZCCMbGM+k9aXicH2rd3e/T4iSDfjxz2WWfj5HrrjwPVKFEmnl4prycZA
swSy01fFkCu0UTt1czFQV3POzTKRQJRplsJr8jAQP9EsdvSlJEKzYcOk+hwD
F+ZbGVHC0kjj6ufg4gK83hU+tael70dil/f/kSjCYGQlapfnARnEdjHGN/0F
Bn+i28YY6w8ikvMr8zwlGATEiCuIlcsiszP2V6NLMUi4pDIaGyWHvKM0oCyv
MGDRrluq8pBH7pEPXgwuw+Aj7Z6lO9YKiBkaN7z6Gq8/3l0W7ccUEb6pdZtr
bzCgXU057HtECRkbd+xB3+L9YjLWwUJVGSkZbbI4X4kBM230ouwhFcRvWL69
rwqDjoD9rh2gimgPJhhYVuP9xJfLh8bgELK9n6ahpQbPl/dR865nDyM9v5yO
6n7A66X54eg3TzXkWU9LdU0tBuGOS+4/HhIQ1x9Kh1U/YcBgZ4OJFB1BVLuS
y4o/Y3ifsl2xbFdHaDvo5CTr8XxdZA5jXAKkuf1yQXoDBopCCveHIhHkSWu7
+J5GPL/QnCE2cQ3Evlk1M7oJg1Xen5361RrI/qY0ftZm/LyM4v9YWGoiCw2M
icEtGNyOfaJIImsi7+tcONdaMfgws7OgMfQocv9TR+S1dgz8KmllsgW0EPNa
ta2kbxj07W3RVnqrhex7nxF6vgMD3i5FH2lTbWTyHTPd704MUh0cgw9PaCMv
K90DLLvx9erQGPYAHcT/bfdyyw8MvoafiTrHroscK1e/rtuDn8+8mu2PZ7oI
e1kWpaYXAx1jbnFBpWPIr9Ktzqp9GIy66j2brD2GZBd7jhf/xkAVODx+G+oh
V4t6zkkOYJCJ1J8u6NRD1Ao0fqcP4v2T9WIRjbU+wpCfe2rPMAZ7p4MfhPXo
I6052zujR/D7y5MSwoLlcSQxy8uEdQyDxnbD0MWW44hjZl9T8DgG4w6rf0DT
AJFJ19Jdm8BgxuvK2ZBiA2Qp9XnttSn8+YTZL348hsjHZHZ1EhEDPUEvhYGb
hkhEos/b8yQMrLOFElx7DJGT8QOKv8l4v5OOsxyXM0IE43SLLSl4f9UZvcIW
bISgMUXSrdMYXDflr33ebIS8juLM0Z3FgE2768qDncZI4KObQu/nMPhuYTXo
b2SM6EcMp6gu4PeDd7tVrUKMEc4H+jwli/j5KNNazJUaI/33SmIllzEYu3Od
R67HGMm7y70jYwWvt7XL92eWjRHPkFsP9qzh89Gnb2kHswmiHjTGGLOOwWm6
uDXLnSYIU6BhEOsfDAbJMbafOU2QSfWeDQ0aCugve89Y7TZBWt5FEDZwttAQ
Ob5zlwnykqDhW/EPBeqvyn2msJog8ZVz5V60FBioF721RmOCBBzOnZeno8Af
h7Rc7xFjxOHtaQUMZyy6Lvt6jTFyTHX71ef0FEh5XefAEmOMHCivLXJioIAg
4w9vS1tjhF3ZCxVmpIDN8nRogIgxsvhKUmoA58s+ETsKhoyQXwp9TslbKLBn
64j6tkQj5ENpZJYVEwWYBdfKOvSNkGw5rWEOZgp8LesxPzRviIQXLwq042zw
69Di9QRD5OrB5zYRLBQwIUjJf1ExRCyLbJL1WClw2JF12/U2A0TtAHsPw1YK
nEw4Xl7tYIAIFHzmqsWZq81BjTx9HGGQ9rEI2EaB6MDQg0Z+x5GpvP0xh9ko
4C0Z5ChNcxxplRhoW8CZKehITEegPlKWE8P2cjsFuhKvMCeu6yGJYroGbjso
sH671aLZSw+5lbUSJr2TAiEuKXPv0WOIo0hR/TjO9/5cXKu3PYboZdozPGOn
QM4Mx1elNl1ERojzqN0u3H83hYqz6rrIrvSGQD4OCrQEaNRF5+sgS/tuVv/A
OfGJkIE4pw7yO/XgWiwnBXRF1SqcA7SRj3uHD5nupkC8bpD+yzEtJDc57sY2
Lgr09vdW6xlpIRG8+mVfcM7zohf0LzuKeCSuz9zhpsClFJO78XxHkZM8JbKa
PBRY1PbpHgnWRAjxjq4bOF87mJ2cS9RABLm4Cyr24M+z9TeLm2sgW+KaJr14
Kfh9iC438x2CoBy3xBX4KGC2ZH/XWgJB2mPkz2N8/7Ev3N4uCchr9rGM53sp
YCu5zF9Pr44kRSUMOPHj+y3rHtQeISCBOwz5RfZRwP0+jSxWr4acf0RzZgDn
SZLUm33FhxF9tlcJyQIUUFjXPnsg5RAiG+HUbSVIAZl8RSmnR6oI51ZeTk4h
Cjj4bTfiDFVBVu63mLXjvC8mQcAnRBnpZw6KjBDG898hXKY5VAn5dE+pRU8E
98fN3FA7ShHJ2zLJyihKgVfx7WVs6QrIw7vJerU43yvOFjUpl0c8GUxCA8Qo
4OKWyijVIYdYhdB9PixOgQ7fnKTXi7KIOl057SLOKk2j8ixCsohw0GXkpQQF
Pu58/uZCtgzC9A9/gJskBYzj5o557T6AkG61V0pLUUCIUTpLP1Ya+bYRsjyO
8+tzNScG90kh5f6qKs+kKbAzPtha5q0EkrxGvGa3H49P8d5GPjtxJMgvrZTv
AAUcTwQZPOIQQ5xWzCg/cP5Rc6fMrksEMfBhlHksQ4HRbcmxjlnCiNzS2yum
BylwXg+tc7othOy+4ZK3TRbPp3ejTHKXBZHVeYHxLzi7XYm5e9tWABm41iFy
Vw7//hzpu1QtP/J5NvScpjxeb/khzcf6+JB8D7WnGzjHTeTf+bSdF4mcJvdV
KFCg5t1E2YYVD3LdPYP3hiJeL8buOmZvuBBrzOKUghLOefHanAd2I+DK/ATD
ucxbrjPhNQciQqrqeK6M9wf3rdsOmu9CmJ3d2S+qUEBbSumbIAM7Qp4SNhFR
pcDn8CsZ7xp2IN8vdUcM4NzQuDcnkbAdeTtxvyn5EAW4sdsRKizbkFQndeZT
hymQvwj8k0ssSPDYtA6nGgU623i49bYwIxfPZ4W04xzts4M8p7AFMRyxqo0g
4PVSd6fxoT8DIu+wlUb/CO7fkohv9RAdwjVUc4RRHe9HLDtB/hwtsmbn6VeL
885nc+FpKzTIUL/Y2wCggPUbs7OhFn+g3qZn4TBCAc7PIQUNQ2tQ0BehuIhz
OvJK9mniCkSd0fB4qUGBTyyiOe98l8Crd+6FmyZevxz3WUYCF+C0dS5J+igF
Dr38zj2VPwfIz9PSEzjXh90vr1iYAVGr7ZeeaVHgeUa/qsW5aWDprs2206aA
ZDhsScLnNMXCa4RPhwJNpz2QeCESdHZICv3EWV7zzym+jCmoONFn+1gXf9+N
3BuNZhOQ9i0yxfQYBVjWnyi7yo1BiKlW7zY9CvSr1e1ZPTwCl9oWuRtxvu3l
1fvAeQiMjJ9b3tWnQNCx9Gj7jwOg2GITq3mcArsaVrI++/wGHkP2bxs4G7Cf
NFEq7IWNps/bKw0osLvmLZMb308Y1vcxvGFIgSgF5SMcH7ug4cv+BwpGeHy4
TMOYUjqg8NhAA4azSYq3jlv2N4iuj2EsMKbAMJMVW15vG9zQ0dW6aEKB9xfD
nDI8WuDM55XbIqb4eTkdcfHybgJNraKaAZxlnhxyGahtAPGP9uvJZhQIPKrc
bmVQB1s1OdVOnaBA8WFD4bfbP8H0+wZvTnMKuLrpcaow1UIX3HzdjvP+YY1U
W7n3UFl9cC7CggL88j3nRdjewdMjw3L6lnh/iFlVXWKpgDtVcW6MJymQ/ejB
kLhZOVxR0y+sxbmBL9NBqu8VmFSsTwVYUcDS8jTPUlYpKB0qkVA7hecz177H
tDnFsOeN44VFnKNjSyNPvS6EP8rcz15a4/N2/QlLqF8+jJQ1DbqdpsD8vG4B
GpsDXxRv7dt/hgIHm50t0leeQdFL+bMTOF/8fvvthawMiJUfS3x2Fq8fZhqO
lIdPwack4YedDQXqoiZZ3exSwEbWcPdeWwpQXCYUzjEnwtEXNOY//8PqZp30
bE9AQuZV1GM7CszJ2rQePB8L2wqdWk3tKXDu01enKMZomJHm3cZ2jgIzDLJ2
qp2PoDu/Rb8R512MhB1kjnCokgy6d9eBApk7/M7/qrkHGblKdZqOFKh6yjTY
2HgHQsUn6f7g3BhfKBEnHQzO2ckalecpIG70hpX7ZyCYiprcunEB798+g4+F
4vxB+RndOwUnCuzN/LBbas4HeIXLVzCccyiz5cRqL6DJuKxacBHvRwW8Lhen
PGFMgN/r4iU8/l4ajb+uXIWmtPaXIpfx+H+Y7tDxdIVi/jvTAzjPhzx5qBB3
GR6nqB5MuYLP79d+RWxyTuDLhzqfcqaARl5d3DZlR7BNSsvndMHn+aG7D4bi
7UFrz4mJdpwD61kjD6TYgGQCo9hDVzwfyLnk1kRrYOOucNB3o/z37/eav/7n
Q+VNvfOm3nlT77ypd97UO2/qnTf1zpt6502986beeVPvvKl33tQ7b+qdN/XO
m3rnTb3zpt55U++8qXfe1Dtv6p039c6beudNvfOm3nlT70z6H33OQ8L/rXrn
bC2PLR99swibeuf/O/XOR7hWWO0b8gibeuf/N/XO/8ufLMKm3nlT77ypd/4/
r3f+X/FOI2zqnf/36J3/9r9NvfP/P3rnv/Hd1Dtv6p039c6beudNvfOm3nlT
77ypd97UO2/qnTf1zpt6502986beeVPvvKl33tQ7b+qdN/XOm3rnTb3zpt75
/wW98/8H5Lt+qA==
        "], {{{}, 
          {RGBColor[0.368417, 0.506779, 0.709798], Opacity[0.2], EdgeForm[
           None], GraphicsGroupBox[{PolygonBox[CompressedData["
1:eJwtz88uQ0EUB+C5t29AlyrxNqpaYoG1RUkr7FTpQvtACFZY4AEQpARB/Fso
JVirr7ldfJn8zjlzJjM0szixEIcQMqR4i0J4p8U1t9zQ5IpLii7MMcsAg2S4
03vgniV5mQq78j57bLHDNsecckLJ3DxlDuQjDmnzxSfrbLLBmrkGdVaosdp7
s5ur9JGmn293fvnp/a+794MzLjhnxNwoOf7k4OxESa1AnkmmmeJR75mnKOmP
MxYntVdeGI6TvVn+AU79N2k=
              "]], 
             PolygonBox[{{501, 504, 503, 502}, {506, 509, 508, 507}, {450, 
              453, 452, 451}, {643, 646, 645, 644}, {551, 554, 553, 552}, {
              610, 613, 612, 611}, {486, 489, 488, 487}, {607, 610, 609, 
              608}}], PolygonBox[{{542, 546, 545, 544, 543}, {454, 458, 457, 
              456, 455}, {458, 462, 461, 460, 459}, {600, 604, 603, 602, 
              601}}], PolygonBox[{{593, 598, 597, 596, 595, 594}, {546, 551, 
              550, 549, 548, 547}, {579, 584, 583, 582, 581, 580}}], 
             PolygonBox[{{624, 630, 629, 628, 627, 626, 625}, {554, 560, 559, 
              558, 557, 556, 555}, {522, 528, 527, 526, 525, 524, 523}}], 
             PolygonBox[{{514, 522, 521, 520, 519, 518, 517, 516, 515}, {532, 
              540, 539, 538, 537, 536, 535, 534, 533}, {570, 578, 577, 576, 
              575, 574, 573, 572, 571}}], 
             PolygonBox[{{561, 570, 569, 568, 567, 566, 565, 564, 563, 562}}],
              PolygonBox[CompressedData["
1:eJwV0/efDwQAxvGvU1RKGtrGNZSWpEW4IhWV6kpLhUNoUJIQLQ2kcnsY5+44
54ZzmxvuzuF2RommGSIjKVnVux/ez+v1/AGf4LAxoaODAoFAE0LMLOerpoFA
Iw3UU0ctNVSzhtWsooqVVFJBOSsoo5QSilnOMooopIB88sglh6Vks4QsMskg
ncWksYhUFrKAFJJJYj6JzGMuc5hNAvHEEUsM0UQRSQThzOJLvuBzZvIZM5jO
ND7lEz7mI6byIR/wPu/xLlOYzDtMYiITeJvxvMU43mQsb/A6YxjNa7zKK7zM
KEYygpcYzjCGEsYQBjOIF3mB5xnIczzLMzzNUwzgSZ4glMd5jEfpzyM8zEP0
oy8P8gD304f76E0v7uUeQuhJD7pzN93oyl3cyR3czm104VY6cwuduJmbuJEb
uJ6OXMe1dOAaruYqriSY9rSjLW24gsu5jEu5hIu5iNZcyAWcz3m04lxacg5n
04KzOJMzaE4zTuc0mhJEEwL8q59/OMVJTnCcY/zNUf7iT47wB4f5nUMc5AD7
+Y197OVX9rCbXfzCTnawnW1sZQs/8xM/8gPf8x2b2cS3bOQbvmYD61nH2v/7
p5EG6qmjlhqqWcNqVlHFSiqpoJwVlFFKCcUsZxlFFFJAPnnkksNSsllCFplk
kM5i0lhEKgtZQArJJDGfROYxlznMJoF44oglhmiiiCSCcP4DcfKv1A==
              "]], 
             PolygonBox[CompressedData["
1:eJwl1GV7EAQUBtCN7u4eXaO7u3OMHjW6Nrq7u7s7RqNgEAZpkEoqKKE0CgYo
efbw4dz7/oD33qDwyJCIGAEBAYHsMqLz7sAPeSc7iGI729jKFjaziY1sYD3r
WMsaVrOKlaxgOctYyhIWs4iFLGA+85jLHGYzi5nMYDrTmMoUJjOJiUxgPOMY
yxhGM4qRjGA4wxjKEAYziIEMoD/9iCSCvvShN73oSQ+6042udKEz4XSiIx1o
TzvCaEsbWtOKlrSgOaE0I4SmNKExjWhIA+pTj7rUoTa1qEkNqlONqlShMpWo
SAXKU46ylKE0pShJCYpTjKIUoTCFCKYgBchPPvKSh9zkIic5yE4Q2chKFjKT
iYxkID3pSEsaUpOKlKQgOclIShISk4iEJCA+8YhLHGITi5jEIDDwQ4nfWW95
w2te8T//8ZIX/Ms//M1fPOcZf/IHT3nCYx7xkAfc5x6/8xt3ucNtbvErv3CT
G/zMT1znGle5wmUu8SM/cJELnOccZznD93zHt3zDaU5xkhMc5xhf8xVf8gVH
OcJhDvE5n/Epn3CQA3zMR+xnH3vZE33/0b+Anewgiu1sYytb2MwmNrKB9axj
LWtYzSpWsoLlLGMpS1jMIhaygPnMYy5zmM0sZjKD6UxjKlOYzCQmMoHxjGMs
YxjNKEYyguEMYyhDGMwgBjKA/vQjkgj60ofe9KInPehON7rShc6E04mOdKA9
7QijLW1oTSta0oLmhNKMEJrShMY0oiENqE896lKH2tSiJjWoTjWqUoXKVKIi
FShPOcpShtKUoiQlKE4xilKEwhQimIIUID/5yEsecpOLnOQgO0FkIytZyEwm
MpKB9KQjLWlITSpSkoLkJCMpSUhMIhKSgPjEIy5xiE0sYvIeeQ6+Cw==
              
              "]]}]}, {}, {}}, {{}, {}, 
          {RGBColor[0.368417, 0.506779, 0.709798], PointSize[
            NCache[
             Rational[1, 120], 0.008333333333333333]], AbsoluteThickness[1.6],
            LineBox[CompressedData["
1:eJwl12O3GIYSBdAb27Zt27Zt27Zt27ZtO2mDNrZtp3k7633Ya+YPnEGixh0q
tw8UEBBwIUhAwJ8aGG1AUIIRnBCEJBShCUNYwhGeCEQkEpGJQlSiEZ0YxCQW
sYlDXOIRnwQkJBGJSUJSkpGcFKQkFalJQ1rSkZ4MZCQTmclCVrKRnRzkJBe5
yUNe8pGfAhSkEIUpQlGKUZwSlKQUpSlDWcpRngpUpBKVqUJVqlGdGtSkFrWp
Q13qUZ8GNKQRjWlCU5rRnBa0pBWtaUNb2tGeDnSkE53pQle60Z0e9KQXvelD
X/rRnwEMZBCDGcJQhjGcEYxkFKMZw1jGMZ4JTGQSk5nCVKYxnRnMZBazmcNc
5jGfBSxkEYtZwlKWsZwVrGQVq1nDWtaxng1sZBOb2cJWtrGdHexkF7vZw172
sZ8DHOQQhznCUY5xnBOc5BSnOcNZznGeC/zF31zkEpe5wj/8y1WucZ0b3OQW
t7nDXe5xnwc85BGPecJTnvGcF7zkFa95w1ve8Z4PfOQTn/nCV77xnR/85Bf/
8Zs/4Q9EYIIQlGAEJwQhCUVowhCWcIQnAhGJRGSiEJVoRCcGMYlFbOIQl3jE
JwEJSURikpCUZCQnBSlJRWrSkJZ0pCcDGclEZrKQlWxkJwc5yUVu8pCXfOSn
AAUpRGGKUJRiFKcEJSlFacpQlnKUpwIVqURlqlCValSnBjWpRW3qUJd61KcB
DWlEY5rQlGY0pwUtaUVr2tCWdvwZ3h3oSCc604WudKM7PehJL3rTh770oz8D
GMggBjOEoQxjOCMYyShGM4axjGM8E5jIJCYzhalMYzozmMksZjOHucxjPgtY
yCIWs4SlLGM5K1jJKlazhrWsYz0b2MgmNrOFrWxjOzvYyS52s4e97GM/BzjI
IQ5zhKMc4zgnOMkpTnOGs5zjPBf4i7+5yCUuc4V/+JerXOM6N7jJLW5zh7vc
4z4PeMgjHvOEpzzjOS94ySte84a3vOM9H/jIJz7zha984zs/+Mkv/uM3fxZ/
IAIThKAEIzghCEkoQhOGsIQjPBGISCQiE4WoRCM6MYhJLGITh7jEIz4JSEgi
EpOEpCQjOSlISSpSk4a0pCM9GchIJjKThaxkIzs5yEkucpOHvOQjPwUoSCEK
U4SiFKM4JShJKUpThrKUozwVqEglKlOFqlSjOjWoSS1qU4e61KM+DWhIIxrT
hKY0ozktaEkrWtOGtrSjPR3oSCc604WudKM7PehJL3rTh770oz8DGMggBjOE
oQxjOCMYyShGM4axjGM8E5jIJCYzhalMYzozmMksZjOHucxjPgtYyCIWs4Sl
LGM5K1jJKlazhrWsYz0b2MgmNrOFrWxjOzvYyS52s4e97GM/BzjIIQ5zhKMc
4zgnOMkpTnOGs5zjPBf4i7+5yCUuc4V/+JerXOM6N7jJLW5zh7vc4z4PeMgj
HvOEpzzjOS94ySte84a3vOM9H/jIJz7zha984zs/+Mkv/uM3f47+QAQmCEEJ
RnBCEJJQhCYMYQlHeCIQkUhEJgpRiUZ0YhCTWMQmDnGJR3wSkJBEJCYJSUlG
clKQklSkJg1pSUd6MpCRTGQmC1nJRnZykJNc5CYPeclHfgpQkEIUpghFKUZx
SlCSUpSmDGUpR3kqUJFKVKYKValGdWpQk1rUpg51qUd9GtCQRjSmCU1pRnNa
0JJWtKYNbWlHezrQkU50pgtd6UZ3etCTXvSmD33pR38GMJBBDGYIQxnGcEYw
klGMZgxjGcd4JjCRSUxmClOZxnRmMJNZzGYOc5nHfBawkEUsZglLWcZyVrCS
VaxmDWtZx3o2sJFNbGYLW9nGdnawk13sZg972cd+DnCQQxzmCEc5xnFOcJJT
nOYMZznH+SD//53/B7Pv2p0=
            "]]}}}], {{}, {}}},
      AspectRatio->0.2,
      Axes->{True, True},
      AxesLabel->{None, None},
      AxesOrigin->{0.4, 0},
      DisplayFunction->Identity,
      Frame->{{True, True}, {True, True}},
      FrameLabel->{{None, None}, {None, None}},
      FrameTicks->{{Automatic, Automatic}, {Automatic, Automatic}},
      GridLines->{None, None},
      GridLinesStyle->Directive[
        GrayLevel[0.5, 0.4]],
      ImagePadding->{{20, 0}, {20, 0}},
      Method->{
       "OptimizePlotMarkers" -> True, "OptimizePlotMarkers" -> True, 
        "CoordinatesToolOptions" -> {"DisplayFunction" -> ({
            Identity[
             Part[#, 1]], 
            Identity[
             Part[#, 2]]}& ), "CopiedValueFunction" -> ({
            Identity[
             Part[#, 1]], 
            Identity[
             Part[#, 2]]}& )}},
      PlotLabel->FormBox["\"p = 0.35\"", TraditionalForm],
      PlotRange->{{0.4, 1.05}, All},
      PlotRangeClipping->True,
      PlotRangePadding->{{0, 0}, {
         Scaled[0.02], 
         Scaled[0.02]}},
      Ticks->{Automatic, Automatic}]}
   },
   AutoDelete->False,
   GridBoxItemSize->{"Columns" -> {{Automatic}}, "Rows" -> {{Automatic}}}],
  "Grid"]], "Output",
 CellChangeTimes->{3.9227514847309303`*^9, 3.922751530498082*^9},
 CellLabel->"Out[17]=",ExpressionUUID->"20191768-5963-4d4b-9b99-038e0bd3d227"]
}, Open  ]],

Cell[CellGroupData[{

Cell[BoxData[
 RowBox[{"Grid", "[", 
  RowBox[{"{", "\[IndentingNewLine]", 
   RowBox[{
    RowBox[{"{", 
     RowBox[{
      RowBox[{
      "histlist", "\[LeftDoubleBracket]", "1", "\[RightDoubleBracket]"}], ",", 
      RowBox[{
      "histlist", "\[LeftDoubleBracket]", "2", "\[RightDoubleBracket]"}], ",", 
      RowBox[{
      "histlist", "\[LeftDoubleBracket]", "3", "\[RightDoubleBracket]"}]}], 
     "}"}], ",", "\[IndentingNewLine]", 
    RowBox[{"{", 
     RowBox[{
      RowBox[{
      "histlist", "\[LeftDoubleBracket]", "4", "\[RightDoubleBracket]"}], ",", 
      RowBox[{
      "histlist", "\[LeftDoubleBracket]", "5", "\[RightDoubleBracket]"}], ",", 
      RowBox[{
      "histlist", "\[LeftDoubleBracket]", "6", "\[RightDoubleBracket]"}]}], 
     "}"}], ",", "\[IndentingNewLine]", 
    RowBox[{"{", 
     RowBox[{
      RowBox[{
      "histlist", "\[LeftDoubleBracket]", "7", "\[RightDoubleBracket]"}], ",", 
      RowBox[{
      "histlist", "\[LeftDoubleBracket]", "8", "\[RightDoubleBracket]"}], ",", 
      RowBox[{
      "histlist", "\[LeftDoubleBracket]", "9", "\[RightDoubleBracket]"}]}], 
     "}"}]}], "\[IndentingNewLine]", "}"}], "]"}]], "Input",
 CellChangeTimes->{{3.922751964699366*^9, 3.922751976870871*^9}},
 CellLabel->"In[18]:=",ExpressionUUID->"b6979b86-43a0-4652-b549-2c904db63420"],

Cell[BoxData[
 TagBox[GridBox[{
    {
     GraphicsBox[{
       {RGBColor[0.987148, 0.8073604000000001, 0.49470040000000004`], 
        EdgeForm[{Opacity[0.504], Thickness[Small]}], {}, 
        {RGBColor[0.987148, 0.8073604000000001, 0.49470040000000004`], 
         EdgeForm[{Opacity[0.504], Thickness[Small]}], 
         RectangleBox[{0.4, 0}, {0.42, 0.0010351966873706005},
          RoundingRadius->0], 
         RectangleBox[{0.46, 0}, {0.48, 0.007246376811594203},
          RoundingRadius->0], 
         RectangleBox[{0.5, 0}, {0.52, 0.019668737060041408},
          RoundingRadius->0], 
         RectangleBox[{0.52, 0}, {0.54, 0.17701863354037267},
          RoundingRadius->0], 
         RectangleBox[{0.56, 0}, {0.5800000000000001, 0.057971014492753624},
          RoundingRadius->0], 
         RectangleBox[{0.5800000000000001, 0}, {0.6, 0.021739130434782608},
          RoundingRadius->0], 
         RectangleBox[{0.6, 0}, {0.62, 0.06935817805383022},
          RoundingRadius->0], 
         RectangleBox[{0.62, 0}, {0.64, 0.0010351966873706005},
          RoundingRadius->0], 
         RectangleBox[{0.64, 0}, {0.66, 0.002070393374741201},
          RoundingRadius->0], 
         RectangleBox[{0.66, 0}, {0.6799999999999999, 0.2722567287784679},
          RoundingRadius->0], 
         RectangleBox[{0.6799999999999999, 0}, {0.7, 0.007246376811594203},
          RoundingRadius->0], 
         RectangleBox[{0.7, 0}, {0.72, 0.13354037267080746},
          RoundingRadius->0], 
         RectangleBox[{0.72, 0}, {0.74, 0.005175983436853002},
          RoundingRadius->0], 
         RectangleBox[{0.74, 0}, {0.76, 0.007246376811594203},
          RoundingRadius->0], 
         RectangleBox[{0.76, 0}, {0.78, 0.017598343685300208},
          RoundingRadius->0], 
         RectangleBox[{0.78, 0}, {0.8, 0.009316770186335404},
          RoundingRadius->0], 
         RectangleBox[{0.8, 0}, {0.8200000000000001, 0.015527950310559006},
          RoundingRadius->0], 
         RectangleBox[{0.8400000000000001, 0}, {0.86, 0.002070393374741201},
          RoundingRadius->0], 
         RectangleBox[{0.9, 0}, {0.92, 0.17287784679089027},
          
          RoundingRadius->
           0]}, {}, {}}, {{}, {}, {}, {}, {}, {}, {}, {}, {}, {}, {}, {}, {}, \
{}, {}, {}, {}, {}, {}}},
      AspectRatio->0.2,
      Axes->{True, True},
      AxesLabel->{None, None},
      AxesOrigin->{0.387, 0},
      Frame->True,
      FrameLabel->{{None, None}, {None, None}},
      FrameTicks->{{Automatic, Automatic}, {Automatic, Automatic}},
      GridLines->{None, None},
      GridLinesStyle->Directive[
        GrayLevel[0.5, 0.4]],
      ImagePadding->{{20, 0}, {20, 0}},
      PlotLabel->FormBox["\"p = def\"", TraditionalForm],
      PlotRange->{{0.4, 1.05}, {All, All}},
      PlotRangePadding->{{
         Scaled[0.02], 
         Scaled[0.02]}, {None, 
         Scaled[0.05]}},
      Ticks->{Automatic, Automatic}], 
     GraphicsBox[{
       {RGBColor[0.987148, 0.8073604000000001, 0.49470040000000004`], 
        EdgeForm[{Opacity[0.5389999999999999], Thickness[Small]}], {}, 
        {RGBColor[0.987148, 0.8073604000000001, 0.49470040000000004`], 
         EdgeForm[{Opacity[0.5389999999999999], Thickness[Small]}], 
         TagBox[
          TooltipBox[
           TagBox[
            TagBox[
             DynamicBox[{
               FEPrivate`If[
                CurrentValue["MouseOver"], 
                EdgeForm[{
                  GrayLevel[0.5], 
                  AbsoluteThickness[1.5], 
                  Opacity[0.66]}], {}, {}], 
               
               RectangleBox[{0.6, 0}, {0.62, 0.3612836438923395}, 
                "RoundingRadius" -> 0]},
              
              ImageSizeCache->{{70.21153846153847, 
               75.4376923076923}, {-18.650000000000002`, 12.25}}],
             "DelayedMouseEffectStyle"],
            StatusArea[#, 0.3612836438923395]& ,
            TagBoxNote->"0.3612836438923395"],
           StyleBox["0.3612836438923395`", {}, StripOnInput -> False]],
          Annotation[#, 
           Style[0.3612836438923395, {}], "Tooltip"]& ], 
         TagBox[
          TooltipBox[
           TagBox[
            TagBox[
             DynamicBox[{
               FEPrivate`If[
                CurrentValue["MouseOver"], 
                EdgeForm[{
                  GrayLevel[0.5], 
                  AbsoluteThickness[1.5], 
                  Opacity[0.66]}], {}, {}], 
               
               RectangleBox[{0.7, 0}, {0.72, 0.2888198757763975}, 
                "RoundingRadius" -> 0]},
              
              ImageSizeCache->{{93.8423076923077, 
               99.06846153846153}, {-12.552578796561605`, 12.25}}],
             "DelayedMouseEffectStyle"],
            StatusArea[#, 0.2888198757763975]& ,
            TagBoxNote->"0.2888198757763975"],
           StyleBox["0.2888198757763975`", {}, StripOnInput -> False]],
          Annotation[#, 
           Style[0.2888198757763975, {}], "Tooltip"]& ], 
         TagBox[
          TooltipBox[
           TagBox[
            TagBox[
             DynamicBox[{
               FEPrivate`If[
                CurrentValue["MouseOver"], 
                EdgeForm[{
                  GrayLevel[0.5], 
                  AbsoluteThickness[1.5], 
                  Opacity[0.66]}], {}, {}], 
               
               RectangleBox[{0.7999999999999999, 0}, {0.82, 
                0.08385093167701864}, "RoundingRadius" -> 0]},
              
              ImageSizeCache->{{117.4730769230769, 122.69923076923077`}, {
               4.694412607449856, 12.25}}],
             "DelayedMouseEffectStyle"],
            StatusArea[#, 0.08385093167701864]& ,
            TagBoxNote->"0.08385093167701864"],
           StyleBox["0.08385093167701864`", {}, StripOnInput -> False]],
          Annotation[#, 
           Style[0.08385093167701864, {}], "Tooltip"]& ], 
         TagBox[
          TooltipBox[
           TagBox[
            TagBox[
             DynamicBox[{
               FEPrivate`If[
                CurrentValue["MouseOver"], 
                EdgeForm[{
                  GrayLevel[0.5], 
                  AbsoluteThickness[1.5], 
                  Opacity[0.66]}], {}, {}], 
               
               RectangleBox[{0.82, 0}, {0.84, 0.013457556935817806`}, 
                "RoundingRadius" -> 0]},
              
              ImageSizeCache->{{122.19923076923077`, 127.42538461538463`}, {
               10.617621776504297`, 12.25}}],
             "DelayedMouseEffectStyle"],
            StatusArea[#, 0.013457556935817806`]& ,
            TagBoxNote->"0.013457556935817806"],
           StyleBox["0.013457556935817806`", {}, StripOnInput -> False]],
          Annotation[#, 
           Style[0.013457556935817806`, {}], "Tooltip"]& ], 
         TagBox[
          TooltipBox[
           TagBox[
            TagBox[
             DynamicBox[{
               FEPrivate`If[
                CurrentValue["MouseOver"], 
                EdgeForm[{
                  GrayLevel[0.5], 
                  AbsoluteThickness[1.5], 
                  Opacity[0.66]}], {}, {}], 
               
               RectangleBox[{0.84, 0}, {0.86, 0.003105590062111801}, 
                "RoundingRadius" -> 0]},
              
              ImageSizeCache->{{126.92538461538463`, 132.15153846153845`}, {
               11.48868194842407, 12.25}}],
             "DelayedMouseEffectStyle"],
            StatusArea[#, 0.003105590062111801]& ,
            TagBoxNote->"0.003105590062111801"],
           StyleBox["0.003105590062111801`", {}, StripOnInput -> False]],
          Annotation[#, 
           Style[0.003105590062111801, {}], "Tooltip"]& ], 
         TagBox[
          TooltipBox[
           TagBox[
            TagBox[
             DynamicBox[{
               FEPrivate`If[
                CurrentValue["MouseOver"], 
                EdgeForm[{
                  GrayLevel[0.5], 
                  AbsoluteThickness[1.5], 
                  Opacity[0.66]}], {}, {}], 
               
               RectangleBox[{0.8999999999999999, 0}, {0.9199999999999999, 
                0.2360248447204969}, "RoundingRadius" -> 0]},
              
              ImageSizeCache->{{141.10384615384612`, 
               146.32999999999998`}, {-8.110171919770774, 12.25}}],
             "DelayedMouseEffectStyle"],
            StatusArea[#, 0.2360248447204969]& ,
            TagBoxNote->"0.2360248447204969"],
           StyleBox["0.2360248447204969`", {}, StripOnInput -> False]],
          Annotation[#, 
           Style[0.2360248447204969, {}], "Tooltip"]& ], 
         TagBox[
          TooltipBox[
           TagBox[
            TagBox[
             DynamicBox[{
               FEPrivate`If[
                CurrentValue["MouseOver"], 
                EdgeForm[{
                  GrayLevel[0.5], 
                  AbsoluteThickness[1.5], 
                  Opacity[0.66]}], {}, {}], 
               
               RectangleBox[{1., 0}, {1.02, 0.013457556935817806`}, 
                "RoundingRadius" -> 0]},
              
              ImageSizeCache->{{164.73461538461538`, 169.96076923076924`}, {
               10.617621776504297`, 12.25}}],
             "DelayedMouseEffectStyle"],
            StatusArea[#, 0.013457556935817806`]& ,
            TagBoxNote->"0.013457556935817806"],
           StyleBox["0.013457556935817806`", {}, StripOnInput -> False]],
          Annotation[#, 
           Style[0.013457556935817806`, {}], 
           "Tooltip"]& ]}, {}, {}}, {{}, {}, {}, {}, {}, {}, {}}},
      AspectRatio->0.2,
      Axes->{True, True},
      AxesLabel->{None, None},
      AxesOrigin->{0.387, 0},
      Frame->True,
      FrameLabel->{{None, None}, {None, None}},
      FrameTicks->{{Automatic, Automatic}, {Automatic, Automatic}},
      GridLines->{None, None},
      GridLinesStyle->Directive[
        GrayLevel[0.5, 0.4]],
      ImagePadding->{{20, 0}, {20, 0}},
      PlotLabel->FormBox["\"p = 0\"", TraditionalForm],
      PlotRange->{{0.4, 1.05}, {All, All}},
      PlotRangePadding->{{
         Scaled[0.02], 
         Scaled[0.02]}, {None, 
         Scaled[0.05]}},
      Ticks->{Automatic, Automatic}], 
     GraphicsBox[{
       {RGBColor[0.987148, 0.8073604000000001, 0.49470040000000004`], 
        EdgeForm[{Opacity[0.5459999999999999], Thickness[Small]}], {}, 
        {RGBColor[0.987148, 0.8073604000000001, 0.49470040000000004`], 
         EdgeForm[{Opacity[0.5459999999999999], Thickness[Small]}], 
         TagBox[
          TooltipBox[
           TagBox[
            TagBox[
             DynamicBox[{
               FEPrivate`If[
                CurrentValue["MouseOver"], 
                EdgeForm[{
                  GrayLevel[0.5], 
                  AbsoluteThickness[1.5], 
                  Opacity[0.66]}], {}, {}], 
               
               RectangleBox[{0.52, 0}, {0.54, 0.0010351966873706005`}, 
                "RoundingRadius" -> 0]},
              
              ImageSizeCache->{{51.30692307692307, 56.53307692307692}, {
               11.685456475583862`, 12.249999999999998`}}],
             "DelayedMouseEffectStyle"],
            StatusArea[#, 0.0010351966873706005`]& ,
            TagBoxNote->"0.0010351966873706005"],
           StyleBox["0.0010351966873706005`", {}, StripOnInput -> False]],
          Annotation[#, 
           Style[0.0010351966873706005`, {}], "Tooltip"]& ], 
         TagBox[
          TooltipBox[
           TagBox[
            TagBox[
             DynamicBox[{
               FEPrivate`If[
                CurrentValue["MouseOver"], 
                EdgeForm[{
                  GrayLevel[0.5], 
                  AbsoluteThickness[1.5], 
                  Opacity[0.66]}], {}, {}], 
               
               RectangleBox[{0.6, 0}, {0.62, 0.18115942028985507`}, 
                "RoundingRadius" -> 0]},
              
              ImageSizeCache->{{70.21153846153844, 75.4376923076923}, {
               0.454883227176218, 12.249999999999998`}}],
             "DelayedMouseEffectStyle"],
            StatusArea[#, 0.18115942028985507`]& ,
            TagBoxNote->"0.18115942028985507"],
           StyleBox["0.18115942028985507`", {}, StripOnInput -> False]],
          Annotation[#, 
           Style[0.18115942028985507`, {}], "Tooltip"]& ], 
         TagBox[
          TooltipBox[
           TagBox[
            TagBox[
             DynamicBox[{
               FEPrivate`If[
                CurrentValue["MouseOver"], 
                EdgeForm[{
                  GrayLevel[0.5], 
                  AbsoluteThickness[1.5], 
                  Opacity[0.66]}], {}, {}], 
               
               RectangleBox[{0.7, 0}, {0.72, 0.17184265010351968`}, 
                "RoundingRadius" -> 0]},
              
              ImageSizeCache->{{93.84230769230767, 99.0684615384615}, {
               1.0357749469214408`, 12.249999999999998`}}],
             "DelayedMouseEffectStyle"],
            StatusArea[#, 0.17184265010351968`]& ,
            TagBoxNote->"0.17184265010351968"],
           StyleBox["0.17184265010351968`", {}, StripOnInput -> False]],
          Annotation[#, 
           Style[0.17184265010351968`, {}], "Tooltip"]& ], 
         TagBox[
          TooltipBox[
           TagBox[
            TagBox[
             DynamicBox[{
               FEPrivate`If[
                CurrentValue["MouseOver"], 
                EdgeForm[{
                  GrayLevel[0.5], 
                  AbsoluteThickness[1.5], 
                  Opacity[0.66]}], {}, {}], 
               
               RectangleBox[{0.72, 0}, {0.74, 0.048654244306418216`}, 
                "RoundingRadius" -> 0]},
              
              ImageSizeCache->{{98.5684615384615, 103.79461538461537`}, {
               8.716454352441612, 12.249999999999998`}}],
             "DelayedMouseEffectStyle"],
            StatusArea[#, 0.048654244306418216`]& ,
            TagBoxNote->"0.048654244306418216"],
           StyleBox["0.048654244306418216`", {}, StripOnInput -> False]],
          Annotation[#, 
           Style[0.048654244306418216`, {}], "Tooltip"]& ], 
         TagBox[
          TooltipBox[
           TagBox[
            TagBox[
             DynamicBox[{
               FEPrivate`If[
                CurrentValue["MouseOver"], 
                EdgeForm[{
                  GrayLevel[0.5], 
                  AbsoluteThickness[1.5], 
                  Opacity[0.66]}], {}, {}], 
               
               RectangleBox[{0.74, 0}, {0.76, 0.005175983436853002}, 
                "RoundingRadius" -> 0]},
              
              ImageSizeCache->{{103.29461538461537`, 108.52076923076923`}, {
               11.427282377919319`, 12.249999999999998`}}],
             "DelayedMouseEffectStyle"],
            StatusArea[#, 0.005175983436853002]& ,
            TagBoxNote->"0.005175983436853002"],
           StyleBox["0.005175983436853002`", {}, StripOnInput -> False]],
          Annotation[#, 
           Style[0.005175983436853002, {}], "Tooltip"]& ], 
         TagBox[
          TooltipBox[
           TagBox[
            TagBox[
             DynamicBox[{
               FEPrivate`If[
                CurrentValue["MouseOver"], 
                EdgeForm[{
                  GrayLevel[0.5], 
                  AbsoluteThickness[1.5], 
                  Opacity[0.66]}], {}, {}], 
               
               RectangleBox[{0.78, 0}, {0.8, 0.0010351966873706005`}, 
                "RoundingRadius" -> 0]},
              
              ImageSizeCache->{{112.74692307692307`, 117.97307692307693`}, {
               11.685456475583862`, 12.249999999999998`}}],
             "DelayedMouseEffectStyle"],
            StatusArea[#, 0.0010351966873706005`]& ,
            TagBoxNote->"0.0010351966873706005"],
           StyleBox["0.0010351966873706005`", {}, StripOnInput -> False]],
          Annotation[#, 
           Style[0.0010351966873706005`, {}], "Tooltip"]& ], 
         TagBox[
          TooltipBox[
           TagBox[
            TagBox[
             DynamicBox[{
               FEPrivate`If[
                CurrentValue["MouseOver"], 
                EdgeForm[{
                  GrayLevel[0.5], 
                  AbsoluteThickness[1.5], 
                  Opacity[0.66]}], {}, {}], 
               
               RectangleBox[{0.8, 0}, {0.8200000000000001, 
                0.09834368530020704}, "RoundingRadius" -> 0]},
              
              ImageSizeCache->{{117.47307692307693`, 122.69923076923077`}, {
               5.618365180467089, 12.249999999999998`}}],
             "DelayedMouseEffectStyle"],
            StatusArea[#, 0.09834368530020704]& ,
            TagBoxNote->"0.09834368530020704"],
           StyleBox["0.09834368530020704`", {}, StripOnInput -> False]],
          Annotation[#, 
           Style[0.09834368530020704, {}], "Tooltip"]& ], 
         TagBox[
          TooltipBox[
           TagBox[
            TagBox[
             DynamicBox[{
               FEPrivate`If[
                CurrentValue["MouseOver"], 
                EdgeForm[{
                  GrayLevel[0.5], 
                  AbsoluteThickness[1.5], 
                  Opacity[0.66]}], {}, {}], 
               
               RectangleBox[{0.8200000000000001, 0}, {0.8400000000000001, 
                0.004140786749482402}, "RoundingRadius" -> 0]},
              
              ImageSizeCache->{{122.19923076923077`, 127.42538461538463`}, {
               11.491825902335455`, 12.249999999999998`}}],
             "DelayedMouseEffectStyle"],
            StatusArea[#, 0.004140786749482402]& ,
            TagBoxNote->"0.004140786749482402"],
           StyleBox["0.004140786749482402`", {}, StripOnInput -> False]],
          Annotation[#, 
           Style[0.004140786749482402, {}], "Tooltip"]& ], 
         TagBox[
          TooltipBox[
           TagBox[
            TagBox[
             DynamicBox[{
               FEPrivate`If[
                CurrentValue["MouseOver"], 
                EdgeForm[{
                  GrayLevel[0.5], 
                  AbsoluteThickness[1.5], 
                  Opacity[0.66]}], {}, {}], 
               RectangleBox[{0.8400000000000001, 0}, {0.8600000000000001, 
                0.0010351966873706005`}, "RoundingRadius" -> 0]},
              
              ImageSizeCache->{{126.92538461538463`, 132.15153846153845`}, {
               11.685456475583862`, 12.249999999999998`}}],
             "DelayedMouseEffectStyle"],
            StatusArea[#, 0.0010351966873706005`]& ,
            TagBoxNote->"0.0010351966873706005"],
           StyleBox["0.0010351966873706005`", {}, StripOnInput -> False]],
          Annotation[#, 
           Style[0.0010351966873706005`, {}], "Tooltip"]& ], 
         TagBox[
          TooltipBox[
           TagBox[
            TagBox[
             DynamicBox[{
               FEPrivate`If[
                CurrentValue["MouseOver"], 
                EdgeForm[{
                  GrayLevel[0.5], 
                  AbsoluteThickness[1.5], 
                  Opacity[0.66]}], {}, {}], 
               
               RectangleBox[{0.9, 0}, {0.92, 0.48757763975155277`}, 
                "RoundingRadius" -> 0]},
              
              ImageSizeCache->{{141.10384615384612`, 
               146.32999999999998`}, {-18.650000000000006`, 12.25}}],
             "DelayedMouseEffectStyle"],
            StatusArea[#, 0.48757763975155277`]& ,
            TagBoxNote->"0.48757763975155277"],
           StyleBox["0.48757763975155277`", {}, StripOnInput -> False]],
          Annotation[#, 
           Style[0.48757763975155277`, {}], 
           "Tooltip"]& ]}, {}, {}}, {{}, {}, {}, {}, {}, {}, {}, {}, {}, {}}},
      
      AspectRatio->0.2,
      Axes->{True, True},
      AxesLabel->{None, None},
      AxesOrigin->{0.387, 0},
      Frame->True,
      FrameLabel->{{None, None}, {None, None}},
      FrameTicks->{{Automatic, Automatic}, {Automatic, Automatic}},
      GridLines->{None, None},
      GridLinesStyle->Directive[
        GrayLevel[0.5, 0.4]],
      ImagePadding->{{20, 0}, {20, 0}},
      PlotLabel->FormBox["\"p = 0.05\"", TraditionalForm],
      PlotRange->{{0.4, 1.05}, {All, All}},
      PlotRangePadding->{{
         Scaled[0.02], 
         Scaled[0.02]}, {None, 
         Scaled[0.05]}},
      Ticks->{Automatic, Automatic}]},
    {
     GraphicsBox[{
       {RGBColor[0.987148, 0.8073604000000001, 0.49470040000000004`], 
        EdgeForm[{Opacity[0.504], Thickness[Small]}], {}, 
        {RGBColor[0.987148, 0.8073604000000001, 0.49470040000000004`], 
         EdgeForm[{Opacity[0.504], Thickness[Small]}], 
         RectangleBox[{0.5, 0}, {0.52, 0.002070393374741201},
          RoundingRadius->0], 
         RectangleBox[{0.58, 0}, {0.6, 0.0010351966873706005},
          RoundingRadius->0], 
         RectangleBox[{0.6, 0}, {0.62, 0.031055900621118012},
          RoundingRadius->0], 
         RectangleBox[{0.7, 0}, {0.72, 0.10351966873706005},
          RoundingRadius->0], 
         RectangleBox[{0.72, 0}, {0.74, 0.003105590062111801},
          RoundingRadius->0], 
         RectangleBox[{0.76, 0}, {0.78, 0.0010351966873706005},
          RoundingRadius->0], 
         RectangleBox[{0.8, 0}, {0.8200000000000001, 0.062111801242236024},
          RoundingRadius->0], 
         RectangleBox[{0.88, 0}, {0.8999999999999999, 0.14492753623188406},
          RoundingRadius->0], 
         RectangleBox[{0.8999999999999999, 0}, {0.9199999999999999, 0.6376811594202898},
          
          RoundingRadius->0], 
         RectangleBox[{1., 0}, {1.02, 0.013457556935817806},
          
          RoundingRadius->
           0]}, {}, {}}, {{}, {}, {}, {}, {}, {}, {}, {}, {}, {}}},
      AspectRatio->0.2,
      Axes->{True, True},
      AxesLabel->{None, None},
      AxesOrigin->{0.387, 0},
      Frame->True,
      FrameLabel->{{None, None}, {None, None}},
      FrameTicks->{{Automatic, Automatic}, {Automatic, Automatic}},
      GridLines->{None, None},
      GridLinesStyle->Directive[
        GrayLevel[0.5, 0.4]],
      ImagePadding->{{20, 0}, {20, 0}},
      PlotLabel->FormBox["\"p = 0.1\"", TraditionalForm],
      PlotRange->{{0.4, 1.05}, {All, All}},
      PlotRangePadding->{{
         Scaled[0.02], 
         Scaled[0.02]}, {None, 
         Scaled[0.05]}},
      Ticks->{Automatic, Automatic}], 
     GraphicsBox[{
       {RGBColor[0.987148, 0.8073604000000001, 0.49470040000000004`], 
        EdgeForm[{Opacity[0.574], Thickness[Small]}], {}, 
        {RGBColor[0.987148, 0.8073604000000001, 0.49470040000000004`], 
         EdgeForm[{Opacity[0.574], Thickness[Small]}], 
         TagBox[
          TooltipBox[
           TagBox[
            TagBox[
             DynamicBox[{
               FEPrivate`If[
                CurrentValue["MouseOver"], 
                EdgeForm[{
                  GrayLevel[0.5], 
                  AbsoluteThickness[1.5], 
                  Opacity[0.66]}], {}, {}], 
               
               RectangleBox[{0.76, 0}, {0.78, 0.001037344398340249}, 
                "RoundingRadius" -> 0]},
              
              ImageSizeCache->{{108.02076923076923`, 113.24692307692307`}, {
               11.70212598425197, 12.25}}],
             "DelayedMouseEffectStyle"],
            StatusArea[#, 0.001037344398340249]& ,
            TagBoxNote->"0.001037344398340249"],
           StyleBox["0.001037344398340249`", {}, StripOnInput -> False]],
          Annotation[#, 
           Style[0.001037344398340249, {}], "Tooltip"]& ], 
         TagBox[
          TooltipBox[
           TagBox[
            TagBox[
             DynamicBox[{
               FEPrivate`If[
                CurrentValue["MouseOver"], 
                EdgeForm[{
                  GrayLevel[0.5], 
                  AbsoluteThickness[1.5], 
                  Opacity[0.66]}], {}, {}], 
               
               RectangleBox[{0.8, 0}, {0.8200000000000001, 
                0.025933609958506226`}, "RoundingRadius" -> 0]},
              
              ImageSizeCache->{{117.47307692307693`, 122.69923076923077`}, {
               10.553149606299213`, 12.25}}],
             "DelayedMouseEffectStyle"],
            StatusArea[#, 0.025933609958506226`]& ,
            TagBoxNote->"0.025933609958506226"],
           StyleBox["0.025933609958506226`", {}, StripOnInput -> False]],
          Annotation[#, 
           Style[0.025933609958506226`, {}], "Tooltip"]& ], 
         TagBox[
          TooltipBox[
           TagBox[
            TagBox[
             DynamicBox[{
               FEPrivate`If[
                CurrentValue["MouseOver"], 
                EdgeForm[{
                  GrayLevel[0.5], 
                  AbsoluteThickness[1.5], 
                  Opacity[0.66]}], {}, {}], 
               
               RectangleBox[{0.8800000000000001, 0}, {0.9, 
                0.6587136929460581}, "RoundingRadius" -> 0]},
              
              ImageSizeCache->{{136.3776923076923, 
               141.60384615384612`}, {-18.65, 12.25}}],
             "DelayedMouseEffectStyle"],
            StatusArea[#, 0.6587136929460581]& ,
            TagBoxNote->"0.6587136929460581"],
           StyleBox["0.6587136929460581`", {}, StripOnInput -> False]],
          Annotation[#, 
           Style[0.6587136929460581, {}], "Tooltip"]& ], 
         TagBox[
          TooltipBox[
           TagBox[
            TagBox[
             DynamicBox[{
               FEPrivate`If[
                CurrentValue["MouseOver"], 
                EdgeForm[{
                  GrayLevel[0.5], 
                  AbsoluteThickness[1.5], 
                  Opacity[0.66]}], {}, {}], 
               
               RectangleBox[{0.9, 0}, {0.92, 0.2095435684647303}, 
                "RoundingRadius" -> 0]},
              
              ImageSizeCache->{{141.10384615384612`, 146.32999999999998`}, {
               2.0794488188976388`, 12.25}}],
             "DelayedMouseEffectStyle"],
            StatusArea[#, 0.2095435684647303]& ,
            TagBoxNote->"0.2095435684647303"],
           StyleBox["0.2095435684647303`", {}, StripOnInput -> False]],
          Annotation[#, 
           Style[0.2095435684647303, {}], "Tooltip"]& ], 
         TagBox[
          TooltipBox[
           TagBox[
            TagBox[
             DynamicBox[{
               FEPrivate`If[
                CurrentValue["MouseOver"], 
                EdgeForm[{
                  GrayLevel[0.5], 
                  AbsoluteThickness[1.5], 
                  Opacity[0.66]}], {}, {}], 
               
               RectangleBox[{1., 0}, {1.02, 0.10477178423236515`}, 
                "RoundingRadius" -> 0]},
              
              ImageSizeCache->{{164.73461538461538`, 169.96076923076924`}, {
               6.914724409448819, 12.25}}],
             "DelayedMouseEffectStyle"],
            StatusArea[#, 0.10477178423236515`]& ,
            TagBoxNote->"0.10477178423236515"],
           StyleBox["0.10477178423236515`", {}, StripOnInput -> False]],
          Annotation[#, 
           Style[0.10477178423236515`, {}], 
           "Tooltip"]& ]}, {}, {}}, {{}, {}, {}, {}, {}}},
      AspectRatio->0.2,
      Axes->{True, True},
      AxesLabel->{None, None},
      AxesOrigin->{0.387, 0},
      Frame->True,
      FrameLabel->{{None, None}, {None, None}},
      FrameTicks->{{Automatic, Automatic}, {Automatic, Automatic}},
      GridLines->{None, None},
      GridLinesStyle->Directive[
        GrayLevel[0.5, 0.4]],
      ImagePadding->{{20, 0}, {20, 0}},
      PlotLabel->FormBox["\"p = 0.15\"", TraditionalForm],
      PlotRange->{{0.4, 1.05}, {All, All}},
      PlotRangePadding->{{
         Scaled[0.02], 
         Scaled[0.02]}, {None, 
         Scaled[0.05]}},
      Ticks->{Automatic, Automatic}], 
     GraphicsBox[{
       {RGBColor[0.987148, 0.8073604000000001, 0.49470040000000004`], 
        EdgeForm[{Opacity[0.609], Thickness[Small]}], {}, 
        {RGBColor[0.987148, 0.8073604000000001, 0.49470040000000004`], 
         EdgeForm[{Opacity[0.609], Thickness[Small]}], 
         TagBox[
          TooltipBox[
           TagBox[
            TagBox[
             DynamicBox[{
               FEPrivate`If[
                CurrentValue["MouseOver"], 
                EdgeForm[{
                  GrayLevel[0.5], 
                  AbsoluteThickness[1.5], 
                  Opacity[0.66]}], {}, {}], 
               
               RectangleBox[{0.8, 0}, {0.8200000000000001, 
                0.013457556935817806`}, "RoundingRadius" -> 0]},
              
              ImageSizeCache->{{117.47307692307693`, 122.6992307692308}, {
               10.754534005037783`, 12.25}}],
             "DelayedMouseEffectStyle"],
            StatusArea[#, 0.013457556935817806`]& ,
            TagBoxNote->"0.013457556935817806"],
           StyleBox["0.013457556935817806`", {}, StripOnInput -> False]],
          Annotation[#, 
           Style[0.013457556935817806`, {}], "Tooltip"]& ], 
         TagBox[
          TooltipBox[
           TagBox[
            TagBox[
             DynamicBox[{
               FEPrivate`If[
                CurrentValue["MouseOver"], 
                EdgeForm[{
                  GrayLevel[0.5], 
                  AbsoluteThickness[1.5], 
                  Opacity[0.66]}], {}, {}], 
               
               RectangleBox[{0.86, 0}, {0.88, 0.09006211180124224}, 
                "RoundingRadius" -> 0]},
              
              ImageSizeCache->{{131.65153846153845`, 136.8776923076923}, {
               5.088035264483628, 12.25}}],
             "DelayedMouseEffectStyle"],
            StatusArea[#, 0.09006211180124224]& ,
            TagBoxNote->"0.09006211180124224"],
           StyleBox["0.09006211180124224`", {}, StripOnInput -> False]],
          Annotation[#, 
           Style[0.09006211180124224, {}], "Tooltip"]& ], 
         TagBox[
          TooltipBox[
           TagBox[
            TagBox[
             DynamicBox[{
               FEPrivate`If[
                CurrentValue["MouseOver"], 
                EdgeForm[{
                  GrayLevel[0.5], 
                  AbsoluteThickness[1.5], 
                  Opacity[0.66]}], {}, {}], 
               RectangleBox[{0.88, 0}, {0.9, 0.2991718426501035}, 
                "RoundingRadius" -> 0]},
              
              ImageSizeCache->{{136.3776923076923, 
               141.60384615384618`}, {-10.379974811083116`, 12.25}}],
             "DelayedMouseEffectStyle"],
            StatusArea[#, 0.2991718426501035]& ,
            TagBoxNote->"0.2991718426501035"],
           StyleBox["0.2991718426501035`", {}, StripOnInput -> False]],
          Annotation[#, 
           Style[0.2991718426501035, {}], "Tooltip"]& ], 
         TagBox[
          TooltipBox[
           TagBox[
            TagBox[
             DynamicBox[{
               FEPrivate`If[
                CurrentValue["MouseOver"], 
                EdgeForm[{
                  GrayLevel[0.5], 
                  AbsoluteThickness[1.5], 
                  Opacity[0.66]}], {}, {}], 
               
               RectangleBox[{0.9, 0}, {0.92, 0.18633540372670807`}, 
                "RoundingRadius" -> 0]},
              
              ImageSizeCache->{{141.10384615384618`, 
               146.33000000000004`}, {-2.0333753148614573`, 12.25}}],
             "DelayedMouseEffectStyle"],
            StatusArea[#, 0.18633540372670807`]& ,
            TagBoxNote->"0.18633540372670807"],
           StyleBox["0.18633540372670807`", {}, StripOnInput -> False]],
          Annotation[#, 
           Style[0.18633540372670807`, {}], "Tooltip"]& ], 
         TagBox[
          TooltipBox[
           TagBox[
            TagBox[
             DynamicBox[{
               FEPrivate`If[
                CurrentValue["MouseOver"], 
                EdgeForm[{
                  GrayLevel[0.5], 
                  AbsoluteThickness[1.5], 
                  Opacity[0.66]}], {}, {}], 
               
               RectangleBox[{1., 0}, {1.02, 0.4109730848861284}, 
                "RoundingRadius" -> 0]},
              
              ImageSizeCache->{{164.73461538461538`, 
               169.96076923076924`}, {-18.649999999999995`, 12.25}}],
             "DelayedMouseEffectStyle"],
            StatusArea[#, 0.4109730848861284]& ,
            TagBoxNote->"0.4109730848861284"],
           StyleBox["0.4109730848861284`", {}, StripOnInput -> False]],
          Annotation[#, 
           Style[0.4109730848861284, {}], 
           "Tooltip"]& ]}, {}, {}}, {{}, {}, {}, {}, {}}},
      AspectRatio->0.2,
      Axes->{True, True},
      AxesLabel->{None, None},
      AxesOrigin->{0.387, 0},
      Frame->True,
      FrameLabel->{{None, None}, {None, None}},
      FrameTicks->{{Automatic, Automatic}, {Automatic, Automatic}},
      GridLines->{None, None},
      GridLinesStyle->Directive[
        GrayLevel[0.5, 0.4]],
      ImagePadding->{{20, 0}, {20, 0}},
      PlotLabel->FormBox["\"p = 0.2\"", TraditionalForm],
      PlotRange->{{0.4, 1.05}, {All, All}},
      PlotRangePadding->{{
         Scaled[0.02], 
         Scaled[0.02]}, {None, 
         Scaled[0.05]}},
      Ticks->{Automatic, Automatic}]},
    {
     GraphicsBox[{
       {RGBColor[0.987148, 0.8073604000000001, 0.49470040000000004`], 
        EdgeForm[{Opacity[0.5599999999999999], Thickness[Small]}], {}, 
        {RGBColor[0.987148, 0.8073604000000001, 0.49470040000000004`], 
         EdgeForm[{Opacity[0.5599999999999999], Thickness[Small]}], 
         TagBox[
          TooltipBox[
           TagBox[
            TagBox[
             DynamicBox[{
               FEPrivate`If[
                CurrentValue["MouseOver"], 
                EdgeForm[{
                  GrayLevel[0.5], 
                  AbsoluteThickness[1.5], 
                  Opacity[0.66]}], {}, {}], 
               
               RectangleBox[{0.66, 0}, {0.68, 0.0010351966873706005`}, 
                "RoundingRadius" -> 0]},
              
              ImageSizeCache->{{84.39000000000001, 89.61615384615385}, {
               11.705813953488372`, 12.25}}],
             "DelayedMouseEffectStyle"],
            StatusArea[#, 0.0010351966873706005`]& ,
            TagBoxNote->"0.0010351966873706005"],
           StyleBox["0.0010351966873706005`", {}, StripOnInput -> False]],
          Annotation[#, 
           Style[0.0010351966873706005`, {}], "Tooltip"]& ], 
         TagBox[
          TooltipBox[
           TagBox[
            TagBox[
             DynamicBox[{
               FEPrivate`If[
                CurrentValue["MouseOver"], 
                EdgeForm[{
                  GrayLevel[0.5], 
                  AbsoluteThickness[1.5], 
                  Opacity[0.66]}], {}, {}], 
               
               RectangleBox[{0.8, 0}, {0.8200000000000001, 
                0.060041407867494824`}, "RoundingRadius" -> 0]},
              
              ImageSizeCache->{{117.47307692307695`, 122.69923076923078`}, {
               9.18720930232558, 12.25}}],
             "DelayedMouseEffectStyle"],
            StatusArea[#, 0.060041407867494824`]& ,
            TagBoxNote->"0.060041407867494824"],
           StyleBox["0.060041407867494824`", {}, StripOnInput -> False]],
          Annotation[#, 
           Style[0.060041407867494824`, {}], "Tooltip"]& ], 
         TagBox[
          TooltipBox[
           TagBox[
            TagBox[
             DynamicBox[{
               FEPrivate`If[
                CurrentValue["MouseOver"], 
                EdgeForm[{
                  GrayLevel[0.5], 
                  AbsoluteThickness[1.5], 
                  Opacity[0.66]}], {}, {}], 
               
               RectangleBox[{0.8600000000000001, 0}, {0.88, 
                0.050724637681159424`}, "RoundingRadius" -> 0]},
              
              ImageSizeCache->{{131.65153846153848`, 136.8776923076923}, {
               9.584883720930232, 12.25}}],
             "DelayedMouseEffectStyle"],
            StatusArea[#, 0.050724637681159424`]& ,
            TagBoxNote->"0.050724637681159424"],
           StyleBox["0.050724637681159424`", {}, StripOnInput -> False]],
          Annotation[#, 
           Style[0.050724637681159424`, {}], "Tooltip"]& ], 
         TagBox[
          TooltipBox[
           TagBox[
            TagBox[
             DynamicBox[{
               FEPrivate`If[
                CurrentValue["MouseOver"], 
                EdgeForm[{
                  GrayLevel[0.5], 
                  AbsoluteThickness[1.5], 
                  Opacity[0.66]}], {}, {}], 
               
               RectangleBox[{0.88, 0}, {0.9, 0.07763975155279502}, 
                "RoundingRadius" -> 0]},
              
              ImageSizeCache->{{136.3776923076923, 141.60384615384615`}, {
               8.436046511627907, 12.25}}],
             "DelayedMouseEffectStyle"],
            StatusArea[#, 0.07763975155279502]& ,
            TagBoxNote->"0.07763975155279502"],
           StyleBox["0.07763975155279502`", {}, StripOnInput -> False]],
          Annotation[#, 
           Style[0.07763975155279502, {}], "Tooltip"]& ], 
         TagBox[
          TooltipBox[
           TagBox[
            TagBox[
             DynamicBox[{
               FEPrivate`If[
                CurrentValue["MouseOver"], 
                EdgeForm[{
                  GrayLevel[0.5], 
                  AbsoluteThickness[1.5], 
                  Opacity[0.66]}], {}, {}], 
               
               RectangleBox[{0.9, 0}, {0.92, 0.09834368530020704}, 
                "RoundingRadius" -> 0]},
              
              ImageSizeCache->{{141.10384615384615`, 146.33}, {
               7.552325581395349, 12.25}}],
             "DelayedMouseEffectStyle"],
            StatusArea[#, 0.09834368530020704]& ,
            TagBoxNote->"0.09834368530020704"],
           StyleBox["0.09834368530020704`", {}, StripOnInput -> False]],
          Annotation[#, 
           Style[0.09834368530020704, {}], "Tooltip"]& ], 
         TagBox[
          TooltipBox[
           TagBox[
            TagBox[
             DynamicBox[{
               FEPrivate`If[
                CurrentValue["MouseOver"], 
                EdgeForm[{
                  GrayLevel[0.5], 
                  AbsoluteThickness[1.5], 
                  Opacity[0.66]}], {}, {}], 
               
               RectangleBox[{1., 0}, {1.02, 0.7122153209109731}, 
                "RoundingRadius" -> 0]},
              
              ImageSizeCache->{{164.73461538461538`, 
               169.96076923076924`}, {-18.649999999999995`, 12.25}}],
             "DelayedMouseEffectStyle"],
            StatusArea[#, 0.7122153209109731]& ,
            TagBoxNote->"0.7122153209109731"],
           StyleBox["0.7122153209109731`", {}, StripOnInput -> False]],
          Annotation[#, 
           Style[0.7122153209109731, {}], 
           "Tooltip"]& ]}, {}, {}}, {{}, {}, {}, {}, {}, {}}},
      AspectRatio->0.2,
      Axes->{True, True},
      AxesLabel->{None, None},
      AxesOrigin->{0.387, 0},
      Frame->True,
      FrameLabel->{{None, None}, {None, None}},
      FrameTicks->{{Automatic, Automatic}, {Automatic, Automatic}},
      GridLines->{None, None},
      GridLinesStyle->Directive[
        GrayLevel[0.5, 0.4]],
      ImagePadding->{{20, 0}, {20, 0}},
      PlotLabel->FormBox["\"p = 0.25\"", TraditionalForm],
      PlotRange->{{0.4, 1.05}, {All, All}},
      PlotRangePadding->{{
         Scaled[0.02], 
         Scaled[0.02]}, {None, 
         Scaled[0.05]}},
      Ticks->{Automatic, Automatic}], 
     GraphicsBox[{
       {RGBColor[0.987148, 0.8073604000000001, 0.49470040000000004`], 
        EdgeForm[{Opacity[0.609], Thickness[Small]}], {}, 
        {RGBColor[0.987148, 0.8073604000000001, 0.49470040000000004`], 
         EdgeForm[{Opacity[0.609], Thickness[Small]}], 
         TagBox[
          TooltipBox[
           TagBox[
            TagBox[
             DynamicBox[{
               FEPrivate`If[
                CurrentValue["MouseOver"], 
                EdgeForm[{
                  GrayLevel[0.5], 
                  AbsoluteThickness[1.5], 
                  Opacity[0.66]}], {}, {}], 
               
               RectangleBox[{0.8, 0}, {0.8200000000000001, 
                0.006211180124223602}, "RoundingRadius" -> 0]},
              ImageSizeCache->{{117.47307692307693`, 122.6992307692308}, {
               11.538153310104532`, 12.250000000000002`}}],
             "DelayedMouseEffectStyle"],
            StatusArea[#, 0.006211180124223602]& ,
            TagBoxNote->"0.006211180124223602"],
           StyleBox["0.006211180124223602`", {}, StripOnInput -> False]],
          Annotation[#, 
           Style[0.006211180124223602, {}], "Tooltip"]& ], 
         TagBox[
          TooltipBox[
           TagBox[
            TagBox[
             DynamicBox[{
               FEPrivate`If[
                CurrentValue["MouseOver"], 
                EdgeForm[{
                  GrayLevel[0.5], 
                  AbsoluteThickness[1.5], 
                  Opacity[0.66]}], {}, {}], 
               
               RectangleBox[{0.86, 0}, {0.88, 0.009316770186335404}, 
                "RoundingRadius" -> 0]},
              
              ImageSizeCache->{{131.65153846153845`, 136.8776923076923}, {
               11.432229965156797`, 12.250000000000002`}}],
             "DelayedMouseEffectStyle"],
            StatusArea[#, 0.009316770186335404]& ,
            TagBoxNote->"0.009316770186335404"],
           StyleBox["0.009316770186335404`", {}, StripOnInput -> False]],
          Annotation[#, 
           Style[0.009316770186335404, {}], "Tooltip"]& ], 
         TagBox[
          TooltipBox[
           TagBox[
            TagBox[
             DynamicBox[{
               FEPrivate`If[
                CurrentValue["MouseOver"], 
                EdgeForm[{
                  GrayLevel[0.5], 
                  AbsoluteThickness[1.5], 
                  Opacity[0.66]}], {}, {}], 
               
               RectangleBox[{0.88, 0}, {0.9, 0.017598343685300208`}, 
                "RoundingRadius" -> 0]},
              
              ImageSizeCache->{{136.3776923076923, 141.60384615384618`}, {
               11.149767711962836`, 12.250000000000002`}}],
             "DelayedMouseEffectStyle"],
            StatusArea[#, 0.017598343685300208`]& ,
            TagBoxNote->"0.017598343685300208"],
           StyleBox["0.017598343685300208`", {}, StripOnInput -> False]],
          Annotation[#, 
           Style[0.017598343685300208`, {}], "Tooltip"]& ], 
         TagBox[
          TooltipBox[
           TagBox[
            TagBox[
             DynamicBox[{
               FEPrivate`If[
                CurrentValue["MouseOver"], 
                EdgeForm[{
                  GrayLevel[0.5], 
                  AbsoluteThickness[1.5], 
                  Opacity[0.66]}], {}, {}], 
               
               RectangleBox[{0.9, 0}, {0.92, 0.07556935817805382}, 
                "RoundingRadius" -> 0]},
              
              ImageSizeCache->{{141.10384615384618`, 146.33000000000004`}, {
               9.172531939605111, 12.250000000000002`}}],
             "DelayedMouseEffectStyle"],
            StatusArea[#, 0.07556935817805382]& ,
            TagBoxNote->"0.07556935817805382"],
           StyleBox["0.07556935817805382`", {}, StripOnInput -> False]],
          Annotation[#, 
           Style[0.07556935817805382, {}], "Tooltip"]& ], 
         TagBox[
          TooltipBox[
           TagBox[
            TagBox[
             DynamicBox[{
               FEPrivate`If[
                CurrentValue["MouseOver"], 
                EdgeForm[{
                  GrayLevel[0.5], 
                  AbsoluteThickness[1.5], 
                  Opacity[0.66]}], {}, {}], 
               
               RectangleBox[{1., 0}, {1.02, 0.8913043478260869}, 
                "RoundingRadius" -> 0]},
              
              ImageSizeCache->{{164.73461538461538`, 
               169.96076923076924`}, {-18.65, 12.25}}],
             "DelayedMouseEffectStyle"],
            StatusArea[#, 0.8913043478260869]& ,
            TagBoxNote->"0.8913043478260869"],
           StyleBox["0.8913043478260869`", {}, StripOnInput -> False]],
          Annotation[#, 
           Style[0.8913043478260869, {}], 
           "Tooltip"]& ]}, {}, {}}, {{}, {}, {}, {}, {}}},
      AspectRatio->0.2,
      Axes->{True, True},
      AxesLabel->{None, None},
      AxesOrigin->{0.387, 0},
      Frame->True,
      FrameLabel->{{None, None}, {None, None}},
      FrameTicks->{{Automatic, Automatic}, {Automatic, Automatic}},
      GridLines->{None, None},
      GridLinesStyle->Directive[
        GrayLevel[0.5, 0.4]],
      ImagePadding->{{20, 0}, {20, 0}},
      PlotLabel->FormBox["\"p = 0.3\"", TraditionalForm],
      PlotRange->{{0.4, 1.05}, {All, All}},
      PlotRangePadding->{{
         Scaled[0.02], 
         Scaled[0.02]}, {None, 
         Scaled[0.05]}},
      Ticks->{Automatic, Automatic}], 
     GraphicsBox[{
       {RGBColor[0.987148, 0.8073604000000001, 0.49470040000000004`], 
        EdgeForm[{Opacity[0.63], Thickness[Small]}], {}, 
        {RGBColor[0.987148, 0.8073604000000001, 0.49470040000000004`], 
         EdgeForm[{Opacity[0.63], Thickness[Small]}], 
         TagBox[
          TooltipBox[
           TagBox[
            TagBox[
             DynamicBox[{
               FEPrivate`If[
                CurrentValue["MouseOver"], 
                EdgeForm[{
                  GrayLevel[0.5], 
                  AbsoluteThickness[1.5], 
                  Opacity[0.66]}], {}, {}], 
               
               RectangleBox[{0.86, 0}, {0.88, 0.027950310559006212`}, 
                "RoundingRadius" -> 0]},
              
              ImageSizeCache->{{131.65153846153845`, 136.8776923076923}, {
               10.851969365426697`, 12.250000000000002`}}],
             "DelayedMouseEffectStyle"],
            StatusArea[#, 0.027950310559006212`]& ,
            TagBoxNote->"0.027950310559006212"],
           StyleBox["0.027950310559006212`", {}, StripOnInput -> False]],
          Annotation[#, 
           Style[0.027950310559006212`, {}], "Tooltip"]& ], 
         TagBox[
          TooltipBox[
           TagBox[
            TagBox[
             DynamicBox[{
               FEPrivate`If[
                CurrentValue["MouseOver"], 
                EdgeForm[{
                  GrayLevel[0.5], 
                  AbsoluteThickness[1.5], 
                  Opacity[0.66]}], {}, {}], 
               
               RectangleBox[{0.88, 0}, {0.9, 0.002070393374741201}, 
                "RoundingRadius" -> 0]},
              
              ImageSizeCache->{{136.3776923076923, 141.60384615384618`}, {
               11.68347921225383, 12.250000000000002`}}],
             "DelayedMouseEffectStyle"],
            StatusArea[#, 0.002070393374741201]& ,
            TagBoxNote->"0.002070393374741201"],
           StyleBox["0.002070393374741201`", {}, StripOnInput -> False]],
          Annotation[#, 
           Style[0.002070393374741201, {}], "Tooltip"]& ], 
         TagBox[
          TooltipBox[
           TagBox[
            TagBox[
             DynamicBox[{
               FEPrivate`If[
                CurrentValue["MouseOver"], 
                EdgeForm[{
                  GrayLevel[0.5], 
                  AbsoluteThickness[1.5], 
                  Opacity[0.66]}], {}, {}], 
               
               RectangleBox[{0.9, 0}, {0.9199999999999999, 
                0.023809523809523808`}, "RoundingRadius" -> 0]},
              
              ImageSizeCache->{{141.10384615384618`, 146.32999999999998`}, {
               10.98501094091904, 12.250000000000002`}}],
             "DelayedMouseEffectStyle"],
            StatusArea[#, 0.023809523809523808`]& ,
            TagBoxNote->"0.023809523809523808"],
           StyleBox["0.023809523809523808`", {}, StripOnInput -> False]],
          Annotation[#, 
           Style[0.023809523809523808`, {}], "Tooltip"]& ], 
         TagBox[
          TooltipBox[
           TagBox[
            TagBox[
             DynamicBox[{
               FEPrivate`If[
                CurrentValue["MouseOver"], 
                EdgeForm[{
                  GrayLevel[0.5], 
                  AbsoluteThickness[1.5], 
                  Opacity[0.66]}], {}, {}], 
               RectangleBox[{1., 0}, {1.02, 0.9461697722567288}, 
                "RoundingRadius" -> 0]},
              
              ImageSizeCache->{{164.73461538461538`, 
               169.96076923076924`}, {-18.65, 12.25}}],
             "DelayedMouseEffectStyle"],
            StatusArea[#, 0.9461697722567288]& ,
            TagBoxNote->"0.9461697722567288"],
           StyleBox["0.9461697722567288`", {}, StripOnInput -> False]],
          Annotation[#, 
           Style[0.9461697722567288, {}], 
           "Tooltip"]& ]}, {}, {}}, {{}, {}, {}, {}}},
      AspectRatio->0.2,
      Axes->{True, True},
      AxesLabel->{None, None},
      AxesOrigin->{0.387, 0},
      Frame->True,
      FrameLabel->{{None, None}, {None, None}},
      FrameTicks->{{Automatic, Automatic}, {Automatic, Automatic}},
      GridLines->{None, None},
      GridLinesStyle->Directive[
        GrayLevel[0.5, 0.4]],
      ImagePadding->{{20, 0}, {20, 0}},
      PlotLabel->FormBox["\"p = 0.35\"", TraditionalForm],
      PlotRange->{{0.4, 1.05}, {All, All}},
      PlotRangePadding->{{
         Scaled[0.02], 
         Scaled[0.02]}, {None, 
         Scaled[0.05]}},
      Ticks->{Automatic, Automatic}]}
   },
   AutoDelete->False,
   GridBoxItemSize->{"Columns" -> {{Automatic}}, "Rows" -> {{Automatic}}}],
  "Grid"]], "Output",
 CellChangeTimes->{3.922751977322816*^9},
 CellLabel->"Out[18]=",ExpressionUUID->"72b3891c-d2cc-44c0-973b-ce6903e6e812"]
}, Open  ]]
},
Evaluator->"Local_2",
WindowSize->{808, 910},
WindowMargins->{{Automatic, 401}, {Automatic, 13}},
FrontEndVersion->"12.1 for Mac OS X x86 (64-bit) \
(2020\:5e746\:670822\:65e5)",
StyleDefinitions->"Default.nb",
ExpressionUUID->"d8cb9618-d031-4613-9586-21829565a30b"
]
(* End of Notebook Content *)

(* Internal cache information *)
(*CellTagsOutline
CellTagsIndex->{}
*)
(*CellTagsIndex
CellTagsIndex->{}
*)
(*NotebookFileOutline
Notebook[{
Cell[558, 20, 711, 21, 94, "Input",ExpressionUUID->"8d195c62-e5b7-48a1-a206-bc60d0bafe0d"],
Cell[1272, 43, 3586, 86, 451, "Input",ExpressionUUID->"63c602b3-c181-4b07-9b01-0eaa6e45c51d"],
Cell[CellGroupData[{
Cell[4883, 133, 8675, 229, 493, "Input",ExpressionUUID->"4c7d013b-627a-4be1-b2aa-fefd90b8f0cf"],
Cell[13561, 364, 18408, 422, 205, "Output",ExpressionUUID->"b4d32b78-dc94-42ba-bc05-95749480f9a5"]
}, Open  ]],
Cell[CellGroupData[{
Cell[32006, 791, 1231, 28, 52, "Input",ExpressionUUID->"37687733-7a70-47f9-9748-be22e91370f8"],
Cell[33240, 821, 36151, 912, 197, "Output",ExpressionUUID->"2186418d-8dab-4fce-84ae-a4e3ead63016"]
}, Open  ]],
Cell[69406, 1736, 4034, 95, 325, "Input",ExpressionUUID->"db5fa547-e2f7-47e5-9128-a204a89ddc7f"],
Cell[CellGroupData[{
Cell[73465, 1835, 1370, 38, 115, "Input",ExpressionUUID->"f9b177ce-0b4a-4d99-a19b-83ba8cf5cfe3"],
Cell[74838, 1875, 216772, 3698, 233, "Output",ExpressionUUID->"20191768-5963-4d4b-9b99-038e0bd3d227"]
}, Open  ]],
Cell[CellGroupData[{
Cell[291647, 5578, 1317, 32, 115, "Input",ExpressionUUID->"b6979b86-43a0-4652-b549-2c904db63420"],
Cell[292967, 5612, 49505, 1251, 233, "Output",ExpressionUUID->"72b3891c-d2cc-44c0-973b-ce6903e6e812"]
}, Open  ]]
}
]
*)
