# Supplementary material for: Thermodynamics Underpinning the Microbial Community‐Level Nitrogen Energy Metabolism
Source: Environ Microbiol. 2025 Feb 16;27(2):e70055. doi: 10.1111/1462-2920.70055 (PMC11830459; doi:10.1111/1462-2920.70055)
Supplement: Supplementary file 1 — Data S1. [file EMI-27-e70055-s001.zip › SI/Nnetwork/Programs/5_SS_visualize.nb]

(*CacheID: 234*)
(* Internal cache information:
NotebookFileLineBreakTest
NotebookFileLineBreakTest
NotebookDataPosition[         0,          0]
NotebookDataLength[   1157668,      23140]
NotebookOptionsPosition[   1128308,      22532]
NotebookOutlinePosition[   1148231,      22974]
CellTagsIndexPosition[   1148188,      22971]
WindowFrame->Normal*)

(* Beginning of Notebook Content *)
Notebook[{

Cell[CellGroupData[{
Cell["Settings", "Section",
 CellChangeTimes->{{3.9176475686598263`*^9, 3.91764759011152*^9}, {
  3.922756055371893*^9, 3.922756078667675*^9}, {3.922756582868743*^9, 
  3.92275658413535*^9}},ExpressionUUID->"0f43f23d-bad1-4daa-ad7a-\
96743ef3bd0d"],

Cell[CellGroupData[{

Cell[TextData[StyleBox["Settings",
 FontWeight->"Bold"]], "Subsection",
 CellChangeTimes->{{3.551737097830353*^9, 3.551737136440796*^9}, {
   3.551737265797515*^9, 3.5517372983993053`*^9}, {3.551737391537758*^9, 
   3.551737395787712*^9}, 3.579223560449744*^9, {3.5792237289859753`*^9, 
   3.5792237498105087`*^9}, {3.579825137891397*^9, 3.5798251555632267`*^9}, {
   3.579825569024938*^9, 3.579825575030909*^9}, {3.580441560743074*^9, 
   3.5804415630482397`*^9}, {3.656029418515318*^9, 3.6560294272714443`*^9}, {
   3.6566340476878357`*^9, 3.656634075254819*^9}, 3.671939406313691*^9, {
   3.6726156129187403`*^9, 3.672615616776533*^9}, {3.7039973157642937`*^9, 
   3.703997316326473*^9}, {3.7477739269249496`*^9, 3.747773933155973*^9}, 
   3.747773976533513*^9, {3.796601794322344*^9, 3.796601798185314*^9}, {
   3.797040906506734*^9, 3.7970409112245703`*^9}, {3.797041315467291*^9, 
   3.797041317845718*^9}, {3.797042343353114*^9, 3.79704237205273*^9}, {
   3.7970426678474073`*^9, 3.797042681840077*^9}, {3.7970460198226833`*^9, 
   3.79704603259582*^9}, {3.797046805523264*^9, 3.797046814367687*^9}, 
   3.797047342909074*^9, 3.797047397417321*^9, 3.797048108300066*^9, {
   3.79705200673114*^9, 3.797052007585945*^9}, {3.797059371286071*^9, 
   3.797059373792295*^9}, {3.79705950491376*^9, 3.7970595302651453`*^9}, {
   3.797061936476112*^9, 3.797061940070005*^9}, {3.7970621741459846`*^9, 
   3.797062183937989*^9}, 3.797062230005437*^9, {3.797110009016491*^9, 
   3.797110023029608*^9}, 3.797110174444861*^9, {3.797133039701847*^9, 
   3.797133068618548*^9}, {3.7971331208726273`*^9, 3.797133125510891*^9}, {
   3.797135295415852*^9, 3.797135327811446*^9}, {3.809996903691578*^9, 
   3.8099969127376137`*^9}, {3.8102609846810303`*^9, 3.810261004873917*^9}, {
   3.8209161453101387`*^9, 3.820916152338657*^9}, {3.8613036730249*^9, 
   3.8613036767906933`*^9}, {3.908227396828341*^9, 3.908227475363532*^9}, {
   3.908237861352404*^9, 3.908237865234219*^9}, {3.908238384362473*^9, 
   3.908238385196656*^9}, {3.908238566178009*^9, 3.908238569814177*^9}, 
   3.9082412908643627`*^9, {3.908241593148387*^9, 3.908241595772312*^9}, 
   3.90825546759137*^9, 3.916547569522834*^9, {3.9175802464176607`*^9, 
   3.917580247451109*^9}, {3.917580282505146*^9, 
   3.917580299069346*^9}},ExpressionUUID->"19f18283-1314-4084-b8f3-\
ba4469756373"],

Cell[BoxData[{
 RowBox[{"Clear", "[", "\"\<Global`*\>\"", "]"}], "\[IndentingNewLine]", 
 RowBox[{
  RowBox[{"dir", "=", "\"\<~/Nnetwork/\>\""}], ";"}], "\[IndentingNewLine]", 
 RowBox[{
  RowBox[{
   RowBox[{"p", "=", "0.2"}], ";"}], 
  RowBox[{"(*", " ", 
   RowBox[{"Thermodynamic", " ", "weight"}], " ", 
   "*)"}]}], "\[IndentingNewLine]", 
 RowBox[{
  RowBox[{
   RowBox[{"Iin", "=", 
    RowBox[{"10", "^", 
     RowBox[{"(", 
      RowBox[{"-", "5"}], ")"}]}]}], ";"}], 
  RowBox[{"(*", " ", 
   RowBox[{"Influx", " ", "rate", " ", "of", " ", "ammonia"}], " ", 
   "*)"}]}], "\[IndentingNewLine]", 
 RowBox[{
  RowBox[{
   RowBox[{"kdef", "=", 
    RowBox[{"10", "^", 
     RowBox[{"(", 
      RowBox[{"-", "10"}], ")"}]}]}], ";", 
   RowBox[{"(*", " ", 
    RowBox[{"Default", " ", "reaction", " ", "rate", " ", "constant"}], " ", 
    "*)"}], "\[IndentingNewLine]", 
   RowBox[{"\[Theta]", "=", "10"}], ";"}], "\[IndentingNewLine]", 
  RowBox[{"(*", 
   RowBox[{
    RowBox[{"\[Theta]", "=", "10"}], ";"}], "*)"}]}], "\[IndentingNewLine]", 
 RowBox[{
  RowBox[{"tmpdir", "=", 
   RowBox[{"dir", "<>", "\"\<Results/kdef_\>\"", "<>", 
    RowBox[{"ToString", "[", 
     RowBox[{"Log10", "[", "kdef", "]"}], "]"}], "<>", "\"\</Iin_\>\"", "<>", 
    
    RowBox[{"ToString", "[", 
     RowBox[{"Log10", "[", "Iin", "]"}], "]"}], "<>", "\"\</p_\>\"", "<>", 
    RowBox[{"ToString", "[", "p", "]"}], "<>", "\"\</\>\""}]}], 
  ";"}]}], "Input",
 CellChangeTimes->{{3.917580353529819*^9, 3.917580362007124*^9}, {
   3.917580395909958*^9, 3.9175803964944267`*^9}, 3.9176350076673117`*^9, {
   3.917639011905017*^9, 3.917639011985983*^9}, 3.917639056994522*^9, {
   3.9176394515234203`*^9, 3.917639452139406*^9}, 3.9176417848771057`*^9, {
   3.917647881836389*^9, 3.917647882926449*^9}, {3.9176701118933983`*^9, 
   3.917670112181736*^9}, {3.917671342949973*^9, 3.9176713431414347`*^9}, {
   3.9176716259241447`*^9, 3.9176716262081537`*^9}, 3.917672192603682*^9, {
   3.917672708911736*^9, 3.917672709061097*^9}, {3.9176741945064363`*^9, 
   3.917674197331794*^9}, 3.917674687164665*^9, 3.917675416492806*^9, 
   3.917676419263997*^9, {3.917681618024836*^9, 3.917681704662652*^9}, {
   3.9176817396114407`*^9, 3.917681758492594*^9}, {3.917681791446227*^9, 
   3.917681868280493*^9}, {3.917681934399961*^9, 3.9176819708437977`*^9}, {
   3.917682373968508*^9, 3.917682467484768*^9}, {3.917682910523983*^9, 
   3.91768301570203*^9}, {3.917683051175867*^9, 3.917683062552204*^9}, 
   3.917683324507361*^9, 3.9176833561146*^9, {3.917685876119946*^9, 
   3.917685876294553*^9}, {3.917685917578145*^9, 3.917685971601211*^9}, 
   3.9176875819865026`*^9, 3.917688490122075*^9, {3.917689199573359*^9, 
   3.91768919985739*^9}, 3.9176937551094418`*^9, {3.917694257909498*^9, 
   3.9176942592899942`*^9}, {3.917694697007799*^9, 3.917694697558161*^9}, {
   3.91769518425906*^9, 3.91769518467773*^9}, {3.917695545881015*^9, 
   3.917695549251713*^9}, {3.917695690979672*^9, 3.917695716696851*^9}, {
   3.9176959797134037`*^9, 3.917695980381414*^9}, 3.9176963416679497`*^9, 
   3.917696624914857*^9, 3.9176968764248447`*^9, {3.917697048547956*^9, 
   3.917697048679249*^9}, {3.917700445282406*^9, 3.917700455070477*^9}, {
   3.917718016440126*^9, 3.9177180680026197`*^9}, {3.9177181034569473`*^9, 
   3.917718149231412*^9}, 3.917724376848482*^9, 3.917724662438518*^9, {
   3.917725359277231*^9, 3.9177254296419163`*^9}, 3.9177255077318497`*^9, {
   3.917729864390415*^9, 3.9177298644980173`*^9}, {3.9177305605254507`*^9, 
   3.917730560648644*^9}, {3.917730941377386*^9, 3.9177309415033693`*^9}, {
   3.917731879005768*^9, 3.917731883659791*^9}, {3.917733299034669*^9, 
   3.9177333028639383`*^9}, {3.9177337484289913`*^9, 3.917733763352675*^9}, {
   3.917737646380763*^9, 3.917737646646864*^9}, {3.917740301141962*^9, 
   3.917740301595725*^9}, {3.9177405035104637`*^9, 3.9177405037352448`*^9}, 
   3.9177406040340357`*^9, {3.917740634629354*^9, 3.91774063682822*^9}, 
   3.9177406670432177`*^9, {3.917741213746602*^9, 3.917741233140808*^9}, {
   3.917742633142511*^9, 3.917742633268036*^9}, {3.917751255025462*^9, 
   3.917751255213572*^9}, 3.917751331030547*^9, {3.917836798644575*^9, 
   3.9178367987395563`*^9}, 3.917845612990345*^9, {3.9178456563178663`*^9, 
   3.917845656450646*^9}, 3.9178457010875187`*^9, {3.917845750864246*^9, 
   3.91784578329364*^9}, {3.917849990130747*^9, 3.9178499947224197`*^9}, 
   3.917850232437646*^9, {3.917850571844076*^9, 3.9178505772722178`*^9}, {
   3.917850678444961*^9, 3.917850678619873*^9}, {3.9178508031443853`*^9, 
   3.917850803240123*^9}, {3.917850841942849*^9, 3.917850842051543*^9}, {
   3.9178509690154247`*^9, 3.9178509715720463`*^9}, {3.9178510170848637`*^9, 
   3.9178510172309227`*^9}, 3.917851093119886*^9, 3.9178511313963957`*^9, {
   3.917851433993249*^9, 3.917851434149233*^9}, 3.91785149707864*^9, 
   3.917851551642291*^9, 3.9178519410379057`*^9, {3.917852575499382*^9, 
   3.9178525824256363`*^9}, {3.917852925587645*^9, 3.917852937850299*^9}, {
   3.917853034558813*^9, 3.917853037120244*^9}, {3.917855857374927*^9, 
   3.9178558590392303`*^9}, {3.9178559363661137`*^9, 3.917855938775313*^9}, {
   3.917856017925478*^9, 3.9178560199503736`*^9}, {3.917856221121558*^9, 
   3.9178562243194103`*^9}, {3.917857820010241*^9, 3.9178578216822147`*^9}, {
   3.9178580951363297`*^9, 3.917858096578673*^9}, {3.917931362869541*^9, 
   3.917931364891211*^9}, {3.9179314470381536`*^9, 3.917931448576826*^9}, {
   3.917931498904652*^9, 3.917931501015139*^9}, {3.917931688159459*^9, 
   3.917931690799944*^9}, {3.917935425405645*^9, 3.9179354358748627`*^9}, 
   3.917935483528088*^9, {3.9179357493969097`*^9, 3.917935762904655*^9}, {
   3.917935805101609*^9, 3.9179358078810387`*^9}, {3.91797257541441*^9, 
   3.917972576709321*^9}, {3.917974039567812*^9, 3.917974041143057*^9}, {
   3.9179749558029623`*^9, 3.9179749574735317`*^9}, {3.917975268835092*^9, 
   3.9179752707458153`*^9}, {3.917975385799685*^9, 3.917975387246526*^9}, {
   3.917975448237905*^9, 3.917975449650359*^9}, {3.9179759354307117`*^9, 
   3.917975939674869*^9}, {3.9179765479152412`*^9, 3.917976548230627*^9}, {
   3.9179773932814283`*^9, 3.9179773992835407`*^9}, 3.9179774645723457`*^9, {
   3.9179776976902657`*^9, 3.917977698923497*^9}, 3.917977781016075*^9, 
   3.917977817979608*^9, 3.917977986008203*^9, 3.917978026327834*^9, {
   3.9179783581090517`*^9, 3.917978359438961*^9}, {3.9179785137772207`*^9, 
   3.917978514901259*^9}, {3.917978844752309*^9, 3.9179788461944027`*^9}, {
   3.917978951489234*^9, 3.9179789525326443`*^9}, 3.917979137560265*^9, {
   3.917979225054667*^9, 3.917979226484818*^9}, {3.91799119343944*^9, 
   3.917991202200184*^9}, {3.9179912710016212`*^9, 3.917991303113359*^9}, {
   3.918023278922072*^9, 3.9180232804985237`*^9}, {3.918023327682497*^9, 
   3.9180233291697187`*^9}, {3.918940726845303*^9, 3.91894075123586*^9}, {
   3.9190460289642773`*^9, 3.919046035765242*^9}, {3.919046094178965*^9, 
   3.919046197342346*^9}, {3.9190462533092537`*^9, 3.9190463608569183`*^9}, {
   3.919046466836897*^9, 3.9190465665324297`*^9}, {3.9190493967463503`*^9, 
   3.9190494040224247`*^9}, {3.919049452495008*^9, 3.919049453538361*^9}, 
   3.9190505286899357`*^9, {3.919050803313746*^9, 3.9190508098037663`*^9}, {
   3.919050938310822*^9, 3.919050949921318*^9}, {3.9190510037079363`*^9, 
   3.919051006240842*^9}, {3.919053810570901*^9, 3.9190538109603453`*^9}, 
   3.9190549812131233`*^9, {3.922652001831607*^9, 3.922652012276689*^9}, 
   3.9226520918856297`*^9, {3.9226523393619127`*^9, 3.9226523582745523`*^9}, {
   3.923010572328444*^9, 3.9230105908413258`*^9}, {3.923010647878788*^9, 
   3.923010648624461*^9}, {3.923011207873166*^9, 3.923011213209589*^9}, {
   3.9230113531614513`*^9, 3.923011353270879*^9}, {3.9440714525442667`*^9, 
   3.9440714526412582`*^9}, {3.94407156567502*^9, 3.9440715657552967`*^9}},
 CellLabel->
  "\:ff08\:30c7\:30d0\:30c3\:30b0\:ff09In[85]:=",ExpressionUUID->"dc3e83b2-\
8a2b-4145-8ac6-5de1a0215d68"]
}, Open  ]],

Cell[CellGroupData[{

Cell[TextData[StyleBox["Other settings (Fig. 2c, d)",
 FontWeight->"Bold"]], "Subsection",
 CellChangeTimes->{{3.551737097830353*^9, 3.551737136440796*^9}, {
   3.551737265797515*^9, 3.5517372983993053`*^9}, {3.551737391537758*^9, 
   3.551737395787712*^9}, 3.579223560449744*^9, {3.5792237289859753`*^9, 
   3.5792237498105087`*^9}, {3.579825137891397*^9, 3.5798251555632267`*^9}, {
   3.579825569024938*^9, 3.579825575030909*^9}, {3.580441560743074*^9, 
   3.5804415630482397`*^9}, {3.656029418515318*^9, 3.6560294272714443`*^9}, {
   3.6566340476878357`*^9, 3.656634075254819*^9}, 3.671939406313691*^9, {
   3.6726156129187403`*^9, 3.672615616776533*^9}, {3.7039973157642937`*^9, 
   3.703997316326473*^9}, {3.7477739269249496`*^9, 3.747773933155973*^9}, 
   3.747773976533513*^9, {3.796601794322344*^9, 3.796601798185314*^9}, {
   3.797040906506734*^9, 3.7970409112245703`*^9}, {3.797041315467291*^9, 
   3.797041317845718*^9}, {3.797042343353114*^9, 3.79704237205273*^9}, {
   3.7970426678474073`*^9, 3.797042681840077*^9}, {3.7970460198226833`*^9, 
   3.79704603259582*^9}, {3.797046805523264*^9, 3.797046814367687*^9}, 
   3.797047342909074*^9, 3.797047397417321*^9, 3.797048108300066*^9, {
   3.79705200673114*^9, 3.797052007585945*^9}, {3.797059371286071*^9, 
   3.797059373792295*^9}, {3.79705950491376*^9, 3.7970595302651453`*^9}, {
   3.797061936476112*^9, 3.797061940070005*^9}, {3.7970621741459846`*^9, 
   3.797062183937989*^9}, 3.797062230005437*^9, {3.797110009016491*^9, 
   3.797110023029608*^9}, 3.797110174444861*^9, {3.797133039701847*^9, 
   3.797133068618548*^9}, {3.7971331208726273`*^9, 3.797133125510891*^9}, {
   3.797135295415852*^9, 3.797135327811446*^9}, {3.809996903691578*^9, 
   3.8099969127376137`*^9}, {3.8102609846810303`*^9, 3.810261004873917*^9}, {
   3.8209161453101387`*^9, 3.820916152338657*^9}, {3.8613036730249*^9, 
   3.8613036767906933`*^9}, {3.908227396828341*^9, 3.908227475363532*^9}, {
   3.908237861352404*^9, 3.908237865234219*^9}, {3.908238384362473*^9, 
   3.908238385196656*^9}, {3.908238566178009*^9, 3.908238569814177*^9}, 
   3.9082412908643627`*^9, {3.908241593148387*^9, 3.908241595772312*^9}, 
   3.90825546759137*^9, 3.916547569522834*^9, {3.9175802464176607`*^9, 
   3.917580247451109*^9}, {3.917580282505146*^9, 3.917580284393018*^9}, {
   3.922752903032452*^9, 
   3.922752913417541*^9}},ExpressionUUID->"113f53e9-6e05-4a01-b40a-\
a188e3b62f7a"],

Cell[CellGroupData[{

Cell[BoxData[{
 RowBox[{
  RowBox[{
   RowBox[{"mfs", "=", 
    RowBox[{"{", 
     RowBox[{
      RowBox[{"Thickness", "[", "0.01", "]"}], ",", "Black"}], "}"}]}], ";"}],
   "\[IndentingNewLine]"}], "\[IndentingNewLine]", 
 RowBox[{
  RowBox[{"data", "=", 
   RowBox[{"ToExpression", "[", 
    RowBox[{"Import", "[", 
     RowBox[{"dir", "<>", "\"\<Data/REDOXlist/REDOXlist.csv\>\""}], "]"}], 
    "]"}]}], ";"}], "\[IndentingNewLine]", 
 RowBox[{
  RowBox[{"data", "=", 
   RowBox[{"Drop", "[", 
    RowBox[{"data", ",", "1"}], "]"}]}], ";"}], "\[IndentingNewLine]", 
 RowBox[{
  RowBox[{
   RowBox[{"divdata", "=", 
    RowBox[{"ToExpression", "[", 
     RowBox[{"Import", "[", 
      RowBox[{"dir", "<>", "\"\<Data/REDOXlist/divdata_all.csv\>\""}], "]"}], 
     "]"}]}], ";"}], "\[IndentingNewLine]"}], "\[IndentingNewLine]", 
 RowBox[{
  RowBox[{"edges", "=", 
   RowBox[{"Import", "[", 
    RowBox[{"dir", "<>", "\"\<Data/REDOXlist/edges_all.csv\>\""}], "]"}]}], 
  ";"}], "\[IndentingNewLine]", 
 RowBox[{
  RowBox[{"edges", "=", 
   RowBox[{"Drop", "[", 
    RowBox[{"edges", ",", "1"}], "]"}]}], ";"}], "\[IndentingNewLine]", 
 RowBox[{
  RowBox[{
   RowBox[{"edges", "=", 
    RowBox[{"ToExpression", "[", "edges", "]"}]}], ";"}], 
  "\[IndentingNewLine]"}], "\[IndentingNewLine]", 
 RowBox[{
  RowBox[{"NotebookEvaluate", "[", 
   RowBox[{"dir", "<>", "\"\</Programs/Functions_0.nb\>\""}], "]"}], 
  ";"}], "\[IndentingNewLine]", 
 RowBox[{
  RowBox[{"NotebookEvaluate", "[", 
   RowBox[{"dir", "<>", "\"\</Programs/Functions_2.nb\>\""}], "]"}], 
  ";"}], "\[IndentingNewLine]", 
 RowBox[{
  RowBox[{
   RowBox[{"NotebookEvaluate", "[", 
    RowBox[{"dir", "<>", "\"\</Programs/Functions_3.nb\>\""}], "]"}], ";"}], 
  "\[IndentingNewLine]"}], "\[IndentingNewLine]", 
 RowBox[{
  RowBox[{
   RowBox[{"R", "=", 
    RowBox[{"8.31", "*", 
     RowBox[{"10", "^", 
      RowBox[{"(", 
       RowBox[{"-", "3"}], ")"}]}]}]}], ";"}], 
  "\[IndentingNewLine]"}], "\[IndentingNewLine]", 
 RowBox[{
  RowBox[{"cond", "=", 
   RowBox[{"Import", "[", 
    RowBox[{"tmpdir", "<>", "\"\<Model/cond.csv\>\""}], "]"}]}], 
  ";"}], "\[IndentingNewLine]", 
 RowBox[{
  RowBox[{
   RowBox[{"T", "=", 
    RowBox[{
     RowBox[{"cond", "\[LeftDoubleBracket]", "1", "\[RightDoubleBracket]"}], 
     "\[LeftDoubleBracket]", "2", "\[RightDoubleBracket]"}]}], ";"}], 
  "\[IndentingNewLine]"}], "\[IndentingNewLine]", 
 RowBox[{
  RowBox[{"\[Omega]list", "=", 
   RowBox[{"ToExpression", "[", 
    RowBox[{"cond", "\[LeftDoubleBracket]", 
     RowBox[{"6", ",", "2"}], "\[RightDoubleBracket]"}], "]"}]}], 
  ";"}], "\[IndentingNewLine]", 
 RowBox[{
  RowBox[{"hlist", "=", 
   RowBox[{"ToExpression", "[", 
    RowBox[{"cond", "\[LeftDoubleBracket]", 
     RowBox[{"7", ",", "2"}], "\[RightDoubleBracket]"}], "]"}]}], 
  ";"}], "\[IndentingNewLine]", 
 RowBox[{
  RowBox[{"log\[Omega]list", "=", 
   RowBox[{"N", "[", 
    RowBox[{
     RowBox[{"Round", "[", 
      RowBox[{
       RowBox[{"Log10", "[", "\[Omega]list", "]"}], "*", "10"}], "]"}], "/", 
     "10"}], "]"}]}], ";"}], "\[IndentingNewLine]", 
 RowBox[{
  RowBox[{
   RowBox[{"loghlist", "=", 
    RowBox[{"N", "[", 
     RowBox[{
      RowBox[{"Round", "[", 
       RowBox[{
        RowBox[{"Log10", "[", "hlist", "]"}], "*", "10"}], "]"}], "/", "10"}],
      "]"}]}], ";"}], "\[IndentingNewLine]"}], "\[IndentingNewLine]", 
 RowBox[{
  RowBox[{"Varvec", "=", 
   RowBox[{"{", 
    RowBox[{
    "H", ",", "N2", ",", "N2H4", ",", "N2H5", ",", "N2O", ",", "NH2OH", ",", 
     "NH3", ",", "NH3OH", ",", "NH4", ",", "NO", ",", "NO2", ",", "NO3", ",", 
     "O2"}], "}"}]}], ";"}], "\[IndentingNewLine]", 
 RowBox[{
  RowBox[{
   RowBox[{"strVarvec", "=", 
    RowBox[{"{", 
     RowBox[{
     "\"\<H\>\"", ",", "\"\<N2\>\"", ",", "\"\<N2H4\>\"", ",", "\"\<N2H5\>\"",
       ",", "\"\<N2O\>\"", ",", "\"\<NH2OH\>\"", ",", "\"\<NH3\>\"", ",", 
      "\"\<NH3OH\>\"", ",", "\"\<NH4\>\"", ",", "\"\<NO\>\"", ",", 
      "\"\<NO2\>\"", ",", "\"\<NO3\>\"", ",", "\"\<O2\>\"", ",", "\"\<e\>\"", 
      ",", "\"\<H2O\>\""}], "}"}]}], ";"}], 
  "\[IndentingNewLine]"}], "\[IndentingNewLine]", 
 RowBox[{
  RowBox[{"NspeciesStr", "=", 
   RowBox[{"{", 
    RowBox[{
    "\"\<N2\>\"", ",", "\"\<N2H4\>\"", ",", "\"\<N2H5\>\"", ",", 
     "\"\<N2O\>\"", ",", "\"\<NH2OH\>\"", ",", "\"\<NH3\>\"", ",", 
     "\"\<NH3OH\>\"", ",", "\"\<NH4\>\"", ",", "\"\<NO\>\"", ",", 
     "\"\<NO2\>\"", ",", "\"\<NO3\>\""}], "}"}]}], 
  ";"}], "\[IndentingNewLine]", 
 RowBox[{
  RowBox[{
   RowBox[{"oxnum", "=", 
    RowBox[{"{", 
     RowBox[{
      RowBox[{"{", 
       RowBox[{"\"\<NO3\>\"", ",", "5"}], "}"}], ",", 
      RowBox[{"{", 
       RowBox[{"\"\<NO2\>\"", ",", "3"}], "}"}], ",", 
      RowBox[{"{", 
       RowBox[{"\"\<NO\>\"", ",", "2"}], "}"}], ",", 
      RowBox[{"{", 
       RowBox[{"\"\<N2O\>\"", ",", "1"}], "}"}], ",", 
      RowBox[{"{", 
       RowBox[{"\"\<N2\>\"", ",", "0"}], "}"}], ",", 
      RowBox[{"{", 
       RowBox[{"\"\<NH2OH\>\"", ",", 
        RowBox[{"-", "1"}]}], "}"}], ",", 
      RowBox[{"{", 
       RowBox[{"\"\<NH3OH\>\"", ",", 
        RowBox[{"-", "2"}]}], "}"}], ",", 
      RowBox[{"{", 
       RowBox[{"\"\<N2H4\>\"", ",", 
        RowBox[{"-", "2"}]}], "}"}], ",", 
      RowBox[{"{", 
       RowBox[{"\"\<N2H5\>\"", ",", 
        RowBox[{"-", "2"}]}], "}"}], ",", 
      RowBox[{"{", 
       RowBox[{"\"\<NH3\>\"", ",", 
        RowBox[{"-", "3"}]}], "}"}], ",", 
      RowBox[{"{", 
       RowBox[{"\"\<NH4\>\"", ",", 
        RowBox[{"-", "3"}]}], "}"}]}], "}"}]}], ";"}], 
  "\[IndentingNewLine]"}], "\[IndentingNewLine]", 
 RowBox[{
  RowBox[{
   RowBox[{"Eenz", "=", 
    RowBox[{"{", 
     RowBox[{
      RowBox[{"\"\<NO3\>\"", "\[DirectedEdge]", "\"\<NO2\>\""}], ",", 
      RowBox[{"\"\<NO2\>\"", "\[DirectedEdge]", "\"\<NO3\>\""}], ",", 
      RowBox[{"\"\<NO\>\"", "\[DirectedEdge]", "\"\<NO3\>\""}], ",", 
      RowBox[{"\"\<NO\>\"", "\[DirectedEdge]", "\"\<NO2\>\""}], ",", 
      RowBox[{"\"\<NO2\>\"", "\[DirectedEdge]", "\"\<NO\>\""}], ",", 
      RowBox[{"\"\<NO\>\"", "\[DirectedEdge]", "\"\<N2O\>\""}], ",", 
      RowBox[{"\"\<NH2OH\>\"", "\[DirectedEdge]", "\"\<NO\>\""}], ",", 
      RowBox[{"\"\<N2O\>\"", "\[DirectedEdge]", "\"\<N2\>\""}], ",", 
      RowBox[{"\"\<NO\>\"", "\[DirectedEdge]", "\"\<N2\>\""}], ",", 
      RowBox[{"\"\<NO2\>\"", "\[DirectedEdge]", "\"\<NH3\>\""}], ",", 
      RowBox[{"\"\<N2H4\>\"", "\[DirectedEdge]", "\"\<N2\>\""}], ",", 
      RowBox[{"\"\<NO\>\"", "\[DirectedEdge]", "\"\<N2H4\>\""}], ",", 
      RowBox[{"\"\<NH3\>\"", "\[DirectedEdge]", "\"\<N2H4\>\""}], ",", 
      RowBox[{"\"\<NH3\>\"", "\[DirectedEdge]", "\"\<NH2OH\>\""}]}], "}"}]}], 
   ";"}], "\[IndentingNewLine]", "\[IndentingNewLine]", 
  RowBox[{"(*", 
   RowBox[{
    RowBox[{"Eenz", "=", 
     RowBox[{"{", 
      RowBox[{
       RowBox[{"\"\<NH3\>\"", "\[DirectedEdge]", "\"\<NH2OH\>\""}], ",", 
       RowBox[{"\"\<NH2OH\>\"", "\[DirectedEdge]", "\"\<NO\>\""}], ",", 
       RowBox[{"\"\<NO\>\"", "\[DirectedEdge]", "\"\<NO2\>\""}], ",", 
       RowBox[{"\"\<NO2\>\"", "\[DirectedEdge]", "\"\<NO3\>\""}]}], "}"}]}], 
    ";"}], "*)"}], "\[IndentingNewLine]"}], "\[IndentingNewLine]", 
 RowBox[{
  RowBox[{
   RowBox[{"nEenz", "=", 
    RowBox[{"Length", "[", "Eenz", "]"}]}], ";"}], "\[IndentingNewLine]", 
  "\[IndentingNewLine]", 
  RowBox[{"(*", " ", 
   RowBox[{
   "\:56f3\:306e\:30b5\:30a4\:30ba\:3092\:6c7a\:3081\:308b\:305f\:3081\:306b",
     " ", "cm", " ", "\:30b9\:30b1\:30fc\:30eb\:3092\:4e0e\:3048\:308b"}], 
   " ", "*)"}]}], "\[IndentingNewLine]", 
 RowBox[{
  RowBox[{
   RowBox[{"cm", "=", 
    RowBox[{"72", "/", "2.54"}]}], ";"}], "\[IndentingNewLine]", 
  RowBox[{"(*", " ", 
   RowBox[{
   "active", " ", 
    "reactions\:306e\:4e0b\:9650\:3092\:4e0e\:3048\:308b\:305f\:3081\:306e\
\:4fc2\:6570"}], " ", "*)"}]}], "\[IndentingNewLine]", 
 RowBox[{
  RowBox[{
   RowBox[{"\[Theta]reac", "=", 
    RowBox[{"10", "^", 
     RowBox[{"(", 
      RowBox[{"-", "6"}], ")"}]}]}], ";"}], "\[IndentingNewLine]", 
  "\[IndentingNewLine]", 
  RowBox[{"(*", " ", 
   RowBox[{
   "\:4ee5\:4e0b\:30ce\:30fc\:30c9\:306e\:4f4d\:7f6e", "\:3001", 
    "\:30b9\:30bf\:30a4\:30eb", "\:3001", 
    "\:30e9\:30d9\:30eb\:7b49\:306e\:8a2d\:5b9a"}], " ", 
   "*)"}]}], "\[IndentingNewLine]", 
 RowBox[{
  RowBox[{
   RowBox[{"Nspecies", "=", 
    RowBox[{"oxnum", "\[LeftDoubleBracket]", 
     RowBox[{"All", ",", "1"}], "\[RightDoubleBracket]"}]}], ";"}], 
  "\[IndentingNewLine]", "\[IndentingNewLine]", 
  RowBox[{"(*", " ", 
   RowBox[{
    RowBox[{
    "Nspecies", " ", 
     "\:306e\:30ce\:30fc\:30c9\:306e\:8272\:3092\:8a2d\:5b9a"}], "\:3001", 
    "\:9178\:5316\:6570\:304c\:9ad8\:3044\:307b\:3069\:9ec4\:8272", "\:3001", 
    "\:4f4e\:3044\:307b\:3069\:7d2b", "\:3001", 
    RowBox[{
    "\"\<Dummy\>\"", "\:306f\:900f\:660e\:5316\:3057\:3066\:8a2d\:5b9a"}]}], 
   " ", "*)"}]}], "\[IndentingNewLine]", 
 RowBox[{
  RowBox[{"col", "=", 
   RowBox[{"Table", "[", 
    RowBox[{
     RowBox[{
      RowBox[{"(", 
       RowBox[{"3", "+", 
        RowBox[{
         RowBox[{
         "oxnum", "\[LeftDoubleBracket]", "i", "\[RightDoubleBracket]"}], 
         "\[LeftDoubleBracket]", "2", "\[RightDoubleBracket]"}]}], ")"}], "/", 
      RowBox[{"(", 
       RowBox[{"5", "+", "3"}], ")"}]}], ",", 
     RowBox[{"{", 
      RowBox[{"i", ",", "1", ",", 
       RowBox[{"Length", "[", "oxnum", "]"}]}], "}"}]}], "]"}]}], 
  ";"}], "\[IndentingNewLine]", 
 RowBox[{
  RowBox[{"myvertexstyle", "=", 
   RowBox[{"Table", "[", 
    RowBox[{
     RowBox[{
      RowBox[{
      "Nspecies", "\[LeftDoubleBracket]", "i", "\[RightDoubleBracket]"}], 
      "\[Rule]", 
      RowBox[{"HeatMapColor", "[", 
       RowBox[{"col", "\[LeftDoubleBracket]", "i", "\[RightDoubleBracket]"}], 
       "]"}]}], ",", 
     RowBox[{"{", 
      RowBox[{"i", ",", "1", ",", 
       RowBox[{"Length", "[", "Nspecies", "]"}]}], "}"}]}], "]"}]}], 
  ";"}], "\[IndentingNewLine]", 
 RowBox[{
  RowBox[{
   RowBox[{"AppendTo", "[", 
    RowBox[{"myvertexstyle", ",", 
     RowBox[{"\"\<Dummy\>\"", "->", 
      RowBox[{"Directive", "[", 
       RowBox[{
        RowBox[{"Opacity", "[", "0", "]"}], ",", "White", ",", 
        RowBox[{"EdgeForm", "[", "None", "]"}]}], "]"}]}]}], "]"}], ";"}], 
  "\[IndentingNewLine]", "\[IndentingNewLine]", 
  RowBox[{"(*", " ", 
   RowBox[{
    RowBox[{
    "Nspecies", " ", 
     "\:306e\:30ce\:30fc\:30c9\:306e\:4f4d\:7f6e\:3092\:8a2d\:5b9a"}], 
    "\:3001", 
    RowBox[{
     RowBox[{"{", 
      RowBox[{"0", ",", "0"}], "}"}], "\:4f4d\:7f6e\:306b", "\"\<Dummy\>\"", 
     "\:30ce\:30fc\:30c9\:3092\:7f6e\:304f"}]}], " ", 
   "*)"}]}], "\[IndentingNewLine]", 
 RowBox[{
  RowBox[{"vertexpos", "=", 
   RowBox[{"circleLayout", "[", "Nspecies", "]"}]}], 
  ";"}], "\[IndentingNewLine]", 
 RowBox[{
  RowBox[{
   RowBox[{"AppendTo", "[", 
    RowBox[{"vertexpos", ",", 
     RowBox[{"\"\<Dummy\>\"", "\[Rule]", " ", 
      RowBox[{"{", 
       RowBox[{"0", ",", "0"}], "}"}]}]}], "]"}], ";"}], 
  "\[IndentingNewLine]", "\[IndentingNewLine]", 
  RowBox[{"(*", " ", 
   RowBox[{
    RowBox[{
    "Nspecies", " ", 
     "\:306e\:30ce\:30fc\:30c9\:306e\:30e9\:30d9\:30eb\:3068\:4f4d\:7f6e\:3092\
\:8a2d\:5b9a"}], "\:3001", 
    RowBox[{
     RowBox[{"{", 
      RowBox[{"0", ",", "0"}], "}"}], "\:4f4d\:7f6e\:306b", "\"\<Dummy\>\"", 
     "\:3092\:7f6e\:304f"}]}], "*)"}]}], "\[IndentingNewLine]", 
 RowBox[{
  RowBox[{"myvertexlabel", "=", 
   RowBox[{"Table", "[", 
    RowBox[{
     RowBox[{
      RowBox[{
      "Nspecies", "\[LeftDoubleBracket]", "i", "\[RightDoubleBracket]"}], "->", 
      RowBox[{"Placed", "[", 
       RowBox[{
        RowBox[{
        "Nspecies", "\[LeftDoubleBracket]", "i", "\[RightDoubleBracket]"}], 
        ",", 
        RowBox[{"{", 
         RowBox[{
          RowBox[{"1", "/", "2"}], ",", 
          RowBox[{"1", "/", "2"}]}], "}"}]}], "]"}]}], ",", 
     RowBox[{"{", 
      RowBox[{"i", ",", "1", ",", 
       RowBox[{"Length", "[", "Nspecies", "]"}]}], "}"}]}], "]"}]}], 
  ";"}], "\[IndentingNewLine]", 
 RowBox[{
  RowBox[{
   RowBox[{"AppendTo", "[", 
    RowBox[{"myvertexlabel", ",", 
     RowBox[{"\"\<Dummy\>\"", "->", 
      RowBox[{"Placed", "[", 
       RowBox[{"\"\<\>\"", ",", 
        RowBox[{"{", 
         RowBox[{"0", ",", "0"}], "}"}]}], "]"}]}]}], "]"}], ";"}], 
  "\[IndentingNewLine]"}], "\[IndentingNewLine]", 
 RowBox[{
  RowBox[{"edgeflow", "=", 
   RowBox[{"Table", "[", 
    RowBox[{
     RowBox[{"{", 
      RowBox[{
       RowBox[{"Eenz", "\[LeftDoubleBracket]", "i", "\[RightDoubleBracket]"}],
        ",", "1"}], "}"}], ",", 
     RowBox[{"{", 
      RowBox[{"i", ",", "1", ",", 
       RowBox[{"Length", "[", "Eenz", "]"}]}], "}"}]}], "]"}]}], 
  ";"}], "\[IndentingNewLine]", 
 RowBox[{
  RowBox[{"adj", "=", "0.01"}], ";"}], "\[IndentingNewLine]", 
 RowBox[{
  RowBox[{"style", "=", 
   RowBox[{"Directive", "[", 
    RowBox[{"Black", ",", 
     RowBox[{"Thickness", "[", "adj", "]"}], ",", 
     RowBox[{"Opacity", "[", "1", "]"}], ",", 
     RowBox[{"Arrowheads", "[", 
      RowBox[{"Min", "[", 
       RowBox[{"0.1", ",", 
        RowBox[{"5", "*", "adj"}]}], "]"}], "]"}]}], "]"}]}], 
  ";"}], "\[IndentingNewLine]", 
 RowBox[{
  RowBox[{"EenzG", "=", 
   RowBox[{"MakeNetwork", "[", 
    RowBox[{"edgeflow", ",", "style"}], "]"}]}], ";"}], "\[IndentingNewLine]", 
 RowBox[{
  RowBox[{"tc", "=", 
   RowBox[{"TransitiveClosureGraph", "[", "EenzG", "]"}]}], 
  ";"}], "\[IndentingNewLine]", 
 RowBox[{
  RowBox[{"Ebio", "=", 
   RowBox[{"DeleteDuplicates", "[", 
    RowBox[{"EdgeList", "[", "tc", "]"}], "]"}]}], 
  ";"}], "\[IndentingNewLine]", 
 RowBox[{
  RowBox[{"edgeflow", "=", 
   RowBox[{"Table", "[", 
    RowBox[{
     RowBox[{"{", 
      RowBox[{
       RowBox[{"Ebio", "\[LeftDoubleBracket]", "i", "\[RightDoubleBracket]"}],
        ",", "1"}], "}"}], ",", 
     RowBox[{"{", 
      RowBox[{"i", ",", "1", ",", 
       RowBox[{"Length", "[", "Ebio", "]"}]}], "}"}]}], "]"}]}], 
  ";"}], "\[IndentingNewLine]", 
 RowBox[{
  RowBox[{"adj", "=", "0.01"}], ";"}], "\[IndentingNewLine]", 
 RowBox[{
  RowBox[{"style", "=", 
   RowBox[{"Directive", "[", 
    RowBox[{"Black", ",", 
     RowBox[{"Thickness", "[", "adj", "]"}], ",", 
     RowBox[{"Opacity", "[", "1", "]"}], ",", 
     RowBox[{"Arrowheads", "[", 
      RowBox[{"Min", "[", 
       RowBox[{"0.1", ",", 
        RowBox[{"5", "*", "adj"}]}], "]"}], "]"}]}], "]"}]}], 
  ";"}], "\[IndentingNewLine]", 
 RowBox[{
  RowBox[{"EbioG", "=", 
   RowBox[{"MakeNetwork", "[", 
    RowBox[{"edgeflow", ",", "style"}], "]"}]}], ";"}], "\[IndentingNewLine]", 
 RowBox[{
  RowBox[{"Grid", "[", 
   RowBox[{"{", 
    RowBox[{"{", 
     RowBox[{"EenzG", ",", "EbioG"}], "}"}], "}"}], "]"}], 
  "\[IndentingNewLine]"}], "\[IndentingNewLine]", 
 RowBox[{
  RowBox[{
   RowBox[{"tmp", "=", 
    RowBox[{"ToExpression", "[", 
     RowBox[{"Import", "[", 
      RowBox[{"dir", "<>", "\"\<Data/REDOXlist/REDOXlist.csv\>\""}], "]"}], 
     "]"}]}], ";"}], "\[IndentingNewLine]", "\[IndentingNewLine]", 
  RowBox[{"(*", " ", 
   RowBox[{
    RowBox[{
    "\:5b9a\:5e38\:72b6\:614b\:306b\:304a\:3044\:3066\:7a92\:7d20\:5316\:5b66\
\:7a2e\:7dcf\:6fc3\:5ea6\:306e1", "%", 
     "\:3092\:8d85\:3048\:308b\:5316\:5b66\:7a2e\:306e\:7d44\:307f\:5408\:308f\
\:305b\:304c\:3069\:306epH"}], ",", " ", 
    RowBox[{
    "O2\:9818\:57df\:306b\:73fe\:308c\:3066\:3044\:308b\:304b\:3092\:78ba\
\:8a8d\:3059\:308b\:305f\:3081\:306e\:53ef\:8996\:5316\:7528\:95a2\:6570", 
     "."}]}], "*)"}]}], "\[IndentingNewLine]", 
 RowBox[{
  RowBox[{
   RowBox[{"ShowComb", "[", "listpart_", "]"}], ":=", 
   RowBox[{"Module", "[", 
    RowBox[{
     RowBox[{"{", 
      RowBox[{"sel", ",", "sel2"}], "}"}], ",", "\[IndentingNewLine]", 
     RowBox[{
      RowBox[{"sel", "=", 
       RowBox[{"Table", "[", 
        RowBox[{
         RowBox[{"Flatten", "[", 
          RowBox[{"{", 
           RowBox[{
            RowBox[{
            "listpart", "\[LeftDoubleBracket]", "i", 
             "\[RightDoubleBracket]"}], ",", "0.1"}], "}"}], "]"}], ",", 
         RowBox[{"{", 
          RowBox[{"i", ",", "1", ",", 
           RowBox[{"Length", "[", "listpart", "]"}]}], "}"}]}], "]"}]}], ";", 
      "\[IndentingNewLine]", 
      RowBox[{"sel2", "=", 
       RowBox[{"Complement", "[", 
        RowBox[{
         RowBox[{"list", "\[LeftDoubleBracket]", 
          RowBox[{"All", ",", 
           RowBox[{"{", 
            RowBox[{"1", ",", "2"}], "}"}]}], "\[RightDoubleBracket]"}], ",", 
         
         RowBox[{"sel", "\[LeftDoubleBracket]", 
          RowBox[{"All", ",", 
           RowBox[{"{", 
            RowBox[{"1", ",", "2"}], "}"}]}], "\[RightDoubleBracket]"}]}], 
        "]"}]}], ";", "\[IndentingNewLine]", 
      RowBox[{"sel2", "=", 
       RowBox[{"Table", "[", 
        RowBox[{
         RowBox[{"Flatten", "[", 
          RowBox[{"{", 
           RowBox[{
            RowBox[{
            "sel2", "\[LeftDoubleBracket]", "i", "\[RightDoubleBracket]"}], 
            ",", 
            RowBox[{"-", "1"}]}], "}"}], "]"}], ",", 
         RowBox[{"{", 
          RowBox[{"i", ",", "1", ",", 
           RowBox[{"Length", "[", "sel2", "]"}]}], "}"}]}], "]"}]}], ";", 
      "\[IndentingNewLine]", 
      RowBox[{"sel", "=", 
       RowBox[{"Partition", "[", 
        RowBox[{
         RowBox[{"Flatten", "[", 
          RowBox[{"{", 
           RowBox[{"sel", ",", "sel2"}], "}"}], "]"}], ",", "3"}], "]"}]}], 
      ";", "\[IndentingNewLine]", 
      RowBox[{"ListDensityPlot", "[", 
       RowBox[{"sel", ",", 
        RowBox[{"ColorFunction", "\[Rule]", "\"\<SunsetColors\>\""}], ",", 
        RowBox[{"ColorFunctionScaling", "\[Rule]", "False"}], ",", 
        RowBox[{"PlotRange", "\[Rule]", 
         RowBox[{"{", 
          RowBox[{"All", ",", "All", ",", 
           RowBox[{"{", 
            RowBox[{"0", ",", "1"}], "}"}]}], "}"}]}], ",", 
        RowBox[{"InterpolationOrder", "\[Rule]", "0"}], ",", 
        RowBox[{"ImageSize", "\[Rule]", "150"}], ",", 
        RowBox[{"FrameTicks", "\[Rule]", 
         RowBox[{"{", 
          RowBox[{
           RowBox[{"{", 
            RowBox[{
             RowBox[{"{", 
              RowBox[{
               RowBox[{"-", "12"}], ",", 
               RowBox[{"-", "10"}], ",", 
               RowBox[{"-", "8"}], ",", 
               RowBox[{"-", "6"}], ",", 
               RowBox[{"-", "4"}], ",", 
               RowBox[{"-", "2"}]}], "}"}], ",", "None"}], "}"}], ",", 
           RowBox[{"{", 
            RowBox[{
             RowBox[{"{", 
              RowBox[{
               RowBox[{"-", "12"}], ",", 
               RowBox[{"-", "9"}], ",", 
               RowBox[{"-", "6"}], ",", 
               RowBox[{"-", "3"}]}], "}"}], ",", "None"}], "}"}]}], "}"}]}], 
        ",", 
        RowBox[{"BaseStyle", "\[Rule]", 
         RowBox[{"{", 
          RowBox[{"14", ",", 
           RowBox[{"FontFamily", "\[Rule]", "\"\<Arial\>\""}]}], "}"}]}], ",", 
        RowBox[{"FrameStyle", "\[Rule]", 
         RowBox[{"{", 
          RowBox[{
           RowBox[{"{", 
            RowBox[{"mfs", ",", "mfs"}], "}"}], ",", 
           RowBox[{"{", 
            RowBox[{"mfs", ",", "mfs"}], "}"}]}], "}"}]}], ",", 
        RowBox[{"ClippingStyle", "\[Rule]", "White"}]}], "]"}]}]}], 
    "\[IndentingNewLine]", "]"}]}], "\[IndentingNewLine]", 
  "\[IndentingNewLine]", 
  RowBox[{"(*", " ", 
   RowBox[{
    RowBox[{
    "\:5b9a\:5e38\:72b6\:614b\:306b\:304a\:3044\:3066\:7a92\:7d20\:5316\:5b66\
\:7a2e\:7dcf\:6fc3\:5ea6\:306e1", "%", 
     "\:3092\:8d85\:3048\:308b\:5316\:5b66\:7a2e\:306e\:7d44\:307f\:5408\:308f\
\:305b\:304c\:3069\:306epH"}], ",", " ", 
    RowBox[{
    "O2\:9818\:57df\:306b\:73fe\:308c\:3066\:3044\:308b\:304b\:3092\:78ba\
\:8a8d\:3059\:308b\:305f\:3081\:306e\:53ef\:8996\:5316\:7528\:95a2\:6570", 
     "."}]}], "*)"}]}], "\[IndentingNewLine]", 
 RowBox[{
  RowBox[{
   RowBox[{"ShowComb", "[", 
    RowBox[{"listpart_", ",", "val_", ",", "combpart_"}], "]"}], ":=", 
   RowBox[{"Module", "[", 
    RowBox[{
     RowBox[{"{", 
      RowBox[{"sel", ",", "sel2"}], "}"}], ",", "\[IndentingNewLine]", 
     RowBox[{
      RowBox[{"sel", "=", 
       RowBox[{"Table", "[", 
        RowBox[{
         RowBox[{"Flatten", "[", 
          RowBox[{"{", 
           RowBox[{
            RowBox[{
            "listpart", "\[LeftDoubleBracket]", "i", 
             "\[RightDoubleBracket]"}], ",", "val"}], "}"}], "]"}], ",", 
         RowBox[{"{", 
          RowBox[{"i", ",", "1", ",", 
           RowBox[{"Length", "[", "listpart", "]"}]}], "}"}]}], "]"}]}], ";", 
      "\[IndentingNewLine]", 
      RowBox[{"sel2", "=", 
       RowBox[{"Complement", "[", 
        RowBox[{
         RowBox[{"list", "\[LeftDoubleBracket]", 
          RowBox[{"All", ",", 
           RowBox[{"{", 
            RowBox[{"1", ",", "2"}], "}"}]}], "\[RightDoubleBracket]"}], ",", 
         
         RowBox[{"sel", "\[LeftDoubleBracket]", 
          RowBox[{"All", ",", 
           RowBox[{"{", 
            RowBox[{"1", ",", "2"}], "}"}]}], "\[RightDoubleBracket]"}]}], 
        "]"}]}], ";", "\[IndentingNewLine]", 
      RowBox[{"sel2", "=", 
       RowBox[{"Table", "[", 
        RowBox[{
         RowBox[{"Flatten", "[", 
          RowBox[{"{", 
           RowBox[{
            RowBox[{
            "sel2", "\[LeftDoubleBracket]", "i", "\[RightDoubleBracket]"}], 
            ",", 
            RowBox[{"-", "1"}]}], "}"}], "]"}], ",", 
         RowBox[{"{", 
          RowBox[{"i", ",", "1", ",", 
           RowBox[{"Length", "[", "sel2", "]"}]}], "}"}]}], "]"}]}], ";", 
      "\[IndentingNewLine]", 
      RowBox[{"sel", "=", 
       RowBox[{"Partition", "[", 
        RowBox[{
         RowBox[{"Flatten", "[", 
          RowBox[{"{", 
           RowBox[{"sel", ",", "sel2"}], "}"}], "]"}], ",", "3"}], "]"}]}], 
      ";", "\[IndentingNewLine]", 
      RowBox[{"ListContourPlot", "[", 
       RowBox[{"sel", ",", 
        RowBox[{"ColorFunction", "\[Rule]", "\"\<SunsetColors\>\""}], ",", 
        RowBox[{"ColorFunctionScaling", "\[Rule]", "False"}], ",", 
        RowBox[{"PlotRange", "\[Rule]", 
         RowBox[{"{", 
          RowBox[{"All", ",", "All", ",", 
           RowBox[{"{", 
            RowBox[{"0", ",", "1"}], "}"}]}], "}"}]}], ",", 
        RowBox[{"InterpolationOrder", "\[Rule]", "0"}], ",", 
        RowBox[{"ImageSize", "\[Rule]", "150"}], ",", 
        RowBox[{"FrameTicks", "\[Rule]", 
         RowBox[{"{", 
          RowBox[{
           RowBox[{"{", 
            RowBox[{
             RowBox[{"{", 
              RowBox[{
               RowBox[{"-", "12"}], ",", 
               RowBox[{"-", "10"}], ",", 
               RowBox[{"-", "8"}], ",", 
               RowBox[{"-", "6"}], ",", 
               RowBox[{"-", "4"}], ",", 
               RowBox[{"-", "2"}]}], "}"}], ",", "None"}], "}"}], ",", 
           RowBox[{"{", 
            RowBox[{
             RowBox[{"{", 
              RowBox[{
               RowBox[{"-", "12"}], ",", 
               RowBox[{"-", "9"}], ",", 
               RowBox[{"-", "6"}], ",", 
               RowBox[{"-", "3"}]}], "}"}], ",", "None"}], "}"}]}], "}"}]}], 
        ",", 
        RowBox[{"BaseStyle", "\[Rule]", 
         RowBox[{"{", 
          RowBox[{"9", ",", 
           RowBox[{"FontFamily", "\[Rule]", "\"\<Arial\>\""}]}], "}"}]}], ",", 
        RowBox[{"FrameStyle", "\[Rule]", 
         RowBox[{"{", 
          RowBox[{
           RowBox[{"{", 
            RowBox[{"mfs", ",", "mfs"}], "}"}], ",", 
           RowBox[{"{", 
            RowBox[{"mfs", ",", "mfs"}], "}"}]}], "}"}]}], ",", 
        RowBox[{"ClippingStyle", "\[Rule]", "None"}], ",", 
        RowBox[{"PlotLabel", "\[Rule]", "combpart"}], ",", 
        RowBox[{"LabelStyle", "->", 
         RowBox[{"{", 
          RowBox[{"6", ",", 
           RowBox[{"FontFamily", "\[Rule]", "\"\<Arial\>\""}]}], "}"}]}]}], 
       "]"}]}]}], "\[IndentingNewLine]", "]"}]}], "\[IndentingNewLine]", 
  "\[IndentingNewLine]", 
  RowBox[{"(*", " ", 
   RowBox[{
   "\:30a8\:30c3\:30b8\:91cd\:8907\:7387\:306e\:8a08\:7b97\:306e\:305f\:3081\
\:306e\:95a2\:6570", "."}], "*)"}]}], "\[IndentingNewLine]", 
 RowBox[{
  RowBox[{
   RowBox[{"DuplicateSummarize", "[", "list_", "]"}], ":=", 
   RowBox[{"Module", "[", 
    RowBox[{
     RowBox[{"{", 
      RowBox[{"list2", ",", "i"}], "}"}], ",", "\[IndentingNewLine]", 
     RowBox[{
      RowBox[{"list2", "=", 
       RowBox[{"{", "}"}]}], ";", "\[IndentingNewLine]", 
      RowBox[{"For", "[", 
       RowBox[{
        RowBox[{"i", "=", "1"}], ",", 
        RowBox[{"i", "\[LessEqual]", 
         RowBox[{"Length", "[", "list", "]"}]}], ",", 
        RowBox[{"i", "++"}], ",", "\[IndentingNewLine]", 
        RowBox[{
         RowBox[{"Eact", "=", 
          RowBox[{"Flatten", "[", 
           RowBox[{"ToExpression", "[", 
            RowBox[{
             RowBox[{
              RowBox[{
               RowBox[{
               "list", "\[LeftDoubleBracket]", "i", "\[RightDoubleBracket]"}],
                "\[LeftDoubleBracket]", "3", "\[RightDoubleBracket]"}], 
              "\[LeftDoubleBracket]", 
              RowBox[{"All", ",", "3"}], "\[RightDoubleBracket]"}], "/.", 
             RowBox[{"{", 
              RowBox[{"\"\<NH4\>\"", "\[Rule]", "\"\<NH3\>\""}], "}"}]}], 
            "]"}], "]"}]}], ";", "\[IndentingNewLine]", 
         RowBox[{"Eact", "=", 
          RowBox[{"DeleteDuplicates", "[", "Eact", "]"}]}], ";", 
         "\[IndentingNewLine]", 
         RowBox[{"Eact", "=", 
          RowBox[{"Complement", "[", 
           RowBox[{"Eact", ",", 
            RowBox[{"{", 
             RowBox[{"\"\<NH3\>\"", "\[DirectedEdge]", "\"\<NH3\>\""}], 
             "}"}]}], "]"}]}], ";", "\[IndentingNewLine]", 
         RowBox[{"AppendTo", "[", 
          RowBox[{"list2", ",", 
           RowBox[{"{", 
            RowBox[{
             RowBox[{
              RowBox[{
              "list", "\[LeftDoubleBracket]", "i", "\[RightDoubleBracket]"}], 
              "\[LeftDoubleBracket]", "1", "\[RightDoubleBracket]"}], ",", 
             RowBox[{
              RowBox[{
              "list", "\[LeftDoubleBracket]", "i", "\[RightDoubleBracket]"}], 
              "\[LeftDoubleBracket]", "2", "\[RightDoubleBracket]"}], ",", 
             RowBox[{"Length", "[", 
              RowBox[{
               RowBox[{
               "list", "\[LeftDoubleBracket]", "i", "\[RightDoubleBracket]"}],
                "\[LeftDoubleBracket]", "3", "\[RightDoubleBracket]"}], "]"}],
              ",", "\[IndentingNewLine]", "Eact", ",", 
             RowBox[{"Length", "[", "Eact", "]"}], ",", 
             RowBox[{"N", "[", 
              RowBox[{
               RowBox[{"Length", "[", 
                RowBox[{"Intersection", "[", 
                 RowBox[{"Eenz", ",", "Eact"}], "]"}], "]"}], "/", 
               RowBox[{"Length", "[", "Eenz", "]"}]}], "]"}], ",", 
             "\[IndentingNewLine]", 
             RowBox[{"N", "[", 
              RowBox[{
               RowBox[{"Length", "[", 
                RowBox[{"Intersection", "[", 
                 RowBox[{"Eenz", ",", "Eact"}], "]"}], "]"}], "/", 
               RowBox[{"Length", "[", "Eact", "]"}]}], "]"}], ",", 
             "\[IndentingNewLine]", 
             RowBox[{"N", "[", 
              RowBox[{
               RowBox[{"Length", "[", 
                RowBox[{"Intersection", "[", 
                 RowBox[{"Ebio", ",", "Eact"}], "]"}], "]"}], "/", 
               RowBox[{"Length", "[", "Ebio", "]"}]}], "]"}], ",", 
             "\[IndentingNewLine]", 
             RowBox[{"N", "[", 
              RowBox[{
               RowBox[{"Length", "[", 
                RowBox[{"Intersection", "[", 
                 RowBox[{"Ebio", ",", "Eact"}], "]"}], "]"}], "/", 
               RowBox[{"Length", "[", "Eact", "]"}]}], "]"}], ",", 
             "\[IndentingNewLine]", 
             RowBox[{
              RowBox[{
              "list", "\[LeftDoubleBracket]", "i", "\[RightDoubleBracket]"}], 
              "\[LeftDoubleBracket]", "3", "\[RightDoubleBracket]"}]}], 
            "\[IndentingNewLine]", "}"}]}], "]"}]}]}], "\[IndentingNewLine]", 
       "]"}], ";", "\[IndentingNewLine]", "list2"}]}], "\[IndentingNewLine]", 
    "]"}]}], "\[IndentingNewLine]", "\[IndentingNewLine]", 
  RowBox[{"(*", " ", 
   RowBox[{"pH", ",", " ", 
    RowBox[{
    "O2\:6761\:4ef6\:6bce\:306e\:30a8\:30c3\:30b8\:91cd\:8907\:7387\:3092\
\:53ef\:8996\:5316\:3059\:308b\:305f\:3081\:306e\:95a2\:6570", "."}]}], 
   "*)"}]}], "\[IndentingNewLine]", 
 RowBox[{
  RowBox[{
   RowBox[{"DuplicateVisualize", "[", "list_", "]"}], ":=", 
   RowBox[{"Module", "[", 
    RowBox[{
     RowBox[{"{", "}"}], ",", "\[IndentingNewLine]", "\[IndentingNewLine]", 
     RowBox[{"Grid", "[", "\[IndentingNewLine]", 
      RowBox[{"{", "\[IndentingNewLine]", 
       RowBox[{
        RowBox[{"{", "\[IndentingNewLine]", 
         RowBox[{
          RowBox[{"ListDensityPlot", "[", 
           RowBox[{
            RowBox[{"list", "\[LeftDoubleBracket]", 
             RowBox[{"All", ",", 
              RowBox[{"{", 
               RowBox[{"1", ",", "2", ",", "6"}], "}"}]}], 
             "\[RightDoubleBracket]"}], ",", 
            RowBox[{"PlotLegends", "\[Rule]", "Automatic"}], ",", 
            RowBox[{"ColorFunction", "\[Rule]", "\"\<BlueGreenYellow\>\""}], 
            ",", 
            RowBox[{"ColorFunctionScaling", "\[Rule]", "False"}], ",", 
            RowBox[{"PlotRange", "\[Rule]", 
             RowBox[{"{", 
              RowBox[{"All", ",", "All", ",", 
               RowBox[{"{", 
                RowBox[{"0", ",", "1"}], "}"}]}], "}"}]}], ",", 
            RowBox[{"InterpolationOrder", "\[Rule]", "0"}]}], "]"}], ",", 
          "\[IndentingNewLine]", 
          RowBox[{"ListDensityPlot", "[", 
           RowBox[{
            RowBox[{"list", "\[LeftDoubleBracket]", 
             RowBox[{"All", ",", 
              RowBox[{"{", 
               RowBox[{"1", ",", "2", ",", "7"}], "}"}]}], 
             "\[RightDoubleBracket]"}], ",", 
            RowBox[{"PlotLegends", "\[Rule]", "Automatic"}], ",", 
            RowBox[{"ColorFunction", "\[Rule]", "\"\<BlueGreenYellow\>\""}], 
            ",", 
            RowBox[{"ColorFunctionScaling", "\[Rule]", "False"}], ",", 
            RowBox[{"PlotRange", "\[Rule]", 
             RowBox[{"{", 
              RowBox[{"All", ",", "All", ",", 
               RowBox[{"{", 
                RowBox[{"0", ",", "1"}], "}"}]}], "}"}]}], ",", 
            RowBox[{"InterpolationOrder", "\[Rule]", "0"}]}], "]"}], ",", 
          "\[IndentingNewLine]", 
          RowBox[{"ListDensityPlot", "[", 
           RowBox[{
            RowBox[{"Transpose", "[", 
             RowBox[{"{", 
              RowBox[{
               RowBox[{"list", "\[LeftDoubleBracket]", 
                RowBox[{"All", ",", "1"}], "\[RightDoubleBracket]"}], ",", 
               RowBox[{"list", "\[LeftDoubleBracket]", 
                RowBox[{"All", ",", "2"}], "\[RightDoubleBracket]"}], ",", 
               RowBox[{
                RowBox[{"list", "\[LeftDoubleBracket]", 
                 RowBox[{"All", ",", "6"}], "\[RightDoubleBracket]"}], "*", 
                RowBox[{"list", "\[LeftDoubleBracket]", 
                 RowBox[{"All", ",", "7"}], "\[RightDoubleBracket]"}]}]}], 
              "}"}], "]"}], ",", 
            RowBox[{"PlotLegends", "\[Rule]", "Automatic"}], ",", 
            RowBox[{"ColorFunction", "\[Rule]", "\"\<BlueGreenYellow\>\""}], 
            ",", 
            RowBox[{"ColorFunctionScaling", "\[Rule]", "False"}], ",", 
            RowBox[{"PlotRange", "\[Rule]", 
             RowBox[{"{", 
              RowBox[{"All", ",", "All", ",", 
               RowBox[{"{", 
                RowBox[{"0", ",", "1"}], "}"}]}], "}"}]}], ",", 
            RowBox[{"InterpolationOrder", "\[Rule]", "0"}]}], "]"}]}], 
         "\[IndentingNewLine]", "}"}], ",", "\[IndentingNewLine]", 
        RowBox[{"{", "\[IndentingNewLine]", 
         RowBox[{
          RowBox[{"ListDensityPlot", "[", 
           RowBox[{
            RowBox[{"list", "\[LeftDoubleBracket]", 
             RowBox[{"All", ",", 
              RowBox[{"{", 
               RowBox[{"1", ",", "2", ",", "8"}], "}"}]}], 
             "\[RightDoubleBracket]"}], ",", 
            RowBox[{"PlotLegends", "\[Rule]", "Automatic"}], ",", 
            RowBox[{"ColorFunction", "\[Rule]", "\"\<BlueGreenYellow\>\""}], 
            ",", 
            RowBox[{"ColorFunctionScaling", "\[Rule]", "False"}], ",", 
            RowBox[{"PlotRange", "\[Rule]", 
             RowBox[{"{", 
              RowBox[{"All", ",", "All", ",", 
               RowBox[{"{", 
                RowBox[{"0", ",", "1"}], "}"}]}], "}"}]}], ",", 
            RowBox[{"InterpolationOrder", "\[Rule]", "0"}]}], "]"}], ",", 
          "\[IndentingNewLine]", 
          RowBox[{"ListDensityPlot", "[", 
           RowBox[{
            RowBox[{"list", "\[LeftDoubleBracket]", 
             RowBox[{"All", ",", 
              RowBox[{"{", 
               RowBox[{"1", ",", "2", ",", "9"}], "}"}]}], 
             "\[RightDoubleBracket]"}], ",", 
            RowBox[{"PlotLegends", "\[Rule]", "Automatic"}], ",", 
            RowBox[{"ColorFunction", "\[Rule]", "\"\<BlueGreenYellow\>\""}], 
            ",", 
            RowBox[{"ColorFunctionScaling", "\[Rule]", "False"}], ",", 
            RowBox[{"PlotRange", "\[Rule]", 
             RowBox[{"{", 
              RowBox[{"All", ",", "All", ",", 
               RowBox[{"{", 
                RowBox[{"0", ",", "1"}], "}"}]}], "}"}]}], ",", 
            RowBox[{"InterpolationOrder", "\[Rule]", "0"}]}], "]"}], ",", 
          "\[IndentingNewLine]", 
          RowBox[{"ListDensityPlot", "[", 
           RowBox[{
            RowBox[{"Transpose", "[", 
             RowBox[{"{", 
              RowBox[{
               RowBox[{"list", "\[LeftDoubleBracket]", 
                RowBox[{"All", ",", "1"}], "\[RightDoubleBracket]"}], ",", 
               RowBox[{"list", "\[LeftDoubleBracket]", 
                RowBox[{"All", ",", "2"}], "\[RightDoubleBracket]"}], ",", 
               RowBox[{
                RowBox[{"list", "\[LeftDoubleBracket]", 
                 RowBox[{"All", ",", "8"}], "\[RightDoubleBracket]"}], "*", 
                RowBox[{"list", "\[LeftDoubleBracket]", 
                 RowBox[{"All", ",", "9"}], "\[RightDoubleBracket]"}]}]}], 
              "}"}], "]"}], ",", 
            RowBox[{"PlotLegends", "\[Rule]", "Automatic"}], ",", 
            RowBox[{"ColorFunction", "\[Rule]", "\"\<BlueGreenYellow\>\""}], 
            ",", 
            RowBox[{"(*", 
             RowBox[{
              RowBox[{"ColorFunctionScaling", "\[Rule]", "False"}], ","}], 
             "*)"}], 
            RowBox[{"PlotRange", "\[Rule]", 
             RowBox[{"{", 
              RowBox[{"All", ",", "All", ",", 
               RowBox[{"{", 
                RowBox[{"0", ",", "0.2"}], "}"}]}], "}"}]}], ",", 
            RowBox[{"InterpolationOrder", "\[Rule]", "0"}]}], "]"}]}], 
         "\[IndentingNewLine]", "}"}]}], "\[IndentingNewLine]", "}"}], 
      "\[IndentingNewLine]", "]"}]}], "\[IndentingNewLine]", "]"}]}], 
  ";"}]}], "Input",
 CellChangeTimes->{{3.917580372163089*^9, 3.917580394255718*^9}, {
   3.917580442795978*^9, 3.917580443137669*^9}, {3.917580486080903*^9, 
   3.917580486535611*^9}, {3.917580958856224*^9, 3.9175810442792597`*^9}, {
   3.917581106173115*^9, 3.917581204835417*^9}, {3.9175812666146383`*^9, 
   3.917581311333856*^9}, {3.917581859726924*^9, 3.917581928646859*^9}, 
   3.9176349427988997`*^9, {3.917647623503779*^9, 3.917647650423265*^9}, {
   3.917647867586275*^9, 3.917647879754814*^9}, {3.917723514672579*^9, 
   3.91772351880634*^9}, {3.917723781525723*^9, 3.917723802893895*^9}, {
   3.9177243194142523`*^9, 3.917724338513047*^9}, {3.917830690307415*^9, 
   3.917830691506186*^9}, {3.917831363300983*^9, 3.91783140903294*^9}, {
   3.917836771668639*^9, 3.91783677418302*^9}, {3.9179765443365717`*^9, 
   3.917976551764937*^9}, {3.9189405236032267`*^9, 3.918940562010624*^9}, 
   3.922755149668819*^9, {3.9227552516878777`*^9, 3.922755256226322*^9}, {
   3.9227556426704082`*^9, 3.92275585750669*^9}},
 CellLabel->
  "In[528]:=",ExpressionUUID->"7a34e3df-bdb8-4659-a61b-8bae306fccb2"],

Cell[BoxData[
 TagBox[GridBox[{
    {
     GraphicsBox[
      NamespaceBox["NetworkGraphics",
       DynamicModuleBox[{Typeset`graph = HoldComplete[
         Graph[{
          "NO3", "NO2", "NO", "N2O", "NH2OH", "N2", "NH3", "N2H4", "N2H5", 
           "Dummy", "NH3OH", "NH4"}, {{{1, 2}, {2, 1}, {3, 1}, {3, 2}, {2, 
           3}, {3, 4}, {5, 3}, {4, 6}, {3, 6}, {2, 7}, {8, 6}, {3, 8}, {7, 
           8}, {7, 5}, {9, 10}, {11, 10}, {12, 10}, {10, 10}}, Null}, {
          Background -> None, BaseStyle -> EdgeForm[
             Directive[
              Thickness[Large], 
              GrayLevel[0]]], 
           EdgeStyle -> {DirectedEdge["NO2", "NO3"] -> Directive[
               GrayLevel[0], 
               Thickness[0.01], 
               Opacity[1], 
               Arrowheads[0.05]], DirectedEdge["NO", "N2O"] -> Directive[
               GrayLevel[0], 
               Thickness[0.01], 
               Opacity[1], 
               Arrowheads[0.05]], DirectedEdge["NH3OH", "Dummy"] -> 
             Directive[
               GrayLevel[1], 
               Thickness[0], 
               Opacity[0]], DirectedEdge["NO", "N2H4"] -> Directive[
               GrayLevel[0], 
               Thickness[0.01], 
               Opacity[1], 
               Arrowheads[0.05]], DirectedEdge["N2H5", "Dummy"] -> Directive[
               GrayLevel[1], 
               Thickness[0], 
               Opacity[0]], DirectedEdge["NO2", "NO"] -> Directive[
               GrayLevel[0], 
               Thickness[0.01], 
               Opacity[1], 
               Arrowheads[0.05]], DirectedEdge["NH3", "NH2OH"] -> Directive[
               GrayLevel[0], 
               Thickness[0.01], 
               Opacity[1], 
               Arrowheads[0.05]], DirectedEdge["Dummy", "Dummy"] -> 
             Directive[
               GrayLevel[1], 
               Thickness[0], 
               Opacity[0]], DirectedEdge["N2O", "N2"] -> Directive[
               GrayLevel[0], 
               Thickness[0.01], 
               Opacity[1], 
               Arrowheads[0.05]], DirectedEdge["NO", "NO2"] -> Directive[
               GrayLevel[0], 
               Thickness[0.01], 
               Opacity[1], 
               Arrowheads[0.05]], DirectedEdge["N2H4", "N2"] -> Directive[
               GrayLevel[0], 
               Thickness[0.01], 
               Opacity[1], 
               Arrowheads[0.05]], DirectedEdge["NO3", "NO2"] -> Directive[
               GrayLevel[0], 
               Thickness[0.01], 
               Opacity[1], 
               Arrowheads[0.05]], DirectedEdge["NO2", "NH3"] -> Directive[
               GrayLevel[0], 
               Thickness[0.01], 
               Opacity[1], 
               Arrowheads[0.05]], DirectedEdge["NH2OH", "NO"] -> Directive[
               GrayLevel[0], 
               Thickness[0.01], 
               Opacity[1], 
               Arrowheads[0.05]], DirectedEdge["NH4", "Dummy"] -> Directive[
               GrayLevel[1], 
               Thickness[0], 
               Opacity[0]], DirectedEdge["NH3", "N2H4"] -> Directive[
               GrayLevel[0], 
               Thickness[0.01], 
               Opacity[1], 
               Arrowheads[0.05]], DirectedEdge["NO", "NO3"] -> Directive[
               GrayLevel[0], 
               Thickness[0.01], 
               Opacity[1], 
               Arrowheads[0.05]], DirectedEdge["NO", "N2"] -> Directive[
               GrayLevel[0], 
               Thickness[0.01], 
               Opacity[1], 
               Arrowheads[0.05]]}, 
           ImageSize -> (Automatic -> 340.1574803149606), PerformanceGoal -> 
           "Quality", PlotRangePadding -> None, 
           VertexCoordinates -> {{
             2 Cos[Rational[2, 11] Pi], 2 Sin[Rational[2, 11] Pi]}, {
             2 Sin[Rational[3, 22] Pi], 2 Cos[Rational[3, 22] Pi]}, {(-2) 
              Sin[Rational[1, 22] Pi], 2 Cos[Rational[1, 22] Pi]}, {(-2) 
              Sin[Rational[5, 22] Pi], 2 Cos[Rational[5, 22] Pi]}, {(-2) 
              Cos[Rational[1, 11] Pi], (-2) Sin[Rational[1, 11] Pi]}, {(-2) 
              Cos[Rational[1, 11] Pi], 2 Sin[Rational[1, 11] Pi]}, {
             2 Cos[Rational[2, 11] Pi], (-2) Sin[Rational[2, 11] Pi]}, {(-2) 
              Sin[Rational[1, 22] Pi], (-2) Cos[Rational[1, 22] Pi]}, {
             2 Sin[Rational[3, 22] Pi], (-2) Cos[Rational[3, 22] Pi]}, {0, 
             0}, {(-2) Sin[Rational[5, 22] Pi], (-2) 
              Cos[Rational[5, 22] Pi]}, {2, 0}}, 
           VertexLabels -> {"N2" -> Placed["N2", {
                Rational[1, 2], 
                Rational[1, 2]}], "NH3" -> Placed["NH3", {
                Rational[1, 2], 
                Rational[1, 2]}], "N2H4" -> Placed["N2H4", {
                Rational[1, 2], 
                Rational[1, 2]}], "NH3OH" -> Placed["NH3OH", {
                Rational[1, 2], 
                Rational[1, 2]}], "NH2OH" -> Placed["NH2OH", {
                Rational[1, 2], 
                Rational[1, 2]}], "NH4" -> Placed["NH4", {
                Rational[1, 2], 
                Rational[1, 2]}], "Dummy" -> Placed["", {0, 0}], "NO3" -> 
             Placed["NO3", {
                Rational[1, 2], 
                Rational[1, 2]}], "NO2" -> Placed["NO2", {
                Rational[1, 2], 
                Rational[1, 2]}], "N2O" -> Placed["N2O", {
                Rational[1, 2], 
                Rational[1, 2]}], "N2H5" -> Placed["N2H5", {
                Rational[1, 2], 
                Rational[1, 2]}], "NO" -> Placed["NO", {
                Rational[1, 2], 
                Rational[1, 2]}]}, VertexLabelStyle -> {
             Directive[FontFamily -> "Helvetica", 10]}, VertexSize -> {0.5}, 
           VertexStyle -> {
            "NO3" -> RGBColor[1, 1, 0], "NO2" -> 
             RGBColor[0.9444444444444444, 
               Rational[8, 9], 0.19444444444444442`], "NH2OH" -> 
             RGBColor[0.8333333333333334, 
               Rational[2, 3], 0.5833333333333334], "N2H5" -> 
             RGBColor[0.8055555555555556, 
               Rational[11, 18], 0.6805555555555556], "N2O" -> 
             RGBColor[0.8888888888888888, 
               Rational[7, 9], 0.3888888888888889], "NH4" -> 
             RGBColor[0.7777777777777778, 
               Rational[5, 9], 0.7777777777777778], "N2H4" -> 
             RGBColor[0.8055555555555556, 
               Rational[11, 18], 0.6805555555555556], "NH3" -> 
             RGBColor[0.7777777777777778, 
               Rational[5, 9], 0.7777777777777778], "Dummy" -> Directive[
               Opacity[0], 
               GrayLevel[1], 
               EdgeForm[None]], "N2" -> RGBColor[0.8611111111111112, 
               Rational[13, 18], 0.4861111111111111], "NH3OH" -> 
             RGBColor[0.8055555555555556, 
               Rational[11, 18], 0.6805555555555556], "NO" -> 
             RGBColor[0.9166666666666667, 
               Rational[5, 6], 0.2916666666666667]}}]], Typeset`boxes, 
        Typeset`boxes$s2d = GraphicsGroupBox[{{
           Arrowheads[Medium], 
           Directive[
            Opacity[0.7], 
            Hue[0.6, 0.7, 0.5]], 
           Directive[
            EdgeForm[
             Directive[
              Thickness[Large], 
              GrayLevel[0]]]], 
           StyleBox[
            ArrowBox[
             BezierCurveBox[{
               DynamicLocation["VertexID$1", Automatic, Center], {
               1.1353141758377123`, 1.3102224040499535`}, 
               DynamicLocation["VertexID$2", Automatic, Center]}]], {
             Directive[
              GrayLevel[0], 
              Thickness[0.01], 
              Opacity[1], 
              Arrowheads[0.05]]}, StripOnInput -> False], 
           StyleBox[
            ArrowBox[
             BezierCurveBox[{
               DynamicLocation["VertexID$2", Automatic, Center], {
               1.3780229158284159`, 1.590323221570285}, 
               DynamicLocation["VertexID$1", Automatic, Center]}]], {
             Directive[
              GrayLevel[0], 
              Thickness[0.01], 
              Opacity[1], 
              Arrowheads[0.05]]}, StripOnInput -> False], 
           StyleBox[
            ArrowBox[
             BezierCurveBox[{
               DynamicLocation["VertexID$2", Automatic, Center], {
               0.24672734972261312`, 1.7160264102954108`}, 
               DynamicLocation["VertexID$3", Automatic, Center]}]], {
             Directive[
              GrayLevel[0], 
              Thickness[0.01], 
              Opacity[1], 
              Arrowheads[0.05]]}, StripOnInput -> False], 
           StyleBox[
            ArrowBox[{
              DynamicLocation["VertexID$2", Automatic, Center], 
              DynamicLocation["VertexID$7", Automatic, Center]}], {
             Directive[
              GrayLevel[0], 
              Thickness[0.01], 
              Opacity[1], 
              Arrowheads[0.05]]}, StripOnInput -> False], 
           StyleBox[
            ArrowBox[{
              DynamicLocation["VertexID$3", Automatic, Center], 
              DynamicLocation["VertexID$1", Automatic, Center]}], {
             Directive[
              GrayLevel[0], 
              Thickness[0.01], 
              Opacity[1], 
              Arrowheads[0.05]]}, StripOnInput -> False], 
           StyleBox[
            ArrowBox[
             BezierCurveBox[{
               DynamicLocation["VertexID$3", Automatic, Center], {
               0.2994729997346152, 2.0828804641754903`}, 
               DynamicLocation["VertexID$2", Automatic, Center]}]], {
             Directive[
              GrayLevel[0], 
              Thickness[0.01], 
              Opacity[1], 
              Arrowheads[0.05]]}, StripOnInput -> False], 
           StyleBox[
            ArrowBox[{
              DynamicLocation["VertexID$3", Automatic, Center], 
              DynamicLocation["VertexID$4", Automatic, Center]}], {
             Directive[
              GrayLevel[0], 
              Thickness[0.01], 
              Opacity[1], 
              Arrowheads[0.05]]}, StripOnInput -> False], 
           StyleBox[
            ArrowBox[{
              DynamicLocation["VertexID$3", Automatic, Center], 
              DynamicLocation["VertexID$6", Automatic, Center]}], {
             Directive[
              GrayLevel[0], 
              Thickness[0.01], 
              Opacity[1], 
              Arrowheads[0.05]]}, StripOnInput -> False], 
           StyleBox[
            ArrowBox[{
              DynamicLocation["VertexID$3", Automatic, Center], 
              DynamicLocation["VertexID$8", Automatic, Center]}], {
             Directive[
              GrayLevel[0], 
              Thickness[0.01], 
              Opacity[1], 
              Arrowheads[0.05]]}, StripOnInput -> False], 
           StyleBox[
            ArrowBox[{
              DynamicLocation["VertexID$4", Automatic, Center], 
              DynamicLocation["VertexID$6", Automatic, Center]}], {
             Directive[
              GrayLevel[0], 
              Thickness[0.01], 
              Opacity[1], 
              Arrowheads[0.05]]}, StripOnInput -> False], 
           StyleBox[
            ArrowBox[{
              DynamicLocation["VertexID$5", Automatic, Center], 
              DynamicLocation["VertexID$3", Automatic, Center]}], {
             Directive[
              GrayLevel[0], 
              Thickness[0.01], 
              Opacity[1], 
              Arrowheads[0.05]]}, StripOnInput -> False], 
           StyleBox[
            ArrowBox[{
              DynamicLocation["VertexID$7", Automatic, Center], 
              DynamicLocation["VertexID$5", Automatic, Center]}], {
             Directive[
              GrayLevel[0], 
              Thickness[0.01], 
              Opacity[1], 
              Arrowheads[0.05]]}, StripOnInput -> False], 
           StyleBox[
            ArrowBox[{
              DynamicLocation["VertexID$7", Automatic, Center], 
              DynamicLocation["VertexID$8", Automatic, Center]}], {
             Directive[
              GrayLevel[0], 
              Thickness[0.01], 
              Opacity[1], 
              Arrowheads[0.05]]}, StripOnInput -> False], 
           StyleBox[
            ArrowBox[{
              DynamicLocation["VertexID$8", Automatic, Center], 
              DynamicLocation["VertexID$6", Automatic, Center]}], {
             Directive[
              GrayLevel[0], 
              Thickness[0.01], 
              Opacity[1], 
              Arrowheads[0.05]]}, StripOnInput -> False], 
           StyleBox[
            ArrowBox[{
              DynamicLocation["VertexID$9", Automatic, Center], 
              DynamicLocation["VertexID$10", Automatic, Center]}], {
             Directive[
              GrayLevel[1], 
              Thickness[0], 
              Opacity[0]]}, StripOnInput -> False], 
           StyleBox[
            ArrowBox[
             BezierCurveBox[{
               DynamicLocation[
               "VertexID$10", Automatic, Center], {-0.48382148868017677`, 
               0.0028279915152175095`}, {-0.7919164828598396, 
               0.3651294574818754}, {-0.7900744536321795, 
               0.6876108128508635}, {-0.002272842556438115, 
               1.0473877536129232`}, {0.2426485771128333, 
               0.8375994893570702}, {0.31469844179169737`, 0.367499824732734}, 
               DynamicLocation["VertexID$10", Automatic, Center]}, 
              SplineDegree -> 7]], {
             Directive[
              GrayLevel[1], 
              Thickness[0], 
              Opacity[0]]}, StripOnInput -> False], 
           StyleBox[
            ArrowBox[{
              DynamicLocation["VertexID$11", Automatic, Center], 
              DynamicLocation["VertexID$10", Automatic, Center]}], {
             Directive[
              GrayLevel[1], 
              Thickness[0], 
              Opacity[0]]}, StripOnInput -> False], 
           StyleBox[
            ArrowBox[{
              DynamicLocation["VertexID$12", Automatic, Center], 
              DynamicLocation["VertexID$10", Automatic, Center]}], {
             Directive[
              GrayLevel[1], 
              Thickness[0], 
              Opacity[0]]}, StripOnInput -> False]}, {
           Directive[
            Hue[0.6, 0.2, 0.8], 
            EdgeForm[
             Directive[
              GrayLevel[0], 
              Opacity[0.7]]]], 
           Directive[
            EdgeForm[
             Directive[
              Thickness[Large], 
              GrayLevel[0]]]], 
           TagBox[{
             TagBox[
              StyleBox[
               
               DiskBox[{1.6825070656623624`, 1.081281634911195}, 
                0.28173255684142967`], {
                RGBColor[1, 1, 0]}, StripOnInput -> False], "DynamicName", 
              BoxID -> "VertexID$1"], 
             InsetBox[
              FormBox[
               StyleBox["\"NO3\"", {
                 EdgeForm[
                  Directive[
                   Thickness[Large], 
                   GrayLevel[0]]], 
                 Directive[FontFamily -> "Helvetica", 10]}, StripOnInput -> 
                False], TraditionalForm], 
              Dynamic[
              DynamicLocation[
                "VertexID$1", Automatic, {Left, Bottom}] + (
                 DynamicLocation["VertexID$1", Automatic, {Right, Top}] - 
                 DynamicLocation["VertexID$1", Automatic, {Left, Bottom}]) {
                  Rational[1, 2], 
                  Rational[1, 2]}], BaseStyle -> "Graphics"]}, "DynamicName", 
            BoxID -> "VertexLabelID$1"], 
           TagBox[{
             TagBox[
              StyleBox[
               
               DiskBox[{0.8308300260037728, 1.8192639907090369`}, 
                0.28173255684142967`], {
                RGBColor[0.9444444444444444, 
                 NCache[
                  Rational[8, 9], 0.8888888888888888], 0.19444444444444442`]},
                StripOnInput -> False], "DynamicName", BoxID -> "VertexID$2"], 
             InsetBox[
              FormBox[
               StyleBox["\"NO2\"", {
                 EdgeForm[
                  Directive[
                   Thickness[Large], 
                   GrayLevel[0]]], 
                 Directive[FontFamily -> "Helvetica", 10]}, StripOnInput -> 
                False], TraditionalForm], 
              Dynamic[
              DynamicLocation[
                "VertexID$2", Automatic, {Left, Bottom}] + (
                 DynamicLocation["VertexID$2", Automatic, {Right, Top}] - 
                 DynamicLocation["VertexID$2", Automatic, {Left, Bottom}]) {
                  Rational[1, 2], 
                  Rational[1, 2]}], BaseStyle -> "Graphics"]}, "DynamicName", 
            BoxID -> "VertexLabelID$2"], 
           TagBox[{
             TagBox[
              StyleBox[
               
               DiskBox[{-0.2846296765465703, 1.9796428837618654`}, 
                0.28173255684142967`], {
                RGBColor[0.9166666666666667, 
                 NCache[
                  Rational[5, 6], 0.8333333333333334], 0.2916666666666667]}, 
               StripOnInput -> False], "DynamicName", BoxID -> "VertexID$3"], 
             
             InsetBox[
              FormBox[
               StyleBox["\"NO\"", {
                 EdgeForm[
                  Directive[
                   Thickness[Large], 
                   GrayLevel[0]]], 
                 Directive[FontFamily -> "Helvetica", 10]}, StripOnInput -> 
                False], TraditionalForm], 
              Dynamic[
              DynamicLocation[
                "VertexID$3", Automatic, {Left, Bottom}] + (
                 DynamicLocation["VertexID$3", Automatic, {Right, Top}] - 
                 DynamicLocation["VertexID$3", Automatic, {Left, Bottom}]) {
                  Rational[1, 2], 
                  Rational[1, 2]}], BaseStyle -> "Graphics"]}, "DynamicName", 
            BoxID -> "VertexLabelID$3"], 
           TagBox[{
             TagBox[
              StyleBox[
               
               DiskBox[{-1.30972146789057, 1.5114991487085168`}, 
                0.28173255684142967`], {
                RGBColor[0.8888888888888888, 
                 NCache[
                  Rational[7, 9], 0.7777777777777778], 0.3888888888888889]}, 
               StripOnInput -> False], "DynamicName", BoxID -> "VertexID$4"], 
             
             InsetBox[
              FormBox[
               StyleBox["\"N2O\"", {
                 EdgeForm[
                  Directive[
                   Thickness[Large], 
                   GrayLevel[0]]], 
                 Directive[FontFamily -> "Helvetica", 10]}, StripOnInput -> 
                False], TraditionalForm], 
              Dynamic[
              DynamicLocation[
                "VertexID$4", Automatic, {Left, Bottom}] + (
                 DynamicLocation["VertexID$4", Automatic, {Right, Top}] - 
                 DynamicLocation["VertexID$4", Automatic, {Left, Bottom}]) {
                  Rational[1, 2], 
                  Rational[1, 2]}], BaseStyle -> "Graphics"]}, "DynamicName", 
            BoxID -> "VertexLabelID$4"], 
           TagBox[{
             TagBox[
              StyleBox[
               
               DiskBox[{-1.9189859472289947`, -0.5634651136828593}, 
                0.28173255684142967`], {
                RGBColor[0.8333333333333334, 
                 NCache[
                  Rational[2, 3], 0.6666666666666666], 0.5833333333333334]}, 
               StripOnInput -> False], "DynamicName", BoxID -> "VertexID$5"], 
             
             InsetBox[
              FormBox[
               StyleBox["\"NH2OH\"", {
                 EdgeForm[
                  Directive[
                   Thickness[Large], 
                   GrayLevel[0]]], 
                 Directive[FontFamily -> "Helvetica", 10]}, StripOnInput -> 
                False], TraditionalForm], 
              Dynamic[
              DynamicLocation[
                "VertexID$5", Automatic, {Left, Bottom}] + (
                 DynamicLocation["VertexID$5", Automatic, {Right, Top}] - 
                 DynamicLocation["VertexID$5", Automatic, {Left, Bottom}]) {
                  Rational[1, 2], 
                  Rational[1, 2]}], BaseStyle -> "Graphics"]}, "DynamicName", 
            BoxID -> "VertexLabelID$5"], 
           TagBox[{
             TagBox[
              StyleBox[
               
               DiskBox[{-1.9189859472289947`, 0.5634651136828593}, 
                0.28173255684142967`], {
                RGBColor[0.8611111111111112, 
                 NCache[
                  Rational[13, 18], 0.7222222222222222], 0.4861111111111111]},
                StripOnInput -> False], "DynamicName", BoxID -> "VertexID$6"], 
             InsetBox[
              FormBox[
               StyleBox["\"N2\"", {
                 EdgeForm[
                  Directive[
                   Thickness[Large], 
                   GrayLevel[0]]], 
                 Directive[FontFamily -> "Helvetica", 10]}, StripOnInput -> 
                False], TraditionalForm], 
              Dynamic[
              DynamicLocation[
                "VertexID$6", Automatic, {Left, Bottom}] + (
                 DynamicLocation["VertexID$6", Automatic, {Right, Top}] - 
                 DynamicLocation["VertexID$6", Automatic, {Left, Bottom}]) {
                  Rational[1, 2], 
                  Rational[1, 2]}], BaseStyle -> "Graphics"]}, "DynamicName", 
            BoxID -> "VertexLabelID$6"], 
           TagBox[{
             TagBox[
              StyleBox[
               
               DiskBox[{1.6825070656623624`, -1.081281634911195}, 
                0.28173255684142967`], {
                RGBColor[0.7777777777777778, 
                 NCache[
                  Rational[5, 9], 0.5555555555555556], 0.7777777777777778]}, 
               StripOnInput -> False], "DynamicName", BoxID -> "VertexID$7"], 
             
             InsetBox[
              FormBox[
               StyleBox["\"NH3\"", {
                 EdgeForm[
                  Directive[
                   Thickness[Large], 
                   GrayLevel[0]]], 
                 Directive[FontFamily -> "Helvetica", 10]}, StripOnInput -> 
                False], TraditionalForm], 
              Dynamic[
              DynamicLocation[
                "VertexID$7", Automatic, {Left, Bottom}] + (
                 DynamicLocation["VertexID$7", Automatic, {Right, Top}] - 
                 DynamicLocation["VertexID$7", Automatic, {Left, Bottom}]) {
                  Rational[1, 2], 
                  Rational[1, 2]}], BaseStyle -> "Graphics"]}, "DynamicName", 
            BoxID -> "VertexLabelID$7"], 
           TagBox[{
             TagBox[
              StyleBox[
               
               DiskBox[{-0.2846296765465703, -1.9796428837618654`}, 
                0.28173255684142967`], {
                RGBColor[0.8055555555555556, 
                 NCache[
                  Rational[11, 18], 0.6111111111111112], 0.6805555555555556]},
                StripOnInput -> False], "DynamicName", BoxID -> "VertexID$8"], 
             InsetBox[
              FormBox[
               StyleBox["\"N2H4\"", {
                 EdgeForm[
                  Directive[
                   Thickness[Large], 
                   GrayLevel[0]]], 
                 Directive[FontFamily -> "Helvetica", 10]}, StripOnInput -> 
                False], TraditionalForm], 
              Dynamic[
              DynamicLocation[
                "VertexID$8", Automatic, {Left, Bottom}] + (
                 DynamicLocation["VertexID$8", Automatic, {Right, Top}] - 
                 DynamicLocation["VertexID$8", Automatic, {Left, Bottom}]) {
                  Rational[1, 2], 
                  Rational[1, 2]}], BaseStyle -> "Graphics"]}, "DynamicName", 
            BoxID -> "VertexLabelID$8"], 
           TagBox[{
             TagBox[
              StyleBox[
               
               DiskBox[{0.8308300260037728, -1.8192639907090369`}, 
                0.28173255684142967`], {
                RGBColor[0.8055555555555556, 
                 NCache[
                  Rational[11, 18], 0.6111111111111112], 0.6805555555555556]},
                StripOnInput -> False], "DynamicName", BoxID -> "VertexID$9"], 
             InsetBox[
              FormBox[
               StyleBox["\"N2H5\"", {
                 EdgeForm[
                  Directive[
                   Thickness[Large], 
                   GrayLevel[0]]], 
                 Directive[FontFamily -> "Helvetica", 10]}, StripOnInput -> 
                False], TraditionalForm], 
              Dynamic[
              DynamicLocation[
                "VertexID$9", Automatic, {Left, Bottom}] + (
                 DynamicLocation["VertexID$9", Automatic, {Right, Top}] - 
                 DynamicLocation["VertexID$9", Automatic, {Left, Bottom}]) {
                  Rational[1, 2], 
                  Rational[1, 2]}], BaseStyle -> "Graphics"]}, "DynamicName", 
            BoxID -> "VertexLabelID$9"], 
           TagBox[{
             TagBox[
              StyleBox[
               DiskBox[{0., 0.}, 0.28173255684142967`], {
                Directive[
                 Opacity[0], 
                 GrayLevel[1], 
                 EdgeForm[None]]}, StripOnInput -> False], "DynamicName", 
              BoxID -> "VertexID$10"], 
             InsetBox[
              FormBox[
               StyleBox["\"\"", {
                 EdgeForm[
                  Directive[
                   Thickness[Large], 
                   GrayLevel[0]]], 
                 Directive[FontFamily -> "Helvetica", 10]}, StripOnInput -> 
                False], TraditionalForm], 
              Dynamic[
              DynamicLocation[
                "VertexID$10", Automatic, {Left, Bottom}] + (
                 DynamicLocation["VertexID$10", Automatic, {Right, Top}] - 
                 DynamicLocation["VertexID$10", Automatic, {Left, Bottom}]) {
                 0, 0}], BaseStyle -> "Graphics"]}, "DynamicName", BoxID -> 
            "VertexLabelID$10"], 
           TagBox[{
             TagBox[
              StyleBox[
               
               DiskBox[{-1.30972146789057, -1.5114991487085168`}, 
                0.28173255684142967`], {
                RGBColor[0.8055555555555556, 
                 NCache[
                  Rational[11, 18], 0.6111111111111112], 0.6805555555555556]},
                StripOnInput -> False], "DynamicName", BoxID -> 
              "VertexID$11"], 
             InsetBox[
              FormBox[
               StyleBox["\"NH3OH\"", {
                 EdgeForm[
                  Directive[
                   Thickness[Large], 
                   GrayLevel[0]]], 
                 Directive[FontFamily -> "Helvetica", 10]}, StripOnInput -> 
                False], TraditionalForm], 
              Dynamic[
              DynamicLocation[
                "VertexID$11", Automatic, {Left, Bottom}] + (
                 DynamicLocation["VertexID$11", Automatic, {Right, Top}] - 
                 DynamicLocation["VertexID$11", Automatic, {Left, Bottom}]) {
                  Rational[1, 2], 
                  Rational[1, 2]}], BaseStyle -> "Graphics"]}, "DynamicName", 
            BoxID -> "VertexLabelID$11"], 
           TagBox[{
             TagBox[
              StyleBox[
               DiskBox[{2., 0.}, 0.28173255684142967`], {
                RGBColor[0.7777777777777778, 
                 NCache[
                  Rational[5, 9], 0.5555555555555556], 0.7777777777777778]}, 
               StripOnInput -> False], "DynamicName", BoxID -> "VertexID$12"], 
             InsetBox[
              FormBox[
               StyleBox["\"NH4\"", {
                 EdgeForm[
                  Directive[
                   Thickness[Large], 
                   GrayLevel[0]]], 
                 Directive[FontFamily -> "Helvetica", 10]}, StripOnInput -> 
                False], TraditionalForm], 
              Dynamic[
              DynamicLocation[
                "VertexID$12", Automatic, {Left, Bottom}] + (
                 DynamicLocation["VertexID$12", Automatic, {Right, Top}] - 
                 DynamicLocation["VertexID$12", Automatic, {Left, Bottom}]) {
                  Rational[1, 2], 
                  Rational[1, 2]}], BaseStyle -> "Graphics"]}, "DynamicName", 
            BoxID -> "VertexLabelID$12"]}}], $CellContext`flag}, 
        TagBox[
         DynamicBox[GraphComputation`NetworkGraphicsBox[
          3, Typeset`graph, Typeset`boxes, $CellContext`flag], {
          CachedValue :> Typeset`boxes, SingleEvaluation -> True, 
           SynchronousUpdating -> False, 
           TrackedSymbols :> {$CellContext`flag}},
          
          ImageSizeCache->{{1.0658141036401503`*^-14, 
           342.1574803149605}, {-174.99999999999997`, 170.21569224908356`}}],
         MouseAppearanceTag["NetworkGraphics"]],
        AllowKernelInitialization->False,
        UnsavedVariables:>{$CellContext`flag}]],
      Background->None,
      BaseStyle->EdgeForm[
        Directive[
         Thickness[Large], 
         GrayLevel[0]]],
      DefaultBaseStyle->{
       "NetworkGraphics", FrontEnd`GraphicsHighlightColor -> 
        Hue[0.8, 1., 0.6]},
      FormatType->TraditionalForm,
      FrameTicks->None,
      ImageSize->(Automatic -> 340.1574803149606),
      PlotRangePadding->None], 
     GraphicsBox[
      NamespaceBox["NetworkGraphics",
       DynamicModuleBox[{Typeset`graph = HoldComplete[
         Graph[{
          "NO3", "NO2", "NO", "N2O", "NH2OH", "N2", "NH3", "N2H4", "N2H5", 
           "Dummy", "NH3OH", "NH4"}, {{{1, 2}, {1, 3}, {1, 4}, {1, 5}, {1, 
           6}, {1, 7}, {1, 8}, {2, 1}, {2, 3}, {2, 4}, {2, 5}, {2, 6}, {2, 
           7}, {2, 8}, {3, 1}, {3, 2}, {3, 4}, {3, 5}, {3, 6}, {3, 7}, {3, 
           8}, {4, 6}, {5, 1}, {5, 2}, {5, 3}, {5, 4}, {5, 6}, {5, 7}, {5, 
           8}, {7, 1}, {7, 2}, {7, 3}, {7, 4}, {7, 5}, {7, 6}, {7, 8}, {8, 
           6}, {9, 10}, {11, 10}, {12, 10}, {10, 10}}, Null}, {
          Background -> None, BaseStyle -> EdgeForm[
             Directive[
              Thickness[Large], 
              GrayLevel[0]]], 
           EdgeStyle -> {DirectedEdge["NO2", "NO3"] -> Directive[
               GrayLevel[0], 
               Thickness[0.01], 
               Opacity[1], 
               Arrowheads[0.05]], DirectedEdge["NO", "N2O"] -> Directive[
               GrayLevel[0], 
               Thickness[0.01], 
               Opacity[1], 
               Arrowheads[0.05]], DirectedEdge["NH3OH", "Dummy"] -> 
             Directive[
               GrayLevel[1], 
               Thickness[0], 
               Opacity[0]], DirectedEdge["NO", "N2H4"] -> Directive[
               GrayLevel[0], 
               Thickness[0.01], 
               Opacity[1], 
               Arrowheads[0.05]], DirectedEdge["NO2", "N2O"] -> Directive[
               GrayLevel[0], 
               Thickness[0.01], 
               Opacity[1], 
               Arrowheads[0.05]], DirectedEdge["NO3", "N2H4"] -> Directive[
               GrayLevel[0], 
               Thickness[0.01], 
               Opacity[1], 
               Arrowheads[0.05]], DirectedEdge["NO2", "N2H4"] -> Directive[
               GrayLevel[0], 
               Thickness[0.01], 
               Opacity[1], 
               Arrowheads[0.05]], DirectedEdge["NH2OH", "N2H4"] -> Directive[
               GrayLevel[0], 
               Thickness[0.01], 
               Opacity[1], 
               Arrowheads[0.05]], DirectedEdge["NO3", "NH3"] -> Directive[
               GrayLevel[0], 
               Thickness[0.01], 
               Opacity[1], 
               Arrowheads[0.05]], DirectedEdge["NO3", "NH2OH"] -> Directive[
               GrayLevel[0], 
               Thickness[0.01], 
               Opacity[1], 
               Arrowheads[0.05]], DirectedEdge["N2H5", "Dummy"] -> Directive[
               GrayLevel[1], 
               Thickness[0], 
               Opacity[0]], DirectedEdge["NO2", "NO"] -> Directive[
               GrayLevel[0], 
               Thickness[0.01], 
               Opacity[1], 
               Arrowheads[0.05]], DirectedEdge["NH3", "NO2"] -> Directive[
               GrayLevel[0], 
               Thickness[0.01], 
               Opacity[1], 
               Arrowheads[0.05]], DirectedEdge["NH2OH", "NH3"] -> Directive[
               GrayLevel[0], 
               Thickness[0.01], 
               Opacity[1], 
               Arrowheads[0.05]], DirectedEdge["NO3", "N2O"] -> Directive[
               GrayLevel[0], 
               Thickness[0.01], 
               Opacity[1], 
               Arrowheads[0.05]], DirectedEdge["NH3", "NH2OH"] -> Directive[
               GrayLevel[0], 
               Thickness[0.01], 
               Opacity[1], 
               Arrowheads[0.05]], DirectedEdge["Dummy", "Dummy"] -> 
             Directive[
               GrayLevel[1], 
               Thickness[0], 
               Opacity[0]], DirectedEdge["NH3", "N2"] -> Directive[
               GrayLevel[0], 
               Thickness[0.01], 
               Opacity[1], 
               Arrowheads[0.05]], DirectedEdge["NO", "NH2OH"] -> Directive[
               GrayLevel[0], 
               Thickness[0.01], 
               Opacity[1], 
               Arrowheads[0.05]], DirectedEdge["NH3", "NO"] -> Directive[
               GrayLevel[0], 
               Thickness[0.01], 
               Opacity[1], 
               Arrowheads[0.05]], DirectedEdge["NO", "NH3"] -> Directive[
               GrayLevel[0], 
               Thickness[0.01], 
               Opacity[1], 
               Arrowheads[0.05]], DirectedEdge["N2O", "N2"] -> Directive[
               GrayLevel[0], 
               Thickness[0.01], 
               Opacity[1], 
               Arrowheads[0.05]], DirectedEdge["NH2OH", "N2"] -> Directive[
               GrayLevel[0], 
               Thickness[0.01], 
               Opacity[1], 
               Arrowheads[0.05]], DirectedEdge["NO2", "NH2OH"] -> Directive[
               GrayLevel[0], 
               Thickness[0.01], 
               Opacity[1], 
               Arrowheads[0.05]], DirectedEdge["NO", "NO2"] -> Directive[
               GrayLevel[0], 
               Thickness[0.01], 
               Opacity[1], 
               Arrowheads[0.05]], DirectedEdge["NH3", "NO3"] -> Directive[
               GrayLevel[0], 
               Thickness[0.01], 
               Opacity[1], 
               Arrowheads[0.05]], DirectedEdge["N2H4", "N2"] -> Directive[
               GrayLevel[0], 
               Thickness[0.01], 
               Opacity[1], 
               Arrowheads[0.05]], DirectedEdge["NO3", "NO2"] -> Directive[
               GrayLevel[0], 
               Thickness[0.01], 
               Opacity[1], 
               Arrowheads[0.05]], DirectedEdge["NH3", "N2O"] -> Directive[
               GrayLevel[0], 
               Thickness[0.01], 
               Opacity[1], 
               Arrowheads[0.05]], DirectedEdge["NH2OH", "NO2"] -> Directive[
               GrayLevel[0], 
               Thickness[0.01], 
               Opacity[1], 
               Arrowheads[0.05]], DirectedEdge["NH2OH", "NO3"] -> Directive[
               GrayLevel[0], 
               Thickness[0.01], 
               Opacity[1], 
               Arrowheads[0.05]], DirectedEdge["NO2", "NH3"] -> Directive[
               GrayLevel[0], 
               Thickness[0.01], 
               Opacity[1], 
               Arrowheads[0.05]], DirectedEdge["NH2OH", "NO"] -> Directive[
               GrayLevel[0], 
               Thickness[0.01], 
               Opacity[1], 
               Arrowheads[0.05]], DirectedEdge["NH4", "Dummy"] -> Directive[
               GrayLevel[1], 
               Thickness[0], 
               Opacity[0]], DirectedEdge["NH3", "N2H4"] -> Directive[
               GrayLevel[0], 
               Thickness[0.01], 
               Opacity[1], 
               Arrowheads[0.05]], DirectedEdge["NO", "NO3"] -> Directive[
               GrayLevel[0], 
               Thickness[0.01], 
               Opacity[1], 
               Arrowheads[0.05]], DirectedEdge["NH2OH", "N2O"] -> Directive[
               GrayLevel[0], 
               Thickness[0.01], 
               Opacity[1], 
               Arrowheads[0.05]], DirectedEdge["NO2", "N2"] -> Directive[
               GrayLevel[0], 
               Thickness[0.01], 
               Opacity[1], 
               Arrowheads[0.05]], DirectedEdge["NO", "N2"] -> Directive[
               GrayLevel[0], 
               Thickness[0.01], 
               Opacity[1], 
               Arrowheads[0.05]], DirectedEdge["NO3", "N2"] -> Directive[
               GrayLevel[0], 
               Thickness[0.01], 
               Opacity[1], 
               Arrowheads[0.05]], DirectedEdge["NO3", "NO"] -> Directive[
               GrayLevel[0], 
               Thickness[0.01], 
               Opacity[1], 
               Arrowheads[0.05]]}, 
           ImageSize -> (Automatic -> 340.1574803149606), PerformanceGoal -> 
           "Quality", PlotRangePadding -> None, 
           VertexCoordinates -> {{
             2 Cos[Rational[2, 11] Pi], 2 Sin[Rational[2, 11] Pi]}, {
             2 Sin[Rational[3, 22] Pi], 2 Cos[Rational[3, 22] Pi]}, {(-2) 
              Sin[Rational[1, 22] Pi], 2 Cos[Rational[1, 22] Pi]}, {(-2) 
              Sin[Rational[5, 22] Pi], 2 Cos[Rational[5, 22] Pi]}, {(-2) 
              Cos[Rational[1, 11] Pi], (-2) Sin[Rational[1, 11] Pi]}, {(-2) 
              Cos[Rational[1, 11] Pi], 2 Sin[Rational[1, 11] Pi]}, {
             2 Cos[Rational[2, 11] Pi], (-2) Sin[Rational[2, 11] Pi]}, {(-2) 
              Sin[Rational[1, 22] Pi], (-2) Cos[Rational[1, 22] Pi]}, {
             2 Sin[Rational[3, 22] Pi], (-2) Cos[Rational[3, 22] Pi]}, {0, 
             0}, {(-2) Sin[Rational[5, 22] Pi], (-2) 
              Cos[Rational[5, 22] Pi]}, {2, 0}}, 
           VertexLabels -> {"N2" -> Placed["N2", {
                Rational[1, 2], 
                Rational[1, 2]}], "NH3" -> Placed["NH3", {
                Rational[1, 2], 
                Rational[1, 2]}], "N2H4" -> Placed["N2H4", {
                Rational[1, 2], 
                Rational[1, 2]}], "NH3OH" -> Placed["NH3OH", {
                Rational[1, 2], 
                Rational[1, 2]}], "NH2OH" -> Placed["NH2OH", {
                Rational[1, 2], 
                Rational[1, 2]}], "NH4" -> Placed["NH4", {
                Rational[1, 2], 
                Rational[1, 2]}], "Dummy" -> Placed["", {0, 0}], "NO3" -> 
             Placed["NO3", {
                Rational[1, 2], 
                Rational[1, 2]}], "N2O" -> Placed["N2O", {
                Rational[1, 2], 
                Rational[1, 2]}], "NO2" -> Placed["NO2", {
                Rational[1, 2], 
                Rational[1, 2]}], "N2H5" -> Placed["N2H5", {
                Rational[1, 2], 
                Rational[1, 2]}], "NO" -> Placed["NO", {
                Rational[1, 2], 
                Rational[1, 2]}]}, VertexLabelStyle -> {
             Directive[FontFamily -> "Helvetica", 10]}, VertexSize -> {0.5}, 
           VertexStyle -> {
            "NO3" -> RGBColor[1, 1, 0], "NO2" -> 
             RGBColor[0.9444444444444444, 
               Rational[8, 9], 0.19444444444444442`], "NH2OH" -> 
             RGBColor[0.8333333333333334, 
               Rational[2, 3], 0.5833333333333334], "N2H5" -> 
             RGBColor[0.8055555555555556, 
               Rational[11, 18], 0.6805555555555556], "N2O" -> 
             RGBColor[0.8888888888888888, 
               Rational[7, 9], 0.3888888888888889], "NH4" -> 
             RGBColor[0.7777777777777778, 
               Rational[5, 9], 0.7777777777777778], "N2H4" -> 
             RGBColor[0.8055555555555556, 
               Rational[11, 18], 0.6805555555555556], "NH3" -> 
             RGBColor[0.7777777777777778, 
               Rational[5, 9], 0.7777777777777778], "Dummy" -> Directive[
               Opacity[0], 
               GrayLevel[1], 
               EdgeForm[None]], "N2" -> RGBColor[0.8611111111111112, 
               Rational[13, 18], 0.4861111111111111], "NH3OH" -> 
             RGBColor[0.8055555555555556, 
               Rational[11, 18], 0.6805555555555556], "NO" -> 
             RGBColor[0.9166666666666667, 
               Rational[5, 6], 0.2916666666666667]}}]], Typeset`boxes, 
        Typeset`boxes$s2d = GraphicsGroupBox[{{
           Arrowheads[Medium], 
           Directive[
            Opacity[0.7], 
            Hue[0.6, 0.7, 0.5]], 
           Directive[
            EdgeForm[
             Directive[
              Thickness[Large], 
              GrayLevel[0]]]], 
           StyleBox[
            ArrowBox[
             BezierCurveBox[{
               DynamicLocation["VertexID$1", Automatic, Center], {
               1.1353141758377123`, 1.3102224040499535`}, 
               DynamicLocation["VertexID$2", Automatic, Center]}]], {
             Directive[
              GrayLevel[0], 
              Thickness[0.01], 
              Opacity[1], 
              Arrowheads[0.05]]}, StripOnInput -> False], 
           StyleBox[
            ArrowBox[
             BezierCurveBox[{
               DynamicLocation["VertexID$1", Automatic, Center], {
               0.5512114995565295, 1.2069848236363372`}, 
               DynamicLocation["VertexID$3", Automatic, Center]}]], {
             Directive[
              GrayLevel[0], 
              Thickness[0.01], 
              Opacity[1], 
              Arrowheads[0.05]]}, StripOnInput -> False], 
           StyleBox[
            ArrowBox[{
              DynamicLocation["VertexID$1", Automatic, Center], 
              DynamicLocation["VertexID$4", Automatic, Center]}], {
             Directive[
              GrayLevel[0], 
              Thickness[0.01], 
              Opacity[1], 
              Arrowheads[0.05]]}, StripOnInput -> False], 
           StyleBox[
            ArrowBox[
             BezierCurveBox[{
               DynamicLocation["VertexID$1", Automatic, Center], {
               0.1522239434824839, -0.3333239414004605}, 
               DynamicLocation["VertexID$5", Automatic, Center]}]], {
             Directive[
              GrayLevel[0], 
              Thickness[0.01], 
              Opacity[1], 
              Arrowheads[0.05]]}, StripOnInput -> False], 
           StyleBox[
            ArrowBox[{
              DynamicLocation["VertexID$1", Automatic, Center], 
              DynamicLocation["VertexID$6", Automatic, Center]}], {
             Directive[
              GrayLevel[0], 
              Thickness[0.01], 
              Opacity[1], 
              Arrowheads[0.05]]}, StripOnInput -> False], 
           StyleBox[
            ArrowBox[
             BezierCurveBox[{
               DynamicLocation["VertexID$1", Automatic, Center], {
               2.03812058558272, -5.935433504154042*^-15}, 
               DynamicLocation["VertexID$7", Automatic, Center]}]], {
             Directive[
              GrayLevel[0], 
              Thickness[0.01], 
              Opacity[1], 
              Arrowheads[0.05]]}, StripOnInput -> False], 
           StyleBox[
            ArrowBox[{
              DynamicLocation["VertexID$1", Automatic, Center], 
              DynamicLocation["VertexID$8", Automatic, Center]}], {
             Directive[
              GrayLevel[0], 
              Thickness[0.01], 
              Opacity[1], 
              Arrowheads[0.05]]}, StripOnInput -> False], 
           StyleBox[
            ArrowBox[
             BezierCurveBox[{
               DynamicLocation["VertexID$2", Automatic, Center], {
               1.3780229158284159`, 1.590323221570285}, 
               DynamicLocation["VertexID$1", Automatic, Center]}]], {
             Directive[
              GrayLevel[0], 
              Thickness[0.01], 
              Opacity[1], 
              Arrowheads[0.05]]}, StripOnInput -> False], 
           StyleBox[
            ArrowBox[
             BezierCurveBox[{
               DynamicLocation["VertexID$2", Automatic, Center], {
               0.24672734972261312`, 1.7160264102954108`}, 
               DynamicLocation["VertexID$3", Automatic, Center]}]], {
             Directive[
              GrayLevel[0], 
              Thickness[0.01], 
              Opacity[1], 
              Arrowheads[0.05]]}, StripOnInput -> False], 
           StyleBox[
            ArrowBox[{
              DynamicLocation["VertexID$2", Automatic, Center], 
              DynamicLocation["VertexID$4", Automatic, Center]}], {
             Directive[
              GrayLevel[0], 
              Thickness[0.01], 
              Opacity[1], 
              Arrowheads[0.05]]}, StripOnInput -> False], 
           StyleBox[
            ArrowBox[
             BezierCurveBox[{
               DynamicLocation[
               "VertexID$2", Automatic, Center], {-0.15226020635144538`, 
               0.17571764525862738`}, 
               DynamicLocation["VertexID$5", Automatic, Center]}]], {
             Directive[
              GrayLevel[0], 
              Thickness[0.01], 
              Opacity[1], 
              Arrowheads[0.05]]}, StripOnInput -> False], 
           StyleBox[
            ArrowBox[{
              DynamicLocation["VertexID$2", Automatic, Center], 
              DynamicLocation["VertexID$6", Automatic, Center]}], {
             Directive[
              GrayLevel[0], 
              Thickness[0.01], 
              Opacity[1], 
              Arrowheads[0.05]]}, StripOnInput -> False], 
           StyleBox[
            ArrowBox[
             BezierCurveBox[{
               DynamicLocation["VertexID$2", Automatic, Center], {
               1.7336364357487781`, 0.509041586659085}, 
               DynamicLocation["VertexID$7", Automatic, Center]}]], {
             Directive[
              GrayLevel[0], 
              Thickness[0.01], 
              Opacity[1], 
              Arrowheads[0.05]]}, StripOnInput -> False], 
           StyleBox[
            ArrowBox[{
              DynamicLocation["VertexID$2", Automatic, Center], 
              DynamicLocation["VertexID$8", Automatic, Center]}], {
             Directive[
              GrayLevel[0], 
              Thickness[0.01], 
              Opacity[1], 
              Arrowheads[0.05]]}, StripOnInput -> False], 
           StyleBox[
            ArrowBox[
             BezierCurveBox[{
               DynamicLocation["VertexID$3", Automatic, Center], {
               0.8466658895592667, 1.8539396950367248`}, 
               DynamicLocation["VertexID$1", Automatic, Center]}]], {
             Directive[
              GrayLevel[0], 
              Thickness[0.01], 
              Opacity[1], 
              Arrowheads[0.05]]}, StripOnInput -> False], 
           StyleBox[
            ArrowBox[
             BezierCurveBox[{
               DynamicLocation["VertexID$3", Automatic, Center], {
               0.2994729997346152, 2.0828804641754903`}, 
               DynamicLocation["VertexID$2", Automatic, Center]}]], {
             Directive[
              GrayLevel[0], 
              Thickness[0.01], 
              Opacity[1], 
              Arrowheads[0.05]]}, StripOnInput -> False], 
           StyleBox[
            ArrowBox[{
              DynamicLocation["VertexID$3", Automatic, Center], 
              DynamicLocation["VertexID$4", Automatic, Center]}], {
             Directive[
              GrayLevel[0], 
              Thickness[0.01], 
              Opacity[1], 
              Arrowheads[0.05]]}, StripOnInput -> False], 
           StyleBox[
            ArrowBox[
             BezierCurveBox[{
               DynamicLocation[
               "VertexID$3", Automatic, Center], {-0.6836172326206137, 
               0.4393341187250736}, 
               DynamicLocation["VertexID$5", Automatic, Center]}]], {
             Directive[
              GrayLevel[0], 
              Thickness[0.01], 
              Opacity[1], 
              Arrowheads[0.05]]}, StripOnInput -> False], 
           StyleBox[
            ArrowBox[{
              DynamicLocation["VertexID$3", Automatic, Center], 
              DynamicLocation["VertexID$6", Automatic, Center]}], {
             Directive[
              GrayLevel[0], 
              Thickness[0.01], 
              Opacity[1], 
              Arrowheads[0.05]]}, StripOnInput -> False], 
           StyleBox[
            ArrowBox[
             BezierCurveBox[{
               DynamicLocation["VertexID$3", Automatic, Center], {
               1.2022794094796123`, 0.7726580601255368}, 
               DynamicLocation["VertexID$7", Automatic, Center]}]], {
             Directive[
              GrayLevel[0], 
              Thickness[0.01], 
              Opacity[1], 
              Arrowheads[0.05]]}, StripOnInput -> False], 
           StyleBox[
            ArrowBox[{
              DynamicLocation["VertexID$3", Automatic, Center], 
              DynamicLocation["VertexID$8", Automatic, Center]}], {
             Directive[
              GrayLevel[0], 
              Thickness[0.01], 
              Opacity[1], 
              Arrowheads[0.05]]}, StripOnInput -> False], 
           StyleBox[
            ArrowBox[{
              DynamicLocation["VertexID$4", Automatic, Center], 
              DynamicLocation["VertexID$6", Automatic, Center]}], {
             Directive[
              GrayLevel[0], 
              Thickness[0.01], 
              Opacity[1], 
              Arrowheads[0.05]]}, StripOnInput -> False], 
           StyleBox[
            ArrowBox[
             BezierCurveBox[{
               DynamicLocation[
               "VertexID$5", Automatic, Center], {-0.3887028250491214, 
               0.851140462628795}, 
               DynamicLocation["VertexID$1", Automatic, Center]}]], {
             Directive[
              GrayLevel[0], 
              Thickness[0.01], 
              Opacity[1], 
              Arrowheads[0.05]]}, StripOnInput -> False], 
           StyleBox[
            ArrowBox[
             BezierCurveBox[{
               DynamicLocation[
               "VertexID$5", Automatic, Center], {-0.9358957148737689, 
               1.0800812317675539`}, 
               DynamicLocation["VertexID$2", Automatic, Center]}]], {
             Directive[
              GrayLevel[0], 
              Thickness[0.01], 
              Opacity[1], 
              Arrowheads[0.05]]}, StripOnInput -> False], 
           StyleBox[
            ArrowBox[
             BezierCurveBox[{
               DynamicLocation[
               "VertexID$5", Automatic, Center], {-1.519998391154956, 
               0.9768436513539256}, 
               DynamicLocation["VertexID$3", Automatic, Center]}]], {
             Directive[
              GrayLevel[0], 
              Thickness[0.01], 
              Opacity[1], 
              Arrowheads[0.05]]}, StripOnInput -> False], 
           StyleBox[
            ArrowBox[{
              DynamicLocation["VertexID$5", Automatic, Center], 
              DynamicLocation["VertexID$4", Automatic, Center]}], {
             Directive[
              GrayLevel[0], 
              Thickness[0.01], 
              Opacity[1], 
              Arrowheads[0.05]]}, StripOnInput -> False], 
           StyleBox[
            ArrowBox[{
              DynamicLocation["VertexID$5", Automatic, Center], 
              DynamicLocation["VertexID$6", Automatic, Center]}], {
             Directive[
              GrayLevel[0], 
              Thickness[0.01], 
              Opacity[1], 
              Arrowheads[0.05]]}, StripOnInput -> False], 
           StyleBox[
            ArrowBox[
             BezierCurveBox[{
               DynamicLocation[
               "VertexID$5", Automatic, 
                Center], {-0.03308930512875755, -0.23014117228240316`}, 
               DynamicLocation["VertexID$7", Automatic, Center]}]], {
             Directive[
              GrayLevel[0], 
              Thickness[0.01], 
              Opacity[1], 
              Arrowheads[0.05]]}, StripOnInput -> False], 
           StyleBox[
            ArrowBox[{
              DynamicLocation["VertexID$5", Automatic, Center], 
              DynamicLocation["VertexID$8", Automatic, Center]}], {
             Directive[
              GrayLevel[0], 
              Thickness[0.01], 
              Opacity[1], 
              Arrowheads[0.05]]}, StripOnInput -> False], 
           StyleBox[
            ArrowBox[
             BezierCurveBox[{
               DynamicLocation["VertexID$7", Automatic, Center], {
               1.3268935457420081`, 0.}, 
               DynamicLocation["VertexID$1", Automatic, Center]}]], {
             Directive[
              GrayLevel[0], 
              Thickness[0.01], 
              Opacity[1], 
              Arrowheads[0.05]]}, StripOnInput -> False], 
           StyleBox[
            ArrowBox[
             BezierCurveBox[{
               DynamicLocation["VertexID$7", Automatic, Center], {
               0.7797006559173604, 0.22894076913874808`}, 
               DynamicLocation["VertexID$2", Automatic, Center]}]], {
             Directive[
              GrayLevel[0], 
              Thickness[0.01], 
              Opacity[1], 
              Arrowheads[0.05]]}, StripOnInput -> False], 
           StyleBox[
            ArrowBox[
             BezierCurveBox[{
               DynamicLocation["VertexID$7", Automatic, Center], {
               0.19559797963617914`, 0.12570318872513725`}, 
               DynamicLocation["VertexID$3", Automatic, Center]}]], {
             Directive[
              GrayLevel[0], 
              Thickness[0.01], 
              Opacity[1], 
              Arrowheads[0.05]]}, StripOnInput -> False], 
           StyleBox[
            ArrowBox[{
              DynamicLocation["VertexID$7", Automatic, Center], 
              DynamicLocation["VertexID$4", Automatic, Center]}], {
             Directive[
              GrayLevel[0], 
              Thickness[0.01], 
              Opacity[1], 
              Arrowheads[0.05]]}, StripOnInput -> False], 
           StyleBox[
            ArrowBox[
             BezierCurveBox[{
               DynamicLocation[
               "VertexID$7", Automatic, 
                Center], {-0.20338957643786304`, -1.414605576311654}, 
               DynamicLocation["VertexID$5", Automatic, Center]}]], {
             Directive[
              GrayLevel[0], 
              Thickness[0.01], 
              Opacity[1], 
              Arrowheads[0.05]]}, StripOnInput -> False], 
           StyleBox[
            ArrowBox[{
              DynamicLocation["VertexID$7", Automatic, Center], 
              DynamicLocation["VertexID$6", Automatic, Center]}], {
             Directive[
              GrayLevel[0], 
              Thickness[0.01], 
              Opacity[1], 
              Arrowheads[0.05]]}, StripOnInput -> False], 
           StyleBox[
            ArrowBox[{
              DynamicLocation["VertexID$7", Automatic, Center], 
              DynamicLocation["VertexID$8", Automatic, Center]}], {
             Directive[
              GrayLevel[0], 
              Thickness[0.01], 
              Opacity[1], 
              Arrowheads[0.05]]}, StripOnInput -> False], 
           StyleBox[
            ArrowBox[{
              DynamicLocation["VertexID$8", Automatic, Center], 
              DynamicLocation["VertexID$6", Automatic, Center]}], {
             Directive[
              GrayLevel[0], 
              Thickness[0.01], 
              Opacity[1], 
              Arrowheads[0.05]]}, StripOnInput -> False], 
           StyleBox[
            ArrowBox[{
              DynamicLocation["VertexID$9", Automatic, Center], 
              DynamicLocation["VertexID$10", Automatic, Center]}], {
             Directive[
              GrayLevel[1], 
              Thickness[0], 
              Opacity[0]]}, StripOnInput -> False], 
           StyleBox[
            ArrowBox[
             BezierCurveBox[{
               DynamicLocation[
               "VertexID$10", Automatic, Center], {-0.6012073691819657, 
               0.0035141253100823278`}, {-0.9840530782764022, 
               0.4537180048417119}, {-0.9817641316879843, 
               0.854440527110218}, {-0.002824284836228541, 
               1.3015073753354658`}, {0.301520532045213, 
               1.0408198007042229`}, {0.391051300328493, 0.4566634760376509}, 
               
               DynamicLocation["VertexID$10", Automatic, Center]}, 
              SplineDegree -> 7]], {
             Directive[
              GrayLevel[1], 
              Thickness[0], 
              Opacity[0]]}, StripOnInput -> False], 
           StyleBox[
            ArrowBox[{
              DynamicLocation["VertexID$11", Automatic, Center], 
              DynamicLocation["VertexID$10", Automatic, Center]}], {
             Directive[
              GrayLevel[1], 
              Thickness[0], 
              Opacity[0]]}, StripOnInput -> False], 
           StyleBox[
            ArrowBox[{
              DynamicLocation["VertexID$12", Automatic, Center], 
              DynamicLocation["VertexID$10", Automatic, Center]}], {
             Directive[
              GrayLevel[1], 
              Thickness[0], 
              Opacity[0]]}, StripOnInput -> False]}, {
           Directive[
            Hue[0.6, 0.2, 0.8], 
            EdgeForm[
             Directive[
              GrayLevel[0], 
              Opacity[0.7]]]], 
           Directive[
            EdgeForm[
             Directive[
              Thickness[Large], 
              GrayLevel[0]]]], 
           TagBox[{
             TagBox[
              StyleBox[
               
               DiskBox[{1.6825070656623624`, 1.081281634911195}, 
                0.28173255684142967`], {
                RGBColor[1, 1, 0]}, StripOnInput -> False], "DynamicName", 
              BoxID -> "VertexID$1"], 
             InsetBox[
              FormBox[
               StyleBox["\"NO3\"", {
                 EdgeForm[
                  Directive[
                   Thickness[Large], 
                   GrayLevel[0]]], 
                 Directive[FontFamily -> "Helvetica", 10]}, StripOnInput -> 
                False], TraditionalForm], 
              Dynamic[
              DynamicLocation[
                "VertexID$1", Automatic, {Left, Bottom}] + (
                 DynamicLocation["VertexID$1", Automatic, {Right, Top}] - 
                 DynamicLocation["VertexID$1", Automatic, {Left, Bottom}]) {
                  Rational[1, 2], 
                  Rational[1, 2]}], BaseStyle -> "Graphics"]}, "DynamicName", 
            BoxID -> "VertexLabelID$1"], 
           TagBox[{
             TagBox[
              StyleBox[
               
               DiskBox[{0.8308300260037728, 1.8192639907090369`}, 
                0.28173255684142967`], {
                RGBColor[0.9444444444444444, 
                 NCache[
                  Rational[8, 9], 0.8888888888888888], 0.19444444444444442`]},
                StripOnInput -> False], "DynamicName", BoxID -> "VertexID$2"], 
             InsetBox[
              FormBox[
               StyleBox["\"NO2\"", {
                 EdgeForm[
                  Directive[
                   Thickness[Large], 
                   GrayLevel[0]]], 
                 Directive[FontFamily -> "Helvetica", 10]}, StripOnInput -> 
                False], TraditionalForm], 
              Dynamic[
              DynamicLocation[
                "VertexID$2", Automatic, {Left, Bottom}] + (
                 DynamicLocation["VertexID$2", Automatic, {Right, Top}] - 
                 DynamicLocation["VertexID$2", Automatic, {Left, Bottom}]) {
                  Rational[1, 2], 
                  Rational[1, 2]}], BaseStyle -> "Graphics"]}, "DynamicName", 
            BoxID -> "VertexLabelID$2"], 
           TagBox[{
             TagBox[
              StyleBox[
               
               DiskBox[{-0.2846296765465703, 1.9796428837618654`}, 
                0.28173255684142967`], {
                RGBColor[0.9166666666666667, 
                 NCache[
                  Rational[5, 6], 0.8333333333333334], 0.2916666666666667]}, 
               StripOnInput -> False], "DynamicName", BoxID -> "VertexID$3"], 
             
             InsetBox[
              FormBox[
               StyleBox["\"NO\"", {
                 EdgeForm[
                  Directive[
                   Thickness[Large], 
                   GrayLevel[0]]], 
                 Directive[FontFamily -> "Helvetica", 10]}, StripOnInput -> 
                False], TraditionalForm], 
              Dynamic[
              DynamicLocation[
                "VertexID$3", Automatic, {Left, Bottom}] + (
                 DynamicLocation["VertexID$3", Automatic, {Right, Top}] - 
                 DynamicLocation["VertexID$3", Automatic, {Left, Bottom}]) {
                  Rational[1, 2], 
                  Rational[1, 2]}], BaseStyle -> "Graphics"]}, "DynamicName", 
            BoxID -> "VertexLabelID$3"], 
           TagBox[{
             TagBox[
              StyleBox[
               
               DiskBox[{-1.30972146789057, 1.5114991487085168`}, 
                0.28173255684142967`], {
                RGBColor[0.8888888888888888, 
                 NCache[
                  Rational[7, 9], 0.7777777777777778], 0.3888888888888889]}, 
               StripOnInput -> False], "DynamicName", BoxID -> "VertexID$4"], 
             
             InsetBox[
              FormBox[
               StyleBox["\"N2O\"", {
                 EdgeForm[
                  Directive[
                   Thickness[Large], 
                   GrayLevel[0]]], 
                 Directive[FontFamily -> "Helvetica", 10]}, StripOnInput -> 
                False], TraditionalForm], 
              Dynamic[
              DynamicLocation[
                "VertexID$4", Automatic, {Left, Bottom}] + (
                 DynamicLocation["VertexID$4", Automatic, {Right, Top}] - 
                 DynamicLocation["VertexID$4", Automatic, {Left, Bottom}]) {
                  Rational[1, 2], 
                  Rational[1, 2]}], BaseStyle -> "Graphics"]}, "DynamicName", 
            BoxID -> "VertexLabelID$4"], 
           TagBox[{
             TagBox[
              StyleBox[
               
               DiskBox[{-1.9189859472289947`, -0.5634651136828593}, 
                0.28173255684142967`], {
                RGBColor[0.8333333333333334, 
                 NCache[
                  Rational[2, 3], 0.6666666666666666], 0.5833333333333334]}, 
               StripOnInput -> False], "DynamicName", BoxID -> "VertexID$5"], 
             
             InsetBox[
              FormBox[
               StyleBox["\"NH2OH\"", {
                 EdgeForm[
                  Directive[
                   Thickness[Large], 
                   GrayLevel[0]]], 
                 Directive[FontFamily -> "Helvetica", 10]}, StripOnInput -> 
                False], TraditionalForm], 
              Dynamic[
              DynamicLocation[
                "VertexID$5", Automatic, {Left, Bottom}] + (
                 DynamicLocation["VertexID$5", Automatic, {Right, Top}] - 
                 DynamicLocation["VertexID$5", Automatic, {Left, Bottom}]) {
                  Rational[1, 2], 
                  Rational[1, 2]}], BaseStyle -> "Graphics"]}, "DynamicName", 
            BoxID -> "VertexLabelID$5"], 
           TagBox[{
             TagBox[
              StyleBox[
               
               DiskBox[{-1.9189859472289947`, 0.5634651136828593}, 
                0.28173255684142967`], {
                RGBColor[0.8611111111111112, 
                 NCache[
                  Rational[13, 18], 0.7222222222222222], 0.4861111111111111]},
                StripOnInput -> False], "DynamicName", BoxID -> "VertexID$6"], 
             InsetBox[
              FormBox[
               StyleBox["\"N2\"", {
                 EdgeForm[
                  Directive[
                   Thickness[Large], 
                   GrayLevel[0]]], 
                 Directive[FontFamily -> "Helvetica", 10]}, StripOnInput -> 
                False], TraditionalForm], 
              Dynamic[
              DynamicLocation[
                "VertexID$6", Automatic, {Left, Bottom}] + (
                 DynamicLocation["VertexID$6", Automatic, {Right, Top}] - 
                 DynamicLocation["VertexID$6", Automatic, {Left, Bottom}]) {
                  Rational[1, 2], 
                  Rational[1, 2]}], BaseStyle -> "Graphics"]}, "DynamicName", 
            BoxID -> "VertexLabelID$6"], 
           TagBox[{
             TagBox[
              StyleBox[
               
               DiskBox[{1.6825070656623624`, -1.081281634911195}, 
                0.28173255684142967`], {
                RGBColor[0.7777777777777778, 
                 NCache[
                  Rational[5, 9], 0.5555555555555556], 0.7777777777777778]}, 
               StripOnInput -> False], "DynamicName", BoxID -> "VertexID$7"], 
             
             InsetBox[
              FormBox[
               StyleBox["\"NH3\"", {
                 EdgeForm[
                  Directive[
                   Thickness[Large], 
                   GrayLevel[0]]], 
                 Directive[FontFamily -> "Helvetica", 10]}, StripOnInput -> 
                False], TraditionalForm], 
              Dynamic[
              DynamicLocation[
                "VertexID$7", Automatic, {Left, Bottom}] + (
                 DynamicLocation["VertexID$7", Automatic, {Right, Top}] - 
                 DynamicLocation["VertexID$7", Automatic, {Left, Bottom}]) {
                  Rational[1, 2], 
                  Rational[1, 2]}], BaseStyle -> "Graphics"]}, "DynamicName", 
            BoxID -> "VertexLabelID$7"], 
           TagBox[{
             TagBox[
              StyleBox[
               
               DiskBox[{-0.2846296765465703, -1.9796428837618654`}, 
                0.28173255684142967`], {
                RGBColor[0.8055555555555556, 
                 NCache[
                  Rational[11, 18], 0.6111111111111112], 0.6805555555555556]},
                StripOnInput -> False], "DynamicName", BoxID -> "VertexID$8"], 
             InsetBox[
              FormBox[
               StyleBox["\"N2H4\"", {
                 EdgeForm[
                  Directive[
                   Thickness[Large], 
                   GrayLevel[0]]], 
                 Directive[FontFamily -> "Helvetica", 10]}, StripOnInput -> 
                False], TraditionalForm], 
              Dynamic[
              DynamicLocation[
                "VertexID$8", Automatic, {Left, Bottom}] + (
                 DynamicLocation["VertexID$8", Automatic, {Right, Top}] - 
                 DynamicLocation["VertexID$8", Automatic, {Left, Bottom}]) {
                  Rational[1, 2], 
                  Rational[1, 2]}], BaseStyle -> "Graphics"]}, "DynamicName", 
            BoxID -> "VertexLabelID$8"], 
           TagBox[{
             TagBox[
              StyleBox[
               
               DiskBox[{0.8308300260037728, -1.8192639907090369`}, 
                0.28173255684142967`], {
                RGBColor[0.8055555555555556, 
                 NCache[
                  Rational[11, 18], 0.6111111111111112], 0.6805555555555556]},
                StripOnInput -> False], "DynamicName", BoxID -> "VertexID$9"], 
             InsetBox[
              FormBox[
               StyleBox["\"N2H5\"", {
                 EdgeForm[
                  Directive[
                   Thickness[Large], 
                   GrayLevel[0]]], 
                 Directive[FontFamily -> "Helvetica", 10]}, StripOnInput -> 
                False], TraditionalForm], 
              Dynamic[
              DynamicLocation[
                "VertexID$9", Automatic, {Left, Bottom}] + (
                 DynamicLocation["VertexID$9", Automatic, {Right, Top}] - 
                 DynamicLocation["VertexID$9", Automatic, {Left, Bottom}]) {
                  Rational[1, 2], 
                  Rational[1, 2]}], BaseStyle -> "Graphics"]}, "DynamicName", 
            BoxID -> "VertexLabelID$9"], 
           TagBox[{
             TagBox[
              StyleBox[
               DiskBox[{0., 0.}, 0.28173255684142967`], {
                Directive[
                 Opacity[0], 
                 GrayLevel[1], 
                 EdgeForm[None]]}, StripOnInput -> False], "DynamicName", 
              BoxID -> "VertexID$10"], 
             InsetBox[
              FormBox[
               StyleBox["\"\"", {
                 EdgeForm[
                  Directive[
                   Thickness[Large], 
                   GrayLevel[0]]], 
                 Directive[FontFamily -> "Helvetica", 10]}, StripOnInput -> 
                False], TraditionalForm], 
              Dynamic[
              DynamicLocation[
                "VertexID$10", Automatic, {Left, Bottom}] + (
                 DynamicLocation["VertexID$10", Automatic, {Right, Top}] - 
                 DynamicLocation["VertexID$10", Automatic, {Left, Bottom}]) {
                 0, 0}], BaseStyle -> "Graphics"]}, "DynamicName", BoxID -> 
            "VertexLabelID$10"], 
           TagBox[{
             TagBox[
              StyleBox[
               
               DiskBox[{-1.30972146789057, -1.5114991487085168`}, 
                0.28173255684142967`], {
                RGBColor[0.8055555555555556, 
                 NCache[
                  Rational[11, 18], 0.6111111111111112], 0.6805555555555556]},
                StripOnInput -> False], "DynamicName", BoxID -> 
              "VertexID$11"], 
             InsetBox[
              FormBox[
               StyleBox["\"NH3OH\"", {
                 EdgeForm[
                  Directive[
                   Thickness[Large], 
                   GrayLevel[0]]], 
                 Directive[FontFamily -> "Helvetica", 10]}, StripOnInput -> 
                False], TraditionalForm], 
              Dynamic[
              DynamicLocation[
                "VertexID$11", Automatic, {Left, Bottom}] + (
                 DynamicLocation["VertexID$11", Automatic, {Right, Top}] - 
                 DynamicLocation["VertexID$11", Automatic, {Left, Bottom}]) {
                  Rational[1, 2], 
                  Rational[1, 2]}], BaseStyle -> "Graphics"]}, "DynamicName", 
            BoxID -> "VertexLabelID$11"], 
           TagBox[{
             TagBox[
              StyleBox[
               DiskBox[{2., 0.}, 0.28173255684142967`], {
                RGBColor[0.7777777777777778, 
                 NCache[
                  Rational[5, 9], 0.5555555555555556], 0.7777777777777778]}, 
               StripOnInput -> False], "DynamicName", BoxID -> "VertexID$12"], 
             InsetBox[
              FormBox[
               StyleBox["\"NH4\"", {
                 EdgeForm[
                  Directive[
                   Thickness[Large], 
                   GrayLevel[0]]], 
                 Directive[FontFamily -> "Helvetica", 10]}, StripOnInput -> 
                False], TraditionalForm], 
              Dynamic[
              DynamicLocation[
                "VertexID$12", Automatic, {Left, Bottom}] + (
                 DynamicLocation["VertexID$12", Automatic, {Right, Top}] - 
                 DynamicLocation["VertexID$12", Automatic, {Left, Bottom}]) {
                  Rational[1, 2], 
                  Rational[1, 2]}], BaseStyle -> "Graphics"]}, "DynamicName", 
            BoxID -> "VertexLabelID$12"]}}], $CellContext`flag}, 
        TagBox[
         DynamicBox[GraphComputation`NetworkGraphicsBox[
          3, Typeset`graph, Typeset`boxes, $CellContext`flag], {
          CachedValue :> Typeset`boxes, SingleEvaluation -> True, 
           SynchronousUpdating -> False, 
           TrackedSymbols :> {$CellContext`flag}},
          
          ImageSizeCache->{{1.0658141036401503`*^-14, 
           342.1574803149605}, {-174.99999999999997`, 170.21569224908356`}}],
         MouseAppearanceTag["NetworkGraphics"]],
        AllowKernelInitialization->False,
        UnsavedVariables:>{$CellContext`flag}]],
      Background->None,
      BaseStyle->EdgeForm[
        Directive[
         Thickness[Large], 
         GrayLevel[0]]],
      DefaultBaseStyle->{
       "NetworkGraphics", FrontEnd`GraphicsHighlightColor -> 
        Hue[0.8, 1., 0.6]},
      FormatType->TraditionalForm,
      FrameTicks->None,
      ImageSize->(Automatic -> 340.1574803149606),
      PlotRangePadding->None]}
   },
   AutoDelete->False,
   GridBoxItemSize->{"Columns" -> {{Automatic}}, "Rows" -> {{Automatic}}}],
  "Grid"]], "Output",
 CellChangeTimes->{
  3.917580446246868*^9, 3.917580489538876*^9, 3.91758104852776*^9, 
   3.9175813168283787`*^9, 3.917581987262816*^9, 3.917634950531313*^9, 
   3.917635012640585*^9, 3.9176370581264*^9, 3.917639020435958*^9, 
   3.917639061726076*^9, 3.9176394614407797`*^9, 3.917640130259137*^9, 
   3.9176418166085567`*^9, 3.9176429031505213`*^9, 3.9176477409206963`*^9, 
   3.917649969439068*^9, {3.917650371562566*^9, 3.9176503768436337`*^9}, 
   3.9176598609564342`*^9, 3.917662777645306*^9, 3.917663450671685*^9, 
   3.917670121572872*^9, 3.917671347799992*^9, 3.917671667164733*^9, {
   3.917672236780911*^9, 3.9176722553893757`*^9}, 3.917672744820966*^9, {
   3.917674213222499*^9, 3.917674227943097*^9}, 3.917674690977725*^9, {
   3.9176754296574507`*^9, 3.9176754430894814`*^9}, 3.91767578239963*^9, 
   3.9176764525095673`*^9, 3.9176805794816008`*^9, {3.917681622398775*^9, 
   3.91768165079348*^9}, {3.917681683739443*^9, 3.917681709193509*^9}, {
   3.917681746668663*^9, 3.9176817675834303`*^9}, {3.91768179869881*^9, 
   3.917681893117373*^9}, {3.917681943822843*^9, 3.917681976970195*^9}, {
   3.917682387266923*^9, 3.917682478964576*^9}, {3.917682925183795*^9, 
   3.91768306838306*^9}, 3.917683330089293*^9, 3.917683360828067*^9, {
   3.917685940959112*^9, 3.9176859784382467`*^9}, 3.917687624038541*^9, 
   3.917687803199416*^9, 3.917688533757656*^9, 3.9176892434931393`*^9, 
   3.9176937621585617`*^9, 3.917694311215549*^9, 3.917694724594246*^9, 
   3.917695190349785*^9, 3.917695297030229*^9, 3.917695602868723*^9, {
   3.917695696493824*^9, 3.9176957207643547`*^9}, 3.9176960331496058`*^9, 
   3.917696430158017*^9, 3.91769672249118*^9, 3.917696934276869*^9, 
   3.917697145364353*^9, 3.917700470057776*^9, 3.917717979306863*^9, {
   3.91771802131535*^9, 3.91771807373354*^9}, {3.91771810863032*^9, 
   3.9177181538158283`*^9}, 3.917723463098502*^9, 3.917723525768557*^9, {
   3.9177237864766073`*^9, 3.917723805060575*^9}, 3.917724296780512*^9, 
   3.917724347224189*^9, 3.91772438048811*^9, 3.9177252155060177`*^9, {
   3.917725375928014*^9, 3.9177254334965153`*^9}, 3.9177255133955717`*^9, 
   3.91772987386932*^9, 3.9177299706453114`*^9, 3.9177305693837013`*^9, 
   3.9177309469586697`*^9, 3.917731921951704*^9, 3.9177333100825367`*^9, {
   3.917733753232264*^9, 3.917733768020836*^9}, 3.917737984919873*^9, 
   3.917740319589096*^9, 3.917740574842083*^9, 3.9177406418209*^9, 
   3.917740699120879*^9, {3.91774123064907*^9, 3.91774123689119*^9}, 
   3.917742642979912*^9, 3.917751263511549*^9, 3.9177513416162567`*^9, 
   3.91783141101256*^9, 3.917836804934414*^9, 3.9178456186871433`*^9, 
   3.9178456817168217`*^9, 3.917845721878334*^9, {3.917845765970119*^9, 
   3.917845787256386*^9}, 3.917850001065197*^9, 3.917850239567503*^9, 
   3.9178505821401663`*^9, 3.9178506427852173`*^9, 3.9178506838288937`*^9, 
   3.917850857002265*^9, 3.9178509766718607`*^9, {3.9178510095610228`*^9, 
   3.917851028814719*^9}, 3.917851098782124*^9, 3.917851174176298*^9, 
   3.917851438600897*^9, 3.9178515015154753`*^9, 3.917851557726248*^9, {
   3.91785194479694*^9, 3.91785196344541*^9}, 3.917852586702413*^9, 
   3.9178529425620403`*^9, 3.917853041005769*^9, 3.917855865988769*^9, 
   3.917855944504552*^9, 3.917856024727702*^9, 3.917856232926355*^9, 
   3.917857826576015*^9, 3.9178581015405407`*^9, 3.917893334252137*^9, 
   3.917909508409474*^9, 3.917909622999709*^9, 3.9179101506573544`*^9, 
   3.917910463573398*^9, 3.917931371083355*^9, 3.917931453766877*^9, 
   3.917931505170816*^9, 3.917931695381363*^9, 3.917935440038823*^9, 
   3.9179354947303333`*^9, {3.9179357675070143`*^9, 3.917935812326301*^9}, 
   3.917936222443617*^9, 3.9179366958545713`*^9, 3.917936970232945*^9, 
   3.917937058114802*^9, 3.917937231606498*^9, 3.9179403450143337`*^9, 
   3.917972580598061*^9, 3.917974045313043*^9, 3.9179749614183083`*^9, {
   3.91797524857757*^9, 3.917975276385697*^9}, 3.9179753910041933`*^9, 
   3.917975421741598*^9, 3.917975470510421*^9, 3.917975943654179*^9, 
   3.917977402883582*^9, 3.917977498750401*^9, 3.9179777092264977`*^9, 
   3.9179777864493923`*^9, 3.9179778404575033`*^9, 3.917978003490282*^9, 
   3.917978041320655*^9, 3.917978120576859*^9, 3.917978364747636*^9, {
   3.917978518911543*^9, 3.9179785304857597`*^9}, 3.9179788508020144`*^9, 
   3.9179789705687037`*^9, {3.917979143360715*^9, 3.9179791625980377`*^9}, 
   3.917979230653256*^9, 3.917991063374391*^9, 3.917991224807938*^9, {
   3.917991284470644*^9, 3.917991308827837*^9}, 3.918023284774537*^9, 
   3.918023336947845*^9, 3.91834417498908*^9, 3.918344664297801*^9, {
   3.918940539387138*^9, 3.918940563203706*^9}, 3.91894075678032*^9, {
   3.91904608596413*^9, 3.919046201264038*^9}, {3.919046268675708*^9, 
   3.919046365911434*^9}, {3.9190464831126328`*^9, 3.919046572657851*^9}, 
   3.919049409607294*^9, 3.919049457974251*^9, 3.9190506020829153`*^9, 
   3.9190508151744833`*^9, 3.919050954935058*^9, 3.919051127464841*^9, 
   3.919053816093264*^9, 3.9190549851396933`*^9, 3.91905502946966*^9, 
   3.922410013026073*^9, 3.922652025349202*^9, 3.9226520971018*^9, {
   3.922652344482531*^9, 3.922652368272567*^9}, 3.922754140413323*^9, 
   3.9227553503455963`*^9, 3.9227561928111973`*^9, 3.9230105966395187`*^9, 
   3.923010658634486*^9, 3.923011233018482*^9, 3.9230113725679197`*^9},
 CellLabel->
  "Out[571]=",ExpressionUUID->"eb9c97d7-4936-49ba-8681-1846cf20aff2"]
}, Open  ]]
}, Closed]]
}, Open  ]],

Cell[CellGroupData[{

Cell["Steady state concentrations", "Section",
 CellChangeTimes->{{3.9176475686598263`*^9, 3.91764759011152*^9}, {
  3.922756055371893*^9, 
  3.922756078667675*^9}},ExpressionUUID->"9811b65b-04f8-49cc-958e-\
44a0b42d88ce"],

Cell[CellGroupData[{

Cell[TextData[StyleBox["Show composition at different O2 and pH (Fig. 1)",
 FontWeight->"Bold"]], "Subsection",
 CellChangeTimes->{{3.551737097830353*^9, 3.551737136440796*^9}, {
   3.551737265797515*^9, 3.5517372983993053`*^9}, {3.551737391537758*^9, 
   3.551737395787712*^9}, 3.579223560449744*^9, {3.5792237289859753`*^9, 
   3.5792237498105087`*^9}, {3.579825137891397*^9, 3.5798251555632267`*^9}, {
   3.579825569024938*^9, 3.579825575030909*^9}, {3.580441560743074*^9, 
   3.5804415630482397`*^9}, {3.656029418515318*^9, 3.6560294272714443`*^9}, {
   3.6566340476878357`*^9, 3.656634075254819*^9}, 3.671939406313691*^9, {
   3.6726156129187403`*^9, 3.672615616776533*^9}, {3.7039973157642937`*^9, 
   3.703997316326473*^9}, {3.7477739269249496`*^9, 3.747773933155973*^9}, 
   3.747773976533513*^9, {3.796601794322344*^9, 3.796601798185314*^9}, {
   3.797040906506734*^9, 3.7970409112245703`*^9}, {3.797041315467291*^9, 
   3.797041317845718*^9}, {3.797042343353114*^9, 3.79704237205273*^9}, {
   3.7970426678474073`*^9, 3.797042681840077*^9}, {3.7970460198226833`*^9, 
   3.79704603259582*^9}, {3.797046805523264*^9, 3.797046814367687*^9}, 
   3.797047342909074*^9, 3.797047397417321*^9, 3.797048108300066*^9, {
   3.79705200673114*^9, 3.797052007585945*^9}, {3.797059371286071*^9, 
   3.797059373792295*^9}, {3.79705950491376*^9, 3.7970595302651453`*^9}, {
   3.797061936476112*^9, 3.797061940070005*^9}, {3.7970621741459846`*^9, 
   3.797062183937989*^9}, 3.797062230005437*^9, {3.797110009016491*^9, 
   3.797110023029608*^9}, 3.797110174444861*^9, {3.797133039701847*^9, 
   3.797133068618548*^9}, {3.7971331208726273`*^9, 3.797133125510891*^9}, {
   3.797135295415852*^9, 3.797135327811446*^9}, {3.809996903691578*^9, 
   3.8099969127376137`*^9}, {3.8102609846810303`*^9, 3.810261004873917*^9}, {
   3.8209161453101387`*^9, 3.820916152338657*^9}, {3.8613036730249*^9, 
   3.8613036767906933`*^9}, {3.908227396828341*^9, 3.908227475363532*^9}, {
   3.908237861352404*^9, 3.908237865234219*^9}, {3.908238384362473*^9, 
   3.908238385196656*^9}, {3.908238566178009*^9, 3.908238569814177*^9}, 
   3.9082412908643627`*^9, {3.908241593148387*^9, 3.908241595772312*^9}, 
   3.90825546759137*^9, 3.916547569522834*^9, 3.916711994107832*^9, {
   3.917580457088007*^9, 3.917580467170863*^9}, {3.917581814042927*^9, 
   3.9175818194286327`*^9}, {3.917646377680663*^9, 3.917646390115079*^9}, {
   3.917647678865872*^9, 3.917647691961388*^9}, {3.9227527531808033`*^9, 
   3.922752756041171*^9}},ExpressionUUID->"f63090a5-65a0-49dc-bf34-\
fa8990ad0b16"],

Cell[CellGroupData[{

Cell[BoxData[{
 RowBox[{
  RowBox[{"strVarVec2", "=", 
   RowBox[{"{", 
    RowBox[{"\"\<O2const\>\"", ",", "\"\<N2\>\"", ",", 
     RowBox[{"\"\<N2H4\>\"", "+", "\"\<N2H5\>\""}], ",", "\"\<N2O\>\"", ",", 
     RowBox[{"\"\<NH2OH\>\"", "+", "\"\<NH3OH\>\""}], ",", 
     RowBox[{"\"\<NH3\>\"", "+", "\"\<NH4\>\""}], ",", "\"\<NO\>\"", ",", 
     "\"\<NO2\>\"", ",", "\"\<NO3\>\""}], "}"}]}], 
  ";"}], "\[IndentingNewLine]", 
 RowBox[{
  RowBox[{"list", "=", 
   RowBox[{"{", "}"}]}], ";"}], "\[IndentingNewLine]", 
 RowBox[{
  RowBox[{"For", "[", 
   RowBox[{
    RowBox[{"hi", "=", "1"}], ",", 
    RowBox[{"hi", "\[LessEqual]", 
     RowBox[{"Length", "[", "loghlist", "]"}]}], ",", 
    RowBox[{"hi", "++"}], ",", "\[IndentingNewLine]", 
    RowBox[{"{", "\[IndentingNewLine]", 
     RowBox[{
      RowBox[{"res", "=", 
       RowBox[{"Import", "[", 
        RowBox[{"tmpdir", "<>", "\"\</0Summary/SS/H_\>\"", "<>", 
         RowBox[{"ToString", "[", 
          RowBox[{
          "loghlist", "\[LeftDoubleBracket]", "hi", "\[RightDoubleBracket]"}],
           "]"}], "<>", "\"\<.csv\>\""}], "]"}]}], ";", "\[IndentingNewLine]", 
      RowBox[{"For", "[", 
       RowBox[{
        RowBox[{"i", "=", "2"}], ",", 
        RowBox[{"i", "\[LessEqual]", 
         RowBox[{"Length", "[", "res", "]"}]}], ",", 
        RowBox[{"i", "++"}], ",", "\[IndentingNewLine]", 
        RowBox[{"{", "\[IndentingNewLine]", 
         RowBox[{
          RowBox[{"res2", "=", 
           RowBox[{
           "res", "\[LeftDoubleBracket]", "i", "\[RightDoubleBracket]"}]}], 
          ";", "\[IndentingNewLine]", 
          RowBox[{"res2", "=", 
           RowBox[{"{", 
            RowBox[{
             RowBox[{
             "res2", "\[LeftDoubleBracket]", "1", "\[RightDoubleBracket]"}], 
             ",", 
             RowBox[{
             "res2", "\[LeftDoubleBracket]", "2", "\[RightDoubleBracket]"}], 
             ",", 
             RowBox[{
              RowBox[{
              "res2", "\[LeftDoubleBracket]", "3", "\[RightDoubleBracket]"}], 
              "+", 
              RowBox[{
              "res2", "\[LeftDoubleBracket]", "4", 
               "\[RightDoubleBracket]"}]}], ",", 
             RowBox[{
             "res2", "\[LeftDoubleBracket]", "5", "\[RightDoubleBracket]"}], 
             ",", 
             RowBox[{
              RowBox[{
              "res2", "\[LeftDoubleBracket]", "6", "\[RightDoubleBracket]"}], 
              "+", 
              RowBox[{
              "res2", "\[LeftDoubleBracket]", "8", 
               "\[RightDoubleBracket]"}]}], ",", 
             RowBox[{
              RowBox[{
              "res2", "\[LeftDoubleBracket]", "7", "\[RightDoubleBracket]"}], 
              "+", 
              RowBox[{
              "res2", "\[LeftDoubleBracket]", "9", 
               "\[RightDoubleBracket]"}]}], ",", 
             RowBox[{
             "res2", "\[LeftDoubleBracket]", "10", "\[RightDoubleBracket]"}], 
             ",", 
             RowBox[{
             "res2", "\[LeftDoubleBracket]", "11", "\[RightDoubleBracket]"}], 
             ",", 
             RowBox[{
             "res2", "\[LeftDoubleBracket]", "12", 
              "\[RightDoubleBracket]"}]}], "}"}]}], ";", 
          "\[IndentingNewLine]", 
          RowBox[{"(*", 
           RowBox[{"{", 
            RowBox[{"\"\<O2const\>\"", ",", "\"\<N2\>\"", ",", 
             RowBox[{"\"\<N2H4\>\"", "+", "\"\<N2H5\>\""}], ",", 
             "\"\<N2O\>\"", ",", 
             RowBox[{"\"\<NH2OH\>\"", "+", "\"\<NH3OH\>\""}], ",", 
             RowBox[{"\"\<NH3\>\"", "+", "\"\<NH4\>\""}], ",", "\"\<NO\>\"", 
             ",", "\"\<NO2\>\"", ",", "\"\<NO3\>\""}], "}"}], "*)"}], 
          "\[IndentingNewLine]", 
          RowBox[{"res2", "=", 
           RowBox[{"Flatten", "[", 
            RowBox[{"{", 
             RowBox[{
              RowBox[{
              "res2", "\[LeftDoubleBracket]", "1", "\[RightDoubleBracket]"}], 
              
              RowBox[{"(*", 
               RowBox[{"log10", "[", "O2", "]"}], "*)"}], ",", 
              RowBox[{
              "loghlist", "\[LeftDoubleBracket]", "hi", 
               "\[RightDoubleBracket]"}], ",", 
              RowBox[{"res2", "\[LeftDoubleBracket]", 
               RowBox[{"2", ";;", 
                RowBox[{"Length", "[", "res2", "]"}]}], 
               "\[RightDoubleBracket]"}]}], "}"}], "]"}]}], ";", 
          "\[IndentingNewLine]", 
          RowBox[{"AppendTo", "[", 
           RowBox[{"list", ",", "res2"}], "]"}]}], "\[IndentingNewLine]", 
         "}"}]}], "\[IndentingNewLine]", "]"}]}], "\[IndentingNewLine]", 
     "}"}]}], "\[IndentingNewLine]", "]"}], ";"}], "\[IndentingNewLine]", 
 RowBox[{
  RowBox[{"list2", "=", 
   RowBox[{"{", "}"}]}], ";"}], "\[IndentingNewLine]", 
 RowBox[{"For", "[", 
  RowBox[{
   RowBox[{"i", "=", "1"}], ",", 
   RowBox[{"i", "\[LessEqual]", 
    RowBox[{"Length", "[", "list", "]"}]}], ",", 
   RowBox[{"i", "++"}], ",", "\[IndentingNewLine]", 
   RowBox[{"{", "\[IndentingNewLine]", 
    RowBox[{
     RowBox[{"tmp", "=", 
      RowBox[{
       RowBox[{
        RowBox[{
        "list", "\[LeftDoubleBracket]", "i", "\[RightDoubleBracket]"}], 
        "\[LeftDoubleBracket]", 
        RowBox[{"3", ";;", 
         RowBox[{"Length", "[", 
          RowBox[{
          "list", "\[LeftDoubleBracket]", "i", "\[RightDoubleBracket]"}], 
          "]"}]}], "\[RightDoubleBracket]"}], "/", 
       RowBox[{"Total", "[", 
        RowBox[{
         RowBox[{
         "list", "\[LeftDoubleBracket]", "i", "\[RightDoubleBracket]"}], 
         "\[LeftDoubleBracket]", 
         RowBox[{"3", ";;", 
          RowBox[{"Length", "[", 
           RowBox[{
           "list", "\[LeftDoubleBracket]", "i", "\[RightDoubleBracket]"}], 
           "]"}]}], "\[RightDoubleBracket]"}], "]"}]}]}], ";", 
     "\[IndentingNewLine]", 
     RowBox[{"posconc", "=", 
      RowBox[{"Select", "[", 
       RowBox[{"tmp", ",", 
        RowBox[{
         RowBox[{"#", ">", "0.01"}], "&"}]}], "]"}]}], ";", 
     "\[IndentingNewLine]", 
     RowBox[{"pos", "=", 
      RowBox[{"Table", "[", 
       RowBox[{
        RowBox[{
         RowBox[{
          RowBox[{"Position", "[", 
           RowBox[{"tmp", ",", 
            RowBox[{
            "posconc", "\[LeftDoubleBracket]", "i", 
             "\[RightDoubleBracket]"}]}], "]"}], "\[LeftDoubleBracket]", "1", 
          "\[RightDoubleBracket]"}], "\[LeftDoubleBracket]", "1", 
         "\[RightDoubleBracket]"}], ",", 
        RowBox[{"{", 
         RowBox[{"i", ",", "1", ",", 
          RowBox[{"Length", "[", "posconc", "]"}]}], "}"}]}], "]"}]}], ";", 
     "\[IndentingNewLine]", 
     RowBox[{"AppendTo", "[", "\[IndentingNewLine]", 
      RowBox[{"list2", ",", "\[IndentingNewLine]", 
       RowBox[{"{", 
        RowBox[{
         RowBox[{
          RowBox[{
          "list", "\[LeftDoubleBracket]", "i", "\[RightDoubleBracket]"}], 
          "\[LeftDoubleBracket]", "1", "\[RightDoubleBracket]"}], ",", 
         RowBox[{
          RowBox[{
          "list", "\[LeftDoubleBracket]", "i", "\[RightDoubleBracket]"}], 
          "\[LeftDoubleBracket]", "2", "\[RightDoubleBracket]"}], ",", 
         RowBox[{
          RowBox[{"Drop", "[", 
           RowBox[{"strVarVec2", ",", "1"}], "]"}], "\[LeftDoubleBracket]", 
          "pos", "\[RightDoubleBracket]"}]}], "}"}]}], "\[IndentingNewLine]", 
      "]"}], ";"}], "\[IndentingNewLine]", "}"}]}], "\[IndentingNewLine]", 
  "]"}], "\[IndentingNewLine]", 
 RowBox[{
  RowBox[{"comb", "=", 
   RowBox[{"DeleteDuplicates", "[", 
    RowBox[{"list2", "\[LeftDoubleBracket]", 
     RowBox[{"All", ",", "3"}], "\[RightDoubleBracket]"}], "]"}]}], 
  ";"}], "\[IndentingNewLine]", 
 RowBox[{
  RowBox[{"list3", "=", 
   RowBox[{"Table", "[", 
    RowBox[{
     RowBox[{
      RowBox[{"Select", "[", 
       RowBox[{"list2", ",", 
        RowBox[{
         RowBox[{
          RowBox[{"#", "\[LeftDoubleBracket]", "3", "\[RightDoubleBracket]"}],
           "\[Equal]", 
          RowBox[{
          "comb", "\[LeftDoubleBracket]", "i", "\[RightDoubleBracket]"}]}], 
         "&"}]}], "]"}], "\[LeftDoubleBracket]", 
      RowBox[{"All", ",", 
       RowBox[{"{", 
        RowBox[{"1", ",", "2"}], "}"}]}], "\[RightDoubleBracket]"}], ",", 
     RowBox[{"{", 
      RowBox[{"i", ",", "1", ",", 
       RowBox[{"Length", "[", "comb", "]"}]}], "}"}]}], "]"}]}], 
  ";"}], "\[IndentingNewLine]", 
 RowBox[{
  RowBox[{"col", "=", 
   RowBox[{"{", 
    RowBox[{
    "Black", ",", "Red", ",", "Blue", ",", "Cyan", ",", "Orange", ",", 
     "Green", ",", "Yellow", ",", "Gray", ",", "Brown", ",", "Purple", ",", 
     "LightBlue", ",", "LightBrown", ",", "LightYellow", ",", "LightGreen"}], 
    "}"}]}], ";"}], "\[IndentingNewLine]", 
 RowBox[{"Transpose", "[", 
  RowBox[{"{", 
   RowBox[{
    RowBox[{"col", "\[LeftDoubleBracket]", 
     RowBox[{"1", ";;", 
      RowBox[{"Length", "[", "comb", "]"}]}], "\[RightDoubleBracket]"}], ",", 
    "comb"}], "}"}], "]"}], "\[IndentingNewLine]", 
 RowBox[{
  RowBox[{"ps", "=", "0.015"}], ";"}], "\[IndentingNewLine]", 
 RowBox[{"fig", "=", 
  RowBox[{"ListPlot", "[", 
   RowBox[{"list3", ",", 
    RowBox[{"AspectRatio", "\[Rule]", "1"}], ",", 
    RowBox[{"PlotStyle", "\[Rule]", 
     RowBox[{"{", 
      RowBox[{
       RowBox[{"{", 
        RowBox[{"Black", ",", 
         RowBox[{"PointSize", "[", "ps", "]"}]}], "}"}], ",", 
       RowBox[{"{", 
        RowBox[{"Red", ",", 
         RowBox[{"PointSize", "[", "ps", "]"}]}], "}"}], ",", 
       RowBox[{"{", 
        RowBox[{"Blue", ",", 
         RowBox[{"PointSize", "[", "ps", "]"}]}], "}"}], ",", 
       RowBox[{"{", 
        RowBox[{"Cyan", ",", 
         RowBox[{"PointSize", "[", "ps", "]"}]}], "}"}], ",", 
       RowBox[{"{", 
        RowBox[{"Orange", ",", 
         RowBox[{"PointSize", "[", "ps", "]"}]}], "}"}], ",", 
       RowBox[{"{", 
        RowBox[{"Green", ",", 
         RowBox[{"PointSize", "[", "ps", "]"}]}], "}"}], ",", 
       RowBox[{"{", 
        RowBox[{"Yellow", ",", 
         RowBox[{"PointSize", "[", "ps", "]"}]}], "}"}], ",", 
       RowBox[{"{", 
        RowBox[{"Gray", ",", 
         RowBox[{"PointSize", "[", "ps", "]"}]}], "}"}]}], "}"}]}], ",", 
    RowBox[{"Frame", "\[Rule]", "True"}], ",", 
    RowBox[{"FrameStyle", "\[Rule]", 
     RowBox[{"{", 
      RowBox[{
       RowBox[{"{", 
        RowBox[{"mfs", ",", "mfs"}], "}"}], ",", 
       RowBox[{"{", 
        RowBox[{"mfs", ",", "mfs"}], "}"}]}], "}"}]}], ",", 
    RowBox[{"PlotRange", "\[Rule]", 
     RowBox[{"{", 
      RowBox[{
       RowBox[{"{", 
        RowBox[{
         RowBox[{"-", "12.2"}], ",", 
         RowBox[{"-", "2.8"}]}], "}"}], ",", 
       RowBox[{"{", 
        RowBox[{
         RowBox[{"-", "12.2"}], ",", 
         RowBox[{"-", "1.8"}]}], "}"}]}], "}"}]}], ",", 
    RowBox[{"FrameStyle", "\[Rule]", 
     RowBox[{"{", 
      RowBox[{
       RowBox[{"{", 
        RowBox[{
         RowBox[{"{", 
          RowBox[{"Black", ",", 
           RowBox[{"Thickness", "[", "0.008", "]"}]}], "}"}], ",", 
         RowBox[{"{", 
          RowBox[{"Black", ",", 
           RowBox[{"Thickness", "[", "0.008", "]"}]}], "}"}]}], "}"}], ",", 
       RowBox[{"{", 
        RowBox[{
         RowBox[{"{", 
          RowBox[{"Black", ",", 
           RowBox[{"Thickness", "[", "0.008", "]"}]}], "}"}], ",", 
         RowBox[{"{", 
          RowBox[{"Black", ",", 
           RowBox[{"Thickness", "[", "0.008", "]"}]}], "}"}]}], "}"}]}], 
      "}"}]}], ",", 
    RowBox[{"BaseStyle", "\[Rule]", 
     RowBox[{"{", 
      RowBox[{"14", ",", 
       RowBox[{"FontFamily", "\[Rule]", "\"\<Arial\>\""}]}], "}"}]}], ",", 
    RowBox[{"(*", 
     RowBox[{
      RowBox[{"FrameLabel", "\[Rule]", 
       RowBox[{"{", 
        RowBox[{
        "\"\<[O2] (M in log10)\>\"", ",", "\"\<[H+] (M in log10)\>\""}], 
        "}"}]}], ","}], "*)"}], 
    RowBox[{"ImageSize", "\[Rule]", "150"}], ",", "\[IndentingNewLine]", 
    RowBox[{"FrameTicks", "\[Rule]", 
     RowBox[{"{", 
      RowBox[{
       RowBox[{"{", 
        RowBox[{
         RowBox[{"{", 
          RowBox[{
           RowBox[{"-", "12"}], ",", 
           RowBox[{"-", "10"}], ",", 
           RowBox[{"-", "8"}], ",", 
           RowBox[{"-", "6"}], ",", 
           RowBox[{"-", "4"}], ",", 
           RowBox[{"-", "2"}]}], "}"}], ",", "None"}], "}"}], ",", 
       RowBox[{"{", 
        RowBox[{
         RowBox[{"{", 
          RowBox[{
           RowBox[{"-", "12"}], ",", 
           RowBox[{"-", "9"}], ",", 
           RowBox[{"-", "6"}], ",", 
           RowBox[{"-", "3"}]}], "}"}], ",", "None"}], "}"}]}], "}"}]}]}], 
   "]"}]}], "\[IndentingNewLine]", 
 RowBox[{"tab", "=", 
  RowBox[{"Table", "[", 
   RowBox[{
    RowBox[{"ShowComb", "[", 
     RowBox[{
      RowBox[{"list3", "\[LeftDoubleBracket]", "i", "\[RightDoubleBracket]"}],
       ",", 
      RowBox[{"0.95", "*", 
       RowBox[{"i", "/", 
        RowBox[{"Length", "[", "list3", "]"}]}]}], ",", 
      RowBox[{
      "comb", "\[LeftDoubleBracket]", "i", "\[RightDoubleBracket]"}]}], "]"}],
     ",", 
    RowBox[{"{", 
     RowBox[{"i", ",", "1", ",", 
      RowBox[{"Length", "[", "list3", "]"}]}], "}"}]}], 
   "]"}]}], "\[IndentingNewLine]", 
 RowBox[{"Show", "[", "tab", "]"}]}], "Input",
 CellChangeTimes->{{3.891920305074587*^9, 3.891920383159528*^9}, {
   3.8919341329051847`*^9, 3.8919341844618273`*^9}, {3.891936391716569*^9, 
   3.89193641378428*^9}, {3.891936872246122*^9, 3.891936921556522*^9}, {
   3.893301147583221*^9, 3.89330115234403*^9}, 3.9165365067665052`*^9, {
   3.9165394824536533`*^9, 3.916539500111535*^9}, {3.916539854159254*^9, 
   3.916539930528026*^9}, {3.916540135455784*^9, 3.9165402085827513`*^9}, {
   3.916540255004389*^9, 3.9165402580229*^9}, {3.916545974512105*^9, 
   3.916545993933586*^9}, {3.916546185386126*^9, 3.916546202577923*^9}, 
   3.91654623729519*^9, {3.916546747844358*^9, 3.916546791355483*^9}, {
   3.916546831464383*^9, 3.916547005553947*^9}, 3.916547590266398*^9, {
   3.916712037902872*^9, 3.916712039946653*^9}, 3.917580508744832*^9, {
   3.917647672154001*^9, 3.917647732737365*^9}, {3.917647773011627*^9, 
   3.917647810152225*^9}, 3.91764784144645*^9, {3.917666515758827*^9, 
   3.917666665435342*^9}, {3.91766670389275*^9, 3.917666736498686*^9}, 
   3.917666975997079*^9, {3.917723531337533*^9, 3.917723550394034*^9}, {
   3.9227540456048517`*^9, 3.922754068305135*^9}},
 CellLabel->
  "In[479]:=",ExpressionUUID->"0d25947b-dab8-44e0-b5ba-5bf2a014962d"],

Cell[BoxData[
 RowBox[{"{", 
  RowBox[{
   RowBox[{"{", 
    RowBox[{
     InterpretationBox[
      ButtonBox[
       TooltipBox[
        GraphicsBox[{
          {GrayLevel[0], RectangleBox[{0, 0}]}, 
          {GrayLevel[0], RectangleBox[{1, -1}]}, 
          {GrayLevel[0], RectangleBox[{0, -1}, {2, 1}]}},
         AspectRatio->1,
         DefaultBaseStyle->"ColorSwatchGraphics",
         Frame->True,
         FrameStyle->GrayLevel[0.],
         FrameTicks->None,
         ImageSize->
          Dynamic[{
           Automatic, 1.35 CurrentValue["FontCapHeight"]/AbsoluteCurrentValue[
            Magnification]}],
         PlotRangePadding->None],
        StyleBox[
         RowBox[{"GrayLevel", "[", "0", "]"}], NumberMarks -> False]],
       Appearance->None,
       BaseStyle->{},
       BaselinePosition->Baseline,
       ButtonFunction:>With[{Typeset`box$ = EvaluationBox[]}, 
         If[
          Not[
           AbsoluteCurrentValue["Deployed"]], 
          SelectionMove[Typeset`box$, All, Expression]; 
          FrontEnd`Private`$ColorSelectorInitialAlpha = 1; 
          FrontEnd`Private`$ColorSelectorInitialColor = GrayLevel[0]; 
          FrontEnd`Private`$ColorSelectorUseMakeBoxes = True; 
          MathLink`CallFrontEnd[
            FrontEnd`AttachCell[Typeset`box$, 
             FrontEndResource["GrayLevelColorValueSelector"], {
             0, {Left, Bottom}}, {Left, Top}, 
             "ClosingActions" -> {
              "SelectionDeparture", "ParentChanged", "EvaluatorQuit"}]]]],
       DefaultBaseStyle->{},
       Evaluator->Automatic,
       Method->"Preemptive"],
      GrayLevel[0],
      Editable->False,
      Selectable->False], ",", 
     RowBox[{"{", 
      RowBox[{"\<\"NH3\"\>", "+", "\<\"NH4\"\>"}], "}"}]}], "}"}], ",", 
   RowBox[{"{", 
    RowBox[{
     InterpretationBox[
      ButtonBox[
       TooltipBox[
        GraphicsBox[{
          {GrayLevel[0], RectangleBox[{0, 0}]}, 
          {GrayLevel[0], RectangleBox[{1, -1}]}, 
          {RGBColor[1, 0, 0], RectangleBox[{0, -1}, {2, 1}]}},
         AspectRatio->1,
         DefaultBaseStyle->"ColorSwatchGraphics",
         Frame->True,
         FrameStyle->RGBColor[0.6666666666666666, 0., 0.],
         FrameTicks->None,
         ImageSize->
          Dynamic[{
           Automatic, 1.35 CurrentValue["FontCapHeight"]/AbsoluteCurrentValue[
            Magnification]}],
         PlotRangePadding->None],
        StyleBox[
         RowBox[{"RGBColor", "[", 
           RowBox[{"1", ",", "0", ",", "0"}], "]"}], NumberMarks -> False]],
       Appearance->None,
       BaseStyle->{},
       BaselinePosition->Baseline,
       ButtonFunction:>With[{Typeset`box$ = EvaluationBox[]}, 
         If[
          Not[
           AbsoluteCurrentValue["Deployed"]], 
          SelectionMove[Typeset`box$, All, Expression]; 
          FrontEnd`Private`$ColorSelectorInitialAlpha = 1; 
          FrontEnd`Private`$ColorSelectorInitialColor = RGBColor[1, 0, 0]; 
          FrontEnd`Private`$ColorSelectorUseMakeBoxes = True; 
          MathLink`CallFrontEnd[
            FrontEnd`AttachCell[Typeset`box$, 
             FrontEndResource["RGBColorValueSelector"], {0, {Left, Bottom}}, {
             Left, Top}, 
             "ClosingActions" -> {
              "SelectionDeparture", "ParentChanged", "EvaluatorQuit"}]]]],
       DefaultBaseStyle->{},
       Evaluator->Automatic,
       Method->"Preemptive"],
      RGBColor[1, 0, 0],
      Editable->False,
      Selectable->False], ",", 
     RowBox[{"{", 
      RowBox[{"\<\"N2\"\>", ",", 
       RowBox[{"\<\"NH3\"\>", "+", "\<\"NH4\"\>"}]}], "}"}]}], "}"}], ",", 
   RowBox[{"{", 
    RowBox[{
     InterpretationBox[
      ButtonBox[
       TooltipBox[
        GraphicsBox[{
          {GrayLevel[0], RectangleBox[{0, 0}]}, 
          {GrayLevel[0], RectangleBox[{1, -1}]}, 
          {RGBColor[0, 0, 1], RectangleBox[{0, -1}, {2, 1}]}},
         AspectRatio->1,
         DefaultBaseStyle->"ColorSwatchGraphics",
         Frame->True,
         FrameStyle->RGBColor[0., 0., 0.6666666666666666],
         FrameTicks->None,
         ImageSize->
          Dynamic[{
           Automatic, 1.35 CurrentValue["FontCapHeight"]/AbsoluteCurrentValue[
            Magnification]}],
         PlotRangePadding->None],
        StyleBox[
         RowBox[{"RGBColor", "[", 
           RowBox[{"0", ",", "0", ",", "1"}], "]"}], NumberMarks -> False]],
       Appearance->None,
       BaseStyle->{},
       BaselinePosition->Baseline,
       ButtonFunction:>With[{Typeset`box$ = EvaluationBox[]}, 
         If[
          Not[
           AbsoluteCurrentValue["Deployed"]], 
          SelectionMove[Typeset`box$, All, Expression]; 
          FrontEnd`Private`$ColorSelectorInitialAlpha = 1; 
          FrontEnd`Private`$ColorSelectorInitialColor = RGBColor[0, 0, 1]; 
          FrontEnd`Private`$ColorSelectorUseMakeBoxes = True; 
          MathLink`CallFrontEnd[
            FrontEnd`AttachCell[Typeset`box$, 
             FrontEndResource["RGBColorValueSelector"], {0, {Left, Bottom}}, {
             Left, Top}, 
             "ClosingActions" -> {
              "SelectionDeparture", "ParentChanged", "EvaluatorQuit"}]]]],
       DefaultBaseStyle->{},
       Evaluator->Automatic,
       Method->"Preemptive"],
      RGBColor[0, 0, 1],
      Editable->False,
      Selectable->False], ",", 
     RowBox[{"{", "\<\"N2\"\>", "}"}]}], "}"}]}], "}"}]], "Output",
 CellChangeTimes->{
  3.9175822420631237`*^9, 3.9176350292646103`*^9, 3.917639026431609*^9, 
   3.917639067355847*^9, 3.917639467272575*^9, {3.917647734309909*^9, 
   3.91764774170082*^9}, 3.917647779796102*^9, 3.917647810904129*^9, 
   3.917647843138454*^9, 3.917649972123412*^9, 3.917659893745101*^9, 
   3.91766075064683*^9, 3.917662819752743*^9, 3.9176666671246777`*^9, 
   3.9176667387276382`*^9, 3.9176669772096233`*^9, 3.917668709907475*^9, 
   3.9176689232807417`*^9, 3.917673827792821*^9, 3.917674811808511*^9, 
   3.917675784332736*^9, {3.917676497437449*^9, 3.917676519386755*^9}, 
   3.91768176791549*^9, {3.917681799090493*^9, 3.9176818935002193`*^9}, {
   3.917681944214079*^9, 3.917681977287291*^9}, {3.917682450033016*^9, 
   3.917682479344276*^9}, {3.9176829255499563`*^9, 3.917683068750705*^9}, 
   3.917683330418445*^9, 3.9176833611884212`*^9, {3.91768594176691*^9, 
   3.9176859787472677`*^9}, 3.917687624453951*^9, 3.9176878035759*^9, 
   3.917688534150875*^9, 3.917689243898933*^9, 3.9176937625070066`*^9, 
   3.917694311562409*^9, 3.917694724956719*^9, 3.917695190533731*^9, 
   3.9176952973930273`*^9, 3.9176956032418118`*^9, {3.9176956968775806`*^9, 
   3.917695721145401*^9}, 3.917696033515814*^9, 3.917696430512898*^9, 
   3.9176967228563004`*^9, 3.9176969346309643`*^9, 3.9176971457539053`*^9, 
   3.917700470504784*^9, 3.917717979663705*^9, {3.917718021647093*^9, 
   3.917718074070278*^9}, {3.917718108954932*^9, 3.917718154151784*^9}, 
   3.9177234634513187`*^9, 3.917723551740561*^9, 3.917724297124076*^9, 
   3.917724347576247*^9, 3.917724380843111*^9, 3.917725215848925*^9, {
   3.9177253708224*^9, 3.917725433845846*^9}, 3.917725513733488*^9, 
   3.9177298743146772`*^9, 3.917729971483642*^9, 3.917730569777717*^9, 
   3.9177309473185663`*^9, 3.917731922321027*^9, 3.917733310466639*^9, {
   3.9177337535337973`*^9, 3.917733768395525*^9}, 3.9177379853222*^9, 
   3.9178368053119307`*^9, 3.917845619040309*^9, 3.9178506841807127`*^9, 
   3.91785586634306*^9, 3.917975470824912*^9, 3.918023337269006*^9, 
   3.919049418702001*^9, 3.922410013439856*^9, 3.92275535771213*^9, 
   3.923010605963654*^9, 3.9230112351794033`*^9},
 CellLabel->
  "Out[487]=",ExpressionUUID->"0fe91409-625d-4544-9be4-f5d832344224"],

Cell[BoxData[
 GraphicsBox[{{}, {
    {GrayLevel[0], PointSize[0.015], AbsoluteThickness[1.6], 
     StyleBox[PointBox[CompressedData["
1:eJxdy00KgmAUBdCPcODAgYiIiIj/Nm8B7aElBI1bT63GpZVFRefC43LhvO58
PV12IYTj87Z+Z79++n7bsnz34ZXf/u8Fv+D9m/EzfsZP+Ak/4Uf8iB/xA37A
D/ge3+N7fIfv8B2+xbf4Ft/gG3yDr/E1vsZX+Apf4Ut8iS/xBb7AF/gcn+Nz
fIbP8Bk+xaf4FJ/gE3yCj/ExPsZH+Agf4QM+4MP6AJa/1NQ=
       "]],
      FontFamily->"Arial"]}, 
    {RGBColor[1, 0, 0], PointSize[0.015], AbsoluteThickness[1.6], 
     StyleBox[PointBox[CompressedData["
1:eJxl1kFqK0cQgOFJ0EILLYQQQgilp7q6JWWfm+QIgWSb87zcJDsfILlTsF9m
hv40m6Gg6jP8yLLrb3/++vuP0zT9/cM0fb7//efzeX5MX8/PH398Pdv8/b3N
f337fB7r/MvXs83fvY7X8Tpew2t4iZd4iVfxKl7gBV5wP7Nf1vnrx337CX/p
9aLni54ver7o+aLni56L1/EaXsNLvMRLvIpX8QIv8IL7mf2yzmPPFz2f9Hx/
jz2f9HzS80nPxel4Da/hJV7iJV7Fq3iBF3jB/cx+Weex55OeD3punZZ57Pmg
54OeD3ouex2v4TW8xEu8xKt4FS/wAi+4n9kv6zz2fNCz0/P9czX27PTs9Oz0
fH+PPTs9Oz07PRcn8SpexQu8wAvuZ/bLOo89Oz0bPbffu2UeezZ6Nno2em6d
Rq/hNbzES7zEq3gVL/ACL7if2S/rPPZs9Ex6vn9PjT2TnknPpOf752rsmfRM
eiY9399jz6Rn0jPpuTjB/cx+WeexZ9Kz0nP7Hl/msWelZ6Vnpef2ezd6Da/h
JV7iJV7Fq3iBF3jB/cx+WeexZ6Vn0PP9797YM+gZ9Ax6vn9PjT2DnkHPoOf7
52rsGfQMegY9399jz6Bn0DPoWei5/V+wzGPPQs9Cz0LP7Xt89Bpew0u8xEu8
ilfxAi/wgvuZ/bLOY89Czzs97/S80/NOzzs97/RcvI7X8Bpe4iVe4lW8ihd4
gRfcz+yXdR573ul5o+eNnjd63uh5o+eNnovX8Rpew0u8xEu8ilfxAi/wgvuZ
/bLOY88bPa/0vNLzSs8rPa/0vNJz8Tpew2t4iZd4iVfxKl7gBV5wP7Nf1nns
eaXnhZ4Xel7oeaHnhZ4Xei5ex2t4DS/xEi/xKl7FC7zAC+5n9ss6jz0v9DzT
80zPMz3P9DzT80zPxet4Da/hJV7iJV7Fq3iBF3jB/cx+Weex55meJ3qe6Hmi
54meJ3qe6Ll4Ha/hNbzES7zEq3gVL/ACL7if2S/rPPY80fNIzyM9j/Q80vNI
zyM9F6/jNbyGl3iJl3gVr+IFXuAF9zP7ZZ3Hnkd6Huh5oOeBngd6Huh5oOfi
dbyG1/ASL/ESr+JVvMALvOB+Zr+s89jzQM89Pff03NNzT889Pff0XLyO1/Aa
XuIlXuJVvIoXeIEX3M/sl3Uee+7puaPnjp47eu7ouaPnjp6L1/EaXsNLvMRL
vIpX8QIv8IL7mf2yzmPPHT0nek7/v7d57DnRc6LnRM/F2+ax50TPiZ4TPRdv
m8eeEz0nek70XLzgfma/rPPYc/r4Dy4iHdw=
       "]],
      FontFamily->"Arial"]}, 
    {RGBColor[0, 0, 1], PointSize[0.015], AbsoluteThickness[1.6], 
     StyleBox[PointBox[CompressedData["
1:eJxl1kuOY0UQRuGk5UGitlA+Ih9cLMtv97xZCUtodfeU7cBuWABiTQhzw6E4
905Sf8n5lXTksuv85fffvn0IIfzzQwj/nX+/nsNf4fV8Wk/bn1/PL+/9/fUs
7/3n6/n5vf/3JrwJb8Dr8Bo8gSfwKrwCL8NL8Gx/fd3/Ca/fv/evr9/38b3/
ePk/wou4rz2f62nb932i7xN9n+ir3oQ34HV4DZ7AE3gVXoGX4SV4tn3fJ/o+
0feJvupF3Neej/W07fs+0PeBvg/0VW/CG/A6vAZP4Am8Cq/Ay/ASPNu+7wN9
H+j7QF/1Iu5rz/t62vZ97+h7R987+qo34Q14HV6DJ/AEXoVX4GV4CZ5t3/eO
vnf0vaOvehH3tedtPW37vjf0vaHvDX3Vm/AGvA6vwRN4Aq/CK/AyvATPtu97
Q98b+t7QV72I+9rzup62fd8r+l7R94q+6k14A16H1+AJPIFX4RV4GV6CZ9v3
vaLvFX2v6KtexH3teVlP277vBX0v6HtBX/UmvAGvw2vwBJ7Aq/AKvAwvwbPt
+17Q94K+F/RVL+K+9jyvp23f94y+Z/Q9o696E96A1+E1eAJP4FV4BV6Gl+DZ
9n3P6HtG3zP6qhdxX3ue1tO273tC3xP6ntBXvQlvwOvwGjyBJ/AqvAIvw0vw
bPu+J/Q9oe8JfdWLuK89j+tp2/c9ou8RfY/oq96EN+B1eA2ewBN4FV6Bl+El
eLZ93yP6HtH3iL7qRdzXntvT9z2g7wF9D+irzoQ34HV4DZ7AE3gVXoGX4SV4
tn3fA/oe0PeAvupF3NefL3jdgr4L+i7ou6Cvvm7CG/A6vAZP4Am8Cq/Ay/AS
PNu+74K+C/ou6KtexP3t+0y37zvRd6LvRN/t6ftO9J3oO9FXHYFX4RV4GV6C
Z9v3neg70Xeir3oR97Wn/Z3q9n07+nb07ehr3bw34HV4DZ7AE3gVXoGX4SV4
tn3fjr4dfTv6qhdxf/u5ptv3FfQV9BX03b7vfF9BX0FfQd/t6fsK+gr6Cvqq
Y9v3FfQV9BX0VS/ivva07wXdvm9B34K+BX3t79R7A16H1+AJPIFX4RV4GV6C
Z9v3Lehb0Legr3oR97ffo7p934S+CX0T+m4/53zfhL4JfRP6bt93vm9C34S+
CX23p++b0Dehb0JfdSLua0/7P0S377tH3z367tHXvhe8N+B1eA2ewBN4FV6B
l+EleLZ93z367tF3j776uoj72//bdPu+EX0j+kb0te9R7w14HV6Dt/1c816F
V+BleNv3mW7fN6JvRN+IvnFz+r679bTt++7Qd4e+O/RVb8Ib8Dq8Bk/gCbwK
r8DL8BI8277vDn136LtDX/Ui7mvPsJ62fd+AvgF9A/qqZ9v3Degb0Degr3q2
fd+AvgF9A/qqZ9v3Degb0Degr3rxvf8FdbFZCA==
       "]],
      FontFamily->"Arial"]}}, {{}, {}}},
  AspectRatio->1,
  Axes->{True, True},
  AxesLabel->{None, None},
  AxesOrigin->{-2.8, -1.8},
  BaseStyle->{14, FontFamily -> "Arial"},
  DisplayFunction->Identity,
  Frame->{{True, True}, {True, True}},
  FrameLabel->{{None, None}, {None, None}},
  FrameStyle->{{{
      Thickness[0.01], 
      GrayLevel[0]}, {
      Thickness[0.01], 
      GrayLevel[0]}}, {{
      Thickness[0.01], 
      GrayLevel[0]}, {
      Thickness[0.01], 
      GrayLevel[0]}}},
  FrameTicks->{{{{-12, 
       FormBox[
        RowBox[{"-", "12"}], TraditionalForm]}, {-10, 
       FormBox[
        RowBox[{"-", "10"}], TraditionalForm]}, {-8, 
       FormBox[
        RowBox[{"-", "8"}], TraditionalForm]}, {-6, 
       FormBox[
        RowBox[{"-", "6"}], TraditionalForm]}, {-4, 
       FormBox[
        RowBox[{"-", "4"}], TraditionalForm]}, {-2, 
       FormBox[
        RowBox[{"-", "2"}], TraditionalForm]}}, None}, {{{-12, 
       FormBox[
        RowBox[{"-", "12"}], TraditionalForm]}, {-9, 
       FormBox[
        RowBox[{"-", "9"}], TraditionalForm]}, {-6, 
       FormBox[
        RowBox[{"-", "6"}], TraditionalForm]}, {-3, 
       FormBox[
        RowBox[{"-", "3"}], TraditionalForm]}}, None}},
  GridLines->{None, None},
  GridLinesStyle->Directive[
    GrayLevel[0.5, 0.4]],
  ImageMargins->0.,
  ImageSize->150,
  ImageSizeRaw->Automatic,
  Method->{
   "OptimizePlotMarkers" -> True, "OptimizePlotMarkers" -> True, 
    "CoordinatesToolOptions" -> {"DisplayFunction" -> ({
        Identity[
         Part[#, 1]], 
        Identity[
         Part[#, 2]]}& ), "CopiedValueFunction" -> ({
        Identity[
         Part[#, 1]], 
        Identity[
         Part[#, 2]]}& )}},
  PlotRange->{{-12.2, -2.8}, {-12.2, -1.8}},
  PlotRangeClipping->True,
  PlotRangePadding->{{0, 0}, {0, 0}},
  Ticks->{Automatic, Automatic}]], "Output",
 CellChangeTimes->{
  3.9175822420631237`*^9, 3.9176350292646103`*^9, 3.917639026431609*^9, 
   3.917639067355847*^9, 3.917639467272575*^9, {3.917647734309909*^9, 
   3.91764774170082*^9}, 3.917647779796102*^9, 3.917647810904129*^9, 
   3.917647843138454*^9, 3.917649972123412*^9, 3.917659893745101*^9, 
   3.91766075064683*^9, 3.917662819752743*^9, 3.9176666671246777`*^9, 
   3.9176667387276382`*^9, 3.9176669772096233`*^9, 3.917668709907475*^9, 
   3.9176689232807417`*^9, 3.917673827792821*^9, 3.917674811808511*^9, 
   3.917675784332736*^9, {3.917676497437449*^9, 3.917676519386755*^9}, 
   3.91768176791549*^9, {3.917681799090493*^9, 3.9176818935002193`*^9}, {
   3.917681944214079*^9, 3.917681977287291*^9}, {3.917682450033016*^9, 
   3.917682479344276*^9}, {3.9176829255499563`*^9, 3.917683068750705*^9}, 
   3.917683330418445*^9, 3.9176833611884212`*^9, {3.91768594176691*^9, 
   3.9176859787472677`*^9}, 3.917687624453951*^9, 3.9176878035759*^9, 
   3.917688534150875*^9, 3.917689243898933*^9, 3.9176937625070066`*^9, 
   3.917694311562409*^9, 3.917694724956719*^9, 3.917695190533731*^9, 
   3.9176952973930273`*^9, 3.9176956032418118`*^9, {3.9176956968775806`*^9, 
   3.917695721145401*^9}, 3.917696033515814*^9, 3.917696430512898*^9, 
   3.9176967228563004`*^9, 3.9176969346309643`*^9, 3.9176971457539053`*^9, 
   3.917700470504784*^9, 3.917717979663705*^9, {3.917718021647093*^9, 
   3.917718074070278*^9}, {3.917718108954932*^9, 3.917718154151784*^9}, 
   3.9177234634513187`*^9, 3.917723551740561*^9, 3.917724297124076*^9, 
   3.917724347576247*^9, 3.917724380843111*^9, 3.917725215848925*^9, {
   3.9177253708224*^9, 3.917725433845846*^9}, 3.917725513733488*^9, 
   3.9177298743146772`*^9, 3.917729971483642*^9, 3.917730569777717*^9, 
   3.9177309473185663`*^9, 3.917731922321027*^9, 3.917733310466639*^9, {
   3.9177337535337973`*^9, 3.917733768395525*^9}, 3.9177379853222*^9, 
   3.9178368053119307`*^9, 3.917845619040309*^9, 3.9178506841807127`*^9, 
   3.91785586634306*^9, 3.917975470824912*^9, 3.918023337269006*^9, 
   3.919049418702001*^9, 3.922410013439856*^9, 3.92275535771213*^9, 
   3.923010605963654*^9, 3.923011235218404*^9},
 CellLabel->
  "Out[489]=",ExpressionUUID->"97fde226-194d-4a09-b86f-2ffc5f561490"],

Cell[BoxData[
 RowBox[{"{", 
  RowBox[{
   GraphicsBox[GraphicsComplexBox[CompressedData["
1:eJyNmEtqAlEURF8cOHAgiIiIhPiP68kKQiCZZgtZmgtI9pSo2KGq0vekJ4/D
q657LjhoXL+8P70OWmvPd62dz6/P8/N4aufn4/H0dnl+2e+dL2frf7/uO2C/
vu95YvZxf+VDzK85+9Rnj/7a53li9vX9lPcxv+bsU58d+muf54nZ1/dT3sX8
mrNPfbbor32eJ2Zf3095G/Nrzj712aC/9nmemH19P+VNzK85+9Rnjf7a53li
9vX9lNcxv+bsU58V+muf54nZ1/dTXsX8mrNPfNoD+kuf54n/4ev7Cf/0+fyS
/+hTv3v0137PE7Ov76d8H/Nrzj71WaK/9nmemH19P+VlzK85+9Rngf7a53li
9vX9lBcxv+bsU585+muf54nZ1/dTnsf8mrNPfWbor32eJ2Zf3095FvNrzj71
maK/9nmemH19P+VpzK85+9Rngv7a53li9vX9lCcxv+bsU58x+muf54nZ1/dT
Hsf8mrNPfUbor32eJ2Zf3095FPNrzj71GaK/9nmemH19P+VhzK85+9RngP7a
53li9vX9lAdd/s7Y7/v6yNf7++5vTH5+fz2P17P7/+XGB7jfQ34H+S3kN5Bf
Q35V57vv3Z58933Yk+++p/ryC8jPIT+D/BTyE8iPIT+C/BDyA8j77/kYrL/v
5OvZ936zfIt7fT/zOsfPdvoGzcEorg==
     "], {{}, {}, {}, 
      {RGBColor[0.7467376, 0.24741439999999998`, 0.2943505], EdgeForm[None], 
       GraphicsGroupBox[{PolygonBox[{{341, 1, 301, 351}}], 
         PolygonBox[CompressedData["
1:eJwl0VkuQ1EAx+FbY1mA1qMHs5jbmud51pqnCJ4JNoANYAPYADaADWAD2AA2
gCffTR++5P/LSZrTc8t2DtL7OUEQxMlnKxIEtdRRwya9nDo744Qevc0CFZSz
xjxRiihkjmXC388ljyU9y6/9xw8zepJ3+4M3JvQg1/YNVwzoDaqoppJ1Rnl0
/sQDI3qcF/uVZ8b0MHf2PbcM6Wm+7G8+mdIZYsQpIU0/F84vOadPr0ayb1ZA
ISu6KZJ9y1JiNOr28K3sRTK06VR4n/Cu4T1I6gRJO0WCVt0S/k+7igqadTdH
9jGHdOlOdu09dujQDeG3sIuJUq//AcLNKvE=
          "]], PolygonBox[CompressedData["
1:eJwNzSVwlgEAgOFvgy3MlTvm/4Q7XAOuAYexgG3oHQ4bAdeADA84AwI+JOAa
gOEEXAOuAdeAPuFJb3hDw8uKSsODIKhFJKc5w1mqOMd5cgiRSx75FPCO93zg
I5/4zCQmM4WpTGM685jPAhZSziIucJFLXOYKV7nGdW5wk1vc5hGPecJTnvGc
oxzjOCc4ySlmMJNZzGYOc9lFJbvZw172sZglLGUZy1nBHe5yj/s84CH7OcBB
DnGYI6xkFatZw1rWsYWtbGM7O9hJbepQl3rUpwFppJNBJllk84WvfOM7P/hJ
Ikkkk0IqNfjFb/7wl38EYUGQQCJJJJNCKuvlDVSwkU1spqaWRjoZZJJFGOFU
ozoRRJJNDiFyySOfKKKJIZY44mnu0YKWtKI1bXjBS17xmje8pTNd6Eo3utOD
hjSiMU1oSjPa0o72dKAjnehJL3pTSB+KGMd4JlBKGRMZwUhGMZoxjKUv/ejP
AAZSTAmDGMwQhjKMaGKIJY54EvgP3Bxp7g==
          "]]}]}}],
    AspectRatio->1,
    AxesOrigin->{Automatic, Automatic},
    BaseStyle->{9, FontFamily -> "Arial"},
    DisplayFunction->Identity,
    Frame->True,
    FrameLabel->{None, None},
    FrameStyle->{{{
        Thickness[0.01], 
        GrayLevel[0]}, {
        Thickness[0.01], 
        GrayLevel[0]}}, {{
        Thickness[0.01], 
        GrayLevel[0]}, {
        Thickness[0.01], 
        GrayLevel[0]}}},
    FrameTicks->{{{{-12, 
         FormBox[
          RowBox[{"-", "12"}], TraditionalForm]}, {-10, 
         FormBox[
          RowBox[{"-", "10"}], TraditionalForm]}, {-8, 
         FormBox[
          RowBox[{"-", "8"}], TraditionalForm]}, {-6, 
         FormBox[
          RowBox[{"-", "6"}], TraditionalForm]}, {-4, 
         FormBox[
          RowBox[{"-", "4"}], TraditionalForm]}, {-2, 
         FormBox[
          RowBox[{"-", "2"}], TraditionalForm]}}, None}, {{{-12, 
         FormBox[
          RowBox[{"-", "12"}], TraditionalForm]}, {-9, 
         FormBox[
          RowBox[{"-", "9"}], TraditionalForm]}, {-6, 
         FormBox[
          RowBox[{"-", "6"}], TraditionalForm]}, {-3, 
         FormBox[
          RowBox[{"-", "3"}], TraditionalForm]}}, None}},
    GridLines->{None, None},
    GridLinesStyle->Directive[
      GrayLevel[0.5, 0.4]],
    ImageSize->150,
    LabelStyle->{6, FontFamily -> "Arial"},
    Method->{
     "DefaultBoundaryStyle" -> Automatic, 
      "DefaultGraphicsInteraction" -> {
       "Version" -> 1.2, "TrackMousePosition" -> {True, False}, 
        "Effects" -> {
         "Highlight" -> {"ratio" -> 2}, "HighlightPoint" -> {"ratio" -> 2}, 
          "Droplines" -> {
           "freeformCursorMode" -> True, 
            "placement" -> {"x" -> "All", "y" -> "None"}}}}, 
      "GridLinesInFront" -> True},
    PlotLabel->FormBox[
      RowBox[{"{", 
        RowBox[{"\"NH3\"", "+", "\"NH4\""}], "}"}], TraditionalForm],
    PlotRange->{{-12., -3.}, {-12., -2.}},
    PlotRangeClipping->True,
    PlotRangePadding->{{
       Scaled[0.02], 
       Scaled[0.02]}, {
       Scaled[0.02], 
       Scaled[0.02]}},
    Ticks->{Automatic, Automatic}], ",", 
   GraphicsBox[GraphicsComplexBox[CompressedData["
1:eJyVnEGO49YZhLu10EILAYIgCIKgGVIipSyyiXOTHCFAss0R4mvEp+m1Mc6V
kp75LT1XlVhF9ebhw//qFU1R/NqG0f3f//W3fyze3t7+vHp7+77Wz+3jx/Lz
7eOX/3z/uT74rz9+rpNz5t++ff8ZJ/PM//zxM07mmet6x8k8c13fMJlnrusb
JvPMdX2XyTxzXV/b/1/K83l1fZfJPHNd33kyz1zXd57MM9f19pN55rq+tv83
yvN5dX39ZJ65rq+bzDPX9XWT+ef89eN/33/+ffv4ifJ83q8//nm+fLxP5Jnr
+tr+b5Tn86r/9OAF5fm84vb9Zk7fZ+Qr5a/0fb7Kfs/5/YDff+3znN8n+L64
Sp/n/P6p+9Xy3Oc5v6/wfXSVPs/5/Ybvr6v0ec7vQ3z/XaXPs74v+X2K78er
9HnO79u6ny3PfZ7z+xnfv1fp85zf5/i+vkqf5/z+x/f7Vfo8qx/YH+iDK82v
0u/zynU/W577PGcfoW+u0uc5+wv9dJU+z+o39h/67Erzq/T7vPLdf/fzuc+z
+pP9Wveznf+N+rh/Kj/l47+Qr+/+vp+3oH6+Hj6P/V/7m4+ZX/PxSPmRfDrK
fs/Z1+hT7fOcfY0+HaXPc/Z13a+W5z7PnFdGn440T5x9jT4dpc9z9jX6eZQ+
z9nX6NOR5qP0+7xy3c+W5z7PnFdGn440T5x9jT4dpc9z9jX6dJQ+z8nP7NNR
+jxnX9f9bHnu88x5ZfTpSPPE2dfo01H6PCc/s09H6fOcfY0+HaXP87Sf2af3
87lvipOP8fed5nP0/Sj9zOm82t98zPyajwfKD+TTQfZ7zr5Gn2qf5+xr9Okg
fZ6zr+t+tTz3ec6+Rp8ONE+cfY0+HaTPc/Y1+nSQPs/Jz+zTQfo8Z1/X/Wx5
7vOcfY0+HWieOPsafTpIn+fsa/TzIH2es6/RpwPNB+n3eeW6ny3PfZ6zr9Gn
A80TZ1+jnwfp85x9jT4daD5Iv88ro58H6fOcfV33884D+XuQfp9Xxn/fHsnP
w2M/8/16+Lznvx80HzO/5uML5S/k04vs95x9jT7VPs/Z1+jTi/R5zr6u+9Xy
3Oc5+xp9eqF54uxr9OlF+jxnX6OfL9LnOfsafXqh+UX6fV657mfLc5/n7Gv0
6YXmibOv0acX6fOcfY0+vUif5+Rn9ulF+jxnX9f9bHnu85x9jT690Dxx9jX6
9CJ9npOf2acX6fOcfX33KV5f6/M87efnPr1I3xQnH9/ndx/j7z8n+jy/CL8T
cx77b5Rv/JqPz5Q/k0/Pst9z9jX6VPs8Z1+jT8/S5zn7uu5Xy3Of5+xr9OmZ
5omzr9GnZ+nznH2NPj1Ln+fkZ/bpWfo8Z1/X/Wx57vOcfY0+PdM8cfY1+vQs
fZ6zr9HPZ+nznH2NPj3T/Cz9Pq9c97Pluc9z9jX69EzzxNnX6Oez9HnOvr77
9J7/ifq4fyo/5eu7n/H67vOz9HM++bru592nZ5qfpd/n1dfsc+Qz7W/8/nSu
59X8RvnGr/m4p3xPPu1lv+fsa/Sp9nnOvkaf9tLnOfu67lfLc5/n7Gv0aU/z
xNnX6NNe+jxnX6Ofe+nznH2NPu1p3ku/zyvX/Wx57vOcfY0+7WmeOPsafdpL
n+fsa/RpL32ek5/Zp730ec6+rvvZ8tznOfsafdrTPHH2Nfq0lz7Pyc/s0176
PCc/s0976fOc/Mw+7aXPc/LxWXyO3NP+xu9P53pezW+Ub/yaj7tHvu5fRz7t
ZL/n7Gv0qfZ5zr5Gn3bS5zn7uu5Xy3Of5+xr9GlH88TZ1+jTTvo8Z1+jTzvp
85z8zD7tpM9z9nXdz5bnPs/Z1+jTjuaJs6/Rp530ec6+Rj930uc5+xp92tG8
k36fV6772fLc5zn7Gn3a0Txx9jX6uZM+z9nX6OeO5p30T+WnfI1+7mjeST/n
k6/rft592tG8k36fV1/f//s83r/T4zzc3/j96Zzz7HP180s+fvuK530y+PST
eb/lGb4Gnz7pszzD1+DTzzz3WZ7h68q1PPdZnuFr8Onj8xnn8Qxfg08fn99M
nuFr8PPj8xvm8Qxfg08fn9802/wTrlzLc5/lGb4Gnz4+v8s8nuFr8Onj85vJ
M3wNPn18fud5HP1MPn18njN5hq8r1/LcZ3mGr8Gnj8+vn8czfA0+fXx+Mzn6
mfz6mec+y5x/4u+7T9/h+lrfFN/z3s/kz888zP/A78/m0ced+Bx8//g8v8zj
J+fV/Eb7G7/k47cT5U/k15Ps95x9jX7VPs/Z1+jXk/R5zr6uteW5z3P2Nfr1
RPPE2dfo15P0ec6+Rr+epM9z9jX69SR9nrOva2157vOcfY1+PdE8cfY1+vUk
fZ6zr9GvJ+nznH2Nfj1Jn+fs61pbnvs8Z1+jX080T5x9DX5+fH5zOfsa/Xqi
+Un6fV4Z/Py4vq8zOfhZfHqi+Un6fV4Z/v/5P/D9PO73/HXi94Mb7W/8mo+P
lD+ST4+y33P2NfpU+zxnX6NPj9LnOfu61pbnPs/Z1+jTI80TZ1+jT4/S5zn7
Gn16lD7P2dfo06P0ec6+rrXluc9z9jX69EjzxNnX6NOj9HnOvkafHqXPc/Y1
+vQofZ6zr2ttee7znH2NPj3SPHH2Nfr1KH2ek5/Zp0fpY/Z5ZfTpUfo8Jz+z
P4/S5zn7GX18Ir8faX9izrPP1c+v+fhA+QP59CD7PWdfo0+1z3P2Nfr0IH2e
s69rbXnu85x9jT490Dxx9jX69CB9nrOv0acH6fOcfY0+PUif5+zrWlue+zxn
X6NPDzRPnH2NPj1In+fsa/TpQfo8Z1+jTw/S5zn7utaW5z7P2dfo0wPNE2df
o18P0uc5+xp9epA+z9nX6NOD9HnOvq61nc99nrOf2efIB9qfWM+r9Ub7G7/m
4z3l9+TTvez3nH2NPtU+z9nX6NO99HnOvq615bnPc/Y1+nRP88TZ1+jTvfR5
zr5Gn+6lz3P2Nfp0L32es69rbXnu85x9jT7d0zxx9jX6dC99nrOv0ad76fOc
fY0+3Uuf5+zrWlue+zxnX6NP9zRPnH2NPt1Ln+fsa/TpXvo8Z1+jT/fS5zn7
utZ2Pvd5zn5mnyPvaX9iPa/WG+1v/JqPd5TfkU93st9z9jX6VPs8Z1+jT3fS
5zn7utaW5z7P2dfo0x3NE2dfo0930uc5+xp9upM+z9nX6NOd9HnOvq615bnP
c/Y1+nRH88TZ1+jTnfR5zr5Gn+6kz3P2Nfp0J32es69rbXnu85x9jT7d0Txx
9jX6dCd9nrOv0ac76fOcfY0+3Umf5+zrWtv53Oc5+5l9jryj/Yn1vFpvtL/x
az7eUn5LPt3Kfs/Z1+hT7fOcfY0+3Uqf5+zrWlue+zxnX6NPtzRPnH2NPt1K
n+fsa/TpVvo8Z1+jT7fS5zn7utaW5z7P2dfo0y3NE2dfo0+30uc5+xp9upU+
z9nX6NOt9HnOvq615bnPc/Y1+nRL88TZ1+jTrfR5zr5Gn26lz3P2Nfp0K32e
s69rbedzn+fsZ/Y58pb2J9bzar3R/sav+XhD+Q35dCP7PWdfo0+1z3P2Nfp0
I32es69rbXnu85x9jT7d0Dxx9jX6dCN9nrOv0acb6fOcfY0+3Uif5+zrWlue
+zxnX6NPNzRPnH2NPt1In+fsa/TpRvo8Z1+jTzfS5zn7utaW5z7P2dfo0w3N
E2dfo0830uc5+xp9upE+z9nX6NON9HnOvq61nc99nrOf2efIG9qfWM+r9Ub7
G7/m4zXl1+TTtez3nH2NPtU+z9nX6NO19HnOvq615bnPc/Y1+nRN88TZ1+jT
tfR5zr5Gn66lz3P2Nfp0LX2es69rbXnu85x9jT5d0zxx9jX6dC19nrOv0adr
6fOcfY0+XUuf5+zrWlue+zxnX6NP1zRPnH2NPl1Ln+fsa/TpWvo8Z1+jT9fS
5zn7utZ2Pvd5zn5mnyOvaX9iPa/WG+1v/JqPV5RfkU9Xst9z9jX6VPs8Z1+j
T1fS5zn7utaW5z7P2dfo0xXNE2dfo09X0uc5+xp9upI+z9nX6NOV9HnOvq61
5bnPc/Y1+nRF88TZ1+jTlfR5zr5Gn66kz3P2Nfp0JX2es69rbXnu85x9jT5d
0Txx9jX6dCV9nrOv0acr6fOcfY0+XUmf5+zrWtv53Oc5+5l9jryi/Yn1vFpv
tL/xaz5eUn5JPl3Kfs/Z1+hT7fOcfY0+XUqf5+zrWlue+zxnX6NPl9LnOfsa
fbqUPs/Z1+jTpfR5zr5Gny6lz3P2da0tz32es6/Rp0vp85x9jT5dSp/n7Gv0
6VL6PGdfo0+X0uc5+7rWluc+z9nX6NOl9HnOvkafLqXPc/Y1+nQpfZ6zr9Gn
S+nznH1dazuf+zxnP7PPkZfS71nPq/VG+xu/5uMF5Rfk04Xs95x9jT7VPs/Z
1+jThfR5zr6uteW5zzPnldGnC5onzr5Gny6kz3P2Nfp0IX2es6/Rpwvp85x9
XWvL3+fvxDx/nldGny5onjj7Gn26kD7P2dfo04X0ec6+Rp8upM9z9nWtLc99
njmvjD5d0Dxx9jX6dCF9nrOv0acL6fOcfY0+XUif5+zrWtv53OeZ88rsc+QF
7U+s59V6o/2Nk4+Tv3mefMzz5Fee1zp/nvzH8+Qznic/8Zzf/1NzvN7pPM+T
D3ie3u88T+9rnqf3L89rnT9P70eep/fd8/n0+4vn6X3E81qn3yc8T+8Hnv/8
4w9xX3/nP9H3Vxm/r8r4/VTG76NyrdOM3zdl/H4p4/dJGb9fyrVOM34/lPH7
oAx/T/8J4/OuXOs04/OsjM+vMj6vyvj34JRrnWZ8Pvn5e/t9vT0Yn7832Y/P
n+7H50/31zJO7sfnT/fj86f78fnT/fj86f5aLpP78fnT/fj86X58H+t+fP50
fy395H58/nQ/Pn+6H58/3Y/vS91fy5fJ/fg86v7/AwGyDYA=
     
     "], {{}, {}, {}, {}, {}, {}, 
      {RGBColor[0.9958754, 0.6364438, 0.11404338], EdgeForm[None], 
       GraphicsGroupBox[{PolygonBox[{{2522, 2, 1, 2521}}], 
         PolygonBox[CompressedData["
1:eJwt0oVSVGEAhuFflHDpEKQbKTHB9iK8BC4ArwgswA5CxQ6UsFtn7MJEURSx
fc7IDM/838tZOLtntrx144a2uBBCLfF8mRvCgpmuY1JPUW830MhX/Zkqu5oa
PulpFtpNLOKbnh8L4YjzKAPk6VwO2Yc5yDxdwHH7BMfI10Wcsk9zkkLdyF37
Hndo0I+cCe6XSBIP9RP8BJdDMo/FGFl2Njm81A+Ybc+Z+fz39evoPdm55PFK
T1BuV1DJR/2BEruUMsb12+gz2/kU8EbneBN9zn56ydYlnLUHOUOxrmDEHmU4
up+OY63/s471zNIJdLi+iXbidQZ77X3sIV2nsN3eQTfJOokt9lY2k6jruWXf
5iZ1Okan3cW26FnG/j/MVY7VrOGv3/9gsb2EpXzXv1hmL6eZn7rW31533uBa
9B3TNVyxr3KZal3FRfsSF6jUZZy3hzhHqc7igN3DfjL1M2eK+6WSxlP9hxZ7
BSv5rdO8dpdzNztJ1S+iZ+Z6Bpk81++j75xdRDHv9D8YwGBl
          "]], 
         PolygonBox[CompressedData["
1:eJwl2WW0FVUbAOBLd4iUNEp3t3R3d3d3d3d3t5R0d3eLtHSDiICIiMT3zPp+
POusc967Z+95d87c5E07Ve0YOiQkZHKokJDwPtuECQlpSzva04GO5BcvwI8U
pBCFKUJRilGcEpSkFKUpQ1nKUZ776njAQx7xmCdUEKtIJSpThapUozo1qEkt
apOTXOQmD3nJRxe60o3u9KAnjWhME5rSjOb8pu5b3OYOd7nHFa5yjevc4CbN
aE4LWtKK1tSiNnWoSz3qU4KSlKI0ZShLOcoH901FKlGZC1zkFy7xK5dpQEMa
0ZgmNA36i7a0oz0d6EgnOtOFrnSjOz3oSS9604e+9KM/AxjIIAYH15Wj9nSg
I53oHPSPWFWqUZ0a1AzyItaSVrSmDW0ZwEAGMZghDOWrsRUSNiQkFKEJQ1j+
8vs7/uY9//CBH5RJQUpSkZo0QT+L9aQXvelDX8K5VngiEJFIROZfsY/8xyc+
84UoYlGJRnRiEJMLYhf5hUv8ymX+4BV/8po3vOUUpznDWc5xnn3s5wAHOcRh
JjCRSUxmClPZwU52sZs97GUTm9nCVraxncxykYWsZCM7OfhJbAUrWcVq1jCH
ucxjPgtYyBGOcozjnOAkoxjNGMYyjvEMYSjDGM4IRjKN6cxgJrOYTR1tqks9
6tOAhjwVe8ZzXvA7L4PrGyZDGcZwRjCSCUxkUrCGMYWpbLOobWcHO9nFbvaw
l33s5wAHWc0afmYt61jPAhayiMUsYSkb2MgmNrOFrUF5bV3LOtazgY0sE1vO
T6xgJavoQ1/60Z8BDGSMXIxlHOOZwMRg/ogNZghDGcZwZjGbOcxlHvMZwUhG
MTq4LmODfLjWbvawl33s5wAHOcRhjnCUYxznBCc5xWnWsZ4NbGQTm0mqjmQk
53t+IAUpSUVq0pCWdIxjPBOYyCQmM4WpTGM6M5hJejKQkUxkJgsdCDa0TnSm
C12D+zcmRjOGsYxjPD+KFaQQhSlCUbKSjezkICe5gv5WZjNb2BqMM7bzM2tZ
x3o2sJE5zGUe81nAQhaxmCUsZRnL2cFOdrGbPezlCEc5xnFOcJJTnOYMZznH
eaYxnRnMZBaz2cd+DnCQQxzmJ1awklWsZk2wT+jL3vShL/3ozzCGM4KRjGJ0
sN/LUVnKUZ4KVKQb3elBT3rRm2IUpwQlKUVpalCTWtSmDnVpRWva0JZ2tKcJ
TWlGc1rQkkMc5ghHOcZxKlGZKlSlGtWpR30a0JBGNCY3echLPvJTIBjf5vb3
wb5EClKSiitc5RrXucFN7vOAhzziMU+oFE57qEJVqlGdGtSkFrWpQ12KUZwS
lKQUpclNHvKSj/wUoAxlKUd5KlCRH+xtKUhJKlKThh/FClKIwhShKBGISCQi
E4WofEts4hCXeMTnOxKQkEQkJglZyUZ2cpCTXCQlGcn5PmgfKYJ8aFN1alCT
WtSmDnWpR30a0JBGNKYJTWlGc0pRmjKUpRzl2cVu9rCXfeznAAc5xGGOcDTI
lzalIjVpSEs60pOBjGQiM1k4psxxTnCSU5zmGte5wU1+4xYVqEglKlOFqvzC
JX7lMle4ym3ucJd73OcBJYytkpSiNGUoS2rSkJZ0pCcDhShMEYpSjOJkJFNw
viALWclGFapSjerUoCYNaEgjGtOEpjSjOS1oSStaU47yVKBiMB+oTC1qB+cF
6lKP+mQnBznJRW7ykJd85KcAP1KQb+QiFt8SmzjE5U9e84a3wbmTdzzkEY95
wlOeBedCfRmdGMTkG2IRitCEISzhCM9/ynziM1/4Sojf//b5nn/4EJxH+Ug8
4vMdCUhIIhKThKQkIznf85wX/M5L/uAVZzjLOc4H51cuBuNLLm5xmzvc5V7Q
32JFKUbxYNxQkvwUCNYDClKIwoRRJizhCE8EIgbf7QHhiUBEIhGZb4jFt8Qm
DnGJR3y+IwEJSRSUc63IRCEq0YjOFrGtbGM7O9hJDLGYQT8Ti2+JzRtr9Fv+
4h1/857PfOErIf4uFKFJ7FpJgvMLyUjO90QhKtGIHtRHTP5R/gP/8pH/+BTs
R/q4Kc1oTgta0kkdnelCV7rRnX70ZwADGcRg/tK8d/zNe/7hA3/wij95zRve
8pRnPOcFv/OSr4RobyhCE4awpCUd6clARjLxrz//yH984jNfSKhNiYI8kYSk
JAv6xZjYyja2s4OdwbiUi5f8wSv+5DV3ucd9HvCQR8F5TZmudKM7PehJL3rT
h770oz9LWMoylvMTK1jJKlazhp9ZSzva04GOdKIzOclFbvKQl3y0oCWtaE0b
2pKWdKQnAxnJRGaykJVsZCcH61jPBjayic3MYz4LWMgiFjODmcxiNnOYywk5
OskpTnOGs8TRB3GJR3y+I0FwvhB7wlOe8ZwXnOM8F7jIL1ziVy5zhatc4zpj
1D2WcYxnAhOZxGSmMJVpTGcAAxnEYIYwlGEMZwQjGcVobqjjJr9xi9vcYaWx
uIrVrOFn1gbvF8yl1rShLe1ozxKxpSxjefDcy4rgOUdsL/vYzwEOcojDHOFo
sE9znN95yR+84k9e84a3/MW7YB3nPdvYzg52sovdDGIwQxjKMIazgY1sYjNb
2Eo3utODnvSiN33oSz/6M4CB/MMH/uVjsN/wicc84SnPeM4L7nKP+zzgIY+C
+4vg/njDW/7iHQMYyCAGM4ShjGEs4xjPBCayKbz7YQtb2cZ2fmIFK1nFatbw
q7ovc4WrXOM6N7jJb9ziNnc4wUlOcZoznOUc57nARX7hEiMYyShGM4axTNLW
yUxhKtOYzmexL3wleCEaitDM8n02c5jLPOYH38XmMo/5LGAhi1jMEpayjOVM
YCKTmMwUpjKEoQxjOCMYyTSmM4OZQTuYzc+sZR3r2cBGRjGaMYxlHOOpQlWq
UZ0a1KQBDWlEY5rQlGY0pwUtaUVr+tGfAQxkEINpQ1va0Z4OdAzyIUcLWcTi
YH6ylGUs5ydWsJJVrGYNP7OWdaxnClOZxnRmMJMw6ghLOMITgYhEIjJRiEo0
otOJznShK93oTg960ove9KEvMYjJN8TiW2IHeVX3eCYwMRhPTCa52Pf8QApS
kiroP2NrJrOYzRzm0ove9KEv/ejPPmX2c4CDHOIwRzjKMY5zgpOc4jRnOMs5
zvMvH/mPT3zmCxe4yC9c4lcuc4WrXOM6N7hJKW0qTRnKUo7ywToh9o6/ec8/
fOA+D3jIIx7zhK+EKBeK0IQhLOEITwQiEonIRCEq0YhODGLyDbH4ltjEIS7x
iM93JCAhiUhMEpKSjOR8zw+kICWpSE0a0pKO9GQgI5nITBayko3s5CAnuchN
HvKSj/wU4EcKUojCFKEoxShOCUryh/y84k9e84a3DBMbzghGMorRPBV7xnNe
8DsvqSBWkUpUpgpVmcd8FrCQRSxmJatYzRp+Zi07XGsnu9jNHvYG40bsEr9y
mStcpR3t6UBHOtGZRjSmCU1pRnNa0JJWtKYNbVnCUpaxnJ9YQRe60o3u9KAn
t7nDXe5xnwc85BGPeRLki2c85wW/8zLIO684wEEOcZgjHKUOdalHfRrQkGpU
pwY1qUVtdrGbPexlH/vZwla2sT3ILzs5xnFOcJJTnOYa17nBTX7jFmc4yznO
c4GLrGM9G9jIJjYH5fTZLW5zh7vcIyGJSEwSkpKMOMQlHvH5jgSkJg1pSUd6
MgTzPqJ5z7985D8+sYzl/MQKVrKK5JHMP34gBSlJRUYykZksZCUbvyvzkj94
xZ+8Zhvb2cFOdrGbPexlH/s5wEEOcZgjHOUYx9nARjaxmS1sJbu6c5CTXOQm
D3nJR34K8CMFSU0a0pKO9GRgtWut4WfWso71LGAhi1jMEpbSwV7SkU50pgtd
ieFaMfmGWHxLbCIRmShEJRrRCUNYwhGeCEQkIYlITBKSkozP6v7CV0J8D0Vo
4hCXeMTnOxLwxt+95S/e8TfvSUkqUpOGtKTjBCc5xWnOcJbHPOEpz3jOC645
u1/nBjf5jVvc5g53ucd9HgTvHTwzRCQSkYlCVKIRnRjE5BtiBc89ylziVy5z
havMYz4LWMgiFnOGs5zjPBe4yKRQ//8f+hSmMo3pzGAms5jNHOYG70HUHTt4
biMu8YhPKEIThrCEI3zwXkGZT3zmC18JCZ7j5Og8F7jIL1ziBjf5jVvc5g53
ucd9HvCQR8H486y4mCUsZRnLg/dtxlx9GtCQRjQOnhfU/5o3vOUv3vE374P3
InwI3iPwkYc84jFPeMoznvOC33nJH7wK+kObLnOFq8E44DpZyRbMS3KQk1zk
Jg95yUd+CvAjBSlEYYpQlE7Gbme60JVudKcNbWlHezrQkVrUpg51qUd9GtCQ
RjSmCU3pR38GMJBBDGYUoxnDWMYxnglMZBKTmcJUetCTXvSmD30ZwlCGMZwR
jKQZzWlBS1rRmmlMZwYzmcXsYH7LRWjCEJZwhA/yaE3PR34K8CMFyUgmMpOF
rGSjFrWpQ13qUZ9ylA/OI1SkEpUpQcngXElpylCWQhSmCEUpRvHg/GoP+8Rn
vvCVkGC98fmef/jAv3wkuzI5yEkucpOHKu65KtWoTg1qBmtkZHPT51zmMT9Y
O/1Wzmd5KlCRSlSmBCUpRWnKUDZYj7UpNnGISzziU4zilKAkpShNJSpThapU
ozrRiE4MYvINsYhARCIRmShE5TsSkJBEJCYJ6clARjKRmSwkJRnJ+Z4fSEEZ
ylKO8lSgIrOYzRzmMo/5Qb3WoAQkJBGJSUIfsb70oz8DGMg4xjOBiUxiMk1o
SjOa04KWtKI1bWhLO9oH81muC1OEohSjeDAvxerTgIY0ojEd6BjMezrTha7U
oCa1qE0d6jKFqUxjOjOYySAGM4ShDGM43ehOD3rSi96MYCSjGM0YxgbtN3wL
U4SiFKM4/wNSXM/d
          "]]}]}}],
    AspectRatio->1,
    AxesOrigin->{Automatic, Automatic},
    BaseStyle->{9, FontFamily -> "Arial"},
    DisplayFunction->Identity,
    Frame->True,
    FrameLabel->{None, None},
    FrameStyle->{{{
        Thickness[0.01], 
        GrayLevel[0]}, {
        Thickness[0.01], 
        GrayLevel[0]}}, {{
        Thickness[0.01], 
        GrayLevel[0]}, {
        Thickness[0.01], 
        GrayLevel[0]}}},
    FrameTicks->{{{{-12, 
         FormBox[
          RowBox[{"-", "12"}], TraditionalForm]}, {-10, 
         FormBox[
          RowBox[{"-", "10"}], TraditionalForm]}, {-8, 
         FormBox[
          RowBox[{"-", "8"}], TraditionalForm]}, {-6, 
         FormBox[
          RowBox[{"-", "6"}], TraditionalForm]}, {-4, 
         FormBox[
          RowBox[{"-", "4"}], TraditionalForm]}, {-2, 
         FormBox[
          RowBox[{"-", "2"}], TraditionalForm]}}, None}, {{{-12, 
         FormBox[
          RowBox[{"-", "12"}], TraditionalForm]}, {-9, 
         FormBox[
          RowBox[{"-", "9"}], TraditionalForm]}, {-6, 
         FormBox[
          RowBox[{"-", "6"}], TraditionalForm]}, {-3, 
         FormBox[
          RowBox[{"-", "3"}], TraditionalForm]}}, None}},
    GridLines->{None, None},
    GridLinesStyle->Directive[
      GrayLevel[0.5, 0.4]],
    ImageSize->150,
    LabelStyle->{6, FontFamily -> "Arial"},
    Method->{
     "DefaultBoundaryStyle" -> Automatic, 
      "DefaultGraphicsInteraction" -> {
       "Version" -> 1.2, "TrackMousePosition" -> {True, False}, 
        "Effects" -> {
         "Highlight" -> {"ratio" -> 2}, "HighlightPoint" -> {"ratio" -> 2}, 
          "Droplines" -> {
           "freeformCursorMode" -> True, 
            "placement" -> {"x" -> "All", "y" -> "None"}}}}, 
      "GridLinesInFront" -> True},
    PlotLabel->FormBox[
      RowBox[{"{", 
        RowBox[{"\"N2\"", ",", 
          RowBox[{"\"NH3\"", "+", "\"NH4\""}]}], "}"}], TraditionalForm],
    PlotRange->{{-12., -3.}, {-12., -2.}},
    PlotRangeClipping->True,
    PlotRangePadding->{{
       Scaled[0.02], 
       Scaled[0.02]}, {
       Scaled[0.02], 
       Scaled[0.02]}},
    Ticks->{Automatic, Automatic}], ",", 
   GraphicsBox[GraphicsComplexBox[CompressedData["
1:eJydnMGSG0kZhGcFKAgxq7WklbWytqFb05rlRnh5Ex6BMAs3HgEegggD4YeZ
KxtenoIbXLnuMla5uyMzVZkSvhQff2WlPK2pr4MI3P32j7/53ezu7u4vi7u7
D+vrX3/40zx98vyf7/781dM35z9fPt195L//7cOfQ3XO/P7859W4n/PM3//w
4c9+5G8pz+d9ff680/5z792r6nnl830xfj7OM787f77dyG8oz+eVz/eS/n67
p/PH+JOeVz7vy3HOeebyfLYjzz7ma+eVz/c5/X231fPK591U88zl+azp57Wp
nlc+35r+fmt63mt6Hiv6+62rXJ7Pi/HzvaY8n1f4M/r7TXk+76/nv8+n9PP8
rMrl892P/I7yfF7pX1TzzN+df14/reaZef8/iL+m3/90H3h+HPPl+T+Ov+8D
837P+f7A+0H7aly7X/j+KT//6fxhPpzH/Zzn+wjPm+6f4Tzu85zvM7yvHqWv
xrX7k+/D4X4b8m+oj/tr+dr9+e3H+xCf39TH/ZxP92v5eb6k5zkx9/u83s94
/z6Oc3zeE3Oe72u+z/F+fpQ+z/m+x/v8Ufo8qw/YF8P9j89zQ89zI/OaP9gv
5fdvRc9vTb+v68o8+2fwCz7P6Tzur+Xxea/o+Qw+ehzn+Ps6MefZZ+w79Nej
9HnOPkTfPUqfZ/Ul+7T8PO/H/Dvq436fV/4D+PSR5omzn9HHjzR/lP5b/c7n
p/nwPoDfp+b/9PeJ3i9O5N+T7Pec/Y4+1r4aJ59f9vOJfH+Sfp9XRv+epM9z
9jv6+CR9Nb6cV9+jz080P0l/LV/z/eBjfH7D/CT9tXzN9+Xn+XI87z31cb/P
q+/Rvyfy/Un6fV4Z/XuSPs/Z74OP8fd36vNc9zk+n/V4/jvq4/5avub7wcf4
/Nb0fNeVed3n7GN8ntN53F/Ls8/x92/w74l8f5J+n1dG/56kz3P2O/r4JH2e
k8+H53E/5t9RH/f7vDL6+ETzxMnn7OcTzU/S7/OJT3HO/ma+zd89vU/05N9e
9nvOfkcfa1+Nk8/Zv0Mefd9Lfy1fY/RvL301Tj7H5zf4t5e+Gl/Oq+/Rvz3N
e+nnvPf5iXzeS5/nus8v+7gn3/fS7/Pqe/RvT77vpd/nldG/vfR5zn5Hn/fS
57nuc/bxcP476uP+Wr7me/R5T/Ne+mv5mu/R5/04H5j7a3n2OT6fwb89+b6X
fp9XRv/20uc5+x193Euf5+Rz9m9P8176fV4ZfdzTPHHyOfu5p3kv/T6fuI9z
/N8H1Oe3+fthzA88+Hdg3u85+x19rH01Tj5n/w75YT4w99fyNR78O5zHfTVO
Psfn98WY574aX86r7wf/Dvk31Mf9tXzN74OP8fntIiefs4/xeU7M/bU8+xyf
x5ae38sq1/I1v6N/H6SvxpfzyoOP8Xl+fiXXfT7wdx/9i89vU2XOe59P/sXn
N+x/kH7O13zOPsbnuY6cfI6/fy/G/Gvq436fV0b/Pkif5+x39PGD9HlOPmf/
PtD8Qfp9Xhl9/EDzxMnn7OcHmj9Iv88nfojz4X1gYPb5bf4+Uv5IPj7Kfs/Z
7+hj7fNc9zk+31djHudH6fd5ZfTxUfo8Z7+jj4/S5zn5nH18pPlR+n1eGX18
lD7PdZ/j85jOf0993O/zyujjI80TZ7+jf4/S5zn7HX18lD7P2e/o46P0ea77
fPB9+XlO5+P8KP0+r4w+PtI8cd3n+DxejPnX1Mf9Pq+M/j1Kn+fsd/TxUfo8
J5+zf49Pb6mP+31eGX18pHni5HP285HmR+n3+cTHOMf3AfX5bf7uKN+RfzvZ
7zn7HX2sfZ6Tz9m/Hc076fd5ZfRvJ32es9/Rx530eU4+Z/92NO+k3+eV0ced
9HlOPmf/djTvpN/nldG/Hc0TZ7+jfzvp85z9jv7tpM9z9jv6uJM+z8nn7N+O
5p30+7wy+rijeeLkc/ZvR/NO+n1eGf3bSZ/n7Hf0cSd9ntXn7Pvy87wf82+p
j/t9Xhl93NE8cfL58emf4OOO5p30c977Xs9Pc3wfUJ/f5u+W8i35t5X9nrPf
0cfa5zn5nP3b0ryVfp9XRv+20uc5+x193Eqf5+Rz9m9L81b6fV4ZfdxKn+fk
c/ZvS/NW+n1eGf3b0jxx9jv6t5U+z9nv6N9W+jxnv6OPW+nznHzO/m1p3kq/
zyujj1uaJ04+Z/+2NG+l3+eV0b+t9HnOfkcft9LnOfmc/dvSvJV+n1dGH7c0
T5x83pGPW5q30u/zids4x/cB9flN/r77BeafGfz7zLzf8hV+Bx9f6LMcfU7+
fc7D/Jm53+YvMPj3Oc99lq/wO/j4Oc99lqPPyb/P+TfUx/02f4HBx+Pz213H
0efk3/F5Tsz9Nn+Bwb/j83t5HV/hd/Dv+Py21/EVfgf/js/z8+v4Cr+Dj8fn
t7mOOX/B9yU3nQ/zH34u/TZ/we/g4/H5ra/j6HPy73i/Tn3cb/MXGPw7Pr8X
1/EVfgcfj5/3s+s4+pz8+5x/S33cb/MXGHw8Pr/76zj6nPw8/nynPu63+cTP
+TSH94ELPr/J33cN5RvycSP7PWe/Dz6u9XkOPhcfNzRvpN/nldHHDc0TZ7+j
jxvp8xx8Lj5uaN5Iv88ro48b6fMcfC4+bmjeSL/PK6OPG5onzn5HHzfS5zn7
HX3cSJ/n7Hf0cSN9njmvvi///XQ+zr+Ufp9Xv6OPG5onDj4XHzc0b6Tf55XR
x430ec5+Rx830uc5+Fx83NC8kX6fV0YfNzRPHHzOfh5/vlMf9/t84ibO8X1A
fX6bvw+UP5B/D7Lfc/Y7+lj7PCefs38PND9Iv88ro38PNE+c/Y4+Pkif5+Rz
9u+B5gfp93ll9PFB+jwnn7N/DzQ/SL/PK6N/DzRPnP2O/j1In+fsd/TvQfo8
Z7+jjw/S55nz6vvy30/nv6c+7vd59Tv6+EDzxMnn7N8DzQ/S7/PK6N+D9HnO
fkcfH6TPc/I5+/dA84P0+7wy+vhA88TJ5w3+e0LPee5j5rz3vZ7P7N8H1Oe3
+XtP+T35dy/7PWe/o4+1z3PyOft3L33MPq+M/t3TPHH2O/p4L32ek8/Zv3vp
Y/Z5ZfTvXvo8J5+zf/fS5zn7Hf27p3ni7Hf07176PGe/o3/30uc5+x19vJc+
z3WfD1zW6fz31Mf9Pq88+PiTj3nu85x8zv7d03wv/T6vjP7dS5/n7Hf08V76
PCefs3/3NN9Lv88ro4/3NE+c/Y5+3kufZ/W7533gA70PqM9v8/eO8jvy7072
e85+Rx9rn+fs97JO53Of5+x39O+O5omz39HHO+nznP2O/t1Jn+fsd/TvTvo8
Z7+XdTqf+zxnv6N/dzRPnP2O/t1Jn+fsd/TvTvo8Z7+jf3fS5zn5nP27kz7P
2e/o8x3NEyef759+D/7d0Xwn/ZxPfv8V+HdH8530cz75HX28o/lO+n1efV/W
+zH/lvq43+eVvwH/7mieOPsdfbyj+U76fT7xLvCe3gfU57f5e0v5Lfl3K/s9
Z7+jf7XPc/Z7Wafzuc9z9jv6d0vzxNnv6N+t9HnOfkf/bqXPc/Y7+ncrfZ6z
38s6nc99nrPf0b9bmifOfkf/bqXPc/Y7+ncrfZ6z39G/W+nznP1e1ul87vOc
/Y4+3tI8cfI5+3grfcw+r75H/25pvpV+znufs4+30uc5+Zz9u6X5Vvp9Xhl9
vKV54uRz9vFW+ph9PvE28I7eB9Tnt/l7Q/kN+Xcj+z1nv6N/tc9z9ntZp/O5
z3P2O/p3Q/PE2e/o3430ec5+R/9upM9z9jv6dyN9nrPfyzqdz32es9/Rvxua
J85+R/9upM9z9jv6dyN9nrPf0b8b6fOc/V7W6Xzu85z9jj7e0Dxx9jv6eCN9
npPP2b8bmm+k3+eV0ccb6fOcfM7+3dB8I/0+r4w+3tA8cfY7+ngjfZ6T3/V8
z1t6H1Cf3+bvFeVX5N+V7Pec/Y7+1T7P2e9lnc7nPs/Z7+jfFc0TZ7+jf1fS
5zn7Hf27kj7P2e/o35X0ec5+L+t0Pvd5zn5H/65onjj7Hf27kj7P2e/o35X0
ec5+R/+upM9z9ntZp/O5z3P2O/p3RfPE2e/o45X0eU4+Z/+uaL6Sfp9XRh+v
pM9z8jn7d0XzlfT7vDL6d0XzxNnv6OOV9HlOftfzPW/ofUB9fpu/l5Rfkn+X
st9z9jv6V/s8Z7+XdTqf+zxnv6N/l9LnOfsd/buUPs/Z7+jfpfR5zn5H/y6l
z3P2e1mn87nPc/Y7+ndJ88TZ7+jfpfR5zn5H/y6lz3P2O/p3KX2es9/LOp3P
fZ6z39G/S5onzn5HHy+lz3PyOft3SfOl9Pu8Mvp4KX2ek8/Zv0uaL6Xf55XR
v0uaJ85+Rx8vpc9z8rue73lF7wPq89v8vaD8gvy7kP2es9/Rv9rnOfu9rNP5
3Oc5+x39u6B54ux39O9C+jxnv6N/F9LnOfsd/buQPs/Z72Wdzuc+z9nv6N8F
zRNnv6N/F9LnOfsd/buQPs/Z7+jfhfR5zn4v63Q+93nOfkf/LmieOPsd/buQ
Ps/J5+zfhfR5zn5HHy+kz3PyOft3IX3MPq+M/l3QPHH2O/p4IX2ek9/1fM9L
eh9Qn9/m7znl5+Tfuez3nP2O/tU+z9nvZZ3O5z7P2e/o37n0ec5+R//Opc9z
9jv6dy59nrPf0b9z6fOc/V7W6Xzu85z9jv6dS5/n7Hf071z6PGe/o3/n0uc5
+x39O5c+z9nvZZ3O5z7P2e/o37n0ec5+R//Opc9z9jv6dy59nrPf0cdz6fOc
/V7W+zHPfZ6z39G/c+nznP2OPp5Ln+fkdz3f84LeB9Tn1/q7/P9lZpSfkX9n
lJ9Jns9Pfkf/ap/n7PeyTudzn2fOK6N/Z9LnOfsd/TuTPs/Z7+jfmfR5zn5H
/86kz3P2e1mn87nPM+eV0b8zmifOfkf/zqTPc/Y7+ncmfZ6z39G/M+nznP1e
1ul87vPMeWX074zmibPf0b8z6fOc/Y7+nUmf5+x39O9M+jxnv5f1fsxzn2fO
K6N/ZzRPnP2OPp5Jn+fkdz3f85zeB9Tn3tfZ9zxP/uZ5Wev+5XnyK8+TL3me
/Mfz5DOel7XuI54n3/A8+YPnyQc8T/c7z8tav595nu5fnqf79PK8fj/yPN13
PC9r/f7iebqPeJ7ul3Q/lHX4982/CvwY+BS4D/wQ+Bi4C9x6Hv/92ho3xIfq
/F/nf+/wi+r+9XndVff/6Lxuq/v/e96/ru7/8XldVff/+8yfVvcvzuuiuv8/
Z/5Jdf/Pzuusun+Yo39+ST5RRn8ooy+Uvz9/jn2V0QfKeP8rv4P7Xhnvd+Wy
1vk13N/KeF8r4/2s/C3cx8plrTPet8pv4H5VxvtUGe9P5bLeVxnvR2W8H5Xx
+3hH71N39H28k/34fdT9ZXlV3Y/fR92P30fdj+8juh+/j7q/LC+r+/H9Qvfj
91H34/dR9+P7gu4vy7q6H7+Puh/9r/vx+6j78fuo+8tyX92P30fdj99H3c/z
skzfX+S7p/8Bnjblxg==
     "], {{}, {}, {}, {}, {}, {}, {}, {}, {}, 
      {RGBColor[1., 0.9646707999999999, 0.8473281999999999], EdgeForm[None], 
       GraphicsGroupBox[{
         PolygonBox[{{2622, 2, 1, 2621}, {2706, 2580, 2620, 2708}}], 
         PolygonBox[CompressedData["
1:eJwt1GVTVUEABuBVURFb7EZRQcXuxhZM7G6dMbC7u2v8QXYHol/s7u6uZ0c/
PHPf9565e/bs7rkpU+bl5BYMIXSiMClJIfQuFEJPelFbr8axAiEc4ShV9Sp0
l7uRSWW9EkeMcYjDVNRH0UBOI52Reg16uml3elBdH0Gq6/Woz3C9A/nFQrjM
FTrqtTjhN8c4Tk29LqfM9QQnqaPXo2+CZ6EPqfoBypFMWfbTnwpxrlQiO84N
tws+QnF6xDWhhFySUvTSm3CuSAjnuUDTuCaIoSiJZMZ5UFouQ1n66N0w1ZDw
f9276llxfnIy5emnD47rL1enBoP0cWTITWjKWD2HmnItajNEH0hluQpVGaAP
I0WuQ12G6uv44oG/8pm1+ho+yp/4wGp9Fe/k97xlpb6A+/ID7jFfPxjXND5j
fC5myjOS/p2xznRhuj6GhnIjGjNan8cd49zlNrn6bK7J17nKLH0uN+Vb3GCO
3i6ulzyEHNrr02hv7A50ZKrehjybc4l82sZ5cMZGnOUcjfR9cd8oQyn2khb3
0/V+ZJGuT6CZsZvTgvH6lHgfuS3tmKxv4pd5/eYnG/UVvJbf8Irl+ga+yz/4
xnp9WzwvJFCQreyJZ5KSFGc3u+LZJYlEdrIjnkmKUpjtLOKRsR/zkIX6JFqa
aytaM1FfwlPXn/GExfqWpH8vRwH++G6zz2W8kF/ynKV643imvQzZ9Ccj/hfE
dXboT3Ga+noLLnhhLpJHS71VPL/2ZhCDaR3XOL6vrg9gIM31v2W9fmg=
          "]], 
         PolygonBox[CompressedData["
1:eJwl2WW4VFUXAGA6Rbq7pbtbVATp7m7p7u6S7u7u7pbu7m6kRAQEvvc834/3
mbmz7s6z9j575iRv2LZim1AhQoQYGzJEiHBeu3vtQU960Zs+jGQUoxnDHyH/
X6ZZmBAhmtOClvxOKwaLDWEowxjOCPrSj/4MYCCDaE0b2tKO9nSgJKX4jdKU
oSwd6URnutCVbpSjPBWoSCUqB/2kOS1oye+0ogpVqUZ1alAzaN9cdKAjnehM
F3rTh770oz8DuMNd7nGfBzykK92CeaUHPenFFG1MZRrTmcFMHok95glPecZz
aonVpg51qUd9GtCQRjSmCU15q8w7/uY9//CB4mI/8TO/UIJfyU8BClKIwhTh
qzLfCOF9SEIROrhuPhrEYIYwlGFcCx0ixHVucJNb3OYOd7nHfR7wkEc85glP
ecZzvvKNEHIpJKEIzQWfXeQSl7nCVf6TxF/4yrcgoX0Wkj3sZR/7OcBBTnGa
M5zlHOc5wlGOcZwTnGQDG9nEZrawlR/MRTrSk4GMZCIFKUlFatKQlmhEJwYx
iUVsIhGZ74jC90TlX0P5yCc+8x9fiCMWl3jEJwEJSURikpCUZCQnJ7nITR7y
ki+o3xg+8onPwTzyhcxiWchKNrKTgxfafslfvOI1b4LLJBaWcIQnAhEJ45qF
JRzhiUDEYJ9QphWtaUNb2lGP+jSgIY1oTB3XtC71qE8DGtKIxjShKc1oTgta
8jutaE2w0c1hLvOYzwIW0pZ2tKcDHelET3rRmz70pR+d6UJXutGdHkxjOjOY
ySxm058BDGQQgxnCIhazhKUsYzkrWMkqVrOGtVzhKte4zg1ucoKTnOI0ZzjL
Frayje3sYCe72M0e9rKP/axjPRvYyCY2c47zXOAil7jMLW5zh7vc4z4PeMgj
HvOEpzzjOS94yV+84jVveMs7/uY9FahIJSpThapMYCKTmMwUpjKUYQxnBCMZ
xWjG8AdjGcf4oLzcmhzsx0xlGtPZzwEOcojD/MkpTnOGs5zjPH8E91DGMZ4J
TGQ4IxjJKEYzhkpUpgpVqUZ1alAz2O+pHeQ9dSnBr5SkFL9RmjKUpRzlqUBF
LnCRS1zmCldpQlOa0ZwWtAz2ba5zg5vc4jbb2M4OdrKL3cE4re3xTGAik5jM
LGYzh7nMYz7/mOsP/MtHPvE5yG91rWYNa1nHepawlGUsZwUrmcd8FrCQRSxm
BjOZxWzmMJcNbGQTm9nCVl7Y417yF694zZtg/xc7yjGOc4KTRLJnReY7ovA9
UclPAQpSiMIUoRa1qUNd6lGf1rShLe1oT4dgP9R2K1rThra0Y4HYQhaxmCUs
ZRazmcNc5jGfGGHdV4hFbOIQl6EMYzgjGMkokpCUZCQnBSnpSS9604e+9KM/
AxjIIAYzhGXaXs4KVrKK1cF8iUXhe6ISjeisEVvLOtazgY30pR/9GcBABrGJ
zWxhK9vYzg52sovd7GEv3elBT3rRmz50pBOd6UJXugXnVYYwlGEMZwRTmMo0
pjODmYxjPBOYyCQmM5JRjGYMfzA2+NuYx/AHYxnHePaJ7ecABznE4aB/Yl3o
Sje604M5zGUe81nAQuIRnwQkJBGJqUNd6lGfBjSkvdzqQEc60Zku/ChWnJ/4
mV8oEfRDrBvd6UFPevGbWGnKUJZylKca1alBTWpRm1DKhCYMYQlHeCqIVaQS
lalCVQpSiMIUoSjFyE0e8pKP/BQgFalJQ1p+IB2LWMwSlgb5ynJWsJJVrA7y
krWsYz0b2MgmNjON6cxgJrOYTVvaBfNKBzrSiRa05Hda0Zo2pCcDGclEZrKQ
lWxkJwc5yUUjGtOEpjSjOROYyCQmM4WpRJND0YP9gJjEIjZ/8YrXvOEt7wih
TMjg+hCaMIQlgmsTkUhE5juikJd85KcABSlEYYpQlGJBPlGcBtpoSCMa04Sm
lBD7lZKUCvKJ0pShLOUoH+QHFVnCUpaxnBWsJCOZgnMrWchKNrKTg5zkIjd5
WMVq1rCWdaxnG9vZwU52sTs45+trOtKTgYxkogpVqUZ1alCTcpSnAhWpRGVK
UorfKE0ZylKUYvxIcX7iZ3KSi9zkIS/5iENc4hGfBCQkBSlJRWrSkJZEJCYJ
SUlGcjKThaxkIzs5gnLGnDYYN+lIT4bge4LYZ/7jC1/5FtQnlpwUpCQVqbkh
dpNb3OYOdznDWc5xngtcpLcyfehLP/ozgCY0pRnNaUFLBjKIwQxhKMO4p677
POAhj3jME57yjOe84CXHOM4JTnKK04SzBsIH64CIRCIyf4u95x8+8C8fg/1e
22MZx3gmMJF5zA/u5yxkEYuZwUxmMZs5zOWws9GfHOEoxzhOLLHYxCEu8YjP
JW1f5gpXucb1IC/EEpKIxCQhKZWoTBWqUo3q1KAmtahNHeoyiclMYSrTmM5w
RjCSUYxmDPWoH6x7GtKIxnxPVKIRnRjEDNo3turUoCa1qB18TzHXu9nDXvax
nwXOlAtZxGKWsDT43hxO/UQjOjGISSxiE4e4xCM+CUhIIhKThKT8xM/8Qgl+
pSRXtH2Va1znBjc5wUlOcZoznOUc57nARS5xmQc85BGPecJTbnGbO9zlHvcp
o+2ylKM8FahIJSpThapUozo1qEktalOHukQKL3/5jih8T1SiEZ0YxCQWsYlD
XOIRnwQkJLu6cpCTXOQmDxnJRGaykJVspCEtP5CO9GSgMEUoSjF+pDjJSE4K
UpKK1OQlH/kpQEEK8cwcPecFL/mLV8E61df3/MMH/uUjr8Xe8JZ3wf/xnnrq
qk8DGtKIxrzgJX/xite84V8+8onP/McXvvIt+EFVWyEJRWjCEJZwhCcCETnk
fw/zJ0c4yjG2sZ0d7GQXu9nDXvaxnwMcpDd96Es/+jOAgQxiMEMYyjDe8o6/
ec8/fOARj3nC02B+ec4d7nKP+zzgYTBuc/eFr3wj+DE5ZFCf9x/4l4984nNw
zhALTRjCEo7wQf5GkL/UoCa1qE0TsaY0ozktaEl7OtCRTnSmC6c4zRnOco7z
XOAil7jMFa5yjevc4Ca3uE0EIhKJyHxHlCAPXLNXQR7xhre84xOf+Y8vfOUb
iUhMEpKSjOT8QDrSk4GMZCIzWchKtmC9kYNa1KYOdalHfZrRnBa05HdakYKU
pCI1aUhLAxrSiMY0oSk5yUVu8pCXfPxCCX6lJKX4jfwUoCCFKEwR1rCWdaxn
AxsZx3gmMJFJTGYWs5nDXOYxn450ojNd6Eo3utODnvSiN33oSz/6M4CBDGIw
QxjKMIYzgta0oS3taE8HRjKK0YzhD8aygIUsYjFLWMoylrOClaxiNVOYyjSm
M4OZVKEq1ahODWpSjvJUoCKVqExRivEjxfmJn9nEZrawlW1s5wxnOcd5LnCR
cNZSeCIQkUhE5jui8D1RiUZ0/lTmCEc5xnFOcInLXOEq17jODW5yi9vc4S4h
1BWSUIQmDGF5IvaUZzznBS+5x30e8JBHPCaGMjGJRWziEJeu1mQ3utODnvQK
7g9ihShMEYpSjApUpBKVqUJV0pOBjGQiM1nYp+39HOAghzjMDnayi93sYS+p
lElNGtLyA+lIQlKSkZwUpCQr2chODnKSix8pzk/8zC+UIDd5yEs+8lOAeMQn
AQlJRGJ+pSSl+I3SlAneO2OVpgxlKUf54PdTczeCkYxiNGOYxGSmMJVpTOen
iPrHL5TgV0ryPVGJRnRiEJNKVKYKValGdQpThKIU40eKU4rfKE0ZylKOt86O
7/ib9/zDBw64xxzkEIf5kyPEMLaYwTma2MQhbvA7udhWtrGdHewkrzbykZ8C
FKQQ2clBTnKRmzxkJBOZyUJWsvEHYxnHeCYwkRnMZBazmcNc5jGfBSxkEYtp
QlOa0ZwWtKQe9WlAQxrRmBrUpBa1qUNdEpCQRCQmCUlJRnJSkJJUpCYNafmB
dKQnA9+Zuyh8T1SiEZ0lYktZxnJWsJJwYuGJQEQiEZkQhCQUoQlD2OA5hjP9
Wc5xngtc5BjHOcFJTnGagxziMH9yhKPsYCe72M0e9vKEpzzjefB8i5fc4z4P
eMgjHgfPTfXpF0rwKyUpxQ2xm9ziNne4yyUuc4WrXOM6y1jOClayitWsYS3r
WM8GNrKJzWxhK9vYTkFtF6IwRShKMdKTgYxkIjNZSEJSkpGcFKQkN3nISz7y
U4CsZCM7OchJLlKRmjSk5QfSBc9z9OkVr3nDW97xN++D5wB8CJ478pFPfOY/
vvCVb8RTV3wSkJBEJA6e18ihyUxhKtOYznBGMJJRjGYMv9OK1rShLe04Z+87
zwUuconLrBJbzRrWso71bGM7O9jJLnYH6y+SOrxe5BKXg3Xps6PqOsZxTnCS
UxzgIIc4HNxfOcIVrnKN69zgJs94zgte8hevuMVt7nCXe9xnj/b3so/9HOAg
hzjMnxzhKMc4zglOcorTnAnmzZ7eita0oS3t2MBGNrGZLWxlBjOZxWzmMJdV
rGYNa1nHeuYxnwUsZBGLWcJSlrGcFawMzvvG1pLfaUVr2tCIxsH3A5rSjObU
oS71qE8DGvIfX/jKN0IYa0j+8f4D//KRT3zmNW94yzv+5j0PeMgjHvOEp2xQ
10Y2sZktbA32dbG5zGM+C1jINKYzg5nMYjYRlIlIJCIH+yxRiEVs4hCXeMSn
N33oSz/6M4CBDGIwQxjKMNrTgY50ojNd6Eo3utODnvRikT4tZglLWcZy/nBt
xjKO8UxgIqGUCU0Ywgb7PuGZoMxEJjGZKUxlHeuD+WMjm9jMFrayje3sYCe7
2B3kO3vZx3560ove9KEv/ehMF7rSje70oC3taE8HOtKJ0YwJxsdYxjGeoQxj
OCMYySj6M4CBDGIwQ1jBSlaxmjWspZjU+5Hi/MTP/ML/AJLI3Mo=
          "]]}]}}],
    AspectRatio->1,
    AxesOrigin->{Automatic, Automatic},
    BaseStyle->{9, FontFamily -> "Arial"},
    DisplayFunction->Identity,
    Frame->True,
    FrameLabel->{None, None},
    FrameStyle->{{{
        Thickness[0.01], 
        GrayLevel[0]}, {
        Thickness[0.01], 
        GrayLevel[0]}}, {{
        Thickness[0.01], 
        GrayLevel[0]}, {
        Thickness[0.01], 
        GrayLevel[0]}}},
    FrameTicks->{{{{-12, 
         FormBox[
          RowBox[{"-", "12"}], TraditionalForm]}, {-10, 
         FormBox[
          RowBox[{"-", "10"}], TraditionalForm]}, {-8, 
         FormBox[
          RowBox[{"-", "8"}], TraditionalForm]}, {-6, 
         FormBox[
          RowBox[{"-", "6"}], TraditionalForm]}, {-4, 
         FormBox[
          RowBox[{"-", "4"}], TraditionalForm]}, {-2, 
         FormBox[
          RowBox[{"-", "2"}], TraditionalForm]}}, None}, {{{-12, 
         FormBox[
          RowBox[{"-", "12"}], TraditionalForm]}, {-9, 
         FormBox[
          RowBox[{"-", "9"}], TraditionalForm]}, {-6, 
         FormBox[
          RowBox[{"-", "6"}], TraditionalForm]}, {-3, 
         FormBox[
          RowBox[{"-", "3"}], TraditionalForm]}}, None}},
    GridLines->{None, None},
    GridLinesStyle->Directive[
      GrayLevel[0.5, 0.4]],
    ImageSize->150,
    LabelStyle->{6, FontFamily -> "Arial"},
    Method->{
     "DefaultBoundaryStyle" -> Automatic, 
      "DefaultGraphicsInteraction" -> {
       "Version" -> 1.2, "TrackMousePosition" -> {True, False}, 
        "Effects" -> {
         "Highlight" -> {"ratio" -> 2}, "HighlightPoint" -> {"ratio" -> 2}, 
          "Droplines" -> {
           "freeformCursorMode" -> True, 
            "placement" -> {"x" -> "All", "y" -> "None"}}}}, 
      "GridLinesInFront" -> True},
    PlotLabel->FormBox[
      RowBox[{"{", "\"N2\"", "}"}], TraditionalForm],
    PlotRange->{{-12., -3.}, {-12., -2.}},
    PlotRangeClipping->True,
    PlotRangePadding->{{
       Scaled[0.02], 
       Scaled[0.02]}, {
       Scaled[0.02], 
       Scaled[0.02]}},
    Ticks->{Automatic, Automatic}]}], "}"}]], "Output",
 CellChangeTimes->{
  3.9175822420631237`*^9, 3.9176350292646103`*^9, 3.917639026431609*^9, 
   3.917639067355847*^9, 3.917639467272575*^9, {3.917647734309909*^9, 
   3.91764774170082*^9}, 3.917647779796102*^9, 3.917647810904129*^9, 
   3.917647843138454*^9, 3.917649972123412*^9, 3.917659893745101*^9, 
   3.91766075064683*^9, 3.917662819752743*^9, 3.9176666671246777`*^9, 
   3.9176667387276382`*^9, 3.9176669772096233`*^9, 3.917668709907475*^9, 
   3.9176689232807417`*^9, 3.917673827792821*^9, 3.917674811808511*^9, 
   3.917675784332736*^9, {3.917676497437449*^9, 3.917676519386755*^9}, 
   3.91768176791549*^9, {3.917681799090493*^9, 3.9176818935002193`*^9}, {
   3.917681944214079*^9, 3.917681977287291*^9}, {3.917682450033016*^9, 
   3.917682479344276*^9}, {3.9176829255499563`*^9, 3.917683068750705*^9}, 
   3.917683330418445*^9, 3.9176833611884212`*^9, {3.91768594176691*^9, 
   3.9176859787472677`*^9}, 3.917687624453951*^9, 3.9176878035759*^9, 
   3.917688534150875*^9, 3.917689243898933*^9, 3.9176937625070066`*^9, 
   3.917694311562409*^9, 3.917694724956719*^9, 3.917695190533731*^9, 
   3.9176952973930273`*^9, 3.9176956032418118`*^9, {3.9176956968775806`*^9, 
   3.917695721145401*^9}, 3.917696033515814*^9, 3.917696430512898*^9, 
   3.9176967228563004`*^9, 3.9176969346309643`*^9, 3.9176971457539053`*^9, 
   3.917700470504784*^9, 3.917717979663705*^9, {3.917718021647093*^9, 
   3.917718074070278*^9}, {3.917718108954932*^9, 3.917718154151784*^9}, 
   3.9177234634513187`*^9, 3.917723551740561*^9, 3.917724297124076*^9, 
   3.917724347576247*^9, 3.917724380843111*^9, 3.917725215848925*^9, {
   3.9177253708224*^9, 3.917725433845846*^9}, 3.917725513733488*^9, 
   3.9177298743146772`*^9, 3.917729971483642*^9, 3.917730569777717*^9, 
   3.9177309473185663`*^9, 3.917731922321027*^9, 3.917733310466639*^9, {
   3.9177337535337973`*^9, 3.917733768395525*^9}, 3.9177379853222*^9, 
   3.9178368053119307`*^9, 3.917845619040309*^9, 3.9178506841807127`*^9, 
   3.91785586634306*^9, 3.917975470824912*^9, 3.918023337269006*^9, 
   3.919049418702001*^9, 3.922410013439856*^9, 3.92275535771213*^9, 
   3.923010605963654*^9, 3.923011235381353*^9},
 CellLabel->
  "Out[490]=",ExpressionUUID->"6288f7cf-fa09-47e6-b064-26439f3e737b"],

Cell[BoxData[
 GraphicsBox[{GraphicsComplexBox[CompressedData["
1:eJyNmEtqAlEURF8cOHAgiIiIhPiP68kKQiCZZgtZmgtI9pSo2KGq0vekJ4/D
q657LjhoXL+8P70OWmvPd62dz6/P8/N4aufn4/H0dnl+2e+dL2frf7/uO2C/
vu95YvZxf+VDzK85+9Rnj/7a53li9vX9lPcxv+bsU58d+muf54nZ1/dT3sX8
mrNPfbbor32eJ2Zf3095G/Nrzj712aC/9nmemH19P+VNzK85+9Rnjf7a53li
9vX9lNcxv+bsU58V+muf54nZ1/dTXsX8mrNPfNoD+kuf54n/4ev7Cf/0+fyS
/+hTv3v0137PE7Ov76d8H/Nrzj71WaK/9nmemH19P+VlzK85+9Rngf7a53li
9vX9lBcxv+bsU585+muf54nZ1/dTnsf8mrNPfWbor32eJ2Zf3095FvNrzj71
maK/9nmemH19P+VpzK85+9Rngv7a53li9vX9lCcxv+bsU58x+muf54nZ1/dT
Hsf8mrNPfUbor32eJ2Zf3095FPNrzj71GaK/9nmemH19P+VhzK85+9RngP7a
53li9vX9lAdd/s7Y7/v6yNf7++5vTH5+fz2P17P7/+XGB7jfQ34H+S3kN5Bf
Q35V57vv3Z58933Yk+++p/ryC8jPIT+D/BTyE8iPIT+C/BDyA8j77/kYrL/v
5OvZ936zfIt7fT/zOsfPdvoGzcEorg==
    "], {{}, {}, {}, 
     {RGBColor[0.7467376, 0.24741439999999998`, 0.2943505], EdgeForm[None], 
      GraphicsGroupBox[{PolygonBox[{{341, 1, 301, 351}}], 
        PolygonBox[CompressedData["
1:eJwl0VkuQ1EAx+FbY1mA1qMHs5jbmud51pqnCJ4JNoANYAPYADaADWAD2AA2
gCffTR++5P/LSZrTc8t2DtL7OUEQxMlnKxIEtdRRwya9nDo744Qevc0CFZSz
xjxRiihkjmXC388ljyU9y6/9xw8zepJ3+4M3JvQg1/YNVwzoDaqoppJ1Rnl0
/sQDI3qcF/uVZ8b0MHf2PbcM6Wm+7G8+mdIZYsQpIU0/F84vOadPr0ayb1ZA
ISu6KZJ9y1JiNOr28K3sRTK06VR4n/Cu4T1I6gRJO0WCVt0S/k+7igqadTdH
9jGHdOlOdu09dujQDeG3sIuJUq//AcLNKvE=
         "]], PolygonBox[CompressedData["

1:eJwNzSVwlgEAgOFvgy3MlTvm/4Q7XAOuAYexgG3oHQ4bAdeADA84AwI+JOAa
gOEEXAOuAdeAPuFJb3hDw8uKSsODIKhFJKc5w1mqOMd5cgiRSx75FPCO93zg
I5/4zCQmM4WpTGM685jPAhZSziIucJFLXOYKV7nGdW5wk1vc5hGPecJTnvGc
oxzjOCc4ySlmMJNZzGYOc9lFJbvZw172sZglLGUZy1nBHe5yj/s84CH7OcBB
DnGYI6xkFatZw1rWsYWtbGM7O9hJbepQl3rUpwFppJNBJllk84WvfOM7P/hJ
Ikkkk0IqNfjFb/7wl38EYUGQQCJJJJNCKuvlDVSwkU1spqaWRjoZZJJFGOFU
ozoRRJJNDiFyySOfKKKJIZY44mnu0YKWtKI1bXjBS17xmje8pTNd6Eo3utOD
hjSiMU1oSjPa0o72dKAjnehJL3pTSB+KGMd4JlBKGRMZwUhGMZoxjKUv/ejP
AAZSTAmDGMwQhjKMaGKIJY54EvgP3Bxp7g==
         "]]}]}}], 
   GraphicsComplexBox[CompressedData["
1:eJyVnEGO49YZhLu10EILAYIgCIKgGVIipSyyiXOTHCFAss0R4mvEp+m1Mc6V
kp75LT1XlVhF9ebhw//qFU1R/NqG0f3f//W3fyze3t7+vHp7+77Wz+3jx/Lz
7eOX/3z/uT74rz9+rpNz5t++ff8ZJ/PM//zxM07mmet6x8k8c13fMJlnrusb
JvPMdX2XyTxzXV/b/1/K83l1fZfJPHNd33kyz1zXd57MM9f19pN55rq+tv83
yvN5dX39ZJ65rq+bzDPX9XWT+ef89eN/33/+ffv4ifJ83q8//nm+fLxP5Jnr
+tr+b5Tn86r/9OAF5fm84vb9Zk7fZ+Qr5a/0fb7Kfs/5/YDff+3znN8n+L64
Sp/n/P6p+9Xy3Oc5v6/wfXSVPs/5/Ybvr6v0ec7vQ3z/XaXPs74v+X2K78er
9HnO79u6ny3PfZ7z+xnfv1fp85zf5/i+vkqf5/z+x/f7Vfo8qx/YH+iDK82v
0u/zynU/W577PGcfoW+u0uc5+wv9dJU+z+o39h/67Erzq/T7vPLdf/fzuc+z
+pP9Wveznf+N+rh/Kj/l47+Qr+/+vp+3oH6+Hj6P/V/7m4+ZX/PxSPmRfDrK
fs/Z1+hT7fOcfY0+HaXPc/Z13a+W5z7PnFdGn440T5x9jT4dpc9z9jX6eZQ+
z9nX6NOR5qP0+7xy3c+W5z7PnFdGn440T5x9jT4dpc9z9jX6dJQ+z8nP7NNR
+jxnX9f9bHnu88x5ZfTpSPPE2dfo01H6PCc/s09H6fOcfY0+HaXP87Sf2af3
87lvipOP8fed5nP0/Sj9zOm82t98zPyajwfKD+TTQfZ7zr5Gn2qf5+xr9Okg
fZ6zr+t+tTz3ec6+Rp8ONE+cfY0+HaTPc/Y1+nSQPs/Jz+zTQfo8Z1/X/Wx5
7vOcfY0+HWieOPsafTpIn+fsa/TzIH2es6/RpwPNB+n3eeW6ny3PfZ6zr9Gn
A80TZ1+jnwfp85x9jT4daD5Iv88ro58H6fOcfV33884D+XuQfp9Xxn/fHsnP
w2M/8/16+Lznvx80HzO/5uML5S/k04vs95x9jT7VPs/Z1+jTi/R5zr6u+9Xy
3Oc5+xp9eqF54uxr9OlF+jxnX6OfL9LnOfsafXqh+UX6fV657mfLc5/n7Gv0
6YXmibOv0acX6fOcfY0+vUif5+Rn9ulF+jxnX9f9bHnu85x9jT690Dxx9jX6
9CJ9npOf2acX6fOcfX33KV5f6/M87efnPr1I3xQnH9/ndx/j7z8n+jy/CL8T
cx77b5Rv/JqPz5Q/k0/Pst9z9jX6VPs8Z1+jT8/S5zn7uu5Xy3Of5+xr9OmZ
5omzr9GnZ+nznH2NPj1Ln+fkZ/bpWfo8Z1/X/Wx57vOcfY0+PdM8cfY1+vQs
fZ6zr9HPZ+nznH2NPj3T/Cz9Pq9c97Pluc9z9jX69EzzxNnX6Oez9HnOvr77
9J7/ifq4fyo/5eu7n/H67vOz9HM++bru592nZ5qfpd/n1dfsc+Qz7W/8/nSu
59X8RvnGr/m4p3xPPu1lv+fsa/Sp9nnOvkaf9tLnOfu67lfLc5/n7Gv0aU/z
xNnX6NNe+jxnX6Ofe+nznH2NPu1p3ku/zyvX/Wx57vOcfY0+7WmeOPsafdpL
n+fsa/RpL32ek5/Zp730ec6+rvvZ8tznOfsafdrTPHH2Nfq0lz7Pyc/s0176
PCc/s0976fOc/Mw+7aXPc/LxWXyO3NP+xu9P53pezW+Ub/yaj7tHvu5fRz7t
ZL/n7Gv0qfZ5zr5Gn3bS5zn7uu5Xy3Of5+xr9GlH88TZ1+jTTvo8Z1+jTzvp
85z8zD7tpM9z9nXdz5bnPs/Z1+jTjuaJs6/Rp530ec6+Rj930uc5+xp92tG8
k36fV6772fLc5zn7Gn3a0Txx9jX6uZM+z9nX6OeO5p30T+WnfI1+7mjeST/n
k6/rft592tG8k36fV1/f//s83r/T4zzc3/j96Zzz7HP180s+fvuK530y+PST
eb/lGb4Gnz7pszzD1+DTzzz3WZ7h68q1PPdZnuFr8Onj8xnn8Qxfg08fn99M
nuFr8PPj8xvm8Qxfg08fn9802/wTrlzLc5/lGb4Gnz4+v8s8nuFr8Onj85vJ
M3wNPn18fud5HP1MPn18njN5hq8r1/LcZ3mGr8Gnj8+vn8czfA0+fXx+Mzn6
mfz6mec+y5x/4u+7T9/h+lrfFN/z3s/kz888zP/A78/m0ced+Bx8//g8v8zj
J+fV/Eb7G7/k47cT5U/k15Ps95x9jX7VPs/Z1+jXk/R5zr6uteW5z3P2Nfr1
RPPE2dfo15P0ec6+Rr+epM9z9jX69SR9nrOva2157vOcfY1+PdE8cfY1+vUk
fZ6zr9GvJ+nznH2Nfj1Jn+fs61pbnvs8Z1+jX080T5x9DX5+fH5zOfsa/Xqi
+Un6fV4Z/Py4vq8zOfhZfHqi+Un6fV4Z/v/5P/D9PO73/HXi94Mb7W/8mo+P
lD+ST4+y33P2NfpU+zxnX6NPj9LnOfu61pbnPs/Z1+jTI80TZ1+jT4/S5zn7
Gn16lD7P2dfo06P0ec6+rrXluc9z9jX69EjzxNnX6NOj9HnOvkafHqXPc/Y1
+vQofZ6zr2ttee7znH2NPj3SPHH2Nfr1KH2ek5/Zp0fpY/Z5ZfTpUfo8Jz+z
P4/S5zn7GX18Ir8faX9izrPP1c+v+fhA+QP59CD7PWdfo0+1z3P2Nfr0IH2e
s69rbXnu85x9jT490Dxx9jX69CB9nrOv0acH6fOcfY0+PUif5+zrWlue+zxn
X6NPDzRPnH2NPj1In+fsa/TpQfo8Z1+jTw/S5zn7utaW5z7P2dfo0wPNE2df
o18P0uc5+xp9epA+z9nX6NOD9HnOvq61nc99nrOf2efIB9qfWM+r9Ub7G7/m
4z3l9+TTvez3nH2NPtU+z9nX6NO99HnOvq615bnPc/Y1+nRP88TZ1+jTvfR5
zr5Gn+6lz3P2Nfp0L32es69rbXnu85x9jT7d0zxx9jX6dC99nrOv0ad76fOc
fY0+3Uuf5+zrWlue+zxnX6NP9zRPnH2NPt1Ln+fsa/TpXvo8Z1+jT/fS5zn7
utZ2Pvd5zn5mnyPvaX9iPa/WG+1v/JqPd5TfkU93st9z9jX6VPs8Z1+jT3fS
5zn7utaW5z7P2dfo0x3NE2dfo0930uc5+xp9upM+z9nX6NOd9HnOvq615bnP
c/Y1+nRH88TZ1+jTnfR5zr5Gn+6kz3P2Nfp0J32es69rbXnu85x9jT7d0Txx
9jX6dCd9nrOv0ac76fOcfY0+3Umf5+zrWtv53Oc5+5l9jryj/Yn1vFpvtL/x
az7eUn5LPt3Kfs/Z1+hT7fOcfY0+3Uqf5+zrWlue+zxnX6NPtzRPnH2NPt1K
n+fsa/TpVvo8Z1+jT7fS5zn7utaW5z7P2dfo0y3NE2dfo0+30uc5+xp9upU+
z9nX6NOt9HnOvq615bnPc/Y1+nRL88TZ1+jTrfR5zr5Gn26lz3P2Nfp0K32e
s69rbedzn+fsZ/Y58pb2J9bzar3R/sav+XhD+Q35dCP7PWdfo0+1z3P2Nfp0
I32es69rbXnu85x9jT7d0Dxx9jX6dCN9nrOv0acb6fOcfY0+3Uif5+zrWlue
+zxnX6NPNzRPnH2NPt1In+fsa/TpRvo8Z1+jTzfS5zn7utaW5z7P2dfo0w3N
E2dfo0830uc5+xp9upE+z9nX6NON9HnOvq61nc99nrOf2efIG9qfWM+r9Ub7
G7/m4zXl1+TTtez3nH2NPtU+z9nX6NO19HnOvq615bnPc/Y1+nRN88TZ1+jT
tfR5zr5Gn66lz3P2Nfp0LX2es69rbXnu85x9jT5d0zxx9jX6dC19nrOv0adr
6fOcfY0+XUuf5+zrWlue+zxnX6NP1zRPnH2NPl1Ln+fsa/TpWvo8Z1+jT9fS
5zn7utZ2Pvd5zn5mnyOvaX9iPa/WG+1v/JqPV5RfkU9Xst9z9jX6VPs8Z1+j
T1fS5zn7utaW5z7P2dfo0xXNE2dfo09X0uc5+xp9upI+z9nX6NOV9HnOvq61
5bnPc/Y1+nRF88TZ1+jTlfR5zr5Gn66kz3P2Nfp0JX2es69rbXnu85x9jT5d
0Txx9jX6dCV9nrOv0acr6fOcfY0+XUmf5+zrWtv53Oc5+5l9jryi/Yn1vFpv
tL/xaz5eUn5JPl3Kfs/Z1+hT7fOcfY0+XUqf5+zrWlue+zxnX6NPl9LnOfsa
fbqUPs/Z1+jTpfR5zr5Gny6lz3P2da0tz32es6/Rp0vp85x9jT5dSp/n7Gv0
6VL6PGdfo0+X0uc5+7rWluc+z9nX6NOl9HnOvkafLqXPc/Y1+nQpfZ6zr9Gn
S+nznH1dazuf+zxnP7PPkZfS71nPq/VG+xu/5uMF5Rfk04Xs95x9jT7VPs/Z
1+jThfR5zr6uteW5zzPnldGnC5onzr5Gny6kz3P2Nfp0IX2es6/Rpwvp85x9
XWvL3+fvxDx/nldGny5onjj7Gn26kD7P2dfo04X0ec6+Rp8upM9z9nWtLc99
njmvjD5d0Dxx9jX6dCF9nrOv0acL6fOcfY0+XUif5+zrWtv53OeZ88rsc+QF
7U+s59V6o/2Nk4+Tv3mefMzz5Fee1zp/nvzH8+Qznic/8Zzf/1NzvN7pPM+T
D3ie3u88T+9rnqf3L89rnT9P70eep/fd8/n0+4vn6X3E81qn3yc8T+8Hnv/8
4w9xX3/nP9H3Vxm/r8r4/VTG76NyrdOM3zdl/H4p4/dJGb9fyrVOM34/lPH7
oAx/T/8J4/OuXOs04/OsjM+vMj6vyvj34JRrnWZ8Pvn5e/t9vT0Yn7832Y/P
n+7H50/31zJO7sfnT/fj86f78fnT/fj86f5aLpP78fnT/fj86X58H+t+fP50
fy395H58/nQ/Pn+6H58/3Y/vS91fy5fJ/fg86v7/AwGyDYA=
    
    "], {{}, {}, {}, {}, {}, {}, 
     {RGBColor[0.9958754, 0.6364438, 0.11404338], EdgeForm[None], 
      GraphicsGroupBox[{PolygonBox[{{2522, 2, 1, 2521}}], 
        PolygonBox[CompressedData["
1:eJwt0oVSVGEAhuFflHDpEKQbKTHB9iK8BC4ArwgswA5CxQ6UsFtn7MJEURSx
fc7IDM/838tZOLtntrx144a2uBBCLfF8mRvCgpmuY1JPUW830MhX/Zkqu5oa
PulpFtpNLOKbnh8L4YjzKAPk6VwO2Yc5yDxdwHH7BMfI10Wcsk9zkkLdyF37
Hndo0I+cCe6XSBIP9RP8BJdDMo/FGFl2Njm81A+Ybc+Z+fz39evoPdm55PFK
T1BuV1DJR/2BEruUMsb12+gz2/kU8EbneBN9zn56ydYlnLUHOUOxrmDEHmU4
up+OY63/s471zNIJdLi+iXbidQZ77X3sIV2nsN3eQTfJOokt9lY2k6jruWXf
5iZ1Okan3cW26FnG/j/MVY7VrOGv3/9gsb2EpXzXv1hmL6eZn7rW31533uBa
9B3TNVyxr3KZal3FRfsSF6jUZZy3hzhHqc7igN3DfjL1M2eK+6WSxlP9hxZ7
BSv5rdO8dpdzNztJ1S+iZ+Z6Bpk81++j75xdRDHv9D8YwGBl
         "]], 
        PolygonBox[CompressedData["
1:eJwl2WW0FVUbAOBLd4iUNEp3t3R3d3d3d3d3t5R0d3eLtHSDiICIiMT3zPp+
POusc967Z+95d87c5E07Ve0YOiQkZHKokJDwPtuECQlpSzva04GO5BcvwI8U
pBCFKUJRilGcEpSkFKUpQ1nKUZ776njAQx7xmCdUEKtIJSpThapUozo1qEkt
apOTXOQmD3nJRxe60o3u9KAnjWhME5rSjOb8pu5b3OYOd7nHFa5yjevc4CbN
aE4LWtKK1tSiNnWoSz3qU4KSlKI0ZShLOcoH901FKlGZC1zkFy7xK5dpQEMa
0ZgmNA36i7a0oz0d6EgnOtOFrnSjOz3oSS9604e+9KM/AxjIIAYH15Wj9nSg
I53oHPSPWFWqUZ0a1AzyItaSVrSmDW0ZwEAGMZghDOWrsRUSNiQkFKEJQ1j+
8vs7/uY9//CBH5RJQUpSkZo0QT+L9aQXvelDX8K5VngiEJFIROZfsY/8xyc+
84UoYlGJRnRiEJMLYhf5hUv8ymX+4BV/8po3vOUUpznDWc5xnn3s5wAHOcRh
JjCRSUxmClPZwU52sZs97GUTm9nCVraxncxykYWsZCM7OfhJbAUrWcVq1jCH
ucxjPgtYyBGOcozjnOAkoxjNGMYyjvEMYSjDGM4IRjKN6cxgJrOYTR1tqks9
6tOAhjwVe8ZzXvA7L4PrGyZDGcZwRjCSCUxkUrCGMYWpbLOobWcHO9nFbvaw
l33s5wAHWc0afmYt61jPAhayiMUsYSkb2MgmNrOFrUF5bV3LOtazgY0sE1vO
T6xgJavoQ1/60Z8BDGSMXIxlHOOZwMRg/ogNZghDGcZwZjGbOcxlHvMZwUhG
MTq4LmODfLjWbvawl33s5wAHOcRhjnCUYxznBCc5xWnWsZ4NbGQTm0mqjmQk
53t+IAUpSUVq0pCWdIxjPBOYyCQmM4WpTGM6M5hJejKQkUxkJgsdCDa0TnSm
C12D+zcmRjOGsYxjPD+KFaQQhSlCUbKSjezkICe5gv5WZjNb2BqMM7bzM2tZ
x3o2sJE5zGUe81nAQhaxmCUsZRnL2cFOdrGbPezlCEc5xnFOcJJTnOYMZznH
eaYxnRnMZBaz2cd+DnCQQxzmJ1awklWsZk2wT+jL3vShL/3ozzCGM4KRjGJ0
sN/LUVnKUZ4KVKQb3elBT3rRm2IUpwQlKUVpalCTWtSmDnVpRWva0JZ2tKcJ
TWlGc1rQkkMc5ghHOcZxKlGZKlSlGtWpR30a0JBGNCY3echLPvJTIBjf5vb3
wb5EClKSiitc5RrXucFN7vOAhzziMU+oFE57qEJVqlGdGtSkFrWpQ12KUZwS
lKQUpclNHvKSj/wUoAxlKUd5KlCRH+xtKUhJKlKThh/FClKIwhShKBGISCQi
E4WofEts4hCXeMTnOxKQkEQkJglZyUZ2cpCTXCQlGcn5PmgfKYJ8aFN1alCT
WtSmDnWpR30a0JBGNKYJTWlGc0pRmjKUpRzl2cVu9rCXfeznAAc5xGGOcDTI
lzalIjVpSEs60pOBjGQiM1k4psxxTnCSU5zmGte5wU1+4xYVqEglKlOFqvzC
JX7lMle4ym3ucJd73OcBJYytkpSiNGUoS2rSkJZ0pCcDhShMEYpSjOJkJFNw
viALWclGFapSjerUoCYNaEgjGtOEpjSjOS1oSStaU47yVKBiMB+oTC1qB+cF
6lKP+mQnBznJRW7ykJd85KcAP1KQb+QiFt8SmzjE5U9e84a3wbmTdzzkEY95
wlOeBedCfRmdGMTkG2IRitCEISzhCM9/ynziM1/4Sojf//b5nn/4EJxH+Ug8
4vMdCUhIIhKThKQkIznf85wX/M5L/uAVZzjLOc4H51cuBuNLLm5xmzvc5V7Q
32JFKUbxYNxQkvwUCNYDClKIwoRRJizhCE8EIgbf7QHhiUBEIhGZb4jFt8Qm
DnGJR3y+IwEJSRSUc63IRCEq0YjOFrGtbGM7O9hJDLGYQT8Ti2+JzRtr9Fv+
4h1/857PfOErIf4uFKFJ7FpJgvMLyUjO90QhKtGIHtRHTP5R/gP/8pH/+BTs
R/q4Kc1oTgta0kkdnelCV7rRnX70ZwADGcRg/tK8d/zNe/7hA3/wij95zRve
8pRnPOcFv/OSr4RobyhCE4awpCUd6clARjLxrz//yH984jNfSKhNiYI8kYSk
JAv6xZjYyja2s4OdwbiUi5f8wSv+5DV3ucd9HvCQR8F5TZmudKM7PehJL3rT
h770oz9LWMoylvMTK1jJKlazhp9ZSzva04GOdKIzOclFbvKQl3y0oCWtaE0b
2pKWdKQnAxnJRGaykJVsZCcH61jPBjayic3MYz4LWMgiFjODmcxiNnOYywk5
OskpTnOGs8TRB3GJR3y+I0FwvhB7wlOe8ZwXnOM8F7jIL1ziVy5zhatc4zpj
1D2WcYxnAhOZxGSmMJVpTGcAAxnEYIYwlGEMZwQjGcVobqjjJr9xi9vcYaWx
uIrVrOFn1gbvF8yl1rShLe1ozxKxpSxjefDcy4rgOUdsL/vYzwEOcojDHOFo
sE9znN95yR+84k9e84a3/MW7YB3nPdvYzg52sovdDGIwQxjKMIazgY1sYjNb
2Eo3utODnvSiN33oSz/6M4CB/MMH/uVjsN/wicc84SnPeM4L7nKP+zzgIY+C
+4vg/njDW/7iHQMYyCAGM4ShjGEs4xjPBCayKbz7YQtb2cZ2fmIFK1nFatbw
q7ovc4WrXOM6N7jJb9ziNnc4wUlOcZoznOUc57nARX7hEiMYyShGM4axTNLW
yUxhKtOYzmexL3wleCEaitDM8n02c5jLPOYH38XmMo/5LGAhi1jMEpayjOVM
YCKTmMwUpjKEoQxjOCMYyTSmM4OZQTuYzc+sZR3r2cBGRjGaMYxlHOOpQlWq
UZ0a1KQBDWlEY5rQlGY0pwUtaUVr+tGfAQxkEINpQ1va0Z4OdAzyIUcLWcTi
YH6ylGUs5ydWsJJVrGYNP7OWdaxnClOZxnRmMJMw6ghLOMITgYhEIjJRiEo0
otOJznShK93oTg960ove9KEvMYjJN8TiW2IHeVX3eCYwMRhPTCa52Pf8QApS
kiroP2NrJrOYzRzm0ove9KEv/ejPPmX2c4CDHOIwRzjKMY5zgpOc4jRnOMs5
zvMvH/mPT3zmCxe4yC9c4lcuc4WrXOM6N7hJKW0qTRnKUo7ywToh9o6/ec8/
fOA+D3jIIx7zhK+EKBeK0IQhLOEITwQiEonIRCEq0YhODGLyDbH4ltjEIS7x
iM93JCAhiUhMEpKSjOR8zw+kICWpSE0a0pKO9GQgI5nITBayko3s5CAnuchN
HvKSj/wU4EcKUojCFKEoxShOCUryh/y84k9e84a3DBMbzghGMorRPBV7xnNe
8DsvqSBWkUpUpgpVmcd8FrCQRSxmJatYzRp+Zi07XGsnu9jNHvYG40bsEr9y
mStcpR3t6UBHOtGZRjSmCU1pRnNa0JJWtKYNbVnCUpaxnJ9YQRe60o3u9KAn
t7nDXe5xnwc85BGPeRLki2c85wW/8zLIO684wEEOcZgjHKUOdalHfRrQkGpU
pwY1qUVtdrGbPexlH/vZwla2sT3ILzs5xnFOcJJTnOYa17nBTX7jFmc4yznO
c4GLrGM9G9jIJjYH5fTZLW5zh7vcIyGJSEwSkpKMOMQlHvH5jgSkJg1pSUd6
MgTzPqJ5z7985D8+sYzl/MQKVrKK5JHMP34gBSlJRUYykZksZCUbvyvzkj94
xZ+8Zhvb2cFOdrGbPexlH/s5wEEOcZgjHOUYx9nARjaxmS1sJbu6c5CTXOQm
D3nJR34K8CMFSU0a0pKO9GRgtWut4WfWso71LGAhi1jMEpbSwV7SkU50pgtd
ieFaMfmGWHxLbCIRmShEJRrRCUNYwhGeCEQkIYlITBKSkozP6v7CV0J8D0Vo
4hCXeMTnOxLwxt+95S/e8TfvSUkqUpOGtKTjBCc5xWnOcJbHPOEpz3jOC645
u1/nBjf5jVvc5g53ucd9HgTvHTwzRCQSkYlCVKIRnRjE5BtiBc89ylziVy5z
havMYz4LWMgiFnOGs5zjPBe4yKRQ//8f+hSmMo3pzGAms5jNHOYG70HUHTt4
biMu8YhPKEIThrCEI3zwXkGZT3zmC18JCZ7j5Og8F7jIL1ziBjf5jVvc5g53
ucd9HvCQR8H486y4mCUsZRnLg/dtxlx9GtCQRjQOnhfU/5o3vOUv3vE374P3
InwI3iPwkYc84jFPeMoznvOC33nJH7wK+kObLnOFq8E44DpZyRbMS3KQk1zk
Jg95yUd+CvAjBSlEYYpQlE7Gbme60JVudKcNbWlHezrQkVrUpg51qUd9GtCQ
RjSmCU3pR38GMJBBDGYUoxnDWMYxnglMZBKTmcJUetCTXvSmD30ZwlCGMZwR
jKQZzWlBS1rRmmlMZwYzmcXsYH7LRWjCEJZwhA/yaE3PR34K8CMFyUgmMpOF
rGSjFrWpQ13qUZ9ylA/OI1SkEpUpQcngXElpylCWQhSmCEUpRvHg/GoP+8Rn
vvCVkGC98fmef/jAv3wkuzI5yEkucpOHKu65KtWoTg1qBmtkZHPT51zmMT9Y
O/1Wzmd5KlCRSlSmBCUpRWnKUDZYj7UpNnGISzziU4zilKAkpShNJSpThapU
ozrRiE4MYvINsYhARCIRmShE5TsSkJBEJCYJ6clARjKRmSwkJRnJ+Z4fSEEZ
ylKO8lSgIrOYzRzmMo/5Qb3WoAQkJBGJSUIfsb70oz8DGMg4xjOBiUxiMk1o
SjOa04KWtKI1bWhLO9oH81muC1OEohSjeDAvxerTgIY0ojEd6BjMezrTha7U
oCa1qE0d6jKFqUxjOjOYySAGM4ShDGM43ehOD3rSi96MYCSjGM0YxgbtN3wL
U4SiFKM4/wNSXM/d
         "]]}]}}], GraphicsComplexBox[CompressedData["
1:eJydnMGSG0kZhGcFKAgxq7WklbWytqFb05rlRnh5Ex6BMAs3HgEegggD4YeZ
KxtenoIbXLnuMla5uyMzVZkSvhQff2WlPK2pr4MI3P32j7/53ezu7u4vi7u7
D+vrX3/40zx98vyf7/781dM35z9fPt195L//7cOfQ3XO/P7859W4n/PM3//w
4c9+5G8pz+d9ff680/5z792r6nnl830xfj7OM787f77dyG8oz+eVz/eS/n67
p/PH+JOeVz7vy3HOeebyfLYjzz7ma+eVz/c5/X231fPK591U88zl+azp57Wp
nlc+35r+fmt63mt6Hiv6+62rXJ7Pi/HzvaY8n1f4M/r7TXk+76/nv8+n9PP8
rMrl892P/I7yfF7pX1TzzN+df14/reaZef8/iL+m3/90H3h+HPPl+T+Ov+8D
837P+f7A+0H7aly7X/j+KT//6fxhPpzH/Zzn+wjPm+6f4Tzu85zvM7yvHqWv
xrX7k+/D4X4b8m+oj/tr+dr9+e3H+xCf39TH/ZxP92v5eb6k5zkx9/u83s94
/z6Oc3zeE3Oe72u+z/F+fpQ+z/m+x/v8Ufo8qw/YF8P9j89zQ89zI/OaP9gv
5fdvRc9vTb+v68o8+2fwCz7P6Tzur+Xxea/o+Qw+ehzn+Ps6MefZZ+w79Nej
9HnOPkTfPUqfZ/Ul+7T8PO/H/Dvq436fV/4D+PSR5omzn9HHjzR/lP5b/c7n
p/nwPoDfp+b/9PeJ3i9O5N+T7Pec/Y4+1r4aJ59f9vOJfH+Sfp9XRv+epM9z
9jv6+CR9Nb6cV9+jz080P0l/LV/z/eBjfH7D/CT9tXzN9+Xn+XI87z31cb/P
q+/Rvyfy/Un6fV4Z/XuSPs/Z74OP8fd36vNc9zk+n/V4/jvq4/5avub7wcf4
/Nb0fNeVed3n7GN8ntN53F/Ls8/x92/w74l8f5J+n1dG/56kz3P2O/r4JH2e
k8+H53E/5t9RH/f7vDL6+ETzxMnn7OcTzU/S7/OJT3HO/ma+zd89vU/05N9e
9nvOfkcfa1+Nk8/Zv0Mefd9Lfy1fY/RvL301Tj7H5zf4t5e+Gl/Oq+/Rvz3N
e+nnvPf5iXzeS5/nus8v+7gn3/fS7/Pqe/RvT77vpd/nldG/vfR5zn5Hn/fS
57nuc/bxcP476uP+Wr7me/R5T/Ne+mv5mu/R5/04H5j7a3n2OT6fwb89+b6X
fp9XRv/20uc5+x193Euf5+Rz9m9P8176fV4ZfdzTPHHyOfu5p3kv/T6fuI9z
/N8H1Oe3+fthzA88+Hdg3u85+x19rH01Tj5n/w75YT4w99fyNR78O5zHfTVO
Psfn98WY574aX86r7wf/Dvk31Mf9tXzN74OP8fntIiefs4/xeU7M/bU8+xyf
x5ae38sq1/I1v6N/H6SvxpfzyoOP8Xl+fiXXfT7wdx/9i89vU2XOe59P/sXn
N+x/kH7O13zOPsbnuY6cfI6/fy/G/Gvq436fV0b/Pkif5+x39PGD9HlOPmf/
PtD8Qfp9Xhl9/EDzxMnn7OcHmj9Iv88nfojz4X1gYPb5bf4+Uv5IPj7Kfs/Z
7+hj7fNc9zk+31djHudH6fd5ZfTxUfo8Z7+jj4/S5zn5nH18pPlR+n1eGX18
lD7PdZ/j85jOf0993O/zyujjI80TZ7+jf4/S5zn7HX18lD7P2e/o46P0ea77
fPB9+XlO5+P8KP0+r4w+PtI8cd3n+DxejPnX1Mf9Pq+M/j1Kn+fsd/TxUfo8
J5+zf49Pb6mP+31eGX18pHni5HP285HmR+n3+cTHOMf3AfX5bf7uKN+RfzvZ
7zn7HX2sfZ6Tz9m/Hc076fd5ZfRvJ32es9/Rx530eU4+Z/92NO+k3+eV0ced
9HlOPmf/djTvpN/nldG/Hc0TZ7+jfzvp85z9jv7tpM9z9jv6uJM+z8nn7N+O
5p30+7wy+rijeeLkc/ZvR/NO+n1eGf3bSZ/n7Hf0cSd9ntXn7Pvy87wf82+p
j/t9Xhl93NE8cfL58emf4OOO5p30c977Xs9Pc3wfUJ/f5u+W8i35t5X9nrPf
0cfa5zn5nP3b0ryVfp9XRv+20uc5+x193Eqf5+Rz9m9L81b6fV4ZfdxKn+fk
c/ZvS/NW+n1eGf3b0jxx9jv6t5U+z9nv6N9W+jxnv6OPW+nznHzO/m1p3kq/
zyujj1uaJ04+Z/+2NG+l3+eV0b+t9HnOfkcft9LnOfmc/dvSvJV+n1dGH7c0
T5x83pGPW5q30u/zids4x/cB9flN/r77BeafGfz7zLzf8hV+Bx9f6LMcfU7+
fc7D/Jm53+YvMPj3Oc99lq/wO/j4Oc99lqPPyb/P+TfUx/02f4HBx+Pz213H
0efk3/F5Tsz9Nn+Bwb/j83t5HV/hd/Dv+Py21/EVfgf/js/z8+v4Cr+Dj8fn
t7mOOX/B9yU3nQ/zH34u/TZ/we/g4/H5ra/j6HPy73i/Tn3cb/MXGPw7Pr8X
1/EVfgcfj5/3s+s4+pz8+5x/S33cb/MXGHw8Pr/76zj6nPw8/nynPu63+cTP
+TSH94ELPr/J33cN5RvycSP7PWe/Dz6u9XkOPhcfNzRvpN/nldHHDc0TZ7+j
jxvp8xx8Lj5uaN5Iv88ro48b6fMcfC4+bmjeSL/PK6OPG5onzn5HHzfS5zn7
HX3cSJ/n7Hf0cSN9njmvvi///XQ+zr+Ufp9Xv6OPG5onDj4XHzc0b6Tf55XR
x430ec5+Rx830uc5+Fx83NC8kX6fV0YfNzRPHHzOfh5/vlMf9/t84ibO8X1A
fX6bvw+UP5B/D7Lfc/Y7+lj7PCefs38PND9Iv88ro38PNE+c/Y4+Pkif5+Rz
9u+B5gfp93ll9PFB+jwnn7N/DzQ/SL/PK6N/DzRPnP2O/j1In+fsd/TvQfo8
Z7+jjw/S55nz6vvy30/nv6c+7vd59Tv6+EDzxMnn7N8DzQ/S7/PK6N+D9HnO
fkcfH6TPc/I5+/dA84P0+7wy+vhA88TJ5w3+e0LPee5j5rz3vZ7P7N8H1Oe3
+XtP+T35dy/7PWe/o4+1z3PyOft3L33MPq+M/t3TPHH2O/p4L32ek8/Zv3vp
Y/Z5ZfTvXvo8J5+zf/fS5zn7Hf27p3ni7Hf07176PGe/o3/30uc5+x19vJc+
z3WfD1zW6fz31Mf9Pq88+PiTj3nu85x8zv7d03wv/T6vjP7dS5/n7Hf08V76
PCefs3/3NN9Lv88ro4/3NE+c/Y5+3kufZ/W7533gA70PqM9v8/eO8jvy7072
e85+Rx9rn+fs97JO53Of5+x39O+O5omz39HHO+nznP2O/t1Jn+fsd/TvTvo8
Z7+XdTqf+zxnv6N/dzRPnP2O/t1Jn+fsd/TvTvo8Z7+jf3fS5zn5nP27kz7P
2e/o8x3NEyef759+D/7d0Xwn/ZxPfv8V+HdH8530cz75HX28o/lO+n1efV/W
+zH/lvq43+eVvwH/7mieOPsdfbyj+U76fT7xLvCe3gfU57f5e0v5Lfl3K/s9
Z7+jf7XPc/Z7Wafzuc9z9jv6d0vzxNnv6N+t9HnOfkf/bqXPc/Y7+ncrfZ6z
38s6nc99nrPf0b9bmifOfkf/bqXPc/Y7+ncrfZ6z39G/W+nznP1e1ul87vOc
/Y4+3tI8cfI5+3grfcw+r75H/25pvpV+znufs4+30uc5+Zz9u6X5Vvp9Xhl9
vKV54uRz9vFW+ph9PvE28I7eB9Tnt/l7Q/kN+Xcj+z1nv6N/tc9z9ntZp/O5
z3P2O/p3Q/PE2e/o3430ec5+R/9upM9z9jv6dyN9nrPfyzqdz32es9/Rvxua
J85+R/9upM9z9jv6dyN9nrPf0b8b6fOc/V7W6Xzu85z9jj7e0Dxx9jv6eCN9
npPP2b8bmm+k3+eV0ccb6fOcfM7+3dB8I/0+r4w+3tA8cfY7+ngjfZ6T3/V8
z1t6H1Cf3+bvFeVX5N+V7Pec/Y7+1T7P2e9lnc7nPs/Z7+jfFc0TZ7+jf1fS
5zn7Hf27kj7P2e/o35X0ec5+L+t0Pvd5zn5H/65onjj7Hf27kj7P2e/o35X0
ec5+R/+upM9z9ntZp/O5z3P2O/p3RfPE2e/o45X0eU4+Z/+uaL6Sfp9XRh+v
pM9z8jn7d0XzlfT7vDL6d0XzxNnv6OOV9HlOftfzPW/ofUB9fpu/l5Rfkn+X
st9z9jv6V/s8Z7+XdTqf+zxnv6N/l9LnOfsd/buUPs/Z7+jfpfR5zn5H/y6l
z3P2e1mn87nPc/Y7+ndJ88TZ7+jfpfR5zn5H/y6lz3P2O/p3KX2es9/LOp3P
fZ6z39G/S5onzn5HHy+lz3PyOft3SfOl9Pu8Mvp4KX2ek8/Zv0uaL6Xf55XR
v0uaJ85+Rx8vpc9z8rue73lF7wPq89v8vaD8gvy7kP2es9/Rv9rnOfu9rNP5
3Oc5+x39u6B54ux39O9C+jxnv6N/F9LnOfsd/buQPs/Z72Wdzuc+z9nv6N8F
zRNnv6N/F9LnOfsd/buQPs/Z7+jfhfR5zn4v63Q+93nOfkf/LmieOPsd/buQ
Ps/J5+zfhfR5zn5HHy+kz3PyOft3IX3MPq+M/l3QPHH2O/p4IX2ek9/1fM9L
eh9Qn9/m7znl5+Tfuez3nP2O/tU+z9nvZZ3O5z7P2e/o37n0ec5+R//Opc9z
9jv6dy59nrPf0b9z6fOc/V7W6Xzu85z9jv6dS5/n7Hf071z6PGe/o3/n0uc5
+x39O5c+z9nvZZ3O5z7P2e/o37n0ec5+R//Opc9z9jv6dy59nrPf0cdz6fOc
/V7W+zHPfZ6z39G/c+nznP2OPp5Ln+fkdz3f84LeB9Tn1/q7/P9lZpSfkX9n
lJ9Jns9Pfkf/ap/n7PeyTudzn2fOK6N/Z9LnOfsd/TuTPs/Z7+jfmfR5zn5H
/86kz3P2e1mn87nPM+eV0b8zmifOfkf/zqTPc/Y7+ncmfZ6z39G/M+nznP1e
1ul87vPMeWX074zmibPf0b8z6fOc/Y7+nUmf5+x39O9M+jxnv5f1fsxzn2fO
K6N/ZzRPnP2OPp5Jn+fkdz3f85zeB9Tn3tfZ9zxP/uZ5Wev+5XnyK8+TL3me
/Mfz5DOel7XuI54n3/A8+YPnyQc8T/c7z8tav595nu5fnqf79PK8fj/yPN13
PC9r/f7iebqPeJ7ul3Q/lHX4982/CvwY+BS4D/wQ+Bi4C9x6Hv/92ho3xIfq
/F/nf+/wi+r+9XndVff/6Lxuq/v/e96/ru7/8XldVff/+8yfVvcvzuuiuv8/
Z/5Jdf/Pzuusun+Yo39+ST5RRn8ooy+Uvz9/jn2V0QfKeP8rv4P7Xhnvd+Wy
1vk13N/KeF8r4/2s/C3cx8plrTPet8pv4H5VxvtUGe9P5bLeVxnvR2W8H5Xx
+3hH71N39H28k/34fdT9ZXlV3Y/fR92P30fdj+8juh+/j7q/LC+r+/H9Qvfj
91H34/dR9+P7gu4vy7q6H7+Puh/9r/vx+6j78fuo+8tyX92P30fdj99H3c/z
skzfX+S7p/8Bnjblxg==
    "], {{}, {}, {}, {}, {}, {}, {}, {}, {}, 
     {RGBColor[1., 0.9646707999999999, 0.8473281999999999], EdgeForm[None], 
      GraphicsGroupBox[{
        PolygonBox[{{2622, 2, 1, 2621}, {2706, 2580, 2620, 2708}}], 
        PolygonBox[CompressedData["
1:eJwt1GVTVUEABuBVURFb7EZRQcXuxhZM7G6dMbC7u2v8QXYHol/s7u6uZ0c/
PHPf9565e/bs7rkpU+bl5BYMIXSiMClJIfQuFEJPelFbr8axAiEc4ShV9Sp0
l7uRSWW9EkeMcYjDVNRH0UBOI52Reg16uml3elBdH0Gq6/Woz3C9A/nFQrjM
FTrqtTjhN8c4Tk29LqfM9QQnqaPXo2+CZ6EPqfoBypFMWfbTnwpxrlQiO84N
tws+QnF6xDWhhFySUvTSm3CuSAjnuUDTuCaIoSiJZMZ5UFouQ1n66N0w1ZDw
f9276llxfnIy5emnD47rL1enBoP0cWTITWjKWD2HmnItajNEH0hluQpVGaAP
I0WuQ12G6uv44oG/8pm1+ho+yp/4wGp9Fe/k97xlpb6A+/ID7jFfPxjXND5j
fC5myjOS/p2xznRhuj6GhnIjGjNan8cd49zlNrn6bK7J17nKLH0uN+Vb3GCO
3i6ulzyEHNrr02hv7A50ZKrehjybc4l82sZ5cMZGnOUcjfR9cd8oQyn2khb3
0/V+ZJGuT6CZsZvTgvH6lHgfuS3tmKxv4pd5/eYnG/UVvJbf8Irl+ga+yz/4
xnp9WzwvJFCQreyJZ5KSFGc3u+LZJYlEdrIjnkmKUpjtLOKRsR/zkIX6JFqa
aytaM1FfwlPXn/GExfqWpH8vRwH++G6zz2W8kF/ynKV643imvQzZ9Ccj/hfE
dXboT3Ga+noLLnhhLpJHS71VPL/2ZhCDaR3XOL6vrg9gIM31v2W9fmg=
         "]], 
        PolygonBox[CompressedData["
1:eJwl2WW4VFUXAGA6Rbq7pbtbVATp7m7p7u6S7u7u7pbu7m6kRAQEvvc834/3
mbmz7s6z9j575iRv2LZim1AhQoQYGzJEiHBeu3vtQU960Zs+jGQUoxnDHyH/
X6ZZmBAhmtOClvxOKwaLDWEowxjOCPrSj/4MYCCDaE0b2tKO9nSgJKX4jdKU
oSwd6URnutCVbpSjPBWoSCUqB/2kOS1oye+0ogpVqUZ1alAzaN9cdKAjnehM
F3rTh770oz8DuMNd7nGfBzykK92CeaUHPenFFG1MZRrTmcFMHok95glPecZz
aonVpg51qUd9GtCQRjSmCU15q8w7/uY9//CB4mI/8TO/UIJfyU8BClKIwhTh
qzLfCOF9SEIROrhuPhrEYIYwlGFcCx0ixHVucJNb3OYOd7nHfR7wkEc85glP
ecZzvvKNEHIpJKEIzQWfXeQSl7nCVf6TxF/4yrcgoX0Wkj3sZR/7OcBBTnGa
M5zlHOc5wlGOcZwTnGQDG9nEZrawlR/MRTrSk4GMZCIFKUlFatKQlmhEJwYx
iUVsIhGZ74jC90TlX0P5yCc+8x9fiCMWl3jEJwEJSURikpCUZCQnJ7nITR7y
ki+o3xg+8onPwTzyhcxiWchKNrKTgxfafslfvOI1b4LLJBaWcIQnAhEJ45qF
JRzhiUDEYJ9QphWtaUNb2lGP+jSgIY1oTB3XtC71qE8DGtKIxjShKc1oTgta
8jutaE2w0c1hLvOYzwIW0pZ2tKcDHelET3rRmz70pR+d6UJXutGdHkxjOjOY
ySxm058BDGQQgxnCIhazhKUsYzkrWMkqVrOGtVzhKte4zg1ucoKTnOI0ZzjL
Frayje3sYCe72M0e9rKP/axjPRvYyCY2c47zXOAil7jMLW5zh7vc4z4PeMgj
HvOEpzzjOS94yV+84jVveMs7/uY9FahIJSpThapMYCKTmMwUpjKUYQxnBCMZ
xWjG8AdjGcf4oLzcmhzsx0xlGtPZzwEOcojD/MkpTnOGs5zjPH8E91DGMZ4J
TGQ4IxjJKEYzhkpUpgpVqUZ1alAz2O+pHeQ9dSnBr5SkFL9RmjKUpRzlqUBF
LnCRS1zmCldpQlOa0ZwWtAz2ba5zg5vc4jbb2M4OdrKL3cE4re3xTGAik5jM
LGYzh7nMYz7/mOsP/MtHPvE5yG91rWYNa1nHepawlGUsZwUrmcd8FrCQRSxm
BjOZxWzmMJcNbGQTm9nCVl7Y417yF694zZtg/xc7yjGOc4KTRLJnReY7ovA9
UclPAQpSiMIUoRa1qUNd6lGf1rShLe1oT4dgP9R2K1rThra0Y4HYQhaxmCUs
ZRazmcNc5jGfGGHdV4hFbOIQl6EMYzgjGMkokpCUZCQnBSnpSS9604e+9KM/
AxjIIAYzhGXaXs4KVrKK1cF8iUXhe6ISjeisEVvLOtazgY30pR/9GcBABrGJ
zWxhK9vYzg52sovd7GEv3elBT3rRmz50pBOd6UJXugXnVYYwlGEMZwRTmMo0
pjODmYxjPBOYyCQmM5JRjGYMfzA2+NuYx/AHYxnHePaJ7ecABznE4aB/Yl3o
Sje604M5zGUe81nAQuIRnwQkJBGJqUNd6lGfBjSkvdzqQEc60Zku/ChWnJ/4
mV8oEfRDrBvd6UFPevGbWGnKUJZylKca1alBTWpRm1DKhCYMYQlHeCqIVaQS
lalCVQpSiMIUoSjFyE0e8pKP/BQgFalJQ1p+IB2LWMwSlgb5ynJWsJJVrA7y
krWsYz0b2MgmNjON6cxgJrOYTVvaBfNKBzrSiRa05Hda0Zo2pCcDGclEZrKQ
lWxkJwc5yUUjGtOEpjSjOROYyCQmM4WpRJND0YP9gJjEIjZ/8YrXvOEt7wih
TMjg+hCaMIQlgmsTkUhE5juikJd85KcABSlEYYpQlGJBPlGcBtpoSCMa04Sm
lBD7lZKUCvKJ0pShLOUoH+QHFVnCUpaxnBWsJCOZgnMrWchKNrKTg5zkIjd5
WMVq1rCWdaxnG9vZwU52sTs45+trOtKTgYxkogpVqUZ1alCTcpSnAhWpRGVK
UorfKE0ZylKUYvxIcX7iZ3KSi9zkIS/5iENc4hGfBCQkBSlJRWrSkJZEJCYJ
SUlGcjKThaxkIzs5gnLGnDYYN+lIT4bge4LYZ/7jC1/5FtQnlpwUpCQVqbkh
dpNb3OYOdznDWc5xngtcpLcyfehLP/ozgCY0pRnNaUFLBjKIwQxhKMO4p677
POAhj3jME57yjOe84CXHOM4JTnKK04SzBsIH64CIRCIyf4u95x8+8C8fg/1e
22MZx3gmMJF5zA/u5yxkEYuZwUxmMZs5zOWws9GfHOEoxzhOLLHYxCEu8YjP
JW1f5gpXucb1IC/EEpKIxCQhKZWoTBWqUo3q1KAmtahNHeoyiclMYSrTmM5w
RjCSUYxmDPWoH6x7GtKIxnxPVKIRnRjEDNo3turUoCa1qB18TzHXu9nDXvax
nwXOlAtZxGKWsDT43hxO/UQjOjGISSxiE4e4xCM+CUhIIhKThKT8xM/8Qgl+
pSRXtH2Va1znBjc5wUlOcZoznOUc57nARS5xmQc85BGPecJTbnGbO9zlHvcp
o+2ylKM8FahIJSpThapUozo1qEktalOHukQKL3/5jih8T1SiEZ0YxCQWsYlD
XOIRnwQkJLu6cpCTXOQmDxnJRGaykJVspCEtP5CO9GSgMEUoSjF+pDjJSE4K
UpKK1OQlH/kpQEEK8cwcPecFL/mLV8E61df3/MMH/uUjr8Xe8JZ3wf/xnnrq
qk8DGtKIxrzgJX/xite84V8+8onP/McXvvIt+EFVWyEJRWjCEJZwhCcCETnk
fw/zJ0c4yjG2sZ0d7GQXu9nDXvaxnwMcpDd96Es/+jOAgQxiMEMYyjDe8o6/
ec8/fOARj3nC02B+ec4d7nKP+zzgYTBuc/eFr3wj+DE5ZFCf9x/4l4984nNw
zhALTRjCEo7wQf5GkL/UoCa1qE0TsaY0ozktaEl7OtCRTnSmC6c4zRnOco7z
XOAil7jMFa5yjevc4Ca3uE0EIhKJyHxHlCAPXLNXQR7xhre84xOf+Y8vfOUb
iUhMEpKSjOT8QDrSk4GMZCIzWchKtmC9kYNa1KYOdalHfZrRnBa05HdakYKU
pCI1aUhLAxrSiMY0oSk5yUVu8pCXfPxCCX6lJKX4jfwUoCCFKEwR1rCWdaxn
AxsZx3gmMJFJTGYWs5nDXOYxn450ojNd6Eo3utODnvSiN33oSz/6M4CBDGIw
QxjKMIYzgta0oS3taE8HRjKK0YzhD8aygIUsYjFLWMoylrOClaxiNVOYyjSm
M4OZVKEq1ahODWpSjvJUoCKVqExRivEjxfmJn9nEZrawlW1s5wxnOcd5LnCR
cNZSeCIQkUhE5jui8D1RiUZ0/lTmCEc5xnFOcInLXOEq17jODW5yi9vc4S4h
1BWSUIQmDGF5IvaUZzznBS+5x30e8JBHPCaGMjGJRWziEJeu1mQ3utODnvQK
7g9ihShMEYpSjApUpBKVqUJV0pOBjGQiM1nYp+39HOAghzjMDnayi93sYS+p
lElNGtLyA+lIQlKSkZwUpCQr2chODnKSix8pzk/8zC+UIDd5yEs+8lOAeMQn
AQlJRGJ+pSSl+I3SlAneO2OVpgxlKUf54PdTczeCkYxiNGOYxGSmMJVpTOen
iPrHL5TgV0ryPVGJRnRiEJNKVKYKValGdQpThKIU40eKU4rfKE0ZylKOt86O
7/ib9/zDBw64xxzkEIf5kyPEMLaYwTma2MQhbvA7udhWtrGdHewkrzbykZ8C
FKQQ2clBTnKRmzxkJBOZyUJWsvEHYxnHeCYwkRnMZBazmcNc5jGfBSxkEYtp
QlOa0ZwWtKQe9WlAQxrRmBrUpBa1qUNdEpCQRCQmCUlJRnJSkJJUpCYNafmB
dKQnA9+Zuyh8T1SiEZ0lYktZxnJWsJJwYuGJQEQiEZkQhCQUoQlD2OA5hjP9
Wc5xngtc5BjHOcFJTnGagxziMH9yhKPsYCe72M0e9vKEpzzjefB8i5fc4z4P
eMgjHgfPTfXpF0rwKyUpxQ2xm9ziNne4yyUuc4WrXOM6y1jOClayitWsYS3r
WM8GNrKJzWxhK9vYTkFtF6IwRShKMdKTgYxkIjNZSEJSkpGcFKQkN3nISz7y
U4CsZCM7OchJLlKRmjSk5QfSBc9z9OkVr3nDW97xN++D5wB8CJ478pFPfOY/
vvCVb8RTV3wSkJBEJA6e18ihyUxhKtOYznBGMJJRjGYMv9OK1rShLe04Z+87
zwUuconLrBJbzRrWso71bGM7O9jJLnYH6y+SOrxe5BKXg3Xps6PqOsZxTnCS
UxzgIIc4HNxfOcIVrnKN69zgJs94zgte8hevuMVt7nCXe9xnj/b3so/9HOAg
hzjMnxzhKMc4zglOcorTnAnmzZ7eita0oS3t2MBGNrGZLWxlBjOZxWzmMJdV
rGYNa1nHeuYxnwUsZBGLWcJSlrGcFawMzvvG1pLfaUVr2tCIxsH3A5rSjObU
oS71qE8DGvIfX/jKN0IYa0j+8f4D//KRT3zmNW94yzv+5j0PeMgjHvOEp2xQ
10Y2sZktbA32dbG5zGM+C1jINKYzg5nMYjYRlIlIJCIH+yxRiEVs4hCXeMSn
N33oSz/6M4CBDGIwQxjKMNrTgY50ojNd6Eo3utODnvRikT4tZglLWcZy/nBt
xjKO8UxgIqGUCU0Ywgb7PuGZoMxEJjGZKUxlHeuD+WMjm9jMFrayje3sYCe7
2B3kO3vZx3560ove9KEv/ehMF7rSje70oC3taE8HOtKJ0YwJxsdYxjGeoQxj
OCMYySj6M4CBDGIwQ1jBSlaxmjWspZjU+5Hi/MTP/ML/AJLI3Mo=
         "]]}]}}]},
  AspectRatio->1,
  AxesOrigin->{Automatic, Automatic},
  BaseStyle->{9, FontFamily -> "Arial"},
  DisplayFunction->Identity,
  Frame->True,
  FrameLabel->{None, None},
  FrameStyle->{{{
      Thickness[0.01], 
      GrayLevel[0]}, {
      Thickness[0.01], 
      GrayLevel[0]}}, {{
      Thickness[0.01], 
      GrayLevel[0]}, {
      Thickness[0.01], 
      GrayLevel[0]}}},
  FrameTicks->{{{{-12, 
       FormBox[
        RowBox[{"-", "12"}], TraditionalForm]}, {-10, 
       FormBox[
        RowBox[{"-", "10"}], TraditionalForm]}, {-8, 
       FormBox[
        RowBox[{"-", "8"}], TraditionalForm]}, {-6, 
       FormBox[
        RowBox[{"-", "6"}], TraditionalForm]}, {-4, 
       FormBox[
        RowBox[{"-", "4"}], TraditionalForm]}, {-2, 
       FormBox[
        RowBox[{"-", "2"}], TraditionalForm]}}, None}, {{{-12, 
       FormBox[
        RowBox[{"-", "12"}], TraditionalForm]}, {-9, 
       FormBox[
        RowBox[{"-", "9"}], TraditionalForm]}, {-6, 
       FormBox[
        RowBox[{"-", "6"}], TraditionalForm]}, {-3, 
       FormBox[
        RowBox[{"-", "3"}], TraditionalForm]}}, None}},
  GridLines->{None, None},
  GridLinesStyle->Directive[
    GrayLevel[0.5, 0.4]],
  ImageMargins->0.,
  ImageSize->150,
  ImageSizeRaw->Automatic,
  LabelStyle->{6, FontFamily -> "Arial"},
  Method->{
   "DefaultBoundaryStyle" -> Automatic, 
    "DefaultGraphicsInteraction" -> {
     "Version" -> 1.2, "TrackMousePosition" -> {True, False}, 
      "Effects" -> {
       "Highlight" -> {"ratio" -> 2}, "HighlightPoint" -> {"ratio" -> 2}, 
        "Droplines" -> {
         "freeformCursorMode" -> True, 
          "placement" -> {"x" -> "All", "y" -> "None"}}}}, "GridLinesInFront" -> 
    True},
  PlotLabel->FormBox[
    RowBox[{"{", 
      RowBox[{"\"NH3\"", "+", "\"NH4\""}], "}"}], TraditionalForm],
  PlotRange->{{-12., -3.}, {-12., -2.}},
  PlotRangeClipping->True,
  PlotRangePadding->{{
     Scaled[0.02], 
     Scaled[0.02]}, {
     Scaled[0.02], 
     Scaled[0.02]}},
  Ticks->{Automatic, Automatic}]], "Output",
 CellChangeTimes->{
  3.9175822420631237`*^9, 3.9176350292646103`*^9, 3.917639026431609*^9, 
   3.917639067355847*^9, 3.917639467272575*^9, {3.917647734309909*^9, 
   3.91764774170082*^9}, 3.917647779796102*^9, 3.917647810904129*^9, 
   3.917647843138454*^9, 3.917649972123412*^9, 3.917659893745101*^9, 
   3.91766075064683*^9, 3.917662819752743*^9, 3.9176666671246777`*^9, 
   3.9176667387276382`*^9, 3.9176669772096233`*^9, 3.917668709907475*^9, 
   3.9176689232807417`*^9, 3.917673827792821*^9, 3.917674811808511*^9, 
   3.917675784332736*^9, {3.917676497437449*^9, 3.917676519386755*^9}, 
   3.91768176791549*^9, {3.917681799090493*^9, 3.9176818935002193`*^9}, {
   3.917681944214079*^9, 3.917681977287291*^9}, {3.917682450033016*^9, 
   3.917682479344276*^9}, {3.9176829255499563`*^9, 3.917683068750705*^9}, 
   3.917683330418445*^9, 3.9176833611884212`*^9, {3.91768594176691*^9, 
   3.9176859787472677`*^9}, 3.917687624453951*^9, 3.9176878035759*^9, 
   3.917688534150875*^9, 3.917689243898933*^9, 3.9176937625070066`*^9, 
   3.917694311562409*^9, 3.917694724956719*^9, 3.917695190533731*^9, 
   3.9176952973930273`*^9, 3.9176956032418118`*^9, {3.9176956968775806`*^9, 
   3.917695721145401*^9}, 3.917696033515814*^9, 3.917696430512898*^9, 
   3.9176967228563004`*^9, 3.9176969346309643`*^9, 3.9176971457539053`*^9, 
   3.917700470504784*^9, 3.917717979663705*^9, {3.917718021647093*^9, 
   3.917718074070278*^9}, {3.917718108954932*^9, 3.917718154151784*^9}, 
   3.9177234634513187`*^9, 3.917723551740561*^9, 3.917724297124076*^9, 
   3.917724347576247*^9, 3.917724380843111*^9, 3.917725215848925*^9, {
   3.9177253708224*^9, 3.917725433845846*^9}, 3.917725513733488*^9, 
   3.9177298743146772`*^9, 3.917729971483642*^9, 3.917730569777717*^9, 
   3.9177309473185663`*^9, 3.917731922321027*^9, 3.917733310466639*^9, {
   3.9177337535337973`*^9, 3.917733768395525*^9}, 3.9177379853222*^9, 
   3.9178368053119307`*^9, 3.917845619040309*^9, 3.9178506841807127`*^9, 
   3.91785586634306*^9, 3.917975470824912*^9, 3.918023337269006*^9, 
   3.919049418702001*^9, 3.922410013439856*^9, 3.92275535771213*^9, 
   3.923010605963654*^9, 3.9230112353864803`*^9},
 CellLabel->
  "Out[491]=",ExpressionUUID->"d940facb-573a-4f18-af59-7b9964d9de86"]
}, Open  ]]
}, Closed]],

Cell[CellGroupData[{

Cell[TextData[StyleBox["Show all concentration (Fig. S1)",
 FontWeight->"Bold"]], "Subsection",
 CellChangeTimes->{{3.551737097830353*^9, 3.551737136440796*^9}, {
   3.551737265797515*^9, 3.5517372983993053`*^9}, {3.551737391537758*^9, 
   3.551737395787712*^9}, 3.579223560449744*^9, {3.5792237289859753`*^9, 
   3.5792237498105087`*^9}, {3.579825137891397*^9, 3.5798251555632267`*^9}, {
   3.579825569024938*^9, 3.579825575030909*^9}, {3.580441560743074*^9, 
   3.5804415630482397`*^9}, {3.656029418515318*^9, 3.6560294272714443`*^9}, {
   3.6566340476878357`*^9, 3.656634075254819*^9}, 3.671939406313691*^9, {
   3.6726156129187403`*^9, 3.672615616776533*^9}, {3.7039973157642937`*^9, 
   3.703997316326473*^9}, {3.7477739269249496`*^9, 3.747773933155973*^9}, 
   3.747773976533513*^9, {3.796601794322344*^9, 3.796601798185314*^9}, {
   3.797040906506734*^9, 3.7970409112245703`*^9}, {3.797041315467291*^9, 
   3.797041317845718*^9}, {3.797042343353114*^9, 3.79704237205273*^9}, {
   3.7970426678474073`*^9, 3.797042681840077*^9}, {3.7970460198226833`*^9, 
   3.79704603259582*^9}, {3.797046805523264*^9, 3.797046814367687*^9}, 
   3.797047342909074*^9, 3.797047397417321*^9, 3.797048108300066*^9, {
   3.79705200673114*^9, 3.797052007585945*^9}, {3.797059371286071*^9, 
   3.797059373792295*^9}, {3.79705950491376*^9, 3.7970595302651453`*^9}, {
   3.797061936476112*^9, 3.797061940070005*^9}, {3.7970621741459846`*^9, 
   3.797062183937989*^9}, 3.797062230005437*^9, {3.797110009016491*^9, 
   3.797110023029608*^9}, 3.797110174444861*^9, {3.797133039701847*^9, 
   3.797133068618548*^9}, {3.7971331208726273`*^9, 3.797133125510891*^9}, {
   3.797135295415852*^9, 3.797135327811446*^9}, {3.809996903691578*^9, 
   3.8099969127376137`*^9}, {3.8102609846810303`*^9, 3.810261004873917*^9}, {
   3.8209161453101387`*^9, 3.820916152338657*^9}, {3.8613036730249*^9, 
   3.8613036767906933`*^9}, {3.908227396828341*^9, 3.908227475363532*^9}, {
   3.908237861352404*^9, 3.908237865234219*^9}, {3.908238384362473*^9, 
   3.908238385196656*^9}, {3.908238566178009*^9, 3.908238569814177*^9}, 
   3.9082412908643627`*^9, {3.908241593148387*^9, 3.908241595772312*^9}, 
   3.90825546759137*^9, 3.916547569522834*^9, 3.916711994107832*^9, {
   3.917580457088007*^9, 3.917580467170863*^9}, {3.917581814042927*^9, 
   3.9175818194286327`*^9}, {3.917646377680663*^9, 3.917646390115079*^9}, {
   3.917647678865872*^9, 3.917647691961388*^9}, {3.917977652456162*^9, 
   3.917977654354971*^9}, {3.922752731883136*^9, 
   3.922752736577344*^9}},ExpressionUUID->"60645bd7-aeb7-4f71-9ff7-\
fc3d7c1051fb"],

Cell[BoxData[{
 RowBox[{
  RowBox[{"glist", "=", 
   RowBox[{"{", "}"}]}], ";"}], "\[IndentingNewLine]", 
 RowBox[{"For", "[", 
  RowBox[{
   RowBox[{"j", "=", "2"}], ",", 
   RowBox[{"j", "\[LessEqual]", "12"}], ",", 
   RowBox[{"j", "++"}], ",", "\[IndentingNewLine]", 
   RowBox[{"{", "\[IndentingNewLine]", 
    RowBox[{
     RowBox[{"loghlist", "=", 
      RowBox[{"Log10", "[", "hlist", "]"}]}], ";", "\[IndentingNewLine]", 
     RowBox[{"list", "=", 
      RowBox[{"{", "}"}]}], ";", "\[IndentingNewLine]", 
     RowBox[{"For", "[", 
      RowBox[{
       RowBox[{"hi", "=", "1"}], ",", 
       RowBox[{"hi", "\[LessEqual]", 
        RowBox[{"Length", "[", "loghlist", "]"}]}], ",", 
       RowBox[{"hi", "++"}], ",", "\[IndentingNewLine]", 
       RowBox[{"{", "\[IndentingNewLine]", 
        RowBox[{
         RowBox[{"res", "=", 
          RowBox[{"Import", "[", 
           RowBox[{"tmpdir", "<>", "\"\</0Summary/SS/H_\>\"", "<>", 
            RowBox[{"ToString", "[", 
             RowBox[{
             "loghlist", "\[LeftDoubleBracket]", "hi", 
              "\[RightDoubleBracket]"}], "]"}], "<>", "\"\<.csv\>\""}], 
           "]"}]}], ";", "\[IndentingNewLine]", 
         RowBox[{"tmp", "=", 
          RowBox[{"Table", "[", 
           RowBox[{
            RowBox[{"{", 
             RowBox[{
              RowBox[{"res", "\[LeftDoubleBracket]", 
               RowBox[{"i", ",", "1"}], "\[RightDoubleBracket]"}], ",", 
              RowBox[{
              "loghlist", "\[LeftDoubleBracket]", "hi", 
               "\[RightDoubleBracket]"}], ",", 
              RowBox[{"If", "[", 
               RowBox[{
                RowBox[{
                 RowBox[{"res", "\[LeftDoubleBracket]", 
                  RowBox[{"i", ",", "j"}], "\[RightDoubleBracket]"}], "<", 
                 "0"}], ",", 
                RowBox[{"-", "20"}], ",", 
                RowBox[{"Log10", "[", 
                 RowBox[{"res", "\[LeftDoubleBracket]", 
                  RowBox[{"i", ",", "j"}], "\[RightDoubleBracket]"}], "]"}]}],
                "]"}]}], "}"}], ",", 
            RowBox[{"{", 
             RowBox[{"i", ",", "2", ",", 
              RowBox[{"Length", "[", "res", "]"}], ",", "5"}], "}"}]}], 
           "]"}]}], ";", "\[IndentingNewLine]", 
         RowBox[{"AppendTo", "[", 
          RowBox[{"list", ",", "tmp"}], "]"}]}], "\[IndentingNewLine]", 
        "}"}]}], "\[IndentingNewLine]", "]"}], ";", "\[IndentingNewLine]", 
     RowBox[{"list", "=", 
      RowBox[{"Partition", "[", 
       RowBox[{
        RowBox[{"Flatten", "[", "list", "]"}], ",", "3"}], "]"}]}], ";", 
     "\[IndentingNewLine]", 
     RowBox[{"g", "=", 
      RowBox[{"ListContourPlot", "[", 
       RowBox[{
        RowBox[{"Transpose", "[", 
         RowBox[{"{", 
          RowBox[{
           RowBox[{"list", "\[LeftDoubleBracket]", 
            RowBox[{"All", ",", "1"}], "\[RightDoubleBracket]"}], ",", 
           RowBox[{"list", "\[LeftDoubleBracket]", 
            RowBox[{"All", ",", "2"}], "\[RightDoubleBracket]"}], ",", 
           RowBox[{
            RowBox[{"(", 
             RowBox[{"12", "+", 
              RowBox[{"list", "\[LeftDoubleBracket]", 
               RowBox[{"All", ",", "3"}], "\[RightDoubleBracket]"}]}], ")"}], 
            "/", "12"}]}], "}"}], "]"}], ",", 
        RowBox[{"PlotRange", "\[Rule]", 
         RowBox[{"{", 
          RowBox[{"All", ",", "All", ",", 
           RowBox[{"{", 
            RowBox[{"0", ",", "1"}], "}"}]}], "}"}]}], ",", 
        "\[IndentingNewLine]", 
        RowBox[{"FrameStyle", "\[Rule]", 
         RowBox[{"{", 
          RowBox[{
           RowBox[{"{", 
            RowBox[{"Black", ",", 
             RowBox[{"Thickness", "[", "0.008", "]"}]}], "}"}], ",", 
           RowBox[{"{", 
            RowBox[{"Black", ",", 
             RowBox[{"Thickness", "[", "0.008", "]"}]}], "}"}], ",", 
           RowBox[{"{", 
            RowBox[{"Black", ",", 
             RowBox[{"Thickness", "[", "0.008", "]"}]}], "}"}], ",", 
           RowBox[{"{", 
            RowBox[{"Black", ",", 
             RowBox[{"Thickness", "[", "0.008", "]"}]}], "}"}]}], "}"}]}], 
        ",", "\[IndentingNewLine]", 
        RowBox[{"ColorFunctionScaling", "\[Rule]", "False"}], ",", 
        "\[IndentingNewLine]", 
        RowBox[{"ColorFunction", "\[Rule]", " ", 
         RowBox[{"ColorData", "[", "\"\<SunsetColors\>\"", "]"}]}], ",", 
        RowBox[{"ClippingStyle", "\[Rule]", "Gray"}], ",", 
        "\[IndentingNewLine]", 
        RowBox[{"LabelStyle", "\[Rule]", 
         RowBox[{"Directive", "[", 
          RowBox[{
           RowBox[{"FontFamily", "\[Rule]", "\"\<Arial\>\""}], ",", 
           RowBox[{"FontSize", "\[Rule]", "12"}], ",", "Black"}], "]"}]}], 
        ",", "\[IndentingNewLine]", 
        RowBox[{"InterpolationOrder", "\[Rule]", "0"}], ",", 
        "\[IndentingNewLine]", 
        RowBox[{"PlotLabel", "->", 
         RowBox[{
         "strVarvec", "\[LeftDoubleBracket]", "j", 
          "\[RightDoubleBracket]"}]}], ",", 
        RowBox[{"LabelStyle", "\[Rule]", 
         RowBox[{"{", 
          RowBox[{"12", ",", 
           RowBox[{"FontFamily", "\[Rule]", "\"\<Arial\>\""}]}], "}"}]}], ",",
         "\[IndentingNewLine]", 
        RowBox[{"BaseStyle", "\[Rule]", 
         RowBox[{"{", 
          RowBox[{"12", ",", 
           RowBox[{"FontFamily", "\[Rule]", "\"\<Arial\>\""}], ",", "Black"}],
           "}"}]}], ",", 
        RowBox[{"ImageSize", "\[Rule]", "200"}], ",", 
        RowBox[{"Contours", "\[Rule]", 
         RowBox[{"Table", "[", 
          RowBox[{
           RowBox[{
            RowBox[{"(", 
             RowBox[{"12", "+", "i"}], ")"}], "/", "12"}], ",", 
           RowBox[{"{", 
            RowBox[{"i", ",", 
             RowBox[{"-", "12"}], ",", "0"}], "}"}]}], "]"}]}]}], 
       "\[IndentingNewLine]", "]"}]}], ";", "\[IndentingNewLine]", 
     RowBox[{"AppendTo", "[", 
      RowBox[{"glist", ",", "g"}], "]"}]}], "\[IndentingNewLine]", "}"}]}], 
  "\[IndentingNewLine]", "]"}]}], "Input",
 CellChangeTimes->{{3.891920305074587*^9, 3.891920383159528*^9}, {
   3.8919341329051847`*^9, 3.8919341844618273`*^9}, {3.891936391716569*^9, 
   3.89193641378428*^9}, {3.891936872246122*^9, 3.891936921556522*^9}, {
   3.893301147583221*^9, 3.89330115234403*^9}, 3.9165365067665052`*^9, {
   3.9165394824536533`*^9, 3.916539500111535*^9}, {3.916539854159254*^9, 
   3.916539930528026*^9}, {3.916540135455784*^9, 3.9165402085827513`*^9}, {
   3.916540255004389*^9, 3.9165402580229*^9}, {3.916545974512105*^9, 
   3.916545993933586*^9}, {3.916546185386126*^9, 3.916546202577923*^9}, 
   3.91654623729519*^9, {3.916546747844358*^9, 3.916546791355483*^9}, {
   3.916546831464383*^9, 3.916547005553947*^9}, 3.916547590266398*^9, {
   3.916712037902872*^9, 3.916712039946653*^9}, 3.917580508744832*^9, {
   3.917647672154001*^9, 3.917647732737365*^9}, {3.917647773011627*^9, 
   3.917647810152225*^9}, 3.91764784144645*^9, {3.917666515758827*^9, 
   3.917666665435342*^9}, {3.91766670389275*^9, 3.917666736498686*^9}, 
   3.917666975997079*^9, {3.917723531337533*^9, 3.917723550394034*^9}, 
   3.917977667974934*^9, {3.917981008304339*^9, 3.917981106101948*^9}, {
   3.917981142358032*^9, 3.91798114490611*^9}, {3.917981204502459*^9, 
   3.91798120522717*^9}, {3.9179812759449577`*^9, 3.91798127919641*^9}, {
   3.9179843515756903`*^9, 3.917984389869464*^9}, {3.9179845121246023`*^9, 
   3.91798451255838*^9}, {3.917984660508692*^9, 3.917984744662109*^9}, {
   3.917984778535709*^9, 3.917984780770336*^9}, {3.917984864523334*^9, 
   3.917984875489802*^9}, {3.91798492466759*^9, 3.917984925267644*^9}, {
   3.9179851315691347`*^9, 3.917985159853348*^9}, {3.917985217172002*^9, 
   3.917985227381731*^9}, {3.917986126969809*^9, 3.917986157402506*^9}, {
   3.917986192552561*^9, 3.917986193177899*^9}, {3.9179864551438*^9, 
   3.917986455941201*^9}, {3.9226524297630672`*^9, 3.9226526129891453`*^9}, 
   3.922655629014554*^9, {3.9227540938593197`*^9, 3.922754097065465*^9}},
 CellLabel->
  "In[492]:=",ExpressionUUID->"d112d429-3255-4b7d-8461-e81127b01552"],

Cell[CellGroupData[{

Cell[BoxData[
 RowBox[{"figgrid", "=", 
  RowBox[{"Grid", "[", 
   RowBox[{"{", 
    RowBox[{
     RowBox[{"{", 
      RowBox[{
       RowBox[{
       "glist", "\[LeftDoubleBracket]", "11", "\[RightDoubleBracket]"}], ",", 
       
       RowBox[{
       "glist", "\[LeftDoubleBracket]", "10", "\[RightDoubleBracket]"}], ",", 
       
       RowBox[{
       "glist", "\[LeftDoubleBracket]", "9", "\[RightDoubleBracket]"}], ",", 
       RowBox[{
       "glist", "\[LeftDoubleBracket]", "4", "\[RightDoubleBracket]"}]}], 
      "}"}], ",", "\[IndentingNewLine]", 
     RowBox[{"{", 
      RowBox[{
       RowBox[{
       "glist", "\[LeftDoubleBracket]", "1", "\[RightDoubleBracket]"}], ",", 
       RowBox[{
       "glist", "\[LeftDoubleBracket]", "5", "\[RightDoubleBracket]"}], ",", 
       RowBox[{
       "glist", "\[LeftDoubleBracket]", "7", "\[RightDoubleBracket]"}], ",", 
       RowBox[{
       "glist", "\[LeftDoubleBracket]", "2", "\[RightDoubleBracket]"}]}], 
      "}"}], ",", "\[IndentingNewLine]", 
     RowBox[{"{", 
      RowBox[{
       RowBox[{
       "glist", "\[LeftDoubleBracket]", "3", "\[RightDoubleBracket]"}], ",", 
       RowBox[{
       "glist", "\[LeftDoubleBracket]", "8", "\[RightDoubleBracket]"}], ",", 
       RowBox[{
       "glist", "\[LeftDoubleBracket]", "6", "\[RightDoubleBracket]"}]}], 
      "}"}]}], "\[IndentingNewLine]", "}"}], "]"}]}]], "Input",
 CellLabel->
  "In[494]:=",ExpressionUUID->"7a54e766-b8ca-43f5-8e40-cfc86d7de6a7"],

Cell[BoxData[
 TagBox[GridBox[{
    {
     GraphicsBox[GraphicsComplexBox[CompressedData["
1:eJyVm1FqW1cARIUo4iGMQBaykIVsPUlXzXq6hEK+u4UuqUvI0kqbjMGnGWaa
n8fJzL0ifnPsH2f+/Y/fvi4Xi8VfvywW/zy///n127+PP388FwPMnHwL58lz
OE9+C+fJr+E8+SWcJz+H8+SncJ7MPllf/wfYvZ9h+onb96n39UCeuH3/er8P
5InbvWgPD+SJ231pPw/kids9am8P5Inb/WqfD+SJ/+/eH8gTt77wfsf0Z4Af
hofpJ+Z5x9rzQJ6Y5x1rzwN5Yp53rD0P5Il53rH2PJAn5nnH2vNAnpjnHWvP
A3linnesfQ/kiXk+8QisvvZ/Bztfhuknbn3Rnu/IE7e+aM935IlbX7TnO/LE
rS/a8x154tYX7fmOPHHri/Z8R5649UX7viNPnHxx9zumPzew82WYfuLWF+35
hjxx64v2fEOeuPVFe74hT9z6oj3fkCdufdGeb8gTt75ozzfkiVtftO8b8sTJ
F3e/Y/pzBTtfhuknbn3Rnq/IE7e+aM9X5IlbX7TnK/LErS/a8xV54tYX7fmK
PHHri/Z8RZ649UX7viJPnHxx9zumPzPY+TJMP3Hri/Y8I0/c+qI9z8gTt75o
zzPyxK0v2vOMPHHri/Y8I0/c+qI9z8gTt75o3zPyxMkXd79j+nMBO1+G6Sdu
fdGeL8gTt75ozxfkiVtftOcL8sStL9rzBXni1hft+YI8ceuL9nxBnrj1Rfu+
IE+cfHH3O4Y/i/fPbH0ZP+8nrn3Rz9X3z3ni2hf9u98/54lrX95wnp9nuPbl
Fef5eYZrX15wnp9nuPblGef5eYZrX55wnp9nOPri7jdMfxZnsPNlmH7i1hft
+4w8ceuL9n1Gnrj1Rfs+I0/c+qJ9n5Enbn3Rvs/IE7e+aN9n5IlbX7T3M/LE
wRd7v2P6cwI7X4bpJ2590Z5PyBO3vmjPJ+SJW1+05xPyxK0v2vMJeeLWF+35
hDxx64v2fEKeuPVF+z4hT5x8cfc7pj9HsPNlmH7i1hft+Yg8ceuL9nxEnrj1
RXs+Ik/c+qI9H5Enbn3Rno/IE7e+aM9H5IlbX7TvI/LEyRd3v2P6cwA7X4bp
J2590Z4PyBO3vmjPB+SJW1+05wPyxK0v2vMBeeLWF+35gDxx64v2fECeuPVF
+z4gT5x8cfc7pj97sPNlmH7i1hfteY88ceuL9rxHnrj1RXveI0/c+qI975En
bn3RnvfIE7e+aM975IlbX7TvPfLEyRd3v2P6swM7X4bpJ2590Z53yBO3vmjP
O+SJW1+05x3yxK0v2vMOeeLWF+15hzxx64v2vEOeuPVF+94hT5x8cfc7pj9b
sPNlmH7i1hfteYs8ceuL9rxFnrj1RXveIk/c+qI9b5Enbn3RnrfIE7e+aM9b
5IlbX7TvLfLEyRd3v2P6swE7X4bpJ2590Z43yBO3vmjPG+SJW1+05w3yxK0v
2vMGeeLWF+15gzxx64v2vEGeuPVF+94gT5x8cfc7pj9rsPNlmH7i1hfteY08
ceuL9rxGnrj1RXteI0/c+qI9r5Enbn3RntfIE7e+aM9r5IlbX7TvNfLEyRd3
v2P6swI7X4bpJ2590Z5XyBO3vmjPK+SJW1+05xXyxK0v2vMKeeLWF+15hTxx
64v2vEKeuPVF+14hT5x8cfc7pj9L8Mqw9sx+Yp53rD0vkSfmecfa8xJ5Yp53
rD0vkSfmecfa8xJ5Yp53rD0vkSfmecfa8xJ5Yp53rH0vkSfm+cTLwOonP5JP
zJMfzNPemaf9Mk97ZJ72xTzthXl6/+n9ffn+/Pj/5xNY+aPsT6Y/wA/Tn0z/
Dh6mP5n+DXw3/cn0r+Cb6U+mP4Ovpj+Z/gU8m/708/7H71fxPvann/c/fn+E
97E/mf4JfDb9yfSP4JPpT6Z/AB9NfzL9Pfhg+pPp78B7059Mfwvemf5k+hvw
1vQn01+DN6Y/mf7K3Mf+ZPr4fvWRsy9mf2lyfJ/7D4/At8Bz4LfAr4FfAj8H
fgqsr8fix3OAmd/A7M9g9t/A7L+C2X8Bs/8MZv8JzD7zL3hO5u8XyBff/gZ3
TusC
       "], {{{}, 
         {GrayLevel[0.5], EdgeForm[None], 
          GraphicsGroupBox[{PolygonBox[{{1161, 1, 1081, 1197}}], 
            PolygonBox[CompressedData["
1:eJwl0UlLlVEcwOGTXnNIU1s7pJblkOVOSzBIUkhQVEhIyAkUlK5QYOAIBpra
oEIJWjllS0Fdpx/A+gDmB9DW2brnpcVzOb/755z3vecWdMdbniWEEPJJYj0W
wg1uUswaS1w2yySLRf2JAgq5yiovqU8MoYGHDOsvXOM6RXzmBdnmV8jiud6k
lDJK2GCUMfNxRhnR70jxDqmk8VbvME0+eawwR/S7bAuWYdbHK8588ZtTpvQk
e9b77DKh38T+38VFkpnXQ/xy4AnHxHUj5+Z/+cMj3Uu1+V2q6NH9xK2HiC67
T3eSaB0jgaf6K7eooJwtOvhxIYSfHPFEN3DgeYd8p14PRvuds80WA7qNLnu6
6aRV1/E6ug9meKDb+Wi+zAce6xpyzfPI4Z5ujv4f83JKadL3aTVvo4Va/Y07
VHKbbRa4ZJ5OBu/1PxDWP+U=
             "]], PolygonBox[CompressedData["
1:eJwt1WXUFlUQAOCX7kZKED4apLu7G6SRTilpFaW7u7sREBDp7u4WCUFBulQ6
fPYcfzw/9szOnXtnZ88Na/F1rc7hQ6FQcyLzdbhQqAtd6UZ3etCSVrSmDW1p
xwUuconL/MoVRllrNGMYyzjG04nOQR260JVu/CbnKte4zg1+5y/uco/7POAh
N7nFH/zJbe5witOc4SznOE8kh4xMFKISjej8LLaOX1jPBjYywZ4mMonJTGEq
05jODGYyi9nkJBe5yUNe8lGHutSjPg1oSH4KUJBCFKbI/9+hBS1pRWvakI70
ZCAjmcjMIhazhKUsYzmfk4WsZCM7OWhLO76iPR3oSCO+pDFNaEqz4D29aE8H
OtKJzqxkFT+xmjWspSe9+IZv+Y7epNDrz0hJKsJIzRw15jKP+SxgYTAXYt3o
Tg960os+9KUf/RnAQEpSitKUoSzlKE8FKlKJylShMEUoSjGKU4KqVKM6NahJ
Lb6gNnWoSz3q872z/UAf+tKP/kFfxFazhrXBnLGOZSznR1awklXMkzOfBSxk
EYtZwlKWsZwfWcEMZjKL2cxhbtB3a33Ld/QO9scPxCAmsYhNHOKSmCQkJRmf
kpx4xCcBCfmERAxiMEMYyjCGM4KRjGI0YxjLHt9yL/vYzwEOsktsdxBnL/vY
T25nyENe8pGfAjSKYD5pTBOa0ox+9GcAAxnEYN7zgY+EIoZC4QjPA88PecRj
nvCUf9V+wUte8Zo3POEpz3jO3/wT9EVOQj4hEYlJwj2x+zzgIY94zB/8yW3u
8Bd3OSfnPBe4yCUu84zn/M0/wf54wSEOc4SjHOM405jODGYyi9lsYzs72Mku
drOBjWxiM1vYyihGM4axjGM8E5jIJCYzhakMYSjDGM4IRvKSV7zmDW95xwlO
corTnOEse9jLPvZzgIM0pwUtaUVr2lDWTJSjPBWoSCWSiiXjU5KTgs+oQ13q
UZ8GNCSCnIjB/UBkohCVQ8bmMEc4yjGOc47zXOAil7jMCU5yitOc4SxxrBWX
eMQnAQmJRnRiEJNYxKY4JShJKUpThqxkIzs5yEkuClKIwhShKMWCe1jtK8G9
ylWucZ33fOAjIe+FIzwvPb7iNW94y7vgHtGjLGQlG9nJQXVqUJNafEFtUpKK
MFKThrRUpBKVqUJVqgX9909GJBKRiUJUohGdGMQkFrH5xT+zng1sZBOb2cJW
trGdHezkGte5we/c5Bbp1E5PBjKSiczB/p05FWGkJg1p+Q8s7yaK
             
             "]]}]}, {}, {}, {}}, {{}, 
         {RGBColor[0.09319825, 0.03395, 0.12662575], EdgeForm[None], 
          GraphicsGroupBox[{PolygonBox[{{1173, 17, 18, 19, 1172}}], 
            PolygonBox[CompressedData["
1:eJwV0CVTBEAYgOGFm6ETOKQxwEFFG1oPm2tooKADAa3YVeCgog2taEX/BFrR
ij6EJ737fbuz+T0jieH0EEImGWSlhRAlmxxyyaPAoUKKiFFMCQssskSKZVYY
tWuMcSaYZIrVSAhrrLPBJlvcanfc88AjT/RqffQzwCBDVGs11FJHPQ08e+sL
r7zxzgeHHHHMCaec8emtX3zzw+//Z9gf1xppopkWWinVyiingkqqaDPXTged
dNHNtJkZZpljniTn2gWXXHHNDduu32GXPfY54A81djbK
             "]]}]}, 
         {RGBColor[0.27959475, 0.10185000000000001`, 0.37987725000000006`], 
          EdgeForm[None], 
          GraphicsGroupBox[{
            PolygonBox[{{1175, 20, 21, 22, 1174}, {1193, 1075, 1076, 1074, 
             1192}}], PolygonBox[CompressedData["
1:eJwN0CVQBFAUBdAPC1RkaXhEK9rQyiIVrbBAQyta0Yo2tKIVrWhDKxo54aQ7
786dV9Adj/UnhhCipJCVEEI2OeSSRz7NxGihlTba2Xazwy577HPAMCOMMsY4
EzzzwitvvPPBoa4jjjnhlDMKjSuimBJKKWNSNsU0M8wyR0IkhEQiJJFMCuVU
UEkV1dTQoauTLrrpoZd5FlhkiWVW6HPTT5wBBhniXHbBJVdcc8Ot7I57Hnjk
iU9bv/jmh1/+WJWtsc4Gm2yRmhRCGulkECWTWr+ro54GGmniH9HiOe0=
             
             "]]}]}, {}, 
         {RGBColor[0.6844135, 0.228812, 0.32970925000000006`], EdgeForm[None],
           GraphicsGroupBox[{
            PolygonBox[{{1177, 23, 24, 25, 1176}, {1195, 1078, 1079, 1077, 
             1194}}], PolygonBox[CompressedData["
1:eJwNzzcwJmAUBdBPGGHpjLC6X2rFVtoOS6FhUZkRCwqxE1uxFdvF6jbYVmzF
VuzEVhynONWb+967kdbe+p7oEEIKcTREhdDID5popoVnXnjljXc+uJW5454H
HnliwdJFllhmhVXaaKeDTrroZsquaWaYZY55Ds2OOOaEU86IjwkhgUS+kEQy
2zI77LLHPgekxoaQRjoZfCWT3379w1/+scV/qqimhu/UUsdPN9ZYZ4NfbHLO
BZdccc0NffQzwCBDDFNKGeVUUMk38nUroJAiiilhxO1RxhhngkkiumWRTQ65
5PEJjg88mQ==
             "]]}]}, 
         {RGBColor[
          0.8279822118133203, 0.2996277485961309, 0.22515102439553134`], 
          EdgeForm[None], 
          GraphicsGroupBox[{PolygonBox[{{1196, 1080, 1160, 1200}}], 
            PolygonBox[CompressedData["
1:eJwV0N8qg2EcwPFn/hzixNHGgSNzAShF+TNFMVtZTW2ymvJvoqgRZbW5AJw4
w/nMMS4AF4ALwDEugM8OPr2/7/v09Dzv21fYTpdaQgjdtHPQFkK51ZNDynqe
/kgIcQaY02ly5jzLpHSGM/M5FyzqVTYcsMkWRT1B1Vk1ThnXSzzZ88wLWZ3n
zxzsi5DT09x79cAjCT3Lt/mHX2b0Olf2XHPDmj7m1jc1uONI14jRQ2/zXuwz
aX2KBHu6wof5ky9OdJ0Ros6McWnepcN6J13s6BKv7vDGe/M/6DGS9iyQYlQX
GLQ+xDAr+h/XSS8K
             "]]}]}}}],
      AspectRatio->1,
      AxesOrigin->{Automatic, Automatic},
      BaseStyle->{12, FontFamily -> "Arial", 
        GrayLevel[0]},
      DisplayFunction->Identity,
      Frame->True,
      FrameLabel->{None, None},
      FrameStyle->{{
         GrayLevel[0], 
         Thickness[0.008]}, {
         GrayLevel[0], 
         Thickness[0.008]}, {
         GrayLevel[0], 
         Thickness[0.008]}, {
         GrayLevel[0], 
         Thickness[0.008]}},
      FrameTicks->{{Automatic, Automatic}, {Automatic, Automatic}},
      GridLines->{None, None},
      GridLinesStyle->Directive[
        GrayLevel[0.5, 0.4]],
      ImageSize->200,
      LabelStyle->Directive[FontFamily -> "Arial", FontSize -> 12, 
        GrayLevel[0]],
      Method->{
       "DefaultBoundaryStyle" -> Automatic, 
        "DefaultGraphicsInteraction" -> {
         "Version" -> 1.2, "TrackMousePosition" -> {True, False}, 
          "Effects" -> {
           "Highlight" -> {"ratio" -> 2}, "HighlightPoint" -> {"ratio" -> 2}, 
            "Droplines" -> {
             "freeformCursorMode" -> True, 
              "placement" -> {"x" -> "All", "y" -> "None"}}}}, 
        "GridLinesInFront" -> True},
      PlotLabel->FormBox["\"NO3\"", TraditionalForm],
      PlotRange->{{-12., -3.}, {-12., -2.}},
      PlotRangeClipping->True,
      PlotRangePadding->{{
         Scaled[0.02], 
         Scaled[0.02]}, {
         Scaled[0.02], 
         Scaled[0.02]}},
      Ticks->{Automatic, Automatic}], 
     GraphicsBox[GraphicsComplexBox[CompressedData["
1:eJyVm1FqW1cARIUo4iGMQBaykIVsPUlXzXq6hEK+u4UuqUvI0kqbjMGnGWaa
n8fJzL0ifnPsH2f+/Y/fvi4Xi8VfvywW/zy///n127+PP388FwPMnHwL58lz
OE9+C+fJr+E8+SWcJz+H8+SncJ7MPllf/wfYvZ9h+onb96n39UCeuH3/er8P
5InbvWgPD+SJ231pPw/kids9am8P5Inb/WqfD+SJ/+/eH8gTt77wfsf0Z4Af
hofpJ+Z5x9rzQJ6Y5x1rzwN5Yp53rD0P5Il53rH2PJAn5nnH2vNAnpjnHWvP
A3linnesfQ/kiXk+8QisvvZ/Bztfhuknbn3Rnu/IE7e+aM935IlbX7TnO/LE
rS/a8x154tYX7fmOPHHri/Z8R5649UX7viNPnHxx9zumPzew82WYfuLWF+35
hjxx64v2fEOeuPVFe74hT9z6oj3fkCdufdGeb8gTt75ozzfkiVtftO8b8sTJ
F3e/Y/pzBTtfhuknbn3Rnq/IE7e+aM9X5IlbX7TnK/LErS/a8xV54tYX7fmK
PHHri/Z8RZ649UX7viJPnHxx9zumPzPY+TJMP3Hri/Y8I0/c+qI9z8gTt75o
zzPyxK0v2vOMPHHri/Y8I0/c+qI9z8gTt75o3zPyxMkXd79j+nMBO1+G6Sdu
fdGeL8gTt75ozxfkiVtftOcL8sStL9rzBXni1hft+YI8ceuL9nxBnrj1Rfu+
IE+cfHH3O4Y/i/fPbH0ZP+8nrn3Rz9X3z3ni2hf9u98/54lrX95wnp9nuPbl
Fef5eYZrX15wnp9nuPblGef5eYZrX55wnp9nOPri7jdMfxZnsPNlmH7i1hft
+4w8ceuL9n1Gnrj1Rfs+I0/c+qJ9n5Enbn3Rvs/IE7e+aN9n5IlbX7T3M/LE
wRd7v2P6cwI7X4bpJ2590Z5PyBO3vmjPJ+SJW1+05xPyxK0v2vMJeeLWF+35
hDxx64v2fEKeuPVF+z4hT5x8cfc7pj9HsPNlmH7i1hft+Yg8ceuL9nxEnrj1
RXs+Ik/c+qI9H5Enbn3Rno/IE7e+aM9H5IlbX7TvI/LEyRd3v2P6cwA7X4bp
J2590Z4PyBO3vmjPB+SJW1+05wPyxK0v2vMBeeLWF+35gDxx64v2fECeuPVF
+z4gT5x8cfc7pj97sPNlmH7i1hfteY88ceuL9rxHnrj1RXveI0/c+qI975En
bn3RnvfIE7e+aM975IlbX7TvPfLEyRd3v2P6swM7X4bpJ2590Z53yBO3vmjP
O+SJW1+05x3yxK0v2vMOeeLWF+15hzxx64v2vEOeuPVF+94hT5x8cfc7pj9b
sPNlmH7i1hfteYs8ceuL9rxFnrj1RXveIk/c+qI9b5Enbn3RnrfIE7e+aM9b
5IlbX7TvLfLEyRd3v2P6swE7X4bpJ2590Z43yBO3vmjPG+SJW1+05w3yxK0v
2vMGeeLWF+15gzxx64v2vEGeuPVF+94gT5x8cfc7pj9rsPNlmH7i1hfteY08
ceuL9rxGnrj1RXteI0/c+qI9r5Enbn3RntfIE7e+aM9r5IlbX7TvNfLEyRd3
v2P6swI7X4bpJ2590Z5XyBO3vmjPK+SJW1+05xXyxK0v2vMKeeLWF+15hTxx
64v2vEKeuPVF+14hT5x8cfc7pj9L8Mqw9sx+Yp53rD0vkSfmecfa8xJ5Yp53
rD0vkSfmecfa8xJ5Yp53rD0vkSfmecfa8xJ5Yp53rH0vkSfm+cTLwOonP5JP
zJMfzNPemaf9Mk97ZJ72xTzthXl6/+n9ffn+/Pj/5xNY+aPsT6Y/wA/Tn0z/
Dh6mP5n+DXw3/cn0r+Cb6U+mP4Ovpj+Z/gU8m/708/7H71fxPvann/c/fn+E
97E/mf4JfDb9yfSP4JPpT6Z/AB9NfzL9Pfhg+pPp78B7059Mfwvemf5k+hvw
1vQn01+DN6Y/mf7K3Mf+ZPr4fvWRsy9mf2lyfJ/7D4/At8Bz4LfAr4FfAj8H
fgqsr8fix3OAmd/A7M9g9t/A7L+C2X8Bs/8MZv8JzD7zL3hO5u8XyBff/gZ3
TusC
       "], {{{}, 
         {GrayLevel[0.5], EdgeForm[None], 
          GraphicsGroupBox[{PolygonBox[{{1161, 1, 1081, 1197}}], 
            PolygonBox[CompressedData["
1:eJwt0l9L01EcwOGjztTUnF6rtdLKObv2HxgUOjBIplBQkC5BQWmDggK1ggT/
pKUFFWilNr0VtOvqBVQvoHoB1bV13fMjL57x/XB2DoezJbK5zK3iEEIjpbyN
hdBEM6d4wy5zHKeRNV6T4CQnWGeVSmdUUc2K3uQMZznNBs85Zr2GOM/0PfpK
QkjTy129HPt/pyOUsaTfkaSVFraY5Zc9v/nJI/2QffN79nigp5kx32eaKX2H
WnMdcW7rSbY9yg4FJnSaj+7wiQ/06SFGikLIMsygHidnT57oYcf0KB3mTtq5
qYcpMcco5oa+zhfnfOUz1/Rjot/H1YIxLPq4ykvrr3jBFZ3nuy/+4Bs5fYk/
9vzlgH49EL2dPSmSXNYXWYjOZp4L+jyD5iEy9OhuGg7/K/V0Re9EG+dIUeAp
5dYrOMoT/Q+E7z3z
             "]], PolygonBox[CompressedData["
1:eJwt1WO0XVcUBtAXu0ljJy9OGjW2G9uN7cZubNu23dhu1IaNbTc2Ou8Y/TF/
nPGNtfc6+659T3CjdpXbhgwKCqpPWNqFCApqTwc60onO/CZrG8hpTwc6MpJR
jGYMYxnHP2rOc4GLXOIyt7jNHe5yj/usZwN/sJFNbGa8tSYwkUlMZgonZac4
zRnOco4HPOQRj3nCUxqqaURjmtCUZkxlGtOZwUxm0ZwWtKQVrWlDNapTg5r8
Si1ykovc5CEv+ZjNHOYyj/ksYKWeVrGaNaxlHT/LspCVbGQnBz+RngxkJBOZ
SUkqUpOGtKSjNnWoS73/f98GLGQRi1nCUpYRyRBEJgo/EJVo/K6nXvSmD33p
Rxe60o3u9KAncdTEJR7xSUBC9tljPwc4yCEOU0VWlWpUpwY16UZ3etAz0Ae9
yEs+8lOAghSiMEUoSjF+oTiJSEwSkhJMMkpQklKUpgxlKUd5KlCRSlSmsXdr
QlOa0ZwWLJUtYzkrWMkqhjOCkYxiNGOYq2Ye81nAQhaxmCWB9VjGclYwnRnM
ZBazmRO4n9bqSCc604WuhCEs4QhPBCLSUk0rWtMmcJ9py4+y6MQgJrGITW/6
0Jd+9GcAAxnEYIYwlGGB87ZWcUpQklKUDtxn2UY2sZktbCWDLCOZyByYe7JQ
LZQ5oAY1+ZVa1KYOdalHfRrQkEY0pglNacZf/M1JTnGaM/xr7xe85BWvecMj
HvOEpzzjOW95x3s+8JFP3OEu97jPAx5yjevc4Ca3uB2ot/cHPvKJz3zhT45w
lGMc5wR96Ud/BjCQQQxmCEMZxnBGMJJRjGYMYxnHeCYwkUlMZgpPeMozngfO
hRdMZRrTmcFMZrGDnexiN3vYyyY2s4WtbGM7L3nFa97wlnfsYz8HOMghDhOD
mMQiNnGISxKSEkwykpOCClSkEpWpQtXAefpPOcJRjnGcE5zlXOC7xHkucJG/
+DvwPeEUpznDJS5zhatc4zqhzGhowhCWcISnIIUoTBGKUoyoRAvcM6ITg5jk
Jg95yUd+ChCBiEQiMlH4ga/2/sZ3gjyHICTvPX7gI5/4zBdWm7k1rGUd69lA
SmeUitSkIS3pKEVpylCWcpQnHvFJQEISkZifSE8GMpKJzHzlG98JCq1PQhKK
0IQhLOEIzxXvcJVrXOcGN9mm1+3sYCe72M0e9rKP/RzgIFnVZCM7OchJLpJo
IynBJCM5KfgPXNQhGA==
             "]]}]}, {}, {}, {}}, {{}, 
         {RGBColor[0.09319825, 0.03395, 0.12662575], EdgeForm[None], 
          GraphicsGroupBox[{
            PolygonBox[{{1173, 17, 18, 19, 1172}, {1191, 1072, 1073, 1071, 
             1190}}], PolygonBox[CompressedData["
1:eJwVzyVQGGAYBuB/sOMO2CgcMho3rMKAhoyKHg0NFGTcCGhFK1rRhlZsFa1o
Q+uwij6E577w3mepTR3VfyNCCPFEkfAlhESSSOYHKRxFhnDMCaeccc6o5jHG
mWCSKRbNWmKZFVZZ479Zd9zzwCNPRH8NIYZYvvGdODr1dNFND730UUAhRRTz
mxKe7X7hlTfeP59z5466yx77HHBIs6yFVtr4Qzv9bhpgkCGGGWFaNsMsc8yz
wLpsg0222OYfpZRRTgWVVFFjdy111NNAIz9JI50MMski244cfpFLHvlceO+S
K6654ZYPTuk8PA==
             "]]}]}, 
         {RGBColor[0.27959475, 0.10185000000000001`, 0.37987725000000006`], 
          EdgeForm[None], 
          GraphicsGroupBox[{
            PolygonBox[{{1195, 1078, 1079, 1077, 1194}, {1175, 20, 21, 22, 
             1174}, {1193, 1075, 1076, 1074, 1192}}], 
            PolygonBox[CompressedData["
1:eJwN0DVYkFEUgOGfkJVQukdyJXQjVxBYkVjJTcJVahWVlW5UVspVaqU7V3L0
Hd7pe+69557Mxrbq1tAgCOKIoCokCKr5SA211LGoLfGL3/xhma9aH/0MMMgQ
n7Uuuumhly8kaymkkkY6GVxp19xwyx33rGirrLHOBn+pN/QnGmikiWayyCaH
XPLIJyQsCEIJI5w3RDDKGONMMMkUseF2QjwJJJJEgVZIEcW85wPTzDDLHPMs
8M/bm2yxzQ67PPjDI08888Ire87sc8AhRxxzwilnnHPBJd/cNcx3fvCTESLN
GkU0MbzlHS3OtNJGOx10UmLXpZRRTgWV/AcrikQH
             "]]}]}, 
         {RGBColor[0.4766665, 0.166804, 0.44757175000000005`], EdgeForm[None],
           GraphicsGroupBox[{PolygonBox[{{1196, 1080, 1160, 1200}}], 
            PolygonBox[CompressedData["
1:eJwVz8sqhGEYwPF3HJZYyWFYzGq4AJSiHEZRjJmiqBmZopxGFDWjUZRxASjs
sHdY4wJwAbgArHEB/Gbxq+f/fd/z9n6x3Ho6XxVCaKSW7ZoQhqpDGCbBlp7l
KRLCMy/M6BHuff/AIwmd5c/74MAIGT1B3LMOOhnXgxz4rMwhA3qMb/MPv4zq
aY7sHHPClO4n6f0kKfp0mShttFfOJk3GTpY5UnqTOv9UTwMbOkeXu3bTw7xe
5sJ8yRVLukjBTpEdCnqfD/MnX+zpXW7Mt9xR0nlenfPGO2v6jCb3b6aFU31N
L606yrl5kRU7q5U9FvQ/DT4wjA==
             "]], PolygonBox[CompressedData["
1:eJwNzbc2A2AABeAf5yAYvEKQrOqqbqIMlpBkyjnqwKBu6hoJa7SXUFd1VV9C
XdXjG77pnntvNDszNF0aQqilnF4S9NHPAIM888Irb7zzwSFHHHPCKWeMGh1j
nAkmmSJaEkId9TQQI06jrIlmWmiljU/ZF9/88MsfRdkOu+yxzwHLvldYZY11
NsjpbJKnwBbbtJeF0EEnXXTTwyxzzLPAIkskdYYZIUWaDLe+77jngUeeOJdd
cMkV19xQYauSCFVUU8M/uqEyfw==
             "]]}]}}}],
      AspectRatio->1,
      AxesOrigin->{Automatic, Automatic},
      BaseStyle->{12, FontFamily -> "Arial", 
        GrayLevel[0]},
      DisplayFunction->Identity,
      Frame->True,
      FrameLabel->{None, None},
      FrameStyle->{{
         GrayLevel[0], 
         Thickness[0.008]}, {
         GrayLevel[0], 
         Thickness[0.008]}, {
         GrayLevel[0], 
         Thickness[0.008]}, {
         GrayLevel[0], 
         Thickness[0.008]}},
      FrameTicks->{{Automatic, Automatic}, {Automatic, Automatic}},
      GridLines->{None, None},
      GridLinesStyle->Directive[
        GrayLevel[0.5, 0.4]],
      ImageSize->200,
      LabelStyle->Directive[FontFamily -> "Arial", FontSize -> 12, 
        GrayLevel[0]],
      Method->{
       "DefaultBoundaryStyle" -> Automatic, 
        "DefaultGraphicsInteraction" -> {
         "Version" -> 1.2, "TrackMousePosition" -> {True, False}, 
          "Effects" -> {
           "Highlight" -> {"ratio" -> 2}, "HighlightPoint" -> {"ratio" -> 2}, 
            "Droplines" -> {
             "freeformCursorMode" -> True, 
              "placement" -> {"x" -> "All", "y" -> "None"}}}}, 
        "GridLinesInFront" -> True},
      PlotLabel->FormBox["\"NO2\"", TraditionalForm],
      PlotRange->{{-12., -3.}, {-12., -2.}},
      PlotRangeClipping->True,
      PlotRangePadding->{{
         Scaled[0.02], 
         Scaled[0.02]}, {
         Scaled[0.02], 
         Scaled[0.02]}},
      Ticks->{Automatic, Automatic}], 
     GraphicsBox[GraphicsComplexBox[CompressedData["
1:eJyVm1FqW1cARIUo4iGMQBaykIVsPUlXzXq6hEK+u4UuqUvI0kqbjMGnGWaa
n8fJzL0ifnPsH2f+/Y/fvi4Xi8VfvywW/zy///n127+PP388FwPMnHwL58lz
OE9+C+fJr+E8+SWcJz+H8+SncJ7MPllf/wfYvZ9h+onb96n39UCeuH3/er8P
5InbvWgPD+SJ231pPw/kids9am8P5Inb/WqfD+SJ/+/eH8gTt77wfsf0Z4Af
hofpJ+Z5x9rzQJ6Y5x1rzwN5Yp53rD0P5Il53rH2PJAn5nnH2vNAnpjnHWvP
A3linnesfQ/kiXk+8QisvvZ/Bztfhuknbn3Rnu/IE7e+aM935IlbX7TnO/LE
rS/a8x154tYX7fmOPHHri/Z8R5649UX7viNPnHxx9zumPzew82WYfuLWF+35
hjxx64v2fEOeuPVFe74hT9z6oj3fkCdufdGeb8gTt75ozzfkiVtftO8b8sTJ
F3e/Y/pzBTtfhuknbn3Rnq/IE7e+aM9X5IlbX7TnK/LErS/a8xV54tYX7fmK
PHHri/Z8RZ649UX7viJPnHxx9zumPzPY+TJMP3Hri/Y8I0/c+qI9z8gTt75o
zzPyxK0v2vOMPHHri/Y8I0/c+qI9z8gTt75o3zPyxMkXd79j+nMBO1+G6Sdu
fdGeL8gTt75ozxfkiVtftOcL8sStL9rzBXni1hft+YI8ceuL9nxBnrj1Rfu+
IE+cfHH3O4Y/i/fPbH0ZP+8nrn3Rz9X3z3ni2hf9u98/54lrX95wnp9nuPbl
Fef5eYZrX15wnp9nuPblGef5eYZrX55wnp9nOPri7jdMfxZnsPNlmH7i1hft
+4w8ceuL9n1Gnrj1Rfs+I0/c+qJ9n5Enbn3Rvs/IE7e+aN9n5IlbX7T3M/LE
wRd7v2P6cwI7X4bpJ2590Z5PyBO3vmjPJ+SJW1+05xPyxK0v2vMJeeLWF+35
hDxx64v2fEKeuPVF+z4hT5x8cfc7pj9HsPNlmH7i1hft+Yg8ceuL9nxEnrj1
RXs+Ik/c+qI9H5Enbn3Rno/IE7e+aM9H5IlbX7TvI/LEyRd3v2P6cwA7X4bp
J2590Z4PyBO3vmjPB+SJW1+05wPyxK0v2vMBeeLWF+35gDxx64v2fECeuPVF
+z4gT5x8cfc7pj97sPNlmH7i1hfteY88ceuL9rxHnrj1RXveI0/c+qI975En
bn3RnvfIE7e+aM975IlbX7TvPfLEyRd3v2P6swM7X4bpJ2590Z53yBO3vmjP
O+SJW1+05x3yxK0v2vMOeeLWF+15hzxx64v2vEOeuPVF+94hT5x8cfc7pj9b
sPNlmH7i1hfteYs8ceuL9rxFnrj1RXveIk/c+qI9b5Enbn3RnrfIE7e+aM9b
5IlbX7TvLfLEyRd3v2P6swE7X4bpJ2590Z43yBO3vmjPG+SJW1+05w3yxK0v
2vMGeeLWF+15gzxx64v2vEGeuPVF+94gT5x8cfc7pj9rsPNlmH7i1hfteY08
ceuL9rxGnrj1RXteI0/c+qI9r5Enbn3RntfIE7e+aM9r5IlbX7TvNfLEyRd3
v2P6swI7X4bpJ2590Z5XyBO3vmjPK+SJW1+05xXyxK0v2vMKeeLWF+15hTxx
64v2vEKeuPVF+14hT5x8cfc7pj9L8Mqw9sx+Yp53rD0vkSfmecfa8xJ5Yp53
rD0vkSfmecfa8xJ5Yp53rD0vkSfmecfa8xJ5Yp53rH0vkSfm+cTLwOonP5JP
zJMfzNPemaf9Mk97ZJ72xTzthXl6/+n9ffn+/Pj/5xNY+aPsT6Y/wA/Tn0z/
Dh6mP5n+DXw3/cn0r+Cb6U+mP4Ovpj+Z/gU8m/708/7H71fxPvann/c/fn+E
97E/mf4JfDb9yfSP4JPpT6Z/AB9NfzL9Pfhg+pPp78B7059Mfwvemf5k+hvw
1vQn01+DN6Y/mf7K3Mf+ZPr4fvWRsy9mf2lyfJ/7D4/At8Bz4LfAr4FfAj8H
fgqsr8fix3OAmd/A7M9g9t/A7L+C2X8Bs/8MZv8JzD7zL3hO5u8XyBff/gZ3
TusC
       "], {{{}, 
         {GrayLevel[0.5], EdgeForm[None], 
          GraphicsGroupBox[{PolygonBox[{{1161, 1, 1081, 1197}}], 
            PolygonBox[CompressedData["
1:eJwl0k1LVGEYgOE3HTXL0nSrppZlfmTtsgIDJQcUilEoMGhSQUFpBAWFtIKE
TFNL+xDU8mOyZZCuyx9Q/gDrB1Trct11cHENzz2H95nDmVPelUrczwghlJHF
SiyEciooY5mPXOAi9WzyiaecpJQlFjhuRz4FzOv3nKaSU7xjjbNUcYZVNqim
hnOs85oT9hRSxCs9we/MEP7wiyf6MVvmbT7zSI8xbn7IGA/0HIftyeUIs/ol
R815HOOFHo5+15lCChjSg/zwoH6yR0oP8MG8SZp+fY12ezpI0Khv8/ZQCIu8
4ZZOkulMjAzu6g7uud5FkvZoP3Wcp5Y0d/ju+i7f6NTTRP+j2w3GMOWjhwZf
XuYS3fpm9IydqaWaG/oqJc6UUswV3UfKmUGiF6RXN/Ms2s0kTbqNf+Z9/tKq
43w17/CFFj0TO3i/ssnhuR6lxQ3Huc6I/g+T8kFN
             "]], 
            PolygonBox[CompressedData["
1:eJwt1GXQVVUUBuALSEiXdH00Kt3dndIt3S3d3d2d0ohBIxZd0t2t0iUdPmfG
H8/cOfPuffe666y7w5p1rt4pfCgU6kYkinsoQUlKUZoyXAwXCl3iMle4yjWO
cozjnOAkp9jCVraxnZ/ZQXNa0JJWtKYNpSlDWcpRngpc5wY3ucVt7vAXf/MP
d7nHfZazgpWsYjVrWMs6vmM93/MDP/ITG9jIJjYzRS+mMo3pzGAmi2SLWcJS
lvEts2SzmcNc5jGf1rShLe1oTwcKU4SiFAv6TgmW8S3LWcFKVrGaNaxlHd+x
nrzkIz8FKEghFrAwqJfFLGEp2clBTnKRmzykIz0ZyEgmPqcpzWhOC1rSigY0
pBGN+Zom1KI2dahLPerzBV+SmSxkJRud9a4LXenGN3QPPmXd6UFPetGbjnQK
9tGFrv/PblkzWo7yVKAilYhDXOIRn89IQGWqUJVqfEV1EpKIxCQhKcn4wxk7
2cVu9rCX5LIUpCQVYaRmnGw8E5jIJCYHc+C3taM9HehIJypSicpUoSrVgjn2
XatYzRrWso40pCUd6clARupRnwY0pBGNGcPYoC7GM4GJDGM4IxjJKEYzxNlD
GcZwRjCSfvRnAAMZxGB60JNe9KYPfZnDXOYxnwUs5AEPecRjnvCUiM6ORGSi
8ClRiUZ0YhCTWMRmAAMZxOCgboZSkEIUpghFKUYvetOHvvSjPzWoSS1qU4e6
dKUb39CdHvQM6lJrVKIRnRjEDO4X2Xq+5wd+5Ccyy7KQlWxkJ0dwz0Uwr1Sk
EpWpQlWq8RXVqUFNalGbOtSlHvW56Yxb3OYOf/E3C2QLWcRilrCUy7IrXOUa
17nBb/wezDs72cVuHvGYJzzlGc/5h7vc4z4PeMg2tvMzO/iFX9nDXvaxnwMc
DNapaQe/8Cu/8Tt/sJNd7GYPe9nHfg5wkEMcZhCDGcJQhjGcEYxkFKMZw1jG
MZ4JTGQSk2lNG9rSjvZ0oCnNaE4LWtKKKUxlGtOZwUwa0JBGNOZrmvAnRzjK
MY5zgn/14gUvecVr3nBSdorTnOEs55jFbOYwl3nMZxOb2cJWtrGdz8xcAhKS
iMQk4a0z3vGeD3wkZP0XfElmspCVbEH94iMc5RjHOcFJTnGaM5zlHOe5wEUu
cZkrvOcDHwmpIxzhuerxGte5wU1usY/9HOAghzhMLHtiE4e4xCM+OclFbvKQ
l3zkpwAFKURhilCUYhSnBCUpRQQ+Ce4nIhGZKLx09ite84a3vAvue/2bzBSm
Mo3pnLbnDGc5x3kuBO9BT5OQlGQkJwXpSE8GMpKJz7nHfR7wkEc8Jh7xg/dM
AhKSiJSkIozUpCEtG9S0kU1sZgtbg/+57CnPeB7MJS94ySte84a3vCM7OchJ
LnKThwif6BsRiURkovBe9oGPhDyHIzyfEpVoRCcGMUlpWSrCSE0a0vIfrxlb
mQ==
             "]]}]}, {}, {}, {}}, {{}, 
         {RGBColor[0.09319825, 0.03395, 0.12662575], EdgeForm[None], 
          GraphicsGroupBox[{
            PolygonBox[{{1193, 1075, 1076, 1074, 1192}, {1175, 20, 21, 22, 
             1174}}], PolygonBox[CompressedData["
1:eJwN0CVUBFAARcEPC1RkaXhEK9rQyiIVrbBAQyta0Yo2tKIVrWhDKxqZMOme
d74UdMdj/YkhhCgp1FJHPQ000kRqUghppJNBlEy2tR122WOfA5554ZU33vkg
IRJCIhGSSCaFrIQQsskhlzzyudXuuOeBR56Y1KaYZoZZ5jjkiGNOOOWMeY9c
YJElllnhU/vimx9++WPVGWuss8EmWxTaFFFMCaWU0af1E2eAQYbo0Drpopse
ehn2FyOMMsY4E5TbVFBJFdXUcG5zwSVXXHNDs7vGaKGVNtr5B4nhOe0=
             
             "]]}]}, 
         {RGBColor[0.27959475, 0.10185000000000001`, 0.37987725000000006`], 
          EdgeForm[None], 
          GraphicsGroupBox[{
            PolygonBox[{{1177, 23, 24, 25, 1176}, {1195, 1078, 1079, 1077, 
             1194}}], PolygonBox[CompressedData["
1:eJwN0DcwJmAUBdBPGGHpjLC6X2rFVtoOS6FhUZkRCwqxE1uxFdvF6jbYVmzF
VuzEVhynONWdN/fOi7T21vdEhxBSiCMSFUIW2eSQSx4jslHGGGeCSaZk08ww
yxzzPPPCK2+880GVm2pq+E4tdTTIGvlBE820kG9cAYUUUUwJbbTTQSdddHPI
EceccMoZv3X84S//2OI/8TEhJJDIF5JIJjU2hDTSyeArmZzLLrjkimtuKKWM
ciqo5Bs/WWOdDX6xya3uO+554JEnFmxdZIllVlilz00/AwwyxDDbfrTDLnvs
c8Anybo8mQ==
             "]]}]}, 
         {RGBColor[0.4766665, 0.166804, 0.44757175000000005`], EdgeForm[None],
           GraphicsGroupBox[{PolygonBox[{{1196, 1080, 1160, 1200}}], 
            PolygonBox[CompressedData["
1:eJwVz0suQ1EcwOFTjyEmRi0DI7UAJBISj0pIqDbRpJJWNKnEq0JCUkKiSWsB
mJhhXjXGArAALABjLICvgy/n/7s35557+grb6VJLCKGbdmbbQvi2/vDLjJ6n
PxJCnAHm9AHlViuHlHWanPd5lknpAoMOGGKYFT1G0rcXSDGqM5zZc84FizrP
nznYFyGnJ6h6VOOUcT3NvfmBRxJ6lQ17NtmiqPeZ9K9TJNjTdUaI2hfj0nzM
rfcN7jjSu3SYO+liR1f4MH/yxYku8eq8N96bZ+t1rszX3LCma8Toobd5J5Z4
ct9nXsjqf6GLLwo=
             "]]}]}}}],
      AspectRatio->1,
      AxesOrigin->{Automatic, Automatic},
      BaseStyle->{12, FontFamily -> "Arial", 
        GrayLevel[0]},
      DisplayFunction->Identity,
      Frame->True,
      FrameLabel->{None, None},
      FrameStyle->{{
         GrayLevel[0], 
         Thickness[0.008]}, {
         GrayLevel[0], 
         Thickness[0.008]}, {
         GrayLevel[0], 
         Thickness[0.008]}, {
         GrayLevel[0], 
         Thickness[0.008]}},
      FrameTicks->{{Automatic, Automatic}, {Automatic, Automatic}},
      GridLines->{None, None},
      GridLinesStyle->Directive[
        GrayLevel[0.5, 0.4]],
      ImageSize->200,
      LabelStyle->Directive[FontFamily -> "Arial", FontSize -> 12, 
        GrayLevel[0]],
      Method->{
       "DefaultBoundaryStyle" -> Automatic, 
        "DefaultGraphicsInteraction" -> {
         "Version" -> 1.2, "TrackMousePosition" -> {True, False}, 
          "Effects" -> {
           "Highlight" -> {"ratio" -> 2}, "HighlightPoint" -> {"ratio" -> 2}, 
            "Droplines" -> {
             "freeformCursorMode" -> True, 
              "placement" -> {"x" -> "All", "y" -> "None"}}}}, 
        "GridLinesInFront" -> True},
      PlotLabel->FormBox["\"NO\"", TraditionalForm],
      PlotRange->{{-12., -3.}, {-12., -2.}},
      PlotRangeClipping->True,
      PlotRangePadding->{{
         Scaled[0.02], 
         Scaled[0.02]}, {
         Scaled[0.02], 
         Scaled[0.02]}},
      Ticks->{Automatic, Automatic}], 
     GraphicsBox[GraphicsComplexBox[CompressedData["
1:eJyVm1FqW1cARIUo4iGMQBaykIVsPUlXzXq6hEK+u4UuqUvI0kqbjMGnGWaa
n8fJzL0ifnPsH2f+/Y/fvi4Xi8VfvywW/zy///n127+PP388FwPMnHwL58lz
OE9+C+fJr+E8+SWcJz+H8+SncJ7MPllf/wfYvZ9h+onb96n39UCeuH3/er8P
5InbvWgPD+SJ231pPw/kids9am8P5Inb/WqfD+SJ/+/eH8gTt77wfsf0Z4Af
hofpJ+Z5x9rzQJ6Y5x1rzwN5Yp53rD0P5Il53rH2PJAn5nnH2vNAnpjnHWvP
A3linnesfQ/kiXk+8QisvvZ/Bztfhuknbn3Rnu/IE7e+aM935IlbX7TnO/LE
rS/a8x154tYX7fmOPHHri/Z8R5649UX7viNPnHxx9zumPzew82WYfuLWF+35
hjxx64v2fEOeuPVFe74hT9z6oj3fkCdufdGeb8gTt75ozzfkiVtftO8b8sTJ
F3e/Y/pzBTtfhuknbn3Rnq/IE7e+aM9X5IlbX7TnK/LErS/a8xV54tYX7fmK
PHHri/Z8RZ649UX7viJPnHxx9zumPzPY+TJMP3Hri/Y8I0/c+qI9z8gTt75o
zzPyxK0v2vOMPHHri/Y8I0/c+qI9z8gTt75o3zPyxMkXd79j+nMBO1+G6Sdu
fdGeL8gTt75ozxfkiVtftOcL8sStL9rzBXni1hft+YI8ceuL9nxBnrj1Rfu+
IE+cfHH3O4Y/i/fPbH0ZP+8nrn3Rz9X3z3ni2hf9u98/54lrX95wnp9nuPbl
Fef5eYZrX15wnp9nuPblGef5eYZrX55wnp9nOPri7jdMfxZnsPNlmH7i1hft
+4w8ceuL9n1Gnrj1Rfs+I0/c+qJ9n5Enbn3Rvs/IE7e+aN9n5IlbX7T3M/LE
wRd7v2P6cwI7X4bpJ2590Z5PyBO3vmjPJ+SJW1+05xPyxK0v2vMJeeLWF+35
hDxx64v2fEKeuPVF+z4hT5x8cfc7pj9HsPNlmH7i1hft+Yg8ceuL9nxEnrj1
RXs+Ik/c+qI9H5Enbn3Rno/IE7e+aM9H5IlbX7TvI/LEyRd3v2P6cwA7X4bp
J2590Z4PyBO3vmjPB+SJW1+05wPyxK0v2vMBeeLWF+35gDxx64v2fECeuPVF
+z4gT5x8cfc7pj97sPNlmH7i1hfteY88ceuL9rxHnrj1RXveI0/c+qI975En
bn3RnvfIE7e+aM975IlbX7TvPfLEyRd3v2P6swM7X4bpJ2590Z53yBO3vmjP
O+SJW1+05x3yxK0v2vMOeeLWF+15hzxx64v2vEOeuPVF+94hT5x8cfc7pj9b
sPNlmH7i1hfteYs8ceuL9rxFnrj1RXveIk/c+qI9b5Enbn3RnrfIE7e+aM9b
5IlbX7TvLfLEyRd3v2P6swE7X4bpJ2590Z43yBO3vmjPG+SJW1+05w3yxK0v
2vMGeeLWF+15gzxx64v2vEGeuPVF+94gT5x8cfc7pj9rsPNlmH7i1hfteY08
ceuL9rxGnrj1RXteI0/c+qI9r5Enbn3RntfIE7e+aM9r5IlbX7TvNfLEyRd3
v2P6swI7X4bpJ2590Z5XyBO3vmjPK+SJW1+05xXyxK0v2vMKeeLWF+15hTxx
64v2vEKeuPVF+14hT5x8cfc7pj9L8Mqw9sx+Yp53rD0vkSfmecfa8xJ5Yp53
rD0vkSfmecfa8xJ5Yp53rD0vkSfmecfa8xJ5Yp53rH0vkSfm+cTLwOonP5JP
zJMfzNPemaf9Mk97ZJ72xTzthXl6/+n9ffn+/Pj/5xNY+aPsT6Y/wA/Tn0z/
Dh6mP5n+DXw3/cn0r+Cb6U+mP4Ovpj+Z/gU8m/708/7H71fxPvann/c/fn+E
97E/mf4JfDb9yfSP4JPpT6Z/AB9NfzL9Pfhg+pPp78B7059Mfwvemf5k+hvw
1vQn01+DN6Y/mf7K3Mf+ZPr4fvWRsy9mf2lyfJ/7D4/At8Bz4LfAr4FfAj8H
fgqsr8fix3OAmd/A7M9g9t/A7L+C2X8Bs/8MZv8JzD7zL3hO5u8XyBff/gZ3
TusC
       "], {{{}, 
         {GrayLevel[0.5], EdgeForm[None], 
          GraphicsGroupBox[{PolygonBox[{{1161, 1, 1081, 1197}}], 
            PolygonBox[CompressedData["
1:eJwl0MsqRVEcwOGFgylGBm7HZYIHcCuKHEURiqIcl6LIOUVRjktR7lOU2wRT
hTEeAA+AB8AYY9/J4Nv9f3u11m6v6FiidzYzhFBINueRECqpooIzhnnOCOGF
J4b0NZuUUsIxa9xmhXDHDat6l/T5MhjDjkeKZS9WSLGk58k3F5DHnJ6g3uYG
6hjXp0Qpp4wTZri0fsUF0zrJm/mdVxJ6ioQ5SfqnJ/UiMd/roJ0FvcGn+YsP
1nWcLHsiZDKi9yP/d5ZDLnu6hT5zP7006x5q3Fst1XTrLn6s//JNp+7gwfzI
PTHdxnb63tiiVQ9y6JwjDhjQ/Yyax4jTp5sotqeEIhr1H76WNIE=
             "]], 
            PolygonBox[CompressedData["
1:eJwt0VVokFEYgOF/E2frwG7nnFPBTrATdHPT2S12TuwEu2dPwU6wE+zuBDvB
TrC747nw4rk4vBffOeeL6NQvITE0CILChLHWYR3r2cBGNtFGa0s72tOBjtRP
EQQNiCGWhsSxMCQIFrGYJSxlGRe5xGWucJVrbDZjC1vZxnZ2cJd73OcBD3lE
ZjOykJVsZCcHQ7VhDGcEIxnFcjNWsJJVrGYNNbVa1KYOdanHde0GN7nFbe7w
WHvCU57xnBf0ZwADGcRghpCSMFKRmjSkpTJVqEo1qlOD6f40iRnMZBazaUZz
WtCSVrQm3psb0ZgEmtCUqP87jaYIRSnGaG0MYxnHeCawnwMc5BCHOUI6d0pP
BjKSiXBeaq94zRve8o6JTGIyU5jKNN7zgY984jNf2MkudrOHvezjqLse4zgn
OMkpcmq5yE0e8pKPr9o3vvODn/xiDnOZRzLzWcBpznCWc5znAr/5w18C+w4h
lJ70ojd96EsinelCV7rRnR4UpwQlKUVpylCWcpSnAhWpRH7jChBBQSIpxD9w
YXWa
             "]]}]}, {}, {}, {}}, {{}, 
         {RGBColor[0.09319825, 0.03395, 0.12662575], EdgeForm[None], 
          GraphicsGroupBox[{
            PolygonBox[{{1185, 1063, 1064, 1062, 1184}, {1167, 8, 9, 10, 
             1166}}], PolygonBox[CompressedData["
1:eJwNzyVQhFEYhtEfFquwQIUFGlrRiiZm0MYikcUqWtGGVrSiFW1oRSta0cAJ
J71zv2duJBpr7I0PgiBMEvkUUEgRxZTQFAqCZlpopY12YnFB0Ec/AwwyxKft
i29++OWParEaaqmjngYObUccc8IpZ8xrL7DIEsus0EGUTrropodb7TvueeCR
J1ZZY50NNtliW3uHXfbY54BnXnjljXc+ONe44JIrrrlh2DbCKGOMM0GWP2QT
IYdc8ijVLqOcCiqpItWbNMKkk0EmIVsCiSSRTAqTbk0xzQyzzPEPgJ87MQ==

             "]]}]}, 
         {RGBColor[0.27959475, 0.10185000000000001`, 0.37987725000000006`], 
          EdgeForm[None], 
          GraphicsGroupBox[{
            PolygonBox[{{1169, 11, 12, 13, 1168}, {1187, 1066, 1067, 1065, 
             1186}}], PolygonBox[CompressedData["
1:eJwNziVQJWAUBtD/AcMMWghoIaAN24ptxV5dbCjoQMK2ohXbtotUtLJIRRta
0YpW5IQT7nzz3XtzOwai/TEhhDTi2Tb8Z4dd9tjniWdeeOWNd/7q/GORJZZZ
oZMuuumhlz7OOOeCS664JiESQiJJJJNCKnVu1NNAI01E+RUbQjMttNJGO4M6
Qwwzwii/SdfJIJMsssnhRnbLHfc88EieXfkUUEgRxazK1lhng022mJHNMsc8
C/zhgEOOOOaEUyp1qqimhlp+MuancSaYZIppPnQ++SLEhRAhhhJjKWWUU8EP
vgGDJDrg
             "]]}]}, 
         {RGBColor[0.4766665, 0.166804, 0.44757175000000005`], EdgeForm[None],
           GraphicsGroupBox[{
            PolygonBox[{{1171, 14, 15, 16, 1170}, {1189, 1069, 1070, 1068, 
             1188}}], PolygonBox[CompressedData["
1:eJwNzyVUBUAQQNEFPtLQila0oRWNeOUjDa1oRSva0IpWtKINrWhFEzfcNGfn
zeZG+xv7YkMI6SQwHxfCAossscwKwzEhjDDKGONMUE0NtdRRTwOldpVRTgWV
VPFs9sIrb7zzwTY77LLHPgfkaxdQSBHFlDDp6CmmmWGWOQ454pgTTjkjLhJC
hHgSSCSJZI0UUkkjnQw6NKJ00kU3PfT6Qx/9DDDIELfccc8Djzzxqf3FNz/8
8seq2RrrbLDJFucaF1xyxTU3NHnTTAuttNFOJllkk0MuefwDgMI6jw==
             
             "]]}]}, 
         {RGBColor[0.6844135, 0.228812, 0.32970925000000006`], EdgeForm[None],
           GraphicsGroupBox[{
            PolygonBox[{{1175, 20, 21, 22, 1174}, {1173, 17, 18, 19, 1172}, {
             1193, 1075, 1076, 1074, 1192}, {1191, 1072, 1073, 1071, 1190}}], 
            PolygonBox[CompressedData["
1:eJwV0WWIEFEUBtC34YLd3ahrC3Z3gr0G2LoK9q7dCnaCnWB3J9gJdoLdnWAn
mMcfh+Hx8d03cydvfGJcQmQIIZYYCjsUoSjFKE4JykeFUIGKVKIyVcgny08B
YilIISJkkUQRTRJiyBgRQiYyk4WsZKONTlva0Z4OdCS7LAc5yUVu8vCWd7zn
Ax/5xHydBSxkEYtZwmfZF77yje/84KTsFKc5w1nOMZNZzGYOc5nHXp197OcA
BznEedkFLnKJy1yhoawRjWlCU5oxlnGMZwITmcRPnV/85g9///8ce3vo8YjH
POEpzzisc4SjHOM4J+ik15kuxNOVbiw1axnLWcFKVnGVa1znBje5RVV3VKM6
NahJLTayic1sYSvb6K7Tg570ojd96EsCifSjPwMoSSlKU4aylOO5WS94ySte
84bhjGAkoxjNGJJGh5CM5KQgJalobhdxtKAlrWjNdp0d7GQXu9lDbepQl3rU
pwGpzUpDWtKRngwMlA1iMEMYyjBW+4Y1rGUd69nAbe5wl3vc5wGTvdMUpjKN
6czgH95odG4=
             "]]}]}, 
         {RGBColor[0.8360595, 0.30772875, 0.21586672499999998`], EdgeForm[
          None], GraphicsGroupBox[{
            PolygonBox[{{1177, 23, 24, 25, 1176}, {1195, 1078, 1079, 1077, 
             1194}}], PolygonBox[CompressedData["
1:eJwN0CVQJmAUBdAPGWShMcjSfqyiFdsGLAQKLJCYQQMEtKEVrWhdYGkrbEUr
WtGGVnQ44YQ3N9z3XqS1t74nOoSQQhwLhkWWWGaFVfIpoJAiiinhPCaECy65
4pobGqJCaOQHTTTTQp+snwEGGWKYZ9kLr7zxzge/7fSHv/xji/+MMMoY40ww
yS133PPAI0/81LHGOhv8YpOIjiyyySGXPKaYZoZZ5phnmx122WOfA1JjQ0gj
nQy+kkm8jgQS+UISyZRSRjkVVPKNNj9tp4NOuuimyg3V1PCdWuo4lB1xzAmn
nPEJSXE8mQ==
             "]]}]}, 
         {RGBColor[
          0.885117111627995, 0.35693038444511416`, 0.15947830063560564`], 
          EdgeForm[None], 
          GraphicsGroupBox[{PolygonBox[{{1196, 1080, 1160, 1200}}], 
            PolygonBox[CompressedData["
1:eJwVz80qRGEYwPF3fCyxsZphYYULQCnKxyjKx0yZGjUjU6N8jShqRpSp4QKw
scPemDUuABeAC8AaF8DvLH71/Hvec857egrb6VJTCKGTVk5aQkjQRTc18vzF
LB2MkdO7tDWH0E4HO7rEq/0b72zpda7M19ywplfZMG9GZyjqAgPmQYZY0Us8
+e4zL2R1hjPzORcs6inuXe+BR5J6PLp79D+cMqarfLjrJ18c61uGiTuT4NJc
oWxf4YCy3mfCPEmSPT1Hrzv00c+sPqJuf0eDQz3Dt3f/8Mu0TpPzTJ5lUnqU
efsFUozofyLRLwo=
             "]]}]}}}],
      AspectRatio->1,
      AxesOrigin->{Automatic, Automatic},
      BaseStyle->{12, FontFamily -> "Arial", 
        GrayLevel[0]},
      DisplayFunction->Identity,
      Frame->True,
      FrameLabel->{None, None},
      FrameStyle->{{
         GrayLevel[0], 
         Thickness[0.008]}, {
         GrayLevel[0], 
         Thickness[0.008]}, {
         GrayLevel[0], 
         Thickness[0.008]}, {
         GrayLevel[0], 
         Thickness[0.008]}},
      FrameTicks->{{Automatic, Automatic}, {Automatic, Automatic}},
      GridLines->{None, None},
      GridLinesStyle->Directive[
        GrayLevel[0.5, 0.4]],
      ImageSize->200,
      LabelStyle->Directive[FontFamily -> "Arial", FontSize -> 12, 
        GrayLevel[0]],
      Method->{
       "DefaultBoundaryStyle" -> Automatic, 
        "DefaultGraphicsInteraction" -> {
         "Version" -> 1.2, "TrackMousePosition" -> {True, False}, 
          "Effects" -> {
           "Highlight" -> {"ratio" -> 2}, "HighlightPoint" -> {"ratio" -> 2}, 
            "Droplines" -> {
             "freeformCursorMode" -> True, 
              "placement" -> {"x" -> "All", "y" -> "None"}}}}, 
        "GridLinesInFront" -> True},
      PlotLabel->FormBox["\"N2O\"", TraditionalForm],
      PlotRange->{{-12., -3.}, {-12., -2.}},
      PlotRangeClipping->True,
      PlotRangePadding->{{
         Scaled[0.02], 
         Scaled[0.02]}, {
         Scaled[0.02], 
         Scaled[0.02]}},
      Ticks->{Automatic, Automatic}]},
    {
     GraphicsBox[GraphicsComplexBox[CompressedData["
1:eJyVm1FqW1cARIUo4iGMQBaykIVsPUlXzXq6hEK+u4UuqUvI0kqbjMGnGWaa
n8fJzL0ifnPsH2f+/Y/fvi4Xi8VfvywW/zy///n127+PP388FwPMnHwL58lz
OE9+C+fJr+E8+SWcJz+H8+SncJ7MPllf/wfYvZ9h+onb96n39UCeuH3/er8P
5InbvWgPD+SJ231pPw/kids9am8P5Inb/WqfD+SJ/+/eH8gTt77wfsf0Z4Af
hofpJ+Z5x9rzQJ6Y5x1rzwN5Yp53rD0P5Il53rH2PJAn5nnH2vNAnpjnHWvP
A3linnesfQ/kiXk+8QisvvZ/Bztfhuknbn3Rnu/IE7e+aM935IlbX7TnO/LE
rS/a8x154tYX7fmOPHHri/Z8R5649UX7viNPnHxx9zumPzew82WYfuLWF+35
hjxx64v2fEOeuPVFe74hT9z6oj3fkCdufdGeb8gTt75ozzfkiVtftO8b8sTJ
F3e/Y/pzBTtfhuknbn3Rnq/IE7e+aM9X5IlbX7TnK/LErS/a8xV54tYX7fmK
PHHri/Z8RZ649UX7viJPnHxx9zumPzPY+TJMP3Hri/Y8I0/c+qI9z8gTt75o
zzPyxK0v2vOMPHHri/Y8I0/c+qI9z8gTt75o3zPyxMkXd79j+nMBO1+G6Sdu
fdGeL8gTt75ozxfkiVtftOcL8sStL9rzBXni1hft+YI8ceuL9nxBnrj1Rfu+
IE+cfHH3O4Y/i/fPbH0ZP+8nrn3Rz9X3z3ni2hf9u98/54lrX95wnp9nuPbl
Fef5eYZrX15wnp9nuPblGef5eYZrX55wnp9nOPri7jdMfxZnsPNlmH7i1hft
+4w8ceuL9n1Gnrj1Rfs+I0/c+qJ9n5Enbn3Rvs/IE7e+aN9n5IlbX7T3M/LE
wRd7v2P6cwI7X4bpJ2590Z5PyBO3vmjPJ+SJW1+05xPyxK0v2vMJeeLWF+35
hDxx64v2fEKeuPVF+z4hT5x8cfc7pj9HsPNlmH7i1hft+Yg8ceuL9nxEnrj1
RXs+Ik/c+qI9H5Enbn3Rno/IE7e+aM9H5IlbX7TvI/LEyRd3v2P6cwA7X4bp
J2590Z4PyBO3vmjPB+SJW1+05wPyxK0v2vMBeeLWF+35gDxx64v2fECeuPVF
+z4gT5x8cfc7pj97sPNlmH7i1hfteY88ceuL9rxHnrj1RXveI0/c+qI975En
bn3RnvfIE7e+aM975IlbX7TvPfLEyRd3v2P6swM7X4bpJ2590Z53yBO3vmjP
O+SJW1+05x3yxK0v2vMOeeLWF+15hzxx64v2vEOeuPVF+94hT5x8cfc7pj9b
sPNlmH7i1hfteYs8ceuL9rxFnrj1RXveIk/c+qI9b5Enbn3RnrfIE7e+aM9b
5IlbX7TvLfLEyRd3v2P6swE7X4bpJ2590Z43yBO3vmjPG+SJW1+05w3yxK0v
2vMGeeLWF+15gzxx64v2vEGeuPVF+94gT5x8cfc7pj9rsPNlmH7i1hfteY08
ceuL9rxGnrj1RXteI0/c+qI9r5Enbn3RntfIE7e+aM9r5IlbX7TvNfLEyRd3
v2P6swI7X4bpJ2590Z5XyBO3vmjPK+SJW1+05xXyxK0v2vMKeeLWF+15hTxx
64v2vEKeuPVF+14hT5x8cfc7pj9L8Mqw9sx+Yp53rD0vkSfmecfa8xJ5Yp53
rD0vkSfmecfa8xJ5Yp53rD0vkSfmecfa8xJ5Yp53rH0vkSfm+cTLwOonP5JP
zJMfzNPemaf9Mk97ZJ72xTzthXl6/+n9ffn+/Pj/5xNY+aPsT6Y/wA/Tn0z/
Dh6mP5n+DXw3/cn0r+Cb6U+mP4Ovpj+Z/gU8m/708/7H71fxPvann/c/fn+E
97E/mf4JfDb9yfSP4JPpT6Z/AB9NfzL9Pfhg+pPp78B7059Mfwvemf5k+hvw
1vQn01+DN6Y/mf7K3Mf+ZPr4fvWRsy9mf2lyfJ/7D4/At8Bz4LfAr4FfAj8H
fgqsr8fix3OAmd/A7M9g9t/A7L+C2X8Bs/8MZv8JzD7zL3hO5u8XyBff/gZ3
TusC
       "], {{}, {}, {}, {}, {}, {}, {}, {}, 
        {RGBColor[0.99484425, 0.62488275, 0.11011147500000001`], EdgeForm[
         None], GraphicsGroupBox[{PolygonBox[{{1161, 1, 1081, 1197}}], 
           PolygonBox[CompressedData["
1:eJwVzl0rw1EcwPFjm/ttuWRya16Ap6LIVla0rSjKjKLIf0VR5qGo4QWg3OJW
4RovAC8ALwDXuPbZxad+3845v05XNSquxUIIbbRymAjhKx7CN58c6GUil2o0
Ly/pVa7M11yyogv82vHHD+P6hgadZLhgnzu777llT9d4t+eDNyJdZ8f5LnW2
dYW48wQx5vQifeZ+elnQg3T4Q4Z2BvQk2ZYQeuhmQpeZN1epUNLTnJnPOWVK
z/JifuWZGZ3n0e4nHsjpDVL+mibJuh7l2PkJR4zoYUrmMkWG9BY5b/KMsan/
AfRRLrc=
            "]]}]}, 
        {RGBColor[1., 0.7325749999999999, 0.22010174999999987`], EdgeForm[
         None], GraphicsGroupBox[{
           PolygonBox[{{1163, 2, 3, 4, 1162}, {1181, 1057, 1058, 1056, 
            1180}}], PolygonBox[CompressedData["
1:eJwV0SVMhgEUBdAPGFrRBj9Q0YpWNLChEU8wtKINrWhFK9rQila0og0NHMJJ
b2/3vr1Qc3dNV3gQBPFEMcEkU0wzwyxPEUHwzAuvvPHOFtvssMse+5RRTgWV
VFFNS1gQtNJGOx10cqPELXfc88AjH7I/+eKbH37JspNNDrnkkU+knSiiiSGW
OIZkDzPCKGOM02PWSx/9DDBIAYUUUUwJpaywyhrrbLDJmexzLrjkimvmmGeB
RZZYptYNddTTQCNNpJJGiHQyyPz/j64JJJJEMikcmB1yxDEnnPIHJV870w==

            "]]}]}, 
        {RGBColor[1., 0.8323490000000001, 0.40076325], EdgeForm[None], 
         GraphicsGroupBox[{PolygonBox[{{1196, 1080, 1160, 1200}}], 
           PolygonBox[CompressedData["
1:eJwl0V0vVwEAx/HjMclDKBW5UCoqocRmY6PY2FJstdVGY2Mr0WrThmmrDTcq
z9JFyUOJzcM1XkB5AekFVNfqBeRz1sVn+313Hv7/c0526+PGrsggCE4Rw+fo
ICikiAI+sUIJpVxlmUXyucRFFpjnPBfIY45Vyshw70ze2dMcsY+SzpR+Ff3/
92M5wLAe5ZCdQCIjepIUO5U0JvQb4uyDxPNaf+QcuZxllg/kcIbTvGeQTE6S
xQAv+RkVBL/4zQvdS4/dSx89+hnX7OtU062fkmgnkcwT/Zw1e50N+nUX3734
XX7QqR+G/9ueY54H+g7jEZ6TSW7rdjocfxReR1t4DkmePZnDjOnW8Hs5XkIp
LfoeX93nGzvc1c38swPnRNCkv3CFYi6zxAzHnHacE7zV9eF7dm0uedzQFdx0
/BYNlOs69uw//KVW17Bpb7FNtW6kyX2auU+Drgq/i+ODDFGp9wHctEXK
            "]], 
           PolygonBox[CompressedData["
1:eJwV1mP8VncYB+B/botLy7Zt217Wsm0vrWWvWrbtWnYtLVur1nItLO06L64X
5/P93D+e+zxPsqadqncMHRISMpzw9AsVEtKfAQxkEIP5hm+JRGSiEJVfFI9i
NGMYyzhuGes2d7jLPe7zk5ohDGUYwxnBHjV72cd+DnCQHrKe9KI3fejLdtkO
drKL39nNRjaxmS1sZRurWcNa1rGeDXQyVme60JVudGeqbBq/Mp0ZzORn2chg
34xiNGMYyzjGM4GJTKIUpSlDWcpRngpUpBKVqUJV5jKP+SxgIYtYzBKWsozl
rGAlq1jNGtayjiIUpRjFKUFJ8pGfAhSkEIXJQU5ykZs85KUa1alBTX6gFmEI
SzjCE4GItKEt7WhPBzoSmzh8T1ziEZ/a1KEu9ahPA6IRne+IQUxikYzkpCAl
qUhNFneTlWxkJwc5Gc8EJjKJyUwhVRh1pCEt6UhPBjKSicxkISv31NznLx7w
kEc85wUvecVr3nCWc/zJeS5wkUMc5ghHOcZxTnCSPzjFac5wRc9c5RrXucFN
4llTfBKQkEQkJglJSUZyUpCSbGQnBznJRW7ykJd85KcABSlEYYpQlGIU509z
n+cCF7nEZarIqlKN6tSgJr3soTd96Es/+vOPmic85RnPecHfssdBzhOe8owW
tKQVrWlDWz7yic984WvwMTNvBCLyDd8SicgMlQ9jOCOCfmYkZShLOcpTgYqE
UhOaMIQlHOH5V/aWd7znA/9RjOKUoCSlKE0NavIDtahNHRrThB9pSjOaE4nI
RCEq0YhOXepRnwY0pBEDGMggBvMTQ6hEZapQlWpUD95jx/SAhzwKzp3HfNBL
//GRT3zmS9D39lyL2tShLvX4zlgxiEksYhOHbrLu9KBn8B7Qm4UsYjFLWMoy
OtCRTnSmC135w5pOcZoznOUcs2VzmMs85rOAI7KjHOM4JzjJLdlt7nA36Gfu
c4WrXOM6N7jJTnbxO7vZw16Ws4KVrGI1a4J5OcoxjnOCk8H6OcVpznCWc0Ef
cZ4LXOQSlxnOCH5mJL8win3s5wAHOcRhRjOGsYxjPBP4lenMYCa/MSvoh7D6
gUhEJgpRiUZ0viMGMYlFbOLwPXGJR3zCEJZwhCcCEdnsrLewlW1sZwfLWcFK
VrGaNSxkEYtZwlKWMZFJTGYKU5nGS3t4xWveBH3IW97xng/8x0c+8ZkvfCXE
+kIRmtke5zCXecxnAb8ynRnM5DdmBetRP4nJTGEq01ivNzawkU1sZgsJSEgi
EpOEpLRS05o2tKUd7YP3TLabPexlH/vZyja2s4Od7Ar60pq+8JUQz6EIzQUu
conLXOEqd7jLPe7zFw84wEEOcZgjHOUhj/ibx/zDE57yjOe84CWvgt91PR+X
eMQnAQlJRGKSkJRkJCcFKUlFatKQlnSkJwMZyURmXpvjDf/ylne85xrXucFN
bnGbQY5lcPB/kyEMZVhwn8aaxWzmMJd5wffXHTSlGc1pQUvyqMlLPvJTgIIU
ojBFKEoxipOK1KQhLelITzayk4Oc5CI3GchIJjKThax0oCOd6EwXutKN7vSg
J73oTSta04a2tKM99WlAQxrRmCb8SFOa0ZwWtKQc5alARSpRmRKUpBSlKUNZ
+tCXfvRnAAODeZ1dAxrSiMY0Ya1sHevZwEY28T84DJSR
            "]]}]}}],
      AspectRatio->1,
      AxesOrigin->{Automatic, Automatic},
      BaseStyle->{12, FontFamily -> "Arial", 
        GrayLevel[0]},
      DisplayFunction->Identity,
      Frame->True,
      FrameLabel->{None, None},
      FrameStyle->{{
         GrayLevel[0], 
         Thickness[0.008]}, {
         GrayLevel[0], 
         Thickness[0.008]}, {
         GrayLevel[0], 
         Thickness[0.008]}, {
         GrayLevel[0], 
         Thickness[0.008]}},
      FrameTicks->{{Automatic, Automatic}, {Automatic, Automatic}},
      GridLines->{None, None},
      GridLinesStyle->Directive[
        GrayLevel[0.5, 0.4]],
      ImageSize->200,
      LabelStyle->Directive[FontFamily -> "Arial", FontSize -> 12, 
        GrayLevel[0]],
      Method->{
       "DefaultBoundaryStyle" -> Automatic, 
        "DefaultGraphicsInteraction" -> {
         "Version" -> 1.2, "TrackMousePosition" -> {True, False}, 
          "Effects" -> {
           "Highlight" -> {"ratio" -> 2}, "HighlightPoint" -> {"ratio" -> 2}, 
            "Droplines" -> {
             "freeformCursorMode" -> True, 
              "placement" -> {"x" -> "All", "y" -> "None"}}}}, 
        "GridLinesInFront" -> True},
      PlotLabel->FormBox["\"N2\"", TraditionalForm],
      PlotRange->{{-12., -3.}, {-12., -2.}},
      PlotRangeClipping->True,
      PlotRangePadding->{{
         Scaled[0.02], 
         Scaled[0.02]}, {
         Scaled[0.02], 
         Scaled[0.02]}},
      Ticks->{Automatic, Automatic}], 
     GraphicsBox[GraphicsComplexBox[CompressedData["
1:eJyVm1FqW1cARIUo4iGMQBaykIVsPUlXzXq6hEK+u4UuqUvI0kqbjMGnGWaa
n8fJzL0ifnPsH2f+/Y/fvi4Xi8VfvywW/zy///n127+PP388FwPMnHwL58lz
OE9+C+fJr+E8+SWcJz+H8+SncJ7MPllf/wfYvZ9h+onb96n39UCeuH3/er8P
5InbvWgPD+SJ231pPw/kids9am8P5Inb/WqfD+SJ/+/eH8gTt77wfsf0Z4Af
hofpJ+Z5x9rzQJ6Y5x1rzwN5Yp53rD0P5Il53rH2PJAn5nnH2vNAnpjnHWvP
A3linnesfQ/kiXk+8QisvvZ/Bztfhuknbn3Rnu/IE7e+aM935IlbX7TnO/LE
rS/a8x154tYX7fmOPHHri/Z8R5649UX7viNPnHxx9zumPzew82WYfuLWF+35
hjxx64v2fEOeuPVFe74hT9z6oj3fkCdufdGeb8gTt75ozzfkiVtftO8b8sTJ
F3e/Y/pzBTtfhuknbn3Rnq/IE7e+aM9X5IlbX7TnK/LErS/a8xV54tYX7fmK
PHHri/Z8RZ649UX7viJPnHxx9zumPzPY+TJMP3Hri/Y8I0/c+qI9z8gTt75o
zzPyxK0v2vOMPHHri/Y8I0/c+qI9z8gTt75o3zPyxMkXd79j+nMBO1+G6Sdu
fdGeL8gTt75ozxfkiVtftOcL8sStL9rzBXni1hft+YI8ceuL9nxBnrj1Rfu+
IE+cfHH3O4Y/i/fPbH0ZP+8nrn3Rz9X3z3ni2hf9u98/54lrX95wnp9nuPbl
Fef5eYZrX15wnp9nuPblGef5eYZrX55wnp9nOPri7jdMfxZnsPNlmH7i1hft
+4w8ceuL9n1Gnrj1Rfs+I0/c+qJ9n5Enbn3Rvs/IE7e+aN9n5IlbX7T3M/LE
wRd7v2P6cwI7X4bpJ2590Z5PyBO3vmjPJ+SJW1+05xPyxK0v2vMJeeLWF+35
hDxx64v2fEKeuPVF+z4hT5x8cfc7pj9HsPNlmH7i1hft+Yg8ceuL9nxEnrj1
RXs+Ik/c+qI9H5Enbn3Rno/IE7e+aM9H5IlbX7TvI/LEyRd3v2P6cwA7X4bp
J2590Z4PyBO3vmjPB+SJW1+05wPyxK0v2vMBeeLWF+35gDxx64v2fECeuPVF
+z4gT5x8cfc7pj97sPNlmH7i1hfteY88ceuL9rxHnrj1RXveI0/c+qI975En
bn3RnvfIE7e+aM975IlbX7TvPfLEyRd3v2P6swM7X4bpJ2590Z53yBO3vmjP
O+SJW1+05x3yxK0v2vMOeeLWF+15hzxx64v2vEOeuPVF+94hT5x8cfc7pj9b
sPNlmH7i1hfteYs8ceuL9rxFnrj1RXveIk/c+qI9b5Enbn3RnrfIE7e+aM9b
5IlbX7TvLfLEyRd3v2P6swE7X4bpJ2590Z43yBO3vmjPG+SJW1+05w3yxK0v
2vMGeeLWF+15gzxx64v2vEGeuPVF+94gT5x8cfc7pj9rsPNlmH7i1hfteY08
ceuL9rxGnrj1RXteI0/c+qI9r5Enbn3RntfIE7e+aM9r5IlbX7TvNfLEyRd3
v2P6swI7X4bpJ2590Z5XyBO3vmjPK+SJW1+05xXyxK0v2vMKeeLWF+15hTxx
64v2vEKeuPVF+14hT5x8cfc7pj9L8Mqw9sx+Yp53rD0vkSfmecfa8xJ5Yp53
rD0vkSfmecfa8xJ5Yp53rD0vkSfmecfa8xJ5Yp53rH0vkSfm+cTLwOonP5JP
zJMfzNPemaf9Mk97ZJ72xTzthXl6/+n9ffn+/Pj/5xNY+aPsT6Y/wA/Tn0z/
Dh6mP5n+DXw3/cn0r+Cb6U+mP4Ovpj+Z/gU8m/708/7H71fxPvann/c/fn+E
97E/mf4JfDb9yfSP4JPpT6Z/AB9NfzL9Pfhg+pPp78B7059Mfwvemf5k+hvw
1vQn01+DN6Y/mf7K3Mf+ZPr4fvWRsy9mf2lyfJ/7D4/At8Bz4LfAr4FfAj8H
fgqsr8fix3OAmd/A7M9g9t/A7L+C2X8Bs/8MZv8JzD7zL3hO5u8XyBff/gZ3
TusC
       "], {{}, 
        {GrayLevel[0.5], EdgeForm[None], 
         GraphicsGroupBox[{
           PolygonBox[{{1196, 1080, 1160, 1200}, {1161, 1, 1081, 1197}}], 
           PolygonBox[CompressedData["
1:eJwl00VYFGEcwOFBsCXEVuzGbsQOwkQRO8EWBWyxu7tbQeznsW/m1byaV/Nm
XvWdx8O7+//tt7P7zexsw5z8zLxSQRAkUZqiqCBoTguacZ7LtKcD7bjEOZrQ
lMac5QwNaUQDTnOdrnSjC9c4QQ3fVZNaHNc32UZ96nGKGyRT23vqcNK8ksJI
z6yiUB+hsvV4qnBYX6QNbWlNCRdIpBUtKeYQMY6JJY6Deit1SKAuW9hHOevl
qcBevSfq/zUrQ1l26818ta9vfGGTXhuen/kWt1mj13PXfI87rNOrWWNey+rw
/PQBKvrsSkSzX2/ko/VPfGaDXkGaOZ1UlutlDDAPJIWlOovsiCDIYRqj9Jjw
OpgPc4TRen54Dd0YlyghV+fx2vyGtyzQS8Jr77PjiWOxnkO+9QLCm2u2zgl/
f3NXupGtZ9DdnEwS0/VVOtGZjlxhHkXWi7nAXD2LXPP8cB/M1IuItocYYlmo
dxHe3zIwBjs9FPDeix94R76ewl/nHr45gsl6RHiveK01iWToTCabpzCVkXoc
x8zHOcpYPTz8H5lb0JJhOp3HvuIJj0jTg/lu/sFPBulJvHTMK14wUU/gqfkZ
zxmvh/LbMX/4xRA9jUj7j6IUU3Uq960/4CEp4X6paq5GdY7q/uG9bt7KNvrp
vowyZ5FJH92bDPMIRtJLD2RHeH3ZzgDdM/z/mOuRQA/9D2ntdZ8=
            "]], 
           PolygonBox[CompressedData["
1:eJwt1mPQXtcWAOAvto3GbmPbRmPbtu2msRurMdumYZu0MRrbttXGyX3OzP3x
zJn9rjmba6/3pGzepXrn0CEhIbMITzeN7vSgJ73oTSta04a2tKM9w0KFhAxn
BCMZxWh60Zs+9KUf/XnKM57zgpe84ht9JSM5KUhJKprQlGY0pwUt6UNf+tGf
AQzkp/+vZTZzmMs8oohFJRrRiUFM7hv7AQ95xGOeMICBDGIwQxjKa97wL//x
lneE01d4IhCRSETmptgtbnOHu9xjnDmNZwITmcRk+tGfAQxkEIPJTg5ykovc
5OFbviMzWchKNprRnBa0pBWtSUs60pOBjGSiMEUoSjGKU4KSlKI0ZShLOfKS
j/wUoCCFaENb2tGeDnSkE53pQtcgz+hOD3rSi970oS9TmMo0pjODmcxnAQtZ
xGKWBP3a0650ozs96MnPYktZxnJWsJJNbGYLW9nGdoYwlGEMZwQjWcVq1rCW
daxnA7/wK7+xkd9J4OwTkojEJCEpl83pCle5xnVucJZznOcCF7nEPu/s5wAH
OcRhGhijIY1oTBOa8o/YEY5yjOOcYBvb+YM/2cFONvI7m9jMFrbyF3+zi93s
YS+TmMwUpjKN6YxgJKMYzQ+MoSCFKEwRilKMetQP1kFDGtGYGtSkFrWpQ13W
sZ4N/MKv/EZxSlCSUpSmDJWpwvdUpRrVGcRghjA0qF8MpyzlKE8FKlKJWMQm
DnGJR3xmMDOoN8xiNnNYwUpWsZo1rA32w1mO4UfGBvef8UxgIpOYzBSmMps5
zGUe81nAHvYGecF+DnCQ45zgJKc4zRkWsojFLAnuA0tZxnJWsJJVrGYNa1nH
ejbwCzvYyV/8zS52B+uxtrGMYzwTmEhWspGdHOQkF3OZx3wWsJBFZCQT3/Id
mckSnLMxfmMjv7OJzWxhK9vYzh/8SWrvpCEt6UhPhiCf3I3a1KEu9ajPVbFr
XOcGN7kV5L3Ybvawl33sD+pnGP2SngxkJBPJSUFKUpGaNCQiMUlIyjckYxSj
+YEx/MhYpjCVaUxnBjOJQ1ziEZ8EJCQCEYlEZKIQlVCEJgxhCUd4nlvbC17y
ite8Ce6nWBGKUozilCA7OchJLnKTh8c84SnPgn55wTjGM4GJTGIyH43xic98
4Sshfv/X8z/e8o73fAjyQOw7MpOFrGQL1hPWeghHeCIQkc9iX/hKiHYoQvNW
+x3v+RDMg09sYjNb2Mo2tvMHf7KDnfzF38xnAQtZxGKWsIvd7GEv+9jPUY5x
nBOc5BQHOMghDvMPRzjNGc5yjvNcoBOd6UJXutGdn1nKMpazgpVc5BKXucJV
rgX5YS8iE4WoRCM6MYhJLGITh7is8s5q1rCWdawP8k8sPglISCISc13sBje5
xW3u8BOzmM0c5jKPl7ziNW+CPOA/yju+ClSkEpWpEnwniPWkF73pQ1/a0JZ2
tKcDHWmhFrSkFa1pQ1vqUJd61KcBDclMFrKSjezkIAlJ+YZkJCdFUF/N6Qxn
Ocd5LgTfPWLt6UBHOtGZalSnBjWpRW0qUonKVOF7qlKaMpSlHOWpENR7Yxzk
EIeD/3uOcJRjHOcEJzlFPO/EJwEJSURiUpIqqJekIS3pyE8BClKIwhQhJ7nI
TR7yko+iFKM4JShJKe4a+x73ecBDHnGdG9zkFre5w0UucZkrQV3mGnmdZT7y
U4CCFKIWtalDXepRn4dqxyMe84SnPAu+A8SqUo3q1KAmDWhIIxrThKY0o3mQ
R7SkFa2D/KQCFalEZaowhKEMYzgjGBncA2Pf4S73uM8DTnKK05zhLOeCeVvz
E57yjOe84C3veM8HPvIpaNvrD3zkE5/5EjzFvvCVEO1QhCYSkYlCVKIRnTCE
JRzhiUBEYhCTWMQmDnGDe6DbFKQkFalJw/8AcWXOqQ==
            "]]}]}, {}, {}, {}}],
      
      AspectRatio->1,
      AxesOrigin->{Automatic, Automatic},
      BaseStyle->{12, FontFamily -> "Arial", 
        GrayLevel[0]},
      DisplayFunction->Identity,
      Frame->True,
      FrameLabel->{None, None},
      FrameStyle->{{
         GrayLevel[0], 
         Thickness[0.008]}, {
         GrayLevel[0], 
         Thickness[0.008]}, {
         GrayLevel[0], 
         Thickness[0.008]}, {
         GrayLevel[0], 
         Thickness[0.008]}},
      FrameTicks->{{Automatic, Automatic}, {Automatic, Automatic}},
      GridLines->{None, None},
      GridLinesStyle->Directive[
        GrayLevel[0.5, 0.4]],
      ImageSize->200,
      LabelStyle->Directive[FontFamily -> "Arial", FontSize -> 12, 
        GrayLevel[0]],
      Method->{
       "DefaultBoundaryStyle" -> Automatic, 
        "DefaultGraphicsInteraction" -> {
         "Version" -> 1.2, "TrackMousePosition" -> {True, False}, 
          "Effects" -> {
           "Highlight" -> {"ratio" -> 2}, "HighlightPoint" -> {"ratio" -> 2}, 
            "Droplines" -> {
             "freeformCursorMode" -> True, 
              "placement" -> {"x" -> "All", "y" -> "None"}}}}, 
        "GridLinesInFront" -> True},
      PlotLabel->FormBox["\"NH2OH\"", TraditionalForm],
      PlotRange->{{-12., -3.}, {-12., -2.}},
      PlotRangeClipping->True,
      PlotRangePadding->{{
         Scaled[0.02], 
         Scaled[0.02]}, {
         Scaled[0.02], 
         Scaled[0.02]}},
      Ticks->{Automatic, Automatic}], 
     GraphicsBox[GraphicsComplexBox[CompressedData["
1:eJyVm1FqW1cARIUo4iGMQBaykIVsPUlXzXq6hEK+u4UuqUvI0kqbjMGnGWaa
n8fJzL0ifnPsH2f+/Y/fvi4Xi8VfvywW/zy///n127+PP388FwPMnHwL58lz
OE9+C+fJr+E8+SWcJz+H8+SncJ7MPllf/wfYvZ9h+onb96n39UCeuH3/er8P
5InbvWgPD+SJ231pPw/kids9am8P5Inb/WqfD+SJ/+/eH8gTt77wfsf0Z4Af
hofpJ+Z5x9rzQJ6Y5x1rzwN5Yp53rD0P5Il53rH2PJAn5nnH2vNAnpjnHWvP
A3linnesfQ/kiXk+8QisvvZ/Bztfhuknbn3Rnu/IE7e+aM935IlbX7TnO/LE
rS/a8x154tYX7fmOPHHri/Z8R5649UX7viNPnHxx9zumPzew82WYfuLWF+35
hjxx64v2fEOeuPVFe74hT9z6oj3fkCdufdGeb8gTt75ozzfkiVtftO8b8sTJ
F3e/Y/pzBTtfhuknbn3Rnq/IE7e+aM9X5IlbX7TnK/LErS/a8xV54tYX7fmK
PHHri/Z8RZ649UX7viJPnHxx9zumPzPY+TJMP3Hri/Y8I0/c+qI9z8gTt75o
zzPyxK0v2vOMPHHri/Y8I0/c+qI9z8gTt75o3zPyxMkXd79j+nMBO1+G6Sdu
fdGeL8gTt75ozxfkiVtftOcL8sStL9rzBXni1hft+YI8ceuL9nxBnrj1Rfu+
IE+cfHH3O4Y/i/fPbH0ZP+8nrn3Rz9X3z3ni2hf9u98/54lrX95wnp9nuPbl
Fef5eYZrX15wnp9nuPblGef5eYZrX55wnp9nOPri7jdMfxZnsPNlmH7i1hft
+4w8ceuL9n1Gnrj1Rfs+I0/c+qJ9n5Enbn3Rvs/IE7e+aN9n5IlbX7T3M/LE
wRd7v2P6cwI7X4bpJ2590Z5PyBO3vmjPJ+SJW1+05xPyxK0v2vMJeeLWF+35
hDxx64v2fEKeuPVF+z4hT5x8cfc7pj9HsPNlmH7i1hft+Yg8ceuL9nxEnrj1
RXs+Ik/c+qI9H5Enbn3Rno/IE7e+aM9H5IlbX7TvI/LEyRd3v2P6cwA7X4bp
J2590Z4PyBO3vmjPB+SJW1+05wPyxK0v2vMBeeLWF+35gDxx64v2fECeuPVF
+z4gT5x8cfc7pj97sPNlmH7i1hfteY88ceuL9rxHnrj1RXveI0/c+qI975En
bn3RnvfIE7e+aM975IlbX7TvPfLEyRd3v2P6swM7X4bpJ2590Z53yBO3vmjP
O+SJW1+05x3yxK0v2vMOeeLWF+15hzxx64v2vEOeuPVF+94hT5x8cfc7pj9b
sPNlmH7i1hfteYs8ceuL9rxFnrj1RXveIk/c+qI9b5Enbn3RnrfIE7e+aM9b
5IlbX7TvLfLEyRd3v2P6swE7X4bpJ2590Z43yBO3vmjPG+SJW1+05w3yxK0v
2vMGeeLWF+15gzxx64v2vEGeuPVF+94gT5x8cfc7pj9rsPNlmH7i1hfteY08
ceuL9rxGnrj1RXteI0/c+qI9r5Enbn3RntfIE7e+aM9r5IlbX7TvNfLEyRd3
v2P6swI7X4bpJ2590Z5XyBO3vmjPK+SJW1+05xXyxK0v2vMKeeLWF+15hTxx
64v2vEKeuPVF+14hT5x8cfc7pj9L8Mqw9sx+Yp53rD0vkSfmecfa8xJ5Yp53
rD0vkSfmecfa8xJ5Yp53rD0vkSfmecfa8xJ5Yp53rH0vkSfm+cTLwOonP5JP
zJMfzNPemaf9Mk97ZJ72xTzthXl6/+n9ffn+/Pj/5xNY+aPsT6Y/wA/Tn0z/
Dh6mP5n+DXw3/cn0r+Cb6U+mP4Ovpj+Z/gU8m/708/7H71fxPvann/c/fn+E
97E/mf4JfDb9yfSP4JPpT6Z/AB9NfzL9Pfhg+pPp78B7059Mfwvemf5k+hvw
1vQn01+DN6Y/mf7K3Mf+ZPr4fvWRsy9mf2lyfJ/7D4/At8Bz4LfAr4FfAj8H
fgqsr8fix3OAmd/A7M9g9t/A7L+C2X8Bs/8MZv8JzD7zL3hO5u8XyBff/gZ3
TusC
       "], {{}, 
        {GrayLevel[0.5], EdgeForm[None], 
         GraphicsGroupBox[{
           PolygonBox[{{1196, 1080, 1160, 1200}, {1161, 1, 1081, 1197}}], 
           PolygonBox[CompressedData["
1:eJwl00VYFGEcwOFBsCXEVuzGbsQOwkQRO8EWBWyxu7tbQeznsW/m1byaV/Nm
XvWdx8O7+//tt7P7zexsw5z8zLxSQRAkUZqiqCBoTguacZ7LtKcD7bjEOZrQ
lMac5QwNaUQDTnOdrnSjC9c4QQ3fVZNaHNc32UZ96nGKGyRT23vqcNK8ksJI
z6yiUB+hsvV4qnBYX6QNbWlNCRdIpBUtKeYQMY6JJY6Deit1SKAuW9hHOevl
qcBevSfq/zUrQ1l26818ta9vfGGTXhuen/kWt1mj13PXfI87rNOrWWNey+rw
/PQBKvrsSkSzX2/ko/VPfGaDXkGaOZ1UlutlDDAPJIWlOovsiCDIYRqj9Jjw
OpgPc4TRen54Dd0YlyghV+fx2vyGtyzQS8Jr77PjiWOxnkO+9QLCm2u2zgl/
f3NXupGtZ9DdnEwS0/VVOtGZjlxhHkXWi7nAXD2LXPP8cB/M1IuItocYYlmo
dxHe3zIwBjs9FPDeix94R76ewl/nHr45gsl6RHiveK01iWToTCabpzCVkXoc
x8zHOcpYPTz8H5lb0JJhOp3HvuIJj0jTg/lu/sFPBulJvHTMK14wUU/gqfkZ
zxmvh/LbMX/4xRA9jUj7j6IUU3Uq960/4CEp4X6paq5GdY7q/uG9bt7KNvrp
vowyZ5FJH92bDPMIRtJLD2RHeH3ZzgDdM/z/mOuRQA/9D2ntdZ8=
            "]], 
           PolygonBox[CompressedData["
1:eJwt1mPQXtcWAOAvto3GbmPbRmPbtu2msRurMdumYZu0MRrbttXGyX3OzP3x
zJn9rjmba6/3pGzepXrn0CEhIbMITzeN7vSgJ73oTSta04a2tKM9w0KFhAxn
BCMZxWh60Zs+9KUf/XnKM57zgpe84ht9JSM5KUhJKprQlGY0pwUt6UNf+tGf
AQzkp/+vZTZzmMs8oohFJRrRiUFM7hv7AQ95xGOeMICBDGIwQxjKa97wL//x
lneE01d4IhCRSETmptgtbnOHu9xjnDmNZwITmcRk+tGfAQxkEIPJTg5ykovc
5OFbviMzWchKNprRnBa0pBWtSUs60pOBjGSiMEUoSjGKU4KSlKI0ZShLOfKS
j/wUoCCFaENb2tGeDnSkE53pQtcgz+hOD3rSi970oS9TmMo0pjODmcxnAQtZ
xGKWBP3a0650ozs96MnPYktZxnJWsJJNbGYLW9nGdoYwlGEMZwQjWcVq1rCW
daxnA7/wK7+xkd9J4OwTkojEJCEpl83pCle5xnVucJZznOcCF7nEPu/s5wAH
OcRhGhijIY1oTBOa8o/YEY5yjOOcYBvb+YM/2cFONvI7m9jMFrbyF3+zi93s
YS+TmMwUpjKN6YxgJKMYzQ+MoSCFKEwRilKMetQP1kFDGtGYGtSkFrWpQ13W
sZ4N/MKv/EZxSlCSUpSmDJWpwvdUpRrVGcRghjA0qF8MpyzlKE8FKlKJWMQm
DnGJR3xmMDOoN8xiNnNYwUpWsZo1rA32w1mO4UfGBvef8UxgIpOYzBSmMps5
zGUe81nAHvYGecF+DnCQ45zgJKc4zRkWsojFLAnuA0tZxnJWsJJVrGYNa1nH
ejbwCzvYyV/8zS52B+uxtrGMYzwTmEhWspGdHOQkF3OZx3wWsJBFZCQT3/Id
mckSnLMxfmMjv7OJzWxhK9vYzh/8SWrvpCEt6UhPhiCf3I3a1KEu9ajPVbFr
XOcGN7kV5L3Ybvawl33sD+pnGP2SngxkJBPJSUFKUpGaNCQiMUlIyjckYxSj
+YEx/MhYpjCVaUxnBjOJQ1ziEZ8EJCQCEYlEZKIQlVCEJgxhCUd4nlvbC17y
ite8Ce6nWBGKUozilCA7OchJLnKTh8c84SnPgn55wTjGM4GJTGIyH43xic98
4Sshfv/X8z/e8o73fAjyQOw7MpOFrGQL1hPWeghHeCIQkc9iX/hKiHYoQvNW
+x3v+RDMg09sYjNb2Mo2tvMHf7KDnfzF38xnAQtZxGKWsIvd7GEv+9jPUY5x
nBOc5BQHOMghDvMPRzjNGc5yjvNcoBOd6UJXutGdn1nKMpazgpVc5BKXucJV
rgX5YS8iE4WoRCM6MYhJLGITh7is8s5q1rCWdawP8k8sPglISCISc13sBje5
xW3u8BOzmM0c5jKPl7ziNW+CPOA/yju+ClSkEpWpEnwniPWkF73pQ1/a0JZ2
tKcDHWmhFrSkFa1pQ1vqUJd61KcBDclMFrKSjezkIAlJ+YZkJCdFUF/N6Qxn
Ocd5LgTfPWLt6UBHOtGZalSnBjWpRW0qUonKVOF7qlKaMpSlHOWpENR7Yxzk
EIeD/3uOcJRjHOcEJzlFPO/EJwEJSURiUpIqqJekIS3pyE8BClKIwhQhJ7nI
TR7yko+iFKM4JShJKe4a+x73ecBDHnGdG9zkFre5w0UucZkrQV3mGnmdZT7y
U4CCFKIWtalDXepRn4dqxyMe84SnPAu+A8SqUo3q1KAmDWhIIxrThKY0o3mQ
R7SkFa2D/KQCFalEZaowhKEMYzgjGBncA2Pf4S73uM8DTnKK05zhLOeCeVvz
E57yjOe84C3veM8HPvIpaNvrD3zkE5/5EjzFvvCVEO1QhCYSkYlCVKIRnTCE
JRzhiUBEYhCTWMQmDnGDe6DbFKQkFalJw/8AcWXOqQ==
            "]]}]}, {}, {}, {}}],
      
      AspectRatio->1,
      AxesOrigin->{Automatic, Automatic},
      BaseStyle->{12, FontFamily -> "Arial", 
        GrayLevel[0]},
      DisplayFunction->Identity,
      Frame->True,
      FrameLabel->{None, None},
      FrameStyle->{{
         GrayLevel[0], 
         Thickness[0.008]}, {
         GrayLevel[0], 
         Thickness[0.008]}, {
         GrayLevel[0], 
         Thickness[0.008]}, {
         GrayLevel[0], 
         Thickness[0.008]}},
      FrameTicks->{{Automatic, Automatic}, {Automatic, Automatic}},
      GridLines->{None, None},
      GridLinesStyle->Directive[
        GrayLevel[0.5, 0.4]],
      ImageSize->200,
      LabelStyle->Directive[FontFamily -> "Arial", FontSize -> 12, 
        GrayLevel[0]],
      Method->{
       "DefaultBoundaryStyle" -> Automatic, 
        "DefaultGraphicsInteraction" -> {
         "Version" -> 1.2, "TrackMousePosition" -> {True, False}, 
          "Effects" -> {
           "Highlight" -> {"ratio" -> 2}, "HighlightPoint" -> {"ratio" -> 2}, 
            "Droplines" -> {
             "freeformCursorMode" -> True, 
              "placement" -> {"x" -> "All", "y" -> "None"}}}}, 
        "GridLinesInFront" -> True},
      PlotLabel->FormBox["\"NH3OH\"", TraditionalForm],
      PlotRange->{{-12., -3.}, {-12., -2.}},
      PlotRangeClipping->True,
      PlotRangePadding->{{
         Scaled[0.02], 
         Scaled[0.02]}, {
         Scaled[0.02], 
         Scaled[0.02]}},
      Ticks->{Automatic, Automatic}], 
     GraphicsBox[GraphicsComplexBox[CompressedData["
1:eJyVm1FqW1cARIUo4iGMQBaykIVsPUlXzXq6hEK+u4UuqUvI0kqbjMGnGWaa
n8fJzL0ifnPsH2f+/Y/fvi4Xi8VfvywW/zy///n127+PP388FwPMnHwL58lz
OE9+C+fJr+E8+SWcJz+H8+SncJ7MPllf/wfYvZ9h+onb96n39UCeuH3/er8P
5InbvWgPD+SJ231pPw/kids9am8P5Inb/WqfD+SJ/+/eH8gTt77wfsf0Z4Af
hofpJ+Z5x9rzQJ6Y5x1rzwN5Yp53rD0P5Il53rH2PJAn5nnH2vNAnpjnHWvP
A3linnesfQ/kiXk+8QisvvZ/Bztfhuknbn3Rnu/IE7e+aM935IlbX7TnO/LE
rS/a8x154tYX7fmOPHHri/Z8R5649UX7viNPnHxx9zumPzew82WYfuLWF+35
hjxx64v2fEOeuPVFe74hT9z6oj3fkCdufdGeb8gTt75ozzfkiVtftO8b8sTJ
F3e/Y/pzBTtfhuknbn3Rnq/IE7e+aM9X5IlbX7TnK/LErS/a8xV54tYX7fmK
PHHri/Z8RZ649UX7viJPnHxx9zumPzPY+TJMP3Hri/Y8I0/c+qI9z8gTt75o
zzPyxK0v2vOMPHHri/Y8I0/c+qI9z8gTt75o3zPyxMkXd79j+nMBO1+G6Sdu
fdGeL8gTt75ozxfkiVtftOcL8sStL9rzBXni1hft+YI8ceuL9nxBnrj1Rfu+
IE+cfHH3O4Y/i/fPbH0ZP+8nrn3Rz9X3z3ni2hf9u98/54lrX95wnp9nuPbl
Fef5eYZrX15wnp9nuPblGef5eYZrX55wnp9nOPri7jdMfxZnsPNlmH7i1hft
+4w8ceuL9n1Gnrj1Rfs+I0/c+qJ9n5Enbn3Rvs/IE7e+aN9n5IlbX7T3M/LE
wRd7v2P6cwI7X4bpJ2590Z5PyBO3vmjPJ+SJW1+05xPyxK0v2vMJeeLWF+35
hDxx64v2fEKeuPVF+z4hT5x8cfc7pj9HsPNlmH7i1hft+Yg8ceuL9nxEnrj1
RXs+Ik/c+qI9H5Enbn3Rno/IE7e+aM9H5IlbX7TvI/LEyRd3v2P6cwA7X4bp
J2590Z4PyBO3vmjPB+SJW1+05wPyxK0v2vMBeeLWF+35gDxx64v2fECeuPVF
+z4gT5x8cfc7pj97sPNlmH7i1hfteY88ceuL9rxHnrj1RXveI0/c+qI975En
bn3RnvfIE7e+aM975IlbX7TvPfLEyRd3v2P6swM7X4bpJ2590Z53yBO3vmjP
O+SJW1+05x3yxK0v2vMOeeLWF+15hzxx64v2vEOeuPVF+94hT5x8cfc7pj9b
sPNlmH7i1hfteYs8ceuL9rxFnrj1RXveIk/c+qI9b5Enbn3RnrfIE7e+aM9b
5IlbX7TvLfLEyRd3v2P6swE7X4bpJ2590Z43yBO3vmjPG+SJW1+05w3yxK0v
2vMGeeLWF+15gzxx64v2vEGeuPVF+94gT5x8cfc7pj9rsPNlmH7i1hfteY08
ceuL9rxGnrj1RXteI0/c+qI9r5Enbn3RntfIE7e+aM9r5IlbX7TvNfLEyRd3
v2P6swI7X4bpJ2590Z5XyBO3vmjPK+SJW1+05xXyxK0v2vMKeeLWF+15hTxx
64v2vEKeuPVF+14hT5x8cfc7pj9L8Mqw9sx+Yp53rD0vkSfmecfa8xJ5Yp53
rD0vkSfmecfa8xJ5Yp53rD0vkSfmecfa8xJ5Yp53rH0vkSfm+cTLwOonP5JP
zJMfzNPemaf9Mk97ZJ72xTzthXl6/+n9ffn+/Pj/5xNY+aPsT6Y/wA/Tn0z/
Dh6mP5n+DXw3/cn0r+Cb6U+mP4Ovpj+Z/gU8m/708/7H71fxPvann/c/fn+E
97E/mf4JfDb9yfSP4JPpT6Z/AB9NfzL9Pfhg+pPp78B7059Mfwvemf5k+hvw
1vQn01+DN6Y/mf7K3Mf+ZPr4fvWRsy9mf2lyfJ/7D4/At8Bz4LfAr4FfAj8H
fgqsr8fix3OAmd/A7M9g9t/A7L+C2X8Bs/8MZv8JzD7zL3hO5u8XyBff/gZ3
TusC
       "], {{}, 
        {GrayLevel[0.5], EdgeForm[None], 
         GraphicsGroupBox[{
           PolygonBox[{{1196, 1080, 1160, 1200}, {1161, 1, 1081, 1197}}], 
           PolygonBox[CompressedData["
1:eJwl00VYFGEcwOFBsCXEVuzGbsQOwkQRO8EWBWyxu7tbQeznsW/m1byaV/Nm
XvWdx8O7+//tt7P7zexsw5z8zLxSQRAkUZqiqCBoTguacZ7LtKcD7bjEOZrQ
lMac5QwNaUQDTnOdrnSjC9c4QQ3fVZNaHNc32UZ96nGKGyRT23vqcNK8ksJI
z6yiUB+hsvV4qnBYX6QNbWlNCRdIpBUtKeYQMY6JJY6Deit1SKAuW9hHOevl
qcBevSfq/zUrQ1l26818ta9vfGGTXhuen/kWt1mj13PXfI87rNOrWWNey+rw
/PQBKvrsSkSzX2/ko/VPfGaDXkGaOZ1UlutlDDAPJIWlOovsiCDIYRqj9Jjw
OpgPc4TRen54Dd0YlyghV+fx2vyGtyzQS8Jr77PjiWOxnkO+9QLCm2u2zgl/
f3NXupGtZ9DdnEwS0/VVOtGZjlxhHkXWi7nAXD2LXPP8cB/M1IuItocYYlmo
dxHe3zIwBjs9FPDeix94R76ewl/nHr45gsl6RHiveK01iWToTCabpzCVkXoc
x8zHOcpYPTz8H5lb0JJhOp3HvuIJj0jTg/lu/sFPBulJvHTMK14wUU/gqfkZ
zxmvh/LbMX/4xRA9jUj7j6IUU3Uq960/4CEp4X6paq5GdY7q/uG9bt7KNvrp
vowyZ5FJH92bDPMIRtJLD2RHeH3ZzgDdM/z/mOuRQA/9D2ntdZ8=
            "]], 
           PolygonBox[CompressedData["
1:eJwt1mPQXtcWAOAvto3GbmPbRmPbtu2msRurMdumYZu0MRrbttXGyX3OzP3x
zJn9rjmba6/3pGzepXrn0CEhIbMITzeN7vSgJ73oTSta04a2tKM9w0KFhAxn
BCMZxWh60Zs+9KUf/XnKM57zgpe84ht9JSM5KUhJKprQlGY0pwUt6UNf+tGf
AQzkp/+vZTZzmMs8oohFJRrRiUFM7hv7AQ95xGOeMICBDGIwQxjKa97wL//x
lneE01d4IhCRSETmptgtbnOHu9xjnDmNZwITmcRk+tGfAQxkEIPJTg5ykovc
5OFbviMzWchKNprRnBa0pBWtSUs60pOBjGSiMEUoSjGKU4KSlKI0ZShLOfKS
j/wUoCCFaENb2tGeDnSkE53pQtcgz+hOD3rSi970oS9TmMo0pjODmcxnAQtZ
xGKWBP3a0650ozs96MnPYktZxnJWsJJNbGYLW9nGdoYwlGEMZwQjWcVq1rCW
daxnA7/wK7+xkd9J4OwTkojEJCEpl83pCle5xnVucJZznOcCF7nEPu/s5wAH
OcRhGhijIY1oTBOa8o/YEY5yjOOcYBvb+YM/2cFONvI7m9jMFrbyF3+zi93s
YS+TmMwUpjKN6YxgJKMYzQ+MoSCFKEwRilKMetQP1kFDGtGYGtSkFrWpQ13W
sZ4N/MKv/EZxSlCSUpSmDJWpwvdUpRrVGcRghjA0qF8MpyzlKE8FKlKJWMQm
DnGJR3xmMDOoN8xiNnNYwUpWsZo1rA32w1mO4UfGBvef8UxgIpOYzBSmMps5
zGUe81nAHvYGecF+DnCQ45zgJKc4zRkWsojFLAnuA0tZxnJWsJJVrGYNa1nH
ejbwCzvYyV/8zS52B+uxtrGMYzwTmEhWspGdHOQkF3OZx3wWsJBFZCQT3/Id
mckSnLMxfmMjv7OJzWxhK9vYzh/8SWrvpCEt6UhPhiCf3I3a1KEu9ajPVbFr
XOcGN7kV5L3Ybvawl33sD+pnGP2SngxkJBPJSUFKUpGaNCQiMUlIyjckYxSj
+YEx/MhYpjCVaUxnBjOJQ1ziEZ8EJCQCEYlEZKIQlVCEJgxhCUd4nlvbC17y
ite8Ce6nWBGKUozilCA7OchJLnKTh8c84SnPgn55wTjGM4GJTGIyH43xic98
4Sshfv/X8z/e8o73fAjyQOw7MpOFrGQL1hPWeghHeCIQkc9iX/hKiHYoQvNW
+x3v+RDMg09sYjNb2Mo2tvMHf7KDnfzF38xnAQtZxGKWsIvd7GEv+9jPUY5x
nBOc5BQHOMghDvMPRzjNGc5yjvNcoBOd6UJXutGdn1nKMpazgpVc5BKXucJV
rgX5YS8iE4WoRCM6MYhJLGITh7is8s5q1rCWdawP8k8sPglISCISc13sBje5
xW3u8BOzmM0c5jKPl7ziNW+CPOA/yju+ClSkEpWpEnwniPWkF73pQ1/a0JZ2
tKcDHWmhFrSkFa1pQ1vqUJd61KcBDclMFrKSjezkIAlJ+YZkJCdFUF/N6Qxn
Ocd5LgTfPWLt6UBHOtGZalSnBjWpRW0qUonKVOF7qlKaMpSlHOWpENR7Yxzk
EIeD/3uOcJRjHOcEJzlFPO/EJwEJSURiUpIqqJekIS3pyE8BClKIwhQhJ7nI
TR7yko+iFKM4JShJKe4a+x73ecBDHnGdG9zkFre5w0UucZkrQV3mGnmdZT7y
U4CCFKIWtalDXepRn4dqxyMe84SnPAu+A8SqUo3q1KAmDWhIIxrThKY0o3mQ
R7SkFa2D/KQCFalEZaowhKEMYzgjGBncA2Pf4S73uM8DTnKK05zhLOeCeVvz
E57yjOe84C3veM8HPvIpaNvrD3zkE5/5EjzFvvCVEO1QhCYSkYlCVKIRnTCE
JRzhiUBEYhCTWMQmDnGDe6DbFKQkFalJw/8AcWXOqQ==
            "]]}]}, {}, {}, {}}],
      
      AspectRatio->1,
      AxesOrigin->{Automatic, Automatic},
      BaseStyle->{12, FontFamily -> "Arial", 
        GrayLevel[0]},
      DisplayFunction->Identity,
      Frame->True,
      FrameLabel->{None, None},
      FrameStyle->{{
         GrayLevel[0], 
         Thickness[0.008]}, {
         GrayLevel[0], 
         Thickness[0.008]}, {
         GrayLevel[0], 
         Thickness[0.008]}, {
         GrayLevel[0], 
         Thickness[0.008]}},
      FrameTicks->{{Automatic, Automatic}, {Automatic, Automatic}},
      GridLines->{None, None},
      GridLinesStyle->Directive[
        GrayLevel[0.5, 0.4]],
      ImageSize->200,
      LabelStyle->Directive[FontFamily -> "Arial", FontSize -> 12, 
        GrayLevel[0]],
      Method->{
       "DefaultBoundaryStyle" -> Automatic, 
        "DefaultGraphicsInteraction" -> {
         "Version" -> 1.2, "TrackMousePosition" -> {True, False}, 
          "Effects" -> {
           "Highlight" -> {"ratio" -> 2}, "HighlightPoint" -> {"ratio" -> 2}, 
            "Droplines" -> {
             "freeformCursorMode" -> True, 
              "placement" -> {"x" -> "All", "y" -> "None"}}}}, 
        "GridLinesInFront" -> True},
      PlotLabel->FormBox["\"N2H4\"", TraditionalForm],
      PlotRange->{{-12., -3.}, {-12., -2.}},
      PlotRangeClipping->True,
      PlotRangePadding->{{
         Scaled[0.02], 
         Scaled[0.02]}, {
         Scaled[0.02], 
         Scaled[0.02]}},
      Ticks->{Automatic, Automatic}]},
    {
     GraphicsBox[GraphicsComplexBox[CompressedData["
1:eJyVm1FqW1cARIUo4iGMQBaykIVsPUlXzXq6hEK+u4UuqUvI0kqbjMGnGWaa
n8fJzL0ifnPsH2f+/Y/fvi4Xi8VfvywW/zy///n127+PP388FwPMnHwL58lz
OE9+C+fJr+E8+SWcJz+H8+SncJ7MPllf/wfYvZ9h+onb96n39UCeuH3/er8P
5InbvWgPD+SJ231pPw/kids9am8P5Inb/WqfD+SJ/+/eH8gTt77wfsf0Z4Af
hofpJ+Z5x9rzQJ6Y5x1rzwN5Yp53rD0P5Il53rH2PJAn5nnH2vNAnpjnHWvP
A3linnesfQ/kiXk+8QisvvZ/Bztfhuknbn3Rnu/IE7e+aM935IlbX7TnO/LE
rS/a8x154tYX7fmOPHHri/Z8R5649UX7viNPnHxx9zumPzew82WYfuLWF+35
hjxx64v2fEOeuPVFe74hT9z6oj3fkCdufdGeb8gTt75ozzfkiVtftO8b8sTJ
F3e/Y/pzBTtfhuknbn3Rnq/IE7e+aM9X5IlbX7TnK/LErS/a8xV54tYX7fmK
PHHri/Z8RZ649UX7viJPnHxx9zumPzPY+TJMP3Hri/Y8I0/c+qI9z8gTt75o
zzPyxK0v2vOMPHHri/Y8I0/c+qI9z8gTt75o3zPyxMkXd79j+nMBO1+G6Sdu
fdGeL8gTt75ozxfkiVtftOcL8sStL9rzBXni1hft+YI8ceuL9nxBnrj1Rfu+
IE+cfHH3O4Y/i/fPbH0ZP+8nrn3Rz9X3z3ni2hf9u98/54lrX95wnp9nuPbl
Fef5eYZrX15wnp9nuPblGef5eYZrX55wnp9nOPri7jdMfxZnsPNlmH7i1hft
+4w8ceuL9n1Gnrj1Rfs+I0/c+qJ9n5Enbn3Rvs/IE7e+aN9n5IlbX7T3M/LE
wRd7v2P6cwI7X4bpJ2590Z5PyBO3vmjPJ+SJW1+05xPyxK0v2vMJeeLWF+35
hDxx64v2fEKeuPVF+z4hT5x8cfc7pj9HsPNlmH7i1hft+Yg8ceuL9nxEnrj1
RXs+Ik/c+qI9H5Enbn3Rno/IE7e+aM9H5IlbX7TvI/LEyRd3v2P6cwA7X4bp
J2590Z4PyBO3vmjPB+SJW1+05wPyxK0v2vMBeeLWF+35gDxx64v2fECeuPVF
+z4gT5x8cfc7pj97sPNlmH7i1hfteY88ceuL9rxHnrj1RXveI0/c+qI975En
bn3RnvfIE7e+aM975IlbX7TvPfLEyRd3v2P6swM7X4bpJ2590Z53yBO3vmjP
O+SJW1+05x3yxK0v2vMOeeLWF+15hzxx64v2vEOeuPVF+94hT5x8cfc7pj9b
sPNlmH7i1hfteYs8ceuL9rxFnrj1RXveIk/c+qI9b5Enbn3RnrfIE7e+aM9b
5IlbX7TvLfLEyRd3v2P6swE7X4bpJ2590Z43yBO3vmjPG+SJW1+05w3yxK0v
2vMGeeLWF+15gzxx64v2vEGeuPVF+94gT5x8cfc7pj9rsPNlmH7i1hfteY08
ceuL9rxGnrj1RXteI0/c+qI9r5Enbn3RntfIE7e+aM9r5IlbX7TvNfLEyRd3
v2P6swI7X4bpJ2590Z5XyBO3vmjPK+SJW1+05xXyxK0v2vMKeeLWF+15hTxx
64v2vEKeuPVF+14hT5x8cfc7pj9L8Mqw9sx+Yp53rD0vkSfmecfa8xJ5Yp53
rD0vkSfmecfa8xJ5Yp53rD0vkSfmecfa8xJ5Yp53rH0vkSfm+cTLwOonP5JP
zJMfzNPemaf9Mk97ZJ72xTzthXl6/+n9ffn+/Pj/5xNY+aPsT6Y/wA/Tn0z/
Dh6mP5n+DXw3/cn0r+Cb6U+mP4Ovpj+Z/gU8m/708/7H71fxPvann/c/fn+E
97E/mf4JfDb9yfSP4JPpT6Z/AB9NfzL9Pfhg+pPp78B7059Mfwvemf5k+hvw
1vQn01+DN6Y/mf7K3Mf+ZPr4fvWRsy9mf2lyfJ/7D4/At8Bz4LfAr4FfAj8H
fgqsr8fix3OAmd/A7M9g9t/A7L+C2X8Bs/8MZv8JzD7zL3hO5u8XyBff/gZ3
TusC
       "], {{}, 
        {GrayLevel[0.5], EdgeForm[None], 
         GraphicsGroupBox[{
           PolygonBox[{{1196, 1080, 1160, 1200}, {1161, 1, 1081, 1197}}], 
           PolygonBox[CompressedData["
1:eJwl00VYFGEcwOFBsCXEVuzGbsQOwkQRO8EWBWyxu7tbQeznsW/m1byaV/Nm
XvWdx8O7+//tt7P7zexsw5z8zLxSQRAkUZqiqCBoTguacZ7LtKcD7bjEOZrQ
lMac5QwNaUQDTnOdrnSjC9c4QQ3fVZNaHNc32UZ96nGKGyRT23vqcNK8ksJI
z6yiUB+hsvV4qnBYX6QNbWlNCRdIpBUtKeYQMY6JJY6Deit1SKAuW9hHOevl
qcBevSfq/zUrQ1l26818ta9vfGGTXhuen/kWt1mj13PXfI87rNOrWWNey+rw
/PQBKvrsSkSzX2/ko/VPfGaDXkGaOZ1UlutlDDAPJIWlOovsiCDIYRqj9Jjw
OpgPc4TRen54Dd0YlyghV+fx2vyGtyzQS8Jr77PjiWOxnkO+9QLCm2u2zgl/
f3NXupGtZ9DdnEwS0/VVOtGZjlxhHkXWi7nAXD2LXPP8cB/M1IuItocYYlmo
dxHe3zIwBjs9FPDeix94R76ewl/nHr45gsl6RHiveK01iWToTCabpzCVkXoc
x8zHOcpYPTz8H5lb0JJhOp3HvuIJj0jTg/lu/sFPBulJvHTMK14wUU/gqfkZ
zxmvh/LbMX/4xRA9jUj7j6IUU3Uq960/4CEp4X6paq5GdY7q/uG9bt7KNvrp
vowyZ5FJH92bDPMIRtJLD2RHeH3ZzgDdM/z/mOuRQA/9D2ntdZ8=
            "]], 
           PolygonBox[CompressedData["
1:eJwt1mPQXtcWAOAvto3GbmPbRmPbtu2msRurMdumYZu0MRrbttXGyX3OzP3x
zJn9rjmba6/3pGzepXrn0CEhIbMITzeN7vSgJ73oTSta04a2tKM9w0KFhAxn
BCMZxWh60Zs+9KUf/XnKM57zgpe84ht9JSM5KUhJKprQlGY0pwUt6UNf+tGf
AQzkp/+vZTZzmMs8oohFJRrRiUFM7hv7AQ95xGOeMICBDGIwQxjKa97wL//x
lneE01d4IhCRSETmptgtbnOHu9xjnDmNZwITmcRk+tGfAQxkEIPJTg5ykovc
5OFbviMzWchKNprRnBa0pBWtSUs60pOBjGSiMEUoSjGKU4KSlKI0ZShLOfKS
j/wUoCCFaENb2tGeDnSkE53pQtcgz+hOD3rSi970oS9TmMo0pjODmcxnAQtZ
xGKWBP3a0650ozs96MnPYktZxnJWsJJNbGYLW9nGdoYwlGEMZwQjWcVq1rCW
daxnA7/wK7+xkd9J4OwTkojEJCEpl83pCle5xnVucJZznOcCF7nEPu/s5wAH
OcRhGhijIY1oTBOa8o/YEY5yjOOcYBvb+YM/2cFONvI7m9jMFrbyF3+zi93s
YS+TmMwUpjKN6YxgJKMYzQ+MoSCFKEwRilKMetQP1kFDGtGYGtSkFrWpQ13W
sZ4N/MKv/EZxSlCSUpSmDJWpwvdUpRrVGcRghjA0qF8MpyzlKE8FKlKJWMQm
DnGJR3xmMDOoN8xiNnNYwUpWsZo1rA32w1mO4UfGBvef8UxgIpOYzBSmMps5
zGUe81nAHvYGecF+DnCQ45zgJKc4zRkWsojFLAnuA0tZxnJWsJJVrGYNa1nH
ejbwCzvYyV/8zS52B+uxtrGMYzwTmEhWspGdHOQkF3OZx3wWsJBFZCQT3/Id
mckSnLMxfmMjv7OJzWxhK9vYzh/8SWrvpCEt6UhPhiCf3I3a1KEu9ajPVbFr
XOcGN7kV5L3Ybvawl33sD+pnGP2SngxkJBPJSUFKUpGaNCQiMUlIyjckYxSj
+YEx/MhYpjCVaUxnBjOJQ1ziEZ8EJCQCEYlEZKIQlVCEJgxhCUd4nlvbC17y
ite8Ce6nWBGKUozilCA7OchJLnKTh8c84SnPgn55wTjGM4GJTGIyH43xic98
4Sshfv/X8z/e8o73fAjyQOw7MpOFrGQL1hPWeghHeCIQkc9iX/hKiHYoQvNW
+x3v+RDMg09sYjNb2Mo2tvMHf7KDnfzF38xnAQtZxGKWsIvd7GEv+9jPUY5x
nBOc5BQHOMghDvMPRzjNGc5yjvNcoBOd6UJXutGdn1nKMpazgpVc5BKXucJV
rgX5YS8iE4WoRCM6MYhJLGITh7is8s5q1rCWdawP8k8sPglISCISc13sBje5
xW3u8BOzmM0c5jKPl7ziNW+CPOA/yju+ClSkEpWpEnwniPWkF73pQ1/a0JZ2
tKcDHWmhFrSkFa1pQ1vqUJd61KcBDclMFrKSjezkIAlJ+YZkJCdFUF/N6Qxn
Ocd5LgTfPWLt6UBHOtGZalSnBjWpRW0qUonKVOF7qlKaMpSlHOWpENR7Yxzk
EIeD/3uOcJRjHOcEJzlFPO/EJwEJSURiUpIqqJekIS3pyE8BClKIwhQhJ7nI
TR7yko+iFKM4JShJKe4a+x73ecBDHnGdG9zkFre5w0UucZkrQV3mGnmdZT7y
U4CCFKIWtalDXepRn4dqxyMe84SnPAu+A8SqUo3q1KAmDWhIIxrThKY0o3mQ
R7SkFa2D/KQCFalEZaowhKEMYzgjGBncA2Pf4S73uM8DTnKK05zhLOeCeVvz
E57yjOe84C3veM8HPvIpaNvrD3zkE5/5EjzFvvCVEO1QhCYSkYlCVKIRnTCE
JRzhiUBEYhCTWMQmDnGDe6DbFKQkFalJw/8AcWXOqQ==
            "]]}]}, {}, {}, {}}],
      
      AspectRatio->1,
      AxesOrigin->{Automatic, Automatic},
      BaseStyle->{12, FontFamily -> "Arial", 
        GrayLevel[0]},
      DisplayFunction->Identity,
      Frame->True,
      FrameLabel->{None, None},
      FrameStyle->{{
         GrayLevel[0], 
         Thickness[0.008]}, {
         GrayLevel[0], 
         Thickness[0.008]}, {
         GrayLevel[0], 
         Thickness[0.008]}, {
         GrayLevel[0], 
         Thickness[0.008]}},
      FrameTicks->{{Automatic, Automatic}, {Automatic, Automatic}},
      GridLines->{None, None},
      GridLinesStyle->Directive[
        GrayLevel[0.5, 0.4]],
      ImageSize->200,
      LabelStyle->Directive[FontFamily -> "Arial", FontSize -> 12, 
        GrayLevel[0]],
      Method->{
       "DefaultBoundaryStyle" -> Automatic, 
        "DefaultGraphicsInteraction" -> {
         "Version" -> 1.2, "TrackMousePosition" -> {True, False}, 
          "Effects" -> {
           "Highlight" -> {"ratio" -> 2}, "HighlightPoint" -> {"ratio" -> 2}, 
            "Droplines" -> {
             "freeformCursorMode" -> True, 
              "placement" -> {"x" -> "All", "y" -> "None"}}}}, 
        "GridLinesInFront" -> True},
      PlotLabel->FormBox["\"N2H5\"", TraditionalForm],
      PlotRange->{{-12., -3.}, {-12., -2.}},
      PlotRangeClipping->True,
      PlotRangePadding->{{
         Scaled[0.02], 
         Scaled[0.02]}, {
         Scaled[0.02], 
         Scaled[0.02]}},
      Ticks->{Automatic, Automatic}], 
     GraphicsBox[GraphicsComplexBox[CompressedData["
1:eJyVm1FqW1cARIUo4iGMQBaykIVsPUlXzXq6hEK+u4UuqUvI0kqbjMGnGWaa
n8fJzL0ifnPsH2f+/Y/fvi4Xi8VfvywW/zy///n127+PP388FwPMnHwL58lz
OE9+C+fJr+E8+SWcJz+H8+SncJ7MPllf/wfYvZ9h+onb96n39UCeuH3/er8P
5InbvWgPD+SJ231pPw/kids9am8P5Inb/WqfD+SJ/+/eH8gTt77wfsf0Z4Af
hofpJ+Z5x9rzQJ6Y5x1rzwN5Yp53rD0P5Il53rH2PJAn5nnH2vNAnpjnHWvP
A3linnesfQ/kiXk+8QisvvZ/Bztfhuknbn3Rnu/IE7e+aM935IlbX7TnO/LE
rS/a8x154tYX7fmOPHHri/Z8R5649UX7viNPnHxx9zumPzew82WYfuLWF+35
hjxx64v2fEOeuPVFe74hT9z6oj3fkCdufdGeb8gTt75ozzfkiVtftO8b8sTJ
F3e/Y/pzBTtfhuknbn3Rnq/IE7e+aM9X5IlbX7TnK/LErS/a8xV54tYX7fmK
PHHri/Z8RZ649UX7viJPnHxx9zumPzPY+TJMP3Hri/Y8I0/c+qI9z8gTt75o
zzPyxK0v2vOMPHHri/Y8I0/c+qI9z8gTt75o3zPyxMkXd79j+nMBO1+G6Sdu
fdGeL8gTt75ozxfkiVtftOcL8sStL9rzBXni1hft+YI8ceuL9nxBnrj1Rfu+
IE+cfHH3O4Y/i/fPbH0ZP+8nrn3Rz9X3z3ni2hf9u98/54lrX95wnp9nuPbl
Fef5eYZrX15wnp9nuPblGef5eYZrX55wnp9nOPri7jdMfxZnsPNlmH7i1hft
+4w8ceuL9n1Gnrj1Rfs+I0/c+qJ9n5Enbn3Rvs/IE7e+aN9n5IlbX7T3M/LE
wRd7v2P6cwI7X4bpJ2590Z5PyBO3vmjPJ+SJW1+05xPyxK0v2vMJeeLWF+35
hDxx64v2fEKeuPVF+z4hT5x8cfc7pj9HsPNlmH7i1hft+Yg8ceuL9nxEnrj1
RXs+Ik/c+qI9H5Enbn3Rno/IE7e+aM9H5IlbX7TvI/LEyRd3v2P6cwA7X4bp
J2590Z4PyBO3vmjPB+SJW1+05wPyxK0v2vMBeeLWF+35gDxx64v2fECeuPVF
+z4gT5x8cfc7pj97sPNlmH7i1hfteY88ceuL9rxHnrj1RXveI0/c+qI975En
bn3RnvfIE7e+aM975IlbX7TvPfLEyRd3v2P6swM7X4bpJ2590Z53yBO3vmjP
O+SJW1+05x3yxK0v2vMOeeLWF+15hzxx64v2vEOeuPVF+94hT5x8cfc7pj9b
sPNlmH7i1hfteYs8ceuL9rxFnrj1RXveIk/c+qI9b5Enbn3RnrfIE7e+aM9b
5IlbX7TvLfLEyRd3v2P6swE7X4bpJ2590Z43yBO3vmjPG+SJW1+05w3yxK0v
2vMGeeLWF+15gzxx64v2vEGeuPVF+94gT5x8cfc7pj9rsPNlmH7i1hfteY08
ceuL9rxGnrj1RXteI0/c+qI9r5Enbn3RntfIE7e+aM9r5IlbX7TvNfLEyRd3
v2P6swI7X4bpJ2590Z5XyBO3vmjPK+SJW1+05xXyxK0v2vMKeeLWF+15hTxx
64v2vEKeuPVF+14hT5x8cfc7pj9L8Mqw9sx+Yp53rD0vkSfmecfa8xJ5Yp53
rD0vkSfmecfa8xJ5Yp53rD0vkSfmecfa8xJ5Yp53rH0vkSfm+cTLwOonP5JP
zJMfzNPemaf9Mk97ZJ72xTzthXl6/+n9ffn+/Pj/5xNY+aPsT6Y/wA/Tn0z/
Dh6mP5n+DXw3/cn0r+Cb6U+mP4Ovpj+Z/gU8m/708/7H71fxPvann/c/fn+E
97E/mf4JfDb9yfSP4JPpT6Z/AB9NfzL9Pfhg+pPp78B7059Mfwvemf5k+hvw
1vQn01+DN6Y/mf7K3Mf+ZPr4fvWRsy9mf2lyfJ/7D4/At8Bz4LfAr4FfAj8H
fgqsr8fix3OAmd/A7M9g9t/A7L+C2X8Bs/8MZv8JzD7zL3hO5u8XyBff/gZ3
TusC
       "], {{{}, 
         {GrayLevel[0.5], EdgeForm[None], 
          GraphicsGroupBox[{
            PolygonBox[{{1161, 1, 1081, 1197}, {1196, 1080, 1160, 1200}}], 
            PolygonBox[CompressedData["
1:eJwl0kdMFFEcwOEBxi5gb6CJJ8USOyh2AVFByoJd2toFWTTRBIwmmoi9A6I3
G7bEcrZerVfrVT1br/qNHr7N/7dvX+Zl3o6OJ2KNyUEQTKQbDWEQXPdFF9eo
13fJZYT1DC6ZbzCZKUyiiwsMsj6YIXTodvqbBzCQNn2eNHM6/Tinz9LH3JdU
zujT9DT3ojen9EWGmocxnE59Mvx/9u704IRu4qPzf+IDCX2QzylB8IWvHND7
uWe+zwP26RaazS3spVnvIc+cTwG79S5SzWmks1PPYaQzjCKT2bqRt87wjvfs
0K1kkBn9nkPMo9SeMsqZq7dz2Z4rXGWbLuaX9d/8pEhvZJb1XGayQW8lYW4i
uuQtupo/STbpJKr0Wp777gUvWaPX89r8hles03Fm2JNNDnV6dXTv1jvpYJVe
Gd2xuY12VuhaUuwJSaZGV1JnPU4tFTpGlbmaGsr1Yh468iMeU6CX8NT8jCcU
6mV8M3/nB0v1Zuo9ryF672zS+Ry1fowj5OkFVJgriTFflzDGGcaSxXJdxnjz
BMZRqhdF92dPK4dZqO+QTU70zrjN8fDfaw/8VYIwer6PW0xjOlO5yV9RiF4F

             "]], PolygonBox[CompressedData["
1:eJwV1VW4UEUQAOBLXRrpVrh0d3d3CEp3d6d0KijdXdItIKWANNLd3R0GDfqf
h/9pzszZ/WZ2N6x5l5qdw4eEhIwmlLLhQkLKUZ4KVKQSlalCVapRna/pIacn
vehNH/oymCEMZRjDGUEnOtOFrnSjO6vUWs0a1rKO9exgJ7v4g93sYQtb2cZ2
fuN3TnCSU5zmDGc5x3kucJFLXOYKV7nGdW5wk/ksYCGL+JnF7GUf+znAQQ7x
nT30oz8DGMgglogtZRnLWcFKfhIbw1jGMZ4JzGUe81nAQhaRnwIUpBCFKUJO
cpGbPOQlH0UpRnFKUJJSVKQSlalCVapRmjJB/ylHeSpQi9rUoS71qE9a0pGe
DGQkE5nJQlaykZ0cTGcGM5nFbOYwkUlMZgpTmUYb2tKO9nSgI81oTgta0orW
NKAhjWhME5qygpXBfLGaNawN1qEHs5jNHOYyj9QOQxrSko70ZKCFWEta0Zo2
tA3mQq3FQZ9ZyjKWB/2RU4SiFKM4JShJKUpThrKUoxvd6UFPetGbVrSmDW1p
R3uyk4Oc5CI3eYhEKJGJQlSi8c5a3/OBj3ziM1+KfUUKUhJGKhKRmCQkJRnJ
iUNc4hGfBCQkOjGISSy+IDYZyURmspCVbPShL9/Rj/4M4G9r+od/ec0b3tJE
rCnNaB70g5Z8w7fUojZ1qMtYOeMYzwQmMole9KYPfYNzSz/a0Z4OdKQTnelC
V7rRPbjv6Ekd6lKP+jSgIT8witH8GJxzxlCDmnzDt9SiNkMZxnBGMJLvucVt
7nCXe9wP/mdv9WlAQxrRmPJUoCKVqEwVqlKN6nxNDWryTK3nvOAlr/iLBzzk
EY95wlP6M4CBDGIwQ1hn1tfzCxvYyKbgvvePEYzke35gVDAXcmITh7jEIz45
I5hjcpOHvOQjLelITwYykokEEc0diUhMEpKyQmwlq1jNGtZyjOOc4CSnOM0u
a/qD3exhL/vYxnZ+43d2sJONbOJXNrOFrcxmDnOZx3wWMJVpTGcGM5nFfg5w
kEP8yWGWsZwVrGQVq1nDWtaxnl/YwCV7uMwVrnKN65zhLOc4zwUucoOb3OI2
d7hLfgpQkEIUpggNaEgjGtOEpjSjOS1oSSta04a2tKM9HehIJzrTha50ozs9
6EkvetOHvkxkEpOZwlSmccSej3KM45zgJEXFilGcEpSkFNOZwUxmMZs5fGFW
YhOHuMQjPlGJRnRiEJNYRCAikQglMlH4Wa3FLGEpy1jOXOYxnwUsZBG1qE0d
6lKP+sG6nYESlKQUpSnDKXs7zRnOco7zhJMTnghEJBKhfHL2PvMfIfLDEZ4I
RCQSoUQmSnC/+uwt73jPBz6ymz3sZR/7OcBBDvEnhznC0eC9Vysb2ckRnGdy
kZs85CUf+SlAQQpRmCIUpRhRiUZ0YhCTWCQjefBe8RUpSEkCEpKIxCQhKWGk
IjVpSEs6frXWzWxhK9vYzhOe8oznvOAlxzjOCU5yitOc4SznOM8FLnKJy1zh
Kte4HtTTs5e84q/gneMfPvCRT3zmP0L0MTNZyEo2spODFKQkjFSkJg2RiUJU
ohGdGPyr3mve8JZ3vOca17nBTW5xmzvc5R73ecBDxjOBiUxiMlOCfMu9yS1u
c4e73OM+D3jIIx4zUM4gBjOEoQwL7jO92cBGNgV9YnPwjor9yE+MYSzjeMRj
nvA0eM94Tgr/SEkYqUhNGv4Hu0SZBg==
             "]]}]}, {}, {}, {}}, {{}, 
         {RGBColor[0.09319825, 0.03395, 0.12662575], EdgeForm[None], 
          GraphicsGroupBox[{
            PolygonBox[{{1140, 785, 786, 784, 1139}, {1144, 839, 840, 838, 
             1143}, {1189, 1069, 1070, 1068, 1188}}], 
            PolygonBox[{{907, 908, 909, 910, 911, 912}, {793, 794, 795, 796, 
             797, 798}, {787, 788, 789, 790, 791, 792}, {961, 962, 963, 964, 
             965, 966}, {967, 968, 969, 970, 971, 972}, {1021, 1022, 1023, 
             1024, 1025, 1026}, {841, 842, 843, 844, 845, 846}, {847, 848, 
             849, 850, 851, 852}}]}]}, 
         {RGBColor[0.27959475, 0.10185000000000001`, 0.37987725000000006`], 
          EdgeForm[None], 
          GraphicsGroupBox[{
            PolygonBox[{{1185, 1063, 1064, 1062, 1184}, {1148, 893, 894, 892, 
             1147}, {1187, 1066, 1067, 1065, 1186}, {1152, 947, 948, 946, 
             1151}}], 
            PolygonBox[{{895, 896, 897, 898, 899, 900}, {949, 950, 951, 952, 
             953, 954}, {901, 902, 903, 904, 905, 906}, {955, 956, 957, 958, 
             959, 960}, {1015, 1016, 1017, 1018, 1019, 1020}}]}]}, 
         {RGBColor[0.4766665, 0.166804, 0.44757175000000005`], EdgeForm[None],
           GraphicsGroupBox[{
            PolygonBox[{{1183, 1060, 1061, 1059, 1182}, {1181, 1057, 1058, 
             1056, 1180}, {1156, 1001, 1002, 1000, 1155}, {1199, 1159, 1055, 
             1054, 1179}}], 
            PolygonBox[{{1003, 1004, 1005, 1006, 1007, 1008}, {1009, 1010, 
             1011, 1012, 1013, 1014}}]}]}}}],
      AspectRatio->1,
      AxesOrigin->{Automatic, Automatic},
      BaseStyle->{12, FontFamily -> "Arial", 
        GrayLevel[0]},
      DisplayFunction->Identity,
      Frame->True,
      FrameLabel->{None, None},
      FrameStyle->{{
         GrayLevel[0], 
         Thickness[0.008]}, {
         GrayLevel[0], 
         Thickness[0.008]}, {
         GrayLevel[0], 
         Thickness[0.008]}, {
         GrayLevel[0], 
         Thickness[0.008]}},
      FrameTicks->{{Automatic, Automatic}, {Automatic, Automatic}},
      GridLines->{None, None},
      GridLinesStyle->Directive[
        GrayLevel[0.5, 0.4]],
      ImageSize->200,
      LabelStyle->Directive[FontFamily -> "Arial", FontSize -> 12, 
        GrayLevel[0]],
      Method->{
       "DefaultBoundaryStyle" -> Automatic, 
        "DefaultGraphicsInteraction" -> {
         "Version" -> 1.2, "TrackMousePosition" -> {True, False}, 
          "Effects" -> {
           "Highlight" -> {"ratio" -> 2}, "HighlightPoint" -> {"ratio" -> 2}, 
            "Droplines" -> {
             "freeformCursorMode" -> True, 
              "placement" -> {"x" -> "All", "y" -> "None"}}}}, 
        "GridLinesInFront" -> True},
      PlotLabel->FormBox["\"NH4\"", TraditionalForm],
      PlotRange->{{-12., -3.}, {-12., -2.}},
      PlotRangeClipping->True,
      PlotRangePadding->{{
         Scaled[0.02], 
         Scaled[0.02]}, {
         Scaled[0.02], 
         Scaled[0.02]}},
      Ticks->{Automatic, Automatic}], 
     GraphicsBox[GraphicsComplexBox[CompressedData["
1:eJyVm1FqW1cARIUo4iGMQBaykIVsPUlXzXq6hEK+u4UuqUvI0kqbjMGnGWaa
n8fJzL0ifnPsH2f+/Y/fvi4Xi8VfvywW/zy///n127+PP388FwPMnHwL58lz
OE9+C+fJr+E8+SWcJz+H8+SncJ7MPllf/wfYvZ9h+onb96n39UCeuH3/er8P
5InbvWgPD+SJ231pPw/kids9am8P5Inb/WqfD+SJ/+/eH8gTt77wfsf0Z4Af
hofpJ+Z5x9rzQJ6Y5x1rzwN5Yp53rD0P5Il53rH2PJAn5nnH2vNAnpjnHWvP
A3linnesfQ/kiXk+8QisvvZ/Bztfhuknbn3Rnu/IE7e+aM935IlbX7TnO/LE
rS/a8x154tYX7fmOPHHri/Z8R5649UX7viNPnHxx9zumPzew82WYfuLWF+35
hjxx64v2fEOeuPVFe74hT9z6oj3fkCdufdGeb8gTt75ozzfkiVtftO8b8sTJ
F3e/Y/pzBTtfhuknbn3Rnq/IE7e+aM9X5IlbX7TnK/LErS/a8xV54tYX7fmK
PHHri/Z8RZ649UX7viJPnHxx9zumPzPY+TJMP3Hri/Y8I0/c+qI9z8gTt75o
zzPyxK0v2vOMPHHri/Y8I0/c+qI9z8gTt75o3zPyxMkXd79j+nMBO1+G6Sdu
fdGeL8gTt75ozxfkiVtftOcL8sStL9rzBXni1hft+YI8ceuL9nxBnrj1Rfu+
IE+cfHH3O4Y/i/fPbH0ZP+8nrn3Rz9X3z3ni2hf9u98/54lrX95wnp9nuPbl
Fef5eYZrX15wnp9nuPblGef5eYZrX55wnp9nOPri7jdMfxZnsPNlmH7i1hft
+4w8ceuL9n1Gnrj1Rfs+I0/c+qJ9n5Enbn3Rvs/IE7e+aN9n5IlbX7T3M/LE
wRd7v2P6cwI7X4bpJ2590Z5PyBO3vmjPJ+SJW1+05xPyxK0v2vMJeeLWF+35
hDxx64v2fEKeuPVF+z4hT5x8cfc7pj9HsPNlmH7i1hft+Yg8ceuL9nxEnrj1
RXs+Ik/c+qI9H5Enbn3Rno/IE7e+aM9H5IlbX7TvI/LEyRd3v2P6cwA7X4bp
J2590Z4PyBO3vmjPB+SJW1+05wPyxK0v2vMBeeLWF+35gDxx64v2fECeuPVF
+z4gT5x8cfc7pj97sPNlmH7i1hfteY88ceuL9rxHnrj1RXveI0/c+qI975En
bn3RnvfIE7e+aM975IlbX7TvPfLEyRd3v2P6swM7X4bpJ2590Z53yBO3vmjP
O+SJW1+05x3yxK0v2vMOeeLWF+15hzxx64v2vEOeuPVF+94hT5x8cfc7pj9b
sPNlmH7i1hfteYs8ceuL9rxFnrj1RXveIk/c+qI9b5Enbn3RnrfIE7e+aM9b
5IlbX7TvLfLEyRd3v2P6swE7X4bpJ2590Z43yBO3vmjPG+SJW1+05w3yxK0v
2vMGeeLWF+15gzxx64v2vEGeuPVF+94gT5x8cfc7pj9rsPNlmH7i1hfteY08
ceuL9rxGnrj1RXteI0/c+qI9r5Enbn3RntfIE7e+aM9r5IlbX7TvNfLEyRd3
v2P6swI7X4bpJ2590Z5XyBO3vmjPK+SJW1+05xXyxK0v2vMKeeLWF+15hTxx
64v2vEKeuPVF+14hT5x8cfc7pj9L8Mqw9sx+Yp53rD0vkSfmecfa8xJ5Yp53
rD0vkSfmecfa8xJ5Yp53rD0vkSfmecfa8xJ5Yp53rH0vkSfm+cTLwOonP5JP
zJMfzNPemaf9Mk97ZJ72xTzthXl6/+n9ffn+/Pj/5xNY+aPsT6Y/wA/Tn0z/
Dh6mP5n+DXw3/cn0r+Cb6U+mP4Ovpj+Z/gU8m/708/7H71fxPvann/c/fn+E
97E/mf4JfDb9yfSP4JPpT6Z/AB9NfzL9Pfhg+pPp78B7059Mfwvemf5k+hvw
1vQn01+DN6Y/mf7K3Mf+ZPr4fvWRsy9mf2lyfJ/7D4/At8Bz4LfAr4FfAj8H
fgqsr8fix3OAmd/A7M9g9t/A7L+C2X8Bs/8MZv8JzD7zL3hO5u8XyBff/gZ3
TusC
       "], {{}, {}, {}, {}, {}, 
        {RGBColor[
         0.8365741306812244, 0.30824489152853285`, 0.21527519165215023`], 
         EdgeForm[None], 
         GraphicsGroupBox[{PolygonBox[{{1196, 1080, 1160, 1200}}], 
           PolygonBox[CompressedData["
1:eJwVz8sqhHEYwOF3HJbYWBkWVrgAlKIcRplymCmKmpEpymlEUTOiKOMCsLHD
3mGNC8AF4AKwxgXwzOKp9/f9e9/62gsb2WJNRDRTz1xdxFMi4pkXZnWWnDnP
PBldoNtiD70s6CGO3KhwzKAeYNI8RYZ+nebb/MMvYzrPn9vhVoKcHuXepwce
Sel9bmojbrljTy+xameNdRb1NX202Etybl7hwvslVyzrIq/mN96r+3qLBrcb
aWJTV0jSSlv1Pznkw/snXxzoCTr8RyddjOsdhr2PkGJblymZy+xS0jOc2Dnl
jGn9D86xLwo=
            "]]}]}, 
        {RGBColor[0.9316045000000001, 0.40355425, 0.10604417499999994`], 
         EdgeForm[None], 
         GraphicsGroupBox[{
           PolygonBox[{{1177, 23, 24, 25, 1176}, {1195, 1078, 1079, 1077, 
            1194}}], PolygonBox[CompressedData["
1:eJwNzjcwJmAUBdBPGGHpjLC6X2rFVtoOS6FhUZkRCwqxE1uxFdvF6jbYVmzF
VuzEVhynONV9790Xae2t74kOIaQQxwijjDHOBJMcGjrimBNOOSM+JoQEEvlC
EslEokLIIpsccsmjzU47HXTSRTe3Ou6454FHnqiimhq+U0sdv/nDX/6xxX8a
dDTygyaaaeGnn9ZYZ4NfbLIt22GXPfY5IN9PBRRSRDElTMmmmWGWOeYpdauM
ciqo5BsLdhZZYpkVVumT9TPAIEMMc84Fl1xxzQ2psSGkkU4GX8nkWfcLr7zx
zgefVLg8mQ==
            "]]}]}, 
        {RGBColor[
         0.9845327500000001, 0.5092722500000001, 0.07079242500000003], 
         EdgeForm[None], 
         GraphicsGroupBox[{
           PolygonBox[{{1173, 17, 18, 19, 1172}, {1175, 20, 21, 22, 1174}, {
            1193, 1075, 1076, 1074, 1192}, {1191, 1072, 1073, 1071, 1190}}], 
           PolygonBox[CompressedData["
1:eJwV0VWIEEAUBdDZcMHubtS1Bbs7wV4DbF0Fe9duBTvBTrC7E+wEO8HuTrAT
zOPH+ZnLu4+ZyRufGJcQGUKIJYaqVKM6NahJLWpTh7rUoz4NOBwRwhGOcozj
nKAhjWhME5rSjObE0YKWtKI1z3W94CWveM0b9sr2sZ8DHOQQ3aNC6EFPetGb
PmSX5SAnuchNHpJGh5CM5KQgJamYLJvCVKYxnRms1rWGtaxjPRsYKxvHeCYw
kUnclt3hLve4zwPme9wFLGQRi1lCarvTkJZ0pCcDGXVlIjNZyEo2lupaxnJW
sJJV/NT1i9/84e//z3T+1sw73vOBj3xiuHgEIxnFaMbwkEc85glPecZMfbOY
zRzmMo/Pur7wlW985wd97U4gkX70ZwDlqUBFKlGZKpSkFKUpQ1nKkc+O/BQg
loIUojBFKEoxilOCCDORRBFNEmJoI2tLO9rTgY50ojNdiKcr3djozpvYzBa2
so3t7GAnu9jNHq7acY3r3OAmtziv6wIXucRlrnCSU5zmDGc5x0BdgxjMEIYy
jH/wZ3Ru
            "]]}]}, 
        {RGBColor[0.99484425, 0.62488275, 0.11011147500000001`], EdgeForm[
         None], GraphicsGroupBox[{
           PolygonBox[{{1189, 1069, 1070, 1068, 1188}, {1171, 14, 15, 16, 
            1170}}], PolygonBox[CompressedData["
1:eJwN0CVUBUAQQNEFPtLQila0oRWNeOUjDa1oRSva0IpWtKINrWhFEzfc9M7O
nNncaH9jX2wIIZ0EbrnjngceeSI5JoQUUkkjnQwyPc4imxxyyaNaq6GWOupp
4JkXXnnjnQ+GGWGUMcaZoMmsZlpopY12DjnimBNOOSM/LoQCCimimBI+tS++
+eGXP+a1BRZZYpkVet3cRz8DDDLEuXbBJVdcc0NcJIQI8SSQSBIdWpROuuim
h0m7p5hmhlnmWLVjjXU22GSLUsoop4JKqtj2Rzvsssc+B/wDPUI6jw==
            "]]}]}, 
        {RGBColor[1., 0.7325749999999999, 0.22010174999999987`], EdgeForm[
         None], GraphicsGroupBox[{
           PolygonBox[{{1167, 8, 9, 10, 1166}, {1185, 1063, 1064, 1062, 
            1184}, {1187, 1066, 1067, 1065, 1186}, {1169, 11, 12, 13, 1168}}],
            PolygonBox[CompressedData["
1:eJwN0GVoEEAYBuBbOFuwE3TG7A6wE2bHwO7ZgbML7AS7O8FOsBPs7gQ7wU6w
4/nx/Djeu/e7u9jEpIR+kSGEOGKYExXCXOYxnwUs5JVNr3nDW97xntyyPMSS
l3zkZ5GuxSxhKctYziUuc4WrXOM6H3R95BOf+cJXRjGaMYxlHONpRGOa0JRm
JLCL3exhL/vYzwEOcojDHOEo6clARjKRmSy09YZ2tKcDHenECnddySpWs4a1
PIkI4SnPeM4LXhKvqy71qE8DGlJAVxwFKURhinBD101ucZs73GWabDozmMks
ZjNB10QmMZkpTCXJ7P4MYCCDGExpXWUoSznKU4HOJNKFrnSjO0UpRnFKUJJS
fDP7Oz/4yS9+s86M9WxgI5vYzBa2so3t7GAn97jPAx7yiMcc03WcE5zkFKdJ
KUtFatKQlnRUpwY1qUVt6pDVX2QjOznISS6GyIYyjOGMYCQVqURlqlCVavTw
5p70ojd96MsZdzrLOc5zgYtEORNNMmJITgr+yP7yjxAdQgSRNLduQUta0Zo2
/AeF9nRW
            "]]}]}, 
        {RGBColor[1., 0.8323490000000001, 0.40076325], EdgeForm[None], 
         GraphicsGroupBox[{PolygonBox[{{1161, 1, 1081, 1197}}], 
           PolygonBox[CompressedData["
1:eJwl0ckqRWEAwPEPF1usLEzXsMEDmIoiV1GEoijXUBS5tyjKNRRl3qJMG2wV
1ngAPAAeAGus/W4Wv9P3P+d8w+lExxK9s5khhEKyGY6E8JwRwgtPDOl+Ro3H
iNOnk7yZ+M4rCb3BZ1YIX3ywrnuoMaeWarp1G9v22mGLVt3Bg/Ej98T0FAlr
J0kfclI3Uex5CUU06hb6jPvppVmvcesMd9ywqrv48fyXbzr1Lunv90qIpM/k
skjMjQ7aWdCDHDr/EQcM6DhZJkfIZETPcGl8xQXTOsWydVZIsaSv2aSUEo45
JUo5ZZwwT745BeQxp8+ppIoKzpig3n4N1DGu9yP//zSHXPb0HzhGNIE=
            "]], 
           PolygonBox[CompressedData["
1:eJwt0lVokFEYBuB/E2frwG7nnFPBTrATdHPT2S12TuwEu2dPwU6wE+zuBDvB
TrC747nw4rk4vOflO3yciE79EhJDgyAoTBgvUwTBK17zhre8Yz8HOMghDnOE
93zgI5/4zBd2sovd7GEv+9hs2Ba2so3t7GC0bAxjGcd4JhBPIxqTQBOa0l9n
AAMZxGCGkFmWhaxkIzs5yEkucpOHvOTjsc4TnvKM57xgomwSk5nCVKaxVraO
9WxgI5sYyjCGM4KRjKImtahNHepSj6j/O4+mCEUpxlGOcZwTnOQUZUOCoBzl
qUBFKnGRS1zmCle5xnJWsJJVrGYNC1nEYpawlGX0pBe96UNfEknprWGkIjVp
SMtd7nGfBzzkEZ11utCVbnSnB9e5wU1ucZs7pNNJTwYykolwistKUJJSlKYM
c+xiLvNIZj4L+M0f/hK4F0Iopx3PcJZznOcClc2oQlWqUZ0aTJclMYOZzGI2
zWhOC1rSita0oS3taE8HOvKVb3znBz/5RX1/qAExxNKQOPLLChBBQSIpxD/t
gXWa
            "]]}]}}],
      AspectRatio->1,
      AxesOrigin->{Automatic, Automatic},
      BaseStyle->{12, FontFamily -> "Arial", 
        GrayLevel[0]},
      DisplayFunction->Identity,
      Frame->True,
      FrameLabel->{None, None},
      FrameStyle->{{
         GrayLevel[0], 
         Thickness[0.008]}, {
         GrayLevel[0], 
         Thickness[0.008]}, {
         GrayLevel[0], 
         Thickness[0.008]}, {
         GrayLevel[0], 
         Thickness[0.008]}},
      FrameTicks->{{Automatic, Automatic}, {Automatic, Automatic}},
      GridLines->{None, None},
      GridLinesStyle->Directive[
        GrayLevel[0.5, 0.4]],
      ImageSize->200,
      LabelStyle->Directive[FontFamily -> "Arial", FontSize -> 12, 
        GrayLevel[0]],
      Method->{
       "DefaultBoundaryStyle" -> Automatic, 
        "DefaultGraphicsInteraction" -> {
         "Version" -> 1.2, "TrackMousePosition" -> {True, False}, 
          "Effects" -> {
           "Highlight" -> {"ratio" -> 2}, "HighlightPoint" -> {"ratio" -> 2}, 
            "Droplines" -> {
             "freeformCursorMode" -> True, 
              "placement" -> {"x" -> "All", "y" -> "None"}}}}, 
        "GridLinesInFront" -> True},
      PlotLabel->FormBox["\"NH3\"", TraditionalForm],
      PlotRange->{{-12., -3.}, {-12., -2.}},
      PlotRangeClipping->True,
      PlotRangePadding->{{
         Scaled[0.02], 
         Scaled[0.02]}, {
         Scaled[0.02], 
         Scaled[0.02]}},
      Ticks->{Automatic, Automatic}], ""}
   },
   AutoDelete->False,
   GridBoxItemSize->{"Columns" -> {{Automatic}}, "Rows" -> {{Automatic}}}],
  "Grid"]], "Output",
 CellChangeTimes->{{3.917977691560279*^9, 3.917977715708091*^9}, 
   3.91797779272206*^9, 3.917978047468276*^9, 3.91797916950634*^9, {
   3.917981042155036*^9, 3.91798106310437*^9}, {3.91798109550576*^9, 
   3.917981117806314*^9}, 3.917981153011094*^9, 3.917981210797351*^9, {
   3.917984310757285*^9, 3.917984355505587*^9}, 3.9179843939755087`*^9, 
   3.9179845170973053`*^9, 3.9179846976133947`*^9, {3.917984735586041*^9, 
   3.917984750890314*^9}, 3.9179848801852903`*^9, 3.9179849297598963`*^9, 
   3.91798516665908*^9, {3.917985221402958*^9, 3.917985232072068*^9}, 
   3.917986166674425*^9, 3.917986198501728*^9, 3.9179863883525333`*^9, 
   3.917986461966106*^9, 3.9180233406076527`*^9, 3.919049419030161*^9, 
   3.9190494644164248`*^9, 3.919050608363317*^9, 3.9190539416157007`*^9, 
   3.919054993221068*^9, 3.922410017241212*^9, 3.922652066489695*^9, 
   3.9226521024719353`*^9, {3.922652350695952*^9, 3.922652374154572*^9}, 
   3.922652447284483*^9, {3.922652598005694*^9, 3.9226526169575243`*^9}, 
   3.922655633386484*^9, 3.92301061435133*^9, 3.923011242539798*^9},
 CellLabel->
  "Out[494]=",ExpressionUUID->"d15da155-65ab-409f-9c4b-4f9ece7dd14c"]
}, Open  ]],

Cell[CellGroupData[{

Cell[BoxData[
 RowBox[{"(*", 
  RowBox[{"Export", "[", 
   RowBox[{"\"\<~/Desktop/SI1.eps\>\"", ",", "figgrid"}], "]"}], 
  "*)"}]], "Input",
 CellChangeTimes->{
  3.9179812423526382`*^9, {3.9179860016305723`*^9, 3.917986029996509*^9}, {
   3.9227541051805153`*^9, 
   3.922754108100021*^9}},ExpressionUUID->"e4c8303a-f066-440c-9f90-\
f66fb2d3e4d1"],

Cell[BoxData["\<\"~/Desktop/SI1.eps\"\>"], "Output",
 CellChangeTimes->{
  3.917981247286468*^9, 3.9179860330067987`*^9, {3.917986188489018*^9, 
   3.9179862028986998`*^9}, 3.917986393682329*^9, 3.917986471024212*^9, 
   3.918023341748365*^9, 3.91904941933744*^9, 3.9190539428450203`*^9, 
   3.9190549945643*^9, 3.92241001856747*^9, 3.922655511100317*^9, 
   3.9226556382122726`*^9},
 CellLabel->
  "Out[1206]=",ExpressionUUID->"0c177d3c-a94b-4c77-a3ec-e0ccb20ca76b"]
}, Open  ]],

Cell[CellGroupData[{

Cell[BoxData[{
 RowBox[{
  RowBox[{"mfs", "=", 
   RowBox[{"{", 
    RowBox[{
     RowBox[{"Thickness", "[", "0.1", "]"}], ",", "Black"}], "}"}]}], 
  ";"}], "\[IndentingNewLine]", 
 RowBox[{"BarLegend", "[", 
  RowBox[{
   RowBox[{"{", 
    RowBox[{"\"\<SunsetColors\>\"", ",", 
     RowBox[{"{", 
      RowBox[{"0", ",", "1"}], "}"}]}], "}"}], ",", 
   RowBox[{"Table", "[", 
    RowBox[{"i", ",", 
     RowBox[{"{", 
      RowBox[{"i", ",", "0", ",", "1", ",", "0.1"}], "}"}]}], "]"}], ",", 
   RowBox[{"LegendLabel", "\[Rule]", "\"\<legend\>\""}], ",", 
   RowBox[{"LabelStyle", "\[Rule]", 
    RowBox[{"Directive", "[", 
     RowBox[{"Black", ",", 
      RowBox[{"FontSize", "\[Rule]", "16"}]}], "]"}]}], ",", 
   RowBox[{"FrameStyle", "\[Rule]", 
    RowBox[{"Directive", "[", 
     RowBox[{"Thick", ",", "Black"}], "]"}]}], ",", 
   RowBox[{"LabelStyle", "\[Rule]", 
    RowBox[{"Directive", "[", 
     RowBox[{"Thick", ",", "20", ",", "Black"}], "]"}]}], ",", 
   RowBox[{"Method", "\[Rule]", 
    RowBox[{"{", 
     RowBox[{"TicksStyle", "\[Rule]", 
      RowBox[{"Directive", "[", 
       RowBox[{"Thick", ",", "Black"}], "]"}]}], "}"}]}]}], 
  "]"}], "\[IndentingNewLine]"}], "Input",
 CellChangeTimes->{
  3.917581011945508*^9, {3.917581061558713*^9, 3.917581063319809*^9}, 
   3.917581143889317*^9, {3.917581210161023*^9, 3.9175812397710657`*^9}, {
   3.9175813465317173`*^9, 3.91758134925581*^9}, {3.917581393747691*^9, 
   3.91758140006664*^9}, 3.917581825119081*^9, 3.91758189224832*^9, {
   3.9175819440773153`*^9, 3.917581998423181*^9}, {3.917582061005615*^9, 
   3.917582094437736*^9}, 3.917582231999337*^9, 3.917637012827208*^9, {
   3.917639331543277*^9, 3.91763934852702*^9}, {3.9176453019179983`*^9, 
   3.917645302978323*^9}, 3.9176453351724358`*^9, {3.917646863616583*^9, 
   3.917646896123828*^9}, {3.9176469667694483`*^9, 3.917646981686665*^9}, {
   3.91764705877355*^9, 3.917647142834031*^9}, {3.917647207221257*^9, 
   3.917647253225926*^9}, {3.917986274258039*^9, 3.917986279072706*^9}, {
   3.9227541879004097`*^9, 3.9227542127299223`*^9}},
 CellLabel->"In[79]:=",ExpressionUUID->"4d033d20-8877-44fb-9e47-9c753e72d21c"],

Cell[BoxData[
 TemplateBox[{
   StyleBox[
    StyleBox[
     PaneBox[
      TagBox[
       GridBox[{{
          StyleBox[
           TagBox[
            FormBox["\"legend\"", TraditionalForm], TraditionalForm, Editable -> 
            True], {
            Directive[
             GrayLevel[0], FontSize -> 16], FontFamily -> "Arial"}, 
           Background -> Automatic, StripOnInput -> False]}, {
          GraphicsBox[{
            
            RasterBox[{{{0.1118379, 0.040740000000000005`, 
             0.15195090000000003`}}, {{0.3355137, 0.12222000000000004`, 
             0.4558527000000001}}, {{0.5805400000000001, 0.197808, 
             0.3886405}}, {{0.807396, 0.27898110000000004`, 
             0.24881348999999994`}}, {{0.92205, 0.39397170000000004`, 
             0.11702642999999999`}}, {{0.9855639, 0.5208333, 
             0.07472433000000003}}, {{0.9979377, 0.6595659000000003, 
             0.12190719000000008`}}, {{1., 0.7824619999999999, 
             0.3104324999999998}}, {{1., 0.8940124, 0.5419846000000001}}, {{
             1., 0.9646707999999999, 0.8473281999999999}}}, {{
               Rational[-15, 2], 
               Rational[-225, 2]}, {
               Rational[15, 2], 
               Rational[225, 2]}}], {Antialiasing -> False, 
             AbsoluteThickness[0.1], 
             Directive[
              Thickness[Large], 
              GrayLevel[0]], 
             LineBox[
              NCache[{{
                 Rational[15, 2], 
                 Rational[-225, 2]}, {
                 Rational[-15, 2], 
                 Rational[-225, 2]}, {
                 Rational[-15, 2], 
                 Rational[225, 2]}, {
                 Rational[15, 2], 
                 Rational[225, 2]}, {
                 Rational[15, 2], 
                 Rational[-225, 2]}}, {{7.5, -112.5}, {-7.5, -112.5}, {-7.5, 
               112.5}, {7.5, 112.5}, {7.5, -112.5}}]]}, {
             CapForm[None], {}}, 
            StyleBox[{Antialiasing -> False, 
              StyleBox[
               LineBox[{{7.5, -112.5}, {7.5, 112.5}}], {
                Directive[
                 Thickness[Large], 
                 GrayLevel[0]]}, StripOnInput -> False], 
              StyleBox[
               StyleBox[{{
                  StyleBox[
                   LineBox[{{{7.5, -90.}, 
                    Offset[{4., 0}, {7.5, -90.}]}, {{7.5, -67.5}, 
                    Offset[{4., 0}, {7.5, -67.5}]}, {{7.5, -45.}, 
                    Offset[{4., 0}, {7.5, -45.}]}, {{7.5, -22.5}, 
                    Offset[{4., 0}, {7.5, -22.5}]}, {{7.5, 0.}, 
                    Offset[{4., 0}, {7.5, 0.}]}, {{7.5, 22.5}, 
                    Offset[{4., 0}, {7.5, 22.5}]}, {{7.5, 45.}, 
                    Offset[{4., 0}, {7.5, 45.}]}, {{7.5, 67.5}, 
                    Offset[{4., 0}, {7.5, 67.5}]}, {{7.5, 90.}, 
                    Offset[{4., 0}, {7.5, 90.}]}}], {
                    Directive[
                    AbsoluteThickness[0.2], 
                    Thickness[Large], 
                    GrayLevel[0]]}, StripOnInput -> False]}, 
                 StyleBox[
                  StyleBox[{{
                    StyleBox[{
                    InsetBox[
                    FormBox[
                    TagBox[
                    InterpretationBox[
                    StyleBox["\"0.1\"", ShowStringCharacters -> False], 0.1, 
                    AutoDelete -> True], NumberForm[#, {
                    DirectedInfinity[1], 1}]& ], TraditionalForm], 
                    Offset[{7., 0.}, {7.5, -90.}], 
                    ImageScaled[{0, 0.5}], Automatic, {1, 0}], 
                    InsetBox[
                    FormBox[
                    TagBox[
                    InterpretationBox[
                    StyleBox["\"0.2\"", ShowStringCharacters -> False], 0.2, 
                    AutoDelete -> True], NumberForm[#, {
                    DirectedInfinity[1], 1}]& ], TraditionalForm], 
                    Offset[{7., 0.}, {7.5, -67.5}], 
                    ImageScaled[{0, 0.5}], Automatic, {1, 0}], 
                    InsetBox[
                    FormBox[
                    TagBox[
                    InterpretationBox[
                    StyleBox["\"0.3\"", ShowStringCharacters -> False], 
                    0.30000000000000004`, AutoDelete -> True], 
                    NumberForm[#, {
                    DirectedInfinity[1], 1}]& ], TraditionalForm], 
                    Offset[{7., 0.}, {7.5, -45.}], 
                    ImageScaled[{0, 0.5}], Automatic, {1, 0}], 
                    InsetBox[
                    FormBox[
                    TagBox[
                    InterpretationBox[
                    StyleBox["\"0.4\"", ShowStringCharacters -> False], 0.4, 
                    AutoDelete -> True], NumberForm[#, {
                    DirectedInfinity[1], 1}]& ], TraditionalForm], 
                    Offset[{7., 0.}, {7.5, -22.5}], 
                    ImageScaled[{0, 0.5}], Automatic, {1, 0}], 
                    InsetBox[
                    FormBox[
                    TagBox[
                    InterpretationBox[
                    StyleBox["\"0.5\"", ShowStringCharacters -> False], 0.5, 
                    AutoDelete -> True], NumberForm[#, {
                    DirectedInfinity[1], 1}]& ], TraditionalForm], 
                    Offset[{7., 0.}, {7.5, 0.}], 
                    ImageScaled[{0, 0.5}], Automatic, {1, 0}], 
                    InsetBox[
                    FormBox[
                    TagBox[
                    InterpretationBox[
                    StyleBox["\"0.6\"", ShowStringCharacters -> False], 
                    0.6000000000000001, AutoDelete -> True], NumberForm[#, {
                    DirectedInfinity[1], 1}]& ], TraditionalForm], 
                    Offset[{7., 0.}, {7.5, 22.5}], 
                    ImageScaled[{0, 0.5}], Automatic, {1, 0}], 
                    InsetBox[
                    FormBox[
                    TagBox[
                    InterpretationBox[
                    StyleBox["\"0.7\"", ShowStringCharacters -> False], 
                    0.7000000000000001, AutoDelete -> True], NumberForm[#, {
                    DirectedInfinity[1], 1}]& ], TraditionalForm], 
                    Offset[{7., 0.}, {7.5, 45.}], 
                    ImageScaled[{0, 0.5}], Automatic, {1, 0}], 
                    InsetBox[
                    FormBox[
                    TagBox[
                    InterpretationBox[
                    StyleBox["\"0.8\"", ShowStringCharacters -> False], 0.8, 
                    AutoDelete -> True], NumberForm[#, {
                    DirectedInfinity[1], 1}]& ], TraditionalForm], 
                    Offset[{7., 0.}, {7.5, 67.5}], 
                    ImageScaled[{0, 0.5}], Automatic, {1, 0}], 
                    InsetBox[
                    FormBox[
                    TagBox[
                    InterpretationBox[
                    StyleBox["\"0.9\"", ShowStringCharacters -> False], 0.9, 
                    AutoDelete -> True], NumberForm[#, {
                    DirectedInfinity[1], 1}]& ], TraditionalForm], 
                    Offset[{7., 0.}, {7.5, 90.}], 
                    ImageScaled[{0, 0.5}], Automatic, {1, 0}]}, {
                    Directive[
                    AbsoluteThickness[0.2], 
                    Thickness[Large], 
                    GrayLevel[0]], {
                    Directive[
                    Opacity[1], 
                    Directive[
                    GrayLevel[0], FontSize -> 16]]}}, StripOnInput -> 
                    False]}, {}}, {{
                    Directive[
                    Opacity[1], 
                    Directive[
                    GrayLevel[0], FontSize -> 16]]}}, StripOnInput -> 
                   False], {"GraphicsLabel"}, StripOnInput -> False]}, {
                "GraphicsTicks"}, StripOnInput -> False], {{
                 Directive[
                  AbsoluteThickness[0.2], 
                  Thickness[Large], 
                  GrayLevel[0]]}}, StripOnInput -> False]}, {"GraphicsAxes"}, 
             StripOnInput -> False]}, PlotRangePadding -> Scaled[0.02], 
           PlotRange -> All, Frame -> True, 
           FrameTicks -> {{False, False}, {True, False}}, FrameStyle -> 
           Opacity[0], FrameTicksStyle -> Opacity[0], 
           ImageSize -> {Automatic, 225}, BaseStyle -> {}]}}, 
        GridBoxAlignment -> {"Columns" -> {{Center}}}, AutoDelete -> False, 
        GridBoxItemSize -> {
         "Columns" -> {{Automatic}}, "Rows" -> {{Automatic}}}, 
        GridBoxSpacings -> {
         "Columns" -> {{Automatic}}, "Rows" -> {{Automatic}}}], "Grid"], 
      Alignment -> Left, AppearanceElements -> None, 
      ImageMargins -> {{5, 5}, {5, 5}}, ImageSizeAction -> "ResizeToFit"], 
     LineIndent -> 0, StripOnInput -> False], {
     Directive[
      GrayLevel[0], FontSize -> 16], FontFamily -> "Arial"}, Background -> 
    Automatic, StripOnInput -> False]},
  "BarLegend",
  DisplayFunction->(#& ),
  InterpretationFunction:>(RowBox[{"BarLegend", "[", 
     RowBox[{
       RowBox[{"{", 
         RowBox[{"\"SunsetColors\"", ",", 
           RowBox[{"{", 
             RowBox[{"0", ",", "1"}], "}"}]}], "}"}], ",", 
       RowBox[{"{", 
         RowBox[{
          "0.`", ",", "0.1`", ",", "0.2`", ",", "0.30000000000000004`", ",", 
           "0.4`", ",", "0.5`", ",", "0.6000000000000001`", ",", 
           "0.7000000000000001`", ",", "0.8`", ",", "0.9`", ",", "1.`"}], 
         "}"}], ",", 
       RowBox[{"LegendLabel", "\[Rule]", "\"legend\""}], ",", 
       RowBox[{"LabelStyle", "\[Rule]", 
         RowBox[{"Directive", "[", 
           RowBox[{
             InterpretationBox[
              ButtonBox[
               TooltipBox[
                GraphicsBox[{{
                   GrayLevel[0], 
                   RectangleBox[{0, 0}]}, {
                   GrayLevel[0], 
                   RectangleBox[{1, -1}]}, {
                   GrayLevel[0], 
                   RectangleBox[{0, -1}, {2, 1}]}}, DefaultBaseStyle -> 
                 "ColorSwatchGraphics", AspectRatio -> 1, Frame -> True, 
                 FrameStyle -> GrayLevel[0.], FrameTicks -> None, 
                 PlotRangePadding -> None, ImageSize -> 
                 Dynamic[{
                   Automatic, 1.35 CurrentValue["FontCapHeight"]/
                    AbsoluteCurrentValue[Magnification]}]], 
                StyleBox[
                 RowBox[{"GrayLevel", "[", "0", "]"}], NumberMarks -> False]],
                Appearance -> None, BaseStyle -> {}, BaselinePosition -> 
               Baseline, DefaultBaseStyle -> {}, ButtonFunction :> 
               With[{Typeset`box$ = EvaluationBox[]}, 
                 If[
                  Not[
                   AbsoluteCurrentValue["Deployed"]], 
                  SelectionMove[Typeset`box$, All, Expression]; 
                  FrontEnd`Private`$ColorSelectorInitialAlpha = 1; 
                  FrontEnd`Private`$ColorSelectorInitialColor = GrayLevel[0]; 
                  FrontEnd`Private`$ColorSelectorUseMakeBoxes = True; 
                  MathLink`CallFrontEnd[
                    FrontEnd`AttachCell[Typeset`box$, 
                    FrontEndResource["GrayLevelColorValueSelector"], {
                    0, {Left, Bottom}}, {Left, Top}, 
                    "ClosingActions" -> {
                    "SelectionDeparture", "ParentChanged", 
                    "EvaluatorQuit"}]]]], BaseStyle -> Inherited, Evaluator -> 
               Automatic, Method -> "Preemptive"], 
              GrayLevel[0], Editable -> False, Selectable -> False], ",", 
             RowBox[{"FontSize", "\[Rule]", "16"}]}], "]"}]}], ",", 
       RowBox[{"FrameStyle", "\[Rule]", 
         RowBox[{"Directive", "[", 
           RowBox[{
             RowBox[{"Thickness", "[", "Large", "]"}], ",", 
             InterpretationBox[
              ButtonBox[
               TooltipBox[
                GraphicsBox[{{
                   GrayLevel[0], 
                   RectangleBox[{0, 0}]}, {
                   GrayLevel[0], 
                   RectangleBox[{1, -1}]}, {
                   GrayLevel[0], 
                   RectangleBox[{0, -1}, {2, 1}]}}, DefaultBaseStyle -> 
                 "ColorSwatchGraphics", AspectRatio -> 1, Frame -> True, 
                 FrameStyle -> GrayLevel[0.], FrameTicks -> None, 
                 PlotRangePadding -> None, ImageSize -> 
                 Dynamic[{
                   Automatic, 1.35 CurrentValue["FontCapHeight"]/
                    AbsoluteCurrentValue[Magnification]}]], 
                StyleBox[
                 RowBox[{"GrayLevel", "[", "0", "]"}], NumberMarks -> False]],
                Appearance -> None, BaseStyle -> {}, BaselinePosition -> 
               Baseline, DefaultBaseStyle -> {}, ButtonFunction :> 
               With[{Typeset`box$ = EvaluationBox[]}, 
                 If[
                  Not[
                   AbsoluteCurrentValue["Deployed"]], 
                  SelectionMove[Typeset`box$, All, Expression]; 
                  FrontEnd`Private`$ColorSelectorInitialAlpha = 1; 
                  FrontEnd`Private`$ColorSelectorInitialColor = GrayLevel[0]; 
                  FrontEnd`Private`$ColorSelectorUseMakeBoxes = True; 
                  MathLink`CallFrontEnd[
                    FrontEnd`AttachCell[Typeset`box$, 
                    FrontEndResource["GrayLevelColorValueSelector"], {
                    0, {Left, Bottom}}, {Left, Top}, 
                    "ClosingActions" -> {
                    "SelectionDeparture", "ParentChanged", 
                    "EvaluatorQuit"}]]]], BaseStyle -> Inherited, Evaluator -> 
               Automatic, Method -> "Preemptive"], 
              GrayLevel[0], Editable -> False, Selectable -> False]}], 
           "]"}]}], ",", 
       RowBox[{"Method", "\[Rule]", 
         RowBox[{"{", 
           RowBox[{"TicksStyle", "\[Rule]", 
             RowBox[{"Directive", "[", 
               RowBox[{
                 RowBox[{"Thickness", "[", "Large", "]"}], ",", 
                 InterpretationBox[
                  ButtonBox[
                   TooltipBox[
                    GraphicsBox[{{
                    GrayLevel[0], 
                    RectangleBox[{0, 0}]}, {
                    GrayLevel[0], 
                    RectangleBox[{1, -1}]}, {
                    GrayLevel[0], 
                    RectangleBox[{0, -1}, {2, 1}]}}, DefaultBaseStyle -> 
                    "ColorSwatchGraphics", AspectRatio -> 1, Frame -> True, 
                    FrameStyle -> GrayLevel[0.], FrameTicks -> None, 
                    PlotRangePadding -> None, ImageSize -> 
                    Dynamic[{
                    Automatic, 1.35 CurrentValue["FontCapHeight"]/
                    AbsoluteCurrentValue[Magnification]}]], 
                    StyleBox[
                    RowBox[{"GrayLevel", "[", "0", "]"}], NumberMarks -> 
                    False]], Appearance -> None, BaseStyle -> {}, 
                   BaselinePosition -> Baseline, DefaultBaseStyle -> {}, 
                   ButtonFunction :> With[{Typeset`box$ = EvaluationBox[]}, 
                    If[
                    Not[
                    AbsoluteCurrentValue["Deployed"]], 
                    SelectionMove[Typeset`box$, All, Expression]; 
                    FrontEnd`Private`$ColorSelectorInitialAlpha = 1; 
                    FrontEnd`Private`$ColorSelectorInitialColor = 
                    GrayLevel[0]; 
                    FrontEnd`Private`$ColorSelectorUseMakeBoxes = True; 
                    MathLink`CallFrontEnd[
                    FrontEnd`AttachCell[Typeset`box$, 
                    FrontEndResource["GrayLevelColorValueSelector"], {
                    0, {Left, Bottom}}, {Left, Top}, 
                    "ClosingActions" -> {
                    "SelectionDeparture", "ParentChanged", 
                    "EvaluatorQuit"}]]]], BaseStyle -> Inherited, Evaluator -> 
                   Automatic, Method -> "Preemptive"], 
                  GrayLevel[0], Editable -> False, Selectable -> False]}], 
               "]"}]}], "}"}]}]}], "]"}]& )]], "Output",
 CellChangeTimes->{3.9227542141504717`*^9},
 CellLabel->"Out[80]=",ExpressionUUID->"8db53dbc-6d9d-4ebf-8ee6-e81f94a519db"]
}, Open  ]]
}, Closed]]
}, Open  ]],

Cell[CellGroupData[{

Cell["Power selected edges", "Section",
 CellChangeTimes->{{3.917646305644351*^9, 3.9176463196522512`*^9}, {
  3.922756083048455*^9, 
  3.922756087260696*^9}},ExpressionUUID->"cce732e2-b4f8-45b7-8878-\
cc36e71cacdb"],

Cell[CellGroupData[{

Cell[TextData[StyleBox["Export data",
 FontWeight->"Bold"]], "Subsection",
 CellChangeTimes->{{3.551737097830353*^9, 3.551737136440796*^9}, {
   3.551737265797515*^9, 3.5517372983993053`*^9}, {3.551737391537758*^9, 
   3.551737395787712*^9}, 3.579223560449744*^9, {3.5792237289859753`*^9, 
   3.5792237498105087`*^9}, {3.579825137891397*^9, 3.5798251555632267`*^9}, {
   3.579825569024938*^9, 3.579825575030909*^9}, {3.580441560743074*^9, 
   3.5804415630482397`*^9}, {3.656029418515318*^9, 3.6560294272714443`*^9}, {
   3.6566340476878357`*^9, 3.656634075254819*^9}, 3.671939406313691*^9, {
   3.6726156129187403`*^9, 3.672615616776533*^9}, {3.7039973157642937`*^9, 
   3.703997316326473*^9}, {3.7477739269249496`*^9, 3.747773933155973*^9}, 
   3.747773976533513*^9, {3.796601794322344*^9, 3.796601798185314*^9}, {
   3.797040906506734*^9, 3.7970409112245703`*^9}, {3.797041315467291*^9, 
   3.797041317845718*^9}, {3.797042343353114*^9, 3.79704237205273*^9}, {
   3.7970426678474073`*^9, 3.797042681840077*^9}, {3.7970460198226833`*^9, 
   3.79704603259582*^9}, {3.797046805523264*^9, 3.797046814367687*^9}, 
   3.797047342909074*^9, 3.797047397417321*^9, 3.797048108300066*^9, {
   3.79705200673114*^9, 3.797052007585945*^9}, {3.797059371286071*^9, 
   3.797059373792295*^9}, {3.79705950491376*^9, 3.7970595302651453`*^9}, {
   3.797061936476112*^9, 3.797061940070005*^9}, {3.7970621741459846`*^9, 
   3.797062183937989*^9}, 3.797062230005437*^9, {3.797110009016491*^9, 
   3.797110023029608*^9}, 3.797110174444861*^9, {3.797133039701847*^9, 
   3.797133068618548*^9}, {3.7971331208726273`*^9, 3.797133125510891*^9}, {
   3.797135295415852*^9, 3.797135327811446*^9}, {3.809996903691578*^9, 
   3.8099969127376137`*^9}, {3.8102609846810303`*^9, 3.810261004873917*^9}, {
   3.8209161453101387`*^9, 3.820916152338657*^9}, {3.8613036730249*^9, 
   3.8613036767906933`*^9}, {3.908227396828341*^9, 3.908227475363532*^9}, {
   3.908237861352404*^9, 3.908237865234219*^9}, {3.908238384362473*^9, 
   3.908238385196656*^9}, {3.908238566178009*^9, 3.908238569814177*^9}, 
   3.9082412908643627`*^9, {3.908241593148387*^9, 3.908241595772312*^9}, 
   3.90825546759137*^9, 3.916547569522834*^9, 3.916711994107832*^9, {
   3.917580457088007*^9, 3.917580467170863*^9}, {3.917581814042927*^9, 
   3.9175818194286327`*^9}, {3.917646377680663*^9, 
   3.917646390115079*^9}},ExpressionUUID->"5458eb99-540b-4413-a2d2-\
1b0ce0eaa36d"],

Cell[CellGroupData[{

Cell[BoxData[{
 RowBox[{
  RowBox[{"list", "=", 
   RowBox[{"{", "}"}]}], ";"}], "\[IndentingNewLine]", 
 RowBox[{"For", "[", 
  RowBox[{
   RowBox[{"\[Omega]i", "=", "1"}], ",", 
   RowBox[{"\[Omega]i", "\[LessEqual]", 
    RowBox[{"Length", "[", "log\[Omega]list", "]"}]}], ",", 
   RowBox[{"\[Omega]i", "++"}], ",", "\[IndentingNewLine]", 
   RowBox[{"For", "[", 
    RowBox[{
     RowBox[{"hi", "=", "1"}], ",", 
     RowBox[{"hi", "\[LessEqual]", 
      RowBox[{"Length", "[", "loghlist", "]"}]}], ",", 
     RowBox[{"hi", "++"}], ",", "\[IndentingNewLine]", 
     RowBox[{"{", "\[IndentingNewLine]", 
      RowBox[{
       RowBox[{"data", "=", 
        RowBox[{"Import", "[", 
         RowBox[{"tmpdir", "<>", "\"\<0Summary/PowerSelectedEdges/\>\"", "<>", 
          RowBox[{"ToString", "[", "\[Theta]", "]"}], "<>", 
          "\"\</Reactions/\>\"", "<>", 
          RowBox[{"Returnfilename", "[", 
           RowBox[{
            RowBox[{
            "log\[Omega]list", "\[LeftDoubleBracket]", "\[Omega]i", 
             "\[RightDoubleBracket]"}], ",", 
            RowBox[{"ToString", "[", 
             RowBox[{
             "loghlist", "\[LeftDoubleBracket]", "hi", 
              "\[RightDoubleBracket]"}], "]"}]}], "]"}]}], "]"}]}], ";", 
       "\[IndentingNewLine]", 
       RowBox[{"AppendTo", "[", 
        RowBox[{"list", ",", 
         RowBox[{"{", 
          RowBox[{
           RowBox[{
           "log\[Omega]list", "\[LeftDoubleBracket]", "\[Omega]i", 
            "\[RightDoubleBracket]"}], ",", 
           RowBox[{
           "loghlist", "\[LeftDoubleBracket]", "hi", 
            "\[RightDoubleBracket]"}], ",", 
           RowBox[{"Drop", "[", 
            RowBox[{"data", ",", "1"}], "]"}]}], "}"}]}], "]"}]}], 
      "\[IndentingNewLine]", "}"}]}], "\[IndentingNewLine]", "]"}]}], 
  "\[IndentingNewLine]", "]"}], "\[IndentingNewLine]", 
 RowBox[{"Export", "[", 
  RowBox[{
   RowBox[{"tmpdir", "<>", "\"\<0Summary/PowerSelectedEdges/\>\"", "<>", 
    RowBox[{"ToString", "[", "\[Theta]", "]"}], "<>", 
    "\"\</Reactions/summary.csv\>\""}], ",", "list"}], 
  "]"}], "\[IndentingNewLine]", 
 RowBox[{
  RowBox[{
   RowBox[{"list3", "=", 
    RowBox[{"DuplicateSummarize", "[", "list", "]"}]}], ";"}], 
  "\[IndentingNewLine]", 
  RowBox[{"(*", " ", 
   RowBox[{
   "logO2", ",", " ", "logH", ",", " ", "Eact\:306e\:6570", ",", " ", 
    RowBox[{"n", 
     RowBox[{
      RowBox[{"(", 
       RowBox[{"Eenz", " ", 
        StyleBox["\[Intersection]", "OperatorCharacter"], 
        StyleBox[" ", "OperatorCharacter"], "Eact"}], ")"}], "/", "n"}], 
     RowBox[{"(", "Eenz", ")"}]}], ",", 
    RowBox[{"n", 
     RowBox[{
      RowBox[{"(", 
       RowBox[{"Eenz", " ", 
        StyleBox[
         RowBox[{"\[Intersection]", " "}], "OperatorCharacter"], "Eact"}], 
       ")"}], "/", "n"}], 
     RowBox[{"(", "Eact", ")"}]}], ",", " ", 
    RowBox[{"n", 
     RowBox[{
      RowBox[{"(", 
       RowBox[{"Ebio", " ", 
        StyleBox[
         RowBox[{"\[Intersection]", " "}], "OperatorCharacter"], "Eact"}], 
       ")"}], "/", "n"}], 
     RowBox[{"(", "Ebio", ")"}]}], ",", 
    RowBox[{"n", 
     RowBox[{
      RowBox[{"(", 
       RowBox[{"Ebio", " ", 
        StyleBox[
         RowBox[{"\[Intersection]", " "}], "OperatorCharacter"], "Eact"}], 
       ")"}], "/", "n"}], 
     RowBox[{"(", "Eact", ")"}]}]}], "*)"}]}], "\[IndentingNewLine]", 
 RowBox[{
  RowBox[{"tmplist", "=", 
   RowBox[{"{", 
    RowBox[{"{", 
     RowBox[{
     "\"\<logO2\>\"", ",", " ", "\"\<logH\>\"", ",", " ", "\"\<n(Eact)\>\"", 
      ",", " ", "\"\<n(Eenz^Eact)/n(Eenz)\>\"", ",", 
      "\"\<n(Eenz^Eact)/n(Eact)\>\"", ",", " ", 
      "\"\<n(Ebio^Eact)/n(Ebio)\>\"", ",", "\"\<n(Ebio Eact)/n(Eact)\>\""}], 
     "}"}], "}"}]}], ";"}], "\[IndentingNewLine]", 
 RowBox[{"For", "[", 
  RowBox[{
   RowBox[{"i", "=", "1"}], ",", 
   RowBox[{"i", "\[LessEqual]", 
    RowBox[{"Length", "[", "list3", "]"}]}], ",", 
   RowBox[{"i", "++"}], ",", "\[IndentingNewLine]", 
   RowBox[{"AppendTo", "[", 
    RowBox[{"tmplist", ",", "\[IndentingNewLine]", 
     RowBox[{"{", 
      RowBox[{
       RowBox[{
        RowBox[{
        "list3", "\[LeftDoubleBracket]", "i", "\[RightDoubleBracket]"}], 
        "\[LeftDoubleBracket]", "1", "\[RightDoubleBracket]"}], ",", 
       RowBox[{
        RowBox[{
        "list3", "\[LeftDoubleBracket]", "i", "\[RightDoubleBracket]"}], 
        "\[LeftDoubleBracket]", "2", "\[RightDoubleBracket]"}], ",", 
       RowBox[{
        RowBox[{
        "list3", "\[LeftDoubleBracket]", "i", "\[RightDoubleBracket]"}], 
        "\[LeftDoubleBracket]", "5", "\[RightDoubleBracket]"}], ",", 
       RowBox[{
        RowBox[{
        "list3", "\[LeftDoubleBracket]", "i", "\[RightDoubleBracket]"}], 
        "\[LeftDoubleBracket]", "6", "\[RightDoubleBracket]"}], ",", 
       RowBox[{
        RowBox[{
        "list3", "\[LeftDoubleBracket]", "i", "\[RightDoubleBracket]"}], 
        "\[LeftDoubleBracket]", "7", "\[RightDoubleBracket]"}], ",", 
       RowBox[{
        RowBox[{
        "list3", "\[LeftDoubleBracket]", "i", "\[RightDoubleBracket]"}], 
        "\[LeftDoubleBracket]", "8", "\[RightDoubleBracket]"}], ",", 
       RowBox[{
        RowBox[{
        "list3", "\[LeftDoubleBracket]", "i", "\[RightDoubleBracket]"}], 
        "\[LeftDoubleBracket]", "9", "\[RightDoubleBracket]"}]}], "}"}]}], 
    "]"}]}], "\[IndentingNewLine]", "]"}], "\[IndentingNewLine]", 
 RowBox[{"Export", "[", 
  RowBox[{
   RowBox[{"tmpdir", "<>", "\"\<0Summary/PowerSelectedEdges/\>\"", "<>", 
    RowBox[{"ToString", "[", "\[Theta]", "]"}], "<>", 
    "\"\</Reactions/summary_dup.csv\>\""}], ",", "tmplist"}], 
  "]"}], "\[IndentingNewLine]", 
 RowBox[{"Clear", "[", "tmplist", "]"}]}], "Input",
 CellChangeTimes->{{3.891920305074587*^9, 3.891920383159528*^9}, {
   3.8919341329051847`*^9, 3.8919341844618273`*^9}, {3.891936391716569*^9, 
   3.89193641378428*^9}, {3.891936872246122*^9, 3.891936921556522*^9}, {
   3.893301147583221*^9, 3.89330115234403*^9}, 3.9165365067665052`*^9, {
   3.9165394824536533`*^9, 3.916539500111535*^9}, {3.916539854159254*^9, 
   3.916539930528026*^9}, {3.916540135455784*^9, 3.9165402085827513`*^9}, {
   3.916540255004389*^9, 3.9165402580229*^9}, {3.916545974512105*^9, 
   3.916545993933586*^9}, {3.916546185386126*^9, 3.916546202577923*^9}, 
   3.91654623729519*^9, {3.916546747844358*^9, 3.916546791355483*^9}, {
   3.916546831464383*^9, 3.916547005553947*^9}, 3.916547590266398*^9, {
   3.916712037902872*^9, 3.916712039946653*^9}, 3.917580508744832*^9, {
   3.9176813519175262`*^9, 3.917681352224072*^9}, 3.917681641364211*^9, {
   3.9178519840911913`*^9, 3.917852038683815*^9}, 3.923011254557078*^9},
 CellLabel->
  "In[577]:=",ExpressionUUID->"192d4823-caf4-491a-b5ca-0d562fca1788"],

Cell[BoxData["\<\"~/Nnetwork/Results/kdef_-10/Iin_-5/p_0.2/0Summary/\
PowerSelectedEdges/10/Reactions/summary.csv\"\>"], "Output",
 CellChangeTimes->{
  3.9175822420631237`*^9, 3.9176350292646103`*^9, 3.917639026431609*^9, 
   3.917639067355847*^9, 3.917639467272575*^9, 3.917670137143261*^9, 
   3.91767135984412*^9, 3.917671676178535*^9, 3.917672263040906*^9, 
   3.917672750814682*^9, {3.917674219416525*^9, 3.9176742373509607`*^9}, 
   3.917674700643497*^9, 3.9176754526173*^9, 3.917676458514893*^9, {
   3.917681634561488*^9, 3.917681658930573*^9}, {3.917681693332243*^9, 
   3.9176817221588593`*^9}, {3.917681754821376*^9, 3.9176817747100277`*^9}, {
   3.917681805335969*^9, 3.917681900332695*^9}, {3.917681950448743*^9, 
   3.9176819841946173`*^9}, {3.917682398412067*^9, 3.917682486156118*^9}, {
   3.917682931280137*^9, 3.9176830748430653`*^9}, 3.917683336247656*^9, 
   3.917683367107695*^9, {3.917685948288353*^9, 3.917685984868733*^9}, 
   3.917687630491796*^9, 3.917688540162788*^9, 3.9176892501252413`*^9, 
   3.917693768530178*^9, 3.917694317586968*^9, 3.9176947314565983`*^9, 
   3.917695192030912*^9, 3.91769530348951*^9, 3.917695609334035*^9, {
   3.917695703052706*^9, 3.9176957272492847`*^9}, 3.917696039437133*^9, 
   3.9176964364610233`*^9, 3.917696728775116*^9, 3.9176969405505867`*^9, 
   3.91769715222875*^9, 3.917700488604743*^9, 3.9177298816100063`*^9, 
   3.9177299777943583`*^9, 3.917731945204645*^9, 3.917740709328992*^9, 
   3.91774124816923*^9, 3.917741667665032*^9, 3.9177426570672092`*^9, 
   3.9178456251606207`*^9, 3.9178506526663847`*^9, 3.917850690124338*^9, {
   3.917850992629586*^9, 3.917851038232073*^9}, 3.917851108078971*^9, 
   3.917851182519479*^9, 3.9178514481288357`*^9, 3.917851516416304*^9, 
   3.917851569968802*^9, {3.917851949344109*^9, 3.917851967198588*^9}, 
   3.9178529523547297`*^9, 3.917853049362401*^9, 3.9178558721820927`*^9, 
   3.917855952405364*^9, 3.9178560360695066`*^9, 3.917937239177791*^9, 
   3.9179752868815517`*^9, 3.917975432597698*^9, 3.917975476544764*^9, 
   3.917977519920638*^9, 3.917978138653819*^9, 3.917978382201029*^9, 
   3.9179785411039753`*^9, 3.917978981842247*^9, 3.9179792474698553`*^9, {
   3.919046093972219*^9, 3.9190462093879843`*^9}, {3.9190462778254337`*^9, 
   3.919046374298298*^9}, {3.9190464916914797`*^9, 3.9190465820672827`*^9}, 
   3.919050650708139*^9, 3.919050827523973*^9, 3.919050968292383*^9, 
   3.919053827320269*^9, 3.919055009870029*^9, {3.92301062800178*^9, 
   3.923010665531288*^9}, 3.923011255459174*^9, {3.923011359141748*^9, 
   3.923011381648294*^9}},
 CellLabel->
  "Out[579]=",ExpressionUUID->"b8b45bf5-595b-4edf-934d-b378758bcee5"],

Cell[BoxData["\<\"~/Nnetwork/Results/kdef_-10/Iin_-5/p_0.2/0Summary/\
PowerSelectedEdges/10/Reactions/summary_dup.csv\"\>"], "Output",
 CellChangeTimes->{
  3.9175822420631237`*^9, 3.9176350292646103`*^9, 3.917639026431609*^9, 
   3.917639067355847*^9, 3.917639467272575*^9, 3.917670137143261*^9, 
   3.91767135984412*^9, 3.917671676178535*^9, 3.917672263040906*^9, 
   3.917672750814682*^9, {3.917674219416525*^9, 3.9176742373509607`*^9}, 
   3.917674700643497*^9, 3.9176754526173*^9, 3.917676458514893*^9, {
   3.917681634561488*^9, 3.917681658930573*^9}, {3.917681693332243*^9, 
   3.9176817221588593`*^9}, {3.917681754821376*^9, 3.9176817747100277`*^9}, {
   3.917681805335969*^9, 3.917681900332695*^9}, {3.917681950448743*^9, 
   3.9176819841946173`*^9}, {3.917682398412067*^9, 3.917682486156118*^9}, {
   3.917682931280137*^9, 3.9176830748430653`*^9}, 3.917683336247656*^9, 
   3.917683367107695*^9, {3.917685948288353*^9, 3.917685984868733*^9}, 
   3.917687630491796*^9, 3.917688540162788*^9, 3.9176892501252413`*^9, 
   3.917693768530178*^9, 3.917694317586968*^9, 3.9176947314565983`*^9, 
   3.917695192030912*^9, 3.91769530348951*^9, 3.917695609334035*^9, {
   3.917695703052706*^9, 3.9176957272492847`*^9}, 3.917696039437133*^9, 
   3.9176964364610233`*^9, 3.917696728775116*^9, 3.9176969405505867`*^9, 
   3.91769715222875*^9, 3.917700488604743*^9, 3.9177298816100063`*^9, 
   3.9177299777943583`*^9, 3.917731945204645*^9, 3.917740709328992*^9, 
   3.91774124816923*^9, 3.917741667665032*^9, 3.9177426570672092`*^9, 
   3.9178456251606207`*^9, 3.9178506526663847`*^9, 3.917850690124338*^9, {
   3.917850992629586*^9, 3.917851038232073*^9}, 3.917851108078971*^9, 
   3.917851182519479*^9, 3.9178514481288357`*^9, 3.917851516416304*^9, 
   3.917851569968802*^9, {3.917851949344109*^9, 3.917851967198588*^9}, 
   3.9178529523547297`*^9, 3.917853049362401*^9, 3.9178558721820927`*^9, 
   3.917855952405364*^9, 3.9178560360695066`*^9, 3.917937239177791*^9, 
   3.9179752868815517`*^9, 3.917975432597698*^9, 3.917975476544764*^9, 
   3.917977519920638*^9, 3.917978138653819*^9, 3.917978382201029*^9, 
   3.9179785411039753`*^9, 3.917978981842247*^9, 3.9179792474698553`*^9, {
   3.919046093972219*^9, 3.9190462093879843`*^9}, {3.9190462778254337`*^9, 
   3.919046374298298*^9}, {3.9190464916914797`*^9, 3.9190465820672827`*^9}, 
   3.919050650708139*^9, 3.919050827523973*^9, 3.919050968292383*^9, 
   3.919053827320269*^9, 3.919055009870029*^9, {3.92301062800178*^9, 
   3.923010665531288*^9}, 3.923011255459174*^9, {3.923011359141748*^9, 
   3.923011381761962*^9}},
 CellLabel->
  "Out[583]=",ExpressionUUID->"e55c404d-6add-42a2-aa17-514540cc0ab6"]
}, Open  ]]
}, Open  ]],

Cell[CellGroupData[{

Cell[TextData[StyleBox["Import data",
 FontWeight->"Bold"]], "Subsection",
 CellChangeTimes->{{3.551737097830353*^9, 3.551737136440796*^9}, {
   3.551737265797515*^9, 3.5517372983993053`*^9}, {3.551737391537758*^9, 
   3.551737395787712*^9}, 3.579223560449744*^9, {3.5792237289859753`*^9, 
   3.5792237498105087`*^9}, {3.579825137891397*^9, 3.5798251555632267`*^9}, {
   3.579825569024938*^9, 3.579825575030909*^9}, {3.580441560743074*^9, 
   3.5804415630482397`*^9}, {3.656029418515318*^9, 3.6560294272714443`*^9}, {
   3.6566340476878357`*^9, 3.656634075254819*^9}, 3.671939406313691*^9, {
   3.6726156129187403`*^9, 3.672615616776533*^9}, {3.7039973157642937`*^9, 
   3.703997316326473*^9}, {3.7477739269249496`*^9, 3.747773933155973*^9}, 
   3.747773976533513*^9, {3.796601794322344*^9, 3.796601798185314*^9}, {
   3.797040906506734*^9, 3.7970409112245703`*^9}, {3.797041315467291*^9, 
   3.797041317845718*^9}, {3.797042343353114*^9, 3.79704237205273*^9}, {
   3.7970426678474073`*^9, 3.797042681840077*^9}, {3.7970460198226833`*^9, 
   3.79704603259582*^9}, {3.797046805523264*^9, 3.797046814367687*^9}, 
   3.797047342909074*^9, 3.797047397417321*^9, 3.797048108300066*^9, {
   3.79705200673114*^9, 3.797052007585945*^9}, {3.797059371286071*^9, 
   3.797059373792295*^9}, {3.79705950491376*^9, 3.7970595302651453`*^9}, {
   3.797061936476112*^9, 3.797061940070005*^9}, {3.7970621741459846`*^9, 
   3.797062183937989*^9}, 3.797062230005437*^9, {3.797110009016491*^9, 
   3.797110023029608*^9}, 3.797110174444861*^9, {3.797133039701847*^9, 
   3.797133068618548*^9}, {3.7971331208726273`*^9, 3.797133125510891*^9}, {
   3.797135295415852*^9, 3.797135327811446*^9}, {3.809996903691578*^9, 
   3.8099969127376137`*^9}, {3.8102609846810303`*^9, 3.810261004873917*^9}, {
   3.8209161453101387`*^9, 3.820916152338657*^9}, {3.8613036730249*^9, 
   3.8613036767906933`*^9}, {3.908227396828341*^9, 3.908227475363532*^9}, {
   3.908237861352404*^9, 3.908237865234219*^9}, {3.908238384362473*^9, 
   3.908238385196656*^9}, {3.908238566178009*^9, 3.908238569814177*^9}, 
   3.9082412908643627`*^9, {3.908241593148387*^9, 3.908241595772312*^9}, 
   3.90825546759137*^9, 3.916547569522834*^9, 3.916711994107832*^9, {
   3.917580457088007*^9, 3.917580467170863*^9}, {3.9175817956899023`*^9, 
   3.9175818097917957`*^9}, {3.9176463936018057`*^9, 
   3.917646398433362*^9}},ExpressionUUID->"43191b76-d5a9-40ce-bb4d-\
cc53874cde38"],

Cell[BoxData[{
 RowBox[{
  RowBox[{"list", "=", 
   RowBox[{"ToExpression", "[", 
    RowBox[{"Import", "[", 
     RowBox[{"tmpdir", "<>", "\"\<0Summary/PowerSelectedEdges/\>\"", "<>", 
      RowBox[{"ToString", "[", "\[Theta]", "]"}], "<>", 
      "\"\</Reactions/summary.csv\>\""}], "]"}], "]"}]}], 
  ";"}], "\[IndentingNewLine]", 
 RowBox[{
  RowBox[{"list2", "=", 
   RowBox[{"{", "}"}]}], ";"}], "\[IndentingNewLine]", 
 RowBox[{"For", "[", 
  RowBox[{
   RowBox[{"i", "=", "1"}], ",", 
   RowBox[{"i", "\[LessEqual]", 
    RowBox[{"Length", "[", "list", "]"}]}], ",", 
   RowBox[{"i", "++"}], ",", "\[IndentingNewLine]", 
   RowBox[{
    RowBox[{"Eact", "=", 
     RowBox[{"Flatten", "[", 
      RowBox[{"ToExpression", "[", 
       RowBox[{
        RowBox[{
         RowBox[{
         "list", "\[LeftDoubleBracket]", "i", "\[RightDoubleBracket]"}], 
         "\[LeftDoubleBracket]", "3", "\[RightDoubleBracket]"}], 
        "\[LeftDoubleBracket]", 
        RowBox[{"All", ",", "3"}], "\[RightDoubleBracket]"}], 
       RowBox[{"(*", 
        RowBox[{"/.", 
         RowBox[{"{", 
          RowBox[{"\"\<NH4\>\"", "\[Rule]", "\"\<NH3\>\""}], "}"}]}], "*)"}], 
       "]"}], "]"}]}], ";", "\[IndentingNewLine]", 
    RowBox[{"Eact", "=", 
     RowBox[{"DeleteDuplicates", "[", "Eact", "]"}]}], ";", 
    "\[IndentingNewLine]", 
    RowBox[{"(*", 
     RowBox[{
      RowBox[{"Eact", "=", 
       RowBox[{"Complement", "[", 
        RowBox[{"Eact", ",", 
         RowBox[{"{", 
          RowBox[{"\"\<NH3\>\"", "\[DirectedEdge]", "\"\<NH3\>\""}], "}"}]}], 
        "]"}]}], ";"}], "*)"}], "\[IndentingNewLine]", 
    RowBox[{"AppendTo", "[", 
     RowBox[{"list2", ",", 
      RowBox[{"{", 
       RowBox[{
        RowBox[{
         RowBox[{
         "list", "\[LeftDoubleBracket]", "i", "\[RightDoubleBracket]"}], 
         "\[LeftDoubleBracket]", "1", "\[RightDoubleBracket]"}], ",", 
        RowBox[{
         RowBox[{
         "list", "\[LeftDoubleBracket]", "i", "\[RightDoubleBracket]"}], 
         "\[LeftDoubleBracket]", "2", "\[RightDoubleBracket]"}], ",", 
        "Eact"}], "}"}]}], "]"}]}]}], "\[IndentingNewLine]", "]"}]}], "Input",\

 CellChangeTimes->{{3.891920305074587*^9, 3.891920383159528*^9}, {
   3.8919341329051847`*^9, 3.8919341844618273`*^9}, {3.891936391716569*^9, 
   3.89193641378428*^9}, {3.891936872246122*^9, 3.891936921556522*^9}, {
   3.893301147583221*^9, 3.89330115234403*^9}, 3.9165365067665052`*^9, {
   3.9165394824536533`*^9, 3.916539500111535*^9}, {3.916539854159254*^9, 
   3.916539930528026*^9}, {3.916540135455784*^9, 3.9165402085827513`*^9}, {
   3.916540255004389*^9, 3.9165402580229*^9}, {3.916545974512105*^9, 
   3.916545993933586*^9}, {3.916546185386126*^9, 3.916546202577923*^9}, 
   3.91654623729519*^9, {3.916546747844358*^9, 3.916546791355483*^9}, {
   3.916546831464383*^9, 3.916547005553947*^9}, 3.916547590266398*^9, {
   3.916712037902872*^9, 3.916712039946653*^9}, 3.917580508744832*^9, 
   3.91758183359241*^9, {3.918940670951366*^9, 3.9189406821705027`*^9}},
 CellLabel->
  "In[585]:=",ExpressionUUID->"f36786f6-379c-472f-b085-566f48365ca7"]
}, Closed]],

Cell[CellGroupData[{

Cell[TextData[StyleBox["Edge overlap rates  (Denz,W and Dcom,W)",
 FontWeight->"Bold"]], "Subsection",
 CellChangeTimes->{{3.551737097830353*^9, 3.551737136440796*^9}, {
   3.551737265797515*^9, 3.5517372983993053`*^9}, {3.551737391537758*^9, 
   3.551737395787712*^9}, 3.579223560449744*^9, {3.5792237289859753`*^9, 
   3.5792237498105087`*^9}, {3.579825137891397*^9, 3.5798251555632267`*^9}, {
   3.579825569024938*^9, 3.579825575030909*^9}, {3.580441560743074*^9, 
   3.5804415630482397`*^9}, {3.656029418515318*^9, 3.6560294272714443`*^9}, {
   3.6566340476878357`*^9, 3.656634075254819*^9}, 3.671939406313691*^9, {
   3.6726156129187403`*^9, 3.672615616776533*^9}, {3.7039973157642937`*^9, 
   3.703997316326473*^9}, {3.7477739269249496`*^9, 3.747773933155973*^9}, 
   3.747773976533513*^9, {3.796601794322344*^9, 3.796601798185314*^9}, {
   3.797040906506734*^9, 3.7970409112245703`*^9}, {3.797041315467291*^9, 
   3.797041317845718*^9}, {3.797042343353114*^9, 3.79704237205273*^9}, {
   3.7970426678474073`*^9, 3.797042681840077*^9}, {3.7970460198226833`*^9, 
   3.79704603259582*^9}, {3.797046805523264*^9, 3.797046814367687*^9}, 
   3.797047342909074*^9, 3.797047397417321*^9, 3.797048108300066*^9, {
   3.79705200673114*^9, 3.797052007585945*^9}, {3.797059371286071*^9, 
   3.797059373792295*^9}, {3.79705950491376*^9, 3.7970595302651453`*^9}, {
   3.797061936476112*^9, 3.797061940070005*^9}, {3.7970621741459846`*^9, 
   3.797062183937989*^9}, 3.797062230005437*^9, {3.797110009016491*^9, 
   3.797110023029608*^9}, 3.797110174444861*^9, {3.797133039701847*^9, 
   3.797133068618548*^9}, {3.7971331208726273`*^9, 3.797133125510891*^9}, {
   3.797135295415852*^9, 3.797135327811446*^9}, {3.809996903691578*^9, 
   3.8099969127376137`*^9}, {3.8102609846810303`*^9, 3.810261004873917*^9}, {
   3.8209161453101387`*^9, 3.820916152338657*^9}, {3.8613036730249*^9, 
   3.8613036767906933`*^9}, {3.908227396828341*^9, 3.908227475363532*^9}, {
   3.908237861352404*^9, 3.908237865234219*^9}, {3.908238384362473*^9, 
   3.908238385196656*^9}, {3.908238566178009*^9, 3.908238569814177*^9}, 
   3.9082412908643627`*^9, {3.908241593148387*^9, 3.908241595772312*^9}, 
   3.90825546759137*^9, 3.9175805678511677`*^9, {3.9175820182057467`*^9, 
   3.917582030438437*^9}, {3.917645358817667*^9, 3.917645390175899*^9}, {
   3.917646423019103*^9, 3.91764644989566*^9}, {3.922753863707775*^9, 
   3.922753901577405*^9}, 
   3.92275396283425*^9},ExpressionUUID->"ae6dd820-a506-4a7f-a005-\
87c5c2a83e1d"],

Cell[CellGroupData[{

Cell[BoxData[{
 RowBox[{
  RowBox[{"list3", "=", 
   RowBox[{"DuplicateSummarize", "[", "list", "]"}]}], 
  ";"}], "\[IndentingNewLine]", 
 RowBox[{"pseEnz", "=", 
  RowBox[{"ListContourPlot", "[", 
   RowBox[{
    RowBox[{"list3", "\[LeftDoubleBracket]", 
     RowBox[{"All", ",", 
      RowBox[{"{", 
       RowBox[{"1", ",", "2", ",", "7"}], "}"}]}], "\[RightDoubleBracket]"}], 
    ",", 
    RowBox[{"ColorFunction", "\[Rule]", "\"\<SunsetColors\>\""}], ",", 
    RowBox[{"ColorFunctionScaling", "\[Rule]", "False"}], ",", 
    RowBox[{"PlotRange", "\[Rule]", 
     RowBox[{"{", 
      RowBox[{
       RowBox[{"{", 
        RowBox[{
         RowBox[{"-", "12.2"}], ",", 
         RowBox[{"-", "2.8"}]}], "}"}], ",", 
       RowBox[{"{", 
        RowBox[{
         RowBox[{"-", "12.2"}], ",", 
         RowBox[{"-", "1.8"}]}], "}"}], ",", 
       RowBox[{"{", 
        RowBox[{"0", ",", "1"}], "}"}]}], "}"}]}], ",", 
    RowBox[{"InterpolationOrder", "\[Rule]", "0"}], ",", 
    RowBox[{"ImageSize", "\[Rule]", "150"}], ",", 
    RowBox[{"FrameTicks", "\[Rule]", 
     RowBox[{"{", 
      RowBox[{
       RowBox[{"{", 
        RowBox[{
         RowBox[{"{", 
          RowBox[{
           RowBox[{"-", "12"}], ",", 
           RowBox[{"-", "10"}], ",", 
           RowBox[{"-", "8"}], ",", 
           RowBox[{"-", "6"}], ",", 
           RowBox[{"-", "4"}], ",", 
           RowBox[{"-", "2"}]}], "}"}], ",", "None"}], "}"}], ",", 
       RowBox[{"{", 
        RowBox[{
         RowBox[{"{", 
          RowBox[{
           RowBox[{"-", "12"}], ",", 
           RowBox[{"-", "9"}], ",", 
           RowBox[{"-", "6"}], ",", 
           RowBox[{"-", "3"}]}], "}"}], ",", "None"}], "}"}]}], "}"}]}], ",", 
    
    RowBox[{"BaseStyle", "\[Rule]", 
     RowBox[{"{", 
      RowBox[{"14", ",", 
       RowBox[{"FontFamily", "\[Rule]", "\"\<Arial\>\""}]}], "}"}]}], ",", 
    RowBox[{"FrameStyle", "\[Rule]", 
     RowBox[{"{", 
      RowBox[{
       RowBox[{"{", 
        RowBox[{"mfs", ",", "mfs"}], "}"}], ",", 
       RowBox[{"{", 
        RowBox[{"mfs", ",", "mfs"}], "}"}]}], "}"}]}]}], 
   "]"}]}], "\[IndentingNewLine]", 
 RowBox[{"pseBio", "=", 
  RowBox[{"ListContourPlot", "[", 
   RowBox[{
    RowBox[{"list3", "\[LeftDoubleBracket]", 
     RowBox[{"All", ",", 
      RowBox[{"{", 
       RowBox[{"1", ",", "2", ",", "9"}], "}"}]}], "\[RightDoubleBracket]"}], 
    ",", 
    RowBox[{"ColorFunction", "\[Rule]", "\"\<SunsetColors\>\""}], ",", 
    RowBox[{"ColorFunctionScaling", "\[Rule]", "False"}], ",", 
    RowBox[{"PlotRange", "\[Rule]", 
     RowBox[{"{", 
      RowBox[{"All", ",", "All", ",", 
       RowBox[{"{", 
        RowBox[{"0", ",", "1"}], "}"}]}], "}"}]}], ",", 
    RowBox[{"InterpolationOrder", "\[Rule]", "0"}], ",", 
    RowBox[{"ImageSize", "\[Rule]", "150"}], ",", 
    RowBox[{"FrameTicks", "\[Rule]", 
     RowBox[{"{", 
      RowBox[{
       RowBox[{"{", 
        RowBox[{
         RowBox[{"{", 
          RowBox[{
           RowBox[{"-", "12"}], ",", 
           RowBox[{"-", "10"}], ",", 
           RowBox[{"-", "8"}], ",", 
           RowBox[{"-", "6"}], ",", 
           RowBox[{"-", "4"}], ",", 
           RowBox[{"-", "2"}]}], "}"}], ",", "None"}], "}"}], ",", 
       RowBox[{"{", 
        RowBox[{
         RowBox[{"{", 
          RowBox[{
           RowBox[{"-", "12"}], ",", 
           RowBox[{"-", "9"}], ",", 
           RowBox[{"-", "6"}], ",", 
           RowBox[{"-", "3"}]}], "}"}], ",", "None"}], "}"}]}], "}"}]}], ",", 
    
    RowBox[{"BaseStyle", "\[Rule]", 
     RowBox[{"{", 
      RowBox[{"14", ",", 
       RowBox[{"FontFamily", "\[Rule]", "\"\<Arial\>\""}]}], "}"}]}], ",", 
    RowBox[{"FrameStyle", "\[Rule]", 
     RowBox[{"{", 
      RowBox[{
       RowBox[{"{", 
        RowBox[{"mfs", ",", "mfs"}], "}"}], ",", 
       RowBox[{"{", 
        RowBox[{"mfs", ",", "mfs"}], "}"}]}], "}"}]}]}], "]"}]}]}], "Input",
 CellChangeTimes->{{3.917645590400288*^9, 3.917645909852816*^9}, {
  3.9176459651477623`*^9, 3.917645969040291*^9}, {3.9176460283379297`*^9, 
  3.9176460548108473`*^9}, {3.917646589102446*^9, 3.917646591100559*^9}, {
  3.9176473193805733`*^9, 3.917647322318606*^9}, {3.917647855245887*^9, 
  3.917647855807516*^9}, {3.917647901550695*^9, 3.917647912064989*^9}, {
  3.917741646198286*^9, 3.917741652714816*^9}},
 CellLabel->
  "In[588]:=",ExpressionUUID->"6ba490ef-20c9-4b98-8883-abe68a60066e"],

Cell[BoxData[
 GraphicsBox[GraphicsComplexBox[CompressedData["
1:eJyVnE2OHedhdtkC1AgE27FIURTZat2+/x6LDOF1ZAmBZcijLCHZRRDLWkLW
EE0yIUgNPPAw8+zBsCN1sfrynKfe+3RrQpxUPectlqh7zO7+vvW//Os/f/PR
o0ePbj5/9OjnX9+9/fmf4w+Pfv7n348/nOfDA6/vH3h998Dr2wde3zzw+vqB
128edv3R6mHXH10/8PrVA68/f+D1Zw+8/vSB15888PqnD7z+qwde/+SB1y8f
eP2jB17/6Iff3/5z3/9+j3E/2f99Nu4+sv97bux9+sj+77+x9+kj+/Oisffp
I/vzpbH36SP786ix9+kj+/OvsffpA8fnXWHvF3xkfz429j59ZH+eNvY+fWR/
/jb2Pn1kf1439j59ZH++N/Y+fWT3oLH36SO7H429Tx/ZvWnsffrI7lNj79NH
ds8ae58+cvax9XXkuxjsfd706317eIz7ya135u4jt96ZvU8fufXO7H36yK13
Zu/TR269M3ufPnLrndn79JFL74K9Tx+49m4V5zUfufXO7H36yK13Zu/TR269
M3ufPnLrndn79JFb78zep4/cemf2Pn3k1juz9+kjt96ZvU8fufXO7H36yOPe
LbP36SOf+ngh9vXlfff5+h//8+d/DhPXHh7jfvJB9zfuPnLrndn79JFb78ze
p4/cemf2Pn3k1juz9+kjt96ZvU8fufQu2Pv0gWvvxN4v+Mitd2bv00duvTN7
nz5y653Z+/SRW+/M3qeP3Hpn9j595NY7s/fpI7femb1PH7n1zux9+sitd2bv
00e+1L6x9+kjZx/Ps/fd5+svb/95z7WHx7if3Hpn7j5y653Z+/SRW+/M3qeP
3Hpn9j595NY7s/fpI7femb1PH7n0Ltj79IFr71ZxXvORW+/M3qeP3Hpn9j59
5NY7s/fpI7femb1PH7n1zux9+sitd2bv00duvTN7nz5y653Z+/SRW+/M3qeP
3Hpn9j595Ozjefb+xH+//efifG8fzV+ffv/3xtrDY9xPbr0zdx+59c7sffrI
rXdm79NHbr0ze58+cuud2fv0kVvvzN6nj1x6F+x9+sC1d6s4r/nIrXdm79NH
br0ze58+cuud2fv0kVvvzN6nj9x6Z/Y+feTWO7P36SO33pm9Tx+59c7sffrI
rXdm79NHHvdumb1PH/nUx7mf9Lmf3nefr09fnx71L9n3k1vvzN1Hbr0ze58+
cuud2fv0kVvvzN6nj9x6Z/Y+feTWO7P36SOX3gV7nz5w7d0qzms+cuud2fv0
kVvvzN6nj9x6Z/Y+feTWO7P36SO33pm9Tx+59c7sffrIrXdm79NHbr0ze58+
cuud2fv0kVvvzN6nj6y/j1b2/sQXg73Pm369bw+PcT+59c7cfeTWO7P36SO3
3pm9Tx+59c7sffrIrXdm79NHbr0ze58+culdsPfpA9fereK85iO33pm9Tx+5
9c7sffrIrXdm79NHbr0ze58+cuud2fv0kVvvzN6nj9x6Z/Y+feTWO7P36SO3
3pm9Tx953Ltl9j595FMfL8S+vrw/sff8+auTb/r69PvP9drDY9xPPuj+xt1H
br0ze58+cuud2fv0kVvvzN6nj9x6Z/Y+feTWO7P36SOX3gV7nz5w7Z3Y+wUf
ufXO7H36yK13Zu/TR269M3ufPnLrndn79JFb78zep4/cemf2Pn3k1juz9+kj
t96ZvU8fufXO7H36yJfaN/Y+feRTH0e99HkP9fn69PXpUf+SfT+59c7cfeTW
O7P36SO33pm9Tx+59c7sffrIrXdm79NHbr0ze58+culdsPfpA9fereK85iO3
3pm9Tx+59c7sffrIrXdm79NHbr0ze58+cuud2fv0kVvvzN6nj9x6Z/Y+feTW
O7P36SO33pm9Tx+59c7sffrI2cfz7H33+fr09en3f++qPTzG/eTWO3P6fpSP
11vvzN6nj+e13pn34XsnH7n1zryL5/tRPvpb78zep4/ntd6ZN+F7Jx+59C54
Hc/3o3zw196t4jw/n33k1juz9+kjt96ZvU8fufXO7H36yK13Zu/TR269M3uf
PnLrndn79JFb78zep4/cemf2Pn3k1juz9+kjt96ZvU8fOft4nr0/MX9+a9Db
R/PXp0c9Tfb95EPpp7n7yK137qn36SO7l9k/n9d85G3pp9n79JFb79xT79NH
di+zfz6v+cg35/sZ7H36wLV3qzi/+citd2bv00duvTN7nz5y653Z+/SRW+/M
3qeP3Hpn9j595NY7s/fpI7femb1PH7n1zux9+sitd2bv00ce926ZvU8f+dRH
/rxyXl/en/hi4PN506/37eEx7ie33pm7j9x6Z/Y+feTWO7P36SO33pm9Tx+5
9c7sffrIrXdm79NHLr0L9j594Nq7VZzXfOTWO7P36SO33pm9Tx+59c7sffrI
rXdm79NHbr0ze58+cuud2fv0kVvvzN6nj9x6Z/Y+feTWO7P36SOPe7fM3qeP
fPr76IXY15f3J3Zv+f3kk2/6+vT7z8Xaw2PcTz7o/sbdR269M3ufPnLrndn7
9JFb78zep4/cemf2Pn3k1juz9+kjl94Fe58+cO2d2PsFH7n1zux9+sitd2bv
00duvTN7nz5y653Z+/SRW+/M3qeP3Hpn9j595NY7s/fpI7femb1PH7n1zux9
+siX2jf2Pn3kUx/nftLnfnrffb4+fX161L9k309uvTOn72v5eL31zux9+nhe
6515H76X8pFb78y7eL6v5aO/9c7sffp4XuudeRO+l/KRS++C1/F8X8sHf+3d
Ks7z89lHbr0ze58+cuud2fv0kVvvzN6nj9x6Z/Y+feTWO7P36SO33pm9Tx+5
9c7sffrIrXdm79NHbr0ze58+cuud2fv0kfX30cred5+vT1+ffv/3ltrXY9xP
PpR+mtP3o3y83nrnnnqfPp7nXmb/fJ597+Qjb0s/zbt4vh/lo7/1zj31Pn08
z73M/vk8+97JR74538/gdTzfj/LBX3u3ivP9fPaRW+/M3qeP3Hpn9j595NY7
s/fpI7femb1PH7n1zux9+sitd2bv00duvTN7nz5y653Z+/SRW+/M3qeP3Hpn
9j595Ozjefa++3x9+vr0qKfJvp98KP00dx+59c499T59ZPcy++fzmo+8Lf00
e58+cuude+p9+sjuZfbP5zUf+eZ8P4O9Tx+49m4V5zcfufXO7H36yK13Zu/T
R269M3ufPnLrndn79JFb78zep4/cemf2Pn3k1juz9+kjt96ZvU8fufXO7H36
yK13Zu/TR84+nmfvT3wx2Pu86df79vAY95Nb78zdR269M3ufPnLrndn79JFb
78zep4/cemf2Pn3k1juz9+kjl94Fe58+cO3dKs5rPnLrndn79JFb78zep4/c
emf2Pn3k1juz9+kjt96ZvU8fufXO7H36yK13Zu/TR269M3ufPnLrndn79JHH
vVtm79NHPvXxQuzry/vu8/Xp69PvP1dqD49xP/mg+xt3H7n1zux9+sitd2bv
00duvTN7nz5y653Z+/SRW+/M3qePXHoX7H36wLV3Yu8XfOTWO7P36SO33pm9
Tx+59c7sffrIrXdm79NHbr0ze58+cuud2fv0kVvvzN6nj9x6Z/Y+feTWO7P3
6SNfat/Y+/SRs4/n2fvu8/Xp69Oj/iX7fnLrnTl9X8vH6613Zu/Tx/Na78z7
8L2Uj9x6Z97F830tH/2td2bv08fzWu/Mm/C9lI9cehe8juf7Wj74a+9WcZ6f
zz6cV3tnXoXvpXzk1jvzdTyffeTWO7P36SO33pm9Tx+59c7sffrIrXdm79NH
br0ze58+cuud2fv0kVvvzN6nj9x6Z/Y+feTs43n2vvuWr6+mvx/Xvh7v7r/9
cep/Mx9KP83HOP9P8tHfeueeen/QeXtddy+zfz7Pz2ffzNP929JP8676eL31
zj3dDn3z/WT3Mvvn8/x85LX8N+f7Gex9+sC1d6s4v/nI7lvrn/fpI7femb1P
H7n1zux9+sitd2bv00duvTN7nz5y653Z+/SRW+/M3qeP3Hpn9j595NY7s/fp
I7femb1PHzn7eJ697z5fv/328Nuv7vo36ut83ffPPPftfD/N6XsjH6/v9TzZ
P5/v57OP5417Z5739r2Vb+bb1117557u4vneyEe/eznu3/I+fTxvLV/r3yZ8
b+Ujl959wPP5fr438uHfT+3dKs7z84F/uh/n1d6ZV/F8b+Ujt96Zr+P57CO3
3pm9Tx+59c7sffrIrXdm79NHbr0ze58+cuud2fv0kVvvzN6nj9x6Z/Y+feTW
O7P36SNnH8+z993n69Ov8+fLuK8z+37yYdjP5f51H3ncu+Weep8+8k7Pm/3z
ec1H3pZ+buP85iO33rmn3qeP7F5m/3xe85Fvhv1cZu/TB46+Zf98fvOR3bfW
P+/TR269M3ufPnLrndn79JFb78zep4/cemf2Pn3k1juz9+kjt96ZvU8fufXO
7H36yK13Zu/TR269M3ufPnL28Tx7332+/ur278fX9+zh8e7++e+v5IPub3yM
81/LR3/rndn7g87b67zWO/M+nu+VfDNP97femXfxfK/l43mtd+ZtPB95o/Na
78ybeD7yWueV3gWv4/ley4fz/v4V961/H+wX+af7cV7tnXkVz/dKPnLrnfk6
ns8+cuud2fv0kVvvzN6nj9x6Z/Y+feTWO7P36SO33pm9Tx+59c7sffrIrXdm
79NHvtS+sffpI2cfz7P3l/rv+SL2Pm/6+egv7/o36ut8fb5/vk4+lH6aj3H+
H+Tj9b2eJ/vn8/189vH6Tr7sn88f+Sbe3fHt6/6pb6N+mufz/Hz28byNfNk/
nz/yzXvyWr7sn8/385HX8t8M+2mez/fz2Qf+oHfmuX8+v/nI7lvrn/fpI7fe
mb1PH7n1zux9+sitd2bv00duvTN7nz5y653Z+/SRW+/M3qeP3Hpn9j595NY7
s/fpI497t8zep4/8kT4PLqKXPm/kuxj4fN709emr2ld+f/gqeO7bqJ/LnL7/
kI/XW+/2cb6fzz5e38k37p/3I9/Mt6+79s493VUf2b0c9295nz7yWr7WP+/T
Ry69+4AvFvfpA9fereK85iO33pm9Tx+59c7sffrIrXdm79NHbr0ze58+cuud
2fv0kVvvzN6nj9x6Z/Y+feTWO7P36SO33pm9Tx953Ltl9j59ZP199AP29eX9
id3b2efzpq9Pv6h95feDXwTPfRv1c7l/6XsjH6+Pezezz/fz2cfzxr0z8/vP
Lwa8u+Pb1117t43z/Hxv5ON5rXfmbTwfeaPzWu/Mm3g+8lrnld4Fr+P53siH
82rvVnGenw989/3imVvvzKt4vrfykVvvzNfxfG/ko7/1zux9+sitd2bv00du
vTN7nz5y653Z+/SRW+/M3qeP3Hpn9j595NY7s/fpI497t8zep4986uPcT/fS
54183s/s86Zf58+XcV/5/eHT/eTDsJ/L/es+cuude+p9+sg7+bJ/Pq/5yNth
P80Xi/v0kTfyZf98fvOR1/Jl/3x+85Fvhv00Xyzu0weOvmX/fH7zkd3L7J/P
bz7yVemn2fv0kVvvnsf5zUduvTN7nz5y653Z+/SRW+/M3qeP3Hpn9j595NY7
s/fpI7femb1PH3ncu2X2Pn3k099HR730eSPfxcDn86avTz+/Zw+Pd/fPXz8m
H3R/42Oc/1o++lvvzN4fdN5e57XemffxfK/km3m6v/XOvIvney0fz2u9M2/j
+cgbndd6Z97E85HXOq/0Lngdz/daPpx39/NX9+zfB/tFvvv5q5lb78yreL5X
8vH6C+1b/67j+chXOq/1znwVz2cfufXO7H36yK13Zu/TR269M3ufPnLrndn7
9JFb78zep4/cemf2Pn3kS+0be58+8unvoxdiX1/ed5+vT1+f/kI/f5V95feH
vwie+3a+n+b0/U4+Xt/rebJ/Pt/PZx+v7+TL/vn85pv59nXf/fzVqHfu6a76
yBv5sn8+v/nIa/myfz6/+cg3w36a5/ObD/xB78xz/3x+85Gv5c/++fzmI18N
+7ncP+/TR269ex7nNx+59c7sffrIrXdm79NHbr0ze58+cuud2fv0kVvvzN6n
j9x6Z/Y+feTWO7P36SNnH8+z993n69PXp5/VvvL7wc/081PP7vo26udy/45x
/p/ko3/cu5l9vp+P5+11fdw78/I+fTPfvu7au22c13zk1juz9+kjt96ZvU8f
ufQu2Pv0gWvvVnFe85Fb78zep4/cemf2Pn3k1juz9+kjt96ZvU8fufXO7H36
yK13Zu/TR269M3ufPnLrndn79JFb78zep4/cemf2Pn3k7ON59r77fH36+vTn
ta/8fvDnwXPfzvfTnL438vH6Xs+T/fP5fj77eN64d2Z+//nzAe/u+PZ1195t
4zw/3xv5eF7rnXkbz0fe6LzWO/Mmno+81nmld8HreL438uG82rtVnOfnA999
v3jm1jvzKp7vrXy83npnvo7nI1/pvNY781U8n33k1juz9+kjt96ZvU8fufXO
7H36yK13Zu/TR269M3ufPnLrndn79JFb78zep4+cfTzP3nefr0+/zp8v477y
+8On+8mHYT+X+9d95NY799T79JF38mX/fF7zkbfDfpovFvfpI2/ky/75/OYj
r+XL/vn85iPfDPtpvljcpw8cfcv++fzmI1/Ln/3z+c1Hvhr2c7l/3qeP3Hr3
PM5vPnLrndn79JFb78zep4/cemf2Pn3k1juz9+kjt96ZvU8fufXO7H36yK13
Zu/TR84+nmfvu8/Xp69PP71nD49x/8z36505fa/l4/XWO/Mhns8+ntd6Z96H
75V8M0/3t96Zd/F8r+Wjv/XO7H36eF7rnXkTvlfykUvvgtfxfK/lg7/2Tuz9
gg/n1d6ZV+F7JR/+PN39/NV9+3cdz0e+kv8L7Vv/vH8RPv5+Wu/Mz6uP3Hpn
9j595NY7s/fpI7femb1PH7n1zux9+sitd2bv00e+1L6x9+kjZx/Ps/fd5+vT
16c/i56OeL5//vox+TDs53L/jnH+H+Sjf9y75Z56f9B5e5230/Nm/3yen+/3
8s18+7rvfv5q1LttnO/ns4/ceueeep8+snuZ/fN5zUe+Od/PYO/TB669W8X5
zUe+li/75/Oaj3xV+vkizm8+8rh3M/v85iO33j2L85qP3Hpn9j595NY7s/fp
I7femb1PH7n1zux9+sitd2bv00duvTN7nz5y9vE8e999vj59ffpJ7Su/P/xE
3x9+cte38/00H+P8P8lH/17Pk/3z+X4+nrfXeTv5xv3j959Pz/dH+Wa+fd21
d9s4389nH7n1zux9+sitd2bv00cuvQv2Pn3g2rtVnNd85NY7s/fpI7femb1P
H9l9a+x9+sitd2bv00duvTN7nz5y653Z+/SRW+/M3qeP3Hpn9j595NY7s/fp
I7femb1PHzn7eJ697z5fn74+/bj2ld8Pfhw89+18P83peyMfr+/1PNk/n+/n
s4/n7eQb94/ff3484N0d377u2rttnO/neycff3+td+ZtPB95o/Na78ybeD7y
WueV3gWv4/neyYfz/v5V6d0qzvPzgX+6H+fV3plX8Xxv5SO33pmv4/neyUd/
653Z+/SRW+/M3qePv5/WO/Oz6uP11jvz0+ojt96ZvU8fufXO7H36yK13Zu/T
R269M3ufPnL28Tx7332+Pv06f76M+8rvD5/uJx+G/VzuX/eRW+/cU+/TR97J
l/3zec1H3g77ab5Y3KePvJEv++fzm4+8li/75/Obj3wz7Kd5Pr/5wB/0zjz3
z+c3H9m9zP75/OYjX5V+mr1PH7n17nmc33zk7N159j595Ozd+f55nz5y692T
OK/5yK13Zu/TR269M3ufPnLrndn79JFb78zep4+cfTzP3nefr09fn/70nj08
3t0///2VfND9jY9x/mv56G+9M3t/0Hl7ndd6Z97H872Sb+bp/tY78y6e77V8
/P203pm38XzkzQ8vwa135k08H3mt80rvgtfxfC/lw3m1d+IP9ov80/04r/bO
vIrneyUfr7fema/j+chXOq/1znwVz2cfufXO7H36+PtpvTM/qz5eb70zP60+
cuud2fv08fzWO/On1cfrrXfmX1Uf+VL7xt6nj5x9PM/ed5+vT1+f/rV+3ir7
yu8P/zp47tv5fprT9zv5eH2v58n++Xw/n308bydf9s/n2/d7+Wa+fd13P381
6t02zvfz/U4++jfyZf98vp/PPvJavuyfz28+8s2wn+aLxX36wNG37J/Pbz7y
tfzZP5/ffOSrYT+X++d9+vDn9e7nrUa9ex7nNx+vZ+/O8/PqI2fvzD6v+Xj+
49K7J3Fe8/F69u48P6k+cvbO7POaj9x690mc13zk1juz9+kjZx/Ps/fd5+vT
+/jH2teZ5/vnfpIPw34u9+8Y5/9WPvrHvVvuqfcHnbfXeTs9b/bP5/n5Xso3
8+3r/qlv5/u5jfP9fL+Vj/7Wu02c7+ezj9x6Z/Y+feTSu2Dv0weuvVvFec1H
br0ze58+8rh3y+x9+sjj3i33z/v0kVvvnsV5zUce926ZvU8fedy75f55nz5y
692ncV7zkVvvzN6nj9x6Z/Y+feTWO7P36SNnH8+z993n69/dfn/4lxOf6evc
R99PPpR+mtP3vXy8vtfzZP98vp/PPp63ky/75/Pt+04+8rb0cxvn+/m+l4/+
1rtNnO/ns4/ntd6ZN+H7Tj5y6V3wOp7ve/lmP/9+O+rdKs7z89k3nzd9Hn5Z
emdehe87+Xi99c58Hc/3vXw8r/XOfBXPZx+vt96Zn1cfr39Wemd+Vn349x99
a/y0+sitd2bv00duvTN7nz5y653Z+/SRW+/M3qePnH08z953n69Pv/7inn09
xv0zz707309z+j6Wj/7WO/fU+xPP/eR57mX2z+f5+R7JN/N0/7b007yL5/tY
Pvpb79xT79NHdi+zfz6v+cg3w34us/fpA5/pnXu6uF/wka+jn+6fz2s+8tWw
n8v9+7L6yOPezezzm4887t1y/76oPvK4d+aLxX36yK13T+K85iO33pm9Tx+5
9c7sffrIrXdm79NHbr0ze58+cvbxPHvffb7+ze3fj98/15m+zuz7yYfSz0P1
fSvffN19488fn/rn8/185L3O28mX/fP5fr5v5CNvSz9PPJ/n5/tWPvpb7zZx
vp/PPp7XemfehI/va63rpXfB63i+b+Wb/X+7PfAr7lv/Ptib535+++Hvp/bO
vIrn+0Y+Xn+hfevfdTzft3j+K53Xeme+iuezj++r9c78vPp4vfXO/Kz68O+/
9s78tPrIrXdm79NHbr0ze58+cuud2fv0kS+1b+x9+sjZx/Psfff5+vTz8v9w
z74e4/6Z596N+rnM6fuzfPS7b9k/n+/n43l7nedeZv98vp/vnXwzT/dvSz/N
u3i+P8vH88a9m9nn+/nIG/Fa7zv75/P8fPaRb4b9NM/nNx/4g95diOf++fzm
I19HP90/n9985KthP5f792X1kce9m9nnNx953Lvl/n1RfeRx78wXi/v0kVvv
nsR5zUduvTN7nz5y653Z+/SRW+/M3qeP3Hpn9j595Ozjefa++3x91NP79dA9
8z77dN6XvRn18vbxz/RjuX/Zg/O+9vnunpTPa+/b52983vvz02xf+3z03p9v
Zu/b55f3/vwxe98+X7xvnxfet//+vW//PXvf/vv0fvzf5/J+/vmO30x89/OS
Mx/K9X25f1fu35b7N+X+dbn/5vz9dz8vN7j/7ufdBvff/bza6P7n5f5n5f6n
5f4n5f5Py/2/Kvd/Uu6/LPd/VO6fr1/q53WT//r+837ET2/v3w/5b+8/z0f8
f7e8HfLt4979+Up+dsvrIU+/n5sh/+X9/34f8cf485X8En++kv/r/f8eHfE/
4c9X8if485X8v7e+x0P+Bf58JU9B/eWQr/HnK/l/bu//mP9+PvjzNbo+fR6e
Ptdmnn7963/7+vRrsu+f2fdP5yb7/pl9//T/H8sh2PfP7PunnydI9v0z+/7p
/74P9v18H3u9r2Tfz/ehbjxK9v18H3u9r12w7+f72Ol9Jft+vo+d3tc22Pfz
fWz1vpJ9P9+Huvko2ffzfWz1vjbBvp/vY6P3lez7+T42el/rYN/P97HW+0r2
/Xwf/t8Nyb6f72Ot93UT7Pv5Pm70vpJ9P9+Hz1sF+376Tvff/p/ffhXs+2f2
/dPvL9n3832c7p/+3wNdB/v+mX3/9OuXwb6f/z6/1Pu6Cvb9fB9Xel8vgn0/
38cLva9k38/38ULv63mw7+f7eK739UWw7+f7+ELv61mw7+f7eKb39Xmw7+f7
+FzvK9n38318rvf1NNj383081fv6LNj38318pvf1JNj383080ft6HOz7+T4e
630l+36+j8d6X58G+36+j0/1vn4d7Pv5Pk73zz9Pafb9/Dw83T//PIjZ98/s
+6ff3y+CfT/fx+n++etxZt8/s++f//5v9v3s4fh+/nv4je6br1/q+uXd9f8H
fvRkGw==
   "], {{}, {}, 
    {RGBColor[0.5805400000000001, 0.197808, 0.3886405], EdgeForm[None], 
     GraphicsGroupBox[{PolygonBox[{{5660, 5400, 5480, 5664}}], 
       PolygonBox[CompressedData["
1:eJwV09dvT2EcwOG3pdU9tTYxrvAHCG7svWpXrZY2QUjMBFdmgiszwZWZ4EaN
hITETEhIzERpqa1VpWh1e87Fk3w/5+S85+35ve1buCZvdWwIYQhx9MkNYURO
COWdQ6igh56kq83fqWGinsBX8zeqGK+Xk0U2nVlGEelkkEkhU/jhmVp+MlmP
45P5M18Yq69zLDGE4xzlmr4ZrZ9kfbK4oa/S3/0B9OOK/sydtBDucptPupgc
culCCffpkBxCR2K5px+yxbyVzTzQZSxIDaGAfF7pKoalhzCcoXzTt9lrX/vY
wy09hvf+pg98ZLQexVvzOyoZqSt4Zu3nPKVcv+RDiud4zwtdyvmEEC5wjot6
KSmkksYSFpNIEsksooVemSH0pg/NuqPfODXLc6TTQcez3byDbcTpBHaad7Gb
TrrJ8z2s05PuNOp6TmaEcIoT/NX/OG0+w1kaojPAJd/tMqXU6DoGuT+YgfzS
3b3ntW/0hjK66TbXD3jfQfbTqoPrh8yHOUK7a9P45Zk6fjNVz6TB/I9G8vRC
4ulEAgXM4I/7f6lnup5Nk7mZFmZF5yI6Q9F3JI58Yu0l2TdKIYkYPT/aIzHR
feYxl1brtNHOHP2UlX7rVazgiX7Mb2fxD3U8is4Uk5ztyUykMvq/856abN+W
WrJ1FtXm71SRqZNotq8WmkjUKbSa22gnWXdluX0VU0IXnUuReRmF5Og01ll7
PWtJ1RlsMG9kE+n6PxHio9o=
        "]], PolygonBox[CompressedData["
1:eJwV2WW4VUUUANAHSHeXdHeXSLdIl4g0SCnd3d3d3d2d0t3dIC0tAgLiOj/W
92LfPbHPOTNz703RqE3V1qFDQkIahAoJCedn8zghIS1oSSt+43eWs4KVrGI1
a4J4bHFa04a2tGM1a1jLOtazgYVyFrGYJSxlGR3pRGe60JVutKYNbWlHezrQ
nR70pBe96cNUpjGdGcxkFrOZw1zmMZ8F/GxMdfiFutSjPnNjeR3zWcBCFrFW
zjrWs4GNbOIX6lKP+jSgIWlJR3oykJFMZCYLWclGdnJQklKUpgxlKUdhilCU
YhSnBCeM9SSnOM0ZzpKXfOSnAN9RkORyUpCSVKQmDd+LFaIwRShKMSKIRSQS
kYlCVCpThapUozo1iENc4hGfBCSkL/3ozwAGMohz+jjPBS5yicv0pg996Ud/
BhBNTnRiEJNYxCYRifmWJCQlWVAnOSUoSSlKU4bxYhOYyCQmM4WRjGI0YxjL
uOC6RJNPacpQlnIUpghFKUZxStAxsvuZznShK91IK5aO9GQgI5nITBayko3s
5CA/BfiOgnxPIWpqqxY/UZufqUNOsVzkJg95yUdrsTa0pR3t6UAjGtOEpvxK
M0IihYSEIjRh+IawhCM8EYhIJCLzi5y61KM+DWjIeH1PYCKTmMwUBjOEoQxj
OCNoLqcFLWnFb/zOSLFRjGYMYxkXtOPaDGEowxjOiOD+lFOFqlSjOjUoSSlK
U4aylKOvtvrRnwEMZBD/mNt7PvCRf/nEU57xF895wUs+84X/+EqItkPROqb6
05Z2tKcDKa0pqUhNGtKSjnjEJwEJSURiftBWeX6kAhWpRGGKUJRiFKcEfxrD
Ax7yiMc84QpXucZ1bnCTW9zmDne5x31e8Zo3vOVv3nGO81zgIpe4zAlOcorT
nOFsUBc1/UpIdHUhNGE4JHaYIxzlGMep7lmtQU1q8RO1g3XNNS7AdxQM1i8K
kZNc5CYPeckXrNdqt4GNbGIzW9jKNrazg53sYiWrWM2aYN1nHfe4z5884CGP
eMFLXvGaN7zlBje5xW3ucJfd7GEv+/iD/RzgIIc4zBGOcozjnOAkpzhNE5ry
K81oTgs+q9EX/uMrIWoQKlgX/Z4s2AdIQUpS8YNYeX6kAhWpxD9i7/nAR/7l
U7DP6OMs5zjPBS4G8xd7zRve8jfvmCg2iclMYSrTgvtbLCGJSMy3JCEKUYP1
nujEIGawj8kpyPcUojBFyE0e8pKP/BSgKtWoTg1qUov0ZCAjmchMFrKSjezk
ICe5KEoxilOCkpSiNGUoS7ng+aQ8P1KBilSiMlWYzgxmMovZzCGcuYUP9lsi
EonIPBZ7wlOe8RfPiSUWmzjEJR7xg3qLveMf3vOBj6QWS0Na0pGeDCwWW8JS
lrGcFYSIhSI0YfiGsMFz6J6oxU/UDs5P1An2SzljGMs4xjOBnvSiN33oS7+g
vtrKQU5ykZs83OI2d7jLPe4zmSlMZRrTmcEVrnKN69zgJvNZwEIWBfNkCX/y
gIc8CurLE2Yyi9nMYS7zWMoylrOClayiK93oTg960itYn8ytNj9Th1+oy2Y1
2sJWtrGdHcFPOTvYyS52syf4W2wXu9nDXvYF50GxcsHzSnl+pAIVqURlqlCV
avwhZz8HOMghDgf7pTENYzgjGMko9srZF+SxnwMcZCzjGM+E4HlmUvC8yklC
UpKRnBS0pR3t6UBHOtGSVvzG77SmDfWoTwMa0ojGdKYLXelGd3oQ2hzC8A1h
CUd4TnGaM5wNzpec5whHOcbx4NzMSTKaQyYyk4WsZGM4IxjJKEYzJliX7ElR
iUZ0YhCTgWKDGMwQhjKMQxzmCEc5xnEumcNlrnCVa1zngjFd5BKXucJVNsrZ
xGa2sJVtVNd3DWpSi5+ozU577C52s4e97OPfiNZvPvOF//hKX2eRfvRnAAMZ
xGCGMJRhDGcEIxnFaMYwlnFMZRrTmcFMZtGIxjShKb/SjOa0oCWt+I3fWcs6
1rOBjWyiI53oTBe60o3u9KAnvehNH5azgpWsYjVrWMgiFrOEpSxjNnOYyzzm
s4Dczih5yEs+8lOAznShK93oTg8iqWlkohCVaETnW5KQlGQkJwUxiEksYhOH
uMQjPglISCISMzmG9ZCpTGM6MxjLOMYzgYlMYjgjGMkoRjOGX8ytLvWoTwMa
spktbGUb29nBH+znAAc5xGE+8JF/+cRnvnBFH1e5xnVucJNznOcCF7nEZX6Q
U54fqUBFKnFL7DZ3uMs97nOCk5ziNGc4yyEOc4SjHOM4M5nFbOYwl3lsZwc7
2cVu9rCXffzBfg5wkMrGVIWqVKM6NfjGtQlLOMITgYjUFKvFT9TmZ+pwjevc
4GYwT27zhrf8zTv+4X3QvjUibHBeIDwRiMh/Yl8J8XuoYH0kTHBe8L/nvOAl
r3jNQx7xmCc85Rl3uMs97vMnDzjFac5wlnOcZye72M0e9rKPIxzlGMc5wUku
cJFLXA7uD64G/ajpAx7yiMc84b8I5kWIGoYiNGEY6hkbxnBGMJJRtJfTgY50
ojNdCEd4IhCRSETmXzmf+MwX/uMrc5nHfBawkEXBcy6nG93pQU968Ru/05o2
tKUdvelDX/rRnwE0oCGNaEwTmvIrzWhOC1rSioVqsIjFLGEpy5jNHOYyj/ks
YKWxrmI1a1jLOl7wkle85g1vecwTnvKMv3hOX231oz8DGMggBjOEoQxjOCMY
yShGM4axjGM8E5jIJCYzhb/18Y5/eM8HPrKYJSxlGctZwVQ505jODGYyi9Rq
lIa0pCM9GYhCVKIRnRjEJIRQhCYM3xCWWMQmDnGJR3xS6jsVqUlDWtIRj/gk
ICGJSExb92g72tOBjnQK1n+xJCQlGclJwUQmMZkpwTyZRlaykZ0c5CQX/RnA
QAYxmCH0pBe96RNcP/oF46Fd8HzQgY50IgYxiUVs4hA3uA5q+pF/+cRnvpBe
LAMZyURmsjDa3MYwlnGMZwID1W4QgxnCUIaRgIQkIjHfkoSkJCM5KYK6k4rp
+pjBTGYxmzlBv4xhLOMYz4SgPvoeEPTPIAYzJFg3GMZwRjCSUXSmC13pRnd6
0JNe9KZPcE6iHxOZFOzDTGEq01hqrMtYzgpWsoqNbGIzW9jKNlazhrWsYz0b
gn0min2GQxzmCEfZzR72so8/2M9KVrGaNaxlHevZwEY2sZktHOM4JzjJKU6z
NKrxs5wVrGQVZ8TOco7zXOBi0J/YGtayjvVsYCazmM0c5jKPrXK2sZ0d7GQX
88UWsJBFLGYJk5nCVKYxnRl8TyEKU4SiFCMv+chPAb6jINnJQU5ykZs8VKcG
NanFT9RmLOMYzwQmMomKVKIyVahKtWB+5jAvmAcLWMgiyoqV4wfK8yMVKE4J
SlKK0pThkpzLXOEq17jODW5yi9vc4S5xnOnjEo/4JCAhiUjMtyQhKcmo6L1B
JSpThapU42fqBJ/jUpd61GeqnGlMZwYzmcU99/p9/uQBD3nEDW5yi9vc4S6X
uMwVrnKN6/zNO/7hPR/4yAte8orXvOEtj3nCU57xF89ZbkwrWMkqVrMm+Hxd
TTORmSxkJVtwv4qtYz0b2MgmGphzQxrRmCY05Td+pzVtaEs72tOBjnSiM11I
rq0UpCQVqUnDr2LNaE4LWtKKrnSjOz3oSS9604e+9KM/A5itrTnMZR7zWcBm
trCVbWxnR/B5tpxBDGYIQxnGQrFFLGYJS1kW3EdqlJBEJOZbkpCUZCQnBSlJ
RWrSkJZ0pCcDEZztIhKJyEQhKtGITgxiEovYhCZMcM4lLOEIH7zOWTZm8LkX
sYlDXL6x1oclHOGJQMRg/zKHj8H7XT7xmS/B9yiemYJ8TyEKU4SiFKM4JShJ
KUpTJniOKccPlCe5MaUgJalITZrgfYtYBSpSicpU4bM1/UtwnuVrcP7w2lCk
JR3pyUBGMgXnfa95zwc+BudUPvGK17zhLX/zjqc84y+e84KX5NRWLnKTh7zk
IzNZyEo2spOD/BTgOwryPYWC66emkYlCVKIRncJiRShKMYpTgpKUojRlKEs5
4hCXeMQnAQlpENtzRyMa04SmwedYaleN6tSgJrWoR30a0JBGNCY9GchIJjKT
hQiufUQiEZkoROVOZOsT97gffF/CA6KJRScGMYlFbB6KPeIxT3jKM/7iOS94
yStes1jfS4J9lWUsZ0WwH3s2NrGZLcG+yLbgbzlb2Mo2trODa1znBje5xe3g
+z9t1eZn6vALdYP9Wewil7jMFa6yk13sZg972cchfR/mCEc5xvFgn9RWHvKS
j/wUCM4fYvv4g/0c4CBNxJryK81oTovgnCF2klOcDs4TnGU7O9jJLnazJ2jX
mPZzgIPB+DjMEY5yjOOc4CRZ9ZGN7OQgJ7mCc43Yac5wlnOcD77ndG81ozkt
aEkr/gcoCKEM
        "]]}]}, 
    {RGBColor[0.807396, 0.2789811, 0.24881349000000003`], EdgeForm[None], 
     GraphicsGroupBox[{PolygonBox[{{5481, 1, 5401, 5661}}], 
       PolygonBox[CompressedData["
1:eJwt1GlsiHccwPFntmIYxjBardbR1qqlWh1KF+feIHHt1UiKLbFpN0drzDHV
7myZ+67RsovJmAp1JJhlZZawdRkbyebIMBKbJZvr80/24tP+vn08j+f6P4n5
haMLGkRR9DwxJLSJoiZ+N+Zx4nVnWpqb04IkXctG/2ATlRzQvehqe2e60FMn
8oS5Kc3opHuQYO4Yjk+aziApbCeRdJ1HP/Oz9GWgnhn2f8R2MpihO9Lo//Nv
SJx+ja/Me6mhUE/nGfuk0Z3XdTJtbX8KY9TNj2VceyyKrvMHH+oKZphnMp1y
HYsxCvfvUTrohaz0h1WsZoH+hhg3oCGNOBHuE63t8yStwv3S/ckyZ9Kbfro3
KeG8SA7b9Jvhmh07ngTm6g+45yTu84D39VJmOcEiilmi+4bn5DgZ4fmEe6vn
s9xxVrCMeTo73CvbU+lOlk6lvbkdT5Oi3+M//99d/uVdvTg8c3NzWlCiB5Bj
n2z6kKuL2Oo5VLGFWfodSu1TxtuBnk217dvYTrEuo8T2xSyiVC+iqbkZTXhL
zwnPyTXF0YE39EnmeQ7zWUBduFbiwjMkNlyzPkIbi6Et7TistzHYyzaEQVTr
XeF+WTB9yOELvYU6L+NJvuUj/TkH7XOIw3ymj1Hu2BUs4aiu4pR9vuM0W/Wn
HLBPLfv5RN8K77gFuZcabup94d2yHruRTI1exSSLYzL5rNQ7w7vlXLPIZIfe
ww7zznAN7NabGeccxvMClXoTY8xjGc1GvY5zjn2en1mr1zDF/BIvs1pv4Bfz
r1xgvT7Piz4SE5jIOf0xQ13nMIazXX/P357XHf7htD7LNB+WAgo5o3/ikvky
V6jXf4Xvho9YOhnc1r8zwkdtJKP4TV/luPlrTnBFXw/vr/s7kDyu6Yv84Fx/
pJ4LOt6H5Dm/c70//ZlqXsENa+9PbrJcvxqOF75n5PGKLmC3eQ9fMi2sF9LD
95EeYd3oh7RbsTo=
        "]], PolygonBox[CompressedData["
1:eJwl2mXUVcUaAOCP7gZpaRAR6e7u7u7u7hbp7gYRKWmQ7u6W7u4GUZH77HV/
PIuzeL+pd8/Mnr3PSdG0U9WOoUNCQu6HCgkJ798jEUNCjnKM45zgJPvYzwEO
cojDrGUd69nARjaxg53sYjd72Et3etCTXvSmD3+wmS1sZRvbecgjHvOEpzzj
Le94zwc+8omylKM8FahIJfrSj/4MYCCDOMVpznCWc5znNne4yz3u84CrXOM6
N7jJLX6MFBKSicxkISvZeC72gpe84jVvKE4JSlKK0pThAhf5k0tc5gp/RQkJ
+czf/MO/fKFo5JCQYhSnBCUpxVqxdaxnAxvZRGmxMpSlHOWpwK9iS/iNpSxj
edBeVO3xL1/4j6885glPecZzXjCbOcxlHvNZwEte8Zo3vOUd7/nARz7xF5/Z
pk/b2cFOdrGbiPoUichEISrR+EVscTAOlvAbS5nLPOazgIUsYg972cd+DnCQ
6cxgJrOYzRxWsybIK+tYzwY2sok/2MwWtrKM5axgJb+zipBoISGhCE0YwhKO
gq5xIQpThKIUI7xYBCISichE4Rs5ik8CEpKIxCQhKd+SjOSkICaxiE0c4hKP
/gxgIIMYzBA604WudKM7PZhoDJOYzBSmMo2eYr3oTR/60i+YL67NV0J8DkVo
whCWcIQnAhGJRGSiEJVoRCcGjY25CU1pRnNaEJs4xCVekBfiE5VoRCcGMYnF
VHVNYzozmMksxjMhGB+TmMwUcrsGechLPvJTgKFiw/iJ4fzMCEYyitGMYSzj
qKxMFapSjerUILPcZSEr2chODuqLNaAhjWhME7LarLORnRzkJBfRiUFMYhGb
OKQlHd+Rnu/JQEQiEZkoRCUa/7oPfOE/vhLi/0Lx1OdnPOcFL3nFa97wlne8
5wM/h5MPRjKK0YwhubpSkJJUpCYNg8WGMJRh/MRwPqrrE3/xmb/5h9DKhCEs
4QhPBMYqM47xTGAik4grFo9viE8CEnJTXbe4zR3uco8TnOQUpznDWQ5xmCMc
5RjH2cNe9rGfAxxkG9vZwU52sZuNbOIPNrOFraxmDWtZx3o2MJ0ZzGQWs5nD
Za5wlWtc50ao/9/PH/CQRzzmCec4zwUu8ieXmMs85rOAhSxiGctZwUp+ZxXN
3dta0JJWtKYNbWlHezrQkU4sZBG/sJhfWcIBDnKIwxzhKLvYzR72so/9nOEs
5zjPBS5yjOOc4CSnOE0CaykhiUhMEpKSnwIUpBCFKRKsP2VykJNc5CZPMA5r
rxOd6UJXuvGtMslITgpSkorWYm1oSzva04Hv1JWe78nAD2SkqVgzmtOClrQK
9h2xfOSnAAUpRGptpCEt6fiO9OQkF7nJQ17yBeNTpghFKUZxSlCSUpSmDGUp
R1WqUZ0a1KQWDWlEY5oE/aYZtalDXepRnwZBOWOoRW3qUJd6wflMrAIVqURl
qvA7q1jNGtayjujuITGISSxiEyc4r4gtZRnLWcHKIL/GnIEfyMiPZAru22Ib
2Mgm/mAzW9jKNrazg53E1UY8viE+CUjIeIflCUxkEpOZQnKxFKQkFalJw7kI
5isXuMifXOIEJznFac5wlrnMYz4LWMgiLnOFq1zjOje4yS1uc4e73CO6XMcg
JrGITRziEo9viE8CEhKaMIQlXHD+IALT1TWDmcxiNnMYzRjGMo7xTCCRMolJ
QtJgnZCMiEQiMlGISrTg/K7MJ/7iM3/zDxOZxGSmMJVpLGM5K1jJ76zirb3+
He/5ENw/+MRzXvCSV7zmDQ95xGOe8JRn/MdXgoeiUIQmDGn1NV2wjknP92QI
zutil7jMFa5yjbvc4z4PeMgjVuvrGtayjvVs4BcW8ytL+I2lHOIwRzjKMY6z
kU38wWa2sJU97GUf+znAQe7zgIc84jFPeMoznvOCl7ziNW+CvPKO93ygPR3o
SCc604WWtKI1bWhLOzKThaxkIzs56Eo3utODnvSiMU1oSjOa04KBDGIwQxjK
MOpSj/o0oCGNKE0ZylKO8lTgezLwAxn5kUzkpwAFKURhilCRSlSmClWpRk5y
kZs85CUfqUlDWtLxHen5lmQkJwUpSRXk1Zz4wEc+8Ref6S3Wh770oz8DiEo0
ohODmMTiJ4bzMyMYySj+5Qv/8ZUQczZU8ByrjRvc5Ba3uRO0b+5/5m/+4V++
EFvZOMQlHt8Qn/BEICKRiEyUYB6p6xWvecNb3pFALCGJSEwSkvJY7AlPecZz
XgQvJsRCEZowhCUcf4v9w7984T++ksiem5gkJOVbkhFWLBzhiUBEIhGZKEQl
GtGJQUMa0ZgmNKUZnelCV7rRnR60pR3t6UBHOlGbOtSlHvVpQHkqUJFKVKYK
eclHfgpQkEIUpghFKUZxSjCUYfzEcH5mBM1pQUta0Zo29GcAAxnEYIZQklKU
pgxlKUdPegXzkT70pR8jGcVoxjCWcSQ3t1KQklSkJk1wDvIM1oGOdKIzXZjv
2ixgIYuC53kWM5NZzGYOc5nHZKYwlWlMZwZjGRfcn5nARCaxgpX8zipWs4af
GcFIRjGaMeQmD3nJR34KMJghDGUYPzGcH4wtY/AeiEzBcx1Zguc1sWxkJwc5
yUVa0vEd6fmeDEE9ZORHMpGZLGyR061sYzs72MkudrOHvexjPwc4yCEOc4Sj
zLSGZzGbOcxlHpOZwlSmMZ0Z/MoSfmMpy1jOfBawkEX8wmKOcJRjHOcEJznF
ac5wlnOc5wIX+ZNLXOYKSfQ1Kd+SLJhPpGCF2Ep+ZxWrWcM3YvGDfYWEwfon
MbfF7nCXe9znATHFYhGbOMQlHmvF1rGeDWxkE/vYzwEOcojD7GAnu9jNHvYG
eVHXIn5hMb+yhB88c2bkRzKRmSz8LraK1awJ+sE61rOBjWziDzaTnRzkJBe5
ycN3pOd7MgTtkZGpTGM6M4J5wCx+YynLWB7kl5VBO8awmS1sZRvbg3kjNoe5
zGM+C0hJKlKThrSk4wxnOcd5LnCRH8lEZrKQlWzBOOQiD3nJR34KsMstYDd7
2Ms+9rNWbB3r2cBGNjE+jPXPRCYxmSlc5wY3ucVt7vCeD3zkE3/xmZGMYjRj
GMs4+jOAgQxiMEP4hvgkICGJSEwSkvItyUhOCv7T16/BC3ifQxGaMLzkFa95
w1veEZZwhCcCEYlESlKRmjSkJR0xiUVs4hCXeDzX5gte8orXvOGx2BOe8iz4
O14E7YXVHhGJRGSi8JvYUpaxnBWsZCGL+IXF/MoSZjOHucxjPgs4w1nOcZ4L
XGQq05jODGYyiz+5xGWucJVr3OUe93nAQx4RVV+jEZ0YxCQWIYQiNGEISzi+
JRnJSUFKUhGbOMQlHt8QnwQkJBGJSUJSftf2KlazhrWsC66nXL/jPR/4yKfg
PZ1Yer4nAz+QkejWXoxg3yJWcA4jDjm1kYvc5CEv+chMFrKSjezkCPqtTLxg
vyQ+CUhIIhIH+y5J+ZZkRCQSkYlCVKIRmjCEJRzhicBHbXziLz7zN//wPRn4
gYz8SCZe84a3vOM9H/iXL/zH1+A6qTtUsH/7/ICHPOIxT4L25O4zf/NP8B6T
L9SWuzrUpR71aUBJSlGaMpSlHHnJR34KUJBCZCcHOclFbvLwI5nITBayko22
tKM9HehIJzrTha50ozs96EkvetOHvvSjOS1oSSta04bCFKEoxShOCcpTgYpU
ojJVqEo1qlODmtQitdylIS3p+I70NBRrRGOa0JRmrGcDG9nEH2xmC1vZxnZ2
sJNjHOcEJznF6WBcMYyLlrSiNW1oSCMa04SmNKM2dahLPerTgLa0oz0d6Egn
isaUF4pTgpKUojRlKEs5ylOB/BSgIIUoTBGqU4Oa1KI2dYL6tFGK0pShLOXo
7Szbh770oz8DqKhMJSpThapUoy71qE8DGtKInOQiN3nIS76gnDaqUZ0a1KQW
hSkSjJtiFKcEr7X9hre84z0f+Jcv/MdXQqJbX4QmDGEJR3gicNnfXOEq17jO
DW5yi9vc4S73uM8DHvKIxzxhNGMYyzjGM4GPfOIvPvM3/1DeGCpQkUpUpgoD
xQYxmCEMZRg/MZyfGcFIRvGUZzznBS95RWY5zUJWspGdHNzVxj3u84CHPGIL
W9nGdnawk6tydI3r3OAmt3jLO97zgY984jZ3uMs97vOAC1zkTy4FeecKpzjN
Gc5yjvMc4SjHOM4JTtLV2LrRnR70pBcHrL2DHOIwRzjKc2Ve8JJXvOYNu8R2
s4e97GM/KaO6H5KaNKQlHS210YrWtKEt7YJ5oK5HPOYJT3lGTWpRmzrUpR6V
qUJVqlGdGsH45fos5zjPBS5ynRvc5Ba3ucMxjnOCk5ziNLvYzR72so/9HOAg
hzjMEY6S3L0nBSlJRWrSBM8tYpe4zJVgHnAt2If0tROd6RJcD7pRnwY0pBGN
aUJr2tCWdrSnA33pR38GMJBBNKUZzWlBS1rRnR70pBe96UNafU3Hd6TnezLw
Axn5kUxkJgtZyUZ2cgTnDHIx1FYxjJ8Yzs+MoD8DGMggBjOEqlSjOjWoSS1G
MorRjGEs4xjPBCYyiclM4QAHOcTh4HcqHOUYxznBSU5xmi1sZRvb2cFOylOB
ilSiMlW4zg1ucovb3OEMZznHeS5wMRhPBOOhJrWoTR1+E1vKMpazgpWUpBSl
KUNZytGQRjSmCU1pFvQvlP5RmSpUpRqlKUNZylGeChSlGMUpQUlKUZd61KcB
DWnEQAYxmCEMZVjw/ae27wW/B+IBD3nEn1ziMle4yjWa04KWtKI1bahNHepS
j/o0oCe96E0f+tKPtrSjPR3oSCc604WudKM7PZjKNKYzg5nMYjZzmMs85rOA
hSziFxbzK0uCeeSMeJRjHOcEJ9nHfg5wkEMcDr5fZlzwfMkEJjKJU5zmDGc5
x3l2sDN4fmU3e9hLQQpRmCIUpRh/sJktbGUb2/mVJfzGUpaxnJ8ZwUhGMZox
zGcBC1nELyxmBSuD9w2sYjVrmMksZjOHucwLvpdnCEMZxk8Mpy/96M8ABjKI
ylShKtWoTo0gT+bWJCYzhalMo7VYG9rSjvZ0CNoRGx78joARjGRU8P2za7aK
1axhLeuCeWRv6kd/BjCQQVRXpgY1qUVt6hD86K0TnelCV7rRlGY0pwUtaUVZ
ylGeClSkEt3pQU960Zs+FKcEJSlFacpQnwY0pBGNaUJNalGbOtSlXnA99XUM
YxnHeCbQmCY0pVnwfTwtaEmrIK+0oS3tgn3Amb4e9WkQnO9pRHs60JFOdKYL
LWlFa9rQlnZUpwY1qUVt6lCRSlSmClWpRn4KUJBCFKYIRSlGcUpQklL8xHB+
ZgQjGUVjmtCUZjSnBQMZxGCGMJRhlKYMZSlHeSrQmz70pR/9GcBoxjCWcYxn
Aic4ySlOc4azwfOna/OIxzzhKc+C+WDO9aAnvehNHzrSic50oSvdaE0b2tKO
9nSgPg1oSCMa04Sb2r7Fbe5wl3vB9RCrRW3qUJd6lKUc5alARSpRmSpUpVqw
TqjBZXVd4SrXuM6N4DqJlaAkpShNGXKTh7zkIz8FKEghClOEohRjm7q2s4Od
7GI3e9jLPvZzgIMc4jBHOMoxjvPemv/ARz7xF595ySte84a3vCPEGghFaMIQ
lnD8LfQP//KF//hKarE0pCUd35GezGQhK9nITg5ykovc5CEv+ehNH/rSj/4M
IDwRiEgkIhOFrnSjOz3oSS/yU4CCFKIwRWhPh2A/oxOd6UJUohGdGMQkFt+S
jOSkICWpSEBCEpGYJCTlF7lezK8s4TeWMpFJTGYKU5nGatawlnWsZwMb2cQf
bGYLWznHeS5wkT+5xGPX4AlPecZzXgT3e7EZzGQWs5nDMpazgpX8zipiG0Mc
4hKPb4jPXLF5zGcBC1kU9MMavsifXOIyV7jNHe5yj/s84CrXuM4NbnKLwvpa
hKIUozgl+B+8hPIL
        "]]}]}}],
  AspectRatio->1,
  AxesOrigin->{Automatic, Automatic},
  BaseStyle->{14, FontFamily -> "Arial"},
  DisplayFunction->Identity,
  Frame->True,
  FrameLabel->{None, None},
  FrameStyle->{{{
      Thickness[0.01], 
      GrayLevel[0]}, {
      Thickness[0.01], 
      GrayLevel[0]}}, {{
      Thickness[0.01], 
      GrayLevel[0]}, {
      Thickness[0.01], 
      GrayLevel[0]}}},
  FrameTicks->{{{{-12, 
       FormBox[
        RowBox[{"-", "12"}], TraditionalForm]}, {-10, 
       FormBox[
        RowBox[{"-", "10"}], TraditionalForm]}, {-8, 
       FormBox[
        RowBox[{"-", "8"}], TraditionalForm]}, {-6, 
       FormBox[
        RowBox[{"-", "6"}], TraditionalForm]}, {-4, 
       FormBox[
        RowBox[{"-", "4"}], TraditionalForm]}, {-2, 
       FormBox[
        RowBox[{"-", "2"}], TraditionalForm]}}, None}, {{{-12, 
       FormBox[
        RowBox[{"-", "12"}], TraditionalForm]}, {-9, 
       FormBox[
        RowBox[{"-", "9"}], TraditionalForm]}, {-6, 
       FormBox[
        RowBox[{"-", "6"}], TraditionalForm]}, {-3, 
       FormBox[
        RowBox[{"-", "3"}], TraditionalForm]}}, None}},
  GridLines->{None, None},
  GridLinesStyle->Directive[
    GrayLevel[0.5, 0.4]],
  ImageSize->150,
  Method->{
   "DefaultBoundaryStyle" -> Automatic, 
    "DefaultGraphicsInteraction" -> {
     "Version" -> 1.2, "TrackMousePosition" -> {True, False}, 
      "Effects" -> {
       "Highlight" -> {"ratio" -> 2}, "HighlightPoint" -> {"ratio" -> 2}, 
        "Droplines" -> {
         "freeformCursorMode" -> True, 
          "placement" -> {"x" -> "All", "y" -> "None"}}}}, "GridLinesInFront" -> 
    True},
  PlotRange->{{-12.2, -2.8}, {-12.2, -1.8}},
  PlotRangeClipping->True,
  PlotRangePadding->{{
     Scaled[0.02], 
     Scaled[0.02]}, {
     Scaled[0.02], 
     Scaled[0.02]}},
  Ticks->{Automatic, Automatic}]], "Output",
 CellChangeTimes->{{3.917645596011299*^9, 3.917645622630247*^9}, 
   3.917645677040998*^9, {3.9176457143776493`*^9, 3.917645749073069*^9}, 
   3.9176457853398743`*^9, {3.917645818154582*^9, 3.9176458459298058`*^9}, {
   3.917645893099023*^9, 3.917645910452694*^9}, 3.917645971622159*^9, 
   3.91764605657102*^9, 3.9176465962924423`*^9, 3.9176473267946463`*^9, 
   3.917647917730948*^9, 3.917670137581905*^9, 3.9176713603337584`*^9, 
   3.917671676605785*^9, 3.917672263624248*^9, 3.917672751300652*^9, {
   3.9176742198904743`*^9, 3.917674243109322*^9}, 3.917674701122428*^9, 
   3.917675458039052*^9, 3.917676458991623*^9, 3.9176860982655287`*^9, 
   3.917687709165988*^9, 3.91774032521583*^9, 3.917740578082788*^9, 
   3.917740645648095*^9, 3.917740677414056*^9, 3.917740709931355*^9, 
   3.9177412487543993`*^9, 3.91774166823694*^9, 3.917751268426281*^9, {
   3.917751336052639*^9, 3.9177513444359913`*^9}, 3.917845625846324*^9, {
   3.917845662408909*^9, 3.917845725318508*^9}, {3.9178457699704247`*^9, 
   3.917845790492052*^9}, 3.917849815108073*^9, 3.917850007043231*^9, 
   3.917850245342917*^9, 3.917850653489937*^9, 3.917850690800672*^9, {
   3.917850849364684*^9, 3.9178508619118757`*^9}, {3.917850979867185*^9, 
   3.917851038567*^9}, 3.917851108441739*^9, 3.9178511829161663`*^9, 
   3.917851448563127*^9, 3.917851516806017*^9, 3.9178515703773518`*^9, 
   3.917851955238257*^9, 3.9178525944918528`*^9, 3.917852965394315*^9, 
   3.917853049881048*^9, 3.917855898011539*^9, 3.9178559542576036`*^9, 
   3.9178559935044107`*^9, 3.917856036472075*^9, 3.9178562366515617`*^9, 
   3.917857847507402*^9, 3.917858105346252*^9, 3.917858744347361*^9, 
   3.917893342324059*^9, 3.9179095323221416`*^9, 3.917909637131859*^9, 
   3.917910160345182*^9, 3.917910474936405*^9, 3.917931378121252*^9, 
   3.917931462025085*^9, 3.9179315140764*^9, 3.9179316995556993`*^9, {
   3.917935786292919*^9, 3.917935816677533*^9}, 3.9179362257398787`*^9, 
   3.917936699956523*^9, 3.917936973672413*^9, 3.91793706091409*^9, 
   3.917937239715293*^9, 3.9179403508771477`*^9, 3.917972587163796*^9, 
   3.917974052385838*^9, 3.917974969894712*^9, 3.917975251701659*^9, 
   3.917975287266325*^9, {3.917975402844028*^9, 3.917975432986783*^9}, 
   3.91797547691879*^9, 3.917975953975644*^9, 3.91797741402921*^9, 
   3.917977520444704*^9, 3.9179781391835403`*^9, 3.917978382616352*^9, {
   3.917978523958562*^9, 3.917978541465417*^9}, 3.9179788601961107`*^9, {
   3.9179789636383543`*^9, 3.917978982370142*^9}, 3.91797918706463*^9, 
   3.917979247860649*^9, 3.917991068151142*^9, 3.9179912303284616`*^9, {
   3.917991290225995*^9, 3.9179913166794033`*^9}, 3.9180232898054123`*^9, 
   3.918941039981546*^9, 3.918941087368822*^9, {3.919050666581505*^9, 
   3.919050692636137*^9}, 3.9190508279147882`*^9, 3.919050968681622*^9, {
   3.919051118223213*^9, 3.919051130056532*^9}, 3.919053827732777*^9, 
   3.919055010335156*^9, 3.919055043700039*^9, 3.922756213810625*^9, 
   3.923010680928685*^9, 3.923011282904416*^9, 3.923011387791561*^9},
 CellLabel->
  "Out[589]=",ExpressionUUID->"03e7b5ea-11a2-4fa9-aa67-d3c46cd4d021"],

Cell[BoxData[
 GraphicsBox[GraphicsComplexBox[CompressedData["
1:eJyVnE2OXNdhRquVmBAE27FEUxTZalXXT1dlLBKE15ElBJYgj7KEZBdBLGsv
HhOkBl5DZskoQICM7Ej1+Lr4nfNufWxPGifvfue+pq0+ZnfHm3/+l3/65qPV
anX7+Wr188e3b37+1/HPq5//9W/HP1/mwwOf3z3w+f6Bz3cPfL594PPNA5/f
Puz5av2w56ubBz6/fuDzZw98/vSBz5888PnjBz7/9IHPf/3A55888PmjBz7/
6IHPP/rzt6d/feg/v0edT+Y/n427L5n/PDfm3r5k/vPfmHv7kvn1ojH39iXz
60tj7u1L5tejxtzbl8yvf425ty9YX+8Kc7/gS+bXx8bc25fMr6eNubcvmV9/
G3NvXzK/Xjfm3r5kfn1vzL19yexBY+7tS2Y/GnNvXzJ705h7+5LZp8bc25fM
njXm3r5k97H1deS7Gux53/TxQ3t41Pnk1jty9yW33pG5ty+59Y7MvX3JrXdk
7u1Lbr0jc29fcusdmXv7kkvvxNzbF1x7t9Z9zZfcekfm3r7k1jsy9/Ylt96R
ubcvufWOzL19ya13ZO7tS269I3NvX3LrHZl7+5Jb78jc25fcekfm3r7kce+W
mXv7ks99vALz+fK++/j8j//x878OE9ceHnU++YDzjbsvufWOzL19ya13ZO7t
S269I3NvX3LrHZl7+5Jb78jc25dceifm3r7g2jsw9wu+5NY7Mvf2Jbfekbm3
L7n1jsy9fcmtd2Tu7UtuvSNzb19y6x2Ze/uSW+/I3NuX3HpH5t6+5NY7Mvf2
JT/CvjH39iW7j5eZ++7j8xenf73j2sOjzie33pG7L7n1jsy9fcmtd2Tu7Utu
vSNzb19y6x2Ze/uSW+/I3NuXXHon5t6+4Nq7te5rvuTWOzL39iW33pG5ty+5
9Y7MvX3JrXdk7u1Lbr0jc29fcusdmXv7klvvyNzbl9x6R+bevuTWOzL39iW3
3pG5ty/ZfbzM3J/5b6d/XV3u7Wr+/vS7vzfWHh51Prn1jtx9ya13ZO7tS269
I3NvX3LrHZl7+5Jb78jc25fcekfm3r7k0jsx9/YF196tdV/zJbfekbm3L7n1
jsy9fcmtd2Tu7UtuvSNzb19y6x2Ze/uSW+/I3NuX3HpH5t6+5NY7Mvf2Jbfe
kbm3L3ncu2Xm3r7kcx/nfqaP/eS++/h8+v70qH9mnk9uvSN3X3LrHZl7+5Jb
78jc25fcekfm3r7k1jsy9/Ylt96RubcvufROzL19wbV3a93XfMmtd2Tu7Utu
vSNzb19y6x2Ze/uSW+/I3NuX3HpH5t6+5NY7Mvf2Jbfekbm3L7n1jsy9fcmt
d2Tu7UtuvSNzb18y/j5amfszXw32vG/6+KE9POp8cusdufuSW+/I3NuX3HpH
5t6+5NY7Mvf2Jbfekbm3L7n1jsy9fcmld2Lu7QuuvVvrvuZLbr0jc29fcusd
mXv7klvvyNzbl9x6R+bevuTWOzL39iW33pG5ty+59Y7MvX3JrXdk7u1Lbr0j
c29f8rh3y8y9fcnnPl6B+Xx5f2bu8/evzr7p+9Pvvq7XHh51PvmA8427L7n1
jsy9fcmtd2Tu7UtuvSNzb19y6x2Ze/uSW+/I3NuXXHon5t6+4No7MPcLvuTW
OzL39iW33pG5ty+59Y7MvX3JrXdk7u1Lbr0jc29fcusdmXv7klvvyNzbl9x6
R+bevuTWOzL39iU/wr4x9/Yln/s46iXve6iPz6fvT4/6Z+b55NY7cvclt96R
ubcvufWOzL19ya13ZO7tS269I3NvX3LrHZl7+5JL78Tc2xdce7fWfc2X3HpH
5t6+5NY7Mvf2Jbfekbm3L7n1jsy9fcmtd2Tu7UtuvSNzb19y6x2Ze/uSW+/I
3NuX3HpH5t6+5NY7Mvf2JbuPl5n77uPz6fvT7/7eVXt41Pnk1juyfT/Cl89b
78jc25f3td6R7+R7C19y6x15r/f7Eb70t96Rubcv72u9I2/lewtfcumdeKP3
+xG+8NferXUf34++5NY7Mvf2Jbfekbm3L7n1jsy9fcmtd2Tu7UtuvSNzb19y
6x2Ze/uSW+/I3NuX3HpH5t6+5NY7Mvf2Jbfekbm3L9l9vMzcnzl/f2vQ29X8
/elRT808n3wo/SR3X3LrHXvKvX3J7KX7x/uaL3lX+knm3r7k1jv2lHv7ktlL
94/3NV/y7eV+irm3L7j2bq37my+59Y7MvX3JrXdk7u1Lbr0jc29fcusdmXv7
klvvyNzbl9x6R+bevuTWOzL39iW33pG5ty+59Y7MvX3J494tM/f2JZ/7mL+v
7OfL+zNfDXy8b/r4oT086nxy6x25+5Jb78jc25fcekfm3r7k1jsy9/Ylt96R
ubcvufWOzL19yaV3Yu7tC669W+u+5ktuvSNzb19y6x2Ze/uSW+/I3NuX3HpH
5t6+5NY7Mvf2Jbfekbm3L7n1jsy9fcmtd2Tu7UtuvSNzb1/yuHfLzL19yee/
j16B+Xx5f2b2Nn+efPZN359+93Wx9vCo88kHnG/cfcmtd2Tu7UtuvSNzb19y
6x2Ze/uSW+/I3NuX3HpH5t6+5NI7Mff2Bdfegblf8CW33pG5ty+59Y7MvX3J
rXdk7u1Lbr0jc29fcusdmXv7klvvyNzbl9x6R+bevuTWOzL39iW33pG5ty/5
EfaNubcv+dzHuZ/pYz+57z4+n74/PeqfmeeTW+/I9n0NXz5vvSNzb1/e13pH
vpPvBXzJrXfkvd7va/jS33pH5t6+vK/1jryV7wV8yaV34o3e72v4wl97t9Z9
fD/6klvvyNzbl9x6R+bevuTWOzL39iW33pG5ty+59Y7MvX3JrXdk7u1Lbr0j
c29fcusdmXv7klvvyNzbl9x6R+bevmT8fbQy993H59P3p9/9vaX29ajzyYfS
T7J9P8KXz1vv2FPu7cv72Ev3j/fR9xa+5F3pJ3mv9/sRvvS33rGn3NuX97GX
7h/vo+8tfMm3l/sp3uj9foQv/LV3a93P96MvufWOzL19ya13ZO7tS269I3Nv
X3LrHZl7+5Jb78jc25fcekfm3r7k1jsy9/Ylt96RubcvufWOzL19ya13ZO7t
S3YfLzP33cfn0/enRz0183zyofST3H3JrXfsKff2JbOX7h/va77kXeknmXv7
klvv2FPu7UtmL90/3td8ybeX+ynm3r7g2ru17m++5NY7Mvf2Jbfekbm3L7n1
jsy9fcmtd2Tu7UtuvSNzb19y6x2Ze/uSW+/I3NuX3HpH5t6+5NY7Mvf2Jbfe
kbm3L9l9vMzcn/lqsOd908cP7eFR55Nb78jdl9x6R+bevuTWOzL39iW33pG5
ty+59Y7MvX3JrXdk7u1LLr0Tc29fcO3dWvc1X3LrHZl7+5Jb78jc25fcekfm
3r7k1jsy9/Ylt96RubcvufWOzL19ya13ZO7tS269I3NvX3LrHZl7+5LHvVtm
7u1LPvfxCszny/vu4/Pp+9Pvvq7UHh51PvmA8427L7n1jsy9fcmtd2Tu7Utu
vSNzb19y6x2Ze/uSW+/I3NuXXHon5t6+4No7MPcLvuTWOzL39iW33pG5ty+5
9Y7MvX3JrXdk7u1Lbr0jc29fcusdmXv7klvvyNzbl9x6R+bevuTWOzL39iU/
wr4x9/Ylu4+Xmfvu4/Pp+9Oj/pl5Prn1jmzf1/Dl89Y7Mvf25X2td+Q7+V7A
l9x6R97r/b6GL/2td2Tu7cv7Wu/IW/lewJdceife6P2+hi/8tXdr3cf3oy/u
q70jr+V7AV9y6x35Ru9HX3LrHZl7+5Jb78jc25fcekfm3r7k1jsy9/Ylt96R
ubcvufWOzL19ya13ZO7tS269I3NvX7L7eJm5777l5+vp78e1r8f786dfp/5X
8qH0k3zU/X+CL/2td+wp9wfcd4fn7KX7x/v4fvTNPJ3flX6S99WXz1vv2NPd
0DefT2Yv3T/ex/dL3sB/e7mfYu7tC669W+v+5ktm31r/uLcvufWOzL19ya13
ZO7tS269I3NvX3LrHZl7+5Jb78jc25fcekfm3r7k1jsy9/Ylt96RubcvufWO
zL19ye7jZea++/j89OPhN1/d92/U1/k5z8889+1yP8n2vYYvn9/hfdw/3s/3
oy/vG/eOPO/pewPfzKc/7to79nSv93sNX/rZy3H/lvf25X0b+Fr/tvK9gS+5
9O49nu/n+72GL/79qb1b6z6+X/BP5+O+2jvyWu/3Br7k1jvyjd6PvuTWOzL3
9iW33pG5ty+59Y7MvX3JrXdk7u1Lbr0jc29fcusdmXv7klvvyNzbl9x6R+be
vmT38TJz3318Pn2cv76M+zozzycfhv1c7l/3JY97t9xT7u1L3uN93T/e13zJ
u9LPne5vvuTWO/aUe/uS2Uv3j/c1X/LtsJ/LzL19weqb+8f7my+ZfWv9496+
5NY7Mvf2Jbfekbm3L7n1jsy9fcmtd2Tu7UtuvSNzb19y6x2Ze/uSW+/I3NuX
3HpH5t6+5NY7Mvf2JbuPl5n77uPzl6e/H998YA+P9+fnv78mH3C+8VH3v4Iv
/a13ZO4PuO8O97Xeke/0fi/hm3k633pH3uv9XsGX97XekXd6v+Qt7mu9I2/1
fskb3Fd6J97o/V7BF/f97avct/69t1/kn87HfbV35LXe7yV8ya135Bu9H33J
rXdk7u1Lbr0jc29fcusdmXv7klvvyNzbl9x6R+bevuTWOzL39iW33pG5ty/5
EfaNubcv2X28zNw/wj/PV9rzvun3o7+879+or/Pz+fz8PPlQ+kk+6v4/wJfP
7/A+7h/v5/vRl8/38Ll/vH/km3h/z6c/7p/6Nuoneb6P70df3reFz/3j/SPf
vE/ewOf+8X6+X/IG/tthP8nz/Xw/+oLf6x157h/vb75k9q31j3v7klvvyNzb
l9x6R+bevuTWOzL39iW33pG5ty+59Y7MvX3JrXdk7u1Lbr0jc29fcusdmXv7
kse9W2bu7Uv+CF8PrtRL3jfyXQ18vG/6/vR17Wv+fPhaPPdt1M9ltu/f4cvn
rXd3up/vR18+38M37h/3I9/Mpz/u2jv2dF99yezluH/Le/uSN/C1/nFvX3Lp
3Xt8tbi3L7j2bq37mi+59Y7MvX3JrXdk7u1Lbr0jc29fcusdmXv7klvvyNzb
l9x6R+bevuTWOzL39iW33pG5ty+59Y7MvX3J494tM/f2JePvo+8xny/vz8ze
zj7eN31/+nnta/48+Ll47tuon8v9s+81fPl83LuZeT/fj768b9w7cv78+fmA
9/d8+uOuvdvpPr7fa/jyvtY78k7vl7zFfa135K3eL3mD+0rvxBu932v44r7a
u7Xu4/sF3/+8eObWO/Ja7/cGvuTWO/KN3u81fOlvvSNzb19y6x2Ze/uSW+/I
3NuX3HpH5t6+5NY7Mvf2Jbfekbm3L7n1jsy9fcnj3i0z9/Yln/s495O95H0j
H/cz877p4/z1ZdzX/Pnw+XzyYdjP5f51X3LrHXvKvX3Je/jcP97XfMm7YT/J
V4t7+5K38Ll/vL/5kjfwuX+8v/mSb4f9JF8t7u0LVt/cP97ffMnspfvH+5sv
+br0k8y9fcmtd890f/Mlt96RubcvufWOzL19ya13ZO7tS269I3NvX3LrHZl7
+5Jb78jc25c87t0yc29f8vnvo6Ne8r6R72rg433T96effWAPj/fn5+8fJx9w
vvFR97+CL/2td2TuD7jvDve13pHv9H4v4Zt5Ot96R97r/V7Bl/e13pF3er/k
Le5rvSNv9X7JG9xXeife6P1ewRf33f/+1Qf27739It///tXMrXfktd7vJXz5
/Dn2rX83er/ka9zXeke+1vvRl9x6R+bevuTWOzL39iW33pG5ty+59Y7MvX3J
rXdk7u1Lbr0jc29f8iPsG3NvX/L576NXYD5f3ncfn0/fn/4Cv3/lvubPh78Q
z3273E+yfb+HL5/f4X3cP97P96Mvn+/hc/94f/PNfPrjvv/9q1Hv2NN99SVv
4XP/eH/zJW/gc/94f/Ml3w77SZ7vb77g93pHnvvH+5sv+QZ+94/3N1/y9bCf
y/3j3r7k1rtnur/5klvvyNzbl9x6R+bevuTWOzL39iW33pG5ty+59Y7MvX3J
rXdk7u1Lbr0jc29fsvt4mbnvPj6fvj/9tPY1fx78FL8/9fS+b6N+LvfvqPv/
BF/6x72bmffz/fK+Ozwf9468vLdv5tMfd+3dTvc1X3LrHZl7+5Jb78jc25dc
eifm3r7g2ru17mu+5NY7Mvf2Jbfekbm3L7n1jsy9fcmtd2Tu7UtuvSNzb19y
6x2Ze/uSW+/I3NuX3HpH5t6+5NY7Mvf2Jbfekbm3L9l9vMzcdx+fT9+f/rz2
NX8e/Ll47tvlfpLtew1fPr/D+7h/vJ/vR1/eN+4dOX/+/PmA9/d8+uOuvdvp
Pr7fa/jyvtY78k7vl7zFfa135K3eL3mD+0rvxBu932v44r7au7Xu4/sF3/+8
eObWO/Ja7/cGvnzeeke+0fslX+O+1jvytd6PvuTWOzL39iW33pG5ty+59Y7M
vX3JrXdk7u1Lbr0jc29fcusdmXv7klvvyNzbl+w+Xmbuu4/Pp4/z15dxX/Pn
w+fzyYdhP5f7133JrXfsKff2Je/hc/94X/Ml74b9JF8t7u1L3sLn/vH+5kve
wOf+8f7mS74d9pN8tbi3L1h9c/94f/Ml38Dv/vH+5ku+HvZzuX/c25fcevdM
9zdfcusdmXv7klvvyNzbl9x6R+bevuTWOzL39iW33pG5ty+59Y7MvX3JrXdk
7u1Ldh8vM/fdx+fT96effGAPjzo/84f1jmzfK/jyeesd+aD3oy/va70j38n3
Er6Zp/Otd+S93u8VfOlvvSNzb1/e13pH3sr3Er7k0jvxRu/3Cr7w196BuV/w
xX21d+S1fC/hi/883f/+1Yf270bvl3wN/xfYt/5x/1y+/Hxa78jPqi+59Y7M
vX3JrXdk7u1Lbr0jc29fcusdmXv7klvvyNzbl/wI+8bc25fsPl5m7ruPz6fv
T/9WPR3xfH7+/nHyYdjP5f4ddf8f4Ev/uHfLPeX+gPvucN8e7+v+8T6+37fw
zXz6477//atR73a6n+9HX3LrHXvKvX3J7KX7x/uaL/n2cj/F3NsXXHu31v3N
l3wDn/vH+5ov+br087nub77kce9m5v3Nl9x691T3NV9y6x2Ze/uSW+/I3NuX
3HpH5t6+5NY7Mvf2Jbfekbm3L7n1jsy9fcnu42Xmvvv4fPr+9OPa1/z58GP8
fPjxfd8u95N81P1/gi/9d3gf94/38/3yvjvct4dv3L/8+fP5/f4I38ynP+7a
u53u5/vRl9x6R+bevuTWOzL39iWX3om5ty+49m6t+5ovufWOzL19ya13ZO7t
S2bfGnNvX3LrHZl7+5Jb78jc25fcekfm3r7k1jsy9/Ylt96RubcvufWOzL19
ya13ZO7tS3YfLzP33cfn0/enP6t9zZ8Hfyae+3a5n2T7XsOXz+/wPu4f7+f7
0Zf37eEb9y9//vzZgPf3fPrjrr3b6X6+31v48vNrvSPv9H7JW9zXekfe6v2S
N7iv9E680fu9hS/u+9tXpXdr3cf3C/7pfNxXe0de6/3ewJfceke+0fu9hS/9
rXdk7u1Lbr0jc29ffj6td+Sn1ZfPW+/IT6ovufWOzL19ya13ZO7tS269I3Nv
X3LrHZl7+5Ldx8vMfffx+fRx/voy7mv+fPh8Pvkw7Ody/7ovufWOPeXevuQ9
fO4f72u+5N2wn+Srxb19yVv43D/e33zJG/jcP97ffMm3w36S5/ubL/i93pHn
/vH+5ktmL90/3t98ydeln2Tu7UtuvXum+5sv2b27zNzbl+zeXe4f9/Ylt949
1n3Nl9x6R+bevuTWOzL39iW33pG5ty+59Y7MvX3J7uNl5r77+Hz6/vSnH9jD
4/35+e+vyQecb3zU/a/gS3/rHZn7A+67w32td+Q7vd9L+Gaezrfekfd6v1fw
5efTekfe6f2St39+Edx6R97q/ZI3uK/0TrzR+72AL+6rvQO/t1/kn87HfbV3
5LXe7yV8+bz1jnyj90u+xn2td+RrvR99ya13ZO7ty8+n9Y78tPryeesd+Un1
Jbfekbm3L+9vvSN/Wn35vPWO/OvqS36EfWPu7Ut2Hy8z993H59P3p3+D37dy
X/Pnw78Rz3273E+yfb+HL5/f4X3cP97P96Mv79vD5/7xfvq+hW/m0x/3/e9f
jXq30/18v9/Dl/4tfO4f7+f70Ze8gc/94/3Nl3w77Cf5anFvX7D65v7x/uZL
voHf/eP9zZd8Pezncv+4ty/+83r/+1aj3j3T/c2Xz927y/ys+pLdOzLva768
/7PSu8e6r/nyuXt3mR9XX7J7R+Z9zZfceveJ7mu+5NY7Mvf2JbuPl5n77uPz
6c/jH2pfZ57Pz/1MPgz7udy/o+7/HXzpH/duuafcH3DfHe7b433dP97H93sB
38ynP+6f+na5nzvdz/f7HXzpb73b6n6+H33JrXdk7u1LLr0Tc29fcO3dWvc1
X3LrHZl7+5LHvVtm7u1LHvduuX/c25fcevdU9zVf8rh3y8y9fcnj3i33j3v7
klvvPtV9zZfcekfm3r7k1jsy9/Ylt96Rubcv2X28zNx3H59/f/r58K8mvtDX
uY88n3wo/STb9wN8+fwO7+P+8X6+H3153x4+94/30/c9fMm70s+d7uf7/QBf
+lvvtrqf70df3td6R97K9z18yaV34o3e7wf4Zn/+/XbUu7Xu4/vRN983fT38
svSOvJbve/jyeesd+Ubv9wN8eV/rHfla70dfPm+9Iz+rvnz+29I78tPqi3//
[truncated: 757,725 more chars]
