# Supplementary material for: Thermodynamics Underpinning the Microbial Community‐Level Nitrogen Energy Metabolism
Source: Environ Microbiol. 2025 Feb 16;27(2):e70055. doi: 10.1111/1462-2920.70055 (PMC11830459; doi:10.1111/1462-2920.70055)
Supplement: Supplementary file 1 — Data S1. [file EMI-27-e70055-s001.zip › SI/Nnetwork/Programs/Functions_2.nb]

(*CacheID: 234*)
(* Internal cache information:
NotebookFileLineBreakTest
NotebookFileLineBreakTest
NotebookDataPosition[         0,          0]
NotebookDataLength[    132304,       2851]
NotebookOptionsPosition[    109561,       2365]
NotebookOutlinePosition[    129483,       2807]
CellTagsIndexPosition[    129440,       2804]
WindowFrame->Normal*)

(* Beginning of Notebook Content *)
Notebook[{

Cell[CellGroupData[{
Cell[TextData[StyleBox["ReturnActivePower",
 FontWeight->"Bold"]], "Subsection",
 CellChangeTimes->{{3.551737097830353*^9, 3.551737136440796*^9}, {
   3.551737265797515*^9, 3.5517372983993053`*^9}, {3.551737391537758*^9, 
   3.551737395787712*^9}, 3.579223560449744*^9, {3.5792237289859753`*^9, 
   3.5792237498105087`*^9}, {3.579825137891397*^9, 3.5798251555632267`*^9}, {
   3.579825569024938*^9, 3.579825575030909*^9}, {3.580441560743074*^9, 
   3.5804415630482397`*^9}, {3.656029418515318*^9, 3.6560294272714443`*^9}, {
   3.6566340476878357`*^9, 3.656634075254819*^9}, 3.671939406313691*^9, {
   3.6726156129187403`*^9, 3.672615616776533*^9}, {3.7039973157642937`*^9, 
   3.703997316326473*^9}, {3.7477739269249496`*^9, 3.747773933155973*^9}, 
   3.747773976533513*^9, {3.796601794322344*^9, 3.796601798185314*^9}, {
   3.797040906506734*^9, 3.7970409112245703`*^9}, {3.797041315467291*^9, 
   3.797041317845718*^9}, {3.797042343353114*^9, 3.79704237205273*^9}, {
   3.7970426678474073`*^9, 3.797042681840077*^9}, {3.7970460198226833`*^9, 
   3.79704603259582*^9}, {3.797046805523264*^9, 3.797046814367687*^9}, 
   3.797047342909074*^9, 3.797047397417321*^9, 3.797048108300066*^9, {
   3.79705200673114*^9, 3.797052007585945*^9}, {3.797059371286071*^9, 
   3.797059373792295*^9}, {3.79705950491376*^9, 3.7970595302651453`*^9}, {
   3.797061936476112*^9, 3.797061940070005*^9}, {3.7970621741459846`*^9, 
   3.797062183937989*^9}, 3.797062230005437*^9, {3.797110009016491*^9, 
   3.797110023029608*^9}, 3.797110174444861*^9, {3.797133039701847*^9, 
   3.797133068618548*^9}, {3.7971331208726273`*^9, 3.797133125510891*^9}, {
   3.797135295415852*^9, 3.797135327811446*^9}, {3.809996903691578*^9, 
   3.8099969127376137`*^9}, {3.8102609846810303`*^9, 3.810261004873917*^9}, {
   3.8209161453101387`*^9, 3.820916152338657*^9}, {3.8613036730249*^9, 
   3.8613036767906933`*^9}, 3.908256569796164*^9, 3.908324236627425*^9, {
   3.9083244230919647`*^9, 3.908324429648156*^9}, {3.90832471810819*^9, 
   3.908324720472419*^9}, {3.908325085295927*^9, 3.908325103274736*^9}, {
   3.9127279881926403`*^9, 3.9127279886815157`*^9}, {3.912728133105142*^9, 
   3.912728133828177*^9}, 
   3.916369021812319*^9},ExpressionUUID->"ef7e6aaa-26f7-4359-80fd-\
e7d94ee49efd"],

Cell[TextData[{
 StyleBox["ReturnActivePower[",
  FontWeight->"Bold"],
 StyleBox["foldername",
  FontWeight->"Bold",
  FontSlant->"Italic"],
 StyleBox["_, ",
  FontWeight->"Bold"],
 StyleBox["pH",
  FontWeight->"Bold",
  FontSlant->"Italic"],
 StyleBox["_, \[Omega]_, \[Theta]_]",
  FontWeight->"Bold"],
 "\n\t\tThis function is designed to analyze and export significant reactions \
based on the work (Wi = -\[CapitalDelta]rGi * ri) for a given set of chemical \
reactions under specific conditions. This function is particularly focused on \
reactions where the calculated work is positive and significant according to \
a specified threshold (\[Theta]).\n\t\nFunction Overview:\n\t1. The function \
imports reaction rates and Gibbs energy changes from a precomputed CSV file, \
which is expected to contain data about reaction rates and Gibbs energy \
changes under specific conditions of pH and oxygen concentration (\[Omega]).\n\
\t2. By calculating Wi = -\[CapitalDelta]rGi * ri, only those reactions where \
the Wi exceeds zero are considered for further processing. The reactions are \
sorted by the computed Wi in descending order. The function then accumulates \
the Wi values from the largest, and selects those reactions contributing to a \
total that exceeds the fraction \[Theta] of the cumulative Wi of all \
qualifying reactions.\n\t3. These selected reactions, and corresponding data \
about the reaction edges (connections between species), are then exported to \
specific directories within ",
 StyleBox["foldername",
  FontSlant->"Italic"],
 ". The directories are organized by the threshold value \[Theta], under \
which the significant reactions are categorized.\n\nExport Paths:\n\t\
\[Bullet]\tReactions: foldername <> \
\[OpenCurlyDoubleQuote]/0Summary/PowerSelectedEdges/\[CloseCurlyDoubleQuote] \
<> ToString[\[Theta]] <> \
\[OpenCurlyDoubleQuote]/Reacs\[CloseCurlyDoubleQuote]\n\t\[Bullet]\tEdges: \
foldername <> \[OpenCurlyDoubleQuote]/0Summary/PowerSelectedEdges/\
\[CloseCurlyDoubleQuote] <> ToString[\[Theta]] <> \
\[OpenCurlyDoubleQuote]/Edges\[CloseCurlyDoubleQuote]"
}], "Text",
 CellChangeTimes->{{3.891887707159637*^9, 3.891887733820169*^9}, 
   3.891887914415114*^9, {3.8918882078197412`*^9, 3.891888416771036*^9}, {
   3.89188846787395*^9, 3.891888564436248*^9}, {3.891888799702778*^9, 
   3.8918888095730762`*^9}, {3.891888850338704*^9, 3.891888856537046*^9}, {
   3.891888913154559*^9, 3.891889106060759*^9}, {3.891889144083124*^9, 
   3.8918891862938023`*^9}, {3.891890206456606*^9, 3.891890280185055*^9}, {
   3.891890313086277*^9, 3.8918903354867992`*^9}, {3.891891117980788*^9, 
   3.8918911771094217`*^9}, {3.891892863201275*^9, 3.8918929035074673`*^9}, {
   3.8918929751961412`*^9, 3.891892976447205*^9}, {3.908324253187269*^9, 
   3.9083243074834547`*^9}, {3.908324441939803*^9, 3.908324460137566*^9}, {
   3.908324504167889*^9, 3.908324560361474*^9}, {3.9083247357744904`*^9, 
   3.908324758629137*^9}, {3.908325094923991*^9, 3.90832511011213*^9}, {
   3.912727994812688*^9, 3.9127279954836197`*^9}, {3.912728049818385*^9, 
   3.9127282190892277`*^9}, {3.9127282576539917`*^9, 
   3.9127282758722353`*^9}, {3.9127283254930468`*^9, 3.91272833570728*^9}, {
   3.916369027833499*^9, 3.91636903488268*^9}, {3.916719426104101*^9, 
   3.9167194576393213`*^9}, {3.916719562640839*^9, 3.916719642075736*^9}, {
   3.916719903410899*^9, 3.916719984651244*^9}, {3.923005132948897*^9, 
   3.9230051590732403`*^9}, {3.923005207590205*^9, 
   3.923005281902423*^9}},ExpressionUUID->"faacae0e-843f-4736-aec1-\
5298d05e2e28"],

Cell[BoxData[
 RowBox[{
  RowBox[{"ReturnActivePower", "[", 
   RowBox[{
    StyleBox["foldername_",
     FontWeight->"Bold",
     FontSlant->"Italic"], ",", "pH_", ",", "\[Omega]_", ",", "\[Theta]_"}], 
   "]"}], ":=", 
  RowBox[{"Module", "[", 
   RowBox[{
    RowBox[{"{", 
     RowBox[{
     "RRGibbs", ",", "tmpdata", ",", "total", ",", "sum", ",", "i", ",", 
      "tmpdata2", ",", "edgesall", ",", "tmpedges"}], "}"}], ",", 
    "\[IndentingNewLine]", "\[IndentingNewLine]", 
    RowBox[{
     RowBox[{"RRGibbs", "=", 
      RowBox[{"Import", "[", 
       RowBox[{
        StyleBox["foldername",
         FontWeight->"Bold",
         FontSlant->"Italic"], "<>", "\"\<0Summary/RRGibbs/O2_\>\"", "<>", 
        RowBox[{"ToString", "[", "\[Omega]", "]"}], "<>", "\"\<_H_\>\"", "<>", 
        RowBox[{"ToString", "[", 
         RowBox[{"-", "pH"}], "]"}], "<>", "\"\<.csv\>\""}], "]"}]}], ";", 
     "\[IndentingNewLine]", "\[IndentingNewLine]", 
     RowBox[{"RRGibbs", "=", 
      RowBox[{"Drop", "[", 
       RowBox[{"RRGibbs", ",", "1"}], "]"}]}], ";", "\[IndentingNewLine]", 
     RowBox[{"RRGibbs", "=", 
      RowBox[{"Transpose", "[", 
       RowBox[{"{", 
        RowBox[{"divdata", ",", 
         RowBox[{
          RowBox[{"RRGibbs", "\[LeftDoubleBracket]", 
           RowBox[{"All", ",", "1"}], "\[RightDoubleBracket]"}], "*", 
          RowBox[{"(", 
           RowBox[{"-", 
            RowBox[{"RRGibbs", "\[LeftDoubleBracket]", 
             RowBox[{"All", ",", "2"}], "\[RightDoubleBracket]"}]}], ")"}]}], 
         ",", 
         RowBox[{"edges", "\[LeftDoubleBracket]", 
          RowBox[{"All", ",", "1"}], "\[RightDoubleBracket]"}], ",", 
         RowBox[{"edges", "\[LeftDoubleBracket]", 
          RowBox[{"All", ",", "2"}], "\[RightDoubleBracket]"}]}], "}"}], 
       "]"}]}], ";", "\[IndentingNewLine]", "\[IndentingNewLine]", 
     RowBox[{"tmpdata", "=", 
      RowBox[{"Sort", "[", 
       RowBox[{"RRGibbs", ",", 
        RowBox[{
         RowBox[{
          RowBox[{
          "#2", "\[LeftDoubleBracket]", "2", "\[RightDoubleBracket]"}], "<", 
          RowBox[{
          "#1", "\[LeftDoubleBracket]", "2", "\[RightDoubleBracket]"}]}], 
         "&"}]}], "]"}]}], ";", "\[IndentingNewLine]", 
     RowBox[{"total", "=", 
      RowBox[{"Total", "[", 
       RowBox[{"Select", "[", 
        RowBox[{
         RowBox[{"tmpdata", "\[LeftDoubleBracket]", 
          RowBox[{"All", ",", "2"}], "\[RightDoubleBracket]"}], ",", 
         RowBox[{
          RowBox[{"#", ">", "0"}], "&"}]}], "]"}], "]"}]}], ";", 
     "\[IndentingNewLine]", "\[IndentingNewLine]", 
     RowBox[{"sum", "=", "0"}], ";", 
     RowBox[{"i", "=", "1"}], ";", "\[IndentingNewLine]", 
     RowBox[{"While", "[", 
      RowBox[{
       RowBox[{"i", "\[LessEqual]", 
        RowBox[{"Length", "[", "tmpdata", "]"}]}], ",", "\[IndentingNewLine]", 
       RowBox[{
        RowBox[{"sum", "=", 
         RowBox[{"sum", "+", 
          RowBox[{
           RowBox[{
           "tmpdata", "\[LeftDoubleBracket]", "i", "\[RightDoubleBracket]"}], 
           "\[LeftDoubleBracket]", "2", "\[RightDoubleBracket]"}]}]}], ";", 
        "\[IndentingNewLine]", 
        RowBox[{"If", "[", 
         RowBox[{
          RowBox[{
           RowBox[{"sum", "/", "total"}], ">", "\[Theta]"}], ",", 
          "\[IndentingNewLine]", 
          RowBox[{"Break", "[", "]"}]}], "\[IndentingNewLine]", "]"}], ";", 
        "\[IndentingNewLine]", 
        RowBox[{"i", "++"}], ";"}]}], "\[IndentingNewLine]", "]"}], ";", 
     "\[IndentingNewLine]", 
     RowBox[{"tmpdata2", "=", 
      RowBox[{"tmpdata", "\[LeftDoubleBracket]", 
       RowBox[{"1", ";;", "i"}], "\[RightDoubleBracket]"}]}], ";", 
     "\[IndentingNewLine]", "\[IndentingNewLine]", 
     RowBox[{"edgesall", "=", 
      RowBox[{"{", "}"}]}], ";", "\[IndentingNewLine]", 
     RowBox[{"For", "[", 
      RowBox[{
       RowBox[{"i", "=", "1"}], ",", 
       RowBox[{"i", "\[LessEqual]", 
        RowBox[{"Length", "[", "tmpdata2", "]"}]}], ",", 
       RowBox[{"i", "++"}], ",", "\[IndentingNewLine]", 
       RowBox[{"{", "\[IndentingNewLine]", 
        RowBox[{
         RowBox[{"tmpedges", "=", 
          RowBox[{"Transpose", "[", 
           RowBox[{"{", 
            RowBox[{
             RowBox[{
              RowBox[{
              "tmpdata2", "\[LeftDoubleBracket]", "i", 
               "\[RightDoubleBracket]"}], "\[LeftDoubleBracket]", "3", 
              "\[RightDoubleBracket]"}], ",", 
             RowBox[{
              RowBox[{
              "tmpdata2", "\[LeftDoubleBracket]", "i", 
               "\[RightDoubleBracket]"}], "\[LeftDoubleBracket]", "4", 
              "\[RightDoubleBracket]"}]}], "}"}], "]"}]}], ";", 
         "\[IndentingNewLine]", 
         RowBox[{"tmpedges", "=", 
          RowBox[{"Table", "[", 
           RowBox[{
            RowBox[{"{", 
             RowBox[{
              RowBox[{
               RowBox[{
               "tmpedges", "\[LeftDoubleBracket]", "j", 
                "\[RightDoubleBracket]"}], "\[LeftDoubleBracket]", "1", 
               "\[RightDoubleBracket]"}], ",", 
              RowBox[{
               RowBox[{
                RowBox[{
                "tmpedges", "\[LeftDoubleBracket]", "j", 
                 "\[RightDoubleBracket]"}], "\[LeftDoubleBracket]", "2", 
                "\[RightDoubleBracket]"}], "*", 
               RowBox[{
                RowBox[{
                "tmpdata2", "\[LeftDoubleBracket]", "i", 
                 "\[RightDoubleBracket]"}], "\[LeftDoubleBracket]", "2", 
                "\[RightDoubleBracket]"}]}]}], "}"}], ",", 
            RowBox[{"{", 
             RowBox[{"j", ",", "1", ",", 
              RowBox[{"Length", "[", "tmpedges", "]"}]}], "}"}]}], "]"}]}], 
         ";", "\[IndentingNewLine]", 
         RowBox[{"AppendTo", "[", 
          RowBox[{"edgesall", ",", "tmpedges"}], "]"}], ";"}], 
        "\[IndentingNewLine]", "}"}]}], "\[IndentingNewLine]", "]"}], ";", 
     "\[IndentingNewLine]", 
     RowBox[{"edgesall", "=", 
      RowBox[{"Partition", "[", 
       RowBox[{
        RowBox[{"Flatten", "[", "edgesall", "]"}], ",", "2"}], "]"}]}], ";", 
     "\[IndentingNewLine]", 
     RowBox[{"edgesall", "=", 
      RowBox[{"Insert", "[", 
       RowBox[{"edgesall", ",", 
        RowBox[{"{", 
         RowBox[{"\"\<edge\>\"", ",", "\"\<power\>\""}], "}"}], ",", "1"}], 
       "]"}]}], ";", "\[IndentingNewLine]", "\[IndentingNewLine]", 
     RowBox[{"tmpdata2", "=", 
      RowBox[{"Insert", "[", 
       RowBox[{"tmpdata2", ",", 
        RowBox[{"{", 
         RowBox[{
         "\"\<divdata\>\"", ",", "\"\<power (kJ/s)\>\"", ",", "\"\<edge\>\"", 
          ",", " ", "\"\<edge weight\>\""}], "}"}], ",", "1"}], "]"}]}], ";", 
     "\[IndentingNewLine]", 
     RowBox[{"Export", "[", 
      RowBox[{
       RowBox[{
        StyleBox["foldername",
         FontWeight->"Bold",
         FontSlant->"Italic"], "<>", "\"\</0Summary/PowerSelectedEdges/\>\"", 
        "<>", 
        RowBox[{"ToString", "[", "\[Theta]", "]"}], "<>", 
        "\"\</Reactions/O2_\>\"", "<>", 
        RowBox[{"ToString", "[", "\[Omega]", "]"}], "<>", "\"\<_H_\>\"", "<>", 
        RowBox[{"ToString", "[", 
         RowBox[{"-", "pH"}], "]"}], "<>", "\"\<.csv\>\""}], ",", 
       "tmpdata2"}], "]"}], ";", "\[IndentingNewLine]", 
     RowBox[{"Export", "[", 
      RowBox[{
       RowBox[{
        StyleBox["foldername",
         FontWeight->"Bold",
         FontSlant->"Italic"], "<>", "\"\</0Summary/PowerSelectedEdges/\>\"", 
        "<>", 
        RowBox[{"ToString", "[", "\[Theta]", "]"}], "<>", 
        "\"\</Edges/O2_\>\"", "<>", 
        RowBox[{"ToString", "[", "\[Omega]", "]"}], "<>", "\"\<_H_\>\"", "<>", 
        RowBox[{"ToString", "[", 
         RowBox[{"-", "pH"}], "]"}], "<>", "\"\<.csv\>\""}], ",", 
       "edgesall"}], "]"}], ";"}]}], "\[IndentingNewLine]", "]"}]}]], "Input",\

 CellChangeTimes->{{3.916714846920836*^9, 3.916714848454692*^9}, {
   3.91671731413351*^9, 3.916717373674728*^9}, {3.916717514650548*^9, 
   3.91671769851861*^9}, {3.916717756483691*^9, 3.916717777430653*^9}, {
   3.916717930152635*^9, 3.916717958274925*^9}, {3.916718079685129*^9, 
   3.9167181426429243`*^9}, {3.91671817699461*^9, 3.9167181776574497`*^9}, {
   3.916718643118578*^9, 3.916718643430723*^9}, 3.916719200836369*^9, {
   3.916719461398383*^9, 3.916719498228759*^9}, {3.917851837304862*^9, 
   3.917851839380035*^9}, {3.917851869634136*^9, 3.9178518830380163`*^9}, {
   3.9178520527604427`*^9, 3.9178520598939667`*^9}},
 CellLabel->"In[1]:=",ExpressionUUID->"3c98ee5b-8c98-4241-9291-00b97673e529"],

Cell[BoxData[
 RowBox[{
  RowBox[{"ReturnActivePower", "[", 
   RowBox[{
    StyleBox["foldername_",
     FontWeight->"Bold",
     FontSlant->"Italic"], ",", "pH_", ",", "\[Omega]_", ",", "\[Theta]_", 
    ",", "p_"}], "]"}], ":=", 
  RowBox[{"Module", "[", 
   RowBox[{
    RowBox[{"{", 
     RowBox[{
     "RRGibbs", ",", "tmpdata", ",", "total", ",", "sum", ",", "i", ",", 
      "tmpdata2", ",", "edgesall", ",", "tmpedges"}], "}"}], ",", 
    "\[IndentingNewLine]", "\[IndentingNewLine]", 
    RowBox[{
     RowBox[{"RRGibbs", "=", 
      RowBox[{"Import", "[", 
       RowBox[{
        StyleBox["foldername",
         FontWeight->"Bold",
         FontSlant->"Italic"], "<>", "\"\<0Summary/RRGibbs/O2_\>\"", "<>", 
        RowBox[{"ToString", "[", "\[Omega]", "]"}], "<>", "\"\<_H_\>\"", "<>", 
        RowBox[{"ToString", "[", 
         RowBox[{"-", "pH"}], "]"}], "<>", "\"\<.csv\>\""}], "]"}]}], ";", 
     "\[IndentingNewLine]", "\[IndentingNewLine]", 
     RowBox[{"RRGibbs", "=", 
      RowBox[{"Drop", "[", 
       RowBox[{"RRGibbs", ",", "1"}], "]"}]}], ";", "\[IndentingNewLine]", 
     RowBox[{"RRGibbs", "=", 
      RowBox[{"Transpose", "[", 
       RowBox[{"{", 
        RowBox[{"divdata", ",", 
         RowBox[{
          RowBox[{"RRGibbs", "\[LeftDoubleBracket]", 
           RowBox[{"All", ",", "1"}], "\[RightDoubleBracket]"}], "*", 
          RowBox[{"(", 
           RowBox[{"-", 
            RowBox[{"RRGibbs", "\[LeftDoubleBracket]", 
             RowBox[{"All", ",", "2"}], "\[RightDoubleBracket]"}]}], ")"}]}], 
         ",", 
         RowBox[{"edges", "\[LeftDoubleBracket]", 
          RowBox[{"All", ",", "1"}], "\[RightDoubleBracket]"}], ",", 
         RowBox[{"edges", "\[LeftDoubleBracket]", 
          RowBox[{"All", ",", "2"}], "\[RightDoubleBracket]"}]}], "}"}], 
       "]"}]}], ";", "\[IndentingNewLine]", "\[IndentingNewLine]", 
     RowBox[{"tmpdata", "=", 
      RowBox[{"Sort", "[", 
       RowBox[{"RRGibbs", ",", 
        RowBox[{
         RowBox[{
          RowBox[{
          "#2", "\[LeftDoubleBracket]", "2", "\[RightDoubleBracket]"}], "<", 
          RowBox[{
          "#1", "\[LeftDoubleBracket]", "2", "\[RightDoubleBracket]"}]}], 
         "&"}]}], "]"}]}], ";", "\[IndentingNewLine]", 
     RowBox[{"total", "=", 
      RowBox[{"Total", "[", 
       RowBox[{"Select", "[", 
        RowBox[{
         RowBox[{"tmpdata", "\[LeftDoubleBracket]", 
          RowBox[{"All", ",", "2"}], "\[RightDoubleBracket]"}], ",", 
         RowBox[{
          RowBox[{"#", ">", "0"}], "&"}]}], "]"}], "]"}]}], ";", 
     "\[IndentingNewLine]", "\[IndentingNewLine]", 
     RowBox[{"sum", "=", "0"}], ";", 
     RowBox[{"i", "=", "1"}], ";", "\[IndentingNewLine]", 
     RowBox[{"While", "[", 
      RowBox[{
       RowBox[{"i", "\[LessEqual]", 
        RowBox[{"Length", "[", "tmpdata", "]"}]}], ",", "\[IndentingNewLine]", 
       RowBox[{
        RowBox[{"sum", "=", 
         RowBox[{"sum", "+", 
          RowBox[{
           RowBox[{
           "tmpdata", "\[LeftDoubleBracket]", "i", "\[RightDoubleBracket]"}], 
           "\[LeftDoubleBracket]", "2", "\[RightDoubleBracket]"}]}]}], ";", 
        "\[IndentingNewLine]", 
        RowBox[{"If", "[", 
         RowBox[{
          RowBox[{
           RowBox[{"sum", "/", "total"}], ">", "\[Theta]"}], ",", 
          "\[IndentingNewLine]", 
          RowBox[{"Break", "[", "]"}]}], "\[IndentingNewLine]", "]"}], ";", 
        "\[IndentingNewLine]", 
        RowBox[{"i", "++"}], ";"}]}], "\[IndentingNewLine]", "]"}], ";", 
     "\[IndentingNewLine]", 
     RowBox[{"tmpdata2", "=", 
      RowBox[{"tmpdata", "\[LeftDoubleBracket]", 
       RowBox[{"1", ";;", "i"}], "\[RightDoubleBracket]"}]}], ";", 
     "\[IndentingNewLine]", "\[IndentingNewLine]", 
     RowBox[{"edgesall", "=", 
      RowBox[{"{", "}"}]}], ";", "\[IndentingNewLine]", 
     RowBox[{"For", "[", 
      RowBox[{
       RowBox[{"i", "=", "1"}], ",", 
       RowBox[{"i", "\[LessEqual]", 
        RowBox[{"Length", "[", "tmpdata2", "]"}]}], ",", 
       RowBox[{"i", "++"}], ",", "\[IndentingNewLine]", 
       RowBox[{"{", "\[IndentingNewLine]", 
        RowBox[{
         RowBox[{"tmpedges", "=", 
          RowBox[{"Transpose", "[", 
           RowBox[{"{", 
            RowBox[{
             RowBox[{
              RowBox[{
              "tmpdata2", "\[LeftDoubleBracket]", "i", 
               "\[RightDoubleBracket]"}], "\[LeftDoubleBracket]", "3", 
              "\[RightDoubleBracket]"}], ",", 
             RowBox[{
              RowBox[{
              "tmpdata2", "\[LeftDoubleBracket]", "i", 
               "\[RightDoubleBracket]"}], "\[LeftDoubleBracket]", "4", 
              "\[RightDoubleBracket]"}]}], "}"}], "]"}]}], ";", 
         "\[IndentingNewLine]", 
         RowBox[{"tmpedges", "=", 
          RowBox[{"Table", "[", 
           RowBox[{
            RowBox[{"{", 
             RowBox[{
              RowBox[{
               RowBox[{
               "tmpedges", "\[LeftDoubleBracket]", "j", 
                "\[RightDoubleBracket]"}], "\[LeftDoubleBracket]", "1", 
               "\[RightDoubleBracket]"}], ",", 
              RowBox[{
               RowBox[{
                RowBox[{
                "tmpedges", "\[LeftDoubleBracket]", "j", 
                 "\[RightDoubleBracket]"}], "\[LeftDoubleBracket]", "2", 
                "\[RightDoubleBracket]"}], "*", 
               RowBox[{
                RowBox[{
                "tmpdata2", "\[LeftDoubleBracket]", "i", 
                 "\[RightDoubleBracket]"}], "\[LeftDoubleBracket]", "2", 
                "\[RightDoubleBracket]"}]}]}], "}"}], ",", 
            RowBox[{"{", 
             RowBox[{"j", ",", "1", ",", 
              RowBox[{"Length", "[", "tmpedges", "]"}]}], "}"}]}], "]"}]}], 
         ";", "\[IndentingNewLine]", 
         RowBox[{"AppendTo", "[", 
          RowBox[{"edgesall", ",", "tmpedges"}], "]"}], ";"}], 
        "\[IndentingNewLine]", "}"}]}], "\[IndentingNewLine]", "]"}], ";", 
     "\[IndentingNewLine]", 
     RowBox[{"edgesall", "=", 
      RowBox[{"Partition", "[", 
       RowBox[{
        RowBox[{"Flatten", "[", "edgesall", "]"}], ",", "2"}], "]"}]}], ";", 
     "\[IndentingNewLine]", 
     RowBox[{"edgesall", "=", 
      RowBox[{"Insert", "[", 
       RowBox[{"edgesall", ",", 
        RowBox[{"{", 
         RowBox[{"\"\<edge\>\"", ",", "\"\<power\>\""}], "}"}], ",", "1"}], 
       "]"}]}], ";", "\[IndentingNewLine]", "\[IndentingNewLine]", 
     RowBox[{"tmpdata2", "=", 
      RowBox[{"Insert", "[", 
       RowBox[{"tmpdata2", ",", 
        RowBox[{"{", 
         RowBox[{
         "\"\<divdata\>\"", ",", "\"\<power (kJ/s)\>\"", ",", "\"\<edge\>\"", 
          ",", " ", "\"\<edge weight\>\""}], "}"}], ",", "1"}], "]"}]}], ";", 
     "\[IndentingNewLine]", 
     RowBox[{"Export", "[", 
      RowBox[{
       RowBox[{
        StyleBox["foldername",
         FontWeight->"Bold",
         FontSlant->"Italic"], "<>", "\"\</0Summary/PowerSelectedEdges/\>\"", 
        "<>", 
        RowBox[{"ToString", "[", 
         RowBox[{"SetPrecision", "[", 
          RowBox[{"\[Theta]", ",", "p"}], "]"}], "]"}], "<>", 
        "\"\</Reactions/O2_\>\"", "<>", 
        RowBox[{"ToString", "[", "\[Omega]", "]"}], "<>", "\"\<_H_\>\"", "<>", 
        RowBox[{"ToString", "[", 
         RowBox[{"-", "pH"}], "]"}], "<>", "\"\<.csv\>\""}], ",", 
       "tmpdata2"}], "]"}], ";", "\[IndentingNewLine]", 
     RowBox[{"Export", "[", 
      RowBox[{
       RowBox[{
        StyleBox["foldername",
         FontWeight->"Bold",
         FontSlant->"Italic"], "<>", "\"\</0Summary/PowerSelectedEdges/\>\"", 
        "<>", 
        RowBox[{"ToString", "[", 
         RowBox[{"SetPrecision", "[", 
          RowBox[{"\[Theta]", ",", "p"}], "]"}], "]"}], "<>", 
        "\"\</Edges/O2_\>\"", "<>", 
        RowBox[{"ToString", "[", "\[Omega]", "]"}], "<>", "\"\<_H_\>\"", "<>", 
        RowBox[{"ToString", "[", 
         RowBox[{"-", "pH"}], "]"}], "<>", "\"\<.csv\>\""}], ",", 
       "edgesall"}], "]"}], ";"}]}], "\[IndentingNewLine]", "]"}]}]], "Input",\

 CellChangeTimes->{{3.917852792873197*^9, 3.917852817428462*^9}},
 CellLabel->"In[2]:=",ExpressionUUID->"4ce0733e-8e6a-4e00-aebd-05a52159e1eb"],

Cell[BoxData[
 RowBox[{
  RowBox[{"ReturnActivePower2", "[", 
   RowBox[{
    StyleBox["foldername_",
     FontWeight->"Bold",
     FontSlant->"Italic"], ",", "pH_", ",", "\[Omega]_", ",", "\[Theta]_"}], 
   "]"}], ":=", 
  RowBox[{"Module", "[", 
   RowBox[{
    RowBox[{"{", 
     RowBox[{
     "RRGibbs", ",", "tmpdata", ",", "total", ",", "sum", ",", "i", ",", 
      "tmpdata2", ",", "edgesall", ",", "tmpedges"}], "}"}], ",", 
    "\[IndentingNewLine]", "\[IndentingNewLine]", 
    RowBox[{
     RowBox[{"RRGibbs", "=", 
      RowBox[{"Import", "[", 
       RowBox[{
        StyleBox["foldername",
         FontWeight->"Bold",
         FontSlant->"Italic"], "<>", "\"\<0Summary/RRGibbs/O2_\>\"", "<>", 
        RowBox[{"ToString", "[", "\[Omega]", "]"}], "<>", "\"\<_H_\>\"", "<>", 
        RowBox[{"ToString", "[", 
         RowBox[{"-", "pH"}], "]"}], "<>", "\"\<.csv\>\""}], "]"}]}], ";", 
     "\[IndentingNewLine]", "\[IndentingNewLine]", 
     RowBox[{"RRGibbs", "=", 
      RowBox[{"Drop", "[", 
       RowBox[{"RRGibbs", ",", "1"}], "]"}]}], ";", "\[IndentingNewLine]", 
     RowBox[{"RRGibbs", "=", 
      RowBox[{"Transpose", "[", 
       RowBox[{"{", 
        RowBox[{"divdata", ",", 
         RowBox[{
          RowBox[{"RRGibbs", "\[LeftDoubleBracket]", 
           RowBox[{"All", ",", "1"}], "\[RightDoubleBracket]"}], "*", 
          RowBox[{"(", 
           RowBox[{"-", 
            RowBox[{"RRGibbs", "\[LeftDoubleBracket]", 
             RowBox[{"All", ",", "2"}], "\[RightDoubleBracket]"}]}], ")"}]}], 
         ",", 
         RowBox[{"edges", "\[LeftDoubleBracket]", 
          RowBox[{"All", ",", "1"}], "\[RightDoubleBracket]"}], ",", 
         RowBox[{"edges", "\[LeftDoubleBracket]", 
          RowBox[{"All", ",", "2"}], "\[RightDoubleBracket]"}]}], "}"}], 
       "]"}]}], ";", "\[IndentingNewLine]", "\[IndentingNewLine]", 
     RowBox[{"tmpdata", "=", 
      RowBox[{"Sort", "[", 
       RowBox[{"RRGibbs", ",", 
        RowBox[{
         RowBox[{
          RowBox[{
          "#2", "\[LeftDoubleBracket]", "2", "\[RightDoubleBracket]"}], "<", 
          RowBox[{
          "#1", "\[LeftDoubleBracket]", "2", "\[RightDoubleBracket]"}]}], 
         "&"}]}], "]"}]}], ";", "\[IndentingNewLine]", 
     RowBox[{"total", "=", 
      RowBox[{"Total", "[", 
       RowBox[{"Select", "[", 
        RowBox[{
         RowBox[{"tmpdata", "\[LeftDoubleBracket]", 
          RowBox[{"All", ",", "2"}], "\[RightDoubleBracket]"}], ",", 
         RowBox[{
          RowBox[{"#", ">", "0"}], "&"}]}], "]"}], "]"}]}], ";", 
     "\[IndentingNewLine]", "\[IndentingNewLine]", 
     RowBox[{"tmpdata2", "=", 
      RowBox[{"tmpdata", "\[LeftDoubleBracket]", 
       RowBox[{"1", ";;", "\[Theta]"}], "\[RightDoubleBracket]"}]}], ";", 
     "\[IndentingNewLine]", "\[IndentingNewLine]", 
     RowBox[{"edgesall", "=", 
      RowBox[{"{", "}"}]}], ";", "\[IndentingNewLine]", 
     RowBox[{"For", "[", 
      RowBox[{
       RowBox[{"i", "=", "1"}], ",", 
       RowBox[{"i", "\[LessEqual]", 
        RowBox[{"Length", "[", "tmpdata2", "]"}]}], ",", 
       RowBox[{"i", "++"}], ",", "\[IndentingNewLine]", 
       RowBox[{"{", "\[IndentingNewLine]", 
        RowBox[{
         RowBox[{"tmpedges", "=", 
          RowBox[{"Transpose", "[", 
           RowBox[{"{", 
            RowBox[{
             RowBox[{
              RowBox[{
              "tmpdata2", "\[LeftDoubleBracket]", "i", 
               "\[RightDoubleBracket]"}], "\[LeftDoubleBracket]", "3", 
              "\[RightDoubleBracket]"}], ",", 
             RowBox[{
              RowBox[{
              "tmpdata2", "\[LeftDoubleBracket]", "i", 
               "\[RightDoubleBracket]"}], "\[LeftDoubleBracket]", "4", 
              "\[RightDoubleBracket]"}]}], "}"}], "]"}]}], ";", 
         "\[IndentingNewLine]", 
         RowBox[{"tmpedges", "=", 
          RowBox[{"Table", "[", 
           RowBox[{
            RowBox[{"{", 
             RowBox[{
              RowBox[{
               RowBox[{
               "tmpedges", "\[LeftDoubleBracket]", "j", 
                "\[RightDoubleBracket]"}], "\[LeftDoubleBracket]", "1", 
               "\[RightDoubleBracket]"}], ",", 
              RowBox[{
               RowBox[{
                RowBox[{
                "tmpedges", "\[LeftDoubleBracket]", "j", 
                 "\[RightDoubleBracket]"}], "\[LeftDoubleBracket]", "2", 
                "\[RightDoubleBracket]"}], "*", 
               RowBox[{
                RowBox[{
                "tmpdata2", "\[LeftDoubleBracket]", "i", 
                 "\[RightDoubleBracket]"}], "\[LeftDoubleBracket]", "2", 
                "\[RightDoubleBracket]"}]}]}], "}"}], ",", 
            RowBox[{"{", 
             RowBox[{"j", ",", "1", ",", 
              RowBox[{"Length", "[", "tmpedges", "]"}]}], "}"}]}], "]"}]}], 
         ";", "\[IndentingNewLine]", 
         RowBox[{"AppendTo", "[", 
          RowBox[{"edgesall", ",", "tmpedges"}], "]"}], ";"}], 
        "\[IndentingNewLine]", "}"}]}], "\[IndentingNewLine]", "]"}], ";", 
     "\[IndentingNewLine]", 
     RowBox[{"edgesall", "=", 
      RowBox[{"Partition", "[", 
       RowBox[{
        RowBox[{"Flatten", "[", "edgesall", "]"}], ",", "2"}], "]"}]}], ";", 
     "\[IndentingNewLine]", 
     RowBox[{"edgesall", "=", 
      RowBox[{"Insert", "[", 
       RowBox[{"edgesall", ",", 
        RowBox[{"{", 
         RowBox[{"\"\<edge\>\"", ",", "\"\<power\>\""}], "}"}], ",", "1"}], 
       "]"}]}], ";", "\[IndentingNewLine]", "\[IndentingNewLine]", 
     RowBox[{"tmpdata2", "=", 
      RowBox[{"Insert", "[", 
       RowBox[{"tmpdata2", ",", 
        RowBox[{"{", 
         RowBox[{
         "\"\<divdata\>\"", ",", "\"\<power (kJ/s)\>\"", ",", "\"\<edge\>\"", 
          ",", " ", "\"\<edge weight\>\""}], "}"}], ",", "1"}], "]"}]}], ";", 
     "\[IndentingNewLine]", 
     RowBox[{"Export", "[", 
      RowBox[{
       RowBox[{
        StyleBox["foldername",
         FontWeight->"Bold",
         FontSlant->"Italic"], "<>", "\"\</0Summary/PowerSelectedEdges/\>\"", 
        "<>", 
        RowBox[{"ToString", "[", "\[Theta]", "]"}], "<>", 
        "\"\</Reactions/O2_\>\"", "<>", 
        RowBox[{"ToString", "[", "\[Omega]", "]"}], "<>", "\"\<_H_\>\"", "<>", 
        RowBox[{"ToString", "[", 
         RowBox[{"-", "pH"}], "]"}], "<>", "\"\<.csv\>\""}], ",", 
       "tmpdata2"}], "]"}], ";", "\[IndentingNewLine]", 
     RowBox[{"Export", "[", 
      RowBox[{
       RowBox[{
        StyleBox["foldername",
         FontWeight->"Bold",
         FontSlant->"Italic"], "<>", "\"\</0Summary/PowerSelectedEdges/\>\"", 
        "<>", 
        RowBox[{"ToString", "[", "\[Theta]", "]"}], "<>", 
        "\"\</Edges/O2_\>\"", "<>", 
        RowBox[{"ToString", "[", "\[Omega]", "]"}], "<>", "\"\<_H_\>\"", "<>", 
        RowBox[{"ToString", "[", 
         RowBox[{"-", "pH"}], "]"}], "<>", "\"\<.csv\>\""}], ",", 
       "edgesall"}], "]"}], ";"}]}], "\[IndentingNewLine]", "]"}]}]], "Input",\

 CellChangeTimes->{{3.917027033097972*^9, 3.9170270530167913`*^9}},
 CellLabel->"In[2]:=",ExpressionUUID->"54aa6f0d-da47-4504-babf-9d0641e72fef"]
}, Closed]],

Cell[CellGroupData[{

Cell[TextData[StyleBox["ReturnActiveGibbs",
 FontWeight->"Bold"]], "Subsection",
 CellChangeTimes->{{3.551737097830353*^9, 3.551737136440796*^9}, {
   3.551737265797515*^9, 3.5517372983993053`*^9}, {3.551737391537758*^9, 
   3.551737395787712*^9}, 3.579223560449744*^9, {3.5792237289859753`*^9, 
   3.5792237498105087`*^9}, {3.579825137891397*^9, 3.5798251555632267`*^9}, {
   3.579825569024938*^9, 3.579825575030909*^9}, {3.580441560743074*^9, 
   3.5804415630482397`*^9}, {3.656029418515318*^9, 3.6560294272714443`*^9}, {
   3.6566340476878357`*^9, 3.656634075254819*^9}, 3.671939406313691*^9, {
   3.6726156129187403`*^9, 3.672615616776533*^9}, {3.7039973157642937`*^9, 
   3.703997316326473*^9}, {3.7477739269249496`*^9, 3.747773933155973*^9}, 
   3.747773976533513*^9, {3.796601794322344*^9, 3.796601798185314*^9}, {
   3.797040906506734*^9, 3.7970409112245703`*^9}, {3.797041315467291*^9, 
   3.797041317845718*^9}, {3.797042343353114*^9, 3.79704237205273*^9}, {
   3.7970426678474073`*^9, 3.797042681840077*^9}, {3.7970460198226833`*^9, 
   3.79704603259582*^9}, {3.797046805523264*^9, 3.797046814367687*^9}, 
   3.797047342909074*^9, 3.797047397417321*^9, 3.797048108300066*^9, {
   3.79705200673114*^9, 3.797052007585945*^9}, {3.797059371286071*^9, 
   3.797059373792295*^9}, {3.79705950491376*^9, 3.7970595302651453`*^9}, {
   3.797061936476112*^9, 3.797061940070005*^9}, {3.7970621741459846`*^9, 
   3.797062183937989*^9}, 3.797062230005437*^9, {3.797110009016491*^9, 
   3.797110023029608*^9}, 3.797110174444861*^9, {3.797133039701847*^9, 
   3.797133068618548*^9}, {3.7971331208726273`*^9, 3.797133125510891*^9}, {
   3.797135295415852*^9, 3.797135327811446*^9}, {3.809996903691578*^9, 
   3.8099969127376137`*^9}, {3.8102609846810303`*^9, 3.810261004873917*^9}, {
   3.8209161453101387`*^9, 3.820916152338657*^9}, {3.8613036730249*^9, 
   3.8613036767906933`*^9}, 3.908256569796164*^9, 3.908324236627425*^9, {
   3.9083244230919647`*^9, 3.908324429648156*^9}, {3.90832471810819*^9, 
   3.908324720472419*^9}, {3.908325085295927*^9, 3.908325103274736*^9}, {
   3.9127279881926403`*^9, 3.9127279886815157`*^9}, {3.912728133105142*^9, 
   3.912728133828177*^9}, 3.916369021812319*^9, {3.917543391416847*^9, 
   3.9175433919915657`*^9}},ExpressionUUID->"530267cb-b350-4d9e-bd56-\
2707b41c0aff"],

Cell[TextData[{
 StyleBox["ReturnActiveGibbs[",
  FontWeight->"Bold"],
 StyleBox["foldername",
  FontWeight->"Bold",
  FontSlant->"Italic"],
 StyleBox["_, ",
  FontWeight->"Bold"],
 StyleBox["pH",
  FontWeight->"Bold",
  FontSlant->"Italic"],
 StyleBox["_, \[Omega]_, \[Theta]_]",
  FontWeight->"Bold"],
 "\n\tThis function is designed to analyze and export significant reactions \
based on the -\[CapitalDelta]rGi for a given set of chemical reactions under \
specific conditions. This function is particularly focused on reactions where \
the calculated -\[CapitalDelta]rGi is positive and significant according to a \
specified threshold (\[Theta]).\n\t\nFunction Overview:\n\t1. The function \
imports reaction Gibbs energy changes from a precomputed CSV file, which is \
expected to contain data about reaction Gibbs energy changes under specific \
conditions of pH and oxygen concentration (\[Omega]).\n\t2. Only those \
reactions where the -\[CapitalDelta]rGi exceeds zero are considered for \
further processing. The reactions are sorted by the computed \
-\[CapitalDelta]rGi in descending order. The function then accumulates the -\
\[CapitalDelta]rGi values from the largest, and selects those reactions \
contributing to a total that exceeds the fraction \[Theta] of the cumulative \
-\[CapitalDelta]rGi of all qualifying reactions.\n\t3. These selected \
reactions, and corresponding data about the reaction edges (connections \
between species), are then exported to specific directories within ",
 StyleBox["foldername",
  FontSlant->"Italic"],
 ". The directories are organized by the threshold value \[Theta], under \
which the significant reactions are categorized.\n\nExport Paths:\n\t\
\[Bullet]\tReactions: foldername <> \
\[OpenCurlyDoubleQuote]/0Summary/GibbsSelectedEdges/\[CloseCurlyDoubleQuote] \
<> ToString[\[Theta]] <> \
\[OpenCurlyDoubleQuote]/Reacs\[CloseCurlyDoubleQuote]\n\t\[Bullet]\tEdges: \
foldername <> \[OpenCurlyDoubleQuote]/0Summary/GibbsSelectedEdges/\
\[CloseCurlyDoubleQuote] <> ToString[\[Theta]] <> \
\[OpenCurlyDoubleQuote]/Edges\[CloseCurlyDoubleQuote]"
}], "Text",
 CellChangeTimes->{{3.891887707159637*^9, 3.891887733820169*^9}, 
   3.891887914415114*^9, {3.8918882078197412`*^9, 3.891888416771036*^9}, {
   3.89188846787395*^9, 3.891888564436248*^9}, {3.891888799702778*^9, 
   3.8918888095730762`*^9}, {3.891888850338704*^9, 3.891888856537046*^9}, {
   3.891888913154559*^9, 3.891889106060759*^9}, {3.891889144083124*^9, 
   3.8918891862938023`*^9}, {3.891890206456606*^9, 3.891890280185055*^9}, {
   3.891890313086277*^9, 3.8918903354867992`*^9}, {3.891891117980788*^9, 
   3.8918911771094217`*^9}, {3.891892863201275*^9, 3.8918929035074673`*^9}, {
   3.8918929751961412`*^9, 3.891892976447205*^9}, {3.908324253187269*^9, 
   3.9083243074834547`*^9}, {3.908324441939803*^9, 3.908324460137566*^9}, {
   3.908324504167889*^9, 3.908324560361474*^9}, {3.9083247357744904`*^9, 
   3.908324758629137*^9}, {3.908325094923991*^9, 3.90832511011213*^9}, {
   3.912727994812688*^9, 3.9127279954836197`*^9}, {3.912728049818385*^9, 
   3.9127282190892277`*^9}, {3.9127282576539917`*^9, 
   3.9127282758722353`*^9}, {3.9127283254930468`*^9, 3.91272833570728*^9}, {
   3.916369027833499*^9, 3.91636903488268*^9}, {3.916719426104101*^9, 
   3.9167194576393213`*^9}, {3.916719562640839*^9, 3.916719642075736*^9}, {
   3.916719903410899*^9, 3.916719984651244*^9}, {3.917543387408609*^9, 
   3.917543388068923*^9}, {3.92300439288139*^9, 3.923004416351112*^9}, {
   3.923004460463629*^9, 3.923004484467022*^9}, {3.923004519706066*^9, 
   3.923004556074697*^9}, {3.923004607066536*^9, 3.923004645663406*^9}, {
   3.923004679784567*^9, 3.923004725080583*^9}, {3.923004756995276*^9, 
   3.9230048228289127`*^9}, {3.923005108110587*^9, 3.9230051188050222`*^9}, 
   3.923005178044346*^9},ExpressionUUID->"35d0701d-37a7-4527-9dac-\
22b03668c8b3"],

Cell[BoxData[
 RowBox[{
  RowBox[{"ReturnActiveGibbs", "[", 
   RowBox[{
    StyleBox["foldername_",
     FontWeight->"Bold",
     FontSlant->"Italic"], ",", "pH_", ",", "\[Omega]_", ",", "\[Theta]_"}], 
   "]"}], ":=", 
  RowBox[{"Module", "[", 
   RowBox[{
    RowBox[{"{", 
     RowBox[{
     "RRGibbs", ",", "tmpdata", ",", "total", ",", "sum", ",", "i", ",", 
      "tmpdata2", ",", "edgesall", ",", "tmpedges"}], "}"}], ",", 
    "\[IndentingNewLine]", "\[IndentingNewLine]", 
    RowBox[{
     RowBox[{"RRGibbs", "=", 
      RowBox[{"Import", "[", 
       RowBox[{
        StyleBox["foldername",
         FontWeight->"Bold",
         FontSlant->"Italic"], "<>", "\"\<0Summary/RRGibbs/O2_\>\"", "<>", 
        RowBox[{"ToString", "[", "\[Omega]", "]"}], "<>", "\"\<_H_\>\"", "<>", 
        RowBox[{"ToString", "[", 
         RowBox[{"-", "pH"}], "]"}], "<>", "\"\<.csv\>\""}], "]"}]}], ";", 
     "\[IndentingNewLine]", "\[IndentingNewLine]", 
     RowBox[{"RRGibbs", "=", 
      RowBox[{"Drop", "[", 
       RowBox[{"RRGibbs", ",", "1"}], "]"}]}], ";", "\[IndentingNewLine]", 
     RowBox[{"RRGibbs", "=", 
      RowBox[{"Transpose", "[", 
       RowBox[{"{", 
        RowBox[{"divdata", ",", 
         RowBox[{"(", 
          RowBox[{"-", 
           RowBox[{"RRGibbs", "\[LeftDoubleBracket]", 
            RowBox[{"All", ",", "2"}], "\[RightDoubleBracket]"}]}], ")"}], 
         ",", 
         RowBox[{"edges", "\[LeftDoubleBracket]", 
          RowBox[{"All", ",", "1"}], "\[RightDoubleBracket]"}], ",", 
         RowBox[{"edges", "\[LeftDoubleBracket]", 
          RowBox[{"All", ",", "2"}], "\[RightDoubleBracket]"}]}], "}"}], 
       "]"}]}], ";", "\[IndentingNewLine]", "\[IndentingNewLine]", 
     RowBox[{"tmpdata", "=", 
      RowBox[{"Sort", "[", 
       RowBox[{"RRGibbs", ",", 
        RowBox[{
         RowBox[{
          RowBox[{
          "#2", "\[LeftDoubleBracket]", "2", "\[RightDoubleBracket]"}], "<", 
          RowBox[{
          "#1", "\[LeftDoubleBracket]", "2", "\[RightDoubleBracket]"}]}], 
         "&"}]}], "]"}]}], ";", "\[IndentingNewLine]", 
     RowBox[{"total", "=", 
      RowBox[{"Total", "[", 
       RowBox[{"Select", "[", 
        RowBox[{
         RowBox[{"tmpdata", "\[LeftDoubleBracket]", 
          RowBox[{"All", ",", "2"}], "\[RightDoubleBracket]"}], ",", 
         RowBox[{
          RowBox[{"#", ">", "0"}], "&"}]}], "]"}], "]"}]}], ";", 
     "\[IndentingNewLine]", "\[IndentingNewLine]", 
     RowBox[{"sum", "=", "0"}], ";", 
     RowBox[{"i", "=", "1"}], ";", "\[IndentingNewLine]", 
     RowBox[{"While", "[", 
      RowBox[{
       RowBox[{"i", "\[LessEqual]", 
        RowBox[{"Length", "[", "tmpdata", "]"}]}], ",", "\[IndentingNewLine]", 
       RowBox[{
        RowBox[{"sum", "=", 
         RowBox[{"sum", "+", 
          RowBox[{
           RowBox[{
           "tmpdata", "\[LeftDoubleBracket]", "i", "\[RightDoubleBracket]"}], 
           "\[LeftDoubleBracket]", "2", "\[RightDoubleBracket]"}]}]}], ";", 
        "\[IndentingNewLine]", 
        RowBox[{"If", "[", 
         RowBox[{
          RowBox[{
           RowBox[{"sum", "/", "total"}], ">", "\[Theta]"}], ",", 
          "\[IndentingNewLine]", 
          RowBox[{"Break", "[", "]"}]}], "\[IndentingNewLine]", "]"}], ";", 
        "\[IndentingNewLine]", 
        RowBox[{"i", "++"}], ";"}]}], "\[IndentingNewLine]", "]"}], ";", 
     "\[IndentingNewLine]", 
     RowBox[{"tmpdata2", "=", 
      RowBox[{"tmpdata", "\[LeftDoubleBracket]", 
       RowBox[{"1", ";;", "i"}], "\[RightDoubleBracket]"}]}], ";", 
     "\[IndentingNewLine]", "\[IndentingNewLine]", 
     RowBox[{"edgesall", "=", 
      RowBox[{"{", "}"}]}], ";", "\[IndentingNewLine]", 
     RowBox[{"For", "[", 
      RowBox[{
       RowBox[{"i", "=", "1"}], ",", 
       RowBox[{"i", "\[LessEqual]", 
        RowBox[{"Length", "[", "tmpdata2", "]"}]}], ",", 
       RowBox[{"i", "++"}], ",", "\[IndentingNewLine]", 
       RowBox[{"{", "\[IndentingNewLine]", 
        RowBox[{
         RowBox[{"tmpedges", "=", 
          RowBox[{"Transpose", "[", 
           RowBox[{"{", 
            RowBox[{
             RowBox[{
              RowBox[{
              "tmpdata2", "\[LeftDoubleBracket]", "i", 
               "\[RightDoubleBracket]"}], "\[LeftDoubleBracket]", "3", 
              "\[RightDoubleBracket]"}], ",", 
             RowBox[{
              RowBox[{
              "tmpdata2", "\[LeftDoubleBracket]", "i", 
               "\[RightDoubleBracket]"}], "\[LeftDoubleBracket]", "4", 
              "\[RightDoubleBracket]"}]}], "}"}], "]"}]}], ";", 
         "\[IndentingNewLine]", 
         RowBox[{"tmpedges", "=", 
          RowBox[{"Table", "[", 
           RowBox[{
            RowBox[{"{", 
             RowBox[{
              RowBox[{
               RowBox[{
               "tmpedges", "\[LeftDoubleBracket]", "j", 
                "\[RightDoubleBracket]"}], "\[LeftDoubleBracket]", "1", 
               "\[RightDoubleBracket]"}], ",", 
              RowBox[{
               RowBox[{
                RowBox[{
                "tmpedges", "\[LeftDoubleBracket]", "j", 
                 "\[RightDoubleBracket]"}], "\[LeftDoubleBracket]", "2", 
                "\[RightDoubleBracket]"}], "*", 
               RowBox[{
                RowBox[{
                "tmpdata2", "\[LeftDoubleBracket]", "i", 
                 "\[RightDoubleBracket]"}], "\[LeftDoubleBracket]", "2", 
                "\[RightDoubleBracket]"}]}]}], "}"}], ",", 
            RowBox[{"{", 
             RowBox[{"j", ",", "1", ",", 
              RowBox[{"Length", "[", "tmpedges", "]"}]}], "}"}]}], "]"}]}], 
         ";", "\[IndentingNewLine]", 
         RowBox[{"AppendTo", "[", 
          RowBox[{"edgesall", ",", "tmpedges"}], "]"}], ";"}], 
        "\[IndentingNewLine]", "}"}]}], "\[IndentingNewLine]", "]"}], ";", 
     "\[IndentingNewLine]", 
     RowBox[{"edgesall", "=", 
      RowBox[{"Partition", "[", 
       RowBox[{
        RowBox[{"Flatten", "[", "edgesall", "]"}], ",", "2"}], "]"}]}], ";", 
     "\[IndentingNewLine]", 
     RowBox[{"edgesall", "=", 
      RowBox[{"Insert", "[", 
       RowBox[{"edgesall", ",", 
        RowBox[{"{", 
         RowBox[{"\"\<edge\>\"", ",", "\"\<power\>\""}], "}"}], ",", "1"}], 
       "]"}]}], ";", "\[IndentingNewLine]", "\[IndentingNewLine]", 
     RowBox[{"tmpdata2", "=", 
      RowBox[{"Insert", "[", 
       RowBox[{"tmpdata2", ",", 
        RowBox[{"{", 
         RowBox[{
         "\"\<divdata\>\"", ",", "\"\<-DrG (kJ/mol)\>\"", ",", "\"\<edge\>\"",
           ",", " ", "\"\<edge weight\>\""}], "}"}], ",", "1"}], "]"}]}], ";",
      "\[IndentingNewLine]", 
     RowBox[{"Export", "[", 
      RowBox[{
       RowBox[{
        StyleBox["foldername",
         FontWeight->"Bold",
         FontSlant->"Italic"], "<>", "\"\</0Summary/GibbsSelectedEdges/\>\"", 
        "<>", 
        RowBox[{"ToString", "[", "\[Theta]", "]"}], "<>", 
        "\"\</Reactions/O2_\>\"", "<>", 
        RowBox[{"ToString", "[", "\[Omega]", "]"}], "<>", "\"\<_H_\>\"", "<>", 
        RowBox[{"ToString", "[", 
         RowBox[{"-", "pH"}], "]"}], "<>", "\"\<.csv\>\""}], ",", 
       "tmpdata2"}], "]"}], ";", "\[IndentingNewLine]", 
     RowBox[{"Export", "[", 
      RowBox[{
       RowBox[{
        StyleBox["foldername",
         FontWeight->"Bold",
         FontSlant->"Italic"], "<>", "\"\</0Summary/GibbsSelectedEdges/\>\"", 
        "<>", 
        RowBox[{"ToString", "[", "\[Theta]", "]"}], "<>", 
        "\"\</Edges/O2_\>\"", "<>", 
        RowBox[{"ToString", "[", "\[Omega]", "]"}], "<>", "\"\<_H_\>\"", "<>", 
        RowBox[{"ToString", "[", 
         RowBox[{"-", "pH"}], "]"}], "<>", "\"\<.csv\>\""}], ",", 
       "edgesall"}], "]"}], ";"}]}], "\[IndentingNewLine]", "]"}]}]], "Input",\

 CellChangeTimes->{{3.916714846920836*^9, 3.916714848454692*^9}, {
   3.91671731413351*^9, 3.916717373674728*^9}, {3.916717514650548*^9, 
   3.91671769851861*^9}, {3.916717756483691*^9, 3.916717777430653*^9}, {
   3.916717930152635*^9, 3.916717958274925*^9}, {3.916718079685129*^9, 
   3.9167181426429243`*^9}, {3.91671817699461*^9, 3.9167181776574497`*^9}, {
   3.916718643118578*^9, 3.916718643430723*^9}, 3.916719200836369*^9, {
   3.916719461398383*^9, 3.916719498228759*^9}, {3.917543450053574*^9, 
   3.917543480670849*^9}, {3.917543581414514*^9, 3.9175435876818857`*^9}, {
   3.917543680581151*^9, 3.917543686409634*^9}, {3.91754388691368*^9, 
   3.917543892163*^9}},
 CellLabel->"In[3]:=",ExpressionUUID->"3b55ddc3-07af-4a52-9fc6-7a2b3cadf25e"],

Cell[BoxData[
 RowBox[{
  RowBox[{"ReturnActiveGibbs2", "[", 
   RowBox[{
    StyleBox["foldername_",
     FontWeight->"Bold",
     FontSlant->"Italic"], ",", "pH_", ",", "\[Omega]_", ",", "\[Theta]_"}], 
   "]"}], ":=", 
  RowBox[{"Module", "[", 
   RowBox[{
    RowBox[{"{", 
     RowBox[{
     "RRGibbs", ",", "tmpdata", ",", "total", ",", "sum", ",", "i", ",", 
      "tmpdata2", ",", "edgesall", ",", "tmpedges"}], "}"}], ",", 
    "\[IndentingNewLine]", "\[IndentingNewLine]", 
    RowBox[{
     RowBox[{"RRGibbs", "=", 
      RowBox[{"Import", "[", 
       RowBox[{
        StyleBox["foldername",
         FontWeight->"Bold",
         FontSlant->"Italic"], "<>", "\"\<0Summary/RRGibbs/O2_\>\"", "<>", 
        RowBox[{"ToString", "[", "\[Omega]", "]"}], "<>", "\"\<_H_\>\"", "<>", 
        RowBox[{"ToString", "[", 
         RowBox[{"-", "pH"}], "]"}], "<>", "\"\<.csv\>\""}], "]"}]}], ";", 
     "\[IndentingNewLine]", "\[IndentingNewLine]", 
     RowBox[{"RRGibbs", "=", 
      RowBox[{"Drop", "[", 
       RowBox[{"RRGibbs", ",", "1"}], "]"}]}], ";", "\[IndentingNewLine]", 
     RowBox[{"RRGibbs", "=", 
      RowBox[{"Transpose", "[", 
       RowBox[{"{", 
        RowBox[{"divdata", ",", 
         RowBox[{"(", 
          RowBox[{"-", 
           RowBox[{"RRGibbs", "\[LeftDoubleBracket]", 
            RowBox[{"All", ",", "2"}], "\[RightDoubleBracket]"}]}], ")"}], 
         ",", 
         RowBox[{"edges", "\[LeftDoubleBracket]", 
          RowBox[{"All", ",", "1"}], "\[RightDoubleBracket]"}], ",", 
         RowBox[{"edges", "\[LeftDoubleBracket]", 
          RowBox[{"All", ",", "2"}], "\[RightDoubleBracket]"}]}], "}"}], 
       "]"}]}], ";", "\[IndentingNewLine]", "\[IndentingNewLine]", 
     RowBox[{"tmpdata", "=", 
      RowBox[{"Sort", "[", 
       RowBox[{"RRGibbs", ",", 
        RowBox[{
         RowBox[{
          RowBox[{
          "#2", "\[LeftDoubleBracket]", "2", "\[RightDoubleBracket]"}], "<", 
          RowBox[{
          "#1", "\[LeftDoubleBracket]", "2", "\[RightDoubleBracket]"}]}], 
         "&"}]}], "]"}]}], ";", "\[IndentingNewLine]", 
     RowBox[{"total", "=", 
      RowBox[{"Total", "[", 
       RowBox[{"Select", "[", 
        RowBox[{
         RowBox[{"tmpdata", "\[LeftDoubleBracket]", 
          RowBox[{"All", ",", "2"}], "\[RightDoubleBracket]"}], ",", 
         RowBox[{
          RowBox[{"#", ">", "0"}], "&"}]}], "]"}], "]"}]}], ";", 
     "\[IndentingNewLine]", "\[IndentingNewLine]", 
     RowBox[{"tmpdata2", "=", 
      RowBox[{"tmpdata", "\[LeftDoubleBracket]", 
       RowBox[{"1", ";;", "\[Theta]"}], "\[RightDoubleBracket]"}]}], ";", 
     "\[IndentingNewLine]", "\[IndentingNewLine]", 
     RowBox[{"edgesall", "=", 
      RowBox[{"{", "}"}]}], ";", "\[IndentingNewLine]", 
     RowBox[{"For", "[", 
      RowBox[{
       RowBox[{"i", "=", "1"}], ",", 
       RowBox[{"i", "\[LessEqual]", 
        RowBox[{"Length", "[", "tmpdata2", "]"}]}], ",", 
       RowBox[{"i", "++"}], ",", "\[IndentingNewLine]", 
       RowBox[{"{", "\[IndentingNewLine]", 
        RowBox[{
         RowBox[{"tmpedges", "=", 
          RowBox[{"Transpose", "[", 
           RowBox[{"{", 
            RowBox[{
             RowBox[{
              RowBox[{
              "tmpdata2", "\[LeftDoubleBracket]", "i", 
               "\[RightDoubleBracket]"}], "\[LeftDoubleBracket]", "3", 
              "\[RightDoubleBracket]"}], ",", 
             RowBox[{
              RowBox[{
              "tmpdata2", "\[LeftDoubleBracket]", "i", 
               "\[RightDoubleBracket]"}], "\[LeftDoubleBracket]", "4", 
              "\[RightDoubleBracket]"}]}], "}"}], "]"}]}], ";", 
         "\[IndentingNewLine]", 
         RowBox[{"tmpedges", "=", 
          RowBox[{"Table", "[", 
           RowBox[{
            RowBox[{"{", 
             RowBox[{
              RowBox[{
               RowBox[{
               "tmpedges", "\[LeftDoubleBracket]", "j", 
                "\[RightDoubleBracket]"}], "\[LeftDoubleBracket]", "1", 
               "\[RightDoubleBracket]"}], ",", 
              RowBox[{
               RowBox[{
                RowBox[{
                "tmpedges", "\[LeftDoubleBracket]", "j", 
                 "\[RightDoubleBracket]"}], "\[LeftDoubleBracket]", "2", 
                "\[RightDoubleBracket]"}], "*", 
               RowBox[{
                RowBox[{
                "tmpdata2", "\[LeftDoubleBracket]", "i", 
                 "\[RightDoubleBracket]"}], "\[LeftDoubleBracket]", "2", 
                "\[RightDoubleBracket]"}]}]}], "}"}], ",", 
            RowBox[{"{", 
             RowBox[{"j", ",", "1", ",", 
              RowBox[{"Length", "[", "tmpedges", "]"}]}], "}"}]}], "]"}]}], 
         ";", "\[IndentingNewLine]", 
         RowBox[{"AppendTo", "[", 
          RowBox[{"edgesall", ",", "tmpedges"}], "]"}], ";"}], 
        "\[IndentingNewLine]", "}"}]}], "\[IndentingNewLine]", "]"}], ";", 
     "\[IndentingNewLine]", 
     RowBox[{"edgesall", "=", 
      RowBox[{"Partition", "[", 
       RowBox[{
        RowBox[{"Flatten", "[", "edgesall", "]"}], ",", "2"}], "]"}]}], ";", 
     "\[IndentingNewLine]", 
     RowBox[{"edgesall", "=", 
      RowBox[{"Insert", "[", 
       RowBox[{"edgesall", ",", 
        RowBox[{"{", 
         RowBox[{"\"\<edge\>\"", ",", "\"\<power\>\""}], "}"}], ",", "1"}], 
       "]"}]}], ";", "\[IndentingNewLine]", "\[IndentingNewLine]", 
     RowBox[{"tmpdata2", "=", 
      RowBox[{"Insert", "[", 
       RowBox[{"tmpdata2", ",", 
        RowBox[{"{", 
         RowBox[{
         "\"\<divdata\>\"", ",", "\"\<-DrG (kJ/mol)\>\"", ",", "\"\<edge\>\"",
           ",", " ", "\"\<edge weight\>\""}], "}"}], ",", "1"}], "]"}]}], ";",
      "\[IndentingNewLine]", 
     RowBox[{"Export", "[", 
      RowBox[{
       RowBox[{
        StyleBox["foldername",
         FontWeight->"Bold",
         FontSlant->"Italic"], "<>", "\"\</0Summary/GibbsSelectedEdges/\>\"", 
        "<>", 
        RowBox[{"ToString", "[", "\[Theta]", "]"}], "<>", 
        "\"\</Reactions/O2_\>\"", "<>", 
        RowBox[{"ToString", "[", "\[Omega]", "]"}], "<>", "\"\<_H_\>\"", "<>", 
        RowBox[{"ToString", "[", 
         RowBox[{"-", "pH"}], "]"}], "<>", "\"\<.csv\>\""}], ",", 
       "tmpdata2"}], "]"}], ";", "\[IndentingNewLine]", 
     RowBox[{"Export", "[", 
      RowBox[{
       RowBox[{
        StyleBox["foldername",
         FontWeight->"Bold",
         FontSlant->"Italic"], "<>", "\"\</0Summary/GibbsSelectedEdges/\>\"", 
        "<>", 
        RowBox[{"ToString", "[", "\[Theta]", "]"}], "<>", 
        "\"\</Edges/O2_\>\"", "<>", 
        RowBox[{"ToString", "[", "\[Omega]", "]"}], "<>", "\"\<_H_\>\"", "<>", 
        RowBox[{"ToString", "[", 
         RowBox[{"-", "pH"}], "]"}], "<>", "\"\<.csv\>\""}], ",", 
       "edgesall"}], "]"}], ";"}]}], "\[IndentingNewLine]", "]"}]}]], "Input",\

 CellChangeTimes->{{3.917027033097972*^9, 3.9170270530167913`*^9}, {
   3.917543506393133*^9, 3.917543512716666*^9}, {3.91754360475711*^9, 
   3.917543607894208*^9}, {3.917543690557611*^9, 3.917543692684429*^9}, 
   3.917543899944057*^9},
 CellLabel->"In[4]:=",ExpressionUUID->"a6a950bb-952f-4b56-871f-047743161c6a"]
}, Closed]],

Cell[CellGroupData[{

Cell[TextData[StyleBox["ReturnActiveRate",
 FontWeight->"Bold"]], "Subsection",
 CellChangeTimes->{{3.551737097830353*^9, 3.551737136440796*^9}, {
   3.551737265797515*^9, 3.5517372983993053`*^9}, {3.551737391537758*^9, 
   3.551737395787712*^9}, 3.579223560449744*^9, {3.5792237289859753`*^9, 
   3.5792237498105087`*^9}, {3.579825137891397*^9, 3.5798251555632267`*^9}, {
   3.579825569024938*^9, 3.579825575030909*^9}, {3.580441560743074*^9, 
   3.5804415630482397`*^9}, {3.656029418515318*^9, 3.6560294272714443`*^9}, {
   3.6566340476878357`*^9, 3.656634075254819*^9}, 3.671939406313691*^9, {
   3.6726156129187403`*^9, 3.672615616776533*^9}, {3.7039973157642937`*^9, 
   3.703997316326473*^9}, {3.7477739269249496`*^9, 3.747773933155973*^9}, 
   3.747773976533513*^9, {3.796601794322344*^9, 3.796601798185314*^9}, {
   3.797040906506734*^9, 3.7970409112245703`*^9}, {3.797041315467291*^9, 
   3.797041317845718*^9}, {3.797042343353114*^9, 3.79704237205273*^9}, {
   3.7970426678474073`*^9, 3.797042681840077*^9}, {3.7970460198226833`*^9, 
   3.79704603259582*^9}, {3.797046805523264*^9, 3.797046814367687*^9}, 
   3.797047342909074*^9, 3.797047397417321*^9, 3.797048108300066*^9, {
   3.79705200673114*^9, 3.797052007585945*^9}, {3.797059371286071*^9, 
   3.797059373792295*^9}, {3.79705950491376*^9, 3.7970595302651453`*^9}, {
   3.797061936476112*^9, 3.797061940070005*^9}, {3.7970621741459846`*^9, 
   3.797062183937989*^9}, 3.797062230005437*^9, {3.797110009016491*^9, 
   3.797110023029608*^9}, 3.797110174444861*^9, {3.797133039701847*^9, 
   3.797133068618548*^9}, {3.7971331208726273`*^9, 3.797133125510891*^9}, {
   3.797135295415852*^9, 3.797135327811446*^9}, {3.809996903691578*^9, 
   3.8099969127376137`*^9}, {3.8102609846810303`*^9, 3.810261004873917*^9}, {
   3.8209161453101387`*^9, 3.820916152338657*^9}, {3.8613036730249*^9, 
   3.8613036767906933`*^9}, 3.908256569796164*^9, 3.908324236627425*^9, {
   3.9083244230919647`*^9, 3.908324429648156*^9}, {3.90832471810819*^9, 
   3.908324720472419*^9}, {3.908325085295927*^9, 3.908325103274736*^9}, {
   3.9127279881926403`*^9, 3.9127279886815157`*^9}, {3.912728133105142*^9, 
   3.912728133828177*^9}, 3.916369021812319*^9, {3.917543391416847*^9, 
   3.9175433919915657`*^9}, {3.917543965987111*^9, 
   3.917543972661585*^9}},ExpressionUUID->"2d818e4e-5112-4703-99a9-\
5be95ec14391"],

Cell[TextData[{
 StyleBox["ReturnActiveRate[",
  FontWeight->"Bold"],
 StyleBox["foldername",
  FontWeight->"Bold",
  FontSlant->"Italic"],
 StyleBox["_, ",
  FontWeight->"Bold"],
 StyleBox["pH",
  FontWeight->"Bold",
  FontSlant->"Italic"],
 StyleBox["_, \[Omega]_, \[Theta]_]",
  FontWeight->"Bold"],
 "\n\t\t\tThis function is designed to analyze and export significant \
reactions based on the reaction rate ri for a given set of chemical reactions \
under specific conditions. This function is particularly focused on reactions\
\[CloseCurlyQuote] significant according to a specified threshold (\[Theta]).\
\n\t\nFunction Overview:\n\t1. The function imports reaction rates and Gibbs \
energy changes from a precomputed CSV file, which is expected to contain data \
about reaction rates and Gibbs energy changes under specific conditions of pH \
and oxygen concentration (\[Omega]).\n\t2. The reactions are sorted by the \
computed ri in descending order. The function then accumulates the ri values \
from the largest, and selects those reactions contributing to a total that \
exceeds the fraction \[Theta] of the cumulative ri of all qualifying \
reactions.\n\t3. These selected reactions, and corresponding data about the \
reaction edges (connections between species), are then exported to specific \
directories within ",
 StyleBox["foldername",
  FontSlant->"Italic"],
 ". The directories are organized by the threshold value \[Theta], under \
which the significant reactions are categorized.\n\nExport Paths:\n\t\
\[Bullet]\tReactions: foldername <> \
\[OpenCurlyDoubleQuote]/0Summary/RateSelectedEdges/\[CloseCurlyDoubleQuote] \
<> ToString[\[Theta]] <> \
\[OpenCurlyDoubleQuote]/Reacs\[CloseCurlyDoubleQuote]\n\t\[Bullet]\tEdges: \
foldername <> \[OpenCurlyDoubleQuote]/0Summary/RateSelectedEdges/\
\[CloseCurlyDoubleQuote] <> ToString[\[Theta]] <> \
\[OpenCurlyDoubleQuote]/Edges\[CloseCurlyDoubleQuote]"
}], "Text",
 CellChangeTimes->{{3.891887707159637*^9, 3.891887733820169*^9}, 
   3.891887914415114*^9, {3.8918882078197412`*^9, 3.891888416771036*^9}, {
   3.89188846787395*^9, 3.891888564436248*^9}, {3.891888799702778*^9, 
   3.8918888095730762`*^9}, {3.891888850338704*^9, 3.891888856537046*^9}, {
   3.891888913154559*^9, 3.891889106060759*^9}, {3.891889144083124*^9, 
   3.8918891862938023`*^9}, {3.891890206456606*^9, 3.891890280185055*^9}, {
   3.891890313086277*^9, 3.8918903354867992`*^9}, {3.891891117980788*^9, 
   3.8918911771094217`*^9}, {3.891892863201275*^9, 3.8918929035074673`*^9}, {
   3.8918929751961412`*^9, 3.891892976447205*^9}, {3.908324253187269*^9, 
   3.9083243074834547`*^9}, {3.908324441939803*^9, 3.908324460137566*^9}, {
   3.908324504167889*^9, 3.908324560361474*^9}, {3.9083247357744904`*^9, 
   3.908324758629137*^9}, {3.908325094923991*^9, 3.90832511011213*^9}, {
   3.912727994812688*^9, 3.9127279954836197`*^9}, {3.912728049818385*^9, 
   3.9127282190892277`*^9}, {3.9127282576539917`*^9, 
   3.9127282758722353`*^9}, {3.9127283254930468`*^9, 3.91272833570728*^9}, {
   3.916369027833499*^9, 3.91636903488268*^9}, {3.916719426104101*^9, 
   3.9167194576393213`*^9}, {3.916719562640839*^9, 3.916719642075736*^9}, {
   3.916719903410899*^9, 3.916719984651244*^9}, {3.917543387408609*^9, 
   3.917543388068923*^9}, {3.917543977505142*^9, 3.917543978801203*^9}, {
   3.923004368284667*^9, 3.923004375664366*^9}, {3.923005304752082*^9, 
   3.923005445160714*^9}},ExpressionUUID->"61328ef4-7c95-4506-b6a9-\
14267b026fd7"],

Cell[BoxData[
 RowBox[{
  RowBox[{"ReturnActiveRate", "[", 
   RowBox[{
    StyleBox["foldername_",
     FontWeight->"Bold",
     FontSlant->"Italic"], ",", "pH_", ",", "\[Omega]_", ",", "\[Theta]_"}], 
   "]"}], ":=", 
  RowBox[{"Module", "[", 
   RowBox[{
    RowBox[{"{", 
     RowBox[{
     "RRGibbs", ",", "tmpdata", ",", "total", ",", "sum", ",", "i", ",", 
      "tmpdata2", ",", "edgesall", ",", "tmpedges"}], "}"}], ",", 
    "\[IndentingNewLine]", "\[IndentingNewLine]", 
    RowBox[{
     RowBox[{"RRGibbs", "=", 
      RowBox[{"Import", "[", 
       RowBox[{
        StyleBox["foldername",
         FontWeight->"Bold",
         FontSlant->"Italic"], "<>", "\"\<0Summary/RRGibbs/O2_\>\"", "<>", 
        RowBox[{"ToString", "[", "\[Omega]", "]"}], "<>", "\"\<_H_\>\"", "<>", 
        RowBox[{"ToString", "[", 
         RowBox[{"-", "pH"}], "]"}], "<>", "\"\<.csv\>\""}], "]"}]}], ";", 
     "\[IndentingNewLine]", "\[IndentingNewLine]", 
     RowBox[{"RRGibbs", "=", 
      RowBox[{"Drop", "[", 
       RowBox[{"RRGibbs", ",", "1"}], "]"}]}], ";", "\[IndentingNewLine]", 
     RowBox[{"RRGibbs", "=", 
      RowBox[{"Transpose", "[", 
       RowBox[{"{", 
        RowBox[{"divdata", ",", 
         RowBox[{"RRGibbs", "\[LeftDoubleBracket]", 
          RowBox[{"All", ",", "1"}], "\[RightDoubleBracket]"}], ",", 
         RowBox[{"edges", "\[LeftDoubleBracket]", 
          RowBox[{"All", ",", "1"}], "\[RightDoubleBracket]"}], ",", 
         RowBox[{"edges", "\[LeftDoubleBracket]", 
          RowBox[{"All", ",", "2"}], "\[RightDoubleBracket]"}]}], "}"}], 
       "]"}]}], ";", "\[IndentingNewLine]", "\[IndentingNewLine]", 
     RowBox[{"tmpdata", "=", 
      RowBox[{"Sort", "[", 
       RowBox[{"RRGibbs", ",", 
        RowBox[{
         RowBox[{
          RowBox[{
          "#2", "\[LeftDoubleBracket]", "2", "\[RightDoubleBracket]"}], "<", 
          RowBox[{
          "#1", "\[LeftDoubleBracket]", "2", "\[RightDoubleBracket]"}]}], 
         "&"}]}], "]"}]}], ";", "\[IndentingNewLine]", 
     RowBox[{"total", "=", 
      RowBox[{"Total", "[", 
       RowBox[{"Select", "[", 
        RowBox[{
         RowBox[{"tmpdata", "\[LeftDoubleBracket]", 
          RowBox[{"All", ",", "2"}], "\[RightDoubleBracket]"}], ",", 
         RowBox[{
          RowBox[{"#", ">", "0"}], "&"}]}], "]"}], "]"}]}], ";", 
     "\[IndentingNewLine]", "\[IndentingNewLine]", 
     RowBox[{"sum", "=", "0"}], ";", 
     RowBox[{"i", "=", "1"}], ";", "\[IndentingNewLine]", 
     RowBox[{"While", "[", 
      RowBox[{
       RowBox[{"i", "\[LessEqual]", 
        RowBox[{"Length", "[", "tmpdata", "]"}]}], ",", "\[IndentingNewLine]", 
       RowBox[{
        RowBox[{"sum", "=", 
         RowBox[{"sum", "+", 
          RowBox[{
           RowBox[{
           "tmpdata", "\[LeftDoubleBracket]", "i", "\[RightDoubleBracket]"}], 
           "\[LeftDoubleBracket]", "2", "\[RightDoubleBracket]"}]}]}], ";", 
        "\[IndentingNewLine]", 
        RowBox[{"If", "[", 
         RowBox[{
          RowBox[{
           RowBox[{"sum", "/", "total"}], ">", "\[Theta]"}], ",", 
          "\[IndentingNewLine]", 
          RowBox[{"Break", "[", "]"}]}], "\[IndentingNewLine]", "]"}], ";", 
        "\[IndentingNewLine]", 
        RowBox[{"i", "++"}], ";"}]}], "\[IndentingNewLine]", "]"}], ";", 
     "\[IndentingNewLine]", 
     RowBox[{"tmpdata2", "=", 
      RowBox[{"tmpdata", "\[LeftDoubleBracket]", 
       RowBox[{"1", ";;", "i"}], "\[RightDoubleBracket]"}]}], ";", 
     "\[IndentingNewLine]", "\[IndentingNewLine]", 
     RowBox[{"edgesall", "=", 
      RowBox[{"{", "}"}]}], ";", "\[IndentingNewLine]", 
     RowBox[{"For", "[", 
      RowBox[{
       RowBox[{"i", "=", "1"}], ",", 
       RowBox[{"i", "\[LessEqual]", 
        RowBox[{"Length", "[", "tmpdata2", "]"}]}], ",", 
       RowBox[{"i", "++"}], ",", "\[IndentingNewLine]", 
       RowBox[{"{", "\[IndentingNewLine]", 
        RowBox[{
         RowBox[{"tmpedges", "=", 
          RowBox[{"Transpose", "[", 
           RowBox[{"{", 
            RowBox[{
             RowBox[{
              RowBox[{
              "tmpdata2", "\[LeftDoubleBracket]", "i", 
               "\[RightDoubleBracket]"}], "\[LeftDoubleBracket]", "3", 
              "\[RightDoubleBracket]"}], ",", 
             RowBox[{
              RowBox[{
              "tmpdata2", "\[LeftDoubleBracket]", "i", 
               "\[RightDoubleBracket]"}], "\[LeftDoubleBracket]", "4", 
              "\[RightDoubleBracket]"}]}], "}"}], "]"}]}], ";", 
         "\[IndentingNewLine]", 
         RowBox[{"tmpedges", "=", 
          RowBox[{"Table", "[", 
           RowBox[{
            RowBox[{"{", 
             RowBox[{
              RowBox[{
               RowBox[{
               "tmpedges", "\[LeftDoubleBracket]", "j", 
                "\[RightDoubleBracket]"}], "\[LeftDoubleBracket]", "1", 
               "\[RightDoubleBracket]"}], ",", 
              RowBox[{
               RowBox[{
                RowBox[{
                "tmpedges", "\[LeftDoubleBracket]", "j", 
                 "\[RightDoubleBracket]"}], "\[LeftDoubleBracket]", "2", 
                "\[RightDoubleBracket]"}], "*", 
               RowBox[{
                RowBox[{
                "tmpdata2", "\[LeftDoubleBracket]", "i", 
                 "\[RightDoubleBracket]"}], "\[LeftDoubleBracket]", "2", 
                "\[RightDoubleBracket]"}]}]}], "}"}], ",", 
            RowBox[{"{", 
             RowBox[{"j", ",", "1", ",", 
              RowBox[{"Length", "[", "tmpedges", "]"}]}], "}"}]}], "]"}]}], 
         ";", "\[IndentingNewLine]", 
         RowBox[{"AppendTo", "[", 
          RowBox[{"edgesall", ",", "tmpedges"}], "]"}], ";"}], 
        "\[IndentingNewLine]", "}"}]}], "\[IndentingNewLine]", "]"}], ";", 
     "\[IndentingNewLine]", 
     RowBox[{"edgesall", "=", 
      RowBox[{"Partition", "[", 
       RowBox[{
        RowBox[{"Flatten", "[", "edgesall", "]"}], ",", "2"}], "]"}]}], ";", 
     "\[IndentingNewLine]", 
     RowBox[{"edgesall", "=", 
      RowBox[{"Insert", "[", 
       RowBox[{"edgesall", ",", 
        RowBox[{"{", 
         RowBox[{"\"\<edge\>\"", ",", "\"\<power\>\""}], "}"}], ",", "1"}], 
       "]"}]}], ";", "\[IndentingNewLine]", "\[IndentingNewLine]", 
     RowBox[{"tmpdata2", "=", 
      RowBox[{"Insert", "[", 
       RowBox[{"tmpdata2", ",", 
        RowBox[{"{", 
         RowBox[{
         "\"\<divdata\>\"", ",", "\"\<Rate (mol/s)\>\"", ",", "\"\<edge\>\"", 
          ",", " ", "\"\<edge weight\>\""}], "}"}], ",", "1"}], "]"}]}], ";", 
     "\[IndentingNewLine]", 
     RowBox[{"Export", "[", 
      RowBox[{
       RowBox[{
        StyleBox["foldername",
         FontWeight->"Bold",
         FontSlant->"Italic"], "<>", "\"\</0Summary/RateSelectedEdges/\>\"", "<>", 
        RowBox[{"ToString", "[", "\[Theta]", "]"}], "<>", 
        "\"\</Reactions/O2_\>\"", "<>", 
        RowBox[{"ToString", "[", "\[Omega]", "]"}], "<>", "\"\<_H_\>\"", "<>", 
        RowBox[{"ToString", "[", 
         RowBox[{"-", "pH"}], "]"}], "<>", "\"\<.csv\>\""}], ",", 
       "tmpdata2"}], "]"}], ";", "\[IndentingNewLine]", 
     RowBox[{"Export", "[", 
      RowBox[{
       RowBox[{
        StyleBox["foldername",
         FontWeight->"Bold",
         FontSlant->"Italic"], "<>", "\"\</0Summary/RateSelectedEdges/\>\"", "<>", 
        RowBox[{"ToString", "[", "\[Theta]", "]"}], "<>", 
        "\"\</Edges/O2_\>\"", "<>", 
        RowBox[{"ToString", "[", "\[Omega]", "]"}], "<>", "\"\<_H_\>\"", "<>", 
        RowBox[{"ToString", "[", 
         RowBox[{"-", "pH"}], "]"}], "<>", "\"\<.csv\>\""}], ",", 
       "edgesall"}], "]"}], ";"}]}], "\[IndentingNewLine]", "]"}]}]], "Input",\

 CellChangeTimes->{{3.916714846920836*^9, 3.916714848454692*^9}, {
   3.91671731413351*^9, 3.916717373674728*^9}, {3.916717514650548*^9, 
   3.91671769851861*^9}, {3.916717756483691*^9, 3.916717777430653*^9}, {
   3.916717930152635*^9, 3.916717958274925*^9}, {3.916718079685129*^9, 
   3.9167181426429243`*^9}, {3.91671817699461*^9, 3.9167181776574497`*^9}, {
   3.916718643118578*^9, 3.916718643430723*^9}, 3.916719200836369*^9, {
   3.916719461398383*^9, 3.916719498228759*^9}, {3.917543450053574*^9, 
   3.917543480670849*^9}, {3.917543581414514*^9, 3.9175435876818857`*^9}, {
   3.917543680581151*^9, 3.917543686409634*^9}, {3.91754388691368*^9, 
   3.917543892163*^9}, {3.9175439822747803`*^9, 3.917544034950142*^9}},
 CellLabel->"In[5]:=",ExpressionUUID->"cb569ea9-9b54-4e1c-a6b0-ac2216373c29"],

Cell[BoxData[
 RowBox[{
  RowBox[{"ReturnActiveRate2", "[", 
   RowBox[{
    StyleBox["foldername_",
     FontWeight->"Bold",
     FontSlant->"Italic"], ",", "pH_", ",", "\[Omega]_", ",", "\[Theta]_"}], 
   "]"}], ":=", 
  RowBox[{"Module", "[", 
   RowBox[{
    RowBox[{"{", 
     RowBox[{
     "RRGibbs", ",", "tmpdata", ",", "total", ",", "sum", ",", "i", ",", 
      "tmpdata2", ",", "edgesall", ",", "tmpedges"}], "}"}], ",", 
    "\[IndentingNewLine]", "\[IndentingNewLine]", 
    RowBox[{
     RowBox[{"RRGibbs", "=", 
      RowBox[{"Import", "[", 
       RowBox[{
        StyleBox["foldername",
         FontWeight->"Bold",
         FontSlant->"Italic"], "<>", "\"\<0Summary/RRGibbs/O2_\>\"", "<>", 
        RowBox[{"ToString", "[", "\[Omega]", "]"}], "<>", "\"\<_H_\>\"", "<>", 
        RowBox[{"ToString", "[", 
         RowBox[{"-", "pH"}], "]"}], "<>", "\"\<.csv\>\""}], "]"}]}], ";", 
     "\[IndentingNewLine]", "\[IndentingNewLine]", 
     RowBox[{"RRGibbs", "=", 
      RowBox[{"Drop", "[", 
       RowBox[{"RRGibbs", ",", "1"}], "]"}]}], ";", "\[IndentingNewLine]", 
     RowBox[{"RRGibbs", "=", 
      RowBox[{"Transpose", "[", 
       RowBox[{"{", 
        RowBox[{"divdata", ",", 
         RowBox[{"RRGibbs", "\[LeftDoubleBracket]", 
          RowBox[{"All", ",", "1"}], "\[RightDoubleBracket]"}], ",", 
         RowBox[{"edges", "\[LeftDoubleBracket]", 
          RowBox[{"All", ",", "1"}], "\[RightDoubleBracket]"}], ",", 
         RowBox[{"edges", "\[LeftDoubleBracket]", 
          RowBox[{"All", ",", "2"}], "\[RightDoubleBracket]"}]}], "}"}], 
       "]"}]}], ";", "\[IndentingNewLine]", "\[IndentingNewLine]", 
     RowBox[{"tmpdata", "=", 
      RowBox[{"Sort", "[", 
       RowBox[{"RRGibbs", ",", 
        RowBox[{
         RowBox[{
          RowBox[{
          "#2", "\[LeftDoubleBracket]", "2", "\[RightDoubleBracket]"}], "<", 
          RowBox[{
          "#1", "\[LeftDoubleBracket]", "2", "\[RightDoubleBracket]"}]}], 
         "&"}]}], "]"}]}], ";", "\[IndentingNewLine]", 
     RowBox[{"total", "=", 
      RowBox[{"Total", "[", 
       RowBox[{"Select", "[", 
        RowBox[{
         RowBox[{"tmpdata", "\[LeftDoubleBracket]", 
          RowBox[{"All", ",", "2"}], "\[RightDoubleBracket]"}], ",", 
         RowBox[{
          RowBox[{"#", ">", "0"}], "&"}]}], "]"}], "]"}]}], ";", 
     "\[IndentingNewLine]", "\[IndentingNewLine]", 
     RowBox[{"tmpdata2", "=", 
      RowBox[{"tmpdata", "\[LeftDoubleBracket]", 
       RowBox[{"1", ";;", "\[Theta]"}], "\[RightDoubleBracket]"}]}], ";", 
     "\[IndentingNewLine]", "\[IndentingNewLine]", 
     RowBox[{"edgesall", "=", 
      RowBox[{"{", "}"}]}], ";", "\[IndentingNewLine]", 
     RowBox[{"For", "[", 
      RowBox[{
       RowBox[{"i", "=", "1"}], ",", 
       RowBox[{"i", "\[LessEqual]", 
        RowBox[{"Length", "[", "tmpdata2", "]"}]}], ",", 
       RowBox[{"i", "++"}], ",", "\[IndentingNewLine]", 
       RowBox[{"{", "\[IndentingNewLine]", 
        RowBox[{
         RowBox[{"tmpedges", "=", 
          RowBox[{"Transpose", "[", 
           RowBox[{"{", 
            RowBox[{
             RowBox[{
              RowBox[{
              "tmpdata2", "\[LeftDoubleBracket]", "i", 
               "\[RightDoubleBracket]"}], "\[LeftDoubleBracket]", "3", 
              "\[RightDoubleBracket]"}], ",", 
             RowBox[{
              RowBox[{
              "tmpdata2", "\[LeftDoubleBracket]", "i", 
               "\[RightDoubleBracket]"}], "\[LeftDoubleBracket]", "4", 
              "\[RightDoubleBracket]"}]}], "}"}], "]"}]}], ";", 
         "\[IndentingNewLine]", 
         RowBox[{"tmpedges", "=", 
          RowBox[{"Table", "[", 
           RowBox[{
            RowBox[{"{", 
             RowBox[{
              RowBox[{
               RowBox[{
               "tmpedges", "\[LeftDoubleBracket]", "j", 
                "\[RightDoubleBracket]"}], "\[LeftDoubleBracket]", "1", 
               "\[RightDoubleBracket]"}], ",", 
              RowBox[{
               RowBox[{
                RowBox[{
                "tmpedges", "\[LeftDoubleBracket]", "j", 
                 "\[RightDoubleBracket]"}], "\[LeftDoubleBracket]", "2", 
                "\[RightDoubleBracket]"}], "*", 
               RowBox[{
                RowBox[{
                "tmpdata2", "\[LeftDoubleBracket]", "i", 
                 "\[RightDoubleBracket]"}], "\[LeftDoubleBracket]", "2", 
                "\[RightDoubleBracket]"}]}]}], "}"}], ",", 
            RowBox[{"{", 
             RowBox[{"j", ",", "1", ",", 
              RowBox[{"Length", "[", "tmpedges", "]"}]}], "}"}]}], "]"}]}], 
         ";", "\[IndentingNewLine]", 
         RowBox[{"AppendTo", "[", 
          RowBox[{"edgesall", ",", "tmpedges"}], "]"}], ";"}], 
        "\[IndentingNewLine]", "}"}]}], "\[IndentingNewLine]", "]"}], ";", 
     "\[IndentingNewLine]", 
     RowBox[{"edgesall", "=", 
      RowBox[{"Partition", "[", 
       RowBox[{
        RowBox[{"Flatten", "[", "edgesall", "]"}], ",", "2"}], "]"}]}], ";", 
     "\[IndentingNewLine]", 
     RowBox[{"edgesall", "=", 
      RowBox[{"Insert", "[", 
       RowBox[{"edgesall", ",", 
        RowBox[{"{", 
         RowBox[{"\"\<edge\>\"", ",", "\"\<power\>\""}], "}"}], ",", "1"}], 
       "]"}]}], ";", "\[IndentingNewLine]", "\[IndentingNewLine]", 
     RowBox[{"tmpdata2", "=", 
      RowBox[{"Insert", "[", 
       RowBox[{"tmpdata2", ",", 
        RowBox[{"{", 
         RowBox[{
         "\"\<divdata\>\"", ",", "\"\<Rate (mol/s)\>\"", ",", "\"\<edge\>\"", 
          ",", " ", "\"\<edge weight\>\""}], "}"}], ",", "1"}], "]"}]}], ";", 
     "\[IndentingNewLine]", 
     RowBox[{"Export", "[", 
      RowBox[{
       RowBox[{
        StyleBox["foldername",
         FontWeight->"Bold",
         FontSlant->"Italic"], "<>", "\"\</0Summary/RateSelectedEdges/\>\"", "<>", 
        RowBox[{"ToString", "[", "\[Theta]", "]"}], "<>", 
        "\"\</Reactions/O2_\>\"", "<>", 
        RowBox[{"ToString", "[", "\[Omega]", "]"}], "<>", "\"\<_H_\>\"", "<>", 
        RowBox[{"ToString", "[", 
         RowBox[{"-", "pH"}], "]"}], "<>", "\"\<.csv\>\""}], ",", 
       "tmpdata2"}], "]"}], ";", "\[IndentingNewLine]", 
     RowBox[{"Export", "[", 
      RowBox[{
       RowBox[{
        StyleBox["foldername",
         FontWeight->"Bold",
         FontSlant->"Italic"], "<>", "\"\</0Summary/RateSelectedEdges/\>\"", "<>", 
        RowBox[{"ToString", "[", "\[Theta]", "]"}], "<>", 
        "\"\</Edges/O2_\>\"", "<>", 
        RowBox[{"ToString", "[", "\[Omega]", "]"}], "<>", "\"\<_H_\>\"", "<>", 
        RowBox[{"ToString", "[", 
         RowBox[{"-", "pH"}], "]"}], "<>", "\"\<.csv\>\""}], ",", 
       "edgesall"}], "]"}], ";"}]}], "\[IndentingNewLine]", "]"}]}]], "Input",\

 CellChangeTimes->{{3.917027033097972*^9, 3.9170270530167913`*^9}, {
   3.917543506393133*^9, 3.917543512716666*^9}, {3.91754360475711*^9, 
   3.917543607894208*^9}, {3.917543690557611*^9, 3.917543692684429*^9}, 
   3.917543899944057*^9, {3.9175440430179873`*^9, 3.917544078635201*^9}},
 CellLabel->"In[6]:=",ExpressionUUID->"aab429e7-aded-4aa1-9f1d-229bde4a4517"]
}, Closed]],

Cell[CellGroupData[{

Cell[TextData[StyleBox["ReturnRateGibbs",
 FontWeight->"Bold"]], "Subsection",
 CellChangeTimes->{{3.551737097830353*^9, 3.551737136440796*^9}, {
   3.551737265797515*^9, 3.5517372983993053`*^9}, {3.551737391537758*^9, 
   3.551737395787712*^9}, 3.579223560449744*^9, {3.5792237289859753`*^9, 
   3.5792237498105087`*^9}, {3.579825137891397*^9, 3.5798251555632267`*^9}, {
   3.579825569024938*^9, 3.579825575030909*^9}, {3.580441560743074*^9, 
   3.5804415630482397`*^9}, {3.656029418515318*^9, 3.6560294272714443`*^9}, {
   3.6566340476878357`*^9, 3.656634075254819*^9}, 3.671939406313691*^9, {
   3.6726156129187403`*^9, 3.672615616776533*^9}, {3.7039973157642937`*^9, 
   3.703997316326473*^9}, {3.7477739269249496`*^9, 3.747773933155973*^9}, 
   3.747773976533513*^9, {3.796601794322344*^9, 3.796601798185314*^9}, {
   3.797040906506734*^9, 3.7970409112245703`*^9}, {3.797041315467291*^9, 
   3.797041317845718*^9}, {3.797042343353114*^9, 3.79704237205273*^9}, {
   3.7970426678474073`*^9, 3.797042681840077*^9}, {3.7970460198226833`*^9, 
   3.79704603259582*^9}, {3.797046805523264*^9, 3.797046814367687*^9}, 
   3.797047342909074*^9, 3.797047397417321*^9, 3.797048108300066*^9, {
   3.79705200673114*^9, 3.797052007585945*^9}, {3.797059371286071*^9, 
   3.797059373792295*^9}, {3.79705950491376*^9, 3.7970595302651453`*^9}, {
   3.797061936476112*^9, 3.797061940070005*^9}, {3.7970621741459846`*^9, 
   3.797062183937989*^9}, 3.797062230005437*^9, {3.797110009016491*^9, 
   3.797110023029608*^9}, 3.797110174444861*^9, {3.797133039701847*^9, 
   3.797133068618548*^9}, {3.7971331208726273`*^9, 3.797133125510891*^9}, {
   3.797135295415852*^9, 3.797135327811446*^9}, {3.809996903691578*^9, 
   3.8099969127376137`*^9}, {3.8102609846810303`*^9, 3.810261004873917*^9}, {
   3.8209161453101387`*^9, 3.820916152338657*^9}, {3.8613036730249*^9, 
   3.8613036767906933`*^9}, {3.908227396828341*^9, 3.908227475363532*^9}, {
   3.908237861352404*^9, 3.908237865234219*^9}, {3.908238384362473*^9, 
   3.908238385196656*^9}, {3.908238566178009*^9, 3.908238569814177*^9}, 
   3.9083216335800867`*^9},ExpressionUUID->"69d5e8ae-633f-4cb2-b7dc-\
e1d8232551bf"],

Cell[TextData[{
 StyleBox["ReturnRateGibbs[foldername_, pH_,O2inLog10_]",
  FontWeight->"Bold"],
 "\n\tThis function is designed to analyze chemical reactions under specific \
pH and oxygen concentration conditions by arranging the reaction rates and \
Gibbs energy changes for both forward and reverse reactions as provided in \
the dataset ",
 StyleBox["divdata",
  FontSlant->"Italic"],
 ".\n\t\nInput Parameters:\n\t",
 StyleBox["foldername",
  FontSlant->"Italic"],
 ": The directory where supplementary data is stored, specifically for \
sourcing initial conditions or constants.\n\t",
 StyleBox["pH",
  FontSlant->"Italic"],
 ": The pH level under consideration for the reactions.\n\t",
 StyleBox["O2inLog10",
  FontSlant->"Italic"],
 ": The logarithm base 10 of the oxygen concentration being analyzed.\n\n\
Operations:\n1.\tVariable Preparation:\n\t1-i) The function prepares a list \
of variables (",
 StyleBox["tmpVarvec",
  FontSlant->"Italic"],
 ") by excluding water (H2O), protons (H), and molecular oxygen (O2) from the \
full list of variables (",
 StyleBox["Varvec",
  FontSlant->"Italic"],
 "), ensuring that only reactive species are considered.\n\t1-ii) \
Corresponding string representations of these variables (",
 StyleBox["tmpstrVarvec",
  FontSlant->"Italic"],
 ") are also prepared for output formatting.\n\t1-iii) A replacement rule (",
 StyleBox["vecrep",
  FontSlant->"Italic"],
 ") is generated to associate each variable with its string representation.\n\
2.\tData Replacement and Conversion:\n\t2-i) Retrieves custom replacement \
rules using ",
 StyleBox["ReturnMyReplace",
  FontSlant->"Italic"],
 " based on the specific pH and oxygen conditions, which help in transforming \
raw data to a format suitable for analysis.\n\t2-ii) Applies these \
replacement rules to the dataset to adjust reaction Gibbs energies (",
 StyleBox["\[CapitalDelta]rGlist",
  FontSlant->"Italic"],
 ") and rates (",
 StyleBox["Flist",
  FontSlant->"Italic"],
 ").\n3.\tGibbs Energy and Rate Arrangement:\n\t3-i)\tThe reaction Gibbs \
energies for both forward and reverse reactions are prepared by combining and \
mirroring the dataset to account for both reaction directions.\n\t3-ii)\t\
Similarly, reaction rates are arranged by applying the previously mentioned \
replacement rules and mirroring the dataset.\n4.\tOutput Preparation:\n\t4-i)\
\tThe final output is a structured list combining the reaction rates and \
their corresponding Gibbs energies, formatted for further analysis or export.\
\n\t4-ii)\tAn initial row with headers \[OpenCurlyDoubleQuote]rate\
\[CloseCurlyDoubleQuote] and \[OpenCurlyDoubleQuote]DrG (kJ/mol)\
\[CloseCurlyDoubleQuote] is inserted for clarity and ease of data \
interpretation.\n5. Return:\n\tThe function returns a structured list that \
can be used for detailed analysis or for exporting to other formats or \
systems for further examination."
}], "Text",
 CellChangeTimes->{{3.891887707159637*^9, 3.891887733820169*^9}, {
   3.89188776473802*^9, 3.891887880505103*^9}, {3.908237884951293*^9, 
   3.90823799229237*^9}, 3.908238392743185*^9, {3.908238587456414*^9, 
   3.908238633576508*^9}, {3.908238681329199*^9, 3.908238732940261*^9}, {
   3.908238972153878*^9, 3.908238985232514*^9}, 3.908321648023109*^9, {
   3.908321901618334*^9, 3.908321905492469*^9}, {3.923006208460865*^9, 
   3.9230063379911003`*^9}, {3.923006375234556*^9, 
   3.923006418683576*^9}},ExpressionUUID->"5127b5d3-17f1-4c38-a608-\
13d2083c3fd6"],

Cell[BoxData[
 RowBox[{
  RowBox[{"ReturnRateGibbs", "[", 
   RowBox[{"foldername_", ",", "pH_", ",", "O2inLog10_"}], "]"}], ":=", 
  RowBox[{"Module", "[", 
   RowBox[{
    RowBox[{"{", 
     RowBox[{
     "tmpVarvec", ",", "vecrep", ",", "myreplace", ",", 
      "\[CapitalDelta]rGlist", ",", "Flist", ",", "iist", ",", "i", ",", 
      "edges", ",", "edgesw"}], "}"}], ",", "\[IndentingNewLine]", 
    "\[IndentingNewLine]", 
    RowBox[{
     RowBox[{"tmpVarvec", "=", 
      RowBox[{"Complement", "[", 
       RowBox[{
        RowBox[{"Flatten", "[", 
         RowBox[{"{", 
          RowBox[{"Varvec", ",", "e", ",", "H2O"}], "}"}], "]"}], ",", 
        RowBox[{"{", 
         RowBox[{"e", ",", "H2O", ",", "H", ",", "O2"}], "}"}]}], "]"}]}], 
     ";", "\[IndentingNewLine]", 
     RowBox[{"tmpstrVarvec", "=", 
      RowBox[{"Complement", "[", 
       RowBox[{"strVarvec", ",", 
        RowBox[{"{", 
         RowBox[{
         "\"\<e\>\"", ",", "\"\<H2O\>\"", ",", "\"\<H\>\"", ",", 
          "\"\<O2\>\""}], "}"}]}], "]"}]}], ";", "\[IndentingNewLine]", 
     RowBox[{"vecrep", "=", 
      RowBox[{"Table", "[", 
       RowBox[{
        RowBox[{
         RowBox[{
         "tmpVarvec", "\[LeftDoubleBracket]", "i", "\[RightDoubleBracket]"}], 
         "->", 
         RowBox[{
         "tmpstrVarvec", "\[LeftDoubleBracket]", "i", 
          "\[RightDoubleBracket]"}]}], ",", 
        RowBox[{"{", 
         RowBox[{"i", ",", "1", ",", 
          RowBox[{"Length", "[", "tmpVarvec", "]"}]}], "}"}]}], "]"}]}], ";", 
     "\[IndentingNewLine]", 
     RowBox[{"myreplace", "=", 
      RowBox[{"ReturnMyReplace", "[", 
       RowBox[{
        RowBox[{"foldername", "<>", "\"\<0Summary/SS/\>\""}], ",", "pH", ",", 
        "O2inLog10"}], "]"}]}], ";", "\[IndentingNewLine]", 
     "\[IndentingNewLine]", 
     RowBox[{"\[CapitalDelta]rGlist", "=", 
      RowBox[{
       RowBox[{"data", "\[LeftDoubleBracket]", 
        RowBox[{"All", ",", "9"}], "\[RightDoubleBracket]"}], "/.", 
       "myreplace"}]}], ";", "\[IndentingNewLine]", 
     RowBox[{"\[CapitalDelta]rGlist", "=", 
      RowBox[{"Flatten", "[", 
       RowBox[{"{", 
        RowBox[{"\[CapitalDelta]rGlist", ",", 
         RowBox[{"-", "\[CapitalDelta]rGlist"}]}], "}"}], "]"}]}], ";", 
     "\[IndentingNewLine]", "\[IndentingNewLine]", 
     RowBox[{"Flist", "=", 
      RowBox[{
       RowBox[{
        RowBox[{"Flatten", "[", 
         RowBox[{"{", 
          RowBox[{
           RowBox[{
            RowBox[{"data", "\[LeftDoubleBracket]", 
             RowBox[{"All", ",", "5"}], "\[RightDoubleBracket]"}], "/.", 
            RowBox[{"data", "\[LeftDoubleBracket]", 
             RowBox[{"All", ",", "7"}], "\[RightDoubleBracket]"}]}], ",", 
           RowBox[{
            RowBox[{"data", "\[LeftDoubleBracket]", 
             RowBox[{"All", ",", "6"}], "\[RightDoubleBracket]"}], "/.", 
            RowBox[{"data", "\[LeftDoubleBracket]", 
             RowBox[{"All", ",", "8"}], "\[RightDoubleBracket]"}]}]}], "}"}], 
         "]"}], "/.", "vecrep"}], "/.", "myreplace"}]}], ";", 
     "\[IndentingNewLine]", "\[IndentingNewLine]", 
     RowBox[{"list", "=", 
      RowBox[{"Transpose", "[", 
       RowBox[{"{", 
        RowBox[{"Flist", ",", "\[CapitalDelta]rGlist"}], "}"}], "]"}]}], ";", 
     "\[IndentingNewLine]", 
     RowBox[{"Insert", "[", 
      RowBox[{"list", ",", 
       RowBox[{"{", 
        RowBox[{"\"\<rate\>\"", ",", "\"\<DrG (kJ/mol)\>\""}], "}"}], ",", 
       "1"}], "]"}]}]}], "\[IndentingNewLine]", "]"}]}]], "Input",
 CellChangeTimes->{{3.893311156389434*^9, 3.8933111567013474`*^9}, 
   3.90823787829846*^9, {3.908237911156725*^9, 3.908237913986335*^9}, {
   3.908238395308611*^9, 3.908238400352789*^9}, 3.908238580864506*^9, {
   3.908238978622118*^9, 3.9082389957546787`*^9}, {3.908241976254257*^9, 
   3.908241983163385*^9}, 3.908242125463785*^9, {3.908242754567053*^9, 
   3.908242756818356*^9}, {3.90832019846688*^9, 3.908320199147855*^9}, {
   3.908320283184185*^9, 3.908320291150483*^9}, 3.908320520092269*^9, {
   3.908321669580669*^9, 3.9083217466238937`*^9}, {3.908321852175753*^9, 
   3.908321865376267*^9}, 3.9083220550113297`*^9, {3.908322483802474*^9, 
   3.9083224900532084`*^9}, {3.908417393821089*^9, 3.908417424521603*^9}, {
   3.908419633529722*^9, 3.908419644515934*^9}, {3.9084805393778467`*^9, 
   3.908480547320319*^9}, {3.908480879164133*^9, 3.908480896711336*^9}, {
   3.9166953183113747`*^9, 3.916695332259622*^9}, {3.916695562943573*^9, 
   3.916695576443193*^9}, {3.9166964498807173`*^9, 3.91669662708212*^9}, {
   3.9166967215748873`*^9, 3.916696803951582*^9}, {3.916696922403865*^9, 
   3.91669695204056*^9}, 3.916697413102503*^9, 3.916697471747397*^9, 
   3.916697799508312*^9, {3.9166984442214603`*^9, 3.916698468233471*^9}, {
   3.916698501482736*^9, 3.9166986040319653`*^9}, {3.9166987046062403`*^9, 
   3.916698709360814*^9}, 3.916699569856963*^9, {3.9167074089125757`*^9, 
   3.916707409861972*^9}, 3.916707446698063*^9, {3.916707594598432*^9, 
   3.916707631560301*^9}, {3.9167076616987267`*^9, 3.916707666827667*^9}, {
   3.916707756926133*^9, 3.916707904534821*^9}, {3.916708010845818*^9, 
   3.9167080236152897`*^9}, {3.916708362379527*^9, 3.916708384488599*^9}},
 CellLabel->"In[7]:=",ExpressionUUID->"182111b3-b1e8-4abb-94f2-3862863deee0"]
}, Closed]],

Cell[CellGroupData[{

Cell[TextData[StyleBox["ReturnRateGibbsExport",
 FontWeight->"Bold"]], "Subsection",
 CellChangeTimes->{{3.551737097830353*^9, 3.551737136440796*^9}, {
   3.551737265797515*^9, 3.5517372983993053`*^9}, {3.551737391537758*^9, 
   3.551737395787712*^9}, 3.579223560449744*^9, {3.5792237289859753`*^9, 
   3.5792237498105087`*^9}, {3.579825137891397*^9, 3.5798251555632267`*^9}, {
   3.579825569024938*^9, 3.579825575030909*^9}, {3.580441560743074*^9, 
   3.5804415630482397`*^9}, {3.656029418515318*^9, 3.6560294272714443`*^9}, {
   3.6566340476878357`*^9, 3.656634075254819*^9}, 3.671939406313691*^9, {
   3.6726156129187403`*^9, 3.672615616776533*^9}, {3.7039973157642937`*^9, 
   3.703997316326473*^9}, {3.7477739269249496`*^9, 3.747773933155973*^9}, 
   3.747773976533513*^9, {3.796601794322344*^9, 3.796601798185314*^9}, {
   3.797040906506734*^9, 3.7970409112245703`*^9}, {3.797041315467291*^9, 
   3.797041317845718*^9}, {3.797042343353114*^9, 3.79704237205273*^9}, {
   3.7970426678474073`*^9, 3.797042681840077*^9}, {3.7970460198226833`*^9, 
   3.79704603259582*^9}, {3.797046805523264*^9, 3.797046814367687*^9}, 
   3.797047342909074*^9, 3.797047397417321*^9, 3.797048108300066*^9, {
   3.79705200673114*^9, 3.797052007585945*^9}, {3.797059371286071*^9, 
   3.797059373792295*^9}, {3.79705950491376*^9, 3.7970595302651453`*^9}, {
   3.797061936476112*^9, 3.797061940070005*^9}, {3.7970621741459846`*^9, 
   3.797062183937989*^9}, 3.797062230005437*^9, {3.797110009016491*^9, 
   3.797110023029608*^9}, 3.797110174444861*^9, {3.797133039701847*^9, 
   3.797133068618548*^9}, {3.7971331208726273`*^9, 3.797133125510891*^9}, {
   3.797135295415852*^9, 3.797135327811446*^9}, {3.809996903691578*^9, 
   3.8099969127376137`*^9}, {3.8102609846810303`*^9, 3.810261004873917*^9}, {
   3.8209161453101387`*^9, 3.820916152338657*^9}, {3.8613036730249*^9, 
   3.8613036767906933`*^9}, {3.908227396828341*^9, 3.908227475363532*^9}, {
   3.908237861352404*^9, 3.908237865234219*^9}, {3.908238384362473*^9, 
   3.908238385196656*^9}, {3.908238566178009*^9, 3.908238569814177*^9}, {
   3.908239252363615*^9, 3.908239253410738*^9}, 
   3.908321918972437*^9},ExpressionUUID->"6bbd5ffe-1521-4898-a0ef-\
8bff66636d8e"],

Cell[TextData[{
 StyleBox["ReturnRateGibbsExport[foldername_,  pH_,O2inLog10_]",
  FontWeight->"Bold"],
 "\n\tThis function is designed to generate and export data regarding \
reaction rates and Gibbs energy changes for both forward and reverse \
reactions under specified pH and oxygen concentration conditions. This \
function makes use of ",
 StyleBox["ReturnRateGibbs",
  FontSlant->"Italic"],
 " to gather the necessary data, which is then saved into a CSV file for \
further analysis or reporting.\n\n\nInput Parameters:\n\t",
 StyleBox["foldername",
  FontSlant->"Italic"],
 ": Specifies the directory where the output CSV file will be saved.\n\t",
 StyleBox["pH",
  FontSlant->"Italic"],
 ": The pH value for which the reaction conditions are being analyzed.\n\t",
 StyleBox["O2inLog10",
  FontSlant->"Italic"],
 ": The logarithm base 10 of the oxygen concentration, representing the \
environmental condition under which the reactions are evaluated.\n\n\
Operations:\n1.\tData Retrieval: Calls ReturnRateGibbs[foldername, pH, \
O2inLog10] to fetch a structured list of reaction rates and Gibbs energy \
changes for both forward and reverse reactions as dictated by the dataset \
divdata.\n2.\tData Export:\n\t2-i)\tExports the retrieved data to a CSV file. \
The filename is constructed to reflect the specific conditions (pH and oxygen \
concentration) under which the data was generated, aiding in easy \
identification and retrieval of the data for future reference.\n\t2-ii)\tThe \
file is saved in the subdirectory \[OpenCurlyDoubleQuote]/0Summary/RRGibbs/\
\[CloseCurlyDoubleQuote] within ",
 StyleBox["foldername",
  FontSlant->"Italic"],
 ", with a naming convention that includes the oxygen concentration and the \
negative pH value: \[OpenCurlyDoubleQuote]O2_\[CloseCurlyDoubleQuote] <> \
ToString[O2inLog10] <> \[OpenCurlyDoubleQuote]_H_\[CloseCurlyDoubleQuote] <> \
ToString[-pH] <> \[OpenCurlyDoubleQuote].csv\[CloseCurlyDoubleQuote]."
}], "Text",
 CellChangeTimes->{{3.891887707159637*^9, 3.891887733820169*^9}, {
   3.89188776473802*^9, 3.891887880505103*^9}, {3.908237884951293*^9, 
   3.90823799229237*^9}, 3.908238392743185*^9, {3.908238587456414*^9, 
   3.908238633576508*^9}, {3.908238681329199*^9, 3.908238732940261*^9}, {
   3.908238972153878*^9, 3.908238985232514*^9}, {3.9082393021181393`*^9, 
   3.908239353132413*^9}, {3.9083207247910557`*^9, 3.90832074015691*^9}, {
   3.908321923406042*^9, 3.908321953825811*^9}, {3.9230064907432137`*^9, 
   3.923006581532299*^9}, {3.923006631230604*^9, 
   3.923006631477585*^9}},ExpressionUUID->"f61c3bea-bf24-4ef9-90f3-\
03da84a28e8d"],

Cell[BoxData[
 RowBox[{
  RowBox[{"ReturnRateGibbsExport", "[", 
   RowBox[{"foldername_", ",", "pH_", ",", "O2inLog10_"}], "]"}], ":=", 
  RowBox[{"Module", "[", 
   RowBox[{
    RowBox[{"{", "res", "}"}], ",", "\[IndentingNewLine]", 
    RowBox[{
     RowBox[{"res", "=", 
      RowBox[{"ReturnRateGibbs", "[", 
       RowBox[{"foldername", ",", "pH", ",", "O2inLog10"}], "]"}]}], ";", 
     "\[IndentingNewLine]", 
     RowBox[{"Export", "[", 
      RowBox[{
       RowBox[{"foldername", "<>", "\"\</0Summary/RRGibbs/O2_\>\"", "<>", 
        RowBox[{"ToString", "[", "O2inLog10", "]"}], "<>", "\"\<_H_\>\"", "<>", 
        RowBox[{"ToString", "[", 
         RowBox[{"-", "pH"}], "]"}], "<>", "\"\<.csv\>\""}], ",", "res"}], 
      "]"}], ";"}]}], "\[IndentingNewLine]", "]"}]}]], "Input",
 CellChangeTimes->{{3.893311156389434*^9, 3.8933111567013474`*^9}, 
   3.90823787829846*^9, {3.908237911156725*^9, 3.908237913986335*^9}, {
   3.908238395308611*^9, 3.908238400352789*^9}, 3.908238580864506*^9, {
   3.908238978622118*^9, 3.9082389957546787`*^9}, {3.908239271721984*^9, 
   3.9082392856618347`*^9}, {3.908239359477518*^9, 3.908239386301218*^9}, {
   3.90824121360849*^9, 3.9082412185742683`*^9}, {3.9082419521228037`*^9, 
   3.908241959485261*^9}, {3.908319655167718*^9, 3.90831968678592*^9}, {
   3.9083197530495462`*^9, 3.90831976280923*^9}, {3.908320641021412*^9, 
   3.9083206821963367`*^9}, 3.908320722162695*^9, {3.908321946641335*^9, 
   3.9083219571817007`*^9}, {3.916697164478084*^9, 3.916697176070854*^9}, {
   3.916708041880159*^9, 3.916708050918397*^9}, {3.916708080969831*^9, 
   3.916708081645541*^9}, {3.91670840157882*^9, 3.916708404755015*^9}, 
   3.916708539897493*^9},
 CellLabel->"In[8]:=",ExpressionUUID->"b5496d88-cb5a-42bd-80c0-bed356f31026"]
}, Closed]],

Cell[CellGroupData[{

Cell[TextData[StyleBox["ReturnMyReplace",
 FontWeight->"Bold"]], "Subsection",
 CellChangeTimes->{{3.551737097830353*^9, 3.551737136440796*^9}, {
   3.551737265797515*^9, 3.5517372983993053`*^9}, {3.551737391537758*^9, 
   3.551737395787712*^9}, 3.579223560449744*^9, {3.5792237289859753`*^9, 
   3.5792237498105087`*^9}, {3.579825137891397*^9, 3.5798251555632267`*^9}, {
   3.579825569024938*^9, 3.579825575030909*^9}, {3.580441560743074*^9, 
   3.5804415630482397`*^9}, {3.656029418515318*^9, 3.6560294272714443`*^9}, {
   3.6566340476878357`*^9, 3.656634075254819*^9}, 3.671939406313691*^9, {
   3.6726156129187403`*^9, 3.672615616776533*^9}, {3.7039973157642937`*^9, 
   3.703997316326473*^9}, {3.7477739269249496`*^9, 3.747773933155973*^9}, 
   3.747773976533513*^9, {3.796601794322344*^9, 3.796601798185314*^9}, {
   3.797040906506734*^9, 3.7970409112245703`*^9}, {3.797041315467291*^9, 
   3.797041317845718*^9}, {3.797042343353114*^9, 3.79704237205273*^9}, {
   3.7970426678474073`*^9, 3.797042681840077*^9}, {3.7970460198226833`*^9, 
   3.79704603259582*^9}, {3.797046805523264*^9, 3.797046814367687*^9}, 
   3.797047342909074*^9, 3.797047397417321*^9, 3.797048108300066*^9, {
   3.79705200673114*^9, 3.797052007585945*^9}, {3.797059371286071*^9, 
   3.797059373792295*^9}, {3.79705950491376*^9, 3.7970595302651453`*^9}, {
   3.797061936476112*^9, 3.797061940070005*^9}, {3.7970621741459846`*^9, 
   3.797062183937989*^9}, 3.797062230005437*^9, {3.797110009016491*^9, 
   3.797110023029608*^9}, 3.797110174444861*^9, {3.797133039701847*^9, 
   3.797133068618548*^9}, {3.7971331208726273`*^9, 3.797133125510891*^9}, {
   3.797135295415852*^9, 3.797135327811446*^9}, {3.809996903691578*^9, 
   3.8099969127376137`*^9}, {3.8102609846810303`*^9, 3.810261004873917*^9}, {
   3.8209161453101387`*^9, 3.820916152338657*^9}, {3.8613036730249*^9, 
   3.8613036767906933`*^9}, {3.908227396828341*^9, 3.908227475363532*^9}, {
   3.908237861352404*^9, 3.908237865234219*^9}, {3.908238384362473*^9, 
   3.908238385196656*^9}},ExpressionUUID->"822798f8-1d1e-45c3-a2bc-\
96a413893741"],

Cell[TextData[{
 StyleBox["ReturnMyReplace[filename_,pH_,O2inLog10_]",
  FontWeight->"Bold"],
 "\n  This function is specifically designed to retrieve steady-state \
concentrations of nitrogenous chemical species under specified pH and oxygen \
concentration conditions. It does this by accessing pre-recorded data in CSV \
files, each corresponding to a specific pH level, and returns replacement \
rules formatted for ",
 StyleBox["ReplaceAll",
  FontSlant->"Italic"],
 " operations.\n\nInputs:\n\t",
 StyleBox["foldername",
  FontSlant->"Italic"],
 ": The directory containing the CSV files named \
\[OpenCurlyDoubleQuote]H_X.csv,\[CloseCurlyDoubleQuote] where X denotes the \
pH level at which steady-state data was recorded.\n\t",
 StyleBox["pH",
  FontSlant->"Italic"],
 ": The pH value for which steady state data is needed.\n\t",
 StyleBox["O2inLog10",
  FontSlant->"Italic"],
 ": The logarithm base 10 of the oxygen concentration for which steady state \
data is needed.\n\nOperations:\n1.\tIdentify Indexes:\n\t1-i) Calculates the \
index ",
 StyleBox["hi",
  FontSlant->"Italic"],
 " for the given pH in ",
 StyleBox["loghlist",
  FontSlant->"Italic"],
 ", a list containing the negative values of pH levels used in simulations.\n\
\t1-ii) Determines the index ",
 StyleBox["\[Omega]i",
  FontSlant->"Italic"],
 " for the given O2 concentration in ",
 StyleBox["log\[Omega]list",
  FontSlant->"Italic"],
 ", where this list stores the base 10 logarithm of different oxygen \
concentrations used.\n2.\tData Import: Imports the data from the file \
corresponding to the given pH. The filename is constructed as foldername <> \
\[OpenCurlyDoubleQuote]/H_\[CloseCurlyDoubleQuote] <> \
ToString[loghlist[[hi]]] <> \[OpenCurlyDoubleQuote].csv\
\[CloseCurlyDoubleQuote].\n3. Locate Data:\n\t3-i)\tFinds the position pos in \
the imported data where the oxygen concentration matches O2inLog10.\n\t3-ii)\t\
Extracts the list of nitrogenous species names (Nspecies) and their \
corresponding steady-state concentrations (SS) from the dataset.\n4. Generate \
Replacement Rules:\n\t4-i)\tForms a list of replacement rules that map each \
species name to its concentration, ensuring that all concentrations are \
non-negative by applying a lower bound (Max[Re[SS[[i]]], 10^(-100)]).\n\t\
4-ii)\tIncludes additional rules for hydrogen ion concentration (H), oxygen \
(O2), and water (H2O), set to their respective steady-state values based on \
the input conditions.\n5. Return: Returns a list of ",
 StyleBox["ReplaceAll",
  FontSlant->"Italic"],
 " formatted rules containing all the necessary steady-state concentrations, \
including H, O2, and H2O."
}], "Text",
 CellChangeTimes->{{3.891887707159637*^9, 3.891887733820169*^9}, {
   3.89188776473802*^9, 3.891887880505103*^9}, {3.908237884951293*^9, 
   3.90823799229237*^9}, 3.908238392743185*^9, {3.9230066794369993`*^9, 
   3.9230068418240137`*^9}},ExpressionUUID->"efcac1c4-c9a0-4b8d-ac45-\
a59a95e0305d"],

Cell[BoxData[
 RowBox[{
  RowBox[{"ReturnMyReplace", "[", 
   RowBox[{"foldername_", ",", "pH_", ",", "O2inLog10_"}], "]"}], ":=", 
  RowBox[{"Module", "[", 
   RowBox[{
    RowBox[{"{", 
     RowBox[{
     "hi", ",", "\[Omega]i", ",", "res", ",", "pos", ",", "Nspecies", ",", 
      "SS"}], "}"}], ",", "\[IndentingNewLine]", 
    RowBox[{
     RowBox[{"hi", "=", 
      RowBox[{
       RowBox[{
        RowBox[{"Position", "[", 
         RowBox[{"loghlist", ",", 
          RowBox[{"-", "pH"}]}], "]"}], "\[LeftDoubleBracket]", "1", 
        "\[RightDoubleBracket]"}], "\[LeftDoubleBracket]", "1", 
       "\[RightDoubleBracket]"}]}], ";", "\[IndentingNewLine]", 
     RowBox[{"\[Omega]i", "=", 
      RowBox[{
       RowBox[{
        RowBox[{"Position", "[", 
         RowBox[{"log\[Omega]list", ",", "O2inLog10"}], "]"}], 
        "\[LeftDoubleBracket]", "1", "\[RightDoubleBracket]"}], 
       "\[LeftDoubleBracket]", "1", "\[RightDoubleBracket]"}]}], ";", 
     "\[IndentingNewLine]", 
     RowBox[{"res", "=", 
      RowBox[{"Import", "[", 
       RowBox[{"foldername", "<>", "\"\</H_\>\"", "<>", 
        RowBox[{"ToString", "[", 
         RowBox[{
         "loghlist", "\[LeftDoubleBracket]", "hi", "\[RightDoubleBracket]"}], 
         "]"}], "<>", "\"\<.csv\>\""}], "]"}]}], ";", "\[IndentingNewLine]", 
     RowBox[{"pos", "=", 
      RowBox[{
       RowBox[{
        RowBox[{"Position", "[", 
         RowBox[{
          RowBox[{"N", "[", 
           RowBox[{
            RowBox[{"Round", "[", 
             RowBox[{
              RowBox[{"res", "\[LeftDoubleBracket]", 
               RowBox[{"All", ",", "1"}], "\[RightDoubleBracket]"}], "*", 
              "10"}], "]"}], "/", "10"}], "]"}], ",", 
          RowBox[{
          "log\[Omega]list", "\[LeftDoubleBracket]", "\[Omega]i", 
           "\[RightDoubleBracket]"}]}], "]"}], "\[LeftDoubleBracket]", "1", 
        "\[RightDoubleBracket]"}], "\[LeftDoubleBracket]", "1", 
       "\[RightDoubleBracket]"}]}], ";", "\[IndentingNewLine]", 
     RowBox[{"Nspecies", "=", 
      RowBox[{"ToExpression", "[", 
       RowBox[{"Drop", "[", 
        RowBox[{
         RowBox[{
         "res", "\[LeftDoubleBracket]", "1", "\[RightDoubleBracket]"}], ",", 
         "1"}], "]"}], "]"}]}], ";", "\[IndentingNewLine]", 
     RowBox[{"SS", "=", 
      RowBox[{"Drop", "[", 
       RowBox[{
        RowBox[{
        "res", "\[LeftDoubleBracket]", "pos", "\[RightDoubleBracket]"}], ",", 
        "1"}], "]"}]}], ";", "\[IndentingNewLine]", 
     RowBox[{"Flatten", "[", 
      RowBox[{"{", 
       RowBox[{
        RowBox[{"Table", "[", 
         RowBox[{
          RowBox[{
           RowBox[{"ToString", "[", 
            RowBox[{
            "Nspecies", "\[LeftDoubleBracket]", "i", 
             "\[RightDoubleBracket]"}], "]"}], "\[Rule]", 
           RowBox[{"Max", "[", 
            RowBox[{
             RowBox[{"Re", "[", 
              RowBox[{
              "SS", "\[LeftDoubleBracket]", "i", "\[RightDoubleBracket]"}], 
              "]"}], ",", 
             RowBox[{"10", "^", 
              RowBox[{"(", 
               RowBox[{"-", "100"}], ")"}]}]}], "]"}]}], ",", 
          RowBox[{"{", 
           RowBox[{"i", ",", "1", ",", 
            RowBox[{"Length", "[", "Nspecies", "]"}]}], "}"}]}], "]"}], ",", 
        RowBox[{"{", 
         RowBox[{
          RowBox[{"\"\<H\>\"", "\[Rule]", 
           SuperscriptBox["10", 
            RowBox[{"-", "pH"}]]}], ",", 
          RowBox[{"\"\<O2\>\"", "\[Rule]", 
           SuperscriptBox["10", "O2inLog10"]}], ",", 
          RowBox[{"\"\<H2O\>\"", "\[Rule]", "1"}]}], "}"}], ",", 
        RowBox[{"{", 
         RowBox[{
          RowBox[{"H", "\[Rule]", 
           SuperscriptBox["10", 
            RowBox[{"-", "pH"}]]}], ",", 
          RowBox[{"O2", "\[Rule]", 
           SuperscriptBox["10", "O2inLog10"]}], ",", 
          RowBox[{"H2O", "\[Rule]", "1"}]}], "}"}]}], "}"}], "]"}]}]}], 
   "\[IndentingNewLine]", "]"}]}]], "Input",
 CellChangeTimes->{{3.9166950993582172`*^9, 3.916695103786318*^9}, {
  3.9166951841162643`*^9, 3.9166951944013968`*^9}, {3.916700349140765*^9, 
  3.9167003804037247`*^9}, {3.916700419389286*^9, 3.916700435136763*^9}, {
  3.9167074731404943`*^9, 3.91670748712337*^9}},
 CellLabel->"In[9]:=",ExpressionUUID->"1d7f1c14-7cb5-437e-8d4f-8652e665f4cd"],

Cell[BoxData[""], "Input",
 CellChangeTimes->{{3.908569592034833*^9, 3.908569679675322*^9}, {
   3.908569743512396*^9, 3.908569743728489*^9}, 3.916695130683692*^9},
 CellLabel->"In[10]:=",ExpressionUUID->"8bf009de-f7bc-4a68-890f-8608c5ad1b8f"]
}, Closed]],

Cell[CellGroupData[{

Cell[TextData[StyleBox["SummarizeSSatH",
 FontWeight->"Bold"]], "Subsection",
 CellChangeTimes->{{3.551737097830353*^9, 3.551737136440796*^9}, {
   3.551737265797515*^9, 3.5517372983993053`*^9}, {3.551737391537758*^9, 
   3.551737395787712*^9}, 3.579223560449744*^9, {3.5792237289859753`*^9, 
   3.5792237498105087`*^9}, {3.579825137891397*^9, 3.5798251555632267`*^9}, {
   3.579825569024938*^9, 3.579825575030909*^9}, {3.580441560743074*^9, 
   3.5804415630482397`*^9}, {3.656029418515318*^9, 3.6560294272714443`*^9}, {
   3.6566340476878357`*^9, 3.656634075254819*^9}, 3.671939406313691*^9, {
   3.6726156129187403`*^9, 3.672615616776533*^9}, {3.7039973157642937`*^9, 
   3.703997316326473*^9}, {3.7477739269249496`*^9, 3.747773933155973*^9}, 
   3.747773976533513*^9, {3.796601794322344*^9, 3.796601798185314*^9}, {
   3.797040906506734*^9, 3.7970409112245703`*^9}, {3.797041315467291*^9, 
   3.797041317845718*^9}, {3.797042343353114*^9, 3.79704237205273*^9}, {
   3.7970426678474073`*^9, 3.797042681840077*^9}, {3.7970460198226833`*^9, 
   3.79704603259582*^9}, {3.797046805523264*^9, 3.797046814367687*^9}, 
   3.797047342909074*^9, 3.797047397417321*^9, 3.797048108300066*^9, {
   3.79705200673114*^9, 3.797052007585945*^9}, {3.797059371286071*^9, 
   3.797059373792295*^9}, {3.79705950491376*^9, 3.7970595302651453`*^9}, {
   3.797061936476112*^9, 3.797061940070005*^9}, {3.7970621741459846`*^9, 
   3.797062183937989*^9}, 3.797062230005437*^9, {3.797110009016491*^9, 
   3.797110023029608*^9}, 3.797110174444861*^9, {3.797133039701847*^9, 
   3.797133068618548*^9}, {3.7971331208726273`*^9, 3.797133125510891*^9}, {
   3.797135295415852*^9, 3.797135327811446*^9}, {3.809996903691578*^9, 
   3.8099969127376137`*^9}, {3.8102609846810303`*^9, 3.810261004873917*^9}, {
   3.8209161453101387`*^9, 3.820916152338657*^9}, {3.8613036730249*^9, 
   3.8613036767906933`*^9}, {3.908227396828341*^9, 3.908227475363532*^9}, {
   3.908227641381488*^9, 3.9082276438608913`*^9}, 3.908230000815112*^9, {
   3.908232042685368*^9, 3.908232044762779*^9}, 3.908232153779593*^9, 
   3.908232263186656*^9, 3.9082550556389627`*^9, 3.908308602501059*^9, {
   3.908308799164472*^9, 3.908308800075774*^9}, 
   3.908315292854286*^9},ExpressionUUID->"2c101a6a-d472-4717-8a53-\
c1b50afdbbe3"],

Cell[TextData[{
 StyleBox["SummarizeSSatH[foldername_,h_,\[Omega]list_]",
  FontWeight->"Bold"],
 "\n\tThis function is designed to aggregate steady-state concentrations from \
simulation results under the same hydrogen concentration conditions across \
various oxygen concentrations. The aggregated data is then exported to a CSV \
file, organizing results to facilitate further analysis.\n\t\nInputs:\n\t",
 StyleBox["foldername",
  FontSlant->"Italic"],
 ": The directory where individual simulation results are stored and where \
the summary file will be saved.\n\t",
 StyleBox["h",
  FontSlant->"Italic"],
 ": The specific hydrogen ion concentration for which data is being \
summarized.\n\t",
 StyleBox["\[Omega]list",
  FontSlant->"Italic"],
 ": A list of oxygen concentrations for which simulations were run.\n\n\
Operations:\n1. Prepare Variables:\n\t1-i) Calculates ",
 StyleBox["logh",
  FontSlant->"Italic"],
 ", the base 10 logarithm of the hydrogen ion concentration ",
 StyleBox["h",
  FontSlant->"Italic"],
 ".\n\t1-ii) Initializes an empty list list to store results from each file.\n\
2. Aggregate Data:\n\t2-i) Iterates over each oxygen concentration in ",
 StyleBox["\[Omega]ist",
  FontSlant->"Italic"],
 ", calculating its logarithm (",
 StyleBox["log\[Omega]",
  FontSlant->"Italic"],
 ").\n\t2-ii) Imports the corresponding CSV file for each oxygen \
concentration and the specified hydrogen concentration.\n\t2-iii) Extracts \
the steady-state concentrations from the last row of the imported data, \
excluding the time stamp.\n\t2-iv) Appends these concentrations along with \
the corresponding oxygen concentration to list.\n3. Compile Summary:\n\t3-i) \
Converts the list of data into a format suitable for CSV export, where each \
entry consists of the oxygen concentration followed by the respective \
steady-state concentrations.\n\t3-ii) Prepares a header row with labels for \
each column, including \[OpenCurlyDoubleQuote]O2const\[CloseCurlyDoubleQuote] \
followed by the names of the variables in ",
 StyleBox["strVarvec",
  FontSlant->"Italic"],
 " (presumably the species names or identifiers).\n4. Export Data: Exports \
the compiled data to a CSV file within the directory foldername <> \
\[OpenCurlyDoubleQuote]/0Summary/SS/H_\[CloseCurlyDoubleQuote] <> \
ToString[logh] <> \[OpenCurlyDoubleQuote].csv\[CloseCurlyDoubleQuote]. This \
file name reflects the specific hydrogen concentration being summarized."
}], "Text",
 CellChangeTimes->{{3.891887707159637*^9, 3.891887733820169*^9}, {
  3.908308595588359*^9, 3.908308707455723*^9}, {3.908308813769496*^9, 
  3.908308869965447*^9}, {3.908315301392501*^9, 3.908315400528756*^9}, {
  3.9230069101100273`*^9, 
  3.923007032313916*^9}},ExpressionUUID->"29462f90-a083-4bf2-9141-\
a2ed111863e7"],

Cell[BoxData[
 RowBox[{
  RowBox[{"SummarizeSSatH", "[", 
   RowBox[{"foldername_", ",", "h_", ",", "\[Omega]list_"}], "]"}], ":=", 
  RowBox[{"Module", "[", 
   RowBox[{
    RowBox[{"{", 
     RowBox[{
     "log\[Omega]", ",", "logh", ",", "simi", ",", "sol", ",", "SS", ",", 
      "SSsumary", ",", "list"}], "}"}], ",", "\[IndentingNewLine]", 
    RowBox[{
     RowBox[{"logh", "=", 
      RowBox[{"Log10", "[", "h", "]"}]}], ";", "\[IndentingNewLine]", 
     RowBox[{"list", "=", 
      RowBox[{"{", "}"}]}], ";", "\[IndentingNewLine]", 
     RowBox[{"For", "[", 
      RowBox[{
       RowBox[{"simi", "=", "1"}], ",", 
       RowBox[{"simi", "\[LessEqual]", 
        RowBox[{"Length", "[", "\[Omega]list", "]"}]}], ",", 
       RowBox[{"simi", "++"}], ",", "\[IndentingNewLine]", 
       RowBox[{
        RowBox[{"log\[Omega]", "=", 
         RowBox[{"Log10", "[", 
          RowBox[{
          "\[Omega]list", "\[LeftDoubleBracket]", "simi", 
           "\[RightDoubleBracket]"}], "]"}]}], ";", "\[IndentingNewLine]", 
        RowBox[{"sol", "=", 
         RowBox[{"Import", "[", 
          RowBox[{"foldername", "<>", "\"\</O2_\>\"", "<>", 
           RowBox[{"ToString", "[", "log\[Omega]", "]"}], "<>", "\"\<_H_\>\"",
            "<>", 
           RowBox[{"ToString", "[", "logh", "]"}], "<>", "\"\<.csv\>\""}], 
          "]"}]}], ";", "\[IndentingNewLine]", 
        RowBox[{"SS", "=", 
         RowBox[{"Drop", "[", 
          RowBox[{
           RowBox[{"Last", "[", "sol", "]"}], ",", "1"}], "]"}]}], ";", 
        "\[IndentingNewLine]", 
        RowBox[{"AppendTo", "[", 
         RowBox[{"list", ",", 
          RowBox[{"Table", "[", 
           RowBox[{
            RowBox[{"{", 
             RowBox[{"log\[Omega]", ",", 
              RowBox[{
              "SS", "\[LeftDoubleBracket]", "i", "\[RightDoubleBracket]"}]}], 
             "}"}], ",", 
            RowBox[{"{", 
             RowBox[{"i", ",", "1", ",", 
              RowBox[{"Length", "[", "SS", "]"}]}], "}"}]}], "]"}]}], "]"}], 
        ";"}]}], "\[IndentingNewLine]", "]"}], ";", "\[IndentingNewLine]", 
     RowBox[{"SSsumary", "=", 
      RowBox[{"Table", "[", 
       RowBox[{
        RowBox[{"Flatten", "[", 
         RowBox[{"{", 
          RowBox[{
           RowBox[{
            RowBox[{
             RowBox[{
             "list", "\[LeftDoubleBracket]", "i", "\[RightDoubleBracket]"}], 
             "\[LeftDoubleBracket]", "1", "\[RightDoubleBracket]"}], 
            "\[LeftDoubleBracket]", "1", "\[RightDoubleBracket]"}], ",", 
           RowBox[{
            RowBox[{
            "list", "\[LeftDoubleBracket]", "i", "\[RightDoubleBracket]"}], 
            "\[LeftDoubleBracket]", 
            RowBox[{"All", ",", "2"}], "\[RightDoubleBracket]"}]}], "}"}], 
         "]"}], ",", 
        RowBox[{"{", 
         RowBox[{"i", ",", "1", ",", 
          RowBox[{"Length", "[", "list", "]"}]}], "}"}]}], "]"}]}], ";", 
     "\[IndentingNewLine]", 
     RowBox[{"SSsumary", "=", 
      RowBox[{"Insert", "[", 
       RowBox[{"SSsumary", ",", 
        RowBox[{"Flatten", "[", 
         RowBox[{"{", 
          RowBox[{"\"\<O2const\>\"", ",", 
           RowBox[{"strVarvec", "\[LeftDoubleBracket]", 
            RowBox[{"2", ";;", "12"}], "\[RightDoubleBracket]"}]}], "}"}], 
         "]"}], ",", "1"}], "]"}]}], ";", "\[IndentingNewLine]", 
     RowBox[{"Export", "[", 
      RowBox[{
       RowBox[{"foldername", "<>", "\"\</0Summary/SS/H_\>\"", "<>", 
        RowBox[{"ToString", "[", "logh", "]"}], "<>", "\"\<.csv\>\""}], ",", 
       "SSsumary"}], "]"}], ";"}]}], "\[IndentingNewLine]", "]"}]}]], "Input",\

 CellChangeTimes->{{3.893311156389434*^9, 3.8933111567013474`*^9}, {
   3.908227808127655*^9, 3.908227811332831*^9}, 3.9082305813207397`*^9, 
   3.908232133568501*^9, {3.908232189132224*^9, 3.908232196497484*^9}, 
   3.9082323110668707`*^9, 3.9082550939709167`*^9, 3.9083085885885897`*^9, {
   3.908308712304681*^9, 3.908308761254478*^9}, 3.908308809506343*^9, 
   3.9083153410292883`*^9},
 CellLabel->"In[11]:=",ExpressionUUID->"cf5c232f-f32f-479f-a50a-3292b981c72a"]
}, Closed]]
},
WindowSize->{1047, 947},
WindowMargins->{{276, Automatic}, {1, Automatic}},
PrintingCopies->1,
PrintingPageRange->{1, Automatic},
ShowSelection->True,
TaggingRules->{
 "WelcomeScreenSettings" -> {"FEStarting" -> False}, "TryRealOnly" -> False},
Magnification:>1.5 Inherited,
FrontEndVersion->"12.1 for Mac OS X x86 (64-bit) \
(2020\:5e746\:670822\:65e5)",
StyleDefinitions->Notebook[{
   Cell[
    StyleData[StyleDefinitions -> "Default.nb"]], 
   Cell[
    CellGroupData[{
      Cell[
       StyleData["Subtitle"], CellMargins -> {{60, Inherited}, {20, 15}}, 
       CellGroupingRules -> {"TitleGrouping", 10}, PageBreakBelow -> False, 
       DefaultNewInlineCellStyle -> "None", 
       InputAutoReplacements -> {"TeX" -> StyleBox[
           RowBox[{"T", 
             AdjustmentBox[
             "E", BoxMargins -> {{-0.075, -0.085}, {0, 0}}, BoxBaselineShift -> 
              0.5], "X"}]], "LaTeX" -> StyleBox[
           RowBox[{"L", 
             StyleBox[
              AdjustmentBox[
              "A", BoxMargins -> {{-0.36, -0.1}, {0, 0}}, 
               BoxBaselineShift -> -0.2], FontSize -> Smaller], "T", 
             AdjustmentBox[
             "E", BoxMargins -> {{-0.075, -0.085}, {0, 0}}, BoxBaselineShift -> 
              0.5], "X"}]], "mma" -> "Mathematica", "Mma" -> "Mathematica", 
         "MMA" -> "Mathematica", "gridMathematica" -> FormBox[
           RowBox[{"grid", 
             AdjustmentBox[
              StyleBox["Mathematica", FontSlant -> "Italic"], 
              BoxMargins -> {{-0.175, 0}, {0, 0}}]}], TextForm], 
         "webMathematica" -> FormBox[
           RowBox[{"web", 
             AdjustmentBox[
              StyleBox["Mathematica", FontSlant -> "Italic"], 
              BoxMargins -> {{-0.175, 0}, {0, 0}}]}], TextForm], Inherited}, 
       LanguageCategory -> "NaturalLanguage", CounterIncrements -> "Subtitle",
        CounterAssignments -> {{"Section", 0}, {"Equation", 0}, {
         "Figure", 0}, {"Subsubtitle", 0}}, FontFamily -> "Helvetica", 
       FontSize -> 24], 
      Cell[
       StyleData["Subtitle", "Presentation"], LineSpacing -> {1, 0}, FontSize -> 3\
0], 
      Cell[
       StyleData["Subtitle", "SlideShow"], FontSize -> 30], 
      Cell[
       StyleData["Subtitle", "Printout"], CellMargins -> {{2, 10}, {12, 8}}, 
       FontSize -> 18]}, {3}]], 
   Cell[
    CellGroupData[{
      Cell[
       StyleData["Subsubtitle"], CellMargins -> {{27, Inherited}, {8, 2}}, 
       CellGroupingRules -> {"TitleGrouping", 20}, PageBreakBelow -> False, 
       DefaultNewInlineCellStyle -> "None", 
       InputAutoReplacements -> {"TeX" -> StyleBox[
           RowBox[{"T", 
             AdjustmentBox[
             "E", BoxMargins -> {{-0.075, -0.085}, {0, 0}}, BoxBaselineShift -> 
              0.5], "X"}]], "LaTeX" -> StyleBox[
           RowBox[{"L", 
             StyleBox[
              AdjustmentBox[
              "A", BoxMargins -> {{-0.36, -0.1}, {0, 0}}, 
               BoxBaselineShift -> -0.2], FontSize -> Smaller], "T", 
             AdjustmentBox[
             "E", BoxMargins -> {{-0.075, -0.085}, {0, 0}}, BoxBaselineShift -> 
              0.5], "X"}]], "mma" -> "Mathematica", "Mma" -> "Mathematica", 
         "MMA" -> "Mathematica", "gridMathematica" -> FormBox[
           RowBox[{"grid", 
             AdjustmentBox[
              StyleBox["Mathematica", FontSlant -> "Italic"], 
              BoxMargins -> {{-0.175, 0}, {0, 0}}]}], TextForm], 
         "webMathematica" -> FormBox[
           RowBox[{"web", 
             AdjustmentBox[
              StyleBox["Mathematica", FontSlant -> "Italic"], 
              BoxMargins -> {{-0.175, 0}, {0, 0}}]}], TextForm], Inherited}, 
       LanguageCategory -> "NaturalLanguage", CounterIncrements -> 
       "Subsubtitle", 
       CounterAssignments -> {{"Section", 0}, {"Equation", 0}, {"Figure", 0}},
        StyleMenuListing -> None, FontFamily -> "Helvetica", FontSize -> 16], 
      
      Cell[
       StyleData["Subsubtitle", "Presentation"], 
       CellMargins -> {{54, 10}, {20, 20}}, LineSpacing -> {1, 0}, FontSize -> 
       24], 
      Cell[
       StyleData["Subsubtitle", "SlideShow"], 
       CellMargins -> {{72, 25}, {30, 10}}], 
      Cell[
       StyleData["Subsubtitle", "Printout"], 
       CellMargins -> {{2, 10}, {12, 8}}, FontSize -> 14]}, Closed]], 
   Cell[
    CellGroupData[{
      Cell[
       StyleData["Section"], CellMargins -> {{27, Inherited}, {8, 34}}, 
       CellGroupingRules -> {"SectionGrouping", 30}, PageBreakBelow -> False, 
       CellFrameMargins -> 4, DefaultNewInlineCellStyle -> "None", 
       InputAutoReplacements -> {"TeX" -> StyleBox[
           RowBox[{"T", 
             AdjustmentBox[
             "E", BoxMargins -> {{-0.075, -0.085}, {0, 0}}, BoxBaselineShift -> 
              0.5], "X"}]], "LaTeX" -> StyleBox[
           RowBox[{"L", 
             StyleBox[
              AdjustmentBox[
              "A", BoxMargins -> {{-0.36, -0.1}, {0, 0}}, 
               BoxBaselineShift -> -0.2], FontSize -> Smaller], "T", 
             AdjustmentBox[
             "E", BoxMargins -> {{-0.075, -0.085}, {0, 0}}, BoxBaselineShift -> 
              0.5], "X"}]], "mma" -> "Mathematica", "Mma" -> "Mathematica", 
         "MMA" -> "Mathematica", "gridMathematica" -> FormBox[
           RowBox[{"grid", 
             AdjustmentBox[
              StyleBox["Mathematica", FontSlant -> "Italic"], 
              BoxMargins -> {{-0.175, 0}, {0, 0}}]}], TextForm], 
         "webMathematica" -> FormBox[
           RowBox[{"web", 
             AdjustmentBox[
              StyleBox["Mathematica", FontSlant -> "Italic"], 
              BoxMargins -> {{-0.175, 0}, {0, 0}}]}], TextForm], Inherited}, 
       LineSpacing -> {1, 2}, LanguageCategory -> "NaturalLanguage", 
       CounterIncrements -> "Section", 
       CounterAssignments -> {{"Subsection", 0}, {"Subsubsection", 0}}, 
       FontFamily -> "Helvetica", FontSize -> 36, FontWeight -> "Bold", 
       FontSlant -> "Plain", FontColor -> GrayLevel[1], Background -> 
       GrayLevel[0]], 
      Cell[
       StyleData["Section", "Presentation"], CellFrame -> {{0, 0}, {0, 2}}, 
       ShowGroupOpener -> True, CellMargins -> {{72, 50}, {11, 30}}, 
       CellFrameColor -> RGBColor[1, 0.796078, 0.501961], FontSize -> 30], 
      Cell[
       StyleData["Section", "SlideShow"], CellMargins -> {{71, 50}, {11, 35}},
        FontSize -> 30], 
      Cell[
       StyleData["Section", "Printout"], CellMargins -> {{2, 0}, {7, 22}}, 
       FontSize -> 14]}, Closed]], 
   Cell[
    CellGroupData[{
      Cell[
       StyleData["Subsection"], CellDingbat -> None, ShowGroupOpener -> True, 
       CellMargins -> {{60, Inherited}, {8, 12}}, 
       CellGroupingRules -> {"SectionGrouping", 40}, PageBreakBelow -> False, 
       DefaultNewInlineCellStyle -> "None", 
       InputAutoReplacements -> {"TeX" -> StyleBox[
           RowBox[{"T", 
             AdjustmentBox[
             "E", BoxMargins -> {{-0.075, -0.085}, {0, 0}}, BoxBaselineShift -> 
              0.5], "X"}]], "LaTeX" -> StyleBox[
           RowBox[{"L", 
             StyleBox[
              AdjustmentBox[
              "A", BoxMargins -> {{-0.36, -0.1}, {0, 0}}, 
               BoxBaselineShift -> -0.2], FontSize -> Smaller], "T", 
             AdjustmentBox[
             "E", BoxMargins -> {{-0.075, -0.085}, {0, 0}}, BoxBaselineShift -> 
              0.5], "X"}]], "mma" -> "Mathematica", "Mma" -> "Mathematica", 
         "MMA" -> "Mathematica", "gridMathematica" -> FormBox[
           RowBox[{"grid", 
             AdjustmentBox[
              StyleBox["Mathematica", FontSlant -> "Italic"], 
              BoxMargins -> {{-0.175, 0}, {0, 0}}]}], TextForm], 
         "webMathematica" -> FormBox[
           RowBox[{"web", 
             AdjustmentBox[
              StyleBox["Mathematica", FontSlant -> "Italic"], 
              BoxMargins -> {{-0.175, 0}, {0, 0}}]}], TextForm], Inherited}, 
       LanguageCategory -> "NaturalLanguage", CounterIncrements -> 
       "Subsection", CounterAssignments -> {{"Subsubsection", 0}}, FontFamily -> 
       "Helvetica", FontSize -> 18, FontWeight -> "Bold", FontColor -> 
       GrayLevel[0], Background -> RGBColor[0.87, 0.94, 1]], 
      Cell[
       StyleData["Subsection", "Presentation"], 
       CellMargins -> {{72, 50}, {6, 15}}, LineSpacing -> {1, 0}, FontSize -> 
       24, FontWeight -> "Plain"], 
      Cell[
       StyleData["Subsection", "SlideShow"], 
       CellMargins -> {{99, 50}, {8, 12}}, LineSpacing -> {1, 0}, FontSize -> 
       24, FontWeight -> "Plain"], 
      Cell[
       StyleData["Subsection", "Printout"], CellMargins -> {{21, 0}, {8, 22}},
        FontSize -> 12]}, Closed]], 
   Cell[
    CellGroupData[{
      Cell[
       StyleData["Subsubsection"], CellMargins -> {{60, Inherited}, {2, 12}}, 
       CellGroupingRules -> {"SectionGrouping", 50}, PageBreakBelow -> False, 
       DefaultNewInlineCellStyle -> "None", 
       InputAutoReplacements -> {"TeX" -> StyleBox[
           RowBox[{"T", 
             AdjustmentBox[
             "E", BoxMargins -> {{-0.075, -0.085}, {0, 0}}, BoxBaselineShift -> 
              0.5], "X"}]], "LaTeX" -> StyleBox[
           RowBox[{"L", 
             StyleBox[
              AdjustmentBox[
              "A", BoxMargins -> {{-0.36, -0.1}, {0, 0}}, 
               BoxBaselineShift -> -0.2], FontSize -> Smaller], "T", 
             AdjustmentBox[
             "E", BoxMargins -> {{-0.075, -0.085}, {0, 0}}, BoxBaselineShift -> 
              0.5], "X"}]], "mma" -> "Mathematica", "Mma" -> "Mathematica", 
         "MMA" -> "Mathematica", "gridMathematica" -> FormBox[
           RowBox[{"grid", 
             AdjustmentBox[
              StyleBox["Mathematica", FontSlant -> "Italic"], 
              BoxMargins -> {{-0.175, 0}, {0, 0}}]}], TextForm], 
         "webMathematica" -> FormBox[
           RowBox[{"web", 
             AdjustmentBox[
              StyleBox["Mathematica", FontSlant -> "Italic"], 
              BoxMargins -> {{-0.175, 0}, {0, 0}}]}], TextForm], Inherited}, 
       LanguageCategory -> "NaturalLanguage", CounterIncrements -> 
       "Subsubsection", FontFamily -> "Helvetica", FontSize -> 16, FontWeight -> 
       "Bold", FontColor -> GrayLevel[0]], 
      Cell[
       StyleData["Subsubsection", "Presentation"], 
       CellMargins -> {{72, 50}, {6, 20}}, LineSpacing -> {1, 0}, FontSize -> 
       18], 
      Cell[
       StyleData["Subsubsection", "SlideShow"], 
       CellMargins -> {{99, 50}, {6, 20}}, FontSize -> 18], 
      Cell[
       StyleData["Subsubsection", "Printout"], 
       CellMargins -> {{2, 0}, {7, 14}}, FontSize -> 11]}, Closed]], 
   Cell[
    CellGroupData[{
      Cell[
       StyleData["Text"], CellMargins -> {{60, 10}, {7, 7}}, 
       InputAutoReplacements -> {"TeX" -> StyleBox[
           RowBox[{"T", 
             AdjustmentBox[
             "E", BoxMargins -> {{-0.075, -0.085}, {0, 0}}, BoxBaselineShift -> 
              0.5], "X"}]], "LaTeX" -> StyleBox[
           RowBox[{"L", 
             StyleBox[
              AdjustmentBox[
              "A", BoxMargins -> {{-0.36, -0.1}, {0, 0}}, 
               BoxBaselineShift -> -0.2], FontSize -> Smaller], "T", 
             AdjustmentBox[
             "E", BoxMargins -> {{-0.075, -0.085}, {0, 0}}, BoxBaselineShift -> 
              0.5], "X"}]], "mma" -> "Mathematica", "Mma" -> "Mathematica", 
         "MMA" -> "Mathematica", "gridMathematica" -> FormBox[
           RowBox[{"grid", 
             AdjustmentBox[
              StyleBox["Mathematica", FontSlant -> "Italic"], 
              BoxMargins -> {{-0.175, 0}, {0, 0}}]}], TextForm], 
         "webMathematica" -> FormBox[
           RowBox[{"web", 
             AdjustmentBox[
              StyleBox["Mathematica", FontSlant -> "Italic"], 
              BoxMargins -> {{-0.175, 0}, {0, 0}}]}], TextForm], Inherited}, 
       LineSpacing -> {1, 3}, CounterIncrements -> "Text", FontFamily -> 
       "Times", FontSize -> 16, FontWeight -> "Plain", FontSlant -> "Plain", 
       Background -> RGBColor[1., 1., 0.85]], 
      Cell[
       StyleData["Text", "Presentation"], CellMargins -> {{72, 50}, {10, 10}},
        LineSpacing -> {1, 5}, FontSize -> 17], 
      Cell[
       StyleData["Text", "SlideShow"], CellMargins -> {{100, 50}, {10, 10}}, 
       FontSize -> 17], 
      Cell[
       StyleData["Text", "Printout"], CellMargins -> {{2, 2}, {6, 6}}, 
       TextJustification -> 0.5, Hyphenation -> True, FontSize -> 10]}, 
     Closed]], 
   Cell[
    CellGroupData[{
      Cell[
       StyleData["SmallText"], CellMargins -> {{60, 10}, {6, 6}}, 
       DefaultNewInlineCellStyle -> "None", LineSpacing -> {1, 3}, 
       LanguageCategory -> "NaturalLanguage", CounterIncrements -> 
       "SmallText", FontFamily -> "Helvetica", FontSize -> 9], 
      Cell[
       StyleData["SmallText", "Presentation"], 
       CellMargins -> {{72, 50}, {8, 8}}, LineSpacing -> {1, 5}, FontSize -> 
       10], 
      Cell[
       StyleData["SmallText", "SlideShow"], 
       CellMargins -> {{100, 50}, {8, 8}}, LineSpacing -> {1, 5}, FontSize -> 
       10], 
      Cell[
       StyleData["SmallText", "Printout"], CellMargins -> {{2, 2}, {5, 5}}, 
       TextJustification -> 0.5, Hyphenation -> True, FontSize -> 7]}, 
     Closed]], 
   Cell[
    CellGroupData[{
      Cell[
       StyleData["Author"], CellMargins -> {{90, 27}, {2, 20}}, FontFamily -> 
       "Times", FontSize -> 24, FontSlant -> "Italic"], 
      Cell[
       StyleData["Author", "Presentation"], FontSize -> 32], 
      Cell[
       StyleData["Author", "SlideShow"], FontSize -> 32], 
      Cell[
       StyleData["Author", "Printout"], CellMargins -> {{100, 27}, {2, 20}}, 
       FontSize -> 14]}, Closed]], 
   Cell[
    CellGroupData[{
      Cell[
       StyleData["Affiliation"], CellMargins -> {{90, 27}, {30, 12}}, 
       FontFamily -> "Times", FontSize -> 24, FontSlant -> "Italic"], 
      Cell[
       StyleData["Affiliation", "Presentation"], FontSize -> 32], 
      Cell[
       StyleData["Affiliation", "SlideShow"], FontSize -> 32], 
      Cell[
       StyleData["Affiliation", "Printout"], 
       CellMargins -> {{100, 27}, {2, 12}}, FontSize -> 14]}, Closed]], 
   Cell[
    CellGroupData[{
      Cell[
       StyleData["ConferenceGraphicCell"], ShowCellBracket -> True, 
       CellMargins -> {{0, 0}, {0, 0}}, Evaluatable -> False, PageBreakBelow -> 
       False, ImageMargins -> {{0, 0}, {0, 0}}, 
       ImageRegion -> {{0, 1}, {0, 1}}, Magnification -> 1, Background -> 
       GrayLevel[1]], 
      Cell[
       StyleData["ConferenceGraphicCell", "Presentation"], ShowCellBracket -> 
       False], 
      Cell[
       StyleData["ConferenceGraphicCell", "SlideShow"], ShowCellBracket -> 
       False], 
      Cell[
       StyleData["ConferenceGraphicCell", "Printout"], FontSize -> 8, 
       Magnification -> 0.75]}, Closed]], 
   Cell[
    CellGroupData[{
      Cell[
       StyleData["GraphicNoMagnification"], CellMargins -> {{60, 10}, {7, 7}},
        LineSpacing -> {1, 3}, CounterIncrements -> "Text", FontFamily -> 
       "Helvetica", Magnification -> 1], 
      Cell[
       StyleData["GraphicNoMagnification", "Presentation"], 
       CellMargins -> {{72, 50}, {10, 10}}, LineSpacing -> {1, 5}, FontSize -> 
       17], 
      Cell[
       StyleData["GraphicNoMagnification", "SlideShow"], 
       CellMargins -> {{100, 50}, {10, 10}}, FontSize -> 17], 
      Cell[
       StyleData["GraphicNoMagnification", "Printout"], 
       CellMargins -> {{2, 2}, {6, 6}}, FontSize -> 10]}, Closed]], 
   Cell[
    CellGroupData[{
      Cell[
       StyleData["Input"], ShowCellBracket -> True, 
       CellMargins -> {{66, 10}, {5, 7}}, 
       CellBracketOptions -> {
        "Color" -> RGBColor[0.734936, 0.713848, 0.694041]}, Evaluatable -> 
       True, CellGroupingRules -> "InputGrouping", CellHorizontalScrolling -> 
       True, PageBreakWithin -> False, GroupPageBreakWithin -> False, 
       DefaultFormatType -> DefaultInputFormatType, 
       "TwoByteSyntaxCharacterAutoReplacement" -> True, 
       HyphenationOptions -> {"HyphenationCharacter" -> "\[Continuation]"}, 
       AutoItalicWords -> {}, LanguageCategory -> "Mathematica", FormatType -> 
       InputForm, ShowStringCharacters -> True, NumberMarks -> True, 
       LinebreakAdjustments -> {0.85, 2, 10, 0, 1}, CounterIncrements -> 
       "Input", FontWeight -> "Bold"], 
      Cell[
       StyleData["Input", "Presentation"], CellMargins -> {{72, 50}, {8, 10}},
        LineSpacing -> {1, 0}, FontSize -> 18], 
      Cell[
       StyleData["Input", "SlideShow"], CellMargins -> {{100, 50}, {8, 10}}, 
       LineSpacing -> {1, 0}, FontSize -> 18], 
      Cell[
       StyleData["Input", "Printout"], CellMargins -> {{39, 0}, {4, 6}}, 
       LinebreakAdjustments -> {0.85, 2, 10, 1, 1}, FontSize -> 9]}, Closed]], 
   Cell[
    CellGroupData[{
      Cell[
       StyleData["InputOnly"], ShowCellBracket -> True, 
       CellMargins -> {{66, 10}, {7, 7}}, 
       CellBracketOptions -> {
        "Color" -> RGBColor[0.734936, 0.713848, 0.694041]}, Evaluatable -> 
       True, CellGroupingRules -> "InputGrouping", CellHorizontalScrolling -> 
       True, DefaultFormatType -> DefaultInputFormatType, 
       "TwoByteSyntaxCharacterAutoReplacement" -> True, 
       HyphenationOptions -> {"HyphenationCharacter" -> "\[Continuation]"}, 
       AutoItalicWords -> {}, LanguageCategory -> "Mathematica", FormatType -> 
       InputForm, ShowStringCharacters -> True, NumberMarks -> True, 
       LinebreakAdjustments -> {0.85, 2, 10, 0, 1}, CounterIncrements -> 
       "Input", StyleMenuListing -> None, FontWeight -> "Bold"], 
      Cell[
       StyleData["InputOnly", "Presentation"], 
       CellMargins -> {{72, Inherited}, {8, 10}}, LineSpacing -> {1, 0}, 
       FontSize -> 18], 
      Cell[
       StyleData["InputOnly", "SlideShow"], 
       CellMargins -> {{100, Inherited}, {8, 10}}, LineSpacing -> {1, 0}, 
       FontSize -> 18], 
      Cell[
       StyleData["InputOnly", "Printout"], CellMargins -> {{39, 0}, {4, 6}}, 
       LinebreakAdjustments -> {0.85, 2, 10, 1, 1}, FontSize -> 9]}, Closed]], 
   Cell[
    CellGroupData[{
      Cell[
       StyleData["Output"], ShowCellBracket -> True, 
       CellMargins -> {{66, 10}, {7, 5}}, 
       CellBracketOptions -> {
        "Color" -> RGBColor[0.734936, 0.713848, 0.694041]}, CellEditDuplicate -> 
       True, CellGroupingRules -> "OutputGrouping", CellHorizontalScrolling -> 
       True, PageBreakWithin -> False, GroupPageBreakWithin -> False, 
       GeneratedCell -> True, CellAutoOverwrite -> True, DefaultFormatType -> 
       DefaultOutputFormatType, "TwoByteSyntaxCharacterAutoReplacement" -> 
       True, HyphenationOptions -> {
        "HyphenationCharacter" -> "\[Continuation]"}, AutoItalicWords -> {}, 
       LanguageCategory -> None, FormatType -> InputForm, CounterIncrements -> 
       "Output"], 
      Cell[
       StyleData["Output", "Presentation"], 
       CellMargins -> {{72, 50}, {10, 8}}, LineSpacing -> {1, 0}, FontSize -> 
       18], 
      Cell[
       StyleData["Output", "SlideShow"], CellMargins -> {{100, 50}, {10, 8}}, 
       LineSpacing -> {1, 0}, FontSize -> 18], 
      Cell[
       StyleData["Output", "Printout"], CellMargins -> {{39, 0}, {6, 4}}, 
       FontSize -> 9]}, Closed]], 
   Cell[
    StyleData["Subsubsubsection"], CellFrame -> {{0, 0}, {0, 0.5}}, 
    CellFrameColor -> GrayLevel[0], MenuSortingValue -> 10000], 
   Cell[
    StyleData["Subsubsubsubsection"], TextAlignment -> Left, MenuSortingValue -> 
    10000]}, Visible -> False, FrontEndVersion -> 
  "12.1 for Mac OS X x86 (64-bit) (2020\:5e746\:670822\:65e5)", 
  StyleDefinitions -> "PrivateStylesheetFormatting.nb"],
ExpressionUUID->"7627b839-9a7a-4ae8-99a6-2523ea8e9fa7"
]
(* End of Notebook Content *)

(* Internal cache information *)
(*CellTagsOutline
CellTagsIndex->{}
*)
(*CellTagsIndex
CellTagsIndex->{}
*)
(*NotebookFileOutline
Notebook[{
Cell[CellGroupData[{
Cell[422, 15, 2256, 32, 82, "Subsection",ExpressionUUID->"ef7e6aaa-26f7-4359-80fd-e7d94ee49efd"],
Cell[2681, 49, 3559, 61, 754, "Text",ExpressionUUID->"faacae0e-843f-4736-aec1-5298d05e2e28"],
Cell[6243, 112, 8565, 201, 1348, "Input",ExpressionUUID->"3c98ee5b-8c98-4241-9291-00b97673e529"],
Cell[14811, 315, 8164, 197, 1379, "Input",ExpressionUUID->"4ce0733e-8e6a-4e00-aebd-05a52159e1eb"],
Cell[22978, 514, 7071, 170, 1100, "Input",ExpressionUUID->"54aa6f0d-da47-4504-babf-9d0641e72fef"]
}, Closed]],
Cell[CellGroupData[{
Cell[30086, 689, 2304, 32, 68, "Subsection",ExpressionUUID->"530267cb-b350-4d9e-bd56-2707b41c0aff"],
Cell[32393, 723, 3872, 65, 754, "Text",ExpressionUUID->"35d0701d-37a7-4527-9dac-22b03668c8b3"],
Cell[36268, 790, 8459, 199, 1348, "Input",ExpressionUUID->"3b55ddc3-07af-4a52-9fc6-7a2b3cadf25e"],
Cell[44730, 991, 7094, 170, 1100, "Input",ExpressionUUID->"a6a950bb-952f-4b56-871f-047743161c6a"]
}, Closed]],
Cell[CellGroupData[{
Cell[51861, 1166, 2353, 33, 68, "Subsection",ExpressionUUID->"2d818e4e-5112-4703-99a9-5be95ec14391"],
Cell[54217, 1201, 3472, 60, 697, "Text",ExpressionUUID->"61328ef4-7c95-4506-b6a9-14267b026fd7"],
Cell[57692, 1263, 8415, 194, 1348, "Input",ExpressionUUID->"cb569ea9-9b54-4e1c-a6b0-ac2216373c29"],
Cell[66110, 1459, 7050, 165, 1100, "Input",ExpressionUUID->"aab429e7-aded-4aa1-9f1d-229bde4a4517"]
}, Closed]],
Cell[CellGroupData[{
Cell[73197, 1629, 2153, 30, 68, "Subsection",ExpressionUUID->"69d5e8ae-633f-4cb2-b7dc-e1d8232551bf"],
Cell[75353, 1661, 3473, 70, 1153, "Text",ExpressionUUID->"5127b5d3-17f1-4c38-a608-13d2083c3fd6"],
Cell[78829, 1733, 5287, 111, 604, "Input",ExpressionUUID->"182111b3-b1e8-4abb-94f2-3862863deee0"]
}, Closed]],
Cell[CellGroupData[{
Cell[84153, 1849, 2207, 31, 68, "Subsection",ExpressionUUID->"6bbd5ffe-1521-4898-a0ef-8bff66636d8e"],
Cell[86363, 1882, 2609, 46, 726, "Text",ExpressionUUID->"f61c3bea-bf24-4ef9-90f3-03da84a28e8d"],
Cell[88975, 1930, 1772, 32, 170, "Input",ExpressionUUID->"b5496d88-cb5a-42bd-80c0-bed356f31026"]
}, Closed]],
Cell[CellGroupData[{
Cell[90784, 1967, 2079, 29, 68, "Subsection",ExpressionUUID->"822798f8-1d1e-45c3-a2bc-96a413893741"],
Cell[92866, 1998, 2959, 60, 1011, "Text",ExpressionUUID->"efcac1c4-c9a0-4b8d-ac45-a59a95e0305d"],
Cell[95828, 2060, 4303, 107, 406, "Input",ExpressionUUID->"1d7f1c14-7cb5-437e-8d4f-8652e665f4cd"],
Cell[100134, 2169, 243, 3, 45, "Input",ExpressionUUID->"8bf009de-f7bc-4a68-890f-8608c5ad1b8f"]
}, Closed]],
Cell[CellGroupData[{
Cell[100414, 2177, 2272, 32, 68, "Subsection",ExpressionUUID->"2c101a6a-d472-4717-8a53-c1b50afdbbe3"],
Cell[102689, 2211, 2780, 54, 982, "Text",ExpressionUUID->"29462f90-a083-4bf2-9141-a2ed111863e7"],
Cell[105472, 2267, 4073, 95, 542, "Input",ExpressionUUID->"cf5c232f-f32f-479f-a50a-3292b981c72a"]
}, Closed]]
}
]
*)
