# Supplementary material for: Thermodynamics Underpinning the Microbial Community‐Level Nitrogen Energy Metabolism
Source: Environ Microbiol. 2025 Feb 16;27(2):e70055. doi: 10.1111/1462-2920.70055 (PMC11830459; doi:10.1111/1462-2920.70055)
Supplement: Supplementary file 1 — Data S1. [file EMI-27-e70055-s001.zip › SI/Nnetwork/Programs/Functions_3.nb]

(*CacheID: 234*)
(* Internal cache information:
NotebookFileLineBreakTest
NotebookFileLineBreakTest
NotebookDataPosition[         0,          0]
NotebookDataLength[     60877,       1251]
NotebookOptionsPosition[     38979,        775]
NotebookOutlinePosition[     58912,       1217]
CellTagsIndexPosition[     58869,       1214]
WindowFrame->Normal*)

(* Beginning of Notebook Content *)
Notebook[{

Cell[CellGroupData[{
Cell["circleLayout", "Subsection",
 CellChangeTimes->{{3.551737097830353*^9, 3.551737136440796*^9}, {
   3.551737265797515*^9, 3.5517372983993053`*^9}, {3.551737391537758*^9, 
   3.551737395787712*^9}, 3.579223560449744*^9, {3.5792237289859753`*^9, 
   3.5792237498105087`*^9}, {3.579825137891397*^9, 3.5798251555632267`*^9}, {
   3.579825569024938*^9, 3.579825575030909*^9}, {3.580441560743074*^9, 
   3.5804415630482397`*^9}, {3.656029418515318*^9, 3.6560294272714443`*^9}, {
   3.6566340476878357`*^9, 3.656634075254819*^9}, 3.671939406313691*^9, {
   3.6726156129187403`*^9, 3.672615616776533*^9}, {3.7039973157642937`*^9, 
   3.703997316326473*^9}, {3.7477739269249496`*^9, 3.747773933155973*^9}, 
   3.747773976533513*^9, {3.796601794322344*^9, 3.796601798185314*^9}, {
   3.797040906506734*^9, 3.7970409112245703`*^9}, {3.797041315467291*^9, 
   3.797041317845718*^9}, {3.797042343353114*^9, 3.79704237205273*^9}, {
   3.7970426678474073`*^9, 3.797042681840077*^9}, {3.7970460198226833`*^9, 
   3.79704603259582*^9}, {3.797046805523264*^9, 3.797046814367687*^9}, 
   3.797047342909074*^9, 3.797047397417321*^9, 3.797048108300066*^9, {
   3.79705200673114*^9, 3.797052007585945*^9}, {3.797059371286071*^9, 
   3.797059373792295*^9}, {3.79705950491376*^9, 3.7970595302651453`*^9}, {
   3.797061936476112*^9, 3.797061940070005*^9}, {3.7970621741459846`*^9, 
   3.797062183937989*^9}, 3.797062230005437*^9, {3.797110009016491*^9, 
   3.797110023029608*^9}, 3.797110174444861*^9, {3.797133039701847*^9, 
   3.797133068618548*^9}, {3.7971331208726273`*^9, 3.797133125510891*^9}, {
   3.797135295415852*^9, 3.797135327811446*^9}, {3.809996903691578*^9, 
   3.8099969127376137`*^9}, {3.8102609846810303`*^9, 3.810261004873917*^9}, {
   3.8209161453101387`*^9, 3.820916152338657*^9}, {3.8613036730249*^9, 
   3.8613036767906933`*^9}, {3.908227396828341*^9, 3.908227397378004*^9}, 
   3.908255004377492*^9, 
   3.908255932608522*^9},ExpressionUUID->"3d19a9d5-d97d-4abf-a7aa-\
9062e5ec08a2"],

Cell[TextData[{
 StyleBox["circleLayout[label_]",
  FontWeight->"Bold"],
 "\n\tThis functionis designed to compute the positions of a list of nodes \
(specified by their labels) so that they are evenly distributed around a \
circle. This layout is particularly useful for visualizing network data, \
graphs, or any scenario where a circular arrangement enhances the readability \
and aesthetics of the display.\n\nInput:\n\t",
 StyleBox["label",
  FontSlant->"Italic"],
 ": A list of node names (labels). This list represents the nodes that need \
to be arranged in a circular layout.\n\nOperation:\n1. The function iterates \
through each label in the input list.\n2. For each node, it calculates the \
coordinates using trigonometric functions to place it evenly around the \
circle.\n3. The x-coordinate is calculated as 2*Cos[2 \[Pi]/Length[label] * \
i], and the y-coordinate as 2*Sin[2 \[Pi]/Length[label] * i]. Here, \[Pi] \
represents the mathematical constant pi, Length[label] is the total number of \
nodes, and i is the current node\[CloseCurlyQuote]s index in the list.\n4. \
The factor 2 in the trigonometric functions scales the radius of the circle \
to 2 units, which can be adjusted based on the specific requirements for \
spacing or visual preference.\n\nReturn:\n\tThe function returns a list of \
rules, where each rule associates a node label with its corresponding \
position on the circle. For example, {node1 -> {x1, y1}, node2 -> {x2, y2}, \
..., nodeN -> {xN, yN}}."
}], "Text",
 CellChangeTimes->{{3.891887707159637*^9, 3.891887733820169*^9}, {
  3.89188776473802*^9, 3.891887880505103*^9}, {3.89188864195226*^9, 
  3.891888742394906*^9}, {3.908255941357699*^9, 3.908256028299267*^9}, {
  3.923007106826261*^9, 
  3.923007160723881*^9}},ExpressionUUID->"04b38b97-9f99-4aab-a3e0-\
d612689e58ff"],

Cell[BoxData[
 RowBox[{
  RowBox[{"circleLayout", "[", "label_", "]"}], ":=", 
  RowBox[{"Table", "[", 
   RowBox[{
    RowBox[{
     RowBox[{"label", "\[LeftDoubleBracket]", "i", "\[RightDoubleBracket]"}], 
     "->", 
     RowBox[{"{", 
      RowBox[{
       RowBox[{"2", "*", 
        RowBox[{"Cos", "[", 
         RowBox[{"2", 
          RowBox[{"\[Pi]", "/", 
           RowBox[{"Length", "[", "label", "]"}]}], " ", "i"}], "]"}]}], ",", 
       
       RowBox[{"2", "*", 
        RowBox[{"Sin", "[", 
         RowBox[{"2", " ", 
          RowBox[{"\[Pi]", "/", 
           RowBox[{"Length", "[", "label", "]"}]}], " ", "i"}], "]"}]}]}], 
      "}"}]}], ",", 
    RowBox[{"{", 
     RowBox[{"i", ",", 
      RowBox[{"Length", "[", "label", "]"}]}], "}"}]}], "]"}]}]], "Input",
 CellChangeTimes->{3.9082560403591137`*^9},
 CellLabel->"In[1]:=",ExpressionUUID->"0709d941-65f0-4bfd-9b48-32fb8623a32b"]
}, Closed]],

Cell[CellGroupData[{

Cell["MakeNetwork", "Subsection",
 CellChangeTimes->{{3.551737097830353*^9, 3.551737136440796*^9}, {
   3.551737265797515*^9, 3.5517372983993053`*^9}, {3.551737391537758*^9, 
   3.551737395787712*^9}, 3.579223560449744*^9, {3.5792237289859753`*^9, 
   3.5792237498105087`*^9}, {3.579825137891397*^9, 3.5798251555632267`*^9}, {
   3.579825569024938*^9, 3.579825575030909*^9}, {3.580441560743074*^9, 
   3.5804415630482397`*^9}, {3.656029418515318*^9, 3.6560294272714443`*^9}, {
   3.6566340476878357`*^9, 3.656634075254819*^9}, 3.671939406313691*^9, {
   3.6726156129187403`*^9, 3.672615616776533*^9}, {3.7039973157642937`*^9, 
   3.703997316326473*^9}, {3.7477739269249496`*^9, 3.747773933155973*^9}, 
   3.747773976533513*^9, {3.796601794322344*^9, 3.796601798185314*^9}, {
   3.797040906506734*^9, 3.7970409112245703`*^9}, {3.797041315467291*^9, 
   3.797041317845718*^9}, {3.797042343353114*^9, 3.79704237205273*^9}, {
   3.7970426678474073`*^9, 3.797042681840077*^9}, {3.7970460198226833`*^9, 
   3.79704603259582*^9}, {3.797046805523264*^9, 3.797046814367687*^9}, 
   3.797047342909074*^9, 3.797047397417321*^9, 3.797048108300066*^9, {
   3.79705200673114*^9, 3.797052007585945*^9}, {3.797059371286071*^9, 
   3.797059373792295*^9}, {3.79705950491376*^9, 3.7970595302651453`*^9}, {
   3.797061936476112*^9, 3.797061940070005*^9}, {3.7970621741459846`*^9, 
   3.797062183937989*^9}, 3.797062230005437*^9, {3.797110009016491*^9, 
   3.797110023029608*^9}, 3.797110174444861*^9, {3.797133039701847*^9, 
   3.797133068618548*^9}, {3.7971331208726273`*^9, 3.797133125510891*^9}, {
   3.797135295415852*^9, 3.797135327811446*^9}, {3.809996903691578*^9, 
   3.8099969127376137`*^9}, {3.8102609846810303`*^9, 3.810261004873917*^9}, {
   3.8209161453101387`*^9, 3.820916152338657*^9}, {3.8613036730249*^9, 
   3.8613036767906933`*^9}, {3.908227396828341*^9, 3.908227397378004*^9}, 
   3.908255004377492*^9, 3.908255932608522*^9, 3.9082560931710978`*^9, {
   3.908326789255988*^9, 3.9083267912107887`*^9}, {3.908326837274426*^9, 
   3.90832683769405*^9}, {3.908326876860868*^9, 
   3.908326879233204*^9}},ExpressionUUID->"b66c40a6-90fa-4ff1-97f9-\
613a0496c7f4"],

Cell[TextData[{
 StyleBox["MakeNetwork[thisedgeflow_,style_]",
  FontWeight->"Bold"],
 "\n\tThis function is specifically designed to visualize a network graph \
based on a given edge flow, applying visual styles selectively to emphasize \
significant flows and include additional nodes as necessary for comprehensive \
visualization.\n\n",
 StyleBox["Inputs",
  FontSlant->"Italic"],
 ":\n\t",
 StyleBox["thisedgeflow",
  FontSlant->"Italic"],
 ": An array where each element is a pair consisting of a directed edge and \
its associated flow. This data is expected to represent connectivity and flow \
intensity between nodes in a network.\n\t",
 StyleBox["style",
  FontSlant->"Italic"],
 ": A styling directive (or set of directives) that specifies how significant \
edges should be displayed in the graph.\n\nOperations:\n1.\tFlow \
Summarization: Utilizes ",
 StyleBox["SummarizeSameEdgeFlow",
  FontSlant->"Italic"],
 " to aggregate flows across identical edges, simplifying the network data by \
combining flows along the same paths.\n2.\tDummy Edge Addition: Implements ",
 StyleBox["SetDummyEdges",
  FontSlant->"Italic"],
 " to ensure that all nodes, even those not directly connected by the \
original edge data, are included in the network visualization. This step is \
crucial for representing isolated nodes by connecting them to a \
\[OpenCurlyDoubleQuote]Dummy\[CloseCurlyDoubleQuote] node.\n3.\tEdge Weight \
Calculation: Computes a normalized weight for each edge based on its flow \
relative to the minimum and maximum flows in the network, adjusting for \
visibility and emphasis in the graph.\n4.\tEdge Style Customization: Creates \
a custom edge style list, ",
 StyleBox["myEdgeStyle",
  FontSlant->"Italic"],
 ", which applies the provided style to edges above a certain visibility \
threshold. Edges leading to or from the \[OpenCurlyDoubleQuote]Dummy\
\[CloseCurlyDoubleQuote] node or those below the visibility threshold are \
made transparent.\n5.\tGraph Construction: Constructs a Graph object using \
the edges, with customized vertex and edge styles, sizes, and other graphical \
properties like vertex labels and coordinates tailored to ensure optimal \
visualization quality.\n\nReturn:\n\tReturns a Graph object representing the \
network, with visual emphasis on significant flows and inclusive of all \
relevant nodes."
}], "Text",
 CellChangeTimes->{{3.891887707159637*^9, 3.891887733820169*^9}, {
  3.89188776473802*^9, 3.891887880505103*^9}, {3.89188864195226*^9, 
  3.891888742394906*^9}, {3.908255941357699*^9, 3.908256028299267*^9}, {
  3.9082561026510563`*^9, 3.908256181264744*^9}, {3.908326801248579*^9, 
  3.9083269230033913`*^9}, {3.923007835316511*^9, 
  3.923007946640246*^9}},ExpressionUUID->"2ada68bc-f80f-4452-995c-\
fbc91f689db7"],

Cell[BoxData[
 RowBox[{
  RowBox[{"MakeNetwork", "[", 
   RowBox[{"thisedgeflow_", ",", "style_"}], "]"}], ":=", 
  RowBox[{"Module", "[", 
   RowBox[{
    RowBox[{"{", 
     RowBox[{
     "edgeflow", ",", "edges", ",", "values", ",", "withoutduplicate", ",", 
      "i", ",", "sel", ",", "list", ",", "minv", ",", "included", ",", 
      "unincluded", ",", "addingedges", ",", "weight", ",", "min", ",", 
      "myEdgeStyle"}], "}"}], ",", "\[IndentingNewLine]", 
    "\[IndentingNewLine]", 
    RowBox[{
     RowBox[{"edgeflow", "=", 
      RowBox[{"SummarizeSameEdgeFlow", "[", "thisedgeflow", "]"}]}], ";", 
     "\[IndentingNewLine]", 
     RowBox[{"edgeflow", "=", 
      RowBox[{"SetDummyEdges", "[", "edgeflow", "]"}]}], ";", 
     "\[IndentingNewLine]", 
     RowBox[{"values", "=", 
      RowBox[{"edgeflow", "\[LeftDoubleBracket]", 
       RowBox[{"All", ",", "2"}], "\[RightDoubleBracket]"}]}], ";", 
     "\[IndentingNewLine]", 
     RowBox[{"min", "=", 
      RowBox[{
       RowBox[{"Min", "[", "values", "]"}], "-", 
       RowBox[{"0.1", "*", 
        RowBox[{"Min", "[", "values", "]"}]}]}]}], ";", "\[IndentingNewLine]", 
     RowBox[{"weight", "=", 
      RowBox[{"Table", "[", 
       RowBox[{
        RowBox[{
         RowBox[{"(", 
          RowBox[{
           RowBox[{
           "values", "\[LeftDoubleBracket]", "i", "\[RightDoubleBracket]"}], 
           "-", "min"}], ")"}], "/", 
         RowBox[{"(", 
          RowBox[{
           RowBox[{"Max", "[", "values", "]"}], "-", "min"}], ")"}]}], ",", 
        RowBox[{"{", 
         RowBox[{"i", ",", "1", ",", 
          RowBox[{"Length", "[", "values", "]"}]}], "}"}]}], "]"}]}], ";", 
     "\[IndentingNewLine]", "\[IndentingNewLine]", 
     RowBox[{"myEdgeStyle", "=", 
      RowBox[{"Table", "[", 
       RowBox[{
        RowBox[{
         RowBox[{
          RowBox[{
          "edgeflow", "\[LeftDoubleBracket]", "i", "\[RightDoubleBracket]"}], 
          "\[LeftDoubleBracket]", "1", "\[RightDoubleBracket]"}], "\[Rule]", 
         " ", "\[IndentingNewLine]", 
         RowBox[{"If", "[", 
          RowBox[{
           RowBox[{
            RowBox[{
             RowBox[{
              RowBox[{
               RowBox[{
               "edgeflow", "\[LeftDoubleBracket]", "i", 
                "\[RightDoubleBracket]"}], "\[LeftDoubleBracket]", "1", 
               "\[RightDoubleBracket]"}], "\[LeftDoubleBracket]", "2", 
              "\[RightDoubleBracket]"}], "!=", "\"\<Dummy\>\""}], "&&", 
            RowBox[{
             RowBox[{
             "weight", "\[LeftDoubleBracket]", "i", "\[RightDoubleBracket]"}],
              ">", "0"}]}], ",", "\[IndentingNewLine]", "style", ",", 
           "\[IndentingNewLine]", 
           RowBox[{"Directive", "[", 
            RowBox[{"White", ",", 
             RowBox[{"Thickness", "[", "0", "]"}], ",", 
             RowBox[{"Opacity", "[", "0", "]"}]}], "]"}]}], 
          "\[IndentingNewLine]", "]"}]}], ",", 
        RowBox[{"{", 
         RowBox[{"i", ",", "1", ",", 
          RowBox[{"Length", "[", "edgeflow", "]"}]}], "}"}]}], "]"}]}], ";", 
     "\[IndentingNewLine]", "\[IndentingNewLine]", 
     RowBox[{"Graph", "[", 
      RowBox[{
       RowBox[{"edgeflow", "\[LeftDoubleBracket]", 
        RowBox[{"All", ",", "1"}], "\[RightDoubleBracket]"}], ",", 
       "\[IndentingNewLine]", 
       RowBox[{"VertexSize", "\[Rule]", "0.5"}], ",", "\[IndentingNewLine]", 
       RowBox[{"VertexStyle", "\[Rule]", "myvertexstyle"}], ",", 
       "\[IndentingNewLine]", 
       RowBox[{"BaseStyle", "\[Rule]", 
        RowBox[{"EdgeForm", "[", 
         RowBox[{"Directive", "[", 
          RowBox[{"Thick", ",", "Black"}], "]"}], "]"}]}], ",", 
       "\[IndentingNewLine]", 
       RowBox[{"VertexLabels", "\[Rule]", "myvertexlabel"}], ",", 
       "\[IndentingNewLine]", 
       RowBox[{"VertexLabelStyle", "\[Rule]", 
        RowBox[{"Directive", "[", 
         RowBox[{
          RowBox[{"FontFamily", "->", "\"\<Helvetica\>\""}], ",", "10"}], 
         "]"}]}], ",", "\[IndentingNewLine]", 
       RowBox[{"VertexCoordinates", "\[Rule]", "vertexpos"}], ",", 
       "\[IndentingNewLine]", 
       RowBox[{"EdgeStyle", "\[Rule]", "myEdgeStyle"}], ",", 
       "\[IndentingNewLine]", 
       RowBox[{"PerformanceGoal", "\[Rule]", "\"\<Quality\>\""}], ",", 
       RowBox[{"ImageSize", "\[Rule]", 
        RowBox[{"Automatic", "\[Rule]", 
         RowBox[{"12", " ", "cm"}]}]}], ",", 
       RowBox[{"PlotRangePadding", "\[Rule]", "None"}], ",", 
       RowBox[{"Background", "\[Rule]", "None"}]}], "\[IndentingNewLine]", 
      "]"}]}]}], "\[IndentingNewLine]", "]"}]}]], "Input",
 CellChangeTimes->{{3.908607408434588*^9, 3.9086074444818077`*^9}, {
   3.90860748595266*^9, 3.908607549245322*^9}, 3.9163727295737333`*^9, 
   3.916894284033442*^9, {3.916958574977914*^9, 3.916958597474429*^9}, {
   3.9169586411153297`*^9, 3.916958653349482*^9}, {3.916959460513974*^9, 
   3.916959460915909*^9}, {3.9169595248121767`*^9, 3.91695956118929*^9}, {
   3.9230072767750397`*^9, 3.923007278798802*^9}, {3.923007746925*^9, 
   3.923007767219316*^9}},ExpressionUUID->"34265fb7-1ec1-4fc0-b44a-\
71f0f7d36ac6"]
}, Open  ]],

Cell[CellGroupData[{

Cell["HeatMapColor", "Subsection",
 CellChangeTimes->{{3.551737097830353*^9, 3.551737136440796*^9}, {
   3.551737265797515*^9, 3.5517372983993053`*^9}, {3.551737391537758*^9, 
   3.551737395787712*^9}, 3.579223560449744*^9, {3.5792237289859753`*^9, 
   3.5792237498105087`*^9}, {3.579825137891397*^9, 3.5798251555632267`*^9}, {
   3.579825569024938*^9, 3.579825575030909*^9}, {3.580441560743074*^9, 
   3.5804415630482397`*^9}, {3.656029418515318*^9, 3.6560294272714443`*^9}, {
   3.6566340476878357`*^9, 3.656634075254819*^9}, 3.671939406313691*^9, {
   3.6726156129187403`*^9, 3.672615616776533*^9}, {3.7039973157642937`*^9, 
   3.703997316326473*^9}, {3.7477739269249496`*^9, 3.747773933155973*^9}, 
   3.747773976533513*^9, {3.796601794322344*^9, 3.796601798185314*^9}, {
   3.797040906506734*^9, 3.7970409112245703`*^9}, {3.797041315467291*^9, 
   3.797041317845718*^9}, {3.797042343353114*^9, 3.79704237205273*^9}, {
   3.7970426678474073`*^9, 3.797042681840077*^9}, {3.7970460198226833`*^9, 
   3.79704603259582*^9}, {3.797046805523264*^9, 3.797046814367687*^9}, 
   3.797047342909074*^9, 3.797047397417321*^9, 3.797048108300066*^9, {
   3.79705200673114*^9, 3.797052007585945*^9}, {3.797059371286071*^9, 
   3.797059373792295*^9}, {3.79705950491376*^9, 3.7970595302651453`*^9}, {
   3.797061936476112*^9, 3.797061940070005*^9}, {3.7970621741459846`*^9, 
   3.797062183937989*^9}, 3.797062230005437*^9, {3.797110009016491*^9, 
   3.797110023029608*^9}, 3.797110174444861*^9, {3.797133039701847*^9, 
   3.797133068618548*^9}, {3.7971331208726273`*^9, 3.797133125510891*^9}, {
   3.797135295415852*^9, 3.797135327811446*^9}, {3.809996903691578*^9, 
   3.8099969127376137`*^9}, {3.8102609846810303`*^9, 3.810261004873917*^9}, {
   3.8209161453101387`*^9, 3.820916152338657*^9}, {3.8613036730249*^9, 
   3.8613036767906933`*^9}, {3.908227396828341*^9, 3.908227397378004*^9}, 
   3.908255004377492*^9, 3.908255932608522*^9, 
   3.9082560931710978`*^9},ExpressionUUID->"4ef1ddda-fac5-42e7-9d11-\
7a6865b755c0"],

Cell[TextData[{
 StyleBox["HeatMapColor[n_]",
  FontWeight->"Bold"],
 "\nThis function is designed to generate a color blend useful for heatmaps, \
with ",
 StyleBox["n",
  FontSlant->"Italic"],
 " determining the specific color based on a linear interpolation between a \
doubly lightened purple and yellow."
}], "Text",
 CellChangeTimes->{{3.891887707159637*^9, 3.891887733820169*^9}, {
  3.89188776473802*^9, 3.891887880505103*^9}, {3.89188864195226*^9, 
  3.891888742394906*^9}, {3.908255941357699*^9, 3.908256028299267*^9}, {
  3.9082561026510563`*^9, 3.908256181264744*^9}, {3.923007721317731*^9, 
  3.92300773911823*^9}},ExpressionUUID->"15cc11eb-285d-465e-b9f6-\
d93903c93d85"],

Cell[BoxData[
 RowBox[{
  RowBox[{"HeatMapColor", "[", "n_", "]"}], ":=", 
  RowBox[{"Blend", "[", 
   RowBox[{
    RowBox[{"{", 
     RowBox[{
      RowBox[{"Lighter", "[", 
       RowBox[{"Lighter", "[", "Purple", "]"}], "]"}], ",", "Yellow"}], "}"}],
     ",", "n"}], "]"}]}]], "Input",
 CellChangeTimes->{3.9082560403591137`*^9, 3.9082561934186287`*^9},
 CellLabel->"In[10]:=",ExpressionUUID->"674d9888-f975-4ac4-9f1d-610351b07767"]
}, Closed]],

Cell[CellGroupData[{

Cell[TextData[StyleBox["SetDummyEdges",
 FontWeight->"Bold"]], "Subsection",
 CellChangeTimes->{{3.551737097830353*^9, 3.551737136440796*^9}, {
   3.551737265797515*^9, 3.5517372983993053`*^9}, {3.551737391537758*^9, 
   3.551737395787712*^9}, 3.579223560449744*^9, {3.5792237289859753`*^9, 
   3.5792237498105087`*^9}, {3.579825137891397*^9, 3.5798251555632267`*^9}, {
   3.579825569024938*^9, 3.579825575030909*^9}, {3.580441560743074*^9, 
   3.5804415630482397`*^9}, {3.656029418515318*^9, 3.6560294272714443`*^9}, {
   3.6566340476878357`*^9, 3.656634075254819*^9}, 3.671939406313691*^9, {
   3.6726156129187403`*^9, 3.672615616776533*^9}, {3.7039973157642937`*^9, 
   3.703997316326473*^9}, {3.7477739269249496`*^9, 3.747773933155973*^9}, 
   3.747773976533513*^9, {3.796601794322344*^9, 3.796601798185314*^9}, {
   3.797040906506734*^9, 3.7970409112245703`*^9}, {3.797041315467291*^9, 
   3.797041317845718*^9}, {3.797042343353114*^9, 3.79704237205273*^9}, {
   3.7970426678474073`*^9, 3.797042681840077*^9}, {3.7970460198226833`*^9, 
   3.79704603259582*^9}, {3.797046805523264*^9, 3.797046814367687*^9}, 
   3.797047342909074*^9, 3.797047397417321*^9, 3.797048108300066*^9, {
   3.79705200673114*^9, 3.797052007585945*^9}, {3.797059371286071*^9, 
   3.797059373792295*^9}, {3.79705950491376*^9, 3.7970595302651453`*^9}, {
   3.797061936476112*^9, 3.797061940070005*^9}, {3.7970621741459846`*^9, 
   3.797062183937989*^9}, 3.797062230005437*^9, {3.797110009016491*^9, 
   3.797110023029608*^9}, 3.797110174444861*^9, {3.797133039701847*^9, 
   3.797133068618548*^9}, {3.7971331208726273`*^9, 3.797133125510891*^9}, {
   3.797135295415852*^9, 3.797135327811446*^9}, {3.809996903691578*^9, 
   3.8099969127376137`*^9}, {3.8102609846810303`*^9, 3.810261004873917*^9}, {
   3.8209161453101387`*^9, 3.820916152338657*^9}, {3.8613036730249*^9, 
   3.8613036767906933`*^9}, {3.908227396828341*^9, 3.908227475363532*^9}, {
   3.908227641381488*^9, 3.9082276438608913`*^9}, 3.908230000815112*^9, {
   3.908232042685368*^9, 3.908232044762779*^9}, 3.908232153779593*^9, 
   3.908232263186656*^9, 3.9082550556389627`*^9, 3.9083109381276817`*^9, 
   3.908320400458528*^9, 
   3.9085715959094343`*^9},ExpressionUUID->"59ba7e90-827d-45d5-b7e8-\
43299315d71d"],

Cell[TextData[{
 StyleBox["SetDummyEdges[edgeflow_]\n\t",
  FontWeight->"Bold"],
 "This function is designed to address the visibility issue of nodes in \
graph-based visualizations, particularly those nodes that are not included in \
any edges but are important for the understanding of the entire system. This \
function effectively introduces a \[OpenCurlyDoubleQuote]Dummy\
\[CloseCurlyDoubleQuote] node and creates directed edges to this node from \
any nodes that are otherwise unrepresented in the given ",
 StyleBox["edgeflow",
  FontSlant->"Italic"],
 ".\nFunction Explanation:\n\nInput:\n\t",
 StyleBox["edgeflow",
  FontSlant->"Italic"],
 ": A list where each element consists of a directed edge and its associated \
flow. The first column represents the directed edges, and the second column \
contains the flow values for these edges.\n\nOperations:\n1.\tExtract \
Components: Retrieves all directed edges and their corresponding flow values \
from edgeflow.\n2.\tIdentify Included and Unincluded Nodes:\n\t2-i) \
Identifies all unique nodes included in any edge by extracting nodes from \
both the starting and ending points of each edge.\n\t2-ii) Determines nodes \
(NspeciesStr) that are not part of any edge by comparing the list of all \
nodes with those found in the edges.\n3. Minimum Flow Calculation: Calculates \
a minimal flow value (minv), set as a fraction (e.g., 10%) of the smallest \
flow found in edgeflow, to be used for the dummy edges.\n4. Dummy Edge \
Addition:\n\t4-i) For each node not included in any edge, a new edge is \
created from that node to the \[OpenCurlyDoubleQuote]Dummy\
\[CloseCurlyDoubleQuote] node using the previously calculated minimum flow \
value.\n\t4-ii) If there are nodes that are not connected to any edges, this \
step ensures they are connected to the graph via the \
\[OpenCurlyDoubleQuote]Dummy\[CloseCurlyDoubleQuote] node.\n5.\tRecompile \
Edge Flow List:\n\t5-i)\tThe original edge flow list is expanded to include \
these new dummy edges. An additional dummy self-loop (from \
\[OpenCurlyDoubleQuote]Dummy\[CloseCurlyDoubleQuote] to \
\[OpenCurlyDoubleQuote]Dummy\[CloseCurlyDoubleQuote]) is also added to ensure \
the Dummy node is visible and accounted for in visualizations and \
calculations.\n\nReturn:\n\tThe function returns a new edge flow list that \
includes all original edges plus the newly added dummy edges, ensuring all \
nodes are represented in the graph."
}], "Text",
 CellChangeTimes->{{3.891887707159637*^9, 3.891887733820169*^9}, {
  3.9083108726874523`*^9, 3.908310933739668*^9}, {3.9083204160916853`*^9, 
  3.908320467777629*^9}, {3.9085716052403812`*^9, 3.908571845147037*^9}, {
  3.9230074857925*^9, 
  3.92300759295481*^9}},ExpressionUUID->"f56a2337-b870-4538-910e-\
78fff15a93a7"],

Cell[BoxData[
 RowBox[{
  RowBox[{"SetDummyEdges", "[", "edgeflow_", "]"}], ":=", 
  RowBox[{"Module", "[", 
   RowBox[{
    RowBox[{"{", 
     RowBox[{
     "edges", ",", "values", ",", "minv", ",", "withoutduplicate", ",", 
      "included", ",", "unincluded", ",", "addingedges", ",", 
      "thisedgeflow"}], "}"}], ",", "\[IndentingNewLine]", 
    RowBox[{
     RowBox[{"edges", "=", 
      RowBox[{"edgeflow", "\[LeftDoubleBracket]", 
       RowBox[{"All", ",", "1"}], "\[RightDoubleBracket]"}]}], ";", 
     "\[IndentingNewLine]", 
     RowBox[{"values", "=", 
      RowBox[{"edgeflow", "\[LeftDoubleBracket]", 
       RowBox[{"All", ",", "2"}], "\[RightDoubleBracket]"}]}], ";", 
     "\[IndentingNewLine]", 
     RowBox[{"minv", "=", 
      RowBox[{"0.1", "*", 
       RowBox[{"Min", "[", "values", "]"}]}]}], ";", "\[IndentingNewLine]", 
     RowBox[{"withoutduplicate", "=", 
      RowBox[{"DeleteDuplicates", "[", "edges", "]"}]}], ";", 
     "\[IndentingNewLine]", 
     RowBox[{"included", "=", 
      RowBox[{"DeleteDuplicates", "[", 
       RowBox[{"Flatten", "[", 
        RowBox[{"{", 
         RowBox[{
          RowBox[{"withoutduplicate", "\[LeftDoubleBracket]", 
           RowBox[{"All", ",", "1"}], "\[RightDoubleBracket]"}], ",", 
          RowBox[{"withoutduplicate", "\[LeftDoubleBracket]", 
           RowBox[{"All", ",", "2"}], "\[RightDoubleBracket]"}]}], "}"}], 
        "]"}], "]"}]}], ";", "\[IndentingNewLine]", 
     RowBox[{"unincluded", "=", 
      RowBox[{"Complement", "[", 
       RowBox[{"NspeciesStr", ",", "included"}], "]"}]}], ";", 
     "\[IndentingNewLine]", 
     RowBox[{"If", "[", 
      RowBox[{
       RowBox[{
        RowBox[{"Length", "[", "unincluded", "]"}], ">", "0"}], ",", 
       "\[IndentingNewLine]", 
       RowBox[{"{", 
        RowBox[{
         RowBox[{"addingedges", "=", 
          RowBox[{"Table", "[", 
           RowBox[{
            RowBox[{"{", 
             RowBox[{
              RowBox[{
               RowBox[{
               "unincluded", "\[LeftDoubleBracket]", "i", 
                "\[RightDoubleBracket]"}], "\[DirectedEdge]", 
               "\"\<Dummy\>\""}], ",", "minv"}], "}"}], ",", 
            RowBox[{"{", 
             RowBox[{"i", ",", "1", ",", 
              RowBox[{"Length", "[", "unincluded", "]"}]}], "}"}]}], "]"}]}], 
         ";", "\[IndentingNewLine]", 
         RowBox[{"thisedgeflow", "=", 
          RowBox[{"Partition", "[", 
           RowBox[{
            RowBox[{"Flatten", "[", 
             RowBox[{"{", 
              RowBox[{"edgeflow", ",", "addingedges", ",", 
               RowBox[{"{", 
                RowBox[{
                 RowBox[{
                 "\"\<Dummy\>\"", "\[DirectedEdge]", "\"\<Dummy\>\""}], ",", 
                 "minv"}], "}"}]}], "}"}], "]"}], ",", "2"}], "]"}]}], ";"}], 
        "\[IndentingNewLine]", "}"}], ",", "\[IndentingNewLine]", 
       RowBox[{
        RowBox[{"thisedgeflow", "=", 
         RowBox[{"Partition", "[", 
          RowBox[{
           RowBox[{"Flatten", "[", 
            RowBox[{"{", 
             RowBox[{"edgeflow", ",", 
              RowBox[{"{", 
               RowBox[{
                RowBox[{"\"\<Dummy\>\"", "\[DirectedEdge]", "\"\<Dummy\>\""}],
                 ",", "minv"}], "}"}]}], "}"}], "]"}], ",", "2"}], "]"}]}], 
        ";"}]}], "\[IndentingNewLine]", "]"}], ";", "\[IndentingNewLine]", 
     "thisedgeflow"}]}], "\[IndentingNewLine]", "]"}]}]], "Input",
 CellChangeTimes->{{3.893311156389434*^9, 3.8933111567013474`*^9}, {
   3.908227808127655*^9, 3.908227811332831*^9}, 3.9082305813207397`*^9, 
   3.908232133568501*^9, {3.908232189132224*^9, 3.908232196497484*^9}, 
   3.9082323110668707`*^9, 3.9082550939709167`*^9, 3.90831077187*^9, {
   3.908310806643014*^9, 3.908310862153407*^9}, 3.9083204092603683`*^9, {
   3.908322343964007*^9, 3.90832237393922*^9}, 3.908571852752653*^9, {
   3.9086069457806807`*^9, 3.908606946478798*^9}, {3.923007448028042*^9, 
   3.9230074484238567`*^9}},ExpressionUUID->"94cefa61-0b00-4fcf-84b3-\
466a6003d7f7"]
}, Closed]],

Cell[CellGroupData[{

Cell[TextData[StyleBox["SummarizeSameEdgeFlow",
 FontWeight->"Bold"]], "Subsection",
 CellChangeTimes->{{3.551737097830353*^9, 3.551737136440796*^9}, {
   3.551737265797515*^9, 3.5517372983993053`*^9}, {3.551737391537758*^9, 
   3.551737395787712*^9}, 3.579223560449744*^9, {3.5792237289859753`*^9, 
   3.5792237498105087`*^9}, {3.579825137891397*^9, 3.5798251555632267`*^9}, {
   3.579825569024938*^9, 3.579825575030909*^9}, {3.580441560743074*^9, 
   3.5804415630482397`*^9}, {3.656029418515318*^9, 3.6560294272714443`*^9}, {
   3.6566340476878357`*^9, 3.656634075254819*^9}, 3.671939406313691*^9, {
   3.6726156129187403`*^9, 3.672615616776533*^9}, {3.7039973157642937`*^9, 
   3.703997316326473*^9}, {3.7477739269249496`*^9, 3.747773933155973*^9}, 
   3.747773976533513*^9, {3.796601794322344*^9, 3.796601798185314*^9}, {
   3.797040906506734*^9, 3.7970409112245703`*^9}, {3.797041315467291*^9, 
   3.797041317845718*^9}, {3.797042343353114*^9, 3.79704237205273*^9}, {
   3.7970426678474073`*^9, 3.797042681840077*^9}, {3.7970460198226833`*^9, 
   3.79704603259582*^9}, {3.797046805523264*^9, 3.797046814367687*^9}, 
   3.797047342909074*^9, 3.797047397417321*^9, 3.797048108300066*^9, {
   3.79705200673114*^9, 3.797052007585945*^9}, {3.797059371286071*^9, 
   3.797059373792295*^9}, {3.79705950491376*^9, 3.7970595302651453`*^9}, {
   3.797061936476112*^9, 3.797061940070005*^9}, {3.7970621741459846`*^9, 
   3.797062183937989*^9}, 3.797062230005437*^9, {3.797110009016491*^9, 
   3.797110023029608*^9}, 3.797110174444861*^9, {3.797133039701847*^9, 
   3.797133068618548*^9}, {3.7971331208726273`*^9, 3.797133125510891*^9}, {
   3.797135295415852*^9, 3.797135327811446*^9}, {3.809996903691578*^9, 
   3.8099969127376137`*^9}, {3.8102609846810303`*^9, 3.810261004873917*^9}, {
   3.8209161453101387`*^9, 3.820916152338657*^9}, {3.8613036730249*^9, 
   3.8613036767906933`*^9}, {3.908227396828341*^9, 3.908227475363532*^9}, {
   3.908227641381488*^9, 3.9082276438608913`*^9}, 3.908230000815112*^9, {
   3.908232042685368*^9, 3.908232044762779*^9}, 3.908232153779593*^9, 
   3.908232263186656*^9, 3.9082550556389627`*^9, 3.908308602501059*^9, {
   3.908308799164472*^9, 3.908308800075774*^9}, 3.908315292854286*^9, {
   3.908570440027964*^9, 
   3.908570444704213*^9}},ExpressionUUID->"9ede46e7-fbfa-4955-bb27-\
7a0f9d54d2f0"],

Cell[TextData[{
 StyleBox["SummarizeSameEdgeFlow[edgeflow_]",
  FontWeight->"Bold"],
 "\n\tThis function is crafted to aggregate flow data across identical \
directed edges within a network or graph. This function is particularly \
useful in contexts such as network analysis, traffic flow modeling, or any \
application where edge flows need to be consolidated to simplify data and \
enhance understandability.\n\t\nInput:\n\t",
 StyleBox["edgeflow",
  FontSlant->"Italic"],
 ": A list of pairs, where each pair consists of a directed edge and its \
associated flow information. The first element of each pair represents the \
directed edge (typically as a tuple or pair of nodes), and the second element \
represents the flow on that edge.\n\nOperations:\n1. Extract Edge and Flow \
Data: The edges are extracted into the list edges, and the corresponding flow \
values are stored in values.\n2.\tIdentify Unique Edges: The function \
identifies unique edges by removing duplicates from the edges list, resulting \
in the list ",
 StyleBox["withoutduplicate",
  FontSlant->"Italic"],
 ".\n3. Aggregate Flows:\n\t3-i) For each unique edge, the function selects \
all entries from edgeflow that correspond to this edge.\n\t3-ii) It checks if \
there is only one entry for the edge; if true, that entry is directly \
appended to the result list list.\n\t3-iii) If multiple entries are found, it \
sums the flow values of these entries and appends the aggregated result to \
list, pairing the unique edge with the total flow.\n\nReturn:\n\tReturns a \
list where each entry consists of a directed edge and its total flow, \
summarizing all instances of that edge in the input ",
 StyleBox["edgeflow",
  FontSlant->"Italic"],
 ". Each entry is of the form {edge, total_flow}."
}], "Text",
 CellChangeTimes->{{3.891887707159637*^9, 3.891887733820169*^9}, {
  3.908308595588359*^9, 3.908308707455723*^9}, {3.908308813769496*^9, 
  3.908308869965447*^9}, {3.908315301392501*^9, 3.908315400528756*^9}, {
  3.908570456232057*^9, 3.908570586887576*^9}, {3.923007349691695*^9, 
  3.9230074265345573`*^9}},ExpressionUUID->"11c42bb8-2272-4e2a-977a-\
5ebca35cf106"],

Cell[BoxData[
 RowBox[{
  RowBox[{"SummarizeSameEdgeFlow", "[", "edgeflow_", "]"}], ":=", 
  RowBox[{"Module", "[", 
   RowBox[{
    RowBox[{"{", 
     RowBox[{
     "list", ",", "edges", ",", "values", ",", "i", ",", "withoutduplicate", 
      ",", "sel"}], "}"}], ",", "\[IndentingNewLine]", 
    RowBox[{
     RowBox[{"edges", "=", 
      RowBox[{"edgeflow", "\[LeftDoubleBracket]", 
       RowBox[{"All", ",", "1"}], "\[RightDoubleBracket]"}]}], ";", 
     "\[IndentingNewLine]", 
     RowBox[{"values", "=", 
      RowBox[{"edgeflow", "\[LeftDoubleBracket]", 
       RowBox[{"All", ",", "2"}], "\[RightDoubleBracket]"}]}], ";", 
     "\[IndentingNewLine]", 
     RowBox[{
     "(*", " ", 
      "\:91cd\:8907\:3059\:308b\:30a8\:30c3\:30b8\:306e\:30d5\:30ed\:30fc\
\:3092\:307e\:3068\:3081\:308b", " ", "*)"}], "\[IndentingNewLine]", 
     RowBox[{"withoutduplicate", "=", 
      RowBox[{"DeleteDuplicates", "[", "edges", "]"}]}], ";", 
     "\[IndentingNewLine]", 
     RowBox[{"list", "=", 
      RowBox[{"{", "}"}]}], ";", "\[IndentingNewLine]", 
     RowBox[{"For", "[", 
      RowBox[{
       RowBox[{"i", "=", "1"}], ",", 
       RowBox[{"i", "\[LessEqual]", 
        RowBox[{"Length", "[", "withoutduplicate", "]"}]}], ",", 
       RowBox[{"i", "++"}], ",", "\[IndentingNewLine]", 
       RowBox[{
        RowBox[{"sel", "=", 
         RowBox[{"Select", "[", 
          RowBox[{"edgeflow", ",", 
           RowBox[{
            RowBox[{
             RowBox[{
             "#", "\[LeftDoubleBracket]", "1", "\[RightDoubleBracket]"}], "==", 
             RowBox[{
             "withoutduplicate", "\[LeftDoubleBracket]", "i", 
              "\[RightDoubleBracket]"}]}], "&"}]}], "]"}]}], ";", 
        "\[IndentingNewLine]", 
        RowBox[{"If", "[", 
         RowBox[{
          RowBox[{
           RowBox[{"Length", "[", "sel", "]"}], "\[Equal]", "1"}], ",", 
          RowBox[{"AppendTo", "[", 
           RowBox[{"list", ",", 
            RowBox[{
            "sel", "\[LeftDoubleBracket]", "1", "\[RightDoubleBracket]"}]}], 
           "]"}], ",", 
          RowBox[{"AppendTo", "[", 
           RowBox[{"list", ",", 
            RowBox[{"{", 
             RowBox[{
              RowBox[{
              "withoutduplicate", "\[LeftDoubleBracket]", "i", 
               "\[RightDoubleBracket]"}], ",", 
              RowBox[{"Total", "[", 
               RowBox[{"sel", "\[LeftDoubleBracket]", 
                RowBox[{"All", ",", "2"}], "\[RightDoubleBracket]"}], "]"}]}],
              "}"}]}], "]"}]}], "\[IndentingNewLine]", "]"}]}]}], 
      "\[IndentingNewLine]", "]"}], ";", "\[IndentingNewLine]", "list"}]}], 
   "\[IndentingNewLine]", "]"}]}]], "Input",
 CellChangeTimes->{{3.893311156389434*^9, 3.8933111567013474`*^9}, {
   3.908227808127655*^9, 3.908227811332831*^9}, 3.9082305813207397`*^9, 
   3.908232133568501*^9, {3.908232189132224*^9, 3.908232196497484*^9}, 
   3.9082323110668707`*^9, 3.9082550939709167`*^9, 3.9083085885885897`*^9, {
   3.908308712304681*^9, 3.908308761254478*^9}, 3.908308809506343*^9, 
   3.9083153410292883`*^9, 3.908570615183687*^9},
 CellLabel->"In[13]:=",ExpressionUUID->"da4ab214-56b2-403e-a1b1-d95153b6bd98"]
}, Closed]],

Cell[CellGroupData[{

Cell[TextData[StyleBox["Returnfilename",
 FontWeight->"Bold"]], "Subsection",
 CellChangeTimes->{{3.551737097830353*^9, 3.551737136440796*^9}, {
   3.551737265797515*^9, 3.5517372983993053`*^9}, {3.551737391537758*^9, 
   3.551737395787712*^9}, 3.579223560449744*^9, {3.5792237289859753`*^9, 
   3.5792237498105087`*^9}, {3.579825137891397*^9, 3.5798251555632267`*^9}, {
   3.579825569024938*^9, 3.579825575030909*^9}, {3.580441560743074*^9, 
   3.5804415630482397`*^9}, {3.656029418515318*^9, 3.6560294272714443`*^9}, {
   3.6566340476878357`*^9, 3.656634075254819*^9}, 3.671939406313691*^9, {
   3.6726156129187403`*^9, 3.672615616776533*^9}, {3.7039973157642937`*^9, 
   3.703997316326473*^9}, {3.7477739269249496`*^9, 3.747773933155973*^9}, 
   3.747773976533513*^9, {3.796601794322344*^9, 3.796601798185314*^9}, {
   3.797040906506734*^9, 3.7970409112245703`*^9}, {3.797041315467291*^9, 
   3.797041317845718*^9}, {3.797042343353114*^9, 3.79704237205273*^9}, {
   3.7970426678474073`*^9, 3.797042681840077*^9}, {3.7970460198226833`*^9, 
   3.79704603259582*^9}, {3.797046805523264*^9, 3.797046814367687*^9}, 
   3.797047342909074*^9, 3.797047397417321*^9, 3.797048108300066*^9, {
   3.79705200673114*^9, 3.797052007585945*^9}, {3.797059371286071*^9, 
   3.797059373792295*^9}, {3.79705950491376*^9, 3.7970595302651453`*^9}, {
   3.797061936476112*^9, 3.797061940070005*^9}, {3.7970621741459846`*^9, 
   3.797062183937989*^9}, 3.797062230005437*^9, {3.797110009016491*^9, 
   3.797110023029608*^9}, 3.797110174444861*^9, {3.797133039701847*^9, 
   3.797133068618548*^9}, {3.7971331208726273`*^9, 3.797133125510891*^9}, {
   3.797135295415852*^9, 3.797135327811446*^9}, {3.809996903691578*^9, 
   3.8099969127376137`*^9}, {3.8102609846810303`*^9, 3.810261004873917*^9}, {
   3.8209161453101387`*^9, 3.820916152338657*^9}, {3.8613036730249*^9, 
   3.8613036767906933`*^9}, {3.908227396828341*^9, 3.908227475363532*^9}, {
   3.908227641381488*^9, 3.9082276438608913`*^9}, 3.908230000815112*^9, {
   3.908232042685368*^9, 3.908232044762779*^9}, 3.908232153779593*^9, 
   3.908232263186656*^9, 3.9082550556389627`*^9, 3.9083109381276817`*^9, 
   3.908320400458528*^9, 3.9085715959094343`*^9, 
   3.916894412840863*^9},ExpressionUUID->"d6f5ea3d-a2a7-4a43-94d6-\
ba161aa4817b"],

Cell[TextData[{
 StyleBox["Returnfilename[logO2_, logH_]",
  FontWeight->"Bold"],
 "\nThis function is designed to generate a filename based on given \
logarithmic values of oxygen and hydrogen conditions."
}], "Text",
 CellChangeTimes->{{3.891887707159637*^9, 3.891887733820169*^9}, {
  3.9083108726874523`*^9, 3.908310933739668*^9}, {3.9083204160916853`*^9, 
  3.908320467777629*^9}, {3.9085716052403812`*^9, 3.908571845147037*^9}, {
  3.923007619109378*^9, 
  3.9230076631053953`*^9}},ExpressionUUID->"738d7136-907d-4af4-8974-\
a770eb1bc43f"],

Cell[BoxData[
 RowBox[{
  RowBox[{"Returnfilename", "[", 
   RowBox[{"logO2_", ",", "logH_"}], "]"}], ":=", 
  RowBox[{"\"\<O2_\>\"", "<>", 
   RowBox[{"ToString", "[", "logO2", "]"}], "<>", "\"\<_H_\>\"", "<>", 
   RowBox[{"ToString", "[", "logH", "]"}], "<>", "\"\<.csv\>\""}]}]], "Input",\

 CellChangeTimes->{{3.893311156389434*^9, 3.8933111567013474`*^9}, {
   3.908227808127655*^9, 3.908227811332831*^9}, 3.9082305813207397`*^9, 
   3.908232133568501*^9, {3.908232189132224*^9, 3.908232196497484*^9}, 
   3.9082323110668707`*^9, 3.9082550939709167`*^9, 3.90831077187*^9, {
   3.908310806643014*^9, 3.908310862153407*^9}, 3.9083204092603683`*^9, {
   3.908322343964007*^9, 3.90832237393922*^9}, 3.908571852752653*^9, {
   3.9086069457806807`*^9, 3.908606946478798*^9}, 3.916894404311195*^9},
 CellLabel->"In[14]:=",ExpressionUUID->"5994b3a2-09fd-4ca2-a07d-42282022d9f2"]
}, Closed]]
},
WindowSize->{1047, 947},
WindowMargins->{{-208, Automatic}, {Automatic, -1251}},
PrintingCopies->1,
PrintingPageRange->{1, Automatic},
ShowSelection->True,
TaggingRules->{
 "WelcomeScreenSettings" -> {"FEStarting" -> False}, "TryRealOnly" -> False},
Magnification:>1.5 Inherited,
FrontEndVersion->"12.1 for Mac OS X x86 (64-bit) \
(2020\:5e746\:670822\:65e5)",
StyleDefinitions->Notebook[{
   Cell[
    StyleData[StyleDefinitions -> "Default.nb"]], 
   Cell[
    CellGroupData[{
      Cell[
       StyleData["Subtitle"], CellMargins -> {{60, Inherited}, {20, 15}}, 
       CellGroupingRules -> {"TitleGrouping", 10}, PageBreakBelow -> False, 
       DefaultNewInlineCellStyle -> "None", 
       InputAutoReplacements -> {"TeX" -> StyleBox[
           RowBox[{"T", 
             AdjustmentBox[
             "E", BoxMargins -> {{-0.075, -0.085}, {0, 0}}, BoxBaselineShift -> 
              0.5], "X"}]], "LaTeX" -> StyleBox[
           RowBox[{"L", 
             StyleBox[
              AdjustmentBox[
              "A", BoxMargins -> {{-0.36, -0.1}, {0, 0}}, 
               BoxBaselineShift -> -0.2], FontSize -> Smaller], "T", 
             AdjustmentBox[
             "E", BoxMargins -> {{-0.075, -0.085}, {0, 0}}, BoxBaselineShift -> 
              0.5], "X"}]], "mma" -> "Mathematica", "Mma" -> "Mathematica", 
         "MMA" -> "Mathematica", "gridMathematica" -> FormBox[
           RowBox[{"grid", 
             AdjustmentBox[
              StyleBox["Mathematica", FontSlant -> "Italic"], 
              BoxMargins -> {{-0.175, 0}, {0, 0}}]}], TextForm], 
         "webMathematica" -> FormBox[
           RowBox[{"web", 
             AdjustmentBox[
              StyleBox["Mathematica", FontSlant -> "Italic"], 
              BoxMargins -> {{-0.175, 0}, {0, 0}}]}], TextForm], Inherited}, 
       LanguageCategory -> "NaturalLanguage", CounterIncrements -> "Subtitle",
        CounterAssignments -> {{"Section", 0}, {"Equation", 0}, {
         "Figure", 0}, {"Subsubtitle", 0}}, FontFamily -> "Helvetica", 
       FontSize -> 24], 
      Cell[
       StyleData["Subtitle", "Presentation"], LineSpacing -> {1, 0}, FontSize -> 
       30], 
      Cell[
       StyleData["Subtitle", "SlideShow"], FontSize -> 30], 
      Cell[
       StyleData["Subtitle", "Printout"], CellMargins -> {{2, 10}, {12, 8}}, 
       FontSize -> 18]}, {3}]], 
   Cell[
    CellGroupData[{
      Cell[
       StyleData["Subsubtitle"], CellMargins -> {{27, Inherited}, {8, 2}}, 
       CellGroupingRules -> {"TitleGrouping", 20}, PageBreakBelow -> False, 
       DefaultNewInlineCellStyle -> "None", 
       InputAutoReplacements -> {"TeX" -> StyleBox[
           RowBox[{"T", 
             AdjustmentBox[
             "E", BoxMargins -> {{-0.075, -0.085}, {0, 0}}, BoxBaselineShift -> 
              0.5], "X"}]], "LaTeX" -> StyleBox[
           RowBox[{"L", 
             StyleBox[
              AdjustmentBox[
              "A", BoxMargins -> {{-0.36, -0.1}, {0, 0}}, 
               BoxBaselineShift -> -0.2], FontSize -> Smaller], "T", 
             AdjustmentBox[
             "E", BoxMargins -> {{-0.075, -0.085}, {0, 0}}, BoxBaselineShift -> 
              0.5], "X"}]], "mma" -> "Mathematica", "Mma" -> "Mathematica", 
         "MMA" -> "Mathematica", "gridMathematica" -> FormBox[
           RowBox[{"grid", 
             AdjustmentBox[
              StyleBox["Mathematica", FontSlant -> "Italic"], 
              BoxMargins -> {{-0.175, 0}, {0, 0}}]}], TextForm], 
         "webMathematica" -> FormBox[
           RowBox[{"web", 
             AdjustmentBox[
              StyleBox["Mathematica", FontSlant -> "Italic"], 
              BoxMargins -> {{-0.175, 0}, {0, 0}}]}], TextForm], Inherited}, 
       LanguageCategory -> "NaturalLanguage", CounterIncrements -> 
       "Subsubtitle", 
       CounterAssignments -> {{"Section", 0}, {"Equation", 0}, {"Figure", 0}},
        StyleMenuListing -> None, FontFamily -> "Helvetica", FontSize -> 16], 
      
      Cell[
       StyleData["Subsubtitle", "Presentation"], 
       CellMargins -> {{54, 10}, {20, 20}}, LineSpacing -> {1, 0}, FontSize -> 
       24], 
      Cell[
       StyleData["Subsubtitle", "SlideShow"], 
       CellMargins -> {{72, 25}, {30, 10}}], 
      Cell[
       StyleData["Subsubtitle", "Printout"], 
       CellMargins -> {{2, 10}, {12, 8}}, FontSize -> 14]}, Closed]], 
   Cell[
    CellGroupData[{
      Cell[
       StyleData["Section"], CellMargins -> {{27, Inherited}, {8, 34}}, 
       CellGroupingRules -> {"SectionGrouping", 30}, PageBreakBelow -> False, 
       CellFrameMargins -> 4, DefaultNewInlineCellStyle -> "None", 
       InputAutoReplacements -> {"TeX" -> StyleBox[
           RowBox[{"T", 
             AdjustmentBox[
             "E", BoxMargins -> {{-0.075, -0.085}, {0, 0}}, BoxBaselineShift -> 
              0.5], "X"}]], "LaTeX" -> StyleBox[
           RowBox[{"L", 
             StyleBox[
              AdjustmentBox[
              "A", BoxMargins -> {{-0.36, -0.1}, {0, 0}}, 
               BoxBaselineShift -> -0.2], FontSize -> Smaller], "T", 
             AdjustmentBox[
             "E", BoxMargins -> {{-0.075, -0.085}, {0, 0}}, BoxBaselineShift -> 
              0.5], "X"}]], "mma" -> "Mathematica", "Mma" -> "Mathematica", 
         "MMA" -> "Mathematica", "gridMathematica" -> FormBox[
           RowBox[{"grid", 
             AdjustmentBox[
              StyleBox["Mathematica", FontSlant -> "Italic"], 
              BoxMargins -> {{-0.175, 0}, {0, 0}}]}], TextForm], 
         "webMathematica" -> FormBox[
           RowBox[{"web", 
             AdjustmentBox[
              StyleBox["Mathematica", FontSlant -> "Italic"], 
              BoxMargins -> {{-0.175, 0}, {0, 0}}]}], TextForm], Inherited}, 
       LineSpacing -> {1, 2}, LanguageCategory -> "NaturalLanguage", 
       CounterIncrements -> "Section", 
       CounterAssignments -> {{"Subsection", 0}, {"Subsubsection", 0}}, 
       FontFamily -> "Helvetica", FontSize -> 36, FontWeight -> "Bold", 
       FontSlant -> "Plain", FontColor -> GrayLevel[1], Background -> 
       GrayLevel[0]], 
      Cell[
       StyleData["Section", "Presentation"], CellFrame -> {{0, 0}, {0, 2}}, 
       ShowGroupOpener -> True, CellMargins -> {{72, 50}, {11, 30}}, 
       CellFrameColor -> RGBColor[1, 0.796078, 0.501961], FontSize -> 30], 
      Cell[
       StyleData["Section", "SlideShow"], CellMargins -> {{71, 50}, {11, 35}},
        FontSize -> 30], 
      Cell[
       StyleData["Section", "Printout"], CellMargins -> {{2, 0}, {7, 22}}, 
       FontSize -> 14]}, Closed]], 
   Cell[
    CellGroupData[{
      Cell[
       StyleData["Subsection"], CellDingbat -> None, ShowGroupOpener -> True, 
       CellMargins -> {{60, Inherited}, {8, 12}}, 
       CellGroupingRules -> {"SectionGrouping", 40}, PageBreakBelow -> False, 
       DefaultNewInlineCellStyle -> "None", 
       InputAutoReplacements -> {"TeX" -> StyleBox[
           RowBox[{"T", 
             AdjustmentBox[
             "E", BoxMargins -> {{-0.075, -0.085}, {0, 0}}, BoxBaselineShift -> 
              0.5], "X"}]], "LaTeX" -> StyleBox[
           RowBox[{"L", 
             StyleBox[
              AdjustmentBox[
              "A", BoxMargins -> {{-0.36, -0.1}, {0, 0}}, 
               BoxBaselineShift -> -0.2], FontSize -> Smaller], "T", 
             AdjustmentBox[
             "E", BoxMargins -> {{-0.075, -0.085}, {0, 0}}, BoxBaselineShift -> 
              0.5], "X"}]], "mma" -> "Mathematica", "Mma" -> "Mathematica", 
         "MMA" -> "Mathematica", "gridMathematica" -> FormBox[
           RowBox[{"grid", 
             AdjustmentBox[
              StyleBox["Mathematica", FontSlant -> "Italic"], 
              BoxMargins -> {{-0.175, 0}, {0, 0}}]}], TextForm], 
         "webMathematica" -> FormBox[
           RowBox[{"web", 
             AdjustmentBox[
              StyleBox["Mathematica", FontSlant -> "Italic"], 
              BoxMargins -> {{-0.175, 0}, {0, 0}}]}], TextForm], Inherited}, 
       LanguageCategory -> "NaturalLanguage", CounterIncrements -> 
       "Subsection", CounterAssignments -> {{"Subsubsection", 0}}, FontFamily -> 
       "Helvetica", FontSize -> 18, FontWeight -> "Bold", FontColor -> 
       GrayLevel[0], Background -> RGBColor[0.87, 0.94, 1]], 
      Cell[
       StyleData["Subsection", "Presentation"], 
       CellMargins -> {{72, 50}, {6, 15}}, LineSpacing -> {1, 0}, FontSize -> 
       24, FontWeight -> "Plain"], 
      Cell[
       StyleData["Subsection", "SlideShow"], 
       CellMargins -> {{99, 50}, {8, 12}}, LineSpacing -> {1, 0}, FontSize -> 
       24, FontWeight -> "Plain"], 
      Cell[
       StyleData["Subsection", "Printout"], CellMargins -> {{21, 0}, {8, 22}},
        FontSize -> 12]}, Closed]], 
   Cell[
    CellGroupData[{
      Cell[
       StyleData["Subsubsection"], CellMargins -> {{60, Inherited}, {2, 12}}, 
       CellGroupingRules -> {"SectionGrouping", 50}, PageBreakBelow -> False, 
       DefaultNewInlineCellStyle -> "None", 
       InputAutoReplacements -> {"TeX" -> StyleBox[
           RowBox[{"T", 
             AdjustmentBox[
             "E", BoxMargins -> {{-0.075, -0.085}, {0, 0}}, BoxBaselineShift -> 
              0.5], "X"}]], "LaTeX" -> StyleBox[
           RowBox[{"L", 
             StyleBox[
              AdjustmentBox[
              "A", BoxMargins -> {{-0.36, -0.1}, {0, 0}}, 
               BoxBaselineShift -> -0.2], FontSize -> Smaller], "T", 
             AdjustmentBox[
             "E", BoxMargins -> {{-0.075, -0.085}, {0, 0}}, BoxBaselineShift -> 
              0.5], "X"}]], "mma" -> "Mathematica", "Mma" -> "Mathematica", 
         "MMA" -> "Mathematica", "gridMathematica" -> FormBox[
           RowBox[{"grid", 
             AdjustmentBox[
              StyleBox["Mathematica", FontSlant -> "Italic"], 
              BoxMargins -> {{-0.175, 0}, {0, 0}}]}], TextForm], 
         "webMathematica" -> FormBox[
           RowBox[{"web", 
             AdjustmentBox[
              StyleBox["Mathematica", FontSlant -> "Italic"], 
              BoxMargins -> {{-0.175, 0}, {0, 0}}]}], TextForm], Inherited}, 
       LanguageCategory -> "NaturalLanguage", CounterIncrements -> 
       "Subsubsection", FontFamily -> "Helvetica", FontSize -> 16, FontWeight -> 
       "Bold", FontColor -> GrayLevel[0]], 
      Cell[
       StyleData["Subsubsection", "Presentation"], 
       CellMargins -> {{72, 50}, {6, 20}}, LineSpacing -> {1, 0}, FontSize -> 
       18], 
      Cell[
       StyleData["Subsubsection", "SlideShow"], 
       CellMargins -> {{99, 50}, {6, 20}}, FontSize -> 18], 
      Cell[
       StyleData["Subsubsection", "Printout"], 
       CellMargins -> {{2, 0}, {7, 14}}, FontSize -> 11]}, Closed]], 
   Cell[
    CellGroupData[{
      Cell[
       StyleData["Text"], CellMargins -> {{60, 10}, {7, 7}}, 
       InputAutoReplacements -> {"TeX" -> StyleBox[
           RowBox[{"T", 
             AdjustmentBox[
             "E", BoxMargins -> {{-0.075, -0.085}, {0, 0}}, BoxBaselineShift -> 
              0.5], "X"}]], "LaTeX" -> StyleBox[
           RowBox[{"L", 
             StyleBox[
              AdjustmentBox[
              "A", BoxMargins -> {{-0.36, -0.1}, {0, 0}}, 
               BoxBaselineShift -> -0.2], FontSize -> Smaller], "T", 
             AdjustmentBox[
             "E", BoxMargins -> {{-0.075, -0.085}, {0, 0}}, BoxBaselineShift -> 
              0.5], "X"}]], "mma" -> "Mathematica", "Mma" -> "Mathematica", 
         "MMA" -> "Mathematica", "gridMathematica" -> FormBox[
           RowBox[{"grid", 
             AdjustmentBox[
              StyleBox["Mathematica", FontSlant -> "Italic"], 
              BoxMargins -> {{-0.175, 0}, {0, 0}}]}], TextForm], 
         "webMathematica" -> FormBox[
           RowBox[{"web", 
             AdjustmentBox[
              StyleBox["Mathematica", FontSlant -> "Italic"], 
              BoxMargins -> {{-0.175, 0}, {0, 0}}]}], TextForm], Inherited}, 
       LineSpacing -> {1, 3}, CounterIncrements -> "Text", FontFamily -> 
       "Times", FontSize -> 16, FontWeight -> "Plain", FontSlant -> "Plain", 
       Background -> RGBColor[1., 1., 0.85]], 
      Cell[
       StyleData["Text", "Presentation"], CellMargins -> {{72, 50}, {10, 10}},
        LineSpacing -> {1, 5}, FontSize -> 17], 
      Cell[
       StyleData["Text", "SlideShow"], CellMargins -> {{100, 50}, {10, 10}}, 
       FontSize -> 17], 
      Cell[
       StyleData["Text", "Printout"], CellMargins -> {{2, 2}, {6, 6}}, 
       TextJustification -> 0.5, Hyphenation -> True, FontSize -> 10]}, 
     Closed]], 
   Cell[
    CellGroupData[{
      Cell[
       StyleData["SmallText"], CellMargins -> {{60, 10}, {6, 6}}, 
       DefaultNewInlineCellStyle -> "None", LineSpacing -> {1, 3}, 
       LanguageCategory -> "NaturalLanguage", CounterIncrements -> 
       "SmallText", FontFamily -> "Helvetica", FontSize -> 9], 
      Cell[
       StyleData["SmallText", "Presentation"], 
       CellMargins -> {{72, 50}, {8, 8}}, LineSpacing -> {1, 5}, FontSize -> 
       10], 
      Cell[
       StyleData["SmallText", "SlideShow"], 
       CellMargins -> {{100, 50}, {8, 8}}, LineSpacing -> {1, 5}, FontSize -> 
       10], 
      Cell[
       StyleData["SmallText", "Printout"], CellMargins -> {{2, 2}, {5, 5}}, 
       TextJustification -> 0.5, Hyphenation -> True, FontSize -> 7]}, 
     Closed]], 
   Cell[
    CellGroupData[{
      Cell[
       StyleData["Author"], CellMargins -> {{90, 27}, {2, 20}}, FontFamily -> 
       "Times", FontSize -> 24, FontSlant -> "Italic"], 
      Cell[
       StyleData["Author", "Presentation"], FontSize -> 32], 
      Cell[
       StyleData["Author", "SlideShow"], FontSize -> 32], 
      Cell[
       StyleData["Author", "Printout"], CellMargins -> {{100, 27}, {2, 20}}, 
       FontSize -> 14]}, Closed]], 
   Cell[
    CellGroupData[{
      Cell[
       StyleData["Affiliation"], CellMargins -> {{90, 27}, {30, 12}}, 
       FontFamily -> "Times", FontSize -> 24, FontSlant -> "Italic"], 
      Cell[
       StyleData["Affiliation", "Presentation"], FontSize -> 32], 
      Cell[
       StyleData["Affiliation", "SlideShow"], FontSize -> 32], 
      Cell[
       StyleData["Affiliation", "Printout"], 
       CellMargins -> {{100, 27}, {2, 12}}, FontSize -> 14]}, Closed]], 
   Cell[
    CellGroupData[{
      Cell[
       StyleData["ConferenceGraphicCell"], ShowCellBracket -> True, 
       CellMargins -> {{0, 0}, {0, 0}}, Evaluatable -> False, PageBreakBelow -> 
       False, ImageMargins -> {{0, 0}, {0, 0}}, 
       ImageRegion -> {{0, 1}, {0, 1}}, Magnification -> 1, Background -> 
       GrayLevel[1]], 
      Cell[
       StyleData["ConferenceGraphicCell", "Presentation"], ShowCellBracket -> 
       False], 
      Cell[
       StyleData["ConferenceGraphicCell", "SlideShow"], ShowCellBracket -> 
       False], 
      Cell[
       StyleData["ConferenceGraphicCell", "Printout"], FontSize -> 8, 
       Magnification -> 0.75]}, Closed]], 
   Cell[
    CellGroupData[{
      Cell[
       StyleData["GraphicNoMagnification"], CellMargins -> {{60, 10}, {7, 7}},
        LineSpacing -> {1, 3}, CounterIncrements -> "Text", FontFamily -> 
       "Helvetica", Magnification -> 1], 
      Cell[
       StyleData["GraphicNoMagnification", "Presentation"], 
       CellMargins -> {{72, 50}, {10, 10}}, LineSpacing -> {1, 5}, FontSize -> 
       17], 
      Cell[
       StyleData["GraphicNoMagnification", "SlideShow"], 
       CellMargins -> {{100, 50}, {10, 10}}, FontSize -> 17], 
      Cell[
       StyleData["GraphicNoMagnification", "Printout"], 
       CellMargins -> {{2, 2}, {6, 6}}, FontSize -> 10]}, Closed]], 
   Cell[
    CellGroupData[{
      Cell[
       StyleData["Input"], ShowCellBracket -> True, 
       CellMargins -> {{66, 10}, {5, 7}}, 
       CellBracketOptions -> {
        "Color" -> RGBColor[0.734936, 0.713848, 0.694041]}, Evaluatable -> 
       True, CellGroupingRules -> "InputGrouping", CellHorizontalScrolling -> 
       True, PageBreakWithin -> False, GroupPageBreakWithin -> False, 
       DefaultFormatType -> DefaultInputFormatType, 
       "TwoByteSyntaxCharacterAutoReplacement" -> True, 
       HyphenationOptions -> {"HyphenationCharacter" -> "\[Continuation]"}, 
       AutoItalicWords -> {}, LanguageCategory -> "Mathematica", FormatType -> 
       InputForm, ShowStringCharacters -> True, NumberMarks -> True, 
       LinebreakAdjustments -> {0.85, 2, 10, 0, 1}, CounterIncrements -> 
       "Input", FontWeight -> "Bold"], 
      Cell[
       StyleData["Input", "Presentation"], CellMargins -> {{72, 50}, {8, 10}},
        LineSpacing -> {1, 0}, FontSize -> 18], 
      Cell[
       StyleData["Input", "SlideShow"], CellMargins -> {{100, 50}, {8, 10}}, 
       LineSpacing -> {1, 0}, FontSize -> 18], 
      Cell[
       StyleData["Input", "Printout"], CellMargins -> {{39, 0}, {4, 6}}, 
       LinebreakAdjustments -> {0.85, 2, 10, 1, 1}, FontSize -> 9]}, Closed]], 
   Cell[
    CellGroupData[{
      Cell[
       StyleData["InputOnly"], ShowCellBracket -> True, 
       CellMargins -> {{66, 10}, {7, 7}}, 
       CellBracketOptions -> {
        "Color" -> RGBColor[0.734936, 0.713848, 0.694041]}, Evaluatable -> 
       True, CellGroupingRules -> "InputGrouping", CellHorizontalScrolling -> 
       True, DefaultFormatType -> DefaultInputFormatType, 
       "TwoByteSyntaxCharacterAutoReplacement" -> True, 
       HyphenationOptions -> {"HyphenationCharacter" -> "\[Continuation]"}, 
       AutoItalicWords -> {}, LanguageCategory -> "Mathematica", FormatType -> 
       InputForm, ShowStringCharacters -> True, NumberMarks -> True, 
       LinebreakAdjustments -> {0.85, 2, 10, 0, 1}, CounterIncrements -> 
       "Input", StyleMenuListing -> None, FontWeight -> "Bold"], 
      Cell[
       StyleData["InputOnly", "Presentation"], 
       CellMargins -> {{72, Inherited}, {8, 10}}, LineSpacing -> {1, 0}, 
       FontSize -> 18], 
      Cell[
       StyleData["InputOnly", "SlideShow"], 
       CellMargins -> {{100, Inherited}, {8, 10}}, LineSpacing -> {1, 0}, 
       FontSize -> 18], 
      Cell[
       StyleData["InputOnly", "Printout"], CellMargins -> {{39, 0}, {4, 6}}, 
       LinebreakAdjustments -> {0.85, 2, 10, 1, 1}, FontSize -> 9]}, Closed]], 
   Cell[
    CellGroupData[{
      Cell[
       StyleData["Output"], ShowCellBracket -> True, 
       CellMargins -> {{66, 10}, {7, 5}}, 
       CellBracketOptions -> {
        "Color" -> RGBColor[0.734936, 0.713848, 0.694041]}, CellEditDuplicate -> 
       True, CellGroupingRules -> "OutputGrouping", CellHorizontalScrolling -> 
       True, PageBreakWithin -> False, GroupPageBreakWithin -> False, 
       GeneratedCell -> True, CellAutoOverwrite -> True, DefaultFormatType -> 
       DefaultOutputFormatType, "TwoByteSyntaxCharacterAutoReplacement" -> 
       True, HyphenationOptions -> {
        "HyphenationCharacter" -> "\[Continuation]"}, AutoItalicWords -> {}, 
       LanguageCategory -> None, FormatType -> InputForm, CounterIncrements -> 
       "Output"], 
      Cell[
       StyleData["Output", "Presentation"], 
       CellMargins -> {{72, 50}, {10, 8}}, LineSpacing -> {1, 0}, FontSize -> 
       18], 
      Cell[
       StyleData["Output", "SlideShow"], CellMargins -> {{100, 50}, {10, 8}}, 
       LineSpacing -> {1, 0}, FontSize -> 18], 
      Cell[
       StyleData["Output", "Printout"], CellMargins -> {{39, 0}, {6, 4}}, 
       FontSize -> 9]}, Closed]], 
   Cell[
    StyleData["Subsubsubsection"], CellFrame -> {{0, 0}, {0, 0.5}}, 
    CellFrameColor -> GrayLevel[0], MenuSortingValue -> 10000], 
   Cell[
    StyleData["Subsubsubsubsection"], TextAlignment -> Left, MenuSortingValue -> 
    10000]}, Visible -> False, FrontEndVersion -> 
  "12.1 for Mac OS X x86 (64-bit) (2020\:5e746\:670822\:65e5)", 
  StyleDefinitions -> "PrivateStylesheetFormatting.nb"],
ExpressionUUID->"7627b839-9a7a-4ae8-99a6-2523ea8e9fa7"
]
(* End of Notebook Content *)

(* Internal cache information *)
(*CellTagsOutline
CellTagsIndex->{}
*)
(*CellTagsIndex
CellTagsIndex->{}
*)
(*NotebookFileOutline
Notebook[{
Cell[CellGroupData[{
Cell[422, 15, 1987, 28, 82, "Subsection",ExpressionUUID->"3d19a9d5-d97d-4abf-a7aa-9062e5ec08a2"],
Cell[2412, 45, 1823, 30, 726, "Text",ExpressionUUID->"04b38b97-9f99-4aab-a3e0-d612689e58ff"],
Cell[4238, 77, 903, 26, 108, "Input",ExpressionUUID->"0709d941-65f0-4bfd-9b48-32fb8623a32b"]
}, Closed]],
Cell[CellGroupData[{
Cell[5178, 108, 2157, 30, 68, "Subsection",ExpressionUUID->"b66c40a6-90fa-4ff1-97f9-613a0496c7f4"],
Cell[7338, 140, 2783, 52, 954, "Text",ExpressionUUID->"2ada68bc-f80f-4452-995c-fbc91f689db7"],
Cell[10124, 194, 5135, 117, 914, "Input",ExpressionUUID->"34265fb7-1ec1-4fc0-b44a-71f0f7d36ac6"]
}, Open  ]],
Cell[CellGroupData[{
Cell[15296, 316, 2011, 28, 82, "Subsection",ExpressionUUID->"4ef1ddda-fac5-42e7-9d11-7a6865b755c0"],
Cell[17310, 346, 685, 15, 156, "Text",ExpressionUUID->"15cc11eb-285d-465e-b9f6-d93903c93d85"],
Cell[17998, 363, 436, 11, 45, "Input",ExpressionUUID->"674d9888-f975-4ac4-9f1d-610351b07767"]
}, Closed]],
Cell[CellGroupData[{
Cell[18471, 379, 2251, 32, 68, "Subsection",ExpressionUUID->"59ba7e90-827d-45d5-b7e8-43299315d71d"],
Cell[20725, 413, 2776, 45, 1068, "Text",ExpressionUUID->"f56a2337-b870-4538-910e-78fff15a93a7"],
Cell[23504, 460, 4031, 93, 697, "Input",ExpressionUUID->"94cefa61-0b00-4fcf-84b3-466a6003d7f7"]
}, Closed]],
Cell[CellGroupData[{
Cell[27572, 558, 2329, 33, 68, "Subsection",ExpressionUUID->"9ede46e7-fbfa-4955-bb27-7a0f9d54d2f0"],
Cell[29904, 593, 2152, 37, 840, "Text",ExpressionUUID->"11c42bb8-2272-4e2a-977a-5ebca35cf106"],
Cell[32059, 632, 3167, 73, 485, "Input",ExpressionUUID->"da4ab214-56b2-403e-a1b1-d95153b6bd98"]
}, Closed]],
Cell[CellGroupData[{
Cell[35263, 710, 2274, 32, 68, "Subsection",ExpressionUUID->"d6f5ea3d-a2a7-4a43-94d6-ba161aa4817b"],
Cell[37540, 744, 545, 11, 127, "Text",ExpressionUUID->"738d7136-907d-4af4-8974-a770eb1bc43f"],
Cell[38088, 757, 875, 15, 77, "Input",ExpressionUUID->"5994b3a2-09fd-4ca2-a07d-42282022d9f2"]
}, Closed]]
}
]
*)
