# Supplementary material for: Thermodynamics Underpinning the Microbial Community‐Level Nitrogen Energy Metabolism
Source: Environ Microbiol. 2025 Feb 16;27(2):e70055. doi: 10.1111/1462-2920.70055 (PMC11830459; doi:10.1111/1462-2920.70055)
Supplement: Supplementary file 1 — Data S1. [file EMI-27-e70055-s001.zip › SI/Nnetwork/Data/N_reactions_not_half.csv]

#The list of reactions was generated by enumerating half reactions and full reactions from previous reports in environmental and synthetic chemistry. We have considered both protonated and deprotonated forms of NH2OH (pKa = 7.97).	_N2H4 (pKa = 8.10)	_and NH3 (pKa = 9.3) who have pKas close to neutral pH (4 < pKa < 10). We have not considered the protonation equilibria of HNO3 (pKa = -1.3)	_HNO2 (pKa = 3.35) due to their strong acidity.
# N1 to N1 reactions
1 NH2OH + 1 H <-> 1 NH3OH
1 NH3 + 1 H <-> 1 NH4
# 2 x N1 to N2 reactions
2 NO <-> 1 N2 + 1 O2
# N1 + N1 to N2 reactions
4 NO + 4 NH3 + 1 O2 <-> 4 N2 + 6 H2O
1 NO3 + 1 NH4 <-> 1 N2O + 2 H2O
1 NO3 + 1 NH3 + 1 H <-> 1 N2O + 2 H2O
1 N2H4 + 1 H <-> 1 N2H5
# N2 to N2 reactions
# Others
3 NO3 + 5 NH4 <-> 4 N2 + 9 H2O + 2 H
3 NO3 + 5 NH3 + 3 H <-> 4 N2 + 9 H2O
5 NO2 + 2 H <-> 1 N2 + 3 NO3 + 1 H2O
4 NO2 + 2 H <-> 1 N2O + 2 NO3 + 1 H2O
10 NO + 2 H2O <-> 3 N2 + 4 NO3 + 4 H
4 NO + 1 H2O <-> 1 N2O + 2 NO2 + 2 H
8 NO + 1 H2O <-> 3 N2O + 2 NO3 + 2 H
