# Supplementary material for: Thermodynamics Underpinning the Microbial Community‐Level Nitrogen Energy Metabolism
Source: Environ Microbiol. 2025 Feb 16;27(2):e70055. doi: 10.1111/1462-2920.70055 (PMC11830459; doi:10.1111/1462-2920.70055)
Supplement: Supplementary file 1 — Data S1. [file EMI-27-e70055-s001.zip › SI/Nnetwork/Data/DfG0.csv]

Formula	State	DrG0 (kJ/mol) at 15ºC, 1 bar
NO3	aq	-109.423	chnosz.net
NO2	aq	-30.969	chnosz.net
NO	aq	103.2	chnosz.net
NH2OH	s	-34.587	MetaCyc (https://pathwaytools.scinet.usda.gov/compound?orgid=META&id=HYDROXYLAMINE)
NH3OH	aq	-68.694	†According to Lumme et al. (1965), the equilibrium constant (K) for the reaction NH3OH+ → NH2OH + H+ is 10−6.186 (at 15ºC), which leads to ΔrGº = − RT ln K = 34.107. ΔfGº of NH3OH+ is calculated using ΔfGº of NH2OH and H+.
N2O	aq	114.579	chnosz.net
N2	aq	19.104	chnosz.net
N2H5	aq	83.923	chnosz.net
N2H4	liquid	158.6	Chemeo (https://www.chemeo.com/cid/45-934-5/Hydrazine)
NH4	aq	-78.353	chnosz.net
NH3	aq	-25.642	chnosz.net
O2	aq	17.592	chnosz.net
H	aq	0	chnosz.net
H2	aq	18.271	chnosz.net
H2O	liquid	-236.94	chnosz.net
