# Supplementary material for: Thermodynamics Underpinning the Microbial Community‐Level Nitrogen Energy Metabolism
Source: Environ Microbiol. 2025 Feb 16;27(2):e70055. doi: 10.1111/1462-2920.70055 (PMC11830459; doi:10.1111/1462-2920.70055)
Supplement: Supplementary file 1 — Data S1. [file EMI-27-e70055-s001.zip › SI/Nnetwork/Data/REDOXlist/edges_all.csv]

edges	edges weighted
{DirectedEdge["NO2", "NO"], DirectedEdge["NO2", "NO3"]}	{2/3, 1/3}
{DirectedEdge["NH2OH", "NO2"], DirectedEdge["NO3", "NO2"]}	{3, 3/2}
{DirectedEdge["NH3OH", "NO2"], DirectedEdge["NO3", "NO2"]}	{3, 3/2}
{DirectedEdge["NH3", "NO2"], DirectedEdge["NO3", "NO2"]}	{4, 4/3}
{DirectedEdge["NO2", "NH4"], DirectedEdge["NO2", "NO3"]}	{1/4, 3/4}
{DirectedEdge["NH2OH", "NO"], DirectedEdge["NO3", "NO"], DirectedEdge["NH2OH", "NO2"], DirectedEdge["NO3", "NO2"]}	{1, 2/3, 3/2, 1}
{DirectedEdge["NH3OH", "NO"], DirectedEdge["NO3", "NO"], DirectedEdge["NH3OH", "NO2"], DirectedEdge["NO3", "NO2"]}	{1, 2/3, 3/2, 1}
{DirectedEdge["NH3", "NO"], DirectedEdge["NO3", "NO"], DirectedEdge["NH3", "NO2"], DirectedEdge["NO3", "NO2"]}	{1, 2/5, 5/2, 1}
{DirectedEdge["NO", "NH4"], DirectedEdge["NO2", "NH4"], DirectedEdge["NO", "NO3"], DirectedEdge["NO2", "NO3"]}	{1, 2/5, 5/2, 1}
{DirectedEdge["NH2OH", "NH4"], DirectedEdge["NO2", "NH4"], DirectedEdge["NH2OH", "NO3"], DirectedEdge["NO2", "NO3"]}	{1, 1, 1, 1}
{DirectedEdge["NH3OH", "NH4"], DirectedEdge["NO2", "NH4"], DirectedEdge["NH3OH", "NO3"], DirectedEdge["NO2", "NO3"]}	{1, 1, 1, 1}
{DirectedEdge["NH2OH", "NH3"], DirectedEdge["NO2", "NH3"], DirectedEdge["NH2OH", "NO3"], DirectedEdge["NO2", "NO3"]}	{1, 1, 1, 1}
{DirectedEdge["NO2", "N2O"], DirectedEdge["NO2", "NO3"]}	{1/2, 1/2}
{DirectedEdge["NO2", "N2"], DirectedEdge["NO2", "NO3"]}	{2/5, 3/5}
{DirectedEdge["NO", "N2O"], DirectedEdge["NO2", "N2O"], DirectedEdge["NO", "NO3"], DirectedEdge["NO2", "NO3"]}	{1, 2, 1/2, 1}
{DirectedEdge["NO", "N2"], DirectedEdge["NO2", "N2"], DirectedEdge["NO", "NO3"], DirectedEdge["NO2", "NO3"]}	{1, 1, 1, 1}
{DirectedEdge["NH4", "N2O"], DirectedEdge["NO3", "N2O"], DirectedEdge["NH4", "NO2"], DirectedEdge["NO3", "NO2"]}	{1, 1/2, 2, 1}
{DirectedEdge["NH3", "N2O"], DirectedEdge["NO3", "N2O"], DirectedEdge["NH3", "NO2"], DirectedEdge["NO3", "NO2"]}	{1, 1/2, 2, 1}
{DirectedEdge["NH4", "N2"], DirectedEdge["NO3", "N2"], DirectedEdge["NH4", "NO2"], DirectedEdge["NO3", "NO2"]}	{1, 2/3, 3/2, 1}
{DirectedEdge["NH3", "N2"], DirectedEdge["NO3", "N2"], DirectedEdge["NH3", "NO2"], DirectedEdge["NO3", "NO2"]}	{1, 2/3, 3/2, 1}
{DirectedEdge["NH4", "N2O"], DirectedEdge["NO", "N2O"], DirectedEdge["NO3", "N2O"], DirectedEdge["NH4", "NO2"], DirectedEdge["NO", "NO2"], DirectedEdge["NO3", "NO2"]}	{2, 2, 4/3, 3/2, 3/2, 1}
{DirectedEdge["NH3", "N2O"], DirectedEdge["NO", "N2O"], DirectedEdge["NO3", "N2O"], DirectedEdge["NH3", "NO2"], DirectedEdge["NO", "NO2"], DirectedEdge["NO3", "NO2"]}	{2, 2, 4/3, 3/2, 3/2, 1}
{DirectedEdge["N2H5", "NH4"], DirectedEdge["NO3", "NH4"], DirectedEdge["N2H5", "NO"], DirectedEdge["NO3", "NO"], DirectedEdge["N2H5", "NO2"], DirectedEdge["NO3", "NO2"]}	{1/2, 2/3, 1/2, 2/3, 3/4, 1}
{DirectedEdge["N2H4", "NH4"], DirectedEdge["NO3", "NH4"], DirectedEdge["N2H4", "NO"], DirectedEdge["NO3", "NO"], DirectedEdge["N2H4", "NO2"], DirectedEdge["NO3", "NO2"]}	{1/2, 2/3, 1/2, 2/3, 3/4, 1}
{DirectedEdge["N2H4", "NH3"], DirectedEdge["NO3", "NH3"], DirectedEdge["N2H4", "NO"], DirectedEdge["NO3", "NO"], DirectedEdge["N2H4", "NO2"], DirectedEdge["NO3", "NO2"]}	{1/2, 2/3, 1/2, 2/3, 3/4, 1}
{DirectedEdge["N2O", "N2"], DirectedEdge["NO2", "N2"], DirectedEdge["N2O", "NO3"], DirectedEdge["NO2", "NO3"]}	{1, 2, 1/2, 1}
{DirectedEdge["N2H4", "N2"], DirectedEdge["NO3", "N2"], DirectedEdge["N2H4", "NO2"], DirectedEdge["NO3", "NO2"]}	{1, 1, 1, 1}
{DirectedEdge["N2H5", "N2"], DirectedEdge["NO3", "N2"], DirectedEdge["N2H5", "NO2"], DirectedEdge["NO3", "NO2"]}	{1, 1, 1, 1}
{DirectedEdge["NO2", "NO3"]}	{1}
{DirectedEdge["NH2OH", "NO"], DirectedEdge["NO3", "NO"], DirectedEdge["NH2OH", "NO2"], DirectedEdge["NO3", "NO2"]}	{4/3, 1, 1, 3/4}
{DirectedEdge["NH3OH", "NO"], DirectedEdge["NO3", "NO"], DirectedEdge["NH3OH", "NO2"], DirectedEdge["NO3", "NO2"]}	{4/3, 1, 1, 3/4}
{DirectedEdge["NH3", "NO"], DirectedEdge["NO3", "NO"], DirectedEdge["NH3", "NO2"], DirectedEdge["NO3", "NO2"]}	{2, 1, 1, 1/2}
{DirectedEdge["NH4", "NO"], DirectedEdge["NO3", "NO"], DirectedEdge["NH4", "NO2"], DirectedEdge["NO3", "NO2"]}	{2, 1, 1, 1/2}
{DirectedEdge["NH2OH", "NO"], DirectedEdge["NO3", "NO"]}	{2, 2}
{DirectedEdge["NH3OH", "NO"], DirectedEdge["NO3", "NO"]}	{2, 2}
{DirectedEdge["NH3", "NO"], DirectedEdge["NO3", "NO"]}	{8/3, 8/5}
{DirectedEdge["NH4", "NO"], DirectedEdge["NO3", "NO"]}	{8/3, 8/5}
{DirectedEdge["NH2OH", "NH4"], DirectedEdge["NO", "NH4"], DirectedEdge["NH2OH", "NO3"], DirectedEdge["NO", "NO3"]}	{1, 3/2, 2/3, 1}
{DirectedEdge["NH3OH", "NH4"], DirectedEdge["NO", "NH4"], DirectedEdge["NH3OH", "NO3"], DirectedEdge["NO", "NO3"]}	{1, 3/2, 2/3, 1}
{DirectedEdge["NH2OH", "NH3"], DirectedEdge["NO", "NH3"], DirectedEdge["NH2OH", "NO3"], DirectedEdge["NO", "NO3"]}	{1, 3/2, 2/3, 1}
{DirectedEdge["NO", "N2O"], DirectedEdge["NO2", "N2O"], DirectedEdge["NO", "NO3"], DirectedEdge["NO2", "NO3"]}	{3/2, 1, 1, 2/3}
{DirectedEdge["NO", "N2"], DirectedEdge["NO2", "N2"], DirectedEdge["NO", "NO3"], DirectedEdge["NO2", "NO3"]}	{1, 1, 1, 1}
{DirectedEdge["NO", "N2O"], DirectedEdge["NO", "NO3"]}	{3/4, 1/4}
{DirectedEdge["NO", "N2"], DirectedEdge["NO", "NO3"]}	{3/5, 2/5}
{DirectedEdge["NH4", "N2O"], DirectedEdge["NO3", "N2O"], DirectedEdge["NH4", "NO"], DirectedEdge["NO3", "NO"]}	{1, 3/4, 4/3, 1}
{DirectedEdge["NH3", "N2O"], DirectedEdge["NO3", "N2O"], DirectedEdge["NH3", "NO"], DirectedEdge["NO3", "NO"]}	{1, 3/4, 4/3, 1}
{DirectedEdge["NH4", "N2"], DirectedEdge["NO3", "N2"], DirectedEdge["NH4", "NO"], DirectedEdge["NO3", "NO"]}	{1, 1, 1, 1}
{DirectedEdge["NH3", "N2"], DirectedEdge["NO3", "N2"], DirectedEdge["NH3", "NO"], DirectedEdge["NO3", "NO"]}	{1, 1, 1, 1}
{DirectedEdge["NH4", "N2O"], DirectedEdge["NO3", "N2O"]}	{2, 2}
{DirectedEdge["NH3", "N2O"], DirectedEdge["NO3", "N2O"]}	{2, 2}
{DirectedEdge["N2H5", "NH4"], DirectedEdge["NO3", "NH4"], DirectedEdge["N2H5", "NO"], DirectedEdge["NO3", "NO"]}	{1/2, 1, 1, 2}
{DirectedEdge["N2H4", "NH4"], DirectedEdge["NO3", "NH4"], DirectedEdge["N2H4", "NO"], DirectedEdge["NO3", "NO"]}	{1/2, 1, 1, 2}
{DirectedEdge["N2H4", "NH3"], DirectedEdge["NO3", "NH3"], DirectedEdge["N2H4", "NO"], DirectedEdge["NO3", "NO"]}	{1/2, 1, 1, 2}
{DirectedEdge["N2O", "N2"], DirectedEdge["NO", "N2"], DirectedEdge["N2O", "NO3"], DirectedEdge["NO", "NO3"]}	{1, 3, 1/3, 1}
{DirectedEdge["N2H4", "N2"], DirectedEdge["NO3", "N2"], DirectedEdge["N2H4", "NO"], DirectedEdge["NO3", "NO"]}	{1, 3/2, 2/3, 1}
{DirectedEdge["N2H5", "N2"], DirectedEdge["NO3", "N2"], DirectedEdge["N2H5", "NO"], DirectedEdge["NO3", "NO"]}	{1, 3/2, 2/3, 1}
{DirectedEdge["NO", "NO3"]}	{1}
{DirectedEdge["NH2OH", "NO"], DirectedEdge["NO2", "NO"], DirectedEdge["NH2OH", "NO3"], DirectedEdge["NO2", "NO3"]}	{6, 1, 1, 1/6}
{DirectedEdge["NH2OH", "NH3OH"], DirectedEdge["NO2", "NH3OH"], DirectedEdge["NH2OH", "NO3"], DirectedEdge["NO2", "NO3"]}	{3/2, 1, 1, 2/3}
{DirectedEdge["NH2OH", "NH3"], DirectedEdge["NO2", "NH3"], DirectedEdge["NH2OH", "NO3"], DirectedEdge["NO2", "NO3"]}	{1, 1, 1, 1}
{DirectedEdge["NH2OH", "NH4"], DirectedEdge["NO2", "NH4"], DirectedEdge["NH2OH", "NO3"], DirectedEdge["NO2", "NO3"]}	{1, 1, 1, 1}
{DirectedEdge["NH3OH", "NH2OH"], DirectedEdge["NO3", "NH2OH"], DirectedEdge["NH3OH", "NO"], DirectedEdge["NO3", "NO"]}	{1/2, 1, 1, 2}
{DirectedEdge["NH2OH", "NH3"], DirectedEdge["NO", "NH3"], DirectedEdge["NH2OH", "NO3"], DirectedEdge["NO", "NO3"]}	{6/5, 1, 1, 5/6}
{DirectedEdge["NH2OH", "NH4"], DirectedEdge["NO", "NH4"], DirectedEdge["NH2OH", "NO3"], DirectedEdge["NO", "NO3"]}	{6/5, 1, 1, 5/6}
{DirectedEdge["NH2OH", "NH4"], DirectedEdge["NH2OH", "NO3"]}	{3/4, 1/4}
{DirectedEdge["NH2OH", "NH4"], DirectedEdge["NH3OH", "NH4"], DirectedEdge["NH2OH", "NO3"], DirectedEdge["NH3OH", "NO3"]}	{3, 1, 1, 1/3}
{DirectedEdge["NH2OH", "NH3"], DirectedEdge["NH2OH", "NO3"]}	{3/4, 1/4}
{DirectedEdge["NH2OH", "N2O"], DirectedEdge["NO2", "N2O"], DirectedEdge["NH2OH", "NO3"], DirectedEdge["NO2", "NO3"]}	{3, 1, 1, 1/3}
{DirectedEdge["NH2OH", "N2"], DirectedEdge["NO2", "N2"], DirectedEdge["NH2OH", "NO3"], DirectedEdge["NO2", "NO3"]}	{2, 1, 1, 1/2}
{DirectedEdge["NH2OH", "N2O"], DirectedEdge["NO", "N2O"], DirectedEdge["NH2OH", "NO3"], DirectedEdge["NO", "NO3"]}	{6, 1, 1, 1/6}
{DirectedEdge["NH2OH", "N2"], DirectedEdge["NO", "N2"], DirectedEdge["NH2OH", "NO3"], DirectedEdge["NO", "NO3"]}	{3, 1, 1, 1/3}
{DirectedEdge["NH4", "N2O"], DirectedEdge["NO3", "N2O"], DirectedEdge["NH4", "NH2OH"], DirectedEdge["NO3", "NH2OH"]}	{1, 3/2, 2/3, 1}
{DirectedEdge["NH3", "N2O"], DirectedEdge["NO3", "N2O"], DirectedEdge["NH3", "NH2OH"], DirectedEdge["NO3", "NH2OH"]}	{1, 3/2, 2/3, 1}
{DirectedEdge["NH4", "N2"], DirectedEdge["NO3", "N2"], DirectedEdge["NH4", "NH2OH"], DirectedEdge["NO3", "NH2OH"]}	{1, 2, 1/2, 1}
{DirectedEdge["NH3", "N2"], DirectedEdge["NO3", "N2"], DirectedEdge["NH3", "NH2OH"], DirectedEdge["NO3", "NH2OH"]}	{1, 2, 1/2, 1}
{DirectedEdge["NH4", "N2O"], DirectedEdge["NO", "N2O"], DirectedEdge["NO3", "N2O"], DirectedEdge["NH4", "NH2OH"], DirectedEdge["NO", "NH2OH"], DirectedEdge["NO3", "NH2OH"]}	{2, 2, 4, 1/2, 1/2, 1}
{DirectedEdge["NH3", "N2O"], DirectedEdge["NO", "N2O"], DirectedEdge["NO3", "N2O"], DirectedEdge["NH3", "NH2OH"], DirectedEdge["NO", "NH2OH"], DirectedEdge["NO3", "NH2OH"]}	{2, 2, 4, 1/2, 1/2, 1}
{DirectedEdge["N2H5", "NH2OH"], DirectedEdge["NO3", "NH2OH"], DirectedEdge["N2H5", "NH4"], DirectedEdge["NO3", "NH4"], DirectedEdge["N2H5", "NO"], DirectedEdge["NO3", "NO"]}	{1/4, 1, 1/2, 2, 1/2, 2}
{DirectedEdge["N2H4", "NH2OH"], DirectedEdge["NO3", "NH2OH"], DirectedEdge["N2H4", "NH4"], DirectedEdge["NO3", "NH4"], DirectedEdge["N2H4", "NO"], DirectedEdge["NO3", "NO"]}	{1/4, 1, 1/2, 2, 1/2, 2}
{DirectedEdge["N2H4", "NH2OH"], DirectedEdge["NO3", "NH2OH"], DirectedEdge["N2H4", "NH3"], DirectedEdge["NO3", "NH3"], DirectedEdge["N2H4", "NO"], DirectedEdge["NO3", "NO"]}	{1/4, 1, 1/2, 2, 1/2, 2}
{DirectedEdge["N2O", "N2"], DirectedEdge["NH2OH", "N2"], DirectedEdge["N2O", "NO3"], DirectedEdge["NH2OH", "NO3"]}	{1, 6, 1/6, 1}
{DirectedEdge["N2H4", "N2"], DirectedEdge["NO3", "N2"], DirectedEdge["N2H4", "NH2OH"], DirectedEdge["NO3", "NH2OH"]}	{1, 3, 1/3, 1}
{DirectedEdge["N2H5", "N2"], DirectedEdge["NO3", "N2"], DirectedEdge["N2H5", "NH2OH"], DirectedEdge["NO3", "NH2OH"]}	{1, 3, 1/3, 1}
{DirectedEdge["NH2OH", "NO3"]}	{1}
{DirectedEdge["NH3OH", "NO"], DirectedEdge["NO2", "NO"], DirectedEdge["NH3OH", "NO3"], DirectedEdge["NO2", "NO3"]}	{6, 1, 1, 1/6}
{DirectedEdge["NH2OH", "NH3OH"], DirectedEdge["NO3", "NH3OH"], DirectedEdge["NH2OH", "NO2"], DirectedEdge["NO3", "NO2"]}	{2/3, 1, 1, 3/2}
{DirectedEdge["NH3OH", "NH3"], DirectedEdge["NO2", "NH3"], DirectedEdge["NH3OH", "NO3"], DirectedEdge["NO2", "NO3"]}	{1, 1, 1, 1}
{DirectedEdge["NH3OH", "NH4"], DirectedEdge["NO2", "NH4"], DirectedEdge["NH3OH", "NO3"], DirectedEdge["NO2", "NO3"]}	{1, 1, 1, 1}
{DirectedEdge["NH2OH", "NH3OH"], DirectedEdge["NO3", "NH3OH"], DirectedEdge["NH2OH", "NO"], DirectedEdge["NO3", "NO"]}	{1/2, 1, 1, 2}
{DirectedEdge["NH3OH", "NH3"], DirectedEdge["NO", "NH3"], DirectedEdge["NH3OH", "NO3"], DirectedEdge["NO", "NO3"]}	{6/5, 1, 1, 5/6}
{DirectedEdge["NH3OH", "NH4"], DirectedEdge["NO", "NH4"], DirectedEdge["NH3OH", "NO3"], DirectedEdge["NO", "NO3"]}	{6/5, 1, 1, 5/6}
{DirectedEdge["NH2OH", "NH4"], DirectedEdge["NH3OH", "NH4"], DirectedEdge["NH2OH", "NO3"], DirectedEdge["NH3OH", "NO3"]}	{1, 3, 1/3, 1}
{DirectedEdge["NH3OH", "NH4"], DirectedEdge["NH3OH", "NO3"]}	{3/4, 1/4}
{DirectedEdge["NH2OH", "NH3"], DirectedEdge["NH3OH", "NH3"], DirectedEdge["NH2OH", "NO3"], DirectedEdge["NH3OH", "NO3"]}	{1, 3, 1/3, 1}
{DirectedEdge["NH3OH", "N2O"], DirectedEdge["NO2", "N2O"], DirectedEdge["NH3OH", "NO3"], DirectedEdge["NO2", "NO3"]}	{3, 1, 1, 1/3}
{DirectedEdge["NH3OH", "N2"], DirectedEdge["NO2", "N2"], DirectedEdge["NH3OH", "NO3"], DirectedEdge["NO2", "NO3"]}	{2, 1, 1, 1/2}
{DirectedEdge["NH3OH", "N2O"], DirectedEdge["NO", "N2O"], DirectedEdge["NH3OH", "NO3"], DirectedEdge["NO", "NO3"]}	{6, 1, 1, 1/6}
{DirectedEdge["NH3OH", "N2"], DirectedEdge["NO", "N2"], DirectedEdge["NH3OH", "NO3"], DirectedEdge["NO", "NO3"]}	{3, 1, 1, 1/3}
{DirectedEdge["NH4", "N2O"], DirectedEdge["NO3", "N2O"], DirectedEdge["NH4", "NH3OH"], DirectedEdge["NO3", "NH3OH"]}	{1, 3/2, 2/3, 1}
{DirectedEdge["NH3", "N2O"], DirectedEdge["NO3", "N2O"], DirectedEdge["NH3", "NH3OH"], DirectedEdge["NO3", "NH3OH"]}	{1, 3/2, 2/3, 1}
{DirectedEdge["NH4", "N2"], DirectedEdge["NO3", "N2"], DirectedEdge["NH4", "NH3OH"], DirectedEdge["NO3", "NH3OH"]}	{1, 2, 1/2, 1}
{DirectedEdge["NH3", "N2"], DirectedEdge["NO3", "N2"], DirectedEdge["NH3", "NH3OH"], DirectedEdge["NO3", "NH3OH"]}	{1, 2, 1/2, 1}
{DirectedEdge["NH4", "N2O"], DirectedEdge["NO", "N2O"], DirectedEdge["NO3", "N2O"], DirectedEdge["NH4", "NH3OH"], DirectedEdge["NO", "NH3OH"], DirectedEdge["NO3", "NH3OH"]}	{2, 2, 4, 1/2, 1/2, 1}
{DirectedEdge["NH3", "N2O"], DirectedEdge["NO", "N2O"], DirectedEdge["NO3", "N2O"], DirectedEdge["NH3", "NH3OH"], DirectedEdge["NO", "NH3OH"], DirectedEdge["NO3", "NH3OH"]}	{2, 2, 4, 1/2, 1/2, 1}
{DirectedEdge["N2H5", "NH3OH"], DirectedEdge["NO3", "NH3OH"], DirectedEdge["N2H5", "NH4"], DirectedEdge["NO3", "NH4"], DirectedEdge["N2H5", "NO"], DirectedEdge["NO3", "NO"]}	{1/4, 1, 1/2, 2, 1/2, 2}
{DirectedEdge["N2H4", "NH3OH"], DirectedEdge["NO3", "NH3OH"], DirectedEdge["N2H4", "NH4"], DirectedEdge["NO3", "NH4"], DirectedEdge["N2H4", "NO"], DirectedEdge["NO3", "NO"]}	{1/4, 1, 1/2, 2, 1/2, 2}
{DirectedEdge["N2H4", "NH3"], DirectedEdge["NO3", "NH3"], DirectedEdge["N2H4", "NH3OH"], DirectedEdge["NO3", "NH3OH"], DirectedEdge["N2H4", "NO"], DirectedEdge["NO3", "NO"]}	{1/2, 2, 1/4, 1, 1/2, 2}
{DirectedEdge["N2O", "N2"], DirectedEdge["NH3OH", "N2"], DirectedEdge["N2O", "NO3"], DirectedEdge["NH3OH", "NO3"]}	{1, 6, 1/6, 1}
{DirectedEdge["N2H4", "N2"], DirectedEdge["NO3", "N2"], DirectedEdge["N2H4", "NH3OH"], DirectedEdge["NO3", "NH3OH"]}	{1, 3, 1/3, 1}
{DirectedEdge["N2H5", "N2"], DirectedEdge["NO3", "N2"], DirectedEdge["N2H5", "NH3OH"], DirectedEdge["NO3", "NH3OH"]}	{1, 3, 1/3, 1}
{DirectedEdge["NH3OH", "NO3"]}	{1}
{DirectedEdge["NH3", "NO"], DirectedEdge["NO2", "NO"], DirectedEdge["NH3", "NO3"], DirectedEdge["NO2", "NO3"]}	{8, 1, 1, 1/8}
{DirectedEdge["NH2OH", "NH3"], DirectedEdge["NO3", "NH3"], DirectedEdge["NH2OH", "NO2"], DirectedEdge["NO3", "NO2"]}	{1/2, 1, 1, 2}
{DirectedEdge["NH3OH", "NH3"], DirectedEdge["NO3", "NH3"], DirectedEdge["NH3OH", "NO2"], DirectedEdge["NO3", "NO2"]}	{1/2, 1, 1, 2}
{DirectedEdge["NH3", "NH4"], DirectedEdge["NO2", "NH4"], DirectedEdge["NH3", "NO3"], DirectedEdge["NO2", "NO3"]}	{4/3, 1, 1, 3/4}
{DirectedEdge["NH2OH", "NH3"], DirectedEdge["NO3", "NH3"], DirectedEdge["NH2OH", "NO"], DirectedEdge["NO3", "NO"]}	{3/8, 1, 1, 8/3}
{DirectedEdge["NH3OH", "NH3"], DirectedEdge["NO3", "NH3"], DirectedEdge["NH3OH", "NO"], DirectedEdge["NO3", "NO"]}	{3/8, 1, 1, 8/3}
{DirectedEdge["NH3", "NH4"], DirectedEdge["NO", "NH4"], DirectedEdge["NH3", "NO3"], DirectedEdge["NO", "NO3"]}	{8/5, 1, 1, 5/8}
{DirectedEdge["NH2OH", "NH4"], DirectedEdge["NH3", "NH4"], DirectedEdge["NH2OH", "NO3"], DirectedEdge["NH3", "NO3"]}	{1, 4, 1/4, 1}
{DirectedEdge["NH3", "NH4"], DirectedEdge["NH3OH", "NH4"], DirectedEdge["NH3", "NO3"], DirectedEdge["NH3OH", "NO3"]}	{4, 1, 1, 1/4}
{DirectedEdge["NH3", "N2O"], DirectedEdge["NO2", "N2O"], DirectedEdge["NH3", "NO3"], DirectedEdge["NO2", "NO3"]}	{4, 1, 1, 1/4}
{DirectedEdge["NH3", "N2"], DirectedEdge["NO2", "N2"], DirectedEdge["NH3", "NO3"], DirectedEdge["NO2", "NO3"]}	{8/3, 1, 1, 3/8}
{DirectedEdge["NH3", "N2O"], DirectedEdge["NO", "N2O"], DirectedEdge["NH3", "NO3"], DirectedEdge["NO", "NO3"]}	{8, 1, 1, 1/8}
{DirectedEdge["NH3", "N2"], DirectedEdge["NO", "N2"], DirectedEdge["NH3", "NO3"], DirectedEdge["NO", "NO3"]}	{4, 1, 1, 1/4}
{DirectedEdge["NH4", "N2O"], DirectedEdge["NO3", "N2O"], DirectedEdge["NH4", "NH3"], DirectedEdge["NO3", "NH3"]}	{1, 2, 1/2, 1}
{DirectedEdge["NH3", "N2O"], DirectedEdge["NO3", "N2O"]}	{2, 2}
{DirectedEdge["NH4", "N2"], DirectedEdge["NO3", "N2"], DirectedEdge["NH4", "NH3"], DirectedEdge["NO3", "NH3"]}	{1, 8/3, 3/8, 1}
{DirectedEdge["NH3", "N2"], DirectedEdge["NO3", "N2"]}	{8/5, 8/3}
{DirectedEdge["NH4", "N2O"], DirectedEdge["NO", "N2O"], DirectedEdge["NO3", "N2O"], DirectedEdge["NH4", "NH3"], DirectedEdge["NO", "NH3"], DirectedEdge["NO3", "NH3"]}	{2, 2, 16/3, 3/8, 3/8, 1}
{DirectedEdge["NH3", "N2O"], DirectedEdge["NO", "N2O"], DirectedEdge["NO3", "N2O"]}	{16/5, 2, 16/3}
{DirectedEdge["N2H5", "NH3"], DirectedEdge["NO3", "NH3"], DirectedEdge["N2H5", "NH4"], DirectedEdge["NO3", "NH4"], DirectedEdge["N2H5", "NO"], DirectedEdge["NO3", "NO"]}	{3/16, 1, 1/2, 8/3, 1/2, 8/3}
{DirectedEdge["N2H4", "NH3"], DirectedEdge["NO3", "NH3"], DirectedEdge["N2H4", "NH4"], DirectedEdge["NO3", "NH4"], DirectedEdge["N2H4", "NO"], DirectedEdge["NO3", "NO"]}	{3/16, 1, 1/2, 8/3, 1/2, 8/3}
{DirectedEdge["N2H4", "NH3"], DirectedEdge["NO3", "NH3"], DirectedEdge["N2H4", "NO"], DirectedEdge["NO3", "NO"]}	{11/16, 11/3, 1/2, 8/3}
{DirectedEdge["N2O", "N2"], DirectedEdge["NH3", "N2"], DirectedEdge["N2O", "NO3"], DirectedEdge["NH3", "NO3"]}	{1, 8, 1/8, 1}
{DirectedEdge["N2H4", "N2"], DirectedEdge["NO3", "N2"], DirectedEdge["N2H4", "NH3"], DirectedEdge["NO3", "NH3"]}	{1, 4, 1/4, 1}
{DirectedEdge["N2H5", "N2"], DirectedEdge["NO3", "N2"], DirectedEdge["N2H5", "NH3"], DirectedEdge["NO3", "NH3"]}	{1, 4, 1/4, 1}
{DirectedEdge["NH3", "NO3"]}	{1}
{DirectedEdge["NH4", "NO"], DirectedEdge["NO2", "NO"], DirectedEdge["NH4", "NO3"], DirectedEdge["NO2", "NO3"]}	{8, 1, 1, 1/8}
{DirectedEdge["NH2OH", "NH4"], DirectedEdge["NO3", "NH4"], DirectedEdge["NH2OH", "NO2"], DirectedEdge["NO3", "NO2"]}	{1/2, 1, 1, 2}
{DirectedEdge["NH3OH", "NH4"], DirectedEdge["NO3", "NH4"], DirectedEdge["NH3OH", "NO2"], DirectedEdge["NO3", "NO2"]}	{1/2, 1, 1, 2}
{DirectedEdge["NH3", "NH4"], DirectedEdge["NO3", "NH4"], DirectedEdge["NH3", "NO2"], DirectedEdge["NO3", "NO2"]}	{3/4, 1, 1, 4/3}
{DirectedEdge["NH2OH", "NH4"], DirectedEdge["NO3", "NH4"], DirectedEdge["NH2OH", "NO"], DirectedEdge["NO3", "NO"]}	{3/8, 1, 1, 8/3}
{DirectedEdge["NH3OH", "NH4"], DirectedEdge["NO3", "NH4"], DirectedEdge["NH3OH", "NO"], DirectedEdge["NO3", "NO"]}	{3/8, 1, 1, 8/3}
{DirectedEdge["NH3", "NH4"], DirectedEdge["NO3", "NH4"], DirectedEdge["NH3", "NO"], DirectedEdge["NO3", "NO"]}	{5/8, 1, 1, 8/5}
{DirectedEdge["NH2OH", "NH3"], DirectedEdge["NH4", "NH3"], DirectedEdge["NH2OH", "NO3"], DirectedEdge["NH4", "NO3"]}	{1, 4, 1/4, 1}
{DirectedEdge["NH4", "N2O"], DirectedEdge["NO2", "N2O"], DirectedEdge["NH4", "NO3"], DirectedEdge["NO2", "NO3"]}	{4, 1, 1, 1/4}
{DirectedEdge["NH4", "N2"], DirectedEdge["NO2", "N2"], DirectedEdge["NH4", "NO3"], DirectedEdge["NO2", "NO3"]}	{8/3, 1, 1, 3/8}
{DirectedEdge["NH4", "N2O"], DirectedEdge["NO", "N2O"], DirectedEdge["NH4", "NO3"], DirectedEdge["NO", "NO3"]}	{8, 1, 1, 1/8}
{DirectedEdge["NH4", "N2"], DirectedEdge["NO", "N2"], DirectedEdge["NH4", "NO3"], DirectedEdge["NO", "NO3"]}	{4, 1, 1, 1/4}
{DirectedEdge["NH4", "N2O"], DirectedEdge["NO3", "N2O"]}	{2, 2}
{DirectedEdge["NH3", "N2O"], DirectedEdge["NO3", "N2O"], DirectedEdge["NH3", "NH4"], DirectedEdge["NO3", "NH4"]}	{1, 2, 1/2, 1}
{DirectedEdge["NH4", "N2"], DirectedEdge["NO3", "N2"]}	{8/5, 8/3}
{DirectedEdge["NH3", "N2"], DirectedEdge["NO3", "N2"], DirectedEdge["NH3", "NH4"], DirectedEdge["NO3", "NH4"]}	{1, 8/3, 3/8, 1}
{DirectedEdge["NH4", "N2O"], DirectedEdge["NO", "N2O"], DirectedEdge["NO3", "N2O"]}	{16/5, 2, 16/3}
{DirectedEdge["NH3", "N2O"], DirectedEdge["NO", "N2O"], DirectedEdge["NO3", "N2O"], DirectedEdge["NH3", "NH4"], DirectedEdge["NO", "NH4"], DirectedEdge["NO3", "NH4"]}	{2, 2, 16/3, 3/8, 3/8, 1}
{DirectedEdge["N2H5", "NH4"], DirectedEdge["NO3", "NH4"], DirectedEdge["N2H5", "NO"], DirectedEdge["NO3", "NO"]}	{11/16, 11/3, 1/2, 8/3}
{DirectedEdge["N2H4", "NH4"], DirectedEdge["NO3", "NH4"], DirectedEdge["N2H4", "NO"], DirectedEdge["NO3", "NO"]}	{11/16, 11/3, 1/2, 8/3}
{DirectedEdge["N2H4", "NH3"], DirectedEdge["NO3", "NH3"], DirectedEdge["N2H4", "NH4"], DirectedEdge["NO3", "NH4"], DirectedEdge["N2H4", "NO"], DirectedEdge["NO3", "NO"]}	{1/2, 8/3, 3/16, 1, 1/2, 8/3}
{DirectedEdge["N2O", "N2"], DirectedEdge["NH4", "N2"], DirectedEdge["N2O", "NO3"], DirectedEdge["NH4", "NO3"]}	{1, 8, 1/8, 1}
{DirectedEdge["N2H4", "N2"], DirectedEdge["NO3", "N2"], DirectedEdge["N2H4", "NH4"], DirectedEdge["NO3", "NH4"]}	{1, 4, 1/4, 1}
{DirectedEdge["N2H5", "N2"], DirectedEdge["NO3", "N2"], DirectedEdge["N2H5", "NH4"], DirectedEdge["NO3", "NH4"]}	{1, 4, 1/4, 1}
{DirectedEdge["NH4", "NO3"]}	{1}
{DirectedEdge["NH2OH", "NO"], DirectedEdge["NO2", "NO"]}	{4, 4/3}
{DirectedEdge["NH3OH", "NO"], DirectedEdge["NO2", "NO"]}	{4, 4/3}
{DirectedEdge["NH3", "NO"], DirectedEdge["NO2", "NO"]}	{6, 6/5}
{DirectedEdge["NH4", "NO"], DirectedEdge["NO2", "NO"]}	{6, 6/5}
{DirectedEdge["NH2OH", "NH4"], DirectedEdge["NO", "NH4"], DirectedEdge["NH2OH", "NO2"], DirectedEdge["NO", "NO2"]}	{1, 1/2, 2, 1}
{DirectedEdge["NH3OH", "NH4"], DirectedEdge["NO", "NH4"], DirectedEdge["NH3OH", "NO2"], DirectedEdge["NO", "NO2"]}	{1, 1/2, 2, 1}
{DirectedEdge["NH2OH", "NH3"], DirectedEdge["NO", "NH3"], DirectedEdge["NH2OH", "NO2"], DirectedEdge["NO", "NO2"]}	{1, 1/2, 2, 1}
{DirectedEdge["NO", "N2O"], DirectedEdge["NO3", "N2O"], DirectedEdge["NO", "NO2"], DirectedEdge["NO3", "NO2"]}	{1/4, 1, 1, 4}
{DirectedEdge["NO", "N2"], DirectedEdge["NO3", "N2"], DirectedEdge["NO", "NO2"], DirectedEdge["NO3", "NO2"]}	{1/5, 1, 1, 5}
{DirectedEdge["NO", "N2O"], DirectedEdge["NO", "NO2"]}	{1/2, 1/2}
{DirectedEdge["NO", "N2"], DirectedEdge["NO", "NO2"]}	{1/3, 2/3}
{DirectedEdge["NH4", "N2O"], DirectedEdge["NO2", "N2O"], DirectedEdge["NH4", "NO"], DirectedEdge["NO2", "NO"]}	{1, 1/4, 4, 1}
{DirectedEdge["NH3", "N2O"], DirectedEdge["NO2", "N2O"], DirectedEdge["NH3", "NO"], DirectedEdge["NO2", "NO"]}	{1, 1/4, 4, 1}
{DirectedEdge["NH4", "N2"], DirectedEdge["NO2", "N2"], DirectedEdge["NH4", "NO"], DirectedEdge["NO2", "NO"]}	{1, 1/3, 3, 1}
{DirectedEdge["NH3", "N2"], DirectedEdge["NO2", "N2"], DirectedEdge["NH3", "NO"], DirectedEdge["NO2", "NO"]}	{1, 1/3, 3, 1}
{DirectedEdge["NH4", "N2O"], DirectedEdge["NO2", "N2O"], DirectedEdge["NH4", "NO"], DirectedEdge["NO2", "NO"]}	{2, 2/3, 2, 2/3}
{DirectedEdge["NH3", "N2O"], DirectedEdge["NO2", "N2O"], DirectedEdge["NH3", "NO"], DirectedEdge["NO2", "NO"]}	{2, 2/3, 2, 2/3}
{DirectedEdge["N2H5", "NH4"], DirectedEdge["NO2", "NH4"], DirectedEdge["N2H5", "NO"], DirectedEdge["NO2", "NO"]}	{1/2, 1/3, 2, 4/3}
{DirectedEdge["N2H4", "NH4"], DirectedEdge["NO2", "NH4"], DirectedEdge["N2H4", "NO"], DirectedEdge["NO2", "NO"]}	{1/2, 1/3, 2, 4/3}
{DirectedEdge["N2H4", "NH3"], DirectedEdge["NO2", "NH3"], DirectedEdge["N2H4", "NO"], DirectedEdge["NO2", "NO"]}	{1/2, 1/3, 2, 4/3}
{DirectedEdge["N2O", "N2"], DirectedEdge["NO", "N2"], DirectedEdge["N2O", "NO2"], DirectedEdge["NO", "NO2"]}	{1, 1, 1, 1}
{DirectedEdge["N2H4", "N2"], DirectedEdge["NO2", "N2"], DirectedEdge["N2H4", "NO"], DirectedEdge["NO2", "NO"]}	{1, 1/2, 2, 1}
{DirectedEdge["N2H5", "N2"], DirectedEdge["NO2", "N2"], DirectedEdge["N2H5", "NO"], DirectedEdge["NO2", "NO"]}	{1, 1/2, 2, 1}
{DirectedEdge["NO", "NO2"]}	{1}
{DirectedEdge["NH3OH", "NH2OH"], DirectedEdge["NO2", "NH2OH"], DirectedEdge["NH3OH", "NO"], DirectedEdge["NO2", "NO"]}	{3/4, 1, 1, 4/3}
{DirectedEdge["NH2OH", "NH3"], DirectedEdge["NO", "NH3"], DirectedEdge["NH2OH", "NO2"], DirectedEdge["NO", "NO2"]}	{4/5, 1, 1, 5/4}
{DirectedEdge["NH2OH", "NH4"], DirectedEdge["NO", "NH4"], DirectedEdge["NH2OH", "NO2"], DirectedEdge["NO", "NO2"]}	{4/5, 1, 1, 5/4}
{DirectedEdge["NH2OH", "NH4"], DirectedEdge["NH2OH", "NO2"]}	{2/3, 1/3}
{DirectedEdge["NH2OH", "NH4"], DirectedEdge["NH3OH", "NH4"], DirectedEdge["NH2OH", "NO2"], DirectedEdge["NH3OH", "NO2"]}	{2, 1, 1, 1/2}
{DirectedEdge["NH2OH", "NH3"], DirectedEdge["NH2OH", "NO2"]}	{2/3, 1/3}
{DirectedEdge["NH2OH", "N2O"], DirectedEdge["NO3", "N2O"], DirectedEdge["NH2OH", "NO2"], DirectedEdge["NO3", "NO2"]}	{1, 1, 1, 1}
{DirectedEdge["NH2OH", "N2"], DirectedEdge["NO3", "N2"], DirectedEdge["NH2OH", "NO2"], DirectedEdge["NO3", "NO2"]}	{4/5, 1, 1, 5/4}
{DirectedEdge["NH2OH", "N2O"], DirectedEdge["NO", "N2O"], DirectedEdge["NH2OH", "NO2"], DirectedEdge["NO", "NO2"]}	{4, 1, 1, 1/4}
{DirectedEdge["NH2OH", "N2"], DirectedEdge["NO", "N2"], DirectedEdge["NH2OH", "NO2"], DirectedEdge["NO", "NO2"]}	{2, 1, 1, 1/2}
{DirectedEdge["N2O", "NH4"], DirectedEdge["NH2OH", "NH4"], DirectedEdge["N2O", "NO2"], DirectedEdge["NH2OH", "NO2"]}	{1, 1, 1, 1}
{DirectedEdge["NH3", "N2O"], DirectedEdge["NO2", "N2O"], DirectedEdge["NH3", "NH2OH"], DirectedEdge["NO2", "NH2OH"]}	{1, 1, 1, 1}
{DirectedEdge["NH4", "N2"], DirectedEdge["NO2", "N2"], DirectedEdge["NH4", "NH2OH"], DirectedEdge["NO2", "NH2OH"]}	{1, 4/3, 3/4, 1}
{DirectedEdge["NH3", "N2"], DirectedEdge["NO2", "N2"], DirectedEdge["NH3", "NH2OH"], DirectedEdge["NO2", "NH2OH"]}	{1, 4/3, 3/4, 1}
{DirectedEdge["NH4", "N2O"], DirectedEdge["NO", "N2O"], DirectedEdge["NO2", "N2O"], DirectedEdge["NH4", "NH2OH"], DirectedEdge["NO", "NH2OH"], DirectedEdge["NO2", "NH2OH"]}	{2, 2, 8/3, 3/4, 3/4, 1}
{DirectedEdge["NH3", "N2O"], DirectedEdge["NO", "N2O"], DirectedEdge["NO2", "N2O"], DirectedEdge["NH3", "NH2OH"], DirectedEdge["NO", "NH2OH"], DirectedEdge["NO2", "NH2OH"]}	{2, 2, 8/3, 3/4, 3/4, 1}
{DirectedEdge["N2H5", "NH2OH"], DirectedEdge["NO2", "NH2OH"], DirectedEdge["N2H5", "NH4"], DirectedEdge["NO2", "NH4"], DirectedEdge["N2H5", "NO"], DirectedEdge["NO2", "NO"]}	{3/8, 1, 1/2, 4/3, 1/2, 4/3}
{DirectedEdge["N2H4", "NH2OH"], DirectedEdge["NO2", "NH2OH"], DirectedEdge["N2H4", "NH4"], DirectedEdge["NO2", "NH4"], DirectedEdge["N2H4", "NO"], DirectedEdge["NO2", "NO"]}	{3/8, 1, 1/2, 4/3, 1/2, 4/3}
{DirectedEdge["N2H4", "NH2OH"], DirectedEdge["NO2", "NH2OH"], DirectedEdge["N2H4", "NH3"], DirectedEdge["NO2", "NH3"], DirectedEdge["N2H4", "NO"], DirectedEdge["NO2", "NO"]}	{3/8, 1, 1/2, 4/3, 1/2, 4/3}
{DirectedEdge["N2O", "N2"], DirectedEdge["NH2OH", "N2"], DirectedEdge["N2O", "NO2"], DirectedEdge["NH2OH", "NO2"]}	{1, 4, 1/4, 1}
{DirectedEdge["N2H4", "N2"], DirectedEdge["NO2", "N2"], DirectedEdge["N2H4", "NH2OH"], DirectedEdge["NO2", "NH2OH"]}	{1, 2, 1/2, 1}
{DirectedEdge["N2H5", "N2"], DirectedEdge["NO2", "N2"], DirectedEdge["N2H5", "NH2OH"], DirectedEdge["NO2", "NH2OH"]}	{1, 2, 1/2, 1}
{DirectedEdge["NH2OH", "NO2"]}	{1}
{DirectedEdge["NH2OH", "NH3OH"], DirectedEdge["NO2", "NH3OH"], DirectedEdge["NH2OH", "NO"], DirectedEdge["NO2", "NO"]}	{3/4, 1, 1, 4/3}
{DirectedEdge["NH3OH", "NH3"], DirectedEdge["NO", "NH3"], DirectedEdge["NH3OH", "NO2"], DirectedEdge["NO", "NO2"]}	{4/5, 1, 1, 5/4}
{DirectedEdge["NH3OH", "NH4"], DirectedEdge["NO", "NH4"], DirectedEdge["NH3OH", "NO2"], DirectedEdge["NO", "NO2"]}	{4/5, 1, 1, 5/4}
{DirectedEdge["NH2OH", "NH4"], DirectedEdge["NH3OH", "NH4"], DirectedEdge["NH2OH", "NO2"], DirectedEdge["NH3OH", "NO2"]}	{1, 2, 1/2, 1}
{DirectedEdge["NH3OH", "NH4"], DirectedEdge["NH3OH", "NO2"]}	{2/3, 1/3}
{DirectedEdge["NH2OH", "NH3"], DirectedEdge["NH3OH", "NH3"], DirectedEdge["NH2OH", "NO2"], DirectedEdge["NH3OH", "NO2"]}	{1, 2, 1/2, 1}
{DirectedEdge["NH3OH", "N2O"], DirectedEdge["NO3", "N2O"], DirectedEdge["NH3OH", "NO2"], DirectedEdge["NO3", "NO2"]}	{1, 1, 1, 1}
{DirectedEdge["NH3OH", "N2"], DirectedEdge["NO3", "N2"], DirectedEdge["NH3OH", "NO2"], DirectedEdge["NO3", "NO2"]}	{4/5, 1, 1, 5/4}
{DirectedEdge["NH3OH", "N2O"], DirectedEdge["NO", "N2O"], DirectedEdge["NH3OH", "NO2"], DirectedEdge["NO", "NO2"]}	{4, 1, 1, 1/4}
{DirectedEdge["NH3OH", "N2"], DirectedEdge["NO", "N2"], DirectedEdge["NH3OH", "NO2"], DirectedEdge["NO", "NO2"]}	{2, 1, 1, 1/2}
{DirectedEdge["NH4", "N2O"], DirectedEdge["NO2", "N2O"], DirectedEdge["NH4", "NH3OH"], DirectedEdge["NO2", "NH3OH"]}	{1, 1, 1, 1}
{DirectedEdge["NH3", "N2O"], DirectedEdge["NO2", "N2O"], DirectedEdge["NH3", "NH3OH"], DirectedEdge["NO2", "NH3OH"]}	{1, 1, 1, 1}
{DirectedEdge["NH4", "N2"], DirectedEdge["NO2", "N2"], DirectedEdge["NH4", "NH3OH"], DirectedEdge["NO2", "NH3OH"]}	{1, 4/3, 3/4, 1}
{DirectedEdge["NH3", "N2"], DirectedEdge["NO2", "N2"], DirectedEdge["NH3", "NH3OH"], DirectedEdge["NO2", "NH3OH"]}	{1, 4/3, 3/4, 1}
{DirectedEdge["NH4", "N2O"], DirectedEdge["NO", "N2O"], DirectedEdge["NO2", "N2O"], DirectedEdge["NH4", "NH3OH"], DirectedEdge["NO", "NH3OH"], DirectedEdge["NO2", "NH3OH"]}	{2, 2, 8/3, 3/4, 3/4, 1}
{DirectedEdge["NH3", "N2O"], DirectedEdge["NO", "N2O"], DirectedEdge["NO2", "N2O"], DirectedEdge["NH3", "NH3OH"], DirectedEdge["NO", "NH3OH"], DirectedEdge["NO2", "NH3OH"]}	{2, 2, 8/3, 3/4, 3/4, 1}
{DirectedEdge["N2H5", "NH3OH"], DirectedEdge["NO2", "NH3OH"], DirectedEdge["N2H5", "NH4"], DirectedEdge["NO2", "NH4"], DirectedEdge["N2H5", "NO"], DirectedEdge["NO2", "NO"]}	{3/8, 1, 1/2, 4/3, 1/2, 4/3}
{DirectedEdge["N2H4", "NH3OH"], DirectedEdge["NO2", "NH3OH"], DirectedEdge["N2H4", "NH4"], DirectedEdge["NO2", "NH4"], DirectedEdge["N2H4", "NO"], DirectedEdge["NO2", "NO"]}	{3/8, 1, 1/2, 4/3, 1/2, 4/3}
{DirectedEdge["N2H4", "NH3"], DirectedEdge["NO2", "NH3"], DirectedEdge["N2H4", "NH3OH"], DirectedEdge["NO2", "NH3OH"], DirectedEdge["N2H4", "NO"], DirectedEdge["NO2", "NO"]}	{1/2, 4/3, 3/8, 1, 1/2, 4/3}
{DirectedEdge["N2O", "N2"], DirectedEdge["NH3OH", "N2"], DirectedEdge["N2O", "NO2"], DirectedEdge["NH3OH", "NO2"]}	{1, 4, 1/4, 1}
{DirectedEdge["N2H4", "N2"], DirectedEdge["NO2", "N2"], DirectedEdge["N2H4", "NH3OH"], DirectedEdge["NO2", "NH3OH"]}	{1, 2, 1/2, 1}
{DirectedEdge["N2H5", "N2"], DirectedEdge["NO2", "N2"], DirectedEdge["N2H5", "NH3OH"], DirectedEdge["NO2", "NH3OH"]}	{1, 2, 1/2, 1}
{DirectedEdge["NH3OH", "NO2"]}	{1}
{DirectedEdge["NH2OH", "NH3"], DirectedEdge["NO2", "NH3"], DirectedEdge["NH2OH", "NO"], DirectedEdge["NO2", "NO"]}	{1/2, 1, 1, 2}
{DirectedEdge["NH3OH", "NH3"], DirectedEdge["NO2", "NH3"], DirectedEdge["NH3OH", "NO"], DirectedEdge["NO2", "NO"]}	{1/2, 1, 1, 2}
{DirectedEdge["NH3", "NH4"], DirectedEdge["NO", "NH4"], DirectedEdge["NH3", "NO2"], DirectedEdge["NO", "NO2"]}	{6/5, 1, 1, 5/6}
{DirectedEdge["NH2OH", "NH4"], DirectedEdge["NH3", "NH4"], DirectedEdge["NH2OH", "NO2"], DirectedEdge["NH3", "NO2"]}	{1, 3, 1/3, 1}
{DirectedEdge["NH3", "NH4"], DirectedEdge["NH3OH", "NH4"], DirectedEdge["NH3", "NO2"], DirectedEdge["NH3OH", "NO2"]}	{3, 1, 1, 1/3}
{DirectedEdge["NH3", "N2O"], DirectedEdge["NO3", "N2O"], DirectedEdge["NH3", "NO2"], DirectedEdge["NO3", "NO2"]}	{3/2, 1, 1, 2/3}
{DirectedEdge["NH3", "N2"], DirectedEdge["NO3", "N2"], DirectedEdge["NH3", "NO2"], DirectedEdge["NO3", "NO2"]}	{6/5, 1, 1, 5/6}
{DirectedEdge["NH3", "N2O"], DirectedEdge["NO", "N2O"], DirectedEdge["NH3", "NO2"], DirectedEdge["NO", "NO2"]}	{6, 1, 1, 1/6}
{DirectedEdge["NH3", "N2"], DirectedEdge["NO", "N2"], DirectedEdge["NH3", "NO2"], DirectedEdge["NO", "NO2"]}	{3, 1, 1, 1/3}
{DirectedEdge["NH4", "N2O"], DirectedEdge["NO2", "N2O"], DirectedEdge["NH4", "NH3"], DirectedEdge["NO2", "NH3"]}	{1, 3/2, 2/3, 1}
{DirectedEdge["NH3", "N2O"], DirectedEdge["NO2", "N2O"]}	{3, 3/2}
{DirectedEdge["NH4", "N2"], DirectedEdge["NO2", "N2"], DirectedEdge["NH4", "NH3"], DirectedEdge["NO2", "NH3"]}	{1, 2, 1/2, 1}
{DirectedEdge["NH3", "N2"], DirectedEdge["NO2", "N2"]}	{2, 2}
{DirectedEdge["NH4", "N2O"], DirectedEdge["NO", "N2O"], DirectedEdge["NO2", "N2O"], DirectedEdge["NH4", "NH3"], DirectedEdge["NO", "NH3"], DirectedEdge["NO2", "NH3"]}	{2, 2, 4, 1/2, 1/2, 1}
{DirectedEdge["NH3", "N2O"], DirectedEdge["NO", "N2O"], DirectedEdge["NO2", "N2O"]}	{4, 2, 4}
{DirectedEdge["N2H5", "NH3"], DirectedEdge["NO2", "NH3"], DirectedEdge["N2H5", "NH4"], DirectedEdge["NO2", "NH4"], DirectedEdge["N2H5", "NO"], DirectedEdge["NO2", "NO"]}	{1/4, 1, 1/2, 2, 1/2, 2}
{DirectedEdge["N2H4", "NH3"], DirectedEdge["NO2", "NH3"], DirectedEdge["N2H4", "NH4"], DirectedEdge["NO2", "NH4"], DirectedEdge["N2H4", "NO"], DirectedEdge["NO2", "NO"]}	{1/4, 1, 1/2, 2, 1/2, 2}
{DirectedEdge["N2H4", "NH3"], DirectedEdge["NO2", "NH3"], DirectedEdge["N2H4", "NO"], DirectedEdge["NO2", "NO"]}	{3/4, 3, 1/2, 2}
{DirectedEdge["N2O", "N2"], DirectedEdge["NH3", "N2"], DirectedEdge["N2O", "NO2"], DirectedEdge["NH3", "NO2"]}	{1, 6, 1/6, 1}
{DirectedEdge["N2H4", "N2"], DirectedEdge["NO2", "N2"], DirectedEdge["N2H4", "NH3"], DirectedEdge["NO2", "NH3"]}	{1, 3, 1/3, 1}
{DirectedEdge["N2H5", "N2"], DirectedEdge["NO2", "N2"], DirectedEdge["N2H5", "NH3"], DirectedEdge["NO2", "NH3"]}	{1, 3, 1/3, 1}
{DirectedEdge["NH3", "NO2"]}	{1}
{DirectedEdge["NH2OH", "NH4"], DirectedEdge["NO2", "NH4"], DirectedEdge["NH2OH", "NO"], DirectedEdge["NO2", "NO"]}	{1/2, 1, 1, 2}
{DirectedEdge["NH3OH", "NH4"], DirectedEdge["NO2", "NH4"], DirectedEdge["NH3OH", "NO"], DirectedEdge["NO2", "NO"]}	{1/2, 1, 1, 2}
{DirectedEdge["NH3", "NH4"], DirectedEdge["NO2", "NH4"], DirectedEdge["NH3", "NO"], DirectedEdge["NO2", "NO"]}	{5/6, 1, 1, 6/5}
{DirectedEdge["NH2OH", "NH3"], DirectedEdge["NH4", "NH3"], DirectedEdge["NH2OH", "NO2"], DirectedEdge["NH4", "NO2"]}	{1, 3, 1/3, 1}
{DirectedEdge["NH4", "N2O"], DirectedEdge["NO3", "N2O"], DirectedEdge["NH4", "NO2"], DirectedEdge["NO3", "NO2"]}	{3/2, 1, 1, 2/3}
{DirectedEdge["NH4", "N2"], DirectedEdge["NO3", "N2"], DirectedEdge["NH4", "NO2"], DirectedEdge["NO3", "NO2"]}	{6/5, 1, 1, 5/6}
{DirectedEdge["NH4", "N2O"], DirectedEdge["NO", "N2O"], DirectedEdge["NH4", "NO2"], DirectedEdge["NO", "NO2"]}	{6, 1, 1, 1/6}
{DirectedEdge["NH4", "N2"], DirectedEdge["NO", "N2"], DirectedEdge["NH4", "NO2"], DirectedEdge["NO", "NO2"]}	{3, 1, 1, 1/3}
{DirectedEdge["NH4", "N2O"], DirectedEdge["NO2", "N2O"]}	{3, 3/2}
{DirectedEdge["NH3", "N2O"], DirectedEdge["NO2", "N2O"], DirectedEdge["NH3", "NH4"], DirectedEdge["NO2", "NH4"]}	{1, 3/2, 2/3, 1}
{DirectedEdge["NH4", "N2"], DirectedEdge["NO2", "N2"]}	{2, 2}
{DirectedEdge["NH3", "N2"], DirectedEdge["NO2", "N2"], DirectedEdge["NH3", "NH4"], DirectedEdge["NO2", "NH4"]}	{1, 2, 1/2, 1}
{DirectedEdge["NH4", "N2O"], DirectedEdge["NO", "N2O"], DirectedEdge["NO2", "N2O"]}	{4, 2, 4}
{DirectedEdge["NH3", "N2O"], DirectedEdge["NO", "N2O"], DirectedEdge["NO2", "N2O"], DirectedEdge["NH3", "NH4"], DirectedEdge["NO", "NH4"], DirectedEdge["NO2", "NH4"]}	{2, 2, 4, 1/2, 1/2, 1}
{DirectedEdge["N2H5", "NH4"], DirectedEdge["NO2", "NH4"], DirectedEdge["N2H5", "NO"], DirectedEdge["NO2", "NO"]}	{3/4, 3, 1/2, 2}
{DirectedEdge["N2H4", "NH4"], DirectedEdge["NO2", "NH4"], DirectedEdge["N2H4", "NO"], DirectedEdge["NO2", "NO"]}	{3/4, 3, 1/2, 2}
{DirectedEdge["N2H4", "NH3"], DirectedEdge["NO2", "NH3"], DirectedEdge["N2H4", "NH4"], DirectedEdge["NO2", "NH4"], DirectedEdge["N2H4", "NO"], DirectedEdge["NO2", "NO"]}	{1/2, 2, 1/4, 1, 1/2, 2}
{DirectedEdge["N2O", "N2"], DirectedEdge["NH4", "N2"], DirectedEdge["N2O", "NO2"], DirectedEdge["NH4", "NO2"]}	{1, 6, 1/6, 1}
{DirectedEdge["N2H4", "N2"], DirectedEdge["NO2", "N2"], DirectedEdge["N2H4", "NH4"], DirectedEdge["NO2", "NH4"]}	{1, 3, 1/3, 1}
{DirectedEdge["N2H5", "N2"], DirectedEdge["NO2", "N2"], DirectedEdge["N2H5", "NH4"], DirectedEdge["NO2", "NH4"]}	{1, 3, 1/3, 1}
{DirectedEdge["NH4", "NO2"]}	{1}
{DirectedEdge["NH2OH", "NH4"], DirectedEdge["NH2OH", "NO"]}	{3/5, 2/5}
{DirectedEdge["NH2OH", "NH4"], DirectedEdge["NH3OH", "NH4"], DirectedEdge["NH2OH", "NO"], DirectedEdge["NH3OH", "NO"]}	{3/2, 1, 1, 2/3}
{DirectedEdge["NH2OH", "NH3"], DirectedEdge["NH2OH", "NO"]}	{3/5, 2/5}
{DirectedEdge["NH2OH", "N2O"], DirectedEdge["NO3", "N2O"], DirectedEdge["NH2OH", "NO"], DirectedEdge["NO3", "NO"]}	{3/4, 1, 1, 4/3}
{DirectedEdge["NH2OH", "N2"], DirectedEdge["NO3", "N2"], DirectedEdge["NH2OH", "NO"], DirectedEdge["NO3", "NO"]}	{3/5, 1, 1, 5/3}
{DirectedEdge["NH2OH", "N2O"], DirectedEdge["NO2", "N2O"], DirectedEdge["NH2OH", "NO"], DirectedEdge["NO2", "NO"]}	{3/2, 1, 1, 2/3}
{DirectedEdge["NH2OH", "N2"], DirectedEdge["NO2", "N2"], DirectedEdge["NH2OH", "NO"], DirectedEdge["NO2", "NO"]}	{1, 1, 1, 1}
{DirectedEdge["N2O", "NH4"], DirectedEdge["NH2OH", "NH4"], DirectedEdge["N2O", "NO"], DirectedEdge["NH2OH", "NO"]}	{1, 3/4, 4/3, 1}
{DirectedEdge["N2O", "NH3"], DirectedEdge["NH2OH", "NH3"], DirectedEdge["N2O", "NO"], DirectedEdge["NH2OH", "NO"]}	{1, 3/4, 4/3, 1}
{DirectedEdge["NH4", "N2"], DirectedEdge["NO", "N2"], DirectedEdge["NH4", "NH2OH"], DirectedEdge["NO", "NH2OH"]}	{1, 1, 1, 1}
{DirectedEdge["NH3", "N2"], DirectedEdge["NO", "N2"], DirectedEdge["NH3", "NH2OH"], DirectedEdge["NO", "NH2OH"]}	{1, 1, 1, 1}
{DirectedEdge["N2O", "N2"], DirectedEdge["NH2OH", "N2"], DirectedEdge["N2O", "NO"], DirectedEdge["NH2OH", "NO"]}	{1, 3, 1/3, 1}
{DirectedEdge["N2H4", "N2"], DirectedEdge["NO", "N2"], DirectedEdge["N2H4", "NH2OH"], DirectedEdge["NO", "NH2OH"]}	{1, 3/2, 2/3, 1}
{DirectedEdge["N2H5", "N2"], DirectedEdge["NO", "N2"], DirectedEdge["N2H5", "NH2OH"], DirectedEdge["NO", "NH2OH"]}	{1, 3/2, 2/3, 1}
{DirectedEdge["NH2OH", "NO"]}	{1}
{DirectedEdge["NH2OH", "NH4"], DirectedEdge["NH3OH", "NH4"], DirectedEdge["NH2OH", "NO"], DirectedEdge["NH3OH", "NO"]}	{1, 3/2, 2/3, 1}
{DirectedEdge["NH3OH", "NH4"], DirectedEdge["NH3OH", "NO"]}	{3/5, 2/5}
{DirectedEdge["NH2OH", "NH3"], DirectedEdge["NH3OH", "NH3"], DirectedEdge["NH2OH", "NO"], DirectedEdge["NH3OH", "NO"]}	{1, 3/2, 2/3, 1}
{DirectedEdge["NH3OH", "N2O"], DirectedEdge["NO3", "N2O"], DirectedEdge["NH3OH", "NO"], DirectedEdge["NO3", "NO"]}	{3/4, 1, 1, 4/3}
{DirectedEdge["NH3OH", "N2"], DirectedEdge["NO3", "N2"], DirectedEdge["NH3OH", "NO"], DirectedEdge["NO3", "NO"]}	{3/5, 1, 1, 5/3}
{DirectedEdge["NH3OH", "N2O"], DirectedEdge["NO2", "N2O"], DirectedEdge["NH3OH", "NO"], DirectedEdge["NO2", "NO"]}	{3/2, 1, 1, 2/3}
{DirectedEdge["NH3OH", "N2"], DirectedEdge["NO2", "N2"], DirectedEdge["NH3OH", "NO"], DirectedEdge["NO2", "NO"]}	{1, 1, 1, 1}
{DirectedEdge["N2O", "NH4"], DirectedEdge["NH3OH", "NH4"], DirectedEdge["N2O", "NO"], DirectedEdge["NH3OH", "NO"]}	{1, 3/4, 4/3, 1}
{DirectedEdge["NH3", "N2O"], DirectedEdge["NO", "N2O"], DirectedEdge["NH3", "NH3OH"], DirectedEdge["NO", "NH3OH"]}	{1, 3/4, 4/3, 1}
{DirectedEdge["NH4", "N2"], DirectedEdge["NO", "N2"], DirectedEdge["NH4", "NH3OH"], DirectedEdge["NO", "NH3OH"]}	{1, 1, 1, 1}
{DirectedEdge["NH3", "N2"], DirectedEdge["NO", "N2"], DirectedEdge["NH3", "NH3OH"], DirectedEdge["NO", "NH3OH"]}	{1, 1, 1, 1}
{DirectedEdge["N2O", "N2"], DirectedEdge["NH3OH", "N2"], DirectedEdge["N2O", "NO"], DirectedEdge["NH3OH", "NO"]}	{1, 3, 1/3, 1}
{DirectedEdge["N2H4", "N2"], DirectedEdge["NO", "N2"], DirectedEdge["N2H4", "NH3OH"], DirectedEdge["NO", "NH3OH"]}	{1, 3/2, 2/3, 1}
{DirectedEdge["N2H5", "N2"], DirectedEdge["NO", "N2"], DirectedEdge["N2H5", "NH3OH"], DirectedEdge["NO", "NH3OH"]}	{1, 3/2, 2/3, 1}
{DirectedEdge["NH3OH", "NO"]}	{1}
{DirectedEdge["NH2OH", "NH4"], DirectedEdge["NH3", "NH4"], DirectedEdge["NH2OH", "NO"], DirectedEdge["NH3", "NO"]}	{1, 5/2, 2/5, 1}
{DirectedEdge["NH3", "NH4"], DirectedEdge["NH3OH", "NH4"], DirectedEdge["NH3", "NO"], DirectedEdge["NH3OH", "NO"]}	{5/2, 1, 1, 2/5}
{DirectedEdge["NH3", "N2O"], DirectedEdge["NO3", "N2O"], DirectedEdge["NH3", "NO"], DirectedEdge["NO3", "NO"]}	{5/4, 1, 1, 4/5}
{DirectedEdge["NH3", "N2"], DirectedEdge["NO3", "N2"], DirectedEdge["NH3", "NO"], DirectedEdge["NO3", "NO"]}	{1, 1, 1, 1}
{DirectedEdge["NH3", "N2O"], DirectedEdge["NO2", "N2O"], DirectedEdge["NH3", "NO"], DirectedEdge["NO2", "NO"]}	{5/2, 1, 1, 2/5}
{DirectedEdge["NH3", "N2"], DirectedEdge["NO2", "N2"], DirectedEdge["NH3", "NO"], DirectedEdge["NO2", "NO"]}	{5/3, 1, 1, 3/5}
{DirectedEdge["NH4", "N2O"], DirectedEdge["NO", "N2O"], DirectedEdge["NH4", "NH3"], DirectedEdge["NO", "NH3"]}	{1, 5/4, 4/5, 1}
{DirectedEdge["NH3", "N2O"], DirectedEdge["NO", "N2O"]}	{5, 5/4}
{DirectedEdge["NH4", "N2"], DirectedEdge["NO", "N2"], DirectedEdge["NH4", "NH3"], DirectedEdge["NO", "NH3"]}	{1, 5/3, 3/5, 1}
{DirectedEdge["NH3", "N2"], DirectedEdge["NO", "N2"]}	{5/2, 5/3}
{DirectedEdge["N2O", "N2"], DirectedEdge["NH3", "N2"], DirectedEdge["N2O", "NO"], DirectedEdge["NH3", "NO"]}	{1, 5, 1/5, 1}
{DirectedEdge["N2H4", "N2"], DirectedEdge["NO", "N2"], DirectedEdge["N2H4", "NH3"], DirectedEdge["NO", "NH3"]}	{1, 5/2, 2/5, 1}
{DirectedEdge["N2H5", "N2"], DirectedEdge["NO", "N2"], DirectedEdge["N2H5", "NH3"], DirectedEdge["NO", "NH3"]}	{1, 5/2, 2/5, 1}
{DirectedEdge["NH3", "NO"]}	{1}
{DirectedEdge["NH2OH", "NH3"], DirectedEdge["NH4", "NH3"], DirectedEdge["NH2OH", "NO"], DirectedEdge["NH4", "NO"]}	{1, 5/2, 2/5, 1}
{DirectedEdge["NH4", "N2O"], DirectedEdge["NO3", "N2O"], DirectedEdge["NH4", "NO"], DirectedEdge["NO3", "NO"]}	{5/4, 1, 1, 4/5}
{DirectedEdge["NH4", "N2"], DirectedEdge["NO3", "N2"], DirectedEdge["NH4", "NO"], DirectedEdge["NO3", "NO"]}	{1, 1, 1, 1}
{DirectedEdge["NH4", "N2O"], DirectedEdge["NO2", "N2O"], DirectedEdge["NH4", "NO"], DirectedEdge["NO2", "NO"]}	{5/2, 1, 1, 2/5}
{DirectedEdge["NH4", "N2"], DirectedEdge["NO2", "N2"], DirectedEdge["NH4", "NO"], DirectedEdge["NO2", "NO"]}	{5/3, 1, 1, 3/5}
{DirectedEdge["NH4", "N2O"], DirectedEdge["NO", "N2O"]}	{5, 5/4}
{DirectedEdge["NH3", "N2O"], DirectedEdge["NO", "N2O"], DirectedEdge["NH3", "NH4"], DirectedEdge["NO", "NH4"]}	{1, 5/4, 4/5, 1}
{DirectedEdge["NH4", "N2"], DirectedEdge["NO", "N2"]}	{5/2, 5/3}
{DirectedEdge["NH3", "N2"], DirectedEdge["NO", "N2"], DirectedEdge["NH3", "NH4"], DirectedEdge["NO", "NH4"]}	{1, 5/3, 3/5, 1}
{DirectedEdge["N2O", "N2"], DirectedEdge["NH4", "N2"], DirectedEdge["N2O", "NO"], DirectedEdge["NH4", "NO"]}	{1, 5, 1/5, 1}
{DirectedEdge["N2H4", "N2"], DirectedEdge["NO", "N2"], DirectedEdge["N2H4", "NH4"], DirectedEdge["NO", "NH4"]}	{1, 5/2, 2/5, 1}
{DirectedEdge["N2H5", "N2"], DirectedEdge["NO", "N2"], DirectedEdge["N2H5", "NH4"], DirectedEdge["NO", "NH4"]}	{1, 5/2, 2/5, 1}
{DirectedEdge["NH4", "NO"]}	{1}
{DirectedEdge["N2O", "NH4"], DirectedEdge["NH2OH", "NH4"], DirectedEdge["N2O", "NO3"], DirectedEdge["NH2OH", "NO3"]}	{2, 1, 1, 1/2}
{DirectedEdge["N2", "NH4"], DirectedEdge["NH2OH", "NH4"], DirectedEdge["N2", "NO3"], DirectedEdge["NH2OH", "NO3"]}	{5/2, 1, 1, 2/5}
{DirectedEdge["N2O", "NH4"], DirectedEdge["NH2OH", "NH4"], DirectedEdge["N2O", "NO2"], DirectedEdge["NH2OH", "NO2"]}	{1, 1, 1, 1}
{DirectedEdge["NH4", "N2"], DirectedEdge["NO2", "N2"], DirectedEdge["NH4", "NH2OH"], DirectedEdge["NO2", "NH2OH"]}	{2/3, 1, 1, 3/2}
{DirectedEdge["NH4", "N2O"], DirectedEdge["NO", "N2O"], DirectedEdge["NH4", "NH2OH"], DirectedEdge["NO", "NH2OH"]}	{2, 1, 1, 1/2}
{DirectedEdge["NH4", "N2"], DirectedEdge["NO", "N2"], DirectedEdge["NH4", "NH2OH"], DirectedEdge["NO", "NH2OH"]}	{1, 1, 1, 1}
{DirectedEdge["NH2OH", "N2O"], DirectedEdge["NH2OH", "NH4"]}	{1/2, 1/2}
{DirectedEdge["NH2OH", "N2O"], DirectedEdge["NH3", "N2O"], DirectedEdge["NH2OH", "NH4"], DirectedEdge["NH3", "NH4"]}	{1/2, 1, 1, 2}
{DirectedEdge["NH2OH", "N2"], DirectedEdge["NH2OH", "NH4"]}	{2/3, 1/3}
{DirectedEdge["NH2OH", "N2"], DirectedEdge["NH3", "N2"], DirectedEdge["NH2OH", "NH4"], DirectedEdge["NH3", "NH4"]}	{2/3, 1, 1, 3/2}
{DirectedEdge["NH2OH", "N2O"], DirectedEdge["NO", "N2O"], DirectedEdge["NH2OH", "NH4"], DirectedEdge["NO", "NH4"]}	{4/3, 2, 1/3, 1/2}
{DirectedEdge["NH2OH", "N2O"], DirectedEdge["NH3", "N2O"], DirectedEdge["NO", "N2O"], DirectedEdge["NH2OH", "NH4"], DirectedEdge["NH3", "NH4"], DirectedEdge["NO", "NH4"]}	{4/3, 2, 2, 1, 3/2, 3/2}
{DirectedEdge["N2H5", "NH4"], DirectedEdge["NH2OH", "NH4"], DirectedEdge["N2H5", "NO"], DirectedEdge["NH2OH", "NO"]}	{5/4, 5/3, 1/2, 2/3}
{DirectedEdge["N2H4", "NH4"], DirectedEdge["NH2OH", "NH4"], DirectedEdge["N2H4", "NO"], DirectedEdge["NH2OH", "NO"]}	{5/4, 5/3, 1/2, 2/3}
{DirectedEdge["N2H4", "NH3"], DirectedEdge["NH2OH", "NH3"], DirectedEdge["N2H4", "NH4"], DirectedEdge["NH2OH", "NH4"], DirectedEdge["N2H4", "NO"], DirectedEdge["NH2OH", "NO"]}	{1/2, 2/3, 3/4, 1, 1/2, 2/3}
{DirectedEdge["N2O", "N2"], DirectedEdge["NH4", "N2"], DirectedEdge["N2O", "NH2OH"], DirectedEdge["NH4", "NH2OH"]}	{1, 2, 1/2, 1}
{DirectedEdge["N2H4", "N2"], DirectedEdge["NH2OH", "N2"], DirectedEdge["N2H4", "NH4"], DirectedEdge["NH2OH", "NH4"]}	{1, 1, 1, 1}
{DirectedEdge["N2H5", "N2"], DirectedEdge["NH2OH", "N2"], DirectedEdge["N2H5", "NH4"], DirectedEdge["NH2OH", "NH4"]}	{1, 1, 1, 1}
{DirectedEdge["NH2OH", "NH4"]}	{1}
{DirectedEdge["NH3", "NH2OH"], DirectedEdge["NH3OH", "NH2OH"], DirectedEdge["NH3", "NH4"], DirectedEdge["NH3OH", "NH4"]}	{1, 1, 1, 1}
{DirectedEdge["N2O", "NH4"], DirectedEdge["NH3OH", "NH4"], DirectedEdge["N2O", "NO3"], DirectedEdge["NH3OH", "NO3"]}	{2, 1, 1, 1/2}
{DirectedEdge["N2", "NH4"], DirectedEdge["NH3OH", "NH4"], DirectedEdge["N2", "NO3"], DirectedEdge["NH3OH", "NO3"]}	{5/2, 1, 1, 2/5}
{DirectedEdge["NH4", "N2O"], DirectedEdge["NO2", "N2O"], DirectedEdge["NH4", "NH3OH"], DirectedEdge["NO2", "NH3OH"]}	{1, 1, 1, 1}
{DirectedEdge["NH4", "N2"], DirectedEdge["NO2", "N2"], DirectedEdge["NH4", "NH3OH"], DirectedEdge["NO2", "NH3OH"]}	{2/3, 1, 1, 3/2}
{DirectedEdge["NH4", "N2O"], DirectedEdge["NO", "N2O"], DirectedEdge["NH4", "NH3OH"], DirectedEdge["NO", "NH3OH"]}	{2, 1, 1, 1/2}
{DirectedEdge["NH4", "N2"], DirectedEdge["NO", "N2"], DirectedEdge["NH4", "NH3OH"], DirectedEdge["NO", "NH3OH"]}	{1, 1, 1, 1}
{DirectedEdge["NH3OH", "N2O"], DirectedEdge["NH3OH", "NH4"]}	{1/2, 1/2}
{DirectedEdge["NH3", "N2O"], DirectedEdge["NH3OH", "N2O"], DirectedEdge["NH3", "NH4"], DirectedEdge["NH3OH", "NH4"]}	{1, 1/2, 2, 1}
{DirectedEdge["NH3OH", "N2"], DirectedEdge["NH3OH", "NH4"]}	{2/3, 1/3}
{DirectedEdge["NH3", "N2"], DirectedEdge["NH3OH", "N2"], DirectedEdge["NH3", "NH4"], DirectedEdge["NH3OH", "NH4"]}	{1, 2/3, 3/2, 1}
{DirectedEdge["NH3OH", "N2O"], DirectedEdge["NO", "N2O"], DirectedEdge["NH3OH", "NH4"], DirectedEdge["NO", "NH4"]}	{4/3, 2, 1/3, 1/2}
{DirectedEdge["NH3", "N2O"], DirectedEdge["NH3OH", "N2O"], DirectedEdge["NO", "N2O"], DirectedEdge["NH3", "NH4"], DirectedEdge["NH3OH", "NH4"], DirectedEdge["NO", "NH4"]}	{2, 4/3, 2, 3/2, 1, 3/2}
{DirectedEdge["N2H5", "NH4"], DirectedEdge["NH3OH", "NH4"], DirectedEdge["N2H5", "NO"], DirectedEdge["NH3OH", "NO"]}	{5/4, 5/3, 1/2, 2/3}
{DirectedEdge["N2H4", "NH4"], DirectedEdge["NH3OH", "NH4"], DirectedEdge["N2H4", "NO"], DirectedEdge["NH3OH", "NO"]}	{5/4, 5/3, 1/2, 2/3}
{DirectedEdge["N2H4", "NH3"], DirectedEdge["NH3OH", "NH3"], DirectedEdge["N2H4", "NH4"], DirectedEdge["NH3OH", "NH4"], DirectedEdge["N2H4", "NO"], DirectedEdge["NH3OH", "NO"]}	{1/2, 2/3, 3/4, 1, 1/2, 2/3}
{DirectedEdge["N2O", "N2"], DirectedEdge["NH4", "N2"], DirectedEdge["N2O", "NH3OH"], DirectedEdge["NH4", "NH3OH"]}	{1, 2, 1/2, 1}
{DirectedEdge["N2H4", "N2"], DirectedEdge["NH3OH", "N2"], DirectedEdge["N2H4", "NH4"], DirectedEdge["NH3OH", "NH4"]}	{1, 1, 1, 1}
{DirectedEdge["N2H5", "N2"], DirectedEdge["NH3OH", "N2"], DirectedEdge["N2H5", "NH4"], DirectedEdge["NH3OH", "NH4"]}	{1, 1, 1, 1}
{DirectedEdge["NH3OH", "NH4"]}	{1}
{DirectedEdge["N2O", "NH3"], DirectedEdge["NH2OH", "NH3"], DirectedEdge["N2O", "NO3"], DirectedEdge["NH2OH", "NO3"]}	{2, 1, 1, 1/2}
{DirectedEdge["NH3", "N2"], DirectedEdge["NO3", "N2"], DirectedEdge["NH3", "NH2OH"], DirectedEdge["NO3", "NH2OH"]}	{2/5, 1, 1, 5/2}
{DirectedEdge["NH3", "N2O"], DirectedEdge["NO2", "N2O"], DirectedEdge["NH3", "NH2OH"], DirectedEdge["NO2", "NH2OH"]}	{1, 1, 1, 1}
{DirectedEdge["NH3", "N2"], DirectedEdge["NO2", "N2"], DirectedEdge["NH3", "NH2OH"], DirectedEdge["NO2", "NH2OH"]}	{2/3, 1, 1, 3/2}
{DirectedEdge["NH3", "N2O"], DirectedEdge["NO", "N2O"], DirectedEdge["NH3", "NH2OH"], DirectedEdge["NO", "NH2OH"]}	{2, 1, 1, 1/2}
{DirectedEdge["NH3", "N2"], DirectedEdge["NO", "N2"], DirectedEdge["NH3", "NH2OH"], DirectedEdge["NO", "NH2OH"]}	{1, 1, 1, 1}
{DirectedEdge["NH2OH", "N2O"], DirectedEdge["NH4", "N2O"], DirectedEdge["NH2OH", "NH3"], DirectedEdge["NH4", "NH3"]}	{1/2, 1, 1, 2}
{DirectedEdge["NH2OH", "N2O"], DirectedEdge["NH2OH", "NH3"]}	{1/2, 1/2}
{DirectedEdge["NH2OH", "N2"], DirectedEdge["NH4", "N2"], DirectedEdge["NH2OH", "NH3"], DirectedEdge["NH4", "NH3"]}	{2/3, 1, 1, 3/2}
{DirectedEdge["NH2OH", "N2"], DirectedEdge["NH2OH", "NH3"]}	{2/3, 1/3}
{DirectedEdge["NH2OH", "N2O"], DirectedEdge["NH4", "N2O"], DirectedEdge["NO", "N2O"], DirectedEdge["NH2OH", "NH3"], DirectedEdge["NH4", "NH3"], DirectedEdge["NO", "NH3"]}	{4/3, 2, 2, 1, 3/2, 3/2}
{DirectedEdge["NH2OH", "N2O"], DirectedEdge["NO", "N2O"], DirectedEdge["NH2OH", "NH3"], DirectedEdge["NO", "NH3"]}	{4/3, 2, 1/3, 1/2}
{DirectedEdge["N2H5", "NH3"], DirectedEdge["NH2OH", "NH3"], DirectedEdge["N2H5", "NH4"], DirectedEdge["NH2OH", "NH4"], DirectedEdge["N2H5", "NO"], DirectedEdge["NH2OH", "NO"]}	{3/4, 1, 1/2, 2/3, 1/2, 2/3}
{DirectedEdge["N2H4", "NH3"], DirectedEdge["NH2OH", "NH3"], DirectedEdge["N2H4", "NH4"], DirectedEdge["NH2OH", "NH4"], DirectedEdge["N2H4", "NO"], DirectedEdge["NH2OH", "NO"]}	{3/4, 1, 1/2, 2/3, 1/2, 2/3}
{DirectedEdge["N2H4", "NH3"], DirectedEdge["NH2OH", "NH3"], DirectedEdge["N2H4", "NO"], DirectedEdge["NH2OH", "NO"]}	{5/4, 5/3, 1/2, 2/3}
{DirectedEdge["N2O", "N2"], DirectedEdge["NH3", "N2"], DirectedEdge["N2O", "NH2OH"], DirectedEdge["NH3", "NH2OH"]}	{1, 2, 1/2, 1}
{DirectedEdge["N2H4", "N2"], DirectedEdge["NH2OH", "N2"], DirectedEdge["N2H4", "NH3"], DirectedEdge["NH2OH", "NH3"]}	{1, 1, 1, 1}
{DirectedEdge["N2H5", "N2"], DirectedEdge["NH2OH", "N2"], DirectedEdge["N2H5", "NH3"], DirectedEdge["NH2OH", "NH3"]}	{1, 1, 1, 1}
{DirectedEdge["NH3", "NH2OH"]}	{1}
{DirectedEdge["N2O", "N2"], DirectedEdge["NO2", "N2"], DirectedEdge["N2O", "NO3"], DirectedEdge["NO2", "NO3"]}	{4/3, 1, 1, 3/4}
{DirectedEdge["N2O", "N2"], DirectedEdge["NO", "N2"], DirectedEdge["N2O", "NO3"], DirectedEdge["NO", "NO3"]}	{2, 1, 1, 1/2}
{DirectedEdge["NH4", "N2"], DirectedEdge["NO3", "N2"], DirectedEdge["NH4", "N2O"], DirectedEdge["NO3", "N2O"]}	{1, 4/3, 3/4, 1}
{DirectedEdge["NH3", "N2"], DirectedEdge["NO3", "N2"], DirectedEdge["NH3", "N2O"], DirectedEdge["NO3", "N2O"]}	{1, 4/3, 3/4, 1}
{DirectedEdge["N2H5", "N2O"], DirectedEdge["NO3", "N2O"], DirectedEdge["N2H5", "NH4"], DirectedEdge["NO3", "NH4"], DirectedEdge["N2H5", "NO"], DirectedEdge["NO3", "NO"]}	{3/8, 1, 1/2, 4/3, 1/2, 4/3}
{DirectedEdge["N2H4", "N2O"], DirectedEdge["NO3", "N2O"], DirectedEdge["N2H4", "NH4"], DirectedEdge["NO3", "NH4"], DirectedEdge["N2H4", "NO"], DirectedEdge["NO3", "NO"]}	{3/8, 1, 1/2, 4/3, 1/2, 4/3}
{DirectedEdge["N2H4", "N2O"], DirectedEdge["NO3", "N2O"], DirectedEdge["N2H4", "NH3"], DirectedEdge["NO3", "NH3"], DirectedEdge["N2H4", "NO"], DirectedEdge["NO3", "NO"]}	{3/8, 1, 1/2, 4/3, 1/2, 4/3}
{DirectedEdge["N2O", "N2"], DirectedEdge["N2O", "NO3"]}	{4/5, 1/5}
{DirectedEdge["N2H4", "N2"], DirectedEdge["NO3", "N2"], DirectedEdge["N2H4", "N2O"], DirectedEdge["NO3", "N2O"]}	{1, 2, 1/2, 1}
{DirectedEdge["N2H5", "N2"], DirectedEdge["NO3", "N2"], DirectedEdge["N2H5", "N2O"], DirectedEdge["NO3", "N2O"]}	{1, 2, 1/2, 1}
{DirectedEdge["N2O", "NO3"]}	{1}
{DirectedEdge["N2", "N2O"], DirectedEdge["NO2", "N2O"], DirectedEdge["N2", "NO3"], DirectedEdge["NO2", "NO3"]}	{5/2, 1, 1, 2/5}
{DirectedEdge["N2", "N2O"], DirectedEdge["NO", "N2O"], DirectedEdge["N2", "NO3"], DirectedEdge["NO", "NO3"]}	{5, 1, 1, 1/5}
{DirectedEdge["NH4", "N2"], DirectedEdge["NO3", "N2"], DirectedEdge["NH4", "N2O"], DirectedEdge["NO3", "N2O"]}	{4/5, 1, 1, 5/4}
{DirectedEdge["NH3", "N2"], DirectedEdge["NO3", "N2"], DirectedEdge["NH3", "N2O"], DirectedEdge["NO3", "N2O"]}	{4/5, 1, 1, 5/4}
{DirectedEdge["NH4", "N2"], DirectedEdge["NO", "N2"], DirectedEdge["NO3", "N2"], DirectedEdge["NH4", "N2O"], DirectedEdge["NO", "N2O"], DirectedEdge["NO3", "N2O"]}	{3/5, 3/5, 1, 2, 2, 10/3}
{DirectedEdge["NH3", "N2"], DirectedEdge["NO", "N2"], DirectedEdge["NO3", "N2"], DirectedEdge["NH3", "N2O"], DirectedEdge["NO", "N2O"], DirectedEdge["NO3", "N2O"]}	{3/5, 3/5, 1, 2, 2, 10/3}
{DirectedEdge["N2H5", "N2"], DirectedEdge["NO3", "N2"], DirectedEdge["N2H5", "NH4"], DirectedEdge["NO3", "NH4"], DirectedEdge["N2H5", "NO"], DirectedEdge["NO3", "NO"]}	{3/10, 1, 1/2, 5/3, 1/2, 5/3}
{DirectedEdge["N2H4", "N2"], DirectedEdge["NO3", "N2"], DirectedEdge["N2H4", "NH4"], DirectedEdge["NO3", "NH4"], DirectedEdge["N2H4", "NO"], DirectedEdge["NO3", "NO"]}	{3/10, 1, 1/2, 5/3, 1/2, 5/3}
{DirectedEdge["N2H4", "N2"], DirectedEdge["NO3", "N2"], DirectedEdge["N2H4", "NH3"], DirectedEdge["NO3", "NH3"], DirectedEdge["N2H4", "NO"], DirectedEdge["NO3", "NO"]}	{3/10, 1, 1/2, 5/3, 1/2, 5/3}
{DirectedEdge["N2", "NO3"]}	{1}
{DirectedEdge["N2O", "N2"], DirectedEdge["NO", "N2"], DirectedEdge["N2O", "NO2"], DirectedEdge["NO", "NO2"]}	{1, 1, 1, 1}
{DirectedEdge["NH4", "N2"], DirectedEdge["NO2", "N2"], DirectedEdge["NH4", "N2O"], DirectedEdge["NO2", "N2O"]}	{1, 2/3, 3/2, 1}
{DirectedEdge["NH3", "N2"], DirectedEdge["NO2", "N2"], DirectedEdge["NH3", "N2O"], DirectedEdge["NO2", "N2O"]}	{1, 2/3, 3/2, 1}
{DirectedEdge["N2H5", "N2O"], DirectedEdge["NO2", "N2O"], DirectedEdge["N2H5", "NH4"], DirectedEdge["NO2", "NH4"], DirectedEdge["N2H5", "NO"], DirectedEdge["NO2", "NO"]}	{3/4, 1, 1/2, 2/3, 1/2, 2/3}
{DirectedEdge["N2H4", "N2O"], DirectedEdge["NO2", "N2O"], DirectedEdge["N2H4", "NH4"], DirectedEdge["NO2", "NH4"], DirectedEdge["N2H4", "NO"], DirectedEdge["NO2", "NO"]}	{3/4, 1, 1/2, 2/3, 1/2, 2/3}
{DirectedEdge["N2H4", "N2O"], DirectedEdge["NO2", "N2O"], DirectedEdge["N2H4", "NH3"], DirectedEdge["NO2", "NH3"], DirectedEdge["N2H4", "NO"], DirectedEdge["NO2", "NO"]}	{3/4, 1, 1/2, 2/3, 1/2, 2/3}
{DirectedEdge["N2O", "N2"], DirectedEdge["N2O", "NO2"]}	{2/3, 1/3}
{DirectedEdge["N2H4", "N2"], DirectedEdge["NO2", "N2"], DirectedEdge["N2H4", "N2O"], DirectedEdge["NO2", "N2O"]}	{1, 1, 1, 1}
{DirectedEdge["N2H5", "N2"], DirectedEdge["NO2", "N2"], DirectedEdge["N2H5", "N2O"], DirectedEdge["NO2", "N2O"]}	{1, 1, 1, 1}
{DirectedEdge["NO2", "N2O"]}	{1}
{DirectedEdge["N2", "N2O"], DirectedEdge["NO", "N2O"], DirectedEdge["N2", "NO2"], DirectedEdge["NO", "NO2"]}	{3, 1, 1, 1/3}
{DirectedEdge["NH4", "N2"], DirectedEdge["NO2", "N2"], DirectedEdge["NH4", "N2O"], DirectedEdge["NO2", "N2O"]}	{4/3, 1, 1, 3/4}
{DirectedEdge["NH3", "N2"], DirectedEdge["NO2", "N2"], DirectedEdge["NH3", "N2O"], DirectedEdge["NO2", "N2O"]}	{4/3, 1, 1, 3/4}
{DirectedEdge["NH4", "N2"], DirectedEdge["NO", "N2"], DirectedEdge["NO2", "N2"], DirectedEdge["NH4", "N2O"], DirectedEdge["NO", "N2O"], DirectedEdge["NO2", "N2O"]}	{1, 1, 1, 2, 2, 2}
{DirectedEdge["NH3", "N2"], DirectedEdge["NO", "N2"], DirectedEdge["NO2", "N2"], DirectedEdge["NH3", "N2O"], DirectedEdge["NO", "N2O"], DirectedEdge["NO2", "N2O"]}	{1, 1, 1, 2, 2, 2}
{DirectedEdge["N2H5", "N2"], DirectedEdge["NO2", "N2"], DirectedEdge["N2H5", "NH4"], DirectedEdge["NO2", "NH4"], DirectedEdge["N2H5", "NO"], DirectedEdge["NO2", "NO"]}	{1/2, 1, 1/2, 1, 1/2, 1}
{DirectedEdge["N2H4", "N2"], DirectedEdge["NO2", "N2"], DirectedEdge["N2H4", "NH4"], DirectedEdge["NO2", "NH4"], DirectedEdge["N2H4", "NO"], DirectedEdge["NO2", "NO"]}	{1/2, 1, 1/2, 1, 1/2, 1}
{DirectedEdge["N2H4", "N2"], DirectedEdge["NO2", "N2"], DirectedEdge["N2H4", "NH3"], DirectedEdge["NO2", "NH3"], DirectedEdge["N2H4", "NO"], DirectedEdge["NO2", "NO"]}	{1/2, 1, 1/2, 1, 1/2, 1}
{DirectedEdge["NO2", "N2"]}	{1}
{DirectedEdge["NH4", "N2"], DirectedEdge["NO", "N2"], DirectedEdge["NH4", "N2O"], DirectedEdge["NO", "N2O"]}	{1, 1/3, 3, 1}
{DirectedEdge["NH3", "N2"], DirectedEdge["NO", "N2"], DirectedEdge["NH3", "N2O"], DirectedEdge["NO", "N2O"]}	{1, 1/3, 3, 1}
{DirectedEdge["N2O", "N2"], DirectedEdge["N2O", "NO"]}	{1/2, 1/2}
{DirectedEdge["N2H4", "N2"], DirectedEdge["NO", "N2"], DirectedEdge["N2H4", "N2O"], DirectedEdge["NO", "N2O"]}	{1, 1/2, 2, 1}
{DirectedEdge["N2H5", "N2"], DirectedEdge["NO", "N2"], DirectedEdge["N2H5", "N2O"], DirectedEdge["NO", "N2O"]}	{1, 1/2, 2, 1}
{DirectedEdge["NO", "N2O"]}	{1}
{DirectedEdge["NH4", "N2"], DirectedEdge["NO", "N2"], DirectedEdge["NH4", "N2O"], DirectedEdge["NO", "N2O"]}	{2, 1, 1, 1/2}
{DirectedEdge["NH3", "N2"], DirectedEdge["NO", "N2"], DirectedEdge["NH3", "N2O"], DirectedEdge["NO", "N2O"]}	{2, 1, 1, 1/2}
{DirectedEdge["NO", "N2"]}	{1}
{DirectedEdge["N2O", "N2"], DirectedEdge["NH3", "N2"], DirectedEdge["N2O", "NH4"], DirectedEdge["NH3", "NH4"]}	{4/3, 1, 1, 3/4}
{DirectedEdge["N2H4", "NH3"], DirectedEdge["N2O", "NH3"], DirectedEdge["N2H4", "NH4"], DirectedEdge["N2O", "NH4"], DirectedEdge["N2H4", "NO"], DirectedEdge["N2O", "NO"]}	{1/2, 4/3, 3/8, 1, 1/2, 4/3}
{DirectedEdge["N2O", "N2"], DirectedEdge["NH4", "N2"]}	{4/3, 4}
{DirectedEdge["N2H4", "N2"], DirectedEdge["N2O", "N2"], DirectedEdge["N2H4", "NH4"], DirectedEdge["N2O", "NH4"]}	{1, 2, 1/2, 1}
{DirectedEdge["N2H5", "N2"], DirectedEdge["N2O", "N2"], DirectedEdge["N2H5", "NH4"], DirectedEdge["N2O", "NH4"]}	{1, 2, 1/2, 1}
{DirectedEdge["NH4", "N2O"]}	{1}
{DirectedEdge["N2O", "N2"], DirectedEdge["NH4", "N2"], DirectedEdge["N2O", "NH3"], DirectedEdge["NH4", "NH3"]}	{4/3, 1, 1, 3/4}
{DirectedEdge["NH3", "N2H5"], DirectedEdge["NH4", "N2H5"], DirectedEdge["NO", "N2H5"], DirectedEdge["NH3", "N2O"], DirectedEdge["NH4", "N2O"], DirectedEdge["NO", "N2O"]}	{8/3, 2, 2, 1, 3/4, 3/4}
{DirectedEdge["N2H4", "NH3"], DirectedEdge["N2O", "NH3"], DirectedEdge["N2H4", "NH4"], DirectedEdge["N2O", "NH4"], DirectedEdge["N2H4", "NO"], DirectedEdge["N2O", "NO"]}	{3/8, 1, 1/2, 4/3, 1/2, 4/3}
{DirectedEdge["N2O", "N2"], DirectedEdge["NH3", "N2"]}	{4/3, 4}
{DirectedEdge["N2H4", "N2"], DirectedEdge["N2O", "N2"], DirectedEdge["N2H4", "NH3"], DirectedEdge["N2O", "NH3"]}	{1, 2, 1/2, 1}
{DirectedEdge["N2H5", "N2"], DirectedEdge["N2O", "N2"], DirectedEdge["N2H5", "NH3"], DirectedEdge["N2O", "NH3"]}	{1, 2, 1/2, 1}
{DirectedEdge["NH3", "N2O"]}	{1}
{DirectedEdge["N2", "N2O"], DirectedEdge["NH3", "N2O"], DirectedEdge["NO", "N2O"], DirectedEdge["N2", "NH4"], DirectedEdge["NH3", "NH4"], DirectedEdge["NO", "NH4"]}	{2, 2, 2, 1, 1, 1}
{DirectedEdge["NH3", "N2"], DirectedEdge["NH4", "N2"], DirectedEdge["NO", "N2"], DirectedEdge["NH3", "N2H4"], DirectedEdge["NH4", "N2H4"], DirectedEdge["NO", "N2H4"]}	{1, 1, 1, 2, 2, 2}
{DirectedEdge["NH4", "N2"]}	{1}
{DirectedEdge["N2O", "N2"], DirectedEdge["NH3", "N2"], DirectedEdge["N2O", "NH4"], DirectedEdge["NH3", "NH4"], DirectedEdge["N2O", "NO"], DirectedEdge["NH3", "NO"]}	{1/2, 1, 1/2, 1, 1/2, 1}
{DirectedEdge["NH3", "N2"], DirectedEdge["NH4", "N2"], DirectedEdge["NO", "N2"], DirectedEdge["NH3", "N2H5"], DirectedEdge["NH4", "N2H5"], DirectedEdge["NO", "N2H5"]}	{1, 1, 1, 2, 2, 2}
{DirectedEdge["NH3", "N2"]}	{1}
{DirectedEdge["N2O", "N2"], DirectedEdge["NH4", "N2"], DirectedEdge["NO", "N2"]}	{3, 3, 3}
{DirectedEdge["N2H4", "N2"], DirectedEdge["N2O", "N2"], DirectedEdge["N2H4", "NH4"], DirectedEdge["N2O", "NH4"], DirectedEdge["N2H4", "NO"], DirectedEdge["N2O", "NO"]}	{1, 3/4, 2/3, 1/2, 2/3, 1/2}
{DirectedEdge["N2H5", "N2"], DirectedEdge["N2O", "N2"], DirectedEdge["N2H5", "NH4"], DirectedEdge["N2O", "NH4"], DirectedEdge["N2H5", "NO"], DirectedEdge["N2O", "NO"]}	{1, 3/4, 2/3, 1/2, 2/3, 1/2}
{DirectedEdge["NH4", "N2O"], DirectedEdge["NO", "N2O"]}	{2, 2}
{DirectedEdge["N2O", "N2"], DirectedEdge["NH3", "N2"], DirectedEdge["NO", "N2"]}	{3, 3, 3}
{DirectedEdge["N2H4", "N2"], DirectedEdge["N2O", "N2"], DirectedEdge["N2H4", "NH3"], DirectedEdge["N2O", "NH3"], DirectedEdge["N2H4", "NO"], DirectedEdge["N2O", "NO"]}	{1, 3/4, 2/3, 1/2, 2/3, 1/2}
{DirectedEdge["N2H5", "N2"], DirectedEdge["N2O", "N2"], DirectedEdge["N2H5", "NH3"], DirectedEdge["N2O", "NH3"], DirectedEdge["N2H5", "NO"], DirectedEdge["N2O", "NO"]}	{1, 3/4, 2/3, 1/2, 2/3, 1/2}
{DirectedEdge["NH3", "N2O"], DirectedEdge["NO", "N2O"]}	{2, 2}
{DirectedEdge["N2H5", "N2"], DirectedEdge["N2O", "N2"], DirectedEdge["N2H5", "NH4"], DirectedEdge["N2O", "NH4"], DirectedEdge["N2H5", "NO"], DirectedEdge["N2O", "NO"]}	{3/2, 1, 1/2, 1/3, 1/2, 1/3}
{DirectedEdge["N2H4", "N2"], DirectedEdge["NH4", "N2"], DirectedEdge["NO", "N2"], DirectedEdge["N2H4", "N2H5"], DirectedEdge["NH4", "N2H5"], DirectedEdge["NO", "N2H5"]}	{1, 3/2, 3/2, 4/3, 2, 2}
{DirectedEdge["NH4", "N2"], DirectedEdge["NO", "N2"], DirectedEdge["NH4", "N2H5"], DirectedEdge["NO", "N2H5"]}	{3/2, 3/2, 1/2, 1/2}
{DirectedEdge["N2H5", "NH4"], DirectedEdge["N2H5", "NO"]}	{1/2, 1/2}
{DirectedEdge["N2H4", "N2"], DirectedEdge["N2O", "N2"], DirectedEdge["N2H4", "NH4"], DirectedEdge["N2O", "NH4"], DirectedEdge["N2H4", "NO"], DirectedEdge["N2O", "NO"]}	{3/2, 1, 1/2, 1/3, 1/2, 1/3}
{DirectedEdge["NH4", "N2"], DirectedEdge["NO", "N2"], DirectedEdge["NH4", "N2H4"], DirectedEdge["NO", "N2H4"]}	{3/2, 3/2, 1/2, 1/2}
{DirectedEdge["N2H5", "N2"], DirectedEdge["NH4", "N2"], DirectedEdge["NO", "N2"], DirectedEdge["N2H5", "N2H4"], DirectedEdge["NH4", "N2H4"], DirectedEdge["NO", "N2H4"]}	{1, 3/2, 3/2, 4/3, 2, 2}
{DirectedEdge["N2H4", "NH4"], DirectedEdge["N2H4", "NO"]}	{1/2, 1/2}
{DirectedEdge["N2H4", "N2"], DirectedEdge["N2O", "N2"], DirectedEdge["N2H4", "NH3"], DirectedEdge["N2O", "NH3"], DirectedEdge["N2H4", "NO"], DirectedEdge["N2O", "NO"]}	{3/2, 1, 1/2, 1/3, 1/2, 1/3}
{DirectedEdge["NH3", "N2"], DirectedEdge["NO", "N2"], DirectedEdge["NH3", "N2H4"], DirectedEdge["NO", "N2H4"]}	{3/2, 3/2, 1/2, 1/2}
{DirectedEdge["N2H5", "N2"], DirectedEdge["NH3", "N2"], DirectedEdge["NO", "N2"], DirectedEdge["N2H5", "N2H4"], DirectedEdge["NH3", "N2H4"], DirectedEdge["NO", "N2H4"]}	{1, 3/2, 3/2, 4/3, 2, 2}
{DirectedEdge["N2H4", "NH3"], DirectedEdge["N2H4", "NO"]}	{1/2, 1/2}
{DirectedEdge["N2O", "N2"]}	{1}
{DirectedEdge["N2H4", "N2"]}	{1}
{DirectedEdge["N2H5", "N2"]}	{1}
{DirectedEdge["N2H4", "N2H5"]}	{1}
{DirectedEdge["NH2OH", "NH3OH"]}	{1}
{DirectedEdge["NH3", "NH4"]}	{1}
{DirectedEdge["NO3", "N2O"], DirectedEdge["NH4", "N2O"]}	{2, 2}
{DirectedEdge["NO3", "N2"], DirectedEdge["NH4", "N2"]}	{8/3, 8/5}
{DirectedEdge["NO", "N2"], DirectedEdge["NO", "NO3"]}	{3/5, 2/5}
{DirectedEdge["NO", "N2O"], DirectedEdge["NO", "NO3"]}	{3/4, 1/4}
{DirectedEdge["NO", "N2O"], DirectedEdge["NO", "NO2"]}	{1/2, 1/2}
{DirectedEdge["NO2", "N2O"], DirectedEdge["NO2", "NO3"]}	{1/2, 1/2}
{DirectedEdge["NO2", "N2"], DirectedEdge["NO2", "NO3"]}	{2/5, 3/5}
{DirectedEdge["NO", "N2"], DirectedEdge["NH3", "N2"]}	{2, 2}
{DirectedEdge["NO3", "N2O"], DirectedEdge["NH3", "N2O"]}	{2, 2}
{DirectedEdge["NO3", "N2"], DirectedEdge["NH3", "N2"]}	{8/3, 8/5}
{DirectedEdge["NO", "NO2"], DirectedEdge["NO3", "NO2"]}	{3/2, 3}
{DirectedEdge["NO2", "NH2OH"], DirectedEdge["NO2", "NO3"]}	{1/3, 2/3}
{DirectedEdge["NO2", "NH3OH"], DirectedEdge["NO2", "NO3"]}	{1/3, 2/3}
{DirectedEdge["NO2", "NH3"], DirectedEdge["NO2", "NO3"]}	{1/4, 3/4}
{DirectedEdge["NH4", "NO2"], DirectedEdge["NO3", "NO2"]}	{4, 4/3}
{DirectedEdge["NO", "NH2OH"], DirectedEdge["NO2", "NH2OH"], DirectedEdge["NO", "NO3"], DirectedEdge["NO2", "NO3"]}	{1, 2/3, 3/2, 1}
{DirectedEdge["NO", "NH3OH"], DirectedEdge["NO2", "NH3OH"], DirectedEdge["NO", "NO3"], DirectedEdge["NO2", "NO3"]}	{1, 2/3, 3/2, 1}
{DirectedEdge["NO", "NH3"], DirectedEdge["NO2", "NH3"], DirectedEdge["NO", "NO3"], DirectedEdge["NO2", "NO3"]}	{1, 2/5, 5/2, 1}
{DirectedEdge["NH4", "NO"], DirectedEdge["NO3", "NO"], DirectedEdge["NH4", "NO2"], DirectedEdge["NO3", "NO2"]}	{1, 2/5, 5/2, 1}
{DirectedEdge["NH4", "NH2OH"], DirectedEdge["NO3", "NH2OH"], DirectedEdge["NH4", "NO2"], DirectedEdge["NO3", "NO2"]}	{1, 1, 1, 1}
{DirectedEdge["NH4", "NH3OH"], DirectedEdge["NO3", "NH3OH"], DirectedEdge["NH4", "NO2"], DirectedEdge["NO3", "NO2"]}	{1, 1, 1, 1}
{DirectedEdge["NH3", "NH2OH"], DirectedEdge["NO3", "NH2OH"], DirectedEdge["NH3", "NO2"], DirectedEdge["NO3", "NO2"]}	{1, 1, 1, 1}
{DirectedEdge["N2O", "NO2"], DirectedEdge["NO3", "NO2"]}	{2, 2}
{DirectedEdge["N2", "NO2"], DirectedEdge["NO3", "NO2"]}	{5/2, 5/3}
{DirectedEdge["N2O", "NO"], DirectedEdge["NO3", "NO"], DirectedEdge["N2O", "NO2"], DirectedEdge["NO3", "NO2"]}	{1, 2, 1/2, 1}
{DirectedEdge["N2", "NO"], DirectedEdge["NO3", "NO"], DirectedEdge["N2", "NO2"], DirectedEdge["NO3", "NO2"]}	{1, 1, 1, 1}
{DirectedEdge["N2O", "NH4"], DirectedEdge["NO2", "NH4"], DirectedEdge["N2O", "NO3"], DirectedEdge["NO2", "NO3"]}	{1, 1/2, 2, 1}
{DirectedEdge["N2O", "NH3"], DirectedEdge["NO2", "NH3"], DirectedEdge["N2O", "NO3"], DirectedEdge["NO2", "NO3"]}	{1, 1/2, 2, 1}
{DirectedEdge["N2", "NH4"], DirectedEdge["NO2", "NH4"], DirectedEdge["N2", "NO3"], DirectedEdge["NO2", "NO3"]}	{1, 2/3, 3/2, 1}
{DirectedEdge["N2", "NH3"], DirectedEdge["NO2", "NH3"], DirectedEdge["N2", "NO3"], DirectedEdge["NO2", "NO3"]}	{1, 2/3, 3/2, 1}
{DirectedEdge["N2O", "NH4"], DirectedEdge["NO2", "NH4"], DirectedEdge["N2O", "NO"], DirectedEdge["NO2", "NO"], DirectedEdge["N2O", "NO3"], DirectedEdge["NO2", "NO3"]}	{1/2, 2/3, 1/2, 2/3, 3/4, 1}
{DirectedEdge["N2O", "NH3"], DirectedEdge["NO2", "NH3"], DirectedEdge["N2O", "NO"], DirectedEdge["NO2", "NO"], DirectedEdge["N2O", "NO3"], DirectedEdge["NO2", "NO3"]}	{1/2, 2/3, 1/2, 2/3, 3/4, 1}
{DirectedEdge["NH4", "N2H5"], DirectedEdge["NO", "N2H5"], DirectedEdge["NO2", "N2H5"], DirectedEdge["NH4", "NO3"], DirectedEdge["NO", "NO3"], DirectedEdge["NO2", "NO3"]}	{2, 2, 4/3, 3/2, 3/2, 1}
{DirectedEdge["NH4", "N2H4"], DirectedEdge["NO", "N2H4"], DirectedEdge["NO2", "N2H4"], DirectedEdge["NH4", "NO3"], DirectedEdge["NO", "NO3"], DirectedEdge["NO2", "NO3"]}	{2, 2, 4/3, 3/2, 3/2, 1}
{DirectedEdge["NH3", "N2H4"], DirectedEdge["NO", "N2H4"], DirectedEdge["NO2", "N2H4"], DirectedEdge["NH3", "NO3"], DirectedEdge["NO", "NO3"], DirectedEdge["NO2", "NO3"]}	{2, 2, 4/3, 3/2, 3/2, 1}
{DirectedEdge["N2", "N2O"], DirectedEdge["NO3", "N2O"], DirectedEdge["N2", "NO2"], DirectedEdge["NO3", "NO2"]}	{1, 2, 1/2, 1}
{DirectedEdge["N2", "N2H4"], DirectedEdge["NO2", "N2H4"], DirectedEdge["N2", "NO3"], DirectedEdge["NO2", "NO3"]}	{1, 1, 1, 1}
{DirectedEdge["N2", "N2H5"], DirectedEdge["NO2", "N2H5"], DirectedEdge["N2", "NO3"], DirectedEdge["NO2", "NO3"]}	{1, 1, 1, 1}
{DirectedEdge["NO3", "NO2"]}	{1}
{DirectedEdge["NO", "NH2OH"], DirectedEdge["NO2", "NH2OH"], DirectedEdge["NO", "NO3"], DirectedEdge["NO2", "NO3"]}	{3/4, 1, 1, 4/3}
{DirectedEdge["NO", "NH3OH"], DirectedEdge["NO2", "NH3OH"], DirectedEdge["NO", "NO3"], DirectedEdge["NO2", "NO3"]}	{3/4, 1, 1, 4/3}
{DirectedEdge["NO", "NH3"], DirectedEdge["NO2", "NH3"], DirectedEdge["NO", "NO3"], DirectedEdge["NO2", "NO3"]}	{1/2, 1, 1, 2}
{DirectedEdge["NO", "NH4"], DirectedEdge["NO2", "NH4"], DirectedEdge["NO", "NO3"], DirectedEdge["NO2", "NO3"]}	{1/2, 1, 1, 2}
{DirectedEdge["NO", "NH2OH"], DirectedEdge["NO", "NO3"]}	{1/2, 1/2}
{DirectedEdge["NO", "NH3OH"], DirectedEdge["NO", "NO3"]}	{1/2, 1/2}
{DirectedEdge["NO", "NH3"], DirectedEdge["NO", "NO3"]}	{3/8, 5/8}
{DirectedEdge["NO", "NH4"], DirectedEdge["NO", "NO3"]}	{3/8, 5/8}
{DirectedEdge["NH4", "NH2OH"], DirectedEdge["NO3", "NH2OH"], DirectedEdge["NH4", "NO"], DirectedEdge["NO3", "NO"]}	{1, 3/2, 2/3, 1}
{DirectedEdge["NH4", "NH3OH"], DirectedEdge["NO3", "NH3OH"], DirectedEdge["NH4", "NO"], DirectedEdge["NO3", "NO"]}	{1, 3/2, 2/3, 1}
{DirectedEdge["NH3", "NH2OH"], DirectedEdge["NO3", "NH2OH"], DirectedEdge["NH3", "NO"], DirectedEdge["NO3", "NO"]}	{1, 3/2, 2/3, 1}
{DirectedEdge["N2O", "NO"], DirectedEdge["NO3", "NO"], DirectedEdge["N2O", "NO2"], DirectedEdge["NO3", "NO2"]}	{2/3, 1, 1, 3/2}
{DirectedEdge["N2", "NO"], DirectedEdge["NO3", "NO"], DirectedEdge["N2", "NO2"], DirectedEdge["NO3", "NO2"]}	{1, 1, 1, 1}
{DirectedEdge["N2O", "NO"], DirectedEdge["NO3", "NO"]}	{4/3, 4}
{DirectedEdge["N2", "NO"], DirectedEdge["NO3", "NO"]}	{5/3, 5/2}
{DirectedEdge["N2O", "NH4"], DirectedEdge["NO", "NH4"], DirectedEdge["N2O", "NO3"], DirectedEdge["NO", "NO3"]}	{1, 3/4, 4/3, 1}
{DirectedEdge["N2O", "NH3"], DirectedEdge["NO", "NH3"], DirectedEdge["N2O", "NO3"], DirectedEdge["NO", "NO3"]}	{1, 3/4, 4/3, 1}
{DirectedEdge["N2", "NH4"], DirectedEdge["NO", "NH4"], DirectedEdge["N2", "NO3"], DirectedEdge["NO", "NO3"]}	{1, 1, 1, 1}
{DirectedEdge["N2", "NH3"], DirectedEdge["NO", "NH3"], DirectedEdge["N2", "NO3"], DirectedEdge["NO", "NO3"]}	{1, 1, 1, 1}
{DirectedEdge["N2O", "NH4"], DirectedEdge["N2O", "NO3"]}	{1/2, 1/2}
{DirectedEdge["N2O", "NH3"], DirectedEdge["N2O", "NO3"]}	{1/2, 1/2}
{DirectedEdge["NH4", "N2H5"], DirectedEdge["NO", "N2H5"], DirectedEdge["NH4", "NO3"], DirectedEdge["NO", "NO3"]}	{2, 1, 1, 1/2}
{DirectedEdge["NH4", "N2H4"], DirectedEdge["NO", "N2H4"], DirectedEdge["NH4", "NO3"], DirectedEdge["NO", "NO3"]}	{2, 1, 1, 1/2}
{DirectedEdge["NH3", "N2H4"], DirectedEdge["NO", "N2H4"], DirectedEdge["NH3", "NO3"], DirectedEdge["NO", "NO3"]}	{2, 1, 1, 1/2}
{DirectedEdge["N2", "N2O"], DirectedEdge["NO3", "N2O"], DirectedEdge["N2", "NO"], DirectedEdge["NO3", "NO"]}	{1, 3, 1/3, 1}
{DirectedEdge["N2", "N2H4"], DirectedEdge["NO", "N2H4"], DirectedEdge["N2", "NO3"], DirectedEdge["NO", "NO3"]}	{1, 3/2, 2/3, 1}
{DirectedEdge["N2", "N2H5"], DirectedEdge["NO", "N2H5"], DirectedEdge["N2", "NO3"], DirectedEdge["NO", "NO3"]}	{1, 3/2, 2/3, 1}
{DirectedEdge["NO3", "NO"]}	{1}
{DirectedEdge["NO", "NH2OH"], DirectedEdge["NO3", "NH2OH"], DirectedEdge["NO", "NO2"], DirectedEdge["NO3", "NO2"]}	{1/6, 1, 1, 6}
{DirectedEdge["NH3OH", "NH2OH"], DirectedEdge["NO3", "NH2OH"], DirectedEdge["NH3OH", "NO2"], DirectedEdge["NO3", "NO2"]}	{2/3, 1, 1, 3/2}
{DirectedEdge["NH3", "NH2OH"], DirectedEdge["NO3", "NH2OH"], DirectedEdge["NH3", "NO2"], DirectedEdge["NO3", "NO2"]}	{1, 1, 1, 1}
{DirectedEdge["NH4", "NH2OH"], DirectedEdge["NO3", "NH2OH"], DirectedEdge["NH4", "NO2"], DirectedEdge["NO3", "NO2"]}	{1, 1, 1, 1}
{DirectedEdge["NH2OH", "NH3OH"], DirectedEdge["NO", "NH3OH"], DirectedEdge["NH2OH", "NO3"], DirectedEdge["NO", "NO3"]}	{2, 1, 1, 1/2}
{DirectedEdge["NH3", "NH2OH"], DirectedEdge["NO3", "NH2OH"], DirectedEdge["NH3", "NO"], DirectedEdge["NO3", "NO"]}	{5/6, 1, 1, 6/5}
{DirectedEdge["NH4", "NH2OH"], DirectedEdge["NO3", "NH2OH"], DirectedEdge["NH4", "NO"], DirectedEdge["NO3", "NO"]}	{5/6, 1, 1, 6/5}
{DirectedEdge["NH4", "NH2OH"], DirectedEdge["NO3", "NH2OH"]}	{4/3, 4}
{DirectedEdge["NH4", "NH2OH"], DirectedEdge["NO3", "NH2OH"], DirectedEdge["NH4", "NH3OH"], DirectedEdge["NO3", "NH3OH"]}	{1/3, 1, 1, 3}
{DirectedEdge["NH3", "NH2OH"], DirectedEdge["NO3", "NH2OH"]}	{4/3, 4}
{DirectedEdge["N2O", "NH2OH"], DirectedEdge["NO3", "NH2OH"], DirectedEdge["N2O", "NO2"], DirectedEdge["NO3", "NO2"]}	{1/3, 1, 1, 3}
{DirectedEdge["N2", "NH2OH"], DirectedEdge["NO3", "NH2OH"], DirectedEdge["N2", "NO2"], DirectedEdge["NO3", "NO2"]}	{1/2, 1, 1, 2}
{DirectedEdge["N2O", "NH2OH"], DirectedEdge["NO3", "NH2OH"], DirectedEdge["N2O", "NO"], DirectedEdge["NO3", "NO"]}	{1/6, 1, 1, 6}
{DirectedEdge["N2", "NH2OH"], DirectedEdge["NO3", "NH2OH"], DirectedEdge["N2", "NO"], DirectedEdge["NO3", "NO"]}	{1/3, 1, 1, 3}
{DirectedEdge["N2O", "NH4"], DirectedEdge["NH2OH", "NH4"], DirectedEdge["N2O", "NO3"], DirectedEdge["NH2OH", "NO3"]}	{1, 3/2, 2/3, 1}
{DirectedEdge["N2O", "NH3"], DirectedEdge["NH2OH", "NH3"], DirectedEdge["N2O", "NO3"], DirectedEdge["NH2OH", "NO3"]}	{1, 3/2, 2/3, 1}
{DirectedEdge["N2", "NH4"], DirectedEdge["NH2OH", "NH4"], DirectedEdge["N2", "NO3"], DirectedEdge["NH2OH", "NO3"]}	{1, 2, 1/2, 1}
{DirectedEdge["N2", "NH3"], DirectedEdge["NH2OH", "NH3"], DirectedEdge["N2", "NO3"], DirectedEdge["NH2OH", "NO3"]}	{1, 2, 1/2, 1}
{DirectedEdge["N2O", "NH4"], DirectedEdge["NH2OH", "NH4"], DirectedEdge["N2O", "NO"], DirectedEdge["NH2OH", "NO"], DirectedEdge["N2O", "NO3"], DirectedEdge["NH2OH", "NO3"]}	{1/2, 2, 1/2, 2, 1/4, 1}
{DirectedEdge["N2O", "NH3"], DirectedEdge["NH2OH", "NH3"], DirectedEdge["N2O", "NO"], DirectedEdge["NH2OH", "NO"], DirectedEdge["N2O", "NO3"], DirectedEdge["NH2OH", "NO3"]}	{1/2, 2, 1/2, 2, 1/4, 1}
{DirectedEdge["NH2OH", "N2H5"], DirectedEdge["NH4", "N2H5"], DirectedEdge["NO", "N2H5"], DirectedEdge["NH2OH", "NO3"], DirectedEdge["NH4", "NO3"], DirectedEdge["NO", "NO3"]}	{4, 2, 2, 1, 1/2, 1/2}
{DirectedEdge["NH2OH", "N2H4"], DirectedEdge["NH4", "N2H4"], DirectedEdge["NO", "N2H4"], DirectedEdge["NH2OH", "NO3"], DirectedEdge["NH4", "NO3"], DirectedEdge["NO", "NO3"]}	{4, 2, 2, 1, 1/2, 1/2}
{DirectedEdge["NH2OH", "N2H4"], DirectedEdge["NH3", "N2H4"], DirectedEdge["NO", "N2H4"], DirectedEdge["NH2OH", "NO3"], DirectedEdge["NH3", "NO3"], DirectedEdge["NO", "NO3"]}	{4, 2, 2, 1, 1/2, 1/2}
{DirectedEdge["N2", "N2O"], DirectedEdge["NO3", "N2O"], DirectedEdge["N2", "NH2OH"], DirectedEdge["NO3", "NH2OH"]}	{1, 6, 1/6, 1}
{DirectedEdge["N2", "N2H4"], DirectedEdge["NH2OH", "N2H4"], DirectedEdge["N2", "NO3"], DirectedEdge["NH2OH", "NO3"]}	{1, 3, 1/3, 1}
{DirectedEdge["N2", "N2H5"], DirectedEdge["NH2OH", "N2H5"], DirectedEdge["N2", "NO3"], DirectedEdge["NH2OH", "NO3"]}	{1, 3, 1/3, 1}
{DirectedEdge["NO3", "NH2OH"]}	{1}
{DirectedEdge["NO", "NH3OH"], DirectedEdge["NO3", "NH3OH"], DirectedEdge["NO", "NO2"], DirectedEdge["NO3", "NO2"]}	{1/6, 1, 1, 6}
{DirectedEdge["NH3OH", "NH2OH"], DirectedEdge["NO2", "NH2OH"], DirectedEdge["NH3OH", "NO3"], DirectedEdge["NO2", "NO3"]}	{3/2, 1, 1, 2/3}
{DirectedEdge["NH3", "NH3OH"], DirectedEdge["NO3", "NH3OH"], DirectedEdge["NH3", "NO2"], DirectedEdge["NO3", "NO2"]}	{1, 1, 1, 1}
{DirectedEdge["NH4", "NH3OH"], DirectedEdge["NO3", "NH3OH"], DirectedEdge["NH4", "NO2"], DirectedEdge["NO3", "NO2"]}	{1, 1, 1, 1}
{DirectedEdge["NH3OH", "NH2OH"], DirectedEdge["NO", "NH2OH"], DirectedEdge["NH3OH", "NO3"], DirectedEdge["NO", "NO3"]}	{2, 1, 1, 1/2}
{DirectedEdge["NH3", "NH3OH"], DirectedEdge["NO3", "NH3OH"], DirectedEdge["NH3", "NO"], DirectedEdge["NO3", "NO"]}	{5/6, 1, 1, 6/5}
{DirectedEdge["NH4", "NH3OH"], DirectedEdge["NO3", "NH3OH"], DirectedEdge["NH4", "NO"], DirectedEdge["NO3", "NO"]}	{5/6, 1, 1, 6/5}
{DirectedEdge["NH4", "NH2OH"], DirectedEdge["NO3", "NH2OH"], DirectedEdge["NH4", "NH3OH"], DirectedEdge["NO3", "NH3OH"]}	{1, 3, 1/3, 1}
{DirectedEdge["NH4", "NH3OH"], DirectedEdge["NO3", "NH3OH"]}	{4/3, 4}
{DirectedEdge["NH3", "NH2OH"], DirectedEdge["NO3", "NH2OH"], DirectedEdge["NH3", "NH3OH"], DirectedEdge["NO3", "NH3OH"]}	{1, 3, 1/3, 1}
{DirectedEdge["N2O", "NH3OH"], DirectedEdge["NO3", "NH3OH"], DirectedEdge["N2O", "NO2"], DirectedEdge["NO3", "NO2"]}	{1/3, 1, 1, 3}
{DirectedEdge["N2", "NH3OH"], DirectedEdge["NO3", "NH3OH"], DirectedEdge["N2", "NO2"], DirectedEdge["NO3", "NO2"]}	{1/2, 1, 1, 2}
{DirectedEdge["N2O", "NH3OH"], DirectedEdge["NO3", "NH3OH"], DirectedEdge["N2O", "NO"], DirectedEdge["NO3", "NO"]}	{1/6, 1, 1, 6}
{DirectedEdge["N2", "NH3OH"], DirectedEdge["NO3", "NH3OH"], DirectedEdge["N2", "NO"], DirectedEdge["NO3", "NO"]}	{1/3, 1, 1, 3}
{DirectedEdge["N2O", "NH4"], DirectedEdge["NH3OH", "NH4"], DirectedEdge["N2O", "NO3"], DirectedEdge["NH3OH", "NO3"]}	{1, 3/2, 2/3, 1}
{DirectedEdge["N2O", "NH3"], DirectedEdge["NH3OH", "NH3"], DirectedEdge["N2O", "NO3"], DirectedEdge["NH3OH", "NO3"]}	{1, 3/2, 2/3, 1}
{DirectedEdge["N2", "NH4"], DirectedEdge["NH3OH", "NH4"], DirectedEdge["N2", "NO3"], DirectedEdge["NH3OH", "NO3"]}	{1, 2, 1/2, 1}
{DirectedEdge["N2", "NH3"], DirectedEdge["NH3OH", "NH3"], DirectedEdge["N2", "NO3"], DirectedEdge["NH3OH", "NO3"]}	{1, 2, 1/2, 1}
{DirectedEdge["N2O", "NH4"], DirectedEdge["NH3OH", "NH4"], DirectedEdge["N2O", "NO"], DirectedEdge["NH3OH", "NO"], DirectedEdge["N2O", "NO3"], DirectedEdge["NH3OH", "NO3"]}	{1/2, 2, 1/2, 2, 1/4, 1}
{DirectedEdge["N2O", "NH3"], DirectedEdge["NH3OH", "NH3"], DirectedEdge["N2O", "NO"], DirectedEdge["NH3OH", "NO"], DirectedEdge["N2O", "NO3"], DirectedEdge["NH3OH", "NO3"]}	{1/2, 2, 1/2, 2, 1/4, 1}
{DirectedEdge["NH3OH", "N2H5"], DirectedEdge["NH4", "N2H5"], DirectedEdge["NO", "N2H5"], DirectedEdge["NH3OH", "NO3"], DirectedEdge["NH4", "NO3"], DirectedEdge["NO", "NO3"]}	{4, 2, 2, 1, 1/2, 1/2}
{DirectedEdge["NH3OH", "N2H4"], DirectedEdge["NH4", "N2H4"], DirectedEdge["NO", "N2H4"], DirectedEdge["NH3OH", "NO3"], DirectedEdge["NH4", "NO3"], DirectedEdge["NO", "NO3"]}	{4, 2, 2, 1, 1/2, 1/2}
{DirectedEdge["NH3", "N2H4"], DirectedEdge["NH3OH", "N2H4"], DirectedEdge["NO", "N2H4"], DirectedEdge["NH3", "NO3"], DirectedEdge["NH3OH", "NO3"], DirectedEdge["NO", "NO3"]}	{2, 4, 2, 1/2, 1, 1/2}
{DirectedEdge["N2", "N2O"], DirectedEdge["NO3", "N2O"], DirectedEdge["N2", "NH3OH"], DirectedEdge["NO3", "NH3OH"]}	{1, 6, 1/6, 1}
{DirectedEdge["N2", "N2H4"], DirectedEdge["NH3OH", "N2H4"], DirectedEdge["N2", "NO3"], DirectedEdge["NH3OH", "NO3"]}	{1, 3, 1/3, 1}
{DirectedEdge["N2", "N2H5"], DirectedEdge["NH3OH", "N2H5"], DirectedEdge["N2", "NO3"], DirectedEdge["NH3OH", "NO3"]}	{1, 3, 1/3, 1}
{DirectedEdge["NO3", "NH3OH"]}	{1}
{DirectedEdge["NO", "NH3"], DirectedEdge["NO3", "NH3"], DirectedEdge["NO", "NO2"], DirectedEdge["NO3", "NO2"]}	{1/8, 1, 1, 8}
{DirectedEdge["NH3", "NH2OH"], DirectedEdge["NO2", "NH2OH"], DirectedEdge["NH3", "NO3"], DirectedEdge["NO2", "NO3"]}	{2, 1, 1, 1/2}
{DirectedEdge["NH3", "NH3OH"], DirectedEdge["NO2", "NH3OH"], DirectedEdge["NH3", "NO3"], DirectedEdge["NO2", "NO3"]}	{2, 1, 1, 1/2}
{DirectedEdge["NH4", "NH3"], DirectedEdge["NO3", "NH3"], DirectedEdge["NH4", "NO2"], DirectedEdge["NO3", "NO2"]}	{3/4, 1, 1, 4/3}
{DirectedEdge["NH3", "NH2OH"], DirectedEdge["NO", "NH2OH"], DirectedEdge["NH3", "NO3"], DirectedEdge["NO", "NO3"]}	{8/3, 1, 1, 3/8}
{DirectedEdge["NH3", "NH3OH"], DirectedEdge["NO", "NH3OH"], DirectedEdge["NH3", "NO3"], DirectedEdge["NO", "NO3"]}	{8/3, 1, 1, 3/8}
{DirectedEdge["NH4", "NH3"], DirectedEdge["NO3", "NH3"], DirectedEdge["NH4", "NO"], DirectedEdge["NO3", "NO"]}	{5/8, 1, 1, 8/5}
{DirectedEdge["NH4", "NH2OH"], DirectedEdge["NO3", "NH2OH"], DirectedEdge["NH4", "NH3"], DirectedEdge["NO3", "NH3"]}	{1, 4, 1/4, 1}
{DirectedEdge["NH4", "NH3"], DirectedEdge["NO3", "NH3"], DirectedEdge["NH4", "NH3OH"], DirectedEdge["NO3", "NH3OH"]}	{1/4, 1, 1, 4}
{DirectedEdge["N2O", "NH3"], DirectedEdge["NO3", "NH3"], DirectedEdge["N2O", "NO2"], DirectedEdge["NO3", "NO2"]}	{1/4, 1, 1, 4}
{DirectedEdge["N2", "NH3"], DirectedEdge["NO3", "NH3"], DirectedEdge["N2", "NO2"], DirectedEdge["NO3", "NO2"]}	{3/8, 1, 1, 8/3}
{DirectedEdge["N2O", "NH3"], DirectedEdge["NO3", "NH3"], DirectedEdge["N2O", "NO"], DirectedEdge["NO3", "NO"]}	{1/8, 1, 1, 8}
{DirectedEdge["N2", "NH3"], DirectedEdge["NO3", "NH3"], DirectedEdge["N2", "NO"], DirectedEdge["NO3", "NO"]}	{1/4, 1, 1, 4}
{DirectedEdge["N2O", "NH4"], DirectedEdge["NH3", "NH4"], DirectedEdge["N2O", "NO3"], DirectedEdge["NH3", "NO3"]}	{1, 2, 1/2, 1}
{DirectedEdge["N2O", "NH3"], DirectedEdge["N2O", "NO3"]}	{1/2, 1/2}
{DirectedEdge["N2", "NH4"], DirectedEdge["NH3", "NH4"], DirectedEdge["N2", "NO3"], DirectedEdge["NH3", "NO3"]}	{1, 8/3, 3/8, 1}
{DirectedEdge["N2", "NH3"], DirectedEdge["N2", "NO3"]}	{5/8, 3/8}
{DirectedEdge["N2O", "NH4"], DirectedEdge["NH3", "NH4"], DirectedEdge["N2O", "NO"], DirectedEdge["NH3", "NO"], DirectedEdge["N2O", "NO3"], DirectedEdge["NH3", "NO3"]}	{1/2, 8/3, 1/2, 8/3, 3/16, 1}
{DirectedEdge["N2O", "NH3"], DirectedEdge["N2O", "NO"], DirectedEdge["N2O", "NO3"]}	{5/16, 1/2, 3/16}
{DirectedEdge["NH3", "N2H5"], DirectedEdge["NH4", "N2H5"], DirectedEdge["NO", "N2H5"], DirectedEdge["NH3", "NO3"], DirectedEdge["NH4", "NO3"], DirectedEdge["NO", "NO3"]}	{16/3, 2, 2, 1, 3/8, 3/8}
{DirectedEdge["NH3", "N2H4"], DirectedEdge["NH4", "N2H4"], DirectedEdge["NO", "N2H4"], DirectedEdge["NH3", "NO3"], DirectedEdge["NH4", "NO3"], DirectedEdge["NO", "NO3"]}	{16/3, 2, 2, 1, 3/8, 3/8}
{DirectedEdge["NH3", "N2H4"], DirectedEdge["NO", "N2H4"], DirectedEdge["NH3", "NO3"], DirectedEdge["NO", "NO3"]}	{16/11, 2, 3/11, 3/8}
{DirectedEdge["N2", "N2O"], DirectedEdge["NO3", "N2O"], DirectedEdge["N2", "NH3"], DirectedEdge["NO3", "NH3"]}	{1, 8, 1/8, 1}
{DirectedEdge["N2", "N2H4"], DirectedEdge["NH3", "N2H4"], DirectedEdge["N2", "NO3"], DirectedEdge["NH3", "NO3"]}	{1, 4, 1/4, 1}
{DirectedEdge["N2", "N2H5"], DirectedEdge["NH3", "N2H5"], DirectedEdge["N2", "NO3"], DirectedEdge["NH3", "NO3"]}	{1, 4, 1/4, 1}
{DirectedEdge["NO3", "NH3"]}	{1}
{DirectedEdge["NO", "NH4"], DirectedEdge["NO3", "NH4"], DirectedEdge["NO", "NO2"], DirectedEdge["NO3", "NO2"]}	{1/8, 1, 1, 8}
{DirectedEdge["NH4", "NH2OH"], DirectedEdge["NO2", "NH2OH"], DirectedEdge["NH4", "NO3"], DirectedEdge["NO2", "NO3"]}	{2, 1, 1, 1/2}
{DirectedEdge["NH4", "NH3OH"], DirectedEdge["NO2", "NH3OH"], DirectedEdge["NH4", "NO3"], DirectedEdge["NO2", "NO3"]}	{2, 1, 1, 1/2}
{DirectedEdge["NH4", "NH3"], DirectedEdge["NO2", "NH3"], DirectedEdge["NH4", "NO3"], DirectedEdge["NO2", "NO3"]}	{4/3, 1, 1, 3/4}
{DirectedEdge["NH4", "NH2OH"], DirectedEdge["NO", "NH2OH"], DirectedEdge["NH4", "NO3"], DirectedEdge["NO", "NO3"]}	{8/3, 1, 1, 3/8}
{DirectedEdge["NH4", "NH3OH"], DirectedEdge["NO", "NH3OH"], DirectedEdge["NH4", "NO3"], DirectedEdge["NO", "NO3"]}	{8/3, 1, 1, 3/8}
{DirectedEdge["NH4", "NH3"], DirectedEdge["NO", "NH3"], DirectedEdge["NH4", "NO3"], DirectedEdge["NO", "NO3"]}	{8/5, 1, 1, 5/8}
{DirectedEdge["NH3", "NH2OH"], DirectedEdge["NO3", "NH2OH"], DirectedEdge["NH3", "NH4"], DirectedEdge["NO3", "NH4"]}	{1, 4, 1/4, 1}
{DirectedEdge["N2O", "NH4"], DirectedEdge["NO3", "NH4"], DirectedEdge["N2O", "NO2"], DirectedEdge["NO3", "NO2"]}	{1/4, 1, 1, 4}
{DirectedEdge["N2", "NH4"], DirectedEdge["NO3", "NH4"], DirectedEdge["N2", "NO2"], DirectedEdge["NO3", "NO2"]}	{3/8, 1, 1, 8/3}
{DirectedEdge["N2O", "NH4"], DirectedEdge["NO3", "NH4"], DirectedEdge["N2O", "NO"], DirectedEdge["NO3", "NO"]}	{1/8, 1, 1, 8}
{DirectedEdge["N2", "NH4"], DirectedEdge["NO3", "NH4"], DirectedEdge["N2", "NO"], DirectedEdge["NO3", "NO"]}	{1/4, 1, 1, 4}
{DirectedEdge["N2O", "NH4"], DirectedEdge["N2O", "NO3"]}	{1/2, 1/2}
{DirectedEdge["N2O", "NH3"], DirectedEdge["NH4", "NH3"], DirectedEdge["N2O", "NO3"], DirectedEdge["NH4", "NO3"]}	{1, 2, 1/2, 1}
{DirectedEdge["N2", "NH4"], DirectedEdge["N2", "NO3"]}	{5/8, 3/8}
{DirectedEdge["N2", "NH3"], DirectedEdge["NH4", "NH3"], DirectedEdge["N2", "NO3"], DirectedEdge["NH4", "NO3"]}	{1, 8/3, 3/8, 1}
{DirectedEdge["N2O", "NH4"], DirectedEdge["N2O", "NO"], DirectedEdge["N2O", "NO3"]}	{5/16, 1/2, 3/16}
{DirectedEdge["N2O", "NH3"], DirectedEdge["NH4", "NH3"], DirectedEdge["N2O", "NO"], DirectedEdge["NH4", "NO"], DirectedEdge["N2O", "NO3"], DirectedEdge["NH4", "NO3"]}	{1/2, 8/3, 1/2, 8/3, 3/16, 1}
{DirectedEdge["NH4", "N2H5"], DirectedEdge["NO", "N2H5"], DirectedEdge["NH4", "NO3"], DirectedEdge["NO", "NO3"]}	{16/11, 2, 3/11, 3/8}
{DirectedEdge["NH4", "N2H4"], DirectedEdge["NO", "N2H4"], DirectedEdge["NH4", "NO3"], DirectedEdge["NO", "NO3"]}	{16/11, 2, 3/11, 3/8}
{DirectedEdge["NH3", "N2H4"], DirectedEdge["NH4", "N2H4"], DirectedEdge["NO", "N2H4"], DirectedEdge["NH3", "NO3"], DirectedEdge["NH4", "NO3"], DirectedEdge["NO", "NO3"]}	{2, 16/3, 2, 3/8, 1, 3/8}
{DirectedEdge["N2", "N2O"], DirectedEdge["NO3", "N2O"], DirectedEdge["N2", "NH4"], DirectedEdge["NO3", "NH4"]}	{1, 8, 1/8, 1}
{DirectedEdge["N2", "N2H4"], DirectedEdge["NH4", "N2H4"], DirectedEdge["N2", "NO3"], DirectedEdge["NH4", "NO3"]}	{1, 4, 1/4, 1}
{DirectedEdge["N2", "N2H5"], DirectedEdge["NH4", "N2H5"], DirectedEdge["N2", "NO3"], DirectedEdge["NH4", "NO3"]}	{1, 4, 1/4, 1}
{DirectedEdge["NO3", "NH4"]}	{1}
{DirectedEdge["NO", "NH2OH"], DirectedEdge["NO", "NO2"]}	{1/4, 3/4}
{DirectedEdge["NO", "NH3OH"], DirectedEdge["NO", "NO2"]}	{1/4, 3/4}
{DirectedEdge["NO", "NH3"], DirectedEdge["NO", "NO2"]}	{1/6, 5/6}
{DirectedEdge["NO", "NH4"], DirectedEdge["NO", "NO2"]}	{1/6, 5/6}
{DirectedEdge["NH4", "NH2OH"], DirectedEdge["NO2", "NH2OH"], DirectedEdge["NH4", "NO"], DirectedEdge["NO2", "NO"]}	{1, 1/2, 2, 1}
{DirectedEdge["NH4", "NH3OH"], DirectedEdge["NO2", "NH3OH"], DirectedEdge["NH4", "NO"], DirectedEdge["NO2", "NO"]}	{1, 1/2, 2, 1}
{DirectedEdge["NH3", "NH2OH"], DirectedEdge["NO2", "NH2OH"], DirectedEdge["NH3", "NO"], DirectedEdge["NO2", "NO"]}	{1, 1/2, 2, 1}
{DirectedEdge["N2O", "NO"], DirectedEdge["NO2", "NO"], DirectedEdge["N2O", "NO3"], DirectedEdge["NO2", "NO3"]}	{4, 1, 1, 1/4}
{DirectedEdge["N2", "NO"], DirectedEdge["NO2", "NO"], DirectedEdge["N2", "NO3"], DirectedEdge["NO2", "NO3"]}	{5, 1, 1, 1/5}
{DirectedEdge["N2O", "NO"], DirectedEdge["NO2", "NO"]}	{2, 2}
{DirectedEdge["N2", "NO"], DirectedEdge["NO2", "NO"]}	{3, 3/2}
{DirectedEdge["N2O", "NH4"], DirectedEdge["NO", "NH4"], DirectedEdge["N2O", "NO2"], DirectedEdge["NO", "NO2"]}	{1, 1/4, 4, 1}
{DirectedEdge["N2O", "NH3"], DirectedEdge["NO", "NH3"], DirectedEdge["N2O", "NO2"], DirectedEdge["NO", "NO2"]}	{1, 1/4, 4, 1}
{DirectedEdge["N2", "NH4"], DirectedEdge["NO", "NH4"], DirectedEdge["N2", "NO2"], DirectedEdge["NO", "NO2"]}	{1, 1/3, 3, 1}
{DirectedEdge["N2", "NH3"], DirectedEdge["NO", "NH3"], DirectedEdge["N2", "NO2"], DirectedEdge["NO", "NO2"]}	{1, 1/3, 3, 1}
{DirectedEdge["N2O", "NH4"], DirectedEdge["NO", "NH4"], DirectedEdge["N2O", "NO2"], DirectedEdge["NO", "NO2"]}	{1/2, 1/2, 3/2, 3/2}
{DirectedEdge["N2O", "NH3"], DirectedEdge["NO", "NH3"], DirectedEdge["N2O", "NO2"], DirectedEdge["NO", "NO2"]}	{1/2, 1/2, 3/2, 3/2}
{DirectedEdge["NH4", "N2H5"], DirectedEdge["NO", "N2H5"], DirectedEdge["NH4", "NO2"], DirectedEdge["NO", "NO2"]}	{2, 1/2, 3, 3/4}
{DirectedEdge["NH4", "N2H4"], DirectedEdge["NO", "N2H4"], DirectedEdge["NH4", "NO2"], DirectedEdge["NO", "NO2"]}	{2, 1/2, 3, 3/4}
{DirectedEdge["NH3", "N2H4"], DirectedEdge["NO", "N2H4"], DirectedEdge["NH3", "NO2"], DirectedEdge["NO", "NO2"]}	{2, 1/2, 3, 3/4}
{DirectedEdge["N2", "N2O"], DirectedEdge["NO2", "N2O"], DirectedEdge["N2", "NO"], DirectedEdge["NO2", "NO"]}	{1, 1, 1, 1}
{DirectedEdge["N2", "N2H4"], DirectedEdge["NO", "N2H4"], DirectedEdge["N2", "NO2"], DirectedEdge["NO", "NO2"]}	{1, 1/2, 2, 1}
{DirectedEdge["N2", "N2H5"], DirectedEdge["NO", "N2H5"], DirectedEdge["N2", "NO2"], DirectedEdge["NO", "NO2"]}	{1, 1/2, 2, 1}
{DirectedEdge["NO2", "NO"]}	{1}
{DirectedEdge["NH2OH", "NH3OH"], DirectedEdge["NO", "NH3OH"], DirectedEdge["NH2OH", "NO2"], DirectedEdge["NO", "NO2"]}	{4/3, 1, 1, 3/4}
{DirectedEdge["NH3", "NH2OH"], DirectedEdge["NO2", "NH2OH"], DirectedEdge["NH3", "NO"], DirectedEdge["NO2", "NO"]}	{5/4, 1, 1, 4/5}
{DirectedEdge["NH4", "NH2OH"], DirectedEdge["NO2", "NH2OH"], DirectedEdge["NH4", "NO"], DirectedEdge["NO2", "NO"]}	{5/4, 1, 1, 4/5}
{DirectedEdge["NH4", "NH2OH"], DirectedEdge["NO2", "NH2OH"]}	{3/2, 3}
{DirectedEdge["NH4", "NH2OH"], DirectedEdge["NO2", "NH2OH"], DirectedEdge["NH4", "NH3OH"], DirectedEdge["NO2", "NH3OH"]}	{1/2, 1, 1, 2}
{DirectedEdge["NH3", "NH2OH"], DirectedEdge["NO2", "NH2OH"]}	{3/2, 3}
{DirectedEdge["N2O", "NH2OH"], DirectedEdge["NO2", "NH2OH"], DirectedEdge["N2O", "NO3"], DirectedEdge["NO2", "NO3"]}	{1, 1, 1, 1}
{DirectedEdge["N2", "NH2OH"], DirectedEdge["NO2", "NH2OH"], DirectedEdge["N2", "NO3"], DirectedEdge["NO2", "NO3"]}	{5/4, 1, 1, 4/5}
{DirectedEdge["N2O", "NH2OH"], DirectedEdge["NO2", "NH2OH"], DirectedEdge["N2O", "NO"], DirectedEdge["NO2", "NO"]}	{1/4, 1, 1, 4}
{DirectedEdge["N2", "NH2OH"], DirectedEdge["NO2", "NH2OH"], DirectedEdge["N2", "NO"], DirectedEdge["NO2", "NO"]}	{1/2, 1, 1, 2}
{DirectedEdge["NH4", "N2O"], DirectedEdge["NO2", "N2O"], DirectedEdge["NH4", "NH2OH"], DirectedEdge["NO2", "NH2OH"]}	{1, 1, 1, 1}
{DirectedEdge["N2O", "NH3"], DirectedEdge["NH2OH", "NH3"], DirectedEdge["N2O", "NO2"], DirectedEdge["NH2OH", "NO2"]}	{1, 1, 1, 1}
{DirectedEdge["N2", "NH4"], DirectedEdge["NH2OH", "NH4"], DirectedEdge["N2", "NO2"], DirectedEdge["NH2OH", "NO2"]}	{1, 4/3, 3/4, 1}
{DirectedEdge["N2", "NH3"], DirectedEdge["NH2OH", "NH3"], DirectedEdge["N2", "NO2"], DirectedEdge["NH2OH", "NO2"]}	{1, 4/3, 3/4, 1}
{DirectedEdge["N2O", "NH4"], DirectedEdge["NH2OH", "NH4"], DirectedEdge["N2O", "NO"], DirectedEdge["NH2OH", "NO"], DirectedEdge["N2O", "NO2"], DirectedEdge["NH2OH", "NO2"]}	{1/2, 4/3, 1/2, 4/3, 3/8, 1}
{DirectedEdge["N2O", "NH3"], DirectedEdge["NH2OH", "NH3"], DirectedEdge["N2O", "NO"], DirectedEdge["NH2OH", "NO"], DirectedEdge["N2O", "NO2"], DirectedEdge["NH2OH", "NO2"]}	{1/2, 4/3, 1/2, 4/3, 3/8, 1}
{DirectedEdge["NH2OH", "N2H5"], DirectedEdge["NH4", "N2H5"], DirectedEdge["NO", "N2H5"], DirectedEdge["NH2OH", "NO2"], DirectedEdge["NH4", "NO2"], DirectedEdge["NO", "NO2"]}	{8/3, 2, 2, 1, 3/4, 3/4}
{DirectedEdge["NH2OH", "N2H4"], DirectedEdge["NH4", "N2H4"], DirectedEdge["NO", "N2H4"], DirectedEdge["NH2OH", "NO2"], DirectedEdge["NH4", "NO2"], DirectedEdge["NO", "NO2"]}	{8/3, 2, 2, 1, 3/4, 3/4}
{DirectedEdge["NH2OH", "N2H4"], DirectedEdge["NH3", "N2H4"], DirectedEdge["NO", "N2H4"], DirectedEdge["NH2OH", "NO2"], DirectedEdge["NH3", "NO2"], DirectedEdge["NO", "NO2"]}	{8/3, 2, 2, 1, 3/4, 3/4}
{DirectedEdge["N2", "N2O"], DirectedEdge["NO2", "N2O"], DirectedEdge["N2", "NH2OH"], DirectedEdge["NO2", "NH2OH"]}	{1, 4, 1/4, 1}
{DirectedEdge["N2", "N2H4"], DirectedEdge["NH2OH", "N2H4"], DirectedEdge["N2", "NO2"], DirectedEdge["NH2OH", "NO2"]}	{1, 2, 1/2, 1}
{DirectedEdge["N2", "N2H5"], DirectedEdge["NH2OH", "N2H5"], DirectedEdge["N2", "NO2"], DirectedEdge["NH2OH", "NO2"]}	{1, 2, 1/2, 1}
{DirectedEdge["NO2", "NH2OH"]}	{1}
{DirectedEdge["NH3OH", "NH2OH"], DirectedEdge["NO", "NH2OH"], DirectedEdge["NH3OH", "NO2"], DirectedEdge["NO", "NO2"]}	{4/3, 1, 1, 3/4}
{DirectedEdge["NH3", "NH3OH"], DirectedEdge["NO2", "NH3OH"], DirectedEdge["NH3", "NO"], DirectedEdge["NO2", "NO"]}	{5/4, 1, 1, 4/5}
{DirectedEdge["NH4", "NH3OH"], DirectedEdge["NO2", "NH3OH"], DirectedEdge["NH4", "NO"], DirectedEdge["NO2", "NO"]}	{5/4, 1, 1, 4/5}
{DirectedEdge["NH4", "NH2OH"], DirectedEdge["NO2", "NH2OH"], DirectedEdge["NH4", "NH3OH"], DirectedEdge["NO2", "NH3OH"]}	{1, 2, 1/2, 1}
{DirectedEdge["NH4", "NH3OH"], DirectedEdge["NO2", "NH3OH"]}	{3/2, 3}
{DirectedEdge["NH3", "NH2OH"], DirectedEdge["NO2", "NH2OH"], DirectedEdge["NH3", "NH3OH"], DirectedEdge["NO2", "NH3OH"]}	{1, 2, 1/2, 1}
{DirectedEdge["N2O", "NH3OH"], DirectedEdge["NO2", "NH3OH"], DirectedEdge["N2O", "NO3"], DirectedEdge["NO2", "NO3"]}	{1, 1, 1, 1}
{DirectedEdge["N2", "NH3OH"], DirectedEdge["NO2", "NH3OH"], DirectedEdge["N2", "NO3"], DirectedEdge["NO2", "NO3"]}	{5/4, 1, 1, 4/5}
{DirectedEdge["N2O", "NH3OH"], DirectedEdge["NO2", "NH3OH"], DirectedEdge["N2O", "NO"], DirectedEdge["NO2", "NO"]}	{1/4, 1, 1, 4}
{DirectedEdge["N2", "NH3OH"], DirectedEdge["NO2", "NH3OH"], DirectedEdge["N2", "NO"], DirectedEdge["NO2", "NO"]}	{1/2, 1, 1, 2}
{DirectedEdge["N2O", "NH4"], DirectedEdge["NH3OH", "NH4"], DirectedEdge["N2O", "NO2"], DirectedEdge["NH3OH", "NO2"]}	{1, 1, 1, 1}
{DirectedEdge["N2O", "NH3"], DirectedEdge["NH3OH", "NH3"], DirectedEdge["N2O", "NO2"], DirectedEdge["NH3OH", "NO2"]}	{1, 1, 1, 1}
{DirectedEdge["N2", "NH4"], DirectedEdge["NH3OH", "NH4"], DirectedEdge["N2", "NO2"], DirectedEdge["NH3OH", "NO2"]}	{1, 4/3, 3/4, 1}
{DirectedEdge["N2", "NH3"], DirectedEdge["NH3OH", "NH3"], DirectedEdge["N2", "NO2"], DirectedEdge["NH3OH", "NO2"]}	{1, 4/3, 3/4, 1}
{DirectedEdge["N2O", "NH4"], DirectedEdge["NH3OH", "NH4"], DirectedEdge["N2O", "NO"], DirectedEdge["NH3OH", "NO"], DirectedEdge["N2O", "NO2"], DirectedEdge["NH3OH", "NO2"]}	{1/2, 4/3, 1/2, 4/3, 3/8, 1}
{DirectedEdge["N2O", "NH3"], DirectedEdge["NH3OH", "NH3"], DirectedEdge["N2O", "NO"], DirectedEdge["NH3OH", "NO"], DirectedEdge["N2O", "NO2"], DirectedEdge["NH3OH", "NO2"]}	{1/2, 4/3, 1/2, 4/3, 3/8, 1}
{DirectedEdge["NH3OH", "N2H5"], DirectedEdge["NH4", "N2H5"], DirectedEdge["NO", "N2H5"], DirectedEdge["NH3OH", "NO2"], DirectedEdge["NH4", "NO2"], DirectedEdge["NO", "NO2"]}	{8/3, 2, 2, 1, 3/4, 3/4}
{DirectedEdge["NH3OH", "N2H4"], DirectedEdge["NH4", "N2H4"], DirectedEdge["NO", "N2H4"], DirectedEdge["NH3OH", "NO2"], DirectedEdge["NH4", "NO2"], DirectedEdge["NO", "NO2"]}	{8/3, 2, 2, 1, 3/4, 3/4}
{DirectedEdge["NH3", "N2H4"], DirectedEdge["NH3OH", "N2H4"], DirectedEdge["NO", "N2H4"], DirectedEdge["NH3", "NO2"], DirectedEdge["NH3OH", "NO2"], DirectedEdge["NO", "NO2"]}	{2, 8/3, 2, 3/4, 1, 3/4}
{DirectedEdge["N2", "N2O"], DirectedEdge["NO2", "N2O"], DirectedEdge["N2", "NH3OH"], DirectedEdge["NO2", "NH3OH"]}	{1, 4, 1/4, 1}
{DirectedEdge["N2", "N2H4"], DirectedEdge["NH3OH", "N2H4"], DirectedEdge["N2", "NO2"], DirectedEdge["NH3OH", "NO2"]}	{1, 2, 1/2, 1}
{DirectedEdge["N2", "N2H5"], DirectedEdge["NH3OH", "N2H5"], DirectedEdge["N2", "NO2"], DirectedEdge["NH3OH", "NO2"]}	{1, 2, 1/2, 1}
{DirectedEdge["NO2", "NH3OH"]}	{1}
{DirectedEdge["NH3", "NH2OH"], DirectedEdge["NO", "NH2OH"], DirectedEdge["NH3", "NO2"], DirectedEdge["NO", "NO2"]}	{2, 1, 1, 1/2}
{DirectedEdge["NH3", "NH3OH"], DirectedEdge["NO", "NH3OH"], DirectedEdge["NH3", "NO2"], DirectedEdge["NO", "NO2"]}	{2, 1, 1, 1/2}
{DirectedEdge["NH4", "NH3"], DirectedEdge["NO2", "NH3"], DirectedEdge["NH4", "NO"], DirectedEdge["NO2", "NO"]}	{5/6, 1, 1, 6/5}
{DirectedEdge["NH4", "NH2OH"], DirectedEdge["NO2", "NH2OH"], DirectedEdge["NH4", "NH3"], DirectedEdge["NO2", "NH3"]}	{1, 3, 1/3, 1}
{DirectedEdge["NH4", "NH3"], DirectedEdge["NO2", "NH3"], DirectedEdge["NH4", "NH3OH"], DirectedEdge["NO2", "NH3OH"]}	{1/3, 1, 1, 3}
{DirectedEdge["N2O", "NH3"], DirectedEdge["NO2", "NH3"], DirectedEdge["N2O", "NO3"], DirectedEdge["NO2", "NO3"]}	{2/3, 1, 1, 3/2}
{DirectedEdge["N2", "NH3"], DirectedEdge["NO2", "NH3"], DirectedEdge["N2", "NO3"], DirectedEdge["NO2", "NO3"]}	{5/6, 1, 1, 6/5}
{DirectedEdge["N2O", "NH3"], DirectedEdge["NO2", "NH3"], DirectedEdge["N2O", "NO"], DirectedEdge["NO2", "NO"]}	{1/6, 1, 1, 6}
{DirectedEdge["N2", "NH3"], DirectedEdge["NO2", "NH3"], DirectedEdge["N2", "NO"], DirectedEdge["NO2", "NO"]}	{1/3, 1, 1, 3}
{DirectedEdge["N2O", "NH4"], DirectedEdge["NH3", "NH4"], DirectedEdge["N2O", "NO2"], DirectedEdge["NH3", "NO2"]}	{1, 3/2, 2/3, 1}
{DirectedEdge["N2O", "NH3"], DirectedEdge["N2O", "NO2"]}	{1/3, 2/3}
{DirectedEdge["N2", "NH4"], DirectedEdge["NH3", "NH4"], DirectedEdge["N2", "NO2"], DirectedEdge["NH3", "NO2"]}	{1, 2, 1/2, 1}
{DirectedEdge["N2", "NH3"], DirectedEdge["N2", "NO2"]}	{1/2, 1/2}
{DirectedEdge["N2O", "NH4"], DirectedEdge["NH3", "NH4"], DirectedEdge["N2O", "NO"], DirectedEdge["NH3", "NO"], DirectedEdge["N2O", "NO2"], DirectedEdge["NH3", "NO2"]}	{1/2, 2, 1/2, 2, 1/4, 1}
{DirectedEdge["N2O", "NH3"], DirectedEdge["N2O", "NO"], DirectedEdge["N2O", "NO2"]}	{1/4, 1/2, 1/4}
{DirectedEdge["NH3", "N2H5"], DirectedEdge["NH4", "N2H5"], DirectedEdge["NO", "N2H5"], DirectedEdge["NH3", "NO2"], DirectedEdge["NH4", "NO2"], DirectedEdge["NO", "NO2"]}	{4, 2, 2, 1, 1/2, 1/2}
{DirectedEdge["NH3", "N2H4"], DirectedEdge["NH4", "N2H4"], DirectedEdge["NO", "N2H4"], DirectedEdge["NH3", "NO2"], DirectedEdge["NH4", "NO2"], DirectedEdge["NO", "NO2"]}	{4, 2, 2, 1, 1/2, 1/2}
{DirectedEdge["NH3", "N2H4"], DirectedEdge["NO", "N2H4"], DirectedEdge["NH3", "NO2"], DirectedEdge["NO", "NO2"]}	{4/3, 2, 1/3, 1/2}
{DirectedEdge["N2", "N2O"], DirectedEdge["NO2", "N2O"], DirectedEdge["N2", "NH3"], DirectedEdge["NO2", "NH3"]}	{1, 6, 1/6, 1}
{DirectedEdge["N2", "N2H4"], DirectedEdge["NH3", "N2H4"], DirectedEdge["N2", "NO2"], DirectedEdge["NH3", "NO2"]}	{1, 3, 1/3, 1}
{DirectedEdge["N2", "N2H5"], DirectedEdge["NH3", "N2H5"], DirectedEdge["N2", "NO2"], DirectedEdge["NH3", "NO2"]}	{1, 3, 1/3, 1}
{DirectedEdge["NO2", "NH3"]}	{1}
{DirectedEdge["NH4", "NH2OH"], DirectedEdge["NO", "NH2OH"], DirectedEdge["NH4", "NO2"], DirectedEdge["NO", "NO2"]}	{2, 1, 1, 1/2}
{DirectedEdge["NH4", "NH3OH"], DirectedEdge["NO", "NH3OH"], DirectedEdge["NH4", "NO2"], DirectedEdge["NO", "NO2"]}	{2, 1, 1, 1/2}
{DirectedEdge["NH4", "NH3"], DirectedEdge["NO", "NH3"], DirectedEdge["NH4", "NO2"], DirectedEdge["NO", "NO2"]}	{6/5, 1, 1, 5/6}
{DirectedEdge["NH3", "NH2OH"], DirectedEdge["NO2", "NH2OH"], DirectedEdge["NH3", "NH4"], DirectedEdge["NO2", "NH4"]}	{1, 3, 1/3, 1}
{DirectedEdge["N2O", "NH4"], DirectedEdge["NO2", "NH4"], DirectedEdge["N2O", "NO3"], DirectedEdge["NO2", "NO3"]}	{2/3, 1, 1, 3/2}
{DirectedEdge["N2", "NH4"], DirectedEdge["NO2", "NH4"], DirectedEdge["N2", "NO3"], DirectedEdge["NO2", "NO3"]}	{5/6, 1, 1, 6/5}
{DirectedEdge["N2O", "NH4"], DirectedEdge["NO2", "NH4"], DirectedEdge["N2O", "NO"], DirectedEdge["NO2", "NO"]}	{1/6, 1, 1, 6}
{DirectedEdge["N2", "NH4"], DirectedEdge["NO2", "NH4"], DirectedEdge["N2", "NO"], DirectedEdge["NO2", "NO"]}	{1/3, 1, 1, 3}
{DirectedEdge["N2O", "NH4"], DirectedEdge["N2O", "NO2"]}	{1/3, 2/3}
{DirectedEdge["N2O", "NH3"], DirectedEdge["NH4", "NH3"], DirectedEdge["N2O", "NO2"], DirectedEdge["NH4", "NO2"]}	{1, 3/2, 2/3, 1}
{DirectedEdge["N2", "NH4"], DirectedEdge["N2", "NO2"]}	{1/2, 1/2}
{DirectedEdge["N2", "NH3"], DirectedEdge["NH4", "NH3"], DirectedEdge["N2", "NO2"], DirectedEdge["NH4", "NO2"]}	{1, 2, 1/2, 1}
{DirectedEdge["N2O", "NH4"], DirectedEdge["N2O", "NO"], DirectedEdge["N2O", "NO2"]}	{1/4, 1/2, 1/4}
{DirectedEdge["N2O", "NH3"], DirectedEdge["NH4", "NH3"], DirectedEdge["N2O", "NO"], DirectedEdge["NH4", "NO"], DirectedEdge["N2O", "NO2"], DirectedEdge["NH4", "NO2"]}	{1/2, 2, 1/2, 2, 1/4, 1}
{DirectedEdge["NH4", "N2H5"], DirectedEdge["NO", "N2H5"], DirectedEdge["NH4", "NO2"], DirectedEdge["NO", "NO2"]}	{4/3, 2, 1/3, 1/2}
{DirectedEdge["NH4", "N2H4"], DirectedEdge["NO", "N2H4"], DirectedEdge["NH4", "NO2"], DirectedEdge["NO", "NO2"]}	{4/3, 2, 1/3, 1/2}
{DirectedEdge["NH3", "N2H4"], DirectedEdge["NH4", "N2H4"], DirectedEdge["NO", "N2H4"], DirectedEdge["NH3", "NO2"], DirectedEdge["NH4", "NO2"], DirectedEdge["NO", "NO2"]}	{2, 4, 2, 1/2, 1, 1/2}
{DirectedEdge["N2", "N2O"], DirectedEdge["NO2", "N2O"], DirectedEdge["N2", "NH4"], DirectedEdge["NO2", "NH4"]}	{1, 6, 1/6, 1}
{DirectedEdge["N2", "N2H4"], DirectedEdge["NH4", "N2H4"], DirectedEdge["N2", "NO2"], DirectedEdge["NH4", "NO2"]}	{1, 3, 1/3, 1}
{DirectedEdge["N2", "N2H5"], DirectedEdge["NH4", "N2H5"], DirectedEdge["N2", "NO2"], DirectedEdge["NH4", "NO2"]}	{1, 3, 1/3, 1}
{DirectedEdge["NO2", "NH4"]}	{1}
{DirectedEdge["NH4", "NH2OH"], DirectedEdge["NO", "NH2OH"]}	{5/3, 5/2}
{DirectedEdge["NH4", "NH2OH"], DirectedEdge["NO", "NH2OH"], DirectedEdge["NH4", "NH3OH"], DirectedEdge["NO", "NH3OH"]}	{2/3, 1, 1, 3/2}
{DirectedEdge["NH3", "NH2OH"], DirectedEdge["NO", "NH2OH"]}	{5/3, 5/2}
{DirectedEdge["N2O", "NH2OH"], DirectedEdge["NO", "NH2OH"], DirectedEdge["N2O", "NO3"], DirectedEdge["NO", "NO3"]}	{4/3, 1, 1, 3/4}
{DirectedEdge["N2", "NH2OH"], DirectedEdge["NO", "NH2OH"], DirectedEdge["N2", "NO3"], DirectedEdge["NO", "NO3"]}	{5/3, 1, 1, 3/5}
{DirectedEdge["N2O", "NH2OH"], DirectedEdge["NO", "NH2OH"], DirectedEdge["N2O", "NO2"], DirectedEdge["NO", "NO2"]}	{2/3, 1, 1, 3/2}
{DirectedEdge["N2", "NH2OH"], DirectedEdge["NO", "NH2OH"], DirectedEdge["N2", "NO2"], DirectedEdge["NO", "NO2"]}	{1, 1, 1, 1}
{DirectedEdge["NH4", "N2O"], DirectedEdge["NO", "N2O"], DirectedEdge["NH4", "NH2OH"], DirectedEdge["NO", "NH2OH"]}	{1, 3/4, 4/3, 1}
{DirectedEdge["NH3", "N2O"], DirectedEdge["NO", "N2O"], DirectedEdge["NH3", "NH2OH"], DirectedEdge["NO", "NH2OH"]}	{1, 3/4, 4/3, 1}
{DirectedEdge["N2", "NH4"], DirectedEdge["NH2OH", "NH4"], DirectedEdge["N2", "NO"], DirectedEdge["NH2OH", "NO"]}	{1, 1, 1, 1}
{DirectedEdge["N2", "NH3"], DirectedEdge["NH2OH", "NH3"], DirectedEdge["N2", "NO"], DirectedEdge["NH2OH", "NO"]}	{1, 1, 1, 1}
{DirectedEdge["N2", "N2O"], DirectedEdge["NO", "N2O"], DirectedEdge["N2", "NH2OH"], DirectedEdge["NO", "NH2OH"]}	{1, 3, 1/3, 1}
{DirectedEdge["N2", "N2H4"], DirectedEdge["NH2OH", "N2H4"], DirectedEdge["N2", "NO"], DirectedEdge["NH2OH", "NO"]}	{1, 3/2, 2/3, 1}
{DirectedEdge["N2", "N2H5"], DirectedEdge["NH2OH", "N2H5"], DirectedEdge["N2", "NO"], DirectedEdge["NH2OH", "NO"]}	{1, 3/2, 2/3, 1}
{DirectedEdge["NO", "NH2OH"]}	{1}
{DirectedEdge["NH4", "NH2OH"], DirectedEdge["NO", "NH2OH"], DirectedEdge["NH4", "NH3OH"], DirectedEdge["NO", "NH3OH"]}	{1, 3/2, 2/3, 1}
{DirectedEdge["NH4", "NH3OH"], DirectedEdge["NO", "NH3OH"]}	{5/3, 5/2}
{DirectedEdge["NH3", "NH2OH"], DirectedEdge["NO", "NH2OH"], DirectedEdge["NH3", "NH3OH"], DirectedEdge["NO", "NH3OH"]}	{1, 3/2, 2/3, 1}
{DirectedEdge["N2O", "NH3OH"], DirectedEdge["NO", "NH3OH"], DirectedEdge["N2O", "NO3"], DirectedEdge["NO", "NO3"]}	{4/3, 1, 1, 3/4}
{DirectedEdge["N2", "NH3OH"], DirectedEdge["NO", "NH3OH"], DirectedEdge["N2", "NO3"], DirectedEdge["NO", "NO3"]}	{5/3, 1, 1, 3/5}
{DirectedEdge["N2O", "NH3OH"], DirectedEdge["NO", "NH3OH"], DirectedEdge["N2O", "NO2"], DirectedEdge["NO", "NO2"]}	{2/3, 1, 1, 3/2}
{DirectedEdge["N2", "NH3OH"], DirectedEdge["NO", "NH3OH"], DirectedEdge["N2", "NO2"], DirectedEdge["NO", "NO2"]}	{1, 1, 1, 1}
{DirectedEdge["NH4", "N2O"], DirectedEdge["NO", "N2O"], DirectedEdge["NH4", "NH3OH"], DirectedEdge["NO", "NH3OH"]}	{1, 3/4, 4/3, 1}
{DirectedEdge["N2O", "NH3"], DirectedEdge["NH3OH", "NH3"], DirectedEdge["N2O", "NO"], DirectedEdge["NH3OH", "NO"]}	{1, 3/4, 4/3, 1}
{DirectedEdge["N2", "NH4"], DirectedEdge["NH3OH", "NH4"], DirectedEdge["N2", "NO"], DirectedEdge["NH3OH", "NO"]}	{1, 1, 1, 1}
{DirectedEdge["N2", "NH3"], DirectedEdge["NH3OH", "NH3"], DirectedEdge["N2", "NO"], DirectedEdge["NH3OH", "NO"]}	{1, 1, 1, 1}
{DirectedEdge["N2", "N2O"], DirectedEdge["NO", "N2O"], DirectedEdge["N2", "NH3OH"], DirectedEdge["NO", "NH3OH"]}	{1, 3, 1/3, 1}
{DirectedEdge["N2", "N2H4"], DirectedEdge["NH3OH", "N2H4"], DirectedEdge["N2", "NO"], DirectedEdge["NH3OH", "NO"]}	{1, 3/2, 2/3, 1}
{DirectedEdge["N2", "N2H5"], DirectedEdge["NH3OH", "N2H5"], DirectedEdge["N2", "NO"], DirectedEdge["NH3OH", "NO"]}	{1, 3/2, 2/3, 1}
{DirectedEdge["NO", "NH3OH"]}	{1}
{DirectedEdge["NH4", "NH2OH"], DirectedEdge["NO", "NH2OH"], DirectedEdge["NH4", "NH3"], DirectedEdge["NO", "NH3"]}	{1, 5/2, 2/5, 1}
{DirectedEdge["NH4", "NH3"], DirectedEdge["NO", "NH3"], DirectedEdge["NH4", "NH3OH"], DirectedEdge["NO", "NH3OH"]}	{2/5, 1, 1, 5/2}
{DirectedEdge["N2O", "NH3"], DirectedEdge["NO", "NH3"], DirectedEdge["N2O", "NO3"], DirectedEdge["NO", "NO3"]}	{4/5, 1, 1, 5/4}
{DirectedEdge["N2", "NH3"], DirectedEdge["NO", "NH3"], DirectedEdge["N2", "NO3"], DirectedEdge["NO", "NO3"]}	{1, 1, 1, 1}
{DirectedEdge["N2O", "NH3"], DirectedEdge["NO", "NH3"], DirectedEdge["N2O", "NO2"], DirectedEdge["NO", "NO2"]}	{2/5, 1, 1, 5/2}
{DirectedEdge["N2", "NH3"], DirectedEdge["NO", "NH3"], DirectedEdge["N2", "NO2"], DirectedEdge["NO", "NO2"]}	{3/5, 1, 1, 5/3}
{DirectedEdge["N2O", "NH4"], DirectedEdge["NH3", "NH4"], DirectedEdge["N2O", "NO"], DirectedEdge["NH3", "NO"]}	{1, 5/4, 4/5, 1}
{DirectedEdge["N2O", "NH3"], DirectedEdge["N2O", "NO"]}	{1/5, 4/5}
{DirectedEdge["N2", "NH4"], DirectedEdge["NH3", "NH4"], DirectedEdge["N2", "NO"], DirectedEdge["NH3", "NO"]}	{1, 5/3, 3/5, 1}
{DirectedEdge["N2", "NH3"], DirectedEdge["N2", "NO"]}	{2/5, 3/5}
{DirectedEdge["N2", "N2O"], DirectedEdge["NO", "N2O"], DirectedEdge["N2", "NH3"], DirectedEdge["NO", "NH3"]}	{1, 5, 1/5, 1}
{DirectedEdge["N2", "N2H4"], DirectedEdge["NH3", "N2H4"], DirectedEdge["N2", "NO"], DirectedEdge["NH3", "NO"]}	{1, 5/2, 2/5, 1}
{DirectedEdge["N2", "N2H5"], DirectedEdge["NH3", "N2H5"], DirectedEdge["N2", "NO"], DirectedEdge["NH3", "NO"]}	{1, 5/2, 2/5, 1}
{DirectedEdge["NO", "NH3"]}	{1}
{DirectedEdge["NH3", "NH2OH"], DirectedEdge["NO", "NH2OH"], DirectedEdge["NH3", "NH4"], DirectedEdge["NO", "NH4"]}	{1, 5/2, 2/5, 1}
{DirectedEdge["N2O", "NH4"], DirectedEdge["NO", "NH4"], DirectedEdge["N2O", "NO3"], DirectedEdge["NO", "NO3"]}	{4/5, 1, 1, 5/4}
{DirectedEdge["N2", "NH4"], DirectedEdge["NO", "NH4"], DirectedEdge["N2", "NO3"], DirectedEdge["NO", "NO3"]}	{1, 1, 1, 1}
{DirectedEdge["N2O", "NH4"], DirectedEdge["NO", "NH4"], DirectedEdge["N2O", "NO2"], DirectedEdge["NO", "NO2"]}	{2/5, 1, 1, 5/2}
{DirectedEdge["N2", "NH4"], DirectedEdge["NO", "NH4"], DirectedEdge["N2", "NO2"], DirectedEdge["NO", "NO2"]}	{3/5, 1, 1, 5/3}
{DirectedEdge["N2O", "NH4"], DirectedEdge["N2O", "NO"]}	{1/5, 4/5}
{DirectedEdge["N2O", "NH3"], DirectedEdge["NH4", "NH3"], DirectedEdge["N2O", "NO"], DirectedEdge["NH4", "NO"]}	{1, 5/4, 4/5, 1}
{DirectedEdge["N2", "NH4"], DirectedEdge["N2", "NO"]}	{2/5, 3/5}
{DirectedEdge["N2", "NH3"], DirectedEdge["NH4", "NH3"], DirectedEdge["N2", "NO"], DirectedEdge["NH4", "NO"]}	{1, 5/3, 3/5, 1}
{DirectedEdge["N2", "N2O"], DirectedEdge["NO", "N2O"], DirectedEdge["N2", "NH4"], DirectedEdge["NO", "NH4"]}	{1, 5, 1/5, 1}
{DirectedEdge["N2", "N2H4"], DirectedEdge["NH4", "N2H4"], DirectedEdge["N2", "NO"], DirectedEdge["NH4", "NO"]}	{1, 5/2, 2/5, 1}
{DirectedEdge["N2", "N2H5"], DirectedEdge["NH4", "N2H5"], DirectedEdge["N2", "NO"], DirectedEdge["NH4", "NO"]}	{1, 5/2, 2/5, 1}
{DirectedEdge["NO", "NH4"]}	{1}
{DirectedEdge["NH4", "N2O"], DirectedEdge["NO3", "N2O"], DirectedEdge["NH4", "NH2OH"], DirectedEdge["NO3", "NH2OH"]}	{1/2, 1, 1, 2}
{DirectedEdge["NH4", "N2"], DirectedEdge["NO3", "N2"], DirectedEdge["NH4", "NH2OH"], DirectedEdge["NO3", "NH2OH"]}	{2/5, 1, 1, 5/2}
{DirectedEdge["NH4", "N2O"], DirectedEdge["NO2", "N2O"], DirectedEdge["NH4", "NH2OH"], DirectedEdge["NO2", "NH2OH"]}	{1, 1, 1, 1}
{DirectedEdge["N2", "NH4"], DirectedEdge["NH2OH", "NH4"], DirectedEdge["N2", "NO2"], DirectedEdge["NH2OH", "NO2"]}	{3/2, 1, 1, 2/3}
{DirectedEdge["N2O", "NH4"], DirectedEdge["NH2OH", "NH4"], DirectedEdge["N2O", "NO"], DirectedEdge["NH2OH", "NO"]}	{1/2, 1, 1, 2}
{DirectedEdge["N2", "NH4"], DirectedEdge["NH2OH", "NH4"], DirectedEdge["N2", "NO"], DirectedEdge["NH2OH", "NO"]}	{1, 1, 1, 1}
{DirectedEdge["N2O", "NH2OH"], DirectedEdge["NH4", "NH2OH"]}	{2, 2}
{DirectedEdge["N2O", "NH2OH"], DirectedEdge["NH4", "NH2OH"], DirectedEdge["N2O", "NH3"], DirectedEdge["NH4", "NH3"]}	{2, 1, 1, 1/2}
{DirectedEdge["N2", "NH2OH"], DirectedEdge["NH4", "NH2OH"]}	{3/2, 3}
{DirectedEdge["N2", "NH2OH"], DirectedEdge["NH4", "NH2OH"], DirectedEdge["N2", "NH3"], DirectedEdge["NH4", "NH3"]}	{3/2, 1, 1, 2/3}
{DirectedEdge["N2O", "NH2OH"], DirectedEdge["NH4", "NH2OH"], DirectedEdge["N2O", "NO"], DirectedEdge["NH4", "NO"]}	{3/4, 3, 1/2, 2}
{DirectedEdge["N2O", "NH2OH"], DirectedEdge["NH4", "NH2OH"], DirectedEdge["N2O", "NH3"], DirectedEdge["NH4", "NH3"], DirectedEdge["N2O", "NO"], DirectedEdge["NH4", "NO"]}	{3/4, 1, 1/2, 2/3, 1/2, 2/3}
{DirectedEdge["NH4", "N2H5"], DirectedEdge["NO", "N2H5"], DirectedEdge["NH4", "NH2OH"], DirectedEdge["NO", "NH2OH"]}	{4/5, 2, 3/5, 3/2}
{DirectedEdge["NH4", "N2H4"], DirectedEdge["NO", "N2H4"], DirectedEdge["NH4", "NH2OH"], DirectedEdge["NO", "NH2OH"]}	{4/5, 2, 3/5, 3/2}
{DirectedEdge["NH3", "N2H4"], DirectedEdge["NH4", "N2H4"], DirectedEdge["NO", "N2H4"], DirectedEdge["NH3", "NH2OH"], DirectedEdge["NH4", "NH2OH"], DirectedEdge["NO", "NH2OH"]}	{2, 4/3, 2, 3/2, 1, 3/2}
{DirectedEdge["N2", "N2O"], DirectedEdge["NH2OH", "N2O"], DirectedEdge["N2", "NH4"], DirectedEdge["NH2OH", "NH4"]}	{1, 2, 1/2, 1}
{DirectedEdge["N2", "N2H4"], DirectedEdge["NH4", "N2H4"], DirectedEdge["N2", "NH2OH"], DirectedEdge["NH4", "NH2OH"]}	{1, 1, 1, 1}
{DirectedEdge["N2", "N2H5"], DirectedEdge["NH4", "N2H5"], DirectedEdge["N2", "NH2OH"], DirectedEdge["NH4", "NH2OH"]}	{1, 1, 1, 1}
{DirectedEdge["NH4", "NH2OH"]}	{1}
{DirectedEdge["NH2OH", "NH3"], DirectedEdge["NH4", "NH3"], DirectedEdge["NH2OH", "NH3OH"], DirectedEdge["NH4", "NH3OH"]}	{1, 1, 1, 1}
{DirectedEdge["NH4", "N2O"], DirectedEdge["NO3", "N2O"], DirectedEdge["NH4", "NH3OH"], DirectedEdge["NO3", "NH3OH"]}	{1/2, 1, 1, 2}
{DirectedEdge["NH4", "N2"], DirectedEdge["NO3", "N2"], DirectedEdge["NH4", "NH3OH"], DirectedEdge["NO3", "NH3OH"]}	{2/5, 1, 1, 5/2}
{DirectedEdge["N2O", "NH4"], DirectedEdge["NH3OH", "NH4"], DirectedEdge["N2O", "NO2"], DirectedEdge["NH3OH", "NO2"]}	{1, 1, 1, 1}
{DirectedEdge["N2", "NH4"], DirectedEdge["NH3OH", "NH4"], DirectedEdge["N2", "NO2"], DirectedEdge["NH3OH", "NO2"]}	{3/2, 1, 1, 2/3}
{DirectedEdge["N2O", "NH4"], DirectedEdge["NH3OH", "NH4"], DirectedEdge["N2O", "NO"], DirectedEdge["NH3OH", "NO"]}	{1/2, 1, 1, 2}
{DirectedEdge["N2", "NH4"], DirectedEdge["NH3OH", "NH4"], DirectedEdge["N2", "NO"], DirectedEdge["NH3OH", "NO"]}	{1, 1, 1, 1}
{DirectedEdge["N2O", "NH3OH"], DirectedEdge["NH4", "NH3OH"]}	{2, 2}
{DirectedEdge["N2O", "NH3"], DirectedEdge["NH4", "NH3"], DirectedEdge["N2O", "NH3OH"], DirectedEdge["NH4", "NH3OH"]}	{1, 1/2, 2, 1}
{DirectedEdge["N2", "NH3OH"], DirectedEdge["NH4", "NH3OH"]}	{3/2, 3}
{DirectedEdge["N2", "NH3"], DirectedEdge["NH4", "NH3"], DirectedEdge["N2", "NH3OH"], DirectedEdge["NH4", "NH3OH"]}	{1, 2/3, 3/2, 1}
{DirectedEdge["N2O", "NH3OH"], DirectedEdge["NH4", "NH3OH"], DirectedEdge["N2O", "NO"], DirectedEdge["NH4", "NO"]}	{3/4, 3, 1/2, 2}
{DirectedEdge["N2O", "NH3"], DirectedEdge["NH4", "NH3"], DirectedEdge["N2O", "NH3OH"], DirectedEdge["NH4", "NH3OH"], DirectedEdge["N2O", "NO"], DirectedEdge["NH4", "NO"]}	{1/2, 2/3, 3/4, 1, 1/2, 2/3}
{DirectedEdge["NH4", "N2H5"], DirectedEdge["NO", "N2H5"], DirectedEdge["NH4", "NH3OH"], DirectedEdge["NO", "NH3OH"]}	{4/5, 2, 3/5, 3/2}
{DirectedEdge["NH4", "N2H4"], DirectedEdge["NO", "N2H4"], DirectedEdge["NH4", "NH3OH"], DirectedEdge["NO", "NH3OH"]}	{4/5, 2, 3/5, 3/2}
{DirectedEdge["NH3", "N2H4"], DirectedEdge["NH4", "N2H4"], DirectedEdge["NO", "N2H4"], DirectedEdge["NH3", "NH3OH"], DirectedEdge["NH4", "NH3OH"], DirectedEdge["NO", "NH3OH"]}	{2, 4/3, 2, 3/2, 1, 3/2}
{DirectedEdge["N2", "N2O"], DirectedEdge["NH3OH", "N2O"], DirectedEdge["N2", "NH4"], DirectedEdge["NH3OH", "NH4"]}	{1, 2, 1/2, 1}
{DirectedEdge["N2", "N2H4"], DirectedEdge["NH4", "N2H4"], DirectedEdge["N2", "NH3OH"], DirectedEdge["NH4", "NH3OH"]}	{1, 1, 1, 1}
{DirectedEdge["N2", "N2H5"], DirectedEdge["NH4", "N2H5"], DirectedEdge["N2", "NH3OH"], DirectedEdge["NH4", "NH3OH"]}	{1, 1, 1, 1}
{DirectedEdge["NH4", "NH3OH"]}	{1}
{DirectedEdge["NH3", "N2O"], DirectedEdge["NO3", "N2O"], DirectedEdge["NH3", "NH2OH"], DirectedEdge["NO3", "NH2OH"]}	{1/2, 1, 1, 2}
{DirectedEdge["N2", "NH3"], DirectedEdge["NH2OH", "NH3"], DirectedEdge["N2", "NO3"], DirectedEdge["NH2OH", "NO3"]}	{5/2, 1, 1, 2/5}
{DirectedEdge["N2O", "NH3"], DirectedEdge["NH2OH", "NH3"], DirectedEdge["N2O", "NO2"], DirectedEdge["NH2OH", "NO2"]}	{1, 1, 1, 1}
{DirectedEdge["N2", "NH3"], DirectedEdge["NH2OH", "NH3"], DirectedEdge["N2", "NO2"], DirectedEdge["NH2OH", "NO2"]}	{3/2, 1, 1, 2/3}
{DirectedEdge["N2O", "NH3"], DirectedEdge["NH2OH", "NH3"], DirectedEdge["N2O", "NO"], DirectedEdge["NH2OH", "NO"]}	{1/2, 1, 1, 2}
{DirectedEdge["N2", "NH3"], DirectedEdge["NH2OH", "NH3"], DirectedEdge["N2", "NO"], DirectedEdge["NH2OH", "NO"]}	{1, 1, 1, 1}
{DirectedEdge["N2O", "NH2OH"], DirectedEdge["NH3", "NH2OH"], DirectedEdge["N2O", "NH4"], DirectedEdge["NH3", "NH4"]}	{2, 1, 1, 1/2}
{DirectedEdge["N2O", "NH2OH"], DirectedEdge["NH3", "NH2OH"]}	{2, 2}
{DirectedEdge["N2", "NH2OH"], DirectedEdge["NH3", "NH2OH"], DirectedEdge["N2", "NH4"], DirectedEdge["NH3", "NH4"]}	{3/2, 1, 1, 2/3}
{DirectedEdge["N2", "NH2OH"], DirectedEdge["NH3", "NH2OH"]}	{3/2, 3}
{DirectedEdge["N2O", "NH2OH"], DirectedEdge["NH3", "NH2OH"], DirectedEdge["N2O", "NH4"], DirectedEdge["NH3", "NH4"], DirectedEdge["N2O", "NO"], DirectedEdge["NH3", "NO"]}	{3/4, 1, 1/2, 2/3, 1/2, 2/3}
{DirectedEdge["N2O", "NH2OH"], DirectedEdge["NH3", "NH2OH"], DirectedEdge["N2O", "NO"], DirectedEdge["NH3", "NO"]}	{3/4, 3, 1/2, 2}
{DirectedEdge["NH3", "N2H5"], DirectedEdge["NH4", "N2H5"], DirectedEdge["NO", "N2H5"], DirectedEdge["NH3", "NH2OH"], DirectedEdge["NH4", "NH2OH"], DirectedEdge["NO", "NH2OH"]}	{4/3, 2, 2, 1, 3/2, 3/2}
{DirectedEdge["NH3", "N2H4"], DirectedEdge["NH4", "N2H4"], DirectedEdge["NO", "N2H4"], DirectedEdge["NH3", "NH2OH"], DirectedEdge["NH4", "NH2OH"], DirectedEdge["NO", "NH2OH"]}	{4/3, 2, 2, 1, 3/2, 3/2}
{DirectedEdge["NH3", "N2H4"], DirectedEdge["NO", "N2H4"], DirectedEdge["NH3", "NH2OH"], DirectedEdge["NO", "NH2OH"]}	{4/5, 2, 3/5, 3/2}
{DirectedEdge["N2", "N2O"], DirectedEdge["NH2OH", "N2O"], DirectedEdge["N2", "NH3"], DirectedEdge["NH2OH", "NH3"]}	{1, 2, 1/2, 1}
{DirectedEdge["N2", "N2H4"], DirectedEdge["NH3", "N2H4"], DirectedEdge["N2", "NH2OH"], DirectedEdge["NH3", "NH2OH"]}	{1, 1, 1, 1}
{DirectedEdge["N2", "N2H5"], DirectedEdge["NH3", "N2H5"], DirectedEdge["N2", "NH2OH"], DirectedEdge["NH3", "NH2OH"]}	{1, 1, 1, 1}
{DirectedEdge["NH2OH", "NH3"]}	{1}
{DirectedEdge["N2", "N2O"], DirectedEdge["NO3", "N2O"], DirectedEdge["N2", "NO2"], DirectedEdge["NO3", "NO2"]}	{3/4, 1, 1, 4/3}
{DirectedEdge["N2", "N2O"], DirectedEdge["NO3", "N2O"], DirectedEdge["N2", "NO"], DirectedEdge["NO3", "NO"]}	{1/2, 1, 1, 2}
{DirectedEdge["N2", "NH4"], DirectedEdge["N2O", "NH4"], DirectedEdge["N2", "NO3"], DirectedEdge["N2O", "NO3"]}	{1, 4/3, 3/4, 1}
{DirectedEdge["N2", "NH3"], DirectedEdge["N2O", "NH3"], DirectedEdge["N2", "NO3"], DirectedEdge["N2O", "NO3"]}	{1, 4/3, 3/4, 1}
{DirectedEdge["N2O", "N2H5"], DirectedEdge["NH4", "N2H5"], DirectedEdge["NO", "N2H5"], DirectedEdge["N2O", "NO3"], DirectedEdge["NH4", "NO3"], DirectedEdge["NO", "NO3"]}	{8/3, 2, 2, 1, 3/4, 3/4}
{DirectedEdge["N2O", "N2H4"], DirectedEdge["NH4", "N2H4"], DirectedEdge["NO", "N2H4"], DirectedEdge["N2O", "NO3"], DirectedEdge["NH4", "NO3"], DirectedEdge["NO", "NO3"]}	{8/3, 2, 2, 1, 3/4, 3/4}
{DirectedEdge["N2O", "N2H4"], DirectedEdge["NH3", "N2H4"], DirectedEdge["NO", "N2H4"], DirectedEdge["N2O", "NO3"], DirectedEdge["NH3", "NO3"], DirectedEdge["NO", "NO3"]}	{8/3, 2, 2, 1, 3/4, 3/4}
{DirectedEdge["N2", "N2O"], DirectedEdge["NO3", "N2O"]}	{5/4, 5}
{DirectedEdge["N2", "N2H4"], DirectedEdge["N2O", "N2H4"], DirectedEdge["N2", "NO3"], DirectedEdge["N2O", "NO3"]}	{1, 2, 1/2, 1}
{DirectedEdge["N2", "N2H5"], DirectedEdge["N2O", "N2H5"], DirectedEdge["N2", "NO3"], DirectedEdge["N2O", "NO3"]}	{1, 2, 1/2, 1}
{DirectedEdge["NO3", "N2O"]}	{1}
{DirectedEdge["N2O", "N2"], DirectedEdge["NO3", "N2"], DirectedEdge["N2O", "NO2"], DirectedEdge["NO3", "NO2"]}	{2/5, 1, 1, 5/2}
{DirectedEdge["N2O", "N2"], DirectedEdge["NO3", "N2"], DirectedEdge["N2O", "NO"], DirectedEdge["NO3", "NO"]}	{1/5, 1, 1, 5}
{DirectedEdge["N2", "NH4"], DirectedEdge["N2O", "NH4"], DirectedEdge["N2", "NO3"], DirectedEdge["N2O", "NO3"]}	{5/4, 1, 1, 4/5}
{DirectedEdge["N2", "NH3"], DirectedEdge["N2O", "NH3"], DirectedEdge["N2", "NO3"], DirectedEdge["N2O", "NO3"]}	{5/4, 1, 1, 4/5}
{DirectedEdge["N2", "NH4"], DirectedEdge["N2O", "NH4"], DirectedEdge["N2", "NO"], DirectedEdge["N2O", "NO"], DirectedEdge["N2", "NO3"], DirectedEdge["N2O", "NO3"]}	{5/3, 1/2, 5/3, 1/2, 1, 3/10}
{DirectedEdge["N2", "NH3"], DirectedEdge["N2O", "NH3"], DirectedEdge["N2", "NO"], DirectedEdge["N2O", "NO"], DirectedEdge["N2", "NO3"], DirectedEdge["N2O", "NO3"]}	{5/3, 1/2, 5/3, 1/2, 1, 3/10}
{DirectedEdge["N2", "N2H5"], DirectedEdge["NH4", "N2H5"], DirectedEdge["NO", "N2H5"], DirectedEdge["N2", "NO3"], DirectedEdge["NH4", "NO3"], DirectedEdge["NO", "NO3"]}	{10/3, 2, 2, 1, 3/5, 3/5}
{DirectedEdge["N2", "N2H4"], DirectedEdge["NH4", "N2H4"], DirectedEdge["NO", "N2H4"], DirectedEdge["N2", "NO3"], DirectedEdge["NH4", "NO3"], DirectedEdge["NO", "NO3"]}	{10/3, 2, 2, 1, 3/5, 3/5}
{DirectedEdge["N2", "N2H4"], DirectedEdge["NH3", "N2H4"], DirectedEdge["NO", "N2H4"], DirectedEdge["N2", "NO3"], DirectedEdge["NH3", "NO3"], DirectedEdge["NO", "NO3"]}	{10/3, 2, 2, 1, 3/5, 3/5}
{DirectedEdge["NO3", "N2"]}	{1}
{DirectedEdge["N2", "N2O"], DirectedEdge["NO2", "N2O"], DirectedEdge["N2", "NO"], DirectedEdge["NO2", "NO"]}	{1, 1, 1, 1}
{DirectedEdge["N2", "NH4"], DirectedEdge["N2O", "NH4"], DirectedEdge["N2", "NO2"], DirectedEdge["N2O", "NO2"]}	{1, 2/3, 3/2, 1}
{DirectedEdge["N2", "NH3"], DirectedEdge["N2O", "NH3"], DirectedEdge["N2", "NO2"], DirectedEdge["N2O", "NO2"]}	{1, 2/3, 3/2, 1}
{DirectedEdge["N2O", "N2H5"], DirectedEdge["NH4", "N2H5"], DirectedEdge["NO", "N2H5"], DirectedEdge["N2O", "NO2"], DirectedEdge["NH4", "NO2"], DirectedEdge["NO", "NO2"]}	{4/3, 2, 2, 1, 3/2, 3/2}
{DirectedEdge["N2O", "N2H4"], DirectedEdge["NH4", "N2H4"], DirectedEdge["NO", "N2H4"], DirectedEdge["N2O", "NO2"], DirectedEdge["NH4", "NO2"], DirectedEdge["NO", "NO2"]}	{4/3, 2, 2, 1, 3/2, 3/2}
{DirectedEdge["N2O", "N2H4"], DirectedEdge["NH3", "N2H4"], DirectedEdge["NO", "N2H4"], DirectedEdge["N2O", "NO2"], DirectedEdge["NH3", "NO2"], DirectedEdge["NO", "NO2"]}	{4/3, 2, 2, 1, 3/2, 3/2}
{DirectedEdge["N2", "N2O"], DirectedEdge["NO2", "N2O"]}	{3/2, 3}
{DirectedEdge["N2", "N2H4"], DirectedEdge["N2O", "N2H4"], DirectedEdge["N2", "NO2"], DirectedEdge["N2O", "NO2"]}	{1, 1, 1, 1}
{DirectedEdge["N2", "N2H5"], DirectedEdge["N2O", "N2H5"], DirectedEdge["N2", "NO2"], DirectedEdge["N2O", "NO2"]}	{1, 1, 1, 1}
{DirectedEdge["N2O", "NO2"]}	{1}
{DirectedEdge["N2O", "N2"], DirectedEdge["NO2", "N2"], DirectedEdge["N2O", "NO"], DirectedEdge["NO2", "NO"]}	{1/3, 1, 1, 3}
{DirectedEdge["N2", "NH4"], DirectedEdge["N2O", "NH4"], DirectedEdge["N2", "NO2"], DirectedEdge["N2O", "NO2"]}	{3/4, 1, 1, 4/3}
{DirectedEdge["N2", "NH3"], DirectedEdge["N2O", "NH3"], DirectedEdge["N2", "NO2"], DirectedEdge["N2O", "NO2"]}	{3/4, 1, 1, 4/3}
{DirectedEdge["N2", "NH4"], DirectedEdge["N2O", "NH4"], DirectedEdge["N2", "NO"], DirectedEdge["N2O", "NO"], DirectedEdge["N2", "NO2"], DirectedEdge["N2O", "NO2"]}	{1, 1/2, 1, 1/2, 1, 1/2}
{DirectedEdge["N2", "NH3"], DirectedEdge["N2O", "NH3"], DirectedEdge["N2", "NO"], DirectedEdge["N2O", "NO"], DirectedEdge["N2", "NO2"], DirectedEdge["N2O", "NO2"]}	{1, 1/2, 1, 1/2, 1, 1/2}
{DirectedEdge["N2", "N2H5"], DirectedEdge["NH4", "N2H5"], DirectedEdge["NO", "N2H5"], DirectedEdge["N2", "NO2"], DirectedEdge["NH4", "NO2"], DirectedEdge["NO", "NO2"]}	{2, 2, 2, 1, 1, 1}
{DirectedEdge["N2", "N2H4"], DirectedEdge["NH4", "N2H4"], DirectedEdge["NO", "N2H4"], DirectedEdge["N2", "NO2"], DirectedEdge["NH4", "NO2"], DirectedEdge["NO", "NO2"]}	{2, 2, 2, 1, 1, 1}
{DirectedEdge["N2", "N2H4"], DirectedEdge["NH3", "N2H4"], DirectedEdge["NO", "N2H4"], DirectedEdge["N2", "NO2"], DirectedEdge["NH3", "NO2"], DirectedEdge["NO", "NO2"]}	{2, 2, 2, 1, 1, 1}
{DirectedEdge["N2", "NO2"]}	{1}
{DirectedEdge["N2", "NH4"], DirectedEdge["N2O", "NH4"], DirectedEdge["N2", "NO"], DirectedEdge["N2O", "NO"]}	{1, 1/3, 3, 1}
{DirectedEdge["N2", "NH3"], DirectedEdge["N2O", "NH3"], DirectedEdge["N2", "NO"], DirectedEdge["N2O", "NO"]}	{1, 1/3, 3, 1}
{DirectedEdge["N2", "N2O"], DirectedEdge["NO", "N2O"]}	{2, 2}
{DirectedEdge["N2", "N2H4"], DirectedEdge["N2O", "N2H4"], DirectedEdge["N2", "NO"], DirectedEdge["N2O", "NO"]}	{1, 1/2, 2, 1}
{DirectedEdge["N2", "N2H5"], DirectedEdge["N2O", "N2H5"], DirectedEdge["N2", "NO"], DirectedEdge["N2O", "NO"]}	{1, 1/2, 2, 1}
{DirectedEdge["N2O", "NO"]}	{1}
{DirectedEdge["N2", "NH4"], DirectedEdge["N2O", "NH4"], DirectedEdge["N2", "NO"], DirectedEdge["N2O", "NO"]}	{1/2, 1, 1, 2}
{DirectedEdge["N2", "NH3"], DirectedEdge["N2O", "NH3"], DirectedEdge["N2", "NO"], DirectedEdge["N2O", "NO"]}	{1/2, 1, 1, 2}
{DirectedEdge["N2", "NO"]}	{1}
{DirectedEdge["N2", "N2O"], DirectedEdge["NH4", "N2O"], DirectedEdge["N2", "NH3"], DirectedEdge["NH4", "NH3"]}	{3/4, 1, 1, 4/3}
{DirectedEdge["NH3", "N2H4"], DirectedEdge["NH4", "N2H4"], DirectedEdge["NO", "N2H4"], DirectedEdge["NH3", "N2O"], DirectedEdge["NH4", "N2O"], DirectedEdge["NO", "N2O"]}	{2, 8/3, 2, 3/4, 1, 3/4}
{DirectedEdge["N2", "N2O"], DirectedEdge["N2", "NH4"]}	{3/4, 1/4}
{DirectedEdge["N2", "N2H4"], DirectedEdge["NH4", "N2H4"], DirectedEdge["N2", "N2O"], DirectedEdge["NH4", "N2O"]}	{1, 2, 1/2, 1}
{DirectedEdge["N2", "N2H5"], DirectedEdge["NH4", "N2H5"], DirectedEdge["N2", "N2O"], DirectedEdge["NH4", "N2O"]}	{1, 2, 1/2, 1}
{DirectedEdge["N2O", "NH4"]}	{1}
{DirectedEdge["N2", "N2O"], DirectedEdge["NH3", "N2O"], DirectedEdge["N2", "NH4"], DirectedEdge["NH3", "NH4"]}	{3/4, 1, 1, 4/3}
{DirectedEdge["N2H5", "NH3"], DirectedEdge["N2O", "NH3"], DirectedEdge["N2H5", "NH4"], DirectedEdge["N2O", "NH4"], DirectedEdge["N2H5", "NO"], DirectedEdge["N2O", "NO"]}	{3/8, 1, 1/2, 4/3, 1/2, 4/3}
{DirectedEdge["NH3", "N2H4"], DirectedEdge["NH4", "N2H4"], DirectedEdge["NO", "N2H4"], DirectedEdge["NH3", "N2O"], DirectedEdge["NH4", "N2O"], DirectedEdge["NO", "N2O"]}	{8/3, 2, 2, 1, 3/4, 3/4}
{DirectedEdge["N2", "N2O"], DirectedEdge["N2", "NH3"]}	{3/4, 1/4}
{DirectedEdge["N2", "N2H4"], DirectedEdge["NH3", "N2H4"], DirectedEdge["N2", "N2O"], DirectedEdge["NH3", "N2O"]}	{1, 2, 1/2, 1}
{DirectedEdge["N2", "N2H5"], DirectedEdge["NH3", "N2H5"], DirectedEdge["N2", "N2O"], DirectedEdge["NH3", "N2O"]}	{1, 2, 1/2, 1}
{DirectedEdge["N2O", "NH3"]}	{1}
{DirectedEdge["N2O", "N2"], DirectedEdge["NH4", "N2"], DirectedEdge["N2O", "NH3"], DirectedEdge["NH4", "NH3"], DirectedEdge["N2O", "NO"], DirectedEdge["NH4", "NO"]}	{1/2, 1, 1/2, 1, 1/2, 1}
{DirectedEdge["N2", "NH3"], DirectedEdge["N2H4", "NH3"], DirectedEdge["N2", "NH4"], DirectedEdge["N2H4", "NH4"], DirectedEdge["N2", "NO"], DirectedEdge["N2H4", "NO"]}	{1, 1/2, 1, 1/2, 1, 1/2}
{DirectedEdge["N2", "NH4"]}	{1}
{DirectedEdge["N2", "N2O"], DirectedEdge["NH4", "N2O"], DirectedEdge["NO", "N2O"], DirectedEdge["N2", "NH3"], DirectedEdge["NH4", "NH3"], DirectedEdge["NO", "NH3"]}	{2, 2, 2, 1, 1, 1}
{DirectedEdge["N2", "NH3"], DirectedEdge["N2H5", "NH3"], DirectedEdge["N2", "NH4"], DirectedEdge["N2H5", "NH4"], DirectedEdge["N2", "NO"], DirectedEdge["N2H5", "NO"]}	{1, 1/2, 1, 1/2, 1, 1/2}
{DirectedEdge["N2", "NH3"]}	{1}
{DirectedEdge["N2", "N2O"], DirectedEdge["N2", "NH4"], DirectedEdge["N2", "NO"]}	{1/3, 1/3, 1/3}
{DirectedEdge["N2", "N2H4"], DirectedEdge["NH4", "N2H4"], DirectedEdge["NO", "N2H4"], DirectedEdge["N2", "N2O"], DirectedEdge["NH4", "N2O"], DirectedEdge["NO", "N2O"]}	{1, 3/2, 3/2, 4/3, 2, 2}
{DirectedEdge["N2", "N2H5"], DirectedEdge["NH4", "N2H5"], DirectedEdge["NO", "N2H5"], DirectedEdge["N2", "N2O"], DirectedEdge["NH4", "N2O"], DirectedEdge["NO", "N2O"]}	{1, 3/2, 3/2, 4/3, 2, 2}
{DirectedEdge["N2O", "NH4"], DirectedEdge["N2O", "NO"]}	{1/2, 1/2}
{DirectedEdge["N2", "N2O"], DirectedEdge["N2", "NH3"], DirectedEdge["N2", "NO"]}	{1/3, 1/3, 1/3}
{DirectedEdge["N2", "N2H4"], DirectedEdge["NH3", "N2H4"], DirectedEdge["NO", "N2H4"], DirectedEdge["N2", "N2O"], DirectedEdge["NH3", "N2O"], DirectedEdge["NO", "N2O"]}	{1, 3/2, 3/2, 4/3, 2, 2}
{DirectedEdge["N2", "N2H5"], DirectedEdge["NH3", "N2H5"], DirectedEdge["NO", "N2H5"], DirectedEdge["N2", "N2O"], DirectedEdge["NH3", "N2O"], DirectedEdge["NO", "N2O"]}	{1, 3/2, 3/2, 4/3, 2, 2}
{DirectedEdge["N2O", "NH3"], DirectedEdge["N2O", "NO"]}	{1/2, 1/2}
{DirectedEdge["N2", "N2H5"], DirectedEdge["NH4", "N2H5"], DirectedEdge["NO", "N2H5"], DirectedEdge["N2", "N2O"], DirectedEdge["NH4", "N2O"], DirectedEdge["NO", "N2O"]}	{2/3, 2, 2, 1, 3, 3}
{DirectedEdge["N2", "N2H4"], DirectedEdge["N2H5", "N2H4"], DirectedEdge["N2", "NH4"], DirectedEdge["N2H5", "NH4"], DirectedEdge["N2", "NO"], DirectedEdge["N2H5", "NO"]}	{1, 3/4, 2/3, 1/2, 2/3, 1/2}
{DirectedEdge["N2", "NH4"], DirectedEdge["N2H5", "NH4"], DirectedEdge["N2", "NO"], DirectedEdge["N2H5", "NO"]}	{2/3, 2, 2/3, 2}
{DirectedEdge["NH4", "N2H5"], DirectedEdge["NO", "N2H5"]}	{2, 2}
{DirectedEdge["N2", "N2H4"], DirectedEdge["NH4", "N2H4"], DirectedEdge["NO", "N2H4"], DirectedEdge["N2", "N2O"], DirectedEdge["NH4", "N2O"], DirectedEdge["NO", "N2O"]}	{2/3, 2, 2, 1, 3, 3}
{DirectedEdge["N2", "NH4"], DirectedEdge["N2H4", "NH4"], DirectedEdge["N2", "NO"], DirectedEdge["N2H4", "NO"]}	{2/3, 2, 2/3, 2}
{DirectedEdge["N2", "N2H5"], DirectedEdge["N2H4", "N2H5"], DirectedEdge["N2", "NH4"], DirectedEdge["N2H4", "NH4"], DirectedEdge["N2", "NO"], DirectedEdge["N2H4", "NO"]}	{1, 3/4, 2/3, 1/2, 2/3, 1/2}
{DirectedEdge["NH4", "N2H4"], DirectedEdge["NO", "N2H4"]}	{2, 2}
{DirectedEdge["N2", "N2H4"], DirectedEdge["NH3", "N2H4"], DirectedEdge["NO", "N2H4"], DirectedEdge["N2", "N2O"], DirectedEdge["NH3", "N2O"], DirectedEdge["NO", "N2O"]}	{2/3, 2, 2, 1, 3, 3}
{DirectedEdge["N2", "NH3"], DirectedEdge["N2H4", "NH3"], DirectedEdge["N2", "NO"], DirectedEdge["N2H4", "NO"]}	{2/3, 2, 2/3, 2}
{DirectedEdge["N2", "N2H5"], DirectedEdge["N2H4", "N2H5"], DirectedEdge["N2", "NH3"], DirectedEdge["N2H4", "NH3"], DirectedEdge["N2", "NO"], DirectedEdge["N2H4", "NO"]}	{1, 3/4, 2/3, 1/2, 2/3, 1/2}
{DirectedEdge["NH3", "N2H4"], DirectedEdge["NO", "N2H4"]}	{2, 2}
{DirectedEdge["N2", "N2O"]}	{1}
{DirectedEdge["N2", "N2H4"]}	{1}
{DirectedEdge["N2", "N2H5"]}	{1}
{DirectedEdge["N2H5", "N2H4"]}	{1}
{DirectedEdge["NH3OH", "NH2OH"]}	{1}
{DirectedEdge["NH4", "NH3"]}	{1}
{DirectedEdge["N2O", "NO3"], DirectedEdge["N2O", "NH4"]}	{1/2, 1/2}
{DirectedEdge["N2", "NO3"], DirectedEdge["N2", "NH4"]}	{3/8, 5/8}
{DirectedEdge["N2", "NO"], DirectedEdge["NO3", "NO"]}	{5/3, 5/2}
{DirectedEdge["N2O", "NO"], DirectedEdge["NO3", "NO"]}	{4/3, 4}
{DirectedEdge["N2O", "NO"], DirectedEdge["NO2", "NO"]}	{2, 2}
{DirectedEdge["N2O", "NO2"], DirectedEdge["NO3", "NO2"]}	{2, 2}
{DirectedEdge["N2", "NO2"], DirectedEdge["NO3", "NO2"]}	{5/2, 5/3}
{DirectedEdge["N2", "NO"], DirectedEdge["N2", "NH3"]}	{1/2, 1/2}
{DirectedEdge["N2O", "NO3"], DirectedEdge["N2O", "NH3"]}	{1/2, 1/2}
{DirectedEdge["N2", "NO3"], DirectedEdge["N2", "NH3"]}	{3/8, 5/8}
