# Supplementary material for: Thermodynamics Underpinning the Microbial Community‐Level Nitrogen Energy Metabolism
Source: Environ Microbiol. 2025 Feb 16;27(2):e70055. doi: 10.1111/1462-2920.70055 (PMC11830459; doi:10.1111/1462-2920.70055)
Supplement: Supplementary file 1 — Data S1. [file EMI-27-e70055-s001.zip › SI/Nnetwork/Data/REDOXlist/divdata_all.csv]

{{2, "H"}, {3, "NO2"}}	{{2, "NO"}, {1, "NO3"}, {1, "H2O"}}
{{1, "NH2OH"}, {2, "NO3"}}	{{1, "H"}, {3, "NO2"}, {1, "H2O"}}
{{1, "NH3OH"}, {2, "NO3"}}	{{2, "H"}, {3, "NO2"}, {1, "H2O"}}
{{1, "NH3"}, {3, "NO3"}}	{{1, "H"}, {4, "NO2"}, {1, "H2O"}}
{{2, "H"}, {4, "NO2"}, {1, "H2O"}}	{{1, "NH4"}, {3, "NO3"}}
{{1, "NH2OH"}, {3/2, "NO3"}}	{{1, "NO"}, {3/2, "NO2"}, {3/2, "H2O"}}
{{1, "NH3OH"}, {3/2, "NO3"}}	{{1, "H"}, {1, "NO"}, {3/2, "NO2"}, {3/2, "H2O"}}
{{1, "NH3"}, {5/2, "NO3"}}	{{1, "NO"}, {5/2, "NO2"}, {3/2, "H2O"}}
{{1, "H"}, {1, "NO"}, {5/2, "NO2"}, {3/2, "H2O"}}	{{1, "NH4"}, {5/2, "NO3"}}
{{1, "H"}, {1, "NH2OH"}, {1, "NO2"}}	{{1, "NH4"}, {1, "NO3"}}
{{1, "H"}, {1, "NH3OH"}, {1, "NO2"}}	{{1, "NH4"}, {1, "NO3"}}
{{1, "NH2OH"}, {1, "NO2"}}	{{1, "NH3"}, {1, "NO3"}}
{{2, "H"}, {4, "NO2"}}	{{1, "N2O"}, {2, "NO3"}, {1, "H2O"}}
{{2, "H"}, {5, "NO2"}}	{{1, "N2"}, {3, "NO3"}, {1, "H2O"}}
{{2, "NO"}, {1, "NO2"}}	{{1, "N2O"}, {1, "NO3"}}
{{2, "NO"}, {2, "NO2"}}	{{1, "N2"}, {2, "NO3"}}
{{2, "NH4"}, {4, "NO3"}}	{{2, "H"}, {1, "N2O"}, {4, "NO2"}, {3, "H2O"}}
{{2, "NH3"}, {4, "NO3"}}	{{1, "N2O"}, {4, "NO2"}, {3, "H2O"}}
{{2, "NH4"}, {3, "NO3"}}	{{2, "H"}, {1, "N2"}, {3, "NO2"}, {3, "H2O"}}
{{2, "NH3"}, {3, "NO3"}}	{{1, "N2"}, {3, "NO2"}, {3, "H2O"}}
{{1, "NH4"}, {1, "NO"}, {3/2, "NO3"}}	{{1, "H"}, {1, "N2O"}, {3/2, "NO2"}, {3/2, "H2O"}}
{{1, "NH3"}, {1, "NO"}, {3/2, "NO3"}}	{{1, "N2O"}, {3/2, "NO2"}, {3/2, "H2O"}}
{{1, "N2H5"}, {3/2, "NO3"}}	{{1, "NH4"}, {1, "NO"}, {3/2, "NO2"}, {1/2, "H2O"}}
{{1, "H"}, {1, "N2H4"}, {3/2, "NO3"}}	{{1, "NH4"}, {1, "NO"}, {3/2, "NO2"}, {1/2, "H2O"}}
{{1, "N2H4"}, {3/2, "NO3"}}	{{1, "NH3"}, {1, "NO"}, {3/2, "NO2"}, {1/2, "H2O"}}
{{1, "N2O"}, {1, "NO2"}}	{{1, "N2"}, {1, "NO3"}}
{{1, "N2H4"}, {2, "NO3"}}	{{1, "N2"}, {2, "NO2"}, {2, "H2O"}}
{{1, "N2H5"}, {2, "NO3"}}	{{1, "H"}, {1, "N2"}, {2, "NO2"}, {2, "H2O"}}
{{1, "NO2"}, {1/2, "O2"}}	{{1, "NO3"}}
{{1/3, "H"}, {1, "NH2OH"}, {4/3, "NO3"}}	{{4/3, "NO"}, {1, "NO2"}, {5/3, "H2O"}}
{{1, "NH3OH"}, {4/3, "NO3"}}	{{2/3, "H"}, {4/3, "NO"}, {1, "NO2"}, {5/3, "H2O"}}
{{1, "H"}, {1, "NH3"}, {2, "NO3"}}	{{2, "NO"}, {1, "NO2"}, {2, "H2O"}}
{{1, "NH4"}, {2, "NO3"}}	{{2, "NO"}, {1, "NO2"}, {2, "H2O"}}
{{1, "H"}, {1, "NH2OH"}, {1, "NO3"}}	{{2, "NO"}, {2, "H2O"}}
{{1, "NH3OH"}, {1, "NO3"}}	{{2, "NO"}, {2, "H2O"}}
{{5/3, "H"}, {1, "NH3"}, {5/3, "NO3"}}	{{8/3, "NO"}, {7/3, "H2O"}}
{{2/3, "H"}, {1, "NH4"}, {5/3, "NO3"}}	{{8/3, "NO"}, {7/3, "H2O"}}
{{1/2, "H"}, {3/2, "NH2OH"}, {1, "NO"}, {1/2, "H2O"}}	{{3/2, "NH4"}, {1, "NO3"}}
{{1/2, "H"}, {3/2, "NH3OH"}, {1, "NO"}, {1/2, "H2O"}}	{{3/2, "NH4"}, {1, "NO3"}}
{{3/2, "NH2OH"}, {1, "NO"}, {1/2, "H2O"}}	{{1, "H"}, {3/2, "NH3"}, {1, "NO3"}}
{{2/3, "H"}, {4/3, "NO"}, {2, "NO2"}}	{{1, "N2O"}, {4/3, "NO3"}, {1/3, "H2O"}}
{{2, "NO"}, {2, "NO2"}}	{{1, "N2"}, {2, "NO3"}}
{{4, "NO"}, {1/2, "H2O"}}	{{1, "H"}, {3/2, "N2O"}, {1, "NO3"}}
{{10/3, "NO"}, {2/3, "H2O"}}	{{4/3, "H"}, {1, "N2"}, {4/3, "NO3"}}
{{2/3, "H"}, {2, "NH4"}, {8/3, "NO3"}}	{{1, "N2O"}, {8/3, "NO"}, {13/3, "H2O"}}
{{8/3, "H"}, {2, "NH3"}, {8/3, "NO3"}}	{{1, "N2O"}, {8/3, "NO"}, {13/3, "H2O"}}
{{2, "NH4"}, {2, "NO3"}}	{{1, "N2"}, {2, "NO"}, {4, "H2O"}}
{{2, "H"}, {2, "NH3"}, {2, "NO3"}}	{{1, "N2"}, {2, "NO"}, {4, "H2O"}}
{{1, "NH4"}, {1, "NO3"}}	{{1, "N2O"}, {2, "H2O"}}
{{1, "H"}, {1, "NH3"}, {1, "NO3"}}	{{1, "N2O"}, {2, "H2O"}}
{{1, "H"}, {1, "N2H5"}, {1, "NO3"}}	{{1, "NH4"}, {2, "NO"}, {1, "H2O"}}
{{2, "H"}, {1, "N2H4"}, {1, "NO3"}}	{{1, "NH4"}, {2, "NO"}, {1, "H2O"}}
{{1, "H"}, {1, "N2H4"}, {1, "NO3"}}	{{1, "NH3"}, {2, "NO"}, {1, "H2O"}}
{{3/2, "N2O"}, {1, "NO"}, {1/2, "H2O"}}	{{1, "H"}, {3/2, "N2"}, {1, "NO3"}}
{{4/3, "H"}, {1, "N2H4"}, {4/3, "NO3"}}	{{1, "N2"}, {4/3, "NO"}, {8/3, "H2O"}}
{{1/3, "H"}, {1, "N2H5"}, {4/3, "NO3"}}	{{1, "N2"}, {4/3, "NO"}, {8/3, "H2O"}}
{{1, "NO"}, {3/4, "O2"}, {1/2, "H2O"}}	{{1, "H"}, {1, "NO3"}}
{{5, "H"}, {1, "NH2OH"}, {6, "NO2"}}	{{6, "NO"}, {1, "NO3"}, {4, "H2O"}}
{{2, "H"}, {1, "NH2OH"}, {3/2, "NO2"}, {1/2, "H2O"}}	{{3/2, "NH3OH"}, {1, "NO3"}}
{{1, "NH2OH"}, {1, "NO2"}}	{{1, "NH3"}, {1, "NO3"}}
{{1, "H"}, {1, "NH2OH"}, {1, "NO2"}}	{{1, "NH4"}, {1, "NO3"}}
{{2, "NH3OH"}, {1, "NO3"}}	{{1, "H"}, {1, "NH2OH"}, {2, "NO"}, {2, "H2O"}}
{{1, "NH2OH"}, {6/5, "NO"}, {4/5, "H2O"}}	{{1, "H"}, {6/5, "NH3"}, {1, "NO3"}}
{{1/5, "H"}, {1, "NH2OH"}, {6/5, "NO"}, {4/5, "H2O"}}	{{6/5, "NH4"}, {1, "NO3"}}
{{2, "H"}, {4, "NH2OH"}}	{{3, "NH4"}, {1, "NO3"}, {1, "H2O"}}
{{2, "H"}, {1, "NH2OH"}, {3, "NH3OH"}}	{{3, "NH4"}, {1, "NO3"}, {1, "H2O"}}
{{4, "NH2OH"}}	{{1, "H"}, {3, "NH3"}, {1, "NO3"}, {1, "H2O"}}
{{2, "H"}, {1, "NH2OH"}, {3, "NO2"}}	{{3/2, "N2O"}, {1, "NO3"}, {5/2, "H2O"}}
{{1, "H"}, {1, "NH2OH"}, {2, "NO2"}}	{{1, "N2"}, {1, "NO3"}, {2, "H2O"}}
{{1, "NH2OH"}, {6, "NO"}}	{{1, "H"}, {3, "N2O"}, {1, "NO3"}, {1, "H2O"}}
{{1, "NH2OH"}, {3, "NO"}}	{{1, "H"}, {3/2, "N2"}, {1, "NO3"}, {1, "H2O"}}
{{2, "NH4"}, {4/3, "NO3"}}	{{2/3, "H"}, {1, "N2O"}, {4/3, "NH2OH"}, {5/3, "H2O"}}
{{4/3, "H"}, {2, "NH3"}, {4/3, "NO3"}}	{{1, "N2O"}, {4/3, "NH2OH"}, {5/3, "H2O"}}
{{2, "NH4"}, {1, "NO3"}}	{{1, "H"}, {1, "N2"}, {1, "NH2OH"}, {2, "H2O"}}
{{1, "H"}, {2, "NH3"}, {1, "NO3"}}	{{1, "N2"}, {1, "NH2OH"}, {2, "H2O"}}
{{2, "NH4"}, {2, "NO"}, {1, "NO3"}}	{{1, "H"}, {2, "N2O"}, {1, "NH2OH"}, {2, "H2O"}}
{{1, "H"}, {2, "NH3"}, {2, "NO"}, {1, "NO3"}}	{{2, "N2O"}, {1, "NH2OH"}, {2, "H2O"}}
{{1, "H"}, {2, "N2H5"}, {1, "NO3"}}	{{1, "NH2OH"}, {2, "NH4"}, {2, "NO"}}
{{3, "H"}, {2, "N2H4"}, {1, "NO3"}}	{{1, "NH2OH"}, {2, "NH4"}, {2, "NO"}}
{{1, "H"}, {2, "N2H4"}, {1, "NO3"}}	{{1, "NH2OH"}, {2, "NH3"}, {2, "NO"}}
{{3, "N2O"}, {1, "NH2OH"}}	{{1, "H"}, {3, "N2"}, {1, "NO3"}, {1, "H2O"}}
{{1, "H"}, {3/2, "N2H4"}, {1, "NO3"}}	{{3/2, "N2"}, {1, "NH2OH"}, {2, "H2O"}}
{{3/2, "N2H5"}, {1, "NO3"}}	{{1/2, "H"}, {3/2, "N2"}, {1, "NH2OH"}, {2, "H2O"}}
{{1, "NH2OH"}, {3/2, "O2"}}	{{1, "H"}, {1, "NO3"}, {1, "H2O"}}
{{4, "H"}, {1, "NH3OH"}, {6, "NO2"}}	{{6, "NO"}, {1, "NO3"}, {4, "H2O"}}
{{1/2, "H"}, {3/2, "NH2OH"}, {1, "NO3"}}	{{1, "NH3OH"}, {3/2, "NO2"}, {1/2, "H2O"}}
{{1, "NH3OH"}, {1, "NO2"}}	{{1, "H"}, {1, "NH3"}, {1, "NO3"}}
{{1, "NH3OH"}, {1, "NO2"}}	{{1, "NH4"}, {1, "NO3"}}
{{2, "H"}, {2, "NH2OH"}, {1, "NO3"}}	{{1, "NH3OH"}, {2, "NO"}, {2, "H2O"}}
{{1, "NH3OH"}, {6/5, "NO"}, {4/5, "H2O"}}	{{2, "H"}, {6/5, "NH3"}, {1, "NO3"}}
{{1, "NH3OH"}, {6/5, "NO"}, {4/5, "H2O"}}	{{4/5, "H"}, {6/5, "NH4"}, {1, "NO3"}}
{{1, "H"}, {3, "NH2OH"}, {1, "NH3OH"}}	{{3, "NH4"}, {1, "NO3"}, {1, "H2O"}}
{{1, "H"}, {4, "NH3OH"}}	{{3, "NH4"}, {1, "NO3"}, {1, "H2O"}}
{{3, "NH2OH"}, {1, "NH3OH"}}	{{2, "H"}, {3, "NH3"}, {1, "NO3"}, {1, "H2O"}}
{{1, "H"}, {1, "NH3OH"}, {3, "NO2"}}	{{3/2, "N2O"}, {1, "NO3"}, {5/2, "H2O"}}
{{1, "NH3OH"}, {2, "NO2"}}	{{1, "N2"}, {1, "NO3"}, {2, "H2O"}}
{{1, "NH3OH"}, {6, "NO"}}	{{2, "H"}, {3, "N2O"}, {1, "NO3"}, {1, "H2O"}}
{{1, "NH3OH"}, {3, "NO"}}	{{2, "H"}, {3/2, "N2"}, {1, "NO3"}, {1, "H2O"}}
{{2/3, "H"}, {2, "NH4"}, {4/3, "NO3"}}	{{1, "N2O"}, {4/3, "NH3OH"}, {5/3, "H2O"}}
{{8/3, "H"}, {2, "NH3"}, {4/3, "NO3"}}	{{1, "N2O"}, {4/3, "NH3OH"}, {5/3, "H2O"}}
{{2, "NH4"}, {1, "NO3"}}	{{1, "N2"}, {1, "NH3OH"}, {2, "H2O"}}
{{2, "H"}, {2, "NH3"}, {1, "NO3"}}	{{1, "N2"}, {1, "NH3OH"}, {2, "H2O"}}
{{2, "NH4"}, {2, "NO"}, {1, "NO3"}}	{{2, "N2O"}, {1, "NH3OH"}, {2, "H2O"}}
{{2, "H"}, {2, "NH3"}, {2, "NO"}, {1, "NO3"}}	{{2, "N2O"}, {1, "NH3OH"}, {2, "H2O"}}
{{2, "H"}, {2, "N2H5"}, {1, "NO3"}}	{{1, "NH3OH"}, {2, "NH4"}, {2, "NO"}}
{{4, "H"}, {2, "N2H4"}, {1, "NO3"}}	{{1, "NH3OH"}, {2, "NH4"}, {2, "NO"}}
{{2, "H"}, {2, "N2H4"}, {1, "NO3"}}	{{2, "NH3"}, {1, "NH3OH"}, {2, "NO"}}
{{3, "N2O"}, {1, "NH3OH"}}	{{2, "H"}, {3, "N2"}, {1, "NO3"}, {1, "H2O"}}
{{2, "H"}, {3/2, "N2H4"}, {1, "NO3"}}	{{3/2, "N2"}, {1, "NH3OH"}, {2, "H2O"}}
{{1/2, "H"}, {3/2, "N2H5"}, {1, "NO3"}}	{{3/2, "N2"}, {1, "NH3OH"}, {2, "H2O"}}
{{1, "NH3OH"}, {3/2, "O2"}}	{{2, "H"}, {1, "NO3"}, {1, "H2O"}}
{{7, "H"}, {1, "NH3"}, {8, "NO2"}}	{{8, "NO"}, {1, "NO3"}, {5, "H2O"}}
{{2, "NH2OH"}, {1, "NO3"}}	{{1, "H"}, {1, "NH3"}, {2, "NO2"}, {1, "H2O"}}
{{2, "NH3OH"}, {1, "NO3"}}	{{3, "H"}, {1, "NH3"}, {2, "NO2"}, {1, "H2O"}}
{{5/3, "H"}, {1, "NH3"}, {4/3, "NO2"}, {1/3, "H2O"}}	{{4/3, "NH4"}, {1, "NO3"}}
{{1, "H"}, {8/3, "NH2OH"}, {1, "NO3"}}	{{1, "NH3"}, {8/3, "NO"}, {3, "H2O"}}
{{8/3, "NH3OH"}, {1, "NO3"}}	{{5/3, "H"}, {1, "NH3"}, {8/3, "NO"}, {3, "H2O"}}
{{3/5, "H"}, {1, "NH3"}, {8/5, "NO"}, {7/5, "H2O"}}	{{8/5, "NH4"}, {1, "NO3"}}
{{3, "H"}, {4, "NH2OH"}, {1, "NH3"}}	{{4, "NH4"}, {1, "NO3"}, {1, "H2O"}}
{{3, "H"}, {1, "NH3"}, {4, "NH3OH"}}	{{4, "NH4"}, {1, "NO3"}, {1, "H2O"}}
{{3, "H"}, {1, "NH3"}, {4, "NO2"}}	{{2, "N2O"}, {1, "NO3"}, {3, "H2O"}}
{{5/3, "H"}, {1, "NH3"}, {8/3, "NO2"}}	{{4/3, "N2"}, {1, "NO3"}, {7/3, "H2O"}}
{{1, "NH3"}, {8, "NO"}}	{{1, "H"}, {4, "N2O"}, {1, "NO3"}, {1, "H2O"}}
{{1, "NH3"}, {4, "NO"}}	{{1, "H"}, {2, "N2"}, {1, "NO3"}, {1, "H2O"}}
{{2, "NH4"}, {1, "NO3"}}	{{1, "H"}, {1, "N2O"}, {1, "NH3"}, {2, "H2O"}}
{{1, "H"}, {1, "NH3"}, {1, "NO3"}}	{{1, "N2O"}, {2, "H2O"}}
{{8/3, "NH4"}, {1, "NO3"}}	{{5/3, "H"}, {4/3, "N2"}, {1, "NH3"}, {3, "H2O"}}
{{1, "H"}, {5/3, "NH3"}, {1, "NO3"}}	{{4/3, "N2"}, {3, "H2O"}}
{{8/3, "NH4"}, {8/3, "NO"}, {1, "NO3"}}	{{5/3, "H"}, {8/3, "N2O"}, {1, "NH3"}, {3, "H2O"}}
{{1, "H"}, {5/3, "NH3"}, {8/3, "NO"}, {1, "NO3"}}	{{8/3, "N2O"}, {3, "H2O"}}
{{1, "H"}, {8/3, "N2H5"}, {1, "NO3"}}	{{1, "NH3"}, {8/3, "NH4"}, {8/3, "NO"}, {1/3, "H2O"}}
{{11/3, "H"}, {8/3, "N2H4"}, {1, "NO3"}}	{{1, "NH3"}, {8/3, "NH4"}, {8/3, "NO"}, {1/3, "H2O"}}
{{1, "H"}, {8/3, "N2H4"}, {1, "NO3"}}	{{11/3, "NH3"}, {8/3, "NO"}, {1/3, "H2O"}}
{{4, "N2O"}, {1, "NH3"}}	{{1, "H"}, {4, "N2"}, {1, "NO3"}, {1, "H2O"}}
{{1, "H"}, {2, "N2H4"}, {1, "NO3"}}	{{2, "N2"}, {1, "NH3"}, {3, "H2O"}}
{{2, "N2H5"}, {1, "NO3"}}	{{1, "H"}, {2, "N2"}, {1, "NH3"}, {3, "H2O"}}
{{1, "NH3"}, {2, "O2"}}	{{1, "H"}, {1, "NO3"}, {1, "H2O"}}
{{6, "H"}, {1, "NH4"}, {8, "NO2"}}	{{8, "NO"}, {1, "NO3"}, {5, "H2O"}}
{{2, "NH2OH"}, {1, "NO3"}}	{{1, "NH4"}, {2, "NO2"}, {1, "H2O"}}
{{2, "NH3OH"}, {1, "NO3"}}	{{2, "H"}, {1, "NH4"}, {2, "NO2"}, {1, "H2O"}}
{{2/3, "H"}, {4/3, "NH3"}, {1, "NO3"}}	{{1, "NH4"}, {4/3, "NO2"}, {1/3, "H2O"}}
{{2, "H"}, {8/3, "NH2OH"}, {1, "NO3"}}	{{1, "NH4"}, {8/3, "NO"}, {3, "H2O"}}
{{8/3, "NH3OH"}, {1, "NO3"}}	{{2/3, "H"}, {1, "NH4"}, {8/3, "NO"}, {3, "H2O"}}
{{2, "H"}, {8/5, "NH3"}, {1, "NO3"}}	{{1, "NH4"}, {8/5, "NO"}, {7/5, "H2O"}}
{{4, "NH2OH"}, {1, "NH4"}}	{{2, "H"}, {4, "NH3"}, {1, "NO3"}, {1, "H2O"}}
{{2, "H"}, {1, "NH4"}, {4, "NO2"}}	{{2, "N2O"}, {1, "NO3"}, {3, "H2O"}}
{{2/3, "H"}, {1, "NH4"}, {8/3, "NO2"}}	{{4/3, "N2"}, {1, "NO3"}, {7/3, "H2O"}}
{{1, "NH4"}, {8, "NO"}}	{{2, "H"}, {4, "N2O"}, {1, "NO3"}, {1, "H2O"}}
{{1, "NH4"}, {4, "NO"}}	{{2, "H"}, {2, "N2"}, {1, "NO3"}, {1, "H2O"}}
{{1, "NH4"}, {1, "NO3"}}	{{1, "N2O"}, {2, "H2O"}}
{{2, "H"}, {2, "NH3"}, {1, "NO3"}}	{{1, "N2O"}, {1, "NH4"}, {2, "H2O"}}
{{5/3, "NH4"}, {1, "NO3"}}	{{2/3, "H"}, {4/3, "N2"}, {3, "H2O"}}
{{2, "H"}, {8/3, "NH3"}, {1, "NO3"}}	{{4/3, "N2"}, {1, "NH4"}, {3, "H2O"}}
{{5/3, "NH4"}, {8/3, "NO"}, {1, "NO3"}}	{{2/3, "H"}, {8/3, "N2O"}, {3, "H2O"}}
{{2, "H"}, {8/3, "NH3"}, {8/3, "NO"}, {1, "NO3"}}	{{8/3, "N2O"}, {1, "NH4"}, {3, "H2O"}}
{{2, "H"}, {8/3, "N2H5"}, {1, "NO3"}}	{{11/3, "NH4"}, {8/3, "NO"}, {1/3, "H2O"}}
{{14/3, "H"}, {8/3, "N2H4"}, {1, "NO3"}}	{{11/3, "NH4"}, {8/3, "NO"}, {1/3, "H2O"}}
{{2, "H"}, {8/3, "N2H4"}, {1, "NO3"}}	{{8/3, "NH3"}, {1, "NH4"}, {8/3, "NO"}, {1/3, "H2O"}}
{{4, "N2O"}, {1, "NH4"}}	{{2, "H"}, {4, "N2"}, {1, "NO3"}, {1, "H2O"}}
{{2, "H"}, {2, "N2H4"}, {1, "NO3"}}	{{2, "N2"}, {1, "NH4"}, {3, "H2O"}}
{{2, "N2H5"}, {1, "NO3"}}	{{2, "N2"}, {1, "NH4"}, {3, "H2O"}}
{{1, "NH4"}, {2, "O2"}}	{{2, "H"}, {1, "NO3"}, {1, "H2O"}}
{{3, "H"}, {1, "NH2OH"}, {3, "NO2"}}	{{4, "NO"}, {3, "H2O"}}
{{2, "H"}, {1, "NH3OH"}, {3, "NO2"}}	{{4, "NO"}, {3, "H2O"}}
{{5, "H"}, {1, "NH3"}, {5, "NO2"}}	{{6, "NO"}, {4, "H2O"}}
{{4, "H"}, {1, "NH4"}, {5, "NO2"}}	{{6, "NO"}, {4, "H2O"}}
{{1, "NH2OH"}, {2, "NO"}, {1, "H2O"}}	{{1, "H"}, {1, "NH4"}, {2, "NO2"}}
{{1, "NH3OH"}, {2, "NO"}, {1, "H2O"}}	{{1, "H"}, {1, "NH4"}, {2, "NO2"}}
{{1, "NH2OH"}, {2, "NO"}, {1, "H2O"}}	{{2, "H"}, {1, "NH3"}, {2, "NO2"}}
{{8, "NO"}, {2, "NO3"}, {3, "H2O"}}	{{6, "H"}, {1, "N2O"}, {8, "NO2"}}
{{10, "NO"}, {2, "NO3"}, {4, "H2O"}}	{{8, "H"}, {1, "N2"}, {10, "NO2"}}
{{4, "NO"}, {1, "H2O"}}	{{2, "H"}, {1, "N2O"}, {2, "NO2"}}
{{6, "NO"}, {2, "H2O"}}	{{4, "H"}, {1, "N2"}, {4, "NO2"}}
{{6, "H"}, {2, "NH4"}, {8, "NO2"}}	{{1, "N2O"}, {8, "NO"}, {7, "H2O"}}
{{8, "H"}, {2, "NH3"}, {8, "NO2"}}	{{1, "N2O"}, {8, "NO"}, {7, "H2O"}}
{{4, "H"}, {2, "NH4"}, {6, "NO2"}}	{{1, "N2"}, {6, "NO"}, {6, "H2O"}}
{{6, "H"}, {2, "NH3"}, {6, "NO2"}}	{{1, "N2"}, {6, "NO"}, {6, "H2O"}}
{{2, "H"}, {1, "NH4"}, {3, "NO2"}}	{{1, "N2O"}, {2, "NO"}, {3, "H2O"}}
{{3, "H"}, {1, "NH3"}, {3, "NO2"}}	{{1, "N2O"}, {2, "NO"}, {3, "H2O"}}
{{3, "H"}, {1, "N2H5"}, {3, "NO2"}}	{{1, "NH4"}, {4, "NO"}, {2, "H2O"}}
{{4, "H"}, {1, "N2H4"}, {3, "NO2"}}	{{1, "NH4"}, {4, "NO"}, {2, "H2O"}}
{{3, "H"}, {1, "N2H4"}, {3, "NO2"}}	{{1, "NH3"}, {4, "NO"}, {2, "H2O"}}
{{1, "N2O"}, {2, "NO"}, {1, "H2O"}}	{{2, "H"}, {1, "N2"}, {2, "NO2"}}
{{4, "H"}, {1, "N2H4"}, {4, "NO2"}}	{{1, "N2"}, {4, "NO"}, {4, "H2O"}}
{{3, "H"}, {1, "N2H5"}, {4, "NO2"}}	{{1, "N2"}, {4, "NO"}, {4, "H2O"}}
{{1, "NO"}, {1/4, "O2"}, {1/2, "H2O"}}	{{1, "H"}, {1, "NO2"}}
{{4/3, "NH3OH"}, {1, "NO2"}}	{{1/3, "H"}, {1, "NH2OH"}, {4/3, "NO"}, {1, "H2O"}}
{{5/4, "NH2OH"}, {1, "NO"}, {1/4, "H2O"}}	{{5/4, "H"}, {1, "NH3"}, {5/4, "NO2"}}
{{5/4, "NH2OH"}, {1, "NO"}, {1/4, "H2O"}}	{{1/4, "H"}, {1, "NH4"}, {5/4, "NO2"}}
{{1, "H"}, {3, "NH2OH"}}	{{2, "NH4"}, {1, "NO2"}, {1, "H2O"}}
{{1, "H"}, {1, "NH2OH"}, {2, "NH3OH"}}	{{2, "NH4"}, {1, "NO2"}, {1, "H2O"}}
{{3, "NH2OH"}}	{{1, "H"}, {2, "NH3"}, {1, "NO2"}, {1, "H2O"}}
{{2, "NH2OH"}, {2, "NO3"}}	{{1, "N2O"}, {2, "NO2"}, {3, "H2O"}}
{{5/2, "NH2OH"}, {2, "NO3"}}	{{1/2, "H"}, {1, "N2"}, {5/2, "NO2"}, {7/2, "H2O"}}
{{1, "NH2OH"}, {4, "NO"}}	{{1, "H"}, {2, "N2O"}, {1, "NO2"}, {1, "H2O"}}
{{1, "NH2OH"}, {2, "NO"}}	{{1, "H"}, {1, "N2"}, {1, "NO2"}, {1, "H2O"}}
{{1, "N2O"}, {2, "NH2OH"}, {1, "H2O"}}	{{2, "NH4"}, {2, "NO2"}}
{{2, "H"}, {2, "NH3"}, {2, "NO2"}}	{{1, "N2O"}, {2, "NH2OH"}, {1, "H2O"}}
{{2, "NH4"}, {3/2, "NO2"}}	{{1/2, "H"}, {1, "N2"}, {3/2, "NH2OH"}, {3/2, "H2O"}}
{{3/2, "H"}, {2, "NH3"}, {3/2, "NO2"}}	{{1, "N2"}, {3/2, "NH2OH"}, {3/2, "H2O"}}
{{4/3, "NH4"}, {4/3, "NO"}, {1, "NO2"}}	{{1/3, "H"}, {4/3, "N2O"}, {1, "NH2OH"}, {1, "H2O"}}
{{1, "H"}, {4/3, "NH3"}, {4/3, "NO"}, {1, "NO2"}}	{{4/3, "N2O"}, {1, "NH2OH"}, {1, "H2O"}}
{{1, "H"}, {4/3, "N2H5"}, {1, "NO2"}, {1/3, "H2O"}}	{{1, "NH2OH"}, {4/3, "NH4"}, {4/3, "NO"}}
{{7/3, "H"}, {4/3, "N2H4"}, {1, "NO2"}, {1/3, "H2O"}}	{{1, "NH2OH"}, {4/3, "NH4"}, {4/3, "NO"}}
{{1, "H"}, {4/3, "N2H4"}, {1, "NO2"}, {1/3, "H2O"}}	{{1, "NH2OH"}, {4/3, "NH3"}, {4/3, "NO"}}
{{2, "N2O"}, {1, "NH2OH"}}	{{1, "H"}, {2, "N2"}, {1, "NO2"}, {1, "H2O"}}
{{1, "H"}, {1, "N2H4"}, {1, "NO2"}}	{{1, "N2"}, {1, "NH2OH"}, {1, "H2O"}}
{{1, "N2H5"}, {1, "NO2"}}	{{1, "N2"}, {1, "NH2OH"}, {1, "H2O"}}
{{1, "NH2OH"}, {1, "O2"}}	{{1, "H"}, {1, "NO2"}, {1, "H2O"}}
{{2, "H"}, {4/3, "NH2OH"}, {1, "NO2"}}	{{1, "NH3OH"}, {4/3, "NO"}, {1, "H2O"}}
{{5/4, "NH3OH"}, {1, "NO"}, {1/4, "H2O"}}	{{5/2, "H"}, {1, "NH3"}, {5/4, "NO2"}}
{{5/4, "NH3OH"}, {1, "NO"}, {1/4, "H2O"}}	{{3/2, "H"}, {1, "NH4"}, {5/4, "NO2"}}
{{2, "NH2OH"}, {1, "NH3OH"}}	{{2, "NH4"}, {1, "NO2"}, {1, "H2O"}}
{{3, "NH3OH"}}	{{2, "NH4"}, {1, "NO2"}, {1, "H2O"}}
{{2, "NH2OH"}, {1, "NH3OH"}}	{{2, "H"}, {2, "NH3"}, {1, "NO2"}, {1, "H2O"}}
{{2, "NH3OH"}, {2, "NO3"}}	{{2, "H"}, {1, "N2O"}, {2, "NO2"}, {3, "H2O"}}
{{5/2, "NH3OH"}, {2, "NO3"}}	{{3, "H"}, {1, "N2"}, {5/2, "NO2"}, {7/2, "H2O"}}
{{1, "NH3OH"}, {4, "NO"}}	{{2, "H"}, {2, "N2O"}, {1, "NO2"}, {1, "H2O"}}
{{1, "NH3OH"}, {2, "NO"}}	{{2, "H"}, {1, "N2"}, {1, "NO2"}, {1, "H2O"}}
{{2, "H"}, {2, "NH4"}, {2, "NO2"}}	{{1, "N2O"}, {2, "NH3OH"}, {1, "H2O"}}
{{4, "H"}, {2, "NH3"}, {2, "NO2"}}	{{1, "N2O"}, {2, "NH3OH"}, {1, "H2O"}}
{{1, "H"}, {2, "NH4"}, {3/2, "NO2"}}	{{1, "N2"}, {3/2, "NH3OH"}, {3/2, "H2O"}}
{{3, "H"}, {2, "NH3"}, {3/2, "NO2"}}	{{1, "N2"}, {3/2, "NH3OH"}, {3/2, "H2O"}}
{{2/3, "H"}, {4/3, "NH4"}, {4/3, "NO"}, {1, "NO2"}}	{{4/3, "N2O"}, {1, "NH3OH"}, {1, "H2O"}}
{{2, "H"}, {4/3, "NH3"}, {4/3, "NO"}, {1, "NO2"}}	{{4/3, "N2O"}, {1, "NH3OH"}, {1, "H2O"}}
{{2, "H"}, {4/3, "N2H5"}, {1, "NO2"}, {1/3, "H2O"}}	{{1, "NH3OH"}, {4/3, "NH4"}, {4/3, "NO"}}
{{10/3, "H"}, {4/3, "N2H4"}, {1, "NO2"}, {1/3, "H2O"}}	{{1, "NH3OH"}, {4/3, "NH4"}, {4/3, "NO"}}
{{2, "H"}, {4/3, "N2H4"}, {1, "NO2"}, {1/3, "H2O"}}	{{4/3, "NH3"}, {1, "NH3OH"}, {4/3, "NO"}}
{{2, "N2O"}, {1, "NH3OH"}}	{{2, "H"}, {2, "N2"}, {1, "NO2"}, {1, "H2O"}}
{{2, "H"}, {1, "N2H4"}, {1, "NO2"}}	{{1, "N2"}, {1, "NH3OH"}, {1, "H2O"}}
{{1, "H"}, {1, "N2H5"}, {1, "NO2"}}	{{1, "N2"}, {1, "NH3OH"}, {1, "H2O"}}
{{1, "NH3OH"}, {1, "O2"}}	{{2, "H"}, {1, "NO2"}, {1, "H2O"}}
{{1, "H"}, {2, "NH2OH"}, {1, "NO2"}}	{{1, "NH3"}, {2, "NO"}, {2, "H2O"}}
{{2, "NH3OH"}, {1, "NO2"}}	{{1, "H"}, {1, "NH3"}, {2, "NO"}, {2, "H2O"}}
{{1/5, "H"}, {1, "NH3"}, {6/5, "NO"}, {4/5, "H2O"}}	{{6/5, "NH4"}, {1, "NO2"}}
{{2, "H"}, {3, "NH2OH"}, {1, "NH3"}}	{{3, "NH4"}, {1, "NO2"}, {1, "H2O"}}
{{2, "H"}, {1, "NH3"}, {3, "NH3OH"}}	{{3, "NH4"}, {1, "NO2"}, {1, "H2O"}}
{{2/3, "H"}, {4/3, "NH3"}, {2, "NO3"}}	{{1, "N2O"}, {4/3, "NO2"}, {7/3, "H2O"}}
{{1/3, "H"}, {5/3, "NH3"}, {2, "NO3"}}	{{1, "N2"}, {5/3, "NO2"}, {8/3, "H2O"}}
{{1, "NH3"}, {6, "NO"}}	{{1, "H"}, {3, "N2O"}, {1, "NO2"}, {1, "H2O"}}
{{1, "NH3"}, {3, "NO"}}	{{1, "H"}, {3/2, "N2"}, {1, "NO2"}, {1, "H2O"}}
{{2, "NH4"}, {4/3, "NO2"}}	{{2/3, "H"}, {1, "N2O"}, {4/3, "NH3"}, {5/3, "H2O"}}
{{2, "H"}, {1, "NH3"}, {2, "NO2"}}	{{3/2, "N2O"}, {5/2, "H2O"}}
{{2, "NH4"}, {1, "NO2"}}	{{1, "H"}, {1, "N2"}, {1, "NH3"}, {2, "H2O"}}
{{1, "H"}, {1, "NH3"}, {1, "NO2"}}	{{1, "N2"}, {2, "H2O"}}
{{2, "NH4"}, {2, "NO"}, {1, "NO2"}}	{{1, "H"}, {2, "N2O"}, {1, "NH3"}, {2, "H2O"}}
{{1, "H"}, {1, "NH3"}, {2, "NO"}, {1, "NO2"}}	{{2, "N2O"}, {2, "H2O"}}
{{1, "H"}, {2, "N2H5"}, {1, "NO2"}}	{{1, "NH3"}, {2, "NH4"}, {2, "NO"}}
{{3, "H"}, {2, "N2H4"}, {1, "NO2"}}	{{1, "NH3"}, {2, "NH4"}, {2, "NO"}}
{{1, "H"}, {2, "N2H4"}, {1, "NO2"}}	{{3, "NH3"}, {2, "NO"}}
{{3, "N2O"}, {1, "NH3"}}	{{1, "H"}, {3, "N2"}, {1, "NO2"}, {1, "H2O"}}
{{1, "H"}, {3/2, "N2H4"}, {1, "NO2"}}	{{3/2, "N2"}, {1, "NH3"}, {2, "H2O"}}
{{3/2, "N2H5"}, {1, "NO2"}}	{{1/2, "H"}, {3/2, "N2"}, {1, "NH3"}, {2, "H2O"}}
{{1, "NH3"}, {3/2, "O2"}}	{{1, "H"}, {1, "NO2"}, {1, "H2O"}}
{{2, "H"}, {2, "NH2OH"}, {1, "NO2"}}	{{1, "NH4"}, {2, "NO"}, {2, "H2O"}}
{{2, "NH3OH"}, {1, "NO2"}}	{{1, "NH4"}, {2, "NO"}, {2, "H2O"}}
{{2, "H"}, {6/5, "NH3"}, {1, "NO2"}}	{{1, "NH4"}, {6/5, "NO"}, {4/5, "H2O"}}
{{3, "NH2OH"}, {1, "NH4"}}	{{2, "H"}, {3, "NH3"}, {1, "NO2"}, {1, "H2O"}}
{{4/3, "NH4"}, {2, "NO3"}}	{{2/3, "H"}, {1, "N2O"}, {4/3, "NO2"}, {7/3, "H2O"}}
{{5/3, "NH4"}, {2, "NO3"}}	{{4/3, "H"}, {1, "N2"}, {5/3, "NO2"}, {8/3, "H2O"}}
{{1, "NH4"}, {6, "NO"}}	{{2, "H"}, {3, "N2O"}, {1, "NO2"}, {1, "H2O"}}
{{1, "NH4"}, {3, "NO"}}	{{2, "H"}, {3/2, "N2"}, {1, "NO2"}, {1, "H2O"}}
{{1, "H"}, {1, "NH4"}, {2, "NO2"}}	{{3/2, "N2O"}, {5/2, "H2O"}}
{{8/3, "H"}, {2, "NH3"}, {4/3, "NO2"}}	{{1, "N2O"}, {4/3, "NH4"}, {5/3, "H2O"}}
{{1, "NH4"}, {1, "NO2"}}	{{1, "N2"}, {2, "H2O"}}
{{2, "H"}, {2, "NH3"}, {1, "NO2"}}	{{1, "N2"}, {1, "NH4"}, {2, "H2O"}}
{{1, "NH4"}, {2, "NO"}, {1, "NO2"}}	{{2, "N2O"}, {2, "H2O"}}
{{2, "H"}, {2, "NH3"}, {2, "NO"}, {1, "NO2"}}	{{2, "N2O"}, {1, "NH4"}, {2, "H2O"}}
{{2, "H"}, {2, "N2H5"}, {1, "NO2"}}	{{3, "NH4"}, {2, "NO"}}
{{4, "H"}, {2, "N2H4"}, {1, "NO2"}}	{{3, "NH4"}, {2, "NO"}}
{{2, "H"}, {2, "N2H4"}, {1, "NO2"}}	{{2, "NH3"}, {1, "NH4"}, {2, "NO"}}
{{3, "N2O"}, {1, "NH4"}}	{{2, "H"}, {3, "N2"}, {1, "NO2"}, {1, "H2O"}}
{{2, "H"}, {3/2, "N2H4"}, {1, "NO2"}}	{{3/2, "N2"}, {1, "NH4"}, {2, "H2O"}}
{{1/2, "H"}, {3/2, "N2H5"}, {1, "NO2"}}	{{3/2, "N2"}, {1, "NH4"}, {2, "H2O"}}
{{1, "NH4"}, {3/2, "O2"}}	{{2, "H"}, {1, "NO2"}, {1, "H2O"}}
{{3/2, "H"}, {5/2, "NH2OH"}}	{{3/2, "NH4"}, {1, "NO"}, {3/2, "H2O"}}
{{3/2, "H"}, {1, "NH2OH"}, {3/2, "NH3OH"}}	{{3/2, "NH4"}, {1, "NO"}, {3/2, "H2O"}}
{{5/2, "NH2OH"}}	{{3/2, "NH3"}, {1, "NO"}, {3/2, "H2O"}}
{{2, "H"}, {8/3, "NH2OH"}, {2, "NO3"}}	{{1, "N2O"}, {8/3, "NO"}, {5, "H2O"}}
{{2, "H"}, {10/3, "NH2OH"}, {2, "NO3"}}	{{1, "N2"}, {10/3, "NO"}, {6, "H2O"}}
{{2, "H"}, {4/3, "NH2OH"}, {2, "NO2"}}	{{1, "N2O"}, {4/3, "NO"}, {3, "H2O"}}
{{2, "H"}, {2, "NH2OH"}, {2, "NO2"}}	{{1, "N2"}, {2, "NO"}, {4, "H2O"}}
{{2, "H"}, {1, "N2O"}, {8/3, "NH2OH"}}	{{2, "NH4"}, {8/3, "NO"}, {1, "H2O"}}
{{1, "N2O"}, {8/3, "NH2OH"}}	{{2, "NH3"}, {8/3, "NO"}, {1, "H2O"}}
{{2, "NH4"}, {2, "NO"}}	{{2, "H"}, {1, "N2"}, {2, "NH2OH"}}
{{2, "NH3"}, {2, "NO"}}	{{1, "N2"}, {2, "NH2OH"}}
{{3/2, "N2O"}, {1, "NH2OH"}}	{{3/2, "N2"}, {1, "NO"}, {3/2, "H2O"}}
{{1, "N2H4"}, {4/3, "NO"}}	{{1, "N2"}, {4/3, "NH2OH"}}
{{1, "N2H5"}, {4/3, "NO"}}	{{1, "H"}, {1, "N2"}, {4/3, "NH2OH"}}
{{1, "NH2OH"}, {3/4, "O2"}}	{{1, "NO"}, {3/2, "H2O"}}
{{1/2, "H"}, {3/2, "NH2OH"}, {1, "NH3OH"}}	{{3/2, "NH4"}, {1, "NO"}, {3/2, "H2O"}}
{{1/2, "H"}, {5/2, "NH3OH"}}	{{3/2, "NH4"}, {1, "NO"}, {3/2, "H2O"}}
{{3/2, "NH2OH"}, {1, "NH3OH"}}	{{1, "H"}, {3/2, "NH3"}, {1, "NO"}, {3/2, "H2O"}}
{{8/3, "NH3OH"}, {2, "NO3"}}	{{2/3, "H"}, {1, "N2O"}, {8/3, "NO"}, {5, "H2O"}}
{{10/3, "NH3OH"}, {2, "NO3"}}	{{4/3, "H"}, {1, "N2"}, {10/3, "NO"}, {6, "H2O"}}
{{2/3, "H"}, {4/3, "NH3OH"}, {2, "NO2"}}	{{1, "N2O"}, {4/3, "NO"}, {3, "H2O"}}
{{2, "NH3OH"}, {2, "NO2"}}	{{1, "N2"}, {2, "NO"}, {4, "H2O"}}
{{1, "N2O"}, {8/3, "NH3OH"}}	{{2/3, "H"}, {2, "NH4"}, {8/3, "NO"}, {1, "H2O"}}
{{8/3, "H"}, {2, "NH3"}, {8/3, "NO"}, {1, "H2O"}}	{{1, "N2O"}, {8/3, "NH3OH"}}
{{2, "NH4"}, {2, "NO"}}	{{1, "N2"}, {2, "NH3OH"}}
{{2, "H"}, {2, "NH3"}, {2, "NO"}}	{{1, "N2"}, {2, "NH3OH"}}
{{3/2, "N2O"}, {1, "NH3OH"}}	{{1, "H"}, {3/2, "N2"}, {1, "NO"}, {3/2, "H2O"}}
{{4/3, "H"}, {1, "N2H4"}, {4/3, "NO"}}	{{1, "N2"}, {4/3, "NH3OH"}}
{{1/3, "H"}, {1, "N2H5"}, {4/3, "NO"}}	{{1, "N2"}, {4/3, "NH3OH"}}
{{1, "NH3OH"}, {3/4, "O2"}}	{{1, "H"}, {1, "NO"}, {3/2, "H2O"}}
{{5/2, "H"}, {5/2, "NH2OH"}, {1, "NH3"}}	{{5/2, "NH4"}, {1, "NO"}, {3/2, "H2O"}}
{{5/2, "H"}, {1, "NH3"}, {5/2, "NH3OH"}}	{{5/2, "NH4"}, {1, "NO"}, {3/2, "H2O"}}
{{2, "H"}, {8/5, "NH3"}, {2, "NO3"}}	{{1, "N2O"}, {8/5, "NO"}, {17/5, "H2O"}}
{{2, "H"}, {2, "NH3"}, {2, "NO3"}}	{{1, "N2"}, {2, "NO"}, {4, "H2O"}}
{{5/2, "H"}, {1, "NH3"}, {5/2, "NO2"}}	{{5/4, "N2O"}, {1, "NO"}, {11/4, "H2O"}}
{{2, "H"}, {6/5, "NH3"}, {2, "NO2"}}	{{1, "N2"}, {6/5, "NO"}, {14/5, "H2O"}}
{{2, "NH4"}, {8/5, "NO"}}	{{2, "H"}, {1, "N2O"}, {8/5, "NH3"}, {3/5, "H2O"}}
{{1, "NH3"}, {4, "NO"}}	{{5/2, "N2O"}, {3/2, "H2O"}}
{{2, "NH4"}, {6/5, "NO"}}	{{2, "H"}, {1, "N2"}, {6/5, "NH3"}, {6/5, "H2O"}}
{{1, "NH3"}, {3/2, "NO"}}	{{5/4, "N2"}, {3/2, "H2O"}}
{{5/2, "N2O"}, {1, "NH3"}}	{{5/2, "N2"}, {1, "NO"}, {3/2, "H2O"}}
{{5/4, "N2H4"}, {1, "NO"}}	{{5/4, "N2"}, {1, "NH3"}, {1, "H2O"}}
{{5/4, "N2H5"}, {1, "NO"}}	{{5/4, "H"}, {5/4, "N2"}, {1, "NH3"}, {1, "H2O"}}
{{1, "NH3"}, {5/4, "O2"}}	{{1, "NO"}, {3/2, "H2O"}}
{{5/2, "NH2OH"}, {1, "NH4"}}	{{1, "H"}, {5/2, "NH3"}, {1, "NO"}, {3/2, "H2O"}}
{{2/5, "H"}, {8/5, "NH4"}, {2, "NO3"}}	{{1, "N2O"}, {8/5, "NO"}, {17/5, "H2O"}}
{{2, "NH4"}, {2, "NO3"}}	{{1, "N2"}, {2, "NO"}, {4, "H2O"}}
{{3/2, "H"}, {1, "NH4"}, {5/2, "NO2"}}	{{5/4, "N2O"}, {1, "NO"}, {11/4, "H2O"}}
{{4/5, "H"}, {6/5, "NH4"}, {2, "NO2"}}	{{1, "N2"}, {6/5, "NO"}, {14/5, "H2O"}}
{{1, "NH4"}, {4, "NO"}}	{{1, "H"}, {5/2, "N2O"}, {3/2, "H2O"}}
{{8/5, "H"}, {2, "NH3"}, {8/5, "NO"}}	{{1, "N2O"}, {8/5, "NH4"}, {3/5, "H2O"}}
{{1, "NH4"}, {3/2, "NO"}}	{{1, "H"}, {5/4, "N2"}, {3/2, "H2O"}}
{{6/5, "H"}, {2, "NH3"}, {6/5, "NO"}}	{{1, "N2"}, {6/5, "NH4"}, {6/5, "H2O"}}
{{5/2, "N2O"}, {1, "NH4"}}	{{1, "H"}, {5/2, "N2"}, {1, "NO"}, {3/2, "H2O"}}
{{1, "H"}, {5/4, "N2H4"}, {1, "NO"}}	{{5/4, "N2"}, {1, "NH4"}, {1, "H2O"}}
{{5/4, "N2H5"}, {1, "NO"}}	{{1/4, "H"}, {5/4, "N2"}, {1, "NH4"}, {1, "H2O"}}
{{1, "NH4"}, {5/4, "O2"}}	{{1, "H"}, {1, "NO"}, {3/2, "H2O"}}
{{2, "H"}, {1, "N2O"}, {4, "NH2OH"}, {1, "H2O"}}	{{4, "NH4"}, {2, "NO3"}}
{{3, "H"}, {1, "N2"}, {5, "NH2OH"}, {1, "H2O"}}	{{5, "NH4"}, {2, "NO3"}}
{{1, "N2O"}, {2, "NH2OH"}, {1, "H2O"}}	{{2, "NH4"}, {2, "NO2"}}
{{3, "NH4"}, {2, "NO2"}}	{{1, "H"}, {1, "N2"}, {3, "NH2OH"}, {1, "H2O"}}
{{1, "NH4"}, {2, "NO"}}	{{1, "H"}, {1, "N2O"}, {1, "NH2OH"}}
{{2, "NH4"}, {2, "NO"}}	{{2, "H"}, {1, "N2"}, {2, "NH2OH"}}
{{2, "H"}, {4, "NH2OH"}}	{{1, "N2O"}, {2, "NH4"}, {3, "H2O"}}
{{4, "H"}, {4, "NH2OH"}, {2, "NH3"}}	{{1, "N2O"}, {4, "NH4"}, {3, "H2O"}}
{{1, "H"}, {3, "NH2OH"}}	{{1, "N2"}, {1, "NH4"}, {3, "H2O"}}
{{3, "H"}, {3, "NH2OH"}, {2, "NH3"}}	{{1, "N2"}, {3, "NH4"}, {3, "H2O"}}
{{1, "H"}, {3, "NH2OH"}, {2, "NO"}}	{{2, "N2O"}, {1, "NH4"}, {3, "H2O"}}
{{3/2, "H"}, {3/2, "NH2OH"}, {1, "NH3"}, {1, "NO"}}	{{1, "N2O"}, {3/2, "NH4"}, {3/2, "H2O"}}
{{3/2, "H"}, {1, "N2H5"}, {3/2, "NH2OH"}}	{{5/2, "NH4"}, {1, "NO"}, {1/2, "H2O"}}
{{5/2, "H"}, {1, "N2H4"}, {3/2, "NH2OH"}}	{{5/2, "NH4"}, {1, "NO"}, {1/2, "H2O"}}
{{3/2, "H"}, {1, "N2H4"}, {3/2, "NH2OH"}}	{{1, "NH3"}, {3/2, "NH4"}, {1, "NO"}, {1/2, "H2O"}}
{{1, "N2O"}, {1, "NH4"}}	{{1, "H"}, {1, "N2"}, {1, "NH2OH"}}
{{2, "H"}, {1, "N2H4"}, {2, "NH2OH"}}	{{1, "N2"}, {2, "NH4"}, {2, "H2O"}}
{{1, "H"}, {1, "N2H5"}, {2, "NH2OH"}}	{{1, "N2"}, {2, "NH4"}, {2, "H2O"}}
{{1, "H"}, {1, "NH2OH"}}	{{1, "NH4"}, {1/2, "O2"}}
{{1, "H"}, {1, "NH3"}, {1, "NH3OH"}}	{{1, "NH2OH"}, {1, "NH4"}}
{{2, "H"}, {1, "N2O"}, {4, "NH3OH"}, {1, "H2O"}}	{{4, "NH4"}, {2, "NO3"}}
{{3, "H"}, {1, "N2"}, {5, "NH3OH"}, {1, "H2O"}}	{{5, "NH4"}, {2, "NO3"}}
{{2, "NH4"}, {2, "NO2"}}	{{1, "N2O"}, {2, "NH3OH"}, {1, "H2O"}}
{{3, "NH4"}, {2, "NO2"}}	{{1, "H"}, {1, "N2"}, {3, "NH3OH"}, {1, "H2O"}}
{{1, "NH4"}, {2, "NO"}}	{{1, "H"}, {1, "N2O"}, {1, "NH3OH"}}
{{2, "NH4"}, {2, "NO"}}	{{2, "H"}, {1, "N2"}, {2, "NH3OH"}}
{{2, "H"}, {4, "NH3OH"}}	{{1, "N2O"}, {2, "NH4"}, {3, "H2O"}}
{{4, "H"}, {2, "NH3"}, {4, "NH3OH"}}	{{1, "N2O"}, {4, "NH4"}, {3, "H2O"}}
{{1, "H"}, {3, "NH3OH"}}	{{1, "N2"}, {1, "NH4"}, {3, "H2O"}}
{{3, "H"}, {2, "NH3"}, {3, "NH3OH"}}	{{1, "N2"}, {3, "NH4"}, {3, "H2O"}}
{{1, "H"}, {3, "NH3OH"}, {2, "NO"}}	{{2, "N2O"}, {1, "NH4"}, {3, "H2O"}}
{{3/2, "H"}, {1, "NH3"}, {3/2, "NH3OH"}, {1, "NO"}}	{{1, "N2O"}, {3/2, "NH4"}, {3/2, "H2O"}}
{{3/2, "H"}, {1, "N2H5"}, {3/2, "NH3OH"}}	{{5/2, "NH4"}, {1, "NO"}, {1/2, "H2O"}}
{{5/2, "H"}, {1, "N2H4"}, {3/2, "NH3OH"}}	{{5/2, "NH4"}, {1, "NO"}, {1/2, "H2O"}}
{{3/2, "H"}, {1, "N2H4"}, {3/2, "NH3OH"}}	{{1, "NH3"}, {3/2, "NH4"}, {1, "NO"}, {1/2, "H2O"}}
{{1, "N2O"}, {1, "NH4"}}	{{1, "H"}, {1, "N2"}, {1, "NH3OH"}}
{{2, "H"}, {1, "N2H4"}, {2, "NH3OH"}}	{{1, "N2"}, {2, "NH4"}, {2, "H2O"}}
{{1, "H"}, {1, "N2H5"}, {2, "NH3OH"}}	{{1, "N2"}, {2, "NH4"}, {2, "H2O"}}
{{1, "H"}, {1, "NH3OH"}}	{{1, "NH4"}, {1/2, "O2"}}
{{1, "N2O"}, {4, "NH2OH"}, {1, "H2O"}}	{{2, "H"}, {4, "NH3"}, {2, "NO3"}}
{{2, "H"}, {5, "NH3"}, {2, "NO3"}}	{{1, "N2"}, {5, "NH2OH"}, {1, "H2O"}}
{{2, "H"}, {2, "NH3"}, {2, "NO2"}}	{{1, "N2O"}, {2, "NH2OH"}, {1, "H2O"}}
{{2, "H"}, {3, "NH3"}, {2, "NO2"}}	{{1, "N2"}, {3, "NH2OH"}, {1, "H2O"}}
{{1, "NH3"}, {2, "NO"}}	{{1, "N2O"}, {1, "NH2OH"}}
{{2, "NH3"}, {2, "NO"}}	{{1, "N2"}, {2, "NH2OH"}}
{{4, "NH2OH"}, {2, "NH4"}}	{{2, "H"}, {1, "N2O"}, {4, "NH3"}, {3, "H2O"}}
{{4, "NH2OH"}}	{{1, "N2O"}, {2, "NH3"}, {3, "H2O"}}
{{3, "NH2OH"}, {2, "NH4"}}	{{2, "H"}, {1, "N2"}, {3, "NH3"}, {3, "H2O"}}
{{3, "NH2OH"}}	{{1, "N2"}, {1, "NH3"}, {3, "H2O"}}
{{3/2, "NH2OH"}, {1, "NH4"}, {1, "NO"}}	{{1, "H"}, {1, "N2O"}, {3/2, "NH3"}, {3/2, "H2O"}}
{{3, "NH2OH"}, {2, "NO"}}	{{2, "N2O"}, {1, "NH3"}, {3, "H2O"}}
{{1, "N2H5"}, {3/2, "NH2OH"}}	{{3/2, "NH3"}, {1, "NH4"}, {1, "NO"}, {1/2, "H2O"}}
{{1, "H"}, {1, "N2H4"}, {3/2, "NH2OH"}}	{{3/2, "NH3"}, {1, "NH4"}, {1, "NO"}, {1/2, "H2O"}}
{{1, "N2H4"}, {3/2, "NH2OH"}}	{{5/2, "NH3"}, {1, "NO"}, {1/2, "H2O"}}
{{1, "N2O"}, {1, "NH3"}}	{{1, "N2"}, {1, "NH2OH"}}
{{1, "N2H4"}, {2, "NH2OH"}}	{{1, "N2"}, {2, "NH3"}, {2, "H2O"}}
{{1, "N2H5"}, {2, "NH2OH"}}	{{1, "H"}, {1, "N2"}, {2, "NH3"}, {2, "H2O"}}
{{1, "NH3"}, {1/2, "O2"}}	{{1, "NH2OH"}}
{{2/3, "H"}, {1, "N2O"}, {8/3, "NO2"}}	{{4/3, "N2"}, {2, "NO3"}, {1/3, "H2O"}}
{{1, "N2O"}, {4, "NO"}, {1, "H2O"}}	{{2, "H"}, {2, "N2"}, {2, "NO3"}}
{{8/3, "NH4"}, {2, "NO3"}}	{{2/3, "H"}, {4/3, "N2"}, {1, "N2O"}, {5, "H2O"}}
{{2, "H"}, {8/3, "NH3"}, {2, "NO3"}}	{{4/3, "N2"}, {1, "N2O"}, {5, "H2O"}}
{{2, "H"}, {8/3, "N2H5"}, {2, "NO3"}}	{{1, "N2O"}, {8/3, "NH4"}, {8/3, "NO"}, {7/3, "H2O"}}
{{14/3, "H"}, {8/3, "N2H4"}, {2, "NO3"}}	{{1, "N2O"}, {8/3, "NH4"}, {8/3, "NO"}, {7/3, "H2O"}}
{{2, "H"}, {8/3, "N2H4"}, {2, "NO3"}}	{{1, "N2O"}, {8/3, "NH3"}, {8/3, "NO"}, {7/3, "H2O"}}
{{5/2, "N2O"}, {1/2, "H2O"}}	{{1, "H"}, {2, "N2"}, {1, "NO3"}}
{{2, "H"}, {2, "N2H4"}, {2, "NO3"}}	{{2, "N2"}, {1, "N2O"}, {5, "H2O"}}
{{2, "N2H5"}, {2, "NO3"}}	{{2, "N2"}, {1, "N2O"}, {5, "H2O"}}
{{1, "N2O"}, {2, "O2"}, {1, "H2O"}}	{{2, "H"}, {2, "NO3"}}
{{3, "H"}, {1, "N2"}, {5, "NO2"}}	{{5/2, "N2O"}, {2, "NO3"}, {3/2, "H2O"}}
{{1, "N2"}, {10, "NO"}, {1, "H2O"}}	{{2, "H"}, {5, "N2O"}, {2, "NO3"}}
{{5/2, "NH4"}, {2, "NO3"}}	{{1/2, "H"}, {1, "N2"}, {5/4, "N2O"}, {19/4, "H2O"}}
{{2, "H"}, {5/2, "NH3"}, {2, "NO3"}}	{{1, "N2"}, {5/4, "N2O"}, {19/4, "H2O"}}
{{10/3, "NH4"}, {10/3, "NO"}, {2, "NO3"}}	{{4/3, "H"}, {1, "N2"}, {10/3, "N2O"}, {6, "H2O"}}
{{2, "H"}, {10/3, "NH3"}, {10/3, "NO"}, {2, "NO3"}}	{{1, "N2"}, {10/3, "N2O"}, {6, "H2O"}}
{{2, "H"}, {10/3, "N2H5"}, {2, "NO3"}}	{{1, "N2"}, {10/3, "NH4"}, {10/3, "NO"}, {8/3, "H2O"}}
{{16/3, "H"}, {10/3, "N2H4"}, {2, "NO3"}}	{{1, "N2"}, {10/3, "NH4"}, {10/3, "NO"}, {8/3, "H2O"}}
{{2, "H"}, {10/3, "N2H4"}, {2, "NO3"}}	{{1, "N2"}, {10/3, "NH3"}, {10/3, "NO"}, {8/3, "H2O"}}
{{1, "N2"}, {5/2, "O2"}, {1, "H2O"}}	{{2, "H"}, {2, "NO3"}}
{{1, "N2O"}, {2, "NO"}, {1, "H2O"}}	{{2, "H"}, {1, "N2"}, {2, "NO2"}}
{{1, "H"}, {2, "NH4"}, {3, "NO2"}}	{{1, "N2"}, {3/2, "N2O"}, {9/2, "H2O"}}
{{3, "H"}, {2, "NH3"}, {3, "NO2"}}	{{1, "N2"}, {3/2, "N2O"}, {9/2, "H2O"}}
{{2, "H"}, {4/3, "N2H5"}, {2, "NO2"}}	{{1, "N2O"}, {4/3, "NH4"}, {4/3, "NO"}, {5/3, "H2O"}}
{{10/3, "H"}, {4/3, "N2H4"}, {2, "NO2"}}	{{1, "N2O"}, {4/3, "NH4"}, {4/3, "NO"}, {5/3, "H2O"}}
{{2, "H"}, {4/3, "N2H4"}, {2, "NO2"}}	{{1, "N2O"}, {4/3, "NH3"}, {4/3, "NO"}, {5/3, "H2O"}}
{{3/2, "N2O"}, {1/2, "H2O"}}	{{1, "H"}, {1, "N2"}, {1, "NO2"}}
{{2, "H"}, {1, "N2H4"}, {2, "NO2"}}	{{1, "N2"}, {1, "N2O"}, {3, "H2O"}}
{{1, "H"}, {1, "N2H5"}, {2, "NO2"}}	{{1, "N2"}, {1, "N2O"}, {3, "H2O"}}
{{2, "H"}, {2, "NO2"}}	{{1, "N2O"}, {1, "O2"}, {1, "H2O"}}
{{1, "N2"}, {6, "NO"}, {1, "H2O"}}	{{2, "H"}, {3, "N2O"}, {2, "NO2"}}
{{2/3, "H"}, {2, "NH4"}, {8/3, "NO2"}}	{{4/3, "N2"}, {1, "N2O"}, {13/3, "H2O"}}
{{8/3, "H"}, {2, "NH3"}, {8/3, "NO2"}}	{{4/3, "N2"}, {1, "N2O"}, {13/3, "H2O"}}
{{2, "NH4"}, {2, "NO"}, {2, "NO2"}}	{{1, "N2"}, {2, "N2O"}, {4, "H2O"}}
{{2, "H"}, {2, "NH3"}, {2, "NO"}, {2, "NO2"}}	{{1, "N2"}, {2, "N2O"}, {4, "H2O"}}
{{2, "H"}, {2, "N2H5"}, {2, "NO2"}}	{{1, "N2"}, {2, "NH4"}, {2, "NO"}, {2, "H2O"}}
{{4, "H"}, {2, "N2H4"}, {2, "NO2"}}	{{1, "N2"}, {2, "NH4"}, {2, "NO"}, {2, "H2O"}}
{{2, "H"}, {2, "N2H4"}, {2, "NO2"}}	{{1, "N2"}, {2, "NH3"}, {2, "NO"}, {2, "H2O"}}
{{2, "H"}, {2, "NO2"}}	{{1, "N2"}, {3/2, "O2"}, {1, "H2O"}}
{{2, "NH4"}, {6, "NO"}}	{{2, "H"}, {1, "N2"}, {3, "N2O"}, {3, "H2O"}}
{{2, "NH3"}, {6, "NO"}}	{{1, "N2"}, {3, "N2O"}, {3, "H2O"}}
{{2, "N2O"}}	{{1, "N2"}, {2, "NO"}}
{{1, "N2H4"}, {4, "NO"}}	{{1, "N2"}, {2, "N2O"}, {2, "H2O"}}
{{1, "N2H5"}, {4, "NO"}}	{{1, "H"}, {1, "N2"}, {2, "N2O"}, {2, "H2O"}}
{{2, "NO"}}	{{1, "N2O"}, {1/2, "O2"}}
{{2, "NH4"}, {4, "NO"}}	{{2, "H"}, {2, "N2"}, {1, "N2O"}, {3, "H2O"}}
{{2, "NH3"}, {4, "NO"}}	{{2, "N2"}, {1, "N2O"}, {3, "H2O"}}
{{2, "NO"}}	{{1, "N2"}, {1, "O2"}}
{{2, "H"}, {1, "N2O"}, {8/3, "NH3"}}	{{4/3, "N2"}, {2, "NH4"}, {1, "H2O"}}
{{2, "H"}, {8/3, "N2H4"}, {1, "N2O"}, {5/3, "H2O"}}	{{8/3, "NH3"}, {2, "NH4"}, {8/3, "NO"}}
{{3/2, "N2O"}, {1, "NH4"}}	{{1, "H"}, {2, "N2"}, {3/2, "H2O"}}
{{2, "H"}, {2, "N2H4"}, {1, "N2O"}}	{{2, "N2"}, {2, "NH4"}, {1, "H2O"}}
{{2, "N2H5"}, {1, "N2O"}}	{{2, "N2"}, {2, "NH4"}, {1, "H2O"}}
{{2, "NH4"}, {2, "O2"}}	{{2, "H"}, {1, "N2O"}, {3, "H2O"}}
{{1, "N2O"}, {8/3, "NH4"}}	{{8/3, "H"}, {4/3, "N2"}, {2, "NH3"}, {1, "H2O"}}
{{2, "NH3"}, {8/3, "NH4"}, {8/3, "NO"}}	{{8/3, "N2H5"}, {1, "N2O"}, {5/3, "H2O"}}
{{8/3, "H"}, {8/3, "N2H4"}, {1, "N2O"}, {5/3, "H2O"}}	{{2, "NH3"}, {8/3, "NH4"}, {8/3, "NO"}}
{{3/2, "N2O"}, {1, "NH3"}}	{{2, "N2"}, {3/2, "H2O"}}
{{2, "N2H4"}, {1, "N2O"}}	{{2, "N2"}, {2, "NH3"}, {1, "H2O"}}
{{2, "N2H5"}, {1, "N2O"}}	{{2, "H"}, {2, "N2"}, {2, "NH3"}, {1, "H2O"}}
{{2, "NH3"}, {2, "O2"}}	{{1, "N2O"}, {3, "H2O"}}
{{2, "H"}, {1, "N2"}, {2, "NH3"}, {2, "NO"}}	{{2, "N2O"}, {2, "NH4"}}
{{2, "NH3"}, {2, "NH4"}, {2, "NO"}}	{{2, "H"}, {1, "N2"}, {2, "N2H4"}, {2, "H2O"}}
{{2, "NH4"}, {3/2, "O2"}}	{{2, "H"}, {1, "N2"}, {3, "H2O"}}
{{2, "H"}, {2, "N2O"}, {2, "NH3"}}	{{1, "N2"}, {2, "NH4"}, {2, "NO"}}
{{2, "NH3"}, {2, "NH4"}, {2, "NO"}}	{{1, "N2"}, {2, "N2H5"}, {2, "H2O"}}
{{2, "NH3"}, {3/2, "O2"}}	{{1, "N2"}, {3, "H2O"}}
{{1, "N2O"}, {2, "NH4"}, {2, "NO"}}	{{2, "H"}, {3, "N2"}, {3, "H2O"}}
{{4/3, "H"}, {1, "N2H4"}, {4/3, "N2O"}}	{{1, "N2"}, {4/3, "NH4"}, {4/3, "NO"}}
{{1/3, "H"}, {1, "N2H5"}, {4/3, "N2O"}}	{{1, "N2"}, {4/3, "NH4"}, {4/3, "NO"}}
{{1, "NH4"}, {1, "NO"}, {3/4, "O2"}}	{{1, "H"}, {1, "N2O"}, {3/2, "H2O"}}
{{1, "N2O"}, {2, "NH3"}, {2, "NO"}}	{{3, "N2"}, {3, "H2O"}}
{{1, "N2H4"}, {4/3, "N2O"}}	{{1, "N2"}, {4/3, "NH3"}, {4/3, "NO"}}
{{1, "N2H5"}, {4/3, "N2O"}}	{{1, "H"}, {1, "N2"}, {4/3, "NH3"}, {4/3, "NO"}}
{{1, "NH3"}, {1, "NO"}, {3/4, "O2"}}	{{1, "N2O"}, {3/2, "H2O"}}
{{1, "N2H5"}, {3/2, "N2O"}}	{{3/2, "N2"}, {1, "NH4"}, {1, "NO"}, {1/2, "H2O"}}
{{1, "N2H4"}, {4/3, "NH4"}, {4/3, "NO"}}	{{1, "N2"}, {4/3, "N2H5"}, {4/3, "H2O"}}
{{4, "NH4"}, {4, "NO"}}	{{3, "H"}, {3, "N2"}, {1, "N2H5"}, {4, "H2O"}}
{{1, "N2H5"}, {3/4, "O2"}}	{{1, "NH4"}, {1, "NO"}, {1/2, "H2O"}}
{{1, "H"}, {1, "N2H4"}, {3/2, "N2O"}}	{{3/2, "N2"}, {1, "NH4"}, {1, "NO"}, {1/2, "H2O"}}
{{4, "NH4"}, {4, "NO"}}	{{4, "H"}, {3, "N2"}, {1, "N2H4"}, {4, "H2O"}}
{{1, "N2H5"}, {4/3, "NH4"}, {4/3, "NO"}}	{{7/3, "H"}, {1, "N2"}, {4/3, "N2H4"}, {4/3, "H2O"}}
{{1, "H"}, {1, "N2H4"}, {3/4, "O2"}}	{{1, "NH4"}, {1, "NO"}, {1/2, "H2O"}}
{{1, "N2H4"}, {3/2, "N2O"}}	{{3/2, "N2"}, {1, "NH3"}, {1, "NO"}, {1/2, "H2O"}}
{{4, "NH3"}, {4, "NO"}}	{{3, "N2"}, {1, "N2H4"}, {4, "H2O"}}
{{1, "N2H5"}, {4/3, "NH3"}, {4/3, "NO"}}	{{1, "H"}, {1, "N2"}, {4/3, "N2H4"}, {4/3, "H2O"}}
{{1, "N2H4"}, {3/4, "O2"}}	{{1, "NH3"}, {1, "NO"}, {1/2, "H2O"}}
{{1, "N2O"}}	{{1, "N2"}, {1/2, "O2"}}
{{1, "N2H4"}, {1, "O2"}}	{{1, "N2"}, {2, "H2O"}}
{{1, "N2H5"}, {1, "O2"}}	{{1, "H"}, {1, "N2"}, {2, "H2O"}}
{{1, "N2H4"}, {1, "H"}}	{{1, "N2H5"}}
{{1, "NH2OH"}, {1, "H"}}	{{1, "NH3OH"}}
{{1, "NH3"}, {1, "H"}}	{{1, "NH4"}}
{{1, "NO3"}, {1, "NH4"}}	{{1, "N2O"}, {2, "H2O"}}
{{1, "NO3"}, {5/3, "NH4"}}	{{4/3, "N2"}, {3, "H2O"}, {2/3, "H"}}
{{10/3, "NO"}, {2/3, "H2O"}}	{{1, "N2"}, {4/3, "NO3"}, {4/3, "H"}}
{{4, "NO"}, {1/2, "H2O"}}	{{3/2, "N2O"}, {1, "NO3"}, {1, "H"}}
{{4, "NO"}, {1, "H2O"}}	{{1, "N2O"}, {2, "NO2"}, {2, "H"}}
{{4, "NO2"}, {2, "H"}}	{{1, "N2O"}, {2, "NO3"}, {1, "H2O"}}
{{5, "NO2"}, {2, "H"}}	{{1, "N2"}, {3, "NO3"}, {1, "H2O"}}
{{1, "NO"}, {1, "NH3"}, {1/4, "O2"}}	{{1, "N2"}, {3/2, "H2O"}}
{{1, "NO3"}, {1, "NH3"}, {1, "H"}}	{{1, "N2O"}, {2, "H2O"}}
{{1, "NO3"}, {5/3, "NH3"}, {1, "H"}}	{{4/3, "N2"}, {3, "H2O"}}
{{2, "NO"}, {1, "NO3"}, {1, "H2O"}}	{{2, "H"}, {3, "NO2"}}
{{1, "H"}, {3, "NO2"}, {1, "H2O"}}	{{1, "NH2OH"}, {2, "NO3"}}
{{2, "H"}, {3, "NO2"}, {1, "H2O"}}	{{1, "NH3OH"}, {2, "NO3"}}
{{1, "H"}, {4, "NO2"}, {1, "H2O"}}	{{1, "NH3"}, {3, "NO3"}}
{{1, "NH4"}, {3, "NO3"}}	{{2, "H"}, {4, "NO2"}, {1, "H2O"}}
{{1, "NO"}, {3/2, "NO2"}, {3/2, "H2O"}}	{{1, "NH2OH"}, {3/2, "NO3"}}
{{1, "H"}, {1, "NO"}, {3/2, "NO2"}, {3/2, "H2O"}}	{{1, "NH3OH"}, {3/2, "NO3"}}
{{1, "NO"}, {5/2, "NO2"}, {3/2, "H2O"}}	{{1, "NH3"}, {5/2, "NO3"}}
{{1, "NH4"}, {5/2, "NO3"}}	{{1, "H"}, {1, "NO"}, {5/2, "NO2"}, {3/2, "H2O"}}
{{1, "NH4"}, {1, "NO3"}}	{{1, "H"}, {1, "NH2OH"}, {1, "NO2"}}
{{1, "NH4"}, {1, "NO3"}}	{{1, "H"}, {1, "NH3OH"}, {1, "NO2"}}
{{1, "NH3"}, {1, "NO3"}}	{{1, "NH2OH"}, {1, "NO2"}}
{{1, "N2O"}, {2, "NO3"}, {1, "H2O"}}	{{2, "H"}, {4, "NO2"}}
{{1, "N2"}, {3, "NO3"}, {1, "H2O"}}	{{2, "H"}, {5, "NO2"}}
{{1, "N2O"}, {1, "NO3"}}	{{2, "NO"}, {1, "NO2"}}
{{1, "N2"}, {2, "NO3"}}	{{2, "NO"}, {2, "NO2"}}
{{2, "H"}, {1, "N2O"}, {4, "NO2"}, {3, "H2O"}}	{{2, "NH4"}, {4, "NO3"}}
{{1, "N2O"}, {4, "NO2"}, {3, "H2O"}}	{{2, "NH3"}, {4, "NO3"}}
{{2, "H"}, {1, "N2"}, {3, "NO2"}, {3, "H2O"}}	{{2, "NH4"}, {3, "NO3"}}
{{1, "N2"}, {3, "NO2"}, {3, "H2O"}}	{{2, "NH3"}, {3, "NO3"}}
{{1, "H"}, {1, "N2O"}, {3/2, "NO2"}, {3/2, "H2O"}}	{{1, "NH4"}, {1, "NO"}, {3/2, "NO3"}}
{{1, "N2O"}, {3/2, "NO2"}, {3/2, "H2O"}}	{{1, "NH3"}, {1, "NO"}, {3/2, "NO3"}}
{{1, "NH4"}, {1, "NO"}, {3/2, "NO2"}, {1/2, "H2O"}}	{{1, "N2H5"}, {3/2, "NO3"}}
{{1, "NH4"}, {1, "NO"}, {3/2, "NO2"}, {1/2, "H2O"}}	{{1, "H"}, {1, "N2H4"}, {3/2, "NO3"}}
{{1, "NH3"}, {1, "NO"}, {3/2, "NO2"}, {1/2, "H2O"}}	{{1, "N2H4"}, {3/2, "NO3"}}
{{1, "N2"}, {1, "NO3"}}	{{1, "N2O"}, {1, "NO2"}}
{{1, "N2"}, {2, "NO2"}, {2, "H2O"}}	{{1, "N2H4"}, {2, "NO3"}}
{{1, "H"}, {1, "N2"}, {2, "NO2"}, {2, "H2O"}}	{{1, "N2H5"}, {2, "NO3"}}
{{1, "NO3"}}	{{1, "NO2"}, {1/2, "O2"}}
{{4/3, "NO"}, {1, "NO2"}, {5/3, "H2O"}}	{{1/3, "H"}, {1, "NH2OH"}, {4/3, "NO3"}}
{{2/3, "H"}, {4/3, "NO"}, {1, "NO2"}, {5/3, "H2O"}}	{{1, "NH3OH"}, {4/3, "NO3"}}
{{2, "NO"}, {1, "NO2"}, {2, "H2O"}}	{{1, "H"}, {1, "NH3"}, {2, "NO3"}}
{{2, "NO"}, {1, "NO2"}, {2, "H2O"}}	{{1, "NH4"}, {2, "NO3"}}
{{2, "NO"}, {2, "H2O"}}	{{1, "H"}, {1, "NH2OH"}, {1, "NO3"}}
{{2, "NO"}, {2, "H2O"}}	{{1, "NH3OH"}, {1, "NO3"}}
{{8/3, "NO"}, {7/3, "H2O"}}	{{5/3, "H"}, {1, "NH3"}, {5/3, "NO3"}}
{{8/3, "NO"}, {7/3, "H2O"}}	{{2/3, "H"}, {1, "NH4"}, {5/3, "NO3"}}
{{3/2, "NH4"}, {1, "NO3"}}	{{1/2, "H"}, {3/2, "NH2OH"}, {1, "NO"}, {1/2, "H2O"}}
{{3/2, "NH4"}, {1, "NO3"}}	{{1/2, "H"}, {3/2, "NH3OH"}, {1, "NO"}, {1/2, "H2O"}}
{{1, "H"}, {3/2, "NH3"}, {1, "NO3"}}	{{3/2, "NH2OH"}, {1, "NO"}, {1/2, "H2O"}}
{{1, "N2O"}, {4/3, "NO3"}, {1/3, "H2O"}}	{{2/3, "H"}, {4/3, "NO"}, {2, "NO2"}}
{{1, "N2"}, {2, "NO3"}}	{{2, "NO"}, {2, "NO2"}}
{{1, "H"}, {3/2, "N2O"}, {1, "NO3"}}	{{4, "NO"}, {1/2, "H2O"}}
{{4/3, "H"}, {1, "N2"}, {4/3, "NO3"}}	{{10/3, "NO"}, {2/3, "H2O"}}
{{1, "N2O"}, {8/3, "NO"}, {13/3, "H2O"}}	{{2/3, "H"}, {2, "NH4"}, {8/3, "NO3"}}
{{1, "N2O"}, {8/3, "NO"}, {13/3, "H2O"}}	{{8/3, "H"}, {2, "NH3"}, {8/3, "NO3"}}
{{1, "N2"}, {2, "NO"}, {4, "H2O"}}	{{2, "NH4"}, {2, "NO3"}}
{{1, "N2"}, {2, "NO"}, {4, "H2O"}}	{{2, "H"}, {2, "NH3"}, {2, "NO3"}}
{{1, "N2O"}, {2, "H2O"}}	{{1, "NH4"}, {1, "NO3"}}
{{1, "N2O"}, {2, "H2O"}}	{{1, "H"}, {1, "NH3"}, {1, "NO3"}}
{{1, "NH4"}, {2, "NO"}, {1, "H2O"}}	{{1, "H"}, {1, "N2H5"}, {1, "NO3"}}
{{1, "NH4"}, {2, "NO"}, {1, "H2O"}}	{{2, "H"}, {1, "N2H4"}, {1, "NO3"}}
{{1, "NH3"}, {2, "NO"}, {1, "H2O"}}	{{1, "H"}, {1, "N2H4"}, {1, "NO3"}}
{{1, "H"}, {3/2, "N2"}, {1, "NO3"}}	{{3/2, "N2O"}, {1, "NO"}, {1/2, "H2O"}}
{{1, "N2"}, {4/3, "NO"}, {8/3, "H2O"}}	{{4/3, "H"}, {1, "N2H4"}, {4/3, "NO3"}}
{{1, "N2"}, {4/3, "NO"}, {8/3, "H2O"}}	{{1/3, "H"}, {1, "N2H5"}, {4/3, "NO3"}}
{{1, "H"}, {1, "NO3"}}	{{1, "NO"}, {3/4, "O2"}, {1/2, "H2O"}}
{{6, "NO"}, {1, "NO3"}, {4, "H2O"}}	{{5, "H"}, {1, "NH2OH"}, {6, "NO2"}}
{{3/2, "NH3OH"}, {1, "NO3"}}	{{2, "H"}, {1, "NH2OH"}, {3/2, "NO2"}, {1/2, "H2O"}}
{{1, "NH3"}, {1, "NO3"}}	{{1, "NH2OH"}, {1, "NO2"}}
{{1, "NH4"}, {1, "NO3"}}	{{1, "H"}, {1, "NH2OH"}, {1, "NO2"}}
{{1, "H"}, {1, "NH2OH"}, {2, "NO"}, {2, "H2O"}}	{{2, "NH3OH"}, {1, "NO3"}}
{{1, "H"}, {6/5, "NH3"}, {1, "NO3"}}	{{1, "NH2OH"}, {6/5, "NO"}, {4/5, "H2O"}}
{{6/5, "NH4"}, {1, "NO3"}}	{{1/5, "H"}, {1, "NH2OH"}, {6/5, "NO"}, {4/5, "H2O"}}
{{3, "NH4"}, {1, "NO3"}, {1, "H2O"}}	{{2, "H"}, {4, "NH2OH"}}
{{3, "NH4"}, {1, "NO3"}, {1, "H2O"}}	{{2, "H"}, {1, "NH2OH"}, {3, "NH3OH"}}
{{1, "H"}, {3, "NH3"}, {1, "NO3"}, {1, "H2O"}}	{{4, "NH2OH"}}
{{3/2, "N2O"}, {1, "NO3"}, {5/2, "H2O"}}	{{2, "H"}, {1, "NH2OH"}, {3, "NO2"}}
{{1, "N2"}, {1, "NO3"}, {2, "H2O"}}	{{1, "H"}, {1, "NH2OH"}, {2, "NO2"}}
{{1, "H"}, {3, "N2O"}, {1, "NO3"}, {1, "H2O"}}	{{1, "NH2OH"}, {6, "NO"}}
{{1, "H"}, {3/2, "N2"}, {1, "NO3"}, {1, "H2O"}}	{{1, "NH2OH"}, {3, "NO"}}
{{2/3, "H"}, {1, "N2O"}, {4/3, "NH2OH"}, {5/3, "H2O"}}	{{2, "NH4"}, {4/3, "NO3"}}
{{1, "N2O"}, {4/3, "NH2OH"}, {5/3, "H2O"}}	{{4/3, "H"}, {2, "NH3"}, {4/3, "NO3"}}
{{1, "H"}, {1, "N2"}, {1, "NH2OH"}, {2, "H2O"}}	{{2, "NH4"}, {1, "NO3"}}
{{1, "N2"}, {1, "NH2OH"}, {2, "H2O"}}	{{1, "H"}, {2, "NH3"}, {1, "NO3"}}
{{1, "H"}, {2, "N2O"}, {1, "NH2OH"}, {2, "H2O"}}	{{2, "NH4"}, {2, "NO"}, {1, "NO3"}}
{{2, "N2O"}, {1, "NH2OH"}, {2, "H2O"}}	{{1, "H"}, {2, "NH3"}, {2, "NO"}, {1, "NO3"}}
{{1, "NH2OH"}, {2, "NH4"}, {2, "NO"}}	{{1, "H"}, {2, "N2H5"}, {1, "NO3"}}
{{1, "NH2OH"}, {2, "NH4"}, {2, "NO"}}	{{3, "H"}, {2, "N2H4"}, {1, "NO3"}}
{{1, "NH2OH"}, {2, "NH3"}, {2, "NO"}}	{{1, "H"}, {2, "N2H4"}, {1, "NO3"}}
{{1, "H"}, {3, "N2"}, {1, "NO3"}, {1, "H2O"}}	{{3, "N2O"}, {1, "NH2OH"}}
{{3/2, "N2"}, {1, "NH2OH"}, {2, "H2O"}}	{{1, "H"}, {3/2, "N2H4"}, {1, "NO3"}}
{{1/2, "H"}, {3/2, "N2"}, {1, "NH2OH"}, {2, "H2O"}}	{{3/2, "N2H5"}, {1, "NO3"}}
{{1, "H"}, {1, "NO3"}, {1, "H2O"}}	{{1, "NH2OH"}, {3/2, "O2"}}
{{6, "NO"}, {1, "NO3"}, {4, "H2O"}}	{{4, "H"}, {1, "NH3OH"}, {6, "NO2"}}
{{1, "NH3OH"}, {3/2, "NO2"}, {1/2, "H2O"}}	{{1/2, "H"}, {3/2, "NH2OH"}, {1, "NO3"}}
{{1, "H"}, {1, "NH3"}, {1, "NO3"}}	{{1, "NH3OH"}, {1, "NO2"}}
{{1, "NH4"}, {1, "NO3"}}	{{1, "NH3OH"}, {1, "NO2"}}
{{1, "NH3OH"}, {2, "NO"}, {2, "H2O"}}	{{2, "H"}, {2, "NH2OH"}, {1, "NO3"}}
{{2, "H"}, {6/5, "NH3"}, {1, "NO3"}}	{{1, "NH3OH"}, {6/5, "NO"}, {4/5, "H2O"}}
{{4/5, "H"}, {6/5, "NH4"}, {1, "NO3"}}	{{1, "NH3OH"}, {6/5, "NO"}, {4/5, "H2O"}}
{{3, "NH4"}, {1, "NO3"}, {1, "H2O"}}	{{1, "H"}, {3, "NH2OH"}, {1, "NH3OH"}}
{{3, "NH4"}, {1, "NO3"}, {1, "H2O"}}	{{1, "H"}, {4, "NH3OH"}}
{{2, "H"}, {3, "NH3"}, {1, "NO3"}, {1, "H2O"}}	{{3, "NH2OH"}, {1, "NH3OH"}}
{{3/2, "N2O"}, {1, "NO3"}, {5/2, "H2O"}}	{{1, "H"}, {1, "NH3OH"}, {3, "NO2"}}
{{1, "N2"}, {1, "NO3"}, {2, "H2O"}}	{{1, "NH3OH"}, {2, "NO2"}}
{{2, "H"}, {3, "N2O"}, {1, "NO3"}, {1, "H2O"}}	{{1, "NH3OH"}, {6, "NO"}}
{{2, "H"}, {3/2, "N2"}, {1, "NO3"}, {1, "H2O"}}	{{1, "NH3OH"}, {3, "NO"}}
{{1, "N2O"}, {4/3, "NH3OH"}, {5/3, "H2O"}}	{{2/3, "H"}, {2, "NH4"}, {4/3, "NO3"}}
{{1, "N2O"}, {4/3, "NH3OH"}, {5/3, "H2O"}}	{{8/3, "H"}, {2, "NH3"}, {4/3, "NO3"}}
{{1, "N2"}, {1, "NH3OH"}, {2, "H2O"}}	{{2, "NH4"}, {1, "NO3"}}
{{1, "N2"}, {1, "NH3OH"}, {2, "H2O"}}	{{2, "H"}, {2, "NH3"}, {1, "NO3"}}
{{2, "N2O"}, {1, "NH3OH"}, {2, "H2O"}}	{{2, "NH4"}, {2, "NO"}, {1, "NO3"}}
{{2, "N2O"}, {1, "NH3OH"}, {2, "H2O"}}	{{2, "H"}, {2, "NH3"}, {2, "NO"}, {1, "NO3"}}
{{1, "NH3OH"}, {2, "NH4"}, {2, "NO"}}	{{2, "H"}, {2, "N2H5"}, {1, "NO3"}}
{{1, "NH3OH"}, {2, "NH4"}, {2, "NO"}}	{{4, "H"}, {2, "N2H4"}, {1, "NO3"}}
{{2, "NH3"}, {1, "NH3OH"}, {2, "NO"}}	{{2, "H"}, {2, "N2H4"}, {1, "NO3"}}
{{2, "H"}, {3, "N2"}, {1, "NO3"}, {1, "H2O"}}	{{3, "N2O"}, {1, "NH3OH"}}
{{3/2, "N2"}, {1, "NH3OH"}, {2, "H2O"}}	{{2, "H"}, {3/2, "N2H4"}, {1, "NO3"}}
{{3/2, "N2"}, {1, "NH3OH"}, {2, "H2O"}}	{{1/2, "H"}, {3/2, "N2H5"}, {1, "NO3"}}
{{2, "H"}, {1, "NO3"}, {1, "H2O"}}	{{1, "NH3OH"}, {3/2, "O2"}}
{{8, "NO"}, {1, "NO3"}, {5, "H2O"}}	{{7, "H"}, {1, "NH3"}, {8, "NO2"}}
{{1, "H"}, {1, "NH3"}, {2, "NO2"}, {1, "H2O"}}	{{2, "NH2OH"}, {1, "NO3"}}
{{3, "H"}, {1, "NH3"}, {2, "NO2"}, {1, "H2O"}}	{{2, "NH3OH"}, {1, "NO3"}}
{{4/3, "NH4"}, {1, "NO3"}}	{{5/3, "H"}, {1, "NH3"}, {4/3, "NO2"}, {1/3, "H2O"}}
{{1, "NH3"}, {8/3, "NO"}, {3, "H2O"}}	{{1, "H"}, {8/3, "NH2OH"}, {1, "NO3"}}
{{5/3, "H"}, {1, "NH3"}, {8/3, "NO"}, {3, "H2O"}}	{{8/3, "NH3OH"}, {1, "NO3"}}
{{8/5, "NH4"}, {1, "NO3"}}	{{3/5, "H"}, {1, "NH3"}, {8/5, "NO"}, {7/5, "H2O"}}
{{4, "NH4"}, {1, "NO3"}, {1, "H2O"}}	{{3, "H"}, {4, "NH2OH"}, {1, "NH3"}}
{{4, "NH4"}, {1, "NO3"}, {1, "H2O"}}	{{3, "H"}, {1, "NH3"}, {4, "NH3OH"}}
{{2, "N2O"}, {1, "NO3"}, {3, "H2O"}}	{{3, "H"}, {1, "NH3"}, {4, "NO2"}}
{{4/3, "N2"}, {1, "NO3"}, {7/3, "H2O"}}	{{5/3, "H"}, {1, "NH3"}, {8/3, "NO2"}}
{{1, "H"}, {4, "N2O"}, {1, "NO3"}, {1, "H2O"}}	{{1, "NH3"}, {8, "NO"}}
{{1, "H"}, {2, "N2"}, {1, "NO3"}, {1, "H2O"}}	{{1, "NH3"}, {4, "NO"}}
{{1, "H"}, {1, "N2O"}, {1, "NH3"}, {2, "H2O"}}	{{2, "NH4"}, {1, "NO3"}}
{{1, "N2O"}, {2, "H2O"}}	{{1, "H"}, {1, "NH3"}, {1, "NO3"}}
{{5/3, "H"}, {4/3, "N2"}, {1, "NH3"}, {3, "H2O"}}	{{8/3, "NH4"}, {1, "NO3"}}
{{4/3, "N2"}, {3, "H2O"}}	{{1, "H"}, {5/3, "NH3"}, {1, "NO3"}}
{{5/3, "H"}, {8/3, "N2O"}, {1, "NH3"}, {3, "H2O"}}	{{8/3, "NH4"}, {8/3, "NO"}, {1, "NO3"}}
{{8/3, "N2O"}, {3, "H2O"}}	{{1, "H"}, {5/3, "NH3"}, {8/3, "NO"}, {1, "NO3"}}
{{1, "NH3"}, {8/3, "NH4"}, {8/3, "NO"}, {1/3, "H2O"}}	{{1, "H"}, {8/3, "N2H5"}, {1, "NO3"}}
{{1, "NH3"}, {8/3, "NH4"}, {8/3, "NO"}, {1/3, "H2O"}}	{{11/3, "H"}, {8/3, "N2H4"}, {1, "NO3"}}
{{11/3, "NH3"}, {8/3, "NO"}, {1/3, "H2O"}}	{{1, "H"}, {8/3, "N2H4"}, {1, "NO3"}}
{{1, "H"}, {4, "N2"}, {1, "NO3"}, {1, "H2O"}}	{{4, "N2O"}, {1, "NH3"}}
{{2, "N2"}, {1, "NH3"}, {3, "H2O"}}	{{1, "H"}, {2, "N2H4"}, {1, "NO3"}}
{{1, "H"}, {2, "N2"}, {1, "NH3"}, {3, "H2O"}}	{{2, "N2H5"}, {1, "NO3"}}
{{1, "H"}, {1, "NO3"}, {1, "H2O"}}	{{1, "NH3"}, {2, "O2"}}
{{8, "NO"}, {1, "NO3"}, {5, "H2O"}}	{{6, "H"}, {1, "NH4"}, {8, "NO2"}}
{{1, "NH4"}, {2, "NO2"}, {1, "H2O"}}	{{2, "NH2OH"}, {1, "NO3"}}
{{2, "H"}, {1, "NH4"}, {2, "NO2"}, {1, "H2O"}}	{{2, "NH3OH"}, {1, "NO3"}}
{{1, "NH4"}, {4/3, "NO2"}, {1/3, "H2O"}}	{{2/3, "H"}, {4/3, "NH3"}, {1, "NO3"}}
{{1, "NH4"}, {8/3, "NO"}, {3, "H2O"}}	{{2, "H"}, {8/3, "NH2OH"}, {1, "NO3"}}
{{2/3, "H"}, {1, "NH4"}, {8/3, "NO"}, {3, "H2O"}}	{{8/3, "NH3OH"}, {1, "NO3"}}
{{1, "NH4"}, {8/5, "NO"}, {7/5, "H2O"}}	{{2, "H"}, {8/5, "NH3"}, {1, "NO3"}}
{{2, "H"}, {4, "NH3"}, {1, "NO3"}, {1, "H2O"}}	{{4, "NH2OH"}, {1, "NH4"}}
{{2, "N2O"}, {1, "NO3"}, {3, "H2O"}}	{{2, "H"}, {1, "NH4"}, {4, "NO2"}}
{{4/3, "N2"}, {1, "NO3"}, {7/3, "H2O"}}	{{2/3, "H"}, {1, "NH4"}, {8/3, "NO2"}}
{{2, "H"}, {4, "N2O"}, {1, "NO3"}, {1, "H2O"}}	{{1, "NH4"}, {8, "NO"}}
{{2, "H"}, {2, "N2"}, {1, "NO3"}, {1, "H2O"}}	{{1, "NH4"}, {4, "NO"}}
{{1, "N2O"}, {2, "H2O"}}	{{1, "NH4"}, {1, "NO3"}}
{{1, "N2O"}, {1, "NH4"}, {2, "H2O"}}	{{2, "H"}, {2, "NH3"}, {1, "NO3"}}
{{2/3, "H"}, {4/3, "N2"}, {3, "H2O"}}	{{5/3, "NH4"}, {1, "NO3"}}
{{4/3, "N2"}, {1, "NH4"}, {3, "H2O"}}	{{2, "H"}, {8/3, "NH3"}, {1, "NO3"}}
{{2/3, "H"}, {8/3, "N2O"}, {3, "H2O"}}	{{5/3, "NH4"}, {8/3, "NO"}, {1, "NO3"}}
{{8/3, "N2O"}, {1, "NH4"}, {3, "H2O"}}	{{2, "H"}, {8/3, "NH3"}, {8/3, "NO"}, {1, "NO3"}}
{{11/3, "NH4"}, {8/3, "NO"}, {1/3, "H2O"}}	{{2, "H"}, {8/3, "N2H5"}, {1, "NO3"}}
{{11/3, "NH4"}, {8/3, "NO"}, {1/3, "H2O"}}	{{14/3, "H"}, {8/3, "N2H4"}, {1, "NO3"}}
{{8/3, "NH3"}, {1, "NH4"}, {8/3, "NO"}, {1/3, "H2O"}}	{{2, "H"}, {8/3, "N2H4"}, {1, "NO3"}}
{{2, "H"}, {4, "N2"}, {1, "NO3"}, {1, "H2O"}}	{{4, "N2O"}, {1, "NH4"}}
{{2, "N2"}, {1, "NH4"}, {3, "H2O"}}	{{2, "H"}, {2, "N2H4"}, {1, "NO3"}}
{{2, "N2"}, {1, "NH4"}, {3, "H2O"}}	{{2, "N2H5"}, {1, "NO3"}}
{{2, "H"}, {1, "NO3"}, {1, "H2O"}}	{{1, "NH4"}, {2, "O2"}}
{{4, "NO"}, {3, "H2O"}}	{{3, "H"}, {1, "NH2OH"}, {3, "NO2"}}
{{4, "NO"}, {3, "H2O"}}	{{2, "H"}, {1, "NH3OH"}, {3, "NO2"}}
{{6, "NO"}, {4, "H2O"}}	{{5, "H"}, {1, "NH3"}, {5, "NO2"}}
{{6, "NO"}, {4, "H2O"}}	{{4, "H"}, {1, "NH4"}, {5, "NO2"}}
{{1, "H"}, {1, "NH4"}, {2, "NO2"}}	{{1, "NH2OH"}, {2, "NO"}, {1, "H2O"}}
{{1, "H"}, {1, "NH4"}, {2, "NO2"}}	{{1, "NH3OH"}, {2, "NO"}, {1, "H2O"}}
{{2, "H"}, {1, "NH3"}, {2, "NO2"}}	{{1, "NH2OH"}, {2, "NO"}, {1, "H2O"}}
{{6, "H"}, {1, "N2O"}, {8, "NO2"}}	{{8, "NO"}, {2, "NO3"}, {3, "H2O"}}
{{8, "H"}, {1, "N2"}, {10, "NO2"}}	{{10, "NO"}, {2, "NO3"}, {4, "H2O"}}
{{2, "H"}, {1, "N2O"}, {2, "NO2"}}	{{4, "NO"}, {1, "H2O"}}
{{4, "H"}, {1, "N2"}, {4, "NO2"}}	{{6, "NO"}, {2, "H2O"}}
{{1, "N2O"}, {8, "NO"}, {7, "H2O"}}	{{6, "H"}, {2, "NH4"}, {8, "NO2"}}
{{1, "N2O"}, {8, "NO"}, {7, "H2O"}}	{{8, "H"}, {2, "NH3"}, {8, "NO2"}}
{{1, "N2"}, {6, "NO"}, {6, "H2O"}}	{{4, "H"}, {2, "NH4"}, {6, "NO2"}}
{{1, "N2"}, {6, "NO"}, {6, "H2O"}}	{{6, "H"}, {2, "NH3"}, {6, "NO2"}}
{{1, "N2O"}, {2, "NO"}, {3, "H2O"}}	{{2, "H"}, {1, "NH4"}, {3, "NO2"}}
{{1, "N2O"}, {2, "NO"}, {3, "H2O"}}	{{3, "H"}, {1, "NH3"}, {3, "NO2"}}
{{1, "NH4"}, {4, "NO"}, {2, "H2O"}}	{{3, "H"}, {1, "N2H5"}, {3, "NO2"}}
{{1, "NH4"}, {4, "NO"}, {2, "H2O"}}	{{4, "H"}, {1, "N2H4"}, {3, "NO2"}}
{{1, "NH3"}, {4, "NO"}, {2, "H2O"}}	{{3, "H"}, {1, "N2H4"}, {3, "NO2"}}
{{2, "H"}, {1, "N2"}, {2, "NO2"}}	{{1, "N2O"}, {2, "NO"}, {1, "H2O"}}
{{1, "N2"}, {4, "NO"}, {4, "H2O"}}	{{4, "H"}, {1, "N2H4"}, {4, "NO2"}}
{{1, "N2"}, {4, "NO"}, {4, "H2O"}}	{{3, "H"}, {1, "N2H5"}, {4, "NO2"}}
{{1, "H"}, {1, "NO2"}}	{{1, "NO"}, {1/4, "O2"}, {1/2, "H2O"}}
{{1/3, "H"}, {1, "NH2OH"}, {4/3, "NO"}, {1, "H2O"}}	{{4/3, "NH3OH"}, {1, "NO2"}}
{{5/4, "H"}, {1, "NH3"}, {5/4, "NO2"}}	{{5/4, "NH2OH"}, {1, "NO"}, {1/4, "H2O"}}
{{1/4, "H"}, {1, "NH4"}, {5/4, "NO2"}}	{{5/4, "NH2OH"}, {1, "NO"}, {1/4, "H2O"}}
{{2, "NH4"}, {1, "NO2"}, {1, "H2O"}}	{{1, "H"}, {3, "NH2OH"}}
{{2, "NH4"}, {1, "NO2"}, {1, "H2O"}}	{{1, "H"}, {1, "NH2OH"}, {2, "NH3OH"}}
{{1, "H"}, {2, "NH3"}, {1, "NO2"}, {1, "H2O"}}	{{3, "NH2OH"}}
{{1, "N2O"}, {2, "NO2"}, {3, "H2O"}}	{{2, "NH2OH"}, {2, "NO3"}}
{{1/2, "H"}, {1, "N2"}, {5/2, "NO2"}, {7/2, "H2O"}}	{{5/2, "NH2OH"}, {2, "NO3"}}
{{1, "H"}, {2, "N2O"}, {1, "NO2"}, {1, "H2O"}}	{{1, "NH2OH"}, {4, "NO"}}
{{1, "H"}, {1, "N2"}, {1, "NO2"}, {1, "H2O"}}	{{1, "NH2OH"}, {2, "NO"}}
{{2, "NH4"}, {2, "NO2"}}	{{1, "N2O"}, {2, "NH2OH"}, {1, "H2O"}}
{{1, "N2O"}, {2, "NH2OH"}, {1, "H2O"}}	{{2, "H"}, {2, "NH3"}, {2, "NO2"}}
{{1/2, "H"}, {1, "N2"}, {3/2, "NH2OH"}, {3/2, "H2O"}}	{{2, "NH4"}, {3/2, "NO2"}}
{{1, "N2"}, {3/2, "NH2OH"}, {3/2, "H2O"}}	{{3/2, "H"}, {2, "NH3"}, {3/2, "NO2"}}
{{1/3, "H"}, {4/3, "N2O"}, {1, "NH2OH"}, {1, "H2O"}}	{{4/3, "NH4"}, {4/3, "NO"}, {1, "NO2"}}
{{4/3, "N2O"}, {1, "NH2OH"}, {1, "H2O"}}	{{1, "H"}, {4/3, "NH3"}, {4/3, "NO"}, {1, "NO2"}}
{{1, "NH2OH"}, {4/3, "NH4"}, {4/3, "NO"}}	{{1, "H"}, {4/3, "N2H5"}, {1, "NO2"}, {1/3, "H2O"}}
{{1, "NH2OH"}, {4/3, "NH4"}, {4/3, "NO"}}	{{7/3, "H"}, {4/3, "N2H4"}, {1, "NO2"}, {1/3, "H2O"}}
{{1, "NH2OH"}, {4/3, "NH3"}, {4/3, "NO"}}	{{1, "H"}, {4/3, "N2H4"}, {1, "NO2"}, {1/3, "H2O"}}
{{1, "H"}, {2, "N2"}, {1, "NO2"}, {1, "H2O"}}	{{2, "N2O"}, {1, "NH2OH"}}
{{1, "N2"}, {1, "NH2OH"}, {1, "H2O"}}	{{1, "H"}, {1, "N2H4"}, {1, "NO2"}}
{{1, "N2"}, {1, "NH2OH"}, {1, "H2O"}}	{{1, "N2H5"}, {1, "NO2"}}
{{1, "H"}, {1, "NO2"}, {1, "H2O"}}	{{1, "NH2OH"}, {1, "O2"}}
{{1, "NH3OH"}, {4/3, "NO"}, {1, "H2O"}}	{{2, "H"}, {4/3, "NH2OH"}, {1, "NO2"}}
{{5/2, "H"}, {1, "NH3"}, {5/4, "NO2"}}	{{5/4, "NH3OH"}, {1, "NO"}, {1/4, "H2O"}}
{{3/2, "H"}, {1, "NH4"}, {5/4, "NO2"}}	{{5/4, "NH3OH"}, {1, "NO"}, {1/4, "H2O"}}
{{2, "NH4"}, {1, "NO2"}, {1, "H2O"}}	{{2, "NH2OH"}, {1, "NH3OH"}}
{{2, "NH4"}, {1, "NO2"}, {1, "H2O"}}	{{3, "NH3OH"}}
{{2, "H"}, {2, "NH3"}, {1, "NO2"}, {1, "H2O"}}	{{2, "NH2OH"}, {1, "NH3OH"}}
{{2, "H"}, {1, "N2O"}, {2, "NO2"}, {3, "H2O"}}	{{2, "NH3OH"}, {2, "NO3"}}
{{3, "H"}, {1, "N2"}, {5/2, "NO2"}, {7/2, "H2O"}}	{{5/2, "NH3OH"}, {2, "NO3"}}
{{2, "H"}, {2, "N2O"}, {1, "NO2"}, {1, "H2O"}}	{{1, "NH3OH"}, {4, "NO"}}
{{2, "H"}, {1, "N2"}, {1, "NO2"}, {1, "H2O"}}	{{1, "NH3OH"}, {2, "NO"}}
{{1, "N2O"}, {2, "NH3OH"}, {1, "H2O"}}	{{2, "H"}, {2, "NH4"}, {2, "NO2"}}
{{1, "N2O"}, {2, "NH3OH"}, {1, "H2O"}}	{{4, "H"}, {2, "NH3"}, {2, "NO2"}}
{{1, "N2"}, {3/2, "NH3OH"}, {3/2, "H2O"}}	{{1, "H"}, {2, "NH4"}, {3/2, "NO2"}}
{{1, "N2"}, {3/2, "NH3OH"}, {3/2, "H2O"}}	{{3, "H"}, {2, "NH3"}, {3/2, "NO2"}}
{{4/3, "N2O"}, {1, "NH3OH"}, {1, "H2O"}}	{{2/3, "H"}, {4/3, "NH4"}, {4/3, "NO"}, {1, "NO2"}}
{{4/3, "N2O"}, {1, "NH3OH"}, {1, "H2O"}}	{{2, "H"}, {4/3, "NH3"}, {4/3, "NO"}, {1, "NO2"}}
{{1, "NH3OH"}, {4/3, "NH4"}, {4/3, "NO"}}	{{2, "H"}, {4/3, "N2H5"}, {1, "NO2"}, {1/3, "H2O"}}
{{1, "NH3OH"}, {4/3, "NH4"}, {4/3, "NO"}}	{{10/3, "H"}, {4/3, "N2H4"}, {1, "NO2"}, {1/3, "H2O"}}
{{4/3, "NH3"}, {1, "NH3OH"}, {4/3, "NO"}}	{{2, "H"}, {4/3, "N2H4"}, {1, "NO2"}, {1/3, "H2O"}}
{{2, "H"}, {2, "N2"}, {1, "NO2"}, {1, "H2O"}}	{{2, "N2O"}, {1, "NH3OH"}}
{{1, "N2"}, {1, "NH3OH"}, {1, "H2O"}}	{{2, "H"}, {1, "N2H4"}, {1, "NO2"}}
{{1, "N2"}, {1, "NH3OH"}, {1, "H2O"}}	{{1, "H"}, {1, "N2H5"}, {1, "NO2"}}
{{2, "H"}, {1, "NO2"}, {1, "H2O"}}	{{1, "NH3OH"}, {1, "O2"}}
{{1, "NH3"}, {2, "NO"}, {2, "H2O"}}	{{1, "H"}, {2, "NH2OH"}, {1, "NO2"}}
{{1, "H"}, {1, "NH3"}, {2, "NO"}, {2, "H2O"}}	{{2, "NH3OH"}, {1, "NO2"}}
{{6/5, "NH4"}, {1, "NO2"}}	{{1/5, "H"}, {1, "NH3"}, {6/5, "NO"}, {4/5, "H2O"}}
{{3, "NH4"}, {1, "NO2"}, {1, "H2O"}}	{{2, "H"}, {3, "NH2OH"}, {1, "NH3"}}
{{3, "NH4"}, {1, "NO2"}, {1, "H2O"}}	{{2, "H"}, {1, "NH3"}, {3, "NH3OH"}}
{{1, "N2O"}, {4/3, "NO2"}, {7/3, "H2O"}}	{{2/3, "H"}, {4/3, "NH3"}, {2, "NO3"}}
{{1, "N2"}, {5/3, "NO2"}, {8/3, "H2O"}}	{{1/3, "H"}, {5/3, "NH3"}, {2, "NO3"}}
{{1, "H"}, {3, "N2O"}, {1, "NO2"}, {1, "H2O"}}	{{1, "NH3"}, {6, "NO"}}
{{1, "H"}, {3/2, "N2"}, {1, "NO2"}, {1, "H2O"}}	{{1, "NH3"}, {3, "NO"}}
{{2/3, "H"}, {1, "N2O"}, {4/3, "NH3"}, {5/3, "H2O"}}	{{2, "NH4"}, {4/3, "NO2"}}
{{3/2, "N2O"}, {5/2, "H2O"}}	{{2, "H"}, {1, "NH3"}, {2, "NO2"}}
{{1, "H"}, {1, "N2"}, {1, "NH3"}, {2, "H2O"}}	{{2, "NH4"}, {1, "NO2"}}
{{1, "N2"}, {2, "H2O"}}	{{1, "H"}, {1, "NH3"}, {1, "NO2"}}
{{1, "H"}, {2, "N2O"}, {1, "NH3"}, {2, "H2O"}}	{{2, "NH4"}, {2, "NO"}, {1, "NO2"}}
{{2, "N2O"}, {2, "H2O"}}	{{1, "H"}, {1, "NH3"}, {2, "NO"}, {1, "NO2"}}
{{1, "NH3"}, {2, "NH4"}, {2, "NO"}}	{{1, "H"}, {2, "N2H5"}, {1, "NO2"}}
{{1, "NH3"}, {2, "NH4"}, {2, "NO"}}	{{3, "H"}, {2, "N2H4"}, {1, "NO2"}}
{{3, "NH3"}, {2, "NO"}}	{{1, "H"}, {2, "N2H4"}, {1, "NO2"}}
{{1, "H"}, {3, "N2"}, {1, "NO2"}, {1, "H2O"}}	{{3, "N2O"}, {1, "NH3"}}
{{3/2, "N2"}, {1, "NH3"}, {2, "H2O"}}	{{1, "H"}, {3/2, "N2H4"}, {1, "NO2"}}
{{1/2, "H"}, {3/2, "N2"}, {1, "NH3"}, {2, "H2O"}}	{{3/2, "N2H5"}, {1, "NO2"}}
{{1, "H"}, {1, "NO2"}, {1, "H2O"}}	{{1, "NH3"}, {3/2, "O2"}}
{{1, "NH4"}, {2, "NO"}, {2, "H2O"}}	{{2, "H"}, {2, "NH2OH"}, {1, "NO2"}}
{{1, "NH4"}, {2, "NO"}, {2, "H2O"}}	{{2, "NH3OH"}, {1, "NO2"}}
{{1, "NH4"}, {6/5, "NO"}, {4/5, "H2O"}}	{{2, "H"}, {6/5, "NH3"}, {1, "NO2"}}
{{2, "H"}, {3, "NH3"}, {1, "NO2"}, {1, "H2O"}}	{{3, "NH2OH"}, {1, "NH4"}}
{{2/3, "H"}, {1, "N2O"}, {4/3, "NO2"}, {7/3, "H2O"}}	{{4/3, "NH4"}, {2, "NO3"}}
{{4/3, "H"}, {1, "N2"}, {5/3, "NO2"}, {8/3, "H2O"}}	{{5/3, "NH4"}, {2, "NO3"}}
{{2, "H"}, {3, "N2O"}, {1, "NO2"}, {1, "H2O"}}	{{1, "NH4"}, {6, "NO"}}
{{2, "H"}, {3/2, "N2"}, {1, "NO2"}, {1, "H2O"}}	{{1, "NH4"}, {3, "NO"}}
{{3/2, "N2O"}, {5/2, "H2O"}}	{{1, "H"}, {1, "NH4"}, {2, "NO2"}}
{{1, "N2O"}, {4/3, "NH4"}, {5/3, "H2O"}}	{{8/3, "H"}, {2, "NH3"}, {4/3, "NO2"}}
{{1, "N2"}, {2, "H2O"}}	{{1, "NH4"}, {1, "NO2"}}
{{1, "N2"}, {1, "NH4"}, {2, "H2O"}}	{{2, "H"}, {2, "NH3"}, {1, "NO2"}}
{{2, "N2O"}, {2, "H2O"}}	{{1, "NH4"}, {2, "NO"}, {1, "NO2"}}
{{2, "N2O"}, {1, "NH4"}, {2, "H2O"}}	{{2, "H"}, {2, "NH3"}, {2, "NO"}, {1, "NO2"}}
{{3, "NH4"}, {2, "NO"}}	{{2, "H"}, {2, "N2H5"}, {1, "NO2"}}
{{3, "NH4"}, {2, "NO"}}	{{4, "H"}, {2, "N2H4"}, {1, "NO2"}}
{{2, "NH3"}, {1, "NH4"}, {2, "NO"}}	{{2, "H"}, {2, "N2H4"}, {1, "NO2"}}
{{2, "H"}, {3, "N2"}, {1, "NO2"}, {1, "H2O"}}	{{3, "N2O"}, {1, "NH4"}}
{{3/2, "N2"}, {1, "NH4"}, {2, "H2O"}}	{{2, "H"}, {3/2, "N2H4"}, {1, "NO2"}}
{{3/2, "N2"}, {1, "NH4"}, {2, "H2O"}}	{{1/2, "H"}, {3/2, "N2H5"}, {1, "NO2"}}
{{2, "H"}, {1, "NO2"}, {1, "H2O"}}	{{1, "NH4"}, {3/2, "O2"}}
{{3/2, "NH4"}, {1, "NO"}, {3/2, "H2O"}}	{{3/2, "H"}, {5/2, "NH2OH"}}
{{3/2, "NH4"}, {1, "NO"}, {3/2, "H2O"}}	{{3/2, "H"}, {1, "NH2OH"}, {3/2, "NH3OH"}}
{{3/2, "NH3"}, {1, "NO"}, {3/2, "H2O"}}	{{5/2, "NH2OH"}}
{{1, "N2O"}, {8/3, "NO"}, {5, "H2O"}}	{{2, "H"}, {8/3, "NH2OH"}, {2, "NO3"}}
{{1, "N2"}, {10/3, "NO"}, {6, "H2O"}}	{{2, "H"}, {10/3, "NH2OH"}, {2, "NO3"}}
{{1, "N2O"}, {4/3, "NO"}, {3, "H2O"}}	{{2, "H"}, {4/3, "NH2OH"}, {2, "NO2"}}
{{1, "N2"}, {2, "NO"}, {4, "H2O"}}	{{2, "H"}, {2, "NH2OH"}, {2, "NO2"}}
{{2, "NH4"}, {8/3, "NO"}, {1, "H2O"}}	{{2, "H"}, {1, "N2O"}, {8/3, "NH2OH"}}
{{2, "NH3"}, {8/3, "NO"}, {1, "H2O"}}	{{1, "N2O"}, {8/3, "NH2OH"}}
{{2, "H"}, {1, "N2"}, {2, "NH2OH"}}	{{2, "NH4"}, {2, "NO"}}
{{1, "N2"}, {2, "NH2OH"}}	{{2, "NH3"}, {2, "NO"}}
{{3/2, "N2"}, {1, "NO"}, {3/2, "H2O"}}	{{3/2, "N2O"}, {1, "NH2OH"}}
{{1, "N2"}, {4/3, "NH2OH"}}	{{1, "N2H4"}, {4/3, "NO"}}
{{1, "H"}, {1, "N2"}, {4/3, "NH2OH"}}	{{1, "N2H5"}, {4/3, "NO"}}
{{1, "NO"}, {3/2, "H2O"}}	{{1, "NH2OH"}, {3/4, "O2"}}
{{3/2, "NH4"}, {1, "NO"}, {3/2, "H2O"}}	{{1/2, "H"}, {3/2, "NH2OH"}, {1, "NH3OH"}}
{{3/2, "NH4"}, {1, "NO"}, {3/2, "H2O"}}	{{1/2, "H"}, {5/2, "NH3OH"}}
{{1, "H"}, {3/2, "NH3"}, {1, "NO"}, {3/2, "H2O"}}	{{3/2, "NH2OH"}, {1, "NH3OH"}}
{{2/3, "H"}, {1, "N2O"}, {8/3, "NO"}, {5, "H2O"}}	{{8/3, "NH3OH"}, {2, "NO3"}}
{{4/3, "H"}, {1, "N2"}, {10/3, "NO"}, {6, "H2O"}}	{{10/3, "NH3OH"}, {2, "NO3"}}
{{1, "N2O"}, {4/3, "NO"}, {3, "H2O"}}	{{2/3, "H"}, {4/3, "NH3OH"}, {2, "NO2"}}
{{1, "N2"}, {2, "NO"}, {4, "H2O"}}	{{2, "NH3OH"}, {2, "NO2"}}
{{2/3, "H"}, {2, "NH4"}, {8/3, "NO"}, {1, "H2O"}}	{{1, "N2O"}, {8/3, "NH3OH"}}
{{1, "N2O"}, {8/3, "NH3OH"}}	{{8/3, "H"}, {2, "NH3"}, {8/3, "NO"}, {1, "H2O"}}
{{1, "N2"}, {2, "NH3OH"}}	{{2, "NH4"}, {2, "NO"}}
{{1, "N2"}, {2, "NH3OH"}}	{{2, "H"}, {2, "NH3"}, {2, "NO"}}
{{1, "H"}, {3/2, "N2"}, {1, "NO"}, {3/2, "H2O"}}	{{3/2, "N2O"}, {1, "NH3OH"}}
{{1, "N2"}, {4/3, "NH3OH"}}	{{4/3, "H"}, {1, "N2H4"}, {4/3, "NO"}}
{{1, "N2"}, {4/3, "NH3OH"}}	{{1/3, "H"}, {1, "N2H5"}, {4/3, "NO"}}
{{1, "H"}, {1, "NO"}, {3/2, "H2O"}}	{{1, "NH3OH"}, {3/4, "O2"}}
{{5/2, "NH4"}, {1, "NO"}, {3/2, "H2O"}}	{{5/2, "H"}, {5/2, "NH2OH"}, {1, "NH3"}}
{{5/2, "NH4"}, {1, "NO"}, {3/2, "H2O"}}	{{5/2, "H"}, {1, "NH3"}, {5/2, "NH3OH"}}
{{1, "N2O"}, {8/5, "NO"}, {17/5, "H2O"}}	{{2, "H"}, {8/5, "NH3"}, {2, "NO3"}}
{{1, "N2"}, {2, "NO"}, {4, "H2O"}}	{{2, "H"}, {2, "NH3"}, {2, "NO3"}}
{{5/4, "N2O"}, {1, "NO"}, {11/4, "H2O"}}	{{5/2, "H"}, {1, "NH3"}, {5/2, "NO2"}}
{{1, "N2"}, {6/5, "NO"}, {14/5, "H2O"}}	{{2, "H"}, {6/5, "NH3"}, {2, "NO2"}}
{{2, "H"}, {1, "N2O"}, {8/5, "NH3"}, {3/5, "H2O"}}	{{2, "NH4"}, {8/5, "NO"}}
{{5/2, "N2O"}, {3/2, "H2O"}}	{{1, "NH3"}, {4, "NO"}}
{{2, "H"}, {1, "N2"}, {6/5, "NH3"}, {6/5, "H2O"}}	{{2, "NH4"}, {6/5, "NO"}}
{{5/4, "N2"}, {3/2, "H2O"}}	{{1, "NH3"}, {3/2, "NO"}}
{{5/2, "N2"}, {1, "NO"}, {3/2, "H2O"}}	{{5/2, "N2O"}, {1, "NH3"}}
{{5/4, "N2"}, {1, "NH3"}, {1, "H2O"}}	{{5/4, "N2H4"}, {1, "NO"}}
{{5/4, "H"}, {5/4, "N2"}, {1, "NH3"}, {1, "H2O"}}	{{5/4, "N2H5"}, {1, "NO"}}
{{1, "NO"}, {3/2, "H2O"}}	{{1, "NH3"}, {5/4, "O2"}}
{{1, "H"}, {5/2, "NH3"}, {1, "NO"}, {3/2, "H2O"}}	{{5/2, "NH2OH"}, {1, "NH4"}}
{{1, "N2O"}, {8/5, "NO"}, {17/5, "H2O"}}	{{2/5, "H"}, {8/5, "NH4"}, {2, "NO3"}}
{{1, "N2"}, {2, "NO"}, {4, "H2O"}}	{{2, "NH4"}, {2, "NO3"}}
{{5/4, "N2O"}, {1, "NO"}, {11/4, "H2O"}}	{{3/2, "H"}, {1, "NH4"}, {5/2, "NO2"}}
{{1, "N2"}, {6/5, "NO"}, {14/5, "H2O"}}	{{4/5, "H"}, {6/5, "NH4"}, {2, "NO2"}}
{{1, "H"}, {5/2, "N2O"}, {3/2, "H2O"}}	{{1, "NH4"}, {4, "NO"}}
{{1, "N2O"}, {8/5, "NH4"}, {3/5, "H2O"}}	{{8/5, "H"}, {2, "NH3"}, {8/5, "NO"}}
{{1, "H"}, {5/4, "N2"}, {3/2, "H2O"}}	{{1, "NH4"}, {3/2, "NO"}}
{{1, "N2"}, {6/5, "NH4"}, {6/5, "H2O"}}	{{6/5, "H"}, {2, "NH3"}, {6/5, "NO"}}
{{1, "H"}, {5/2, "N2"}, {1, "NO"}, {3/2, "H2O"}}	{{5/2, "N2O"}, {1, "NH4"}}
{{5/4, "N2"}, {1, "NH4"}, {1, "H2O"}}	{{1, "H"}, {5/4, "N2H4"}, {1, "NO"}}
{{1/4, "H"}, {5/4, "N2"}, {1, "NH4"}, {1, "H2O"}}	{{5/4, "N2H5"}, {1, "NO"}}
{{1, "H"}, {1, "NO"}, {3/2, "H2O"}}	{{1, "NH4"}, {5/4, "O2"}}
{{4, "NH4"}, {2, "NO3"}}	{{2, "H"}, {1, "N2O"}, {4, "NH2OH"}, {1, "H2O"}}
{{5, "NH4"}, {2, "NO3"}}	{{3, "H"}, {1, "N2"}, {5, "NH2OH"}, {1, "H2O"}}
{{2, "NH4"}, {2, "NO2"}}	{{1, "N2O"}, {2, "NH2OH"}, {1, "H2O"}}
{{1, "H"}, {1, "N2"}, {3, "NH2OH"}, {1, "H2O"}}	{{3, "NH4"}, {2, "NO2"}}
{{1, "H"}, {1, "N2O"}, {1, "NH2OH"}}	{{1, "NH4"}, {2, "NO"}}
{{2, "H"}, {1, "N2"}, {2, "NH2OH"}}	{{2, "NH4"}, {2, "NO"}}
{{1, "N2O"}, {2, "NH4"}, {3, "H2O"}}	{{2, "H"}, {4, "NH2OH"}}
{{1, "N2O"}, {4, "NH4"}, {3, "H2O"}}	{{4, "H"}, {4, "NH2OH"}, {2, "NH3"}}
{{1, "N2"}, {1, "NH4"}, {3, "H2O"}}	{{1, "H"}, {3, "NH2OH"}}
{{1, "N2"}, {3, "NH4"}, {3, "H2O"}}	{{3, "H"}, {3, "NH2OH"}, {2, "NH3"}}
{{2, "N2O"}, {1, "NH4"}, {3, "H2O"}}	{{1, "H"}, {3, "NH2OH"}, {2, "NO"}}
{{1, "N2O"}, {3/2, "NH4"}, {3/2, "H2O"}}	{{3/2, "H"}, {3/2, "NH2OH"}, {1, "NH3"}, {1, "NO"}}
{{5/2, "NH4"}, {1, "NO"}, {1/2, "H2O"}}	{{3/2, "H"}, {1, "N2H5"}, {3/2, "NH2OH"}}
{{5/2, "NH4"}, {1, "NO"}, {1/2, "H2O"}}	{{5/2, "H"}, {1, "N2H4"}, {3/2, "NH2OH"}}
{{1, "NH3"}, {3/2, "NH4"}, {1, "NO"}, {1/2, "H2O"}}	{{3/2, "H"}, {1, "N2H4"}, {3/2, "NH2OH"}}
{{1, "H"}, {1, "N2"}, {1, "NH2OH"}}	{{1, "N2O"}, {1, "NH4"}}
{{1, "N2"}, {2, "NH4"}, {2, "H2O"}}	{{2, "H"}, {1, "N2H4"}, {2, "NH2OH"}}
{{1, "N2"}, {2, "NH4"}, {2, "H2O"}}	{{1, "H"}, {1, "N2H5"}, {2, "NH2OH"}}
{{1, "NH4"}, {1/2, "O2"}}	{{1, "H"}, {1, "NH2OH"}}
{{1, "NH2OH"}, {1, "NH4"}}	{{1, "H"}, {1, "NH3"}, {1, "NH3OH"}}
{{4, "NH4"}, {2, "NO3"}}	{{2, "H"}, {1, "N2O"}, {4, "NH3OH"}, {1, "H2O"}}
{{5, "NH4"}, {2, "NO3"}}	{{3, "H"}, {1, "N2"}, {5, "NH3OH"}, {1, "H2O"}}
{{1, "N2O"}, {2, "NH3OH"}, {1, "H2O"}}	{{2, "NH4"}, {2, "NO2"}}
{{1, "H"}, {1, "N2"}, {3, "NH3OH"}, {1, "H2O"}}	{{3, "NH4"}, {2, "NO2"}}
{{1, "H"}, {1, "N2O"}, {1, "NH3OH"}}	{{1, "NH4"}, {2, "NO"}}
{{2, "H"}, {1, "N2"}, {2, "NH3OH"}}	{{2, "NH4"}, {2, "NO"}}
{{1, "N2O"}, {2, "NH4"}, {3, "H2O"}}	{{2, "H"}, {4, "NH3OH"}}
{{1, "N2O"}, {4, "NH4"}, {3, "H2O"}}	{{4, "H"}, {2, "NH3"}, {4, "NH3OH"}}
{{1, "N2"}, {1, "NH4"}, {3, "H2O"}}	{{1, "H"}, {3, "NH3OH"}}
{{1, "N2"}, {3, "NH4"}, {3, "H2O"}}	{{3, "H"}, {2, "NH3"}, {3, "NH3OH"}}
{{2, "N2O"}, {1, "NH4"}, {3, "H2O"}}	{{1, "H"}, {3, "NH3OH"}, {2, "NO"}}
{{1, "N2O"}, {3/2, "NH4"}, {3/2, "H2O"}}	{{3/2, "H"}, {1, "NH3"}, {3/2, "NH3OH"}, {1, "NO"}}
{{5/2, "NH4"}, {1, "NO"}, {1/2, "H2O"}}	{{3/2, "H"}, {1, "N2H5"}, {3/2, "NH3OH"}}
{{5/2, "NH4"}, {1, "NO"}, {1/2, "H2O"}}	{{5/2, "H"}, {1, "N2H4"}, {3/2, "NH3OH"}}
{{1, "NH3"}, {3/2, "NH4"}, {1, "NO"}, {1/2, "H2O"}}	{{3/2, "H"}, {1, "N2H4"}, {3/2, "NH3OH"}}
{{1, "H"}, {1, "N2"}, {1, "NH3OH"}}	{{1, "N2O"}, {1, "NH4"}}
{{1, "N2"}, {2, "NH4"}, {2, "H2O"}}	{{2, "H"}, {1, "N2H4"}, {2, "NH3OH"}}
{{1, "N2"}, {2, "NH4"}, {2, "H2O"}}	{{1, "H"}, {1, "N2H5"}, {2, "NH3OH"}}
{{1, "NH4"}, {1/2, "O2"}}	{{1, "H"}, {1, "NH3OH"}}
{{2, "H"}, {4, "NH3"}, {2, "NO3"}}	{{1, "N2O"}, {4, "NH2OH"}, {1, "H2O"}}
{{1, "N2"}, {5, "NH2OH"}, {1, "H2O"}}	{{2, "H"}, {5, "NH3"}, {2, "NO3"}}
{{1, "N2O"}, {2, "NH2OH"}, {1, "H2O"}}	{{2, "H"}, {2, "NH3"}, {2, "NO2"}}
{{1, "N2"}, {3, "NH2OH"}, {1, "H2O"}}	{{2, "H"}, {3, "NH3"}, {2, "NO2"}}
{{1, "N2O"}, {1, "NH2OH"}}	{{1, "NH3"}, {2, "NO"}}
{{1, "N2"}, {2, "NH2OH"}}	{{2, "NH3"}, {2, "NO"}}
{{2, "H"}, {1, "N2O"}, {4, "NH3"}, {3, "H2O"}}	{{4, "NH2OH"}, {2, "NH4"}}
{{1, "N2O"}, {2, "NH3"}, {3, "H2O"}}	{{4, "NH2OH"}}
{{2, "H"}, {1, "N2"}, {3, "NH3"}, {3, "H2O"}}	{{3, "NH2OH"}, {2, "NH4"}}
{{1, "N2"}, {1, "NH3"}, {3, "H2O"}}	{{3, "NH2OH"}}
{{1, "H"}, {1, "N2O"}, {3/2, "NH3"}, {3/2, "H2O"}}	{{3/2, "NH2OH"}, {1, "NH4"}, {1, "NO"}}
{{2, "N2O"}, {1, "NH3"}, {3, "H2O"}}	{{3, "NH2OH"}, {2, "NO"}}
{{3/2, "NH3"}, {1, "NH4"}, {1, "NO"}, {1/2, "H2O"}}	{{1, "N2H5"}, {3/2, "NH2OH"}}
{{3/2, "NH3"}, {1, "NH4"}, {1, "NO"}, {1/2, "H2O"}}	{{1, "H"}, {1, "N2H4"}, {3/2, "NH2OH"}}
{{5/2, "NH3"}, {1, "NO"}, {1/2, "H2O"}}	{{1, "N2H4"}, {3/2, "NH2OH"}}
{{1, "N2"}, {1, "NH2OH"}}	{{1, "N2O"}, {1, "NH3"}}
{{1, "N2"}, {2, "NH3"}, {2, "H2O"}}	{{1, "N2H4"}, {2, "NH2OH"}}
{{1, "H"}, {1, "N2"}, {2, "NH3"}, {2, "H2O"}}	{{1, "N2H5"}, {2, "NH2OH"}}
{{1, "NH2OH"}}	{{1, "NH3"}, {1/2, "O2"}}
{{4/3, "N2"}, {2, "NO3"}, {1/3, "H2O"}}	{{2/3, "H"}, {1, "N2O"}, {8/3, "NO2"}}
{{2, "H"}, {2, "N2"}, {2, "NO3"}}	{{1, "N2O"}, {4, "NO"}, {1, "H2O"}}
{{2/3, "H"}, {4/3, "N2"}, {1, "N2O"}, {5, "H2O"}}	{{8/3, "NH4"}, {2, "NO3"}}
{{4/3, "N2"}, {1, "N2O"}, {5, "H2O"}}	{{2, "H"}, {8/3, "NH3"}, {2, "NO3"}}
{{1, "N2O"}, {8/3, "NH4"}, {8/3, "NO"}, {7/3, "H2O"}}	{{2, "H"}, {8/3, "N2H5"}, {2, "NO3"}}
{{1, "N2O"}, {8/3, "NH4"}, {8/3, "NO"}, {7/3, "H2O"}}	{{14/3, "H"}, {8/3, "N2H4"}, {2, "NO3"}}
{{1, "N2O"}, {8/3, "NH3"}, {8/3, "NO"}, {7/3, "H2O"}}	{{2, "H"}, {8/3, "N2H4"}, {2, "NO3"}}
{{1, "H"}, {2, "N2"}, {1, "NO3"}}	{{5/2, "N2O"}, {1/2, "H2O"}}
{{2, "N2"}, {1, "N2O"}, {5, "H2O"}}	{{2, "H"}, {2, "N2H4"}, {2, "NO3"}}
{{2, "N2"}, {1, "N2O"}, {5, "H2O"}}	{{2, "N2H5"}, {2, "NO3"}}
{{2, "H"}, {2, "NO3"}}	{{1, "N2O"}, {2, "O2"}, {1, "H2O"}}
{{5/2, "N2O"}, {2, "NO3"}, {3/2, "H2O"}}	{{3, "H"}, {1, "N2"}, {5, "NO2"}}
{{2, "H"}, {5, "N2O"}, {2, "NO3"}}	{{1, "N2"}, {10, "NO"}, {1, "H2O"}}
{{1/2, "H"}, {1, "N2"}, {5/4, "N2O"}, {19/4, "H2O"}}	{{5/2, "NH4"}, {2, "NO3"}}
{{1, "N2"}, {5/4, "N2O"}, {19/4, "H2O"}}	{{2, "H"}, {5/2, "NH3"}, {2, "NO3"}}
{{4/3, "H"}, {1, "N2"}, {10/3, "N2O"}, {6, "H2O"}}	{{10/3, "NH4"}, {10/3, "NO"}, {2, "NO3"}}
{{1, "N2"}, {10/3, "N2O"}, {6, "H2O"}}	{{2, "H"}, {10/3, "NH3"}, {10/3, "NO"}, {2, "NO3"}}
{{1, "N2"}, {10/3, "NH4"}, {10/3, "NO"}, {8/3, "H2O"}}	{{2, "H"}, {10/3, "N2H5"}, {2, "NO3"}}
{{1, "N2"}, {10/3, "NH4"}, {10/3, "NO"}, {8/3, "H2O"}}	{{16/3, "H"}, {10/3, "N2H4"}, {2, "NO3"}}
{{1, "N2"}, {10/3, "NH3"}, {10/3, "NO"}, {8/3, "H2O"}}	{{2, "H"}, {10/3, "N2H4"}, {2, "NO3"}}
{{2, "H"}, {2, "NO3"}}	{{1, "N2"}, {5/2, "O2"}, {1, "H2O"}}
{{2, "H"}, {1, "N2"}, {2, "NO2"}}	{{1, "N2O"}, {2, "NO"}, {1, "H2O"}}
{{1, "N2"}, {3/2, "N2O"}, {9/2, "H2O"}}	{{1, "H"}, {2, "NH4"}, {3, "NO2"}}
{{1, "N2"}, {3/2, "N2O"}, {9/2, "H2O"}}	{{3, "H"}, {2, "NH3"}, {3, "NO2"}}
{{1, "N2O"}, {4/3, "NH4"}, {4/3, "NO"}, {5/3, "H2O"}}	{{2, "H"}, {4/3, "N2H5"}, {2, "NO2"}}
{{1, "N2O"}, {4/3, "NH4"}, {4/3, "NO"}, {5/3, "H2O"}}	{{10/3, "H"}, {4/3, "N2H4"}, {2, "NO2"}}
{{1, "N2O"}, {4/3, "NH3"}, {4/3, "NO"}, {5/3, "H2O"}}	{{2, "H"}, {4/3, "N2H4"}, {2, "NO2"}}
{{1, "H"}, {1, "N2"}, {1, "NO2"}}	{{3/2, "N2O"}, {1/2, "H2O"}}
{{1, "N2"}, {1, "N2O"}, {3, "H2O"}}	{{2, "H"}, {1, "N2H4"}, {2, "NO2"}}
{{1, "N2"}, {1, "N2O"}, {3, "H2O"}}	{{1, "H"}, {1, "N2H5"}, {2, "NO2"}}
{{1, "N2O"}, {1, "O2"}, {1, "H2O"}}	{{2, "H"}, {2, "NO2"}}
{{2, "H"}, {3, "N2O"}, {2, "NO2"}}	{{1, "N2"}, {6, "NO"}, {1, "H2O"}}
{{4/3, "N2"}, {1, "N2O"}, {13/3, "H2O"}}	{{2/3, "H"}, {2, "NH4"}, {8/3, "NO2"}}
{{4/3, "N2"}, {1, "N2O"}, {13/3, "H2O"}}	{{8/3, "H"}, {2, "NH3"}, {8/3, "NO2"}}
{{1, "N2"}, {2, "N2O"}, {4, "H2O"}}	{{2, "NH4"}, {2, "NO"}, {2, "NO2"}}
{{1, "N2"}, {2, "N2O"}, {4, "H2O"}}	{{2, "H"}, {2, "NH3"}, {2, "NO"}, {2, "NO2"}}
{{1, "N2"}, {2, "NH4"}, {2, "NO"}, {2, "H2O"}}	{{2, "H"}, {2, "N2H5"}, {2, "NO2"}}
{{1, "N2"}, {2, "NH4"}, {2, "NO"}, {2, "H2O"}}	{{4, "H"}, {2, "N2H4"}, {2, "NO2"}}
{{1, "N2"}, {2, "NH3"}, {2, "NO"}, {2, "H2O"}}	{{2, "H"}, {2, "N2H4"}, {2, "NO2"}}
{{1, "N2"}, {3/2, "O2"}, {1, "H2O"}}	{{2, "H"}, {2, "NO2"}}
{{2, "H"}, {1, "N2"}, {3, "N2O"}, {3, "H2O"}}	{{2, "NH4"}, {6, "NO"}}
{{1, "N2"}, {3, "N2O"}, {3, "H2O"}}	{{2, "NH3"}, {6, "NO"}}
{{1, "N2"}, {2, "NO"}}	{{2, "N2O"}}
{{1, "N2"}, {2, "N2O"}, {2, "H2O"}}	{{1, "N2H4"}, {4, "NO"}}
{{1, "H"}, {1, "N2"}, {2, "N2O"}, {2, "H2O"}}	{{1, "N2H5"}, {4, "NO"}}
{{1, "N2O"}, {1/2, "O2"}}	{{2, "NO"}}
{{2, "H"}, {2, "N2"}, {1, "N2O"}, {3, "H2O"}}	{{2, "NH4"}, {4, "NO"}}
{{2, "N2"}, {1, "N2O"}, {3, "H2O"}}	{{2, "NH3"}, {4, "NO"}}
{{1, "N2"}, {1, "O2"}}	{{2, "NO"}}
{{4/3, "N2"}, {2, "NH4"}, {1, "H2O"}}	{{2, "H"}, {1, "N2O"}, {8/3, "NH3"}}
{{8/3, "NH3"}, {2, "NH4"}, {8/3, "NO"}}	{{2, "H"}, {8/3, "N2H4"}, {1, "N2O"}, {5/3, "H2O"}}
{{1, "H"}, {2, "N2"}, {3/2, "H2O"}}	{{3/2, "N2O"}, {1, "NH4"}}
{{2, "N2"}, {2, "NH4"}, {1, "H2O"}}	{{2, "H"}, {2, "N2H4"}, {1, "N2O"}}
{{2, "N2"}, {2, "NH4"}, {1, "H2O"}}	{{2, "N2H5"}, {1, "N2O"}}
{{2, "H"}, {1, "N2O"}, {3, "H2O"}}	{{2, "NH4"}, {2, "O2"}}
{{8/3, "H"}, {4/3, "N2"}, {2, "NH3"}, {1, "H2O"}}	{{1, "N2O"}, {8/3, "NH4"}}
{{8/3, "N2H5"}, {1, "N2O"}, {5/3, "H2O"}}	{{2, "NH3"}, {8/3, "NH4"}, {8/3, "NO"}}
{{2, "NH3"}, {8/3, "NH4"}, {8/3, "NO"}}	{{8/3, "H"}, {8/3, "N2H4"}, {1, "N2O"}, {5/3, "H2O"}}
{{2, "N2"}, {3/2, "H2O"}}	{{3/2, "N2O"}, {1, "NH3"}}
{{2, "N2"}, {2, "NH3"}, {1, "H2O"}}	{{2, "N2H4"}, {1, "N2O"}}
{{2, "H"}, {2, "N2"}, {2, "NH3"}, {1, "H2O"}}	{{2, "N2H5"}, {1, "N2O"}}
{{1, "N2O"}, {3, "H2O"}}	{{2, "NH3"}, {2, "O2"}}
{{2, "N2O"}, {2, "NH4"}}	{{2, "H"}, {1, "N2"}, {2, "NH3"}, {2, "NO"}}
{{2, "H"}, {1, "N2"}, {2, "N2H4"}, {2, "H2O"}}	{{2, "NH3"}, {2, "NH4"}, {2, "NO"}}
{{2, "H"}, {1, "N2"}, {3, "H2O"}}	{{2, "NH4"}, {3/2, "O2"}}
{{1, "N2"}, {2, "NH4"}, {2, "NO"}}	{{2, "H"}, {2, "N2O"}, {2, "NH3"}}
{{1, "N2"}, {2, "N2H5"}, {2, "H2O"}}	{{2, "NH3"}, {2, "NH4"}, {2, "NO"}}
{{1, "N2"}, {3, "H2O"}}	{{2, "NH3"}, {3/2, "O2"}}
{{2, "H"}, {3, "N2"}, {3, "H2O"}}	{{1, "N2O"}, {2, "NH4"}, {2, "NO"}}
{{1, "N2"}, {4/3, "NH4"}, {4/3, "NO"}}	{{4/3, "H"}, {1, "N2H4"}, {4/3, "N2O"}}
{{1, "N2"}, {4/3, "NH4"}, {4/3, "NO"}}	{{1/3, "H"}, {1, "N2H5"}, {4/3, "N2O"}}
{{1, "H"}, {1, "N2O"}, {3/2, "H2O"}}	{{1, "NH4"}, {1, "NO"}, {3/4, "O2"}}
{{3, "N2"}, {3, "H2O"}}	{{1, "N2O"}, {2, "NH3"}, {2, "NO"}}
{{1, "N2"}, {4/3, "NH3"}, {4/3, "NO"}}	{{1, "N2H4"}, {4/3, "N2O"}}
{{1, "H"}, {1, "N2"}, {4/3, "NH3"}, {4/3, "NO"}}	{{1, "N2H5"}, {4/3, "N2O"}}
{{1, "N2O"}, {3/2, "H2O"}}	{{1, "NH3"}, {1, "NO"}, {3/4, "O2"}}
{{3/2, "N2"}, {1, "NH4"}, {1, "NO"}, {1/2, "H2O"}}	{{1, "N2H5"}, {3/2, "N2O"}}
{{1, "N2"}, {4/3, "N2H5"}, {4/3, "H2O"}}	{{1, "N2H4"}, {4/3, "NH4"}, {4/3, "NO"}}
{{3, "H"}, {3, "N2"}, {1, "N2H5"}, {4, "H2O"}}	{{4, "NH4"}, {4, "NO"}}
{{1, "NH4"}, {1, "NO"}, {1/2, "H2O"}}	{{1, "N2H5"}, {3/4, "O2"}}
{{3/2, "N2"}, {1, "NH4"}, {1, "NO"}, {1/2, "H2O"}}	{{1, "H"}, {1, "N2H4"}, {3/2, "N2O"}}
{{4, "H"}, {3, "N2"}, {1, "N2H4"}, {4, "H2O"}}	{{4, "NH4"}, {4, "NO"}}
{{7/3, "H"}, {1, "N2"}, {4/3, "N2H4"}, {4/3, "H2O"}}	{{1, "N2H5"}, {4/3, "NH4"}, {4/3, "NO"}}
{{1, "NH4"}, {1, "NO"}, {1/2, "H2O"}}	{{1, "H"}, {1, "N2H4"}, {3/4, "O2"}}
{{3/2, "N2"}, {1, "NH3"}, {1, "NO"}, {1/2, "H2O"}}	{{1, "N2H4"}, {3/2, "N2O"}}
{{3, "N2"}, {1, "N2H4"}, {4, "H2O"}}	{{4, "NH3"}, {4, "NO"}}
{{1, "H"}, {1, "N2"}, {4/3, "N2H4"}, {4/3, "H2O"}}	{{1, "N2H5"}, {4/3, "NH3"}, {4/3, "NO"}}
{{1, "NH3"}, {1, "NO"}, {1/2, "H2O"}}	{{1, "N2H4"}, {3/4, "O2"}}
{{1, "N2"}, {1/2, "O2"}}	{{1, "N2O"}}
{{1, "N2"}, {2, "H2O"}}	{{1, "N2H4"}, {1, "O2"}}
{{1, "H"}, {1, "N2"}, {2, "H2O"}}	{{1, "N2H5"}, {1, "O2"}}
{{1, "N2H5"}}	{{1, "N2H4"}, {1, "H"}}
{{1, "NH3OH"}}	{{1, "NH2OH"}, {1, "H"}}
{{1, "NH4"}}	{{1, "NH3"}, {1, "H"}}
{{1, "N2O"}, {2, "H2O"}}	{{1, "NO3"}, {1, "NH4"}}
{{4/3, "N2"}, {3, "H2O"}, {2/3, "H"}}	{{1, "NO3"}, {5/3, "NH4"}}
{{1, "N2"}, {4/3, "NO3"}, {4/3, "H"}}	{{10/3, "NO"}, {2/3, "H2O"}}
{{3/2, "N2O"}, {1, "NO3"}, {1, "H"}}	{{4, "NO"}, {1/2, "H2O"}}
{{1, "N2O"}, {2, "NO2"}, {2, "H"}}	{{4, "NO"}, {1, "H2O"}}
{{1, "N2O"}, {2, "NO3"}, {1, "H2O"}}	{{4, "NO2"}, {2, "H"}}
{{1, "N2"}, {3, "NO3"}, {1, "H2O"}}	{{5, "NO2"}, {2, "H"}}
{{1, "N2"}, {3/2, "H2O"}}	{{1, "NO"}, {1, "NH3"}, {1/4, "O2"}}
{{1, "N2O"}, {2, "H2O"}}	{{1, "NO3"}, {1, "NH3"}, {1, "H"}}
{{4/3, "N2"}, {3, "H2O"}}	{{1, "NO3"}, {5/3, "NH3"}, {1, "H"}}
