# Supplementary material for: Thermodynamics Underpinning the Microbial Community‐Level Nitrogen Energy Metabolism
Source: Environ Microbiol. 2025 Feb 16;27(2):e70055. doi: 10.1111/1462-2920.70055 (PMC11830459; doi:10.1111/1462-2920.70055)
Supplement: Supplementary file 1 — Data S1. [file EMI-27-e70055-s001.zip › SI/Nnetwork/Data/REDOXlist/REDOXlist_kdef.csv]

Reaction	electron transfered	DrG0 (kJ/mol)	DrG0e (kJ/mol-e)	forward rate	backward rate	forward rate constant	backward rate constant	DrG (kJ/mol)	forward edge	backward edge	forward weighted edge	backward weighted edge
{{{2, "H"}, {3, "NO2"}}, {{2, "NO"}, {1, "NO3"}, {1, "H2O"}}}	2	-47.05599999999998	-23.52799999999999	Max[0, Re[H^2]]*Max[0, Re[NO2^3]]*Subscript[kF, 1]	Max[0, Re[NO^2]]*Max[0, Re[NO3]]*Subscript[kB, 1]	Subscript[kF, 1] -> kdef	Subscript[kB, 1] -> kdef	-47.05599999999998 + R*T*Log[("H2O"*"NO"^2*"NO3")/("H"^2*"NO2"^3)]	{DirectedEdge["NO2", "NO"], DirectedEdge["NO2", "NO3"]}	{DirectedEdge["NO", "NO2"], DirectedEdge["NO3", "NO2"]}	{2/3, 1/3}	{3/2, 3}
{{{1, "NH2OH"}, {2, "NO3"}}, {{1, "H"}, {3, "NO2"}, {1, "H2O"}}}	4	-76.41399999999999	-19.103499999999997	Max[0, Re[NH2OH]]*Max[0, Re[NO3^2]]*Subscript[kF, 2]	Max[0, Re[H]]*Max[0, Re[NO2^3]]*Subscript[kB, 2]	Subscript[kF, 2] -> kdef	Subscript[kB, 2] -> kdef	-76.41399999999999 + R*T*Log[("H"*"H2O"*"NO2"^3)/("NH2OH"*"NO3"^2)]	{DirectedEdge["NH2OH", "NO2"], DirectedEdge["NO3", "NO2"]}	{DirectedEdge["NO2", "NH2OH"], DirectedEdge["NO2", "NO3"]}	{3, 3/2}	{1/3, 2/3}
{{{1, "NH3OH"}, {2, "NO3"}}, {{2, "H"}, {3, "NO2"}, {1, "H2O"}}}	4	-42.30699999999996	-10.57674999999999	Max[0, Re[NH3OH]]*Max[0, Re[NO3^2]]*Subscript[kF, 3]	Max[0, Re[H^2]]*Max[0, Re[NO2^3]]*Subscript[kB, 3]	Subscript[kF, 3] -> kdef	Subscript[kB, 3] -> kdef	-42.30699999999996 + R*T*Log[("H"^2*"H2O"*"NO2"^3)/("NH3OH"*"NO3"^2)]	{DirectedEdge["NH3OH", "NO2"], DirectedEdge["NO3", "NO2"]}	{DirectedEdge["NO2", "NH3OH"], DirectedEdge["NO2", "NO3"]}	{3, 3/2}	{1/3, 2/3}
{{{1, "NH3"}, {3, "NO3"}}, {{1, "H"}, {4, "NO2"}, {1, "H2O"}}}	6	-6.90500000000003	-1.1508333333333383	Max[0, Re[NH3]]*Max[0, Re[NO3^3]]*Subscript[kF, 4]	Max[0, Re[H]]*Max[0, Re[NO2^4]]*Subscript[kB, 4]	Subscript[kF, 4] -> kdef	Subscript[kB, 4] -> kdef	-6.90500000000003 + R*T*Log[("H"*"H2O"*"NO2"^4)/("NH3"*"NO3"^3)]	{DirectedEdge["NH3", "NO2"], DirectedEdge["NO3", "NO2"]}	{DirectedEdge["NO2", "NH3"], DirectedEdge["NO2", "NO3"]}	{4, 4/3}	{1/4, 3/4}
{{{2, "H"}, {4, "NO2"}, {1, "H2O"}}, {{1, "NH4"}, {3, "NO3"}}}	6	-45.80599999999998	-7.6343333333333305	Max[0, Re[H^2]]*Max[0, Re[NO2^4]]*Subscript[kF, 5]	Max[0, Re[NH4]]*Max[0, Re[NO3^3]]*Subscript[kB, 5]	Subscript[kF, 5] -> kdef	Subscript[kB, 5] -> kdef	-45.80599999999998 + R*T*Log[("NH4"*"NO3"^3)/("H"^2*"H2O"*"NO2"^4)]	{DirectedEdge["NO2", "NH4"], DirectedEdge["NO2", "NO3"]}	{DirectedEdge["NH4", "NO2"], DirectedEdge["NO3", "NO2"]}	{1/4, 3/4}	{4, 4/3}
{{{1, "NH2OH"}, {3/2, "NO3"}}, {{1, "NO"}, {3/2, "NO2"}, {3/2, "H2O"}}}	3	-99.94200000000001	-33.314	Max[0, Re[NH2OH]]*Max[0, Re[NO3^(3/2)]]*Subscript[kF, 6]	Max[0, Re[NO]]*Max[0, Re[NO2^(3/2)]]*Subscript[kB, 6]	Subscript[kF, 6] -> kdef	Subscript[kB, 6] -> kdef	-99.94200000000001 + R*T*Log[("H2O"^(3/2)*"NO"*"NO2"^(3/2))/("NH2OH"*"NO3"^(3/2))]	{DirectedEdge["NH2OH", "NO"], DirectedEdge["NO3", "NO"], DirectedEdge["NH2OH", "NO2"], DirectedEdge["NO3", "NO2"]}	{DirectedEdge["NO", "NH2OH"], DirectedEdge["NO2", "NH2OH"], DirectedEdge["NO", "NO3"], DirectedEdge["NO2", "NO3"]}	{1, 2/3, 3/2, 1}	{1, 2/3, 3/2, 1}
{{{1, "NH3OH"}, {3/2, "NO3"}}, {{1, "H"}, {1, "NO"}, {3/2, "NO2"}, {3/2, "H2O"}}}	3	-65.83499999999998	-21.944999999999993	Max[0, Re[NH3OH]]*Max[0, Re[NO3^(3/2)]]*Subscript[kF, 7]	Max[0, Re[H]]*Max[0, Re[NO]]*Max[0, Re[NO2^(3/2)]]*Subscript[kB, 7]	Subscript[kF, 7] -> kdef	Subscript[kB, 7] -> kdef	-65.83499999999998 + R*T*Log[("H"*"H2O"^(3/2)*"NO"*"NO2"^(3/2))/("NH3OH"*"NO3"^(3/2))]	{DirectedEdge["NH3OH", "NO"], DirectedEdge["NO3", "NO"], DirectedEdge["NH3OH", "NO2"], DirectedEdge["NO3", "NO2"]}	{DirectedEdge["NO", "NH3OH"], DirectedEdge["NO2", "NH3OH"], DirectedEdge["NO", "NO3"], DirectedEdge["NO2", "NO3"]}	{1, 2/3, 3/2, 1}	{1, 2/3, 3/2, 1}
{{{1, "NH3"}, {5/2, "NO3"}}, {{1, "NO"}, {5/2, "NO2"}, {3/2, "H2O"}}}	5	-30.432999999999936	-6.086599999999987	Max[0, Re[NH3]]*Max[0, Re[NO3^(5/2)]]*Subscript[kF, 8]	Max[0, Re[NO]]*Max[0, Re[NO2^(5/2)]]*Subscript[kB, 8]	Subscript[kF, 8] -> kdef	Subscript[kB, 8] -> kdef	-30.432999999999936 + R*T*Log[("H2O"^(3/2)*"NO"*"NO2"^(5/2))/("NH3"*"NO3"^(5/2))]	{DirectedEdge["NH3", "NO"], DirectedEdge["NO3", "NO"], DirectedEdge["NH3", "NO2"], DirectedEdge["NO3", "NO2"]}	{DirectedEdge["NO", "NH3"], DirectedEdge["NO2", "NH3"], DirectedEdge["NO", "NO3"], DirectedEdge["NO2", "NO3"]}	{1, 2/5, 5/2, 1}	{1, 2/5, 5/2, 1}
{{{1, "H"}, {1, "NO"}, {5/2, "NO2"}, {3/2, "H2O"}}, {{1, "NH4"}, {5/2, "NO3"}}}	5	-22.278000000000077	-4.4556000000000155	Max[0, Re[H]]*Max[0, Re[NO]]*Max[0, Re[NO2^(5/2)]]*Subscript[kF, 9]	Max[0, Re[NH4]]*Max[0, Re[NO3^(5/2)]]*Subscript[kB, 9]	Subscript[kF, 9] -> kdef	Subscript[kB, 9] -> kdef	-22.278000000000077 + R*T*Log[("NH4"*"NO3"^(5/2))/("H"*"H2O"^(3/2)*"NO"*"NO2"^(5/2))]	{DirectedEdge["NO", "NH4"], DirectedEdge["NO2", "NH4"], DirectedEdge["NO", "NO3"], DirectedEdge["NO2", "NO3"]}	{DirectedEdge["NH4", "NO"], DirectedEdge["NO3", "NO"], DirectedEdge["NH4", "NO2"], DirectedEdge["NO3", "NO2"]}	{1, 2/5, 5/2, 1}	{1, 2/5, 5/2, 1}
{{{1, "H"}, {1, "NH2OH"}, {1, "NO2"}}, {{1, "NH4"}, {1, "NO3"}}}	2	-122.22	-61.11	Max[0, Re[H]]*Max[0, Re[NH2OH]]*Max[0, Re[NO2]]*Subscript[kF, 10]	Max[0, Re[NH4]]*Max[0, Re[NO3]]*Subscript[kB, 10]	Subscript[kF, 10] -> kdef	Subscript[kB, 10] -> kdef	-122.22 + R*T*Log[("NH4"*"NO3")/("H"*"NH2OH"*"NO2")]	{DirectedEdge["NH2OH", "NH4"], DirectedEdge["NO2", "NH4"], DirectedEdge["NH2OH", "NO3"], DirectedEdge["NO2", "NO3"]}	{DirectedEdge["NH4", "NH2OH"], DirectedEdge["NO3", "NH2OH"], DirectedEdge["NH4", "NO2"], DirectedEdge["NO3", "NO2"]}	{1, 1, 1, 1}	{1, 1, 1, 1}
{{{1, "H"}, {1, "NH3OH"}, {1, "NO2"}}, {{1, "NH4"}, {1, "NO3"}}}	2	-88.113	-44.0565	Max[0, Re[H]]*Max[0, Re[NH3OH]]*Max[0, Re[NO2]]*Subscript[kF, 11]	Max[0, Re[NH4]]*Max[0, Re[NO3]]*Subscript[kB, 11]	Subscript[kF, 11] -> kdef	Subscript[kB, 11] -> kdef	-88.113 + R*T*Log[("NH4"*"NO3")/("H"*"NH3OH"*"NO2")]	{DirectedEdge["NH3OH", "NH4"], DirectedEdge["NO2", "NH4"], DirectedEdge["NH3OH", "NO3"], DirectedEdge["NO2", "NO3"]}	{DirectedEdge["NH4", "NH3OH"], DirectedEdge["NO3", "NH3OH"], DirectedEdge["NH4", "NO2"], DirectedEdge["NO3", "NO2"]}	{1, 1, 1, 1}	{1, 1, 1, 1}
{{{1, "NH2OH"}, {1, "NO2"}}, {{1, "NH3"}, {1, "NO3"}}}	2	-69.50899999999999	-34.75449999999999	Max[0, Re[NH2OH]]*Max[0, Re[NO2]]*Subscript[kF, 12]	Max[0, Re[NH3]]*Max[0, Re[NO3]]*Subscript[kB, 12]	Subscript[kF, 12] -> kdef	Subscript[kB, 12] -> kdef	-69.50899999999999 + R*T*Log[("NH3"*"NO3")/("NH2OH"*"NO2")]	{DirectedEdge["NH2OH", "NH3"], DirectedEdge["NO2", "NH3"], DirectedEdge["NH2OH", "NO3"], DirectedEdge["NO2", "NO3"]}	{DirectedEdge["NH3", "NH2OH"], DirectedEdge["NO3", "NH2OH"], DirectedEdge["NH3", "NO2"], DirectedEdge["NO3", "NO2"]}	{1, 1, 1, 1}	{1, 1, 1, 1}
{{{2, "H"}, {4, "NO2"}}, {{1, "N2O"}, {2, "NO3"}, {1, "H2O"}}}	4	-217.331	-54.33275	Max[0, Re[H^2]]*Max[0, Re[NO2^4]]*Subscript[kF, 13]	Max[0, Re[N2O]]*Max[0, Re[NO3^2]]*Subscript[kB, 13]	Subscript[kF, 13] -> kdef	Subscript[kB, 13] -> kdef	-217.331 + R*T*Log[("H2O"*"N2O"*"NO3"^2)/("H"^2*"NO2"^4)]	{DirectedEdge["NO2", "N2O"], DirectedEdge["NO2", "NO3"]}	{DirectedEdge["N2O", "NO2"], DirectedEdge["NO3", "NO2"]}	{1/2, 1/2}	{2, 2}
{{{2, "H"}, {5, "NO2"}}, {{1, "N2"}, {3, "NO3"}, {1, "H2O"}}}	6	-391.26	-65.21	Max[0, Re[H^2]]*Max[0, Re[NO2^5]]*Subscript[kF, 14]	Max[0, Re[N2]]*Max[0, Re[NO3^3]]*Subscript[kB, 14]	Subscript[kF, 14] -> kdef	Subscript[kB, 14] -> kdef	-391.26 + R*T*Log[("H2O"*"N2"*"NO3"^3)/("H"^2*"NO2"^5)]	{DirectedEdge["NO2", "N2"], DirectedEdge["NO2", "NO3"]}	{DirectedEdge["N2", "NO2"], DirectedEdge["NO3", "NO2"]}	{2/5, 3/5}	{5/2, 5/3}
{{{2, "NO"}, {1, "NO2"}}, {{1, "N2O"}, {1, "NO3"}}}	2	-170.27500000000003	-85.13750000000002	Max[0, Re[NO^2]]*Max[0, Re[NO2]]*Subscript[kF, 15]	Max[0, Re[N2O]]*Max[0, Re[NO3]]*Subscript[kB, 15]	Subscript[kF, 15] -> kdef	Subscript[kB, 15] -> kdef	-170.27500000000003 + R*T*Log[("N2O"*"NO3")/("NO"^2*"NO2")]	{DirectedEdge["NO", "N2O"], DirectedEdge["NO2", "N2O"], DirectedEdge["NO", "NO3"], DirectedEdge["NO2", "NO3"]}	{DirectedEdge["N2O", "NO"], DirectedEdge["NO3", "NO"], DirectedEdge["N2O", "NO2"], DirectedEdge["NO3", "NO2"]}	{1, 2, 1/2, 1}	{1, 2, 1/2, 1}
{{{2, "NO"}, {2, "NO2"}}, {{1, "N2"}, {2, "NO3"}}}	4	-344.204	-86.051	Max[0, Re[NO^2]]*Max[0, Re[NO2^2]]*Subscript[kF, 16]	Max[0, Re[N2]]*Max[0, Re[NO3^2]]*Subscript[kB, 16]	Subscript[kF, 16] -> kdef	Subscript[kB, 16] -> kdef	-344.204 + R*T*Log[("N2"*"NO3"^2)/("NO"^2*"NO2"^2)]	{DirectedEdge["NO", "N2"], DirectedEdge["NO2", "N2"], DirectedEdge["NO", "NO3"], DirectedEdge["NO2", "NO3"]}	{DirectedEdge["N2", "NO"], DirectedEdge["NO3", "NO"], DirectedEdge["N2", "NO2"], DirectedEdge["NO3", "NO2"]}	{1, 1, 1, 1}	{1, 1, 1, 1}
{{{2, "NH4"}, {4, "NO3"}}, {{2, "H"}, {1, "N2O"}, {4, "NO2"}, {3, "H2O"}}}	8	-125.71899999999994	-15.714874999999992	Max[0, Re[NH4^2]]*Max[0, Re[NO3^4]]*Subscript[kF, 17]	Max[0, Re[H^2]]*Max[0, Re[N2O]]*Max[0, Re[NO2^4]]*Subscript[kB, 17]	Subscript[kF, 17] -> kdef	Subscript[kB, 17] -> kdef	-125.71899999999994 + R*T*Log[("H"^2*"H2O"^3*"N2O"*"NO2"^4)/("NH4"^2*"NO3"^4)]	{DirectedEdge["NH4", "N2O"], DirectedEdge["NO3", "N2O"], DirectedEdge["NH4", "NO2"], DirectedEdge["NO3", "NO2"]}	{DirectedEdge["N2O", "NH4"], DirectedEdge["NO2", "NH4"], DirectedEdge["N2O", "NO3"], DirectedEdge["NO2", "NO3"]}	{1, 1/2, 2, 1}	{1, 1/2, 2, 1}
{{{2, "NH3"}, {4, "NO3"}}, {{1, "N2O"}, {4, "NO2"}, {3, "H2O"}}}	8	-231.14099999999996	-28.892624999999995	Max[0, Re[NH3^2]]*Max[0, Re[NO3^4]]*Subscript[kF, 18]	Max[0, Re[N2O]]*Max[0, Re[NO2^4]]*Subscript[kB, 18]	Subscript[kF, 18] -> kdef	Subscript[kB, 18] -> kdef	-231.14099999999996 + R*T*Log[("H2O"^3*"N2O"*"NO2"^4)/("NH3"^2*"NO3"^4)]	{DirectedEdge["NH3", "N2O"], DirectedEdge["NO3", "N2O"], DirectedEdge["NH3", "NO2"], DirectedEdge["NO3", "NO2"]}	{DirectedEdge["N2O", "NH3"], DirectedEdge["NO2", "NH3"], DirectedEdge["N2O", "NO3"], DirectedEdge["NO2", "NO3"]}	{1, 1/2, 2, 1}	{1, 1/2, 2, 1}
{{{2, "NH4"}, {3, "NO3"}}, {{2, "H"}, {1, "N2"}, {3, "NO2"}, {3, "H2O"}}}	6	-299.6479999999999	-49.94133333333332	Max[0, Re[NH4^2]]*Max[0, Re[NO3^3]]*Subscript[kF, 19]	Max[0, Re[H^2]]*Max[0, Re[N2]]*Max[0, Re[NO2^3]]*Subscript[kB, 19]	Subscript[kF, 19] -> kdef	Subscript[kB, 19] -> kdef	-299.6479999999999 + R*T*Log[("H"^2*"H2O"^3*"N2"*"NO2"^3)/("NH4"^2*"NO3"^3)]	{DirectedEdge["NH4", "N2"], DirectedEdge["NO3", "N2"], DirectedEdge["NH4", "NO2"], DirectedEdge["NO3", "NO2"]}	{DirectedEdge["N2", "NH4"], DirectedEdge["NO2", "NH4"], DirectedEdge["N2", "NO3"], DirectedEdge["NO2", "NO3"]}	{1, 2/3, 3/2, 1}	{1, 2/3, 3/2, 1}
{{{2, "NH3"}, {3, "NO3"}}, {{1, "N2"}, {3, "NO2"}, {3, "H2O"}}}	6	-405.06999999999994	-67.51166666666666	Max[0, Re[NH3^2]]*Max[0, Re[NO3^3]]*Subscript[kF, 20]	Max[0, Re[N2]]*Max[0, Re[NO2^3]]*Subscript[kB, 20]	Subscript[kF, 20] -> kdef	Subscript[kB, 20] -> kdef	-405.06999999999994 + R*T*Log[("H2O"^3*"N2"*"NO2"^3)/("NH3"^2*"NO3"^3)]	{DirectedEdge["NH3", "N2"], DirectedEdge["NO3", "N2"], DirectedEdge["NH3", "NO2"], DirectedEdge["NO3", "NO2"]}	{DirectedEdge["N2", "NH3"], DirectedEdge["NO2", "NH3"], DirectedEdge["N2", "NO3"], DirectedEdge["NO2", "NO3"]}	{1, 2/3, 3/2, 1}	{1, 2/3, 3/2, 1}
{{{1, "NH4"}, {1, "NO"}, {3/2, "NO3"}}, {{1, "H"}, {1, "N2O"}, {3/2, "NO2"}, {3/2, "H2O"}}}	3	-147.99699999999999	-49.332333333333324	Max[0, Re[NH4]]*Max[0, Re[NO]]*Max[0, Re[NO3^(3/2)]]*Subscript[kF, 21]	Max[0, Re[H]]*Max[0, Re[N2O]]*Max[0, Re[NO2^(3/2)]]*Subscript[kB, 21]	Subscript[kF, 21] -> kdef	Subscript[kB, 21] -> kdef	-147.99699999999999 + R*T*Log[("H"*"H2O"^(3/2)*"N2O"*"NO2"^(3/2))/("NH4"*"NO"*"NO3"^(3/2))]	{DirectedEdge["NH4", "N2O"], DirectedEdge["NO", "N2O"], DirectedEdge["NO3", "N2O"], DirectedEdge["NH4", "NO2"], DirectedEdge["NO", "NO2"], DirectedEdge["NO3", "NO2"]}	{DirectedEdge["N2O", "NH4"], DirectedEdge["NO2", "NH4"], DirectedEdge["N2O", "NO"], DirectedEdge["NO2", "NO"], DirectedEdge["N2O", "NO3"], DirectedEdge["NO2", "NO3"]}	{2, 2, 4/3, 3/2, 3/2, 1}	{1/2, 2/3, 1/2, 2/3, 3/4, 1}
{{{1, "NH3"}, {1, "NO"}, {3/2, "NO3"}}, {{1, "N2O"}, {3/2, "NO2"}, {3/2, "H2O"}}}	3	-200.70799999999997	-66.90266666666665	Max[0, Re[NH3]]*Max[0, Re[NO]]*Max[0, Re[NO3^(3/2)]]*Subscript[kF, 22]	Max[0, Re[N2O]]*Max[0, Re[NO2^(3/2)]]*Subscript[kB, 22]	Subscript[kF, 22] -> kdef	Subscript[kB, 22] -> kdef	-200.70799999999997 + R*T*Log[("H2O"^(3/2)*"N2O"*"NO2"^(3/2))/("NH3"*"NO"*"NO3"^(3/2))]	{DirectedEdge["NH3", "N2O"], DirectedEdge["NO", "N2O"], DirectedEdge["NO3", "N2O"], DirectedEdge["NH3", "NO2"], DirectedEdge["NO", "NO2"], DirectedEdge["NO3", "NO2"]}	{DirectedEdge["N2O", "NH3"], DirectedEdge["NO2", "NH3"], DirectedEdge["N2O", "NO"], DirectedEdge["NO2", "NO"], DirectedEdge["N2O", "NO3"], DirectedEdge["NO2", "NO3"]}	{2, 2, 4/3, 3/2, 3/2, 1}	{1/2, 2/3, 1/2, 2/3, 3/4, 1}
{{{1, "N2H5"}, {3/2, "NO3"}}, {{1, "NH4"}, {1, "NO"}, {3/2, "NO2"}, {1/2, "H2O"}}}	3	-59.86500000000001	-19.955000000000002	Max[0, Re[N2H5]]*Max[0, Re[NO3^(3/2)]]*Subscript[kF, 23]	Max[0, Re[NH4]]*Max[0, Re[NO]]*Max[0, Re[NO2^(3/2)]]*Subscript[kB, 23]	Subscript[kF, 23] -> kdef	Subscript[kB, 23] -> kdef	-59.86500000000001 + R*T*Log[(Sqrt["H2O"]*"NH4"*"NO"*"NO2"^(3/2))/("N2H5"*"NO3"^(3/2))]	{DirectedEdge["N2H5", "NH4"], DirectedEdge["NO3", "NH4"], DirectedEdge["N2H5", "NO"], DirectedEdge["NO3", "NO"], DirectedEdge["N2H5", "NO2"], DirectedEdge["NO3", "NO2"]}	{DirectedEdge["NH4", "N2H5"], DirectedEdge["NO", "N2H5"], DirectedEdge["NO2", "N2H5"], DirectedEdge["NH4", "NO3"], DirectedEdge["NO", "NO3"], DirectedEdge["NO2", "NO3"]}	{1/2, 2/3, 1/2, 2/3, 3/4, 1}	{2, 2, 4/3, 3/2, 3/2, 1}
{{{1, "H"}, {1, "N2H4"}, {3/2, "NO3"}}, {{1, "NH4"}, {1, "NO"}, {3/2, "NO2"}, {1/2, "H2O"}}}	3	-134.542	-44.84733333333333	Max[0, Re[H]]*Max[0, Re[N2H4]]*Max[0, Re[NO3^(3/2)]]*Subscript[kF, 24]	Max[0, Re[NH4]]*Max[0, Re[NO]]*Max[0, Re[NO2^(3/2)]]*Subscript[kB, 24]	Subscript[kF, 24] -> kdef	Subscript[kB, 24] -> kdef	-134.542 + R*T*Log[(Sqrt["H2O"]*"NH4"*"NO"*"NO2"^(3/2))/("H"*"N2H4"*"NO3"^(3/2))]	{DirectedEdge["N2H4", "NH4"], DirectedEdge["NO3", "NH4"], DirectedEdge["N2H4", "NO"], DirectedEdge["NO3", "NO"], DirectedEdge["N2H4", "NO2"], DirectedEdge["NO3", "NO2"]}	{DirectedEdge["NH4", "N2H4"], DirectedEdge["NO", "N2H4"], DirectedEdge["NO2", "N2H4"], DirectedEdge["NH4", "NO3"], DirectedEdge["NO", "NO3"], DirectedEdge["NO2", "NO3"]}	{1/2, 2/3, 1/2, 2/3, 3/4, 1}	{2, 2, 4/3, 3/2, 3/2, 1}
{{{1, "N2H4"}, {3/2, "NO3"}}, {{1, "NH3"}, {1, "NO"}, {3/2, "NO2"}, {1/2, "H2O"}}}	3	-81.83099999999999	-27.276999999999994	Max[0, Re[N2H4]]*Max[0, Re[NO3^(3/2)]]*Subscript[kF, 25]	Max[0, Re[NH3]]*Max[0, Re[NO]]*Max[0, Re[NO2^(3/2)]]*Subscript[kB, 25]	Subscript[kF, 25] -> kdef	Subscript[kB, 25] -> kdef	-81.83099999999999 + R*T*Log[(Sqrt["H2O"]*"NH3"*"NO"*"NO2"^(3/2))/("N2H4"*"NO3"^(3/2))]	{DirectedEdge["N2H4", "NH3"], DirectedEdge["NO3", "NH3"], DirectedEdge["N2H4", "NO"], DirectedEdge["NO3", "NO"], DirectedEdge["N2H4", "NO2"], DirectedEdge["NO3", "NO2"]}	{DirectedEdge["NH3", "N2H4"], DirectedEdge["NO", "N2H4"], DirectedEdge["NO2", "N2H4"], DirectedEdge["NH3", "NO3"], DirectedEdge["NO", "NO3"], DirectedEdge["NO2", "NO3"]}	{1/2, 2/3, 1/2, 2/3, 3/4, 1}	{2, 2, 4/3, 3/2, 3/2, 1}
{{{1, "N2O"}, {1, "NO2"}}, {{1, "N2"}, {1, "NO3"}}}	2	-173.92899999999997	-86.96449999999999	Max[0, Re[N2O]]*Max[0, Re[NO2]]*Subscript[kF, 26]	Max[0, Re[N2]]*Max[0, Re[NO3]]*Subscript[kB, 26]	Subscript[kF, 26] -> kdef	Subscript[kB, 26] -> kdef	-173.92899999999997 + R*T*Log[("N2"*"NO3")/("N2O"*"NO2")]	{DirectedEdge["N2O", "N2"], DirectedEdge["NO2", "N2"], DirectedEdge["N2O", "NO3"], DirectedEdge["NO2", "NO3"]}	{DirectedEdge["N2", "N2O"], DirectedEdge["NO3", "N2O"], DirectedEdge["N2", "NO2"], DirectedEdge["NO3", "NO2"]}	{1, 2, 1/2, 1}	{1, 2, 1/2, 1}
{{{1, "N2H4"}, {2, "NO3"}}, {{1, "N2"}, {2, "NO2"}, {2, "H2O"}}}	4	-456.46799999999996	-114.11699999999999	Max[0, Re[N2H4]]*Max[0, Re[NO3^2]]*Subscript[kF, 27]	Max[0, Re[N2]]*Max[0, Re[NO2^2]]*Subscript[kB, 27]	Subscript[kF, 27] -> kdef	Subscript[kB, 27] -> kdef	-456.46799999999996 + R*T*Log[("H2O"^2*"N2"*"NO2"^2)/("N2H4"*"NO3"^2)]	{DirectedEdge["N2H4", "N2"], DirectedEdge["NO3", "N2"], DirectedEdge["N2H4", "NO2"], DirectedEdge["NO3", "NO2"]}	{DirectedEdge["N2", "N2H4"], DirectedEdge["NO2", "N2H4"], DirectedEdge["N2", "NO3"], DirectedEdge["NO2", "NO3"]}	{1, 1, 1, 1}	{1, 1, 1, 1}
{{{1, "N2H5"}, {2, "NO3"}}, {{1, "H"}, {1, "N2"}, {2, "NO2"}, {2, "H2O"}}}	4	-381.79099999999994	-95.44774999999998	Max[0, Re[N2H5]]*Max[0, Re[NO3^2]]*Subscript[kF, 28]	Max[0, Re[H]]*Max[0, Re[N2]]*Max[0, Re[NO2^2]]*Subscript[kB, 28]	Subscript[kF, 28] -> kdef	Subscript[kB, 28] -> kdef	-381.79099999999994 + R*T*Log[("H"*"H2O"^2*"N2"*"NO2"^2)/("N2H5"*"NO3"^2)]	{DirectedEdge["N2H5", "N2"], DirectedEdge["NO3", "N2"], DirectedEdge["N2H5", "NO2"], DirectedEdge["NO3", "NO2"]}	{DirectedEdge["N2", "N2H5"], DirectedEdge["NO2", "N2H5"], DirectedEdge["N2", "NO3"], DirectedEdge["NO2", "NO3"]}	{1, 1, 1, 1}	{1, 1, 1, 1}
{{{1, "NO2"}, {1/2, "O2"}}, {{1, "NO3"}}}	2	-87.25	-43.625	Max[0, Re[NO2]]*Max[0, Re[Sqrt[O2]]]*Subscript[kF, 29]	Max[0, Re[NO3]]*Subscript[kB, 29]	Subscript[kF, 29] -> kdef	Subscript[kB, 29] -> kdef	-87.25 + R*T*Log["NO3"/("NO2"*Sqrt["O2"])]	{DirectedEdge["NO2", "NO3"]}	{DirectedEdge["NO3", "NO2"]}	{1}	{1}
{{{1/3, "H"}, {1, "NH2OH"}, {4/3, "NO3"}}, {{4/3, "NO"}, {1, "NO2"}, {5/3, "H2O"}}}	4	-107.78466666666668	-26.94616666666667	Max[0, Re[H^(1/3)]]*Max[0, Re[NH2OH]]*Max[0, Re[NO3^(4/3)]]*Subscript[kF, 30]	Max[0, Re[NO^(4/3)]]*Max[0, Re[NO2]]*Subscript[kB, 30]	Subscript[kF, 30] -> kdef	Subscript[kB, 30] -> kdef	-107.78466666666668 + R*T*Log[("H2O"^(5/3)*"NO"^(4/3)*"NO2")/("H"^(1/3)*"NH2OH"*"NO3"^(4/3))]	{DirectedEdge["NH2OH", "NO"], DirectedEdge["NO3", "NO"], DirectedEdge["NH2OH", "NO2"], DirectedEdge["NO3", "NO2"]}	{DirectedEdge["NO", "NH2OH"], DirectedEdge["NO2", "NH2OH"], DirectedEdge["NO", "NO3"], DirectedEdge["NO2", "NO3"]}	{4/3, 1, 1, 3/4}	{3/4, 1, 1, 4/3}
{{{1, "NH3OH"}, {4/3, "NO3"}}, {{2/3, "H"}, {4/3, "NO"}, {1, "NO2"}, {5/3, "H2O"}}}	4	-73.67766666666665	-18.419416666666663	Max[0, Re[NH3OH]]*Max[0, Re[NO3^(4/3)]]*Subscript[kF, 31]	Max[0, Re[H^(2/3)]]*Max[0, Re[NO^(4/3)]]*Max[0, Re[NO2]]*Subscript[kB, 31]	Subscript[kF, 31] -> kdef	Subscript[kB, 31] -> kdef	-73.67766666666665 + R*T*Log[("H"^(2/3)*"H2O"^(5/3)*"NO"^(4/3)*"NO2")/("NH3OH"*"NO3"^(4/3))]	{DirectedEdge["NH3OH", "NO"], DirectedEdge["NO3", "NO"], DirectedEdge["NH3OH", "NO2"], DirectedEdge["NO3", "NO2"]}	{DirectedEdge["NO", "NH3OH"], DirectedEdge["NO2", "NH3OH"], DirectedEdge["NO", "NO3"], DirectedEdge["NO2", "NO3"]}	{4/3, 1, 1, 3/4}	{3/4, 1, 1, 4/3}
{{{1, "H"}, {1, "NH3"}, {2, "NO3"}}, {{2, "NO"}, {1, "NO2"}, {2, "H2O"}}}	6	-53.960999999999956	-8.993499999999992	Max[0, Re[H]]*Max[0, Re[NH3]]*Max[0, Re[NO3^2]]*Subscript[kF, 32]	Max[0, Re[NO^2]]*Max[0, Re[NO2]]*Subscript[kB, 32]	Subscript[kF, 32] -> kdef	Subscript[kB, 32] -> kdef	-53.960999999999956 + R*T*Log[("H2O"^2*"NO"^2*"NO2")/("H"*"NH3"*"NO3"^2)]	{DirectedEdge["NH3", "NO"], DirectedEdge["NO3", "NO"], DirectedEdge["NH3", "NO2"], DirectedEdge["NO3", "NO2"]}	{DirectedEdge["NO", "NH3"], DirectedEdge["NO2", "NH3"], DirectedEdge["NO", "NO3"], DirectedEdge["NO2", "NO3"]}	{2, 1, 1, 1/2}	{1/2, 1, 1, 2}
{{{1, "NH4"}, {2, "NO3"}}, {{2, "NO"}, {1, "NO2"}, {2, "H2O"}}}	6	-1.2499999999999432	-0.20833333333332385	Max[0, Re[NH4]]*Max[0, Re[NO3^2]]*Subscript[kF, 33]	Max[0, Re[NO^2]]*Max[0, Re[NO2]]*Subscript[kB, 33]	Subscript[kF, 33] -> kdef	Subscript[kB, 33] -> kdef	-1.2499999999999432 + R*T*Log[("H2O"^2*"NO"^2*"NO2")/("NH4"*"NO3"^2)]	{DirectedEdge["NH4", "NO"], DirectedEdge["NO3", "NO"], DirectedEdge["NH4", "NO2"], DirectedEdge["NO3", "NO2"]}	{DirectedEdge["NO", "NH4"], DirectedEdge["NO2", "NH4"], DirectedEdge["NO", "NO3"], DirectedEdge["NO2", "NO3"]}	{2, 1, 1, 1/2}	{1/2, 1, 1, 2}
{{{1, "H"}, {1, "NH2OH"}, {1, "NO3"}}, {{2, "NO"}, {2, "H2O"}}}	3	-123.47000000000003	-41.15666666666667	Max[0, Re[H]]*Max[0, Re[NH2OH]]*Max[0, Re[NO3]]*Subscript[kF, 34]	Max[0, Re[NO^2]]*Subscript[kB, 34]	Subscript[kF, 34] -> kdef	Subscript[kB, 34] -> kdef	-123.47000000000003 + R*T*Log[("H2O"^2*"NO"^2)/("H"*"NH2OH"*"NO3")]	{DirectedEdge["NH2OH", "NO"], DirectedEdge["NO3", "NO"]}	{DirectedEdge["NO", "NH2OH"], DirectedEdge["NO", "NO3"]}	{2, 2}	{1/2, 1/2}
{{{1, "NH3OH"}, {1, "NO3"}}, {{2, "NO"}, {2, "H2O"}}}	3	-89.363	-29.787666666666667	Max[0, Re[NH3OH]]*Max[0, Re[NO3]]*Subscript[kF, 35]	Max[0, Re[NO^2]]*Subscript[kB, 35]	Subscript[kF, 35] -> kdef	Subscript[kB, 35] -> kdef	-89.363 + R*T*Log[("H2O"^2*"NO"^2)/("NH3OH"*"NO3")]	{DirectedEdge["NH3OH", "NO"], DirectedEdge["NO3", "NO"]}	{DirectedEdge["NO", "NH3OH"], DirectedEdge["NO", "NO3"]}	{2, 2}	{1/2, 1/2}
{{{5/3, "H"}, {1, "NH3"}, {5/3, "NO3"}}, {{8/3, "NO"}, {7/3, "H2O"}}}	5	-69.64633333333336	-13.929266666666672	Max[0, Re[H^(5/3)]]*Max[0, Re[NH3]]*Max[0, Re[NO3^(5/3)]]*Subscript[kF, 36]	Max[0, Re[NO^(8/3)]]*Subscript[kB, 36]	Subscript[kF, 36] -> kdef	Subscript[kB, 36] -> kdef	-69.64633333333336 + R*T*Log[("H2O"^(7/3)*"NO"^(8/3))/("H"^(5/3)*"NH3"*"NO3"^(5/3))]	{DirectedEdge["NH3", "NO"], DirectedEdge["NO3", "NO"]}	{DirectedEdge["NO", "NH3"], DirectedEdge["NO", "NO3"]}	{8/3, 8/5}	{3/8, 5/8}
{{{2/3, "H"}, {1, "NH4"}, {5/3, "NO3"}}, {{8/3, "NO"}, {7/3, "H2O"}}}	5	-16.935333333333347	-3.3870666666666693	Max[0, Re[H^(2/3)]]*Max[0, Re[NH4]]*Max[0, Re[NO3^(5/3)]]*Subscript[kF, 37]	Max[0, Re[NO^(8/3)]]*Subscript[kB, 37]	Subscript[kF, 37] -> kdef	Subscript[kB, 37] -> kdef	-16.935333333333347 + R*T*Log[("H2O"^(7/3)*"NO"^(8/3))/("H"^(2/3)*"NH4"*"NO3"^(5/3))]	{DirectedEdge["NH4", "NO"], DirectedEdge["NO3", "NO"]}	{DirectedEdge["NO", "NH4"], DirectedEdge["NO", "NO3"]}	{8/3, 8/5}	{3/8, 5/8}
{{{1/2, "H"}, {3/2, "NH2OH"}, {1, "NO"}, {1/2, "H2O"}}, {{3/2, "NH4"}, {1, "NO3"}}}	3	-159.802	-53.267333333333326	Max[0, Re[Sqrt[H]]]*Max[0, Re[NH2OH^(3/2)]]*Max[0, Re[NO]]*Subscript[kF, 38]	Max[0, Re[NH4^(3/2)]]*Max[0, Re[NO3]]*Subscript[kB, 38]	Subscript[kF, 38] -> kdef	Subscript[kB, 38] -> kdef	-159.802 + R*T*Log[("NH4"^(3/2)*"NO3")/(Sqrt["H"]*Sqrt["H2O"]*"NH2OH"^(3/2)*"NO")]	{DirectedEdge["NH2OH", "NH4"], DirectedEdge["NO", "NH4"], DirectedEdge["NH2OH", "NO3"], DirectedEdge["NO", "NO3"]}	{DirectedEdge["NH4", "NH2OH"], DirectedEdge["NO3", "NH2OH"], DirectedEdge["NH4", "NO"], DirectedEdge["NO3", "NO"]}	{1, 3/2, 2/3, 1}	{1, 3/2, 2/3, 1}
{{{1/2, "H"}, {3/2, "NH3OH"}, {1, "NO"}, {1/2, "H2O"}}, {{3/2, "NH4"}, {1, "NO3"}}}	3	-108.6415	-36.213833333333326	Max[0, Re[Sqrt[H]]]*Max[0, Re[NH3OH^(3/2)]]*Max[0, Re[NO]]*Subscript[kF, 39]	Max[0, Re[NH4^(3/2)]]*Max[0, Re[NO3]]*Subscript[kB, 39]	Subscript[kF, 39] -> kdef	Subscript[kB, 39] -> kdef	-108.6415 + R*T*Log[("NH4"^(3/2)*"NO3")/(Sqrt["H"]*Sqrt["H2O"]*"NH3OH"^(3/2)*"NO")]	{DirectedEdge["NH3OH", "NH4"], DirectedEdge["NO", "NH4"], DirectedEdge["NH3OH", "NO3"], DirectedEdge["NO", "NO3"]}	{DirectedEdge["NH4", "NH3OH"], DirectedEdge["NO3", "NH3OH"], DirectedEdge["NH4", "NO"], DirectedEdge["NO3", "NO"]}	{1, 3/2, 2/3, 1}	{1, 3/2, 2/3, 1}
{{{3/2, "NH2OH"}, {1, "NO"}, {1/2, "H2O"}}, {{1, "H"}, {3/2, "NH3"}, {1, "NO3"}}}	3	-80.7355	-26.911833333333334	Max[0, Re[NH2OH^(3/2)]]*Max[0, Re[NO]]*Subscript[kF, 40]	Max[0, Re[H]]*Max[0, Re[NH3^(3/2)]]*Max[0, Re[NO3]]*Subscript[kB, 40]	Subscript[kF, 40] -> kdef	Subscript[kB, 40] -> kdef	-80.7355 + R*T*Log[("H"*"NH3"^(3/2)*"NO3")/(Sqrt["H2O"]*"NH2OH"^(3/2)*"NO")]	{DirectedEdge["NH2OH", "NH3"], DirectedEdge["NO", "NH3"], DirectedEdge["NH2OH", "NO3"], DirectedEdge["NO", "NO3"]}	{DirectedEdge["NH3", "NH2OH"], DirectedEdge["NO3", "NH2OH"], DirectedEdge["NH3", "NO"], DirectedEdge["NO3", "NO"]}	{1, 3/2, 2/3, 1}	{1, 3/2, 2/3, 1}
{{{2/3, "H"}, {4/3, "NO"}, {2, "NO2"}}, {{1, "N2O"}, {4/3, "NO3"}, {1/3, "H2O"}}}	4	-185.96033333333332	-46.49008333333333	Max[0, Re[H^(2/3)]]*Max[0, Re[NO^(4/3)]]*Max[0, Re[NO2^2]]*Subscript[kF, 41]	Max[0, Re[N2O]]*Max[0, Re[NO3^(4/3)]]*Subscript[kB, 41]	Subscript[kF, 41] -> kdef	Subscript[kB, 41] -> kdef	-185.96033333333332 + R*T*Log[("H2O"^(1/3)*"N2O"*"NO3"^(4/3))/("H"^(2/3)*"NO"^(4/3)*"NO2"^2)]	{DirectedEdge["NO", "N2O"], DirectedEdge["NO2", "N2O"], DirectedEdge["NO", "NO3"], DirectedEdge["NO2", "NO3"]}	{DirectedEdge["N2O", "NO"], DirectedEdge["NO3", "NO"], DirectedEdge["N2O", "NO2"], DirectedEdge["NO3", "NO2"]}	{3/2, 1, 1, 2/3}	{2/3, 1, 1, 3/2}
{{{2, "NO"}, {2, "NO2"}}, {{1, "N2"}, {2, "NO3"}}}	6	-344.204	-57.367333333333335	Max[0, Re[NO^2]]*Max[0, Re[NO2^2]]*Subscript[kF, 42]	Max[0, Re[N2]]*Max[0, Re[NO3^2]]*Subscript[kB, 42]	Subscript[kF, 42] -> kdef	Subscript[kB, 42] -> kdef	-344.204 + R*T*Log[("N2"*"NO3"^2)/("NO"^2*"NO2"^2)]	{DirectedEdge["NO", "N2"], DirectedEdge["NO2", "N2"], DirectedEdge["NO", "NO3"], DirectedEdge["NO2", "NO3"]}	{DirectedEdge["N2", "NO"], DirectedEdge["NO3", "NO"], DirectedEdge["N2", "NO2"], DirectedEdge["NO3", "NO2"]}	{1, 1, 1, 1}	{1, 1, 1, 1}
{{{4, "NO"}, {1/2, "H2O"}}, {{1, "H"}, {3/2, "N2O"}, {1, "NO3"}}}	3	-231.88450000000006	-77.29483333333334	Max[0, Re[NO^4]]*Subscript[kF, 43]	Max[0, Re[H]]*Max[0, Re[N2O^(3/2)]]*Max[0, Re[NO3]]*Subscript[kB, 43]	Subscript[kF, 43] -> kdef	Subscript[kB, 43] -> kdef	-231.88450000000006 + R*T*Log[("H"*"N2O"^(3/2)*"NO3")/(Sqrt["H2O"]*"NO"^4)]	{DirectedEdge["NO", "N2O"], DirectedEdge["NO", "NO3"]}	{DirectedEdge["N2O", "NO"], DirectedEdge["NO3", "NO"]}	{3/4, 1/4}	{4/3, 4}
{{{10/3, "NO"}, {2/3, "H2O"}}, {{4/3, "H"}, {1, "N2"}, {4/3, "NO3"}}}	4	-312.83333333333337	-78.20833333333334	Max[0, Re[NO^(10/3)]]*Subscript[kF, 44]	Max[0, Re[H^(4/3)]]*Max[0, Re[N2]]*Max[0, Re[NO3^(4/3)]]*Subscript[kB, 44]	Subscript[kF, 44] -> kdef	Subscript[kB, 44] -> kdef	-312.83333333333337 + R*T*Log[("H"^(4/3)*"N2"*"NO3"^(4/3))/("H2O"^(2/3)*"NO"^(10/3))]	{DirectedEdge["NO", "N2"], DirectedEdge["NO", "NO3"]}	{DirectedEdge["N2", "NO"], DirectedEdge["NO3", "NO"]}	{3/5, 2/5}	{5/3, 5/2}
{{{2/3, "H"}, {2, "NH4"}, {8/3, "NO3"}}, {{1, "N2O"}, {8/3, "NO"}, {13/3, "H2O"}}}	8	-188.46033333333332	-23.557541666666665	Max[0, Re[H^(2/3)]]*Max[0, Re[NH4^2]]*Max[0, Re[NO3^(8/3)]]*Subscript[kF, 45]	Max[0, Re[N2O]]*Max[0, Re[NO^(8/3)]]*Subscript[kB, 45]	Subscript[kF, 45] -> kdef	Subscript[kB, 45] -> kdef	-188.46033333333332 + R*T*Log[("H2O"^(13/3)*"N2O"*"NO"^(8/3))/("H"^(2/3)*"NH4"^2*"NO3"^(8/3))]	{DirectedEdge["NH4", "N2O"], DirectedEdge["NO3", "N2O"], DirectedEdge["NH4", "NO"], DirectedEdge["NO3", "NO"]}	{DirectedEdge["N2O", "NH4"], DirectedEdge["NO", "NH4"], DirectedEdge["N2O", "NO3"], DirectedEdge["NO", "NO3"]}	{1, 3/4, 4/3, 1}	{1, 3/4, 4/3, 1}
{{{8/3, "H"}, {2, "NH3"}, {8/3, "NO3"}}, {{1, "N2O"}, {8/3, "NO"}, {13/3, "H2O"}}}	8	-293.88233333333335	-36.73529166666667	Max[0, Re[H^(8/3)]]*Max[0, Re[NH3^2]]*Max[0, Re[NO3^(8/3)]]*Subscript[kF, 46]	Max[0, Re[N2O]]*Max[0, Re[NO^(8/3)]]*Subscript[kB, 46]	Subscript[kF, 46] -> kdef	Subscript[kB, 46] -> kdef	-293.88233333333335 + R*T*Log[("H2O"^(13/3)*"N2O"*"NO"^(8/3))/("H"^(8/3)*"NH3"^2*"NO3"^(8/3))]	{DirectedEdge["NH3", "N2O"], DirectedEdge["NO3", "N2O"], DirectedEdge["NH3", "NO"], DirectedEdge["NO3", "NO"]}	{DirectedEdge["N2O", "NH3"], DirectedEdge["NO", "NH3"], DirectedEdge["N2O", "NO3"], DirectedEdge["NO", "NO3"]}	{1, 3/4, 4/3, 1}	{1, 3/4, 4/3, 1}
{{{2, "NH4"}, {2, "NO3"}}, {{1, "N2"}, {2, "NO"}, {4, "H2O"}}}	6	-346.70399999999995	-57.78399999999999	Max[0, Re[NH4^2]]*Max[0, Re[NO3^2]]*Subscript[kF, 47]	Max[0, Re[N2]]*Max[0, Re[NO^2]]*Subscript[kB, 47]	Subscript[kF, 47] -> kdef	Subscript[kB, 47] -> kdef	-346.70399999999995 + R*T*Log[("H2O"^4*"N2"*"NO"^2)/("NH4"^2*"NO3"^2)]	{DirectedEdge["NH4", "N2"], DirectedEdge["NO3", "N2"], DirectedEdge["NH4", "NO"], DirectedEdge["NO3", "NO"]}	{DirectedEdge["N2", "NH4"], DirectedEdge["NO", "NH4"], DirectedEdge["N2", "NO3"], DirectedEdge["NO", "NO3"]}	{1, 1, 1, 1}	{1, 1, 1, 1}
{{{2, "H"}, {2, "NH3"}, {2, "NO3"}}, {{1, "N2"}, {2, "NO"}, {4, "H2O"}}}	6	-452.126	-75.35433333333333	Max[0, Re[H^2]]*Max[0, Re[NH3^2]]*Max[0, Re[NO3^2]]*Subscript[kF, 48]	Max[0, Re[N2]]*Max[0, Re[NO^2]]*Subscript[kB, 48]	Subscript[kF, 48] -> kdef	Subscript[kB, 48] -> kdef	-452.126 + R*T*Log[("H2O"^4*"N2"*"NO"^2)/("H"^2*"NH3"^2*"NO3"^2)]	{DirectedEdge["NH3", "N2"], DirectedEdge["NO3", "N2"], DirectedEdge["NH3", "NO"], DirectedEdge["NO3", "NO"]}	{DirectedEdge["N2", "NH3"], DirectedEdge["NO", "NH3"], DirectedEdge["N2", "NO3"], DirectedEdge["NO", "NO3"]}	{1, 1, 1, 1}	{1, 1, 1, 1}
{{{1, "NH4"}, {1, "NO3"}}, {{1, "N2O"}, {2, "H2O"}}}	3	-171.52499999999998	-57.17499999999999	Max[0, Re[NH4]]*Max[0, Re[NO3]]*Subscript[kF, 49]	Max[0, Re[N2O]]*Subscript[kB, 49]	Subscript[kF, 49] -> kdef	Subscript[kB, 49] -> kdef	-171.52499999999998 + R*T*Log[("H2O"^2*"N2O")/("NH4"*"NO3")]	{DirectedEdge["NH4", "N2O"], DirectedEdge["NO3", "N2O"]}	{DirectedEdge["N2O", "NH4"], DirectedEdge["N2O", "NO3"]}	{2, 2}	{1/2, 1/2}
{{{1, "H"}, {1, "NH3"}, {1, "NO3"}}, {{1, "N2O"}, {2, "H2O"}}}	3	-224.236	-74.74533333333332	Max[0, Re[H]]*Max[0, Re[NH3]]*Max[0, Re[NO3]]*Subscript[kF, 50]	Max[0, Re[N2O]]*Subscript[kB, 50]	Subscript[kF, 50] -> kdef	Subscript[kB, 50] -> kdef	-224.236 + R*T*Log[("H2O"^2*"N2O")/("H"*"NH3"*"NO3")]	{DirectedEdge["NH3", "N2O"], DirectedEdge["NO3", "N2O"]}	{DirectedEdge["N2O", "NH3"], DirectedEdge["N2O", "NO3"]}	{2, 2}	{1/2, 1/2}
{{{1, "H"}, {1, "N2H5"}, {1, "NO3"}}, {{1, "NH4"}, {2, "NO"}, {1, "H2O"}}}	3	-83.39299999999997	-27.797666666666657	Max[0, Re[H]]*Max[0, Re[N2H5]]*Max[0, Re[NO3]]*Subscript[kF, 51]	Max[0, Re[NH4]]*Max[0, Re[NO^2]]*Subscript[kB, 51]	Subscript[kF, 51] -> kdef	Subscript[kB, 51] -> kdef	-83.39299999999997 + R*T*Log[("H2O"*"NH4"*"NO"^2)/("H"*"N2H5"*"NO3")]	{DirectedEdge["N2H5", "NH4"], DirectedEdge["NO3", "NH4"], DirectedEdge["N2H5", "NO"], DirectedEdge["NO3", "NO"]}	{DirectedEdge["NH4", "N2H5"], DirectedEdge["NO", "N2H5"], DirectedEdge["NH4", "NO3"], DirectedEdge["NO", "NO3"]}	{1/2, 1, 1, 2}	{2, 1, 1, 1/2}
{{{2, "H"}, {1, "N2H4"}, {1, "NO3"}}, {{1, "NH4"}, {2, "NO"}, {1, "H2O"}}}	3	-158.06999999999996	-52.68999999999998	Max[0, Re[H^2]]*Max[0, Re[N2H4]]*Max[0, Re[NO3]]*Subscript[kF, 52]	Max[0, Re[NH4]]*Max[0, Re[NO^2]]*Subscript[kB, 52]	Subscript[kF, 52] -> kdef	Subscript[kB, 52] -> kdef	-158.06999999999996 + R*T*Log[("H2O"*"NH4"*"NO"^2)/("H"^2*"N2H4"*"NO3")]	{DirectedEdge["N2H4", "NH4"], DirectedEdge["NO3", "NH4"], DirectedEdge["N2H4", "NO"], DirectedEdge["NO3", "NO"]}	{DirectedEdge["NH4", "N2H4"], DirectedEdge["NO", "N2H4"], DirectedEdge["NH4", "NO3"], DirectedEdge["NO", "NO3"]}	{1/2, 1, 1, 2}	{2, 1, 1, 1/2}
{{{1, "H"}, {1, "N2H4"}, {1, "NO3"}}, {{1, "NH3"}, {2, "NO"}, {1, "H2O"}}}	3	-105.35899999999998	-35.11966666666666	Max[0, Re[H]]*Max[0, Re[N2H4]]*Max[0, Re[NO3]]*Subscript[kF, 53]	Max[0, Re[NH3]]*Max[0, Re[NO^2]]*Subscript[kB, 53]	Subscript[kF, 53] -> kdef	Subscript[kB, 53] -> kdef	-105.35899999999998 + R*T*Log[("H2O"*"NH3"*"NO"^2)/("H"*"N2H4"*"NO3")]	{DirectedEdge["N2H4", "NH3"], DirectedEdge["NO3", "NH3"], DirectedEdge["N2H4", "NO"], DirectedEdge["NO3", "NO"]}	{DirectedEdge["NH3", "N2H4"], DirectedEdge["NO", "N2H4"], DirectedEdge["NH3", "NO3"], DirectedEdge["NO", "NO3"]}	{1/2, 1, 1, 2}	{2, 1, 1, 1/2}
{{{3/2, "N2O"}, {1, "NO"}, {1/2, "H2O"}}, {{1, "H"}, {3/2, "N2"}, {1, "NO3"}}}	3	-237.36549999999997	-79.12183333333331	Max[0, Re[N2O^(3/2)]]*Max[0, Re[NO]]*Subscript[kF, 54]	Max[0, Re[H]]*Max[0, Re[N2^(3/2)]]*Max[0, Re[NO3]]*Subscript[kB, 54]	Subscript[kF, 54] -> kdef	Subscript[kB, 54] -> kdef	-237.36549999999997 + R*T*Log[("H"*"N2"^(3/2)*"NO3")/(Sqrt["H2O"]*"N2O"^(3/2)*"NO")]	{DirectedEdge["N2O", "N2"], DirectedEdge["NO", "N2"], DirectedEdge["N2O", "NO3"], DirectedEdge["NO", "NO3"]}	{DirectedEdge["N2", "N2O"], DirectedEdge["NO3", "N2O"], DirectedEdge["N2", "NO"], DirectedEdge["NO3", "NO"]}	{1, 3, 1/3, 1}	{1, 3, 1/3, 1}
{{{4/3, "H"}, {1, "N2H4"}, {4/3, "NO3"}}, {{1, "N2"}, {4/3, "NO"}, {8/3, "H2O"}}}	4	-487.83866666666654	-121.95966666666664	Max[0, Re[H^(4/3)]]*Max[0, Re[N2H4]]*Max[0, Re[NO3^(4/3)]]*Subscript[kF, 55]	Max[0, Re[N2]]*Max[0, Re[NO^(4/3)]]*Subscript[kB, 55]	Subscript[kF, 55] -> kdef	Subscript[kB, 55] -> kdef	-487.83866666666654 + R*T*Log[("H2O"^(8/3)*"N2"*"NO"^(4/3))/("H"^(4/3)*"N2H4"*"NO3"^(4/3))]	{DirectedEdge["N2H4", "N2"], DirectedEdge["NO3", "N2"], DirectedEdge["N2H4", "NO"], DirectedEdge["NO3", "NO"]}	{DirectedEdge["N2", "N2H4"], DirectedEdge["NO", "N2H4"], DirectedEdge["N2", "NO3"], DirectedEdge["NO", "NO3"]}	{1, 3/2, 2/3, 1}	{1, 3/2, 2/3, 1}
{{{1/3, "H"}, {1, "N2H5"}, {4/3, "NO3"}}, {{1, "N2"}, {4/3, "NO"}, {8/3, "H2O"}}}	4	-413.1616666666666	-103.29041666666664	Max[0, Re[H^(1/3)]]*Max[0, Re[N2H5]]*Max[0, Re[NO3^(4/3)]]*Subscript[kF, 56]	Max[0, Re[N2]]*Max[0, Re[NO^(4/3)]]*Subscript[kB, 56]	Subscript[kF, 56] -> kdef	Subscript[kB, 56] -> kdef	-413.1616666666666 + R*T*Log[("H2O"^(8/3)*"N2"*"NO"^(4/3))/("H"^(1/3)*"N2H5"*"NO3"^(4/3))]	{DirectedEdge["N2H5", "N2"], DirectedEdge["NO3", "N2"], DirectedEdge["N2H5", "NO"], DirectedEdge["NO3", "NO"]}	{DirectedEdge["N2", "N2H5"], DirectedEdge["NO", "N2H5"], DirectedEdge["N2", "NO3"], DirectedEdge["NO", "NO3"]}	{1, 3/2, 2/3, 1}	{1, 3/2, 2/3, 1}
{{{1, "NO"}, {3/4, "O2"}, {1/2, "H2O"}}, {{1, "H"}, {1, "NO3"}}}	3	-107.34700000000001	-35.782333333333334	Max[0, Re[NO]]*Max[0, Re[O2^(3/4)]]*Subscript[kF, 57]	Max[0, Re[H]]*Max[0, Re[NO3]]*Subscript[kB, 57]	Subscript[kF, 57] -> kdef	Subscript[kB, 57] -> kdef	-107.34700000000001 + R*T*Log[("H"*"NO3")/(Sqrt["H2O"]*"NO"*"O2"^(3/4))]	{DirectedEdge["NO", "NO3"]}	{DirectedEdge["NO3", "NO"]}	{1}	{1}
{{{5, "H"}, {1, "NH2OH"}, {6, "NO2"}}, {{6, "NO"}, {1, "NO3"}, {4, "H2O"}}}	6	-217.58199999999994	-36.26366666666665	Max[0, Re[H^5]]*Max[0, Re[NH2OH]]*Max[0, Re[NO2^6]]*Subscript[kF, 58]	Max[0, Re[NO^6]]*Max[0, Re[NO3]]*Subscript[kB, 58]	Subscript[kF, 58] -> kdef	Subscript[kB, 58] -> kdef	-217.58199999999994 + R*T*Log[("H2O"^4*"NO"^6*"NO3")/("H"^5*"NH2OH"*"NO2"^6)]	{DirectedEdge["NH2OH", "NO"], DirectedEdge["NO2", "NO"], DirectedEdge["NH2OH", "NO3"], DirectedEdge["NO2", "NO3"]}	{DirectedEdge["NO", "NH2OH"], DirectedEdge["NO3", "NH2OH"], DirectedEdge["NO", "NO2"], DirectedEdge["NO3", "NO2"]}	{6, 1, 1, 1/6}	{1/6, 1, 1, 6}
{{{2, "H"}, {1, "NH2OH"}, {3/2, "NO2"}, {1/2, "H2O"}}, {{3/2, "NH3OH"}, {1, "NO3"}}}	6	-12.953499999999991	-2.158916666666665	Max[0, Re[H^2]]*Max[0, Re[NH2OH]]*Max[0, Re[NO2^(3/2)]]*Subscript[kF, 59]	Max[0, Re[NH3OH^(3/2)]]*Max[0, Re[NO3]]*Subscript[kB, 59]	Subscript[kF, 59] -> kdef	Subscript[kB, 59] -> kdef	-12.953499999999991 + R*T*Log[("NH3OH"^(3/2)*"NO3")/("H"^2*Sqrt["H2O"]*"NH2OH"*"NO2"^(3/2))]	{DirectedEdge["NH2OH", "NH3OH"], DirectedEdge["NO2", "NH3OH"], DirectedEdge["NH2OH", "NO3"], DirectedEdge["NO2", "NO3"]}	{DirectedEdge["NH3OH", "NH2OH"], DirectedEdge["NO3", "NH2OH"], DirectedEdge["NH3OH", "NO2"], DirectedEdge["NO3", "NO2"]}	{3/2, 1, 1, 2/3}	{2/3, 1, 1, 3/2}
{{{1, "NH2OH"}, {1, "NO2"}}, {{1, "NH3"}, {1, "NO3"}}}	6	-69.50899999999999	-11.58483333333333	Max[0, Re[NH2OH]]*Max[0, Re[NO2]]*Subscript[kF, 60]	Max[0, Re[NH3]]*Max[0, Re[NO3]]*Subscript[kB, 60]	Subscript[kF, 60] -> kdef	Subscript[kB, 60] -> kdef	-69.50899999999999 + R*T*Log[("NH3"*"NO3")/("NH2OH"*"NO2")]	{DirectedEdge["NH2OH", "NH3"], DirectedEdge["NO2", "NH3"], DirectedEdge["NH2OH", "NO3"], DirectedEdge["NO2", "NO3"]}	{DirectedEdge["NH3", "NH2OH"], DirectedEdge["NO3", "NH2OH"], DirectedEdge["NH3", "NO2"], DirectedEdge["NO3", "NO2"]}	{1, 1, 1, 1}	{1, 1, 1, 1}
{{{1, "H"}, {1, "NH2OH"}, {1, "NO2"}}, {{1, "NH4"}, {1, "NO3"}}}	6	-122.22	-20.369999999999997	Max[0, Re[H]]*Max[0, Re[NH2OH]]*Max[0, Re[NO2]]*Subscript[kF, 61]	Max[0, Re[NH4]]*Max[0, Re[NO3]]*Subscript[kB, 61]	Subscript[kF, 61] -> kdef	Subscript[kB, 61] -> kdef	-122.22 + R*T*Log[("NH4"*"NO3")/("H"*"NH2OH"*"NO2")]	{DirectedEdge["NH2OH", "NH4"], DirectedEdge["NO2", "NH4"], DirectedEdge["NH2OH", "NO3"], DirectedEdge["NO2", "NO3"]}	{DirectedEdge["NH4", "NH2OH"], DirectedEdge["NO3", "NH2OH"], DirectedEdge["NH4", "NO2"], DirectedEdge["NO3", "NO2"]}	{1, 1, 1, 1}	{1, 1, 1, 1}
{{{2, "NH3OH"}, {1, "NO3"}}, {{1, "H"}, {1, "NH2OH"}, {2, "NO"}, {2, "H2O"}}}	6	-55.256	-9.209333333333333	Max[0, Re[NH3OH^2]]*Max[0, Re[NO3]]*Subscript[kF, 62]	Max[0, Re[H]]*Max[0, Re[NH2OH]]*Max[0, Re[NO^2]]*Subscript[kB, 62]	Subscript[kF, 62] -> kdef	Subscript[kB, 62] -> kdef	-55.256 + R*T*Log[("H"*"H2O"^2*"NH2OH"*"NO"^2)/("NH3OH"^2*"NO3")]	{DirectedEdge["NH3OH", "NH2OH"], DirectedEdge["NO3", "NH2OH"], DirectedEdge["NH3OH", "NO"], DirectedEdge["NO3", "NO"]}	{DirectedEdge["NH2OH", "NH3OH"], DirectedEdge["NO", "NH3OH"], DirectedEdge["NH2OH", "NO3"], DirectedEdge["NO", "NO3"]}	{1/2, 1, 1, 2}	{2, 1, 1, 1/2}
{{{1, "NH2OH"}, {6/5, "NO"}, {4/5, "H2O"}}, {{1, "H"}, {6/5, "NH3"}, {1, "NO3"}}}	6	-39.894399999999976	-6.649066666666663	Max[0, Re[NH2OH]]*Max[0, Re[NO^(6/5)]]*Subscript[kF, 63]	Max[0, Re[H]]*Max[0, Re[NH3^(6/5)]]*Max[0, Re[NO3]]*Subscript[kB, 63]	Subscript[kF, 63] -> kdef	Subscript[kB, 63] -> kdef	-39.894399999999976 + R*T*Log[("H"*"NH3"^(6/5)*"NO3")/("H2O"^(4/5)*"NH2OH"*"NO"^(6/5))]	{DirectedEdge["NH2OH", "NH3"], DirectedEdge["NO", "NH3"], DirectedEdge["NH2OH", "NO3"], DirectedEdge["NO", "NO3"]}	{DirectedEdge["NH3", "NH2OH"], DirectedEdge["NO3", "NH2OH"], DirectedEdge["NH3", "NO"], DirectedEdge["NO3", "NO"]}	{6/5, 1, 1, 5/6}	{5/6, 1, 1, 6/5}
{{{1/5, "H"}, {1, "NH2OH"}, {6/5, "NO"}, {4/5, "H2O"}}, {{6/5, "NH4"}, {1, "NO3"}}}	6	-103.14759999999997	-17.19126666666666	Max[0, Re[H^(1/5)]]*Max[0, Re[NH2OH]]*Max[0, Re[NO^(6/5)]]*Subscript[kF, 64]	Max[0, Re[NH4^(6/5)]]*Max[0, Re[NO3]]*Subscript[kB, 64]	Subscript[kF, 64] -> kdef	Subscript[kB, 64] -> kdef	-103.14759999999997 + R*T*Log[("NH4"^(6/5)*"NO3")/("H"^(1/5)*"H2O"^(4/5)*"NH2OH"*"NO"^(6/5))]	{DirectedEdge["NH2OH", "NH4"], DirectedEdge["NO", "NH4"], DirectedEdge["NH2OH", "NO3"], DirectedEdge["NO", "NO3"]}	{DirectedEdge["NH4", "NH2OH"], DirectedEdge["NO3", "NH2OH"], DirectedEdge["NH4", "NO"], DirectedEdge["NO3", "NO"]}	{6/5, 1, 1, 5/6}	{5/6, 1, 1, 6/5}
{{{2, "H"}, {4, "NH2OH"}}, {{3, "NH4"}, {1, "NO3"}, {1, "H2O"}}}	6	-443.074	-73.84566666666666	Max[0, Re[H^2]]*Max[0, Re[NH2OH^4]]*Subscript[kF, 65]	Max[0, Re[NH4^3]]*Max[0, Re[NO3]]*Subscript[kB, 65]	Subscript[kF, 65] -> kdef	Subscript[kB, 65] -> kdef	-443.074 + R*T*Log[("H2O"*"NH4"^3*"NO3")/("H"^2*"NH2OH"^4)]	{DirectedEdge["NH2OH", "NH4"], DirectedEdge["NH2OH", "NO3"]}	{DirectedEdge["NH4", "NH2OH"], DirectedEdge["NO3", "NH2OH"]}	{3/4, 1/4}	{4/3, 4}
{{{2, "H"}, {1, "NH2OH"}, {3, "NH3OH"}}, {{3, "NH4"}, {1, "NO3"}, {1, "H2O"}}}	6	-340.75300000000004	-56.792166666666674	Max[0, Re[H^2]]*Max[0, Re[NH2OH]]*Max[0, Re[NH3OH^3]]*Subscript[kF, 66]	Max[0, Re[NH4^3]]*Max[0, Re[NO3]]*Subscript[kB, 66]	Subscript[kF, 66] -> kdef	Subscript[kB, 66] -> kdef	-340.75300000000004 + R*T*Log[("H2O"*"NH4"^3*"NO3")/("H"^2*"NH2OH"*"NH3OH"^3)]	{DirectedEdge["NH2OH", "NH4"], DirectedEdge["NH3OH", "NH4"], DirectedEdge["NH2OH", "NO3"], DirectedEdge["NH3OH", "NO3"]}	{DirectedEdge["NH4", "NH2OH"], DirectedEdge["NO3", "NH2OH"], DirectedEdge["NH4", "NH3OH"], DirectedEdge["NO3", "NH3OH"]}	{3, 1, 1, 1/3}	{1/3, 1, 1, 3}
{{{4, "NH2OH"}}, {{1, "H"}, {3, "NH3"}, {1, "NO3"}, {1, "H2O"}}}	6	-284.941	-47.49016666666666	Max[0, Re[NH2OH^4]]*Subscript[kF, 67]	Max[0, Re[H]]*Max[0, Re[NH3^3]]*Max[0, Re[NO3]]*Subscript[kB, 67]	Subscript[kF, 67] -> kdef	Subscript[kB, 67] -> kdef	-284.941 + R*T*Log[("H"*"H2O"*"NH3"^3*"NO3")/"NH2OH"^4]	{DirectedEdge["NH2OH", "NH3"], DirectedEdge["NH2OH", "NO3"]}	{DirectedEdge["NH3", "NH2OH"], DirectedEdge["NO3", "NH2OH"]}	{3/4, 1/4}	{4/3, 4}
{{{2, "H"}, {1, "NH2OH"}, {3, "NO2"}}, {{3/2, "N2O"}, {1, "NO3"}, {5/2, "H2O"}}}	6	-402.41050000000007	-67.06841666666668	Max[0, Re[H^2]]*Max[0, Re[NH2OH]]*Max[0, Re[NO2^3]]*Subscript[kF, 68]	Max[0, Re[N2O^(3/2)]]*Max[0, Re[NO3]]*Subscript[kB, 68]	Subscript[kF, 68] -> kdef	Subscript[kB, 68] -> kdef	-402.41050000000007 + R*T*Log[("H2O"^(5/2)*"N2O"^(3/2)*"NO3")/("H"^2*"NH2OH"*"NO2"^3)]	{DirectedEdge["NH2OH", "N2O"], DirectedEdge["NO2", "N2O"], DirectedEdge["NH2OH", "NO3"], DirectedEdge["NO2", "NO3"]}	{DirectedEdge["N2O", "NH2OH"], DirectedEdge["NO3", "NH2OH"], DirectedEdge["N2O", "NO2"], DirectedEdge["NO3", "NO2"]}	{3, 1, 1, 1/3}	{1/3, 1, 1, 3}
{{{1, "H"}, {1, "NH2OH"}, {2, "NO2"}}, {{1, "N2"}, {1, "NO3"}, {2, "H2O"}}}	6	-467.674	-77.94566666666665	Max[0, Re[H]]*Max[0, Re[NH2OH]]*Max[0, Re[NO2^2]]*Subscript[kF, 69]	Max[0, Re[N2]]*Max[0, Re[NO3]]*Subscript[kB, 69]	Subscript[kF, 69] -> kdef	Subscript[kB, 69] -> kdef	-467.674 + R*T*Log[("H2O"^2*"N2"*"NO3")/("H"*"NH2OH"*"NO2"^2)]	{DirectedEdge["NH2OH", "N2"], DirectedEdge["NO2", "N2"], DirectedEdge["NH2OH", "NO3"], DirectedEdge["NO2", "NO3"]}	{DirectedEdge["N2", "NH2OH"], DirectedEdge["NO3", "NH2OH"], DirectedEdge["N2", "NO2"], DirectedEdge["NO3", "NO2"]}	{2, 1, 1, 1/2}	{1/2, 1, 1, 2}
{{{1, "NH2OH"}, {6, "NO"}}, {{1, "H"}, {3, "N2O"}, {1, "NO3"}, {1, "H2O"}}}	6	-587.239	-97.87316666666666	Max[0, Re[NH2OH]]*Max[0, Re[NO^6]]*Subscript[kF, 70]	Max[0, Re[H]]*Max[0, Re[N2O^3]]*Max[0, Re[NO3]]*Subscript[kB, 70]	Subscript[kF, 70] -> kdef	Subscript[kB, 70] -> kdef	-587.239 + R*T*Log[("H"*"H2O"*"N2O"^3*"NO3")/("NH2OH"*"NO"^6)]	{DirectedEdge["NH2OH", "N2O"], DirectedEdge["NO", "N2O"], DirectedEdge["NH2OH", "NO3"], DirectedEdge["NO", "NO3"]}	{DirectedEdge["N2O", "NH2OH"], DirectedEdge["NO3", "NH2OH"], DirectedEdge["N2O", "NO"], DirectedEdge["NO3", "NO"]}	{6, 1, 1, 1/6}	{1/6, 1, 1, 6}
{{{1, "NH2OH"}, {3, "NO"}}, {{1, "H"}, {3/2, "N2"}, {1, "NO3"}, {1, "H2O"}}}	6	-592.72	-98.78666666666666	Max[0, Re[NH2OH]]*Max[0, Re[NO^3]]*Subscript[kF, 71]	Max[0, Re[H]]*Max[0, Re[N2^(3/2)]]*Max[0, Re[NO3]]*Subscript[kB, 71]	Subscript[kF, 71] -> kdef	Subscript[kB, 71] -> kdef	-592.72 + R*T*Log[("H"*"H2O"*"N2"^(3/2)*"NO3")/("NH2OH"*"NO"^3)]	{DirectedEdge["NH2OH", "N2"], DirectedEdge["NO", "N2"], DirectedEdge["NH2OH", "NO3"], DirectedEdge["NO", "NO3"]}	{DirectedEdge["N2", "NH2OH"], DirectedEdge["NO3", "NH2OH"], DirectedEdge["N2", "NO"], DirectedEdge["NO3", "NO"]}	{3, 1, 1, 1/3}	{1/3, 1, 1, 3}
{{{2, "NH4"}, {4/3, "NO3"}}, {{2/3, "H"}, {1, "N2O"}, {4/3, "NH2OH"}, {5/3, "H2O"}}}	8	-23.83366666666666	-2.9792083333333323	Max[0, Re[NH4^2]]*Max[0, Re[NO3^(4/3)]]*Subscript[kF, 72]	Max[0, Re[H^(2/3)]]*Max[0, Re[N2O]]*Max[0, Re[NH2OH^(4/3)]]*Subscript[kB, 72]	Subscript[kF, 72] -> kdef	Subscript[kB, 72] -> kdef	-23.83366666666666 + R*T*Log[("H"^(2/3)*"H2O"^(5/3)*"N2O"*"NH2OH"^(4/3))/("NH4"^2*"NO3"^(4/3))]	{DirectedEdge["NH4", "N2O"], DirectedEdge["NO3", "N2O"], DirectedEdge["NH4", "NH2OH"], DirectedEdge["NO3", "NH2OH"]}	{DirectedEdge["N2O", "NH4"], DirectedEdge["NH2OH", "NH4"], DirectedEdge["N2O", "NO3"], DirectedEdge["NH2OH", "NO3"]}	{1, 3/2, 2/3, 1}	{1, 3/2, 2/3, 1}
{{{4/3, "H"}, {2, "NH3"}, {4/3, "NO3"}}, {{1, "N2O"}, {4/3, "NH2OH"}, {5/3, "H2O"}}}	8	-129.25566666666668	-16.156958333333336	Max[0, Re[H^(4/3)]]*Max[0, Re[NH3^2]]*Max[0, Re[NO3^(4/3)]]*Subscript[kF, 73]	Max[0, Re[N2O]]*Max[0, Re[NH2OH^(4/3)]]*Subscript[kB, 73]	Subscript[kF, 73] -> kdef	Subscript[kB, 73] -> kdef	-129.25566666666668 + R*T*Log[("H2O"^(5/3)*"N2O"*"NH2OH"^(4/3))/("H"^(4/3)*"NH3"^2*"NO3"^(4/3))]	{DirectedEdge["NH3", "N2O"], DirectedEdge["NO3", "N2O"], DirectedEdge["NH3", "NH2OH"], DirectedEdge["NO3", "NH2OH"]}	{DirectedEdge["N2O", "NH3"], DirectedEdge["NH2OH", "NH3"], DirectedEdge["N2O", "NO3"], DirectedEdge["NH2OH", "NO3"]}	{1, 3/2, 2/3, 1}	{1, 3/2, 2/3, 1}
{{{2, "NH4"}, {1, "NO3"}}, {{1, "H"}, {1, "N2"}, {1, "NH2OH"}, {2, "H2O"}}}	6	-223.23399999999998	-37.20566666666666	Max[0, Re[NH4^2]]*Max[0, Re[NO3]]*Subscript[kF, 74]	Max[0, Re[H]]*Max[0, Re[N2]]*Max[0, Re[NH2OH]]*Subscript[kB, 74]	Subscript[kF, 74] -> kdef	Subscript[kB, 74] -> kdef	-223.23399999999998 + R*T*Log[("H"*"H2O"^2*"N2"*"NH2OH")/("NH4"^2*"NO3")]	{DirectedEdge["NH4", "N2"], DirectedEdge["NO3", "N2"], DirectedEdge["NH4", "NH2OH"], DirectedEdge["NO3", "NH2OH"]}	{DirectedEdge["N2", "NH4"], DirectedEdge["NH2OH", "NH4"], DirectedEdge["N2", "NO3"], DirectedEdge["NH2OH", "NO3"]}	{1, 2, 1/2, 1}	{1, 2, 1/2, 1}
{{{1, "H"}, {2, "NH3"}, {1, "NO3"}}, {{1, "N2"}, {1, "NH2OH"}, {2, "H2O"}}}	6	-328.656	-54.775999999999996	Max[0, Re[H]]*Max[0, Re[NH3^2]]*Max[0, Re[NO3]]*Subscript[kF, 75]	Max[0, Re[N2]]*Max[0, Re[NH2OH]]*Subscript[kB, 75]	Subscript[kF, 75] -> kdef	Subscript[kB, 75] -> kdef	-328.656 + R*T*Log[("H2O"^2*"N2"*"NH2OH")/("H"*"NH3"^2*"NO3")]	{DirectedEdge["NH3", "N2"], DirectedEdge["NO3", "N2"], DirectedEdge["NH3", "NH2OH"], DirectedEdge["NO3", "NH2OH"]}	{DirectedEdge["N2", "NH3"], DirectedEdge["NH2OH", "NH3"], DirectedEdge["N2", "NO3"], DirectedEdge["NH2OH", "NO3"]}	{1, 2, 1/2, 1}	{1, 2, 1/2, 1}
{{{2, "NH4"}, {2, "NO"}, {1, "NO3"}}, {{1, "H"}, {2, "N2O"}, {1, "NH2OH"}, {2, "H2O"}}}	6	-219.58000000000004	-36.59666666666667	Max[0, Re[NH4^2]]*Max[0, Re[NO^2]]*Max[0, Re[NO3]]*Subscript[kF, 76]	Max[0, Re[H]]*Max[0, Re[N2O^2]]*Max[0, Re[NH2OH]]*Subscript[kB, 76]	Subscript[kF, 76] -> kdef	Subscript[kB, 76] -> kdef	-219.58000000000004 + R*T*Log[("H"*"H2O"^2*"N2O"^2*"NH2OH")/("NH4"^2*"NO"^2*"NO3")]	{DirectedEdge["NH4", "N2O"], DirectedEdge["NO", "N2O"], DirectedEdge["NO3", "N2O"], DirectedEdge["NH4", "NH2OH"], DirectedEdge["NO", "NH2OH"], DirectedEdge["NO3", "NH2OH"]}	{DirectedEdge["N2O", "NH4"], DirectedEdge["NH2OH", "NH4"], DirectedEdge["N2O", "NO"], DirectedEdge["NH2OH", "NO"], DirectedEdge["N2O", "NO3"], DirectedEdge["NH2OH", "NO3"]}	{2, 2, 4, 1/2, 1/2, 1}	{1/2, 2, 1/2, 2, 1/4, 1}
{{{1, "H"}, {2, "NH3"}, {2, "NO"}, {1, "NO3"}}, {{2, "N2O"}, {1, "NH2OH"}, {2, "H2O"}}}	6	-325.00200000000007	-54.16700000000001	Max[0, Re[H]]*Max[0, Re[NH3^2]]*Max[0, Re[NO^2]]*Max[0, Re[NO3]]*Subscript[kF, 77]	Max[0, Re[N2O^2]]*Max[0, Re[NH2OH]]*Subscript[kB, 77]	Subscript[kF, 77] -> kdef	Subscript[kB, 77] -> kdef	-325.00200000000007 + R*T*Log[("H2O"^2*"N2O"^2*"NH2OH")/("H"*"NH3"^2*"NO"^2*"NO3")]	{DirectedEdge["NH3", "N2O"], DirectedEdge["NO", "N2O"], DirectedEdge["NO3", "N2O"], DirectedEdge["NH3", "NH2OH"], DirectedEdge["NO", "NH2OH"], DirectedEdge["NO3", "NH2OH"]}	{DirectedEdge["N2O", "NH3"], DirectedEdge["NH2OH", "NH3"], DirectedEdge["N2O", "NO"], DirectedEdge["NH2OH", "NO"], DirectedEdge["N2O", "NO3"], DirectedEdge["NH2OH", "NO3"]}	{2, 2, 4, 1/2, 1/2, 1}	{1/2, 2, 1/2, 2, 1/4, 1}
{{{1, "H"}, {2, "N2H5"}, {1, "NO3"}}, {{1, "NH2OH"}, {2, "NH4"}, {2, "NO"}}}	6	-43.316	-7.219333333333333	Max[0, Re[H]]*Max[0, Re[N2H5^2]]*Max[0, Re[NO3]]*Subscript[kF, 78]	Max[0, Re[NH2OH]]*Max[0, Re[NH4^2]]*Max[0, Re[NO^2]]*Subscript[kB, 78]	Subscript[kF, 78] -> kdef	Subscript[kB, 78] -> kdef	-43.316 + R*T*Log[("NH2OH"*"NH4"^2*"NO"^2)/("H"*"N2H5"^2*"NO3")]	{DirectedEdge["N2H5", "NH2OH"], DirectedEdge["NO3", "NH2OH"], DirectedEdge["N2H5", "NH4"], DirectedEdge["NO3", "NH4"], DirectedEdge["N2H5", "NO"], DirectedEdge["NO3", "NO"]}	{DirectedEdge["NH2OH", "N2H5"], DirectedEdge["NH4", "N2H5"], DirectedEdge["NO", "N2H5"], DirectedEdge["NH2OH", "NO3"], DirectedEdge["NH4", "NO3"], DirectedEdge["NO", "NO3"]}	{1/4, 1, 1/2, 2, 1/2, 2}	{4, 2, 2, 1, 1/2, 1/2}
{{{3, "H"}, {2, "N2H4"}, {1, "NO3"}}, {{1, "NH2OH"}, {2, "NH4"}, {2, "NO"}}}	6	-192.67	-32.111666666666665	Max[0, Re[H^3]]*Max[0, Re[N2H4^2]]*Max[0, Re[NO3]]*Subscript[kF, 79]	Max[0, Re[NH2OH]]*Max[0, Re[NH4^2]]*Max[0, Re[NO^2]]*Subscript[kB, 79]	Subscript[kF, 79] -> kdef	Subscript[kB, 79] -> kdef	-192.67 + R*T*Log[("NH2OH"*"NH4"^2*"NO"^2)/("H"^3*"N2H4"^2*"NO3")]	{DirectedEdge["N2H4", "NH2OH"], DirectedEdge["NO3", "NH2OH"], DirectedEdge["N2H4", "NH4"], DirectedEdge["NO3", "NH4"], DirectedEdge["N2H4", "NO"], DirectedEdge["NO3", "NO"]}	{DirectedEdge["NH2OH", "N2H4"], DirectedEdge["NH4", "N2H4"], DirectedEdge["NO", "N2H4"], DirectedEdge["NH2OH", "NO3"], DirectedEdge["NH4", "NO3"], DirectedEdge["NO", "NO3"]}	{1/4, 1, 1/2, 2, 1/2, 2}	{4, 2, 2, 1, 1/2, 1/2}
{{{1, "H"}, {2, "N2H4"}, {1, "NO3"}}, {{1, "NH2OH"}, {2, "NH3"}, {2, "NO"}}}	6	-87.24799999999999	-14.54133333333333	Max[0, Re[H]]*Max[0, Re[N2H4^2]]*Max[0, Re[NO3]]*Subscript[kF, 80]	Max[0, Re[NH2OH]]*Max[0, Re[NH3^2]]*Max[0, Re[NO^2]]*Subscript[kB, 80]	Subscript[kF, 80] -> kdef	Subscript[kB, 80] -> kdef	-87.24799999999999 + R*T*Log[("NH2OH"*"NH3"^2*"NO"^2)/("H"*"N2H4"^2*"NO3")]	{DirectedEdge["N2H4", "NH2OH"], DirectedEdge["NO3", "NH2OH"], DirectedEdge["N2H4", "NH3"], DirectedEdge["NO3", "NH3"], DirectedEdge["N2H4", "NO"], DirectedEdge["NO3", "NO"]}	{DirectedEdge["NH2OH", "N2H4"], DirectedEdge["NH3", "N2H4"], DirectedEdge["NO", "N2H4"], DirectedEdge["NH2OH", "NO3"], DirectedEdge["NH3", "NO3"], DirectedEdge["NO", "NO3"]}	{1/4, 1, 1/2, 2, 1/2, 2}	{4, 2, 2, 1, 1/2, 1/2}
{{{3, "N2O"}, {1, "NH2OH"}}, {{1, "H"}, {3, "N2"}, {1, "NO3"}, {1, "H2O"}}}	6	-598.201	-99.70016666666666	Max[0, Re[N2O^3]]*Max[0, Re[NH2OH]]*Subscript[kF, 81]	Max[0, Re[H]]*Max[0, Re[N2^3]]*Max[0, Re[NO3]]*Subscript[kB, 81]	Subscript[kF, 81] -> kdef	Subscript[kB, 81] -> kdef	-598.201 + R*T*Log[("H"*"H2O"*"N2"^3*"NO3")/("N2O"^3*"NH2OH")]	{DirectedEdge["N2O", "N2"], DirectedEdge["NH2OH", "N2"], DirectedEdge["N2O", "NO3"], DirectedEdge["NH2OH", "NO3"]}	{DirectedEdge["N2", "N2O"], DirectedEdge["NO3", "N2O"], DirectedEdge["N2", "NH2OH"], DirectedEdge["NO3", "NH2OH"]}	{1, 6, 1/6, 1}	{1, 6, 1/6, 1}
{{{1, "H"}, {3/2, "N2H4"}, {1, "NO3"}}, {{3/2, "N2"}, {1, "NH2OH"}, {2, "H2O"}}}	6	-608.288	-101.38133333333333	Max[0, Re[H]]*Max[0, Re[N2H4^(3/2)]]*Max[0, Re[NO3]]*Subscript[kF, 82]	Max[0, Re[N2^(3/2)]]*Max[0, Re[NH2OH]]*Subscript[kB, 82]	Subscript[kF, 82] -> kdef	Subscript[kB, 82] -> kdef	-608.288 + R*T*Log[("H2O"^2*"N2"^(3/2)*"NH2OH")/("H"*"N2H4"^(3/2)*"NO3")]	{DirectedEdge["N2H4", "N2"], DirectedEdge["NO3", "N2"], DirectedEdge["N2H4", "NH2OH"], DirectedEdge["NO3", "NH2OH"]}	{DirectedEdge["N2", "N2H4"], DirectedEdge["NH2OH", "N2H4"], DirectedEdge["N2", "NO3"], DirectedEdge["NH2OH", "NO3"]}	{1, 3, 1/3, 1}	{1, 3, 1/3, 1}
{{{3/2, "N2H5"}, {1, "NO3"}}, {{1/2, "H"}, {3/2, "N2"}, {1, "NH2OH"}, {2, "H2O"}}}	6	-496.2725	-82.71208333333333	Max[0, Re[N2H5^(3/2)]]*Max[0, Re[NO3]]*Subscript[kF, 83]	Max[0, Re[Sqrt[H]]]*Max[0, Re[N2^(3/2)]]*Max[0, Re[NH2OH]]*Subscript[kB, 83]	Subscript[kF, 83] -> kdef	Subscript[kB, 83] -> kdef	-496.2725 + R*T*Log[(Sqrt["H"]*"H2O"^2*"N2"^(3/2)*"NH2OH")/("N2H5"^(3/2)*"NO3")]	{DirectedEdge["N2H5", "N2"], DirectedEdge["NO3", "N2"], DirectedEdge["N2H5", "NH2OH"], DirectedEdge["NO3", "NH2OH"]}	{DirectedEdge["N2", "N2H5"], DirectedEdge["NH2OH", "N2H5"], DirectedEdge["N2", "NO3"], DirectedEdge["NH2OH", "NO3"]}	{1, 3, 1/3, 1}	{1, 3, 1/3, 1}
{{{1, "NH2OH"}, {3/2, "O2"}}, {{1, "H"}, {1, "NO3"}, {1, "H2O"}}}	6	-338.164	-56.36066666666666	Max[0, Re[NH2OH]]*Max[0, Re[O2^(3/2)]]*Subscript[kF, 84]	Max[0, Re[H]]*Max[0, Re[NO3]]*Subscript[kB, 84]	Subscript[kF, 84] -> kdef	Subscript[kB, 84] -> kdef	-338.164 + R*T*Log[("H"*"H2O"*"NO3")/("NH2OH"*"O2"^(3/2))]	{DirectedEdge["NH2OH", "NO3"]}	{DirectedEdge["NO3", "NH2OH"]}	{1}	{1}
{{{4, "H"}, {1, "NH3OH"}, {6, "NO2"}}, {{6, "NO"}, {1, "NO3"}, {4, "H2O"}}}	6	-183.4749999999999	-30.57916666666665	Max[0, Re[H^4]]*Max[0, Re[NH3OH]]*Max[0, Re[NO2^6]]*Subscript[kF, 85]	Max[0, Re[NO^6]]*Max[0, Re[NO3]]*Subscript[kB, 85]	Subscript[kF, 85] -> kdef	Subscript[kB, 85] -> kdef	-183.4749999999999 + R*T*Log[("H2O"^4*"NO"^6*"NO3")/("H"^4*"NH3OH"*"NO2"^6)]	{DirectedEdge["NH3OH", "NO"], DirectedEdge["NO2", "NO"], DirectedEdge["NH3OH", "NO3"], DirectedEdge["NO2", "NO3"]}	{DirectedEdge["NO", "NH3OH"], DirectedEdge["NO3", "NH3OH"], DirectedEdge["NO", "NO2"], DirectedEdge["NO3", "NO2"]}	{6, 1, 1, 1/6}	{1/6, 1, 1, 6}
{{{1/2, "H"}, {3/2, "NH2OH"}, {1, "NO3"}}, {{1, "NH3OH"}, {3/2, "NO2"}, {1/2, "H2O"}}}	6	-72.314	-12.052333333333332	Max[0, Re[Sqrt[H]]]*Max[0, Re[NH2OH^(3/2)]]*Max[0, Re[NO3]]*Subscript[kF, 86]	Max[0, Re[NH3OH]]*Max[0, Re[NO2^(3/2)]]*Subscript[kB, 86]	Subscript[kF, 86] -> kdef	Subscript[kB, 86] -> kdef	-72.314 + R*T*Log[(Sqrt["H2O"]*"NH3OH"*"NO2"^(3/2))/(Sqrt["H"]*"NH2OH"^(3/2)*"NO3")]	{DirectedEdge["NH2OH", "NH3OH"], DirectedEdge["NO3", "NH3OH"], DirectedEdge["NH2OH", "NO2"], DirectedEdge["NO3", "NO2"]}	{DirectedEdge["NH3OH", "NH2OH"], DirectedEdge["NO2", "NH2OH"], DirectedEdge["NH3OH", "NO3"], DirectedEdge["NO2", "NO3"]}	{2/3, 1, 1, 3/2}	{3/2, 1, 1, 2/3}
{{{1, "NH3OH"}, {1, "NO2"}}, {{1, "H"}, {1, "NH3"}, {1, "NO3"}}}	6	-35.40199999999999	-5.9003333333333305	Max[0, Re[NH3OH]]*Max[0, Re[NO2]]*Subscript[kF, 87]	Max[0, Re[H]]*Max[0, Re[NH3]]*Max[0, Re[NO3]]*Subscript[kB, 87]	Subscript[kF, 87] -> kdef	Subscript[kB, 87] -> kdef	-35.40199999999999 + R*T*Log[("H"*"NH3"*"NO3")/("NH3OH"*"NO2")]	{DirectedEdge["NH3OH", "NH3"], DirectedEdge["NO2", "NH3"], DirectedEdge["NH3OH", "NO3"], DirectedEdge["NO2", "NO3"]}	{DirectedEdge["NH3", "NH3OH"], DirectedEdge["NO3", "NH3OH"], DirectedEdge["NH3", "NO2"], DirectedEdge["NO3", "NO2"]}	{1, 1, 1, 1}	{1, 1, 1, 1}
{{{1, "NH3OH"}, {1, "NO2"}}, {{1, "NH4"}, {1, "NO3"}}}	6	-88.113	-14.6855	Max[0, Re[NH3OH]]*Max[0, Re[NO2]]*Subscript[kF, 88]	Max[0, Re[NH4]]*Max[0, Re[NO3]]*Subscript[kB, 88]	Subscript[kF, 88] -> kdef	Subscript[kB, 88] -> kdef	-88.113 + R*T*Log[("NH4"*"NO3")/("NH3OH"*"NO2")]	{DirectedEdge["NH3OH", "NH4"], DirectedEdge["NO2", "NH4"], DirectedEdge["NH3OH", "NO3"], DirectedEdge["NO2", "NO3"]}	{DirectedEdge["NH4", "NH3OH"], DirectedEdge["NO3", "NH3OH"], DirectedEdge["NH4", "NO2"], DirectedEdge["NO3", "NO2"]}	{1, 1, 1, 1}	{1, 1, 1, 1}
{{{2, "H"}, {2, "NH2OH"}, {1, "NO3"}}, {{1, "NH3OH"}, {2, "NO"}, {2, "H2O"}}}	6	-157.57699999999997	-26.262833333333326	Max[0, Re[H^2]]*Max[0, Re[NH2OH^2]]*Max[0, Re[NO3]]*Subscript[kF, 89]	Max[0, Re[NH3OH]]*Max[0, Re[NO^2]]*Subscript[kB, 89]	Subscript[kF, 89] -> kdef	Subscript[kB, 89] -> kdef	-157.57699999999997 + R*T*Log[("H2O"^2*"NH3OH"*"NO"^2)/("H"^2*"NH2OH"^2*"NO3")]	{DirectedEdge["NH2OH", "NH3OH"], DirectedEdge["NO3", "NH3OH"], DirectedEdge["NH2OH", "NO"], DirectedEdge["NO3", "NO"]}	{DirectedEdge["NH3OH", "NH2OH"], DirectedEdge["NO", "NH2OH"], DirectedEdge["NH3OH", "NO3"], DirectedEdge["NO", "NO3"]}	{1/2, 1, 1, 2}	{2, 1, 1, 1/2}
{{{1, "NH3OH"}, {6/5, "NO"}, {4/5, "H2O"}}, {{2, "H"}, {6/5, "NH3"}, {1, "NO3"}}}	6	-5.787399999999991	-0.9645666666666651	Max[0, Re[NH3OH]]*Max[0, Re[NO^(6/5)]]*Subscript[kF, 90]	Max[0, Re[H^2]]*Max[0, Re[NH3^(6/5)]]*Max[0, Re[NO3]]*Subscript[kB, 90]	Subscript[kF, 90] -> kdef	Subscript[kB, 90] -> kdef	-5.787399999999991 + R*T*Log[("H"^2*"NH3"^(6/5)*"NO3")/("H2O"^(4/5)*"NH3OH"*"NO"^(6/5))]	{DirectedEdge["NH3OH", "NH3"], DirectedEdge["NO", "NH3"], DirectedEdge["NH3OH", "NO3"], DirectedEdge["NO", "NO3"]}	{DirectedEdge["NH3", "NH3OH"], DirectedEdge["NO3", "NH3OH"], DirectedEdge["NH3", "NO"], DirectedEdge["NO3", "NO"]}	{6/5, 1, 1, 5/6}	{5/6, 1, 1, 6/5}
{{{1, "NH3OH"}, {6/5, "NO"}, {4/5, "H2O"}}, {{4/5, "H"}, {6/5, "NH4"}, {1, "NO3"}}}	6	-69.04059999999998	-11.506766666666664	Max[0, Re[NH3OH]]*Max[0, Re[NO^(6/5)]]*Subscript[kF, 91]	Max[0, Re[H^(4/5)]]*Max[0, Re[NH4^(6/5)]]*Max[0, Re[NO3]]*Subscript[kB, 91]	Subscript[kF, 91] -> kdef	Subscript[kB, 91] -> kdef	-69.04059999999998 + R*T*Log[("H"^(4/5)*"NH4"^(6/5)*"NO3")/("H2O"^(4/5)*"NH3OH"*"NO"^(6/5))]	{DirectedEdge["NH3OH", "NH4"], DirectedEdge["NO", "NH4"], DirectedEdge["NH3OH", "NO3"], DirectedEdge["NO", "NO3"]}	{DirectedEdge["NH4", "NH3OH"], DirectedEdge["NO3", "NH3OH"], DirectedEdge["NH4", "NO"], DirectedEdge["NO3", "NO"]}	{6/5, 1, 1, 5/6}	{5/6, 1, 1, 6/5}
{{{1, "H"}, {3, "NH2OH"}, {1, "NH3OH"}}, {{3, "NH4"}, {1, "NO3"}, {1, "H2O"}}}	6	-408.967	-68.16116666666666	Max[0, Re[H]]*Max[0, Re[NH2OH^3]]*Max[0, Re[NH3OH]]*Subscript[kF, 92]	Max[0, Re[NH4^3]]*Max[0, Re[NO3]]*Subscript[kB, 92]	Subscript[kF, 92] -> kdef	Subscript[kB, 92] -> kdef	-408.967 + R*T*Log[("H2O"*"NH4"^3*"NO3")/("H"*"NH2OH"^3*"NH3OH")]	{DirectedEdge["NH2OH", "NH4"], DirectedEdge["NH3OH", "NH4"], DirectedEdge["NH2OH", "NO3"], DirectedEdge["NH3OH", "NO3"]}	{DirectedEdge["NH4", "NH2OH"], DirectedEdge["NO3", "NH2OH"], DirectedEdge["NH4", "NH3OH"], DirectedEdge["NO3", "NH3OH"]}	{1, 3, 1/3, 1}	{1, 3, 1/3, 1}
{{{1, "H"}, {4, "NH3OH"}}, {{3, "NH4"}, {1, "NO3"}, {1, "H2O"}}}	6	-306.646	-51.10766666666667	Max[0, Re[H]]*Max[0, Re[NH3OH^4]]*Subscript[kF, 93]	Max[0, Re[NH4^3]]*Max[0, Re[NO3]]*Subscript[kB, 93]	Subscript[kF, 93] -> kdef	Subscript[kB, 93] -> kdef	-306.646 + R*T*Log[("H2O"*"NH4"^3*"NO3")/("H"*"NH3OH"^4)]	{DirectedEdge["NH3OH", "NH4"], DirectedEdge["NH3OH", "NO3"]}	{DirectedEdge["NH4", "NH3OH"], DirectedEdge["NO3", "NH3OH"]}	{3/4, 1/4}	{4/3, 4}
{{{3, "NH2OH"}, {1, "NH3OH"}}, {{2, "H"}, {3, "NH3"}, {1, "NO3"}, {1, "H2O"}}}	6	-250.83399999999997	-41.80566666666666	Max[0, Re[NH2OH^3]]*Max[0, Re[NH3OH]]*Subscript[kF, 94]	Max[0, Re[H^2]]*Max[0, Re[NH3^3]]*Max[0, Re[NO3]]*Subscript[kB, 94]	Subscript[kF, 94] -> kdef	Subscript[kB, 94] -> kdef	-250.83399999999997 + R*T*Log[("H"^2*"H2O"*"NH3"^3*"NO3")/("NH2OH"^3*"NH3OH")]	{DirectedEdge["NH2OH", "NH3"], DirectedEdge["NH3OH", "NH3"], DirectedEdge["NH2OH", "NO3"], DirectedEdge["NH3OH", "NO3"]}	{DirectedEdge["NH3", "NH2OH"], DirectedEdge["NO3", "NH2OH"], DirectedEdge["NH3", "NH3OH"], DirectedEdge["NO3", "NH3OH"]}	{1, 3, 1/3, 1}	{1, 3, 1/3, 1}
{{{1, "H"}, {1, "NH3OH"}, {3, "NO2"}}, {{3/2, "N2O"}, {1, "NO3"}, {5/2, "H2O"}}}	6	-368.3035000000001	-61.38391666666668	Max[0, Re[H]]*Max[0, Re[NH3OH]]*Max[0, Re[NO2^3]]*Subscript[kF, 95]	Max[0, Re[N2O^(3/2)]]*Max[0, Re[NO3]]*Subscript[kB, 95]	Subscript[kF, 95] -> kdef	Subscript[kB, 95] -> kdef	-368.3035000000001 + R*T*Log[("H2O"^(5/2)*"N2O"^(3/2)*"NO3")/("H"*"NH3OH"*"NO2"^3)]	{DirectedEdge["NH3OH", "N2O"], DirectedEdge["NO2", "N2O"], DirectedEdge["NH3OH", "NO3"], DirectedEdge["NO2", "NO3"]}	{DirectedEdge["N2O", "NH3OH"], DirectedEdge["NO3", "NH3OH"], DirectedEdge["N2O", "NO2"], DirectedEdge["NO3", "NO2"]}	{3, 1, 1, 1/3}	{1/3, 1, 1, 3}
{{{1, "NH3OH"}, {2, "NO2"}}, {{1, "N2"}, {1, "NO3"}, {2, "H2O"}}}	6	-433.56699999999995	-72.26116666666665	Max[0, Re[NH3OH]]*Max[0, Re[NO2^2]]*Subscript[kF, 96]	Max[0, Re[N2]]*Max[0, Re[NO3]]*Subscript[kB, 96]	Subscript[kF, 96] -> kdef	Subscript[kB, 96] -> kdef	-433.56699999999995 + R*T*Log[("H2O"^2*"N2"*"NO3")/("NH3OH"*"NO2"^2)]	{DirectedEdge["NH3OH", "N2"], DirectedEdge["NO2", "N2"], DirectedEdge["NH3OH", "NO3"], DirectedEdge["NO2", "NO3"]}	{DirectedEdge["N2", "NH3OH"], DirectedEdge["NO3", "NH3OH"], DirectedEdge["N2", "NO2"], DirectedEdge["NO3", "NO2"]}	{2, 1, 1, 1/2}	{1/2, 1, 1, 2}
{{{1, "NH3OH"}, {6, "NO"}}, {{2, "H"}, {3, "N2O"}, {1, "NO3"}, {1, "H2O"}}}	6	-553.1320000000001	-92.18866666666668	Max[0, Re[NH3OH]]*Max[0, Re[NO^6]]*Subscript[kF, 97]	Max[0, Re[H^2]]*Max[0, Re[N2O^3]]*Max[0, Re[NO3]]*Subscript[kB, 97]	Subscript[kF, 97] -> kdef	Subscript[kB, 97] -> kdef	-553.1320000000001 + R*T*Log[("H"^2*"H2O"*"N2O"^3*"NO3")/("NH3OH"*"NO"^6)]	{DirectedEdge["NH3OH", "N2O"], DirectedEdge["NO", "N2O"], DirectedEdge["NH3OH", "NO3"], DirectedEdge["NO", "NO3"]}	{DirectedEdge["N2O", "NH3OH"], DirectedEdge["NO3", "NH3OH"], DirectedEdge["N2O", "NO"], DirectedEdge["NO3", "NO"]}	{6, 1, 1, 1/6}	{1/6, 1, 1, 6}
{{{1, "NH3OH"}, {3, "NO"}}, {{2, "H"}, {3/2, "N2"}, {1, "NO3"}, {1, "H2O"}}}	6	-558.613	-93.10216666666668	Max[0, Re[NH3OH]]*Max[0, Re[NO^3]]*Subscript[kF, 98]	Max[0, Re[H^2]]*Max[0, Re[N2^(3/2)]]*Max[0, Re[NO3]]*Subscript[kB, 98]	Subscript[kF, 98] -> kdef	Subscript[kB, 98] -> kdef	-558.613 + R*T*Log[("H"^2*"H2O"*"N2"^(3/2)*"NO3")/("NH3OH"*"NO"^3)]	{DirectedEdge["NH3OH", "N2"], DirectedEdge["NO", "N2"], DirectedEdge["NH3OH", "NO3"], DirectedEdge["NO", "NO3"]}	{DirectedEdge["N2", "NH3OH"], DirectedEdge["NO3", "NH3OH"], DirectedEdge["N2", "NO"], DirectedEdge["NO3", "NO"]}	{3, 1, 1, 1/3}	{1/3, 1, 1, 3}
{{{2/3, "H"}, {2, "NH4"}, {4/3, "NO3"}}, {{1, "N2O"}, {4/3, "NH3OH"}, {5/3, "H2O"}}}	8	-69.30966666666666	-8.663708333333332	Max[0, Re[H^(2/3)]]*Max[0, Re[NH4^2]]*Max[0, Re[NO3^(4/3)]]*Subscript[kF, 99]	Max[0, Re[N2O]]*Max[0, Re[NH3OH^(4/3)]]*Subscript[kB, 99]	Subscript[kF, 99] -> kdef	Subscript[kB, 99] -> kdef	-69.30966666666666 + R*T*Log[("H2O"^(5/3)*"N2O"*"NH3OH"^(4/3))/("H"^(2/3)*"NH4"^2*"NO3"^(4/3))]	{DirectedEdge["NH4", "N2O"], DirectedEdge["NO3", "N2O"], DirectedEdge["NH4", "NH3OH"], DirectedEdge["NO3", "NH3OH"]}	{DirectedEdge["N2O", "NH4"], DirectedEdge["NH3OH", "NH4"], DirectedEdge["N2O", "NO3"], DirectedEdge["NH3OH", "NO3"]}	{1, 3/2, 2/3, 1}	{1, 3/2, 2/3, 1}
{{{8/3, "H"}, {2, "NH3"}, {4/3, "NO3"}}, {{1, "N2O"}, {4/3, "NH3OH"}, {5/3, "H2O"}}}	8	-174.73166666666668	-21.841458333333335	Max[0, Re[H^(8/3)]]*Max[0, Re[NH3^2]]*Max[0, Re[NO3^(4/3)]]*Subscript[kF, 100]	Max[0, Re[N2O]]*Max[0, Re[NH3OH^(4/3)]]*Subscript[kB, 100]	Subscript[kF, 100] -> kdef	Subscript[kB, 100] -> kdef	-174.73166666666668 + R*T*Log[("H2O"^(5/3)*"N2O"*"NH3OH"^(4/3))/("H"^(8/3)*"NH3"^2*"NO3"^(4/3))]	{DirectedEdge["NH3", "N2O"], DirectedEdge["NO3", "N2O"], DirectedEdge["NH3", "NH3OH"], DirectedEdge["NO3", "NH3OH"]}	{DirectedEdge["N2O", "NH3"], DirectedEdge["NH3OH", "NH3"], DirectedEdge["N2O", "NO3"], DirectedEdge["NH3OH", "NO3"]}	{1, 3/2, 2/3, 1}	{1, 3/2, 2/3, 1}
{{{2, "NH4"}, {1, "NO3"}}, {{1, "N2"}, {1, "NH3OH"}, {2, "H2O"}}}	6	-257.341	-42.890166666666666	Max[0, Re[NH4^2]]*Max[0, Re[NO3]]*Subscript[kF, 101]	Max[0, Re[N2]]*Max[0, Re[NH3OH]]*Subscript[kB, 101]	Subscript[kF, 101] -> kdef	Subscript[kB, 101] -> kdef	-257.341 + R*T*Log[("H2O"^2*"N2"*"NH3OH")/("NH4"^2*"NO3")]	{DirectedEdge["NH4", "N2"], DirectedEdge["NO3", "N2"], DirectedEdge["NH4", "NH3OH"], DirectedEdge["NO3", "NH3OH"]}	{DirectedEdge["N2", "NH4"], DirectedEdge["NH3OH", "NH4"], DirectedEdge["N2", "NO3"], DirectedEdge["NH3OH", "NO3"]}	{1, 2, 1/2, 1}	{1, 2, 1/2, 1}
{{{2, "H"}, {2, "NH3"}, {1, "NO3"}}, {{1, "N2"}, {1, "NH3OH"}, {2, "H2O"}}}	6	-362.76300000000003	-60.4605	Max[0, Re[H^2]]*Max[0, Re[NH3^2]]*Max[0, Re[NO3]]*Subscript[kF, 102]	Max[0, Re[N2]]*Max[0, Re[NH3OH]]*Subscript[kB, 102]	Subscript[kF, 102] -> kdef	Subscript[kB, 102] -> kdef	-362.76300000000003 + R*T*Log[("H2O"^2*"N2"*"NH3OH")/("H"^2*"NH3"^2*"NO3")]	{DirectedEdge["NH3", "N2"], DirectedEdge["NO3", "N2"], DirectedEdge["NH3", "NH3OH"], DirectedEdge["NO3", "NH3OH"]}	{DirectedEdge["N2", "NH3"], DirectedEdge["NH3OH", "NH3"], DirectedEdge["N2", "NO3"], DirectedEdge["NH3OH", "NO3"]}	{1, 2, 1/2, 1}	{1, 2, 1/2, 1}
{{{2, "NH4"}, {2, "NO"}, {1, "NO3"}}, {{2, "N2O"}, {1, "NH3OH"}, {2, "H2O"}}}	6	-253.687	-42.281166666666664	Max[0, Re[NH4^2]]*Max[0, Re[NO^2]]*Max[0, Re[NO3]]*Subscript[kF, 103]	Max[0, Re[N2O^2]]*Max[0, Re[NH3OH]]*Subscript[kB, 103]	Subscript[kF, 103] -> kdef	Subscript[kB, 103] -> kdef	-253.687 + R*T*Log[("H2O"^2*"N2O"^2*"NH3OH")/("NH4"^2*"NO"^2*"NO3")]	{DirectedEdge["NH4", "N2O"], DirectedEdge["NO", "N2O"], DirectedEdge["NO3", "N2O"], DirectedEdge["NH4", "NH3OH"], DirectedEdge["NO", "NH3OH"], DirectedEdge["NO3", "NH3OH"]}	{DirectedEdge["N2O", "NH4"], DirectedEdge["NH3OH", "NH4"], DirectedEdge["N2O", "NO"], DirectedEdge["NH3OH", "NO"], DirectedEdge["N2O", "NO3"], DirectedEdge["NH3OH", "NO3"]}	{2, 2, 4, 1/2, 1/2, 1}	{1/2, 2, 1/2, 2, 1/4, 1}
{{{2, "H"}, {2, "NH3"}, {2, "NO"}, {1, "NO3"}}, {{2, "N2O"}, {1, "NH3OH"}, {2, "H2O"}}}	6	-359.10900000000004	-59.8515	Max[0, Re[H^2]]*Max[0, Re[NH3^2]]*Max[0, Re[NO^2]]*Max[0, Re[NO3]]*Subscript[kF, 104]	Max[0, Re[N2O^2]]*Max[0, Re[NH3OH]]*Subscript[kB, 104]	Subscript[kF, 104] -> kdef	Subscript[kB, 104] -> kdef	-359.10900000000004 + R*T*Log[("H2O"^2*"N2O"^2*"NH3OH")/("H"^2*"NH3"^2*"NO"^2*"NO3")]	{DirectedEdge["NH3", "N2O"], DirectedEdge["NO", "N2O"], DirectedEdge["NO3", "N2O"], DirectedEdge["NH3", "NH3OH"], DirectedEdge["NO", "NH3OH"], DirectedEdge["NO3", "NH3OH"]}	{DirectedEdge["N2O", "NH3"], DirectedEdge["NH3OH", "NH3"], DirectedEdge["N2O", "NO"], DirectedEdge["NH3OH", "NO"], DirectedEdge["N2O", "NO3"], DirectedEdge["NH3OH", "NO3"]}	{2, 2, 4, 1/2, 1/2, 1}	{1/2, 2, 1/2, 2, 1/4, 1}
{{{2, "H"}, {2, "N2H5"}, {1, "NO3"}}, {{1, "NH3OH"}, {2, "NH4"}, {2, "NO"}}}	6	-77.42299999999997	-12.903833333333328	Max[0, Re[H^2]]*Max[0, Re[N2H5^2]]*Max[0, Re[NO3]]*Subscript[kF, 105]	Max[0, Re[NH3OH]]*Max[0, Re[NH4^2]]*Max[0, Re[NO^2]]*Subscript[kB, 105]	Subscript[kF, 105] -> kdef	Subscript[kB, 105] -> kdef	-77.42299999999997 + R*T*Log[("NH3OH"*"NH4"^2*"NO"^2)/("H"^2*"N2H5"^2*"NO3")]	{DirectedEdge["N2H5", "NH3OH"], DirectedEdge["NO3", "NH3OH"], DirectedEdge["N2H5", "NH4"], DirectedEdge["NO3", "NH4"], DirectedEdge["N2H5", "NO"], DirectedEdge["NO3", "NO"]}	{DirectedEdge["NH3OH", "N2H5"], DirectedEdge["NH4", "N2H5"], DirectedEdge["NO", "N2H5"], DirectedEdge["NH3OH", "NO3"], DirectedEdge["NH4", "NO3"], DirectedEdge["NO", "NO3"]}	{1/4, 1, 1/2, 2, 1/2, 2}	{4, 2, 2, 1, 1/2, 1/2}
{{{4, "H"}, {2, "N2H4"}, {1, "NO3"}}, {{1, "NH3OH"}, {2, "NH4"}, {2, "NO"}}}	6	-226.77699999999996	-37.79616666666666	Max[0, Re[H^4]]*Max[0, Re[N2H4^2]]*Max[0, Re[NO3]]*Subscript[kF, 106]	Max[0, Re[NH3OH]]*Max[0, Re[NH4^2]]*Max[0, Re[NO^2]]*Subscript[kB, 106]	Subscript[kF, 106] -> kdef	Subscript[kB, 106] -> kdef	-226.77699999999996 + R*T*Log[("NH3OH"*"NH4"^2*"NO"^2)/("H"^4*"N2H4"^2*"NO3")]	{DirectedEdge["N2H4", "NH3OH"], DirectedEdge["NO3", "NH3OH"], DirectedEdge["N2H4", "NH4"], DirectedEdge["NO3", "NH4"], DirectedEdge["N2H4", "NO"], DirectedEdge["NO3", "NO"]}	{DirectedEdge["NH3OH", "N2H4"], DirectedEdge["NH4", "N2H4"], DirectedEdge["NO", "N2H4"], DirectedEdge["NH3OH", "NO3"], DirectedEdge["NH4", "NO3"], DirectedEdge["NO", "NO3"]}	{1/4, 1, 1/2, 2, 1/2, 2}	{4, 2, 2, 1, 1/2, 1/2}
{{{2, "H"}, {2, "N2H4"}, {1, "NO3"}}, {{2, "NH3"}, {1, "NH3OH"}, {2, "NO"}}}	6	-121.35499999999999	-20.22583333333333	Max[0, Re[H^2]]*Max[0, Re[N2H4^2]]*Max[0, Re[NO3]]*Subscript[kF, 107]	Max[0, Re[NH3^2]]*Max[0, Re[NH3OH]]*Max[0, Re[NO^2]]*Subscript[kB, 107]	Subscript[kF, 107] -> kdef	Subscript[kB, 107] -> kdef	-121.35499999999999 + R*T*Log[("NH3"^2*"NH3OH"*"NO"^2)/("H"^2*"N2H4"^2*"NO3")]	{DirectedEdge["N2H4", "NH3"], DirectedEdge["NO3", "NH3"], DirectedEdge["N2H4", "NH3OH"], DirectedEdge["NO3", "NH3OH"], DirectedEdge["N2H4", "NO"], DirectedEdge["NO3", "NO"]}	{DirectedEdge["NH3", "N2H4"], DirectedEdge["NH3OH", "N2H4"], DirectedEdge["NO", "N2H4"], DirectedEdge["NH3", "NO3"], DirectedEdge["NH3OH", "NO3"], DirectedEdge["NO", "NO3"]}	{1/2, 2, 1/4, 1, 1/2, 2}	{2, 4, 2, 1/2, 1, 1/2}
{{{3, "N2O"}, {1, "NH3OH"}}, {{2, "H"}, {3, "N2"}, {1, "NO3"}, {1, "H2O"}}}	6	-564.0939999999999	-94.01566666666665	Max[0, Re[N2O^3]]*Max[0, Re[NH3OH]]*Subscript[kF, 108]	Max[0, Re[H^2]]*Max[0, Re[N2^3]]*Max[0, Re[NO3]]*Subscript[kB, 108]	Subscript[kF, 108] -> kdef	Subscript[kB, 108] -> kdef	-564.0939999999999 + R*T*Log[("H"^2*"H2O"*"N2"^3*"NO3")/("N2O"^3*"NH3OH")]	{DirectedEdge["N2O", "N2"], DirectedEdge["NH3OH", "N2"], DirectedEdge["N2O", "NO3"], DirectedEdge["NH3OH", "NO3"]}	{DirectedEdge["N2", "N2O"], DirectedEdge["NO3", "N2O"], DirectedEdge["N2", "NH3OH"], DirectedEdge["NO3", "NH3OH"]}	{1, 6, 1/6, 1}	{1, 6, 1/6, 1}
{{{2, "H"}, {3/2, "N2H4"}, {1, "NO3"}}, {{3/2, "N2"}, {1, "NH3OH"}, {2, "H2O"}}}	6	-642.395	-107.06583333333333	Max[0, Re[H^2]]*Max[0, Re[N2H4^(3/2)]]*Max[0, Re[NO3]]*Subscript[kF, 109]	Max[0, Re[N2^(3/2)]]*Max[0, Re[NH3OH]]*Subscript[kB, 109]	Subscript[kF, 109] -> kdef	Subscript[kB, 109] -> kdef	-642.395 + R*T*Log[("H2O"^2*"N2"^(3/2)*"NH3OH")/("H"^2*"N2H4"^(3/2)*"NO3")]	{DirectedEdge["N2H4", "N2"], DirectedEdge["NO3", "N2"], DirectedEdge["N2H4", "NH3OH"], DirectedEdge["NO3", "NH3OH"]}	{DirectedEdge["N2", "N2H4"], DirectedEdge["NH3OH", "N2H4"], DirectedEdge["N2", "NO3"], DirectedEdge["NH3OH", "NO3"]}	{1, 3, 1/3, 1}	{1, 3, 1/3, 1}
{{{1/2, "H"}, {3/2, "N2H5"}, {1, "NO3"}}, {{3/2, "N2"}, {1, "NH3OH"}, {2, "H2O"}}}	6	-530.3795	-88.39658333333333	Max[0, Re[Sqrt[H]]]*Max[0, Re[N2H5^(3/2)]]*Max[0, Re[NO3]]*Subscript[kF, 110]	Max[0, Re[N2^(3/2)]]*Max[0, Re[NH3OH]]*Subscript[kB, 110]	Subscript[kF, 110] -> kdef	Subscript[kB, 110] -> kdef	-530.3795 + R*T*Log[("H2O"^2*"N2"^(3/2)*"NH3OH")/(Sqrt["H"]*"N2H5"^(3/2)*"NO3")]	{DirectedEdge["N2H5", "N2"], DirectedEdge["NO3", "N2"], DirectedEdge["N2H5", "NH3OH"], DirectedEdge["NO3", "NH3OH"]}	{DirectedEdge["N2", "N2H5"], DirectedEdge["NH3OH", "N2H5"], DirectedEdge["N2", "NO3"], DirectedEdge["NH3OH", "NO3"]}	{1, 3, 1/3, 1}	{1, 3, 1/3, 1}
{{{1, "NH3OH"}, {3/2, "O2"}}, {{2, "H"}, {1, "NO3"}, {1, "H2O"}}}	6	-304.057	-50.67616666666667	Max[0, Re[NH3OH]]*Max[0, Re[O2^(3/2)]]*Subscript[kF, 111]	Max[0, Re[H^2]]*Max[0, Re[NO3]]*Subscript[kB, 111]	Subscript[kF, 111] -> kdef	Subscript[kB, 111] -> kdef	-304.057 + R*T*Log[("H"^2*"H2O"*"NO3")/("NH3OH"*"O2"^(3/2))]	{DirectedEdge["NH3OH", "NO3"]}	{DirectedEdge["NO3", "NH3OH"]}	{1}	{1}
{{{7, "H"}, {1, "NH3"}, {8, "NO2"}}, {{8, "NO"}, {1, "NO3"}, {5, "H2O"}}}	8	-195.12900000000002	-24.391125000000002	Max[0, Re[H^7]]*Max[0, Re[NH3]]*Max[0, Re[NO2^8]]*Subscript[kF, 112]	Max[0, Re[NO^8]]*Max[0, Re[NO3]]*Subscript[kB, 112]	Subscript[kF, 112] -> kdef	Subscript[kB, 112] -> kdef	-195.12900000000002 + R*T*Log[("H2O"^5*"NO"^8*"NO3")/("H"^7*"NH3"*"NO2"^8)]	{DirectedEdge["NH3", "NO"], DirectedEdge["NO2", "NO"], DirectedEdge["NH3", "NO3"], DirectedEdge["NO2", "NO3"]}	{DirectedEdge["NO", "NH3"], DirectedEdge["NO3", "NH3"], DirectedEdge["NO", "NO2"], DirectedEdge["NO3", "NO2"]}	{8, 1, 1, 1/8}	{1/8, 1, 1, 8}
{{{2, "NH2OH"}, {1, "NO3"}}, {{1, "H"}, {1, "NH3"}, {2, "NO2"}, {1, "H2O"}}}	8	-145.92299999999997	-18.240374999999997	Max[0, Re[NH2OH^2]]*Max[0, Re[NO3]]*Subscript[kF, 113]	Max[0, Re[H]]*Max[0, Re[NH3]]*Max[0, Re[NO2^2]]*Subscript[kB, 113]	Subscript[kF, 113] -> kdef	Subscript[kB, 113] -> kdef	-145.92299999999997 + R*T*Log[("H"*"H2O"*"NH3"*"NO2"^2)/("NH2OH"^2*"NO3")]	{DirectedEdge["NH2OH", "NH3"], DirectedEdge["NO3", "NH3"], DirectedEdge["NH2OH", "NO2"], DirectedEdge["NO3", "NO2"]}	{DirectedEdge["NH3", "NH2OH"], DirectedEdge["NO2", "NH2OH"], DirectedEdge["NH3", "NO3"], DirectedEdge["NO2", "NO3"]}	{1/2, 1, 1, 2}	{2, 1, 1, 1/2}
{{{2, "NH3OH"}, {1, "NO3"}}, {{3, "H"}, {1, "NH3"}, {2, "NO2"}, {1, "H2O"}}}	8	-77.70899999999997	-9.713624999999997	Max[0, Re[NH3OH^2]]*Max[0, Re[NO3]]*Subscript[kF, 114]	Max[0, Re[H^3]]*Max[0, Re[NH3]]*Max[0, Re[NO2^2]]*Subscript[kB, 114]	Subscript[kF, 114] -> kdef	Subscript[kB, 114] -> kdef	-77.70899999999997 + R*T*Log[("H"^3*"H2O"*"NH3"*"NO2"^2)/("NH3OH"^2*"NO3")]	{DirectedEdge["NH3OH", "NH3"], DirectedEdge["NO3", "NH3"], DirectedEdge["NH3OH", "NO2"], DirectedEdge["NO3", "NO2"]}	{DirectedEdge["NH3", "NH3OH"], DirectedEdge["NO2", "NH3OH"], DirectedEdge["NH3", "NO3"], DirectedEdge["NO2", "NO3"]}	{1/2, 1, 1, 2}	{2, 1, 1, 1/2}
{{{5/3, "H"}, {1, "NH3"}, {4/3, "NO2"}, {1/3, "H2O"}}, {{4/3, "NH4"}, {1, "NO3"}}}	8	-67.97966666666667	-8.497458333333334	Max[0, Re[H^(5/3)]]*Max[0, Re[NH3]]*Max[0, Re[NO2^(4/3)]]*Subscript[kF, 115]	Max[0, Re[NH4^(4/3)]]*Max[0, Re[NO3]]*Subscript[kB, 115]	Subscript[kF, 115] -> kdef	Subscript[kB, 115] -> kdef	-67.97966666666667 + R*T*Log[("NH4"^(4/3)*"NO3")/("H"^(5/3)*"H2O"^(1/3)*"NH3"*"NO2"^(4/3))]	{DirectedEdge["NH3", "NH4"], DirectedEdge["NO2", "NH4"], DirectedEdge["NH3", "NO3"], DirectedEdge["NO2", "NO3"]}	{DirectedEdge["NH4", "NH3"], DirectedEdge["NO3", "NH3"], DirectedEdge["NH4", "NO2"], DirectedEdge["NO3", "NO2"]}	{4/3, 1, 1, 3/4}	{3/4, 1, 1, 4/3}
{{{1, "H"}, {8/3, "NH2OH"}, {1, "NO3"}}, {{1, "NH3"}, {8/3, "NO"}, {3, "H2O"}}}	8	-259.60699999999997	-32.450874999999996	Max[0, Re[H]]*Max[0, Re[NH2OH^(8/3)]]*Max[0, Re[NO3]]*Subscript[kF, 116]	Max[0, Re[NH3]]*Max[0, Re[NO^(8/3)]]*Subscript[kB, 116]	Subscript[kF, 116] -> kdef	Subscript[kB, 116] -> kdef	-259.60699999999997 + R*T*Log[("H2O"^3*"NH3"*"NO"^(8/3))/("H"*"NH2OH"^(8/3)*"NO3")]	{DirectedEdge["NH2OH", "NH3"], DirectedEdge["NO3", "NH3"], DirectedEdge["NH2OH", "NO"], DirectedEdge["NO3", "NO"]}	{DirectedEdge["NH3", "NH2OH"], DirectedEdge["NO", "NH2OH"], DirectedEdge["NH3", "NO3"], DirectedEdge["NO", "NO3"]}	{3/8, 1, 1, 8/3}	{8/3, 1, 1, 3/8}
{{{8/3, "NH3OH"}, {1, "NO3"}}, {{5/3, "H"}, {1, "NH3"}, {8/3, "NO"}, {3, "H2O"}}}	8	-168.65499999999997	-21.081874999999997	Max[0, Re[NH3OH^(8/3)]]*Max[0, Re[NO3]]*Subscript[kF, 117]	Max[0, Re[H^(5/3)]]*Max[0, Re[NH3]]*Max[0, Re[NO^(8/3)]]*Subscript[kB, 117]	Subscript[kF, 117] -> kdef	Subscript[kB, 117] -> kdef	-168.65499999999997 + R*T*Log[("H"^(5/3)*"H2O"^3*"NH3"*"NO"^(8/3))/("NH3OH"^(8/3)*"NO3")]	{DirectedEdge["NH3OH", "NH3"], DirectedEdge["NO3", "NH3"], DirectedEdge["NH3OH", "NO"], DirectedEdge["NO3", "NO"]}	{DirectedEdge["NH3", "NH3OH"], DirectedEdge["NO", "NH3OH"], DirectedEdge["NH3", "NO3"], DirectedEdge["NO", "NO3"]}	{3/8, 1, 1, 8/3}	{8/3, 1, 1, 3/8}
{{{3/5, "H"}, {1, "NH3"}, {8/5, "NO"}, {7/5, "H2O"}}, {{8/5, "NH4"}, {1, "NO3"}}}	8	-42.54980000000006	-5.318725000000008	Max[0, Re[H^(3/5)]]*Max[0, Re[NH3]]*Max[0, Re[NO^(8/5)]]*Subscript[kF, 118]	Max[0, Re[NH4^(8/5)]]*Max[0, Re[NO3]]*Subscript[kB, 118]	Subscript[kF, 118] -> kdef	Subscript[kB, 118] -> kdef	-42.54980000000006 + R*T*Log[("NH4"^(8/5)*"NO3")/("H"^(3/5)*"H2O"^(7/5)*"NH3"*"NO"^(8/5))]	{DirectedEdge["NH3", "NH4"], DirectedEdge["NO", "NH4"], DirectedEdge["NH3", "NO3"], DirectedEdge["NO", "NO3"]}	{DirectedEdge["NH4", "NH3"], DirectedEdge["NO3", "NH3"], DirectedEdge["NH4", "NO"], DirectedEdge["NO3", "NO"]}	{8/5, 1, 1, 5/8}	{5/8, 1, 1, 8/5}
{{{3, "H"}, {4, "NH2OH"}, {1, "NH3"}}, {{4, "NH4"}, {1, "NO3"}, {1, "H2O"}}}	8	-495.78499999999997	-61.973124999999996	Max[0, Re[H^3]]*Max[0, Re[NH2OH^4]]*Max[0, Re[NH3]]*Subscript[kF, 119]	Max[0, Re[NH4^4]]*Max[0, Re[NO3]]*Subscript[kB, 119]	Subscript[kF, 119] -> kdef	Subscript[kB, 119] -> kdef	-495.78499999999997 + R*T*Log[("H2O"*"NH4"^4*"NO3")/("H"^3*"NH2OH"^4*"NH3")]	{DirectedEdge["NH2OH", "NH4"], DirectedEdge["NH3", "NH4"], DirectedEdge["NH2OH", "NO3"], DirectedEdge["NH3", "NO3"]}	{DirectedEdge["NH4", "NH2OH"], DirectedEdge["NO3", "NH2OH"], DirectedEdge["NH4", "NH3"], DirectedEdge["NO3", "NH3"]}	{1, 4, 1/4, 1}	{1, 4, 1/4, 1}
{{{3, "H"}, {1, "NH3"}, {4, "NH3OH"}}, {{4, "NH4"}, {1, "NO3"}, {1, "H2O"}}}	8	-359.35699999999997	-44.919624999999996	Max[0, Re[H^3]]*Max[0, Re[NH3]]*Max[0, Re[NH3OH^4]]*Subscript[kF, 120]	Max[0, Re[NH4^4]]*Max[0, Re[NO3]]*Subscript[kB, 120]	Subscript[kF, 120] -> kdef	Subscript[kB, 120] -> kdef	-359.35699999999997 + R*T*Log[("H2O"*"NH4"^4*"NO3")/("H"^3*"NH3"*"NH3OH"^4)]	{DirectedEdge["NH3", "NH4"], DirectedEdge["NH3OH", "NH4"], DirectedEdge["NH3", "NO3"], DirectedEdge["NH3OH", "NO3"]}	{DirectedEdge["NH4", "NH3"], DirectedEdge["NO3", "NH3"], DirectedEdge["NH4", "NH3OH"], DirectedEdge["NO3", "NH3OH"]}	{4, 1, 1, 1/4}	{1/4, 1, 1, 4}
{{{3, "H"}, {1, "NH3"}, {4, "NO2"}}, {{2, "N2O"}, {1, "NO3"}, {3, "H2O"}}}	8	-441.5669999999999	-55.19587499999999	Max[0, Re[H^3]]*Max[0, Re[NH3]]*Max[0, Re[NO2^4]]*Subscript[kF, 121]	Max[0, Re[N2O^2]]*Max[0, Re[NO3]]*Subscript[kB, 121]	Subscript[kF, 121] -> kdef	Subscript[kB, 121] -> kdef	-441.5669999999999 + R*T*Log[("H2O"^3*"N2O"^2*"NO3")/("H"^3*"NH3"*"NO2"^4)]	{DirectedEdge["NH3", "N2O"], DirectedEdge["NO2", "N2O"], DirectedEdge["NH3", "NO3"], DirectedEdge["NO2", "NO3"]}	{DirectedEdge["N2O", "NH3"], DirectedEdge["NO3", "NH3"], DirectedEdge["N2O", "NO2"], DirectedEdge["NO3", "NO2"]}	{4, 1, 1, 1/4}	{1/4, 1, 1, 4}
{{{5/3, "H"}, {1, "NH3"}, {8/3, "NO2"}}, {{4/3, "N2"}, {1, "NO3"}, {7/3, "H2O"}}}	8	-528.585	-66.073125	Max[0, Re[H^(5/3)]]*Max[0, Re[NH3]]*Max[0, Re[NO2^(8/3)]]*Subscript[kF, 122]	Max[0, Re[N2^(4/3)]]*Max[0, Re[NO3]]*Subscript[kB, 122]	Subscript[kF, 122] -> kdef	Subscript[kB, 122] -> kdef	-528.585 + R*T*Log[("H2O"^(7/3)*"N2"^(4/3)*"NO3")/("H"^(5/3)*"NH3"*"NO2"^(8/3))]	{DirectedEdge["NH3", "N2"], DirectedEdge["NO2", "N2"], DirectedEdge["NH3", "NO3"], DirectedEdge["NO2", "NO3"]}	{DirectedEdge["N2", "NH3"], DirectedEdge["NO3", "NH3"], DirectedEdge["N2", "NO2"], DirectedEdge["NO3", "NO2"]}	{8/3, 1, 1, 3/8}	{3/8, 1, 1, 8/3}
{{{1, "NH3"}, {8, "NO"}}, {{1, "H"}, {4, "N2O"}, {1, "NO3"}, {1, "H2O"}}}	8	-688.005	-86.000625	Max[0, Re[NH3]]*Max[0, Re[NO^8]]*Subscript[kF, 123]	Max[0, Re[H]]*Max[0, Re[N2O^4]]*Max[0, Re[NO3]]*Subscript[kB, 123]	Subscript[kF, 123] -> kdef	Subscript[kB, 123] -> kdef	-688.005 + R*T*Log[("H"*"H2O"*"N2O"^4*"NO3")/("NH3"*"NO"^8)]	{DirectedEdge["NH3", "N2O"], DirectedEdge["NO", "N2O"], DirectedEdge["NH3", "NO3"], DirectedEdge["NO", "NO3"]}	{DirectedEdge["N2O", "NH3"], DirectedEdge["NO3", "NH3"], DirectedEdge["N2O", "NO"], DirectedEdge["NO3", "NO"]}	{8, 1, 1, 1/8}	{1/8, 1, 1, 8}
{{{1, "NH3"}, {4, "NO"}}, {{1, "H"}, {2, "N2"}, {1, "NO3"}, {1, "H2O"}}}	8	-695.313	-86.914125	Max[0, Re[NH3]]*Max[0, Re[NO^4]]*Subscript[kF, 124]	Max[0, Re[H]]*Max[0, Re[N2^2]]*Max[0, Re[NO3]]*Subscript[kB, 124]	Subscript[kF, 124] -> kdef	Subscript[kB, 124] -> kdef	-695.313 + R*T*Log[("H"*"H2O"*"N2"^2*"NO3")/("NH3"*"NO"^4)]	{DirectedEdge["NH3", "N2"], DirectedEdge["NO", "N2"], DirectedEdge["NH3", "NO3"], DirectedEdge["NO", "NO3"]}	{DirectedEdge["N2", "NH3"], DirectedEdge["NO3", "NH3"], DirectedEdge["N2", "NO"], DirectedEdge["NO3", "NO"]}	{4, 1, 1, 1/4}	{1/4, 1, 1, 4}
{{{2, "NH4"}, {1, "NO3"}}, {{1, "H"}, {1, "N2O"}, {1, "NH3"}, {2, "H2O"}}}	8	-118.81399999999996	-14.851749999999996	Max[0, Re[NH4^2]]*Max[0, Re[NO3]]*Subscript[kF, 125]	Max[0, Re[H]]*Max[0, Re[N2O]]*Max[0, Re[NH3]]*Subscript[kB, 125]	Subscript[kF, 125] -> kdef	Subscript[kB, 125] -> kdef	-118.81399999999996 + R*T*Log[("H"*"H2O"^2*"N2O"*"NH3")/("NH4"^2*"NO3")]	{DirectedEdge["NH4", "N2O"], DirectedEdge["NO3", "N2O"], DirectedEdge["NH4", "NH3"], DirectedEdge["NO3", "NH3"]}	{DirectedEdge["N2O", "NH4"], DirectedEdge["NH3", "NH4"], DirectedEdge["N2O", "NO3"], DirectedEdge["NH3", "NO3"]}	{1, 2, 1/2, 1}	{1, 2, 1/2, 1}
{{{1, "H"}, {1, "NH3"}, {1, "NO3"}}, {{1, "N2O"}, {2, "H2O"}}}	8	-224.236	-28.0295	Max[0, Re[H]]*Max[0, Re[NH3]]*Max[0, Re[NO3]]*Subscript[kF, 126]	Max[0, Re[N2O]]*Subscript[kB, 126]	Subscript[kF, 126] -> kdef	Subscript[kB, 126] -> kdef	-224.236 + R*T*Log[("H2O"^2*"N2O")/("H"*"NH3"*"NO3")]	{DirectedEdge["NH3", "N2O"], DirectedEdge["NO3", "N2O"]}	{DirectedEdge["N2O", "NH3"], DirectedEdge["N2O", "NO3"]}	{2, 2}	{1/2, 1/2}
{{{8/3, "NH4"}, {1, "NO3"}}, {{5/3, "H"}, {4/3, "N2"}, {1, "NH3"}, {3, "H2O"}}}	8	-392.6256666666666	-49.07820833333332	Max[0, Re[NH4^(8/3)]]*Max[0, Re[NO3]]*Subscript[kF, 127]	Max[0, Re[H^(5/3)]]*Max[0, Re[N2^(4/3)]]*Max[0, Re[NH3]]*Subscript[kB, 127]	Subscript[kF, 127] -> kdef	Subscript[kB, 127] -> kdef	-392.6256666666666 + R*T*Log[("H"^(5/3)*"H2O"^3*"N2"^(4/3)*"NH3")/("NH4"^(8/3)*"NO3")]	{DirectedEdge["NH4", "N2"], DirectedEdge["NO3", "N2"], DirectedEdge["NH4", "NH3"], DirectedEdge["NO3", "NH3"]}	{DirectedEdge["N2", "NH4"], DirectedEdge["NH3", "NH4"], DirectedEdge["N2", "NO3"], DirectedEdge["NH3", "NO3"]}	{1, 8/3, 3/8, 1}	{1, 8/3, 3/8, 1}
{{{1, "H"}, {5/3, "NH3"}, {1, "NO3"}}, {{4/3, "N2"}, {3, "H2O"}}}	8	-533.1883333333333	-66.64854166666666	Max[0, Re[H]]*Max[0, Re[NH3^(5/3)]]*Max[0, Re[NO3]]*Subscript[kF, 128]	Max[0, Re[N2^(4/3)]]*Subscript[kB, 128]	Subscript[kF, 128] -> kdef	Subscript[kB, 128] -> kdef	-533.1883333333333 + R*T*Log[("H2O"^3*"N2"^(4/3))/("H"*"NH3"^(5/3)*"NO3")]	{DirectedEdge["NH3", "N2"], DirectedEdge["NO3", "N2"]}	{DirectedEdge["N2", "NH3"], DirectedEdge["N2", "NO3"]}	{8/5, 8/3}	{5/8, 3/8}
{{{8/3, "NH4"}, {8/3, "NO"}, {1, "NO3"}}, {{5/3, "H"}, {8/3, "N2O"}, {1, "NH3"}, {3, "H2O"}}}	8	-387.7536666666666	-48.46920833333333	Max[0, Re[NH4^(8/3)]]*Max[0, Re[NO^(8/3)]]*Max[0, Re[NO3]]*Subscript[kF, 129]	Max[0, Re[H^(5/3)]]*Max[0, Re[N2O^(8/3)]]*Max[0, Re[NH3]]*Subscript[kB, 129]	Subscript[kF, 129] -> kdef	Subscript[kB, 129] -> kdef	-387.7536666666666 + R*T*Log[("H"^(5/3)*"H2O"^3*"N2O"^(8/3)*"NH3")/("NH4"^(8/3)*"NO"^(8/3)*"NO3")]	{DirectedEdge["NH4", "N2O"], DirectedEdge["NO", "N2O"], DirectedEdge["NO3", "N2O"], DirectedEdge["NH4", "NH3"], DirectedEdge["NO", "NH3"], DirectedEdge["NO3", "NH3"]}	{DirectedEdge["N2O", "NH4"], DirectedEdge["NH3", "NH4"], DirectedEdge["N2O", "NO"], DirectedEdge["NH3", "NO"], DirectedEdge["N2O", "NO3"], DirectedEdge["NH3", "NO3"]}	{2, 2, 16/3, 3/8, 3/8, 1}	{1/2, 8/3, 1/2, 8/3, 3/16, 1}
{{{1, "H"}, {5/3, "NH3"}, {8/3, "NO"}, {1, "NO3"}}, {{8/3, "N2O"}, {3, "H2O"}}}	8	-528.3163333333332	-66.03954166666665	Max[0, Re[H]]*Max[0, Re[NH3^(5/3)]]*Max[0, Re[NO^(8/3)]]*Max[0, Re[NO3]]*Subscript[kF, 130]	Max[0, Re[N2O^(8/3)]]*Subscript[kB, 130]	Subscript[kF, 130] -> kdef	Subscript[kB, 130] -> kdef	-528.3163333333332 + R*T*Log[("H2O"^3*"N2O"^(8/3))/("H"*"NH3"^(5/3)*"NO"^(8/3)*"NO3")]	{DirectedEdge["NH3", "N2O"], DirectedEdge["NO", "N2O"], DirectedEdge["NO3", "N2O"]}	{DirectedEdge["N2O", "NH3"], DirectedEdge["N2O", "NO"], DirectedEdge["N2O", "NO3"]}	{16/5, 2, 16/3}	{5/16, 1/2, 3/16}
{{{1, "H"}, {8/3, "N2H5"}, {1, "NO3"}}, {{1, "NH3"}, {8/3, "NH4"}, {8/3, "NO"}, {1/3, "H2O"}}}	8	-152.73499999999999	-19.091874999999998	Max[0, Re[H]]*Max[0, Re[N2H5^(8/3)]]*Max[0, Re[NO3]]*Subscript[kF, 131]	Max[0, Re[NH3]]*Max[0, Re[NH4^(8/3)]]*Max[0, Re[NO^(8/3)]]*Subscript[kB, 131]	Subscript[kF, 131] -> kdef	Subscript[kB, 131] -> kdef	-152.73499999999999 + R*T*Log[("H2O"^(1/3)*"NH3"*"NH4"^(8/3)*"NO"^(8/3))/("H"*"N2H5"^(8/3)*"NO3")]	{DirectedEdge["N2H5", "NH3"], DirectedEdge["NO3", "NH3"], DirectedEdge["N2H5", "NH4"], DirectedEdge["NO3", "NH4"], DirectedEdge["N2H5", "NO"], DirectedEdge["NO3", "NO"]}	{DirectedEdge["NH3", "N2H5"], DirectedEdge["NH4", "N2H5"], DirectedEdge["NO", "N2H5"], DirectedEdge["NH3", "NO3"], DirectedEdge["NH4", "NO3"], DirectedEdge["NO", "NO3"]}	{3/16, 1, 1/2, 8/3, 1/2, 8/3}	{16/3, 2, 2, 1, 3/8, 3/8}
{{{11/3, "H"}, {8/3, "N2H4"}, {1, "NO3"}}, {{1, "NH3"}, {8/3, "NH4"}, {8/3, "NO"}, {1/3, "H2O"}}}	8	-351.8736666666666	-43.98420833333333	Max[0, Re[H^(11/3)]]*Max[0, Re[N2H4^(8/3)]]*Max[0, Re[NO3]]*Subscript[kF, 132]	Max[0, Re[NH3]]*Max[0, Re[NH4^(8/3)]]*Max[0, Re[NO^(8/3)]]*Subscript[kB, 132]	Subscript[kF, 132] -> kdef	Subscript[kB, 132] -> kdef	-351.8736666666666 + R*T*Log[("H2O"^(1/3)*"NH3"*"NH4"^(8/3)*"NO"^(8/3))/("H"^(11/3)*"N2H4"^(8/3)*"NO3")]	{DirectedEdge["N2H4", "NH3"], DirectedEdge["NO3", "NH3"], DirectedEdge["N2H4", "NH4"], DirectedEdge["NO3", "NH4"], DirectedEdge["N2H4", "NO"], DirectedEdge["NO3", "NO"]}	{DirectedEdge["NH3", "N2H4"], DirectedEdge["NH4", "N2H4"], DirectedEdge["NO", "N2H4"], DirectedEdge["NH3", "NO3"], DirectedEdge["NH4", "NO3"], DirectedEdge["NO", "NO3"]}	{3/16, 1, 1/2, 8/3, 1/2, 8/3}	{16/3, 2, 2, 1, 3/8, 3/8}
{{{1, "H"}, {8/3, "N2H4"}, {1, "NO3"}}, {{11/3, "NH3"}, {8/3, "NO"}, {1/3, "H2O"}}}	8	-211.31099999999995	-26.413874999999994	Max[0, Re[H]]*Max[0, Re[N2H4^(8/3)]]*Max[0, Re[NO3]]*Subscript[kF, 133]	Max[0, Re[NH3^(11/3)]]*Max[0, Re[NO^(8/3)]]*Subscript[kB, 133]	Subscript[kF, 133] -> kdef	Subscript[kB, 133] -> kdef	-211.31099999999995 + R*T*Log[("H2O"^(1/3)*"NH3"^(11/3)*"NO"^(8/3))/("H"*"N2H4"^(8/3)*"NO3")]	{DirectedEdge["N2H4", "NH3"], DirectedEdge["NO3", "NH3"], DirectedEdge["N2H4", "NO"], DirectedEdge["NO3", "NO"]}	{DirectedEdge["NH3", "N2H4"], DirectedEdge["NO", "N2H4"], DirectedEdge["NH3", "NO3"], DirectedEdge["NO", "NO3"]}	{11/16, 11/3, 1/2, 8/3}	{16/11, 2, 3/11, 3/8}
{{{4, "N2O"}, {1, "NH3"}}, {{1, "H"}, {4, "N2"}, {1, "NO3"}, {1, "H2O"}}}	8	-702.621	-87.827625	Max[0, Re[N2O^4]]*Max[0, Re[NH3]]*Subscript[kF, 134]	Max[0, Re[H]]*Max[0, Re[N2^4]]*Max[0, Re[NO3]]*Subscript[kB, 134]	Subscript[kF, 134] -> kdef	Subscript[kB, 134] -> kdef	-702.621 + R*T*Log[("H"*"H2O"*"N2"^4*"NO3")/("N2O"^4*"NH3")]	{DirectedEdge["N2O", "N2"], DirectedEdge["NH3", "N2"], DirectedEdge["N2O", "NO3"], DirectedEdge["NH3", "NO3"]}	{DirectedEdge["N2", "N2O"], DirectedEdge["NO3", "N2O"], DirectedEdge["N2", "NH3"], DirectedEdge["NO3", "NH3"]}	{1, 8, 1/8, 1}	{1, 8, 1/8, 1}
{{{1, "H"}, {2, "N2H4"}, {1, "NO3"}}, {{2, "N2"}, {1, "NH3"}, {3, "H2O"}}}	8	-906.031	-113.253875	Max[0, Re[H]]*Max[0, Re[N2H4^2]]*Max[0, Re[NO3]]*Subscript[kF, 135]	Max[0, Re[N2^2]]*Max[0, Re[NH3]]*Subscript[kB, 135]	Subscript[kF, 135] -> kdef	Subscript[kB, 135] -> kdef	-906.031 + R*T*Log[("H2O"^3*"N2"^2*"NH3")/("H"*"N2H4"^2*"NO3")]	{DirectedEdge["N2H4", "N2"], DirectedEdge["NO3", "N2"], DirectedEdge["N2H4", "NH3"], DirectedEdge["NO3", "NH3"]}	{DirectedEdge["N2", "N2H4"], DirectedEdge["NH3", "N2H4"], DirectedEdge["N2", "NO3"], DirectedEdge["NH3", "NO3"]}	{1, 4, 1/4, 1}	{1, 4, 1/4, 1}
{{{2, "N2H5"}, {1, "NO3"}}, {{1, "H"}, {2, "N2"}, {1, "NH3"}, {3, "H2O"}}}	8	-756.6769999999999	-94.58462499999999	Max[0, Re[N2H5^2]]*Max[0, Re[NO3]]*Subscript[kF, 136]	Max[0, Re[H]]*Max[0, Re[N2^2]]*Max[0, Re[NH3]]*Subscript[kB, 136]	Subscript[kF, 136] -> kdef	Subscript[kB, 136] -> kdef	-756.6769999999999 + R*T*Log[("H"*"H2O"^3*"N2"^2*"NH3")/("N2H5"^2*"NO3")]	{DirectedEdge["N2H5", "N2"], DirectedEdge["NO3", "N2"], DirectedEdge["N2H5", "NH3"], DirectedEdge["NO3", "NH3"]}	{DirectedEdge["N2", "N2H5"], DirectedEdge["NH3", "N2H5"], DirectedEdge["N2", "NO3"], DirectedEdge["NH3", "NO3"]}	{1, 4, 1/4, 1}	{1, 4, 1/4, 1}
{{{1, "NH3"}, {2, "O2"}}, {{1, "H"}, {1, "NO3"}, {1, "H2O"}}}	8	-355.905	-44.488125	Max[0, Re[NH3]]*Max[0, Re[O2^2]]*Subscript[kF, 137]	Max[0, Re[H]]*Max[0, Re[NO3]]*Subscript[kB, 137]	Subscript[kF, 137] -> kdef	Subscript[kB, 137] -> kdef	-355.905 + R*T*Log[("H"*"H2O"*"NO3")/("NH3"*"O2"^2)]	{DirectedEdge["NH3", "NO3"]}	{DirectedEdge["NO3", "NH3"]}	{1}	{1}
{{{6, "H"}, {1, "NH4"}, {8, "NO2"}}, {{8, "NO"}, {1, "NO3"}, {5, "H2O"}}}	8	-142.418	-17.80225	Max[0, Re[H^6]]*Max[0, Re[NH4]]*Max[0, Re[NO2^8]]*Subscript[kF, 138]	Max[0, Re[NO^8]]*Max[0, Re[NO3]]*Subscript[kB, 138]	Subscript[kF, 138] -> kdef	Subscript[kB, 138] -> kdef	-142.418 + R*T*Log[("H2O"^5*"NO"^8*"NO3")/("H"^6*"NH4"*"NO2"^8)]	{DirectedEdge["NH4", "NO"], DirectedEdge["NO2", "NO"], DirectedEdge["NH4", "NO3"], DirectedEdge["NO2", "NO3"]}	{DirectedEdge["NO", "NH4"], DirectedEdge["NO3", "NH4"], DirectedEdge["NO", "NO2"], DirectedEdge["NO3", "NO2"]}	{8, 1, 1, 1/8}	{1/8, 1, 1, 8}
{{{2, "NH2OH"}, {1, "NO3"}}, {{1, "NH4"}, {2, "NO2"}, {1, "H2O"}}}	8	-198.634	-24.82925	Max[0, Re[NH2OH^2]]*Max[0, Re[NO3]]*Subscript[kF, 139]	Max[0, Re[NH4]]*Max[0, Re[NO2^2]]*Subscript[kB, 139]	Subscript[kF, 139] -> kdef	Subscript[kB, 139] -> kdef	-198.634 + R*T*Log[("H2O"*"NH4"*"NO2"^2)/("NH2OH"^2*"NO3")]	{DirectedEdge["NH2OH", "NH4"], DirectedEdge["NO3", "NH4"], DirectedEdge["NH2OH", "NO2"], DirectedEdge["NO3", "NO2"]}	{DirectedEdge["NH4", "NH2OH"], DirectedEdge["NO2", "NH2OH"], DirectedEdge["NH4", "NO3"], DirectedEdge["NO2", "NO3"]}	{1/2, 1, 1, 2}	{2, 1, 1, 1/2}
{{{2, "NH3OH"}, {1, "NO3"}}, {{2, "H"}, {1, "NH4"}, {2, "NO2"}, {1, "H2O"}}}	8	-130.42	-16.3025	Max[0, Re[NH3OH^2]]*Max[0, Re[NO3]]*Subscript[kF, 140]	Max[0, Re[H^2]]*Max[0, Re[NH4]]*Max[0, Re[NO2^2]]*Subscript[kB, 140]	Subscript[kF, 140] -> kdef	Subscript[kB, 140] -> kdef	-130.42 + R*T*Log[("H"^2*"H2O"*"NH4"*"NO2"^2)/("NH3OH"^2*"NO3")]	{DirectedEdge["NH3OH", "NH4"], DirectedEdge["NO3", "NH4"], DirectedEdge["NH3OH", "NO2"], DirectedEdge["NO3", "NO2"]}	{DirectedEdge["NH4", "NH3OH"], DirectedEdge["NO2", "NH3OH"], DirectedEdge["NH4", "NO3"], DirectedEdge["NO2", "NO3"]}	{1/2, 1, 1, 2}	{2, 1, 1, 1/2}
{{{2/3, "H"}, {4/3, "NH3"}, {1, "NO3"}}, {{1, "NH4"}, {4/3, "NO2"}, {1/3, "H2O"}}}	8	-55.01266666666666	-6.876583333333333	Max[0, Re[H^(2/3)]]*Max[0, Re[NH3^(4/3)]]*Max[0, Re[NO3]]*Subscript[kF, 141]	Max[0, Re[NH4]]*Max[0, Re[NO2^(4/3)]]*Subscript[kB, 141]	Subscript[kF, 141] -> kdef	Subscript[kB, 141] -> kdef	-55.01266666666666 + R*T*Log[("H2O"^(1/3)*"NH4"*"NO2"^(4/3))/("H"^(2/3)*"NH3"^(4/3)*"NO3")]	{DirectedEdge["NH3", "NH4"], DirectedEdge["NO3", "NH4"], DirectedEdge["NH3", "NO2"], DirectedEdge["NO3", "NO2"]}	{DirectedEdge["NH4", "NH3"], DirectedEdge["NO2", "NH3"], DirectedEdge["NH4", "NO3"], DirectedEdge["NO2", "NO3"]}	{3/4, 1, 1, 4/3}	{4/3, 1, 1, 3/4}
{{{2, "H"}, {8/3, "NH2OH"}, {1, "NO3"}}, {{1, "NH4"}, {8/3, "NO"}, {3, "H2O"}}}	8	-312.318	-39.03975	Max[0, Re[H^2]]*Max[0, Re[NH2OH^(8/3)]]*Max[0, Re[NO3]]*Subscript[kF, 142]	Max[0, Re[NH4]]*Max[0, Re[NO^(8/3)]]*Subscript[kB, 142]	Subscript[kF, 142] -> kdef	Subscript[kB, 142] -> kdef	-312.318 + R*T*Log[("H2O"^3*"NH4"*"NO"^(8/3))/("H"^2*"NH2OH"^(8/3)*"NO3")]	{DirectedEdge["NH2OH", "NH4"], DirectedEdge["NO3", "NH4"], DirectedEdge["NH2OH", "NO"], DirectedEdge["NO3", "NO"]}	{DirectedEdge["NH4", "NH2OH"], DirectedEdge["NO", "NH2OH"], DirectedEdge["NH4", "NO3"], DirectedEdge["NO", "NO3"]}	{3/8, 1, 1, 8/3}	{8/3, 1, 1, 3/8}
{{{8/3, "NH3OH"}, {1, "NO3"}}, {{2/3, "H"}, {1, "NH4"}, {8/3, "NO"}, {3, "H2O"}}}	8	-221.36599999999999	-27.670749999999998	Max[0, Re[NH3OH^(8/3)]]*Max[0, Re[NO3]]*Subscript[kF, 143]	Max[0, Re[H^(2/3)]]*Max[0, Re[NH4]]*Max[0, Re[NO^(8/3)]]*Subscript[kB, 143]	Subscript[kF, 143] -> kdef	Subscript[kB, 143] -> kdef	-221.36599999999999 + R*T*Log[("H"^(2/3)*"H2O"^3*"NH4"*"NO"^(8/3))/("NH3OH"^(8/3)*"NO3")]	{DirectedEdge["NH3OH", "NH4"], DirectedEdge["NO3", "NH4"], DirectedEdge["NH3OH", "NO"], DirectedEdge["NO3", "NO"]}	{DirectedEdge["NH4", "NH3OH"], DirectedEdge["NO", "NH3OH"], DirectedEdge["NH4", "NO3"], DirectedEdge["NO", "NO3"]}	{3/8, 1, 1, 8/3}	{8/3, 1, 1, 3/8}
{{{2, "H"}, {8/5, "NH3"}, {1, "NO3"}}, {{1, "NH4"}, {8/5, "NO"}, {7/5, "H2O"}}}	8	-94.49879999999996	-11.812349999999995	Max[0, Re[H^2]]*Max[0, Re[NH3^(8/5)]]*Max[0, Re[NO3]]*Subscript[kF, 144]	Max[0, Re[NH4]]*Max[0, Re[NO^(8/5)]]*Subscript[kB, 144]	Subscript[kF, 144] -> kdef	Subscript[kB, 144] -> kdef	-94.49879999999996 + R*T*Log[("H2O"^(7/5)*"NH4"*"NO"^(8/5))/("H"^2*"NH3"^(8/5)*"NO3")]	{DirectedEdge["NH3", "NH4"], DirectedEdge["NO3", "NH4"], DirectedEdge["NH3", "NO"], DirectedEdge["NO3", "NO"]}	{DirectedEdge["NH4", "NH3"], DirectedEdge["NO", "NH3"], DirectedEdge["NH4", "NO3"], DirectedEdge["NO", "NO3"]}	{5/8, 1, 1, 8/5}	{8/5, 1, 1, 5/8}
{{{4, "NH2OH"}, {1, "NH4"}}, {{2, "H"}, {4, "NH3"}, {1, "NO3"}, {1, "H2O"}}}	8	-232.22999999999996	-29.028749999999995	Max[0, Re[NH2OH^4]]*Max[0, Re[NH4]]*Subscript[kF, 145]	Max[0, Re[H^2]]*Max[0, Re[NH3^4]]*Max[0, Re[NO3]]*Subscript[kB, 145]	Subscript[kF, 145] -> kdef	Subscript[kB, 145] -> kdef	-232.22999999999996 + R*T*Log[("H"^2*"H2O"*"NH3"^4*"NO3")/("NH2OH"^4*"NH4")]	{DirectedEdge["NH2OH", "NH3"], DirectedEdge["NH4", "NH3"], DirectedEdge["NH2OH", "NO3"], DirectedEdge["NH4", "NO3"]}	{DirectedEdge["NH3", "NH2OH"], DirectedEdge["NO3", "NH2OH"], DirectedEdge["NH3", "NH4"], DirectedEdge["NO3", "NH4"]}	{1, 4, 1/4, 1}	{1, 4, 1/4, 1}
{{{2, "H"}, {1, "NH4"}, {4, "NO2"}}, {{2, "N2O"}, {1, "NO3"}, {3, "H2O"}}}	8	-388.85599999999994	-48.60699999999999	Max[0, Re[H^2]]*Max[0, Re[NH4]]*Max[0, Re[NO2^4]]*Subscript[kF, 146]	Max[0, Re[N2O^2]]*Max[0, Re[NO3]]*Subscript[kB, 146]	Subscript[kF, 146] -> kdef	Subscript[kB, 146] -> kdef	-388.85599999999994 + R*T*Log[("H2O"^3*"N2O"^2*"NO3")/("H"^2*"NH4"*"NO2"^4)]	{DirectedEdge["NH4", "N2O"], DirectedEdge["NO2", "N2O"], DirectedEdge["NH4", "NO3"], DirectedEdge["NO2", "NO3"]}	{DirectedEdge["N2O", "NH4"], DirectedEdge["NO3", "NH4"], DirectedEdge["N2O", "NO2"], DirectedEdge["NO3", "NO2"]}	{4, 1, 1, 1/4}	{1/4, 1, 1, 4}
{{{2/3, "H"}, {1, "NH4"}, {8/3, "NO2"}}, {{4/3, "N2"}, {1, "NO3"}, {7/3, "H2O"}}}	8	-475.874	-59.48425	Max[0, Re[H^(2/3)]]*Max[0, Re[NH4]]*Max[0, Re[NO2^(8/3)]]*Subscript[kF, 147]	Max[0, Re[N2^(4/3)]]*Max[0, Re[NO3]]*Subscript[kB, 147]	Subscript[kF, 147] -> kdef	Subscript[kB, 147] -> kdef	-475.874 + R*T*Log[("H2O"^(7/3)*"N2"^(4/3)*"NO3")/("H"^(2/3)*"NH4"*"NO2"^(8/3))]	{DirectedEdge["NH4", "N2"], DirectedEdge["NO2", "N2"], DirectedEdge["NH4", "NO3"], DirectedEdge["NO2", "NO3"]}	{DirectedEdge["N2", "NH4"], DirectedEdge["NO3", "NH4"], DirectedEdge["N2", "NO2"], DirectedEdge["NO3", "NO2"]}	{8/3, 1, 1, 3/8}	{3/8, 1, 1, 8/3}
{{{1, "NH4"}, {8, "NO"}}, {{2, "H"}, {4, "N2O"}, {1, "NO3"}, {1, "H2O"}}}	8	-635.2940000000001	-79.41175000000001	Max[0, Re[NH4]]*Max[0, Re[NO^8]]*Subscript[kF, 148]	Max[0, Re[H^2]]*Max[0, Re[N2O^4]]*Max[0, Re[NO3]]*Subscript[kB, 148]	Subscript[kF, 148] -> kdef	Subscript[kB, 148] -> kdef	-635.2940000000001 + R*T*Log[("H"^2*"H2O"*"N2O"^4*"NO3")/("NH4"*"NO"^8)]	{DirectedEdge["NH4", "N2O"], DirectedEdge["NO", "N2O"], DirectedEdge["NH4", "NO3"], DirectedEdge["NO", "NO3"]}	{DirectedEdge["N2O", "NH4"], DirectedEdge["NO3", "NH4"], DirectedEdge["N2O", "NO"], DirectedEdge["NO3", "NO"]}	{8, 1, 1, 1/8}	{1/8, 1, 1, 8}
{{{1, "NH4"}, {4, "NO"}}, {{2, "H"}, {2, "N2"}, {1, "NO3"}, {1, "H2O"}}}	8	-642.602	-80.32525	Max[0, Re[NH4]]*Max[0, Re[NO^4]]*Subscript[kF, 149]	Max[0, Re[H^2]]*Max[0, Re[N2^2]]*Max[0, Re[NO3]]*Subscript[kB, 149]	Subscript[kF, 149] -> kdef	Subscript[kB, 149] -> kdef	-642.602 + R*T*Log[("H"^2*"H2O"*"N2"^2*"NO3")/("NH4"*"NO"^4)]	{DirectedEdge["NH4", "N2"], DirectedEdge["NO", "N2"], DirectedEdge["NH4", "NO3"], DirectedEdge["NO", "NO3"]}	{DirectedEdge["N2", "NH4"], DirectedEdge["NO3", "NH4"], DirectedEdge["N2", "NO"], DirectedEdge["NO3", "NO"]}	{4, 1, 1, 1/4}	{1/4, 1, 1, 4}
{{{1, "NH4"}, {1, "NO3"}}, {{1, "N2O"}, {2, "H2O"}}}	8	-171.52499999999998	-21.440624999999997	Max[0, Re[NH4]]*Max[0, Re[NO3]]*Subscript[kF, 150]	Max[0, Re[N2O]]*Subscript[kB, 150]	Subscript[kF, 150] -> kdef	Subscript[kB, 150] -> kdef	-171.52499999999998 + R*T*Log[("H2O"^2*"N2O")/("NH4"*"NO3")]	{DirectedEdge["NH4", "N2O"], DirectedEdge["NO3", "N2O"]}	{DirectedEdge["N2O", "NH4"], DirectedEdge["N2O", "NO3"]}	{2, 2}	{1/2, 1/2}
{{{2, "H"}, {2, "NH3"}, {1, "NO3"}}, {{1, "N2O"}, {1, "NH4"}, {2, "H2O"}}}	8	-276.947	-34.618375	Max[0, Re[H^2]]*Max[0, Re[NH3^2]]*Max[0, Re[NO3]]*Subscript[kF, 151]	Max[0, Re[N2O]]*Max[0, Re[NH4]]*Subscript[kB, 151]	Subscript[kF, 151] -> kdef	Subscript[kB, 151] -> kdef	-276.947 + R*T*Log[("H2O"^2*"N2O"*"NH4")/("H"^2*"NH3"^2*"NO3")]	{DirectedEdge["NH3", "N2O"], DirectedEdge["NO3", "N2O"], DirectedEdge["NH3", "NH4"], DirectedEdge["NO3", "NH4"]}	{DirectedEdge["N2O", "NH3"], DirectedEdge["NH4", "NH3"], DirectedEdge["N2O", "NO3"], DirectedEdge["NH4", "NO3"]}	{1, 2, 1/2, 1}	{1, 2, 1/2, 1}
{{{5/3, "NH4"}, {1, "NO3"}}, {{2/3, "H"}, {4/3, "N2"}, {3, "H2O"}}}	8	-445.3366666666666	-55.66708333333332	Max[0, Re[NH4^(5/3)]]*Max[0, Re[NO3]]*Subscript[kF, 152]	Max[0, Re[H^(2/3)]]*Max[0, Re[N2^(4/3)]]*Subscript[kB, 152]	Subscript[kF, 152] -> kdef	Subscript[kB, 152] -> kdef	-445.3366666666666 + R*T*Log[("H"^(2/3)*"H2O"^3*"N2"^(4/3))/("NH4"^(5/3)*"NO3")]	{DirectedEdge["NH4", "N2"], DirectedEdge["NO3", "N2"]}	{DirectedEdge["N2", "NH4"], DirectedEdge["N2", "NO3"]}	{8/5, 8/3}	{5/8, 3/8}
{{{2, "H"}, {8/3, "NH3"}, {1, "NO3"}}, {{4/3, "N2"}, {1, "NH4"}, {3, "H2O"}}}	8	-585.8993333333333	-73.23741666666666	Max[0, Re[H^2]]*Max[0, Re[NH3^(8/3)]]*Max[0, Re[NO3]]*Subscript[kF, 153]	Max[0, Re[N2^(4/3)]]*Max[0, Re[NH4]]*Subscript[kB, 153]	Subscript[kF, 153] -> kdef	Subscript[kB, 153] -> kdef	-585.8993333333333 + R*T*Log[("H2O"^3*"N2"^(4/3)*"NH4")/("H"^2*"NH3"^(8/3)*"NO3")]	{DirectedEdge["NH3", "N2"], DirectedEdge["NO3", "N2"], DirectedEdge["NH3", "NH4"], DirectedEdge["NO3", "NH4"]}	{DirectedEdge["N2", "NH3"], DirectedEdge["NH4", "NH3"], DirectedEdge["N2", "NO3"], DirectedEdge["NH4", "NO3"]}	{1, 8/3, 3/8, 1}	{1, 8/3, 3/8, 1}
{{{5/3, "NH4"}, {8/3, "NO"}, {1, "NO3"}}, {{2/3, "H"}, {8/3, "N2O"}, {3, "H2O"}}}	8	-440.46466666666663	-55.05808333333333	Max[0, Re[NH4^(5/3)]]*Max[0, Re[NO^(8/3)]]*Max[0, Re[NO3]]*Subscript[kF, 154]	Max[0, Re[H^(2/3)]]*Max[0, Re[N2O^(8/3)]]*Subscript[kB, 154]	Subscript[kF, 154] -> kdef	Subscript[kB, 154] -> kdef	-440.46466666666663 + R*T*Log[("H"^(2/3)*"H2O"^3*"N2O"^(8/3))/("NH4"^(5/3)*"NO"^(8/3)*"NO3")]	{DirectedEdge["NH4", "N2O"], DirectedEdge["NO", "N2O"], DirectedEdge["NO3", "N2O"]}	{DirectedEdge["N2O", "NH4"], DirectedEdge["N2O", "NO"], DirectedEdge["N2O", "NO3"]}	{16/5, 2, 16/3}	{5/16, 1/2, 3/16}
{{{2, "H"}, {8/3, "NH3"}, {8/3, "NO"}, {1, "NO3"}}, {{8/3, "N2O"}, {1, "NH4"}, {3, "H2O"}}}	8	-581.0273333333332	-72.62841666666665	Max[0, Re[H^2]]*Max[0, Re[NH3^(8/3)]]*Max[0, Re[NO^(8/3)]]*Max[0, Re[NO3]]*Subscript[kF, 155]	Max[0, Re[N2O^(8/3)]]*Max[0, Re[NH4]]*Subscript[kB, 155]	Subscript[kF, 155] -> kdef	Subscript[kB, 155] -> kdef	-581.0273333333332 + R*T*Log[("H2O"^3*"N2O"^(8/3)*"NH4")/("H"^2*"NH3"^(8/3)*"NO"^(8/3)*"NO3")]	{DirectedEdge["NH3", "N2O"], DirectedEdge["NO", "N2O"], DirectedEdge["NO3", "N2O"], DirectedEdge["NH3", "NH4"], DirectedEdge["NO", "NH4"], DirectedEdge["NO3", "NH4"]}	{DirectedEdge["N2O", "NH3"], DirectedEdge["NH4", "NH3"], DirectedEdge["N2O", "NO"], DirectedEdge["NH4", "NO"], DirectedEdge["N2O", "NO3"], DirectedEdge["NH4", "NO3"]}	{2, 2, 16/3, 3/8, 3/8, 1}	{1/2, 8/3, 1/2, 8/3, 3/16, 1}
{{{2, "H"}, {8/3, "N2H5"}, {1, "NO3"}}, {{11/3, "NH4"}, {8/3, "NO"}, {1/3, "H2O"}}}	8	-205.446	-25.68075	Max[0, Re[H^2]]*Max[0, Re[N2H5^(8/3)]]*Max[0, Re[NO3]]*Subscript[kF, 156]	Max[0, Re[NH4^(11/3)]]*Max[0, Re[NO^(8/3)]]*Subscript[kB, 156]	Subscript[kF, 156] -> kdef	Subscript[kB, 156] -> kdef	-205.446 + R*T*Log[("H2O"^(1/3)*"NH4"^(11/3)*"NO"^(8/3))/("H"^2*"N2H5"^(8/3)*"NO3")]	{DirectedEdge["N2H5", "NH4"], DirectedEdge["NO3", "NH4"], DirectedEdge["N2H5", "NO"], DirectedEdge["NO3", "NO"]}	{DirectedEdge["NH4", "N2H5"], DirectedEdge["NO", "N2H5"], DirectedEdge["NH4", "NO3"], DirectedEdge["NO", "NO3"]}	{11/16, 11/3, 1/2, 8/3}	{16/11, 2, 3/11, 3/8}
{{{14/3, "H"}, {8/3, "N2H4"}, {1, "NO3"}}, {{11/3, "NH4"}, {8/3, "NO"}, {1/3, "H2O"}}}	8	-404.58466666666664	-50.57308333333333	Max[0, Re[H^(14/3)]]*Max[0, Re[N2H4^(8/3)]]*Max[0, Re[NO3]]*Subscript[kF, 157]	Max[0, Re[NH4^(11/3)]]*Max[0, Re[NO^(8/3)]]*Subscript[kB, 157]	Subscript[kF, 157] -> kdef	Subscript[kB, 157] -> kdef	-404.58466666666664 + R*T*Log[("H2O"^(1/3)*"NH4"^(11/3)*"NO"^(8/3))/("H"^(14/3)*"N2H4"^(8/3)*"NO3")]	{DirectedEdge["N2H4", "NH4"], DirectedEdge["NO3", "NH4"], DirectedEdge["N2H4", "NO"], DirectedEdge["NO3", "NO"]}	{DirectedEdge["NH4", "N2H4"], DirectedEdge["NO", "N2H4"], DirectedEdge["NH4", "NO3"], DirectedEdge["NO", "NO3"]}	{11/16, 11/3, 1/2, 8/3}	{16/11, 2, 3/11, 3/8}
{{{2, "H"}, {8/3, "N2H4"}, {1, "NO3"}}, {{8/3, "NH3"}, {1, "NH4"}, {8/3, "NO"}, {1/3, "H2O"}}}	8	-264.02199999999993	-33.00274999999999	Max[0, Re[H^2]]*Max[0, Re[N2H4^(8/3)]]*Max[0, Re[NO3]]*Subscript[kF, 158]	Max[0, Re[NH3^(8/3)]]*Max[0, Re[NH4]]*Max[0, Re[NO^(8/3)]]*Subscript[kB, 158]	Subscript[kF, 158] -> kdef	Subscript[kB, 158] -> kdef	-264.02199999999993 + R*T*Log[("H2O"^(1/3)*"NH3"^(8/3)*"NH4"*"NO"^(8/3))/("H"^2*"N2H4"^(8/3)*"NO3")]	{DirectedEdge["N2H4", "NH3"], DirectedEdge["NO3", "NH3"], DirectedEdge["N2H4", "NH4"], DirectedEdge["NO3", "NH4"], DirectedEdge["N2H4", "NO"], DirectedEdge["NO3", "NO"]}	{DirectedEdge["NH3", "N2H4"], DirectedEdge["NH4", "N2H4"], DirectedEdge["NO", "N2H4"], DirectedEdge["NH3", "NO3"], DirectedEdge["NH4", "NO3"], DirectedEdge["NO", "NO3"]}	{1/2, 8/3, 3/16, 1, 1/2, 8/3}	{2, 16/3, 2, 3/8, 1, 3/8}
{{{4, "N2O"}, {1, "NH4"}}, {{2, "H"}, {4, "N2"}, {1, "NO3"}, {1, "H2O"}}}	8	-649.91	-81.23875	Max[0, Re[N2O^4]]*Max[0, Re[NH4]]*Subscript[kF, 159]	Max[0, Re[H^2]]*Max[0, Re[N2^4]]*Max[0, Re[NO3]]*Subscript[kB, 159]	Subscript[kF, 159] -> kdef	Subscript[kB, 159] -> kdef	-649.91 + R*T*Log[("H"^2*"H2O"*"N2"^4*"NO3")/("N2O"^4*"NH4")]	{DirectedEdge["N2O", "N2"], DirectedEdge["NH4", "N2"], DirectedEdge["N2O", "NO3"], DirectedEdge["NH4", "NO3"]}	{DirectedEdge["N2", "N2O"], DirectedEdge["NO3", "N2O"], DirectedEdge["N2", "NH4"], DirectedEdge["NO3", "NH4"]}	{1, 8, 1/8, 1}	{1, 8, 1/8, 1}
{{{2, "H"}, {2, "N2H4"}, {1, "NO3"}}, {{2, "N2"}, {1, "NH4"}, {3, "H2O"}}}	8	-958.742	-119.84275	Max[0, Re[H^2]]*Max[0, Re[N2H4^2]]*Max[0, Re[NO3]]*Subscript[kF, 160]	Max[0, Re[N2^2]]*Max[0, Re[NH4]]*Subscript[kB, 160]	Subscript[kF, 160] -> kdef	Subscript[kB, 160] -> kdef	-958.742 + R*T*Log[("H2O"^3*"N2"^2*"NH4")/("H"^2*"N2H4"^2*"NO3")]	{DirectedEdge["N2H4", "N2"], DirectedEdge["NO3", "N2"], DirectedEdge["N2H4", "NH4"], DirectedEdge["NO3", "NH4"]}	{DirectedEdge["N2", "N2H4"], DirectedEdge["NH4", "N2H4"], DirectedEdge["N2", "NO3"], DirectedEdge["NH4", "NO3"]}	{1, 4, 1/4, 1}	{1, 4, 1/4, 1}
{{{2, "N2H5"}, {1, "NO3"}}, {{2, "N2"}, {1, "NH4"}, {3, "H2O"}}}	8	-809.3879999999999	-101.17349999999999	Max[0, Re[N2H5^2]]*Max[0, Re[NO3]]*Subscript[kF, 161]	Max[0, Re[N2^2]]*Max[0, Re[NH4]]*Subscript[kB, 161]	Subscript[kF, 161] -> kdef	Subscript[kB, 161] -> kdef	-809.3879999999999 + R*T*Log[("H2O"^3*"N2"^2*"NH4")/("N2H5"^2*"NO3")]	{DirectedEdge["N2H5", "N2"], DirectedEdge["NO3", "N2"], DirectedEdge["N2H5", "NH4"], DirectedEdge["NO3", "NH4"]}	{DirectedEdge["N2", "N2H5"], DirectedEdge["NH4", "N2H5"], DirectedEdge["N2", "NO3"], DirectedEdge["NH4", "NO3"]}	{1, 4, 1/4, 1}	{1, 4, 1/4, 1}
{{{1, "NH4"}, {2, "O2"}}, {{2, "H"}, {1, "NO3"}, {1, "H2O"}}}	8	-303.194	-37.89925	Max[0, Re[NH4]]*Max[0, Re[O2^2]]*Subscript[kF, 162]	Max[0, Re[H^2]]*Max[0, Re[NO3]]*Subscript[kB, 162]	Subscript[kF, 162] -> kdef	Subscript[kB, 162] -> kdef	-303.194 + R*T*Log[("H"^2*"H2O"*"NO3")/("NH4"*"O2"^2)]	{DirectedEdge["NH4", "NO3"]}	{DirectedEdge["NO3", "NH4"]}	{1}	{1}
{{{3, "H"}, {1, "NH2OH"}, {3, "NO2"}}, {{4, "NO"}, {3, "H2O"}}}	3	-170.5259999999999	-56.84199999999996	Max[0, Re[H^3]]*Max[0, Re[NH2OH]]*Max[0, Re[NO2^3]]*Subscript[kF, 163]	Max[0, Re[NO^4]]*Subscript[kB, 163]	Subscript[kF, 163] -> kdef	Subscript[kB, 163] -> kdef	-170.5259999999999 + R*T*Log[("H2O"^3*"NO"^4)/("H"^3*"NH2OH"*"NO2"^3)]	{DirectedEdge["NH2OH", "NO"], DirectedEdge["NO2", "NO"]}	{DirectedEdge["NO", "NH2OH"], DirectedEdge["NO", "NO2"]}	{4, 4/3}	{1/4, 3/4}
{{{2, "H"}, {1, "NH3OH"}, {3, "NO2"}}, {{4, "NO"}, {3, "H2O"}}}	3	-136.41899999999993	-45.47299999999997	Max[0, Re[H^2]]*Max[0, Re[NH3OH]]*Max[0, Re[NO2^3]]*Subscript[kF, 164]	Max[0, Re[NO^4]]*Subscript[kB, 164]	Subscript[kF, 164] -> kdef	Subscript[kB, 164] -> kdef	-136.41899999999993 + R*T*Log[("H2O"^3*"NO"^4)/("H"^2*"NH3OH"*"NO2"^3)]	{DirectedEdge["NH3OH", "NO"], DirectedEdge["NO2", "NO"]}	{DirectedEdge["NO", "NH3OH"], DirectedEdge["NO", "NO2"]}	{4, 4/3}	{1/4, 3/4}
{{{5, "H"}, {1, "NH3"}, {5, "NO2"}}, {{6, "NO"}, {4, "H2O"}}}	5	-148.07299999999995	-29.614599999999992	Max[0, Re[H^5]]*Max[0, Re[NH3]]*Max[0, Re[NO2^5]]*Subscript[kF, 165]	Max[0, Re[NO^6]]*Subscript[kB, 165]	Subscript[kF, 165] -> kdef	Subscript[kB, 165] -> kdef	-148.07299999999995 + R*T*Log[("H2O"^4*"NO"^6)/("H"^5*"NH3"*"NO2"^5)]	{DirectedEdge["NH3", "NO"], DirectedEdge["NO2", "NO"]}	{DirectedEdge["NO", "NH3"], DirectedEdge["NO", "NO2"]}	{6, 6/5}	{1/6, 5/6}
{{{4, "H"}, {1, "NH4"}, {5, "NO2"}}, {{6, "NO"}, {4, "H2O"}}}	5	-95.36199999999997	-19.072399999999995	Max[0, Re[H^4]]*Max[0, Re[NH4]]*Max[0, Re[NO2^5]]*Subscript[kF, 166]	Max[0, Re[NO^6]]*Subscript[kB, 166]	Subscript[kF, 166] -> kdef	Subscript[kB, 166] -> kdef	-95.36199999999997 + R*T*Log[("H2O"^4*"NO"^6)/("H"^4*"NH4"*"NO2"^5)]	{DirectedEdge["NH4", "NO"], DirectedEdge["NO2", "NO"]}	{DirectedEdge["NO", "NH4"], DirectedEdge["NO", "NO2"]}	{6, 6/5}	{1/6, 5/6}
{{{1, "NH2OH"}, {2, "NO"}, {1, "H2O"}}, {{1, "H"}, {1, "NH4"}, {2, "NO2"}}}	2	-75.16399999999999	-37.581999999999994	Max[0, Re[NH2OH]]*Max[0, Re[NO^2]]*Subscript[kF, 167]	Max[0, Re[H]]*Max[0, Re[NH4]]*Max[0, Re[NO2^2]]*Subscript[kB, 167]	Subscript[kF, 167] -> kdef	Subscript[kB, 167] -> kdef	-75.16399999999999 + R*T*Log[("H"*"NH4"*"NO2"^2)/("H2O"*"NH2OH"*"NO"^2)]	{DirectedEdge["NH2OH", "NH4"], DirectedEdge["NO", "NH4"], DirectedEdge["NH2OH", "NO2"], DirectedEdge["NO", "NO2"]}	{DirectedEdge["NH4", "NH2OH"], DirectedEdge["NO2", "NH2OH"], DirectedEdge["NH4", "NO"], DirectedEdge["NO2", "NO"]}	{1, 1/2, 2, 1}	{1, 1/2, 2, 1}
{{{1, "NH3OH"}, {2, "NO"}, {1, "H2O"}}, {{1, "H"}, {1, "NH4"}, {2, "NO2"}}}	2	-41.057000000000016	-20.528500000000008	Max[0, Re[NH3OH]]*Max[0, Re[NO^2]]*Subscript[kF, 168]	Max[0, Re[H]]*Max[0, Re[NH4]]*Max[0, Re[NO2^2]]*Subscript[kB, 168]	Subscript[kF, 168] -> kdef	Subscript[kB, 168] -> kdef	-41.057000000000016 + R*T*Log[("H"*"NH4"*"NO2"^2)/("H2O"*"NH3OH"*"NO"^2)]	{DirectedEdge["NH3OH", "NH4"], DirectedEdge["NO", "NH4"], DirectedEdge["NH3OH", "NO2"], DirectedEdge["NO", "NO2"]}	{DirectedEdge["NH4", "NH3OH"], DirectedEdge["NO2", "NH3OH"], DirectedEdge["NH4", "NO"], DirectedEdge["NO2", "NO"]}	{1, 1/2, 2, 1}	{1, 1/2, 2, 1}
{{{1, "NH2OH"}, {2, "NO"}, {1, "H2O"}}, {{2, "H"}, {1, "NH3"}, {2, "NO2"}}}	2	-22.45299999999999	-11.226499999999994	Max[0, Re[NH2OH]]*Max[0, Re[NO^2]]*Subscript[kF, 169]	Max[0, Re[H^2]]*Max[0, Re[NH3]]*Max[0, Re[NO2^2]]*Subscript[kB, 169]	Subscript[kF, 169] -> kdef	Subscript[kB, 169] -> kdef	-22.45299999999999 + R*T*Log[("H"^2*"NH3"*"NO2"^2)/("H2O"*"NH2OH"*"NO"^2)]	{DirectedEdge["NH2OH", "NH3"], DirectedEdge["NO", "NH3"], DirectedEdge["NH2OH", "NO2"], DirectedEdge["NO", "NO2"]}	{DirectedEdge["NH3", "NH2OH"], DirectedEdge["NO2", "NH2OH"], DirectedEdge["NH3", "NO"], DirectedEdge["NO2", "NO"]}	{1, 1/2, 2, 1}	{1, 1/2, 2, 1}
{{{8, "NO"}, {2, "NO3"}, {3, "H2O"}}, {{6, "H"}, {1, "N2O"}, {8, "NO2"}}}	8	-29.107000000000085	-3.6383750000000106	Max[0, Re[NO^8]]*Max[0, Re[NO3^2]]*Subscript[kF, 170]	Max[0, Re[H^6]]*Max[0, Re[N2O]]*Max[0, Re[NO2^8]]*Subscript[kB, 170]	Subscript[kF, 170] -> kdef	Subscript[kB, 170] -> kdef	-29.107000000000085 + R*T*Log[("H"^6*"N2O"*"NO2"^8)/("H2O"^3*"NO"^8*"NO3"^2)]	{DirectedEdge["NO", "N2O"], DirectedEdge["NO3", "N2O"], DirectedEdge["NO", "NO2"], DirectedEdge["NO3", "NO2"]}	{DirectedEdge["N2O", "NO"], DirectedEdge["NO2", "NO"], DirectedEdge["N2O", "NO3"], DirectedEdge["NO2", "NO3"]}	{1/4, 1, 1, 4}	{4, 1, 1, 1/4}
{{{10, "NO"}, {2, "NO3"}, {4, "H2O"}}, {{8, "H"}, {1, "N2"}, {10, "NO2"}}}	10	-155.98000000000002	-15.598000000000003	Max[0, Re[NO^10]]*Max[0, Re[NO3^2]]*Subscript[kF, 171]	Max[0, Re[H^8]]*Max[0, Re[N2]]*Max[0, Re[NO2^10]]*Subscript[kB, 171]	Subscript[kF, 171] -> kdef	Subscript[kB, 171] -> kdef	-155.98000000000002 + R*T*Log[("H"^8*"N2"*"NO2"^10)/("H2O"^4*"NO"^10*"NO3"^2)]	{DirectedEdge["NO", "N2"], DirectedEdge["NO3", "N2"], DirectedEdge["NO", "NO2"], DirectedEdge["NO3", "NO2"]}	{DirectedEdge["N2", "NO"], DirectedEdge["NO2", "NO"], DirectedEdge["N2", "NO3"], DirectedEdge["NO2", "NO3"]}	{1/5, 1, 1, 5}	{5, 1, 1, 1/5}
{{{4, "NO"}, {1, "H2O"}}, {{2, "H"}, {1, "N2O"}, {2, "NO2"}}}	2	-123.21900000000002	-61.60950000000001	Max[0, Re[NO^4]]*Subscript[kF, 172]	Max[0, Re[H^2]]*Max[0, Re[N2O]]*Max[0, Re[NO2^2]]*Subscript[kB, 172]	Subscript[kF, 172] -> kdef	Subscript[kB, 172] -> kdef	-123.21900000000002 + R*T*Log[("H"^2*"N2O"*"NO2"^2)/("H2O"*"NO"^4)]	{DirectedEdge["NO", "N2O"], DirectedEdge["NO", "NO2"]}	{DirectedEdge["N2O", "NO"], DirectedEdge["NO2", "NO"]}	{1/2, 1/2}	{2, 2}
{{{6, "NO"}, {2, "H2O"}}, {{4, "H"}, {1, "N2"}, {4, "NO2"}}}	4	-250.09200000000004	-62.52300000000001	Max[0, Re[NO^6]]*Subscript[kF, 173]	Max[0, Re[H^4]]*Max[0, Re[N2]]*Max[0, Re[NO2^4]]*Subscript[kB, 173]	Subscript[kF, 173] -> kdef	Subscript[kB, 173] -> kdef	-250.09200000000004 + R*T*Log[("H"^4*"N2"*"NO2"^4)/("H2O"^2*"NO"^6)]	{DirectedEdge["NO", "N2"], DirectedEdge["NO", "NO2"]}	{DirectedEdge["N2", "NO"], DirectedEdge["NO2", "NO"]}	{1/3, 2/3}	{3, 3/2}
{{{6, "H"}, {2, "NH4"}, {8, "NO2"}}, {{1, "N2O"}, {8, "NO"}, {7, "H2O"}}}	8	-313.943	-39.242875	Max[0, Re[H^6]]*Max[0, Re[NH4^2]]*Max[0, Re[NO2^8]]*Subscript[kF, 174]	Max[0, Re[N2O]]*Max[0, Re[NO^8]]*Subscript[kB, 174]	Subscript[kF, 174] -> kdef	Subscript[kB, 174] -> kdef	-313.943 + R*T*Log[("H2O"^7*"N2O"*"NO"^8)/("H"^6*"NH4"^2*"NO2"^8)]	{DirectedEdge["NH4", "N2O"], DirectedEdge["NO2", "N2O"], DirectedEdge["NH4", "NO"], DirectedEdge["NO2", "NO"]}	{DirectedEdge["N2O", "NH4"], DirectedEdge["NO", "NH4"], DirectedEdge["N2O", "NO2"], DirectedEdge["NO", "NO2"]}	{1, 1/4, 4, 1}	{1, 1/4, 4, 1}
{{{8, "H"}, {2, "NH3"}, {8, "NO2"}}, {{1, "N2O"}, {8, "NO"}, {7, "H2O"}}}	8	-419.36499999999995	-52.420624999999994	Max[0, Re[H^8]]*Max[0, Re[NH3^2]]*Max[0, Re[NO2^8]]*Subscript[kF, 175]	Max[0, Re[N2O]]*Max[0, Re[NO^8]]*Subscript[kB, 175]	Subscript[kF, 175] -> kdef	Subscript[kB, 175] -> kdef	-419.36499999999995 + R*T*Log[("H2O"^7*"N2O"*"NO"^8)/("H"^8*"NH3"^2*"NO2"^8)]	{DirectedEdge["NH3", "N2O"], DirectedEdge["NO2", "N2O"], DirectedEdge["NH3", "NO"], DirectedEdge["NO2", "NO"]}	{DirectedEdge["N2O", "NH3"], DirectedEdge["NO", "NH3"], DirectedEdge["N2O", "NO2"], DirectedEdge["NO", "NO2"]}	{1, 1/4, 4, 1}	{1, 1/4, 4, 1}
{{{4, "H"}, {2, "NH4"}, {6, "NO2"}}, {{1, "N2"}, {6, "NO"}, {6, "H2O"}}}	6	-440.8159999999998	-73.4693333333333	Max[0, Re[H^4]]*Max[0, Re[NH4^2]]*Max[0, Re[NO2^6]]*Subscript[kF, 176]	Max[0, Re[N2]]*Max[0, Re[NO^6]]*Subscript[kB, 176]	Subscript[kF, 176] -> kdef	Subscript[kB, 176] -> kdef	-440.8159999999998 + R*T*Log[("H2O"^6*"N2"*"NO"^6)/("H"^4*"NH4"^2*"NO2"^6)]	{DirectedEdge["NH4", "N2"], DirectedEdge["NO2", "N2"], DirectedEdge["NH4", "NO"], DirectedEdge["NO2", "NO"]}	{DirectedEdge["N2", "NH4"], DirectedEdge["NO", "NH4"], DirectedEdge["N2", "NO2"], DirectedEdge["NO", "NO2"]}	{1, 1/3, 3, 1}	{1, 1/3, 3, 1}
{{{6, "H"}, {2, "NH3"}, {6, "NO2"}}, {{1, "N2"}, {6, "NO"}, {6, "H2O"}}}	6	-546.2379999999998	-91.03966666666663	Max[0, Re[H^6]]*Max[0, Re[NH3^2]]*Max[0, Re[NO2^6]]*Subscript[kF, 177]	Max[0, Re[N2]]*Max[0, Re[NO^6]]*Subscript[kB, 177]	Subscript[kF, 177] -> kdef	Subscript[kB, 177] -> kdef	-546.2379999999998 + R*T*Log[("H2O"^6*"N2"*"NO"^6)/("H"^6*"NH3"^2*"NO2"^6)]	{DirectedEdge["NH3", "N2"], DirectedEdge["NO2", "N2"], DirectedEdge["NH3", "NO"], DirectedEdge["NO2", "NO"]}	{DirectedEdge["N2", "NH3"], DirectedEdge["NO", "NH3"], DirectedEdge["N2", "NO2"], DirectedEdge["NO", "NO2"]}	{1, 1/3, 3, 1}	{1, 1/3, 3, 1}
{{{2, "H"}, {1, "NH4"}, {3, "NO2"}}, {{1, "N2O"}, {2, "NO"}, {3, "H2O"}}}	3	-218.58099999999996	-72.86033333333332	Max[0, Re[H^2]]*Max[0, Re[NH4]]*Max[0, Re[NO2^3]]*Subscript[kF, 178]	Max[0, Re[N2O]]*Max[0, Re[NO^2]]*Subscript[kB, 178]	Subscript[kF, 178] -> kdef	Subscript[kB, 178] -> kdef	-218.58099999999996 + R*T*Log[("H2O"^3*"N2O"*"NO"^2)/("H"^2*"NH4"*"NO2"^3)]	{DirectedEdge["NH4", "N2O"], DirectedEdge["NO2", "N2O"], DirectedEdge["NH4", "NO"], DirectedEdge["NO2", "NO"]}	{DirectedEdge["N2O", "NH4"], DirectedEdge["NO", "NH4"], DirectedEdge["N2O", "NO2"], DirectedEdge["NO", "NO2"]}	{2, 2/3, 2, 2/3}	{1/2, 1/2, 3/2, 3/2}
{{{3, "H"}, {1, "NH3"}, {3, "NO2"}}, {{1, "N2O"}, {2, "NO"}, {3, "H2O"}}}	3	-271.2919999999999	-90.43066666666664	Max[0, Re[H^3]]*Max[0, Re[NH3]]*Max[0, Re[NO2^3]]*Subscript[kF, 179]	Max[0, Re[N2O]]*Max[0, Re[NO^2]]*Subscript[kB, 179]	Subscript[kF, 179] -> kdef	Subscript[kB, 179] -> kdef	-271.2919999999999 + R*T*Log[("H2O"^3*"N2O"*"NO"^2)/("H"^3*"NH3"*"NO2"^3)]	{DirectedEdge["NH3", "N2O"], DirectedEdge["NO2", "N2O"], DirectedEdge["NH3", "NO"], DirectedEdge["NO2", "NO"]}	{DirectedEdge["N2O", "NH3"], DirectedEdge["NO", "NH3"], DirectedEdge["N2O", "NO2"], DirectedEdge["NO", "NO2"]}	{2, 2/3, 2, 2/3}	{1/2, 1/2, 3/2, 3/2}
{{{3, "H"}, {1, "N2H5"}, {3, "NO2"}}, {{1, "NH4"}, {4, "NO"}, {2, "H2O"}}}	3	-130.44899999999998	-43.48299999999999	Max[0, Re[H^3]]*Max[0, Re[N2H5]]*Max[0, Re[NO2^3]]*Subscript[kF, 180]	Max[0, Re[NH4]]*Max[0, Re[NO^4]]*Subscript[kB, 180]	Subscript[kF, 180] -> kdef	Subscript[kB, 180] -> kdef	-130.44899999999998 + R*T*Log[("H2O"^2*"NH4"*"NO"^4)/("H"^3*"N2H5"*"NO2"^3)]	{DirectedEdge["N2H5", "NH4"], DirectedEdge["NO2", "NH4"], DirectedEdge["N2H5", "NO"], DirectedEdge["NO2", "NO"]}	{DirectedEdge["NH4", "N2H5"], DirectedEdge["NO", "N2H5"], DirectedEdge["NH4", "NO2"], DirectedEdge["NO", "NO2"]}	{1/2, 1/3, 2, 4/3}	{2, 1/2, 3, 3/4}
{{{4, "H"}, {1, "N2H4"}, {3, "NO2"}}, {{1, "NH4"}, {4, "NO"}, {2, "H2O"}}}	3	-205.12599999999998	-68.37533333333332	Max[0, Re[H^4]]*Max[0, Re[N2H4]]*Max[0, Re[NO2^3]]*Subscript[kF, 181]	Max[0, Re[NH4]]*Max[0, Re[NO^4]]*Subscript[kB, 181]	Subscript[kF, 181] -> kdef	Subscript[kB, 181] -> kdef	-205.12599999999998 + R*T*Log[("H2O"^2*"NH4"*"NO"^4)/("H"^4*"N2H4"*"NO2"^3)]	{DirectedEdge["N2H4", "NH4"], DirectedEdge["NO2", "NH4"], DirectedEdge["N2H4", "NO"], DirectedEdge["NO2", "NO"]}	{DirectedEdge["NH4", "N2H4"], DirectedEdge["NO", "N2H4"], DirectedEdge["NH4", "NO2"], DirectedEdge["NO", "NO2"]}	{1/2, 1/3, 2, 4/3}	{2, 1/2, 3, 3/4}
{{{3, "H"}, {1, "N2H4"}, {3, "NO2"}}, {{1, "NH3"}, {4, "NO"}, {2, "H2O"}}}	3	-152.41499999999996	-50.804999999999986	Max[0, Re[H^3]]*Max[0, Re[N2H4]]*Max[0, Re[NO2^3]]*Subscript[kF, 182]	Max[0, Re[NH3]]*Max[0, Re[NO^4]]*Subscript[kB, 182]	Subscript[kF, 182] -> kdef	Subscript[kB, 182] -> kdef	-152.41499999999996 + R*T*Log[("H2O"^2*"NH3"*"NO"^4)/("H"^3*"N2H4"*"NO2"^3)]	{DirectedEdge["N2H4", "NH3"], DirectedEdge["NO2", "NH3"], DirectedEdge["N2H4", "NO"], DirectedEdge["NO2", "NO"]}	{DirectedEdge["NH3", "N2H4"], DirectedEdge["NO", "N2H4"], DirectedEdge["NH3", "NO2"], DirectedEdge["NO", "NO2"]}	{1/2, 1/3, 2, 4/3}	{2, 1/2, 3, 3/4}
{{{1, "N2O"}, {2, "NO"}, {1, "H2O"}}, {{2, "H"}, {1, "N2"}, {2, "NO2"}}}	2	-126.87299999999999	-63.436499999999995	Max[0, Re[N2O]]*Max[0, Re[NO^2]]*Subscript[kF, 183]	Max[0, Re[H^2]]*Max[0, Re[N2]]*Max[0, Re[NO2^2]]*Subscript[kB, 183]	Subscript[kF, 183] -> kdef	Subscript[kB, 183] -> kdef	-126.87299999999999 + R*T*Log[("H"^2*"N2"*"NO2"^2)/("H2O"*"N2O"*"NO"^2)]	{DirectedEdge["N2O", "N2"], DirectedEdge["NO", "N2"], DirectedEdge["N2O", "NO2"], DirectedEdge["NO", "NO2"]}	{DirectedEdge["N2", "N2O"], DirectedEdge["NO2", "N2O"], DirectedEdge["N2", "NO"], DirectedEdge["NO2", "NO"]}	{1, 1, 1, 1}	{1, 1, 1, 1}
{{{4, "H"}, {1, "N2H4"}, {4, "NO2"}}, {{1, "N2"}, {4, "NO"}, {4, "H2O"}}}	4	-550.5799999999999	-137.64499999999998	Max[0, Re[H^4]]*Max[0, Re[N2H4]]*Max[0, Re[NO2^4]]*Subscript[kF, 184]	Max[0, Re[N2]]*Max[0, Re[NO^4]]*Subscript[kB, 184]	Subscript[kF, 184] -> kdef	Subscript[kB, 184] -> kdef	-550.5799999999999 + R*T*Log[("H2O"^4*"N2"*"NO"^4)/("H"^4*"N2H4"*"NO2"^4)]	{DirectedEdge["N2H4", "N2"], DirectedEdge["NO2", "N2"], DirectedEdge["N2H4", "NO"], DirectedEdge["NO2", "NO"]}	{DirectedEdge["N2", "N2H4"], DirectedEdge["NO", "N2H4"], DirectedEdge["N2", "NO2"], DirectedEdge["NO", "NO2"]}	{1, 1/2, 2, 1}	{1, 1/2, 2, 1}
{{{3, "H"}, {1, "N2H5"}, {4, "NO2"}}, {{1, "N2"}, {4, "NO"}, {4, "H2O"}}}	4	-475.903	-118.97575	Max[0, Re[H^3]]*Max[0, Re[N2H5]]*Max[0, Re[NO2^4]]*Subscript[kF, 185]	Max[0, Re[N2]]*Max[0, Re[NO^4]]*Subscript[kB, 185]	Subscript[kF, 185] -> kdef	Subscript[kB, 185] -> kdef	-475.903 + R*T*Log[("H2O"^4*"N2"*"NO"^4)/("H"^3*"N2H5"*"NO2"^4)]	{DirectedEdge["N2H5", "N2"], DirectedEdge["NO2", "N2"], DirectedEdge["N2H5", "NO"], DirectedEdge["NO2", "NO"]}	{DirectedEdge["N2", "N2H5"], DirectedEdge["NO", "N2H5"], DirectedEdge["N2", "NO2"], DirectedEdge["NO", "NO2"]}	{1, 1/2, 2, 1}	{1, 1/2, 2, 1}
{{{1, "NO"}, {1/4, "O2"}, {1/2, "H2O"}}, {{1, "H"}, {1, "NO2"}}}	1	-20.097	-20.097	Max[0, Re[NO]]*Max[0, Re[O2^(1/4)]]*Subscript[kF, 186]	Max[0, Re[H]]*Max[0, Re[NO2]]*Subscript[kB, 186]	Subscript[kF, 186] -> kdef	Subscript[kB, 186] -> kdef	-20.097 + R*T*Log[("H"*"NO2")/(Sqrt["H2O"]*"NO"*"O2"^(1/4))]	{DirectedEdge["NO", "NO2"]}	{DirectedEdge["NO2", "NO"]}	{1}	{1}
{{{4/3, "NH3OH"}, {1, "NO2"}}, {{1/3, "H"}, {1, "NH2OH"}, {4/3, "NO"}, {1, "H2O"}}}	4	-11.366000000000014	-2.8415000000000035	Max[0, Re[NH3OH^(4/3)]]*Max[0, Re[NO2]]*Subscript[kF, 187]	Max[0, Re[H^(1/3)]]*Max[0, Re[NH2OH]]*Max[0, Re[NO^(4/3)]]*Subscript[kB, 187]	Subscript[kF, 187] -> kdef	Subscript[kB, 187] -> kdef	-11.366000000000014 + R*T*Log[("H"^(1/3)*"H2O"*"NH2OH"*"NO"^(4/3))/("NH3OH"^(4/3)*"NO2")]	{DirectedEdge["NH3OH", "NH2OH"], DirectedEdge["NO2", "NH2OH"], DirectedEdge["NH3OH", "NO"], DirectedEdge["NO2", "NO"]}	{DirectedEdge["NH2OH", "NH3OH"], DirectedEdge["NO", "NH3OH"], DirectedEdge["NH2OH", "NO2"], DirectedEdge["NO", "NO2"]}	{3/4, 1, 1, 4/3}	{4/3, 1, 1, 3/4}
{{{5/4, "NH2OH"}, {1, "NO"}, {1/4, "H2O"}}, {{5/4, "H"}, {1, "NH3"}, {5/4, "NO2"}}}	5	-65.0845	-13.016900000000001	Max[0, Re[NH2OH^(5/4)]]*Max[0, Re[NO]]*Subscript[kF, 188]	Max[0, Re[H^(5/4)]]*Max[0, Re[NH3]]*Max[0, Re[NO2^(5/4)]]*Subscript[kB, 188]	Subscript[kF, 188] -> kdef	Subscript[kB, 188] -> kdef	-65.0845 + R*T*Log[("H"^(5/4)*"NH3"*"NO2"^(5/4))/("H2O"^(1/4)*"NH2OH"^(5/4)*"NO")]	{DirectedEdge["NH2OH", "NH3"], DirectedEdge["NO", "NH3"], DirectedEdge["NH2OH", "NO2"], DirectedEdge["NO", "NO2"]}	{DirectedEdge["NH3", "NH2OH"], DirectedEdge["NO2", "NH2OH"], DirectedEdge["NH3", "NO"], DirectedEdge["NO2", "NO"]}	{4/5, 1, 1, 5/4}	{5/4, 1, 1, 4/5}
{{{5/4, "NH2OH"}, {1, "NO"}, {1/4, "H2O"}}, {{1/4, "H"}, {1, "NH4"}, {5/4, "NO2"}}}	5	-117.79549999999999	-23.5591	Max[0, Re[NH2OH^(5/4)]]*Max[0, Re[NO]]*Subscript[kF, 189]	Max[0, Re[H^(1/4)]]*Max[0, Re[NH4]]*Max[0, Re[NO2^(5/4)]]*Subscript[kB, 189]	Subscript[kF, 189] -> kdef	Subscript[kB, 189] -> kdef	-117.79549999999999 + R*T*Log[("H"^(1/4)*"NH4"*"NO2"^(5/4))/("H2O"^(1/4)*"NH2OH"^(5/4)*"NO")]	{DirectedEdge["NH2OH", "NH4"], DirectedEdge["NO", "NH4"], DirectedEdge["NH2OH", "NO2"], DirectedEdge["NO", "NO2"]}	{DirectedEdge["NH4", "NH2OH"], DirectedEdge["NO2", "NH2OH"], DirectedEdge["NH4", "NO"], DirectedEdge["NO2", "NO"]}	{4/5, 1, 1, 5/4}	{5/4, 1, 1, 4/5}
{{{1, "H"}, {3, "NH2OH"}}, {{2, "NH4"}, {1, "NO2"}, {1, "H2O"}}}	4	-320.854	-80.2135	Max[0, Re[H]]*Max[0, Re[NH2OH^3]]*Subscript[kF, 190]	Max[0, Re[NH4^2]]*Max[0, Re[NO2]]*Subscript[kB, 190]	Subscript[kF, 190] -> kdef	Subscript[kB, 190] -> kdef	-320.854 + R*T*Log[("H2O"*"NH4"^2*"NO2")/("H"*"NH2OH"^3)]	{DirectedEdge["NH2OH", "NH4"], DirectedEdge["NH2OH", "NO2"]}	{DirectedEdge["NH4", "NH2OH"], DirectedEdge["NO2", "NH2OH"]}	{2/3, 1/3}	{3/2, 3}
{{{1, "H"}, {1, "NH2OH"}, {2, "NH3OH"}}, {{2, "NH4"}, {1, "NO2"}, {1, "H2O"}}}	4	-252.64	-63.16	Max[0, Re[H]]*Max[0, Re[NH2OH]]*Max[0, Re[NH3OH^2]]*Subscript[kF, 191]	Max[0, Re[NH4^2]]*Max[0, Re[NO2]]*Subscript[kB, 191]	Subscript[kF, 191] -> kdef	Subscript[kB, 191] -> kdef	-252.64 + R*T*Log[("H2O"*"NH4"^2*"NO2")/("H"*"NH2OH"*"NH3OH"^2)]	{DirectedEdge["NH2OH", "NH4"], DirectedEdge["NH3OH", "NH4"], DirectedEdge["NH2OH", "NO2"], DirectedEdge["NH3OH", "NO2"]}	{DirectedEdge["NH4", "NH2OH"], DirectedEdge["NO2", "NH2OH"], DirectedEdge["NH4", "NH3OH"], DirectedEdge["NO2", "NH3OH"]}	{2, 1, 1, 1/2}	{1/2, 1, 1, 2}
{{{3, "NH2OH"}}, {{1, "H"}, {2, "NH3"}, {1, "NO2"}, {1, "H2O"}}}	4	-215.43199999999996	-53.85799999999999	Max[0, Re[NH2OH^3]]*Subscript[kF, 192]	Max[0, Re[H]]*Max[0, Re[NH3^2]]*Max[0, Re[NO2]]*Subscript[kB, 192]	Subscript[kF, 192] -> kdef	Subscript[kB, 192] -> kdef	-215.43199999999996 + R*T*Log[("H"*"H2O"*"NH3"^2*"NO2")/"NH2OH"^3]	{DirectedEdge["NH2OH", "NH3"], DirectedEdge["NH2OH", "NO2"]}	{DirectedEdge["NH3", "NH2OH"], DirectedEdge["NO2", "NH2OH"]}	{2/3, 1/3}	{3/2, 3}
{{{2, "NH2OH"}, {2, "NO3"}}, {{1, "N2O"}, {2, "NO2"}, {3, "H2O"}}}	8	-370.159	-46.269875	Max[0, Re[NH2OH^2]]*Max[0, Re[NO3^2]]*Subscript[kF, 193]	Max[0, Re[N2O]]*Max[0, Re[NO2^2]]*Subscript[kB, 193]	Subscript[kF, 193] -> kdef	Subscript[kB, 193] -> kdef	-370.159 + R*T*Log[("H2O"^3*"N2O"*"NO2"^2)/("NH2OH"^2*"NO3"^2)]	{DirectedEdge["NH2OH", "N2O"], DirectedEdge["NO3", "N2O"], DirectedEdge["NH2OH", "NO2"], DirectedEdge["NO3", "NO2"]}	{DirectedEdge["N2O", "NH2OH"], DirectedEdge["NO2", "NH2OH"], DirectedEdge["N2O", "NO3"], DirectedEdge["NO2", "NO3"]}	{1, 1, 1, 1}	{1, 1, 1, 1}
{{{5/2, "NH2OH"}, {2, "NO3"}}, {{1/2, "H"}, {1, "N2"}, {5/2, "NO2"}, {7/2, "H2O"}}}	10	-582.295	-58.2295	Max[0, Re[NH2OH^(5/2)]]*Max[0, Re[NO3^2]]*Subscript[kF, 194]	Max[0, Re[Sqrt[H]]]*Max[0, Re[N2]]*Max[0, Re[NO2^(5/2)]]*Subscript[kB, 194]	Subscript[kF, 194] -> kdef	Subscript[kB, 194] -> kdef	-582.295 + R*T*Log[(Sqrt["H"]*"H2O"^(7/2)*"N2"*"NO2"^(5/2))/("NH2OH"^(5/2)*"NO3"^2)]	{DirectedEdge["NH2OH", "N2"], DirectedEdge["NO3", "N2"], DirectedEdge["NH2OH", "NO2"], DirectedEdge["NO3", "NO2"]}	{DirectedEdge["N2", "NH2OH"], DirectedEdge["NO2", "NH2OH"], DirectedEdge["N2", "NO3"], DirectedEdge["NO2", "NO3"]}	{4/5, 1, 1, 5/4}	{5/4, 1, 1, 4/5}
{{{1, "NH2OH"}, {4, "NO"}}, {{1, "H"}, {2, "N2O"}, {1, "NO2"}, {1, "H2O"}}}	4	-416.96400000000006	-104.24100000000001	Max[0, Re[NH2OH]]*Max[0, Re[NO^4]]*Subscript[kF, 195]	Max[0, Re[H]]*Max[0, Re[N2O^2]]*Max[0, Re[NO2]]*Subscript[kB, 195]	Subscript[kF, 195] -> kdef	Subscript[kB, 195] -> kdef	-416.96400000000006 + R*T*Log[("H"*"H2O"*"N2O"^2*"NO2")/("NH2OH"*"NO"^4)]	{DirectedEdge["NH2OH", "N2O"], DirectedEdge["NO", "N2O"], DirectedEdge["NH2OH", "NO2"], DirectedEdge["NO", "NO2"]}	{DirectedEdge["N2O", "NH2OH"], DirectedEdge["NO2", "NH2OH"], DirectedEdge["N2O", "NO"], DirectedEdge["NO2", "NO"]}	{4, 1, 1, 1/4}	{1/4, 1, 1, 4}
{{{1, "NH2OH"}, {2, "NO"}}, {{1, "H"}, {1, "N2"}, {1, "NO2"}, {1, "H2O"}}}	4	-420.618	-105.1545	Max[0, Re[NH2OH]]*Max[0, Re[NO^2]]*Subscript[kF, 196]	Max[0, Re[H]]*Max[0, Re[N2]]*Max[0, Re[NO2]]*Subscript[kB, 196]	Subscript[kF, 196] -> kdef	Subscript[kB, 196] -> kdef	-420.618 + R*T*Log[("H"*"H2O"*"N2"*"NO2")/("NH2OH"*"NO"^2)]	{DirectedEdge["NH2OH", "N2"], DirectedEdge["NO", "N2"], DirectedEdge["NH2OH", "NO2"], DirectedEdge["NO", "NO2"]}	{DirectedEdge["N2", "NH2OH"], DirectedEdge["NO2", "NH2OH"], DirectedEdge["N2", "NO"], DirectedEdge["NO2", "NO"]}	{2, 1, 1, 1/2}	{1/2, 1, 1, 2}
{{{1, "N2O"}, {2, "NH2OH"}, {1, "H2O"}}, {{2, "NH4"}, {2, "NO2"}}}	8	-27.10899999999998	-3.3886249999999976	Max[0, Re[N2O]]*Max[0, Re[NH2OH^2]]*Subscript[kF, 197]	Max[0, Re[NH4^2]]*Max[0, Re[NO2^2]]*Subscript[kB, 197]	Subscript[kF, 197] -> kdef	Subscript[kB, 197] -> kdef	-27.10899999999998 + R*T*Log[("NH4"^2*"NO2"^2)/("H2O"*"N2O"*"NH2OH"^2)]	{DirectedEdge["N2O", "NH4"], DirectedEdge["NH2OH", "NH4"], DirectedEdge["N2O", "NO2"], DirectedEdge["NH2OH", "NO2"]}	{DirectedEdge["NH4", "N2O"], DirectedEdge["NO2", "N2O"], DirectedEdge["NH4", "NH2OH"], DirectedEdge["NO2", "NH2OH"]}	{1, 1, 1, 1}	{1, 1, 1, 1}
{{{2, "H"}, {2, "NH3"}, {2, "NO2"}}, {{1, "N2O"}, {2, "NH2OH"}, {1, "H2O"}}}	8	-78.31300000000002	-9.789125000000002	Max[0, Re[H^2]]*Max[0, Re[NH3^2]]*Max[0, Re[NO2^2]]*Subscript[kF, 198]	Max[0, Re[N2O]]*Max[0, Re[NH2OH^2]]*Subscript[kB, 198]	Subscript[kF, 198] -> kdef	Subscript[kB, 198] -> kdef	-78.31300000000002 + R*T*Log[("H2O"*"N2O"*"NH2OH"^2)/("H"^2*"NH3"^2*"NO2"^2)]	{DirectedEdge["NH3", "N2O"], DirectedEdge["NO2", "N2O"], DirectedEdge["NH3", "NH2OH"], DirectedEdge["NO2", "NH2OH"]}	{DirectedEdge["N2O", "NH3"], DirectedEdge["NH2OH", "NH3"], DirectedEdge["N2O", "NO2"], DirectedEdge["NH2OH", "NO2"]}	{1, 1, 1, 1}	{1, 1, 1, 1}
{{{2, "NH4"}, {3/2, "NO2"}}, {{1/2, "H"}, {1, "N2"}, {3/2, "NH2OH"}, {3/2, "H2O"}}}	6	-185.027	-30.83783333333333	Max[0, Re[NH4^2]]*Max[0, Re[NO2^(3/2)]]*Subscript[kF, 199]	Max[0, Re[Sqrt[H]]]*Max[0, Re[N2]]*Max[0, Re[NH2OH^(3/2)]]*Subscript[kB, 199]	Subscript[kF, 199] -> kdef	Subscript[kB, 199] -> kdef	-185.027 + R*T*Log[(Sqrt["H"]*"H2O"^(3/2)*"N2"*"NH2OH"^(3/2))/("NH4"^2*"NO2"^(3/2))]	{DirectedEdge["NH4", "N2"], DirectedEdge["NO2", "N2"], DirectedEdge["NH4", "NH2OH"], DirectedEdge["NO2", "NH2OH"]}	{DirectedEdge["N2", "NH4"], DirectedEdge["NH2OH", "NH4"], DirectedEdge["N2", "NO2"], DirectedEdge["NH2OH", "NO2"]}	{1, 4/3, 3/4, 1}	{1, 4/3, 3/4, 1}
{{{3/2, "H"}, {2, "NH3"}, {3/2, "NO2"}}, {{1, "N2"}, {3/2, "NH2OH"}, {3/2, "H2O"}}}	6	-290.44899999999996	-48.40816666666666	Max[0, Re[H^(3/2)]]*Max[0, Re[NH3^2]]*Max[0, Re[NO2^(3/2)]]*Subscript[kF, 200]	Max[0, Re[N2]]*Max[0, Re[NH2OH^(3/2)]]*Subscript[kB, 200]	Subscript[kF, 200] -> kdef	Subscript[kB, 200] -> kdef	-290.44899999999996 + R*T*Log[("H2O"^(3/2)*"N2"*"NH2OH"^(3/2))/("H"^(3/2)*"NH3"^2*"NO2"^(3/2))]	{DirectedEdge["NH3", "N2"], DirectedEdge["NO2", "N2"], DirectedEdge["NH3", "NH2OH"], DirectedEdge["NO2", "NH2OH"]}	{DirectedEdge["N2", "NH3"], DirectedEdge["NH2OH", "NH3"], DirectedEdge["N2", "NO2"], DirectedEdge["NH2OH", "NO2"]}	{1, 4/3, 3/4, 1}	{1, 4/3, 3/4, 1}
{{{4/3, "NH4"}, {4/3, "NO"}, {1, "NO2"}}, {{1/3, "H"}, {4/3, "N2O"}, {1, "NH2OH"}, {1, "H2O"}}}	4	-120.91533333333334	-30.228833333333334	Max[0, Re[NH4^(4/3)]]*Max[0, Re[NO^(4/3)]]*Max[0, Re[NO2]]*Subscript[kF, 201]	Max[0, Re[H^(1/3)]]*Max[0, Re[N2O^(4/3)]]*Max[0, Re[NH2OH]]*Subscript[kB, 201]	Subscript[kF, 201] -> kdef	Subscript[kB, 201] -> kdef	-120.91533333333334 + R*T*Log[("H"^(1/3)*"H2O"*"N2O"^(4/3)*"NH2OH")/("NH4"^(4/3)*"NO"^(4/3)*"NO2")]	{DirectedEdge["NH4", "N2O"], DirectedEdge["NO", "N2O"], DirectedEdge["NO2", "N2O"], DirectedEdge["NH4", "NH2OH"], DirectedEdge["NO", "NH2OH"], DirectedEdge["NO2", "NH2OH"]}	{DirectedEdge["N2O", "NH4"], DirectedEdge["NH2OH", "NH4"], DirectedEdge["N2O", "NO"], DirectedEdge["NH2OH", "NO"], DirectedEdge["N2O", "NO2"], DirectedEdge["NH2OH", "NO2"]}	{2, 2, 8/3, 3/4, 3/4, 1}	{1/2, 4/3, 1/2, 4/3, 3/8, 1}
{{{1, "H"}, {4/3, "NH3"}, {4/3, "NO"}, {1, "NO2"}}, {{4/3, "N2O"}, {1, "NH2OH"}, {1, "H2O"}}}	4	-191.19666666666666	-47.799166666666665	Max[0, Re[H]]*Max[0, Re[NH3^(4/3)]]*Max[0, Re[NO^(4/3)]]*Max[0, Re[NO2]]*Subscript[kF, 202]	Max[0, Re[N2O^(4/3)]]*Max[0, Re[NH2OH]]*Subscript[kB, 202]	Subscript[kF, 202] -> kdef	Subscript[kB, 202] -> kdef	-191.19666666666666 + R*T*Log[("H2O"*"N2O"^(4/3)*"NH2OH")/("H"*"NH3"^(4/3)*"NO"^(4/3)*"NO2")]	{DirectedEdge["NH3", "N2O"], DirectedEdge["NO", "N2O"], DirectedEdge["NO2", "N2O"], DirectedEdge["NH3", "NH2OH"], DirectedEdge["NO", "NH2OH"], DirectedEdge["NO2", "NH2OH"]}	{DirectedEdge["N2O", "NH3"], DirectedEdge["NH2OH", "NH3"], DirectedEdge["N2O", "NO"], DirectedEdge["NH2OH", "NO"], DirectedEdge["N2O", "NO2"], DirectedEdge["NH2OH", "NO2"]}	{2, 2, 8/3, 3/4, 3/4, 1}	{1/2, 4/3, 1/2, 4/3, 3/8, 1}
{{{1, "H"}, {4/3, "N2H5"}, {1, "NO2"}, {1/3, "H2O"}}, {{1, "NH2OH"}, {4/3, "NH4"}, {4/3, "NO"}}}	4	-3.406000000000006	-0.8515000000000015	Max[0, Re[H]]*Max[0, Re[N2H5^(4/3)]]*Max[0, Re[NO2]]*Subscript[kF, 203]	Max[0, Re[NH2OH]]*Max[0, Re[NH4^(4/3)]]*Max[0, Re[NO^(4/3)]]*Subscript[kB, 203]	Subscript[kF, 203] -> kdef	Subscript[kB, 203] -> kdef	-3.406000000000006 + R*T*Log[("NH2OH"*"NH4"^(4/3)*"NO"^(4/3))/("H"*"H2O"^(1/3)*"N2H5"^(4/3)*"NO2")]	{DirectedEdge["N2H5", "NH2OH"], DirectedEdge["NO2", "NH2OH"], DirectedEdge["N2H5", "NH4"], DirectedEdge["NO2", "NH4"], DirectedEdge["N2H5", "NO"], DirectedEdge["NO2", "NO"]}	{DirectedEdge["NH2OH", "N2H5"], DirectedEdge["NH4", "N2H5"], DirectedEdge["NO", "N2H5"], DirectedEdge["NH2OH", "NO2"], DirectedEdge["NH4", "NO2"], DirectedEdge["NO", "NO2"]}	{3/8, 1, 1/2, 4/3, 1/2, 4/3}	{8/3, 2, 2, 1, 3/4, 3/4}
{{{7/3, "H"}, {4/3, "N2H4"}, {1, "NO2"}, {1/3, "H2O"}}, {{1, "NH2OH"}, {4/3, "NH4"}, {4/3, "NO"}}}	4	-102.97533333333331	-25.743833333333328	Max[0, Re[H^(7/3)]]*Max[0, Re[N2H4^(4/3)]]*Max[0, Re[NO2]]*Subscript[kF, 204]	Max[0, Re[NH2OH]]*Max[0, Re[NH4^(4/3)]]*Max[0, Re[NO^(4/3)]]*Subscript[kB, 204]	Subscript[kF, 204] -> kdef	Subscript[kB, 204] -> kdef	-102.97533333333331 + R*T*Log[("NH2OH"*"NH4"^(4/3)*"NO"^(4/3))/("H"^(7/3)*"H2O"^(1/3)*"N2H4"^(4/3)*"NO2")]	{DirectedEdge["N2H4", "NH2OH"], DirectedEdge["NO2", "NH2OH"], DirectedEdge["N2H4", "NH4"], DirectedEdge["NO2", "NH4"], DirectedEdge["N2H4", "NO"], DirectedEdge["NO2", "NO"]}	{DirectedEdge["NH2OH", "N2H4"], DirectedEdge["NH4", "N2H4"], DirectedEdge["NO", "N2H4"], DirectedEdge["NH2OH", "NO2"], DirectedEdge["NH4", "NO2"], DirectedEdge["NO", "NO2"]}	{3/8, 1, 1/2, 4/3, 1/2, 4/3}	{8/3, 2, 2, 1, 3/4, 3/4}
{{{1, "H"}, {4/3, "N2H4"}, {1, "NO2"}, {1/3, "H2O"}}, {{1, "NH2OH"}, {4/3, "NH3"}, {4/3, "NO"}}}	4	-32.69399999999999	-8.173499999999997	Max[0, Re[H]]*Max[0, Re[N2H4^(4/3)]]*Max[0, Re[NO2]]*Subscript[kF, 205]	Max[0, Re[NH2OH]]*Max[0, Re[NH3^(4/3)]]*Max[0, Re[NO^(4/3)]]*Subscript[kB, 205]	Subscript[kF, 205] -> kdef	Subscript[kB, 205] -> kdef	-32.69399999999999 + R*T*Log[("NH2OH"*"NH3"^(4/3)*"NO"^(4/3))/("H"*"H2O"^(1/3)*"N2H4"^(4/3)*"NO2")]	{DirectedEdge["N2H4", "NH2OH"], DirectedEdge["NO2", "NH2OH"], DirectedEdge["N2H4", "NH3"], DirectedEdge["NO2", "NH3"], DirectedEdge["N2H4", "NO"], DirectedEdge["NO2", "NO"]}	{DirectedEdge["NH2OH", "N2H4"], DirectedEdge["NH3", "N2H4"], DirectedEdge["NO", "N2H4"], DirectedEdge["NH2OH", "NO2"], DirectedEdge["NH3", "NO2"], DirectedEdge["NO", "NO2"]}	{3/8, 1, 1/2, 4/3, 1/2, 4/3}	{8/3, 2, 2, 1, 3/4, 3/4}
{{{2, "N2O"}, {1, "NH2OH"}}, {{1, "H"}, {2, "N2"}, {1, "NO2"}, {1, "H2O"}}}	4	-424.27199999999993	-106.06799999999998	Max[0, Re[N2O^2]]*Max[0, Re[NH2OH]]*Subscript[kF, 206]	Max[0, Re[H]]*Max[0, Re[N2^2]]*Max[0, Re[NO2]]*Subscript[kB, 206]	Subscript[kF, 206] -> kdef	Subscript[kB, 206] -> kdef	-424.27199999999993 + R*T*Log[("H"*"H2O"*"N2"^2*"NO2")/("N2O"^2*"NH2OH")]	{DirectedEdge["N2O", "N2"], DirectedEdge["NH2OH", "N2"], DirectedEdge["N2O", "NO2"], DirectedEdge["NH2OH", "NO2"]}	{DirectedEdge["N2", "N2O"], DirectedEdge["NO2", "N2O"], DirectedEdge["N2", "NH2OH"], DirectedEdge["NO2", "NH2OH"]}	{1, 4, 1/4, 1}	{1, 4, 1/4, 1}
{{{1, "H"}, {1, "N2H4"}, {1, "NO2"}}, {{1, "N2"}, {1, "NH2OH"}, {1, "H2O"}}}	4	-380.054	-95.0135	Max[0, Re[H]]*Max[0, Re[N2H4]]*Max[0, Re[NO2]]*Subscript[kF, 207]	Max[0, Re[N2]]*Max[0, Re[NH2OH]]*Subscript[kB, 207]	Subscript[kF, 207] -> kdef	Subscript[kB, 207] -> kdef	-380.054 + R*T*Log[("H2O"*"N2"*"NH2OH")/("H"*"N2H4"*"NO2")]	{DirectedEdge["N2H4", "N2"], DirectedEdge["NO2", "N2"], DirectedEdge["N2H4", "NH2OH"], DirectedEdge["NO2", "NH2OH"]}	{DirectedEdge["N2", "N2H4"], DirectedEdge["NH2OH", "N2H4"], DirectedEdge["N2", "NO2"], DirectedEdge["NH2OH", "NO2"]}	{1, 2, 1/2, 1}	{1, 2, 1/2, 1}
{{{1, "N2H5"}, {1, "NO2"}}, {{1, "N2"}, {1, "NH2OH"}, {1, "H2O"}}}	4	-305.377	-76.34425	Max[0, Re[N2H5]]*Max[0, Re[NO2]]*Subscript[kF, 208]	Max[0, Re[N2]]*Max[0, Re[NH2OH]]*Subscript[kB, 208]	Subscript[kF, 208] -> kdef	Subscript[kB, 208] -> kdef	-305.377 + R*T*Log[("H2O"*"N2"*"NH2OH")/("N2H5"*"NO2")]	{DirectedEdge["N2H5", "N2"], DirectedEdge["NO2", "N2"], DirectedEdge["N2H5", "NH2OH"], DirectedEdge["NO2", "NH2OH"]}	{DirectedEdge["N2", "N2H5"], DirectedEdge["NH2OH", "N2H5"], DirectedEdge["N2", "NO2"], DirectedEdge["NH2OH", "NO2"]}	{1, 2, 1/2, 1}	{1, 2, 1/2, 1}
{{{1, "NH2OH"}, {1, "O2"}}, {{1, "H"}, {1, "NO2"}, {1, "H2O"}}}	4	-250.914	-62.7285	Max[0, Re[NH2OH]]*Max[0, Re[O2]]*Subscript[kF, 209]	Max[0, Re[H]]*Max[0, Re[NO2]]*Subscript[kB, 209]	Subscript[kF, 209] -> kdef	Subscript[kB, 209] -> kdef	-250.914 + R*T*Log[("H"*"H2O"*"NO2")/("NH2OH"*"O2")]	{DirectedEdge["NH2OH", "NO2"]}	{DirectedEdge["NO2", "NH2OH"]}	{1}	{1}
{{{2, "H"}, {4/3, "NH2OH"}, {1, "NO2"}}, {{1, "NH3OH"}, {4/3, "NO"}, {1, "H2O"}}}	4	-90.94899999999998	-22.737249999999996	Max[0, Re[H^2]]*Max[0, Re[NH2OH^(4/3)]]*Max[0, Re[NO2]]*Subscript[kF, 210]	Max[0, Re[NH3OH]]*Max[0, Re[NO^(4/3)]]*Subscript[kB, 210]	Subscript[kF, 210] -> kdef	Subscript[kB, 210] -> kdef	-90.94899999999998 + R*T*Log[("H2O"*"NH3OH"*"NO"^(4/3))/("H"^2*"NH2OH"^(4/3)*"NO2")]	{DirectedEdge["NH2OH", "NH3OH"], DirectedEdge["NO2", "NH3OH"], DirectedEdge["NH2OH", "NO"], DirectedEdge["NO2", "NO"]}	{DirectedEdge["NH3OH", "NH2OH"], DirectedEdge["NO", "NH2OH"], DirectedEdge["NH3OH", "NO2"], DirectedEdge["NO", "NO2"]}	{3/4, 1, 1, 4/3}	{4/3, 1, 1, 3/4}
{{{5/4, "NH3OH"}, {1, "NO"}, {1/4, "H2O"}}, {{5/2, "H"}, {1, "NH3"}, {5/4, "NO2"}}}	5	-22.45075	-4.49015	Max[0, Re[NH3OH^(5/4)]]*Max[0, Re[NO]]*Subscript[kF, 211]	Max[0, Re[H^(5/2)]]*Max[0, Re[NH3]]*Max[0, Re[NO2^(5/4)]]*Subscript[kB, 211]	Subscript[kF, 211] -> kdef	Subscript[kB, 211] -> kdef	-22.45075 + R*T*Log[("H"^(5/2)*"NH3"*"NO2"^(5/4))/("H2O"^(1/4)*"NH3OH"^(5/4)*"NO")]	{DirectedEdge["NH3OH", "NH3"], DirectedEdge["NO", "NH3"], DirectedEdge["NH3OH", "NO2"], DirectedEdge["NO", "NO2"]}	{DirectedEdge["NH3", "NH3OH"], DirectedEdge["NO2", "NH3OH"], DirectedEdge["NH3", "NO"], DirectedEdge["NO2", "NO"]}	{4/5, 1, 1, 5/4}	{5/4, 1, 1, 4/5}
{{{5/4, "NH3OH"}, {1, "NO"}, {1/4, "H2O"}}, {{3/2, "H"}, {1, "NH4"}, {5/4, "NO2"}}}	5	-75.16174999999998	-15.032349999999997	Max[0, Re[NH3OH^(5/4)]]*Max[0, Re[NO]]*Subscript[kF, 212]	Max[0, Re[H^(3/2)]]*Max[0, Re[NH4]]*Max[0, Re[NO2^(5/4)]]*Subscript[kB, 212]	Subscript[kF, 212] -> kdef	Subscript[kB, 212] -> kdef	-75.16174999999998 + R*T*Log[("H"^(3/2)*"NH4"*"NO2"^(5/4))/("H2O"^(1/4)*"NH3OH"^(5/4)*"NO")]	{DirectedEdge["NH3OH", "NH4"], DirectedEdge["NO", "NH4"], DirectedEdge["NH3OH", "NO2"], DirectedEdge["NO", "NO2"]}	{DirectedEdge["NH4", "NH3OH"], DirectedEdge["NO2", "NH3OH"], DirectedEdge["NH4", "NO"], DirectedEdge["NO2", "NO"]}	{4/5, 1, 1, 5/4}	{5/4, 1, 1, 4/5}
{{{2, "NH2OH"}, {1, "NH3OH"}}, {{2, "NH4"}, {1, "NO2"}, {1, "H2O"}}}	4	-286.747	-71.68675	Max[0, Re[NH2OH^2]]*Max[0, Re[NH3OH]]*Subscript[kF, 213]	Max[0, Re[NH4^2]]*Max[0, Re[NO2]]*Subscript[kB, 213]	Subscript[kF, 213] -> kdef	Subscript[kB, 213] -> kdef	-286.747 + R*T*Log[("H2O"*"NH4"^2*"NO2")/("NH2OH"^2*"NH3OH")]	{DirectedEdge["NH2OH", "NH4"], DirectedEdge["NH3OH", "NH4"], DirectedEdge["NH2OH", "NO2"], DirectedEdge["NH3OH", "NO2"]}	{DirectedEdge["NH4", "NH2OH"], DirectedEdge["NO2", "NH2OH"], DirectedEdge["NH4", "NH3OH"], DirectedEdge["NO2", "NH3OH"]}	{1, 2, 1/2, 1}	{1, 2, 1/2, 1}
{{{3, "NH3OH"}}, {{2, "NH4"}, {1, "NO2"}, {1, "H2O"}}}	4	-218.53300000000002	-54.633250000000004	Max[0, Re[NH3OH^3]]*Subscript[kF, 214]	Max[0, Re[NH4^2]]*Max[0, Re[NO2]]*Subscript[kB, 214]	Subscript[kF, 214] -> kdef	Subscript[kB, 214] -> kdef	-218.53300000000002 + R*T*Log[("H2O"*"NH4"^2*"NO2")/"NH3OH"^3]	{DirectedEdge["NH3OH", "NH4"], DirectedEdge["NH3OH", "NO2"]}	{DirectedEdge["NH4", "NH3OH"], DirectedEdge["NO2", "NH3OH"]}	{2/3, 1/3}	{3/2, 3}
{{{2, "NH2OH"}, {1, "NH3OH"}}, {{2, "H"}, {2, "NH3"}, {1, "NO2"}, {1, "H2O"}}}	4	-181.325	-45.33125	Max[0, Re[NH2OH^2]]*Max[0, Re[NH3OH]]*Subscript[kF, 215]	Max[0, Re[H^2]]*Max[0, Re[NH3^2]]*Max[0, Re[NO2]]*Subscript[kB, 215]	Subscript[kF, 215] -> kdef	Subscript[kB, 215] -> kdef	-181.325 + R*T*Log[("H"^2*"H2O"*"NH3"^2*"NO2")/("NH2OH"^2*"NH3OH")]	{DirectedEdge["NH2OH", "NH3"], DirectedEdge["NH3OH", "NH3"], DirectedEdge["NH2OH", "NO2"], DirectedEdge["NH3OH", "NO2"]}	{DirectedEdge["NH3", "NH2OH"], DirectedEdge["NO2", "NH2OH"], DirectedEdge["NH3", "NH3OH"], DirectedEdge["NO2", "NH3OH"]}	{1, 2, 1/2, 1}	{1, 2, 1/2, 1}
{{{2, "NH3OH"}, {2, "NO3"}}, {{2, "H"}, {1, "N2O"}, {2, "NO2"}, {3, "H2O"}}}	8	-301.94499999999994	-37.74312499999999	Max[0, Re[NH3OH^2]]*Max[0, Re[NO3^2]]*Subscript[kF, 216]	Max[0, Re[H^2]]*Max[0, Re[N2O]]*Max[0, Re[NO2^2]]*Subscript[kB, 216]	Subscript[kF, 216] -> kdef	Subscript[kB, 216] -> kdef	-301.94499999999994 + R*T*Log[("H"^2*"H2O"^3*"N2O"*"NO2"^2)/("NH3OH"^2*"NO3"^2)]	{DirectedEdge["NH3OH", "N2O"], DirectedEdge["NO3", "N2O"], DirectedEdge["NH3OH", "NO2"], DirectedEdge["NO3", "NO2"]}	{DirectedEdge["N2O", "NH3OH"], DirectedEdge["NO2", "NH3OH"], DirectedEdge["N2O", "NO3"], DirectedEdge["NO2", "NO3"]}	{1, 1, 1, 1}	{1, 1, 1, 1}
{{{5/2, "NH3OH"}, {2, "NO3"}}, {{3, "H"}, {1, "N2"}, {5/2, "NO2"}, {7/2, "H2O"}}}	10	-497.0274999999999	-49.702749999999995	Max[0, Re[NH3OH^(5/2)]]*Max[0, Re[NO3^2]]*Subscript[kF, 217]	Max[0, Re[H^3]]*Max[0, Re[N2]]*Max[0, Re[NO2^(5/2)]]*Subscript[kB, 217]	Subscript[kF, 217] -> kdef	Subscript[kB, 217] -> kdef	-497.0274999999999 + R*T*Log[("H"^3*"H2O"^(7/2)*"N2"*"NO2"^(5/2))/("NH3OH"^(5/2)*"NO3"^2)]	{DirectedEdge["NH3OH", "N2"], DirectedEdge["NO3", "N2"], DirectedEdge["NH3OH", "NO2"], DirectedEdge["NO3", "NO2"]}	{DirectedEdge["N2", "NH3OH"], DirectedEdge["NO2", "NH3OH"], DirectedEdge["N2", "NO3"], DirectedEdge["NO2", "NO3"]}	{4/5, 1, 1, 5/4}	{5/4, 1, 1, 4/5}
{{{1, "NH3OH"}, {4, "NO"}}, {{2, "H"}, {2, "N2O"}, {1, "NO2"}, {1, "H2O"}}}	4	-382.85699999999997	-95.71424999999999	Max[0, Re[NH3OH]]*Max[0, Re[NO^4]]*Subscript[kF, 218]	Max[0, Re[H^2]]*Max[0, Re[N2O^2]]*Max[0, Re[NO2]]*Subscript[kB, 218]	Subscript[kF, 218] -> kdef	Subscript[kB, 218] -> kdef	-382.85699999999997 + R*T*Log[("H"^2*"H2O"*"N2O"^2*"NO2")/("NH3OH"*"NO"^4)]	{DirectedEdge["NH3OH", "N2O"], DirectedEdge["NO", "N2O"], DirectedEdge["NH3OH", "NO2"], DirectedEdge["NO", "NO2"]}	{DirectedEdge["N2O", "NH3OH"], DirectedEdge["NO2", "NH3OH"], DirectedEdge["N2O", "NO"], DirectedEdge["NO2", "NO"]}	{4, 1, 1, 1/4}	{1/4, 1, 1, 4}
{{{1, "NH3OH"}, {2, "NO"}}, {{2, "H"}, {1, "N2"}, {1, "NO2"}, {1, "H2O"}}}	4	-386.511	-96.62775	Max[0, Re[NH3OH]]*Max[0, Re[NO^2]]*Subscript[kF, 219]	Max[0, Re[H^2]]*Max[0, Re[N2]]*Max[0, Re[NO2]]*Subscript[kB, 219]	Subscript[kF, 219] -> kdef	Subscript[kB, 219] -> kdef	-386.511 + R*T*Log[("H"^2*"H2O"*"N2"*"NO2")/("NH3OH"*"NO"^2)]	{DirectedEdge["NH3OH", "N2"], DirectedEdge["NO", "N2"], DirectedEdge["NH3OH", "NO2"], DirectedEdge["NO", "NO2"]}	{DirectedEdge["N2", "NH3OH"], DirectedEdge["NO2", "NH3OH"], DirectedEdge["N2", "NO"], DirectedEdge["NO2", "NO"]}	{2, 1, 1, 1/2}	{1/2, 1, 1, 2}
{{{2, "H"}, {2, "NH4"}, {2, "NO2"}}, {{1, "N2O"}, {2, "NH3OH"}, {1, "H2O"}}}	8	-41.10500000000002	-5.138125000000002	Max[0, Re[H^2]]*Max[0, Re[NH4^2]]*Max[0, Re[NO2^2]]*Subscript[kF, 220]	Max[0, Re[N2O]]*Max[0, Re[NH3OH^2]]*Subscript[kB, 220]	Subscript[kF, 220] -> kdef	Subscript[kB, 220] -> kdef	-41.10500000000002 + R*T*Log[("H2O"*"N2O"*"NH3OH"^2)/("H"^2*"NH4"^2*"NO2"^2)]	{DirectedEdge["NH4", "N2O"], DirectedEdge["NO2", "N2O"], DirectedEdge["NH4", "NH3OH"], DirectedEdge["NO2", "NH3OH"]}	{DirectedEdge["N2O", "NH4"], DirectedEdge["NH3OH", "NH4"], DirectedEdge["N2O", "NO2"], DirectedEdge["NH3OH", "NO2"]}	{1, 1, 1, 1}	{1, 1, 1, 1}
{{{4, "H"}, {2, "NH3"}, {2, "NO2"}}, {{1, "N2O"}, {2, "NH3OH"}, {1, "H2O"}}}	8	-146.52700000000002	-18.315875000000002	Max[0, Re[H^4]]*Max[0, Re[NH3^2]]*Max[0, Re[NO2^2]]*Subscript[kF, 221]	Max[0, Re[N2O]]*Max[0, Re[NH3OH^2]]*Subscript[kB, 221]	Subscript[kF, 221] -> kdef	Subscript[kB, 221] -> kdef	-146.52700000000002 + R*T*Log[("H2O"*"N2O"*"NH3OH"^2)/("H"^4*"NH3"^2*"NO2"^2)]	{DirectedEdge["NH3", "N2O"], DirectedEdge["NO2", "N2O"], DirectedEdge["NH3", "NH3OH"], DirectedEdge["NO2", "NH3OH"]}	{DirectedEdge["N2O", "NH3"], DirectedEdge["NH3OH", "NH3"], DirectedEdge["N2O", "NO2"], DirectedEdge["NH3OH", "NO2"]}	{1, 1, 1, 1}	{1, 1, 1, 1}
{{{1, "H"}, {2, "NH4"}, {3/2, "NO2"}}, {{1, "N2"}, {3/2, "NH3OH"}, {3/2, "H2O"}}}	6	-236.1875	-39.36458333333333	Max[0, Re[H]]*Max[0, Re[NH4^2]]*Max[0, Re[NO2^(3/2)]]*Subscript[kF, 222]	Max[0, Re[N2]]*Max[0, Re[NH3OH^(3/2)]]*Subscript[kB, 222]	Subscript[kF, 222] -> kdef	Subscript[kB, 222] -> kdef	-236.1875 + R*T*Log[("H2O"^(3/2)*"N2"*"NH3OH"^(3/2))/("H"*"NH4"^2*"NO2"^(3/2))]	{DirectedEdge["NH4", "N2"], DirectedEdge["NO2", "N2"], DirectedEdge["NH4", "NH3OH"], DirectedEdge["NO2", "NH3OH"]}	{DirectedEdge["N2", "NH4"], DirectedEdge["NH3OH", "NH4"], DirectedEdge["N2", "NO2"], DirectedEdge["NH3OH", "NO2"]}	{1, 4/3, 3/4, 1}	{1, 4/3, 3/4, 1}
{{{3, "H"}, {2, "NH3"}, {3/2, "NO2"}}, {{1, "N2"}, {3/2, "NH3OH"}, {3/2, "H2O"}}}	6	-341.60949999999997	-56.93491666666666	Max[0, Re[H^3]]*Max[0, Re[NH3^2]]*Max[0, Re[NO2^(3/2)]]*Subscript[kF, 223]	Max[0, Re[N2]]*Max[0, Re[NH3OH^(3/2)]]*Subscript[kB, 223]	Subscript[kF, 223] -> kdef	Subscript[kB, 223] -> kdef	-341.60949999999997 + R*T*Log[("H2O"^(3/2)*"N2"*"NH3OH"^(3/2))/("H"^3*"NH3"^2*"NO2"^(3/2))]	{DirectedEdge["NH3", "N2"], DirectedEdge["NO2", "N2"], DirectedEdge["NH3", "NH3OH"], DirectedEdge["NO2", "NH3OH"]}	{DirectedEdge["N2", "NH3"], DirectedEdge["NH3OH", "NH3"], DirectedEdge["N2", "NO2"], DirectedEdge["NH3OH", "NO2"]}	{1, 4/3, 3/4, 1}	{1, 4/3, 3/4, 1}
{{{2/3, "H"}, {4/3, "NH4"}, {4/3, "NO"}, {1, "NO2"}}, {{4/3, "N2O"}, {1, "NH3OH"}, {1, "H2O"}}}	4	-155.02233333333336	-38.75558333333334	Max[0, Re[H^(2/3)]]*Max[0, Re[NH4^(4/3)]]*Max[0, Re[NO^(4/3)]]*Max[0, Re[NO2]]*Subscript[kF, 224]	Max[0, Re[N2O^(4/3)]]*Max[0, Re[NH3OH]]*Subscript[kB, 224]	Subscript[kF, 224] -> kdef	Subscript[kB, 224] -> kdef	-155.02233333333336 + R*T*Log[("H2O"*"N2O"^(4/3)*"NH3OH")/("H"^(2/3)*"NH4"^(4/3)*"NO"^(4/3)*"NO2")]	{DirectedEdge["NH4", "N2O"], DirectedEdge["NO", "N2O"], DirectedEdge["NO2", "N2O"], DirectedEdge["NH4", "NH3OH"], DirectedEdge["NO", "NH3OH"], DirectedEdge["NO2", "NH3OH"]}	{DirectedEdge["N2O", "NH4"], DirectedEdge["NH3OH", "NH4"], DirectedEdge["N2O", "NO"], DirectedEdge["NH3OH", "NO"], DirectedEdge["N2O", "NO2"], DirectedEdge["NH3OH", "NO2"]}	{2, 2, 8/3, 3/4, 3/4, 1}	{1/2, 4/3, 1/2, 4/3, 3/8, 1}
{{{2, "H"}, {4/3, "NH3"}, {4/3, "NO"}, {1, "NO2"}}, {{4/3, "N2O"}, {1, "NH3OH"}, {1, "H2O"}}}	4	-225.3036666666667	-56.32591666666667	Max[0, Re[H^2]]*Max[0, Re[NH3^(4/3)]]*Max[0, Re[NO^(4/3)]]*Max[0, Re[NO2]]*Subscript[kF, 225]	Max[0, Re[N2O^(4/3)]]*Max[0, Re[NH3OH]]*Subscript[kB, 225]	Subscript[kF, 225] -> kdef	Subscript[kB, 225] -> kdef	-225.3036666666667 + R*T*Log[("H2O"*"N2O"^(4/3)*"NH3OH")/("H"^2*"NH3"^(4/3)*"NO"^(4/3)*"NO2")]	{DirectedEdge["NH3", "N2O"], DirectedEdge["NO", "N2O"], DirectedEdge["NO2", "N2O"], DirectedEdge["NH3", "NH3OH"], DirectedEdge["NO", "NH3OH"], DirectedEdge["NO2", "NH3OH"]}	{DirectedEdge["N2O", "NH3"], DirectedEdge["NH3OH", "NH3"], DirectedEdge["N2O", "NO"], DirectedEdge["NH3OH", "NO"], DirectedEdge["N2O", "NO2"], DirectedEdge["NH3OH", "NO2"]}	{2, 2, 8/3, 3/4, 3/4, 1}	{1/2, 4/3, 1/2, 4/3, 3/8, 1}
{{{2, "H"}, {4/3, "N2H5"}, {1, "NO2"}, {1/3, "H2O"}}, {{1, "NH3OH"}, {4/3, "NH4"}, {4/3, "NO"}}}	4	-37.513000000000034	-9.378250000000008	Max[0, Re[H^2]]*Max[0, Re[N2H5^(4/3)]]*Max[0, Re[NO2]]*Subscript[kF, 226]	Max[0, Re[NH3OH]]*Max[0, Re[NH4^(4/3)]]*Max[0, Re[NO^(4/3)]]*Subscript[kB, 226]	Subscript[kF, 226] -> kdef	Subscript[kB, 226] -> kdef	-37.513000000000034 + R*T*Log[("NH3OH"*"NH4"^(4/3)*"NO"^(4/3))/("H"^2*"H2O"^(1/3)*"N2H5"^(4/3)*"NO2")]	{DirectedEdge["N2H5", "NH3OH"], DirectedEdge["NO2", "NH3OH"], DirectedEdge["N2H5", "NH4"], DirectedEdge["NO2", "NH4"], DirectedEdge["N2H5", "NO"], DirectedEdge["NO2", "NO"]}	{DirectedEdge["NH3OH", "N2H5"], DirectedEdge["NH4", "N2H5"], DirectedEdge["NO", "N2H5"], DirectedEdge["NH3OH", "NO2"], DirectedEdge["NH4", "NO2"], DirectedEdge["NO", "NO2"]}	{3/8, 1, 1/2, 4/3, 1/2, 4/3}	{8/3, 2, 2, 1, 3/4, 3/4}
{{{10/3, "H"}, {4/3, "N2H4"}, {1, "NO2"}, {1/3, "H2O"}}, {{1, "NH3OH"}, {4/3, "NH4"}, {4/3, "NO"}}}	4	-137.08233333333334	-34.270583333333335	Max[0, Re[H^(10/3)]]*Max[0, Re[N2H4^(4/3)]]*Max[0, Re[NO2]]*Subscript[kF, 227]	Max[0, Re[NH3OH]]*Max[0, Re[NH4^(4/3)]]*Max[0, Re[NO^(4/3)]]*Subscript[kB, 227]	Subscript[kF, 227] -> kdef	Subscript[kB, 227] -> kdef	-137.08233333333334 + R*T*Log[("NH3OH"*"NH4"^(4/3)*"NO"^(4/3))/("H"^(10/3)*"H2O"^(1/3)*"N2H4"^(4/3)*"NO2")]	{DirectedEdge["N2H4", "NH3OH"], DirectedEdge["NO2", "NH3OH"], DirectedEdge["N2H4", "NH4"], DirectedEdge["NO2", "NH4"], DirectedEdge["N2H4", "NO"], DirectedEdge["NO2", "NO"]}	{DirectedEdge["NH3OH", "N2H4"], DirectedEdge["NH4", "N2H4"], DirectedEdge["NO", "N2H4"], DirectedEdge["NH3OH", "NO2"], DirectedEdge["NH4", "NO2"], DirectedEdge["NO", "NO2"]}	{3/8, 1, 1/2, 4/3, 1/2, 4/3}	{8/3, 2, 2, 1, 3/4, 3/4}
{{{2, "H"}, {4/3, "N2H4"}, {1, "NO2"}, {1/3, "H2O"}}, {{4/3, "NH3"}, {1, "NH3OH"}, {4/3, "NO"}}}	4	-66.80099999999999	-16.700249999999997	Max[0, Re[H^2]]*Max[0, Re[N2H4^(4/3)]]*Max[0, Re[NO2]]*Subscript[kF, 228]	Max[0, Re[NH3^(4/3)]]*Max[0, Re[NH3OH]]*Max[0, Re[NO^(4/3)]]*Subscript[kB, 228]	Subscript[kF, 228] -> kdef	Subscript[kB, 228] -> kdef	-66.80099999999999 + R*T*Log[("NH3"^(4/3)*"NH3OH"*"NO"^(4/3))/("H"^2*"H2O"^(1/3)*"N2H4"^(4/3)*"NO2")]	{DirectedEdge["N2H4", "NH3"], DirectedEdge["NO2", "NH3"], DirectedEdge["N2H4", "NH3OH"], DirectedEdge["NO2", "NH3OH"], DirectedEdge["N2H4", "NO"], DirectedEdge["NO2", "NO"]}	{DirectedEdge["NH3", "N2H4"], DirectedEdge["NH3OH", "N2H4"], DirectedEdge["NO", "N2H4"], DirectedEdge["NH3", "NO2"], DirectedEdge["NH3OH", "NO2"], DirectedEdge["NO", "NO2"]}	{1/2, 4/3, 3/8, 1, 1/2, 4/3}	{2, 8/3, 2, 3/4, 1, 3/4}
{{{2, "N2O"}, {1, "NH3OH"}}, {{2, "H"}, {2, "N2"}, {1, "NO2"}, {1, "H2O"}}}	4	-390.16499999999996	-97.54124999999999	Max[0, Re[N2O^2]]*Max[0, Re[NH3OH]]*Subscript[kF, 229]	Max[0, Re[H^2]]*Max[0, Re[N2^2]]*Max[0, Re[NO2]]*Subscript[kB, 229]	Subscript[kF, 229] -> kdef	Subscript[kB, 229] -> kdef	-390.16499999999996 + R*T*Log[("H"^2*"H2O"*"N2"^2*"NO2")/("N2O"^2*"NH3OH")]	{DirectedEdge["N2O", "N2"], DirectedEdge["NH3OH", "N2"], DirectedEdge["N2O", "NO2"], DirectedEdge["NH3OH", "NO2"]}	{DirectedEdge["N2", "N2O"], DirectedEdge["NO2", "N2O"], DirectedEdge["N2", "NH3OH"], DirectedEdge["NO2", "NH3OH"]}	{1, 4, 1/4, 1}	{1, 4, 1/4, 1}
{{{2, "H"}, {1, "N2H4"}, {1, "NO2"}}, {{1, "N2"}, {1, "NH3OH"}, {1, "H2O"}}}	4	-414.16099999999994	-103.54024999999999	Max[0, Re[H^2]]*Max[0, Re[N2H4]]*Max[0, Re[NO2]]*Subscript[kF, 230]	Max[0, Re[N2]]*Max[0, Re[NH3OH]]*Subscript[kB, 230]	Subscript[kF, 230] -> kdef	Subscript[kB, 230] -> kdef	-414.16099999999994 + R*T*Log[("H2O"*"N2"*"NH3OH")/("H"^2*"N2H4"*"NO2")]	{DirectedEdge["N2H4", "N2"], DirectedEdge["NO2", "N2"], DirectedEdge["N2H4", "NH3OH"], DirectedEdge["NO2", "NH3OH"]}	{DirectedEdge["N2", "N2H4"], DirectedEdge["NH3OH", "N2H4"], DirectedEdge["N2", "NO2"], DirectedEdge["NH3OH", "NO2"]}	{1, 2, 1/2, 1}	{1, 2, 1/2, 1}
{{{1, "H"}, {1, "N2H5"}, {1, "NO2"}}, {{1, "N2"}, {1, "NH3OH"}, {1, "H2O"}}}	4	-339.484	-84.871	Max[0, Re[H]]*Max[0, Re[N2H5]]*Max[0, Re[NO2]]*Subscript[kF, 231]	Max[0, Re[N2]]*Max[0, Re[NH3OH]]*Subscript[kB, 231]	Subscript[kF, 231] -> kdef	Subscript[kB, 231] -> kdef	-339.484 + R*T*Log[("H2O"*"N2"*"NH3OH")/("H"*"N2H5"*"NO2")]	{DirectedEdge["N2H5", "N2"], DirectedEdge["NO2", "N2"], DirectedEdge["N2H5", "NH3OH"], DirectedEdge["NO2", "NH3OH"]}	{DirectedEdge["N2", "N2H5"], DirectedEdge["NH3OH", "N2H5"], DirectedEdge["N2", "NO2"], DirectedEdge["NH3OH", "NO2"]}	{1, 2, 1/2, 1}	{1, 2, 1/2, 1}
{{{1, "NH3OH"}, {1, "O2"}}, {{2, "H"}, {1, "NO2"}, {1, "H2O"}}}	4	-216.807	-54.20175	Max[0, Re[NH3OH]]*Max[0, Re[O2]]*Subscript[kF, 232]	Max[0, Re[H^2]]*Max[0, Re[NO2]]*Subscript[kB, 232]	Subscript[kF, 232] -> kdef	Subscript[kB, 232] -> kdef	-216.807 + R*T*Log[("H"^2*"H2O"*"NO2")/("NH3OH"*"O2")]	{DirectedEdge["NH3OH", "NO2"]}	{DirectedEdge["NO2", "NH3OH"]}	{1}	{1}
{{{1, "H"}, {2, "NH2OH"}, {1, "NO2"}}, {{1, "NH3"}, {2, "NO"}, {2, "H2O"}}}	6	-192.97899999999996	-32.163166666666655	Max[0, Re[H]]*Max[0, Re[NH2OH^2]]*Max[0, Re[NO2]]*Subscript[kF, 233]	Max[0, Re[NH3]]*Max[0, Re[NO^2]]*Subscript[kB, 233]	Subscript[kF, 233] -> kdef	Subscript[kB, 233] -> kdef	-192.97899999999996 + R*T*Log[("H2O"^2*"NH3"*"NO"^2)/("H"*"NH2OH"^2*"NO2")]	{DirectedEdge["NH2OH", "NH3"], DirectedEdge["NO2", "NH3"], DirectedEdge["NH2OH", "NO"], DirectedEdge["NO2", "NO"]}	{DirectedEdge["NH3", "NH2OH"], DirectedEdge["NO", "NH2OH"], DirectedEdge["NH3", "NO2"], DirectedEdge["NO", "NO2"]}	{1/2, 1, 1, 2}	{2, 1, 1, 1/2}
{{{2, "NH3OH"}, {1, "NO2"}}, {{1, "H"}, {1, "NH3"}, {2, "NO"}, {2, "H2O"}}}	6	-124.76499999999996	-20.79416666666666	Max[0, Re[NH3OH^2]]*Max[0, Re[NO2]]*Subscript[kF, 234]	Max[0, Re[H]]*Max[0, Re[NH3]]*Max[0, Re[NO^2]]*Subscript[kB, 234]	Subscript[kF, 234] -> kdef	Subscript[kB, 234] -> kdef	-124.76499999999996 + R*T*Log[("H"*"H2O"^2*"NH3"*"NO"^2)/("NH3OH"^2*"NO2")]	{DirectedEdge["NH3OH", "NH3"], DirectedEdge["NO2", "NH3"], DirectedEdge["NH3OH", "NO"], DirectedEdge["NO2", "NO"]}	{DirectedEdge["NH3", "NH3OH"], DirectedEdge["NO", "NH3OH"], DirectedEdge["NH3", "NO2"], DirectedEdge["NO", "NO2"]}	{1/2, 1, 1, 2}	{2, 1, 1, 1/2}
{{{1/5, "H"}, {1, "NH3"}, {6/5, "NO"}, {4/5, "H2O"}}, {{6/5, "NH4"}, {1, "NO2"}}}	6	-33.63859999999997	-5.606433333333328	Max[0, Re[H^(1/5)]]*Max[0, Re[NH3]]*Max[0, Re[NO^(6/5)]]*Subscript[kF, 235]	Max[0, Re[NH4^(6/5)]]*Max[0, Re[NO2]]*Subscript[kB, 235]	Subscript[kF, 235] -> kdef	Subscript[kB, 235] -> kdef	-33.63859999999997 + R*T*Log[("NH4"^(6/5)*"NO2")/("H"^(1/5)*"H2O"^(4/5)*"NH3"*"NO"^(6/5))]	{DirectedEdge["NH3", "NH4"], DirectedEdge["NO", "NH4"], DirectedEdge["NH3", "NO2"], DirectedEdge["NO", "NO2"]}	{DirectedEdge["NH4", "NH3"], DirectedEdge["NO2", "NH3"], DirectedEdge["NH4", "NO"], DirectedEdge["NO2", "NO"]}	{6/5, 1, 1, 5/6}	{5/6, 1, 1, 6/5}
{{{2, "H"}, {3, "NH2OH"}, {1, "NH3"}}, {{3, "NH4"}, {1, "NO2"}, {1, "H2O"}}}	6	-373.56499999999994	-62.26083333333332	Max[0, Re[H^2]]*Max[0, Re[NH2OH^3]]*Max[0, Re[NH3]]*Subscript[kF, 236]	Max[0, Re[NH4^3]]*Max[0, Re[NO2]]*Subscript[kB, 236]	Subscript[kF, 236] -> kdef	Subscript[kB, 236] -> kdef	-373.56499999999994 + R*T*Log[("H2O"*"NH4"^3*"NO2")/("H"^2*"NH2OH"^3*"NH3")]	{DirectedEdge["NH2OH", "NH4"], DirectedEdge["NH3", "NH4"], DirectedEdge["NH2OH", "NO2"], DirectedEdge["NH3", "NO2"]}	{DirectedEdge["NH4", "NH2OH"], DirectedEdge["NO2", "NH2OH"], DirectedEdge["NH4", "NH3"], DirectedEdge["NO2", "NH3"]}	{1, 3, 1/3, 1}	{1, 3, 1/3, 1}
{{{2, "H"}, {1, "NH3"}, {3, "NH3OH"}}, {{3, "NH4"}, {1, "NO2"}, {1, "H2O"}}}	6	-271.24399999999997	-45.207333333333324	Max[0, Re[H^2]]*Max[0, Re[NH3]]*Max[0, Re[NH3OH^3]]*Subscript[kF, 237]	Max[0, Re[NH4^3]]*Max[0, Re[NO2]]*Subscript[kB, 237]	Subscript[kF, 237] -> kdef	Subscript[kB, 237] -> kdef	-271.24399999999997 + R*T*Log[("H2O"*"NH4"^3*"NO2")/("H"^2*"NH3"*"NH3OH"^3)]	{DirectedEdge["NH3", "NH4"], DirectedEdge["NH3OH", "NH4"], DirectedEdge["NH3", "NO2"], DirectedEdge["NH3OH", "NO2"]}	{DirectedEdge["NH4", "NH3"], DirectedEdge["NO2", "NH3"], DirectedEdge["NH4", "NH3OH"], DirectedEdge["NO2", "NH3OH"]}	{3, 1, 1, 1/3}	{1/3, 1, 1, 3}
{{{2/3, "H"}, {4/3, "NH3"}, {2, "NO3"}}, {{1, "N2O"}, {4/3, "NO2"}, {7/3, "H2O"}}}	8	-226.5376666666667	-28.317208333333337	Max[0, Re[H^(2/3)]]*Max[0, Re[NH3^(4/3)]]*Max[0, Re[NO3^2]]*Subscript[kF, 238]	Max[0, Re[N2O]]*Max[0, Re[NO2^(4/3)]]*Subscript[kB, 238]	Subscript[kF, 238] -> kdef	Subscript[kB, 238] -> kdef	-226.5376666666667 + R*T*Log[("H2O"^(7/3)*"N2O"*"NO2"^(4/3))/("H"^(2/3)*"NH3"^(4/3)*"NO3"^2)]	{DirectedEdge["NH3", "N2O"], DirectedEdge["NO3", "N2O"], DirectedEdge["NH3", "NO2"], DirectedEdge["NO3", "NO2"]}	{DirectedEdge["N2O", "NH3"], DirectedEdge["NO2", "NH3"], DirectedEdge["N2O", "NO3"], DirectedEdge["NO2", "NO3"]}	{3/2, 1, 1, 2/3}	{2/3, 1, 1, 3/2}
{{{1/3, "H"}, {5/3, "NH3"}, {2, "NO3"}}, {{1, "N2"}, {5/3, "NO2"}, {8/3, "H2O"}}}	10	-402.7683333333332	-40.27683333333332	Max[0, Re[H^(1/3)]]*Max[0, Re[NH3^(5/3)]]*Max[0, Re[NO3^2]]*Subscript[kF, 239]	Max[0, Re[N2]]*Max[0, Re[NO2^(5/3)]]*Subscript[kB, 239]	Subscript[kF, 239] -> kdef	Subscript[kB, 239] -> kdef	-402.7683333333332 + R*T*Log[("H2O"^(8/3)*"N2"*"NO2"^(5/3))/("H"^(1/3)*"NH3"^(5/3)*"NO3"^2)]	{DirectedEdge["NH3", "N2"], DirectedEdge["NO3", "N2"], DirectedEdge["NH3", "NO2"], DirectedEdge["NO3", "NO2"]}	{DirectedEdge["N2", "NH3"], DirectedEdge["NO2", "NH3"], DirectedEdge["N2", "NO3"], DirectedEdge["NO2", "NO3"]}	{6/5, 1, 1, 5/6}	{5/6, 1, 1, 6/5}
{{{1, "NH3"}, {6, "NO"}}, {{1, "H"}, {3, "N2O"}, {1, "NO2"}, {1, "H2O"}}}	6	-517.73	-86.28833333333333	Max[0, Re[NH3]]*Max[0, Re[NO^6]]*Subscript[kF, 240]	Max[0, Re[H]]*Max[0, Re[N2O^3]]*Max[0, Re[NO2]]*Subscript[kB, 240]	Subscript[kF, 240] -> kdef	Subscript[kB, 240] -> kdef	-517.73 + R*T*Log[("H"*"H2O"*"N2O"^3*"NO2")/("NH3"*"NO"^6)]	{DirectedEdge["NH3", "N2O"], DirectedEdge["NO", "N2O"], DirectedEdge["NH3", "NO2"], DirectedEdge["NO", "NO2"]}	{DirectedEdge["N2O", "NH3"], DirectedEdge["NO2", "NH3"], DirectedEdge["N2O", "NO"], DirectedEdge["NO2", "NO"]}	{6, 1, 1, 1/6}	{1/6, 1, 1, 6}
{{{1, "NH3"}, {3, "NO"}}, {{1, "H"}, {3/2, "N2"}, {1, "NO2"}, {1, "H2O"}}}	6	-523.211	-87.20183333333333	Max[0, Re[NH3]]*Max[0, Re[NO^3]]*Subscript[kF, 241]	Max[0, Re[H]]*Max[0, Re[N2^(3/2)]]*Max[0, Re[NO2]]*Subscript[kB, 241]	Subscript[kF, 241] -> kdef	Subscript[kB, 241] -> kdef	-523.211 + R*T*Log[("H"*"H2O"*"N2"^(3/2)*"NO2")/("NH3"*"NO"^3)]	{DirectedEdge["NH3", "N2"], DirectedEdge["NO", "N2"], DirectedEdge["NH3", "NO2"], DirectedEdge["NO", "NO2"]}	{DirectedEdge["N2", "NH3"], DirectedEdge["NO2", "NH3"], DirectedEdge["N2", "NO"], DirectedEdge["NO2", "NO"]}	{3, 1, 1, 1/3}	{1/3, 1, 1, 3}
{{{2, "NH4"}, {4/3, "NO2"}}, {{2/3, "H"}, {1, "N2O"}, {4/3, "NH3"}, {5/3, "H2O"}}}	8	-116.5123333333334	-14.564041666666675	Max[0, Re[NH4^2]]*Max[0, Re[NO2^(4/3)]]*Subscript[kF, 242]	Max[0, Re[H^(2/3)]]*Max[0, Re[N2O]]*Max[0, Re[NH3^(4/3)]]*Subscript[kB, 242]	Subscript[kF, 242] -> kdef	Subscript[kB, 242] -> kdef	-116.5123333333334 + R*T*Log[("H"^(2/3)*"H2O"^(5/3)*"N2O"*"NH3"^(4/3))/("NH4"^2*"NO2"^(4/3))]	{DirectedEdge["NH4", "N2O"], DirectedEdge["NO2", "N2O"], DirectedEdge["NH4", "NH3"], DirectedEdge["NO2", "NH3"]}	{DirectedEdge["N2O", "NH4"], DirectedEdge["NH3", "NH4"], DirectedEdge["N2O", "NO2"], DirectedEdge["NH3", "NO2"]}	{1, 3/2, 2/3, 1}	{1, 3/2, 2/3, 1}
{{{2, "H"}, {1, "NH3"}, {2, "NO2"}}, {{3/2, "N2O"}, {5/2, "H2O"}}}	12	-332.90150000000006	-27.74179166666667	Max[0, Re[H^2]]*Max[0, Re[NH3]]*Max[0, Re[NO2^2]]*Subscript[kF, 243]	Max[0, Re[N2O^(3/2)]]*Subscript[kB, 243]	Subscript[kF, 243] -> kdef	Subscript[kB, 243] -> kdef	-332.90150000000006 + R*T*Log[("H2O"^(5/2)*"N2O"^(3/2))/("H"^2*"NH3"*"NO2"^2)]	{DirectedEdge["NH3", "N2O"], DirectedEdge["NO2", "N2O"]}	{DirectedEdge["N2O", "NH3"], DirectedEdge["N2O", "NO2"]}	{3, 3/2}	{1/3, 2/3}
{{{2, "NH4"}, {1, "NO2"}}, {{1, "H"}, {1, "N2"}, {1, "NH3"}, {2, "H2O"}}}	6	-292.74300000000005	-48.79050000000001	Max[0, Re[NH4^2]]*Max[0, Re[NO2]]*Subscript[kF, 244]	Max[0, Re[H]]*Max[0, Re[N2]]*Max[0, Re[NH3]]*Subscript[kB, 244]	Subscript[kF, 244] -> kdef	Subscript[kB, 244] -> kdef	-292.74300000000005 + R*T*Log[("H"*"H2O"^2*"N2"*"NH3")/("NH4"^2*"NO2")]	{DirectedEdge["NH4", "N2"], DirectedEdge["NO2", "N2"], DirectedEdge["NH4", "NH3"], DirectedEdge["NO2", "NH3"]}	{DirectedEdge["N2", "NH4"], DirectedEdge["NH3", "NH4"], DirectedEdge["N2", "NO2"], DirectedEdge["NH3", "NO2"]}	{1, 2, 1/2, 1}	{1, 2, 1/2, 1}
{{{1, "H"}, {1, "NH3"}, {1, "NO2"}}, {{1, "N2"}, {2, "H2O"}}}	6	-398.165	-66.36083333333333	Max[0, Re[H]]*Max[0, Re[NH3]]*Max[0, Re[NO2]]*Subscript[kF, 245]	Max[0, Re[N2]]*Subscript[kB, 245]	Subscript[kF, 245] -> kdef	Subscript[kB, 245] -> kdef	-398.165 + R*T*Log[("H2O"^2*"N2")/("H"*"NH3"*"NO2")]	{DirectedEdge["NH3", "N2"], DirectedEdge["NO2", "N2"]}	{DirectedEdge["N2", "NH3"], DirectedEdge["N2", "NO2"]}	{2, 2}	{1/2, 1/2}
{{{2, "NH4"}, {2, "NO"}, {1, "NO2"}}, {{1, "H"}, {2, "N2O"}, {1, "NH3"}, {2, "H2O"}}}	6	-289.08900000000006	-48.18150000000001	Max[0, Re[NH4^2]]*Max[0, Re[NO^2]]*Max[0, Re[NO2]]*Subscript[kF, 246]	Max[0, Re[H]]*Max[0, Re[N2O^2]]*Max[0, Re[NH3]]*Subscript[kB, 246]	Subscript[kF, 246] -> kdef	Subscript[kB, 246] -> kdef	-289.08900000000006 + R*T*Log[("H"*"H2O"^2*"N2O"^2*"NH3")/("NH4"^2*"NO"^2*"NO2")]	{DirectedEdge["NH4", "N2O"], DirectedEdge["NO", "N2O"], DirectedEdge["NO2", "N2O"], DirectedEdge["NH4", "NH3"], DirectedEdge["NO", "NH3"], DirectedEdge["NO2", "NH3"]}	{DirectedEdge["N2O", "NH4"], DirectedEdge["NH3", "NH4"], DirectedEdge["N2O", "NO"], DirectedEdge["NH3", "NO"], DirectedEdge["N2O", "NO2"], DirectedEdge["NH3", "NO2"]}	{2, 2, 4, 1/2, 1/2, 1}	{1/2, 2, 1/2, 2, 1/4, 1}
{{{1, "H"}, {1, "NH3"}, {2, "NO"}, {1, "NO2"}}, {{2, "N2O"}, {2, "H2O"}}}	6	-394.511	-65.75183333333334	Max[0, Re[H]]*Max[0, Re[NH3]]*Max[0, Re[NO^2]]*Max[0, Re[NO2]]*Subscript[kF, 247]	Max[0, Re[N2O^2]]*Subscript[kB, 247]	Subscript[kF, 247] -> kdef	Subscript[kB, 247] -> kdef	-394.511 + R*T*Log[("H2O"^2*"N2O"^2)/("H"*"NH3"*"NO"^2*"NO2")]	{DirectedEdge["NH3", "N2O"], DirectedEdge["NO", "N2O"], DirectedEdge["NO2", "N2O"]}	{DirectedEdge["N2O", "NH3"], DirectedEdge["N2O", "NO"], DirectedEdge["N2O", "NO2"]}	{4, 2, 4}	{1/4, 1/2, 1/4}
{{{1, "H"}, {2, "N2H5"}, {1, "NO2"}}, {{1, "NH3"}, {2, "NH4"}, {2, "NO"}}}	6	-112.82499999999999	-18.804166666666664	Max[0, Re[H]]*Max[0, Re[N2H5^2]]*Max[0, Re[NO2]]*Subscript[kF, 248]	Max[0, Re[NH3]]*Max[0, Re[NH4^2]]*Max[0, Re[NO^2]]*Subscript[kB, 248]	Subscript[kF, 248] -> kdef	Subscript[kB, 248] -> kdef	-112.82499999999999 + R*T*Log[("NH3"*"NH4"^2*"NO"^2)/("H"*"N2H5"^2*"NO2")]	{DirectedEdge["N2H5", "NH3"], DirectedEdge["NO2", "NH3"], DirectedEdge["N2H5", "NH4"], DirectedEdge["NO2", "NH4"], DirectedEdge["N2H5", "NO"], DirectedEdge["NO2", "NO"]}	{DirectedEdge["NH3", "N2H5"], DirectedEdge["NH4", "N2H5"], DirectedEdge["NO", "N2H5"], DirectedEdge["NH3", "NO2"], DirectedEdge["NH4", "NO2"], DirectedEdge["NO", "NO2"]}	{1/4, 1, 1/2, 2, 1/2, 2}	{4, 2, 2, 1, 1/2, 1/2}
{{{3, "H"}, {2, "N2H4"}, {1, "NO2"}}, {{1, "NH3"}, {2, "NH4"}, {2, "NO"}}}	6	-262.179	-43.69649999999999	Max[0, Re[H^3]]*Max[0, Re[N2H4^2]]*Max[0, Re[NO2]]*Subscript[kF, 249]	Max[0, Re[NH3]]*Max[0, Re[NH4^2]]*Max[0, Re[NO^2]]*Subscript[kB, 249]	Subscript[kF, 249] -> kdef	Subscript[kB, 249] -> kdef	-262.179 + R*T*Log[("NH3"*"NH4"^2*"NO"^2)/("H"^3*"N2H4"^2*"NO2")]	{DirectedEdge["N2H4", "NH3"], DirectedEdge["NO2", "NH3"], DirectedEdge["N2H4", "NH4"], DirectedEdge["NO2", "NH4"], DirectedEdge["N2H4", "NO"], DirectedEdge["NO2", "NO"]}	{DirectedEdge["NH3", "N2H4"], DirectedEdge["NH4", "N2H4"], DirectedEdge["NO", "N2H4"], DirectedEdge["NH3", "NO2"], DirectedEdge["NH4", "NO2"], DirectedEdge["NO", "NO2"]}	{1/4, 1, 1/2, 2, 1/2, 2}	{4, 2, 2, 1, 1/2, 1/2}
{{{1, "H"}, {2, "N2H4"}, {1, "NO2"}}, {{3, "NH3"}, {2, "NO"}}}	6	-156.757	-26.126166666666666	Max[0, Re[H]]*Max[0, Re[N2H4^2]]*Max[0, Re[NO2]]*Subscript[kF, 250]	Max[0, Re[NH3^3]]*Max[0, Re[NO^2]]*Subscript[kB, 250]	Subscript[kF, 250] -> kdef	Subscript[kB, 250] -> kdef	-156.757 + R*T*Log[("NH3"^3*"NO"^2)/("H"*"N2H4"^2*"NO2")]	{DirectedEdge["N2H4", "NH3"], DirectedEdge["NO2", "NH3"], DirectedEdge["N2H4", "NO"], DirectedEdge["NO2", "NO"]}	{DirectedEdge["NH3", "N2H4"], DirectedEdge["NO", "N2H4"], DirectedEdge["NH3", "NO2"], DirectedEdge["NO", "NO2"]}	{3/4, 3, 1/2, 2}	{4/3, 2, 1/3, 1/2}
{{{3, "N2O"}, {1, "NH3"}}, {{1, "H"}, {3, "N2"}, {1, "NO2"}, {1, "H2O"}}}	6	-528.692	-88.11533333333333	Max[0, Re[N2O^3]]*Max[0, Re[NH3]]*Subscript[kF, 251]	Max[0, Re[H]]*Max[0, Re[N2^3]]*Max[0, Re[NO2]]*Subscript[kB, 251]	Subscript[kF, 251] -> kdef	Subscript[kB, 251] -> kdef	-528.692 + R*T*Log[("H"*"H2O"*"N2"^3*"NO2")/("N2O"^3*"NH3")]	{DirectedEdge["N2O", "N2"], DirectedEdge["NH3", "N2"], DirectedEdge["N2O", "NO2"], DirectedEdge["NH3", "NO2"]}	{DirectedEdge["N2", "N2O"], DirectedEdge["NO2", "N2O"], DirectedEdge["N2", "NH3"], DirectedEdge["NO2", "NH3"]}	{1, 6, 1/6, 1}	{1, 6, 1/6, 1}
{{{1, "H"}, {3/2, "N2H4"}, {1, "NO2"}}, {{3/2, "N2"}, {1, "NH3"}, {2, "H2O"}}}	6	-677.797	-112.96616666666667	Max[0, Re[H]]*Max[0, Re[N2H4^(3/2)]]*Max[0, Re[NO2]]*Subscript[kF, 252]	Max[0, Re[N2^(3/2)]]*Max[0, Re[NH3]]*Subscript[kB, 252]	Subscript[kF, 252] -> kdef	Subscript[kB, 252] -> kdef	-677.797 + R*T*Log[("H2O"^2*"N2"^(3/2)*"NH3")/("H"*"N2H4"^(3/2)*"NO2")]	{DirectedEdge["N2H4", "N2"], DirectedEdge["NO2", "N2"], DirectedEdge["N2H4", "NH3"], DirectedEdge["NO2", "NH3"]}	{DirectedEdge["N2", "N2H4"], DirectedEdge["NH3", "N2H4"], DirectedEdge["N2", "NO2"], DirectedEdge["NH3", "NO2"]}	{1, 3, 1/3, 1}	{1, 3, 1/3, 1}
{{{3/2, "N2H5"}, {1, "NO2"}}, {{1/2, "H"}, {3/2, "N2"}, {1, "NH3"}, {2, "H2O"}}}	6	-565.7815	-94.29691666666668	Max[0, Re[N2H5^(3/2)]]*Max[0, Re[NO2]]*Subscript[kF, 253]	Max[0, Re[Sqrt[H]]]*Max[0, Re[N2^(3/2)]]*Max[0, Re[NH3]]*Subscript[kB, 253]	Subscript[kF, 253] -> kdef	Subscript[kB, 253] -> kdef	-565.7815 + R*T*Log[(Sqrt["H"]*"H2O"^2*"N2"^(3/2)*"NH3")/("N2H5"^(3/2)*"NO2")]	{DirectedEdge["N2H5", "N2"], DirectedEdge["NO2", "N2"], DirectedEdge["N2H5", "NH3"], DirectedEdge["NO2", "NH3"]}	{DirectedEdge["N2", "N2H5"], DirectedEdge["NH3", "N2H5"], DirectedEdge["N2", "NO2"], DirectedEdge["NH3", "NO2"]}	{1, 3, 1/3, 1}	{1, 3, 1/3, 1}
{{{1, "NH3"}, {3/2, "O2"}}, {{1, "H"}, {1, "NO2"}, {1, "H2O"}}}	6	-268.655	-44.775833333333324	Max[0, Re[NH3]]*Max[0, Re[O2^(3/2)]]*Subscript[kF, 254]	Max[0, Re[H]]*Max[0, Re[NO2]]*Subscript[kB, 254]	Subscript[kF, 254] -> kdef	Subscript[kB, 254] -> kdef	-268.655 + R*T*Log[("H"*"H2O"*"NO2")/("NH3"*"O2"^(3/2))]	{DirectedEdge["NH3", "NO2"]}	{DirectedEdge["NO2", "NH3"]}	{1}	{1}
{{{2, "H"}, {2, "NH2OH"}, {1, "NO2"}}, {{1, "NH4"}, {2, "NO"}, {2, "H2O"}}}	6	-245.68999999999997	-40.94833333333332	Max[0, Re[H^2]]*Max[0, Re[NH2OH^2]]*Max[0, Re[NO2]]*Subscript[kF, 255]	Max[0, Re[NH4]]*Max[0, Re[NO^2]]*Subscript[kB, 255]	Subscript[kF, 255] -> kdef	Subscript[kB, 255] -> kdef	-245.68999999999997 + R*T*Log[("H2O"^2*"NH4"*"NO"^2)/("H"^2*"NH2OH"^2*"NO2")]	{DirectedEdge["NH2OH", "NH4"], DirectedEdge["NO2", "NH4"], DirectedEdge["NH2OH", "NO"], DirectedEdge["NO2", "NO"]}	{DirectedEdge["NH4", "NH2OH"], DirectedEdge["NO", "NH2OH"], DirectedEdge["NH4", "NO2"], DirectedEdge["NO", "NO2"]}	{1/2, 1, 1, 2}	{2, 1, 1, 1/2}
{{{2, "NH3OH"}, {1, "NO2"}}, {{1, "NH4"}, {2, "NO"}, {2, "H2O"}}}	6	-177.47599999999997	-29.579333333333327	Max[0, Re[NH3OH^2]]*Max[0, Re[NO2]]*Subscript[kF, 256]	Max[0, Re[NH4]]*Max[0, Re[NO^2]]*Subscript[kB, 256]	Subscript[kF, 256] -> kdef	Subscript[kB, 256] -> kdef	-177.47599999999997 + R*T*Log[("H2O"^2*"NH4"*"NO"^2)/("NH3OH"^2*"NO2")]	{DirectedEdge["NH3OH", "NH4"], DirectedEdge["NO2", "NH4"], DirectedEdge["NH3OH", "NO"], DirectedEdge["NO2", "NO"]}	{DirectedEdge["NH4", "NH3OH"], DirectedEdge["NO", "NH3OH"], DirectedEdge["NH4", "NO2"], DirectedEdge["NO", "NO2"]}	{1/2, 1, 1, 2}	{2, 1, 1, 1/2}
{{{2, "H"}, {6/5, "NH3"}, {1, "NO2"}}, {{1, "NH4"}, {6/5, "NO"}, {4/5, "H2O"}}}	6	-82.3256	-13.720933333333331	Max[0, Re[H^2]]*Max[0, Re[NH3^(6/5)]]*Max[0, Re[NO2]]*Subscript[kF, 257]	Max[0, Re[NH4]]*Max[0, Re[NO^(6/5)]]*Subscript[kB, 257]	Subscript[kF, 257] -> kdef	Subscript[kB, 257] -> kdef	-82.3256 + R*T*Log[("H2O"^(4/5)*"NH4"*"NO"^(6/5))/("H"^2*"NH3"^(6/5)*"NO2")]	{DirectedEdge["NH3", "NH4"], DirectedEdge["NO2", "NH4"], DirectedEdge["NH3", "NO"], DirectedEdge["NO2", "NO"]}	{DirectedEdge["NH4", "NH3"], DirectedEdge["NO", "NH3"], DirectedEdge["NH4", "NO2"], DirectedEdge["NO", "NO2"]}	{5/6, 1, 1, 6/5}	{6/5, 1, 1, 5/6}
{{{3, "NH2OH"}, {1, "NH4"}}, {{2, "H"}, {3, "NH3"}, {1, "NO2"}, {1, "H2O"}}}	6	-162.72100000000003	-27.12016666666667	Max[0, Re[NH2OH^3]]*Max[0, Re[NH4]]*Subscript[kF, 258]	Max[0, Re[H^2]]*Max[0, Re[NH3^3]]*Max[0, Re[NO2]]*Subscript[kB, 258]	Subscript[kF, 258] -> kdef	Subscript[kB, 258] -> kdef	-162.72100000000003 + R*T*Log[("H"^2*"H2O"*"NH3"^3*"NO2")/("NH2OH"^3*"NH4")]	{DirectedEdge["NH2OH", "NH3"], DirectedEdge["NH4", "NH3"], DirectedEdge["NH2OH", "NO2"], DirectedEdge["NH4", "NO2"]}	{DirectedEdge["NH3", "NH2OH"], DirectedEdge["NO2", "NH2OH"], DirectedEdge["NH3", "NH4"], DirectedEdge["NO2", "NH4"]}	{1, 3, 1/3, 1}	{1, 3, 1/3, 1}
{{{4/3, "NH4"}, {2, "NO3"}}, {{2/3, "H"}, {1, "N2O"}, {4/3, "NO2"}, {7/3, "H2O"}}}	8	-156.25633333333337	-19.53204166666667	Max[0, Re[NH4^(4/3)]]*Max[0, Re[NO3^2]]*Subscript[kF, 259]	Max[0, Re[H^(2/3)]]*Max[0, Re[N2O]]*Max[0, Re[NO2^(4/3)]]*Subscript[kB, 259]	Subscript[kF, 259] -> kdef	Subscript[kB, 259] -> kdef	-156.25633333333337 + R*T*Log[("H"^(2/3)*"H2O"^(7/3)*"N2O"*"NO2"^(4/3))/("NH4"^(4/3)*"NO3"^2)]	{DirectedEdge["NH4", "N2O"], DirectedEdge["NO3", "N2O"], DirectedEdge["NH4", "NO2"], DirectedEdge["NO3", "NO2"]}	{DirectedEdge["N2O", "NH4"], DirectedEdge["NO2", "NH4"], DirectedEdge["N2O", "NO3"], DirectedEdge["NO2", "NO3"]}	{3/2, 1, 1, 2/3}	{2/3, 1, 1, 3/2}
{{{5/3, "NH4"}, {2, "NO3"}}, {{4/3, "H"}, {1, "N2"}, {5/3, "NO2"}, {8/3, "H2O"}}}	10	-314.9166666666665	-31.491666666666653	Max[0, Re[NH4^(5/3)]]*Max[0, Re[NO3^2]]*Subscript[kF, 260]	Max[0, Re[H^(4/3)]]*Max[0, Re[N2]]*Max[0, Re[NO2^(5/3)]]*Subscript[kB, 260]	Subscript[kF, 260] -> kdef	Subscript[kB, 260] -> kdef	-314.9166666666665 + R*T*Log[("H"^(4/3)*"H2O"^(8/3)*"N2"*"NO2"^(5/3))/("NH4"^(5/3)*"NO3"^2)]	{DirectedEdge["NH4", "N2"], DirectedEdge["NO3", "N2"], DirectedEdge["NH4", "NO2"], DirectedEdge["NO3", "NO2"]}	{DirectedEdge["N2", "NH4"], DirectedEdge["NO2", "NH4"], DirectedEdge["N2", "NO3"], DirectedEdge["NO2", "NO3"]}	{6/5, 1, 1, 5/6}	{5/6, 1, 1, 6/5}
{{{1, "NH4"}, {6, "NO"}}, {{2, "H"}, {3, "N2O"}, {1, "NO2"}, {1, "H2O"}}}	6	-465.0190000000001	-77.50316666666669	Max[0, Re[NH4]]*Max[0, Re[NO^6]]*Subscript[kF, 261]	Max[0, Re[H^2]]*Max[0, Re[N2O^3]]*Max[0, Re[NO2]]*Subscript[kB, 261]	Subscript[kF, 261] -> kdef	Subscript[kB, 261] -> kdef	-465.0190000000001 + R*T*Log[("H"^2*"H2O"*"N2O"^3*"NO2")/("NH4"*"NO"^6)]	{DirectedEdge["NH4", "N2O"], DirectedEdge["NO", "N2O"], DirectedEdge["NH4", "NO2"], DirectedEdge["NO", "NO2"]}	{DirectedEdge["N2O", "NH4"], DirectedEdge["NO2", "NH4"], DirectedEdge["N2O", "NO"], DirectedEdge["NO2", "NO"]}	{6, 1, 1, 1/6}	{1/6, 1, 1, 6}
{{{1, "NH4"}, {3, "NO"}}, {{2, "H"}, {3/2, "N2"}, {1, "NO2"}, {1, "H2O"}}}	6	-470.5	-78.41666666666666	Max[0, Re[NH4]]*Max[0, Re[NO^3]]*Subscript[kF, 262]	Max[0, Re[H^2]]*Max[0, Re[N2^(3/2)]]*Max[0, Re[NO2]]*Subscript[kB, 262]	Subscript[kF, 262] -> kdef	Subscript[kB, 262] -> kdef	-470.5 + R*T*Log[("H"^2*"H2O"*"N2"^(3/2)*"NO2")/("NH4"*"NO"^3)]	{DirectedEdge["NH4", "N2"], DirectedEdge["NO", "N2"], DirectedEdge["NH4", "NO2"], DirectedEdge["NO", "NO2"]}	{DirectedEdge["N2", "NH4"], DirectedEdge["NO2", "NH4"], DirectedEdge["N2", "NO"], DirectedEdge["NO2", "NO"]}	{3, 1, 1, 1/3}	{1/3, 1, 1, 3}
{{{1, "H"}, {1, "NH4"}, {2, "NO2"}}, {{3/2, "N2O"}, {5/2, "H2O"}}}	12	-280.19050000000004	-23.349208333333337	Max[0, Re[H]]*Max[0, Re[NH4]]*Max[0, Re[NO2^2]]*Subscript[kF, 263]	Max[0, Re[N2O^(3/2)]]*Subscript[kB, 263]	Subscript[kF, 263] -> kdef	Subscript[kB, 263] -> kdef	-280.19050000000004 + R*T*Log[("H2O"^(5/2)*"N2O"^(3/2))/("H"*"NH4"*"NO2"^2)]	{DirectedEdge["NH4", "N2O"], DirectedEdge["NO2", "N2O"]}	{DirectedEdge["N2O", "NH4"], DirectedEdge["N2O", "NO2"]}	{3, 3/2}	{1/3, 2/3}
{{{8/3, "H"}, {2, "NH3"}, {4/3, "NO2"}}, {{1, "N2O"}, {4/3, "NH4"}, {5/3, "H2O"}}}	8	-292.2156666666667	-36.52695833333334	Max[0, Re[H^(8/3)]]*Max[0, Re[NH3^2]]*Max[0, Re[NO2^(4/3)]]*Subscript[kF, 264]	Max[0, Re[N2O]]*Max[0, Re[NH4^(4/3)]]*Subscript[kB, 264]	Subscript[kF, 264] -> kdef	Subscript[kB, 264] -> kdef	-292.2156666666667 + R*T*Log[("H2O"^(5/3)*"N2O"*"NH4"^(4/3))/("H"^(8/3)*"NH3"^2*"NO2"^(4/3))]	{DirectedEdge["NH3", "N2O"], DirectedEdge["NO2", "N2O"], DirectedEdge["NH3", "NH4"], DirectedEdge["NO2", "NH4"]}	{DirectedEdge["N2O", "NH3"], DirectedEdge["NH4", "NH3"], DirectedEdge["N2O", "NO2"], DirectedEdge["NH4", "NO2"]}	{1, 3/2, 2/3, 1}	{1, 3/2, 2/3, 1}
{{{1, "NH4"}, {1, "NO2"}}, {{1, "N2"}, {2, "H2O"}}}	6	-345.454	-57.57566666666666	Max[0, Re[NH4]]*Max[0, Re[NO2]]*Subscript[kF, 265]	Max[0, Re[N2]]*Subscript[kB, 265]	Subscript[kF, 265] -> kdef	Subscript[kB, 265] -> kdef	-345.454 + R*T*Log[("H2O"^2*"N2")/("NH4"*"NO2")]	{DirectedEdge["NH4", "N2"], DirectedEdge["NO2", "N2"]}	{DirectedEdge["N2", "NH4"], DirectedEdge["N2", "NO2"]}	{2, 2}	{1/2, 1/2}
{{{2, "H"}, {2, "NH3"}, {1, "NO2"}}, {{1, "N2"}, {1, "NH4"}, {2, "H2O"}}}	6	-450.87600000000003	-75.146	Max[0, Re[H^2]]*Max[0, Re[NH3^2]]*Max[0, Re[NO2]]*Subscript[kF, 266]	Max[0, Re[N2]]*Max[0, Re[NH4]]*Subscript[kB, 266]	Subscript[kF, 266] -> kdef	Subscript[kB, 266] -> kdef	-450.87600000000003 + R*T*Log[("H2O"^2*"N2"*"NH4")/("H"^2*"NH3"^2*"NO2")]	{DirectedEdge["NH3", "N2"], DirectedEdge["NO2", "N2"], DirectedEdge["NH3", "NH4"], DirectedEdge["NO2", "NH4"]}	{DirectedEdge["N2", "NH3"], DirectedEdge["NH4", "NH3"], DirectedEdge["N2", "NO2"], DirectedEdge["NH4", "NO2"]}	{1, 2, 1/2, 1}	{1, 2, 1/2, 1}
{{{1, "NH4"}, {2, "NO"}, {1, "NO2"}}, {{2, "N2O"}, {2, "H2O"}}}	6	-341.80000000000007	-56.966666666666676	Max[0, Re[NH4]]*Max[0, Re[NO^2]]*Max[0, Re[NO2]]*Subscript[kF, 267]	Max[0, Re[N2O^2]]*Subscript[kB, 267]	Subscript[kF, 267] -> kdef	Subscript[kB, 267] -> kdef	-341.80000000000007 + R*T*Log[("H2O"^2*"N2O"^2)/("NH4"*"NO"^2*"NO2")]	{DirectedEdge["NH4", "N2O"], DirectedEdge["NO", "N2O"], DirectedEdge["NO2", "N2O"]}	{DirectedEdge["N2O", "NH4"], DirectedEdge["N2O", "NO"], DirectedEdge["N2O", "NO2"]}	{4, 2, 4}	{1/4, 1/2, 1/4}
{{{2, "H"}, {2, "NH3"}, {2, "NO"}, {1, "NO2"}}, {{2, "N2O"}, {1, "NH4"}, {2, "H2O"}}}	6	-447.222	-74.53699999999999	Max[0, Re[H^2]]*Max[0, Re[NH3^2]]*Max[0, Re[NO^2]]*Max[0, Re[NO2]]*Subscript[kF, 268]	Max[0, Re[N2O^2]]*Max[0, Re[NH4]]*Subscript[kB, 268]	Subscript[kF, 268] -> kdef	Subscript[kB, 268] -> kdef	-447.222 + R*T*Log[("H2O"^2*"N2O"^2*"NH4")/("H"^2*"NH3"^2*"NO"^2*"NO2")]	{DirectedEdge["NH3", "N2O"], DirectedEdge["NO", "N2O"], DirectedEdge["NO2", "N2O"], DirectedEdge["NH3", "NH4"], DirectedEdge["NO", "NH4"], DirectedEdge["NO2", "NH4"]}	{DirectedEdge["N2O", "NH3"], DirectedEdge["NH4", "NH3"], DirectedEdge["N2O", "NO"], DirectedEdge["NH4", "NO"], DirectedEdge["N2O", "NO2"], DirectedEdge["NH4", "NO2"]}	{2, 2, 4, 1/2, 1/2, 1}	{1/2, 2, 1/2, 2, 1/4, 1}
{{{2, "H"}, {2, "N2H5"}, {1, "NO2"}}, {{3, "NH4"}, {2, "NO"}}}	6	-165.53599999999997	-27.58933333333333	Max[0, Re[H^2]]*Max[0, Re[N2H5^2]]*Max[0, Re[NO2]]*Subscript[kF, 269]	Max[0, Re[NH4^3]]*Max[0, Re[NO^2]]*Subscript[kB, 269]	Subscript[kF, 269] -> kdef	Subscript[kB, 269] -> kdef	-165.53599999999997 + R*T*Log[("NH4"^3*"NO"^2)/("H"^2*"N2H5"^2*"NO2")]	{DirectedEdge["N2H5", "NH4"], DirectedEdge["NO2", "NH4"], DirectedEdge["N2H5", "NO"], DirectedEdge["NO2", "NO"]}	{DirectedEdge["NH4", "N2H5"], DirectedEdge["NO", "N2H5"], DirectedEdge["NH4", "NO2"], DirectedEdge["NO", "NO2"]}	{3/4, 3, 1/2, 2}	{4/3, 2, 1/3, 1/2}
{{{4, "H"}, {2, "N2H4"}, {1, "NO2"}}, {{3, "NH4"}, {2, "NO"}}}	6	-314.89	-52.48166666666666	Max[0, Re[H^4]]*Max[0, Re[N2H4^2]]*Max[0, Re[NO2]]*Subscript[kF, 270]	Max[0, Re[NH4^3]]*Max[0, Re[NO^2]]*Subscript[kB, 270]	Subscript[kF, 270] -> kdef	Subscript[kB, 270] -> kdef	-314.89 + R*T*Log[("NH4"^3*"NO"^2)/("H"^4*"N2H4"^2*"NO2")]	{DirectedEdge["N2H4", "NH4"], DirectedEdge["NO2", "NH4"], DirectedEdge["N2H4", "NO"], DirectedEdge["NO2", "NO"]}	{DirectedEdge["NH4", "N2H4"], DirectedEdge["NO", "N2H4"], DirectedEdge["NH4", "NO2"], DirectedEdge["NO", "NO2"]}	{3/4, 3, 1/2, 2}	{4/3, 2, 1/3, 1/2}
{{{2, "H"}, {2, "N2H4"}, {1, "NO2"}}, {{2, "NH3"}, {1, "NH4"}, {2, "NO"}}}	6	-209.468	-34.91133333333333	Max[0, Re[H^2]]*Max[0, Re[N2H4^2]]*Max[0, Re[NO2]]*Subscript[kF, 271]	Max[0, Re[NH3^2]]*Max[0, Re[NH4]]*Max[0, Re[NO^2]]*Subscript[kB, 271]	Subscript[kF, 271] -> kdef	Subscript[kB, 271] -> kdef	-209.468 + R*T*Log[("NH3"^2*"NH4"*"NO"^2)/("H"^2*"N2H4"^2*"NO2")]	{DirectedEdge["N2H4", "NH3"], DirectedEdge["NO2", "NH3"], DirectedEdge["N2H4", "NH4"], DirectedEdge["NO2", "NH4"], DirectedEdge["N2H4", "NO"], DirectedEdge["NO2", "NO"]}	{DirectedEdge["NH3", "N2H4"], DirectedEdge["NH4", "N2H4"], DirectedEdge["NO", "N2H4"], DirectedEdge["NH3", "NO2"], DirectedEdge["NH4", "NO2"], DirectedEdge["NO", "NO2"]}	{1/2, 2, 1/4, 1, 1/2, 2}	{2, 4, 2, 1/2, 1, 1/2}
{{{3, "N2O"}, {1, "NH4"}}, {{2, "H"}, {3, "N2"}, {1, "NO2"}, {1, "H2O"}}}	6	-475.981	-79.33016666666666	Max[0, Re[N2O^3]]*Max[0, Re[NH4]]*Subscript[kF, 272]	Max[0, Re[H^2]]*Max[0, Re[N2^3]]*Max[0, Re[NO2]]*Subscript[kB, 272]	Subscript[kF, 272] -> kdef	Subscript[kB, 272] -> kdef	-475.981 + R*T*Log[("H"^2*"H2O"*"N2"^3*"NO2")/("N2O"^3*"NH4")]	{DirectedEdge["N2O", "N2"], DirectedEdge["NH4", "N2"], DirectedEdge["N2O", "NO2"], DirectedEdge["NH4", "NO2"]}	{DirectedEdge["N2", "N2O"], DirectedEdge["NO2", "N2O"], DirectedEdge["N2", "NH4"], DirectedEdge["NO2", "NH4"]}	{1, 6, 1/6, 1}	{1, 6, 1/6, 1}
{{{2, "H"}, {3/2, "N2H4"}, {1, "NO2"}}, {{3/2, "N2"}, {1, "NH4"}, {2, "H2O"}}}	6	-730.508	-121.75133333333333	Max[0, Re[H^2]]*Max[0, Re[N2H4^(3/2)]]*Max[0, Re[NO2]]*Subscript[kF, 273]	Max[0, Re[N2^(3/2)]]*Max[0, Re[NH4]]*Subscript[kB, 273]	Subscript[kF, 273] -> kdef	Subscript[kB, 273] -> kdef	-730.508 + R*T*Log[("H2O"^2*"N2"^(3/2)*"NH4")/("H"^2*"N2H4"^(3/2)*"NO2")]	{DirectedEdge["N2H4", "N2"], DirectedEdge["NO2", "N2"], DirectedEdge["N2H4", "NH4"], DirectedEdge["NO2", "NH4"]}	{DirectedEdge["N2", "N2H4"], DirectedEdge["NH4", "N2H4"], DirectedEdge["N2", "NO2"], DirectedEdge["NH4", "NO2"]}	{1, 3, 1/3, 1}	{1, 3, 1/3, 1}
{{{1/2, "H"}, {3/2, "N2H5"}, {1, "NO2"}}, {{3/2, "N2"}, {1, "NH4"}, {2, "H2O"}}}	6	-618.4925000000001	-103.08208333333334	Max[0, Re[Sqrt[H]]]*Max[0, Re[N2H5^(3/2)]]*Max[0, Re[NO2]]*Subscript[kF, 274]	Max[0, Re[N2^(3/2)]]*Max[0, Re[NH4]]*Subscript[kB, 274]	Subscript[kF, 274] -> kdef	Subscript[kB, 274] -> kdef	-618.4925000000001 + R*T*Log[("H2O"^2*"N2"^(3/2)*"NH4")/(Sqrt["H"]*"N2H5"^(3/2)*"NO2")]	{DirectedEdge["N2H5", "N2"], DirectedEdge["NO2", "N2"], DirectedEdge["N2H5", "NH4"], DirectedEdge["NO2", "NH4"]}	{DirectedEdge["N2", "N2H5"], DirectedEdge["NH4", "N2H5"], DirectedEdge["N2", "NO2"], DirectedEdge["NH4", "NO2"]}	{1, 3, 1/3, 1}	{1, 3, 1/3, 1}
{{{1, "NH4"}, {3/2, "O2"}}, {{2, "H"}, {1, "NO2"}, {1, "H2O"}}}	6	-215.944	-35.99066666666666	Max[0, Re[NH4]]*Max[0, Re[O2^(3/2)]]*Subscript[kF, 275]	Max[0, Re[H^2]]*Max[0, Re[NO2]]*Subscript[kB, 275]	Subscript[kF, 275] -> kdef	Subscript[kB, 275] -> kdef	-215.944 + R*T*Log[("H"^2*"H2O"*"NO2")/("NH4"*"O2"^(3/2))]	{DirectedEdge["NH4", "NO2"]}	{DirectedEdge["NO2", "NH4"]}	{1}	{1}
{{{3/2, "H"}, {5/2, "NH2OH"}}, {{3/2, "NH4"}, {1, "NO"}, {3/2, "H2O"}}}	3	-283.27199999999993	-94.42399999999998	Max[0, Re[H^(3/2)]]*Max[0, Re[NH2OH^(5/2)]]*Subscript[kF, 276]	Max[0, Re[NH4^(3/2)]]*Max[0, Re[NO]]*Subscript[kB, 276]	Subscript[kF, 276] -> kdef	Subscript[kB, 276] -> kdef	-283.27199999999993 + R*T*Log[("H2O"^(3/2)*"NH4"^(3/2)*"NO")/("H"^(3/2)*"NH2OH"^(5/2))]	{DirectedEdge["NH2OH", "NH4"], DirectedEdge["NH2OH", "NO"]}	{DirectedEdge["NH4", "NH2OH"], DirectedEdge["NO", "NH2OH"]}	{3/5, 2/5}	{5/3, 5/2}
{{{3/2, "H"}, {1, "NH2OH"}, {3/2, "NH3OH"}}, {{3/2, "NH4"}, {1, "NO"}, {3/2, "H2O"}}}	3	-232.11149999999998	-77.37049999999999	Max[0, Re[H^(3/2)]]*Max[0, Re[NH2OH]]*Max[0, Re[NH3OH^(3/2)]]*Subscript[kF, 277]	Max[0, Re[NH4^(3/2)]]*Max[0, Re[NO]]*Subscript[kB, 277]	Subscript[kF, 277] -> kdef	Subscript[kB, 277] -> kdef	-232.11149999999998 + R*T*Log[("H2O"^(3/2)*"NH4"^(3/2)*"NO")/("H"^(3/2)*"NH2OH"*"NH3OH"^(3/2))]	{DirectedEdge["NH2OH", "NH4"], DirectedEdge["NH3OH", "NH4"], DirectedEdge["NH2OH", "NO"], DirectedEdge["NH3OH", "NO"]}	{DirectedEdge["NH4", "NH2OH"], DirectedEdge["NO", "NH2OH"], DirectedEdge["NH4", "NH3OH"], DirectedEdge["NO", "NH3OH"]}	{3/2, 1, 1, 2/3}	{2/3, 1, 1, 3/2}
{{{5/2, "NH2OH"}}, {{3/2, "NH3"}, {1, "NO"}, {3/2, "H2O"}}}	3	-204.2055	-68.0685	Max[0, Re[NH2OH^(5/2)]]*Subscript[kF, 278]	Max[0, Re[NH3^(3/2)]]*Max[0, Re[NO]]*Subscript[kB, 278]	Subscript[kF, 278] -> kdef	Subscript[kB, 278] -> kdef	-204.2055 + R*T*Log[("H2O"^(3/2)*"NH3"^(3/2)*"NO")/"NH2OH"^(5/2)]	{DirectedEdge["NH2OH", "NH3"], DirectedEdge["NH2OH", "NO"]}	{DirectedEdge["NH3", "NH2OH"], DirectedEdge["NO", "NH2OH"]}	{3/5, 2/5}	{5/3, 5/2}
{{{2, "H"}, {8/3, "NH2OH"}, {2, "NO3"}}, {{1, "N2O"}, {8/3, "NO"}, {5, "H2O"}}}	8	-483.8430000000001	-60.48037500000001	Max[0, Re[H^2]]*Max[0, Re[NH2OH^(8/3)]]*Max[0, Re[NO3^2]]*Subscript[kF, 279]	Max[0, Re[N2O]]*Max[0, Re[NO^(8/3)]]*Subscript[kB, 279]	Subscript[kF, 279] -> kdef	Subscript[kB, 279] -> kdef	-483.8430000000001 + R*T*Log[("H2O"^5*"N2O"*"NO"^(8/3))/("H"^2*"NH2OH"^(8/3)*"NO3"^2)]	{DirectedEdge["NH2OH", "N2O"], DirectedEdge["NO3", "N2O"], DirectedEdge["NH2OH", "NO"], DirectedEdge["NO3", "NO"]}	{DirectedEdge["N2O", "NH2OH"], DirectedEdge["NO", "NH2OH"], DirectedEdge["N2O", "NO3"], DirectedEdge["NO", "NO3"]}	{3/4, 1, 1, 4/3}	{4/3, 1, 1, 3/4}
{{{2, "H"}, {10/3, "NH2OH"}, {2, "NO3"}}, {{1, "N2"}, {10/3, "NO"}, {6, "H2O"}}}	10	-724.3999999999999	-72.43999999999998	Max[0, Re[H^2]]*Max[0, Re[NH2OH^(10/3)]]*Max[0, Re[NO3^2]]*Subscript[kF, 280]	Max[0, Re[N2]]*Max[0, Re[NO^(10/3)]]*Subscript[kB, 280]	Subscript[kF, 280] -> kdef	Subscript[kB, 280] -> kdef	-724.3999999999999 + R*T*Log[("H2O"^6*"N2"*"NO"^(10/3))/("H"^2*"NH2OH"^(10/3)*"NO3"^2)]	{DirectedEdge["NH2OH", "N2"], DirectedEdge["NO3", "N2"], DirectedEdge["NH2OH", "NO"], DirectedEdge["NO3", "NO"]}	{DirectedEdge["N2", "NH2OH"], DirectedEdge["NO", "NH2OH"], DirectedEdge["N2", "NO3"], DirectedEdge["NO", "NO3"]}	{3/5, 1, 1, 5/3}	{5/3, 1, 1, 3/5}
{{{2, "H"}, {4/3, "NH2OH"}, {2, "NO2"}}, {{1, "N2O"}, {4/3, "NO"}, {3, "H2O"}}}	4	-350.587	-87.64675	Max[0, Re[H^2]]*Max[0, Re[NH2OH^(4/3)]]*Max[0, Re[NO2^2]]*Subscript[kF, 281]	Max[0, Re[N2O]]*Max[0, Re[NO^(4/3)]]*Subscript[kB, 281]	Subscript[kF, 281] -> kdef	Subscript[kB, 281] -> kdef	-350.587 + R*T*Log[("H2O"^3*"N2O"*"NO"^(4/3))/("H"^2*"NH2OH"^(4/3)*"NO2"^2)]	{DirectedEdge["NH2OH", "N2O"], DirectedEdge["NO2", "N2O"], DirectedEdge["NH2OH", "NO"], DirectedEdge["NO2", "NO"]}	{DirectedEdge["N2O", "NH2OH"], DirectedEdge["NO", "NH2OH"], DirectedEdge["N2O", "NO2"], DirectedEdge["NO", "NO2"]}	{3/2, 1, 1, 2/3}	{2/3, 1, 1, 3/2}
{{{2, "H"}, {2, "NH2OH"}, {2, "NO2"}}, {{1, "N2"}, {2, "NO"}, {4, "H2O"}}}	6	-591.144	-98.524	Max[0, Re[H^2]]*Max[0, Re[NH2OH^2]]*Max[0, Re[NO2^2]]*Subscript[kF, 282]	Max[0, Re[N2]]*Max[0, Re[NO^2]]*Subscript[kB, 282]	Subscript[kF, 282] -> kdef	Subscript[kB, 282] -> kdef	-591.144 + R*T*Log[("H2O"^4*"N2"*"NO"^2)/("H"^2*"NH2OH"^2*"NO2"^2)]	{DirectedEdge["NH2OH", "N2"], DirectedEdge["NO2", "N2"], DirectedEdge["NH2OH", "NO"], DirectedEdge["NO2", "NO"]}	{DirectedEdge["N2", "NH2OH"], DirectedEdge["NO", "NH2OH"], DirectedEdge["N2", "NO2"], DirectedEdge["NO", "NO2"]}	{1, 1, 1, 1}	{1, 1, 1, 1}
{{{2, "H"}, {1, "N2O"}, {8/3, "NH2OH"}}, {{2, "NH4"}, {8/3, "NO"}, {1, "H2O"}}}	8	-140.793	-17.599125	Max[0, Re[H^2]]*Max[0, Re[N2O]]*Max[0, Re[NH2OH^(8/3)]]*Subscript[kF, 283]	Max[0, Re[NH4^2]]*Max[0, Re[NO^(8/3)]]*Subscript[kB, 283]	Subscript[kF, 283] -> kdef	Subscript[kB, 283] -> kdef	-140.793 + R*T*Log[("H2O"*"NH4"^2*"NO"^(8/3))/("H"^2*"N2O"*"NH2OH"^(8/3))]	{DirectedEdge["N2O", "NH4"], DirectedEdge["NH2OH", "NH4"], DirectedEdge["N2O", "NO"], DirectedEdge["NH2OH", "NO"]}	{DirectedEdge["NH4", "N2O"], DirectedEdge["NO", "N2O"], DirectedEdge["NH4", "NH2OH"], DirectedEdge["NO", "NH2OH"]}	{1, 3/4, 4/3, 1}	{1, 3/4, 4/3, 1}
{{{1, "N2O"}, {8/3, "NH2OH"}}, {{2, "NH3"}, {8/3, "NO"}, {1, "H2O"}}}	8	-35.370999999999995	-4.421374999999999	Max[0, Re[N2O]]*Max[0, Re[NH2OH^(8/3)]]*Subscript[kF, 284]	Max[0, Re[NH3^2]]*Max[0, Re[NO^(8/3)]]*Subscript[kB, 284]	Subscript[kF, 284] -> kdef	Subscript[kB, 284] -> kdef	-35.370999999999995 + R*T*Log[("H2O"*"NH3"^2*"NO"^(8/3))/("N2O"*"NH2OH"^(8/3))]	{DirectedEdge["N2O", "NH3"], DirectedEdge["NH2OH", "NH3"], DirectedEdge["N2O", "NO"], DirectedEdge["NH2OH", "NO"]}	{DirectedEdge["NH3", "N2O"], DirectedEdge["NO", "N2O"], DirectedEdge["NH3", "NH2OH"], DirectedEdge["NO", "NH2OH"]}	{1, 3/4, 4/3, 1}	{1, 3/4, 4/3, 1}
{{{2, "NH4"}, {2, "NO"}}, {{2, "H"}, {1, "N2"}, {2, "NH2OH"}}}	6	-99.76400000000002	-16.627333333333336	Max[0, Re[NH4^2]]*Max[0, Re[NO^2]]*Subscript[kF, 285]	Max[0, Re[H^2]]*Max[0, Re[N2]]*Max[0, Re[NH2OH^2]]*Subscript[kB, 285]	Subscript[kF, 285] -> kdef	Subscript[kB, 285] -> kdef	-99.76400000000002 + R*T*Log[("H"^2*"N2"*"NH2OH"^2)/("NH4"^2*"NO"^2)]	{DirectedEdge["NH4", "N2"], DirectedEdge["NO", "N2"], DirectedEdge["NH4", "NH2OH"], DirectedEdge["NO", "NH2OH"]}	{DirectedEdge["N2", "NH4"], DirectedEdge["NH2OH", "NH4"], DirectedEdge["N2", "NO"], DirectedEdge["NH2OH", "NO"]}	{1, 1, 1, 1}	{1, 1, 1, 1}
{{{2, "NH3"}, {2, "NO"}}, {{1, "N2"}, {2, "NH2OH"}}}	6	-205.18600000000004	-34.19766666666667	Max[0, Re[NH3^2]]*Max[0, Re[NO^2]]*Subscript[kF, 286]	Max[0, Re[N2]]*Max[0, Re[NH2OH^2]]*Subscript[kB, 286]	Subscript[kF, 286] -> kdef	Subscript[kB, 286] -> kdef	-205.18600000000004 + R*T*Log[("N2"*"NH2OH"^2)/("NH3"^2*"NO"^2)]	{DirectedEdge["NH3", "N2"], DirectedEdge["NO", "N2"], DirectedEdge["NH3", "NH2OH"], DirectedEdge["NO", "NH2OH"]}	{DirectedEdge["N2", "NH3"], DirectedEdge["NH2OH", "NH3"], DirectedEdge["N2", "NO"], DirectedEdge["NH2OH", "NO"]}	{1, 1, 1, 1}	{1, 1, 1, 1}
{{{3/2, "N2O"}, {1, "NH2OH"}}, {{3/2, "N2"}, {1, "NO"}, {3/2, "H2O"}}}	3	-360.83549999999997	-120.27849999999998	Max[0, Re[N2O^(3/2)]]*Max[0, Re[NH2OH]]*Subscript[kF, 287]	Max[0, Re[N2^(3/2)]]*Max[0, Re[NO]]*Subscript[kB, 287]	Subscript[kF, 287] -> kdef	Subscript[kB, 287] -> kdef	-360.83549999999997 + R*T*Log[("H2O"^(3/2)*"N2"^(3/2)*"NO")/("N2O"^(3/2)*"NH2OH")]	{DirectedEdge["N2O", "N2"], DirectedEdge["NH2OH", "N2"], DirectedEdge["N2O", "NO"], DirectedEdge["NH2OH", "NO"]}	{DirectedEdge["N2", "N2O"], DirectedEdge["NO", "N2O"], DirectedEdge["N2", "NH2OH"], DirectedEdge["NO", "NH2OH"]}	{1, 3, 1/3, 1}	{1, 3, 1/3, 1}
{{{1, "N2H4"}, {4/3, "NO"}}, {{1, "N2"}, {4/3, "NH2OH"}}}	4	-323.212	-80.803	Max[0, Re[N2H4]]*Max[0, Re[NO^(4/3)]]*Subscript[kF, 288]	Max[0, Re[N2]]*Max[0, Re[NH2OH^(4/3)]]*Subscript[kB, 288]	Subscript[kF, 288] -> kdef	Subscript[kB, 288] -> kdef	-323.212 + R*T*Log[("N2"*"NH2OH"^(4/3))/("N2H4"*"NO"^(4/3))]	{DirectedEdge["N2H4", "N2"], DirectedEdge["NO", "N2"], DirectedEdge["N2H4", "NH2OH"], DirectedEdge["NO", "NH2OH"]}	{DirectedEdge["N2", "N2H4"], DirectedEdge["NH2OH", "N2H4"], DirectedEdge["N2", "NO"], DirectedEdge["NH2OH", "NO"]}	{1, 3/2, 2/3, 1}	{1, 3/2, 2/3, 1}
{{{1, "N2H5"}, {4/3, "NO"}}, {{1, "H"}, {1, "N2"}, {4/3, "NH2OH"}}}	4	-248.535	-62.13375	Max[0, Re[N2H5]]*Max[0, Re[NO^(4/3)]]*Subscript[kF, 289]	Max[0, Re[H]]*Max[0, Re[N2]]*Max[0, Re[NH2OH^(4/3)]]*Subscript[kB, 289]	Subscript[kF, 289] -> kdef	Subscript[kB, 289] -> kdef	-248.535 + R*T*Log[("H"*"N2"*"NH2OH"^(4/3))/("N2H5"*"NO"^(4/3))]	{DirectedEdge["N2H5", "N2"], DirectedEdge["NO", "N2"], DirectedEdge["N2H5", "NH2OH"], DirectedEdge["NO", "NH2OH"]}	{DirectedEdge["N2", "N2H5"], DirectedEdge["NH2OH", "N2H5"], DirectedEdge["N2", "NO"], DirectedEdge["NH2OH", "NO"]}	{1, 3/2, 2/3, 1}	{1, 3/2, 2/3, 1}
{{{1, "NH2OH"}, {3/4, "O2"}}, {{1, "NO"}, {3/2, "H2O"}}}	3	-230.81699999999998	-76.939	Max[0, Re[NH2OH]]*Max[0, Re[O2^(3/4)]]*Subscript[kF, 290]	Max[0, Re[NO]]*Subscript[kB, 290]	Subscript[kF, 290] -> kdef	Subscript[kB, 290] -> kdef	-230.81699999999998 + R*T*Log[("H2O"^(3/2)*"NO")/("NH2OH"*"O2"^(3/4))]	{DirectedEdge["NH2OH", "NO"]}	{DirectedEdge["NO", "NH2OH"]}	{1}	{1}
{{{1/2, "H"}, {3/2, "NH2OH"}, {1, "NH3OH"}}, {{3/2, "NH4"}, {1, "NO"}, {3/2, "H2O"}}}	3	-249.16499999999996	-83.05499999999998	Max[0, Re[Sqrt[H]]]*Max[0, Re[NH2OH^(3/2)]]*Max[0, Re[NH3OH]]*Subscript[kF, 291]	Max[0, Re[NH4^(3/2)]]*Max[0, Re[NO]]*Subscript[kB, 291]	Subscript[kF, 291] -> kdef	Subscript[kB, 291] -> kdef	-249.16499999999996 + R*T*Log[("H2O"^(3/2)*"NH4"^(3/2)*"NO")/(Sqrt["H"]*"NH2OH"^(3/2)*"NH3OH")]	{DirectedEdge["NH2OH", "NH4"], DirectedEdge["NH3OH", "NH4"], DirectedEdge["NH2OH", "NO"], DirectedEdge["NH3OH", "NO"]}	{DirectedEdge["NH4", "NH2OH"], DirectedEdge["NO", "NH2OH"], DirectedEdge["NH4", "NH3OH"], DirectedEdge["NO", "NH3OH"]}	{1, 3/2, 2/3, 1}	{1, 3/2, 2/3, 1}
{{{1/2, "H"}, {5/2, "NH3OH"}}, {{3/2, "NH4"}, {1, "NO"}, {3/2, "H2O"}}}	3	-198.00449999999995	-66.00149999999998	Max[0, Re[Sqrt[H]]]*Max[0, Re[NH3OH^(5/2)]]*Subscript[kF, 292]	Max[0, Re[NH4^(3/2)]]*Max[0, Re[NO]]*Subscript[kB, 292]	Subscript[kF, 292] -> kdef	Subscript[kB, 292] -> kdef	-198.00449999999995 + R*T*Log[("H2O"^(3/2)*"NH4"^(3/2)*"NO")/(Sqrt["H"]*"NH3OH"^(5/2))]	{DirectedEdge["NH3OH", "NH4"], DirectedEdge["NH3OH", "NO"]}	{DirectedEdge["NH4", "NH3OH"], DirectedEdge["NO", "NH3OH"]}	{3/5, 2/5}	{5/3, 5/2}
{{{3/2, "NH2OH"}, {1, "NH3OH"}}, {{1, "H"}, {3/2, "NH3"}, {1, "NO"}, {3/2, "H2O"}}}	3	-170.0985	-56.6995	Max[0, Re[NH2OH^(3/2)]]*Max[0, Re[NH3OH]]*Subscript[kF, 293]	Max[0, Re[H]]*Max[0, Re[NH3^(3/2)]]*Max[0, Re[NO]]*Subscript[kB, 293]	Subscript[kF, 293] -> kdef	Subscript[kB, 293] -> kdef	-170.0985 + R*T*Log[("H"*"H2O"^(3/2)*"NH3"^(3/2)*"NO")/("NH2OH"^(3/2)*"NH3OH")]	{DirectedEdge["NH2OH", "NH3"], DirectedEdge["NH3OH", "NH3"], DirectedEdge["NH2OH", "NO"], DirectedEdge["NH3OH", "NO"]}	{DirectedEdge["NH3", "NH2OH"], DirectedEdge["NO", "NH2OH"], DirectedEdge["NH3", "NH3OH"], DirectedEdge["NO", "NH3OH"]}	{1, 3/2, 2/3, 1}	{1, 3/2, 2/3, 1}
{{{8/3, "NH3OH"}, {2, "NO3"}}, {{2/3, "H"}, {1, "N2O"}, {8/3, "NO"}, {5, "H2O"}}}	8	-392.8910000000001	-49.11137500000001	Max[0, Re[NH3OH^(8/3)]]*Max[0, Re[NO3^2]]*Subscript[kF, 294]	Max[0, Re[H^(2/3)]]*Max[0, Re[N2O]]*Max[0, Re[NO^(8/3)]]*Subscript[kB, 294]	Subscript[kF, 294] -> kdef	Subscript[kB, 294] -> kdef	-392.8910000000001 + R*T*Log[("H"^(2/3)*"H2O"^5*"N2O"*"NO"^(8/3))/("NH3OH"^(8/3)*"NO3"^2)]	{DirectedEdge["NH3OH", "N2O"], DirectedEdge["NO3", "N2O"], DirectedEdge["NH3OH", "NO"], DirectedEdge["NO3", "NO"]}	{DirectedEdge["N2O", "NH3OH"], DirectedEdge["NO", "NH3OH"], DirectedEdge["N2O", "NO3"], DirectedEdge["NO", "NO3"]}	{3/4, 1, 1, 4/3}	{4/3, 1, 1, 3/4}
{{{10/3, "NH3OH"}, {2, "NO3"}}, {{4/3, "H"}, {1, "N2"}, {10/3, "NO"}, {6, "H2O"}}}	10	-610.7099999999998	-61.070999999999984	Max[0, Re[NH3OH^(10/3)]]*Max[0, Re[NO3^2]]*Subscript[kF, 295]	Max[0, Re[H^(4/3)]]*Max[0, Re[N2]]*Max[0, Re[NO^(10/3)]]*Subscript[kB, 295]	Subscript[kF, 295] -> kdef	Subscript[kB, 295] -> kdef	-610.7099999999998 + R*T*Log[("H"^(4/3)*"H2O"^6*"N2"*"NO"^(10/3))/("NH3OH"^(10/3)*"NO3"^2)]	{DirectedEdge["NH3OH", "N2"], DirectedEdge["NO3", "N2"], DirectedEdge["NH3OH", "NO"], DirectedEdge["NO3", "NO"]}	{DirectedEdge["N2", "NH3OH"], DirectedEdge["NO", "NH3OH"], DirectedEdge["N2", "NO3"], DirectedEdge["NO", "NO3"]}	{3/5, 1, 1, 5/3}	{5/3, 1, 1, 3/5}
{{{2/3, "H"}, {4/3, "NH3OH"}, {2, "NO2"}}, {{1, "N2O"}, {4/3, "NO"}, {3, "H2O"}}}	4	-305.111	-76.27775	Max[0, Re[H^(2/3)]]*Max[0, Re[NH3OH^(4/3)]]*Max[0, Re[NO2^2]]*Subscript[kF, 296]	Max[0, Re[N2O]]*Max[0, Re[NO^(4/3)]]*Subscript[kB, 296]	Subscript[kF, 296] -> kdef	Subscript[kB, 296] -> kdef	-305.111 + R*T*Log[("H2O"^3*"N2O"*"NO"^(4/3))/("H"^(2/3)*"NH3OH"^(4/3)*"NO2"^2)]	{DirectedEdge["NH3OH", "N2O"], DirectedEdge["NO2", "N2O"], DirectedEdge["NH3OH", "NO"], DirectedEdge["NO2", "NO"]}	{DirectedEdge["N2O", "NH3OH"], DirectedEdge["NO", "NH3OH"], DirectedEdge["N2O", "NO2"], DirectedEdge["NO", "NO2"]}	{3/2, 1, 1, 2/3}	{2/3, 1, 1, 3/2}
{{{2, "NH3OH"}, {2, "NO2"}}, {{1, "N2"}, {2, "NO"}, {4, "H2O"}}}	6	-522.93	-87.15499999999999	Max[0, Re[NH3OH^2]]*Max[0, Re[NO2^2]]*Subscript[kF, 297]	Max[0, Re[N2]]*Max[0, Re[NO^2]]*Subscript[kB, 297]	Subscript[kF, 297] -> kdef	Subscript[kB, 297] -> kdef	-522.93 + R*T*Log[("H2O"^4*"N2"*"NO"^2)/("NH3OH"^2*"NO2"^2)]	{DirectedEdge["NH3OH", "N2"], DirectedEdge["NO2", "N2"], DirectedEdge["NH3OH", "NO"], DirectedEdge["NO2", "NO"]}	{DirectedEdge["N2", "NH3OH"], DirectedEdge["NO", "NH3OH"], DirectedEdge["N2", "NO2"], DirectedEdge["NO", "NO2"]}	{1, 1, 1, 1}	{1, 1, 1, 1}
{{{1, "N2O"}, {8/3, "NH3OH"}}, {{2/3, "H"}, {2, "NH4"}, {8/3, "NO"}, {1, "H2O"}}}	8	-49.840999999999994	-6.230124999999999	Max[0, Re[N2O]]*Max[0, Re[NH3OH^(8/3)]]*Subscript[kF, 298]	Max[0, Re[H^(2/3)]]*Max[0, Re[NH4^2]]*Max[0, Re[NO^(8/3)]]*Subscript[kB, 298]	Subscript[kF, 298] -> kdef	Subscript[kB, 298] -> kdef	-49.840999999999994 + R*T*Log[("H"^(2/3)*"H2O"*"NH4"^2*"NO"^(8/3))/("N2O"*"NH3OH"^(8/3))]	{DirectedEdge["N2O", "NH4"], DirectedEdge["NH3OH", "NH4"], DirectedEdge["N2O", "NO"], DirectedEdge["NH3OH", "NO"]}	{DirectedEdge["NH4", "N2O"], DirectedEdge["NO", "N2O"], DirectedEdge["NH4", "NH3OH"], DirectedEdge["NO", "NH3OH"]}	{1, 3/4, 4/3, 1}	{1, 3/4, 4/3, 1}
{{{8/3, "H"}, {2, "NH3"}, {8/3, "NO"}, {1, "H2O"}}, {{1, "N2O"}, {8/3, "NH3OH"}}}	8	-55.581	-6.947625	Max[0, Re[H^(8/3)]]*Max[0, Re[NH3^2]]*Max[0, Re[NO^(8/3)]]*Subscript[kF, 299]	Max[0, Re[N2O]]*Max[0, Re[NH3OH^(8/3)]]*Subscript[kB, 299]	Subscript[kF, 299] -> kdef	Subscript[kB, 299] -> kdef	-55.581 + R*T*Log[("N2O"*"NH3OH"^(8/3))/("H"^(8/3)*"H2O"*"NH3"^2*"NO"^(8/3))]	{DirectedEdge["NH3", "N2O"], DirectedEdge["NO", "N2O"], DirectedEdge["NH3", "NH3OH"], DirectedEdge["NO", "NH3OH"]}	{DirectedEdge["N2O", "NH3"], DirectedEdge["NH3OH", "NH3"], DirectedEdge["N2O", "NO"], DirectedEdge["NH3OH", "NO"]}	{1, 3/4, 4/3, 1}	{1, 3/4, 4/3, 1}
{{{2, "NH4"}, {2, "NO"}}, {{1, "N2"}, {2, "NH3OH"}}}	6	-167.978	-27.996333333333332	Max[0, Re[NH4^2]]*Max[0, Re[NO^2]]*Subscript[kF, 300]	Max[0, Re[N2]]*Max[0, Re[NH3OH^2]]*Subscript[kB, 300]	Subscript[kF, 300] -> kdef	Subscript[kB, 300] -> kdef	-167.978 + R*T*Log[("N2"*"NH3OH"^2)/("NH4"^2*"NO"^2)]	{DirectedEdge["NH4", "N2"], DirectedEdge["NO", "N2"], DirectedEdge["NH4", "NH3OH"], DirectedEdge["NO", "NH3OH"]}	{DirectedEdge["N2", "NH4"], DirectedEdge["NH3OH", "NH4"], DirectedEdge["N2", "NO"], DirectedEdge["NH3OH", "NO"]}	{1, 1, 1, 1}	{1, 1, 1, 1}
{{{2, "H"}, {2, "NH3"}, {2, "NO"}}, {{1, "N2"}, {2, "NH3OH"}}}	6	-273.40000000000003	-45.56666666666667	Max[0, Re[H^2]]*Max[0, Re[NH3^2]]*Max[0, Re[NO^2]]*Subscript[kF, 301]	Max[0, Re[N2]]*Max[0, Re[NH3OH^2]]*Subscript[kB, 301]	Subscript[kF, 301] -> kdef	Subscript[kB, 301] -> kdef	-273.40000000000003 + R*T*Log[("N2"*"NH3OH"^2)/("H"^2*"NH3"^2*"NO"^2)]	{DirectedEdge["NH3", "N2"], DirectedEdge["NO", "N2"], DirectedEdge["NH3", "NH3OH"], DirectedEdge["NO", "NH3OH"]}	{DirectedEdge["N2", "NH3"], DirectedEdge["NH3OH", "NH3"], DirectedEdge["N2", "NO"], DirectedEdge["NH3OH", "NO"]}	{1, 1, 1, 1}	{1, 1, 1, 1}
{{{3/2, "N2O"}, {1, "NH3OH"}}, {{1, "H"}, {3/2, "N2"}, {1, "NO"}, {3/2, "H2O"}}}	3	-326.72849999999994	-108.90949999999998	Max[0, Re[N2O^(3/2)]]*Max[0, Re[NH3OH]]*Subscript[kF, 302]	Max[0, Re[H]]*Max[0, Re[N2^(3/2)]]*Max[0, Re[NO]]*Subscript[kB, 302]	Subscript[kF, 302] -> kdef	Subscript[kB, 302] -> kdef	-326.72849999999994 + R*T*Log[("H"*"H2O"^(3/2)*"N2"^(3/2)*"NO")/("N2O"^(3/2)*"NH3OH")]	{DirectedEdge["N2O", "N2"], DirectedEdge["NH3OH", "N2"], DirectedEdge["N2O", "NO"], DirectedEdge["NH3OH", "NO"]}	{DirectedEdge["N2", "N2O"], DirectedEdge["NO", "N2O"], DirectedEdge["N2", "NH3OH"], DirectedEdge["NO", "NH3OH"]}	{1, 3, 1/3, 1}	{1, 3, 1/3, 1}
{{{4/3, "H"}, {1, "N2H4"}, {4/3, "NO"}}, {{1, "N2"}, {4/3, "NH3OH"}}}	4	-368.688	-92.172	Max[0, Re[H^(4/3)]]*Max[0, Re[N2H4]]*Max[0, Re[NO^(4/3)]]*Subscript[kF, 303]	Max[0, Re[N2]]*Max[0, Re[NH3OH^(4/3)]]*Subscript[kB, 303]	Subscript[kF, 303] -> kdef	Subscript[kB, 303] -> kdef	-368.688 + R*T*Log[("N2"*"NH3OH"^(4/3))/("H"^(4/3)*"N2H4"*"NO"^(4/3))]	{DirectedEdge["N2H4", "N2"], DirectedEdge["NO", "N2"], DirectedEdge["N2H4", "NH3OH"], DirectedEdge["NO", "NH3OH"]}	{DirectedEdge["N2", "N2H4"], DirectedEdge["NH3OH", "N2H4"], DirectedEdge["N2", "NO"], DirectedEdge["NH3OH", "NO"]}	{1, 3/2, 2/3, 1}	{1, 3/2, 2/3, 1}
{{{1/3, "H"}, {1, "N2H5"}, {4/3, "NO"}}, {{1, "N2"}, {4/3, "NH3OH"}}}	4	-294.01099999999997	-73.50274999999999	Max[0, Re[H^(1/3)]]*Max[0, Re[N2H5]]*Max[0, Re[NO^(4/3)]]*Subscript[kF, 304]	Max[0, Re[N2]]*Max[0, Re[NH3OH^(4/3)]]*Subscript[kB, 304]	Subscript[kF, 304] -> kdef	Subscript[kB, 304] -> kdef	-294.01099999999997 + R*T*Log[("N2"*"NH3OH"^(4/3))/("H"^(1/3)*"N2H5"*"NO"^(4/3))]	{DirectedEdge["N2H5", "N2"], DirectedEdge["NO", "N2"], DirectedEdge["N2H5", "NH3OH"], DirectedEdge["NO", "NH3OH"]}	{DirectedEdge["N2", "N2H5"], DirectedEdge["NH3OH", "N2H5"], DirectedEdge["N2", "NO"], DirectedEdge["NH3OH", "NO"]}	{1, 3/2, 2/3, 1}	{1, 3/2, 2/3, 1}
{{{1, "NH3OH"}, {3/4, "O2"}}, {{1, "H"}, {1, "NO"}, {3/2, "H2O"}}}	3	-196.70999999999998	-65.57	Max[0, Re[NH3OH]]*Max[0, Re[O2^(3/4)]]*Subscript[kF, 305]	Max[0, Re[H]]*Max[0, Re[NO]]*Subscript[kB, 305]	Subscript[kF, 305] -> kdef	Subscript[kB, 305] -> kdef	-196.70999999999998 + R*T*Log[("H"*"H2O"^(3/2)*"NO")/("NH3OH"*"O2"^(3/4))]	{DirectedEdge["NH3OH", "NO"]}	{DirectedEdge["NO", "NH3OH"]}	{1}	{1}
{{{5/2, "H"}, {5/2, "NH2OH"}, {1, "NH3"}}, {{5/2, "NH4"}, {1, "NO"}, {3/2, "H2O"}}}	5	-335.98299999999995	-67.19659999999999	Max[0, Re[H^(5/2)]]*Max[0, Re[NH2OH^(5/2)]]*Max[0, Re[NH3]]*Subscript[kF, 306]	Max[0, Re[NH4^(5/2)]]*Max[0, Re[NO]]*Subscript[kB, 306]	Subscript[kF, 306] -> kdef	Subscript[kB, 306] -> kdef	-335.98299999999995 + R*T*Log[("H2O"^(3/2)*"NH4"^(5/2)*"NO")/("H"^(5/2)*"NH2OH"^(5/2)*"NH3")]	{DirectedEdge["NH2OH", "NH4"], DirectedEdge["NH3", "NH4"], DirectedEdge["NH2OH", "NO"], DirectedEdge["NH3", "NO"]}	{DirectedEdge["NH4", "NH2OH"], DirectedEdge["NO", "NH2OH"], DirectedEdge["NH4", "NH3"], DirectedEdge["NO", "NH3"]}	{1, 5/2, 2/5, 1}	{1, 5/2, 2/5, 1}
{{{5/2, "H"}, {1, "NH3"}, {5/2, "NH3OH"}}, {{5/2, "NH4"}, {1, "NO"}, {3/2, "H2O"}}}	5	-250.71549999999996	-50.1431	Max[0, Re[H^(5/2)]]*Max[0, Re[NH3]]*Max[0, Re[NH3OH^(5/2)]]*Subscript[kF, 307]	Max[0, Re[NH4^(5/2)]]*Max[0, Re[NO]]*Subscript[kB, 307]	Subscript[kF, 307] -> kdef	Subscript[kB, 307] -> kdef	-250.71549999999996 + R*T*Log[("H2O"^(3/2)*"NH4"^(5/2)*"NO")/("H"^(5/2)*"NH3"*"NH3OH"^(5/2))]	{DirectedEdge["NH3", "NH4"], DirectedEdge["NH3OH", "NH4"], DirectedEdge["NH3", "NO"], DirectedEdge["NH3OH", "NO"]}	{DirectedEdge["NH4", "NH3"], DirectedEdge["NO", "NH3"], DirectedEdge["NH4", "NH3OH"], DirectedEdge["NO", "NH3OH"]}	{5/2, 1, 1, 2/5}	{2/5, 1, 1, 5/2}
{{{2, "H"}, {8/5, "NH3"}, {2, "NO3"}}, {{1, "N2O"}, {8/5, "NO"}, {17/5, "H2O"}}}	8	-266.02379999999994	-33.25297499999999	Max[0, Re[H^2]]*Max[0, Re[NH3^(8/5)]]*Max[0, Re[NO3^2]]*Subscript[kF, 308]	Max[0, Re[N2O]]*Max[0, Re[NO^(8/5)]]*Subscript[kB, 308]	Subscript[kF, 308] -> kdef	Subscript[kB, 308] -> kdef	-266.02379999999994 + R*T*Log[("H2O"^(17/5)*"N2O"*"NO"^(8/5))/("H"^2*"NH3"^(8/5)*"NO3"^2)]	{DirectedEdge["NH3", "N2O"], DirectedEdge["NO3", "N2O"], DirectedEdge["NH3", "NO"], DirectedEdge["NO3", "NO"]}	{DirectedEdge["N2O", "NH3"], DirectedEdge["NO", "NH3"], DirectedEdge["N2O", "NO3"], DirectedEdge["NO", "NO3"]}	{5/4, 1, 1, 4/5}	{4/5, 1, 1, 5/4}
{{{2, "H"}, {2, "NH3"}, {2, "NO3"}}, {{1, "N2"}, {2, "NO"}, {4, "H2O"}}}	10	-452.126	-45.2126	Max[0, Re[H^2]]*Max[0, Re[NH3^2]]*Max[0, Re[NO3^2]]*Subscript[kF, 309]	Max[0, Re[N2]]*Max[0, Re[NO^2]]*Subscript[kB, 309]	Subscript[kF, 309] -> kdef	Subscript[kB, 309] -> kdef	-452.126 + R*T*Log[("H2O"^4*"N2"*"NO"^2)/("H"^2*"NH3"^2*"NO3"^2)]	{DirectedEdge["NH3", "N2"], DirectedEdge["NO3", "N2"], DirectedEdge["NH3", "NO"], DirectedEdge["NO3", "NO"]}	{DirectedEdge["N2", "NH3"], DirectedEdge["NO", "NH3"], DirectedEdge["N2", "NO3"], DirectedEdge["NO", "NO3"]}	{1, 1, 1, 1}	{1, 1, 1, 1}
{{{5/2, "H"}, {1, "NH3"}, {5/2, "NO2"}}, {{5/4, "N2O"}, {1, "NO"}, {11/4, "H2O"}}}	5	-302.09675000000004	-60.41935000000001	Max[0, Re[H^(5/2)]]*Max[0, Re[NH3]]*Max[0, Re[NO2^(5/2)]]*Subscript[kF, 310]	Max[0, Re[N2O^(5/4)]]*Max[0, Re[NO]]*Subscript[kB, 310]	Subscript[kF, 310] -> kdef	Subscript[kB, 310] -> kdef	-302.09675000000004 + R*T*Log[("H2O"^(11/4)*"N2O"^(5/4)*"NO")/("H"^(5/2)*"NH3"*"NO2"^(5/2))]	{DirectedEdge["NH3", "N2O"], DirectedEdge["NO2", "N2O"], DirectedEdge["NH3", "NO"], DirectedEdge["NO2", "NO"]}	{DirectedEdge["N2O", "NH3"], DirectedEdge["NO", "NH3"], DirectedEdge["N2O", "NO2"], DirectedEdge["NO", "NO2"]}	{5/2, 1, 1, 2/5}	{2/5, 1, 1, 5/2}
{{{2, "H"}, {6/5, "NH3"}, {2, "NO2"}}, {{1, "N2"}, {6/5, "NO"}, {14/5, "H2O"}}}	6	-427.77959999999985	-71.29659999999997	Max[0, Re[H^2]]*Max[0, Re[NH3^(6/5)]]*Max[0, Re[NO2^2]]*Subscript[kF, 311]	Max[0, Re[N2]]*Max[0, Re[NO^(6/5)]]*Subscript[kB, 311]	Subscript[kF, 311] -> kdef	Subscript[kB, 311] -> kdef	-427.77959999999985 + R*T*Log[("H2O"^(14/5)*"N2"*"NO"^(6/5))/("H"^2*"NH3"^(6/5)*"NO2"^2)]	{DirectedEdge["NH3", "N2"], DirectedEdge["NO2", "N2"], DirectedEdge["NH3", "NO"], DirectedEdge["NO2", "NO"]}	{DirectedEdge["N2", "NH3"], DirectedEdge["NO", "NH3"], DirectedEdge["N2", "NO2"], DirectedEdge["NO", "NO2"]}	{5/3, 1, 1, 3/5}	{3/5, 1, 1, 5/3}
{{{2, "NH4"}, {8/5, "NO"}}, {{2, "H"}, {1, "N2O"}, {8/5, "NH3"}, {3/5, "H2O"}}}	8	-77.02620000000002	-9.628275000000002	Max[0, Re[NH4^2]]*Max[0, Re[NO^(8/5)]]*Subscript[kF, 312]	Max[0, Re[H^2]]*Max[0, Re[N2O]]*Max[0, Re[NH3^(8/5)]]*Subscript[kB, 312]	Subscript[kF, 312] -> kdef	Subscript[kB, 312] -> kdef	-77.02620000000002 + R*T*Log[("H"^2*"H2O"^(3/5)*"N2O"*"NH3"^(8/5))/("NH4"^2*"NO"^(8/5))]	{DirectedEdge["NH4", "N2O"], DirectedEdge["NO", "N2O"], DirectedEdge["NH4", "NH3"], DirectedEdge["NO", "NH3"]}	{DirectedEdge["N2O", "NH4"], DirectedEdge["NH3", "NH4"], DirectedEdge["N2O", "NO"], DirectedEdge["NH3", "NO"]}	{1, 5/4, 4/5, 1}	{1, 5/4, 4/5, 1}
{{{1, "NH3"}, {4, "NO"}}, {{5/2, "N2O"}, {3/2, "H2O"}}}	20	-456.1205	-22.806025	Max[0, Re[NH3]]*Max[0, Re[NO^4]]*Subscript[kF, 313]	Max[0, Re[N2O^(5/2)]]*Subscript[kB, 313]	Subscript[kF, 313] -> kdef	Subscript[kB, 313] -> kdef	-456.1205 + R*T*Log[("H2O"^(3/2)*"N2O"^(5/2))/("NH3"*"NO"^4)]	{DirectedEdge["NH3", "N2O"], DirectedEdge["NO", "N2O"]}	{DirectedEdge["N2O", "NH3"], DirectedEdge["N2O", "NO"]}	{5, 5/4}	{1/5, 4/5}
{{{2, "NH4"}, {6/5, "NO"}}, {{2, "H"}, {1, "N2"}, {6/5, "NH3"}, {6/5, "H2O"}}}	6	-263.1284	-43.85473333333333	Max[0, Re[NH4^2]]*Max[0, Re[NO^(6/5)]]*Subscript[kF, 314]	Max[0, Re[H^2]]*Max[0, Re[N2]]*Max[0, Re[NH3^(6/5)]]*Subscript[kB, 314]	Subscript[kF, 314] -> kdef	Subscript[kB, 314] -> kdef	-263.1284 + R*T*Log[("H"^2*"H2O"^(6/5)*"N2"*"NH3"^(6/5))/("NH4"^2*"NO"^(6/5))]	{DirectedEdge["NH4", "N2"], DirectedEdge["NO", "N2"], DirectedEdge["NH4", "NH3"], DirectedEdge["NO", "NH3"]}	{DirectedEdge["N2", "NH4"], DirectedEdge["NH3", "NH4"], DirectedEdge["N2", "NO"], DirectedEdge["NH3", "NO"]}	{1, 5/3, 3/5, 1}	{1, 5/3, 3/5, 1}
{{{1, "NH3"}, {3/2, "NO"}}, {{5/4, "N2"}, {3/2, "H2O"}}}	15/2	-460.688	-61.425066666666666	Max[0, Re[NH3]]*Max[0, Re[NO^(3/2)]]*Subscript[kF, 315]	Max[0, Re[N2^(5/4)]]*Subscript[kB, 315]	Subscript[kF, 315] -> kdef	Subscript[kB, 315] -> kdef	-460.688 + R*T*Log[("H2O"^(3/2)*"N2"^(5/4))/("NH3"*"NO"^(3/2))]	{DirectedEdge["NH3", "N2"], DirectedEdge["NO", "N2"]}	{DirectedEdge["N2", "NH3"], DirectedEdge["N2", "NO"]}	{5/2, 5/3}	{2/5, 3/5}
{{{5/2, "N2O"}, {1, "NH3"}}, {{5/2, "N2"}, {1, "NO"}, {3/2, "H2O"}}}	5	-465.2555	-93.0511	Max[0, Re[N2O^(5/2)]]*Max[0, Re[NH3]]*Subscript[kF, 316]	Max[0, Re[N2^(5/2)]]*Max[0, Re[NO]]*Subscript[kB, 316]	Subscript[kF, 316] -> kdef	Subscript[kB, 316] -> kdef	-465.2555 + R*T*Log[("H2O"^(3/2)*"N2"^(5/2)*"NO")/("N2O"^(5/2)*"NH3")]	{DirectedEdge["N2O", "N2"], DirectedEdge["NH3", "N2"], DirectedEdge["N2O", "NO"], DirectedEdge["NH3", "NO"]}	{DirectedEdge["N2", "N2O"], DirectedEdge["NO", "N2O"], DirectedEdge["N2", "NH3"], DirectedEdge["NO", "NH3"]}	{1, 5, 1/5, 1}	{1, 5, 1/5, 1}
{{{5/4, "N2H4"}, {1, "NO"}}, {{5/4, "N2"}, {1, "NH3"}, {1, "H2O"}}}	5	-540.152	-108.03040000000001	Max[0, Re[N2H4^(5/4)]]*Max[0, Re[NO]]*Subscript[kF, 317]	Max[0, Re[N2^(5/4)]]*Max[0, Re[NH3]]*Subscript[kB, 317]	Subscript[kF, 317] -> kdef	Subscript[kB, 317] -> kdef	-540.152 + R*T*Log[("H2O"*"N2"^(5/4)*"NH3")/("N2H4"^(5/4)*"NO")]	{DirectedEdge["N2H4", "N2"], DirectedEdge["NO", "N2"], DirectedEdge["N2H4", "NH3"], DirectedEdge["NO", "NH3"]}	{DirectedEdge["N2", "N2H4"], DirectedEdge["NH3", "N2H4"], DirectedEdge["N2", "NO"], DirectedEdge["NH3", "NO"]}	{1, 5/2, 2/5, 1}	{1, 5/2, 2/5, 1}
{{{5/4, "N2H5"}, {1, "NO"}}, {{5/4, "H"}, {5/4, "N2"}, {1, "NH3"}, {1, "H2O"}}}	5	-446.80575	-89.36115000000001	Max[0, Re[N2H5^(5/4)]]*Max[0, Re[NO]]*Subscript[kF, 318]	Max[0, Re[H^(5/4)]]*Max[0, Re[N2^(5/4)]]*Max[0, Re[NH3]]*Subscript[kB, 318]	Subscript[kF, 318] -> kdef	Subscript[kB, 318] -> kdef	-446.80575 + R*T*Log[("H"^(5/4)*"H2O"*"N2"^(5/4)*"NH3")/("N2H5"^(5/4)*"NO")]	{DirectedEdge["N2H5", "N2"], DirectedEdge["NO", "N2"], DirectedEdge["N2H5", "NH3"], DirectedEdge["NO", "NH3"]}	{DirectedEdge["N2", "N2H5"], DirectedEdge["NH3", "N2H5"], DirectedEdge["N2", "NO"], DirectedEdge["NH3", "NO"]}	{1, 5/2, 2/5, 1}	{1, 5/2, 2/5, 1}
{{{1, "NH3"}, {5/4, "O2"}}, {{1, "NO"}, {3/2, "H2O"}}}	5	-248.558	-49.711600000000004	Max[0, Re[NH3]]*Max[0, Re[O2^(5/4)]]*Subscript[kF, 319]	Max[0, Re[NO]]*Subscript[kB, 319]	Subscript[kF, 319] -> kdef	Subscript[kB, 319] -> kdef	-248.558 + R*T*Log[("H2O"^(3/2)*"NO")/("NH3"*"O2"^(5/4))]	{DirectedEdge["NH3", "NO"]}	{DirectedEdge["NO", "NH3"]}	{1}	{1}
{{{5/2, "NH2OH"}, {1, "NH4"}}, {{1, "H"}, {5/2, "NH3"}, {1, "NO"}, {3/2, "H2O"}}}	5	-151.49449999999996	-30.298899999999993	Max[0, Re[NH2OH^(5/2)]]*Max[0, Re[NH4]]*Subscript[kF, 320]	Max[0, Re[H]]*Max[0, Re[NH3^(5/2)]]*Max[0, Re[NO]]*Subscript[kB, 320]	Subscript[kF, 320] -> kdef	Subscript[kB, 320] -> kdef	-151.49449999999996 + R*T*Log[("H"*"H2O"^(3/2)*"NH3"^(5/2)*"NO")/("NH2OH"^(5/2)*"NH4")]	{DirectedEdge["NH2OH", "NH3"], DirectedEdge["NH4", "NH3"], DirectedEdge["NH2OH", "NO"], DirectedEdge["NH4", "NO"]}	{DirectedEdge["NH3", "NH2OH"], DirectedEdge["NO", "NH2OH"], DirectedEdge["NH3", "NH4"], DirectedEdge["NO", "NH4"]}	{1, 5/2, 2/5, 1}	{1, 5/2, 2/5, 1}
{{{2/5, "H"}, {8/5, "NH4"}, {2, "NO3"}}, {{1, "N2O"}, {8/5, "NO"}, {17/5, "H2O"}}}	8	-181.68619999999993	-22.71077499999999	Max[0, Re[H^(2/5)]]*Max[0, Re[NH4^(8/5)]]*Max[0, Re[NO3^2]]*Subscript[kF, 321]	Max[0, Re[N2O]]*Max[0, Re[NO^(8/5)]]*Subscript[kB, 321]	Subscript[kF, 321] -> kdef	Subscript[kB, 321] -> kdef	-181.68619999999993 + R*T*Log[("H2O"^(17/5)*"N2O"*"NO"^(8/5))/("H"^(2/5)*"NH4"^(8/5)*"NO3"^2)]	{DirectedEdge["NH4", "N2O"], DirectedEdge["NO3", "N2O"], DirectedEdge["NH4", "NO"], DirectedEdge["NO3", "NO"]}	{DirectedEdge["N2O", "NH4"], DirectedEdge["NO", "NH4"], DirectedEdge["N2O", "NO3"], DirectedEdge["NO", "NO3"]}	{5/4, 1, 1, 4/5}	{4/5, 1, 1, 5/4}
{{{2, "NH4"}, {2, "NO3"}}, {{1, "N2"}, {2, "NO"}, {4, "H2O"}}}	10	-346.70399999999995	-34.670399999999994	Max[0, Re[NH4^2]]*Max[0, Re[NO3^2]]*Subscript[kF, 322]	Max[0, Re[N2]]*Max[0, Re[NO^2]]*Subscript[kB, 322]	Subscript[kF, 322] -> kdef	Subscript[kB, 322] -> kdef	-346.70399999999995 + R*T*Log[("H2O"^4*"N2"*"NO"^2)/("NH4"^2*"NO3"^2)]	{DirectedEdge["NH4", "N2"], DirectedEdge["NO3", "N2"], DirectedEdge["NH4", "NO"], DirectedEdge["NO3", "NO"]}	{DirectedEdge["N2", "NH4"], DirectedEdge["NO", "NH4"], DirectedEdge["N2", "NO3"], DirectedEdge["NO", "NO3"]}	{1, 1, 1, 1}	{1, 1, 1, 1}
{{{3/2, "H"}, {1, "NH4"}, {5/2, "NO2"}}, {{5/4, "N2O"}, {1, "NO"}, {11/4, "H2O"}}}	5	-249.38575000000006	-49.877150000000015	Max[0, Re[H^(3/2)]]*Max[0, Re[NH4]]*Max[0, Re[NO2^(5/2)]]*Subscript[kF, 323]	Max[0, Re[N2O^(5/4)]]*Max[0, Re[NO]]*Subscript[kB, 323]	Subscript[kF, 323] -> kdef	Subscript[kB, 323] -> kdef	-249.38575000000006 + R*T*Log[("H2O"^(11/4)*"N2O"^(5/4)*"NO")/("H"^(3/2)*"NH4"*"NO2"^(5/2))]	{DirectedEdge["NH4", "N2O"], DirectedEdge["NO2", "N2O"], DirectedEdge["NH4", "NO"], DirectedEdge["NO2", "NO"]}	{DirectedEdge["N2O", "NH4"], DirectedEdge["NO", "NH4"], DirectedEdge["N2O", "NO2"], DirectedEdge["NO", "NO2"]}	{5/2, 1, 1, 2/5}	{2/5, 1, 1, 5/2}
{{{4/5, "H"}, {6/5, "NH4"}, {2, "NO2"}}, {{1, "N2"}, {6/5, "NO"}, {14/5, "H2O"}}}	6	-364.52639999999985	-60.754399999999976	Max[0, Re[H^(4/5)]]*Max[0, Re[NH4^(6/5)]]*Max[0, Re[NO2^2]]*Subscript[kF, 324]	Max[0, Re[N2]]*Max[0, Re[NO^(6/5)]]*Subscript[kB, 324]	Subscript[kF, 324] -> kdef	Subscript[kB, 324] -> kdef	-364.52639999999985 + R*T*Log[("H2O"^(14/5)*"N2"*"NO"^(6/5))/("H"^(4/5)*"NH4"^(6/5)*"NO2"^2)]	{DirectedEdge["NH4", "N2"], DirectedEdge["NO2", "N2"], DirectedEdge["NH4", "NO"], DirectedEdge["NO2", "NO"]}	{DirectedEdge["N2", "NH4"], DirectedEdge["NO", "NH4"], DirectedEdge["N2", "NO2"], DirectedEdge["NO", "NO2"]}	{5/3, 1, 1, 3/5}	{3/5, 1, 1, 5/3}
{{{1, "NH4"}, {4, "NO"}}, {{1, "H"}, {5/2, "N2O"}, {3/2, "H2O"}}}	20	-403.4095	-20.170475	Max[0, Re[NH4]]*Max[0, Re[NO^4]]*Subscript[kF, 325]	Max[0, Re[H]]*Max[0, Re[N2O^(5/2)]]*Subscript[kB, 325]	Subscript[kF, 325] -> kdef	Subscript[kB, 325] -> kdef	-403.4095 + R*T*Log[("H"*"H2O"^(3/2)*"N2O"^(5/2))/("NH4"*"NO"^4)]	{DirectedEdge["NH4", "N2O"], DirectedEdge["NO", "N2O"]}	{DirectedEdge["N2O", "NH4"], DirectedEdge["N2O", "NO"]}	{5, 5/4}	{1/5, 4/5}
{{{8/5, "H"}, {2, "NH3"}, {8/5, "NO"}}, {{1, "N2O"}, {8/5, "NH4"}, {3/5, "H2O"}}}	8	-266.7858	-33.348225	Max[0, Re[H^(8/5)]]*Max[0, Re[NH3^2]]*Max[0, Re[NO^(8/5)]]*Subscript[kF, 326]	Max[0, Re[N2O]]*Max[0, Re[NH4^(8/5)]]*Subscript[kB, 326]	Subscript[kF, 326] -> kdef	Subscript[kB, 326] -> kdef	-266.7858 + R*T*Log[("H2O"^(3/5)*"N2O"*"NH4"^(8/5))/("H"^(8/5)*"NH3"^2*"NO"^(8/5))]	{DirectedEdge["NH3", "N2O"], DirectedEdge["NO", "N2O"], DirectedEdge["NH3", "NH4"], DirectedEdge["NO", "NH4"]}	{DirectedEdge["N2O", "NH3"], DirectedEdge["NH4", "NH3"], DirectedEdge["N2O", "NO"], DirectedEdge["NH4", "NO"]}	{1, 5/4, 4/5, 1}	{1, 5/4, 4/5, 1}
{{{1, "NH4"}, {3/2, "NO"}}, {{1, "H"}, {5/4, "N2"}, {3/2, "H2O"}}}	15/2	-407.977	-54.39693333333333	Max[0, Re[NH4]]*Max[0, Re[NO^(3/2)]]*Subscript[kF, 327]	Max[0, Re[H]]*Max[0, Re[N2^(5/4)]]*Subscript[kB, 327]	Subscript[kF, 327] -> kdef	Subscript[kB, 327] -> kdef	-407.977 + R*T*Log[("H"*"H2O"^(3/2)*"N2"^(5/4))/("NH4"*"NO"^(3/2))]	{DirectedEdge["NH4", "N2"], DirectedEdge["NO", "N2"]}	{DirectedEdge["N2", "NH4"], DirectedEdge["N2", "NO"]}	{5/2, 5/3}	{2/5, 3/5}
{{{6/5, "H"}, {2, "NH3"}, {6/5, "NO"}}, {{1, "N2"}, {6/5, "NH4"}, {6/5, "H2O"}}}	6	-431.80359999999996	-71.96726666666666	Max[0, Re[H^(6/5)]]*Max[0, Re[NH3^2]]*Max[0, Re[NO^(6/5)]]*Subscript[kF, 328]	Max[0, Re[N2]]*Max[0, Re[NH4^(6/5)]]*Subscript[kB, 328]	Subscript[kF, 328] -> kdef	Subscript[kB, 328] -> kdef	-431.80359999999996 + R*T*Log[("H2O"^(6/5)*"N2"*"NH4"^(6/5))/("H"^(6/5)*"NH3"^2*"NO"^(6/5))]	{DirectedEdge["NH3", "N2"], DirectedEdge["NO", "N2"], DirectedEdge["NH3", "NH4"], DirectedEdge["NO", "NH4"]}	{DirectedEdge["N2", "NH3"], DirectedEdge["NH4", "NH3"], DirectedEdge["N2", "NO"], DirectedEdge["NH4", "NO"]}	{1, 5/3, 3/5, 1}	{1, 5/3, 3/5, 1}
{{{5/2, "N2O"}, {1, "NH4"}}, {{1, "H"}, {5/2, "N2"}, {1, "NO"}, {3/2, "H2O"}}}	5	-412.54449999999997	-82.5089	Max[0, Re[N2O^(5/2)]]*Max[0, Re[NH4]]*Subscript[kF, 329]	Max[0, Re[H]]*Max[0, Re[N2^(5/2)]]*Max[0, Re[NO]]*Subscript[kB, 329]	Subscript[kF, 329] -> kdef	Subscript[kB, 329] -> kdef	-412.54449999999997 + R*T*Log[("H"*"H2O"^(3/2)*"N2"^(5/2)*"NO")/("N2O"^(5/2)*"NH4")]	{DirectedEdge["N2O", "N2"], DirectedEdge["NH4", "N2"], DirectedEdge["N2O", "NO"], DirectedEdge["NH4", "NO"]}	{DirectedEdge["N2", "N2O"], DirectedEdge["NO", "N2O"], DirectedEdge["N2", "NH4"], DirectedEdge["NO", "NH4"]}	{1, 5, 1/5, 1}	{1, 5, 1/5, 1}
{{{1, "H"}, {5/4, "N2H4"}, {1, "NO"}}, {{5/4, "N2"}, {1, "NH4"}, {1, "H2O"}}}	5	-592.863	-118.57260000000002	Max[0, Re[H]]*Max[0, Re[N2H4^(5/4)]]*Max[0, Re[NO]]*Subscript[kF, 330]	Max[0, Re[N2^(5/4)]]*Max[0, Re[NH4]]*Subscript[kB, 330]	Subscript[kF, 330] -> kdef	Subscript[kB, 330] -> kdef	-592.863 + R*T*Log[("H2O"*"N2"^(5/4)*"NH4")/("H"*"N2H4"^(5/4)*"NO")]	{DirectedEdge["N2H4", "N2"], DirectedEdge["NO", "N2"], DirectedEdge["N2H4", "NH4"], DirectedEdge["NO", "NH4"]}	{DirectedEdge["N2", "N2H4"], DirectedEdge["NH4", "N2H4"], DirectedEdge["N2", "NO"], DirectedEdge["NH4", "NO"]}	{1, 5/2, 2/5, 1}	{1, 5/2, 2/5, 1}
{{{5/4, "N2H5"}, {1, "NO"}}, {{1/4, "H"}, {5/4, "N2"}, {1, "NH4"}, {1, "H2O"}}}	5	-499.51675	-99.90335	Max[0, Re[N2H5^(5/4)]]*Max[0, Re[NO]]*Subscript[kF, 331]	Max[0, Re[H^(1/4)]]*Max[0, Re[N2^(5/4)]]*Max[0, Re[NH4]]*Subscript[kB, 331]	Subscript[kF, 331] -> kdef	Subscript[kB, 331] -> kdef	-499.51675 + R*T*Log[("H"^(1/4)*"H2O"*"N2"^(5/4)*"NH4")/("N2H5"^(5/4)*"NO")]	{DirectedEdge["N2H5", "N2"], DirectedEdge["NO", "N2"], DirectedEdge["N2H5", "NH4"], DirectedEdge["NO", "NH4"]}	{DirectedEdge["N2", "N2H5"], DirectedEdge["NH4", "N2H5"], DirectedEdge["N2", "NO"], DirectedEdge["NH4", "NO"]}	{1, 5/2, 2/5, 1}	{1, 5/2, 2/5, 1}
{{{1, "NH4"}, {5/4, "O2"}}, {{1, "H"}, {1, "NO"}, {3/2, "H2O"}}}	5	-195.84699999999998	-39.169399999999996	Max[0, Re[NH4]]*Max[0, Re[O2^(5/4)]]*Subscript[kF, 332]	Max[0, Re[H]]*Max[0, Re[NO]]*Subscript[kB, 332]	Subscript[kF, 332] -> kdef	Subscript[kB, 332] -> kdef	-195.84699999999998 + R*T*Log[("H"*"H2O"^(3/2)*"NO")/("NH4"*"O2"^(5/4))]	{DirectedEdge["NH4", "NO"]}	{DirectedEdge["NO", "NH4"]}	{1}	{1}
{{{2, "H"}, {1, "N2O"}, {4, "NH2OH"}, {1, "H2O"}}, {{4, "NH4"}, {2, "NO3"}}}	8	-271.54900000000004	-33.943625000000004	Max[0, Re[H^2]]*Max[0, Re[N2O]]*Max[0, Re[NH2OH^4]]*Subscript[kF, 333]	Max[0, Re[NH4^4]]*Max[0, Re[NO3^2]]*Subscript[kB, 333]	Subscript[kF, 333] -> kdef	Subscript[kB, 333] -> kdef	-271.54900000000004 + R*T*Log[("NH4"^4*"NO3"^2)/("H"^2*"H2O"*"N2O"*"NH2OH"^4)]	{DirectedEdge["N2O", "NH4"], DirectedEdge["NH2OH", "NH4"], DirectedEdge["N2O", "NO3"], DirectedEdge["NH2OH", "NO3"]}	{DirectedEdge["NH4", "N2O"], DirectedEdge["NO3", "N2O"], DirectedEdge["NH4", "NH2OH"], DirectedEdge["NO3", "NH2OH"]}	{2, 1, 1, 1/2}	{1/2, 1, 1, 2}
{{{3, "H"}, {1, "N2"}, {5, "NH2OH"}, {1, "H2O"}}, {{5, "NH4"}, {2, "NO3"}}}	10	-219.83999999999997	-21.983999999999998	Max[0, Re[H^3]]*Max[0, Re[N2]]*Max[0, Re[NH2OH^5]]*Subscript[kF, 334]	Max[0, Re[NH4^5]]*Max[0, Re[NO3^2]]*Subscript[kB, 334]	Subscript[kF, 334] -> kdef	Subscript[kB, 334] -> kdef	-219.83999999999997 + R*T*Log[("NH4"^5*"NO3"^2)/("H"^3*"H2O"*"N2"*"NH2OH"^5)]	{DirectedEdge["N2", "NH4"], DirectedEdge["NH2OH", "NH4"], DirectedEdge["N2", "NO3"], DirectedEdge["NH2OH", "NO3"]}	{DirectedEdge["NH4", "N2"], DirectedEdge["NO3", "N2"], DirectedEdge["NH4", "NH2OH"], DirectedEdge["NO3", "NH2OH"]}	{5/2, 1, 1, 2/5}	{2/5, 1, 1, 5/2}
{{{1, "N2O"}, {2, "NH2OH"}, {1, "H2O"}}, {{2, "NH4"}, {2, "NO2"}}}	4	-27.10899999999998	-6.777249999999995	Max[0, Re[N2O]]*Max[0, Re[NH2OH^2]]*Subscript[kF, 335]	Max[0, Re[NH4^2]]*Max[0, Re[NO2^2]]*Subscript[kB, 335]	Subscript[kF, 335] -> kdef	Subscript[kB, 335] -> kdef	-27.10899999999998 + R*T*Log[("NH4"^2*"NO2"^2)/("H2O"*"N2O"*"NH2OH"^2)]	{DirectedEdge["N2O", "NH4"], DirectedEdge["NH2OH", "NH4"], DirectedEdge["N2O", "NO2"], DirectedEdge["NH2OH", "NO2"]}	{DirectedEdge["NH4", "N2O"], DirectedEdge["NO2", "N2O"], DirectedEdge["NH4", "NH2OH"], DirectedEdge["NO2", "NH2OH"]}	{1, 1, 1, 1}	{1, 1, 1, 1}
{{{3, "NH4"}, {2, "NO2"}}, {{1, "H"}, {1, "N2"}, {3, "NH2OH"}, {1, "H2O"}}}	6	-24.600000000000023	-4.100000000000003	Max[0, Re[NH4^3]]*Max[0, Re[NO2^2]]*Subscript[kF, 336]	Max[0, Re[H]]*Max[0, Re[N2]]*Max[0, Re[NH2OH^3]]*Subscript[kB, 336]	Subscript[kF, 336] -> kdef	Subscript[kB, 336] -> kdef	-24.600000000000023 + R*T*Log[("H"*"H2O"*"N2"*"NH2OH"^3)/("NH4"^3*"NO2"^2)]	{DirectedEdge["NH4", "N2"], DirectedEdge["NO2", "N2"], DirectedEdge["NH4", "NH2OH"], DirectedEdge["NO2", "NH2OH"]}	{DirectedEdge["N2", "NH4"], DirectedEdge["NH2OH", "NH4"], DirectedEdge["N2", "NO2"], DirectedEdge["NH2OH", "NO2"]}	{2/3, 1, 1, 3/2}	{3/2, 1, 1, 2/3}
{{{1, "NH4"}, {2, "NO"}}, {{1, "H"}, {1, "N2O"}, {1, "NH2OH"}}}	2	-48.055000000000035	-24.027500000000018	Max[0, Re[NH4]]*Max[0, Re[NO^2]]*Subscript[kF, 337]	Max[0, Re[H]]*Max[0, Re[N2O]]*Max[0, Re[NH2OH]]*Subscript[kB, 337]	Subscript[kF, 337] -> kdef	Subscript[kB, 337] -> kdef	-48.055000000000035 + R*T*Log[("H"*"N2O"*"NH2OH")/("NH4"*"NO"^2)]	{DirectedEdge["NH4", "N2O"], DirectedEdge["NO", "N2O"], DirectedEdge["NH4", "NH2OH"], DirectedEdge["NO", "NH2OH"]}	{DirectedEdge["N2O", "NH4"], DirectedEdge["NH2OH", "NH4"], DirectedEdge["N2O", "NO"], DirectedEdge["NH2OH", "NO"]}	{2, 1, 1, 1/2}	{1/2, 1, 1, 2}
{{{2, "NH4"}, {2, "NO"}}, {{2, "H"}, {1, "N2"}, {2, "NH2OH"}}}	4	-99.76400000000002	-24.941000000000006	Max[0, Re[NH4^2]]*Max[0, Re[NO^2]]*Subscript[kF, 338]	Max[0, Re[H^2]]*Max[0, Re[N2]]*Max[0, Re[NH2OH^2]]*Subscript[kB, 338]	Subscript[kF, 338] -> kdef	Subscript[kB, 338] -> kdef	-99.76400000000002 + R*T*Log[("H"^2*"N2"*"NH2OH"^2)/("NH4"^2*"NO"^2)]	{DirectedEdge["NH4", "N2"], DirectedEdge["NO", "N2"], DirectedEdge["NH4", "NH2OH"], DirectedEdge["NO", "NH2OH"]}	{DirectedEdge["N2", "NH4"], DirectedEdge["NH2OH", "NH4"], DirectedEdge["N2", "NO"], DirectedEdge["NH2OH", "NO"]}	{1, 1, 1, 1}	{1, 1, 1, 1}
{{{2, "H"}, {4, "NH2OH"}}, {{1, "N2O"}, {2, "NH4"}, {3, "H2O"}}}	8	-614.5989999999999	-76.82487499999999	Max[0, Re[H^2]]*Max[0, Re[NH2OH^4]]*Subscript[kF, 339]	Max[0, Re[N2O]]*Max[0, Re[NH4^2]]*Subscript[kB, 339]	Subscript[kF, 339] -> kdef	Subscript[kB, 339] -> kdef	-614.5989999999999 + R*T*Log[("H2O"^3*"N2O"*"NH4"^2)/("H"^2*"NH2OH"^4)]	{DirectedEdge["NH2OH", "N2O"], DirectedEdge["NH2OH", "NH4"]}	{DirectedEdge["N2O", "NH2OH"], DirectedEdge["NH4", "NH2OH"]}	{1/2, 1/2}	{2, 2}
{{{4, "H"}, {4, "NH2OH"}, {2, "NH3"}}, {{1, "N2O"}, {4, "NH4"}, {3, "H2O"}}}	8	-720.021	-90.002625	Max[0, Re[H^4]]*Max[0, Re[NH2OH^4]]*Max[0, Re[NH3^2]]*Subscript[kF, 340]	Max[0, Re[N2O]]*Max[0, Re[NH4^4]]*Subscript[kB, 340]	Subscript[kF, 340] -> kdef	Subscript[kB, 340] -> kdef	-720.021 + R*T*Log[("H2O"^3*"N2O"*"NH4"^4)/("H"^4*"NH2OH"^4*"NH3"^2)]	{DirectedEdge["NH2OH", "N2O"], DirectedEdge["NH3", "N2O"], DirectedEdge["NH2OH", "NH4"], DirectedEdge["NH3", "NH4"]}	{DirectedEdge["N2O", "NH2OH"], DirectedEdge["NH4", "NH2OH"], DirectedEdge["N2O", "NH3"], DirectedEdge["NH4", "NH3"]}	{1/2, 1, 1, 2}	{2, 1, 1, 1/2}
{{{1, "H"}, {3, "NH2OH"}}, {{1, "N2"}, {1, "NH4"}, {3, "H2O"}}}	6	-666.308	-111.05133333333333	Max[0, Re[H]]*Max[0, Re[NH2OH^3]]*Subscript[kF, 341]	Max[0, Re[N2]]*Max[0, Re[NH4]]*Subscript[kB, 341]	Subscript[kF, 341] -> kdef	Subscript[kB, 341] -> kdef	-666.308 + R*T*Log[("H2O"^3*"N2"*"NH4")/("H"*"NH2OH"^3)]	{DirectedEdge["NH2OH", "N2"], DirectedEdge["NH2OH", "NH4"]}	{DirectedEdge["N2", "NH2OH"], DirectedEdge["NH4", "NH2OH"]}	{2/3, 1/3}	{3/2, 3}
{{{3, "H"}, {3, "NH2OH"}, {2, "NH3"}}, {{1, "N2"}, {3, "NH4"}, {3, "H2O"}}}	6	-771.7299999999998	-128.6216666666666	Max[0, Re[H^3]]*Max[0, Re[NH2OH^3]]*Max[0, Re[NH3^2]]*Subscript[kF, 342]	Max[0, Re[N2]]*Max[0, Re[NH4^3]]*Subscript[kB, 342]	Subscript[kF, 342] -> kdef	Subscript[kB, 342] -> kdef	-771.7299999999998 + R*T*Log[("H2O"^3*"N2"*"NH4"^3)/("H"^3*"NH2OH"^3*"NH3"^2)]	{DirectedEdge["NH2OH", "N2"], DirectedEdge["NH3", "N2"], DirectedEdge["NH2OH", "NH4"], DirectedEdge["NH3", "NH4"]}	{DirectedEdge["N2", "NH2OH"], DirectedEdge["NH4", "NH2OH"], DirectedEdge["N2", "NH3"], DirectedEdge["NH4", "NH3"]}	{2/3, 1, 1, 3/2}	{3/2, 1, 1, 2/3}
{{{1, "H"}, {3, "NH2OH"}, {2, "NO"}}, {{2, "N2O"}, {1, "NH4"}, {3, "H2O"}}}	6	-662.6539999999999	-110.44233333333331	Max[0, Re[H]]*Max[0, Re[NH2OH^3]]*Max[0, Re[NO^2]]*Subscript[kF, 343]	Max[0, Re[N2O^2]]*Max[0, Re[NH4]]*Subscript[kB, 343]	Subscript[kF, 343] -> kdef	Subscript[kB, 343] -> kdef	-662.6539999999999 + R*T*Log[("H2O"^3*"N2O"^2*"NH4")/("H"*"NH2OH"^3*"NO"^2)]	{DirectedEdge["NH2OH", "N2O"], DirectedEdge["NO", "N2O"], DirectedEdge["NH2OH", "NH4"], DirectedEdge["NO", "NH4"]}	{DirectedEdge["N2O", "NH2OH"], DirectedEdge["NH4", "NH2OH"], DirectedEdge["N2O", "NO"], DirectedEdge["NH4", "NO"]}	{4/3, 2, 1/3, 1/2}	{3/4, 3, 1/2, 2}
{{{3/2, "H"}, {3/2, "NH2OH"}, {1, "NH3"}, {1, "NO"}}, {{1, "N2O"}, {3/2, "NH4"}, {3/2, "H2O"}}}	3	-384.03799999999995	-128.01266666666663	Max[0, Re[H^(3/2)]]*Max[0, Re[NH2OH^(3/2)]]*Max[0, Re[NH3]]*Max[0, Re[NO]]*Subscript[kF, 344]	Max[0, Re[N2O]]*Max[0, Re[NH4^(3/2)]]*Subscript[kB, 344]	Subscript[kF, 344] -> kdef	Subscript[kB, 344] -> kdef	-384.03799999999995 + R*T*Log[("H2O"^(3/2)*"N2O"*"NH4"^(3/2))/("H"^(3/2)*"NH2OH"^(3/2)*"NH3"*"NO")]	{DirectedEdge["NH2OH", "N2O"], DirectedEdge["NH3", "N2O"], DirectedEdge["NO", "N2O"], DirectedEdge["NH2OH", "NH4"], DirectedEdge["NH3", "NH4"], DirectedEdge["NO", "NH4"]}	{DirectedEdge["N2O", "NH2OH"], DirectedEdge["NH4", "NH2OH"], DirectedEdge["N2O", "NH3"], DirectedEdge["NH4", "NH3"], DirectedEdge["N2O", "NO"], DirectedEdge["NH4", "NO"]}	{4/3, 2, 2, 1, 3/2, 3/2}	{3/4, 1, 1/2, 2/3, 1/2, 2/3}
{{{3/2, "H"}, {1, "N2H5"}, {3/2, "NH2OH"}}, {{5/2, "NH4"}, {1, "NO"}, {1/2, "H2O"}}}	3	-243.19499999999996	-81.06499999999998	Max[0, Re[H^(3/2)]]*Max[0, Re[N2H5]]*Max[0, Re[NH2OH^(3/2)]]*Subscript[kF, 345]	Max[0, Re[NH4^(5/2)]]*Max[0, Re[NO]]*Subscript[kB, 345]	Subscript[kF, 345] -> kdef	Subscript[kB, 345] -> kdef	-243.19499999999996 + R*T*Log[(Sqrt["H2O"]*"NH4"^(5/2)*"NO")/("H"^(3/2)*"N2H5"*"NH2OH"^(3/2))]	{DirectedEdge["N2H5", "NH4"], DirectedEdge["NH2OH", "NH4"], DirectedEdge["N2H5", "NO"], DirectedEdge["NH2OH", "NO"]}	{DirectedEdge["NH4", "N2H5"], DirectedEdge["NO", "N2H5"], DirectedEdge["NH4", "NH2OH"], DirectedEdge["NO", "NH2OH"]}	{5/4, 5/3, 1/2, 2/3}	{4/5, 2, 3/5, 3/2}
{{{5/2, "H"}, {1, "N2H4"}, {3/2, "NH2OH"}}, {{5/2, "NH4"}, {1, "NO"}, {1/2, "H2O"}}}	3	-317.87199999999996	-105.95733333333331	Max[0, Re[H^(5/2)]]*Max[0, Re[N2H4]]*Max[0, Re[NH2OH^(3/2)]]*Subscript[kF, 346]	Max[0, Re[NH4^(5/2)]]*Max[0, Re[NO]]*Subscript[kB, 346]	Subscript[kF, 346] -> kdef	Subscript[kB, 346] -> kdef	-317.87199999999996 + R*T*Log[(Sqrt["H2O"]*"NH4"^(5/2)*"NO")/("H"^(5/2)*"N2H4"*"NH2OH"^(3/2))]	{DirectedEdge["N2H4", "NH4"], DirectedEdge["NH2OH", "NH4"], DirectedEdge["N2H4", "NO"], DirectedEdge["NH2OH", "NO"]}	{DirectedEdge["NH4", "N2H4"], DirectedEdge["NO", "N2H4"], DirectedEdge["NH4", "NH2OH"], DirectedEdge["NO", "NH2OH"]}	{5/4, 5/3, 1/2, 2/3}	{4/5, 2, 3/5, 3/2}
{{{3/2, "H"}, {1, "N2H4"}, {3/2, "NH2OH"}}, {{1, "NH3"}, {3/2, "NH4"}, {1, "NO"}, {1/2, "H2O"}}}	3	-265.16099999999994	-88.38699999999997	Max[0, Re[H^(3/2)]]*Max[0, Re[N2H4]]*Max[0, Re[NH2OH^(3/2)]]*Subscript[kF, 347]	Max[0, Re[NH3]]*Max[0, Re[NH4^(3/2)]]*Max[0, Re[NO]]*Subscript[kB, 347]	Subscript[kF, 347] -> kdef	Subscript[kB, 347] -> kdef	-265.16099999999994 + R*T*Log[(Sqrt["H2O"]*"NH3"*"NH4"^(3/2)*"NO")/("H"^(3/2)*"N2H4"*"NH2OH"^(3/2))]	{DirectedEdge["N2H4", "NH3"], DirectedEdge["NH2OH", "NH3"], DirectedEdge["N2H4", "NH4"], DirectedEdge["NH2OH", "NH4"], DirectedEdge["N2H4", "NO"], DirectedEdge["NH2OH", "NO"]}	{DirectedEdge["NH3", "N2H4"], DirectedEdge["NH4", "N2H4"], DirectedEdge["NO", "N2H4"], DirectedEdge["NH3", "NH2OH"], DirectedEdge["NH4", "NH2OH"], DirectedEdge["NO", "NH2OH"]}	{1/2, 2/3, 3/4, 1, 1/2, 2/3}	{2, 4/3, 2, 3/2, 1, 3/2}
{{{1, "N2O"}, {1, "NH4"}}, {{1, "H"}, {1, "N2"}, {1, "NH2OH"}}}	2	-51.709	-25.8545	Max[0, Re[N2O]]*Max[0, Re[NH4]]*Subscript[kF, 348]	Max[0, Re[H]]*Max[0, Re[N2]]*Max[0, Re[NH2OH]]*Subscript[kB, 348]	Subscript[kF, 348] -> kdef	Subscript[kB, 348] -> kdef	-51.709 + R*T*Log[("H"*"N2"*"NH2OH")/("N2O"*"NH4")]	{DirectedEdge["N2O", "N2"], DirectedEdge["NH4", "N2"], DirectedEdge["N2O", "NH2OH"], DirectedEdge["NH4", "NH2OH"]}	{DirectedEdge["N2", "N2O"], DirectedEdge["NH2OH", "N2O"], DirectedEdge["N2", "NH4"], DirectedEdge["NH2OH", "NH4"]}	{1, 2, 1/2, 1}	{1, 2, 1/2, 1}
{{{2, "H"}, {1, "N2H4"}, {2, "NH2OH"}}, {{1, "N2"}, {2, "NH4"}, {2, "H2O"}}}	4	-700.9079999999999	-175.22699999999998	Max[0, Re[H^2]]*Max[0, Re[N2H4]]*Max[0, Re[NH2OH^2]]*Subscript[kF, 349]	Max[0, Re[N2]]*Max[0, Re[NH4^2]]*Subscript[kB, 349]	Subscript[kF, 349] -> kdef	Subscript[kB, 349] -> kdef	-700.9079999999999 + R*T*Log[("H2O"^2*"N2"*"NH4"^2)/("H"^2*"N2H4"*"NH2OH"^2)]	{DirectedEdge["N2H4", "N2"], DirectedEdge["NH2OH", "N2"], DirectedEdge["N2H4", "NH4"], DirectedEdge["NH2OH", "NH4"]}	{DirectedEdge["N2", "N2H4"], DirectedEdge["NH4", "N2H4"], DirectedEdge["N2", "NH2OH"], DirectedEdge["NH4", "NH2OH"]}	{1, 1, 1, 1}	{1, 1, 1, 1}
{{{1, "H"}, {1, "N2H5"}, {2, "NH2OH"}}, {{1, "N2"}, {2, "NH4"}, {2, "H2O"}}}	4	-626.231	-156.55775	Max[0, Re[H]]*Max[0, Re[N2H5]]*Max[0, Re[NH2OH^2]]*Subscript[kF, 350]	Max[0, Re[N2]]*Max[0, Re[NH4^2]]*Subscript[kB, 350]	Subscript[kF, 350] -> kdef	Subscript[kB, 350] -> kdef	-626.231 + R*T*Log[("H2O"^2*"N2"*"NH4"^2)/("H"*"N2H5"*"NH2OH"^2)]	{DirectedEdge["N2H5", "N2"], DirectedEdge["NH2OH", "N2"], DirectedEdge["N2H5", "NH4"], DirectedEdge["NH2OH", "NH4"]}	{DirectedEdge["N2", "N2H5"], DirectedEdge["NH4", "N2H5"], DirectedEdge["N2", "NH2OH"], DirectedEdge["NH4", "NH2OH"]}	{1, 1, 1, 1}	{1, 1, 1, 1}
{{{1, "H"}, {1, "NH2OH"}}, {{1, "NH4"}, {1/2, "O2"}}}	2	-34.969999999999985	-17.484999999999992	Max[0, Re[H]]*Max[0, Re[NH2OH]]*Subscript[kF, 351]	Max[0, Re[NH4]]*Max[0, Re[Sqrt[O2]]]*Subscript[kB, 351]	Subscript[kF, 351] -> kdef	Subscript[kB, 351] -> kdef	-34.969999999999985 + R*T*Log[("NH4"*Sqrt["O2"])/("H"*"NH2OH")]	{DirectedEdge["NH2OH", "NH4"]}	{DirectedEdge["NH4", "NH2OH"]}	{1}	{1}
{{{1, "H"}, {1, "NH3"}, {1, "NH3OH"}}, {{1, "NH2OH"}, {1, "NH4"}}}	2	-18.604	-9.302	Max[0, Re[H]]*Max[0, Re[NH3]]*Max[0, Re[NH3OH]]*Subscript[kF, 352]	Max[0, Re[NH2OH]]*Max[0, Re[NH4]]*Subscript[kB, 352]	Subscript[kF, 352] -> kdef	Subscript[kB, 352] -> kdef	-18.604 + R*T*Log[("NH2OH"*"NH4")/("H"*"NH3"*"NH3OH")]	{DirectedEdge["NH3", "NH2OH"], DirectedEdge["NH3OH", "NH2OH"], DirectedEdge["NH3", "NH4"], DirectedEdge["NH3OH", "NH4"]}	{DirectedEdge["NH2OH", "NH3"], DirectedEdge["NH4", "NH3"], DirectedEdge["NH2OH", "NH3OH"], DirectedEdge["NH4", "NH3OH"]}	{1, 1, 1, 1}	{1, 1, 1, 1}
{{{2, "H"}, {1, "N2O"}, {4, "NH3OH"}, {1, "H2O"}}, {{4, "NH4"}, {2, "NO3"}}}	8	-135.12100000000004	-16.890125000000005	Max[0, Re[H^2]]*Max[0, Re[N2O]]*Max[0, Re[NH3OH^4]]*Subscript[kF, 353]	Max[0, Re[NH4^4]]*Max[0, Re[NO3^2]]*Subscript[kB, 353]	Subscript[kF, 353] -> kdef	Subscript[kB, 353] -> kdef	-135.12100000000004 + R*T*Log[("NH4"^4*"NO3"^2)/("H"^2*"H2O"*"N2O"*"NH3OH"^4)]	{DirectedEdge["N2O", "NH4"], DirectedEdge["NH3OH", "NH4"], DirectedEdge["N2O", "NO3"], DirectedEdge["NH3OH", "NO3"]}	{DirectedEdge["NH4", "N2O"], DirectedEdge["NO3", "N2O"], DirectedEdge["NH4", "NH3OH"], DirectedEdge["NO3", "NH3OH"]}	{2, 1, 1, 1/2}	{1/2, 1, 1, 2}
{{{3, "H"}, {1, "N2"}, {5, "NH3OH"}, {1, "H2O"}}, {{5, "NH4"}, {2, "NO3"}}}	10	-49.30499999999995	-4.930499999999995	Max[0, Re[H^3]]*Max[0, Re[N2]]*Max[0, Re[NH3OH^5]]*Subscript[kF, 354]	Max[0, Re[NH4^5]]*Max[0, Re[NO3^2]]*Subscript[kB, 354]	Subscript[kF, 354] -> kdef	Subscript[kB, 354] -> kdef	-49.30499999999995 + R*T*Log[("NH4"^5*"NO3"^2)/("H"^3*"H2O"*"N2"*"NH3OH"^5)]	{DirectedEdge["N2", "NH4"], DirectedEdge["NH3OH", "NH4"], DirectedEdge["N2", "NO3"], DirectedEdge["NH3OH", "NO3"]}	{DirectedEdge["NH4", "N2"], DirectedEdge["NO3", "N2"], DirectedEdge["NH4", "NH3OH"], DirectedEdge["NO3", "NH3OH"]}	{5/2, 1, 1, 2/5}	{2/5, 1, 1, 5/2}
{{{2, "NH4"}, {2, "NO2"}}, {{1, "N2O"}, {2, "NH3OH"}, {1, "H2O"}}}	4	-41.10500000000002	-10.276250000000005	Max[0, Re[NH4^2]]*Max[0, Re[NO2^2]]*Subscript[kF, 355]	Max[0, Re[N2O]]*Max[0, Re[NH3OH^2]]*Subscript[kB, 355]	Subscript[kF, 355] -> kdef	Subscript[kB, 355] -> kdef	-41.10500000000002 + R*T*Log[("H2O"*"N2O"*"NH3OH"^2)/("NH4"^2*"NO2"^2)]	{DirectedEdge["NH4", "N2O"], DirectedEdge["NO2", "N2O"], DirectedEdge["NH4", "NH3OH"], DirectedEdge["NO2", "NH3OH"]}	{DirectedEdge["N2O", "NH4"], DirectedEdge["NH3OH", "NH4"], DirectedEdge["N2O", "NO2"], DirectedEdge["NH3OH", "NO2"]}	{1, 1, 1, 1}	{1, 1, 1, 1}
{{{3, "NH4"}, {2, "NO2"}}, {{1, "H"}, {1, "N2"}, {3, "NH3OH"}, {1, "H2O"}}}	6	-126.92100000000005	-21.153500000000008	Max[0, Re[NH4^3]]*Max[0, Re[NO2^2]]*Subscript[kF, 356]	Max[0, Re[H]]*Max[0, Re[N2]]*Max[0, Re[NH3OH^3]]*Subscript[kB, 356]	Subscript[kF, 356] -> kdef	Subscript[kB, 356] -> kdef	-126.92100000000005 + R*T*Log[("H"*"H2O"*"N2"*"NH3OH"^3)/("NH4"^3*"NO2"^2)]	{DirectedEdge["NH4", "N2"], DirectedEdge["NO2", "N2"], DirectedEdge["NH4", "NH3OH"], DirectedEdge["NO2", "NH3OH"]}	{DirectedEdge["N2", "NH4"], DirectedEdge["NH3OH", "NH4"], DirectedEdge["N2", "NO2"], DirectedEdge["NH3OH", "NO2"]}	{2/3, 1, 1, 3/2}	{3/2, 1, 1, 2/3}
{{{1, "NH4"}, {2, "NO"}}, {{1, "H"}, {1, "N2O"}, {1, "NH3OH"}}}	2	-82.16200000000003	-41.08100000000002	Max[0, Re[NH4]]*Max[0, Re[NO^2]]*Subscript[kF, 357]	Max[0, Re[H]]*Max[0, Re[N2O]]*Max[0, Re[NH3OH]]*Subscript[kB, 357]	Subscript[kF, 357] -> kdef	Subscript[kB, 357] -> kdef	-82.16200000000003 + R*T*Log[("H"*"N2O"*"NH3OH")/("NH4"*"NO"^2)]	{DirectedEdge["NH4", "N2O"], DirectedEdge["NO", "N2O"], DirectedEdge["NH4", "NH3OH"], DirectedEdge["NO", "NH3OH"]}	{DirectedEdge["N2O", "NH4"], DirectedEdge["NH3OH", "NH4"], DirectedEdge["N2O", "NO"], DirectedEdge["NH3OH", "NO"]}	{2, 1, 1, 1/2}	{1/2, 1, 1, 2}
{{{2, "NH4"}, {2, "NO"}}, {{2, "H"}, {1, "N2"}, {2, "NH3OH"}}}	4	-167.978	-41.9945	Max[0, Re[NH4^2]]*Max[0, Re[NO^2]]*Subscript[kF, 358]	Max[0, Re[H^2]]*Max[0, Re[N2]]*Max[0, Re[NH3OH^2]]*Subscript[kB, 358]	Subscript[kF, 358] -> kdef	Subscript[kB, 358] -> kdef	-167.978 + R*T*Log[("H"^2*"N2"*"NH3OH"^2)/("NH4"^2*"NO"^2)]	{DirectedEdge["NH4", "N2"], DirectedEdge["NO", "N2"], DirectedEdge["NH4", "NH3OH"], DirectedEdge["NO", "NH3OH"]}	{DirectedEdge["N2", "NH4"], DirectedEdge["NH3OH", "NH4"], DirectedEdge["N2", "NO"], DirectedEdge["NH3OH", "NO"]}	{1, 1, 1, 1}	{1, 1, 1, 1}
{{{2, "H"}, {4, "NH3OH"}}, {{1, "N2O"}, {2, "NH4"}, {3, "H2O"}}}	8	-478.1709999999999	-59.771374999999985	Max[0, Re[H^2]]*Max[0, Re[NH3OH^4]]*Subscript[kF, 359]	Max[0, Re[N2O]]*Max[0, Re[NH4^2]]*Subscript[kB, 359]	Subscript[kF, 359] -> kdef	Subscript[kB, 359] -> kdef	-478.1709999999999 + R*T*Log[("H2O"^3*"N2O"*"NH4"^2)/("H"^2*"NH3OH"^4)]	{DirectedEdge["NH3OH", "N2O"], DirectedEdge["NH3OH", "NH4"]}	{DirectedEdge["N2O", "NH3OH"], DirectedEdge["NH4", "NH3OH"]}	{1/2, 1/2}	{2, 2}
{{{4, "H"}, {2, "NH3"}, {4, "NH3OH"}}, {{1, "N2O"}, {4, "NH4"}, {3, "H2O"}}}	8	-583.5929999999998	-72.94912499999998	Max[0, Re[H^4]]*Max[0, Re[NH3^2]]*Max[0, Re[NH3OH^4]]*Subscript[kF, 360]	Max[0, Re[N2O]]*Max[0, Re[NH4^4]]*Subscript[kB, 360]	Subscript[kF, 360] -> kdef	Subscript[kB, 360] -> kdef	-583.5929999999998 + R*T*Log[("H2O"^3*"N2O"*"NH4"^4)/("H"^4*"NH3"^2*"NH3OH"^4)]	{DirectedEdge["NH3", "N2O"], DirectedEdge["NH3OH", "N2O"], DirectedEdge["NH3", "NH4"], DirectedEdge["NH3OH", "NH4"]}	{DirectedEdge["N2O", "NH3"], DirectedEdge["NH4", "NH3"], DirectedEdge["N2O", "NH3OH"], DirectedEdge["NH4", "NH3OH"]}	{1, 1/2, 2, 1}	{1, 1/2, 2, 1}
{{{1, "H"}, {3, "NH3OH"}}, {{1, "N2"}, {1, "NH4"}, {3, "H2O"}}}	6	-563.987	-93.99783333333332	Max[0, Re[H]]*Max[0, Re[NH3OH^3]]*Subscript[kF, 361]	Max[0, Re[N2]]*Max[0, Re[NH4]]*Subscript[kB, 361]	Subscript[kF, 361] -> kdef	Subscript[kB, 361] -> kdef	-563.987 + R*T*Log[("H2O"^3*"N2"*"NH4")/("H"*"NH3OH"^3)]	{DirectedEdge["NH3OH", "N2"], DirectedEdge["NH3OH", "NH4"]}	{DirectedEdge["N2", "NH3OH"], DirectedEdge["NH4", "NH3OH"]}	{2/3, 1/3}	{3/2, 3}
{{{3, "H"}, {2, "NH3"}, {3, "NH3OH"}}, {{1, "N2"}, {3, "NH4"}, {3, "H2O"}}}	6	-669.4089999999999	-111.56816666666664	Max[0, Re[H^3]]*Max[0, Re[NH3^2]]*Max[0, Re[NH3OH^3]]*Subscript[kF, 362]	Max[0, Re[N2]]*Max[0, Re[NH4^3]]*Subscript[kB, 362]	Subscript[kF, 362] -> kdef	Subscript[kB, 362] -> kdef	-669.4089999999999 + R*T*Log[("H2O"^3*"N2"*"NH4"^3)/("H"^3*"NH3"^2*"NH3OH"^3)]	{DirectedEdge["NH3", "N2"], DirectedEdge["NH3OH", "N2"], DirectedEdge["NH3", "NH4"], DirectedEdge["NH3OH", "NH4"]}	{DirectedEdge["N2", "NH3"], DirectedEdge["NH4", "NH3"], DirectedEdge["N2", "NH3OH"], DirectedEdge["NH4", "NH3OH"]}	{1, 2/3, 3/2, 1}	{1, 2/3, 3/2, 1}
{{{1, "H"}, {3, "NH3OH"}, {2, "NO"}}, {{2, "N2O"}, {1, "NH4"}, {3, "H2O"}}}	6	-560.3329999999999	-93.38883333333331	Max[0, Re[H]]*Max[0, Re[NH3OH^3]]*Max[0, Re[NO^2]]*Subscript[kF, 363]	Max[0, Re[N2O^2]]*Max[0, Re[NH4]]*Subscript[kB, 363]	Subscript[kF, 363] -> kdef	Subscript[kB, 363] -> kdef	-560.3329999999999 + R*T*Log[("H2O"^3*"N2O"^2*"NH4")/("H"*"NH3OH"^3*"NO"^2)]	{DirectedEdge["NH3OH", "N2O"], DirectedEdge["NO", "N2O"], DirectedEdge["NH3OH", "NH4"], DirectedEdge["NO", "NH4"]}	{DirectedEdge["N2O", "NH3OH"], DirectedEdge["NH4", "NH3OH"], DirectedEdge["N2O", "NO"], DirectedEdge["NH4", "NO"]}	{4/3, 2, 1/3, 1/2}	{3/4, 3, 1/2, 2}
{{{3/2, "H"}, {1, "NH3"}, {3/2, "NH3OH"}, {1, "NO"}}, {{1, "N2O"}, {3/2, "NH4"}, {3/2, "H2O"}}}	3	-332.87749999999994	-110.95916666666665	Max[0, Re[H^(3/2)]]*Max[0, Re[NH3]]*Max[0, Re[NH3OH^(3/2)]]*Max[0, Re[NO]]*Subscript[kF, 364]	Max[0, Re[N2O]]*Max[0, Re[NH4^(3/2)]]*Subscript[kB, 364]	Subscript[kF, 364] -> kdef	Subscript[kB, 364] -> kdef	-332.87749999999994 + R*T*Log[("H2O"^(3/2)*"N2O"*"NH4"^(3/2))/("H"^(3/2)*"NH3"*"NH3OH"^(3/2)*"NO")]	{DirectedEdge["NH3", "N2O"], DirectedEdge["NH3OH", "N2O"], DirectedEdge["NO", "N2O"], DirectedEdge["NH3", "NH4"], DirectedEdge["NH3OH", "NH4"], DirectedEdge["NO", "NH4"]}	{DirectedEdge["N2O", "NH3"], DirectedEdge["NH4", "NH3"], DirectedEdge["N2O", "NH3OH"], DirectedEdge["NH4", "NH3OH"], DirectedEdge["N2O", "NO"], DirectedEdge["NH4", "NO"]}	{2, 4/3, 2, 3/2, 1, 3/2}	{1/2, 2/3, 3/4, 1, 1/2, 2/3}
{{{3/2, "H"}, {1, "N2H5"}, {3/2, "NH3OH"}}, {{5/2, "NH4"}, {1, "NO"}, {1/2, "H2O"}}}	3	-192.03449999999998	-64.01149999999998	Max[0, Re[H^(3/2)]]*Max[0, Re[N2H5]]*Max[0, Re[NH3OH^(3/2)]]*Subscript[kF, 365]	Max[0, Re[NH4^(5/2)]]*Max[0, Re[NO]]*Subscript[kB, 365]	Subscript[kF, 365] -> kdef	Subscript[kB, 365] -> kdef	-192.03449999999998 + R*T*Log[(Sqrt["H2O"]*"NH4"^(5/2)*"NO")/("H"^(3/2)*"N2H5"*"NH3OH"^(3/2))]	{DirectedEdge["N2H5", "NH4"], DirectedEdge["NH3OH", "NH4"], DirectedEdge["N2H5", "NO"], DirectedEdge["NH3OH", "NO"]}	{DirectedEdge["NH4", "N2H5"], DirectedEdge["NO", "N2H5"], DirectedEdge["NH4", "NH3OH"], DirectedEdge["NO", "NH3OH"]}	{5/4, 5/3, 1/2, 2/3}	{4/5, 2, 3/5, 3/2}
{{{5/2, "H"}, {1, "N2H4"}, {3/2, "NH3OH"}}, {{5/2, "NH4"}, {1, "NO"}, {1/2, "H2O"}}}	3	-266.7115	-88.90383333333332	Max[0, Re[H^(5/2)]]*Max[0, Re[N2H4]]*Max[0, Re[NH3OH^(3/2)]]*Subscript[kF, 366]	Max[0, Re[NH4^(5/2)]]*Max[0, Re[NO]]*Subscript[kB, 366]	Subscript[kF, 366] -> kdef	Subscript[kB, 366] -> kdef	-266.7115 + R*T*Log[(Sqrt["H2O"]*"NH4"^(5/2)*"NO")/("H"^(5/2)*"N2H4"*"NH3OH"^(3/2))]	{DirectedEdge["N2H4", "NH4"], DirectedEdge["NH3OH", "NH4"], DirectedEdge["N2H4", "NO"], DirectedEdge["NH3OH", "NO"]}	{DirectedEdge["NH4", "N2H4"], DirectedEdge["NO", "N2H4"], DirectedEdge["NH4", "NH3OH"], DirectedEdge["NO", "NH3OH"]}	{5/4, 5/3, 1/2, 2/3}	{4/5, 2, 3/5, 3/2}
{{{3/2, "H"}, {1, "N2H4"}, {3/2, "NH3OH"}}, {{1, "NH3"}, {3/2, "NH4"}, {1, "NO"}, {1/2, "H2O"}}}	3	-214.00049999999996	-71.33349999999999	Max[0, Re[H^(3/2)]]*Max[0, Re[N2H4]]*Max[0, Re[NH3OH^(3/2)]]*Subscript[kF, 367]	Max[0, Re[NH3]]*Max[0, Re[NH4^(3/2)]]*Max[0, Re[NO]]*Subscript[kB, 367]	Subscript[kF, 367] -> kdef	Subscript[kB, 367] -> kdef	-214.00049999999996 + R*T*Log[(Sqrt["H2O"]*"NH3"*"NH4"^(3/2)*"NO")/("H"^(3/2)*"N2H4"*"NH3OH"^(3/2))]	{DirectedEdge["N2H4", "NH3"], DirectedEdge["NH3OH", "NH3"], DirectedEdge["N2H4", "NH4"], DirectedEdge["NH3OH", "NH4"], DirectedEdge["N2H4", "NO"], DirectedEdge["NH3OH", "NO"]}	{DirectedEdge["NH3", "N2H4"], DirectedEdge["NH4", "N2H4"], DirectedEdge["NO", "N2H4"], DirectedEdge["NH3", "NH3OH"], DirectedEdge["NH4", "NH3OH"], DirectedEdge["NO", "NH3OH"]}	{1/2, 2/3, 3/4, 1, 1/2, 2/3}	{2, 4/3, 2, 3/2, 1, 3/2}
{{{1, "N2O"}, {1, "NH4"}}, {{1, "H"}, {1, "N2"}, {1, "NH3OH"}}}	2	-85.816	-42.908	Max[0, Re[N2O]]*Max[0, Re[NH4]]*Subscript[kF, 368]	Max[0, Re[H]]*Max[0, Re[N2]]*Max[0, Re[NH3OH]]*Subscript[kB, 368]	Subscript[kF, 368] -> kdef	Subscript[kB, 368] -> kdef	-85.816 + R*T*Log[("H"*"N2"*"NH3OH")/("N2O"*"NH4")]	{DirectedEdge["N2O", "N2"], DirectedEdge["NH4", "N2"], DirectedEdge["N2O", "NH3OH"], DirectedEdge["NH4", "NH3OH"]}	{DirectedEdge["N2", "N2O"], DirectedEdge["NH3OH", "N2O"], DirectedEdge["N2", "NH4"], DirectedEdge["NH3OH", "NH4"]}	{1, 2, 1/2, 1}	{1, 2, 1/2, 1}
{{{2, "H"}, {1, "N2H4"}, {2, "NH3OH"}}, {{1, "N2"}, {2, "NH4"}, {2, "H2O"}}}	4	-632.694	-158.1735	Max[0, Re[H^2]]*Max[0, Re[N2H4]]*Max[0, Re[NH3OH^2]]*Subscript[kF, 369]	Max[0, Re[N2]]*Max[0, Re[NH4^2]]*Subscript[kB, 369]	Subscript[kF, 369] -> kdef	Subscript[kB, 369] -> kdef	-632.694 + R*T*Log[("H2O"^2*"N2"*"NH4"^2)/("H"^2*"N2H4"*"NH3OH"^2)]	{DirectedEdge["N2H4", "N2"], DirectedEdge["NH3OH", "N2"], DirectedEdge["N2H4", "NH4"], DirectedEdge["NH3OH", "NH4"]}	{DirectedEdge["N2", "N2H4"], DirectedEdge["NH4", "N2H4"], DirectedEdge["N2", "NH3OH"], DirectedEdge["NH4", "NH3OH"]}	{1, 1, 1, 1}	{1, 1, 1, 1}
{{{1, "H"}, {1, "N2H5"}, {2, "NH3OH"}}, {{1, "N2"}, {2, "NH4"}, {2, "H2O"}}}	4	-558.0169999999999	-139.50424999999998	Max[0, Re[H]]*Max[0, Re[N2H5]]*Max[0, Re[NH3OH^2]]*Subscript[kF, 370]	Max[0, Re[N2]]*Max[0, Re[NH4^2]]*Subscript[kB, 370]	Subscript[kF, 370] -> kdef	Subscript[kB, 370] -> kdef	-558.0169999999999 + R*T*Log[("H2O"^2*"N2"*"NH4"^2)/("H"*"N2H5"*"NH3OH"^2)]	{DirectedEdge["N2H5", "N2"], DirectedEdge["NH3OH", "N2"], DirectedEdge["N2H5", "NH4"], DirectedEdge["NH3OH", "NH4"]}	{DirectedEdge["N2", "N2H5"], DirectedEdge["NH4", "N2H5"], DirectedEdge["N2", "NH3OH"], DirectedEdge["NH4", "NH3OH"]}	{1, 1, 1, 1}	{1, 1, 1, 1}
{{{1, "H"}, {1, "NH3OH"}}, {{1, "NH4"}, {1/2, "O2"}}}	2	-0.8629999999999853	-0.43149999999999267	Max[0, Re[H]]*Max[0, Re[NH3OH]]*Subscript[kF, 371]	Max[0, Re[NH4]]*Max[0, Re[Sqrt[O2]]]*Subscript[kB, 371]	Subscript[kF, 371] -> kdef	Subscript[kB, 371] -> kdef	-0.8629999999999853 + R*T*Log[("NH4"*Sqrt["O2"])/("H"*"NH3OH")]	{DirectedEdge["NH3OH", "NH4"]}	{DirectedEdge["NH4", "NH3OH"]}	{1}	{1}
{{{1, "N2O"}, {4, "NH2OH"}, {1, "H2O"}}, {{2, "H"}, {4, "NH3"}, {2, "NO3"}}}	8	-60.704999999999984	-7.588124999999998	Max[0, Re[N2O]]*Max[0, Re[NH2OH^4]]*Subscript[kF, 372]	Max[0, Re[H^2]]*Max[0, Re[NH3^4]]*Max[0, Re[NO3^2]]*Subscript[kB, 372]	Subscript[kF, 372] -> kdef	Subscript[kB, 372] -> kdef	-60.704999999999984 + R*T*Log[("H"^2*"NH3"^4*"NO3"^2)/("H2O"*"N2O"*"NH2OH"^4)]	{DirectedEdge["N2O", "NH3"], DirectedEdge["NH2OH", "NH3"], DirectedEdge["N2O", "NO3"], DirectedEdge["NH2OH", "NO3"]}	{DirectedEdge["NH3", "N2O"], DirectedEdge["NO3", "N2O"], DirectedEdge["NH3", "NH2OH"], DirectedEdge["NO3", "NH2OH"]}	{2, 1, 1, 1/2}	{1/2, 1, 1, 2}
{{{2, "H"}, {5, "NH3"}, {2, "NO3"}}, {{1, "N2"}, {5, "NH2OH"}, {1, "H2O"}}}	10	-43.714999999999975	-4.3714999999999975	Max[0, Re[H^2]]*Max[0, Re[NH3^5]]*Max[0, Re[NO3^2]]*Subscript[kF, 373]	Max[0, Re[N2]]*Max[0, Re[NH2OH^5]]*Subscript[kB, 373]	Subscript[kF, 373] -> kdef	Subscript[kB, 373] -> kdef	-43.714999999999975 + R*T*Log[("H2O"*"N2"*"NH2OH"^5)/("H"^2*"NH3"^5*"NO3"^2)]	{DirectedEdge["NH3", "N2"], DirectedEdge["NO3", "N2"], DirectedEdge["NH3", "NH2OH"], DirectedEdge["NO3", "NH2OH"]}	{DirectedEdge["N2", "NH3"], DirectedEdge["NH2OH", "NH3"], DirectedEdge["N2", "NO3"], DirectedEdge["NH2OH", "NO3"]}	{2/5, 1, 1, 5/2}	{5/2, 1, 1, 2/5}
{{{2, "H"}, {2, "NH3"}, {2, "NO2"}}, {{1, "N2O"}, {2, "NH2OH"}, {1, "H2O"}}}	4	-78.31300000000002	-19.578250000000004	Max[0, Re[H^2]]*Max[0, Re[NH3^2]]*Max[0, Re[NO2^2]]*Subscript[kF, 374]	Max[0, Re[N2O]]*Max[0, Re[NH2OH^2]]*Subscript[kB, 374]	Subscript[kF, 374] -> kdef	Subscript[kB, 374] -> kdef	-78.31300000000002 + R*T*Log[("H2O"*"N2O"*"NH2OH"^2)/("H"^2*"NH3"^2*"NO2"^2)]	{DirectedEdge["NH3", "N2O"], DirectedEdge["NO2", "N2O"], DirectedEdge["NH3", "NH2OH"], DirectedEdge["NO2", "NH2OH"]}	{DirectedEdge["N2O", "NH3"], DirectedEdge["NH2OH", "NH3"], DirectedEdge["N2O", "NO2"], DirectedEdge["NH2OH", "NO2"]}	{1, 1, 1, 1}	{1, 1, 1, 1}
{{{2, "H"}, {3, "NH3"}, {2, "NO2"}}, {{1, "N2"}, {3, "NH2OH"}, {1, "H2O"}}}	6	-182.73299999999998	-30.455499999999994	Max[0, Re[H^2]]*Max[0, Re[NH3^3]]*Max[0, Re[NO2^2]]*Subscript[kF, 375]	Max[0, Re[N2]]*Max[0, Re[NH2OH^3]]*Subscript[kB, 375]	Subscript[kF, 375] -> kdef	Subscript[kB, 375] -> kdef	-182.73299999999998 + R*T*Log[("H2O"*"N2"*"NH2OH"^3)/("H"^2*"NH3"^3*"NO2"^2)]	{DirectedEdge["NH3", "N2"], DirectedEdge["NO2", "N2"], DirectedEdge["NH3", "NH2OH"], DirectedEdge["NO2", "NH2OH"]}	{DirectedEdge["N2", "NH3"], DirectedEdge["NH2OH", "NH3"], DirectedEdge["N2", "NO2"], DirectedEdge["NH2OH", "NO2"]}	{2/3, 1, 1, 3/2}	{3/2, 1, 1, 2/3}
{{{1, "NH3"}, {2, "NO"}}, {{1, "N2O"}, {1, "NH2OH"}}}	2	-100.76600000000002	-50.38300000000001	Max[0, Re[NH3]]*Max[0, Re[NO^2]]*Subscript[kF, 376]	Max[0, Re[N2O]]*Max[0, Re[NH2OH]]*Subscript[kB, 376]	Subscript[kF, 376] -> kdef	Subscript[kB, 376] -> kdef	-100.76600000000002 + R*T*Log[("N2O"*"NH2OH")/("NH3"*"NO"^2)]	{DirectedEdge["NH3", "N2O"], DirectedEdge["NO", "N2O"], DirectedEdge["NH3", "NH2OH"], DirectedEdge["NO", "NH2OH"]}	{DirectedEdge["N2O", "NH3"], DirectedEdge["NH2OH", "NH3"], DirectedEdge["N2O", "NO"], DirectedEdge["NH2OH", "NO"]}	{2, 1, 1, 1/2}	{1/2, 1, 1, 2}
{{{2, "NH3"}, {2, "NO"}}, {{1, "N2"}, {2, "NH2OH"}}}	4	-205.18600000000004	-51.29650000000001	Max[0, Re[NH3^2]]*Max[0, Re[NO^2]]*Subscript[kF, 377]	Max[0, Re[N2]]*Max[0, Re[NH2OH^2]]*Subscript[kB, 377]	Subscript[kF, 377] -> kdef	Subscript[kB, 377] -> kdef	-205.18600000000004 + R*T*Log[("N2"*"NH2OH"^2)/("NH3"^2*"NO"^2)]	{DirectedEdge["NH3", "N2"], DirectedEdge["NO", "N2"], DirectedEdge["NH3", "NH2OH"], DirectedEdge["NO", "NH2OH"]}	{DirectedEdge["N2", "NH3"], DirectedEdge["NH2OH", "NH3"], DirectedEdge["N2", "NO"], DirectedEdge["NH2OH", "NO"]}	{1, 1, 1, 1}	{1, 1, 1, 1}
{{{4, "NH2OH"}, {2, "NH4"}}, {{2, "H"}, {1, "N2O"}, {4, "NH3"}, {3, "H2O"}}}	8	-403.755	-50.469375	Max[0, Re[NH2OH^4]]*Max[0, Re[NH4^2]]*Subscript[kF, 378]	Max[0, Re[H^2]]*Max[0, Re[N2O]]*Max[0, Re[NH3^4]]*Subscript[kB, 378]	Subscript[kF, 378] -> kdef	Subscript[kB, 378] -> kdef	-403.755 + R*T*Log[("H"^2*"H2O"^3*"N2O"*"NH3"^4)/("NH2OH"^4*"NH4"^2)]	{DirectedEdge["NH2OH", "N2O"], DirectedEdge["NH4", "N2O"], DirectedEdge["NH2OH", "NH3"], DirectedEdge["NH4", "NH3"]}	{DirectedEdge["N2O", "NH2OH"], DirectedEdge["NH3", "NH2OH"], DirectedEdge["N2O", "NH4"], DirectedEdge["NH3", "NH4"]}	{1/2, 1, 1, 2}	{2, 1, 1, 1/2}
{{{4, "NH2OH"}}, {{1, "N2O"}, {2, "NH3"}, {3, "H2O"}}}	8	-509.17699999999996	-63.647124999999996	Max[0, Re[NH2OH^4]]*Subscript[kF, 379]	Max[0, Re[N2O]]*Max[0, Re[NH3^2]]*Subscript[kB, 379]	Subscript[kF, 379] -> kdef	Subscript[kB, 379] -> kdef	-509.17699999999996 + R*T*Log[("H2O"^3*"N2O"*"NH3"^2)/"NH2OH"^4]	{DirectedEdge["NH2OH", "N2O"], DirectedEdge["NH2OH", "NH3"]}	{DirectedEdge["N2O", "NH2OH"], DirectedEdge["NH3", "NH2OH"]}	{1/2, 1/2}	{2, 2}
{{{3, "NH2OH"}, {2, "NH4"}}, {{2, "H"}, {1, "N2"}, {3, "NH3"}, {3, "H2O"}}}	6	-508.17499999999995	-84.69583333333333	Max[0, Re[NH2OH^3]]*Max[0, Re[NH4^2]]*Subscript[kF, 380]	Max[0, Re[H^2]]*Max[0, Re[N2]]*Max[0, Re[NH3^3]]*Subscript[kB, 380]	Subscript[kF, 380] -> kdef	Subscript[kB, 380] -> kdef	-508.17499999999995 + R*T*Log[("H"^2*"H2O"^3*"N2"*"NH3"^3)/("NH2OH"^3*"NH4"^2)]	{DirectedEdge["NH2OH", "N2"], DirectedEdge["NH4", "N2"], DirectedEdge["NH2OH", "NH3"], DirectedEdge["NH4", "NH3"]}	{DirectedEdge["N2", "NH2OH"], DirectedEdge["NH3", "NH2OH"], DirectedEdge["N2", "NH4"], DirectedEdge["NH3", "NH4"]}	{2/3, 1, 1, 3/2}	{3/2, 1, 1, 2/3}
{{{3, "NH2OH"}}, {{1, "N2"}, {1, "NH3"}, {3, "H2O"}}}	6	-613.597	-102.26616666666666	Max[0, Re[NH2OH^3]]*Subscript[kF, 381]	Max[0, Re[N2]]*Max[0, Re[NH3]]*Subscript[kB, 381]	Subscript[kF, 381] -> kdef	Subscript[kB, 381] -> kdef	-613.597 + R*T*Log[("H2O"^3*"N2"*"NH3")/"NH2OH"^3]	{DirectedEdge["NH2OH", "N2"], DirectedEdge["NH2OH", "NH3"]}	{DirectedEdge["N2", "NH2OH"], DirectedEdge["NH3", "NH2OH"]}	{2/3, 1/3}	{3/2, 3}
{{{3/2, "NH2OH"}, {1, "NH4"}, {1, "NO"}}, {{1, "H"}, {1, "N2O"}, {3/2, "NH3"}, {3/2, "H2O"}}}	3	-252.26049999999998	-84.08683333333332	Max[0, Re[NH2OH^(3/2)]]*Max[0, Re[NH4]]*Max[0, Re[NO]]*Subscript[kF, 382]	Max[0, Re[H]]*Max[0, Re[N2O]]*Max[0, Re[NH3^(3/2)]]*Subscript[kB, 382]	Subscript[kF, 382] -> kdef	Subscript[kB, 382] -> kdef	-252.26049999999998 + R*T*Log[("H"*"H2O"^(3/2)*"N2O"*"NH3"^(3/2))/("NH2OH"^(3/2)*"NH4"*"NO")]	{DirectedEdge["NH2OH", "N2O"], DirectedEdge["NH4", "N2O"], DirectedEdge["NO", "N2O"], DirectedEdge["NH2OH", "NH3"], DirectedEdge["NH4", "NH3"], DirectedEdge["NO", "NH3"]}	{DirectedEdge["N2O", "NH2OH"], DirectedEdge["NH3", "NH2OH"], DirectedEdge["N2O", "NH4"], DirectedEdge["NH3", "NH4"], DirectedEdge["N2O", "NO"], DirectedEdge["NH3", "NO"]}	{4/3, 2, 2, 1, 3/2, 3/2}	{3/4, 1, 1/2, 2/3, 1/2, 2/3}
{{{3, "NH2OH"}, {2, "NO"}}, {{2, "N2O"}, {1, "NH3"}, {3, "H2O"}}}	6	-609.943	-101.65716666666665	Max[0, Re[NH2OH^3]]*Max[0, Re[NO^2]]*Subscript[kF, 383]	Max[0, Re[N2O^2]]*Max[0, Re[NH3]]*Subscript[kB, 383]	Subscript[kF, 383] -> kdef	Subscript[kB, 383] -> kdef	-609.943 + R*T*Log[("H2O"^3*"N2O"^2*"NH3")/("NH2OH"^3*"NO"^2)]	{DirectedEdge["NH2OH", "N2O"], DirectedEdge["NO", "N2O"], DirectedEdge["NH2OH", "NH3"], DirectedEdge["NO", "NH3"]}	{DirectedEdge["N2O", "NH2OH"], DirectedEdge["NH3", "NH2OH"], DirectedEdge["N2O", "NO"], DirectedEdge["NH3", "NO"]}	{4/3, 2, 1/3, 1/2}	{3/4, 3, 1/2, 2}
{{{1, "N2H5"}, {3/2, "NH2OH"}}, {{3/2, "NH3"}, {1, "NH4"}, {1, "NO"}, {1/2, "H2O"}}}	3	-164.1285	-54.7095	Max[0, Re[N2H5]]*Max[0, Re[NH2OH^(3/2)]]*Subscript[kF, 384]	Max[0, Re[NH3^(3/2)]]*Max[0, Re[NH4]]*Max[0, Re[NO]]*Subscript[kB, 384]	Subscript[kF, 384] -> kdef	Subscript[kB, 384] -> kdef	-164.1285 + R*T*Log[(Sqrt["H2O"]*"NH3"^(3/2)*"NH4"*"NO")/("N2H5"*"NH2OH"^(3/2))]	{DirectedEdge["N2H5", "NH3"], DirectedEdge["NH2OH", "NH3"], DirectedEdge["N2H5", "NH4"], DirectedEdge["NH2OH", "NH4"], DirectedEdge["N2H5", "NO"], DirectedEdge["NH2OH", "NO"]}	{DirectedEdge["NH3", "N2H5"], DirectedEdge["NH4", "N2H5"], DirectedEdge["NO", "N2H5"], DirectedEdge["NH3", "NH2OH"], DirectedEdge["NH4", "NH2OH"], DirectedEdge["NO", "NH2OH"]}	{3/4, 1, 1/2, 2/3, 1/2, 2/3}	{4/3, 2, 2, 1, 3/2, 3/2}
{{{1, "H"}, {1, "N2H4"}, {3/2, "NH2OH"}}, {{3/2, "NH3"}, {1, "NH4"}, {1, "NO"}, {1/2, "H2O"}}}	3	-238.8055	-79.60183333333333	Max[0, Re[H]]*Max[0, Re[N2H4]]*Max[0, Re[NH2OH^(3/2)]]*Subscript[kF, 385]	Max[0, Re[NH3^(3/2)]]*Max[0, Re[NH4]]*Max[0, Re[NO]]*Subscript[kB, 385]	Subscript[kF, 385] -> kdef	Subscript[kB, 385] -> kdef	-238.8055 + R*T*Log[(Sqrt["H2O"]*"NH3"^(3/2)*"NH4"*"NO")/("H"*"N2H4"*"NH2OH"^(3/2))]	{DirectedEdge["N2H4", "NH3"], DirectedEdge["NH2OH", "NH3"], DirectedEdge["N2H4", "NH4"], DirectedEdge["NH2OH", "NH4"], DirectedEdge["N2H4", "NO"], DirectedEdge["NH2OH", "NO"]}	{DirectedEdge["NH3", "N2H4"], DirectedEdge["NH4", "N2H4"], DirectedEdge["NO", "N2H4"], DirectedEdge["NH3", "NH2OH"], DirectedEdge["NH4", "NH2OH"], DirectedEdge["NO", "NH2OH"]}	{3/4, 1, 1/2, 2/3, 1/2, 2/3}	{4/3, 2, 2, 1, 3/2, 3/2}
{{{1, "N2H4"}, {3/2, "NH2OH"}}, {{5/2, "NH3"}, {1, "NO"}, {1/2, "H2O"}}}	3	-186.09449999999998	-62.031499999999994	Max[0, Re[N2H4]]*Max[0, Re[NH2OH^(3/2)]]*Subscript[kF, 386]	Max[0, Re[NH3^(5/2)]]*Max[0, Re[NO]]*Subscript[kB, 386]	Subscript[kF, 386] -> kdef	Subscript[kB, 386] -> kdef	-186.09449999999998 + R*T*Log[(Sqrt["H2O"]*"NH3"^(5/2)*"NO")/("N2H4"*"NH2OH"^(3/2))]	{DirectedEdge["N2H4", "NH3"], DirectedEdge["NH2OH", "NH3"], DirectedEdge["N2H4", "NO"], DirectedEdge["NH2OH", "NO"]}	{DirectedEdge["NH3", "N2H4"], DirectedEdge["NO", "N2H4"], DirectedEdge["NH3", "NH2OH"], DirectedEdge["NO", "NH2OH"]}	{5/4, 5/3, 1/2, 2/3}	{4/5, 2, 3/5, 3/2}
{{{1, "N2O"}, {1, "NH3"}}, {{1, "N2"}, {1, "NH2OH"}}}	2	-104.42	-52.21	Max[0, Re[N2O]]*Max[0, Re[NH3]]*Subscript[kF, 387]	Max[0, Re[N2]]*Max[0, Re[NH2OH]]*Subscript[kB, 387]	Subscript[kF, 387] -> kdef	Subscript[kB, 387] -> kdef	-104.42 + R*T*Log[("N2"*"NH2OH")/("N2O"*"NH3")]	{DirectedEdge["N2O", "N2"], DirectedEdge["NH3", "N2"], DirectedEdge["N2O", "NH2OH"], DirectedEdge["NH3", "NH2OH"]}	{DirectedEdge["N2", "N2O"], DirectedEdge["NH2OH", "N2O"], DirectedEdge["N2", "NH3"], DirectedEdge["NH2OH", "NH3"]}	{1, 2, 1/2, 1}	{1, 2, 1/2, 1}
{{{1, "N2H4"}, {2, "NH2OH"}}, {{1, "N2"}, {2, "NH3"}, {2, "H2O"}}}	4	-595.486	-148.8715	Max[0, Re[N2H4]]*Max[0, Re[NH2OH^2]]*Subscript[kF, 388]	Max[0, Re[N2]]*Max[0, Re[NH3^2]]*Subscript[kB, 388]	Subscript[kF, 388] -> kdef	Subscript[kB, 388] -> kdef	-595.486 + R*T*Log[("H2O"^2*"N2"*"NH3"^2)/("N2H4"*"NH2OH"^2)]	{DirectedEdge["N2H4", "N2"], DirectedEdge["NH2OH", "N2"], DirectedEdge["N2H4", "NH3"], DirectedEdge["NH2OH", "NH3"]}	{DirectedEdge["N2", "N2H4"], DirectedEdge["NH3", "N2H4"], DirectedEdge["N2", "NH2OH"], DirectedEdge["NH3", "NH2OH"]}	{1, 1, 1, 1}	{1, 1, 1, 1}
{{{1, "N2H5"}, {2, "NH2OH"}}, {{1, "H"}, {1, "N2"}, {2, "NH3"}, {2, "H2O"}}}	4	-520.809	-130.20225	Max[0, Re[N2H5]]*Max[0, Re[NH2OH^2]]*Subscript[kF, 389]	Max[0, Re[H]]*Max[0, Re[N2]]*Max[0, Re[NH3^2]]*Subscript[kB, 389]	Subscript[kF, 389] -> kdef	Subscript[kB, 389] -> kdef	-520.809 + R*T*Log[("H"*"H2O"^2*"N2"*"NH3"^2)/("N2H5"*"NH2OH"^2)]	{DirectedEdge["N2H5", "N2"], DirectedEdge["NH2OH", "N2"], DirectedEdge["N2H5", "NH3"], DirectedEdge["NH2OH", "NH3"]}	{DirectedEdge["N2", "N2H5"], DirectedEdge["NH3", "N2H5"], DirectedEdge["N2", "NH2OH"], DirectedEdge["NH3", "NH2OH"]}	{1, 1, 1, 1}	{1, 1, 1, 1}
{{{1, "NH3"}, {1/2, "O2"}}, {{1, "NH2OH"}}}	2	-17.741000000000003	-8.870500000000002	Max[0, Re[NH3]]*Max[0, Re[Sqrt[O2]]]*Subscript[kF, 390]	Max[0, Re[NH2OH]]*Subscript[kB, 390]	Subscript[kF, 390] -> kdef	Subscript[kB, 390] -> kdef	-17.741000000000003 + R*T*Log["NH2OH"/("NH3"*Sqrt["O2"])]	{DirectedEdge["NH3", "NH2OH"]}	{DirectedEdge["NH2OH", "NH3"]}	{1}	{1}
{{{2/3, "H"}, {1, "N2O"}, {8/3, "NO2"}}, {{4/3, "N2"}, {2, "NO3"}, {1/3, "H2O"}}}	8	-304.349	-38.043625	Max[0, Re[H^(2/3)]]*Max[0, Re[N2O]]*Max[0, Re[NO2^(8/3)]]*Subscript[kF, 391]	Max[0, Re[N2^(4/3)]]*Max[0, Re[NO3^2]]*Subscript[kB, 391]	Subscript[kF, 391] -> kdef	Subscript[kB, 391] -> kdef	-304.349 + R*T*Log[("H2O"^(1/3)*"N2"^(4/3)*"NO3"^2)/("H"^(2/3)*"N2O"*"NO2"^(8/3))]	{DirectedEdge["N2O", "N2"], DirectedEdge["NO2", "N2"], DirectedEdge["N2O", "NO3"], DirectedEdge["NO2", "NO3"]}	{DirectedEdge["N2", "N2O"], DirectedEdge["NO3", "N2O"], DirectedEdge["N2", "NO2"], DirectedEdge["NO3", "NO2"]}	{4/3, 1, 1, 3/4}	{3/4, 1, 1, 4/3}
{{{1, "N2O"}, {4, "NO"}, {1, "H2O"}}, {{2, "H"}, {2, "N2"}, {2, "NO3"}}}	8	-471.077	-58.884625	Max[0, Re[N2O]]*Max[0, Re[NO^4]]*Subscript[kF, 392]	Max[0, Re[H^2]]*Max[0, Re[N2^2]]*Max[0, Re[NO3^2]]*Subscript[kB, 392]	Subscript[kF, 392] -> kdef	Subscript[kB, 392] -> kdef	-471.077 + R*T*Log[("H"^2*"N2"^2*"NO3"^2)/("H2O"*"N2O"*"NO"^4)]	{DirectedEdge["N2O", "N2"], DirectedEdge["NO", "N2"], DirectedEdge["N2O", "NO3"], DirectedEdge["NO", "NO3"]}	{DirectedEdge["N2", "N2O"], DirectedEdge["NO3", "N2O"], DirectedEdge["N2", "NO"], DirectedEdge["NO3", "NO"]}	{2, 1, 1, 1/2}	{1/2, 1, 1, 2}
{{{8/3, "NH4"}, {2, "NO3"}}, {{2/3, "H"}, {4/3, "N2"}, {1, "N2O"}, {5, "H2O"}}}	8	-616.8616666666668	-77.10770833333335	Max[0, Re[NH4^(8/3)]]*Max[0, Re[NO3^2]]*Subscript[kF, 393]	Max[0, Re[H^(2/3)]]*Max[0, Re[N2^(4/3)]]*Max[0, Re[N2O]]*Subscript[kB, 393]	Subscript[kF, 393] -> kdef	Subscript[kB, 393] -> kdef	-616.8616666666668 + R*T*Log[("H"^(2/3)*"H2O"^5*"N2"^(4/3)*"N2O")/("NH4"^(8/3)*"NO3"^2)]	{DirectedEdge["NH4", "N2"], DirectedEdge["NO3", "N2"], DirectedEdge["NH4", "N2O"], DirectedEdge["NO3", "N2O"]}	{DirectedEdge["N2", "NH4"], DirectedEdge["N2O", "NH4"], DirectedEdge["N2", "NO3"], DirectedEdge["N2O", "NO3"]}	{1, 4/3, 3/4, 1}	{1, 4/3, 3/4, 1}
{{{2, "H"}, {8/3, "NH3"}, {2, "NO3"}}, {{4/3, "N2"}, {1, "N2O"}, {5, "H2O"}}}	8	-757.4243333333334	-94.67804166666667	Max[0, Re[H^2]]*Max[0, Re[NH3^(8/3)]]*Max[0, Re[NO3^2]]*Subscript[kF, 394]	Max[0, Re[N2^(4/3)]]*Max[0, Re[N2O]]*Subscript[kB, 394]	Subscript[kF, 394] -> kdef	Subscript[kB, 394] -> kdef	-757.4243333333334 + R*T*Log[("H2O"^5*"N2"^(4/3)*"N2O")/("H"^2*"NH3"^(8/3)*"NO3"^2)]	{DirectedEdge["NH3", "N2"], DirectedEdge["NO3", "N2"], DirectedEdge["NH3", "N2O"], DirectedEdge["NO3", "N2O"]}	{DirectedEdge["N2", "NH3"], DirectedEdge["N2O", "NH3"], DirectedEdge["N2", "NO3"], DirectedEdge["N2O", "NO3"]}	{1, 4/3, 3/4, 1}	{1, 4/3, 3/4, 1}
{{{2, "H"}, {8/3, "N2H5"}, {2, "NO3"}}, {{1, "N2O"}, {8/3, "NH4"}, {8/3, "NO"}, {7/3, "H2O"}}}	8	-376.971	-47.121375	Max[0, Re[H^2]]*Max[0, Re[N2H5^(8/3)]]*Max[0, Re[NO3^2]]*Subscript[kF, 395]	Max[0, Re[N2O]]*Max[0, Re[NH4^(8/3)]]*Max[0, Re[NO^(8/3)]]*Subscript[kB, 395]	Subscript[kF, 395] -> kdef	Subscript[kB, 395] -> kdef	-376.971 + R*T*Log[("H2O"^(7/3)*"N2O"*"NH4"^(8/3)*"NO"^(8/3))/("H"^2*"N2H5"^(8/3)*"NO3"^2)]	{DirectedEdge["N2H5", "N2O"], DirectedEdge["NO3", "N2O"], DirectedEdge["N2H5", "NH4"], DirectedEdge["NO3", "NH4"], DirectedEdge["N2H5", "NO"], DirectedEdge["NO3", "NO"]}	{DirectedEdge["N2O", "N2H5"], DirectedEdge["NH4", "N2H5"], DirectedEdge["NO", "N2H5"], DirectedEdge["N2O", "NO3"], DirectedEdge["NH4", "NO3"], DirectedEdge["NO", "NO3"]}	{3/8, 1, 1/2, 4/3, 1/2, 4/3}	{8/3, 2, 2, 1, 3/4, 3/4}
{{{14/3, "H"}, {8/3, "N2H4"}, {2, "NO3"}}, {{1, "N2O"}, {8/3, "NH4"}, {8/3, "NO"}, {7/3, "H2O"}}}	8	-576.1096666666666	-72.01370833333333	Max[0, Re[H^(14/3)]]*Max[0, Re[N2H4^(8/3)]]*Max[0, Re[NO3^2]]*Subscript[kF, 396]	Max[0, Re[N2O]]*Max[0, Re[NH4^(8/3)]]*Max[0, Re[NO^(8/3)]]*Subscript[kB, 396]	Subscript[kF, 396] -> kdef	Subscript[kB, 396] -> kdef	-576.1096666666666 + R*T*Log[("H2O"^(7/3)*"N2O"*"NH4"^(8/3)*"NO"^(8/3))/("H"^(14/3)*"N2H4"^(8/3)*"NO3"^2)]	{DirectedEdge["N2H4", "N2O"], DirectedEdge["NO3", "N2O"], DirectedEdge["N2H4", "NH4"], DirectedEdge["NO3", "NH4"], DirectedEdge["N2H4", "NO"], DirectedEdge["NO3", "NO"]}	{DirectedEdge["N2O", "N2H4"], DirectedEdge["NH4", "N2H4"], DirectedEdge["NO", "N2H4"], DirectedEdge["N2O", "NO3"], DirectedEdge["NH4", "NO3"], DirectedEdge["NO", "NO3"]}	{3/8, 1, 1/2, 4/3, 1/2, 4/3}	{8/3, 2, 2, 1, 3/4, 3/4}
{{{2, "H"}, {8/3, "N2H4"}, {2, "NO3"}}, {{1, "N2O"}, {8/3, "NH3"}, {8/3, "NO"}, {7/3, "H2O"}}}	8	-435.54699999999997	-54.443374999999996	Max[0, Re[H^2]]*Max[0, Re[N2H4^(8/3)]]*Max[0, Re[NO3^2]]*Subscript[kF, 397]	Max[0, Re[N2O]]*Max[0, Re[NH3^(8/3)]]*Max[0, Re[NO^(8/3)]]*Subscript[kB, 397]	Subscript[kF, 397] -> kdef	Subscript[kB, 397] -> kdef	-435.54699999999997 + R*T*Log[("H2O"^(7/3)*"N2O"*"NH3"^(8/3)*"NO"^(8/3))/("H"^2*"N2H4"^(8/3)*"NO3"^2)]	{DirectedEdge["N2H4", "N2O"], DirectedEdge["NO3", "N2O"], DirectedEdge["N2H4", "NH3"], DirectedEdge["NO3", "NH3"], DirectedEdge["N2H4", "NO"], DirectedEdge["NO3", "NO"]}	{DirectedEdge["N2O", "N2H4"], DirectedEdge["NH3", "N2H4"], DirectedEdge["NO", "N2H4"], DirectedEdge["N2O", "NO3"], DirectedEdge["NH3", "NO3"], DirectedEdge["NO", "NO3"]}	{3/8, 1, 1/2, 4/3, 1/2, 4/3}	{8/3, 2, 2, 1, 3/4, 3/4}
{{{5/2, "N2O"}, {1/2, "H2O"}}, {{1, "H"}, {2, "N2"}, {1, "NO3"}}}	4	-239.1925	-59.798125	Max[0, Re[N2O^(5/2)]]*Subscript[kF, 398]	Max[0, Re[H]]*Max[0, Re[N2^2]]*Max[0, Re[NO3]]*Subscript[kB, 398]	Subscript[kF, 398] -> kdef	Subscript[kB, 398] -> kdef	-239.1925 + R*T*Log[("H"*"N2"^2*"NO3")/(Sqrt["H2O"]*"N2O"^(5/2))]	{DirectedEdge["N2O", "N2"], DirectedEdge["N2O", "NO3"]}	{DirectedEdge["N2", "N2O"], DirectedEdge["NO3", "N2O"]}	{4/5, 1/5}	{5/4, 5}
{{{2, "H"}, {2, "N2H4"}, {2, "NO3"}}, {{2, "N2"}, {1, "N2O"}, {5, "H2O"}}}	8	-1130.267	-141.283375	Max[0, Re[H^2]]*Max[0, Re[N2H4^2]]*Max[0, Re[NO3^2]]*Subscript[kF, 399]	Max[0, Re[N2^2]]*Max[0, Re[N2O]]*Subscript[kB, 399]	Subscript[kF, 399] -> kdef	Subscript[kB, 399] -> kdef	-1130.267 + R*T*Log[("H2O"^5*"N2"^2*"N2O")/("H"^2*"N2H4"^2*"NO3"^2)]	{DirectedEdge["N2H4", "N2"], DirectedEdge["NO3", "N2"], DirectedEdge["N2H4", "N2O"], DirectedEdge["NO3", "N2O"]}	{DirectedEdge["N2", "N2H4"], DirectedEdge["N2O", "N2H4"], DirectedEdge["N2", "NO3"], DirectedEdge["N2O", "NO3"]}	{1, 2, 1/2, 1}	{1, 2, 1/2, 1}
{{{2, "N2H5"}, {2, "NO3"}}, {{2, "N2"}, {1, "N2O"}, {5, "H2O"}}}	8	-980.913	-122.614125	Max[0, Re[N2H5^2]]*Max[0, Re[NO3^2]]*Subscript[kF, 400]	Max[0, Re[N2^2]]*Max[0, Re[N2O]]*Subscript[kB, 400]	Subscript[kF, 400] -> kdef	Subscript[kB, 400] -> kdef	-980.913 + R*T*Log[("H2O"^5*"N2"^2*"N2O")/("N2H5"^2*"NO3"^2)]	{DirectedEdge["N2H5", "N2"], DirectedEdge["NO3", "N2"], DirectedEdge["N2H5", "N2O"], DirectedEdge["NO3", "N2O"]}	{DirectedEdge["N2", "N2H5"], DirectedEdge["N2O", "N2H5"], DirectedEdge["N2", "NO3"], DirectedEdge["N2O", "NO3"]}	{1, 2, 1/2, 1}	{1, 2, 1/2, 1}
{{{1, "N2O"}, {2, "O2"}, {1, "H2O"}}, {{2, "H"}, {2, "NO3"}}}	8	-131.66899999999998	-16.458624999999998	Max[0, Re[N2O]]*Max[0, Re[O2^2]]*Subscript[kF, 401]	Max[0, Re[H^2]]*Max[0, Re[NO3^2]]*Subscript[kB, 401]	Subscript[kF, 401] -> kdef	Subscript[kB, 401] -> kdef	-131.66899999999998 + R*T*Log[("H"^2*"NO3"^2)/("H2O"*"N2O"*"O2"^2)]	{DirectedEdge["N2O", "NO3"]}	{DirectedEdge["NO3", "N2O"]}	{1}	{1}
{{{3, "H"}, {1, "N2"}, {5, "NO2"}}, {{5/2, "N2O"}, {2, "NO3"}, {3/2, "H2O"}}}	10	-152.0675	-15.20675	Max[0, Re[H^3]]*Max[0, Re[N2]]*Max[0, Re[NO2^5]]*Subscript[kF, 402]	Max[0, Re[N2O^(5/2)]]*Max[0, Re[NO3^2]]*Subscript[kB, 402]	Subscript[kF, 402] -> kdef	Subscript[kB, 402] -> kdef	-152.0675 + R*T*Log[("H2O"^(3/2)*"N2O"^(5/2)*"NO3"^2)/("H"^3*"N2"*"NO2"^5)]	{DirectedEdge["N2", "N2O"], DirectedEdge["NO2", "N2O"], DirectedEdge["N2", "NO3"], DirectedEdge["NO2", "NO3"]}	{DirectedEdge["N2O", "N2"], DirectedEdge["NO3", "N2"], DirectedEdge["N2O", "NO2"], DirectedEdge["NO3", "NO2"]}	{5/2, 1, 1, 2/5}	{2/5, 1, 1, 5/2}
{{{1, "N2"}, {10, "NO"}, {1, "H2O"}}, {{2, "H"}, {5, "N2O"}, {2, "NO3"}}}	10	-460.115	-46.011500000000005	Max[0, Re[N2]]*Max[0, Re[NO^10]]*Subscript[kF, 403]	Max[0, Re[H^2]]*Max[0, Re[N2O^5]]*Max[0, Re[NO3^2]]*Subscript[kB, 403]	Subscript[kF, 403] -> kdef	Subscript[kB, 403] -> kdef	-460.115 + R*T*Log[("H"^2*"N2O"^5*"NO3"^2)/("H2O"*"N2"*"NO"^10)]	{DirectedEdge["N2", "N2O"], DirectedEdge["NO", "N2O"], DirectedEdge["N2", "NO3"], DirectedEdge["NO", "NO3"]}	{DirectedEdge["N2O", "N2"], DirectedEdge["NO3", "N2"], DirectedEdge["N2O", "NO"], DirectedEdge["NO3", "NO"]}	{5, 1, 1, 1/5}	{1/5, 1, 1, 5}
{{{5/2, "NH4"}, {2, "NO3"}}, {{1/2, "H"}, {1, "N2"}, {5/4, "N2O"}, {19/4, "H2O"}}}	10	-548.40875	-54.84087500000001	Max[0, Re[NH4^(5/2)]]*Max[0, Re[NO3^2]]*Subscript[kF, 404]	Max[0, Re[Sqrt[H]]]*Max[0, Re[N2]]*Max[0, Re[N2O^(5/4)]]*Subscript[kB, 404]	Subscript[kF, 404] -> kdef	Subscript[kB, 404] -> kdef	-548.40875 + R*T*Log[(Sqrt["H"]*"H2O"^(19/4)*"N2"*"N2O"^(5/4))/("NH4"^(5/2)*"NO3"^2)]	{DirectedEdge["NH4", "N2"], DirectedEdge["NO3", "N2"], DirectedEdge["NH4", "N2O"], DirectedEdge["NO3", "N2O"]}	{DirectedEdge["N2", "NH4"], DirectedEdge["N2O", "NH4"], DirectedEdge["N2", "NO3"], DirectedEdge["N2O", "NO3"]}	{4/5, 1, 1, 5/4}	{5/4, 1, 1, 4/5}
{{{2, "H"}, {5/2, "NH3"}, {2, "NO3"}}, {{1, "N2"}, {5/4, "N2O"}, {19/4, "H2O"}}}	10	-680.18625	-68.018625	Max[0, Re[H^2]]*Max[0, Re[NH3^(5/2)]]*Max[0, Re[NO3^2]]*Subscript[kF, 405]	Max[0, Re[N2]]*Max[0, Re[N2O^(5/4)]]*Subscript[kB, 405]	Subscript[kF, 405] -> kdef	Subscript[kB, 405] -> kdef	-680.18625 + R*T*Log[("H2O"^(19/4)*"N2"*"N2O"^(5/4))/("H"^2*"NH3"^(5/2)*"NO3"^2)]	{DirectedEdge["NH3", "N2"], DirectedEdge["NO3", "N2"], DirectedEdge["NH3", "N2O"], DirectedEdge["NO3", "N2O"]}	{DirectedEdge["N2", "NH3"], DirectedEdge["N2O", "NH3"], DirectedEdge["N2", "NO3"], DirectedEdge["N2O", "NO3"]}	{4/5, 1, 1, 5/4}	{5/4, 1, 1, 4/5}
{{{10/3, "NH4"}, {10/3, "NO"}, {2, "NO3"}}, {{4/3, "H"}, {1, "N2"}, {10/3, "N2O"}, {6, "H2O"}}}	10	-884.5833333333333	-88.45833333333333	Max[0, Re[NH4^(10/3)]]*Max[0, Re[NO^(10/3)]]*Max[0, Re[NO3^2]]*Subscript[kF, 406]	Max[0, Re[H^(4/3)]]*Max[0, Re[N2]]*Max[0, Re[N2O^(10/3)]]*Subscript[kB, 406]	Subscript[kF, 406] -> kdef	Subscript[kB, 406] -> kdef	-884.5833333333333 + R*T*Log[("H"^(4/3)*"H2O"^6*"N2"*"N2O"^(10/3))/("NH4"^(10/3)*"NO"^(10/3)*"NO3"^2)]	{DirectedEdge["NH4", "N2"], DirectedEdge["NO", "N2"], DirectedEdge["NO3", "N2"], DirectedEdge["NH4", "N2O"], DirectedEdge["NO", "N2O"], DirectedEdge["NO3", "N2O"]}	{DirectedEdge["N2", "NH4"], DirectedEdge["N2O", "NH4"], DirectedEdge["N2", "NO"], DirectedEdge["N2O", "NO"], DirectedEdge["N2", "NO3"], DirectedEdge["N2O", "NO3"]}	{3/5, 3/5, 1, 2, 2, 10/3}	{5/3, 1/2, 5/3, 1/2, 1, 3/10}
{{{2, "H"}, {10/3, "NH3"}, {10/3, "NO"}, {2, "NO3"}}, {{1, "N2"}, {10/3, "N2O"}, {6, "H2O"}}}	10	-1060.2866666666664	-106.02866666666665	Max[0, Re[H^2]]*Max[0, Re[NH3^(10/3)]]*Max[0, Re[NO^(10/3)]]*Max[0, Re[NO3^2]]*Subscript[kF, 407]	Max[0, Re[N2]]*Max[0, Re[N2O^(10/3)]]*Subscript[kB, 407]	Subscript[kF, 407] -> kdef	Subscript[kB, 407] -> kdef	-1060.2866666666664 + R*T*Log[("H2O"^6*"N2"*"N2O"^(10/3))/("H"^2*"NH3"^(10/3)*"NO"^(10/3)*"NO3"^2)]	{DirectedEdge["NH3", "N2"], DirectedEdge["NO", "N2"], DirectedEdge["NO3", "N2"], DirectedEdge["NH3", "N2O"], DirectedEdge["NO", "N2O"], DirectedEdge["NO3", "N2O"]}	{DirectedEdge["N2", "NH3"], DirectedEdge["N2O", "NH3"], DirectedEdge["N2", "NO"], DirectedEdge["N2O", "NO"], DirectedEdge["N2", "NO3"], DirectedEdge["N2O", "NO3"]}	{3/5, 3/5, 1, 2, 2, 10/3}	{5/3, 1/2, 5/3, 1/2, 1, 3/10}
{{{2, "H"}, {10/3, "N2H5"}, {2, "NO3"}}, {{1, "N2"}, {10/3, "NH4"}, {10/3, "NO"}, {8/3, "H2O"}}}	10	-590.81	-59.080999999999996	Max[0, Re[H^2]]*Max[0, Re[N2H5^(10/3)]]*Max[0, Re[NO3^2]]*Subscript[kF, 408]	Max[0, Re[N2]]*Max[0, Re[NH4^(10/3)]]*Max[0, Re[NO^(10/3)]]*Subscript[kB, 408]	Subscript[kF, 408] -> kdef	Subscript[kB, 408] -> kdef	-590.81 + R*T*Log[("H2O"^(8/3)*"N2"*"NH4"^(10/3)*"NO"^(10/3))/("H"^2*"N2H5"^(10/3)*"NO3"^2)]	{DirectedEdge["N2H5", "N2"], DirectedEdge["NO3", "N2"], DirectedEdge["N2H5", "NH4"], DirectedEdge["NO3", "NH4"], DirectedEdge["N2H5", "NO"], DirectedEdge["NO3", "NO"]}	{DirectedEdge["N2", "N2H5"], DirectedEdge["NH4", "N2H5"], DirectedEdge["NO", "N2H5"], DirectedEdge["N2", "NO3"], DirectedEdge["NH4", "NO3"], DirectedEdge["NO", "NO3"]}	{3/10, 1, 1/2, 5/3, 1/2, 5/3}	{10/3, 2, 2, 1, 3/5, 3/5}
{{{16/3, "H"}, {10/3, "N2H4"}, {2, "NO3"}}, {{1, "N2"}, {10/3, "NH4"}, {10/3, "NO"}, {8/3, "H2O"}}}	10	-839.7333333333332	-83.97333333333333	Max[0, Re[H^(16/3)]]*Max[0, Re[N2H4^(10/3)]]*Max[0, Re[NO3^2]]*Subscript[kF, 409]	Max[0, Re[N2]]*Max[0, Re[NH4^(10/3)]]*Max[0, Re[NO^(10/3)]]*Subscript[kB, 409]	Subscript[kF, 409] -> kdef	Subscript[kB, 409] -> kdef	-839.7333333333332 + R*T*Log[("H2O"^(8/3)*"N2"*"NH4"^(10/3)*"NO"^(10/3))/("H"^(16/3)*"N2H4"^(10/3)*"NO3"^2)]	{DirectedEdge["N2H4", "N2"], DirectedEdge["NO3", "N2"], DirectedEdge["N2H4", "NH4"], DirectedEdge["NO3", "NH4"], DirectedEdge["N2H4", "NO"], DirectedEdge["NO3", "NO"]}	{DirectedEdge["N2", "N2H4"], DirectedEdge["NH4", "N2H4"], DirectedEdge["NO", "N2H4"], DirectedEdge["N2", "NO3"], DirectedEdge["NH4", "NO3"], DirectedEdge["NO", "NO3"]}	{3/10, 1, 1/2, 5/3, 1/2, 5/3}	{10/3, 2, 2, 1, 3/5, 3/5}
{{{2, "H"}, {10/3, "N2H4"}, {2, "NO3"}}, {{1, "N2"}, {10/3, "NH3"}, {10/3, "NO"}, {8/3, "H2O"}}}	10	-664.0299999999999	-66.40299999999999	Max[0, Re[H^2]]*Max[0, Re[N2H4^(10/3)]]*Max[0, Re[NO3^2]]*Subscript[kF, 410]	Max[0, Re[N2]]*Max[0, Re[NH3^(10/3)]]*Max[0, Re[NO^(10/3)]]*Subscript[kB, 410]	Subscript[kF, 410] -> kdef	Subscript[kB, 410] -> kdef	-664.0299999999999 + R*T*Log[("H2O"^(8/3)*"N2"*"NH3"^(10/3)*"NO"^(10/3))/("H"^2*"N2H4"^(10/3)*"NO3"^2)]	{DirectedEdge["N2H4", "N2"], DirectedEdge["NO3", "N2"], DirectedEdge["N2H4", "NH3"], DirectedEdge["NO3", "NH3"], DirectedEdge["N2H4", "NO"], DirectedEdge["NO3", "NO"]}	{DirectedEdge["N2", "N2H4"], DirectedEdge["NH3", "N2H4"], DirectedEdge["NO", "N2H4"], DirectedEdge["N2", "NO3"], DirectedEdge["NH3", "NO3"], DirectedEdge["NO", "NO3"]}	{3/10, 1, 1/2, 5/3, 1/2, 5/3}	{10/3, 2, 2, 1, 3/5, 3/5}
{{{1, "N2"}, {5/2, "O2"}, {1, "H2O"}}, {{2, "H"}, {2, "NO3"}}}	10	-44.99000000000001	-4.499000000000001	Max[0, Re[N2]]*Max[0, Re[O2^(5/2)]]*Subscript[kF, 411]	Max[0, Re[H^2]]*Max[0, Re[NO3^2]]*Subscript[kB, 411]	Subscript[kF, 411] -> kdef	Subscript[kB, 411] -> kdef	-44.99000000000001 + R*T*Log[("H"^2*"NO3"^2)/("H2O"*"N2"*"O2"^(5/2))]	{DirectedEdge["N2", "NO3"]}	{DirectedEdge["NO3", "N2"]}	{1}	{1}
{{{1, "N2O"}, {2, "NO"}, {1, "H2O"}}, {{2, "H"}, {1, "N2"}, {2, "NO2"}}}	4	-126.87299999999999	-31.718249999999998	Max[0, Re[N2O]]*Max[0, Re[NO^2]]*Subscript[kF, 412]	Max[0, Re[H^2]]*Max[0, Re[N2]]*Max[0, Re[NO2^2]]*Subscript[kB, 412]	Subscript[kF, 412] -> kdef	Subscript[kB, 412] -> kdef	-126.87299999999999 + R*T*Log[("H"^2*"N2"*"NO2"^2)/("H2O"*"N2O"*"NO"^2)]	{DirectedEdge["N2O", "N2"], DirectedEdge["NO", "N2"], DirectedEdge["N2O", "NO2"], DirectedEdge["NO", "NO2"]}	{DirectedEdge["N2", "N2O"], DirectedEdge["NO2", "N2O"], DirectedEdge["N2", "NO"], DirectedEdge["NO2", "NO"]}	{1, 1, 1, 1}	{1, 1, 1, 1}
{{{1, "H"}, {2, "NH4"}, {3, "NO2"}}, {{1, "N2"}, {3/2, "N2O"}, {9/2, "H2O"}}}	6	-625.6445000000001	-104.27408333333335	Max[0, Re[H]]*Max[0, Re[NH4^2]]*Max[0, Re[NO2^3]]*Subscript[kF, 413]	Max[0, Re[N2]]*Max[0, Re[N2O^(3/2)]]*Subscript[kB, 413]	Subscript[kF, 413] -> kdef	Subscript[kB, 413] -> kdef	-625.6445000000001 + R*T*Log[("H2O"^(9/2)*"N2"*"N2O"^(3/2))/("H"*"NH4"^2*"NO2"^3)]	{DirectedEdge["NH4", "N2"], DirectedEdge["NO2", "N2"], DirectedEdge["NH4", "N2O"], DirectedEdge["NO2", "N2O"]}	{DirectedEdge["N2", "NH4"], DirectedEdge["N2O", "NH4"], DirectedEdge["N2", "NO2"], DirectedEdge["N2O", "NO2"]}	{1, 2/3, 3/2, 1}	{1, 2/3, 3/2, 1}
{{{3, "H"}, {2, "NH3"}, {3, "NO2"}}, {{1, "N2"}, {3/2, "N2O"}, {9/2, "H2O"}}}	6	-731.0665	-121.84441666666666	Max[0, Re[H^3]]*Max[0, Re[NH3^2]]*Max[0, Re[NO2^3]]*Subscript[kF, 414]	Max[0, Re[N2]]*Max[0, Re[N2O^(3/2)]]*Subscript[kB, 414]	Subscript[kF, 414] -> kdef	Subscript[kB, 414] -> kdef	-731.0665 + R*T*Log[("H2O"^(9/2)*"N2"*"N2O"^(3/2))/("H"^3*"NH3"^2*"NO2"^3)]	{DirectedEdge["NH3", "N2"], DirectedEdge["NO2", "N2"], DirectedEdge["NH3", "N2O"], DirectedEdge["NO2", "N2O"]}	{DirectedEdge["N2", "NH3"], DirectedEdge["N2O", "NH3"], DirectedEdge["N2", "NO2"], DirectedEdge["N2O", "NO2"]}	{1, 2/3, 3/2, 1}	{1, 2/3, 3/2, 1}
{{{2, "H"}, {4/3, "N2H5"}, {2, "NO2"}}, {{1, "N2O"}, {4/3, "NH4"}, {4/3, "NO"}, {5/3, "H2O"}}}	4	-297.15100000000007	-74.28775000000002	Max[0, Re[H^2]]*Max[0, Re[N2H5^(4/3)]]*Max[0, Re[NO2^2]]*Subscript[kF, 415]	Max[0, Re[N2O]]*Max[0, Re[NH4^(4/3)]]*Max[0, Re[NO^(4/3)]]*Subscript[kB, 415]	Subscript[kF, 415] -> kdef	Subscript[kB, 415] -> kdef	-297.15100000000007 + R*T*Log[("H2O"^(5/3)*"N2O"*"NH4"^(4/3)*"NO"^(4/3))/("H"^2*"N2H5"^(4/3)*"NO2"^2)]	{DirectedEdge["N2H5", "N2O"], DirectedEdge["NO2", "N2O"], DirectedEdge["N2H5", "NH4"], DirectedEdge["NO2", "NH4"], DirectedEdge["N2H5", "NO"], DirectedEdge["NO2", "NO"]}	{DirectedEdge["N2O", "N2H5"], DirectedEdge["NH4", "N2H5"], DirectedEdge["NO", "N2H5"], DirectedEdge["N2O", "NO2"], DirectedEdge["NH4", "NO2"], DirectedEdge["NO", "NO2"]}	{3/4, 1, 1/2, 2/3, 1/2, 2/3}	{4/3, 2, 2, 1, 3/2, 3/2}
{{{10/3, "H"}, {4/3, "N2H4"}, {2, "NO2"}}, {{1, "N2O"}, {4/3, "NH4"}, {4/3, "NO"}, {5/3, "H2O"}}}	4	-396.7203333333334	-99.18008333333334	Max[0, Re[H^(10/3)]]*Max[0, Re[N2H4^(4/3)]]*Max[0, Re[NO2^2]]*Subscript[kF, 416]	Max[0, Re[N2O]]*Max[0, Re[NH4^(4/3)]]*Max[0, Re[NO^(4/3)]]*Subscript[kB, 416]	Subscript[kF, 416] -> kdef	Subscript[kB, 416] -> kdef	-396.7203333333334 + R*T*Log[("H2O"^(5/3)*"N2O"*"NH4"^(4/3)*"NO"^(4/3))/("H"^(10/3)*"N2H4"^(4/3)*"NO2"^2)]	{DirectedEdge["N2H4", "N2O"], DirectedEdge["NO2", "N2O"], DirectedEdge["N2H4", "NH4"], DirectedEdge["NO2", "NH4"], DirectedEdge["N2H4", "NO"], DirectedEdge["NO2", "NO"]}	{DirectedEdge["N2O", "N2H4"], DirectedEdge["NH4", "N2H4"], DirectedEdge["NO", "N2H4"], DirectedEdge["N2O", "NO2"], DirectedEdge["NH4", "NO2"], DirectedEdge["NO", "NO2"]}	{3/4, 1, 1/2, 2/3, 1/2, 2/3}	{4/3, 2, 2, 1, 3/2, 3/2}
{{{2, "H"}, {4/3, "N2H4"}, {2, "NO2"}}, {{1, "N2O"}, {4/3, "NH3"}, {4/3, "NO"}, {5/3, "H2O"}}}	4	-326.439	-81.60975	Max[0, Re[H^2]]*Max[0, Re[N2H4^(4/3)]]*Max[0, Re[NO2^2]]*Subscript[kF, 417]	Max[0, Re[N2O]]*Max[0, Re[NH3^(4/3)]]*Max[0, Re[NO^(4/3)]]*Subscript[kB, 417]	Subscript[kF, 417] -> kdef	Subscript[kB, 417] -> kdef	-326.439 + R*T*Log[("H2O"^(5/3)*"N2O"*"NH3"^(4/3)*"NO"^(4/3))/("H"^2*"N2H4"^(4/3)*"NO2"^2)]	{DirectedEdge["N2H4", "N2O"], DirectedEdge["NO2", "N2O"], DirectedEdge["N2H4", "NH3"], DirectedEdge["NO2", "NH3"], DirectedEdge["N2H4", "NO"], DirectedEdge["NO2", "NO"]}	{DirectedEdge["N2O", "N2H4"], DirectedEdge["NH3", "N2H4"], DirectedEdge["NO", "N2H4"], DirectedEdge["N2O", "NO2"], DirectedEdge["NH3", "NO2"], DirectedEdge["NO", "NO2"]}	{3/4, 1, 1/2, 2/3, 1/2, 2/3}	{4/3, 2, 2, 1, 3/2, 3/2}
{{{3/2, "N2O"}, {1/2, "H2O"}}, {{1, "H"}, {1, "N2"}, {1, "NO2"}}}	2	-65.2635	-32.63175	Max[0, Re[N2O^(3/2)]]*Subscript[kF, 418]	Max[0, Re[H]]*Max[0, Re[N2]]*Max[0, Re[NO2]]*Subscript[kB, 418]	Subscript[kF, 418] -> kdef	Subscript[kB, 418] -> kdef	-65.2635 + R*T*Log[("H"*"N2"*"NO2")/(Sqrt["H2O"]*"N2O"^(3/2))]	{DirectedEdge["N2O", "N2"], DirectedEdge["N2O", "NO2"]}	{DirectedEdge["N2", "N2O"], DirectedEdge["NO2", "N2O"]}	{2/3, 1/3}	{3/2, 3}
{{{2, "H"}, {1, "N2H4"}, {2, "NO2"}}, {{1, "N2"}, {1, "N2O"}, {3, "H2O"}}}	4	-673.799	-168.44975	Max[0, Re[H^2]]*Max[0, Re[N2H4]]*Max[0, Re[NO2^2]]*Subscript[kF, 419]	Max[0, Re[N2]]*Max[0, Re[N2O]]*Subscript[kB, 419]	Subscript[kF, 419] -> kdef	Subscript[kB, 419] -> kdef	-673.799 + R*T*Log[("H2O"^3*"N2"*"N2O")/("H"^2*"N2H4"*"NO2"^2)]	{DirectedEdge["N2H4", "N2"], DirectedEdge["NO2", "N2"], DirectedEdge["N2H4", "N2O"], DirectedEdge["NO2", "N2O"]}	{DirectedEdge["N2", "N2H4"], DirectedEdge["N2O", "N2H4"], DirectedEdge["N2", "NO2"], DirectedEdge["N2O", "NO2"]}	{1, 1, 1, 1}	{1, 1, 1, 1}
{{{1, "H"}, {1, "N2H5"}, {2, "NO2"}}, {{1, "N2"}, {1, "N2O"}, {3, "H2O"}}}	4	-599.122	-149.7805	Max[0, Re[H]]*Max[0, Re[N2H5]]*Max[0, Re[NO2^2]]*Subscript[kF, 420]	Max[0, Re[N2]]*Max[0, Re[N2O]]*Subscript[kB, 420]	Subscript[kF, 420] -> kdef	Subscript[kB, 420] -> kdef	-599.122 + R*T*Log[("H2O"^3*"N2"*"N2O")/("H"*"N2H5"*"NO2"^2)]	{DirectedEdge["N2H5", "N2"], DirectedEdge["NO2", "N2"], DirectedEdge["N2H5", "N2O"], DirectedEdge["NO2", "N2O"]}	{DirectedEdge["N2", "N2H5"], DirectedEdge["N2O", "N2H5"], DirectedEdge["N2", "NO2"], DirectedEdge["N2O", "NO2"]}	{1, 1, 1, 1}	{1, 1, 1, 1}
{{{2, "H"}, {2, "NO2"}}, {{1, "N2O"}, {1, "O2"}, {1, "H2O"}}}	4	-42.831	-10.70775	Max[0, Re[H^2]]*Max[0, Re[NO2^2]]*Subscript[kF, 421]	Max[0, Re[N2O]]*Max[0, Re[O2]]*Subscript[kB, 421]	Subscript[kF, 421] -> kdef	Subscript[kB, 421] -> kdef	-42.831 + R*T*Log[("H2O"*"N2O"*"O2")/("H"^2*"NO2"^2)]	{DirectedEdge["NO2", "N2O"]}	{DirectedEdge["N2O", "NO2"]}	{1}	{1}
{{{1, "N2"}, {6, "NO"}, {1, "H2O"}}, {{2, "H"}, {3, "N2O"}, {2, "NO2"}}}	6	-119.56500000000011	-19.927500000000016	Max[0, Re[N2]]*Max[0, Re[NO^6]]*Subscript[kF, 422]	Max[0, Re[H^2]]*Max[0, Re[N2O^3]]*Max[0, Re[NO2^2]]*Subscript[kB, 422]	Subscript[kF, 422] -> kdef	Subscript[kB, 422] -> kdef	-119.56500000000011 + R*T*Log[("H"^2*"N2O"^3*"NO2"^2)/("H2O"*"N2"*"NO"^6)]	{DirectedEdge["N2", "N2O"], DirectedEdge["NO", "N2O"], DirectedEdge["N2", "NO2"], DirectedEdge["NO", "NO2"]}	{DirectedEdge["N2O", "N2"], DirectedEdge["NO2", "N2"], DirectedEdge["N2O", "NO"], DirectedEdge["NO2", "NO"]}	{3, 1, 1, 1/3}	{1/3, 1, 1, 3}
{{{2/3, "H"}, {2, "NH4"}, {8/3, "NO2"}}, {{4/3, "N2"}, {1, "N2O"}, {13/3, "H2O"}}}	8	-647.3990000000001	-80.92487500000001	Max[0, Re[H^(2/3)]]*Max[0, Re[NH4^2]]*Max[0, Re[NO2^(8/3)]]*Subscript[kF, 423]	Max[0, Re[N2^(4/3)]]*Max[0, Re[N2O]]*Subscript[kB, 423]	Subscript[kF, 423] -> kdef	Subscript[kB, 423] -> kdef	-647.3990000000001 + R*T*Log[("H2O"^(13/3)*"N2"^(4/3)*"N2O")/("H"^(2/3)*"NH4"^2*"NO2"^(8/3))]	{DirectedEdge["NH4", "N2"], DirectedEdge["NO2", "N2"], DirectedEdge["NH4", "N2O"], DirectedEdge["NO2", "N2O"]}	{DirectedEdge["N2", "NH4"], DirectedEdge["N2O", "NH4"], DirectedEdge["N2", "NO2"], DirectedEdge["N2O", "NO2"]}	{4/3, 1, 1, 3/4}	{3/4, 1, 1, 4/3}
{{{8/3, "H"}, {2, "NH3"}, {8/3, "NO2"}}, {{4/3, "N2"}, {1, "N2O"}, {13/3, "H2O"}}}	8	-752.8210000000001	-94.10262500000002	Max[0, Re[H^(8/3)]]*Max[0, Re[NH3^2]]*Max[0, Re[NO2^(8/3)]]*Subscript[kF, 424]	Max[0, Re[N2^(4/3)]]*Max[0, Re[N2O]]*Subscript[kB, 424]	Subscript[kF, 424] -> kdef	Subscript[kB, 424] -> kdef	-752.8210000000001 + R*T*Log[("H2O"^(13/3)*"N2"^(4/3)*"N2O")/("H"^(8/3)*"NH3"^2*"NO2"^(8/3))]	{DirectedEdge["NH3", "N2"], DirectedEdge["NO2", "N2"], DirectedEdge["NH3", "N2O"], DirectedEdge["NO2", "N2O"]}	{DirectedEdge["N2", "NH3"], DirectedEdge["N2O", "NH3"], DirectedEdge["N2", "NO2"], DirectedEdge["N2O", "NO2"]}	{4/3, 1, 1, 3/4}	{3/4, 1, 1, 4/3}
{{{2, "NH4"}, {2, "NO"}, {2, "NO2"}}, {{1, "N2"}, {2, "N2O"}, {4, "H2O"}}}	6	-687.254	-114.54233333333333	Max[0, Re[NH4^2]]*Max[0, Re[NO^2]]*Max[0, Re[NO2^2]]*Subscript[kF, 425]	Max[0, Re[N2]]*Max[0, Re[N2O^2]]*Subscript[kB, 425]	Subscript[kF, 425] -> kdef	Subscript[kB, 425] -> kdef	-687.254 + R*T*Log[("H2O"^4*"N2"*"N2O"^2)/("NH4"^2*"NO"^2*"NO2"^2)]	{DirectedEdge["NH4", "N2"], DirectedEdge["NO", "N2"], DirectedEdge["NO2", "N2"], DirectedEdge["NH4", "N2O"], DirectedEdge["NO", "N2O"], DirectedEdge["NO2", "N2O"]}	{DirectedEdge["N2", "NH4"], DirectedEdge["N2O", "NH4"], DirectedEdge["N2", "NO"], DirectedEdge["N2O", "NO"], DirectedEdge["N2", "NO2"], DirectedEdge["N2O", "NO2"]}	{1, 1, 1, 2, 2, 2}	{1, 1/2, 1, 1/2, 1, 1/2}
{{{2, "H"}, {2, "NH3"}, {2, "NO"}, {2, "NO2"}}, {{1, "N2"}, {2, "N2O"}, {4, "H2O"}}}	6	-792.676	-132.11266666666666	Max[0, Re[H^2]]*Max[0, Re[NH3^2]]*Max[0, Re[NO^2]]*Max[0, Re[NO2^2]]*Subscript[kF, 426]	Max[0, Re[N2]]*Max[0, Re[N2O^2]]*Subscript[kB, 426]	Subscript[kF, 426] -> kdef	Subscript[kB, 426] -> kdef	-792.676 + R*T*Log[("H2O"^4*"N2"*"N2O"^2)/("H"^2*"NH3"^2*"NO"^2*"NO2"^2)]	{DirectedEdge["NH3", "N2"], DirectedEdge["NO", "N2"], DirectedEdge["NO2", "N2"], DirectedEdge["NH3", "N2O"], DirectedEdge["NO", "N2O"], DirectedEdge["NO2", "N2O"]}	{DirectedEdge["N2", "NH3"], DirectedEdge["N2O", "NH3"], DirectedEdge["N2", "NO"], DirectedEdge["N2O", "NO"], DirectedEdge["N2", "NO2"], DirectedEdge["N2O", "NO2"]}	{1, 1, 1, 2, 2, 2}	{1, 1/2, 1, 1/2, 1, 1/2}
{{{2, "H"}, {2, "N2H5"}, {2, "NO2"}}, {{1, "N2"}, {2, "NH4"}, {2, "NO"}, {2, "H2O"}}}	6	-510.99	-85.16499999999999	Max[0, Re[H^2]]*Max[0, Re[N2H5^2]]*Max[0, Re[NO2^2]]*Subscript[kF, 427]	Max[0, Re[N2]]*Max[0, Re[NH4^2]]*Max[0, Re[NO^2]]*Subscript[kB, 427]	Subscript[kF, 427] -> kdef	Subscript[kB, 427] -> kdef	-510.99 + R*T*Log[("H2O"^2*"N2"*"NH4"^2*"NO"^2)/("H"^2*"N2H5"^2*"NO2"^2)]	{DirectedEdge["N2H5", "N2"], DirectedEdge["NO2", "N2"], DirectedEdge["N2H5", "NH4"], DirectedEdge["NO2", "NH4"], DirectedEdge["N2H5", "NO"], DirectedEdge["NO2", "NO"]}	{DirectedEdge["N2", "N2H5"], DirectedEdge["NH4", "N2H5"], DirectedEdge["NO", "N2H5"], DirectedEdge["N2", "NO2"], DirectedEdge["NH4", "NO2"], DirectedEdge["NO", "NO2"]}	{1/2, 1, 1/2, 1, 1/2, 1}	{2, 2, 2, 1, 1, 1}
{{{4, "H"}, {2, "N2H4"}, {2, "NO2"}}, {{1, "N2"}, {2, "NH4"}, {2, "NO"}, {2, "H2O"}}}	6	-660.344	-110.05733333333333	Max[0, Re[H^4]]*Max[0, Re[N2H4^2]]*Max[0, Re[NO2^2]]*Subscript[kF, 428]	Max[0, Re[N2]]*Max[0, Re[NH4^2]]*Max[0, Re[NO^2]]*Subscript[kB, 428]	Subscript[kF, 428] -> kdef	Subscript[kB, 428] -> kdef	-660.344 + R*T*Log[("H2O"^2*"N2"*"NH4"^2*"NO"^2)/("H"^4*"N2H4"^2*"NO2"^2)]	{DirectedEdge["N2H4", "N2"], DirectedEdge["NO2", "N2"], DirectedEdge["N2H4", "NH4"], DirectedEdge["NO2", "NH4"], DirectedEdge["N2H4", "NO"], DirectedEdge["NO2", "NO"]}	{DirectedEdge["N2", "N2H4"], DirectedEdge["NH4", "N2H4"], DirectedEdge["NO", "N2H4"], DirectedEdge["N2", "NO2"], DirectedEdge["NH4", "NO2"], DirectedEdge["NO", "NO2"]}	{1/2, 1, 1/2, 1, 1/2, 1}	{2, 2, 2, 1, 1, 1}
{{{2, "H"}, {2, "N2H4"}, {2, "NO2"}}, {{1, "N2"}, {2, "NH3"}, {2, "NO"}, {2, "H2O"}}}	6	-554.922	-92.487	Max[0, Re[H^2]]*Max[0, Re[N2H4^2]]*Max[0, Re[NO2^2]]*Subscript[kF, 429]	Max[0, Re[N2]]*Max[0, Re[NH3^2]]*Max[0, Re[NO^2]]*Subscript[kB, 429]	Subscript[kF, 429] -> kdef	Subscript[kB, 429] -> kdef	-554.922 + R*T*Log[("H2O"^2*"N2"*"NH3"^2*"NO"^2)/("H"^2*"N2H4"^2*"NO2"^2)]	{DirectedEdge["N2H4", "N2"], DirectedEdge["NO2", "N2"], DirectedEdge["N2H4", "NH3"], DirectedEdge["NO2", "NH3"], DirectedEdge["N2H4", "NO"], DirectedEdge["NO2", "NO"]}	{DirectedEdge["N2", "N2H4"], DirectedEdge["NH3", "N2H4"], DirectedEdge["NO", "N2H4"], DirectedEdge["N2", "NO2"], DirectedEdge["NH3", "NO2"], DirectedEdge["NO", "NO2"]}	{1/2, 1, 1/2, 1, 1/2, 1}	{2, 2, 2, 1, 1, 1}
{{{2, "H"}, {2, "NO2"}}, {{1, "N2"}, {3/2, "O2"}, {1, "H2O"}}}	6	-129.51	-21.584999999999997	Max[0, Re[H^2]]*Max[0, Re[NO2^2]]*Subscript[kF, 430]	Max[0, Re[N2]]*Max[0, Re[O2^(3/2)]]*Subscript[kB, 430]	Subscript[kF, 430] -> kdef	Subscript[kB, 430] -> kdef	-129.51 + R*T*Log[("H2O"*"N2"*"O2"^(3/2))/("H"^2*"NO2"^2)]	{DirectedEdge["NO2", "N2"]}	{DirectedEdge["N2", "NO2"]}	{1}	{1}
{{{2, "NH4"}, {6, "NO"}}, {{2, "H"}, {1, "N2"}, {3, "N2O"}, {3, "H2O"}}}	6	-810.473	-135.0788333333333	Max[0, Re[NH4^2]]*Max[0, Re[NO^6]]*Subscript[kF, 431]	Max[0, Re[H^2]]*Max[0, Re[N2]]*Max[0, Re[N2O^3]]*Subscript[kB, 431]	Subscript[kF, 431] -> kdef	Subscript[kB, 431] -> kdef	-810.473 + R*T*Log[("H"^2*"H2O"^3*"N2"*"N2O"^3)/("NH4"^2*"NO"^6)]	{DirectedEdge["NH4", "N2"], DirectedEdge["NO", "N2"], DirectedEdge["NH4", "N2O"], DirectedEdge["NO", "N2O"]}	{DirectedEdge["N2", "NH4"], DirectedEdge["N2O", "NH4"], DirectedEdge["N2", "NO"], DirectedEdge["N2O", "NO"]}	{1, 1/3, 3, 1}	{1, 1/3, 3, 1}
{{{2, "NH3"}, {6, "NO"}}, {{1, "N2"}, {3, "N2O"}, {3, "H2O"}}}	6	-915.895	-152.64916666666664	Max[0, Re[NH3^2]]*Max[0, Re[NO^6]]*Subscript[kF, 432]	Max[0, Re[N2]]*Max[0, Re[N2O^3]]*Subscript[kB, 432]	Subscript[kF, 432] -> kdef	Subscript[kB, 432] -> kdef	-915.895 + R*T*Log[("H2O"^3*"N2"*"N2O"^3)/("NH3"^2*"NO"^6)]	{DirectedEdge["NH3", "N2"], DirectedEdge["NO", "N2"], DirectedEdge["NH3", "N2O"], DirectedEdge["NO", "N2O"]}	{DirectedEdge["N2", "NH3"], DirectedEdge["N2O", "NH3"], DirectedEdge["N2", "NO"], DirectedEdge["N2O", "NO"]}	{1, 1/3, 3, 1}	{1, 1/3, 3, 1}
{{{2, "N2O"}}, {{1, "N2"}, {2, "NO"}}}	2	-3.653999999999968	-1.826999999999984	Max[0, Re[N2O^2]]*Subscript[kF, 433]	Max[0, Re[N2]]*Max[0, Re[NO^2]]*Subscript[kB, 433]	Subscript[kF, 433] -> kdef	Subscript[kB, 433] -> kdef	-3.653999999999968 + R*T*Log[("N2"*"NO"^2)/"N2O"^2]	{DirectedEdge["N2O", "N2"], DirectedEdge["N2O", "NO"]}	{DirectedEdge["N2", "N2O"], DirectedEdge["NO", "N2O"]}	{1/2, 1/2}	{2, 2}
{{{1, "N2H4"}, {4, "NO"}}, {{1, "N2"}, {2, "N2O"}, {2, "H2O"}}}	4	-797.018	-199.2545	Max[0, Re[N2H4]]*Max[0, Re[NO^4]]*Subscript[kF, 434]	Max[0, Re[N2]]*Max[0, Re[N2O^2]]*Subscript[kB, 434]	Subscript[kF, 434] -> kdef	Subscript[kB, 434] -> kdef	-797.018 + R*T*Log[("H2O"^2*"N2"*"N2O"^2)/("N2H4"*"NO"^4)]	{DirectedEdge["N2H4", "N2"], DirectedEdge["NO", "N2"], DirectedEdge["N2H4", "N2O"], DirectedEdge["NO", "N2O"]}	{DirectedEdge["N2", "N2H4"], DirectedEdge["N2O", "N2H4"], DirectedEdge["N2", "NO"], DirectedEdge["N2O", "NO"]}	{1, 1/2, 2, 1}	{1, 1/2, 2, 1}
{{{1, "N2H5"}, {4, "NO"}}, {{1, "H"}, {1, "N2"}, {2, "N2O"}, {2, "H2O"}}}	4	-722.341	-180.58525	Max[0, Re[N2H5]]*Max[0, Re[NO^4]]*Subscript[kF, 435]	Max[0, Re[H]]*Max[0, Re[N2]]*Max[0, Re[N2O^2]]*Subscript[kB, 435]	Subscript[kF, 435] -> kdef	Subscript[kB, 435] -> kdef	-722.341 + R*T*Log[("H"*"H2O"^2*"N2"*"N2O"^2)/("N2H5"*"NO"^4)]	{DirectedEdge["N2H5", "N2"], DirectedEdge["NO", "N2"], DirectedEdge["N2H5", "N2O"], DirectedEdge["NO", "N2O"]}	{DirectedEdge["N2", "N2H5"], DirectedEdge["N2O", "N2H5"], DirectedEdge["N2", "NO"], DirectedEdge["N2O", "NO"]}	{1, 1/2, 2, 1}	{1, 1/2, 2, 1}
{{{2, "NO"}}, {{1, "N2O"}, {1/2, "O2"}}}	2	-83.025	-41.5125	Max[0, Re[NO^2]]*Subscript[kF, 436]	Max[0, Re[N2O]]*Max[0, Re[Sqrt[O2]]]*Subscript[kB, 436]	Subscript[kF, 436] -> kdef	Subscript[kB, 436] -> kdef	-83.025 + R*T*Log[("N2O"*Sqrt["O2"])/"NO"^2]	{DirectedEdge["NO", "N2O"]}	{DirectedEdge["N2O", "NO"]}	{1}	{1}
{{{2, "NH4"}, {4, "NO"}}, {{2, "H"}, {2, "N2"}, {1, "N2O"}, {3, "H2O"}}}	8	-814.127	-101.765875	Max[0, Re[NH4^2]]*Max[0, Re[NO^4]]*Subscript[kF, 437]	Max[0, Re[H^2]]*Max[0, Re[N2^2]]*Max[0, Re[N2O]]*Subscript[kB, 437]	Subscript[kF, 437] -> kdef	Subscript[kB, 437] -> kdef	-814.127 + R*T*Log[("H"^2*"H2O"^3*"N2"^2*"N2O")/("NH4"^2*"NO"^4)]	{DirectedEdge["NH4", "N2"], DirectedEdge["NO", "N2"], DirectedEdge["NH4", "N2O"], DirectedEdge["NO", "N2O"]}	{DirectedEdge["N2", "NH4"], DirectedEdge["N2O", "NH4"], DirectedEdge["N2", "NO"], DirectedEdge["N2O", "NO"]}	{2, 1, 1, 1/2}	{1/2, 1, 1, 2}
{{{2, "NH3"}, {4, "NO"}}, {{2, "N2"}, {1, "N2O"}, {3, "H2O"}}}	8	-919.549	-114.943625	Max[0, Re[NH3^2]]*Max[0, Re[NO^4]]*Subscript[kF, 438]	Max[0, Re[N2^2]]*Max[0, Re[N2O]]*Subscript[kB, 438]	Subscript[kF, 438] -> kdef	Subscript[kB, 438] -> kdef	-919.549 + R*T*Log[("H2O"^3*"N2"^2*"N2O")/("NH3"^2*"NO"^4)]	{DirectedEdge["NH3", "N2"], DirectedEdge["NO", "N2"], DirectedEdge["NH3", "N2O"], DirectedEdge["NO", "N2O"]}	{DirectedEdge["N2", "NH3"], DirectedEdge["N2O", "NH3"], DirectedEdge["N2", "NO"], DirectedEdge["N2O", "NO"]}	{2, 1, 1, 1/2}	{1/2, 1, 1, 2}
{{{2, "NO"}}, {{1, "N2"}, {1, "O2"}}}	4	-169.704	-42.426	Max[0, Re[NO^2]]*Subscript[kF, 439]	Max[0, Re[N2]]*Max[0, Re[O2]]*Subscript[kB, 439]	Subscript[kF, 439] -> kdef	Subscript[kB, 439] -> kdef	-169.704 + R*T*Log[("N2"*"O2")/"NO"^2]	{DirectedEdge["NO", "N2"]}	{DirectedEdge["N2", "NO"]}	{1}	{1}
{{{2, "H"}, {1, "N2O"}, {8/3, "NH3"}}, {{4/3, "N2"}, {2, "NH4"}, {1, "H2O"}}}	8	-414.3743333333333	-51.796791666666664	Max[0, Re[H^2]]*Max[0, Re[N2O]]*Max[0, Re[NH3^(8/3)]]*Subscript[kF, 440]	Max[0, Re[N2^(4/3)]]*Max[0, Re[NH4^2]]*Subscript[kB, 440]	Subscript[kF, 440] -> kdef	Subscript[kB, 440] -> kdef	-414.3743333333333 + R*T*Log[("H2O"*"N2"^(4/3)*"NH4"^2)/("H"^2*"N2O"*"NH3"^(8/3))]	{DirectedEdge["N2O", "N2"], DirectedEdge["NH3", "N2"], DirectedEdge["N2O", "NH4"], DirectedEdge["NH3", "NH4"]}	{DirectedEdge["N2", "N2O"], DirectedEdge["NH4", "N2O"], DirectedEdge["N2", "NH3"], DirectedEdge["NH4", "NH3"]}	{4/3, 1, 1, 3/4}	{3/4, 1, 1, 4/3}
{{{2, "H"}, {8/3, "N2H4"}, {1, "N2O"}, {5/3, "H2O"}}, {{8/3, "NH3"}, {2, "NH4"}, {8/3, "NO"}}}	8	-92.49699999999984	-11.56212499999998	Max[0, Re[H^2]]*Max[0, Re[N2H4^(8/3)]]*Max[0, Re[N2O]]*Subscript[kF, 441]	Max[0, Re[NH3^(8/3)]]*Max[0, Re[NH4^2]]*Max[0, Re[NO^(8/3)]]*Subscript[kB, 441]	Subscript[kF, 441] -> kdef	Subscript[kB, 441] -> kdef	-92.49699999999984 + R*T*Log[("NH3"^(8/3)*"NH4"^2*"NO"^(8/3))/("H"^2*"H2O"^(5/3)*"N2H4"^(8/3)*"N2O")]	{DirectedEdge["N2H4", "NH3"], DirectedEdge["N2O", "NH3"], DirectedEdge["N2H4", "NH4"], DirectedEdge["N2O", "NH4"], DirectedEdge["N2H4", "NO"], DirectedEdge["N2O", "NO"]}	{DirectedEdge["NH3", "N2H4"], DirectedEdge["NH4", "N2H4"], DirectedEdge["NO", "N2H4"], DirectedEdge["NH3", "N2O"], DirectedEdge["NH4", "N2O"], DirectedEdge["NO", "N2O"]}	{1/2, 4/3, 3/8, 1, 1/2, 4/3}	{2, 8/3, 2, 3/4, 1, 3/4}
{{{3/2, "N2O"}, {1, "NH4"}}, {{1, "H"}, {2, "N2"}, {3/2, "H2O"}}}	4	-410.7175	-102.679375	Max[0, Re[N2O^(3/2)]]*Max[0, Re[NH4]]*Subscript[kF, 442]	Max[0, Re[H]]*Max[0, Re[N2^2]]*Subscript[kB, 442]	Subscript[kF, 442] -> kdef	Subscript[kB, 442] -> kdef	-410.7175 + R*T*Log[("H"*"H2O"^(3/2)*"N2"^2)/("N2O"^(3/2)*"NH4")]	{DirectedEdge["N2O", "N2"], DirectedEdge["NH4", "N2"]}	{DirectedEdge["N2", "N2O"], DirectedEdge["N2", "NH4"]}	{4/3, 4}	{3/4, 1/4}
{{{2, "H"}, {2, "N2H4"}, {1, "N2O"}}, {{2, "N2"}, {2, "NH4"}, {1, "H2O"}}}	8	-787.217	-98.402125	Max[0, Re[H^2]]*Max[0, Re[N2H4^2]]*Max[0, Re[N2O]]*Subscript[kF, 443]	Max[0, Re[N2^2]]*Max[0, Re[NH4^2]]*Subscript[kB, 443]	Subscript[kF, 443] -> kdef	Subscript[kB, 443] -> kdef	-787.217 + R*T*Log[("H2O"*"N2"^2*"NH4"^2)/("H"^2*"N2H4"^2*"N2O")]	{DirectedEdge["N2H4", "N2"], DirectedEdge["N2O", "N2"], DirectedEdge["N2H4", "NH4"], DirectedEdge["N2O", "NH4"]}	{DirectedEdge["N2", "N2H4"], DirectedEdge["NH4", "N2H4"], DirectedEdge["N2", "N2O"], DirectedEdge["NH4", "N2O"]}	{1, 2, 1/2, 1}	{1, 2, 1/2, 1}
{{{2, "N2H5"}, {1, "N2O"}}, {{2, "N2"}, {2, "NH4"}, {1, "H2O"}}}	8	-637.863	-79.732875	Max[0, Re[N2H5^2]]*Max[0, Re[N2O]]*Subscript[kF, 444]	Max[0, Re[N2^2]]*Max[0, Re[NH4^2]]*Subscript[kB, 444]	Subscript[kF, 444] -> kdef	Subscript[kB, 444] -> kdef	-637.863 + R*T*Log[("H2O"*"N2"^2*"NH4"^2)/("N2H5"^2*"N2O")]	{DirectedEdge["N2H5", "N2"], DirectedEdge["N2O", "N2"], DirectedEdge["N2H5", "NH4"], DirectedEdge["N2O", "NH4"]}	{DirectedEdge["N2", "N2H5"], DirectedEdge["NH4", "N2H5"], DirectedEdge["N2", "N2O"], DirectedEdge["NH4", "N2O"]}	{1, 2, 1/2, 1}	{1, 2, 1/2, 1}
{{{2, "NH4"}, {2, "O2"}}, {{2, "H"}, {1, "N2O"}, {3, "H2O"}}}	8	-474.719	-59.339875	Max[0, Re[NH4^2]]*Max[0, Re[O2^2]]*Subscript[kF, 445]	Max[0, Re[H^2]]*Max[0, Re[N2O]]*Subscript[kB, 445]	Subscript[kF, 445] -> kdef	Subscript[kB, 445] -> kdef	-474.719 + R*T*Log[("H"^2*"H2O"^3*"N2O")/("NH4"^2*"O2"^2)]	{DirectedEdge["NH4", "N2O"]}	{DirectedEdge["N2O", "NH4"]}	{1}	{1}
{{{1, "N2O"}, {8/3, "NH4"}}, {{8/3, "H"}, {4/3, "N2"}, {2, "NH3"}, {1, "H2O"}}}	8	-168.3896666666667	-21.048708333333337	Max[0, Re[N2O]]*Max[0, Re[NH4^(8/3)]]*Subscript[kF, 446]	Max[0, Re[H^(8/3)]]*Max[0, Re[N2^(4/3)]]*Max[0, Re[NH3^2]]*Subscript[kB, 446]	Subscript[kF, 446] -> kdef	Subscript[kB, 446] -> kdef	-168.3896666666667 + R*T*Log[("H"^(8/3)*"H2O"*"N2"^(4/3)*"NH3"^2)/("N2O"*"NH4"^(8/3))]	{DirectedEdge["N2O", "N2"], DirectedEdge["NH4", "N2"], DirectedEdge["N2O", "NH3"], DirectedEdge["NH4", "NH3"]}	{DirectedEdge["N2", "N2O"], DirectedEdge["NH3", "N2O"], DirectedEdge["N2", "NH4"], DirectedEdge["NH3", "NH4"]}	{4/3, 1, 1, 3/4}	{3/4, 1, 1, 4/3}
{{{2, "NH3"}, {8/3, "NH4"}, {8/3, "NO"}}, {{8/3, "N2H5"}, {1, "N2O"}, {5/3, "H2O"}}}	8	-71.50100000000003	-8.937625000000004	Max[0, Re[NH3^2]]*Max[0, Re[NH4^(8/3)]]*Max[0, Re[NO^(8/3)]]*Subscript[kF, 447]	Max[0, Re[N2H5^(8/3)]]*Max[0, Re[N2O]]*Subscript[kB, 447]	Subscript[kF, 447] -> kdef	Subscript[kB, 447] -> kdef	-71.50100000000003 + R*T*Log[("H2O"^(5/3)*"N2H5"^(8/3)*"N2O")/("NH3"^2*"NH4"^(8/3)*"NO"^(8/3))]	{DirectedEdge["NH3", "N2H5"], DirectedEdge["NH4", "N2H5"], DirectedEdge["NO", "N2H5"], DirectedEdge["NH3", "N2O"], DirectedEdge["NH4", "N2O"], DirectedEdge["NO", "N2O"]}	{DirectedEdge["N2H5", "NH3"], DirectedEdge["N2O", "NH3"], DirectedEdge["N2H5", "NH4"], DirectedEdge["N2O", "NH4"], DirectedEdge["N2H5", "NO"], DirectedEdge["N2O", "NO"]}	{8/3, 2, 2, 1, 3/4, 3/4}	{3/8, 1, 1/2, 4/3, 1/2, 4/3}
{{{8/3, "H"}, {8/3, "N2H4"}, {1, "N2O"}, {5/3, "H2O"}}, {{2, "NH3"}, {8/3, "NH4"}, {8/3, "NO"}}}	8	-127.63766666666652	-15.954708333333315	Max[0, Re[H^(8/3)]]*Max[0, Re[N2H4^(8/3)]]*Max[0, Re[N2O]]*Subscript[kF, 448]	Max[0, Re[NH3^2]]*Max[0, Re[NH4^(8/3)]]*Max[0, Re[NO^(8/3)]]*Subscript[kB, 448]	Subscript[kF, 448] -> kdef	Subscript[kB, 448] -> kdef	-127.63766666666652 + R*T*Log[("NH3"^2*"NH4"^(8/3)*"NO"^(8/3))/("H"^(8/3)*"H2O"^(5/3)*"N2H4"^(8/3)*"N2O")]	{DirectedEdge["N2H4", "NH3"], DirectedEdge["N2O", "NH3"], DirectedEdge["N2H4", "NH4"], DirectedEdge["N2O", "NH4"], DirectedEdge["N2H4", "NO"], DirectedEdge["N2O", "NO"]}	{DirectedEdge["NH3", "N2H4"], DirectedEdge["NH4", "N2H4"], DirectedEdge["NO", "N2H4"], DirectedEdge["NH3", "N2O"], DirectedEdge["NH4", "N2O"], DirectedEdge["NO", "N2O"]}	{3/8, 1, 1/2, 4/3, 1/2, 4/3}	{8/3, 2, 2, 1, 3/4, 3/4}
{{{3/2, "N2O"}, {1, "NH3"}}, {{2, "N2"}, {3/2, "H2O"}}}	4	-463.4285	-115.857125	Max[0, Re[N2O^(3/2)]]*Max[0, Re[NH3]]*Subscript[kF, 449]	Max[0, Re[N2^2]]*Subscript[kB, 449]	Subscript[kF, 449] -> kdef	Subscript[kB, 449] -> kdef	-463.4285 + R*T*Log[("H2O"^(3/2)*"N2"^2)/("N2O"^(3/2)*"NH3")]	{DirectedEdge["N2O", "N2"], DirectedEdge["NH3", "N2"]}	{DirectedEdge["N2", "N2O"], DirectedEdge["N2", "NH3"]}	{4/3, 4}	{3/4, 1/4}
{{{2, "N2H4"}, {1, "N2O"}}, {{2, "N2"}, {2, "NH3"}, {1, "H2O"}}}	8	-681.795	-85.224375	Max[0, Re[N2H4^2]]*Max[0, Re[N2O]]*Subscript[kF, 450]	Max[0, Re[N2^2]]*Max[0, Re[NH3^2]]*Subscript[kB, 450]	Subscript[kF, 450] -> kdef	Subscript[kB, 450] -> kdef	-681.795 + R*T*Log[("H2O"*"N2"^2*"NH3"^2)/("N2H4"^2*"N2O")]	{DirectedEdge["N2H4", "N2"], DirectedEdge["N2O", "N2"], DirectedEdge["N2H4", "NH3"], DirectedEdge["N2O", "NH3"]}	{DirectedEdge["N2", "N2H4"], DirectedEdge["NH3", "N2H4"], DirectedEdge["N2", "N2O"], DirectedEdge["NH3", "N2O"]}	{1, 2, 1/2, 1}	{1, 2, 1/2, 1}
{{{2, "N2H5"}, {1, "N2O"}}, {{2, "H"}, {2, "N2"}, {2, "NH3"}, {1, "H2O"}}}	8	-532.441	-66.555125	Max[0, Re[N2H5^2]]*Max[0, Re[N2O]]*Subscript[kF, 451]	Max[0, Re[H^2]]*Max[0, Re[N2^2]]*Max[0, Re[NH3^2]]*Subscript[kB, 451]	Subscript[kF, 451] -> kdef	Subscript[kB, 451] -> kdef	-532.441 + R*T*Log[("H"^2*"H2O"*"N2"^2*"NH3"^2)/("N2H5"^2*"N2O")]	{DirectedEdge["N2H5", "N2"], DirectedEdge["N2O", "N2"], DirectedEdge["N2H5", "NH3"], DirectedEdge["N2O", "NH3"]}	{DirectedEdge["N2", "N2H5"], DirectedEdge["NH3", "N2H5"], DirectedEdge["N2", "N2O"], DirectedEdge["NH3", "N2O"]}	{1, 2, 1/2, 1}	{1, 2, 1/2, 1}
{{{2, "NH3"}, {2, "O2"}}, {{1, "N2O"}, {3, "H2O"}}}	8	-580.141	-72.517625	Max[0, Re[NH3^2]]*Max[0, Re[O2^2]]*Subscript[kF, 452]	Max[0, Re[N2O]]*Subscript[kB, 452]	Subscript[kF, 452] -> kdef	Subscript[kB, 452] -> kdef	-580.141 + R*T*Log[("H2O"^3*"N2O")/("NH3"^2*"O2"^2)]	{DirectedEdge["NH3", "N2O"]}	{DirectedEdge["N2O", "NH3"]}	{1}	{1}
{{{2, "H"}, {1, "N2"}, {2, "NH3"}, {2, "NO"}}, {{2, "N2O"}, {2, "NH4"}}}	6	-101.768	-16.961333333333332	Max[0, Re[H^2]]*Max[0, Re[N2]]*Max[0, Re[NH3^2]]*Max[0, Re[NO^2]]*Subscript[kF, 453]	Max[0, Re[N2O^2]]*Max[0, Re[NH4^2]]*Subscript[kB, 453]	Subscript[kF, 453] -> kdef	Subscript[kB, 453] -> kdef	-101.768 + R*T*Log[("N2O"^2*"NH4"^2)/("H"^2*"N2"*"NH3"^2*"NO"^2)]	{DirectedEdge["N2", "N2O"], DirectedEdge["NH3", "N2O"], DirectedEdge["NO", "N2O"], DirectedEdge["N2", "NH4"], DirectedEdge["NH3", "NH4"], DirectedEdge["NO", "NH4"]}	{DirectedEdge["N2O", "N2"], DirectedEdge["NH4", "N2"], DirectedEdge["N2O", "NH3"], DirectedEdge["NH4", "NH3"], DirectedEdge["N2O", "NO"], DirectedEdge["NH4", "NO"]}	{2, 2, 2, 1, 1, 1}	{1/2, 1, 1/2, 1, 1/2, 1}
{{{2, "NH3"}, {2, "NH4"}, {2, "NO"}}, {{2, "H"}, {1, "N2"}, {2, "N2H4"}, {2, "H2O"}}}	6	-135.98600000000005	-22.66433333333334	Max[0, Re[NH3^2]]*Max[0, Re[NH4^2]]*Max[0, Re[NO^2]]*Subscript[kF, 454]	Max[0, Re[H^2]]*Max[0, Re[N2]]*Max[0, Re[N2H4^2]]*Subscript[kB, 454]	Subscript[kF, 454] -> kdef	Subscript[kB, 454] -> kdef	-135.98600000000005 + R*T*Log[("H"^2*"H2O"^2*"N2"*"N2H4"^2)/("NH3"^2*"NH4"^2*"NO"^2)]	{DirectedEdge["NH3", "N2"], DirectedEdge["NH4", "N2"], DirectedEdge["NO", "N2"], DirectedEdge["NH3", "N2H4"], DirectedEdge["NH4", "N2H4"], DirectedEdge["NO", "N2H4"]}	{DirectedEdge["N2", "NH3"], DirectedEdge["N2H4", "NH3"], DirectedEdge["N2", "NH4"], DirectedEdge["N2H4", "NH4"], DirectedEdge["N2", "NO"], DirectedEdge["N2H4", "NO"]}	{1, 1, 1, 2, 2, 2}	{1, 1/2, 1, 1/2, 1, 1/2}
{{{2, "NH4"}, {3/2, "O2"}}, {{2, "H"}, {1, "N2"}, {3, "H2O"}}}	6	-561.3979999999999	-93.56633333333332	Max[0, Re[NH4^2]]*Max[0, Re[O2^(3/2)]]*Subscript[kF, 455]	Max[0, Re[H^2]]*Max[0, Re[N2]]*Subscript[kB, 455]	Subscript[kF, 455] -> kdef	Subscript[kB, 455] -> kdef	-561.3979999999999 + R*T*Log[("H"^2*"H2O"^3*"N2")/("NH4"^2*"O2"^(3/2))]	{DirectedEdge["NH4", "N2"]}	{DirectedEdge["N2", "NH4"]}	{1}	{1}
{{{2, "H"}, {2, "N2O"}, {2, "NH3"}}, {{1, "N2"}, {2, "NH4"}, {2, "NO"}}}	6	-109.07599999999996	-18.179333333333325	Max[0, Re[H^2]]*Max[0, Re[N2O^2]]*Max[0, Re[NH3^2]]*Subscript[kF, 456]	Max[0, Re[N2]]*Max[0, Re[NH4^2]]*Max[0, Re[NO^2]]*Subscript[kB, 456]	Subscript[kF, 456] -> kdef	Subscript[kB, 456] -> kdef	-109.07599999999996 + R*T*Log[("N2"*"NH4"^2*"NO"^2)/("H"^2*"N2O"^2*"NH3"^2)]	{DirectedEdge["N2O", "N2"], DirectedEdge["NH3", "N2"], DirectedEdge["N2O", "NH4"], DirectedEdge["NH3", "NH4"], DirectedEdge["N2O", "NO"], DirectedEdge["NH3", "NO"]}	{DirectedEdge["N2", "N2O"], DirectedEdge["NH4", "N2O"], DirectedEdge["NO", "N2O"], DirectedEdge["N2", "NH3"], DirectedEdge["NH4", "NH3"], DirectedEdge["NO", "NH3"]}	{1/2, 1, 1/2, 1, 1/2, 1}	{2, 2, 2, 1, 1, 1}
{{{2, "NH3"}, {2, "NH4"}, {2, "NO"}}, {{1, "N2"}, {2, "N2H5"}, {2, "H2O"}}}	6	-285.34000000000003	-47.55666666666667	Max[0, Re[NH3^2]]*Max[0, Re[NH4^2]]*Max[0, Re[NO^2]]*Subscript[kF, 457]	Max[0, Re[N2]]*Max[0, Re[N2H5^2]]*Subscript[kB, 457]	Subscript[kF, 457] -> kdef	Subscript[kB, 457] -> kdef	-285.34000000000003 + R*T*Log[("H2O"^2*"N2"*"N2H5"^2)/("NH3"^2*"NH4"^2*"NO"^2)]	{DirectedEdge["NH3", "N2"], DirectedEdge["NH4", "N2"], DirectedEdge["NO", "N2"], DirectedEdge["NH3", "N2H5"], DirectedEdge["NH4", "N2H5"], DirectedEdge["NO", "N2H5"]}	{DirectedEdge["N2", "NH3"], DirectedEdge["N2H5", "NH3"], DirectedEdge["N2", "NH4"], DirectedEdge["N2H5", "NH4"], DirectedEdge["N2", "NO"], DirectedEdge["N2H5", "NO"]}	{1, 1, 1, 2, 2, 2}	{1, 1/2, 1, 1/2, 1, 1/2}
{{{2, "NH3"}, {3/2, "O2"}}, {{1, "N2"}, {3, "H2O"}}}	6	-666.8199999999999	-111.13666666666666	Max[0, Re[NH3^2]]*Max[0, Re[O2^(3/2)]]*Subscript[kF, 458]	Max[0, Re[N2]]*Subscript[kB, 458]	Subscript[kF, 458] -> kdef	Subscript[kB, 458] -> kdef	-666.8199999999999 + R*T*Log[("H2O"^3*"N2")/("NH3"^2*"O2"^(3/2))]	{DirectedEdge["NH3", "N2"]}	{DirectedEdge["N2", "NH3"]}	{1}	{1}
{{{1, "N2O"}, {2, "NH4"}, {2, "NO"}}, {{2, "H"}, {3, "N2"}, {3, "H2O"}}}	6	-817.781	-136.29683333333332	Max[0, Re[N2O]]*Max[0, Re[NH4^2]]*Max[0, Re[NO^2]]*Subscript[kF, 459]	Max[0, Re[H^2]]*Max[0, Re[N2^3]]*Subscript[kB, 459]	Subscript[kF, 459] -> kdef	Subscript[kB, 459] -> kdef	-817.781 + R*T*Log[("H"^2*"H2O"^3*"N2"^3)/("N2O"*"NH4"^2*"NO"^2)]	{DirectedEdge["N2O", "N2"], DirectedEdge["NH4", "N2"], DirectedEdge["NO", "N2"]}	{DirectedEdge["N2", "N2O"], DirectedEdge["N2", "NH4"], DirectedEdge["N2", "NO"]}	{3, 3, 3}	{1/3, 1/3, 1/3}
{{{4/3, "H"}, {1, "N2H4"}, {4/3, "N2O"}}, {{1, "N2"}, {4/3, "NH4"}, {4/3, "NO"}}}	4	-259.1386666666666	-64.78466666666665	Max[0, Re[H^(4/3)]]*Max[0, Re[N2H4]]*Max[0, Re[N2O^(4/3)]]*Subscript[kF, 460]	Max[0, Re[N2]]*Max[0, Re[NH4^(4/3)]]*Max[0, Re[NO^(4/3)]]*Subscript[kB, 460]	Subscript[kF, 460] -> kdef	Subscript[kB, 460] -> kdef	-259.1386666666666 + R*T*Log[("N2"*"NH4"^(4/3)*"NO"^(4/3))/("H"^(4/3)*"N2H4"*"N2O"^(4/3))]	{DirectedEdge["N2H4", "N2"], DirectedEdge["N2O", "N2"], DirectedEdge["N2H4", "NH4"], DirectedEdge["N2O", "NH4"], DirectedEdge["N2H4", "NO"], DirectedEdge["N2O", "NO"]}	{DirectedEdge["N2", "N2H4"], DirectedEdge["NH4", "N2H4"], DirectedEdge["NO", "N2H4"], DirectedEdge["N2", "N2O"], DirectedEdge["NH4", "N2O"], DirectedEdge["NO", "N2O"]}	{1, 3/4, 2/3, 1/2, 2/3, 1/2}	{1, 3/2, 3/2, 4/3, 2, 2}
{{{1/3, "H"}, {1, "N2H5"}, {4/3, "N2O"}}, {{1, "N2"}, {4/3, "NH4"}, {4/3, "NO"}}}	4	-184.46166666666664	-46.11541666666666	Max[0, Re[H^(1/3)]]*Max[0, Re[N2H5]]*Max[0, Re[N2O^(4/3)]]*Subscript[kF, 461]	Max[0, Re[N2]]*Max[0, Re[NH4^(4/3)]]*Max[0, Re[NO^(4/3)]]*Subscript[kB, 461]	Subscript[kF, 461] -> kdef	Subscript[kB, 461] -> kdef	-184.46166666666664 + R*T*Log[("N2"*"NH4"^(4/3)*"NO"^(4/3))/("H"^(1/3)*"N2H5"*"N2O"^(4/3))]	{DirectedEdge["N2H5", "N2"], DirectedEdge["N2O", "N2"], DirectedEdge["N2H5", "NH4"], DirectedEdge["N2O", "NH4"], DirectedEdge["N2H5", "NO"], DirectedEdge["N2O", "NO"]}	{DirectedEdge["N2", "N2H5"], DirectedEdge["NH4", "N2H5"], DirectedEdge["NO", "N2H5"], DirectedEdge["N2", "N2O"], DirectedEdge["NH4", "N2O"], DirectedEdge["NO", "N2O"]}	{1, 3/4, 2/3, 1/2, 2/3, 1/2}	{1, 3/2, 3/2, 4/3, 2, 2}
{{{1, "NH4"}, {1, "NO"}, {3/4, "O2"}}, {{1, "H"}, {1, "N2O"}, {3/2, "H2O"}}}	3	-278.87199999999996	-92.95733333333331	Max[0, Re[NH4]]*Max[0, Re[NO]]*Max[0, Re[O2^(3/4)]]*Subscript[kF, 462]	Max[0, Re[H]]*Max[0, Re[N2O]]*Subscript[kB, 462]	Subscript[kF, 462] -> kdef	Subscript[kB, 462] -> kdef	-278.87199999999996 + R*T*Log[("H"*"H2O"^(3/2)*"N2O")/("NH4"*"NO"*"O2"^(3/4))]	{DirectedEdge["NH4", "N2O"], DirectedEdge["NO", "N2O"]}	{DirectedEdge["N2O", "NH4"], DirectedEdge["N2O", "NO"]}	{2, 2}	{1/2, 1/2}
{{{1, "N2O"}, {2, "NH3"}, {2, "NO"}}, {{3, "N2"}, {3, "H2O"}}}	6	-923.203	-153.86716666666666	Max[0, Re[N2O]]*Max[0, Re[NH3^2]]*Max[0, Re[NO^2]]*Subscript[kF, 463]	Max[0, Re[N2^3]]*Subscript[kB, 463]	Subscript[kF, 463] -> kdef	Subscript[kB, 463] -> kdef	-923.203 + R*T*Log[("H2O"^3*"N2"^3)/("N2O"*"NH3"^2*"NO"^2)]	{DirectedEdge["N2O", "N2"], DirectedEdge["NH3", "N2"], DirectedEdge["NO", "N2"]}	{DirectedEdge["N2", "N2O"], DirectedEdge["N2", "NH3"], DirectedEdge["N2", "NO"]}	{3, 3, 3}	{1/3, 1/3, 1/3}
{{{1, "N2H4"}, {4/3, "N2O"}}, {{1, "N2"}, {4/3, "NH3"}, {4/3, "NO"}}}	4	-188.8573333333333	-47.21433333333332	Max[0, Re[N2H4]]*Max[0, Re[N2O^(4/3)]]*Subscript[kF, 464]	Max[0, Re[N2]]*Max[0, Re[NH3^(4/3)]]*Max[0, Re[NO^(4/3)]]*Subscript[kB, 464]	Subscript[kF, 464] -> kdef	Subscript[kB, 464] -> kdef	-188.8573333333333 + R*T*Log[("N2"*"NH3"^(4/3)*"NO"^(4/3))/("N2H4"*"N2O"^(4/3))]	{DirectedEdge["N2H4", "N2"], DirectedEdge["N2O", "N2"], DirectedEdge["N2H4", "NH3"], DirectedEdge["N2O", "NH3"], DirectedEdge["N2H4", "NO"], DirectedEdge["N2O", "NO"]}	{DirectedEdge["N2", "N2H4"], DirectedEdge["NH3", "N2H4"], DirectedEdge["NO", "N2H4"], DirectedEdge["N2", "N2O"], DirectedEdge["NH3", "N2O"], DirectedEdge["NO", "N2O"]}	{1, 3/4, 2/3, 1/2, 2/3, 1/2}	{1, 3/2, 3/2, 4/3, 2, 2}
{{{1, "N2H5"}, {4/3, "N2O"}}, {{1, "H"}, {1, "N2"}, {4/3, "NH3"}, {4/3, "NO"}}}	4	-114.18033333333332	-28.54508333333333	Max[0, Re[N2H5]]*Max[0, Re[N2O^(4/3)]]*Subscript[kF, 465]	Max[0, Re[H]]*Max[0, Re[N2]]*Max[0, Re[NH3^(4/3)]]*Max[0, Re[NO^(4/3)]]*Subscript[kB, 465]	Subscript[kF, 465] -> kdef	Subscript[kB, 465] -> kdef	-114.18033333333332 + R*T*Log[("H"*"N2"*"NH3"^(4/3)*"NO"^(4/3))/("N2H5"*"N2O"^(4/3))]	{DirectedEdge["N2H5", "N2"], DirectedEdge["N2O", "N2"], DirectedEdge["N2H5", "NH3"], DirectedEdge["N2O", "NH3"], DirectedEdge["N2H5", "NO"], DirectedEdge["N2O", "NO"]}	{DirectedEdge["N2", "N2H5"], DirectedEdge["NH3", "N2H5"], DirectedEdge["NO", "N2H5"], DirectedEdge["N2", "N2O"], DirectedEdge["NH3", "N2O"], DirectedEdge["NO", "N2O"]}	{1, 3/4, 2/3, 1/2, 2/3, 1/2}	{1, 3/2, 3/2, 4/3, 2, 2}
{{{1, "NH3"}, {1, "NO"}, {3/4, "O2"}}, {{1, "N2O"}, {3/2, "H2O"}}}	3	-331.58299999999997	-110.52766666666665	Max[0, Re[NH3]]*Max[0, Re[NO]]*Max[0, Re[O2^(3/4)]]*Subscript[kF, 466]	Max[0, Re[N2O]]*Subscript[kB, 466]	Subscript[kF, 466] -> kdef	Subscript[kB, 466] -> kdef	-331.58299999999997 + R*T*Log[("H2O"^(3/2)*"N2O")/("NH3"*"NO"*"O2"^(3/4))]	{DirectedEdge["NH3", "N2O"], DirectedEdge["NO", "N2O"]}	{DirectedEdge["N2O", "NH3"], DirectedEdge["N2O", "NO"]}	{2, 2}	{1/2, 1/2}
{{{1, "N2H5"}, {3/2, "N2O"}}, {{3/2, "N2"}, {1, "NH4"}, {1, "NO"}, {1/2, "H2O"}}}	3	-320.75849999999997	-106.91949999999999	Max[0, Re[N2H5]]*Max[0, Re[N2O^(3/2)]]*Subscript[kF, 467]	Max[0, Re[N2^(3/2)]]*Max[0, Re[NH4]]*Max[0, Re[NO]]*Subscript[kB, 467]	Subscript[kF, 467] -> kdef	Subscript[kB, 467] -> kdef	-320.75849999999997 + R*T*Log[(Sqrt["H2O"]*"N2"^(3/2)*"NH4"*"NO")/("N2H5"*"N2O"^(3/2))]	{DirectedEdge["N2H5", "N2"], DirectedEdge["N2O", "N2"], DirectedEdge["N2H5", "NH4"], DirectedEdge["N2O", "NH4"], DirectedEdge["N2H5", "NO"], DirectedEdge["N2O", "NO"]}	{DirectedEdge["N2", "N2H5"], DirectedEdge["NH4", "N2H5"], DirectedEdge["NO", "N2H5"], DirectedEdge["N2", "N2O"], DirectedEdge["NH4", "N2O"], DirectedEdge["NO", "N2O"]}	{3/2, 1, 1/2, 1/3, 1/2, 1/3}	{2/3, 2, 2, 1, 3, 3}
{{{1, "N2H4"}, {4/3, "NH4"}, {4/3, "NO"}}, {{1, "N2"}, {4/3, "N2H5"}, {4/3, "H2O"}}}	4	-376.64799999999997	-94.16199999999999	Max[0, Re[N2H4]]*Max[0, Re[NH4^(4/3)]]*Max[0, Re[NO^(4/3)]]*Subscript[kF, 468]	Max[0, Re[N2]]*Max[0, Re[N2H5^(4/3)]]*Subscript[kB, 468]	Subscript[kF, 468] -> kdef	Subscript[kB, 468] -> kdef	-376.64799999999997 + R*T*Log[("H2O"^(4/3)*"N2"*"N2H5"^(4/3))/("N2H4"*"NH4"^(4/3)*"NO"^(4/3))]	{DirectedEdge["N2H4", "N2"], DirectedEdge["NH4", "N2"], DirectedEdge["NO", "N2"], DirectedEdge["N2H4", "N2H5"], DirectedEdge["NH4", "N2H5"], DirectedEdge["NO", "N2H5"]}	{DirectedEdge["N2", "N2H4"], DirectedEdge["N2H5", "N2H4"], DirectedEdge["N2", "NH4"], DirectedEdge["N2H5", "NH4"], DirectedEdge["N2", "NO"], DirectedEdge["N2H5", "NO"]}	{1, 3/2, 3/2, 4/3, 2, 2}	{1, 3/4, 2/3, 1/2, 2/3, 1/2}
{{{4, "NH4"}, {4, "NO"}}, {{3, "H"}, {3, "N2"}, {1, "N2H5"}, {4, "H2O"}}}	12	-905.913	-75.49275	Max[0, Re[NH4^4]]*Max[0, Re[NO^4]]*Subscript[kF, 469]	Max[0, Re[H^3]]*Max[0, Re[N2^3]]*Max[0, Re[N2H5]]*Subscript[kB, 469]	Subscript[kF, 469] -> kdef	Subscript[kB, 469] -> kdef	-905.913 + R*T*Log[("H"^3*"H2O"^4*"N2"^3*"N2H5")/("NH4"^4*"NO"^4)]	{DirectedEdge["NH4", "N2"], DirectedEdge["NO", "N2"], DirectedEdge["NH4", "N2H5"], DirectedEdge["NO", "N2H5"]}	{DirectedEdge["N2", "NH4"], DirectedEdge["N2H5", "NH4"], DirectedEdge["N2", "NO"], DirectedEdge["N2H5", "NO"]}	{3/2, 3/2, 1/2, 1/2}	{2/3, 2, 2/3, 2}
{{{1, "N2H5"}, {3/4, "O2"}}, {{1, "NH4"}, {1, "NO"}, {1/2, "H2O"}}}	3	-190.74	-63.58	Max[0, Re[N2H5]]*Max[0, Re[O2^(3/4)]]*Subscript[kF, 470]	Max[0, Re[NH4]]*Max[0, Re[NO]]*Subscript[kB, 470]	Subscript[kF, 470] -> kdef	Subscript[kB, 470] -> kdef	-190.74 + R*T*Log[(Sqrt["H2O"]*"NH4"*"NO")/("N2H5"*"O2"^(3/4))]	{DirectedEdge["N2H5", "NH4"], DirectedEdge["N2H5", "NO"]}	{DirectedEdge["NH4", "N2H5"], DirectedEdge["NO", "N2H5"]}	{1/2, 1/2}	{2, 2}
{{{1, "H"}, {1, "N2H4"}, {3/2, "N2O"}}, {{3/2, "N2"}, {1, "NH4"}, {1, "NO"}, {1/2, "H2O"}}}	3	-395.43549999999993	-131.8118333333333	Max[0, Re[H]]*Max[0, Re[N2H4]]*Max[0, Re[N2O^(3/2)]]*Subscript[kF, 471]	Max[0, Re[N2^(3/2)]]*Max[0, Re[NH4]]*Max[0, Re[NO]]*Subscript[kB, 471]	Subscript[kF, 471] -> kdef	Subscript[kB, 471] -> kdef	-395.43549999999993 + R*T*Log[(Sqrt["H2O"]*"N2"^(3/2)*"NH4"*"NO")/("H"*"N2H4"*"N2O"^(3/2))]	{DirectedEdge["N2H4", "N2"], DirectedEdge["N2O", "N2"], DirectedEdge["N2H4", "NH4"], DirectedEdge["N2O", "NH4"], DirectedEdge["N2H4", "NO"], DirectedEdge["N2O", "NO"]}	{DirectedEdge["N2", "N2H4"], DirectedEdge["NH4", "N2H4"], DirectedEdge["NO", "N2H4"], DirectedEdge["N2", "N2O"], DirectedEdge["NH4", "N2O"], DirectedEdge["NO", "N2O"]}	{3/2, 1, 1/2, 1/3, 1/2, 1/3}	{2/3, 2, 2, 1, 3, 3}
{{{4, "NH4"}, {4, "NO"}}, {{4, "H"}, {3, "N2"}, {1, "N2H4"}, {4, "H2O"}}}	12	-831.236	-69.26966666666667	Max[0, Re[NH4^4]]*Max[0, Re[NO^4]]*Subscript[kF, 472]	Max[0, Re[H^4]]*Max[0, Re[N2^3]]*Max[0, Re[N2H4]]*Subscript[kB, 472]	Subscript[kF, 472] -> kdef	Subscript[kB, 472] -> kdef	-831.236 + R*T*Log[("H"^4*"H2O"^4*"N2"^3*"N2H4")/("NH4"^4*"NO"^4)]	{DirectedEdge["NH4", "N2"], DirectedEdge["NO", "N2"], DirectedEdge["NH4", "N2H4"], DirectedEdge["NO", "N2H4"]}	{DirectedEdge["N2", "NH4"], DirectedEdge["N2H4", "NH4"], DirectedEdge["N2", "NO"], DirectedEdge["N2H4", "NO"]}	{3/2, 3/2, 1/2, 1/2}	{2/3, 2, 2/3, 2}
{{{1, "N2H5"}, {4/3, "NH4"}, {4/3, "NO"}}, {{7/3, "H"}, {1, "N2"}, {4/3, "N2H4"}, {4/3, "H2O"}}}	4	-202.40166666666667	-50.60041666666667	Max[0, Re[N2H5]]*Max[0, Re[NH4^(4/3)]]*Max[0, Re[NO^(4/3)]]*Subscript[kF, 473]	Max[0, Re[H^(7/3)]]*Max[0, Re[N2]]*Max[0, Re[N2H4^(4/3)]]*Subscript[kB, 473]	Subscript[kF, 473] -> kdef	Subscript[kB, 473] -> kdef	-202.40166666666667 + R*T*Log[("H"^(7/3)*"H2O"^(4/3)*"N2"*"N2H4"^(4/3))/("N2H5"*"NH4"^(4/3)*"NO"^(4/3))]	{DirectedEdge["N2H5", "N2"], DirectedEdge["NH4", "N2"], DirectedEdge["NO", "N2"], DirectedEdge["N2H5", "N2H4"], DirectedEdge["NH4", "N2H4"], DirectedEdge["NO", "N2H4"]}	{DirectedEdge["N2", "N2H5"], DirectedEdge["N2H4", "N2H5"], DirectedEdge["N2", "NH4"], DirectedEdge["N2H4", "NH4"], DirectedEdge["N2", "NO"], DirectedEdge["N2H4", "NO"]}	{1, 3/2, 3/2, 4/3, 2, 2}	{1, 3/4, 2/3, 1/2, 2/3, 1/2}
{{{1, "H"}, {1, "N2H4"}, {3/4, "O2"}}, {{1, "NH4"}, {1, "NO"}, {1/2, "H2O"}}}	3	-265.417	-88.47233333333332	Max[0, Re[H]]*Max[0, Re[N2H4]]*Max[0, Re[O2^(3/4)]]*Subscript[kF, 474]	Max[0, Re[NH4]]*Max[0, Re[NO]]*Subscript[kB, 474]	Subscript[kF, 474] -> kdef	Subscript[kB, 474] -> kdef	-265.417 + R*T*Log[(Sqrt["H2O"]*"NH4"*"NO")/("H"*"N2H4"*"O2"^(3/4))]	{DirectedEdge["N2H4", "NH4"], DirectedEdge["N2H4", "NO"]}	{DirectedEdge["NH4", "N2H4"], DirectedEdge["NO", "N2H4"]}	{1/2, 1/2}	{2, 2}
{{{1, "N2H4"}, {3/2, "N2O"}}, {{3/2, "N2"}, {1, "NH3"}, {1, "NO"}, {1/2, "H2O"}}}	3	-342.7244999999999	-114.24149999999997	Max[0, Re[N2H4]]*Max[0, Re[N2O^(3/2)]]*Subscript[kF, 475]	Max[0, Re[N2^(3/2)]]*Max[0, Re[NH3]]*Max[0, Re[NO]]*Subscript[kB, 475]	Subscript[kF, 475] -> kdef	Subscript[kB, 475] -> kdef	-342.7244999999999 + R*T*Log[(Sqrt["H2O"]*"N2"^(3/2)*"NH3"*"NO")/("N2H4"*"N2O"^(3/2))]	{DirectedEdge["N2H4", "N2"], DirectedEdge["N2O", "N2"], DirectedEdge["N2H4", "NH3"], DirectedEdge["N2O", "NH3"], DirectedEdge["N2H4", "NO"], DirectedEdge["N2O", "NO"]}	{DirectedEdge["N2", "N2H4"], DirectedEdge["NH3", "N2H4"], DirectedEdge["NO", "N2H4"], DirectedEdge["N2", "N2O"], DirectedEdge["NH3", "N2O"], DirectedEdge["NO", "N2O"]}	{3/2, 1, 1/2, 1/3, 1/2, 1/3}	{2/3, 2, 2, 1, 3, 3}
{{{4, "NH3"}, {4, "NO"}}, {{3, "N2"}, {1, "N2H4"}, {4, "H2O"}}}	12	-1042.08	-86.83999999999999	Max[0, Re[NH3^4]]*Max[0, Re[NO^4]]*Subscript[kF, 476]	Max[0, Re[N2^3]]*Max[0, Re[N2H4]]*Subscript[kB, 476]	Subscript[kF, 476] -> kdef	Subscript[kB, 476] -> kdef	-1042.08 + R*T*Log[("H2O"^4*"N2"^3*"N2H4")/("NH3"^4*"NO"^4)]	{DirectedEdge["NH3", "N2"], DirectedEdge["NO", "N2"], DirectedEdge["NH3", "N2H4"], DirectedEdge["NO", "N2H4"]}	{DirectedEdge["N2", "NH3"], DirectedEdge["N2H4", "NH3"], DirectedEdge["N2", "NO"], DirectedEdge["N2H4", "NO"]}	{3/2, 3/2, 1/2, 1/2}	{2/3, 2, 2/3, 2}
{{{1, "N2H5"}, {4/3, "NH3"}, {4/3, "NO"}}, {{1, "H"}, {1, "N2"}, {4/3, "N2H4"}, {4/3, "H2O"}}}	4	-272.683	-68.17075	Max[0, Re[N2H5]]*Max[0, Re[NH3^(4/3)]]*Max[0, Re[NO^(4/3)]]*Subscript[kF, 477]	Max[0, Re[H]]*Max[0, Re[N2]]*Max[0, Re[N2H4^(4/3)]]*Subscript[kB, 477]	Subscript[kF, 477] -> kdef	Subscript[kB, 477] -> kdef	-272.683 + R*T*Log[("H"*"H2O"^(4/3)*"N2"*"N2H4"^(4/3))/("N2H5"*"NH3"^(4/3)*"NO"^(4/3))]	{DirectedEdge["N2H5", "N2"], DirectedEdge["NH3", "N2"], DirectedEdge["NO", "N2"], DirectedEdge["N2H5", "N2H4"], DirectedEdge["NH3", "N2H4"], DirectedEdge["NO", "N2H4"]}	{DirectedEdge["N2", "N2H5"], DirectedEdge["N2H4", "N2H5"], DirectedEdge["N2", "NH3"], DirectedEdge["N2H4", "NH3"], DirectedEdge["N2", "NO"], DirectedEdge["N2H4", "NO"]}	{1, 3/2, 3/2, 4/3, 2, 2}	{1, 3/4, 2/3, 1/2, 2/3, 1/2}
{{{1, "N2H4"}, {3/4, "O2"}}, {{1, "NH3"}, {1, "NO"}, {1/2, "H2O"}}}	3	-212.70599999999996	-70.90199999999999	Max[0, Re[N2H4]]*Max[0, Re[O2^(3/4)]]*Subscript[kF, 478]	Max[0, Re[NH3]]*Max[0, Re[NO]]*Subscript[kB, 478]	Subscript[kF, 478] -> kdef	Subscript[kB, 478] -> kdef	-212.70599999999996 + R*T*Log[(Sqrt["H2O"]*"NH3"*"NO")/("N2H4"*"O2"^(3/4))]	{DirectedEdge["N2H4", "NH3"], DirectedEdge["N2H4", "NO"]}	{DirectedEdge["NH3", "N2H4"], DirectedEdge["NO", "N2H4"]}	{1/2, 1/2}	{2, 2}
{{{1, "N2O"}}, {{1, "N2"}, {1/2, "O2"}}}	2	-86.679	-43.3395	Max[0, Re[N2O]]*Subscript[kF, 479]	Max[0, Re[N2]]*Max[0, Re[Sqrt[O2]]]*Subscript[kB, 479]	Subscript[kF, 479] -> kdef	Subscript[kB, 479] -> kdef	-86.679 + R*T*Log[("N2"*Sqrt["O2"])/"N2O"]	{DirectedEdge["N2O", "N2"]}	{DirectedEdge["N2", "N2O"]}	{1}	{1}
{{{1, "N2H4"}, {1, "O2"}}, {{1, "N2"}, {2, "H2O"}}}	4	-630.9680000000001	-157.74200000000002	Max[0, Re[N2H4]]*Max[0, Re[O2]]*Subscript[kF, 480]	Max[0, Re[N2]]*Subscript[kB, 480]	Subscript[kF, 480] -> kdef	Subscript[kB, 480] -> kdef	-630.9680000000001 + R*T*Log[("H2O"^2*"N2")/("N2H4"*"O2")]	{DirectedEdge["N2H4", "N2"]}	{DirectedEdge["N2", "N2H4"]}	{1}	{1}
{{{1, "N2H5"}, {1, "O2"}}, {{1, "H"}, {1, "N2"}, {2, "H2O"}}}	4	-556.291	-139.07275	Max[0, Re[N2H5]]*Max[0, Re[O2]]*Subscript[kF, 481]	Max[0, Re[H]]*Max[0, Re[N2]]*Subscript[kB, 481]	Subscript[kF, 481] -> kdef	Subscript[kB, 481] -> kdef	-556.291 + R*T*Log[("H"*"H2O"^2*"N2")/("N2H5"*"O2")]	{DirectedEdge["N2H5", "N2"]}	{DirectedEdge["N2", "N2H5"]}	{1}	{1}
{{{1, "N2H4"}, {1, "H"}}, {{1, "N2H5"}}}		-74.67699999999999		Max[0, Re[H]]*Max[0, Re[N2H4]]*Subscript[kF, 482]	Max[0, Re[N2H5]]*Subscript[kB, 482]	Subscript[kF, 482] -> kdef	Subscript[kB, 482] -> kdef	-74.67699999999999 + R*T*Log["N2H5"/("H"*"N2H4")]	{DirectedEdge["N2H4", "N2H5"]}	{DirectedEdge["N2H5", "N2H4"]}	{1}	{1}
{{{1, "NH2OH"}, {1, "H"}}, {{1, "NH3OH"}}}		-34.107		Max[0, Re[H]]*Max[0, Re[NH2OH]]*Subscript[kF, 483]	Max[0, Re[NH3OH]]*Subscript[kB, 483]	Subscript[kF, 483] -> kdef	Subscript[kB, 483] -> kdef	-34.107 + R*T*Log["NH3OH"/("H"*"NH2OH")]	{DirectedEdge["NH2OH", "NH3OH"]}	{DirectedEdge["NH3OH", "NH2OH"]}	{1}	{1}
{{{1, "NH3"}, {1, "H"}}, {{1, "NH4"}}}		-52.711		Max[0, Re[H]]*Max[0, Re[NH3]]*Subscript[kF, 484]	Max[0, Re[NH4]]*Subscript[kB, 484]	Subscript[kF, 484] -> kdef	Subscript[kB, 484] -> kdef	-52.711 + R*T*Log["NH4"/("H"*"NH3")]	{DirectedEdge["NH3", "NH4"]}	{DirectedEdge["NH4", "NH3"]}	{1}	{1}
{{{1, "NO3"}, {1, "NH4"}}, {{1, "N2O"}, {2, "H2O"}}}		-171.52499999999998		Max[0, Re[NH4]]*Max[0, Re[NO3]]*Subscript[kF, 485]	Max[0, Re[N2O]]*Subscript[kB, 485]	Subscript[kF, 485] -> kdef	Subscript[kB, 485] -> kdef	-171.52499999999998 + R*T*Log[("H2O"^2*"N2O")/("NH4"*"NO3")]	{DirectedEdge["NO3", "N2O"], DirectedEdge["NH4", "N2O"]}	{DirectedEdge["N2O", "NO3"], DirectedEdge["N2O", "NH4"]}	{2, 2}	{1/2, 1/2}
{{{1, "NO3"}, {5/3, "NH4"}}, {{4/3, "N2"}, {3, "H2O"}, {2/3, "H"}}}		-445.3366666666666		Max[0, Re[NH4^(5/3)]]*Max[0, Re[NO3]]*Subscript[kF, 486]	Max[0, Re[H^(2/3)]]*Max[0, Re[N2^(4/3)]]*Subscript[kB, 486]	Subscript[kF, 486] -> kdef	Subscript[kB, 486] -> kdef	-445.3366666666666 + R*T*Log[("H"^(2/3)*"H2O"^3*"N2"^(4/3))/("NH4"^(5/3)*"NO3")]	{DirectedEdge["NO3", "N2"], DirectedEdge["NH4", "N2"]}	{DirectedEdge["N2", "NO3"], DirectedEdge["N2", "NH4"]}	{8/3, 8/5}	{3/8, 5/8}
{{{10/3, "NO"}, {2/3, "H2O"}}, {{1, "N2"}, {4/3, "NO3"}, {4/3, "H"}}}		-312.83333333333337		Max[0, Re[NO^(10/3)]]*Subscript[kF, 487]	Max[0, Re[H^(4/3)]]*Max[0, Re[N2]]*Max[0, Re[NO3^(4/3)]]*Subscript[kB, 487]	Subscript[kF, 487] -> kdef	Subscript[kB, 487] -> kdef	-312.83333333333337 + R*T*Log[("H"^(4/3)*"N2"*"NO3"^(4/3))/("H2O"^(2/3)*"NO"^(10/3))]	{DirectedEdge["NO", "N2"], DirectedEdge["NO", "NO3"]}	{DirectedEdge["N2", "NO"], DirectedEdge["NO3", "NO"]}	{3/5, 2/5}	{5/3, 5/2}
{{{4, "NO"}, {1/2, "H2O"}}, {{3/2, "N2O"}, {1, "NO3"}, {1, "H"}}}		-231.88450000000006		Max[0, Re[NO^4]]*Subscript[kF, 488]	Max[0, Re[H]]*Max[0, Re[N2O^(3/2)]]*Max[0, Re[NO3]]*Subscript[kB, 488]	Subscript[kF, 488] -> kdef	Subscript[kB, 488] -> kdef	-231.88450000000006 + R*T*Log[("H"*"N2O"^(3/2)*"NO3")/(Sqrt["H2O"]*"NO"^4)]	{DirectedEdge["NO", "N2O"], DirectedEdge["NO", "NO3"]}	{DirectedEdge["N2O", "NO"], DirectedEdge["NO3", "NO"]}	{3/4, 1/4}	{4/3, 4}
{{{4, "NO"}, {1, "H2O"}}, {{1, "N2O"}, {2, "NO2"}, {2, "H"}}}		-123.21900000000002		Max[0, Re[NO^4]]*Subscript[kF, 489]	Max[0, Re[H^2]]*Max[0, Re[N2O]]*Max[0, Re[NO2^2]]*Subscript[kB, 489]	Subscript[kF, 489] -> kdef	Subscript[kB, 489] -> kdef	-123.21900000000002 + R*T*Log[("H"^2*"N2O"*"NO2"^2)/("H2O"*"NO"^4)]	{DirectedEdge["NO", "N2O"], DirectedEdge["NO", "NO2"]}	{DirectedEdge["N2O", "NO"], DirectedEdge["NO2", "NO"]}	{1/2, 1/2}	{2, 2}
{{{4, "NO2"}, {2, "H"}}, {{1, "N2O"}, {2, "NO3"}, {1, "H2O"}}}		-217.331		Max[0, Re[H^2]]*Max[0, Re[NO2^4]]*Subscript[kF, 490]	Max[0, Re[N2O]]*Max[0, Re[NO3^2]]*Subscript[kB, 490]	Subscript[kF, 490] -> kdef	Subscript[kB, 490] -> kdef	-217.331 + R*T*Log[("H2O"*"N2O"*"NO3"^2)/("H"^2*"NO2"^4)]	{DirectedEdge["NO2", "N2O"], DirectedEdge["NO2", "NO3"]}	{DirectedEdge["N2O", "NO2"], DirectedEdge["NO3", "NO2"]}	{1/2, 1/2}	{2, 2}
{{{5, "NO2"}, {2, "H"}}, {{1, "N2"}, {3, "NO3"}, {1, "H2O"}}}		-391.26		Max[0, Re[H^2]]*Max[0, Re[NO2^5]]*Subscript[kF, 491]	Max[0, Re[N2]]*Max[0, Re[NO3^3]]*Subscript[kB, 491]	Subscript[kF, 491] -> kdef	Subscript[kB, 491] -> kdef	-391.26 + R*T*Log[("H2O"*"N2"*"NO3"^3)/("H"^2*"NO2"^5)]	{DirectedEdge["NO2", "N2"], DirectedEdge["NO2", "NO3"]}	{DirectedEdge["N2", "NO2"], DirectedEdge["NO3", "NO2"]}	{2/5, 3/5}	{5/2, 5/3}
{{{1, "NO"}, {1, "NH3"}, {1/4, "O2"}}, {{1, "N2"}, {3/2, "H2O"}}}		-418.262		Max[0, Re[NH3]]*Max[0, Re[NO]]*Max[0, Re[O2^(1/4)]]*Subscript[kF, 492]	Max[0, Re[N2]]*Subscript[kB, 492]	Subscript[kF, 492] -> kdef	Subscript[kB, 492] -> kdef	-418.262 + R*T*Log[("H2O"^(3/2)*"N2")/("NH3"*"NO"*"O2"^(1/4))]	{DirectedEdge["NO", "N2"], DirectedEdge["NH3", "N2"]}	{DirectedEdge["N2", "NO"], DirectedEdge["N2", "NH3"]}	{2, 2}	{1/2, 1/2}
{{{1, "NO3"}, {1, "NH3"}, {1, "H"}}, {{1, "N2O"}, {2, "H2O"}}}		-224.236		Max[0, Re[H]]*Max[0, Re[NH3]]*Max[0, Re[NO3]]*Subscript[kF, 493]	Max[0, Re[N2O]]*Subscript[kB, 493]	Subscript[kF, 493] -> kdef	Subscript[kB, 493] -> kdef	-224.236 + R*T*Log[("H2O"^2*"N2O")/("H"*"NH3"*"NO3")]	{DirectedEdge["NO3", "N2O"], DirectedEdge["NH3", "N2O"]}	{DirectedEdge["N2O", "NO3"], DirectedEdge["N2O", "NH3"]}	{2, 2}	{1/2, 1/2}
{{{1, "NO3"}, {5/3, "NH3"}, {1, "H"}}, {{4/3, "N2"}, {3, "H2O"}}}		-533.1883333333333		Max[0, Re[H]]*Max[0, Re[NH3^(5/3)]]*Max[0, Re[NO3]]*Subscript[kF, 494]	Max[0, Re[N2^(4/3)]]*Subscript[kB, 494]	Subscript[kF, 494] -> kdef	Subscript[kB, 494] -> kdef	-533.1883333333333 + R*T*Log[("H2O"^3*"N2"^(4/3))/("H"*"NH3"^(5/3)*"NO3")]	{DirectedEdge["NO3", "N2"], DirectedEdge["NH3", "N2"]}	{DirectedEdge["N2", "NO3"], DirectedEdge["N2", "NH3"]}	{8/3, 8/5}	{3/8, 5/8}
