# Supplementary material for: Thermodynamics Underpinning the Microbial Community‐Level Nitrogen Energy Metabolism
Source: Environ Microbiol. 2025 Feb 16;27(2):e70055. doi: 10.1111/1462-2920.70055 (PMC11830459; doi:10.1111/1462-2920.70055)
Supplement: Supplementary file 1 — Data S1. [file EMI-27-e70055-s001.zip › SI/Nnetwork/Data/REDOXlist/REDOXlist_Text.csv]

Redox	Oxidation	Reduction	Num. of electrons	DrG0 (kJ/mol)	DrG0e (kJ/mol-e)	kf (mol/L/s)	kb (mol/L/s)	DrG (kJ/mol)
2 H + 3 NO2 <-> 2 NO + 1 NO3 + 1 H2O	0.5 NO2 + 0.5 H2O <-> 0.5 NO3 + 1 H + 1 e	1 NO2 + 2 H + 1 e <-> 1 NO + 1 H2O		-47.06	-23.53	kdef**E^((47.056*p)/(R*T))**(H^2*NO2^3)	kdef**E^((-47.056*(1 - p))/(R*T))**(NO^2*NO3)	-47.056 + R*T*Log[(H2O*NO^2*NO3)/(H^2*NO2^3)]
1 NH2OH + 2 NO3 <-> 1 H + 3 NO2 + 1 H2O	2 NO2 + 2 H2O <-> 2 NO3 + 4 H + 4 e	1 NO2 + 5 H + 4 e <-> 1 NH2OH + 1 H2O		-76.41	-19.1	kdef**E^((76.414*p)/(R*T))**(NH2OH*NO3^2)	kdef**E^((-76.414*(1 - p))/(R*T))**(H*NO2^3)	-76.414 + R*T*Log[(H*H2O*NO2^3)/(NH2OH*NO3^2)]
1 NH3OH + 2 NO3 <-> 2 H + 3 NO2 + 1 H2O	2 NO2 + 2 H2O <-> 2 NO3 + 4 H + 4 e	1 NO2 + 6 H + 4 e <-> 1 NH3OH + 1 H2O		-42.31	-10.58	kdef**E^((42.307*p)/(R*T))**(NH3OH*NO3^2)	kdef**E^((-42.307*(1 - p))/(R*T))**(H^2*NO2^3)	-42.307 + R*T*Log[(H^2*H2O*NO2^3)/(NH3OH*NO3^2)]
1 NH3 + 3 NO3 <-> 1 H + 4 NO2 + 1 H2O	3 NO2 + 3 H2O <-> 3 NO3 + 6 H + 6 e	1 NO2 + 7 H + 6 e <-> 1 NH3 + 2 H2O		-6.91	-1.1500000000000001	kdef**E^((6.905*p)/(R*T))**(NH3*NO3^3)	kdef**E^((-6.905*(1 - p))/(R*T))**(H*NO2^4)	-6.905 + R*T*Log[(H*H2O*NO2^4)/(NH3*NO3^3)]
2 H + 4 NO2 + 1 H2O <-> 1 NH4 + 3 NO3	3 NO2 + 3 H2O <-> 3 NO3 + 6 H + 6 e	1 NO2 + 8 H + 6 e <-> 1 NH4 + 2 H2O		-45.81	-7.63	kdef**E^((45.806*p)/(R*T))**(H^2*NO2^4)	kdef**E^((-45.806*(1 - p))/(R*T))**(NH4*NO3^3)	-45.806 + R*T*Log[(NH4*NO3^3)/(H^2*H2O*NO2^4)]
1 NH2OH + 1.5 NO3 <-> 1 NO + 1.5 NO2 + 1.5 H2O	1.5 NO2 + 1.5 H2O <-> 1.5 NO3 + 3 H + 3 e	1 NO + 3 H + 3 e <-> 1 NH2OH		-99.94	-33.31	kdef**E^((99.942*p)/(R*T))**(NH2OH*NO3^(3/2))	kdef**E^((-99.942*(1 - p))/(R*T))**(NO*NO2^(3/2))	-99.942 + R*T*Log[(H2O^(3/2)*NO*NO2^(3/2))/(NH2OH*NO3^(3/2))]
1 NH3OH + 1.5 NO3 <-> 1 H + 1 NO + 1.5 NO2 + 1.5 H2O	1.5 NO2 + 1.5 H2O <-> 1.5 NO3 + 3 H + 3 e	1 NO + 4 H + 3 e <-> 1 NH3OH		-65.83	-21.94	kdef**E^((65.835*p)/(R*T))**(NH3OH*NO3^(3/2))	kdef**E^((-65.835*(1 - p))/(R*T))**(H*NO*NO2^(3/2))	-65.835 + R*T*Log[(H*H2O^(3/2)*NO*NO2^(3/2))/(NH3OH*NO3^(3/2))]
1 NH3 + 2.5 NO3 <-> 1 NO + 2.5 NO2 + 1.5 H2O	2.5 NO2 + 2.5 H2O <-> 2.5 NO3 + 5 H + 5 e	1 NO + 5 H + 5 e <-> 1 NH3 + 1 H2O		-30.43	-6.09	kdef**E^((30.433*p)/(R*T))**(NH3*NO3^(5/2))	kdef**E^((-30.433*(1 - p))/(R*T))**(NO*NO2^(5/2))	-30.433 + R*T*Log[(H2O^(3/2)*NO*NO2^(5/2))/(NH3*NO3^(5/2))]
1 H + 1 NO + 2.5 NO2 + 1.5 H2O <-> 1 NH4 + 2.5 NO3	2.5 NO2 + 2.5 H2O <-> 2.5 NO3 + 5 H + 5 e	1 NO + 6 H + 5 e <-> 1 NH4 + 1 H2O		-22.28	-4.46	kdef**E^((22.278*p)/(R*T))**(H*NO*NO2^(5/2))	kdef**E^((-22.278*(1 - p))/(R*T))**(NH4*NO3^(5/2))	-22.278 + R*T*Log[(NH4*NO3^(5/2))/(H*H2O^(3/2)*NO*NO2^(5/2))]
1 H + 1 NH2OH + 1 NO2 <-> 1 NH4 + 1 NO3	1 NO2 + 1 H2O <-> 1 NO3 + 2 H + 2 e	1 NH2OH + 3 H + 2 e <-> 1 NH4 + 1 H2O		-122.22	-61.11	kdef**E^((122.22*p)/(R*T))**(H*NH2OH*NO2)	kdef**E^((-122.22*(1 - p))/(R*T))**(NH4*NO3)	-122.22 + R*T*Log[(NH4*NO3)/(H*NH2OH*NO2)]
1 H + 1 NH3OH + 1 NO2 <-> 1 NH4 + 1 NO3	1 NO2 + 1 H2O <-> 1 NO3 + 2 H + 2 e	1 NH3OH + 3 H + 2 e <-> 1 NH4 + 1 H2O		-88.11	-44.06	kdef**E^((88.113*p)/(R*T))**(H*NH3OH*NO2)	kdef**E^((-88.113*(1 - p))/(R*T))**(NH4*NO3)	-88.113 + R*T*Log[(NH4*NO3)/(H*NH3OH*NO2)]
1 NH2OH + 1 NO2 <-> 1 NH3 + 1 NO3	1 NO2 + 1 H2O <-> 1 NO3 + 2 H + 2 e	1 NH2OH + 2 H + 2 e <-> 1 NH3 + 1 H2O		-69.51	-34.75	kdef**E^((69.509*p)/(R*T))**(NH2OH*NO2)	kdef**E^((-69.509*(1 - p))/(R*T))**(NH3*NO3)	-69.509 + R*T*Log[(NH3*NO3)/(NH2OH*NO2)]
2 H + 4 NO2 <-> 1 N2O + 2 NO3 + 1 H2O	2 NO2 + 2 H2O <-> 2 NO3 + 4 H + 4 e	2 NO2 + 6 H + 4 e <-> 1 N2O + 3 H2O		-217.33	-54.33	kdef**E^((217.331*p)/(R*T))**(H^2*NO2^4)	kdef**E^((-217.331*(1 - p))/(R*T))**(N2O*NO3^2)	-217.331 + R*T*Log[(H2O*N2O*NO3^2)/(H^2*NO2^4)]
2 H + 5 NO2 <-> 1 N2 + 3 NO3 + 1 H2O	3 NO2 + 3 H2O <-> 3 NO3 + 6 H + 6 e	2 NO2 + 8 H + 6 e <-> 1 N2 + 4 H2O		-391.26	-65.21000000000001	kdef**E^((391.26*p)/(R*T))**(H^2*NO2^5)	kdef**E^((-391.26*(1 - p))/(R*T))**(N2*NO3^3)	-391.26 + R*T*Log[(H2O*N2*NO3^3)/(H^2*NO2^5)]
2 NO + 1 NO2 <-> 1 N2O + 1 NO3	1 NO2 + 1 H2O <-> 1 NO3 + 2 H + 2 e	2 NO + 2 H + 2 e <-> 1 N2O + 1 H2O		-170.28	-85.14	kdef**E^((170.275*p)/(R*T))**(NO^2*NO2)	kdef**E^((-170.275*(1 - p))/(R*T))**(N2O*NO3)	-170.275 + R*T*Log[(N2O*NO3)/(NO^2*NO2)]
2 NO + 2 NO2 <-> 1 N2 + 2 NO3	2 NO2 + 2 H2O <-> 2 NO3 + 4 H + 4 e	2 NO + 4 H + 4 e <-> 1 N2 + 2 H2O		-344.2	-86.05	kdef**E^((344.204*p)/(R*T))**(NO^2*NO2^2)	kdef**E^((-344.204*(1 - p))/(R*T))**(N2*NO3^2)	-344.204 + R*T*Log[(N2*NO3^2)/(NO^2*NO2^2)]
2 NH4 + 4 NO3 <-> 2 H + 1 N2O + 4 NO2 + 3 H2O	4 NO3 + 8 H + 8 e <-> 4 NO2 + 4 H2O	2 NH4 + 1 H2O <-> 1 N2O + 10 H + 8 e		-125.72	-15.71	kdef**E^((125.719*p)/(R*T))**(NH4^2*NO3^4)	kdef**E^((-125.719*(1 - p))/(R*T))**(H^2*N2O*NO2^4)	-125.719 + R*T*Log[(H^2*H2O^3*N2O*NO2^4)/(NH4^2*NO3^4)]
2 NH3 + 4 NO3 <-> 1 N2O + 4 NO2 + 3 H2O	4 NO3 + 8 H + 8 e <-> 4 NO2 + 4 H2O	2 NH3 + 1 H2O <-> 1 N2O + 8 H + 8 e		-231.14000000000001	-28.89	kdef**E^((231.141*p)/(R*T))**(NH3^2*NO3^4)	kdef**E^((-231.141*(1 - p))/(R*T))**(N2O*NO2^4)	-231.141 + R*T*Log[(H2O^3*N2O*NO2^4)/(NH3^2*NO3^4)]
2 NH4 + 3 NO3 <-> 2 H + 1 N2 + 3 NO2 + 3 H2O	3 NO3 + 6 H + 6 e <-> 3 NO2 + 3 H2O	2 NH4 <-> 1 N2 + 8 H + 6 e		-299.65000000000003	-49.94	kdef**E^((299.648*p)/(R*T))**(NH4^2*NO3^3)	kdef**E^((-299.648*(1 - p))/(R*T))**(H^2*N2*NO2^3)	-299.648 + R*T*Log[(H^2*H2O^3*N2*NO2^3)/(NH4^2*NO3^3)]
2 NH3 + 3 NO3 <-> 1 N2 + 3 NO2 + 3 H2O	3 NO3 + 6 H + 6 e <-> 3 NO2 + 3 H2O	2 NH3 <-> 1 N2 + 6 H + 6 e		-405.07	-67.51	kdef**E^((405.07*p)/(R*T))**(NH3^2*NO3^3)	kdef**E^((-405.07*(1 - p))/(R*T))**(N2*NO2^3)	-405.07 + R*T*Log[(H2O^3*N2*NO2^3)/(NH3^2*NO3^3)]
1 NH4 + 1 NO + 1.5 NO3 <-> 1 H + 1 N2O + 1.5 NO2 + 1.5 H2O	1.5 NO3 + 3 H + 3 e <-> 1.5 NO2 + 1.5 H2O	1 NO + 1 NH4 <-> 1 N2O + 4 H + 3 e		-148	-49.33	kdef**E^((147.997*p)/(R*T))**(NH4*NO*NO3^(3/2))	kdef**E^((-147.997*(1 - p))/(R*T))**(H*N2O*NO2^(3/2))	-147.997 + R*T*Log[(H*H2O^(3/2)*N2O*NO2^(3/2))/(NH4*NO*NO3^(3/2))]
1 NH3 + 1 NO + 1.5 NO3 <-> 1 N2O + 1.5 NO2 + 1.5 H2O	1.5 NO3 + 3 H + 3 e <-> 1.5 NO2 + 1.5 H2O	1 NO + 1 NH3 <-> 1 N2O + 3 H + 3 e		-200.71	-66.9	kdef**E^((200.708*p)/(R*T))**(NH3*NO*NO3^(3/2))	kdef**E^((-200.708*(1 - p))/(R*T))**(N2O*NO2^(3/2))	-200.708 + R*T*Log[(H2O^(3/2)*N2O*NO2^(3/2))/(NH3*NO*NO3^(3/2))]
1 N2H5 + 1.5 NO3 <-> 1 NH4 + 1 NO + 1.5 NO2 + 0.5 H2O	1.5 NO2 + 1.5 H2O <-> 1.5 NO3 + 3 H + 3 e	1 NO + 1 NH4 + 3 H + 3 e <-> 1 N2H5 + 1 H2O		-59.870000000000005	-19.96	kdef**E^((59.865*p)/(R*T))**(N2H5*NO3^(3/2))	kdef**E^((-59.865*(1 - p))/(R*T))**(NH4*NO*NO2^(3/2))	-59.865 + R*T*Log[(Sqrt[H2O]*NH4*NO*NO2^(3/2))/(N2H5*NO3^(3/2))]
1 H + 1 N2H4 + 1.5 NO3 <-> 1 NH4 + 1 NO + 1.5 NO2 + 0.5 H2O	1.5 NO2 + 1.5 H2O <-> 1.5 NO3 + 3 H + 3 e	1 NO + 1 NH4 + 2 H + 3 e <-> 1 N2H4 + 1 H2O		-134.54	-44.85	kdef**E^((134.542*p)/(R*T))**(H*N2H4*NO3^(3/2))	kdef**E^((-134.542*(1 - p))/(R*T))**(NH4*NO*NO2^(3/2))	-134.542 + R*T*Log[(Sqrt[H2O]*NH4*NO*NO2^(3/2))/(H*N2H4*NO3^(3/2))]
1 N2H4 + 1.5 NO3 <-> 1 NH3 + 1 NO + 1.5 NO2 + 0.5 H2O	1.5 NO2 + 1.5 H2O <-> 1.5 NO3 + 3 H + 3 e	1 NO + 1 NH3 + 3 H + 3 e <-> 1 N2H4 + 1 H2O		-81.83	-27.28	kdef**E^((81.831*p)/(R*T))**(N2H4*NO3^(3/2))	kdef**E^((-81.831*(1 - p))/(R*T))**(NH3*NO*NO2^(3/2))	-81.831 + R*T*Log[(Sqrt[H2O]*NH3*NO*NO2^(3/2))/(N2H4*NO3^(3/2))]
1 N2O + 1 NO2 <-> 1 N2 + 1 NO3	1 NO2 + 1 H2O <-> 1 NO3 + 2 H + 2 e	1 N2O + 2 H + 2 e <-> 1 N2 + 1 H2O		-173.93	-86.96000000000001	kdef**E^((173.929*p)/(R*T))**(N2O*NO2)	kdef**E^((-173.929*(1 - p))/(R*T))**(N2*NO3)	-173.929 + R*T*Log[(N2*NO3)/(N2O*NO2)]
1 N2H4 + 2 NO3 <-> 1 N2 + 2 NO2 + 2 H2O	2 NO3 + 4 H + 4 e <-> 2 NO2 + 2 H2O	1 N2H4 <-> 1 N2 + 4 H + 4 e		-456.47	-114.12	kdef**E^((456.468*p)/(R*T))**(N2H4*NO3^2)	kdef**E^((-456.468*(1 - p))/(R*T))**(N2*NO2^2)	-456.468 + R*T*Log[(H2O^2*N2*NO2^2)/(N2H4*NO3^2)]
1 N2H5 + 2 NO3 <-> 1 H + 1 N2 + 2 NO2 + 2 H2O	2 NO3 + 4 H + 4 e <-> 2 NO2 + 2 H2O	1 N2H5 <-> 1 N2 + 5 H + 4 e		-381.79	-95.45	kdef**E^((381.791*p)/(R*T))**(N2H5*NO3^2)	kdef**E^((-381.791*(1 - p))/(R*T))**(H*N2*NO2^2)	-381.791 + R*T*Log[(H*H2O^2*N2*NO2^2)/(N2H5*NO3^2)]
1 NO2 + 0.5 O2 <-> 1 NO3	2 NO2 + 2 H2O <-> 2 NO3 + 4 H + 4 e	1 O2 + 4 H + 4 e <-> 2 H2O		-87.25	-43.62	kdef**E^((87.25*p)/(R*T))**(NO2*Sqrt[O2])	kdef**E^((-87.25*(1 - p))/(R*T))**NO3	-87.25 + R*T*Log[NO3/(NO2*Sqrt[O2])]
0.33 H + 1 NH2OH + 1.33 NO3 <-> 1.33 NO + 1 NO2 + 1.67 H2O	1.33 NO + 2.67 H2O <-> 1.33 NO3 + 5.33 H + 4 e	1 NO2 + 5 H + 4 e <-> 1 NH2OH + 1 H2O		-107.78	-26.95	kdef**E^((107.785*p)/(R*T))**(H^(1/3)*NH2OH*NO3^(4/3))	kdef**E^((-107.785*(1 - p))/(R*T))**(NO^(4/3)*NO2)	-107.785 + R*T*Log[(H2O^(5/3)*NO^(4/3)*NO2)/(H^(1/3)*NH2OH*NO3^(4/3))]
1 NH3OH + 1.33 NO3 <-> 0.67 H + 1.33 NO + 1 NO2 + 1.67 H2O	1.33 NO + 2.67 H2O <-> 1.33 NO3 + 5.33 H + 4 e	1 NO2 + 6 H + 4 e <-> 1 NH3OH + 1 H2O		-73.68	-18.42	kdef**E^((73.678*p)/(R*T))**(NH3OH*NO3^(4/3))	kdef**E^((-73.678*(1 - p))/(R*T))**(H^(2/3)*NO^(4/3)*NO2)	-73.678 + R*T*Log[(H^(2/3)*H2O^(5/3)*NO^(4/3)*NO2)/(NH3OH*NO3^(4/3))]
1 H + 1 NH3 + 2 NO3 <-> 2 NO + 1 NO2 + 2 H2O	2 NO + 4 H2O <-> 2 NO3 + 8 H + 6 e	1 NO2 + 7 H + 6 e <-> 1 NH3 + 2 H2O		-53.96	-8.99	kdef**E^((53.961*p)/(R*T))**(H*NH3*NO3^2)	kdef**E^((-53.961*(1 - p))/(R*T))**(NO^2*NO2)	-53.961 + R*T*Log[(H2O^2*NO^2*NO2)/(H*NH3*NO3^2)]
1 NH4 + 2 NO3 <-> 2 NO + 1 NO2 + 2 H2O	2 NO + 4 H2O <-> 2 NO3 + 8 H + 6 e	1 NO2 + 8 H + 6 e <-> 1 NH4 + 2 H2O		-1.25	-0.21	kdef**E^((1.25*p)/(R*T))**(NH4*NO3^2)	kdef**E^((-1.25*(1 - p))/(R*T))**(NO^2*NO2)	-1.25 + R*T*Log[(H2O^2*NO^2*NO2)/(NH4*NO3^2)]
1 H + 1 NH2OH + 1 NO3 <-> 2 NO + 2 H2O	1 NO + 2 H2O <-> 1 NO3 + 4 H + 3 e	1 NO + 3 H + 3 e <-> 1 NH2OH		-123.47	-41.160000000000004	kdef**E^((123.47*p)/(R*T))**(H*NH2OH*NO3)	kdef**E^((-123.47*(1 - p))/(R*T))**NO^2	-123.47 + R*T*Log[(H2O^2*NO^2)/(H*NH2OH*NO3)]
1 NH3OH + 1 NO3 <-> 2 NO + 2 H2O	1 NO + 2 H2O <-> 1 NO3 + 4 H + 3 e	1 NO + 4 H + 3 e <-> 1 NH3OH		-89.36	-29.79	kdef**E^((89.363*p)/(R*T))**(NH3OH*NO3)	kdef**E^((-89.363*(1 - p))/(R*T))**NO^2	-89.363 + R*T*Log[(H2O^2*NO^2)/(NH3OH*NO3)]
1.67 H + 1 NH3 + 1.67 NO3 <-> 2.67 NO + 2.33 H2O	1.67 NO + 3.33 H2O <-> 1.67 NO3 + 6.67 H + 5 e	1 NO + 5 H + 5 e <-> 1 NH3 + 1 H2O		-69.65	-13.93	kdef**E^((69.646*p)/(R*T))**(H^(5/3)*NH3*NO3^(5/3))	kdef**E^((-69.646*(1 - p))/(R*T))**NO^(8/3)	-69.646 + R*T*Log[(H2O^(7/3)*NO^(8/3))/(H^(5/3)*NH3*NO3^(5/3))]
0.67 H + 1 NH4 + 1.67 NO3 <-> 2.67 NO + 2.33 H2O	1.67 NO + 3.33 H2O <-> 1.67 NO3 + 6.67 H + 5 e	1 NO + 6 H + 5 e <-> 1 NH4 + 1 H2O		-16.94	-3.39	kdef**E^((16.935*p)/(R*T))**(H^(2/3)*NH4*NO3^(5/3))	kdef**E^((-16.935*(1 - p))/(R*T))**NO^(8/3)	-16.935 + R*T*Log[(H2O^(7/3)*NO^(8/3))/(H^(2/3)*NH4*NO3^(5/3))]
0.5 H + 1.5 NH2OH + 1 NO + 0.5 H2O <-> 1.5 NH4 + 1 NO3	0.67 NO + 1.33 H2O <-> 0.67 NO3 + 2.67 H + 2 e	1 NH2OH + 3 H + 2 e <-> 1 NH4 + 1 H2O		-159.8	-53.27	kdef**E^((159.802*p)/(R*T))**(Sqrt[H]*NH2OH^(3/2)*NO)	kdef**E^((-159.802*(1 - p))/(R*T))**(NH4^(3/2)*NO3)	-159.802 + R*T*Log[(NH4^(3/2)*NO3)/(Sqrt[H]*Sqrt[H2O]*NH2OH^(3/2)*NO)]
0.5 H + 1.5 NH3OH + 1 NO + 0.5 H2O <-> 1.5 NH4 + 1 NO3	0.67 NO + 1.33 H2O <-> 0.67 NO3 + 2.67 H + 2 e	1 NH3OH + 3 H + 2 e <-> 1 NH4 + 1 H2O		-108.64	-36.21	kdef**E^((108.642*p)/(R*T))**(Sqrt[H]*NH3OH^(3/2)*NO)	kdef**E^((-108.642*(1 - p))/(R*T))**(NH4^(3/2)*NO3)	-108.642 + R*T*Log[(NH4^(3/2)*NO3)/(Sqrt[H]*Sqrt[H2O]*NH3OH^(3/2)*NO)]
1.5 NH2OH + 1 NO + 0.5 H2O <-> 1 H + 1.5 NH3 + 1 NO3	0.67 NO + 1.33 H2O <-> 0.67 NO3 + 2.67 H + 2 e	1 NH2OH + 2 H + 2 e <-> 1 NH3 + 1 H2O		-80.74	-26.91	kdef**E^((80.736*p)/(R*T))**(NH2OH^(3/2)*NO)	kdef**E^((-80.736*(1 - p))/(R*T))**(H*NH3^(3/2)*NO3)	-80.736 + R*T*Log[(H*NH3^(3/2)*NO3)/(Sqrt[H2O]*NH2OH^(3/2)*NO)]
0.67 H + 1.33 NO + 2 NO2 <-> 1 N2O + 1.33 NO3 + 0.33 H2O	1.33 NO + 2.67 H2O <-> 1.33 NO3 + 5.33 H + 4 e	2 NO2 + 6 H + 4 e <-> 1 N2O + 3 H2O		-185.96	-46.49	kdef**E^((185.96*p)/(R*T))**(H^(2/3)*NO^(4/3)*NO2^2)	kdef**E^((-185.96*(1 - p))/(R*T))**(N2O*NO3^(4/3))	-185.96 + R*T*Log[(H2O^(1/3)*N2O*NO3^(4/3))/(H^(2/3)*NO^(4/3)*NO2^2)]
2 NO + 2 NO2 <-> 1 N2 + 2 NO3	2 NO + 4 H2O <-> 2 NO3 + 8 H + 6 e	2 NO2 + 8 H + 6 e <-> 1 N2 + 4 H2O		-344.2	-57.370000000000005	kdef**E^((344.204*p)/(R*T))**(NO^2*NO2^2)	kdef**E^((-344.204*(1 - p))/(R*T))**(N2*NO3^2)	-344.204 + R*T*Log[(N2*NO3^2)/(NO^2*NO2^2)]
4 NO + 0.5 H2O <-> 1 H + 1.5 N2O + 1 NO3	0.67 NO + 1.33 H2O <-> 0.67 NO3 + 2.67 H + 2 e	2 NO + 2 H + 2 e <-> 1 N2O + 1 H2O		-231.88	-77.29	kdef**E^((231.885*p)/(R*T))**NO^4	kdef**E^((-231.885*(1 - p))/(R*T))**(H*N2O^(3/2)*NO3)	-231.885 + R*T*Log[(H*N2O^(3/2)*NO3)/(Sqrt[H2O]*NO^4)]
3.33 NO + 0.67 H2O <-> 1.33 H + 1 N2 + 1.33 NO3	1.33 NO + 2.67 H2O <-> 1.33 NO3 + 5.33 H + 4 e	2 NO + 4 H + 4 e <-> 1 N2 + 2 H2O		-312.83	-78.21000000000001	kdef**E^((312.833*p)/(R*T))**NO^(10/3)	kdef**E^((-312.833*(1 - p))/(R*T))**(H^(4/3)*N2*NO3^(4/3))	-312.833 + R*T*Log[(H^(4/3)*N2*NO3^(4/3))/(H2O^(2/3)*NO^(10/3))]
0.67 H + 2 NH4 + 2.67 NO3 <-> 1 N2O + 2.67 NO + 4.33 H2O	2.67 NO3 + 10.67 H + 8 e <-> 2.67 NO + 5.33 H2O	2 NH4 + 1 H2O <-> 1 N2O + 10 H + 8 e		-188.46	-23.56	kdef**E^((188.46*p)/(R*T))**(H^(2/3)*NH4^2*NO3^(8/3))	kdef**E^((-188.46*(1 - p))/(R*T))**(N2O*NO^(8/3))	-188.46 + R*T*Log[(H2O^(13/3)*N2O*NO^(8/3))/(H^(2/3)*NH4^2*NO3^(8/3))]
2.67 H + 2 NH3 + 2.67 NO3 <-> 1 N2O + 2.67 NO + 4.33 H2O	2.67 NO3 + 10.67 H + 8 e <-> 2.67 NO + 5.33 H2O	2 NH3 + 1 H2O <-> 1 N2O + 8 H + 8 e		-293.88	-36.74	kdef**E^((293.882*p)/(R*T))**(H^(8/3)*NH3^2*NO3^(8/3))	kdef**E^((-293.882*(1 - p))/(R*T))**(N2O*NO^(8/3))	-293.882 + R*T*Log[(H2O^(13/3)*N2O*NO^(8/3))/(H^(8/3)*NH3^2*NO3^(8/3))]
2 NH4 + 2 NO3 <-> 1 N2 + 2 NO + 4 H2O	2 NO3 + 8 H + 6 e <-> 2 NO + 4 H2O	2 NH4 <-> 1 N2 + 8 H + 6 e		-346.7	-57.78	kdef**E^((346.704*p)/(R*T))**(NH4^2*NO3^2)	kdef**E^((-346.704*(1 - p))/(R*T))**(N2*NO^2)	-346.704 + R*T*Log[(H2O^4*N2*NO^2)/(NH4^2*NO3^2)]
2 H + 2 NH3 + 2 NO3 <-> 1 N2 + 2 NO + 4 H2O	2 NO3 + 8 H + 6 e <-> 2 NO + 4 H2O	2 NH3 <-> 1 N2 + 6 H + 6 e		-452.13	-75.35000000000001	kdef**E^((452.126*p)/(R*T))**(H^2*NH3^2*NO3^2)	kdef**E^((-452.126*(1 - p))/(R*T))**(N2*NO^2)	-452.126 + R*T*Log[(H2O^4*N2*NO^2)/(H^2*NH3^2*NO3^2)]
1 NH4 + 1 NO3 <-> 1 N2O + 2 H2O	1 NO3 + 4 H + 3 e <-> 1 NO + 2 H2O	1 NO + 1 NH4 <-> 1 N2O + 4 H + 3 e		-171.52	-57.17	kdef**E^((171.525*p)/(R*T))**(NH4*NO3)	kdef**E^((-171.525*(1 - p))/(R*T))**N2O	-171.525 + R*T*Log[(H2O^2*N2O)/(NH4*NO3)]
1 H + 1 NH3 + 1 NO3 <-> 1 N2O + 2 H2O	1 NO3 + 4 H + 3 e <-> 1 NO + 2 H2O	1 NO + 1 NH3 <-> 1 N2O + 3 H + 3 e		-224.24	-74.75	kdef**E^((224.236*p)/(R*T))**(H*NH3*NO3)	kdef**E^((-224.236*(1 - p))/(R*T))**N2O	-224.236 + R*T*Log[(H2O^2*N2O)/(H*NH3*NO3)]
1 H + 1 N2H5 + 1 NO3 <-> 1 NH4 + 2 NO + 1 H2O	1 NO + 2 H2O <-> 1 NO3 + 4 H + 3 e	1 NO + 1 NH4 + 3 H + 3 e <-> 1 N2H5 + 1 H2O		-83.39	-27.8	kdef**E^((83.393*p)/(R*T))**(H*N2H5*NO3)	kdef**E^((-83.393*(1 - p))/(R*T))**(NH4*NO^2)	-83.393 + R*T*Log[(H2O*NH4*NO^2)/(H*N2H5*NO3)]
2 H + 1 N2H4 + 1 NO3 <-> 1 NH4 + 2 NO + 1 H2O	1 NO + 2 H2O <-> 1 NO3 + 4 H + 3 e	1 NO + 1 NH4 + 2 H + 3 e <-> 1 N2H4 + 1 H2O		-158.07	-52.69	kdef**E^((158.07*p)/(R*T))**(H^2*N2H4*NO3)	kdef**E^((-158.07*(1 - p))/(R*T))**(NH4*NO^2)	-158.07 + R*T*Log[(H2O*NH4*NO^2)/(H^2*N2H4*NO3)]
1 H + 1 N2H4 + 1 NO3 <-> 1 NH3 + 2 NO + 1 H2O	1 NO + 2 H2O <-> 1 NO3 + 4 H + 3 e	1 NO + 1 NH3 + 3 H + 3 e <-> 1 N2H4 + 1 H2O		-105.36	-35.12	kdef**E^((105.359*p)/(R*T))**(H*N2H4*NO3)	kdef**E^((-105.359*(1 - p))/(R*T))**(NH3*NO^2)	-105.359 + R*T*Log[(H2O*NH3*NO^2)/(H*N2H4*NO3)]
1.5 N2O + 1 NO + 0.5 H2O <-> 1 H + 1.5 N2 + 1 NO3	0.67 NO + 1.33 H2O <-> 0.67 NO3 + 2.67 H + 2 e	1 N2O + 2 H + 2 e <-> 1 N2 + 1 H2O		-237.37	-79.12	kdef**E^((237.365*p)/(R*T))**(N2O^(3/2)*NO)	kdef**E^((-237.365*(1 - p))/(R*T))**(H*N2^(3/2)*NO3)	-237.365 + R*T*Log[(H*N2^(3/2)*NO3)/(Sqrt[H2O]*N2O^(3/2)*NO)]
1.33 H + 1 N2H4 + 1.33 NO3 <-> 1 N2 + 1.33 NO + 2.67 H2O	1.33 NO3 + 5.33 H + 4 e <-> 1.33 NO + 2.67 H2O	1 N2H4 <-> 1 N2 + 4 H + 4 e		-487.84000000000003	-121.96000000000001	kdef**E^((487.839*p)/(R*T))**(H^(4/3)*N2H4*NO3^(4/3))	kdef**E^((-487.839*(1 - p))/(R*T))**(N2*NO^(4/3))	-487.839 + R*T*Log[(H2O^(8/3)*N2*NO^(4/3))/(H^(4/3)*N2H4*NO3^(4/3))]
0.33 H + 1 N2H5 + 1.33 NO3 <-> 1 N2 + 1.33 NO + 2.67 H2O	1.33 NO3 + 5.33 H + 4 e <-> 1.33 NO + 2.67 H2O	1 N2H5 <-> 1 N2 + 5 H + 4 e		-413.16	-103.29	kdef**E^((413.162*p)/(R*T))**(H^(1/3)*N2H5*NO3^(4/3))	kdef**E^((-413.162*(1 - p))/(R*T))**(N2*NO^(4/3))	-413.162 + R*T*Log[(H2O^(8/3)*N2*NO^(4/3))/(H^(1/3)*N2H5*NO3^(4/3))]
1 NO + 0.75 O2 + 0.5 H2O <-> 1 H + 1 NO3	1.33 NO + 2.67 H2O <-> 1.33 NO3 + 5.33 H + 4 e	1 O2 + 4 H + 4 e <-> 2 H2O		-107.35000000000001	-35.78	kdef**E^((107.347*p)/(R*T))**(NO*O2^(3/4))	kdef**E^((-107.347*(1 - p))/(R*T))**(H*NO3)	-107.347 + R*T*Log[(H*NO3)/(Sqrt[H2O]*NO*O2^(3/4))]
5 H + 1 NH2OH + 6 NO2 <-> 6 NO + 1 NO3 + 4 H2O	0.17 NH2OH + 0.33 H2O <-> 0.17 NO3 + 1.17 H + 1 e	1 NO2 + 2 H + 1 e <-> 1 NO + 1 H2O		-217.58	-36.26	kdef**E^((217.582*p)/(R*T))**(H^5*NH2OH*NO2^6)	kdef**E^((-217.582*(1 - p))/(R*T))**(NO^6*NO3)	-217.582 + R*T*Log[(H2O^4*NO^6*NO3)/(H^5*NH2OH*NO2^6)]
2 H + 1 NH2OH + 1.5 NO2 + 0.5 H2O <-> 1.5 NH3OH + 1 NO3	0.67 NH2OH + 1.33 H2O <-> 0.67 NO3 + 4.67 H + 4 e	1 NO2 + 6 H + 4 e <-> 1 NH3OH + 1 H2O		-12.950000000000001	-2.16	kdef**E^((12.953*p)/(R*T))**(H^2*NH2OH*NO2^(3/2))	kdef**E^((-12.953*(1 - p))/(R*T))**(NH3OH^(3/2)*NO3)	-12.953 + R*T*Log[(NH3OH^(3/2)*NO3)/(H^2*Sqrt[H2O]*NH2OH*NO2^(3/2))]
1 NH2OH + 1 NO2 <-> 1 NH3 + 1 NO3	1 NH2OH + 2 H2O <-> 1 NO3 + 7 H + 6 e	1 NO2 + 7 H + 6 e <-> 1 NH3 + 2 H2O		-69.51	-11.58	kdef**E^((69.509*p)/(R*T))**(NH2OH*NO2)	kdef**E^((-69.509*(1 - p))/(R*T))**(NH3*NO3)	-69.509 + R*T*Log[(NH3*NO3)/(NH2OH*NO2)]
1 H + 1 NH2OH + 1 NO2 <-> 1 NH4 + 1 NO3	1 NH2OH + 2 H2O <-> 1 NO3 + 7 H + 6 e	1 NO2 + 8 H + 6 e <-> 1 NH4 + 2 H2O		-122.22	-20.37	kdef**E^((122.22*p)/(R*T))**(H*NH2OH*NO2)	kdef**E^((-122.22*(1 - p))/(R*T))**(NH4*NO3)	-122.22 + R*T*Log[(NH4*NO3)/(H*NH2OH*NO2)]
2 NH3OH + 1 NO3 <-> 1 H + 1 NH2OH + 2 NO + 2 H2O	0.5 NH2OH + 1 H2O <-> 0.5 NO3 + 3.5 H + 3 e	1 NO + 4 H + 3 e <-> 1 NH3OH		-55.26	-9.21	kdef**E^((55.256*p)/(R*T))**(NH3OH^2*NO3)	kdef**E^((-55.256*(1 - p))/(R*T))**(H*NH2OH*NO^2)	-55.256 + R*T*Log[(H*H2O^2*NH2OH*NO^2)/(NH3OH^2*NO3)]
1 NH2OH + 1.2 NO + 0.8 H2O <-> 1 H + 1.2 NH3 + 1 NO3	0.83 NH2OH + 1.67 H2O <-> 0.83 NO3 + 5.83 H + 5 e	1 NO + 5 H + 5 e <-> 1 NH3 + 1 H2O		-39.89	-6.65	kdef**E^((39.894*p)/(R*T))**(NH2OH*NO^(6/5))	kdef**E^((-39.894*(1 - p))/(R*T))**(H*NH3^(6/5)*NO3)	-39.894 + R*T*Log[(H*NH3^(6/5)*NO3)/(H2O^(4/5)*NH2OH*NO^(6/5))]
0.2 H + 1 NH2OH + 1.2 NO + 0.8 H2O <-> 1.2 NH4 + 1 NO3	0.83 NH2OH + 1.67 H2O <-> 0.83 NO3 + 5.83 H + 5 e	1 NO + 6 H + 5 e <-> 1 NH4 + 1 H2O		-103.15	-17.19	kdef**E^((103.148*p)/(R*T))**(H^(1/5)*NH2OH*NO^(6/5))	kdef**E^((-103.148*(1 - p))/(R*T))**(NH4^(6/5)*NO3)	-103.148 + R*T*Log[(NH4^(6/5)*NO3)/(H^(1/5)*H2O^(4/5)*NH2OH*NO^(6/5))]
2 H + 4 NH2OH <-> 3 NH4 + 1 NO3 + 1 H2O	0.33 NH2OH + 0.67 H2O <-> 0.33 NO3 + 2.33 H + 2 e	1 NH2OH + 3 H + 2 e <-> 1 NH4 + 1 H2O		-443.07	-73.85000000000001	kdef**E^((443.074*p)/(R*T))**(H^2*NH2OH^4)	kdef**E^((-443.074*(1 - p))/(R*T))**(NH4^3*NO3)	-443.074 + R*T*Log[(H2O*NH4^3*NO3)/(H^2*NH2OH^4)]
2 H + 1 NH2OH + 3 NH3OH <-> 3 NH4 + 1 NO3 + 1 H2O	0.33 NH2OH + 0.67 H2O <-> 0.33 NO3 + 2.33 H + 2 e	1 NH3OH + 3 H + 2 e <-> 1 NH4 + 1 H2O		-340.75	-56.79	kdef**E^((340.753*p)/(R*T))**(H^2*NH2OH*NH3OH^3)	kdef**E^((-340.753*(1 - p))/(R*T))**(NH4^3*NO3)	-340.753 + R*T*Log[(H2O*NH4^3*NO3)/(H^2*NH2OH*NH3OH^3)]
4 NH2OH <-> 1 H + 3 NH3 + 1 NO3 + 1 H2O	0.33 NH2OH + 0.67 H2O <-> 0.33 NO3 + 2.33 H + 2 e	1 NH2OH + 2 H + 2 e <-> 1 NH3 + 1 H2O		-284.94	-47.49	kdef**E^((284.941*p)/(R*T))**NH2OH^4	kdef**E^((-284.941*(1 - p))/(R*T))**(H*NH3^3*NO3)	-284.941 + R*T*Log[(H*H2O*NH3^3*NO3)/NH2OH^4]
2 H + 1 NH2OH + 3 NO2 <-> 1.5 N2O + 1 NO3 + 2.5 H2O	0.67 NH2OH + 1.33 H2O <-> 0.67 NO3 + 4.67 H + 4 e	2 NO2 + 6 H + 4 e <-> 1 N2O + 3 H2O		-402.41	-67.07000000000001	kdef**E^((402.411*p)/(R*T))**(H^2*NH2OH*NO2^3)	kdef**E^((-402.411*(1 - p))/(R*T))**(N2O^(3/2)*NO3)	-402.411 + R*T*Log[(H2O^(5/2)*N2O^(3/2)*NO3)/(H^2*NH2OH*NO2^3)]
1 H + 1 NH2OH + 2 NO2 <-> 1 N2 + 1 NO3 + 2 H2O	1 NH2OH + 2 H2O <-> 1 NO3 + 7 H + 6 e	2 NO2 + 8 H + 6 e <-> 1 N2 + 4 H2O		-467.67	-77.95	kdef**E^((467.674*p)/(R*T))**(H*NH2OH*NO2^2)	kdef**E^((-467.674*(1 - p))/(R*T))**(N2*NO3)	-467.674 + R*T*Log[(H2O^2*N2*NO3)/(H*NH2OH*NO2^2)]
1 NH2OH + 6 NO <-> 1 H + 3 N2O + 1 NO3 + 1 H2O	0.33 NH2OH + 0.67 H2O <-> 0.33 NO3 + 2.33 H + 2 e	2 NO + 2 H + 2 e <-> 1 N2O + 1 H2O		-587.24	-97.87	kdef**E^((587.239*p)/(R*T))**(NH2OH*NO^6)	kdef**E^((-587.239*(1 - p))/(R*T))**(H*N2O^3*NO3)	-587.239 + R*T*Log[(H*H2O*N2O^3*NO3)/(NH2OH*NO^6)]
1 NH2OH + 3 NO <-> 1 H + 1.5 N2 + 1 NO3 + 1 H2O	0.67 NH2OH + 1.33 H2O <-> 0.67 NO3 + 4.67 H + 4 e	2 NO + 4 H + 4 e <-> 1 N2 + 2 H2O		-592.72	-98.79	kdef**E^((592.72*p)/(R*T))**(NH2OH*NO^3)	kdef**E^((-592.72*(1 - p))/(R*T))**(H*N2^(3/2)*NO3)	-592.72 + R*T*Log[(H*H2O*N2^(3/2)*NO3)/(NH2OH*NO^3)]
2 NH4 + 1.33 NO3 <-> 0.67 H + 1 N2O + 1.33 NH2OH + 1.67 H2O	1.33 NO3 + 9.33 H + 8 e <-> 1.33 NH2OH + 2.67 H2O	2 NH4 + 1 H2O <-> 1 N2O + 10 H + 8 e		-23.830000000000002	-2.98	kdef**E^((23.834*p)/(R*T))**(NH4^2*NO3^(4/3))	kdef**E^((-23.834*(1 - p))/(R*T))**(H^(2/3)*N2O*NH2OH^(4/3))	-23.834 + R*T*Log[(H^(2/3)*H2O^(5/3)*N2O*NH2OH^(4/3))/(NH4^2*NO3^(4/3))]
1.33 H + 2 NH3 + 1.33 NO3 <-> 1 N2O + 1.33 NH2OH + 1.67 H2O	1.33 NO3 + 9.33 H + 8 e <-> 1.33 NH2OH + 2.67 H2O	2 NH3 + 1 H2O <-> 1 N2O + 8 H + 8 e		-129.26	-16.16	kdef**E^((129.256*p)/(R*T))**(H^(4/3)*NH3^2*NO3^(4/3))	kdef**E^((-129.256*(1 - p))/(R*T))**(N2O*NH2OH^(4/3))	-129.256 + R*T*Log[(H2O^(5/3)*N2O*NH2OH^(4/3))/(H^(4/3)*NH3^2*NO3^(4/3))]
2 NH4 + 1 NO3 <-> 1 H + 1 N2 + 1 NH2OH + 2 H2O	1 NO3 + 7 H + 6 e <-> 1 NH2OH + 2 H2O	2 NH4 <-> 1 N2 + 8 H + 6 e		-223.23000000000002	-37.21	kdef**E^((223.234*p)/(R*T))**(NH4^2*NO3)	kdef**E^((-223.234*(1 - p))/(R*T))**(H*N2*NH2OH)	-223.234 + R*T*Log[(H*H2O^2*N2*NH2OH)/(NH4^2*NO3)]
1 H + 2 NH3 + 1 NO3 <-> 1 N2 + 1 NH2OH + 2 H2O	1 NO3 + 7 H + 6 e <-> 1 NH2OH + 2 H2O	2 NH3 <-> 1 N2 + 6 H + 6 e		-328.66	-54.78	kdef**E^((328.656*p)/(R*T))**(H*NH3^2*NO3)	kdef**E^((-328.656*(1 - p))/(R*T))**(N2*NH2OH)	-328.656 + R*T*Log[(H2O^2*N2*NH2OH)/(H*NH3^2*NO3)]
2 NH4 + 2 NO + 1 NO3 <-> 1 H + 2 N2O + 1 NH2OH + 2 H2O	0.5 NO3 + 3.5 H + 3 e <-> 0.5 NH2OH + 1 H2O	1 NO + 1 NH4 <-> 1 N2O + 4 H + 3 e		-219.58	-36.6	kdef**E^((219.58*p)/(R*T))**(NH4^2*NO^2*NO3)	kdef**E^((-219.58*(1 - p))/(R*T))**(H*N2O^2*NH2OH)	-219.58 + R*T*Log[(H*H2O^2*N2O^2*NH2OH)/(NH4^2*NO^2*NO3)]
1 H + 2 NH3 + 2 NO + 1 NO3 <-> 2 N2O + 1 NH2OH + 2 H2O	0.5 NO3 + 3.5 H + 3 e <-> 0.5 NH2OH + 1 H2O	1 NO + 1 NH3 <-> 1 N2O + 3 H + 3 e		-325	-54.17	kdef**E^((325.002*p)/(R*T))**(H*NH3^2*NO^2*NO3)	kdef**E^((-325.002*(1 - p))/(R*T))**(N2O^2*NH2OH)	-325.002 + R*T*Log[(H2O^2*N2O^2*NH2OH)/(H*NH3^2*NO^2*NO3)]
1 H + 2 N2H5 + 1 NO3 <-> 1 NH2OH + 2 NH4 + 2 NO	0.5 NH2OH + 1 H2O <-> 0.5 NO3 + 3.5 H + 3 e	1 NO + 1 NH4 + 3 H + 3 e <-> 1 N2H5 + 1 H2O		-43.32	-7.22	kdef**E^((43.316*p)/(R*T))**(H*N2H5^2*NO3)	kdef**E^((-43.316*(1 - p))/(R*T))**(NH2OH*NH4^2*NO^2)	-43.316 + R*T*Log[(NH2OH*NH4^2*NO^2)/(H*N2H5^2*NO3)]
3 H + 2 N2H4 + 1 NO3 <-> 1 NH2OH + 2 NH4 + 2 NO	0.5 NH2OH + 1 H2O <-> 0.5 NO3 + 3.5 H + 3 e	1 NO + 1 NH4 + 2 H + 3 e <-> 1 N2H4 + 1 H2O		-192.67000000000002	-32.11	kdef**E^((192.67*p)/(R*T))**(H^3*N2H4^2*NO3)	kdef**E^((-192.67*(1 - p))/(R*T))**(NH2OH*NH4^2*NO^2)	-192.67 + R*T*Log[(NH2OH*NH4^2*NO^2)/(H^3*N2H4^2*NO3)]
1 H + 2 N2H4 + 1 NO3 <-> 1 NH2OH + 2 NH3 + 2 NO	0.5 NH2OH + 1 H2O <-> 0.5 NO3 + 3.5 H + 3 e	1 NO + 1 NH3 + 3 H + 3 e <-> 1 N2H4 + 1 H2O		-87.25	-14.540000000000001	kdef**E^((87.248*p)/(R*T))**(H*N2H4^2*NO3)	kdef**E^((-87.248*(1 - p))/(R*T))**(NH2OH*NH3^2*NO^2)	-87.248 + R*T*Log[(NH2OH*NH3^2*NO^2)/(H*N2H4^2*NO3)]
3 N2O + 1 NH2OH <-> 1 H + 3 N2 + 1 NO3 + 1 H2O	0.33 NH2OH + 0.67 H2O <-> 0.33 NO3 + 2.33 H + 2 e	1 N2O + 2 H + 2 e <-> 1 N2 + 1 H2O		-598.2	-99.7	kdef**E^((598.201*p)/(R*T))**(N2O^3*NH2OH)	kdef**E^((-598.201*(1 - p))/(R*T))**(H*N2^3*NO3)	-598.201 + R*T*Log[(H*H2O*N2^3*NO3)/(N2O^3*NH2OH)]
1 H + 1.5 N2H4 + 1 NO3 <-> 1.5 N2 + 1 NH2OH + 2 H2O	0.67 NO3 + 4.67 H + 4 e <-> 0.67 NH2OH + 1.33 H2O	1 N2H4 <-> 1 N2 + 4 H + 4 e		-608.29	-101.38	kdef**E^((608.288*p)/(R*T))**(H*N2H4^(3/2)*NO3)	kdef**E^((-608.288*(1 - p))/(R*T))**(N2^(3/2)*NH2OH)	-608.288 + R*T*Log[(H2O^2*N2^(3/2)*NH2OH)/(H*N2H4^(3/2)*NO3)]
1.5 N2H5 + 1 NO3 <-> 0.5 H + 1.5 N2 + 1 NH2OH + 2 H2O	0.67 NO3 + 4.67 H + 4 e <-> 0.67 NH2OH + 1.33 H2O	1 N2H5 <-> 1 N2 + 5 H + 4 e		-496.27000000000004	-82.71000000000001	kdef**E^((496.272*p)/(R*T))**(N2H5^(3/2)*NO3)	kdef**E^((-496.272*(1 - p))/(R*T))**(Sqrt[H]*N2^(3/2)*NH2OH)	-496.272 + R*T*Log[(Sqrt[H]*H2O^2*N2^(3/2)*NH2OH)/(N2H5^(3/2)*NO3)]
1 NH2OH + 1.5 O2 <-> 1 H + 1 NO3 + 1 H2O	0.67 NH2OH + 1.33 H2O <-> 0.67 NO3 + 4.67 H + 4 e	1 O2 + 4 H + 4 e <-> 2 H2O		-338.16	-56.36	kdef**E^((338.164*p)/(R*T))**(NH2OH*O2^(3/2))	kdef**E^((-338.164*(1 - p))/(R*T))**(H*NO3)	-338.164 + R*T*Log[(H*H2O*NO3)/(NH2OH*O2^(3/2))]
4 H + 1 NH3OH + 6 NO2 <-> 6 NO + 1 NO3 + 4 H2O	0.17 NH3OH + 0.33 H2O <-> 0.17 NO3 + 1.33 H + 1 e	1 NO2 + 2 H + 1 e <-> 1 NO + 1 H2O		-183.47	-30.580000000000002	kdef**E^((183.475*p)/(R*T))**(H^4*NH3OH*NO2^6)	kdef**E^((-183.475*(1 - p))/(R*T))**(NO^6*NO3)	-183.475 + R*T*Log[(H2O^4*NO^6*NO3)/(H^4*NH3OH*NO2^6)]
0.5 H + 1.5 NH2OH + 1 NO3 <-> 1 NH3OH + 1.5 NO2 + 0.5 H2O	0.67 NH3OH + 1.33 H2O <-> 0.67 NO3 + 5.33 H + 4 e	1 NO2 + 5 H + 4 e <-> 1 NH2OH + 1 H2O		-72.31	-12.05	kdef**E^((72.314*p)/(R*T))**(Sqrt[H]*NH2OH^(3/2)*NO3)	kdef**E^((-72.314*(1 - p))/(R*T))**(NH3OH*NO2^(3/2))	-72.314 + R*T*Log[(Sqrt[H2O]*NH3OH*NO2^(3/2))/(Sqrt[H]*NH2OH^(3/2)*NO3)]
1 NH3OH + 1 NO2 <-> 1 H + 1 NH3 + 1 NO3	1 NH3OH + 2 H2O <-> 1 NO3 + 8 H + 6 e	1 NO2 + 7 H + 6 e <-> 1 NH3 + 2 H2O		-35.4	-5.9	kdef**E^((35.402*p)/(R*T))**(NH3OH*NO2)	kdef**E^((-35.402*(1 - p))/(R*T))**(H*NH3*NO3)	-35.402 + R*T*Log[(H*NH3*NO3)/(NH3OH*NO2)]
1 NH3OH + 1 NO2 <-> 1 NH4 + 1 NO3	1 NH3OH + 2 H2O <-> 1 NO3 + 8 H + 6 e	1 NO2 + 8 H + 6 e <-> 1 NH4 + 2 H2O		-88.11	-14.69	kdef**E^((88.113*p)/(R*T))**(NH3OH*NO2)	kdef**E^((-88.113*(1 - p))/(R*T))**(NH4*NO3)	-88.113 + R*T*Log[(NH4*NO3)/(NH3OH*NO2)]
2 H + 2 NH2OH + 1 NO3 <-> 1 NH3OH + 2 NO + 2 H2O	0.5 NH3OH + 1 H2O <-> 0.5 NO3 + 4 H + 3 e	1 NO + 3 H + 3 e <-> 1 NH2OH		-157.58	-26.26	kdef**E^((157.577*p)/(R*T))**(H^2*NH2OH^2*NO3)	kdef**E^((-157.577*(1 - p))/(R*T))**(NH3OH*NO^2)	-157.577 + R*T*Log[(H2O^2*NH3OH*NO^2)/(H^2*NH2OH^2*NO3)]
1 NH3OH + 1.2 NO + 0.8 H2O <-> 2 H + 1.2 NH3 + 1 NO3	0.83 NH3OH + 1.67 H2O <-> 0.83 NO3 + 6.67 H + 5 e	1 NO + 5 H + 5 e <-> 1 NH3 + 1 H2O		-5.79	-0.96	kdef**E^((5.787*p)/(R*T))**(NH3OH*NO^(6/5))	kdef**E^((-5.787*(1 - p))/(R*T))**(H^2*NH3^(6/5)*NO3)	-5.787 + R*T*Log[(H^2*NH3^(6/5)*NO3)/(H2O^(4/5)*NH3OH*NO^(6/5))]
1 NH3OH + 1.2 NO + 0.8 H2O <-> 0.8 H + 1.2 NH4 + 1 NO3	0.83 NH3OH + 1.67 H2O <-> 0.83 NO3 + 6.67 H + 5 e	1 NO + 6 H + 5 e <-> 1 NH4 + 1 H2O		-69.04	-11.51	kdef**E^((69.041*p)/(R*T))**(NH3OH*NO^(6/5))	kdef**E^((-69.041*(1 - p))/(R*T))**(H^(4/5)*NH4^(6/5)*NO3)	-69.041 + R*T*Log[(H^(4/5)*NH4^(6/5)*NO3)/(H2O^(4/5)*NH3OH*NO^(6/5))]
1 H + 3 NH2OH + 1 NH3OH <-> 3 NH4 + 1 NO3 + 1 H2O	0.33 NH3OH + 0.67 H2O <-> 0.33 NO3 + 2.67 H + 2 e	1 NH2OH + 3 H + 2 e <-> 1 NH4 + 1 H2O		-408.97	-68.16	kdef**E^((408.967*p)/(R*T))**(H*NH2OH^3*NH3OH)	kdef**E^((-408.967*(1 - p))/(R*T))**(NH4^3*NO3)	-408.967 + R*T*Log[(H2O*NH4^3*NO3)/(H*NH2OH^3*NH3OH)]
1 H + 4 NH3OH <-> 3 NH4 + 1 NO3 + 1 H2O	0.33 NH3OH + 0.67 H2O <-> 0.33 NO3 + 2.67 H + 2 e	1 NH3OH + 3 H + 2 e <-> 1 NH4 + 1 H2O		-306.65000000000003	-51.11	kdef**E^((306.646*p)/(R*T))**(H*NH3OH^4)	kdef**E^((-306.646*(1 - p))/(R*T))**(NH4^3*NO3)	-306.646 + R*T*Log[(H2O*NH4^3*NO3)/(H*NH3OH^4)]
3 NH2OH + 1 NH3OH <-> 2 H + 3 NH3 + 1 NO3 + 1 H2O	0.33 NH3OH + 0.67 H2O <-> 0.33 NO3 + 2.67 H + 2 e	1 NH2OH + 2 H + 2 e <-> 1 NH3 + 1 H2O		-250.83	-41.81	kdef**E^((250.834*p)/(R*T))**(NH2OH^3*NH3OH)	kdef**E^((-250.834*(1 - p))/(R*T))**(H^2*NH3^3*NO3)	-250.834 + R*T*Log[(H^2*H2O*NH3^3*NO3)/(NH2OH^3*NH3OH)]
1 H + 1 NH3OH + 3 NO2 <-> 1.5 N2O + 1 NO3 + 2.5 H2O	0.67 NH3OH + 1.33 H2O <-> 0.67 NO3 + 5.33 H + 4 e	2 NO2 + 6 H + 4 e <-> 1 N2O + 3 H2O		-368.3	-61.38	kdef**E^((368.304*p)/(R*T))**(H*NH3OH*NO2^3)	kdef**E^((-368.304*(1 - p))/(R*T))**(N2O^(3/2)*NO3)	-368.304 + R*T*Log[(H2O^(5/2)*N2O^(3/2)*NO3)/(H*NH3OH*NO2^3)]
1 NH3OH + 2 NO2 <-> 1 N2 + 1 NO3 + 2 H2O	1 NH3OH + 2 H2O <-> 1 NO3 + 8 H + 6 e	2 NO2 + 8 H + 6 e <-> 1 N2 + 4 H2O		-433.57	-72.26	kdef**E^((433.567*p)/(R*T))**(NH3OH*NO2^2)	kdef**E^((-433.567*(1 - p))/(R*T))**(N2*NO3)	-433.567 + R*T*Log[(H2O^2*N2*NO3)/(NH3OH*NO2^2)]
1 NH3OH + 6 NO <-> 2 H + 3 N2O + 1 NO3 + 1 H2O	0.33 NH3OH + 0.67 H2O <-> 0.33 NO3 + 2.67 H + 2 e	2 NO + 2 H + 2 e <-> 1 N2O + 1 H2O		-553.13	-92.19	kdef**E^((553.132*p)/(R*T))**(NH3OH*NO^6)	kdef**E^((-553.132*(1 - p))/(R*T))**(H^2*N2O^3*NO3)	-553.132 + R*T*Log[(H^2*H2O*N2O^3*NO3)/(NH3OH*NO^6)]
1 NH3OH + 3 NO <-> 2 H + 1.5 N2 + 1 NO3 + 1 H2O	0.67 NH3OH + 1.33 H2O <-> 0.67 NO3 + 5.33 H + 4 e	2 NO + 4 H + 4 e <-> 1 N2 + 2 H2O		-558.61	-93.10000000000001	kdef**E^((558.613*p)/(R*T))**(NH3OH*NO^3)	kdef**E^((-558.613*(1 - p))/(R*T))**(H^2*N2^(3/2)*NO3)	-558.613 + R*T*Log[(H^2*H2O*N2^(3/2)*NO3)/(NH3OH*NO^3)]
0.67 H + 2 NH4 + 1.33 NO3 <-> 1 N2O + 1.33 NH3OH + 1.67 H2O	1.33 NO3 + 10.67 H + 8 e <-> 1.33 NH3OH + 2.67 H2O	2 NH4 + 1 H2O <-> 1 N2O + 10 H + 8 e		-69.31	-8.66	kdef**E^((69.31*p)/(R*T))**(H^(2/3)*NH4^2*NO3^(4/3))	kdef**E^((-69.31*(1 - p))/(R*T))**(N2O*NH3OH^(4/3))	-69.31 + R*T*Log[(H2O^(5/3)*N2O*NH3OH^(4/3))/(H^(2/3)*NH4^2*NO3^(4/3))]
2.67 H + 2 NH3 + 1.33 NO3 <-> 1 N2O + 1.33 NH3OH + 1.67 H2O	1.33 NO3 + 10.67 H + 8 e <-> 1.33 NH3OH + 2.67 H2O	2 NH3 + 1 H2O <-> 1 N2O + 8 H + 8 e		-174.73	-21.84	kdef**E^((174.732*p)/(R*T))**(H^(8/3)*NH3^2*NO3^(4/3))	kdef**E^((-174.732*(1 - p))/(R*T))**(N2O*NH3OH^(4/3))	-174.732 + R*T*Log[(H2O^(5/3)*N2O*NH3OH^(4/3))/(H^(8/3)*NH3^2*NO3^(4/3))]
2 NH4 + 1 NO3 <-> 1 N2 + 1 NH3OH + 2 H2O	1 NO3 + 8 H + 6 e <-> 1 NH3OH + 2 H2O	2 NH4 <-> 1 N2 + 8 H + 6 e		-257.34000000000003	-42.89	kdef**E^((257.341*p)/(R*T))**(NH4^2*NO3)	kdef**E^((-257.341*(1 - p))/(R*T))**(N2*NH3OH)	-257.341 + R*T*Log[(H2O^2*N2*NH3OH)/(NH4^2*NO3)]
2 H + 2 NH3 + 1 NO3 <-> 1 N2 + 1 NH3OH + 2 H2O	1 NO3 + 8 H + 6 e <-> 1 NH3OH + 2 H2O	2 NH3 <-> 1 N2 + 6 H + 6 e		-362.76	-60.46	kdef**E^((362.763*p)/(R*T))**(H^2*NH3^2*NO3)	kdef**E^((-362.763*(1 - p))/(R*T))**(N2*NH3OH)	-362.763 + R*T*Log[(H2O^2*N2*NH3OH)/(H^2*NH3^2*NO3)]
2 NH4 + 2 NO + 1 NO3 <-> 2 N2O + 1 NH3OH + 2 H2O	0.5 NO3 + 4 H + 3 e <-> 0.5 NH3OH + 1 H2O	1 NO + 1 NH4 <-> 1 N2O + 4 H + 3 e		-253.69	-42.28	kdef**E^((253.687*p)/(R*T))**(NH4^2*NO^2*NO3)	kdef**E^((-253.687*(1 - p))/(R*T))**(N2O^2*NH3OH)	-253.687 + R*T*Log[(H2O^2*N2O^2*NH3OH)/(NH4^2*NO^2*NO3)]
2 H + 2 NH3 + 2 NO + 1 NO3 <-> 2 N2O + 1 NH3OH + 2 H2O	0.5 NO3 + 4 H + 3 e <-> 0.5 NH3OH + 1 H2O	1 NO + 1 NH3 <-> 1 N2O + 3 H + 3 e		-359.11	-59.85	kdef**E^((359.109*p)/(R*T))**(H^2*NH3^2*NO^2*NO3)	kdef**E^((-359.109*(1 - p))/(R*T))**(N2O^2*NH3OH)	-359.109 + R*T*Log[(H2O^2*N2O^2*NH3OH)/(H^2*NH3^2*NO^2*NO3)]
2 H + 2 N2H5 + 1 NO3 <-> 1 NH3OH + 2 NH4 + 2 NO	0.5 NH3OH + 1 H2O <-> 0.5 NO3 + 4 H + 3 e	1 NO + 1 NH4 + 3 H + 3 e <-> 1 N2H5 + 1 H2O		-77.42	-12.9	kdef**E^((77.423*p)/(R*T))**(H^2*N2H5^2*NO3)	kdef**E^((-77.423*(1 - p))/(R*T))**(NH3OH*NH4^2*NO^2)	-77.423 + R*T*Log[(NH3OH*NH4^2*NO^2)/(H^2*N2H5^2*NO3)]
4 H + 2 N2H4 + 1 NO3 <-> 1 NH3OH + 2 NH4 + 2 NO	0.5 NH3OH + 1 H2O <-> 0.5 NO3 + 4 H + 3 e	1 NO + 1 NH4 + 2 H + 3 e <-> 1 N2H4 + 1 H2O		-226.78	-37.800000000000004	kdef**E^((226.777*p)/(R*T))**(H^4*N2H4^2*NO3)	kdef**E^((-226.777*(1 - p))/(R*T))**(NH3OH*NH4^2*NO^2)	-226.777 + R*T*Log[(NH3OH*NH4^2*NO^2)/(H^4*N2H4^2*NO3)]
2 H + 2 N2H4 + 1 NO3 <-> 2 NH3 + 1 NH3OH + 2 NO	0.5 NH3OH + 1 H2O <-> 0.5 NO3 + 4 H + 3 e	1 NO + 1 NH3 + 3 H + 3 e <-> 1 N2H4 + 1 H2O		-121.35000000000001	-20.23	kdef**E^((121.355*p)/(R*T))**(H^2*N2H4^2*NO3)	kdef**E^((-121.355*(1 - p))/(R*T))**(NH3^2*NH3OH*NO^2)	-121.355 + R*T*Log[(NH3^2*NH3OH*NO^2)/(H^2*N2H4^2*NO3)]
3 N2O + 1 NH3OH <-> 2 H + 3 N2 + 1 NO3 + 1 H2O	0.33 NH3OH + 0.67 H2O <-> 0.33 NO3 + 2.67 H + 2 e	1 N2O + 2 H + 2 e <-> 1 N2 + 1 H2O		-564.09	-94.02	kdef**E^((564.094*p)/(R*T))**(N2O^3*NH3OH)	kdef**E^((-564.094*(1 - p))/(R*T))**(H^2*N2^3*NO3)	-564.094 + R*T*Log[(H^2*H2O*N2^3*NO3)/(N2O^3*NH3OH)]
2 H + 1.5 N2H4 + 1 NO3 <-> 1.5 N2 + 1 NH3OH + 2 H2O	0.67 NO3 + 5.33 H + 4 e <-> 0.67 NH3OH + 1.33 H2O	1 N2H4 <-> 1 N2 + 4 H + 4 e		-642.4	-107.07000000000001	kdef**E^((642.395*p)/(R*T))**(H^2*N2H4^(3/2)*NO3)	kdef**E^((-642.395*(1 - p))/(R*T))**(N2^(3/2)*NH3OH)	-642.395 + R*T*Log[(H2O^2*N2^(3/2)*NH3OH)/(H^2*N2H4^(3/2)*NO3)]
0.5 H + 1.5 N2H5 + 1 NO3 <-> 1.5 N2 + 1 NH3OH + 2 H2O	0.67 NO3 + 5.33 H + 4 e <-> 0.67 NH3OH + 1.33 H2O	1 N2H5 <-> 1 N2 + 5 H + 4 e		-530.38	-88.4	kdef**E^((530.38*p)/(R*T))**(Sqrt[H]*N2H5^(3/2)*NO3)	kdef**E^((-530.38*(1 - p))/(R*T))**(N2^(3/2)*NH3OH)	-530.38 + R*T*Log[(H2O^2*N2^(3/2)*NH3OH)/(Sqrt[H]*N2H5^(3/2)*NO3)]
1 NH3OH + 1.5 O2 <-> 2 H + 1 NO3 + 1 H2O	0.67 NH3OH + 1.33 H2O <-> 0.67 NO3 + 5.33 H + 4 e	1 O2 + 4 H + 4 e <-> 2 H2O		-304.06	-50.68	kdef**E^((304.057*p)/(R*T))**(NH3OH*O2^(3/2))	kdef**E^((-304.057*(1 - p))/(R*T))**(H^2*NO3)	-304.057 + R*T*Log[(H^2*H2O*NO3)/(NH3OH*O2^(3/2))]
7 H + 1 NH3 + 8 NO2 <-> 8 NO + 1 NO3 + 5 H2O	0.12 NH3 + 0.38 H2O <-> 0.12 NO3 + 1.12 H + 1 e	1 NO2 + 2 H + 1 e <-> 1 NO + 1 H2O		-195.13	-24.39	kdef**E^((195.129*p)/(R*T))**(H^7*NH3*NO2^8)	kdef**E^((-195.129*(1 - p))/(R*T))**(NO^8*NO3)	-195.129 + R*T*Log[(H2O^5*NO^8*NO3)/(H^7*NH3*NO2^8)]
2 NH2OH + 1 NO3 <-> 1 H + 1 NH3 + 2 NO2 + 1 H2O	0.5 NH3 + 1.5 H2O <-> 0.5 NO3 + 4.5 H + 4 e	1 NO2 + 5 H + 4 e <-> 1 NH2OH + 1 H2O		-145.92000000000002	-18.240000000000002	kdef**E^((145.923*p)/(R*T))**(NH2OH^2*NO3)	kdef**E^((-145.923*(1 - p))/(R*T))**(H*NH3*NO2^2)	-145.923 + R*T*Log[(H*H2O*NH3*NO2^2)/(NH2OH^2*NO3)]
2 NH3OH + 1 NO3 <-> 3 H + 1 NH3 + 2 NO2 + 1 H2O	0.5 NH3 + 1.5 H2O <-> 0.5 NO3 + 4.5 H + 4 e	1 NO2 + 6 H + 4 e <-> 1 NH3OH + 1 H2O		-77.71000000000001	-9.71	kdef**E^((77.709*p)/(R*T))**(NH3OH^2*NO3)	kdef**E^((-77.709*(1 - p))/(R*T))**(H^3*NH3*NO2^2)	-77.709 + R*T*Log[(H^3*H2O*NH3*NO2^2)/(NH3OH^2*NO3)]
1.67 H + 1 NH3 + 1.33 NO2 + 0.33 H2O <-> 1.33 NH4 + 1 NO3	0.75 NH3 + 2.25 H2O <-> 0.75 NO3 + 6.75 H + 6 e	1 NO2 + 8 H + 6 e <-> 1 NH4 + 2 H2O		-67.98	-8.5	kdef**E^((67.98*p)/(R*T))**(H^(5/3)*NH3*NO2^(4/3))	kdef**E^((-67.98*(1 - p))/(R*T))**(NH4^(4/3)*NO3)	-67.98 + R*T*Log[(NH4^(4/3)*NO3)/(H^(5/3)*H2O^(1/3)*NH3*NO2^(4/3))]
1 H + 2.67 NH2OH + 1 NO3 <-> 1 NH3 + 2.67 NO + 3 H2O	0.38 NH3 + 1.12 H2O <-> 0.38 NO3 + 3.38 H + 3 e	1 NO + 3 H + 3 e <-> 1 NH2OH		-259.61	-32.45	kdef**E^((259.607*p)/(R*T))**(H*NH2OH^(8/3)*NO3)	kdef**E^((-259.607*(1 - p))/(R*T))**(NH3*NO^(8/3))	-259.607 + R*T*Log[(H2O^3*NH3*NO^(8/3))/(H*NH2OH^(8/3)*NO3)]
2.67 NH3OH + 1 NO3 <-> 1.67 H + 1 NH3 + 2.67 NO + 3 H2O	0.38 NH3 + 1.12 H2O <-> 0.38 NO3 + 3.38 H + 3 e	1 NO + 4 H + 3 e <-> 1 NH3OH		-168.65	-21.080000000000002	kdef**E^((168.655*p)/(R*T))**(NH3OH^(8/3)*NO3)	kdef**E^((-168.655*(1 - p))/(R*T))**(H^(5/3)*NH3*NO^(8/3))	-168.655 + R*T*Log[(H^(5/3)*H2O^3*NH3*NO^(8/3))/(NH3OH^(8/3)*NO3)]
0.6 H + 1 NH3 + 1.6 NO + 1.4 H2O <-> 1.6 NH4 + 1 NO3	0.62 NH3 + 1.88 H2O <-> 0.62 NO3 + 5.62 H + 5 e	1 NO + 6 H + 5 e <-> 1 NH4 + 1 H2O		-42.550000000000004	-5.32	kdef**E^((42.55*p)/(R*T))**(H^(3/5)*NH3*NO^(8/5))	kdef**E^((-42.55*(1 - p))/(R*T))**(NH4^(8/5)*NO3)	-42.55 + R*T*Log[(NH4^(8/5)*NO3)/(H^(3/5)*H2O^(7/5)*NH3*NO^(8/5))]
3 H + 4 NH2OH + 1 NH3 <-> 4 NH4 + 1 NO3 + 1 H2O	0.25 NH3 + 0.75 H2O <-> 0.25 NO3 + 2.25 H + 2 e	1 NH2OH + 3 H + 2 e <-> 1 NH4 + 1 H2O		-495.78000000000003	-61.97	kdef**E^((495.785*p)/(R*T))**(H^3*NH2OH^4*NH3)	kdef**E^((-495.785*(1 - p))/(R*T))**(NH4^4*NO3)	-495.785 + R*T*Log[(H2O*NH4^4*NO3)/(H^3*NH2OH^4*NH3)]
3 H + 1 NH3 + 4 NH3OH <-> 4 NH4 + 1 NO3 + 1 H2O	0.25 NH3 + 0.75 H2O <-> 0.25 NO3 + 2.25 H + 2 e	1 NH3OH + 3 H + 2 e <-> 1 NH4 + 1 H2O		-359.36	-44.92	kdef**E^((359.357*p)/(R*T))**(H^3*NH3*NH3OH^4)	kdef**E^((-359.357*(1 - p))/(R*T))**(NH4^4*NO3)	-359.357 + R*T*Log[(H2O*NH4^4*NO3)/(H^3*NH3*NH3OH^4)]
3 H + 1 NH3 + 4 NO2 <-> 2 N2O + 1 NO3 + 3 H2O	0.5 NH3 + 1.5 H2O <-> 0.5 NO3 + 4.5 H + 4 e	2 NO2 + 6 H + 4 e <-> 1 N2O + 3 H2O		-441.57	-55.2	kdef**E^((441.567*p)/(R*T))**(H^3*NH3*NO2^4)	kdef**E^((-441.567*(1 - p))/(R*T))**(N2O^2*NO3)	-441.567 + R*T*Log[(H2O^3*N2O^2*NO3)/(H^3*NH3*NO2^4)]
1.67 H + 1 NH3 + 2.67 NO2 <-> 1.33 N2 + 1 NO3 + 2.33 H2O	0.75 NH3 + 2.25 H2O <-> 0.75 NO3 + 6.75 H + 6 e	2 NO2 + 8 H + 6 e <-> 1 N2 + 4 H2O		-528.58	-66.07000000000001	kdef**E^((528.585*p)/(R*T))**(H^(5/3)*NH3*NO2^(8/3))	kdef**E^((-528.585*(1 - p))/(R*T))**(N2^(4/3)*NO3)	-528.585 + R*T*Log[(H2O^(7/3)*N2^(4/3)*NO3)/(H^(5/3)*NH3*NO2^(8/3))]
1 NH3 + 8 NO <-> 1 H + 4 N2O + 1 NO3 + 1 H2O	0.25 NH3 + 0.75 H2O <-> 0.25 NO3 + 2.25 H + 2 e	2 NO + 2 H + 2 e <-> 1 N2O + 1 H2O		-688	-86	kdef**E^((688.005*p)/(R*T))**(NH3*NO^8)	kdef**E^((-688.005*(1 - p))/(R*T))**(H*N2O^4*NO3)	-688.005 + R*T*Log[(H*H2O*N2O^4*NO3)/(NH3*NO^8)]
1 NH3 + 4 NO <-> 1 H + 2 N2 + 1 NO3 + 1 H2O	0.5 NH3 + 1.5 H2O <-> 0.5 NO3 + 4.5 H + 4 e	2 NO + 4 H + 4 e <-> 1 N2 + 2 H2O		-695.3100000000001	-86.91	kdef**E^((695.313*p)/(R*T))**(NH3*NO^4)	kdef**E^((-695.313*(1 - p))/(R*T))**(H*N2^2*NO3)	-695.313 + R*T*Log[(H*H2O*N2^2*NO3)/(NH3*NO^4)]
2 NH4 + 1 NO3 <-> 1 H + 1 N2O + 1 NH3 + 2 H2O	1 NO3 + 9 H + 8 e <-> 1 NH3 + 3 H2O	2 NH4 + 1 H2O <-> 1 N2O + 10 H + 8 e		-118.81	-14.85	kdef**E^((118.814*p)/(R*T))**(NH4^2*NO3)	kdef**E^((-118.814*(1 - p))/(R*T))**(H*N2O*NH3)	-118.814 + R*T*Log[(H*H2O^2*N2O*NH3)/(NH4^2*NO3)]
1 H + 1 NH3 + 1 NO3 <-> 1 N2O + 2 H2O	1 NO3 + 9 H + 8 e <-> 1 NH3 + 3 H2O	2 NH3 + 1 H2O <-> 1 N2O + 8 H + 8 e		-224.24	-28.03	kdef**E^((224.236*p)/(R*T))**(H*NH3*NO3)	kdef**E^((-224.236*(1 - p))/(R*T))**N2O	-224.236 + R*T*Log[(H2O^2*N2O)/(H*NH3*NO3)]
2.67 NH4 + 1 NO3 <-> 1.67 H + 1.33 N2 + 1 NH3 + 3 H2O	0.75 NO3 + 6.75 H + 6 e <-> 0.75 NH3 + 2.25 H2O	2 NH4 <-> 1 N2 + 8 H + 6 e		-392.63	-49.08	kdef**E^((392.626*p)/(R*T))**(NH4^(8/3)*NO3)	kdef**E^((-392.626*(1 - p))/(R*T))**(H^(5/3)*N2^(4/3)*NH3)	-392.626 + R*T*Log[(H^(5/3)*H2O^3*N2^(4/3)*NH3)/(NH4^(8/3)*NO3)]
1 H + 1.67 NH3 + 1 NO3 <-> 1.33 N2 + 3 H2O	0.75 NO3 + 6.75 H + 6 e <-> 0.75 NH3 + 2.25 H2O	2 NH3 <-> 1 N2 + 6 H + 6 e		-533.19	-66.65	kdef**E^((533.188*p)/(R*T))**(H*NH3^(5/3)*NO3)	kdef**E^((-533.188*(1 - p))/(R*T))**N2^(4/3)	-533.188 + R*T*Log[(H2O^3*N2^(4/3))/(H*NH3^(5/3)*NO3)]
2.67 NH4 + 2.67 NO + 1 NO3 <-> 1.67 H + 2.67 N2O + 1 NH3 + 3 H2O	0.38 NO3 + 3.38 H + 3 e <-> 0.38 NH3 + 1.12 H2O	1 NO + 1 NH4 <-> 1 N2O + 4 H + 3 e		-387.75	-48.47	kdef**E^((387.754*p)/(R*T))**(NH4^(8/3)*NO^(8/3)*NO3)	kdef**E^((-387.754*(1 - p))/(R*T))**(H^(5/3)*N2O^(8/3)*NH3)	-387.754 + R*T*Log[(H^(5/3)*H2O^3*N2O^(8/3)*NH3)/(NH4^(8/3)*NO^(8/3)*NO3)]
1 H + 1.67 NH3 + 2.67 NO + 1 NO3 <-> 2.67 N2O + 3 H2O	0.38 NO3 + 3.38 H + 3 e <-> 0.38 NH3 + 1.12 H2O	1 NO + 1 NH3 <-> 1 N2O + 3 H + 3 e		-528.32	-66.04	kdef**E^((528.316*p)/(R*T))**(H*NH3^(5/3)*NO^(8/3)*NO3)	kdef**E^((-528.316*(1 - p))/(R*T))**N2O^(8/3)	-528.316 + R*T*Log[(H2O^3*N2O^(8/3))/(H*NH3^(5/3)*NO^(8/3)*NO3)]
1 H + 2.67 N2H5 + 1 NO3 <-> 1 NH3 + 2.67 NH4 + 2.67 NO + 0.33 H2O	0.38 NH3 + 1.12 H2O <-> 0.38 NO3 + 3.38 H + 3 e	1 NO + 1 NH4 + 3 H + 3 e <-> 1 N2H5 + 1 H2O		-152.73	-19.09	kdef**E^((152.735*p)/(R*T))**(H*N2H5^(8/3)*NO3)	kdef**E^((-152.735*(1 - p))/(R*T))**(NH3*NH4^(8/3)*NO^(8/3))	-152.735 + R*T*Log[(H2O^(1/3)*NH3*NH4^(8/3)*NO^(8/3))/(H*N2H5^(8/3)*NO3)]
3.67 H + 2.67 N2H4 + 1 NO3 <-> 1 NH3 + 2.67 NH4 + 2.67 NO + 0.33 H2O	0.38 NH3 + 1.12 H2O <-> 0.38 NO3 + 3.38 H + 3 e	1 NO + 1 NH4 + 2 H + 3 e <-> 1 N2H4 + 1 H2O		-351.87	-43.980000000000004	kdef**E^((351.874*p)/(R*T))**(H^(11/3)*N2H4^(8/3)*NO3)	kdef**E^((-351.874*(1 - p))/(R*T))**(NH3*NH4^(8/3)*NO^(8/3))	-351.874 + R*T*Log[(H2O^(1/3)*NH3*NH4^(8/3)*NO^(8/3))/(H^(11/3)*N2H4^(8/3)*NO3)]
1 H + 2.67 N2H4 + 1 NO3 <-> 3.67 NH3 + 2.67 NO + 0.33 H2O	0.38 NH3 + 1.12 H2O <-> 0.38 NO3 + 3.38 H + 3 e	1 NO + 1 NH3 + 3 H + 3 e <-> 1 N2H4 + 1 H2O		-211.31	-26.41	kdef**E^((211.311*p)/(R*T))**(H*N2H4^(8/3)*NO3)	kdef**E^((-211.311*(1 - p))/(R*T))**(NH3^(11/3)*NO^(8/3))	-211.311 + R*T*Log[(H2O^(1/3)*NH3^(11/3)*NO^(8/3))/(H*N2H4^(8/3)*NO3)]
4 N2O + 1 NH3 <-> 1 H + 4 N2 + 1 NO3 + 1 H2O	0.25 NH3 + 0.75 H2O <-> 0.25 NO3 + 2.25 H + 2 e	1 N2O + 2 H + 2 e <-> 1 N2 + 1 H2O		-702.62	-87.83	kdef**E^((702.621*p)/(R*T))**(N2O^4*NH3)	kdef**E^((-702.621*(1 - p))/(R*T))**(H*N2^4*NO3)	-702.621 + R*T*Log[(H*H2O*N2^4*NO3)/(N2O^4*NH3)]
1 H + 2 N2H4 + 1 NO3 <-> 2 N2 + 1 NH3 + 3 H2O	0.5 NO3 + 4.5 H + 4 e <-> 0.5 NH3 + 1.5 H2O	1 N2H4 <-> 1 N2 + 4 H + 4 e		-906.03	-113.25	kdef**E^((906.031*p)/(R*T))**(H*N2H4^2*NO3)	kdef**E^((-906.031*(1 - p))/(R*T))**(N2^2*NH3)	-906.031 + R*T*Log[(H2O^3*N2^2*NH3)/(H*N2H4^2*NO3)]
2 N2H5 + 1 NO3 <-> 1 H + 2 N2 + 1 NH3 + 3 H2O	0.5 NO3 + 4.5 H + 4 e <-> 0.5 NH3 + 1.5 H2O	1 N2H5 <-> 1 N2 + 5 H + 4 e		-756.6800000000001	-94.58	kdef**E^((756.677*p)/(R*T))**(N2H5^2*NO3)	kdef**E^((-756.677*(1 - p))/(R*T))**(H*N2^2*NH3)	-756.677 + R*T*Log[(H*H2O^3*N2^2*NH3)/(N2H5^2*NO3)]
1 NH3 + 2 O2 <-> 1 H + 1 NO3 + 1 H2O	0.5 NH3 + 1.5 H2O <-> 0.5 NO3 + 4.5 H + 4 e	1 O2 + 4 H + 4 e <-> 2 H2O		-355.90000000000003	-44.49	kdef**E^((355.905*p)/(R*T))**(NH3*O2^2)	kdef**E^((-355.905*(1 - p))/(R*T))**(H*NO3)	-355.905 + R*T*Log[(H*H2O*NO3)/(NH3*O2^2)]
6 H + 1 NH4 + 8 NO2 <-> 8 NO + 1 NO3 + 5 H2O	0.12 NH4 + 0.38 H2O <-> 0.12 NO3 + 1.25 H + 1 e	1 NO2 + 2 H + 1 e <-> 1 NO + 1 H2O		-142.42000000000002	-17.8	kdef**E^((142.418*p)/(R*T))**(H^6*NH4*NO2^8)	kdef**E^((-142.418*(1 - p))/(R*T))**(NO^8*NO3)	-142.418 + R*T*Log[(H2O^5*NO^8*NO3)/(H^6*NH4*NO2^8)]
2 NH2OH + 1 NO3 <-> 1 NH4 + 2 NO2 + 1 H2O	0.5 NH4 + 1.5 H2O <-> 0.5 NO3 + 5 H + 4 e	1 NO2 + 5 H + 4 e <-> 1 NH2OH + 1 H2O		-198.63	-24.830000000000002	kdef**E^((198.634*p)/(R*T))**(NH2OH^2*NO3)	kdef**E^((-198.634*(1 - p))/(R*T))**(NH4*NO2^2)	-198.634 + R*T*Log[(H2O*NH4*NO2^2)/(NH2OH^2*NO3)]
2 NH3OH + 1 NO3 <-> 2 H + 1 NH4 + 2 NO2 + 1 H2O	0.5 NH4 + 1.5 H2O <-> 0.5 NO3 + 5 H + 4 e	1 NO2 + 6 H + 4 e <-> 1 NH3OH + 1 H2O		-130.42000000000002	-16.3	kdef**E^((130.42*p)/(R*T))**(NH3OH^2*NO3)	kdef**E^((-130.42*(1 - p))/(R*T))**(H^2*NH4*NO2^2)	-130.42 + R*T*Log[(H^2*H2O*NH4*NO2^2)/(NH3OH^2*NO3)]
0.67 H + 1.33 NH3 + 1 NO3 <-> 1 NH4 + 1.33 NO2 + 0.33 H2O	0.75 NH4 + 2.25 H2O <-> 0.75 NO3 + 7.5 H + 6 e	1 NO2 + 7 H + 6 e <-> 1 NH3 + 2 H2O		-55.01	-6.88	kdef**E^((55.013*p)/(R*T))**(H^(2/3)*NH3^(4/3)*NO3)	kdef**E^((-55.013*(1 - p))/(R*T))**(NH4*NO2^(4/3))	-55.013 + R*T*Log[(H2O^(1/3)*NH4*NO2^(4/3))/(H^(2/3)*NH3^(4/3)*NO3)]
2 H + 2.67 NH2OH + 1 NO3 <-> 1 NH4 + 2.67 NO + 3 H2O	0.38 NH4 + 1.12 H2O <-> 0.38 NO3 + 3.75 H + 3 e	1 NO + 3 H + 3 e <-> 1 NH2OH		-312.32	-39.04	kdef**E^((312.318*p)/(R*T))**(H^2*NH2OH^(8/3)*NO3)	kdef**E^((-312.318*(1 - p))/(R*T))**(NH4*NO^(8/3))	-312.318 + R*T*Log[(H2O^3*NH4*NO^(8/3))/(H^2*NH2OH^(8/3)*NO3)]
2.67 NH3OH + 1 NO3 <-> 0.67 H + 1 NH4 + 2.67 NO + 3 H2O	0.38 NH4 + 1.12 H2O <-> 0.38 NO3 + 3.75 H + 3 e	1 NO + 4 H + 3 e <-> 1 NH3OH		-221.37	-27.67	kdef**E^((221.366*p)/(R*T))**(NH3OH^(8/3)*NO3)	kdef**E^((-221.366*(1 - p))/(R*T))**(H^(2/3)*NH4*NO^(8/3))	-221.366 + R*T*Log[(H^(2/3)*H2O^3*NH4*NO^(8/3))/(NH3OH^(8/3)*NO3)]
2 H + 1.6 NH3 + 1 NO3 <-> 1 NH4 + 1.6 NO + 1.4 H2O	0.62 NH4 + 1.88 H2O <-> 0.62 NO3 + 6.25 H + 5 e	1 NO + 5 H + 5 e <-> 1 NH3 + 1 H2O		-94.5	-11.81	kdef**E^((94.499*p)/(R*T))**(H^2*NH3^(8/5)*NO3)	kdef**E^((-94.499*(1 - p))/(R*T))**(NH4*NO^(8/5))	-94.499 + R*T*Log[(H2O^(7/5)*NH4*NO^(8/5))/(H^2*NH3^(8/5)*NO3)]
4 NH2OH + 1 NH4 <-> 2 H + 4 NH3 + 1 NO3 + 1 H2O	0.25 NH4 + 0.75 H2O <-> 0.25 NO3 + 2.5 H + 2 e	1 NH2OH + 2 H + 2 e <-> 1 NH3 + 1 H2O		-232.23000000000002	-29.03	kdef**E^((232.23*p)/(R*T))**(NH2OH^4*NH4)	kdef**E^((-232.23*(1 - p))/(R*T))**(H^2*NH3^4*NO3)	-232.23 + R*T*Log[(H^2*H2O*NH3^4*NO3)/(NH2OH^4*NH4)]
2 H + 1 NH4 + 4 NO2 <-> 2 N2O + 1 NO3 + 3 H2O	0.5 NH4 + 1.5 H2O <-> 0.5 NO3 + 5 H + 4 e	2 NO2 + 6 H + 4 e <-> 1 N2O + 3 H2O		-388.86	-48.61	kdef**E^((388.856*p)/(R*T))**(H^2*NH4*NO2^4)	kdef**E^((-388.856*(1 - p))/(R*T))**(N2O^2*NO3)	-388.856 + R*T*Log[(H2O^3*N2O^2*NO3)/(H^2*NH4*NO2^4)]
0.67 H + 1 NH4 + 2.67 NO2 <-> 1.33 N2 + 1 NO3 + 2.33 H2O	0.75 NH4 + 2.25 H2O <-> 0.75 NO3 + 7.5 H + 6 e	2 NO2 + 8 H + 6 e <-> 1 N2 + 4 H2O		-475.87	-59.480000000000004	kdef**E^((475.874*p)/(R*T))**(H^(2/3)*NH4*NO2^(8/3))	kdef**E^((-475.874*(1 - p))/(R*T))**(N2^(4/3)*NO3)	-475.874 + R*T*Log[(H2O^(7/3)*N2^(4/3)*NO3)/(H^(2/3)*NH4*NO2^(8/3))]
1 NH4 + 8 NO <-> 2 H + 4 N2O + 1 NO3 + 1 H2O	0.25 NH4 + 0.75 H2O <-> 0.25 NO3 + 2.5 H + 2 e	2 NO + 2 H + 2 e <-> 1 N2O + 1 H2O		-635.29	-79.41	kdef**E^((635.294*p)/(R*T))**(NH4*NO^8)	kdef**E^((-635.294*(1 - p))/(R*T))**(H^2*N2O^4*NO3)	-635.294 + R*T*Log[(H^2*H2O*N2O^4*NO3)/(NH4*NO^8)]
1 NH4 + 4 NO <-> 2 H + 2 N2 + 1 NO3 + 1 H2O	0.5 NH4 + 1.5 H2O <-> 0.5 NO3 + 5 H + 4 e	2 NO + 4 H + 4 e <-> 1 N2 + 2 H2O		-642.6	-80.33	kdef**E^((642.602*p)/(R*T))**(NH4*NO^4)	kdef**E^((-642.602*(1 - p))/(R*T))**(H^2*N2^2*NO3)	-642.602 + R*T*Log[(H^2*H2O*N2^2*NO3)/(NH4*NO^4)]
1 NH4 + 1 NO3 <-> 1 N2O + 2 H2O	1 NO3 + 10 H + 8 e <-> 1 NH4 + 3 H2O	2 NH4 + 1 H2O <-> 1 N2O + 10 H + 8 e		-171.52	-21.44	kdef**E^((171.525*p)/(R*T))**(NH4*NO3)	kdef**E^((-171.525*(1 - p))/(R*T))**N2O	-171.525 + R*T*Log[(H2O^2*N2O)/(NH4*NO3)]
2 H + 2 NH3 + 1 NO3 <-> 1 N2O + 1 NH4 + 2 H2O	1 NO3 + 10 H + 8 e <-> 1 NH4 + 3 H2O	2 NH3 + 1 H2O <-> 1 N2O + 8 H + 8 e		-276.95	-34.62	kdef**E^((276.947*p)/(R*T))**(H^2*NH3^2*NO3)	kdef**E^((-276.947*(1 - p))/(R*T))**(N2O*NH4)	-276.947 + R*T*Log[(H2O^2*N2O*NH4)/(H^2*NH3^2*NO3)]
1.67 NH4 + 1 NO3 <-> 0.67 H + 1.33 N2 + 3 H2O	0.75 NO3 + 7.5 H + 6 e <-> 0.75 NH4 + 2.25 H2O	2 NH4 <-> 1 N2 + 8 H + 6 e		-445.34000000000003	-55.67	kdef**E^((445.337*p)/(R*T))**(NH4^(5/3)*NO3)	kdef**E^((-445.337*(1 - p))/(R*T))**(H^(2/3)*N2^(4/3))	-445.337 + R*T*Log[(H^(2/3)*H2O^3*N2^(4/3))/(NH4^(5/3)*NO3)]
2 H + 2.67 NH3 + 1 NO3 <-> 1.33 N2 + 1 NH4 + 3 H2O	0.75 NO3 + 7.5 H + 6 e <-> 0.75 NH4 + 2.25 H2O	2 NH3 <-> 1 N2 + 6 H + 6 e		-585.9	-73.24	kdef**E^((585.899*p)/(R*T))**(H^2*NH3^(8/3)*NO3)	kdef**E^((-585.899*(1 - p))/(R*T))**(N2^(4/3)*NH4)	-585.899 + R*T*Log[(H2O^3*N2^(4/3)*NH4)/(H^2*NH3^(8/3)*NO3)]
1.67 NH4 + 2.67 NO + 1 NO3 <-> 0.67 H + 2.67 N2O + 3 H2O	0.38 NO3 + 3.75 H + 3 e <-> 0.38 NH4 + 1.12 H2O	1 NO + 1 NH4 <-> 1 N2O + 4 H + 3 e		-440.46000000000004	-55.06	kdef**E^((440.465*p)/(R*T))**(NH4^(5/3)*NO^(8/3)*NO3)	kdef**E^((-440.465*(1 - p))/(R*T))**(H^(2/3)*N2O^(8/3))	-440.465 + R*T*Log[(H^(2/3)*H2O^3*N2O^(8/3))/(NH4^(5/3)*NO^(8/3)*NO3)]
2 H + 2.67 NH3 + 2.67 NO + 1 NO3 <-> 2.67 N2O + 1 NH4 + 3 H2O	0.38 NO3 + 3.75 H + 3 e <-> 0.38 NH4 + 1.12 H2O	1 NO + 1 NH3 <-> 1 N2O + 3 H + 3 e		-581.03	-72.63	kdef**E^((581.027*p)/(R*T))**(H^2*NH3^(8/3)*NO^(8/3)*NO3)	kdef**E^((-581.027*(1 - p))/(R*T))**(N2O^(8/3)*NH4)	-581.027 + R*T*Log[(H2O^3*N2O^(8/3)*NH4)/(H^2*NH3^(8/3)*NO^(8/3)*NO3)]
2 H + 2.67 N2H5 + 1 NO3 <-> 3.67 NH4 + 2.67 NO + 0.33 H2O	0.38 NH4 + 1.12 H2O <-> 0.38 NO3 + 3.75 H + 3 e	1 NO + 1 NH4 + 3 H + 3 e <-> 1 N2H5 + 1 H2O		-205.45000000000002	-25.68	kdef**E^((205.446*p)/(R*T))**(H^2*N2H5^(8/3)*NO3)	kdef**E^((-205.446*(1 - p))/(R*T))**(NH4^(11/3)*NO^(8/3))	-205.446 + R*T*Log[(H2O^(1/3)*NH4^(11/3)*NO^(8/3))/(H^2*N2H5^(8/3)*NO3)]
4.67 H + 2.67 N2H4 + 1 NO3 <-> 3.67 NH4 + 2.67 NO + 0.33 H2O	0.38 NH4 + 1.12 H2O <-> 0.38 NO3 + 3.75 H + 3 e	1 NO + 1 NH4 + 2 H + 3 e <-> 1 N2H4 + 1 H2O		-404.58	-50.57	kdef**E^((404.585*p)/(R*T))**(H^(14/3)*N2H4^(8/3)*NO3)	kdef**E^((-404.585*(1 - p))/(R*T))**(NH4^(11/3)*NO^(8/3))	-404.585 + R*T*Log[(H2O^(1/3)*NH4^(11/3)*NO^(8/3))/(H^(14/3)*N2H4^(8/3)*NO3)]
2 H + 2.67 N2H4 + 1 NO3 <-> 2.67 NH3 + 1 NH4 + 2.67 NO + 0.33 H2O	0.38 NH4 + 1.12 H2O <-> 0.38 NO3 + 3.75 H + 3 e	1 NO + 1 NH3 + 3 H + 3 e <-> 1 N2H4 + 1 H2O		-264.02	-33	kdef**E^((264.022*p)/(R*T))**(H^2*N2H4^(8/3)*NO3)	kdef**E^((-264.022*(1 - p))/(R*T))**(NH3^(8/3)*NH4*NO^(8/3))	-264.022 + R*T*Log[(H2O^(1/3)*NH3^(8/3)*NH4*NO^(8/3))/(H^2*N2H4^(8/3)*NO3)]
4 N2O + 1 NH4 <-> 2 H + 4 N2 + 1 NO3 + 1 H2O	0.25 NH4 + 0.75 H2O <-> 0.25 NO3 + 2.5 H + 2 e	1 N2O + 2 H + 2 e <-> 1 N2 + 1 H2O		-649.91	-81.24	kdef**E^((649.91*p)/(R*T))**(N2O^4*NH4)	kdef**E^((-649.91*(1 - p))/(R*T))**(H^2*N2^4*NO3)	-649.91 + R*T*Log[(H^2*H2O*N2^4*NO3)/(N2O^4*NH4)]
2 H + 2 N2H4 + 1 NO3 <-> 2 N2 + 1 NH4 + 3 H2O	0.5 NO3 + 5 H + 4 e <-> 0.5 NH4 + 1.5 H2O	1 N2H4 <-> 1 N2 + 4 H + 4 e		-958.74	-119.84	kdef**E^((958.742*p)/(R*T))**(H^2*N2H4^2*NO3)	kdef**E^((-958.742*(1 - p))/(R*T))**(N2^2*NH4)	-958.742 + R*T*Log[(H2O^3*N2^2*NH4)/(H^2*N2H4^2*NO3)]
2 N2H5 + 1 NO3 <-> 2 N2 + 1 NH4 + 3 H2O	0.5 NO3 + 5 H + 4 e <-> 0.5 NH4 + 1.5 H2O	1 N2H5 <-> 1 N2 + 5 H + 4 e		-809.39	-101.17	kdef**E^((809.388*p)/(R*T))**(N2H5^2*NO3)	kdef**E^((-809.388*(1 - p))/(R*T))**(N2^2*NH4)	-809.388 + R*T*Log[(H2O^3*N2^2*NH4)/(N2H5^2*NO3)]
1 NH4 + 2 O2 <-> 2 H + 1 NO3 + 1 H2O	0.5 NH4 + 1.5 H2O <-> 0.5 NO3 + 5 H + 4 e	1 O2 + 4 H + 4 e <-> 2 H2O		-303.19	-37.9	kdef**E^((303.194*p)/(R*T))**(NH4*O2^2)	kdef**E^((-303.194*(1 - p))/(R*T))**(H^2*NO3)	-303.194 + R*T*Log[(H^2*H2O*NO3)/(NH4*O2^2)]
3 H + 1 NH2OH + 3 NO2 <-> 4 NO + 3 H2O	3 NO + 3 H2O <-> 3 NO2 + 6 H + 3 e	1 NO + 3 H + 3 e <-> 1 NH2OH		-170.53	-56.84	kdef**E^((170.526*p)/(R*T))**(H^3*NH2OH*NO2^3)	kdef**E^((-170.526*(1 - p))/(R*T))**NO^4	-170.526 + R*T*Log[(H2O^3*NO^4)/(H^3*NH2OH*NO2^3)]
2 H + 1 NH3OH + 3 NO2 <-> 4 NO + 3 H2O	3 NO + 3 H2O <-> 3 NO2 + 6 H + 3 e	1 NO + 4 H + 3 e <-> 1 NH3OH		-136.42000000000002	-45.47	kdef**E^((136.419*p)/(R*T))**(H^2*NH3OH*NO2^3)	kdef**E^((-136.419*(1 - p))/(R*T))**NO^4	-136.419 + R*T*Log[(H2O^3*NO^4)/(H^2*NH3OH*NO2^3)]
5 H + 1 NH3 + 5 NO2 <-> 6 NO + 4 H2O	5 NO + 5 H2O <-> 5 NO2 + 10 H + 5 e	1 NO + 5 H + 5 e <-> 1 NH3 + 1 H2O		-148.07	-29.61	kdef**E^((148.073*p)/(R*T))**(H^5*NH3*NO2^5)	kdef**E^((-148.073*(1 - p))/(R*T))**NO^6	-148.073 + R*T*Log[(H2O^4*NO^6)/(H^5*NH3*NO2^5)]
4 H + 1 NH4 + 5 NO2 <-> 6 NO + 4 H2O	5 NO + 5 H2O <-> 5 NO2 + 10 H + 5 e	1 NO + 6 H + 5 e <-> 1 NH4 + 1 H2O		-95.36	-19.07	kdef**E^((95.362*p)/(R*T))**(H^4*NH4*NO2^5)	kdef**E^((-95.362*(1 - p))/(R*T))**NO^6	-95.362 + R*T*Log[(H2O^4*NO^6)/(H^4*NH4*NO2^5)]
1 NH2OH + 2 NO + 1 H2O <-> 1 H + 1 NH4 + 2 NO2	2 NO + 2 H2O <-> 2 NO2 + 4 H + 2 e	1 NH2OH + 3 H + 2 e <-> 1 NH4 + 1 H2O		-75.16	-37.58	kdef**E^((75.164*p)/(R*T))**(NH2OH*NO^2)	kdef**E^((-75.164*(1 - p))/(R*T))**(H*NH4*NO2^2)	-75.164 + R*T*Log[(H*NH4*NO2^2)/(H2O*NH2OH*NO^2)]
1 NH3OH + 2 NO + 1 H2O <-> 1 H + 1 NH4 + 2 NO2	2 NO + 2 H2O <-> 2 NO2 + 4 H + 2 e	1 NH3OH + 3 H + 2 e <-> 1 NH4 + 1 H2O		-41.06	-20.53	kdef**E^((41.057*p)/(R*T))**(NH3OH*NO^2)	kdef**E^((-41.057*(1 - p))/(R*T))**(H*NH4*NO2^2)	-41.057 + R*T*Log[(H*NH4*NO2^2)/(H2O*NH3OH*NO^2)]
1 NH2OH + 2 NO + 1 H2O <-> 2 H + 1 NH3 + 2 NO2	2 NO + 2 H2O <-> 2 NO2 + 4 H + 2 e	1 NH2OH + 2 H + 2 e <-> 1 NH3 + 1 H2O		-22.45	-11.23	kdef**E^((22.453*p)/(R*T))**(NH2OH*NO^2)	kdef**E^((-22.453*(1 - p))/(R*T))**(H^2*NH3*NO2^2)	-22.453 + R*T*Log[(H^2*NH3*NO2^2)/(H2O*NH2OH*NO^2)]
8 NO + 2 NO3 + 3 H2O <-> 6 H + 1 N2O + 8 NO2	8 NO + 8 H2O <-> 8 NO2 + 16 H + 8 e	2 NO3 + 10 H + 8 e <-> 1 N2O + 5 H2O		-29.11	-3.64	kdef**E^((29.107*p)/(R*T))**(NO^8*NO3^2)	kdef**E^((-29.107*(1 - p))/(R*T))**(H^6*N2O*NO2^8)	-29.107 + R*T*Log[(H^6*N2O*NO2^8)/(H2O^3*NO^8*NO3^2)]
10 NO + 2 NO3 + 4 H2O <-> 8 H + 1 N2 + 10 NO2	10 NO + 10 H2O <-> 10 NO2 + 20 H + 10 e	2 NO3 + 12 H + 10 e <-> 1 N2 + 6 H2O		-155.98	-15.6	kdef**E^((155.98*p)/(R*T))**(NO^10*NO3^2)	kdef**E^((-155.98*(1 - p))/(R*T))**(H^8*N2*NO2^10)	-155.98 + R*T*Log[(H^8*N2*NO2^10)/(H2O^4*NO^10*NO3^2)]
4 NO + 1 H2O <-> 2 H + 1 N2O + 2 NO2	2 NO + 2 H2O <-> 2 NO2 + 4 H + 2 e	2 NO + 2 H + 2 e <-> 1 N2O + 1 H2O		-123.22	-61.61	kdef**E^((123.219*p)/(R*T))**NO^4	kdef**E^((-123.219*(1 - p))/(R*T))**(H^2*N2O*NO2^2)	-123.219 + R*T*Log[(H^2*N2O*NO2^2)/(H2O*NO^4)]
6 NO + 2 H2O <-> 4 H + 1 N2 + 4 NO2	4 NO + 4 H2O <-> 4 NO2 + 8 H + 4 e	2 NO + 4 H + 4 e <-> 1 N2 + 2 H2O		-250.09	-62.52	kdef**E^((250.092*p)/(R*T))**NO^6	kdef**E^((-250.092*(1 - p))/(R*T))**(H^4*N2*NO2^4)	-250.092 + R*T*Log[(H^4*N2*NO2^4)/(H2O^2*NO^6)]
6 H + 2 NH4 + 8 NO2 <-> 1 N2O + 8 NO + 7 H2O	8 NO2 + 16 H + 8 e <-> 8 NO + 8 H2O	2 NH4 + 1 H2O <-> 1 N2O + 10 H + 8 e		-313.94	-39.24	kdef**E^((313.943*p)/(R*T))**(H^6*NH4^2*NO2^8)	kdef**E^((-313.943*(1 - p))/(R*T))**(N2O*NO^8)	-313.943 + R*T*Log[(H2O^7*N2O*NO^8)/(H^6*NH4^2*NO2^8)]
8 H + 2 NH3 + 8 NO2 <-> 1 N2O + 8 NO + 7 H2O	8 NO2 + 16 H + 8 e <-> 8 NO + 8 H2O	2 NH3 + 1 H2O <-> 1 N2O + 8 H + 8 e		-419.36	-52.42	kdef**E^((419.365*p)/(R*T))**(H^8*NH3^2*NO2^8)	kdef**E^((-419.365*(1 - p))/(R*T))**(N2O*NO^8)	-419.365 + R*T*Log[(H2O^7*N2O*NO^8)/(H^8*NH3^2*NO2^8)]
4 H + 2 NH4 + 6 NO2 <-> 1 N2 + 6 NO + 6 H2O	6 NO2 + 12 H + 6 e <-> 6 NO + 6 H2O	2 NH4 <-> 1 N2 + 8 H + 6 e		-440.82	-73.47	kdef**E^((440.816*p)/(R*T))**(H^4*NH4^2*NO2^6)	kdef**E^((-440.816*(1 - p))/(R*T))**(N2*NO^6)	-440.816 + R*T*Log[(H2O^6*N2*NO^6)/(H^4*NH4^2*NO2^6)]
6 H + 2 NH3 + 6 NO2 <-> 1 N2 + 6 NO + 6 H2O	6 NO2 + 12 H + 6 e <-> 6 NO + 6 H2O	2 NH3 <-> 1 N2 + 6 H + 6 e		-546.24	-91.04	kdef**E^((546.238*p)/(R*T))**(H^6*NH3^2*NO2^6)	kdef**E^((-546.238*(1 - p))/(R*T))**(N2*NO^6)	-546.238 + R*T*Log[(H2O^6*N2*NO^6)/(H^6*NH3^2*NO2^6)]
2 H + 1 NH4 + 3 NO2 <-> 1 N2O + 2 NO + 3 H2O	3 NO2 + 6 H + 3 e <-> 3 NO + 3 H2O	1 NO + 1 NH4 <-> 1 N2O + 4 H + 3 e		-218.58	-72.86	kdef**E^((218.581*p)/(R*T))**(H^2*NH4*NO2^3)	kdef**E^((-218.581*(1 - p))/(R*T))**(N2O*NO^2)	-218.581 + R*T*Log[(H2O^3*N2O*NO^2)/(H^2*NH4*NO2^3)]
3 H + 1 NH3 + 3 NO2 <-> 1 N2O + 2 NO + 3 H2O	3 NO2 + 6 H + 3 e <-> 3 NO + 3 H2O	1 NO + 1 NH3 <-> 1 N2O + 3 H + 3 e		-271.29	-90.43	kdef**E^((271.292*p)/(R*T))**(H^3*NH3*NO2^3)	kdef**E^((-271.292*(1 - p))/(R*T))**(N2O*NO^2)	-271.292 + R*T*Log[(H2O^3*N2O*NO^2)/(H^3*NH3*NO2^3)]
3 H + 1 N2H5 + 3 NO2 <-> 1 NH4 + 4 NO + 2 H2O	3 NO + 3 H2O <-> 3 NO2 + 6 H + 3 e	1 NO + 1 NH4 + 3 H + 3 e <-> 1 N2H5 + 1 H2O		-130.45	-43.480000000000004	kdef**E^((130.449*p)/(R*T))**(H^3*N2H5*NO2^3)	kdef**E^((-130.449*(1 - p))/(R*T))**(NH4*NO^4)	-130.449 + R*T*Log[(H2O^2*NH4*NO^4)/(H^3*N2H5*NO2^3)]
4 H + 1 N2H4 + 3 NO2 <-> 1 NH4 + 4 NO + 2 H2O	3 NO + 3 H2O <-> 3 NO2 + 6 H + 3 e	1 NO + 1 NH4 + 2 H + 3 e <-> 1 N2H4 + 1 H2O		-205.13	-68.38	kdef**E^((205.126*p)/(R*T))**(H^4*N2H4*NO2^3)	kdef**E^((-205.126*(1 - p))/(R*T))**(NH4*NO^4)	-205.126 + R*T*Log[(H2O^2*NH4*NO^4)/(H^4*N2H4*NO2^3)]
3 H + 1 N2H4 + 3 NO2 <-> 1 NH3 + 4 NO + 2 H2O	3 NO + 3 H2O <-> 3 NO2 + 6 H + 3 e	1 NO + 1 NH3 + 3 H + 3 e <-> 1 N2H4 + 1 H2O		-152.41	-50.800000000000004	kdef**E^((152.415*p)/(R*T))**(H^3*N2H4*NO2^3)	kdef**E^((-152.415*(1 - p))/(R*T))**(NH3*NO^4)	-152.415 + R*T*Log[(H2O^2*NH3*NO^4)/(H^3*N2H4*NO2^3)]
1 N2O + 2 NO + 1 H2O <-> 2 H + 1 N2 + 2 NO2	2 NO + 2 H2O <-> 2 NO2 + 4 H + 2 e	1 N2O + 2 H + 2 e <-> 1 N2 + 1 H2O		-126.87	-63.440000000000005	kdef**E^((126.873*p)/(R*T))**(N2O*NO^2)	kdef**E^((-126.873*(1 - p))/(R*T))**(H^2*N2*NO2^2)	-126.873 + R*T*Log[(H^2*N2*NO2^2)/(H2O*N2O*NO^2)]
4 H + 1 N2H4 + 4 NO2 <-> 1 N2 + 4 NO + 4 H2O	4 NO2 + 8 H + 4 e <-> 4 NO + 4 H2O	1 N2H4 <-> 1 N2 + 4 H + 4 e		-550.58	-137.64000000000001	kdef**E^((550.58*p)/(R*T))**(H^4*N2H4*NO2^4)	kdef**E^((-550.58*(1 - p))/(R*T))**(N2*NO^4)	-550.58 + R*T*Log[(H2O^4*N2*NO^4)/(H^4*N2H4*NO2^4)]
3 H + 1 N2H5 + 4 NO2 <-> 1 N2 + 4 NO + 4 H2O	4 NO2 + 8 H + 4 e <-> 4 NO + 4 H2O	1 N2H5 <-> 1 N2 + 5 H + 4 e		-475.90000000000003	-118.98	kdef**E^((475.903*p)/(R*T))**(H^3*N2H5*NO2^4)	kdef**E^((-475.903*(1 - p))/(R*T))**(N2*NO^4)	-475.903 + R*T*Log[(H2O^4*N2*NO^4)/(H^3*N2H5*NO2^4)]
1 NO + 0.25 O2 + 0.5 H2O <-> 1 H + 1 NO2	4 NO + 4 H2O <-> 4 NO2 + 8 H + 4 e	1 O2 + 4 H + 4 e <-> 2 H2O		-20.1	-20.1	kdef**E^((20.097*p)/(R*T))**(NO*O2^(1/4))	kdef**E^((-20.097*(1 - p))/(R*T))**(H*NO2)	-20.097 + R*T*Log[(H*NO2)/(Sqrt[H2O]*NO*O2^(1/4))]
1.33 NH3OH + 1 NO2 <-> 0.33 H + 1 NH2OH + 1.33 NO + 1 H2O	0.75 NH2OH + 0.75 H2O <-> 0.75 NO2 + 3.75 H + 3 e	1 NO + 4 H + 3 e <-> 1 NH3OH		-11.370000000000001	-2.84	kdef**E^((11.366*p)/(R*T))**(NH3OH^(4/3)*NO2)	kdef**E^((-11.366*(1 - p))/(R*T))**(H^(1/3)*NH2OH*NO^(4/3))	-11.366 + R*T*Log[(H^(1/3)*H2O*NH2OH*NO^(4/3))/(NH3OH^(4/3)*NO2)]
1.25 NH2OH + 1 NO + 0.25 H2O <-> 1.25 H + 1 NH3 + 1.25 NO2	1.25 NH2OH + 1.25 H2O <-> 1.25 NO2 + 6.25 H + 5 e	1 NO + 5 H + 5 e <-> 1 NH3 + 1 H2O		-65.08	-13.02	kdef**E^((65.085*p)/(R*T))**(NH2OH^(5/4)*NO)	kdef**E^((-65.085*(1 - p))/(R*T))**(H^(5/4)*NH3*NO2^(5/4))	-65.085 + R*T*Log[(H^(5/4)*NH3*NO2^(5/4))/(H2O^(1/4)*NH2OH^(5/4)*NO)]
1.25 NH2OH + 1 NO + 0.25 H2O <-> 0.25 H + 1 NH4 + 1.25 NO2	1.25 NH2OH + 1.25 H2O <-> 1.25 NO2 + 6.25 H + 5 e	1 NO + 6 H + 5 e <-> 1 NH4 + 1 H2O		-117.8	-23.56	kdef**E^((117.795*p)/(R*T))**(NH2OH^(5/4)*NO)	kdef**E^((-117.795*(1 - p))/(R*T))**(H^(1/4)*NH4*NO2^(5/4))	-117.795 + R*T*Log[(H^(1/4)*NH4*NO2^(5/4))/(H2O^(1/4)*NH2OH^(5/4)*NO)]
1 H + 3 NH2OH <-> 2 NH4 + 1 NO2 + 1 H2O	0.5 NH2OH + 0.5 H2O <-> 0.5 NO2 + 2.5 H + 2 e	1 NH2OH + 3 H + 2 e <-> 1 NH4 + 1 H2O		-320.85	-80.21000000000001	kdef**E^((320.854*p)/(R*T))**(H*NH2OH^3)	kdef**E^((-320.854*(1 - p))/(R*T))**(NH4^2*NO2)	-320.854 + R*T*Log[(H2O*NH4^2*NO2)/(H*NH2OH^3)]
1 H + 1 NH2OH + 2 NH3OH <-> 2 NH4 + 1 NO2 + 1 H2O	0.5 NH2OH + 0.5 H2O <-> 0.5 NO2 + 2.5 H + 2 e	1 NH3OH + 3 H + 2 e <-> 1 NH4 + 1 H2O		-252.64000000000001	-63.160000000000004	kdef**E^((252.64*p)/(R*T))**(H*NH2OH*NH3OH^2)	kdef**E^((-252.64*(1 - p))/(R*T))**(NH4^2*NO2)	-252.64 + R*T*Log[(H2O*NH4^2*NO2)/(H*NH2OH*NH3OH^2)]
3 NH2OH <-> 1 H + 2 NH3 + 1 NO2 + 1 H2O	0.5 NH2OH + 0.5 H2O <-> 0.5 NO2 + 2.5 H + 2 e	1 NH2OH + 2 H + 2 e <-> 1 NH3 + 1 H2O		-215.43	-53.86	kdef**E^((215.432*p)/(R*T))**NH2OH^3	kdef**E^((-215.432*(1 - p))/(R*T))**(H*NH3^2*NO2)	-215.432 + R*T*Log[(H*H2O*NH3^2*NO2)/NH2OH^3]
2 NH2OH + 2 NO3 <-> 1 N2O + 2 NO2 + 3 H2O	2 NH2OH + 2 H2O <-> 2 NO2 + 10 H + 8 e	2 NO3 + 10 H + 8 e <-> 1 N2O + 5 H2O		-370.16	-46.27	kdef**E^((370.159*p)/(R*T))**(NH2OH^2*NO3^2)	kdef**E^((-370.159*(1 - p))/(R*T))**(N2O*NO2^2)	-370.159 + R*T*Log[(H2O^3*N2O*NO2^2)/(NH2OH^2*NO3^2)]
2.5 NH2OH + 2 NO3 <-> 0.5 H + 1 N2 + 2.5 NO2 + 3.5 H2O	2.5 NH2OH + 2.5 H2O <-> 2.5 NO2 + 12.5 H + 10 e	2 NO3 + 12 H + 10 e <-> 1 N2 + 6 H2O		-582.29	-58.230000000000004	kdef**E^((582.295*p)/(R*T))**(NH2OH^(5/2)*NO3^2)	kdef**E^((-582.295*(1 - p))/(R*T))**(Sqrt[H]*N2*NO2^(5/2))	-582.295 + R*T*Log[(Sqrt[H]*H2O^(7/2)*N2*NO2^(5/2))/(NH2OH^(5/2)*NO3^2)]
1 NH2OH + 4 NO <-> 1 H + 2 N2O + 1 NO2 + 1 H2O	0.5 NH2OH + 0.5 H2O <-> 0.5 NO2 + 2.5 H + 2 e	2 NO + 2 H + 2 e <-> 1 N2O + 1 H2O		-416.96000000000004	-104.24000000000001	kdef**E^((416.964*p)/(R*T))**(NH2OH*NO^4)	kdef**E^((-416.964*(1 - p))/(R*T))**(H*N2O^2*NO2)	-416.964 + R*T*Log[(H*H2O*N2O^2*NO2)/(NH2OH*NO^4)]
1 NH2OH + 2 NO <-> 1 H + 1 N2 + 1 NO2 + 1 H2O	1 NH2OH + 1 H2O <-> 1 NO2 + 5 H + 4 e	2 NO + 4 H + 4 e <-> 1 N2 + 2 H2O		-420.62	-105.15	kdef**E^((420.618*p)/(R*T))**(NH2OH*NO^2)	kdef**E^((-420.618*(1 - p))/(R*T))**(H*N2*NO2)	-420.618 + R*T*Log[(H*H2O*N2*NO2)/(NH2OH*NO^2)]
1 N2O + 2 NH2OH + 1 H2O <-> 2 NH4 + 2 NO2	2 NO2 + 10 H + 8 e <-> 2 NH2OH + 2 H2O	2 NH4 + 1 H2O <-> 1 N2O + 10 H + 8 e		-27.11	-3.39	kdef**E^((27.109*p)/(R*T))**(N2O*NH2OH^2)	kdef**E^((-27.109*(1 - p))/(R*T))**(NH4^2*NO2^2)	-27.109 + R*T*Log[(NH4^2*NO2^2)/(H2O*N2O*NH2OH^2)]
2 H + 2 NH3 + 2 NO2 <-> 1 N2O + 2 NH2OH + 1 H2O	2 NO2 + 10 H + 8 e <-> 2 NH2OH + 2 H2O	2 NH3 + 1 H2O <-> 1 N2O + 8 H + 8 e		-78.31	-9.790000000000001	kdef**E^((78.313*p)/(R*T))**(H^2*NH3^2*NO2^2)	kdef**E^((-78.313*(1 - p))/(R*T))**(N2O*NH2OH^2)	-78.313 + R*T*Log[(H2O*N2O*NH2OH^2)/(H^2*NH3^2*NO2^2)]
2 NH4 + 1.5 NO2 <-> 0.5 H + 1 N2 + 1.5 NH2OH + 1.5 H2O	1.5 NO2 + 7.5 H + 6 e <-> 1.5 NH2OH + 1.5 H2O	2 NH4 <-> 1 N2 + 8 H + 6 e		-185.03	-30.84	kdef**E^((185.027*p)/(R*T))**(NH4^2*NO2^(3/2))	kdef**E^((-185.027*(1 - p))/(R*T))**(Sqrt[H]*N2*NH2OH^(3/2))	-185.027 + R*T*Log[(Sqrt[H]*H2O^(3/2)*N2*NH2OH^(3/2))/(NH4^2*NO2^(3/2))]
1.5 H + 2 NH3 + 1.5 NO2 <-> 1 N2 + 1.5 NH2OH + 1.5 H2O	1.5 NO2 + 7.5 H + 6 e <-> 1.5 NH2OH + 1.5 H2O	2 NH3 <-> 1 N2 + 6 H + 6 e		-290.45	-48.410000000000004	kdef**E^((290.449*p)/(R*T))**(H^(3/2)*NH3^2*NO2^(3/2))	kdef**E^((-290.449*(1 - p))/(R*T))**(N2*NH2OH^(3/2))	-290.449 + R*T*Log[(H2O^(3/2)*N2*NH2OH^(3/2))/(H^(3/2)*NH3^2*NO2^(3/2))]
1.33 NH4 + 1.33 NO + 1 NO2 <-> 0.33 H + 1.33 N2O + 1 NH2OH + 1 H2O	0.75 NO2 + 3.75 H + 3 e <-> 0.75 NH2OH + 0.75 H2O	1 NO + 1 NH4 <-> 1 N2O + 4 H + 3 e		-120.92	-30.23	kdef**E^((120.915*p)/(R*T))**(NH4^(4/3)*NO^(4/3)*NO2)	kdef**E^((-120.915*(1 - p))/(R*T))**(H^(1/3)*N2O^(4/3)*NH2OH)	-120.915 + R*T*Log[(H^(1/3)*H2O*N2O^(4/3)*NH2OH)/(NH4^(4/3)*NO^(4/3)*NO2)]
1 H + 1.33 NH3 + 1.33 NO + 1 NO2 <-> 1.33 N2O + 1 NH2OH + 1 H2O	0.75 NO2 + 3.75 H + 3 e <-> 0.75 NH2OH + 0.75 H2O	1 NO + 1 NH3 <-> 1 N2O + 3 H + 3 e		-191.20000000000002	-47.800000000000004	kdef**E^((191.197*p)/(R*T))**(H*NH3^(4/3)*NO^(4/3)*NO2)	kdef**E^((-191.197*(1 - p))/(R*T))**(N2O^(4/3)*NH2OH)	-191.197 + R*T*Log[(H2O*N2O^(4/3)*NH2OH)/(H*NH3^(4/3)*NO^(4/3)*NO2)]
1 H + 1.33 N2H5 + 1 NO2 + 0.33 H2O <-> 1 NH2OH + 1.33 NH4 + 1.33 NO	0.75 NH2OH + 0.75 H2O <-> 0.75 NO2 + 3.75 H + 3 e	1 NO + 1 NH4 + 3 H + 3 e <-> 1 N2H5 + 1 H2O		-3.41	-0.85	kdef**E^((3.406*p)/(R*T))**(H*N2H5^(4/3)*NO2)	kdef**E^((-3.406*(1 - p))/(R*T))**(NH2OH*NH4^(4/3)*NO^(4/3))	-3.406 + R*T*Log[(NH2OH*NH4^(4/3)*NO^(4/3))/(H*H2O^(1/3)*N2H5^(4/3)*NO2)]
2.33 H + 1.33 N2H4 + 1 NO2 + 0.33 H2O <-> 1 NH2OH + 1.33 NH4 + 1.33 NO	0.75 NH2OH + 0.75 H2O <-> 0.75 NO2 + 3.75 H + 3 e	1 NO + 1 NH4 + 2 H + 3 e <-> 1 N2H4 + 1 H2O		-102.98	-25.740000000000002	kdef**E^((102.975*p)/(R*T))**(H^(7/3)*N2H4^(4/3)*NO2)	kdef**E^((-102.975*(1 - p))/(R*T))**(NH2OH*NH4^(4/3)*NO^(4/3))	-102.975 + R*T*Log[(NH2OH*NH4^(4/3)*NO^(4/3))/(H^(7/3)*H2O^(1/3)*N2H4^(4/3)*NO2)]
1 H + 1.33 N2H4 + 1 NO2 + 0.33 H2O <-> 1 NH2OH + 1.33 NH3 + 1.33 NO	0.75 NH2OH + 0.75 H2O <-> 0.75 NO2 + 3.75 H + 3 e	1 NO + 1 NH3 + 3 H + 3 e <-> 1 N2H4 + 1 H2O		-32.69	-8.17	kdef**E^((32.694*p)/(R*T))**(H*N2H4^(4/3)*NO2)	kdef**E^((-32.694*(1 - p))/(R*T))**(NH2OH*NH3^(4/3)*NO^(4/3))	-32.694 + R*T*Log[(NH2OH*NH3^(4/3)*NO^(4/3))/(H*H2O^(1/3)*N2H4^(4/3)*NO2)]
2 N2O + 1 NH2OH <-> 1 H + 2 N2 + 1 NO2 + 1 H2O	0.5 NH2OH + 0.5 H2O <-> 0.5 NO2 + 2.5 H + 2 e	1 N2O + 2 H + 2 e <-> 1 N2 + 1 H2O		-424.27	-106.07000000000001	kdef**E^((424.272*p)/(R*T))**(N2O^2*NH2OH)	kdef**E^((-424.272*(1 - p))/(R*T))**(H*N2^2*NO2)	-424.272 + R*T*Log[(H*H2O*N2^2*NO2)/(N2O^2*NH2OH)]
1 H + 1 N2H4 + 1 NO2 <-> 1 N2 + 1 NH2OH + 1 H2O	1 NO2 + 5 H + 4 e <-> 1 NH2OH + 1 H2O	1 N2H4 <-> 1 N2 + 4 H + 4 e		-380.05	-95.01	kdef**E^((380.054*p)/(R*T))**(H*N2H4*NO2)	kdef**E^((-380.054*(1 - p))/(R*T))**(N2*NH2OH)	-380.054 + R*T*Log[(H2O*N2*NH2OH)/(H*N2H4*NO2)]
1 N2H5 + 1 NO2 <-> 1 N2 + 1 NH2OH + 1 H2O	1 NO2 + 5 H + 4 e <-> 1 NH2OH + 1 H2O	1 N2H5 <-> 1 N2 + 5 H + 4 e		-305.38	-76.34	kdef**E^((305.377*p)/(R*T))**(N2H5*NO2)	kdef**E^((-305.377*(1 - p))/(R*T))**(N2*NH2OH)	-305.377 + R*T*Log[(H2O*N2*NH2OH)/(N2H5*NO2)]
1 NH2OH + 1 O2 <-> 1 H + 1 NO2 + 1 H2O	1 NH2OH + 1 H2O <-> 1 NO2 + 5 H + 4 e	1 O2 + 4 H + 4 e <-> 2 H2O		-250.91	-62.730000000000004	kdef**E^((250.914*p)/(R*T))**(NH2OH*O2)	kdef**E^((-250.914*(1 - p))/(R*T))**(H*NO2)	-250.914 + R*T*Log[(H*H2O*NO2)/(NH2OH*O2)]
2 H + 1.33 NH2OH + 1 NO2 <-> 1 NH3OH + 1.33 NO + 1 H2O	0.75 NH3OH + 0.75 H2O <-> 0.75 NO2 + 4.5 H + 3 e	1 NO + 3 H + 3 e <-> 1 NH2OH		-90.95	-22.740000000000002	kdef**E^((90.949*p)/(R*T))**(H^2*NH2OH^(4/3)*NO2)	kdef**E^((-90.949*(1 - p))/(R*T))**(NH3OH*NO^(4/3))	-90.949 + R*T*Log[(H2O*NH3OH*NO^(4/3))/(H^2*NH2OH^(4/3)*NO2)]
1.25 NH3OH + 1 NO + 0.25 H2O <-> 2.5 H + 1 NH3 + 1.25 NO2	1.25 NH3OH + 1.25 H2O <-> 1.25 NO2 + 7.5 H + 5 e	1 NO + 5 H + 5 e <-> 1 NH3 + 1 H2O		-22.45	-4.49	kdef**E^((22.451*p)/(R*T))**(NH3OH^(5/4)*NO)	kdef**E^((-22.451*(1 - p))/(R*T))**(H^(5/2)*NH3*NO2^(5/4))	-22.451 + R*T*Log[(H^(5/2)*NH3*NO2^(5/4))/(H2O^(1/4)*NH3OH^(5/4)*NO)]
1.25 NH3OH + 1 NO + 0.25 H2O <-> 1.5 H + 1 NH4 + 1.25 NO2	1.25 NH3OH + 1.25 H2O <-> 1.25 NO2 + 7.5 H + 5 e	1 NO + 6 H + 5 e <-> 1 NH4 + 1 H2O		-75.16	-15.030000000000001	kdef**E^((75.162*p)/(R*T))**(NH3OH^(5/4)*NO)	kdef**E^((-75.162*(1 - p))/(R*T))**(H^(3/2)*NH4*NO2^(5/4))	-75.162 + R*T*Log[(H^(3/2)*NH4*NO2^(5/4))/(H2O^(1/4)*NH3OH^(5/4)*NO)]
2 NH2OH + 1 NH3OH <-> 2 NH4 + 1 NO2 + 1 H2O	0.5 NH3OH + 0.5 H2O <-> 0.5 NO2 + 3 H + 2 e	1 NH2OH + 3 H + 2 e <-> 1 NH4 + 1 H2O		-286.75	-71.69	kdef**E^((286.747*p)/(R*T))**(NH2OH^2*NH3OH)	kdef**E^((-286.747*(1 - p))/(R*T))**(NH4^2*NO2)	-286.747 + R*T*Log[(H2O*NH4^2*NO2)/(NH2OH^2*NH3OH)]
3 NH3OH <-> 2 NH4 + 1 NO2 + 1 H2O	0.5 NH3OH + 0.5 H2O <-> 0.5 NO2 + 3 H + 2 e	1 NH3OH + 3 H + 2 e <-> 1 NH4 + 1 H2O		-218.53	-54.63	kdef**E^((218.533*p)/(R*T))**NH3OH^3	kdef**E^((-218.533*(1 - p))/(R*T))**(NH4^2*NO2)	-218.533 + R*T*Log[(H2O*NH4^2*NO2)/NH3OH^3]
2 NH2OH + 1 NH3OH <-> 2 H + 2 NH3 + 1 NO2 + 1 H2O	0.5 NH3OH + 0.5 H2O <-> 0.5 NO2 + 3 H + 2 e	1 NH2OH + 2 H + 2 e <-> 1 NH3 + 1 H2O		-181.32	-45.33	kdef**E^((181.325*p)/(R*T))**(NH2OH^2*NH3OH)	kdef**E^((-181.325*(1 - p))/(R*T))**(H^2*NH3^2*NO2)	-181.325 + R*T*Log[(H^2*H2O*NH3^2*NO2)/(NH2OH^2*NH3OH)]
2 NH3OH + 2 NO3 <-> 2 H + 1 N2O + 2 NO2 + 3 H2O	2 NH3OH + 2 H2O <-> 2 NO2 + 12 H + 8 e	2 NO3 + 10 H + 8 e <-> 1 N2O + 5 H2O		-301.94	-37.74	kdef**E^((301.945*p)/(R*T))**(NH3OH^2*NO3^2)	kdef**E^((-301.945*(1 - p))/(R*T))**(H^2*N2O*NO2^2)	-301.945 + R*T*Log[(H^2*H2O^3*N2O*NO2^2)/(NH3OH^2*NO3^2)]
2.5 NH3OH + 2 NO3 <-> 3 H + 1 N2 + 2.5 NO2 + 3.5 H2O	2.5 NH3OH + 2.5 H2O <-> 2.5 NO2 + 15 H + 10 e	2 NO3 + 12 H + 10 e <-> 1 N2 + 6 H2O		-497.03000000000003	-49.7	kdef**E^((497.027*p)/(R*T))**(NH3OH^(5/2)*NO3^2)	kdef**E^((-497.027*(1 - p))/(R*T))**(H^3*N2*NO2^(5/2))	-497.027 + R*T*Log[(H^3*H2O^(7/2)*N2*NO2^(5/2))/(NH3OH^(5/2)*NO3^2)]
1 NH3OH + 4 NO <-> 2 H + 2 N2O + 1 NO2 + 1 H2O	0.5 NH3OH + 0.5 H2O <-> 0.5 NO2 + 3 H + 2 e	2 NO + 2 H + 2 e <-> 1 N2O + 1 H2O		-382.86	-95.71000000000001	kdef**E^((382.857*p)/(R*T))**(NH3OH*NO^4)	kdef**E^((-382.857*(1 - p))/(R*T))**(H^2*N2O^2*NO2)	-382.857 + R*T*Log[(H^2*H2O*N2O^2*NO2)/(NH3OH*NO^4)]
1 NH3OH + 2 NO <-> 2 H + 1 N2 + 1 NO2 + 1 H2O	1 NH3OH + 1 H2O <-> 1 NO2 + 6 H + 4 e	2 NO + 4 H + 4 e <-> 1 N2 + 2 H2O		-386.51	-96.63	kdef**E^((386.511*p)/(R*T))**(NH3OH*NO^2)	kdef**E^((-386.511*(1 - p))/(R*T))**(H^2*N2*NO2)	-386.511 + R*T*Log[(H^2*H2O*N2*NO2)/(NH3OH*NO^2)]
2 H + 2 NH4 + 2 NO2 <-> 1 N2O + 2 NH3OH + 1 H2O	2 NO2 + 12 H + 8 e <-> 2 NH3OH + 2 H2O	2 NH4 + 1 H2O <-> 1 N2O + 10 H + 8 e		-41.11	-5.14	kdef**E^((41.105*p)/(R*T))**(H^2*NH4^2*NO2^2)	kdef**E^((-41.105*(1 - p))/(R*T))**(N2O*NH3OH^2)	-41.105 + R*T*Log[(H2O*N2O*NH3OH^2)/(H^2*NH4^2*NO2^2)]
4 H + 2 NH3 + 2 NO2 <-> 1 N2O + 2 NH3OH + 1 H2O	2 NO2 + 12 H + 8 e <-> 2 NH3OH + 2 H2O	2 NH3 + 1 H2O <-> 1 N2O + 8 H + 8 e		-146.53	-18.32	kdef**E^((146.527*p)/(R*T))**(H^4*NH3^2*NO2^2)	kdef**E^((-146.527*(1 - p))/(R*T))**(N2O*NH3OH^2)	-146.527 + R*T*Log[(H2O*N2O*NH3OH^2)/(H^4*NH3^2*NO2^2)]
1 H + 2 NH4 + 1.5 NO2 <-> 1 N2 + 1.5 NH3OH + 1.5 H2O	1.5 NO2 + 9 H + 6 e <-> 1.5 NH3OH + 1.5 H2O	2 NH4 <-> 1 N2 + 8 H + 6 e		-236.19	-39.36	kdef**E^((236.188*p)/(R*T))**(H*NH4^2*NO2^(3/2))	kdef**E^((-236.188*(1 - p))/(R*T))**(N2*NH3OH^(3/2))	-236.188 + R*T*Log[(H2O^(3/2)*N2*NH3OH^(3/2))/(H*NH4^2*NO2^(3/2))]
3 H + 2 NH3 + 1.5 NO2 <-> 1 N2 + 1.5 NH3OH + 1.5 H2O	1.5 NO2 + 9 H + 6 e <-> 1.5 NH3OH + 1.5 H2O	2 NH3 <-> 1 N2 + 6 H + 6 e		-341.61	-56.93	kdef**E^((341.609*p)/(R*T))**(H^3*NH3^2*NO2^(3/2))	kdef**E^((-341.609*(1 - p))/(R*T))**(N2*NH3OH^(3/2))	-341.609 + R*T*Log[(H2O^(3/2)*N2*NH3OH^(3/2))/(H^3*NH3^2*NO2^(3/2))]
0.67 H + 1.33 NH4 + 1.33 NO + 1 NO2 <-> 1.33 N2O + 1 NH3OH + 1 H2O	0.75 NO2 + 4.5 H + 3 e <-> 0.75 NH3OH + 0.75 H2O	1 NO + 1 NH4 <-> 1 N2O + 4 H + 3 e		-155.02	-38.76	kdef**E^((155.022*p)/(R*T))**(H^(2/3)*NH4^(4/3)*NO^(4/3)*NO2)	kdef**E^((-155.022*(1 - p))/(R*T))**(N2O^(4/3)*NH3OH)	-155.022 + R*T*Log[(H2O*N2O^(4/3)*NH3OH)/(H^(2/3)*NH4^(4/3)*NO^(4/3)*NO2)]
2 H + 1.33 NH3 + 1.33 NO + 1 NO2 <-> 1.33 N2O + 1 NH3OH + 1 H2O	0.75 NO2 + 4.5 H + 3 e <-> 0.75 NH3OH + 0.75 H2O	1 NO + 1 NH3 <-> 1 N2O + 3 H + 3 e		-225.3	-56.33	kdef**E^((225.304*p)/(R*T))**(H^2*NH3^(4/3)*NO^(4/3)*NO2)	kdef**E^((-225.304*(1 - p))/(R*T))**(N2O^(4/3)*NH3OH)	-225.304 + R*T*Log[(H2O*N2O^(4/3)*NH3OH)/(H^2*NH3^(4/3)*NO^(4/3)*NO2)]
2 H + 1.33 N2H5 + 1 NO2 + 0.33 H2O <-> 1 NH3OH + 1.33 NH4 + 1.33 NO	0.75 NH3OH + 0.75 H2O <-> 0.75 NO2 + 4.5 H + 3 e	1 NO + 1 NH4 + 3 H + 3 e <-> 1 N2H5 + 1 H2O		-37.51	-9.38	kdef**E^((37.513*p)/(R*T))**(H^2*N2H5^(4/3)*NO2)	kdef**E^((-37.513*(1 - p))/(R*T))**(NH3OH*NH4^(4/3)*NO^(4/3))	-37.513 + R*T*Log[(NH3OH*NH4^(4/3)*NO^(4/3))/(H^2*H2O^(1/3)*N2H5^(4/3)*NO2)]
3.33 H + 1.33 N2H4 + 1 NO2 + 0.33 H2O <-> 1 NH3OH + 1.33 NH4 + 1.33 NO	0.75 NH3OH + 0.75 H2O <-> 0.75 NO2 + 4.5 H + 3 e	1 NO + 1 NH4 + 2 H + 3 e <-> 1 N2H4 + 1 H2O		-137.08	-34.27	kdef**E^((137.082*p)/(R*T))**(H^(10/3)*N2H4^(4/3)*NO2)	kdef**E^((-137.082*(1 - p))/(R*T))**(NH3OH*NH4^(4/3)*NO^(4/3))	-137.082 + R*T*Log[(NH3OH*NH4^(4/3)*NO^(4/3))/(H^(10/3)*H2O^(1/3)*N2H4^(4/3)*NO2)]
2 H + 1.33 N2H4 + 1 NO2 + 0.33 H2O <-> 1.33 NH3 + 1 NH3OH + 1.33 NO	0.75 NH3OH + 0.75 H2O <-> 0.75 NO2 + 4.5 H + 3 e	1 NO + 1 NH3 + 3 H + 3 e <-> 1 N2H4 + 1 H2O		-66.8	-16.7	kdef**E^((66.801*p)/(R*T))**(H^2*N2H4^(4/3)*NO2)	kdef**E^((-66.801*(1 - p))/(R*T))**(NH3^(4/3)*NH3OH*NO^(4/3))	-66.801 + R*T*Log[(NH3^(4/3)*NH3OH*NO^(4/3))/(H^2*H2O^(1/3)*N2H4^(4/3)*NO2)]
2 N2O + 1 NH3OH <-> 2 H + 2 N2 + 1 NO2 + 1 H2O	0.5 NH3OH + 0.5 H2O <-> 0.5 NO2 + 3 H + 2 e	1 N2O + 2 H + 2 e <-> 1 N2 + 1 H2O		-390.16	-97.54	kdef**E^((390.165*p)/(R*T))**(N2O^2*NH3OH)	kdef**E^((-390.165*(1 - p))/(R*T))**(H^2*N2^2*NO2)	-390.165 + R*T*Log[(H^2*H2O*N2^2*NO2)/(N2O^2*NH3OH)]
2 H + 1 N2H4 + 1 NO2 <-> 1 N2 + 1 NH3OH + 1 H2O	1 NO2 + 6 H + 4 e <-> 1 NH3OH + 1 H2O	1 N2H4 <-> 1 N2 + 4 H + 4 e		-414.16	-103.54	kdef**E^((414.161*p)/(R*T))**(H^2*N2H4*NO2)	kdef**E^((-414.161*(1 - p))/(R*T))**(N2*NH3OH)	-414.161 + R*T*Log[(H2O*N2*NH3OH)/(H^2*N2H4*NO2)]
1 H + 1 N2H5 + 1 NO2 <-> 1 N2 + 1 NH3OH + 1 H2O	1 NO2 + 6 H + 4 e <-> 1 NH3OH + 1 H2O	1 N2H5 <-> 1 N2 + 5 H + 4 e		-339.48	-84.87	kdef**E^((339.484*p)/(R*T))**(H*N2H5*NO2)	kdef**E^((-339.484*(1 - p))/(R*T))**(N2*NH3OH)	-339.484 + R*T*Log[(H2O*N2*NH3OH)/(H*N2H5*NO2)]
1 NH3OH + 1 O2 <-> 2 H + 1 NO2 + 1 H2O	1 NH3OH + 1 H2O <-> 1 NO2 + 6 H + 4 e	1 O2 + 4 H + 4 e <-> 2 H2O		-216.81	-54.2	kdef**E^((216.807*p)/(R*T))**(NH3OH*O2)	kdef**E^((-216.807*(1 - p))/(R*T))**(H^2*NO2)	-216.807 + R*T*Log[(H^2*H2O*NO2)/(NH3OH*O2)]
1 H + 2 NH2OH + 1 NO2 <-> 1 NH3 + 2 NO + 2 H2O	0.5 NH3 + 1 H2O <-> 0.5 NO2 + 3.5 H + 3 e	1 NO + 3 H + 3 e <-> 1 NH2OH		-192.98000000000002	-32.160000000000004	kdef**E^((192.979*p)/(R*T))**(H*NH2OH^2*NO2)	kdef**E^((-192.979*(1 - p))/(R*T))**(NH3*NO^2)	-192.979 + R*T*Log[(H2O^2*NH3*NO^2)/(H*NH2OH^2*NO2)]
2 NH3OH + 1 NO2 <-> 1 H + 1 NH3 + 2 NO + 2 H2O	0.5 NH3 + 1 H2O <-> 0.5 NO2 + 3.5 H + 3 e	1 NO + 4 H + 3 e <-> 1 NH3OH		-124.76	-20.79	kdef**E^((124.765*p)/(R*T))**(NH3OH^2*NO2)	kdef**E^((-124.765*(1 - p))/(R*T))**(H*NH3*NO^2)	-124.765 + R*T*Log[(H*H2O^2*NH3*NO^2)/(NH3OH^2*NO2)]
0.2 H + 1 NH3 + 1.2 NO + 0.8 H2O <-> 1.2 NH4 + 1 NO2	0.83 NH3 + 1.67 H2O <-> 0.83 NO2 + 5.83 H + 5 e	1 NO + 6 H + 5 e <-> 1 NH4 + 1 H2O		-33.64	-5.61	kdef**E^((33.639*p)/(R*T))**(H^(1/5)*NH3*NO^(6/5))	kdef**E^((-33.639*(1 - p))/(R*T))**(NH4^(6/5)*NO2)	-33.639 + R*T*Log[(NH4^(6/5)*NO2)/(H^(1/5)*H2O^(4/5)*NH3*NO^(6/5))]
2 H + 3 NH2OH + 1 NH3 <-> 3 NH4 + 1 NO2 + 1 H2O	0.33 NH3 + 0.67 H2O <-> 0.33 NO2 + 2.33 H + 2 e	1 NH2OH + 3 H + 2 e <-> 1 NH4 + 1 H2O		-373.56	-62.26	kdef**E^((373.565*p)/(R*T))**(H^2*NH2OH^3*NH3)	kdef**E^((-373.565*(1 - p))/(R*T))**(NH4^3*NO2)	-373.565 + R*T*Log[(H2O*NH4^3*NO2)/(H^2*NH2OH^3*NH3)]
2 H + 1 NH3 + 3 NH3OH <-> 3 NH4 + 1 NO2 + 1 H2O	0.33 NH3 + 0.67 H2O <-> 0.33 NO2 + 2.33 H + 2 e	1 NH3OH + 3 H + 2 e <-> 1 NH4 + 1 H2O		-271.24	-45.21	kdef**E^((271.244*p)/(R*T))**(H^2*NH3*NH3OH^3)	kdef**E^((-271.244*(1 - p))/(R*T))**(NH4^3*NO2)	-271.244 + R*T*Log[(H2O*NH4^3*NO2)/(H^2*NH3*NH3OH^3)]
0.67 H + 1.33 NH3 + 2 NO3 <-> 1 N2O + 1.33 NO2 + 2.33 H2O	1.33 NH3 + 2.67 H2O <-> 1.33 NO2 + 9.33 H + 8 e	2 NO3 + 10 H + 8 e <-> 1 N2O + 5 H2O		-226.54	-28.32	kdef**E^((226.538*p)/(R*T))**(H^(2/3)*NH3^(4/3)*NO3^2)	kdef**E^((-226.538*(1 - p))/(R*T))**(N2O*NO2^(4/3))	-226.538 + R*T*Log[(H2O^(7/3)*N2O*NO2^(4/3))/(H^(2/3)*NH3^(4/3)*NO3^2)]
0.33 H + 1.67 NH3 + 2 NO3 <-> 1 N2 + 1.67 NO2 + 2.67 H2O	1.67 NH3 + 3.33 H2O <-> 1.67 NO2 + 11.67 H + 10 e	2 NO3 + 12 H + 10 e <-> 1 N2 + 6 H2O		-402.77	-40.28	kdef**E^((402.768*p)/(R*T))**(H^(1/3)*NH3^(5/3)*NO3^2)	kdef**E^((-402.768*(1 - p))/(R*T))**(N2*NO2^(5/3))	-402.768 + R*T*Log[(H2O^(8/3)*N2*NO2^(5/3))/(H^(1/3)*NH3^(5/3)*NO3^2)]
1 NH3 + 6 NO <-> 1 H + 3 N2O + 1 NO2 + 1 H2O	0.33 NH3 + 0.67 H2O <-> 0.33 NO2 + 2.33 H + 2 e	2 NO + 2 H + 2 e <-> 1 N2O + 1 H2O		-517.73	-86.29	kdef**E^((517.73*p)/(R*T))**(NH3*NO^6)	kdef**E^((-517.73*(1 - p))/(R*T))**(H*N2O^3*NO2)	-517.73 + R*T*Log[(H*H2O*N2O^3*NO2)/(NH3*NO^6)]
1 NH3 + 3 NO <-> 1 H + 1.5 N2 + 1 NO2 + 1 H2O	0.67 NH3 + 1.33 H2O <-> 0.67 NO2 + 4.67 H + 4 e	2 NO + 4 H + 4 e <-> 1 N2 + 2 H2O		-523.21	-87.2	kdef**E^((523.211*p)/(R*T))**(NH3*NO^3)	kdef**E^((-523.211*(1 - p))/(R*T))**(H*N2^(3/2)*NO2)	-523.211 + R*T*Log[(H*H2O*N2^(3/2)*NO2)/(NH3*NO^3)]
2 NH4 + 1.33 NO2 <-> 0.67 H + 1 N2O + 1.33 NH3 + 1.67 H2O	1.33 NO2 + 9.33 H + 8 e <-> 1.33 NH3 + 2.67 H2O	2 NH4 + 1 H2O <-> 1 N2O + 10 H + 8 e		-116.51	-14.56	kdef**E^((116.512*p)/(R*T))**(NH4^2*NO2^(4/3))	kdef**E^((-116.512*(1 - p))/(R*T))**(H^(2/3)*N2O*NH3^(4/3))	-116.512 + R*T*Log[(H^(2/3)*H2O^(5/3)*N2O*NH3^(4/3))/(NH4^2*NO2^(4/3))]
2 H + 1 NH3 + 2 NO2 <-> 1.5 N2O + 2.5 H2O	1.33 NO2 + 9.33 H + 8 e <-> 1.33 NH3 + 2.67 H2O	2 NH3 + 1 H2O <-> 1 N2O + 8 H + 8 e		-332.90000000000003	-27.740000000000002	kdef**E^((332.902*p)/(R*T))**(H^2*NH3*NO2^2)	kdef**E^((-332.902*(1 - p))/(R*T))**N2O^(3/2)	-332.902 + R*T*Log[(H2O^(5/2)*N2O^(3/2))/(H^2*NH3*NO2^2)]
2 NH4 + 1 NO2 <-> 1 H + 1 N2 + 1 NH3 + 2 H2O	1 NO2 + 7 H + 6 e <-> 1 NH3 + 2 H2O	2 NH4 <-> 1 N2 + 8 H + 6 e		-292.74	-48.79	kdef**E^((292.743*p)/(R*T))**(NH4^2*NO2)	kdef**E^((-292.743*(1 - p))/(R*T))**(H*N2*NH3)	-292.743 + R*T*Log[(H*H2O^2*N2*NH3)/(NH4^2*NO2)]
1 H + 1 NH3 + 1 NO2 <-> 1 N2 + 2 H2O	1 NO2 + 7 H + 6 e <-> 1 NH3 + 2 H2O	2 NH3 <-> 1 N2 + 6 H + 6 e		-398.16	-66.36	kdef**E^((398.165*p)/(R*T))**(H*NH3*NO2)	kdef**E^((-398.165*(1 - p))/(R*T))**N2	-398.165 + R*T*Log[(H2O^2*N2)/(H*NH3*NO2)]
2 NH4 + 2 NO + 1 NO2 <-> 1 H + 2 N2O + 1 NH3 + 2 H2O	0.5 NO2 + 3.5 H + 3 e <-> 0.5 NH3 + 1 H2O	1 NO + 1 NH4 <-> 1 N2O + 4 H + 3 e		-289.09000000000003	-48.18	kdef**E^((289.089*p)/(R*T))**(NH4^2*NO^2*NO2)	kdef**E^((-289.089*(1 - p))/(R*T))**(H*N2O^2*NH3)	-289.089 + R*T*Log[(H*H2O^2*N2O^2*NH3)/(NH4^2*NO^2*NO2)]
1 H + 1 NH3 + 2 NO + 1 NO2 <-> 2 N2O + 2 H2O	0.5 NO2 + 3.5 H + 3 e <-> 0.5 NH3 + 1 H2O	1 NO + 1 NH3 <-> 1 N2O + 3 H + 3 e		-394.51	-65.75	kdef**E^((394.511*p)/(R*T))**(H*NH3*NO^2*NO2)	kdef**E^((-394.511*(1 - p))/(R*T))**N2O^2	-394.511 + R*T*Log[(H2O^2*N2O^2)/(H*NH3*NO^2*NO2)]
1 H + 2 N2H5 + 1 NO2 <-> 1 NH3 + 2 NH4 + 2 NO	0.5 NH3 + 1 H2O <-> 0.5 NO2 + 3.5 H + 3 e	1 NO + 1 NH4 + 3 H + 3 e <-> 1 N2H5 + 1 H2O		-112.82000000000001	-18.8	kdef**E^((112.825*p)/(R*T))**(H*N2H5^2*NO2)	kdef**E^((-112.825*(1 - p))/(R*T))**(NH3*NH4^2*NO^2)	-112.825 + R*T*Log[(NH3*NH4^2*NO^2)/(H*N2H5^2*NO2)]
3 H + 2 N2H4 + 1 NO2 <-> 1 NH3 + 2 NH4 + 2 NO	0.5 NH3 + 1 H2O <-> 0.5 NO2 + 3.5 H + 3 e	1 NO + 1 NH4 + 2 H + 3 e <-> 1 N2H4 + 1 H2O		-262.18	-43.7	kdef**E^((262.179*p)/(R*T))**(H^3*N2H4^2*NO2)	kdef**E^((-262.179*(1 - p))/(R*T))**(NH3*NH4^2*NO^2)	-262.179 + R*T*Log[(NH3*NH4^2*NO^2)/(H^3*N2H4^2*NO2)]
1 H + 2 N2H4 + 1 NO2 <-> 3 NH3 + 2 NO	0.5 NH3 + 1 H2O <-> 0.5 NO2 + 3.5 H + 3 e	1 NO + 1 NH3 + 3 H + 3 e <-> 1 N2H4 + 1 H2O		-156.76	-26.13	kdef**E^((156.757*p)/(R*T))**(H*N2H4^2*NO2)	kdef**E^((-156.757*(1 - p))/(R*T))**(NH3^3*NO^2)	-156.757 + R*T*Log[(NH3^3*NO^2)/(H*N2H4^2*NO2)]
3 N2O + 1 NH3 <-> 1 H + 3 N2 + 1 NO2 + 1 H2O	0.33 NH3 + 0.67 H2O <-> 0.33 NO2 + 2.33 H + 2 e	1 N2O + 2 H + 2 e <-> 1 N2 + 1 H2O		-528.69	-88.12	kdef**E^((528.692*p)/(R*T))**(N2O^3*NH3)	kdef**E^((-528.692*(1 - p))/(R*T))**(H*N2^3*NO2)	-528.692 + R*T*Log[(H*H2O*N2^3*NO2)/(N2O^3*NH3)]
1 H + 1.5 N2H4 + 1 NO2 <-> 1.5 N2 + 1 NH3 + 2 H2O	0.67 NO2 + 4.67 H + 4 e <-> 0.67 NH3 + 1.33 H2O	1 N2H4 <-> 1 N2 + 4 H + 4 e		-677.8000000000001	-112.97	kdef**E^((677.797*p)/(R*T))**(H*N2H4^(3/2)*NO2)	kdef**E^((-677.797*(1 - p))/(R*T))**(N2^(3/2)*NH3)	-677.797 + R*T*Log[(H2O^2*N2^(3/2)*NH3)/(H*N2H4^(3/2)*NO2)]
1.5 N2H5 + 1 NO2 <-> 0.5 H + 1.5 N2 + 1 NH3 + 2 H2O	0.67 NO2 + 4.67 H + 4 e <-> 0.67 NH3 + 1.33 H2O	1 N2H5 <-> 1 N2 + 5 H + 4 e		-565.78	-94.3	kdef**E^((565.782*p)/(R*T))**(N2H5^(3/2)*NO2)	kdef**E^((-565.782*(1 - p))/(R*T))**(Sqrt[H]*N2^(3/2)*NH3)	-565.782 + R*T*Log[(Sqrt[H]*H2O^2*N2^(3/2)*NH3)/(N2H5^(3/2)*NO2)]
1 NH3 + 1.5 O2 <-> 1 H + 1 NO2 + 1 H2O	0.67 NH3 + 1.33 H2O <-> 0.67 NO2 + 4.67 H + 4 e	1 O2 + 4 H + 4 e <-> 2 H2O		-268.65	-44.78	kdef**E^((268.655*p)/(R*T))**(NH3*O2^(3/2))	kdef**E^((-268.655*(1 - p))/(R*T))**(H*NO2)	-268.655 + R*T*Log[(H*H2O*NO2)/(NH3*O2^(3/2))]
2 H + 2 NH2OH + 1 NO2 <-> 1 NH4 + 2 NO + 2 H2O	0.5 NH4 + 1 H2O <-> 0.5 NO2 + 4 H + 3 e	1 NO + 3 H + 3 e <-> 1 NH2OH		-245.69	-40.95	kdef**E^((245.69*p)/(R*T))**(H^2*NH2OH^2*NO2)	kdef**E^((-245.69*(1 - p))/(R*T))**(NH4*NO^2)	-245.69 + R*T*Log[(H2O^2*NH4*NO^2)/(H^2*NH2OH^2*NO2)]
2 NH3OH + 1 NO2 <-> 1 NH4 + 2 NO + 2 H2O	0.5 NH4 + 1 H2O <-> 0.5 NO2 + 4 H + 3 e	1 NO + 4 H + 3 e <-> 1 NH3OH		-177.48	-29.580000000000002	kdef**E^((177.476*p)/(R*T))**(NH3OH^2*NO2)	kdef**E^((-177.476*(1 - p))/(R*T))**(NH4*NO^2)	-177.476 + R*T*Log[(H2O^2*NH4*NO^2)/(NH3OH^2*NO2)]
2 H + 1.2 NH3 + 1 NO2 <-> 1 NH4 + 1.2 NO + 0.8 H2O	0.83 NH4 + 1.67 H2O <-> 0.83 NO2 + 6.67 H + 5 e	1 NO + 5 H + 5 e <-> 1 NH3 + 1 H2O		-82.33	-13.72	kdef**E^((82.326*p)/(R*T))**(H^2*NH3^(6/5)*NO2)	kdef**E^((-82.326*(1 - p))/(R*T))**(NH4*NO^(6/5))	-82.326 + R*T*Log[(H2O^(4/5)*NH4*NO^(6/5))/(H^2*NH3^(6/5)*NO2)]
3 NH2OH + 1 NH4 <-> 2 H + 3 NH3 + 1 NO2 + 1 H2O	0.33 NH4 + 0.67 H2O <-> 0.33 NO2 + 2.67 H + 2 e	1 NH2OH + 2 H + 2 e <-> 1 NH3 + 1 H2O		-162.72	-27.12	kdef**E^((162.721*p)/(R*T))**(NH2OH^3*NH4)	kdef**E^((-162.721*(1 - p))/(R*T))**(H^2*NH3^3*NO2)	-162.721 + R*T*Log[(H^2*H2O*NH3^3*NO2)/(NH2OH^3*NH4)]
1.33 NH4 + 2 NO3 <-> 0.67 H + 1 N2O + 1.33 NO2 + 2.33 H2O	1.33 NH4 + 2.67 H2O <-> 1.33 NO2 + 10.67 H + 8 e	2 NO3 + 10 H + 8 e <-> 1 N2O + 5 H2O		-156.26	-19.53	kdef**E^((156.256*p)/(R*T))**(NH4^(4/3)*NO3^2)	kdef**E^((-156.256*(1 - p))/(R*T))**(H^(2/3)*N2O*NO2^(4/3))	-156.256 + R*T*Log[(H^(2/3)*H2O^(7/3)*N2O*NO2^(4/3))/(NH4^(4/3)*NO3^2)]
1.67 NH4 + 2 NO3 <-> 1.33 H + 1 N2 + 1.67 NO2 + 2.67 H2O	1.67 NH4 + 3.33 H2O <-> 1.67 NO2 + 13.33 H + 10 e	2 NO3 + 12 H + 10 e <-> 1 N2 + 6 H2O		-314.92	-31.490000000000002	kdef**E^((314.917*p)/(R*T))**(NH4^(5/3)*NO3^2)	kdef**E^((-314.917*(1 - p))/(R*T))**(H^(4/3)*N2*NO2^(5/3))	-314.917 + R*T*Log[(H^(4/3)*H2O^(8/3)*N2*NO2^(5/3))/(NH4^(5/3)*NO3^2)]
1 NH4 + 6 NO <-> 2 H + 3 N2O + 1 NO2 + 1 H2O	0.33 NH4 + 0.67 H2O <-> 0.33 NO2 + 2.67 H + 2 e	2 NO + 2 H + 2 e <-> 1 N2O + 1 H2O		-465.02	-77.5	kdef**E^((465.019*p)/(R*T))**(NH4*NO^6)	kdef**E^((-465.019*(1 - p))/(R*T))**(H^2*N2O^3*NO2)	-465.019 + R*T*Log[(H^2*H2O*N2O^3*NO2)/(NH4*NO^6)]
1 NH4 + 3 NO <-> 2 H + 1.5 N2 + 1 NO2 + 1 H2O	0.67 NH4 + 1.33 H2O <-> 0.67 NO2 + 5.33 H + 4 e	2 NO + 4 H + 4 e <-> 1 N2 + 2 H2O		-470.5	-78.42	kdef**E^((470.5*p)/(R*T))**(NH4*NO^3)	kdef**E^((-470.5*(1 - p))/(R*T))**(H^2*N2^(3/2)*NO2)	-470.5 + R*T*Log[(H^2*H2O*N2^(3/2)*NO2)/(NH4*NO^3)]
1 H + 1 NH4 + 2 NO2 <-> 1.5 N2O + 2.5 H2O	1.33 NO2 + 10.67 H + 8 e <-> 1.33 NH4 + 2.67 H2O	2 NH4 + 1 H2O <-> 1 N2O + 10 H + 8 e		-280.19	-23.35	kdef**E^((280.191*p)/(R*T))**(H*NH4*NO2^2)	kdef**E^((-280.191*(1 - p))/(R*T))**N2O^(3/2)	-280.191 + R*T*Log[(H2O^(5/2)*N2O^(3/2))/(H*NH4*NO2^2)]
2.67 H + 2 NH3 + 1.33 NO2 <-> 1 N2O + 1.33 NH4 + 1.67 H2O	1.33 NO2 + 10.67 H + 8 e <-> 1.33 NH4 + 2.67 H2O	2 NH3 + 1 H2O <-> 1 N2O + 8 H + 8 e		-292.22	-36.53	kdef**E^((292.216*p)/(R*T))**(H^(8/3)*NH3^2*NO2^(4/3))	kdef**E^((-292.216*(1 - p))/(R*T))**(N2O*NH4^(4/3))	-292.216 + R*T*Log[(H2O^(5/3)*N2O*NH4^(4/3))/(H^(8/3)*NH3^2*NO2^(4/3))]
1 NH4 + 1 NO2 <-> 1 N2 + 2 H2O	1 NO2 + 8 H + 6 e <-> 1 NH4 + 2 H2O	2 NH4 <-> 1 N2 + 8 H + 6 e		-345.45	-57.58	kdef**E^((345.454*p)/(R*T))**(NH4*NO2)	kdef**E^((-345.454*(1 - p))/(R*T))**N2	-345.454 + R*T*Log[(H2O^2*N2)/(NH4*NO2)]
2 H + 2 NH3 + 1 NO2 <-> 1 N2 + 1 NH4 + 2 H2O	1 NO2 + 8 H + 6 e <-> 1 NH4 + 2 H2O	2 NH3 <-> 1 N2 + 6 H + 6 e		-450.88	-75.15	kdef**E^((450.876*p)/(R*T))**(H^2*NH3^2*NO2)	kdef**E^((-450.876*(1 - p))/(R*T))**(N2*NH4)	-450.876 + R*T*Log[(H2O^2*N2*NH4)/(H^2*NH3^2*NO2)]
1 NH4 + 2 NO + 1 NO2 <-> 2 N2O + 2 H2O	0.5 NO2 + 4 H + 3 e <-> 0.5 NH4 + 1 H2O	1 NO + 1 NH4 <-> 1 N2O + 4 H + 3 e		-341.8	-56.97	kdef**E^((341.8*p)/(R*T))**(NH4*NO^2*NO2)	kdef**E^((-341.8*(1 - p))/(R*T))**N2O^2	-341.8 + R*T*Log[(H2O^2*N2O^2)/(NH4*NO^2*NO2)]
2 H + 2 NH3 + 2 NO + 1 NO2 <-> 2 N2O + 1 NH4 + 2 H2O	0.5 NO2 + 4 H + 3 e <-> 0.5 NH4 + 1 H2O	1 NO + 1 NH3 <-> 1 N2O + 3 H + 3 e		-447.22	-74.54	kdef**E^((447.222*p)/(R*T))**(H^2*NH3^2*NO^2*NO2)	kdef**E^((-447.222*(1 - p))/(R*T))**(N2O^2*NH4)	-447.222 + R*T*Log[(H2O^2*N2O^2*NH4)/(H^2*NH3^2*NO^2*NO2)]
2 H + 2 N2H5 + 1 NO2 <-> 3 NH4 + 2 NO	0.5 NH4 + 1 H2O <-> 0.5 NO2 + 4 H + 3 e	1 NO + 1 NH4 + 3 H + 3 e <-> 1 N2H5 + 1 H2O		-165.54	-27.59	kdef**E^((165.536*p)/(R*T))**(H^2*N2H5^2*NO2)	kdef**E^((-165.536*(1 - p))/(R*T))**(NH4^3*NO^2)	-165.536 + R*T*Log[(NH4^3*NO^2)/(H^2*N2H5^2*NO2)]
4 H + 2 N2H4 + 1 NO2 <-> 3 NH4 + 2 NO	0.5 NH4 + 1 H2O <-> 0.5 NO2 + 4 H + 3 e	1 NO + 1 NH4 + 2 H + 3 e <-> 1 N2H4 + 1 H2O		-314.89	-52.480000000000004	kdef**E^((314.89*p)/(R*T))**(H^4*N2H4^2*NO2)	kdef**E^((-314.89*(1 - p))/(R*T))**(NH4^3*NO^2)	-314.89 + R*T*Log[(NH4^3*NO^2)/(H^4*N2H4^2*NO2)]
2 H + 2 N2H4 + 1 NO2 <-> 2 NH3 + 1 NH4 + 2 NO	0.5 NH4 + 1 H2O <-> 0.5 NO2 + 4 H + 3 e	1 NO + 1 NH3 + 3 H + 3 e <-> 1 N2H4 + 1 H2O		-209.47	-34.910000000000004	kdef**E^((209.468*p)/(R*T))**(H^2*N2H4^2*NO2)	kdef**E^((-209.468*(1 - p))/(R*T))**(NH3^2*NH4*NO^2)	-209.468 + R*T*Log[(NH3^2*NH4*NO^2)/(H^2*N2H4^2*NO2)]
3 N2O + 1 NH4 <-> 2 H + 3 N2 + 1 NO2 + 1 H2O	0.33 NH4 + 0.67 H2O <-> 0.33 NO2 + 2.67 H + 2 e	1 N2O + 2 H + 2 e <-> 1 N2 + 1 H2O		-475.98	-79.33	kdef**E^((475.981*p)/(R*T))**(N2O^3*NH4)	kdef**E^((-475.981*(1 - p))/(R*T))**(H^2*N2^3*NO2)	-475.981 + R*T*Log[(H^2*H2O*N2^3*NO2)/(N2O^3*NH4)]
2 H + 1.5 N2H4 + 1 NO2 <-> 1.5 N2 + 1 NH4 + 2 H2O	0.67 NO2 + 5.33 H + 4 e <-> 0.67 NH4 + 1.33 H2O	1 N2H4 <-> 1 N2 + 4 H + 4 e		-730.51	-121.75	kdef**E^((730.508*p)/(R*T))**(H^2*N2H4^(3/2)*NO2)	kdef**E^((-730.508*(1 - p))/(R*T))**(N2^(3/2)*NH4)	-730.508 + R*T*Log[(H2O^2*N2^(3/2)*NH4)/(H^2*N2H4^(3/2)*NO2)]
0.5 H + 1.5 N2H5 + 1 NO2 <-> 1.5 N2 + 1 NH4 + 2 H2O	0.67 NO2 + 5.33 H + 4 e <-> 0.67 NH4 + 1.33 H2O	1 N2H5 <-> 1 N2 + 5 H + 4 e		-618.49	-103.08	kdef**E^((618.493*p)/(R*T))**(Sqrt[H]*N2H5^(3/2)*NO2)	kdef**E^((-618.493*(1 - p))/(R*T))**(N2^(3/2)*NH4)	-618.493 + R*T*Log[(H2O^2*N2^(3/2)*NH4)/(Sqrt[H]*N2H5^(3/2)*NO2)]
1 NH4 + 1.5 O2 <-> 2 H + 1 NO2 + 1 H2O	0.67 NH4 + 1.33 H2O <-> 0.67 NO2 + 5.33 H + 4 e	1 O2 + 4 H + 4 e <-> 2 H2O		-215.94	-35.99	kdef**E^((215.944*p)/(R*T))**(NH4*O2^(3/2))	kdef**E^((-215.944*(1 - p))/(R*T))**(H^2*NO2)	-215.944 + R*T*Log[(H^2*H2O*NO2)/(NH4*O2^(3/2))]
1.5 H + 2.5 NH2OH <-> 1.5 NH4 + 1 NO + 1.5 H2O	0.67 NH2OH <-> 0.67 NO + 2 H + 2 e	1 NH2OH + 3 H + 2 e <-> 1 NH4 + 1 H2O		-283.27	-94.42	kdef**E^((283.272*p)/(R*T))**(H^(3/2)*NH2OH^(5/2))	kdef**E^((-283.272*(1 - p))/(R*T))**(NH4^(3/2)*NO)	-283.272 + R*T*Log[(H2O^(3/2)*NH4^(3/2)*NO)/(H^(3/2)*NH2OH^(5/2))]
1.5 H + 1 NH2OH + 1.5 NH3OH <-> 1.5 NH4 + 1 NO + 1.5 H2O	0.67 NH2OH <-> 0.67 NO + 2 H + 2 e	1 NH3OH + 3 H + 2 e <-> 1 NH4 + 1 H2O		-232.11	-77.37	kdef**E^((232.111*p)/(R*T))**(H^(3/2)*NH2OH*NH3OH^(3/2))	kdef**E^((-232.111*(1 - p))/(R*T))**(NH4^(3/2)*NO)	-232.111 + R*T*Log[(H2O^(3/2)*NH4^(3/2)*NO)/(H^(3/2)*NH2OH*NH3OH^(3/2))]
2.5 NH2OH <-> 1.5 NH3 + 1 NO + 1.5 H2O	0.67 NH2OH <-> 0.67 NO + 2 H + 2 e	1 NH2OH + 2 H + 2 e <-> 1 NH3 + 1 H2O		-204.21	-68.07000000000001	kdef**E^((204.206*p)/(R*T))**NH2OH^(5/2)	kdef**E^((-204.206*(1 - p))/(R*T))**(NH3^(3/2)*NO)	-204.206 + R*T*Log[(H2O^(3/2)*NH3^(3/2)*NO)/NH2OH^(5/2)]
2 H + 2.67 NH2OH + 2 NO3 <-> 1 N2O + 2.67 NO + 5 H2O	2.67 NH2OH <-> 2.67 NO + 8 H + 8 e	2 NO3 + 10 H + 8 e <-> 1 N2O + 5 H2O		-483.84000000000003	-60.480000000000004	kdef**E^((483.843*p)/(R*T))**(H^2*NH2OH^(8/3)*NO3^2)	kdef**E^((-483.843*(1 - p))/(R*T))**(N2O*NO^(8/3))	-483.843 + R*T*Log[(H2O^5*N2O*NO^(8/3))/(H^2*NH2OH^(8/3)*NO3^2)]
2 H + 3.33 NH2OH + 2 NO3 <-> 1 N2 + 3.33 NO + 6 H2O	3.33 NH2OH <-> 3.33 NO + 10 H + 10 e	2 NO3 + 12 H + 10 e <-> 1 N2 + 6 H2O		-724.4	-72.44	kdef**E^((724.4*p)/(R*T))**(H^2*NH2OH^(10/3)*NO3^2)	kdef**E^((-724.4*(1 - p))/(R*T))**(N2*NO^(10/3))	-724.4 + R*T*Log[(H2O^6*N2*NO^(10/3))/(H^2*NH2OH^(10/3)*NO3^2)]
2 H + 1.33 NH2OH + 2 NO2 <-> 1 N2O + 1.33 NO + 3 H2O	1.33 NH2OH <-> 1.33 NO + 4 H + 4 e	2 NO2 + 6 H + 4 e <-> 1 N2O + 3 H2O		-350.59000000000003	-87.65	kdef**E^((350.587*p)/(R*T))**(H^2*NH2OH^(4/3)*NO2^2)	kdef**E^((-350.587*(1 - p))/(R*T))**(N2O*NO^(4/3))	-350.587 + R*T*Log[(H2O^3*N2O*NO^(4/3))/(H^2*NH2OH^(4/3)*NO2^2)]
2 H + 2 NH2OH + 2 NO2 <-> 1 N2 + 2 NO + 4 H2O	2 NH2OH <-> 2 NO + 6 H + 6 e	2 NO2 + 8 H + 6 e <-> 1 N2 + 4 H2O		-591.14	-98.52	kdef**E^((591.144*p)/(R*T))**(H^2*NH2OH^2*NO2^2)	kdef**E^((-591.144*(1 - p))/(R*T))**(N2*NO^2)	-591.144 + R*T*Log[(H2O^4*N2*NO^2)/(H^2*NH2OH^2*NO2^2)]
2 H + 1 N2O + 2.67 NH2OH <-> 2 NH4 + 2.67 NO + 1 H2O	2.67 NO + 8 H + 8 e <-> 2.67 NH2OH	2 NH4 + 1 H2O <-> 1 N2O + 10 H + 8 e		-140.79	-17.6	kdef**E^((140.793*p)/(R*T))**(H^2*N2O*NH2OH^(8/3))	kdef**E^((-140.793*(1 - p))/(R*T))**(NH4^2*NO^(8/3))	-140.793 + R*T*Log[(H2O*NH4^2*NO^(8/3))/(H^2*N2O*NH2OH^(8/3))]
1 N2O + 2.67 NH2OH <-> 2 NH3 + 2.67 NO + 1 H2O	2.67 NO + 8 H + 8 e <-> 2.67 NH2OH	2 NH3 + 1 H2O <-> 1 N2O + 8 H + 8 e		-35.37	-4.42	kdef**E^((35.371*p)/(R*T))**(N2O*NH2OH^(8/3))	kdef**E^((-35.371*(1 - p))/(R*T))**(NH3^2*NO^(8/3))	-35.371 + R*T*Log[(H2O*NH3^2*NO^(8/3))/(N2O*NH2OH^(8/3))]
2 NH4 + 2 NO <-> 2 H + 1 N2 + 2 NH2OH	2 NO + 6 H + 6 e <-> 2 NH2OH	2 NH4 <-> 1 N2 + 8 H + 6 e		-99.76	-16.63	kdef**E^((99.764*p)/(R*T))**(NH4^2*NO^2)	kdef**E^((-99.764*(1 - p))/(R*T))**(H^2*N2*NH2OH^2)	-99.764 + R*T*Log[(H^2*N2*NH2OH^2)/(NH4^2*NO^2)]
2 NH3 + 2 NO <-> 1 N2 + 2 NH2OH	2 NO + 6 H + 6 e <-> 2 NH2OH	2 NH3 <-> 1 N2 + 6 H + 6 e		-205.19	-34.2	kdef**E^((205.186*p)/(R*T))**(NH3^2*NO^2)	kdef**E^((-205.186*(1 - p))/(R*T))**(N2*NH2OH^2)	-205.186 + R*T*Log[(N2*NH2OH^2)/(NH3^2*NO^2)]
1.5 N2O + 1 NH2OH <-> 1.5 N2 + 1 NO + 1.5 H2O	0.67 NH2OH <-> 0.67 NO + 2 H + 2 e	1 N2O + 2 H + 2 e <-> 1 N2 + 1 H2O		-360.84000000000003	-120.28	kdef**E^((360.835*p)/(R*T))**(N2O^(3/2)*NH2OH)	kdef**E^((-360.835*(1 - p))/(R*T))**(N2^(3/2)*NO)	-360.835 + R*T*Log[(H2O^(3/2)*N2^(3/2)*NO)/(N2O^(3/2)*NH2OH)]
1 N2H4 + 1.33 NO <-> 1 N2 + 1.33 NH2OH	1.33 NO + 4 H + 4 e <-> 1.33 NH2OH	1 N2H4 <-> 1 N2 + 4 H + 4 e		-323.21	-80.8	kdef**E^((323.212*p)/(R*T))**(N2H4*NO^(4/3))	kdef**E^((-323.212*(1 - p))/(R*T))**(N2*NH2OH^(4/3))	-323.212 + R*T*Log[(N2*NH2OH^(4/3))/(N2H4*NO^(4/3))]
1 N2H5 + 1.33 NO <-> 1 H + 1 N2 + 1.33 NH2OH	1.33 NO + 4 H + 4 e <-> 1.33 NH2OH	1 N2H5 <-> 1 N2 + 5 H + 4 e		-248.54	-62.13	kdef**E^((248.535*p)/(R*T))**(N2H5*NO^(4/3))	kdef**E^((-248.535*(1 - p))/(R*T))**(H*N2*NH2OH^(4/3))	-248.535 + R*T*Log[(H*N2*NH2OH^(4/3))/(N2H5*NO^(4/3))]
1 NH2OH + 0.75 O2 <-> 1 NO + 1.5 H2O	1.33 NH2OH <-> 1.33 NO + 4 H + 4 e	1 O2 + 4 H + 4 e <-> 2 H2O		-230.82	-76.94	kdef**E^((230.817*p)/(R*T))**(NH2OH*O2^(3/4))	kdef**E^((-230.817*(1 - p))/(R*T))**NO	-230.817 + R*T*Log[(H2O^(3/2)*NO)/(NH2OH*O2^(3/4))]
0.5 H + 1.5 NH2OH + 1 NH3OH <-> 1.5 NH4 + 1 NO + 1.5 H2O	0.67 NH3OH <-> 0.67 NO + 2.67 H + 2 e	1 NH2OH + 3 H + 2 e <-> 1 NH4 + 1 H2O		-249.16	-83.05	kdef**E^((249.165*p)/(R*T))**(Sqrt[H]*NH2OH^(3/2)*NH3OH)	kdef**E^((-249.165*(1 - p))/(R*T))**(NH4^(3/2)*NO)	-249.165 + R*T*Log[(H2O^(3/2)*NH4^(3/2)*NO)/(Sqrt[H]*NH2OH^(3/2)*NH3OH)]
0.5 H + 2.5 NH3OH <-> 1.5 NH4 + 1 NO + 1.5 H2O	0.67 NH3OH <-> 0.67 NO + 2.67 H + 2 e	1 NH3OH + 3 H + 2 e <-> 1 NH4 + 1 H2O		-198	-66	kdef**E^((198.004*p)/(R*T))**(Sqrt[H]*NH3OH^(5/2))	kdef**E^((-198.004*(1 - p))/(R*T))**(NH4^(3/2)*NO)	-198.004 + R*T*Log[(H2O^(3/2)*NH4^(3/2)*NO)/(Sqrt[H]*NH3OH^(5/2))]
1.5 NH2OH + 1 NH3OH <-> 1 H + 1.5 NH3 + 1 NO + 1.5 H2O	0.67 NH3OH <-> 0.67 NO + 2.67 H + 2 e	1 NH2OH + 2 H + 2 e <-> 1 NH3 + 1 H2O		-170.1	-56.7	kdef**E^((170.098*p)/(R*T))**(NH2OH^(3/2)*NH3OH)	kdef**E^((-170.098*(1 - p))/(R*T))**(H*NH3^(3/2)*NO)	-170.098 + R*T*Log[(H*H2O^(3/2)*NH3^(3/2)*NO)/(NH2OH^(3/2)*NH3OH)]
2.67 NH3OH + 2 NO3 <-> 0.67 H + 1 N2O + 2.67 NO + 5 H2O	2.67 NH3OH <-> 2.67 NO + 10.67 H + 8 e	2 NO3 + 10 H + 8 e <-> 1 N2O + 5 H2O		-392.89	-49.11	kdef**E^((392.891*p)/(R*T))**(NH3OH^(8/3)*NO3^2)	kdef**E^((-392.891*(1 - p))/(R*T))**(H^(2/3)*N2O*NO^(8/3))	-392.891 + R*T*Log[(H^(2/3)*H2O^5*N2O*NO^(8/3))/(NH3OH^(8/3)*NO3^2)]
3.33 NH3OH + 2 NO3 <-> 1.33 H + 1 N2 + 3.33 NO + 6 H2O	3.33 NH3OH <-> 3.33 NO + 13.33 H + 10 e	2 NO3 + 12 H + 10 e <-> 1 N2 + 6 H2O		-610.71	-61.07	kdef**E^((610.71*p)/(R*T))**(NH3OH^(10/3)*NO3^2)	kdef**E^((-610.71*(1 - p))/(R*T))**(H^(4/3)*N2*NO^(10/3))	-610.71 + R*T*Log[(H^(4/3)*H2O^6*N2*NO^(10/3))/(NH3OH^(10/3)*NO3^2)]
0.67 H + 1.33 NH3OH + 2 NO2 <-> 1 N2O + 1.33 NO + 3 H2O	1.33 NH3OH <-> 1.33 NO + 5.33 H + 4 e	2 NO2 + 6 H + 4 e <-> 1 N2O + 3 H2O		-305.11	-76.28	kdef**E^((305.111*p)/(R*T))**(H^(2/3)*NH3OH^(4/3)*NO2^2)	kdef**E^((-305.111*(1 - p))/(R*T))**(N2O*NO^(4/3))	-305.111 + R*T*Log[(H2O^3*N2O*NO^(4/3))/(H^(2/3)*NH3OH^(4/3)*NO2^2)]
2 NH3OH + 2 NO2 <-> 1 N2 + 2 NO + 4 H2O	2 NH3OH <-> 2 NO + 8 H + 6 e	2 NO2 + 8 H + 6 e <-> 1 N2 + 4 H2O		-522.9300000000001	-87.15	kdef**E^((522.93*p)/(R*T))**(NH3OH^2*NO2^2)	kdef**E^((-522.93*(1 - p))/(R*T))**(N2*NO^2)	-522.93 + R*T*Log[(H2O^4*N2*NO^2)/(NH3OH^2*NO2^2)]
1 N2O + 2.67 NH3OH <-> 0.67 H + 2 NH4 + 2.67 NO + 1 H2O	2.67 NO + 10.67 H + 8 e <-> 2.67 NH3OH	2 NH4 + 1 H2O <-> 1 N2O + 10 H + 8 e		-49.84	-6.23	kdef**E^((49.841*p)/(R*T))**(N2O*NH3OH^(8/3))	kdef**E^((-49.841*(1 - p))/(R*T))**(H^(2/3)*NH4^2*NO^(8/3))	-49.841 + R*T*Log[(H^(2/3)*H2O*NH4^2*NO^(8/3))/(N2O*NH3OH^(8/3))]
2.67 H + 2 NH3 + 2.67 NO + 1 H2O <-> 1 N2O + 2.67 NH3OH	2.67 NO + 10.67 H + 8 e <-> 2.67 NH3OH	2 NH3 + 1 H2O <-> 1 N2O + 8 H + 8 e		-55.58	-6.95	kdef**E^((55.581*p)/(R*T))**(H^(8/3)*NH3^2*NO^(8/3))	kdef**E^((-55.581*(1 - p))/(R*T))**(N2O*NH3OH^(8/3))	-55.581 + R*T*Log[(N2O*NH3OH^(8/3))/(H^(8/3)*H2O*NH3^2*NO^(8/3))]
2 NH4 + 2 NO <-> 1 N2 + 2 NH3OH	2 NO + 8 H + 6 e <-> 2 NH3OH	2 NH4 <-> 1 N2 + 8 H + 6 e		-167.98	-28	kdef**E^((167.978*p)/(R*T))**(NH4^2*NO^2)	kdef**E^((-167.978*(1 - p))/(R*T))**(N2*NH3OH^2)	-167.978 + R*T*Log[(N2*NH3OH^2)/(NH4^2*NO^2)]
2 H + 2 NH3 + 2 NO <-> 1 N2 + 2 NH3OH	2 NO + 8 H + 6 e <-> 2 NH3OH	2 NH3 <-> 1 N2 + 6 H + 6 e		-273.40000000000003	-45.57	kdef**E^((273.4*p)/(R*T))**(H^2*NH3^2*NO^2)	kdef**E^((-273.4*(1 - p))/(R*T))**(N2*NH3OH^2)	-273.4 + R*T*Log[(N2*NH3OH^2)/(H^2*NH3^2*NO^2)]
1.5 N2O + 1 NH3OH <-> 1 H + 1.5 N2 + 1 NO + 1.5 H2O	0.67 NH3OH <-> 0.67 NO + 2.67 H + 2 e	1 N2O + 2 H + 2 e <-> 1 N2 + 1 H2O		-326.73	-108.91	kdef**E^((326.728*p)/(R*T))**(N2O^(3/2)*NH3OH)	kdef**E^((-326.728*(1 - p))/(R*T))**(H*N2^(3/2)*NO)	-326.728 + R*T*Log[(H*H2O^(3/2)*N2^(3/2)*NO)/(N2O^(3/2)*NH3OH)]
1.33 H + 1 N2H4 + 1.33 NO <-> 1 N2 + 1.33 NH3OH	1.33 NO + 5.33 H + 4 e <-> 1.33 NH3OH	1 N2H4 <-> 1 N2 + 4 H + 4 e		-368.69	-92.17	kdef**E^((368.688*p)/(R*T))**(H^(4/3)*N2H4*NO^(4/3))	kdef**E^((-368.688*(1 - p))/(R*T))**(N2*NH3OH^(4/3))	-368.688 + R*T*Log[(N2*NH3OH^(4/3))/(H^(4/3)*N2H4*NO^(4/3))]
0.33 H + 1 N2H5 + 1.33 NO <-> 1 N2 + 1.33 NH3OH	1.33 NO + 5.33 H + 4 e <-> 1.33 NH3OH	1 N2H5 <-> 1 N2 + 5 H + 4 e		-294.01	-73.5	kdef**E^((294.011*p)/(R*T))**(H^(1/3)*N2H5*NO^(4/3))	kdef**E^((-294.011*(1 - p))/(R*T))**(N2*NH3OH^(4/3))	-294.011 + R*T*Log[(N2*NH3OH^(4/3))/(H^(1/3)*N2H5*NO^(4/3))]
1 NH3OH + 0.75 O2 <-> 1 H + 1 NO + 1.5 H2O	1.33 NH3OH <-> 1.33 NO + 5.33 H + 4 e	1 O2 + 4 H + 4 e <-> 2 H2O		-196.71	-65.57000000000001	kdef**E^((196.71*p)/(R*T))**(NH3OH*O2^(3/4))	kdef**E^((-196.71*(1 - p))/(R*T))**(H*NO)	-196.71 + R*T*Log[(H*H2O^(3/2)*NO)/(NH3OH*O2^(3/4))]
2.5 H + 2.5 NH2OH + 1 NH3 <-> 2.5 NH4 + 1 NO + 1.5 H2O	0.4 NH3 + 0.4 H2O <-> 0.4 NO + 2 H + 2 e	1 NH2OH + 3 H + 2 e <-> 1 NH4 + 1 H2O		-335.98	-67.2	kdef**E^((335.983*p)/(R*T))**(H^(5/2)*NH2OH^(5/2)*NH3)	kdef**E^((-335.983*(1 - p))/(R*T))**(NH4^(5/2)*NO)	-335.983 + R*T*Log[(H2O^(3/2)*NH4^(5/2)*NO)/(H^(5/2)*NH2OH^(5/2)*NH3)]
2.5 H + 1 NH3 + 2.5 NH3OH <-> 2.5 NH4 + 1 NO + 1.5 H2O	0.4 NH3 + 0.4 H2O <-> 0.4 NO + 2 H + 2 e	1 NH3OH + 3 H + 2 e <-> 1 NH4 + 1 H2O		-250.72	-50.14	kdef**E^((250.715*p)/(R*T))**(H^(5/2)*NH3*NH3OH^(5/2))	kdef**E^((-250.715*(1 - p))/(R*T))**(NH4^(5/2)*NO)	-250.715 + R*T*Log[(H2O^(3/2)*NH4^(5/2)*NO)/(H^(5/2)*NH3*NH3OH^(5/2))]
2 H + 1.6 NH3 + 2 NO3 <-> 1 N2O + 1.6 NO + 3.4 H2O	1.6 NH3 + 1.6 H2O <-> 1.6 NO + 8 H + 8 e	2 NO3 + 10 H + 8 e <-> 1 N2O + 5 H2O		-266.02	-33.25	kdef**E^((266.024*p)/(R*T))**(H^2*NH3^(8/5)*NO3^2)	kdef**E^((-266.024*(1 - p))/(R*T))**(N2O*NO^(8/5))	-266.024 + R*T*Log[(H2O^(17/5)*N2O*NO^(8/5))/(H^2*NH3^(8/5)*NO3^2)]
2 H + 2 NH3 + 2 NO3 <-> 1 N2 + 2 NO + 4 H2O	2 NH3 + 2 H2O <-> 2 NO + 10 H + 10 e	2 NO3 + 12 H + 10 e <-> 1 N2 + 6 H2O		-452.13	-45.21	kdef**E^((452.126*p)/(R*T))**(H^2*NH3^2*NO3^2)	kdef**E^((-452.126*(1 - p))/(R*T))**(N2*NO^2)	-452.126 + R*T*Log[(H2O^4*N2*NO^2)/(H^2*NH3^2*NO3^2)]
2.5 H + 1 NH3 + 2.5 NO2 <-> 1.25 N2O + 1 NO + 2.75 H2O	0.8 NH3 + 0.8 H2O <-> 0.8 NO + 4 H + 4 e	2 NO2 + 6 H + 4 e <-> 1 N2O + 3 H2O		-302.1	-60.42	kdef**E^((302.097*p)/(R*T))**(H^(5/2)*NH3*NO2^(5/2))	kdef**E^((-302.097*(1 - p))/(R*T))**(N2O^(5/4)*NO)	-302.097 + R*T*Log[(H2O^(11/4)*N2O^(5/4)*NO)/(H^(5/2)*NH3*NO2^(5/2))]
2 H + 1.2 NH3 + 2 NO2 <-> 1 N2 + 1.2 NO + 2.8 H2O	1.2 NH3 + 1.2 H2O <-> 1.2 NO + 6 H + 6 e	2 NO2 + 8 H + 6 e <-> 1 N2 + 4 H2O		-427.78000000000003	-71.3	kdef**E^((427.78*p)/(R*T))**(H^2*NH3^(6/5)*NO2^2)	kdef**E^((-427.78*(1 - p))/(R*T))**(N2*NO^(6/5))	-427.78 + R*T*Log[(H2O^(14/5)*N2*NO^(6/5))/(H^2*NH3^(6/5)*NO2^2)]
2 NH4 + 1.6 NO <-> 2 H + 1 N2O + 1.6 NH3 + 0.6 H2O	1.6 NO + 8 H + 8 e <-> 1.6 NH3 + 1.6 H2O	2 NH4 + 1 H2O <-> 1 N2O + 10 H + 8 e		-77.03	-9.63	kdef**E^((77.026*p)/(R*T))**(NH4^2*NO^(8/5))	kdef**E^((-77.026*(1 - p))/(R*T))**(H^2*N2O*NH3^(8/5))	-77.026 + R*T*Log[(H^2*H2O^(3/5)*N2O*NH3^(8/5))/(NH4^2*NO^(8/5))]
1 NH3 + 4 NO <-> 2.5 N2O + 1.5 H2O	1.6 NO + 8 H + 8 e <-> 1.6 NH3 + 1.6 H2O	2 NH3 + 1 H2O <-> 1 N2O + 8 H + 8 e		-456.12	-22.81	kdef**E^((456.12*p)/(R*T))**(NH3*NO^4)	kdef**E^((-456.12*(1 - p))/(R*T))**N2O^(5/2)	-456.12 + R*T*Log[(H2O^(3/2)*N2O^(5/2))/(NH3*NO^4)]
2 NH4 + 1.2 NO <-> 2 H + 1 N2 + 1.2 NH3 + 1.2 H2O	1.2 NO + 6 H + 6 e <-> 1.2 NH3 + 1.2 H2O	2 NH4 <-> 1 N2 + 8 H + 6 e		-263.13	-43.85	kdef**E^((263.128*p)/(R*T))**(NH4^2*NO^(6/5))	kdef**E^((-263.128*(1 - p))/(R*T))**(H^2*N2*NH3^(6/5))	-263.128 + R*T*Log[(H^2*H2O^(6/5)*N2*NH3^(6/5))/(NH4^2*NO^(6/5))]
1 NH3 + 1.5 NO <-> 1.25 N2 + 1.5 H2O	1.2 NO + 6 H + 6 e <-> 1.2 NH3 + 1.2 H2O	2 NH3 <-> 1 N2 + 6 H + 6 e		-460.69	-61.43	kdef**E^((460.688*p)/(R*T))**(NH3*NO^(3/2))	kdef**E^((-460.688*(1 - p))/(R*T))**N2^(5/4)	-460.688 + R*T*Log[(H2O^(3/2)*N2^(5/4))/(NH3*NO^(3/2))]
2.5 N2O + 1 NH3 <-> 2.5 N2 + 1 NO + 1.5 H2O	0.4 NH3 + 0.4 H2O <-> 0.4 NO + 2 H + 2 e	1 N2O + 2 H + 2 e <-> 1 N2 + 1 H2O		-465.26	-93.05	kdef**E^((465.256*p)/(R*T))**(N2O^(5/2)*NH3)	kdef**E^((-465.256*(1 - p))/(R*T))**(N2^(5/2)*NO)	-465.256 + R*T*Log[(H2O^(3/2)*N2^(5/2)*NO)/(N2O^(5/2)*NH3)]
1.25 N2H4 + 1 NO <-> 1.25 N2 + 1 NH3 + 1 H2O	0.8 NO + 4 H + 4 e <-> 0.8 NH3 + 0.8 H2O	1 N2H4 <-> 1 N2 + 4 H + 4 e		-540.15	-108.03	kdef**E^((540.152*p)/(R*T))**(N2H4^(5/4)*NO)	kdef**E^((-540.152*(1 - p))/(R*T))**(N2^(5/4)*NH3)	-540.152 + R*T*Log[(H2O*N2^(5/4)*NH3)/(N2H4^(5/4)*NO)]
1.25 N2H5 + 1 NO <-> 1.25 H + 1.25 N2 + 1 NH3 + 1 H2O	0.8 NO + 4 H + 4 e <-> 0.8 NH3 + 0.8 H2O	1 N2H5 <-> 1 N2 + 5 H + 4 e		-446.81	-89.36	kdef**E^((446.806*p)/(R*T))**(N2H5^(5/4)*NO)	kdef**E^((-446.806*(1 - p))/(R*T))**(H^(5/4)*N2^(5/4)*NH3)	-446.806 + R*T*Log[(H^(5/4)*H2O*N2^(5/4)*NH3)/(N2H5^(5/4)*NO)]
1 NH3 + 1.25 O2 <-> 1 NO + 1.5 H2O	0.8 NH3 + 0.8 H2O <-> 0.8 NO + 4 H + 4 e	1 O2 + 4 H + 4 e <-> 2 H2O		-248.56	-49.71	kdef**E^((248.558*p)/(R*T))**(NH3*O2^(5/4))	kdef**E^((-248.558*(1 - p))/(R*T))**NO	-248.558 + R*T*Log[(H2O^(3/2)*NO)/(NH3*O2^(5/4))]
2.5 NH2OH + 1 NH4 <-> 1 H + 2.5 NH3 + 1 NO + 1.5 H2O	0.4 NH4 + 0.4 H2O <-> 0.4 NO + 2.4 H + 2 e	1 NH2OH + 2 H + 2 e <-> 1 NH3 + 1 H2O		-151.49	-30.3	kdef**E^((151.494*p)/(R*T))**(NH2OH^(5/2)*NH4)	kdef**E^((-151.494*(1 - p))/(R*T))**(H*NH3^(5/2)*NO)	-151.494 + R*T*Log[(H*H2O^(3/2)*NH3^(5/2)*NO)/(NH2OH^(5/2)*NH4)]
0.4 H + 1.6 NH4 + 2 NO3 <-> 1 N2O + 1.6 NO + 3.4 H2O	1.6 NH4 + 1.6 H2O <-> 1.6 NO + 9.6 H + 8 e	2 NO3 + 10 H + 8 e <-> 1 N2O + 5 H2O		-181.69	-22.71	kdef**E^((181.686*p)/(R*T))**(H^(2/5)*NH4^(8/5)*NO3^2)	kdef**E^((-181.686*(1 - p))/(R*T))**(N2O*NO^(8/5))	-181.686 + R*T*Log[(H2O^(17/5)*N2O*NO^(8/5))/(H^(2/5)*NH4^(8/5)*NO3^2)]
2 NH4 + 2 NO3 <-> 1 N2 + 2 NO + 4 H2O	2 NH4 + 2 H2O <-> 2 NO + 12 H + 10 e	2 NO3 + 12 H + 10 e <-> 1 N2 + 6 H2O		-346.7	-34.67	kdef**E^((346.704*p)/(R*T))**(NH4^2*NO3^2)	kdef**E^((-346.704*(1 - p))/(R*T))**(N2*NO^2)	-346.704 + R*T*Log[(H2O^4*N2*NO^2)/(NH4^2*NO3^2)]
1.5 H + 1 NH4 + 2.5 NO2 <-> 1.25 N2O + 1 NO + 2.75 H2O	0.8 NH4 + 0.8 H2O <-> 0.8 NO + 4.8 H + 4 e	2 NO2 + 6 H + 4 e <-> 1 N2O + 3 H2O		-249.39000000000001	-49.88	kdef**E^((249.386*p)/(R*T))**(H^(3/2)*NH4*NO2^(5/2))	kdef**E^((-249.386*(1 - p))/(R*T))**(N2O^(5/4)*NO)	-249.386 + R*T*Log[(H2O^(11/4)*N2O^(5/4)*NO)/(H^(3/2)*NH4*NO2^(5/2))]
0.8 H + 1.2 NH4 + 2 NO2 <-> 1 N2 + 1.2 NO + 2.8 H2O	1.2 NH4 + 1.2 H2O <-> 1.2 NO + 7.2 H + 6 e	2 NO2 + 8 H + 6 e <-> 1 N2 + 4 H2O		-364.53000000000003	-60.75	kdef**E^((364.526*p)/(R*T))**(H^(4/5)*NH4^(6/5)*NO2^2)	kdef**E^((-364.526*(1 - p))/(R*T))**(N2*NO^(6/5))	-364.526 + R*T*Log[(H2O^(14/5)*N2*NO^(6/5))/(H^(4/5)*NH4^(6/5)*NO2^2)]
1 NH4 + 4 NO <-> 1 H + 2.5 N2O + 1.5 H2O	1.6 NO + 9.6 H + 8 e <-> 1.6 NH4 + 1.6 H2O	2 NH4 + 1 H2O <-> 1 N2O + 10 H + 8 e		-403.41	-20.17	kdef**E^((403.41*p)/(R*T))**(NH4*NO^4)	kdef**E^((-403.41*(1 - p))/(R*T))**(H*N2O^(5/2))	-403.41 + R*T*Log[(H*H2O^(3/2)*N2O^(5/2))/(NH4*NO^4)]
1.6 H + 2 NH3 + 1.6 NO <-> 1 N2O + 1.6 NH4 + 0.6 H2O	1.6 NO + 9.6 H + 8 e <-> 1.6 NH4 + 1.6 H2O	2 NH3 + 1 H2O <-> 1 N2O + 8 H + 8 e		-266.79	-33.35	kdef**E^((266.786*p)/(R*T))**(H^(8/5)*NH3^2*NO^(8/5))	kdef**E^((-266.786*(1 - p))/(R*T))**(N2O*NH4^(8/5))	-266.786 + R*T*Log[(H2O^(3/5)*N2O*NH4^(8/5))/(H^(8/5)*NH3^2*NO^(8/5))]
1 NH4 + 1.5 NO <-> 1 H + 1.25 N2 + 1.5 H2O	1.2 NO + 7.2 H + 6 e <-> 1.2 NH4 + 1.2 H2O	2 NH4 <-> 1 N2 + 8 H + 6 e		-407.98	-54.4	kdef**E^((407.977*p)/(R*T))**(NH4*NO^(3/2))	kdef**E^((-407.977*(1 - p))/(R*T))**(H*N2^(5/4))	-407.977 + R*T*Log[(H*H2O^(3/2)*N2^(5/4))/(NH4*NO^(3/2))]
1.2 H + 2 NH3 + 1.2 NO <-> 1 N2 + 1.2 NH4 + 1.2 H2O	1.2 NO + 7.2 H + 6 e <-> 1.2 NH4 + 1.2 H2O	2 NH3 <-> 1 N2 + 6 H + 6 e		-431.8	-71.97	kdef**E^((431.804*p)/(R*T))**(H^(6/5)*NH3^2*NO^(6/5))	kdef**E^((-431.804*(1 - p))/(R*T))**(N2*NH4^(6/5))	-431.804 + R*T*Log[(H2O^(6/5)*N2*NH4^(6/5))/(H^(6/5)*NH3^2*NO^(6/5))]
2.5 N2O + 1 NH4 <-> 1 H + 2.5 N2 + 1 NO + 1.5 H2O	0.4 NH4 + 0.4 H2O <-> 0.4 NO + 2.4 H + 2 e	1 N2O + 2 H + 2 e <-> 1 N2 + 1 H2O		-412.54	-82.51	kdef**E^((412.544*p)/(R*T))**(N2O^(5/2)*NH4)	kdef**E^((-412.544*(1 - p))/(R*T))**(H*N2^(5/2)*NO)	-412.544 + R*T*Log[(H*H2O^(3/2)*N2^(5/2)*NO)/(N2O^(5/2)*NH4)]
1 H + 1.25 N2H4 + 1 NO <-> 1.25 N2 + 1 NH4 + 1 H2O	0.8 NO + 4.8 H + 4 e <-> 0.8 NH4 + 0.8 H2O	1 N2H4 <-> 1 N2 + 4 H + 4 e		-592.86	-118.57000000000001	kdef**E^((592.863*p)/(R*T))**(H*N2H4^(5/4)*NO)	kdef**E^((-592.863*(1 - p))/(R*T))**(N2^(5/4)*NH4)	-592.863 + R*T*Log[(H2O*N2^(5/4)*NH4)/(H*N2H4^(5/4)*NO)]
1.25 N2H5 + 1 NO <-> 0.25 H + 1.25 N2 + 1 NH4 + 1 H2O	0.8 NO + 4.8 H + 4 e <-> 0.8 NH4 + 0.8 H2O	1 N2H5 <-> 1 N2 + 5 H + 4 e		-499.52000000000004	-99.9	kdef**E^((499.517*p)/(R*T))**(N2H5^(5/4)*NO)	kdef**E^((-499.517*(1 - p))/(R*T))**(H^(1/4)*N2^(5/4)*NH4)	-499.517 + R*T*Log[(H^(1/4)*H2O*N2^(5/4)*NH4)/(N2H5^(5/4)*NO)]
1 NH4 + 1.25 O2 <-> 1 H + 1 NO + 1.5 H2O	0.8 NH4 + 0.8 H2O <-> 0.8 NO + 4.8 H + 4 e	1 O2 + 4 H + 4 e <-> 2 H2O		-195.85	-39.17	kdef**E^((195.847*p)/(R*T))**(NH4*O2^(5/4))	kdef**E^((-195.847*(1 - p))/(R*T))**(H*NO)	-195.847 + R*T*Log[(H*H2O^(3/2)*NO)/(NH4*O2^(5/4))]
2 H + 1 N2O + 4 NH2OH + 1 H2O <-> 4 NH4 + 2 NO3	4 NH4 + 4 H2O <-> 4 NH2OH + 12 H + 8 e	2 NO3 + 10 H + 8 e <-> 1 N2O + 5 H2O		-271.55	-33.94	kdef**E^((271.549*p)/(R*T))**(H^2*N2O*NH2OH^4)	kdef**E^((-271.549*(1 - p))/(R*T))**(NH4^4*NO3^2)	-271.549 + R*T*Log[(NH4^4*NO3^2)/(H^2*H2O*N2O*NH2OH^4)]
3 H + 1 N2 + 5 NH2OH + 1 H2O <-> 5 NH4 + 2 NO3	5 NH4 + 5 H2O <-> 5 NH2OH + 15 H + 10 e	2 NO3 + 12 H + 10 e <-> 1 N2 + 6 H2O		-219.84	-21.98	kdef**E^((219.84*p)/(R*T))**(H^3*N2*NH2OH^5)	kdef**E^((-219.84*(1 - p))/(R*T))**(NH4^5*NO3^2)	-219.84 + R*T*Log[(NH4^5*NO3^2)/(H^3*H2O*N2*NH2OH^5)]
1 N2O + 2 NH2OH + 1 H2O <-> 2 NH4 + 2 NO2	2 NH4 + 2 H2O <-> 2 NH2OH + 6 H + 4 e	2 NO2 + 6 H + 4 e <-> 1 N2O + 3 H2O		-27.11	-6.78	kdef**E^((27.109*p)/(R*T))**(N2O*NH2OH^2)	kdef**E^((-27.109*(1 - p))/(R*T))**(NH4^2*NO2^2)	-27.109 + R*T*Log[(NH4^2*NO2^2)/(H2O*N2O*NH2OH^2)]
3 NH4 + 2 NO2 <-> 1 H + 1 N2 + 3 NH2OH + 1 H2O	3 NH4 + 3 H2O <-> 3 NH2OH + 9 H + 6 e	2 NO2 + 8 H + 6 e <-> 1 N2 + 4 H2O		-24.6	-4.1	kdef**E^((24.6*p)/(R*T))**(NH4^3*NO2^2)	kdef**E^((-24.6*(1 - p))/(R*T))**(H*N2*NH2OH^3)	-24.6 + R*T*Log[(H*H2O*N2*NH2OH^3)/(NH4^3*NO2^2)]
1 NH4 + 2 NO <-> 1 H + 1 N2O + 1 NH2OH	1 NH4 + 1 H2O <-> 1 NH2OH + 3 H + 2 e	2 NO + 2 H + 2 e <-> 1 N2O + 1 H2O		-48.06	-24.03	kdef**E^((48.055*p)/(R*T))**(NH4*NO^2)	kdef**E^((-48.055*(1 - p))/(R*T))**(H*N2O*NH2OH)	-48.055 + R*T*Log[(H*N2O*NH2OH)/(NH4*NO^2)]
2 NH4 + 2 NO <-> 2 H + 1 N2 + 2 NH2OH	2 NH4 + 2 H2O <-> 2 NH2OH + 6 H + 4 e	2 NO + 4 H + 4 e <-> 1 N2 + 2 H2O		-99.76	-24.94	kdef**E^((99.764*p)/(R*T))**(NH4^2*NO^2)	kdef**E^((-99.764*(1 - p))/(R*T))**(H^2*N2*NH2OH^2)	-99.764 + R*T*Log[(H^2*N2*NH2OH^2)/(NH4^2*NO^2)]
2 H + 4 NH2OH <-> 1 N2O + 2 NH4 + 3 H2O	4 NH2OH + 12 H + 8 e <-> 4 NH4 + 4 H2O	2 NH4 + 1 H2O <-> 1 N2O + 10 H + 8 e		-614.6	-76.82000000000001	kdef**E^((614.599*p)/(R*T))**(H^2*NH2OH^4)	kdef**E^((-614.599*(1 - p))/(R*T))**(N2O*NH4^2)	-614.599 + R*T*Log[(H2O^3*N2O*NH4^2)/(H^2*NH2OH^4)]
4 H + 4 NH2OH + 2 NH3 <-> 1 N2O + 4 NH4 + 3 H2O	4 NH2OH + 12 H + 8 e <-> 4 NH4 + 4 H2O	2 NH3 + 1 H2O <-> 1 N2O + 8 H + 8 e		-720.02	-90	kdef**E^((720.021*p)/(R*T))**(H^4*NH2OH^4*NH3^2)	kdef**E^((-720.021*(1 - p))/(R*T))**(N2O*NH4^4)	-720.021 + R*T*Log[(H2O^3*N2O*NH4^4)/(H^4*NH2OH^4*NH3^2)]
1 H + 3 NH2OH <-> 1 N2 + 1 NH4 + 3 H2O	3 NH2OH + 9 H + 6 e <-> 3 NH4 + 3 H2O	2 NH4 <-> 1 N2 + 8 H + 6 e		-666.3100000000001	-111.05	kdef**E^((666.308*p)/(R*T))**(H*NH2OH^3)	kdef**E^((-666.308*(1 - p))/(R*T))**(N2*NH4)	-666.308 + R*T*Log[(H2O^3*N2*NH4)/(H*NH2OH^3)]
3 H + 3 NH2OH + 2 NH3 <-> 1 N2 + 3 NH4 + 3 H2O	3 NH2OH + 9 H + 6 e <-> 3 NH4 + 3 H2O	2 NH3 <-> 1 N2 + 6 H + 6 e		-771.73	-128.62	kdef**E^((771.73*p)/(R*T))**(H^3*NH2OH^3*NH3^2)	kdef**E^((-771.73*(1 - p))/(R*T))**(N2*NH4^3)	-771.73 + R*T*Log[(H2O^3*N2*NH4^3)/(H^3*NH2OH^3*NH3^2)]
1 H + 3 NH2OH + 2 NO <-> 2 N2O + 1 NH4 + 3 H2O	1.5 NH2OH + 4.5 H + 3 e <-> 1.5 NH4 + 1.5 H2O	1 NO + 1 NH4 <-> 1 N2O + 4 H + 3 e		-662.65	-110.44	kdef**E^((662.654*p)/(R*T))**(H*NH2OH^3*NO^2)	kdef**E^((-662.654*(1 - p))/(R*T))**(N2O^2*NH4)	-662.654 + R*T*Log[(H2O^3*N2O^2*NH4)/(H*NH2OH^3*NO^2)]
1.5 H + 1.5 NH2OH + 1 NH3 + 1 NO <-> 1 N2O + 1.5 NH4 + 1.5 H2O	1.5 NH2OH + 4.5 H + 3 e <-> 1.5 NH4 + 1.5 H2O	1 NO + 1 NH3 <-> 1 N2O + 3 H + 3 e		-384.04	-128.01	kdef**E^((384.038*p)/(R*T))**(H^(3/2)*NH2OH^(3/2)*NH3*NO)	kdef**E^((-384.038*(1 - p))/(R*T))**(N2O*NH4^(3/2))	-384.038 + R*T*Log[(H2O^(3/2)*N2O*NH4^(3/2))/(H^(3/2)*NH2OH^(3/2)*NH3*NO)]
1.5 H + 1 N2H5 + 1.5 NH2OH <-> 2.5 NH4 + 1 NO + 0.5 H2O	1.5 NH4 + 1.5 H2O <-> 1.5 NH2OH + 4.5 H + 3 e	1 NO + 1 NH4 + 3 H + 3 e <-> 1 N2H5 + 1 H2O		-243.19	-81.06	kdef**E^((243.195*p)/(R*T))**(H^(3/2)*N2H5*NH2OH^(3/2))	kdef**E^((-243.195*(1 - p))/(R*T))**(NH4^(5/2)*NO)	-243.195 + R*T*Log[(Sqrt[H2O]*NH4^(5/2)*NO)/(H^(3/2)*N2H5*NH2OH^(3/2))]
2.5 H + 1 N2H4 + 1.5 NH2OH <-> 2.5 NH4 + 1 NO + 0.5 H2O	1.5 NH4 + 1.5 H2O <-> 1.5 NH2OH + 4.5 H + 3 e	1 NO + 1 NH4 + 2 H + 3 e <-> 1 N2H4 + 1 H2O		-317.87	-105.96000000000001	kdef**E^((317.872*p)/(R*T))**(H^(5/2)*N2H4*NH2OH^(3/2))	kdef**E^((-317.872*(1 - p))/(R*T))**(NH4^(5/2)*NO)	-317.872 + R*T*Log[(Sqrt[H2O]*NH4^(5/2)*NO)/(H^(5/2)*N2H4*NH2OH^(3/2))]
1.5 H + 1 N2H4 + 1.5 NH2OH <-> 1 NH3 + 1.5 NH4 + 1 NO + 0.5 H2O	1.5 NH4 + 1.5 H2O <-> 1.5 NH2OH + 4.5 H + 3 e	1 NO + 1 NH3 + 3 H + 3 e <-> 1 N2H4 + 1 H2O		-265.16	-88.39	kdef**E^((265.161*p)/(R*T))**(H^(3/2)*N2H4*NH2OH^(3/2))	kdef**E^((-265.161*(1 - p))/(R*T))**(NH3*NH4^(3/2)*NO)	-265.161 + R*T*Log[(Sqrt[H2O]*NH3*NH4^(3/2)*NO)/(H^(3/2)*N2H4*NH2OH^(3/2))]
1 N2O + 1 NH4 <-> 1 H + 1 N2 + 1 NH2OH	1 NH4 + 1 H2O <-> 1 NH2OH + 3 H + 2 e	1 N2O + 2 H + 2 e <-> 1 N2 + 1 H2O		-51.71	-25.85	kdef**E^((51.709*p)/(R*T))**(N2O*NH4)	kdef**E^((-51.709*(1 - p))/(R*T))**(H*N2*NH2OH)	-51.709 + R*T*Log[(H*N2*NH2OH)/(N2O*NH4)]
2 H + 1 N2H4 + 2 NH2OH <-> 1 N2 + 2 NH4 + 2 H2O	2 NH2OH + 6 H + 4 e <-> 2 NH4 + 2 H2O	1 N2H4 <-> 1 N2 + 4 H + 4 e		-700.91	-175.23	kdef**E^((700.908*p)/(R*T))**(H^2*N2H4*NH2OH^2)	kdef**E^((-700.908*(1 - p))/(R*T))**(N2*NH4^2)	-700.908 + R*T*Log[(H2O^2*N2*NH4^2)/(H^2*N2H4*NH2OH^2)]
1 H + 1 N2H5 + 2 NH2OH <-> 1 N2 + 2 NH4 + 2 H2O	2 NH2OH + 6 H + 4 e <-> 2 NH4 + 2 H2O	1 N2H5 <-> 1 N2 + 5 H + 4 e		-626.23	-156.56	kdef**E^((626.231*p)/(R*T))**(H*N2H5*NH2OH^2)	kdef**E^((-626.231*(1 - p))/(R*T))**(N2*NH4^2)	-626.231 + R*T*Log[(H2O^2*N2*NH4^2)/(H*N2H5*NH2OH^2)]
1 H + 1 NH2OH <-> 1 NH4 + 0.5 O2	2 NH4 + 2 H2O <-> 2 NH2OH + 6 H + 4 e	1 O2 + 4 H + 4 e <-> 2 H2O		-34.97	-17.48	kdef**E^((34.97*p)/(R*T))**(H*NH2OH)	kdef**E^((-34.97*(1 - p))/(R*T))**(NH4*Sqrt[O2])	-34.97 + R*T*Log[(NH4*Sqrt[O2])/(H*NH2OH)]
1 H + 1 NH3 + 1 NH3OH <-> 1 NH2OH + 1 NH4	1 NH4 + 1 H2O <-> 1 NH3OH + 3 H + 2 e	1 NH2OH + 2 H + 2 e <-> 1 NH3 + 1 H2O		-18.6	-9.3	kdef**E^((18.604*p)/(R*T))**(H*NH3*NH3OH)	kdef**E^((-18.604*(1 - p))/(R*T))**(NH2OH*NH4)	-18.604 + R*T*Log[(NH2OH*NH4)/(H*NH3*NH3OH)]
2 H + 1 N2O + 4 NH3OH + 1 H2O <-> 4 NH4 + 2 NO3	4 NH4 + 4 H2O <-> 4 NH3OH + 12 H + 8 e	2 NO3 + 10 H + 8 e <-> 1 N2O + 5 H2O		-135.12	-16.89	kdef**E^((135.121*p)/(R*T))**(H^2*N2O*NH3OH^4)	kdef**E^((-135.121*(1 - p))/(R*T))**(NH4^4*NO3^2)	-135.121 + R*T*Log[(NH4^4*NO3^2)/(H^2*H2O*N2O*NH3OH^4)]
3 H + 1 N2 + 5 NH3OH + 1 H2O <-> 5 NH4 + 2 NO3	5 NH4 + 5 H2O <-> 5 NH3OH + 15 H + 10 e	2 NO3 + 12 H + 10 e <-> 1 N2 + 6 H2O		-49.300000000000004	-4.93	kdef**E^((49.305*p)/(R*T))**(H^3*N2*NH3OH^5)	kdef**E^((-49.305*(1 - p))/(R*T))**(NH4^5*NO3^2)	-49.305 + R*T*Log[(NH4^5*NO3^2)/(H^3*H2O*N2*NH3OH^5)]
2 NH4 + 2 NO2 <-> 1 N2O + 2 NH3OH + 1 H2O	2 NH4 + 2 H2O <-> 2 NH3OH + 6 H + 4 e	2 NO2 + 6 H + 4 e <-> 1 N2O + 3 H2O		-41.11	-10.28	kdef**E^((41.105*p)/(R*T))**(NH4^2*NO2^2)	kdef**E^((-41.105*(1 - p))/(R*T))**(N2O*NH3OH^2)	-41.105 + R*T*Log[(H2O*N2O*NH3OH^2)/(NH4^2*NO2^2)]
3 NH4 + 2 NO2 <-> 1 H + 1 N2 + 3 NH3OH + 1 H2O	3 NH4 + 3 H2O <-> 3 NH3OH + 9 H + 6 e	2 NO2 + 8 H + 6 e <-> 1 N2 + 4 H2O		-126.92	-21.150000000000002	kdef**E^((126.921*p)/(R*T))**(NH4^3*NO2^2)	kdef**E^((-126.921*(1 - p))/(R*T))**(H*N2*NH3OH^3)	-126.921 + R*T*Log[(H*H2O*N2*NH3OH^3)/(NH4^3*NO2^2)]
1 NH4 + 2 NO <-> 1 H + 1 N2O + 1 NH3OH	1 NH4 + 1 H2O <-> 1 NH3OH + 3 H + 2 e	2 NO + 2 H + 2 e <-> 1 N2O + 1 H2O		-82.16	-41.08	kdef**E^((82.162*p)/(R*T))**(NH4*NO^2)	kdef**E^((-82.162*(1 - p))/(R*T))**(H*N2O*NH3OH)	-82.162 + R*T*Log[(H*N2O*NH3OH)/(NH4*NO^2)]
2 NH4 + 2 NO <-> 2 H + 1 N2 + 2 NH3OH	2 NH4 + 2 H2O <-> 2 NH3OH + 6 H + 4 e	2 NO + 4 H + 4 e <-> 1 N2 + 2 H2O		-167.98	-41.99	kdef**E^((167.978*p)/(R*T))**(NH4^2*NO^2)	kdef**E^((-167.978*(1 - p))/(R*T))**(H^2*N2*NH3OH^2)	-167.978 + R*T*Log[(H^2*N2*NH3OH^2)/(NH4^2*NO^2)]
2 H + 4 NH3OH <-> 1 N2O + 2 NH4 + 3 H2O	4 NH3OH + 12 H + 8 e <-> 4 NH4 + 4 H2O	2 NH4 + 1 H2O <-> 1 N2O + 10 H + 8 e		-478.17	-59.77	kdef**E^((478.171*p)/(R*T))**(H^2*NH3OH^4)	kdef**E^((-478.171*(1 - p))/(R*T))**(N2O*NH4^2)	-478.171 + R*T*Log[(H2O^3*N2O*NH4^2)/(H^2*NH3OH^4)]
4 H + 2 NH3 + 4 NH3OH <-> 1 N2O + 4 NH4 + 3 H2O	4 NH3OH + 12 H + 8 e <-> 4 NH4 + 4 H2O	2 NH3 + 1 H2O <-> 1 N2O + 8 H + 8 e		-583.59	-72.95	kdef**E^((583.593*p)/(R*T))**(H^4*NH3^2*NH3OH^4)	kdef**E^((-583.593*(1 - p))/(R*T))**(N2O*NH4^4)	-583.593 + R*T*Log[(H2O^3*N2O*NH4^4)/(H^4*NH3^2*NH3OH^4)]
1 H + 3 NH3OH <-> 1 N2 + 1 NH4 + 3 H2O	3 NH3OH + 9 H + 6 e <-> 3 NH4 + 3 H2O	2 NH4 <-> 1 N2 + 8 H + 6 e		-563.99	-94	kdef**E^((563.987*p)/(R*T))**(H*NH3OH^3)	kdef**E^((-563.987*(1 - p))/(R*T))**(N2*NH4)	-563.987 + R*T*Log[(H2O^3*N2*NH4)/(H*NH3OH^3)]
3 H + 2 NH3 + 3 NH3OH <-> 1 N2 + 3 NH4 + 3 H2O	3 NH3OH + 9 H + 6 e <-> 3 NH4 + 3 H2O	2 NH3 <-> 1 N2 + 6 H + 6 e		-669.41	-111.57000000000001	kdef**E^((669.409*p)/(R*T))**(H^3*NH3^2*NH3OH^3)	kdef**E^((-669.409*(1 - p))/(R*T))**(N2*NH4^3)	-669.409 + R*T*Log[(H2O^3*N2*NH4^3)/(H^3*NH3^2*NH3OH^3)]
1 H + 3 NH3OH + 2 NO <-> 2 N2O + 1 NH4 + 3 H2O	1.5 NH3OH + 4.5 H + 3 e <-> 1.5 NH4 + 1.5 H2O	1 NO + 1 NH4 <-> 1 N2O + 4 H + 3 e		-560.33	-93.39	kdef**E^((560.333*p)/(R*T))**(H*NH3OH^3*NO^2)	kdef**E^((-560.333*(1 - p))/(R*T))**(N2O^2*NH4)	-560.333 + R*T*Log[(H2O^3*N2O^2*NH4)/(H*NH3OH^3*NO^2)]
1.5 H + 1 NH3 + 1.5 NH3OH + 1 NO <-> 1 N2O + 1.5 NH4 + 1.5 H2O	1.5 NH3OH + 4.5 H + 3 e <-> 1.5 NH4 + 1.5 H2O	1 NO + 1 NH3 <-> 1 N2O + 3 H + 3 e		-332.88	-110.96000000000001	kdef**E^((332.877*p)/(R*T))**(H^(3/2)*NH3*NH3OH^(3/2)*NO)	kdef**E^((-332.877*(1 - p))/(R*T))**(N2O*NH4^(3/2))	-332.877 + R*T*Log[(H2O^(3/2)*N2O*NH4^(3/2))/(H^(3/2)*NH3*NH3OH^(3/2)*NO)]
1.5 H + 1 N2H5 + 1.5 NH3OH <-> 2.5 NH4 + 1 NO + 0.5 H2O	1.5 NH4 + 1.5 H2O <-> 1.5 NH3OH + 4.5 H + 3 e	1 NO + 1 NH4 + 3 H + 3 e <-> 1 N2H5 + 1 H2O		-192.03	-64.01	kdef**E^((192.034*p)/(R*T))**(H^(3/2)*N2H5*NH3OH^(3/2))	kdef**E^((-192.034*(1 - p))/(R*T))**(NH4^(5/2)*NO)	-192.034 + R*T*Log[(Sqrt[H2O]*NH4^(5/2)*NO)/(H^(3/2)*N2H5*NH3OH^(3/2))]
2.5 H + 1 N2H4 + 1.5 NH3OH <-> 2.5 NH4 + 1 NO + 0.5 H2O	1.5 NH4 + 1.5 H2O <-> 1.5 NH3OH + 4.5 H + 3 e	1 NO + 1 NH4 + 2 H + 3 e <-> 1 N2H4 + 1 H2O		-266.71	-88.9	kdef**E^((266.712*p)/(R*T))**(H^(5/2)*N2H4*NH3OH^(3/2))	kdef**E^((-266.712*(1 - p))/(R*T))**(NH4^(5/2)*NO)	-266.712 + R*T*Log[(Sqrt[H2O]*NH4^(5/2)*NO)/(H^(5/2)*N2H4*NH3OH^(3/2))]
1.5 H + 1 N2H4 + 1.5 NH3OH <-> 1 NH3 + 1.5 NH4 + 1 NO + 0.5 H2O	1.5 NH4 + 1.5 H2O <-> 1.5 NH3OH + 4.5 H + 3 e	1 NO + 1 NH3 + 3 H + 3 e <-> 1 N2H4 + 1 H2O		-214	-71.33	kdef**E^((214.*p)/(R*T))**(H^(3/2)*N2H4*NH3OH^(3/2))	kdef**E^((-214.*(1 - p))/(R*T))**(NH3*NH4^(3/2)*NO)	-214. + R*T*Log[(Sqrt[H2O]*NH3*NH4^(3/2)*NO)/(H^(3/2)*N2H4*NH3OH^(3/2))]
1 N2O + 1 NH4 <-> 1 H + 1 N2 + 1 NH3OH	1 NH4 + 1 H2O <-> 1 NH3OH + 3 H + 2 e	1 N2O + 2 H + 2 e <-> 1 N2 + 1 H2O		-85.82000000000001	-42.910000000000004	kdef**E^((85.816*p)/(R*T))**(N2O*NH4)	kdef**E^((-85.816*(1 - p))/(R*T))**(H*N2*NH3OH)	-85.816 + R*T*Log[(H*N2*NH3OH)/(N2O*NH4)]
2 H + 1 N2H4 + 2 NH3OH <-> 1 N2 + 2 NH4 + 2 H2O	2 NH3OH + 6 H + 4 e <-> 2 NH4 + 2 H2O	1 N2H4 <-> 1 N2 + 4 H + 4 e		-632.69	-158.17000000000002	kdef**E^((632.694*p)/(R*T))**(H^2*N2H4*NH3OH^2)	kdef**E^((-632.694*(1 - p))/(R*T))**(N2*NH4^2)	-632.694 + R*T*Log[(H2O^2*N2*NH4^2)/(H^2*N2H4*NH3OH^2)]
1 H + 1 N2H5 + 2 NH3OH <-> 1 N2 + 2 NH4 + 2 H2O	2 NH3OH + 6 H + 4 e <-> 2 NH4 + 2 H2O	1 N2H5 <-> 1 N2 + 5 H + 4 e		-558.02	-139.5	kdef**E^((558.017*p)/(R*T))**(H*N2H5*NH3OH^2)	kdef**E^((-558.017*(1 - p))/(R*T))**(N2*NH4^2)	-558.017 + R*T*Log[(H2O^2*N2*NH4^2)/(H*N2H5*NH3OH^2)]
1 H + 1 NH3OH <-> 1 NH4 + 0.5 O2	2 NH4 + 2 H2O <-> 2 NH3OH + 6 H + 4 e	1 O2 + 4 H + 4 e <-> 2 H2O		-0.86	-0.43	kdef**E^((0.863*p)/(R*T))**(H*NH3OH)	kdef**E^((-0.863*(1 - p))/(R*T))**(NH4*Sqrt[O2])	-0.863 + R*T*Log[(NH4*Sqrt[O2])/(H*NH3OH)]
1 N2O + 4 NH2OH + 1 H2O <-> 2 H + 4 NH3 + 2 NO3	4 NH3 + 4 H2O <-> 4 NH2OH + 8 H + 8 e	2 NO3 + 10 H + 8 e <-> 1 N2O + 5 H2O		-60.7	-7.59	kdef**E^((60.705*p)/(R*T))**(N2O*NH2OH^4)	kdef**E^((-60.705*(1 - p))/(R*T))**(H^2*NH3^4*NO3^2)	-60.705 + R*T*Log[(H^2*NH3^4*NO3^2)/(H2O*N2O*NH2OH^4)]
2 H + 5 NH3 + 2 NO3 <-> 1 N2 + 5 NH2OH + 1 H2O	5 NH3 + 5 H2O <-> 5 NH2OH + 10 H + 10 e	2 NO3 + 12 H + 10 e <-> 1 N2 + 6 H2O		-43.71	-4.37	kdef**E^((43.715*p)/(R*T))**(H^2*NH3^5*NO3^2)	kdef**E^((-43.715*(1 - p))/(R*T))**(N2*NH2OH^5)	-43.715 + R*T*Log[(H2O*N2*NH2OH^5)/(H^2*NH3^5*NO3^2)]
2 H + 2 NH3 + 2 NO2 <-> 1 N2O + 2 NH2OH + 1 H2O	2 NH3 + 2 H2O <-> 2 NH2OH + 4 H + 4 e	2 NO2 + 6 H + 4 e <-> 1 N2O + 3 H2O		-78.31	-19.580000000000002	kdef**E^((78.313*p)/(R*T))**(H^2*NH3^2*NO2^2)	kdef**E^((-78.313*(1 - p))/(R*T))**(N2O*NH2OH^2)	-78.313 + R*T*Log[(H2O*N2O*NH2OH^2)/(H^2*NH3^2*NO2^2)]
2 H + 3 NH3 + 2 NO2 <-> 1 N2 + 3 NH2OH + 1 H2O	3 NH3 + 3 H2O <-> 3 NH2OH + 6 H + 6 e	2 NO2 + 8 H + 6 e <-> 1 N2 + 4 H2O		-182.73	-30.46	kdef**E^((182.733*p)/(R*T))**(H^2*NH3^3*NO2^2)	kdef**E^((-182.733*(1 - p))/(R*T))**(N2*NH2OH^3)	-182.733 + R*T*Log[(H2O*N2*NH2OH^3)/(H^2*NH3^3*NO2^2)]
1 NH3 + 2 NO <-> 1 N2O + 1 NH2OH	1 NH3 + 1 H2O <-> 1 NH2OH + 2 H + 2 e	2 NO + 2 H + 2 e <-> 1 N2O + 1 H2O		-100.77	-50.38	kdef**E^((100.766*p)/(R*T))**(NH3*NO^2)	kdef**E^((-100.766*(1 - p))/(R*T))**(N2O*NH2OH)	-100.766 + R*T*Log[(N2O*NH2OH)/(NH3*NO^2)]
2 NH3 + 2 NO <-> 1 N2 + 2 NH2OH	2 NH3 + 2 H2O <-> 2 NH2OH + 4 H + 4 e	2 NO + 4 H + 4 e <-> 1 N2 + 2 H2O		-205.19	-51.300000000000004	kdef**E^((205.186*p)/(R*T))**(NH3^2*NO^2)	kdef**E^((-205.186*(1 - p))/(R*T))**(N2*NH2OH^2)	-205.186 + R*T*Log[(N2*NH2OH^2)/(NH3^2*NO^2)]
4 NH2OH + 2 NH4 <-> 2 H + 1 N2O + 4 NH3 + 3 H2O	4 NH2OH + 8 H + 8 e <-> 4 NH3 + 4 H2O	2 NH4 + 1 H2O <-> 1 N2O + 10 H + 8 e		-403.76	-50.47	kdef**E^((403.755*p)/(R*T))**(NH2OH^4*NH4^2)	kdef**E^((-403.755*(1 - p))/(R*T))**(H^2*N2O*NH3^4)	-403.755 + R*T*Log[(H^2*H2O^3*N2O*NH3^4)/(NH2OH^4*NH4^2)]
4 NH2OH <-> 1 N2O + 2 NH3 + 3 H2O	4 NH2OH + 8 H + 8 e <-> 4 NH3 + 4 H2O	2 NH3 + 1 H2O <-> 1 N2O + 8 H + 8 e		-509.18	-63.65	kdef**E^((509.177*p)/(R*T))**NH2OH^4	kdef**E^((-509.177*(1 - p))/(R*T))**(N2O*NH3^2)	-509.177 + R*T*Log[(H2O^3*N2O*NH3^2)/NH2OH^4]
3 NH2OH + 2 NH4 <-> 2 H + 1 N2 + 3 NH3 + 3 H2O	3 NH2OH + 6 H + 6 e <-> 3 NH3 + 3 H2O	2 NH4 <-> 1 N2 + 8 H + 6 e		-508.17	-84.7	kdef**E^((508.175*p)/(R*T))**(NH2OH^3*NH4^2)	kdef**E^((-508.175*(1 - p))/(R*T))**(H^2*N2*NH3^3)	-508.175 + R*T*Log[(H^2*H2O^3*N2*NH3^3)/(NH2OH^3*NH4^2)]
3 NH2OH <-> 1 N2 + 1 NH3 + 3 H2O	3 NH2OH + 6 H + 6 e <-> 3 NH3 + 3 H2O	2 NH3 <-> 1 N2 + 6 H + 6 e		-613.6	-102.27	kdef**E^((613.597*p)/(R*T))**NH2OH^3	kdef**E^((-613.597*(1 - p))/(R*T))**(N2*NH3)	-613.597 + R*T*Log[(H2O^3*N2*NH3)/NH2OH^3]
1.5 NH2OH + 1 NH4 + 1 NO <-> 1 H + 1 N2O + 1.5 NH3 + 1.5 H2O	1.5 NH2OH + 3 H + 3 e <-> 1.5 NH3 + 1.5 H2O	1 NO + 1 NH4 <-> 1 N2O + 4 H + 3 e		-252.26000000000002	-84.09	kdef**E^((252.26*p)/(R*T))**(NH2OH^(3/2)*NH4*NO)	kdef**E^((-252.26*(1 - p))/(R*T))**(H*N2O*NH3^(3/2))	-252.26 + R*T*Log[(H*H2O^(3/2)*N2O*NH3^(3/2))/(NH2OH^(3/2)*NH4*NO)]
3 NH2OH + 2 NO <-> 2 N2O + 1 NH3 + 3 H2O	1.5 NH2OH + 3 H + 3 e <-> 1.5 NH3 + 1.5 H2O	1 NO + 1 NH3 <-> 1 N2O + 3 H + 3 e		-609.94	-101.66	kdef**E^((609.943*p)/(R*T))**(NH2OH^3*NO^2)	kdef**E^((-609.943*(1 - p))/(R*T))**(N2O^2*NH3)	-609.943 + R*T*Log[(H2O^3*N2O^2*NH3)/(NH2OH^3*NO^2)]
1 N2H5 + 1.5 NH2OH <-> 1.5 NH3 + 1 NH4 + 1 NO + 0.5 H2O	1.5 NH3 + 1.5 H2O <-> 1.5 NH2OH + 3 H + 3 e	1 NO + 1 NH4 + 3 H + 3 e <-> 1 N2H5 + 1 H2O		-164.13	-54.71	kdef**E^((164.128*p)/(R*T))**(N2H5*NH2OH^(3/2))	kdef**E^((-164.128*(1 - p))/(R*T))**(NH3^(3/2)*NH4*NO)	-164.128 + R*T*Log[(Sqrt[H2O]*NH3^(3/2)*NH4*NO)/(N2H5*NH2OH^(3/2))]
1 H + 1 N2H4 + 1.5 NH2OH <-> 1.5 NH3 + 1 NH4 + 1 NO + 0.5 H2O	1.5 NH3 + 1.5 H2O <-> 1.5 NH2OH + 3 H + 3 e	1 NO + 1 NH4 + 2 H + 3 e <-> 1 N2H4 + 1 H2O		-238.81	-79.60000000000001	kdef**E^((238.806*p)/(R*T))**(H*N2H4*NH2OH^(3/2))	kdef**E^((-238.806*(1 - p))/(R*T))**(NH3^(3/2)*NH4*NO)	-238.806 + R*T*Log[(Sqrt[H2O]*NH3^(3/2)*NH4*NO)/(H*N2H4*NH2OH^(3/2))]
1 N2H4 + 1.5 NH2OH <-> 2.5 NH3 + 1 NO + 0.5 H2O	1.5 NH3 + 1.5 H2O <-> 1.5 NH2OH + 3 H + 3 e	1 NO + 1 NH3 + 3 H + 3 e <-> 1 N2H4 + 1 H2O		-186.09	-62.03	kdef**E^((186.094*p)/(R*T))**(N2H4*NH2OH^(3/2))	kdef**E^((-186.094*(1 - p))/(R*T))**(NH3^(5/2)*NO)	-186.094 + R*T*Log[(Sqrt[H2O]*NH3^(5/2)*NO)/(N2H4*NH2OH^(3/2))]
1 N2O + 1 NH3 <-> 1 N2 + 1 NH2OH	1 NH3 + 1 H2O <-> 1 NH2OH + 2 H + 2 e	1 N2O + 2 H + 2 e <-> 1 N2 + 1 H2O		-104.42	-52.21	kdef**E^((104.42*p)/(R*T))**(N2O*NH3)	kdef**E^((-104.42*(1 - p))/(R*T))**(N2*NH2OH)	-104.42 + R*T*Log[(N2*NH2OH)/(N2O*NH3)]
1 N2H4 + 2 NH2OH <-> 1 N2 + 2 NH3 + 2 H2O	2 NH2OH + 4 H + 4 e <-> 2 NH3 + 2 H2O	1 N2H4 <-> 1 N2 + 4 H + 4 e		-595.49	-148.87	kdef**E^((595.486*p)/(R*T))**(N2H4*NH2OH^2)	kdef**E^((-595.486*(1 - p))/(R*T))**(N2*NH3^2)	-595.486 + R*T*Log[(H2O^2*N2*NH3^2)/(N2H4*NH2OH^2)]
1 N2H5 + 2 NH2OH <-> 1 H + 1 N2 + 2 NH3 + 2 H2O	2 NH2OH + 4 H + 4 e <-> 2 NH3 + 2 H2O	1 N2H5 <-> 1 N2 + 5 H + 4 e		-520.8100000000001	-130.2	kdef**E^((520.809*p)/(R*T))**(N2H5*NH2OH^2)	kdef**E^((-520.809*(1 - p))/(R*T))**(H*N2*NH3^2)	-520.809 + R*T*Log[(H*H2O^2*N2*NH3^2)/(N2H5*NH2OH^2)]
1 NH3 + 0.5 O2 <-> 1 NH2OH	2 NH3 + 2 H2O <-> 2 NH2OH + 4 H + 4 e	1 O2 + 4 H + 4 e <-> 2 H2O		-17.740000000000002	-8.870000000000001	kdef**E^((17.741*p)/(R*T))**(NH3*Sqrt[O2])	kdef**E^((-17.741*(1 - p))/(R*T))**NH2OH	-17.741 + R*T*Log[NH2OH/(NH3*Sqrt[O2])]
0.67 H + 1 N2O + 2.67 NO2 <-> 1.33 N2 + 2 NO3 + 0.33 H2O	0.75 N2O + 3.75 H2O <-> 1.5 NO3 + 7.5 H + 6 e	2 NO2 + 8 H + 6 e <-> 1 N2 + 4 H2O		-304.35	-38.04	kdef**E^((304.349*p)/(R*T))**(H^(2/3)*N2O*NO2^(8/3))	kdef**E^((-304.349*(1 - p))/(R*T))**(N2^(4/3)*NO3^2)	-304.349 + R*T*Log[(H2O^(1/3)*N2^(4/3)*NO3^2)/(H^(2/3)*N2O*NO2^(8/3))]
1 N2O + 4 NO + 1 H2O <-> 2 H + 2 N2 + 2 NO3	0.5 N2O + 2.5 H2O <-> 1 NO3 + 5 H + 4 e	2 NO + 4 H + 4 e <-> 1 N2 + 2 H2O		-471.08	-58.88	kdef**E^((471.077*p)/(R*T))**(N2O*NO^4)	kdef**E^((-471.077*(1 - p))/(R*T))**(H^2*N2^2*NO3^2)	-471.077 + R*T*Log[(H^2*N2^2*NO3^2)/(H2O*N2O*NO^4)]
2.67 NH4 + 2 NO3 <-> 0.67 H + 1.33 N2 + 1 N2O + 5 H2O	1.5 NO3 + 7.5 H + 6 e <-> 0.75 N2O + 3.75 H2O	2 NH4 <-> 1 N2 + 8 H + 6 e		-616.86	-77.11	kdef**E^((616.862*p)/(R*T))**(NH4^(8/3)*NO3^2)	kdef**E^((-616.862*(1 - p))/(R*T))**(H^(2/3)*N2^(4/3)*N2O)	-616.862 + R*T*Log[(H^(2/3)*H2O^5*N2^(4/3)*N2O)/(NH4^(8/3)*NO3^2)]
2 H + 2.67 NH3 + 2 NO3 <-> 1.33 N2 + 1 N2O + 5 H2O	1.5 NO3 + 7.5 H + 6 e <-> 0.75 N2O + 3.75 H2O	2 NH3 <-> 1 N2 + 6 H + 6 e		-757.42	-94.68	kdef**E^((757.424*p)/(R*T))**(H^2*NH3^(8/3)*NO3^2)	kdef**E^((-757.424*(1 - p))/(R*T))**(N2^(4/3)*N2O)	-757.424 + R*T*Log[(H2O^5*N2^(4/3)*N2O)/(H^2*NH3^(8/3)*NO3^2)]
2 H + 2.67 N2H5 + 2 NO3 <-> 1 N2O + 2.67 NH4 + 2.67 NO + 2.33 H2O	0.38 N2O + 1.88 H2O <-> 0.75 NO3 + 3.75 H + 3 e	1 NO + 1 NH4 + 3 H + 3 e <-> 1 N2H5 + 1 H2O		-376.97	-47.12	kdef**E^((376.971*p)/(R*T))**(H^2*N2H5^(8/3)*NO3^2)	kdef**E^((-376.971*(1 - p))/(R*T))**(N2O*NH4^(8/3)*NO^(8/3))	-376.971 + R*T*Log[(H2O^(7/3)*N2O*NH4^(8/3)*NO^(8/3))/(H^2*N2H5^(8/3)*NO3^2)]
4.67 H + 2.67 N2H4 + 2 NO3 <-> 1 N2O + 2.67 NH4 + 2.67 NO + 2.33 H2O	0.38 N2O + 1.88 H2O <-> 0.75 NO3 + 3.75 H + 3 e	1 NO + 1 NH4 + 2 H + 3 e <-> 1 N2H4 + 1 H2O		-576.11	-72.01	kdef**E^((576.11*p)/(R*T))**(H^(14/3)*N2H4^(8/3)*NO3^2)	kdef**E^((-576.11*(1 - p))/(R*T))**(N2O*NH4^(8/3)*NO^(8/3))	-576.11 + R*T*Log[(H2O^(7/3)*N2O*NH4^(8/3)*NO^(8/3))/(H^(14/3)*N2H4^(8/3)*NO3^2)]
2 H + 2.67 N2H4 + 2 NO3 <-> 1 N2O + 2.67 NH3 + 2.67 NO + 2.33 H2O	0.38 N2O + 1.88 H2O <-> 0.75 NO3 + 3.75 H + 3 e	1 NO + 1 NH3 + 3 H + 3 e <-> 1 N2H4 + 1 H2O		-435.55	-54.44	kdef**E^((435.547*p)/(R*T))**(H^2*N2H4^(8/3)*NO3^2)	kdef**E^((-435.547*(1 - p))/(R*T))**(N2O*NH3^(8/3)*NO^(8/3))	-435.547 + R*T*Log[(H2O^(7/3)*N2O*NH3^(8/3)*NO^(8/3))/(H^2*N2H4^(8/3)*NO3^2)]
2.5 N2O + 0.5 H2O <-> 1 H + 2 N2 + 1 NO3	0.25 N2O + 1.25 H2O <-> 0.5 NO3 + 2.5 H + 2 e	1 N2O + 2 H + 2 e <-> 1 N2 + 1 H2O		-239.19	-59.800000000000004	kdef**E^((239.192*p)/(R*T))**N2O^(5/2)	kdef**E^((-239.192*(1 - p))/(R*T))**(H*N2^2*NO3)	-239.192 + R*T*Log[(H*N2^2*NO3)/(Sqrt[H2O]*N2O^(5/2))]
2 H + 2 N2H4 + 2 NO3 <-> 2 N2 + 1 N2O + 5 H2O	1 NO3 + 5 H + 4 e <-> 0.5 N2O + 2.5 H2O	1 N2H4 <-> 1 N2 + 4 H + 4 e		-1130.27	-141.28	kdef**E^((1130.267*p)/(R*T))**(H^2*N2H4^2*NO3^2)	kdef**E^((-1130.267*(1 - p))/(R*T))**(N2^2*N2O)	-1130.267 + R*T*Log[(H2O^5*N2^2*N2O)/(H^2*N2H4^2*NO3^2)]
2 N2H5 + 2 NO3 <-> 2 N2 + 1 N2O + 5 H2O	1 NO3 + 5 H + 4 e <-> 0.5 N2O + 2.5 H2O	1 N2H5 <-> 1 N2 + 5 H + 4 e		-980.91	-122.61	kdef**E^((980.913*p)/(R*T))**(N2H5^2*NO3^2)	kdef**E^((-980.913*(1 - p))/(R*T))**(N2^2*N2O)	-980.913 + R*T*Log[(H2O^5*N2^2*N2O)/(N2H5^2*NO3^2)]
1 N2O + 2 O2 + 1 H2O <-> 2 H + 2 NO3	0.5 N2O + 2.5 H2O <-> 1 NO3 + 5 H + 4 e	1 O2 + 4 H + 4 e <-> 2 H2O		-131.67000000000002	-16.46	kdef**E^((131.669*p)/(R*T))**(N2O*O2^2)	kdef**E^((-131.669*(1 - p))/(R*T))**(H^2*NO3^2)	-131.669 + R*T*Log[(H^2*NO3^2)/(H2O*N2O*O2^2)]
3 H + 1 N2 + 5 NO2 <-> 2.5 N2O + 2 NO3 + 1.5 H2O	0.4 N2 + 2.4 H2O <-> 0.8 NO3 + 4.8 H + 4 e	2 NO2 + 6 H + 4 e <-> 1 N2O + 3 H2O		-152.07	-15.21	kdef**E^((152.068*p)/(R*T))**(H^3*N2*NO2^5)	kdef**E^((-152.068*(1 - p))/(R*T))**(N2O^(5/2)*NO3^2)	-152.068 + R*T*Log[(H2O^(3/2)*N2O^(5/2)*NO3^2)/(H^3*N2*NO2^5)]
1 N2 + 10 NO + 1 H2O <-> 2 H + 5 N2O + 2 NO3	0.2 N2 + 1.2 H2O <-> 0.4 NO3 + 2.4 H + 2 e	2 NO + 2 H + 2 e <-> 1 N2O + 1 H2O		-460.12	-46.01	kdef**E^((460.115*p)/(R*T))**(N2*NO^10)	kdef**E^((-460.115*(1 - p))/(R*T))**(H^2*N2O^5*NO3^2)	-460.115 + R*T*Log[(H^2*N2O^5*NO3^2)/(H2O*N2*NO^10)]
2.5 NH4 + 2 NO3 <-> 0.5 H + 1 N2 + 1.25 N2O + 4.75 H2O	1.6 NO3 + 9.6 H + 8 e <-> 0.8 N2 + 4.8 H2O	2 NH4 + 1 H2O <-> 1 N2O + 10 H + 8 e		-548.41	-54.84	kdef**E^((548.409*p)/(R*T))**(NH4^(5/2)*NO3^2)	kdef**E^((-548.409*(1 - p))/(R*T))**(Sqrt[H]*N2*N2O^(5/4))	-548.409 + R*T*Log[(Sqrt[H]*H2O^(19/4)*N2*N2O^(5/4))/(NH4^(5/2)*NO3^2)]
2 H + 2.5 NH3 + 2 NO3 <-> 1 N2 + 1.25 N2O + 4.75 H2O	1.6 NO3 + 9.6 H + 8 e <-> 0.8 N2 + 4.8 H2O	2 NH3 + 1 H2O <-> 1 N2O + 8 H + 8 e		-680.19	-68.02	kdef**E^((680.186*p)/(R*T))**(H^2*NH3^(5/2)*NO3^2)	kdef**E^((-680.186*(1 - p))/(R*T))**(N2*N2O^(5/4))	-680.186 + R*T*Log[(H2O^(19/4)*N2*N2O^(5/4))/(H^2*NH3^(5/2)*NO3^2)]
3.33 NH4 + 3.33 NO + 2 NO3 <-> 1.33 H + 1 N2 + 3.33 N2O + 6 H2O	0.6 NO3 + 3.6 H + 3 e <-> 0.3 N2 + 1.8 H2O	1 NO + 1 NH4 <-> 1 N2O + 4 H + 3 e		-884.58	-88.46000000000001	kdef**E^((884.583*p)/(R*T))**(NH4^(10/3)*NO^(10/3)*NO3^2)	kdef**E^((-884.583*(1 - p))/(R*T))**(H^(4/3)*N2*N2O^(10/3))	-884.583 + R*T*Log[(H^(4/3)*H2O^6*N2*N2O^(10/3))/(NH4^(10/3)*NO^(10/3)*NO3^2)]
2 H + 3.33 NH3 + 3.33 NO + 2 NO3 <-> 1 N2 + 3.33 N2O + 6 H2O	0.6 NO3 + 3.6 H + 3 e <-> 0.3 N2 + 1.8 H2O	1 NO + 1 NH3 <-> 1 N2O + 3 H + 3 e		-1060.29	-106.03	kdef**E^((1060.287*p)/(R*T))**(H^2*NH3^(10/3)*NO^(10/3)*NO3^2)	kdef**E^((-1060.287*(1 - p))/(R*T))**(N2*N2O^(10/3))	-1060.287 + R*T*Log[(H2O^6*N2*N2O^(10/3))/(H^2*NH3^(10/3)*NO^(10/3)*NO3^2)]
2 H + 3.33 N2H5 + 2 NO3 <-> 1 N2 + 3.33 NH4 + 3.33 NO + 2.67 H2O	0.3 N2 + 1.8 H2O <-> 0.6 NO3 + 3.6 H + 3 e	1 NO + 1 NH4 + 3 H + 3 e <-> 1 N2H5 + 1 H2O		-590.8100000000001	-59.08	kdef**E^((590.81*p)/(R*T))**(H^2*N2H5^(10/3)*NO3^2)	kdef**E^((-590.81*(1 - p))/(R*T))**(N2*NH4^(10/3)*NO^(10/3))	-590.81 + R*T*Log[(H2O^(8/3)*N2*NH4^(10/3)*NO^(10/3))/(H^2*N2H5^(10/3)*NO3^2)]
5.33 H + 3.33 N2H4 + 2 NO3 <-> 1 N2 + 3.33 NH4 + 3.33 NO + 2.67 H2O	0.3 N2 + 1.8 H2O <-> 0.6 NO3 + 3.6 H + 3 e	1 NO + 1 NH4 + 2 H + 3 e <-> 1 N2H4 + 1 H2O		-839.73	-83.97	kdef**E^((839.733*p)/(R*T))**(H^(16/3)*N2H4^(10/3)*NO3^2)	kdef**E^((-839.733*(1 - p))/(R*T))**(N2*NH4^(10/3)*NO^(10/3))	-839.733 + R*T*Log[(H2O^(8/3)*N2*NH4^(10/3)*NO^(10/3))/(H^(16/3)*N2H4^(10/3)*NO3^2)]
2 H + 3.33 N2H4 + 2 NO3 <-> 1 N2 + 3.33 NH3 + 3.33 NO + 2.67 H2O	0.3 N2 + 1.8 H2O <-> 0.6 NO3 + 3.6 H + 3 e	1 NO + 1 NH3 + 3 H + 3 e <-> 1 N2H4 + 1 H2O		-664.03	-66.4	kdef**E^((664.03*p)/(R*T))**(H^2*N2H4^(10/3)*NO3^2)	kdef**E^((-664.03*(1 - p))/(R*T))**(N2*NH3^(10/3)*NO^(10/3))	-664.03 + R*T*Log[(H2O^(8/3)*N2*NH3^(10/3)*NO^(10/3))/(H^2*N2H4^(10/3)*NO3^2)]
1 N2 + 2.5 O2 + 1 H2O <-> 2 H + 2 NO3	0.4 N2 + 2.4 H2O <-> 0.8 NO3 + 4.8 H + 4 e	1 O2 + 4 H + 4 e <-> 2 H2O		-44.99	-4.5	kdef**E^((44.99*p)/(R*T))**(N2*O2^(5/2))	kdef**E^((-44.99*(1 - p))/(R*T))**(H^2*NO3^2)	-44.99 + R*T*Log[(H^2*NO3^2)/(H2O*N2*O2^(5/2))]
1 N2O + 2 NO + 1 H2O <-> 2 H + 1 N2 + 2 NO2	1 N2O + 3 H2O <-> 2 NO2 + 6 H + 4 e	2 NO + 4 H + 4 e <-> 1 N2 + 2 H2O		-126.87	-31.720000000000002	kdef**E^((126.873*p)/(R*T))**(N2O*NO^2)	kdef**E^((-126.873*(1 - p))/(R*T))**(H^2*N2*NO2^2)	-126.873 + R*T*Log[(H^2*N2*NO2^2)/(H2O*N2O*NO^2)]
1 H + 2 NH4 + 3 NO2 <-> 1 N2 + 1.5 N2O + 4.5 H2O	3 NO2 + 9 H + 6 e <-> 1.5 N2O + 4.5 H2O	2 NH4 <-> 1 N2 + 8 H + 6 e		-625.64	-104.27	kdef**E^((625.645*p)/(R*T))**(H*NH4^2*NO2^3)	kdef**E^((-625.645*(1 - p))/(R*T))**(N2*N2O^(3/2))	-625.645 + R*T*Log[(H2O^(9/2)*N2*N2O^(3/2))/(H*NH4^2*NO2^3)]
3 H + 2 NH3 + 3 NO2 <-> 1 N2 + 1.5 N2O + 4.5 H2O	3 NO2 + 9 H + 6 e <-> 1.5 N2O + 4.5 H2O	2 NH3 <-> 1 N2 + 6 H + 6 e		-731.07	-121.84	kdef**E^((731.066*p)/(R*T))**(H^3*NH3^2*NO2^3)	kdef**E^((-731.066*(1 - p))/(R*T))**(N2*N2O^(3/2))	-731.066 + R*T*Log[(H2O^(9/2)*N2*N2O^(3/2))/(H^3*NH3^2*NO2^3)]
2 H + 1.33 N2H5 + 2 NO2 <-> 1 N2O + 1.33 NH4 + 1.33 NO + 1.67 H2O	0.75 N2O + 2.25 H2O <-> 1.5 NO2 + 4.5 H + 3 e	1 NO + 1 NH4 + 3 H + 3 e <-> 1 N2H5 + 1 H2O		-297.15000000000003	-74.29	kdef**E^((297.151*p)/(R*T))**(H^2*N2H5^(4/3)*NO2^2)	kdef**E^((-297.151*(1 - p))/(R*T))**(N2O*NH4^(4/3)*NO^(4/3))	-297.151 + R*T*Log[(H2O^(5/3)*N2O*NH4^(4/3)*NO^(4/3))/(H^2*N2H5^(4/3)*NO2^2)]
3.33 H + 1.33 N2H4 + 2 NO2 <-> 1 N2O + 1.33 NH4 + 1.33 NO + 1.67 H2O	0.75 N2O + 2.25 H2O <-> 1.5 NO2 + 4.5 H + 3 e	1 NO + 1 NH4 + 2 H + 3 e <-> 1 N2H4 + 1 H2O		-396.72	-99.18	kdef**E^((396.72*p)/(R*T))**(H^(10/3)*N2H4^(4/3)*NO2^2)	kdef**E^((-396.72*(1 - p))/(R*T))**(N2O*NH4^(4/3)*NO^(4/3))	-396.72 + R*T*Log[(H2O^(5/3)*N2O*NH4^(4/3)*NO^(4/3))/(H^(10/3)*N2H4^(4/3)*NO2^2)]
2 H + 1.33 N2H4 + 2 NO2 <-> 1 N2O + 1.33 NH3 + 1.33 NO + 1.67 H2O	0.75 N2O + 2.25 H2O <-> 1.5 NO2 + 4.5 H + 3 e	1 NO + 1 NH3 + 3 H + 3 e <-> 1 N2H4 + 1 H2O		-326.44	-81.61	kdef**E^((326.439*p)/(R*T))**(H^2*N2H4^(4/3)*NO2^2)	kdef**E^((-326.439*(1 - p))/(R*T))**(N2O*NH3^(4/3)*NO^(4/3))	-326.439 + R*T*Log[(H2O^(5/3)*N2O*NH3^(4/3)*NO^(4/3))/(H^2*N2H4^(4/3)*NO2^2)]
1.5 N2O + 0.5 H2O <-> 1 H + 1 N2 + 1 NO2	0.5 N2O + 1.5 H2O <-> 1 NO2 + 3 H + 2 e	1 N2O + 2 H + 2 e <-> 1 N2 + 1 H2O		-65.26	-32.63	kdef**E^((65.263*p)/(R*T))**N2O^(3/2)	kdef**E^((-65.263*(1 - p))/(R*T))**(H*N2*NO2)	-65.263 + R*T*Log[(H*N2*NO2)/(Sqrt[H2O]*N2O^(3/2))]
2 H + 1 N2H4 + 2 NO2 <-> 1 N2 + 1 N2O + 3 H2O	2 NO2 + 6 H + 4 e <-> 1 N2O + 3 H2O	1 N2H4 <-> 1 N2 + 4 H + 4 e		-673.8000000000001	-168.45000000000002	kdef**E^((673.799*p)/(R*T))**(H^2*N2H4*NO2^2)	kdef**E^((-673.799*(1 - p))/(R*T))**(N2*N2O)	-673.799 + R*T*Log[(H2O^3*N2*N2O)/(H^2*N2H4*NO2^2)]
1 H + 1 N2H5 + 2 NO2 <-> 1 N2 + 1 N2O + 3 H2O	2 NO2 + 6 H + 4 e <-> 1 N2O + 3 H2O	1 N2H5 <-> 1 N2 + 5 H + 4 e		-599.12	-149.78	kdef**E^((599.122*p)/(R*T))**(H*N2H5*NO2^2)	kdef**E^((-599.122*(1 - p))/(R*T))**(N2*N2O)	-599.122 + R*T*Log[(H2O^3*N2*N2O)/(H*N2H5*NO2^2)]
2 H + 2 NO2 <-> 1 N2O + 1 O2 + 1 H2O	1 N2O + 3 H2O <-> 2 NO2 + 6 H + 4 e	1 O2 + 4 H + 4 e <-> 2 H2O		-42.83	-10.71	kdef**E^((42.831*p)/(R*T))**(H^2*NO2^2)	kdef**E^((-42.831*(1 - p))/(R*T))**(N2O*O2)	-42.831 + R*T*Log[(H2O*N2O*O2)/(H^2*NO2^2)]
1 N2 + 6 NO + 1 H2O <-> 2 H + 3 N2O + 2 NO2	0.33 N2 + 1.33 H2O <-> 0.67 NO2 + 2.67 H + 2 e	2 NO + 2 H + 2 e <-> 1 N2O + 1 H2O		-119.57000000000001	-19.93	kdef**E^((119.565*p)/(R*T))**(N2*NO^6)	kdef**E^((-119.565*(1 - p))/(R*T))**(H^2*N2O^3*NO2^2)	-119.565 + R*T*Log[(H^2*N2O^3*NO2^2)/(H2O*N2*NO^6)]
0.67 H + 2 NH4 + 2.67 NO2 <-> 1.33 N2 + 1 N2O + 4.33 H2O	2.67 NO2 + 10.67 H + 8 e <-> 1.33 N2 + 5.33 H2O	2 NH4 + 1 H2O <-> 1 N2O + 10 H + 8 e		-647.4	-80.92	kdef**E^((647.399*p)/(R*T))**(H^(2/3)*NH4^2*NO2^(8/3))	kdef**E^((-647.399*(1 - p))/(R*T))**(N2^(4/3)*N2O)	-647.399 + R*T*Log[(H2O^(13/3)*N2^(4/3)*N2O)/(H^(2/3)*NH4^2*NO2^(8/3))]
2.67 H + 2 NH3 + 2.67 NO2 <-> 1.33 N2 + 1 N2O + 4.33 H2O	2.67 NO2 + 10.67 H + 8 e <-> 1.33 N2 + 5.33 H2O	2 NH3 + 1 H2O <-> 1 N2O + 8 H + 8 e		-752.82	-94.10000000000001	kdef**E^((752.821*p)/(R*T))**(H^(8/3)*NH3^2*NO2^(8/3))	kdef**E^((-752.821*(1 - p))/(R*T))**(N2^(4/3)*N2O)	-752.821 + R*T*Log[(H2O^(13/3)*N2^(4/3)*N2O)/(H^(8/3)*NH3^2*NO2^(8/3))]
2 NH4 + 2 NO + 2 NO2 <-> 1 N2 + 2 N2O + 4 H2O	1 NO2 + 4 H + 3 e <-> 0.5 N2 + 2 H2O	1 NO + 1 NH4 <-> 1 N2O + 4 H + 3 e		-687.25	-114.54	kdef**E^((687.254*p)/(R*T))**(NH4^2*NO^2*NO2^2)	kdef**E^((-687.254*(1 - p))/(R*T))**(N2*N2O^2)	-687.254 + R*T*Log[(H2O^4*N2*N2O^2)/(NH4^2*NO^2*NO2^2)]
2 H + 2 NH3 + 2 NO + 2 NO2 <-> 1 N2 + 2 N2O + 4 H2O	1 NO2 + 4 H + 3 e <-> 0.5 N2 + 2 H2O	1 NO + 1 NH3 <-> 1 N2O + 3 H + 3 e		-792.6800000000001	-132.11	kdef**E^((792.676*p)/(R*T))**(H^2*NH3^2*NO^2*NO2^2)	kdef**E^((-792.676*(1 - p))/(R*T))**(N2*N2O^2)	-792.676 + R*T*Log[(H2O^4*N2*N2O^2)/(H^2*NH3^2*NO^2*NO2^2)]
2 H + 2 N2H5 + 2 NO2 <-> 1 N2 + 2 NH4 + 2 NO + 2 H2O	0.5 N2 + 2 H2O <-> 1 NO2 + 4 H + 3 e	1 NO + 1 NH4 + 3 H + 3 e <-> 1 N2H5 + 1 H2O		-510.99	-85.16	kdef**E^((510.99*p)/(R*T))**(H^2*N2H5^2*NO2^2)	kdef**E^((-510.99*(1 - p))/(R*T))**(N2*NH4^2*NO^2)	-510.99 + R*T*Log[(H2O^2*N2*NH4^2*NO^2)/(H^2*N2H5^2*NO2^2)]
4 H + 2 N2H4 + 2 NO2 <-> 1 N2 + 2 NH4 + 2 NO + 2 H2O	0.5 N2 + 2 H2O <-> 1 NO2 + 4 H + 3 e	1 NO + 1 NH4 + 2 H + 3 e <-> 1 N2H4 + 1 H2O		-660.34	-110.06	kdef**E^((660.344*p)/(R*T))**(H^4*N2H4^2*NO2^2)	kdef**E^((-660.344*(1 - p))/(R*T))**(N2*NH4^2*NO^2)	-660.344 + R*T*Log[(H2O^2*N2*NH4^2*NO^2)/(H^4*N2H4^2*NO2^2)]
2 H + 2 N2H4 + 2 NO2 <-> 1 N2 + 2 NH3 + 2 NO + 2 H2O	0.5 N2 + 2 H2O <-> 1 NO2 + 4 H + 3 e	1 NO + 1 NH3 + 3 H + 3 e <-> 1 N2H4 + 1 H2O		-554.92	-92.49	kdef**E^((554.922*p)/(R*T))**(H^2*N2H4^2*NO2^2)	kdef**E^((-554.922*(1 - p))/(R*T))**(N2*NH3^2*NO^2)	-554.922 + R*T*Log[(H2O^2*N2*NH3^2*NO^2)/(H^2*N2H4^2*NO2^2)]
2 H + 2 NO2 <-> 1 N2 + 1.5 O2 + 1 H2O	0.67 N2 + 2.67 H2O <-> 1.33 NO2 + 5.33 H + 4 e	1 O2 + 4 H + 4 e <-> 2 H2O		-129.51	-21.580000000000002	kdef**E^((129.51*p)/(R*T))**(H^2*NO2^2)	kdef**E^((-129.51*(1 - p))/(R*T))**(N2*O2^(3/2))	-129.51 + R*T*Log[(H2O*N2*O2^(3/2))/(H^2*NO2^2)]
2 NH4 + 6 NO <-> 2 H + 1 N2 + 3 N2O + 3 H2O	6 NO + 6 H + 6 e <-> 3 N2O + 3 H2O	2 NH4 <-> 1 N2 + 8 H + 6 e		-810.47	-135.08	kdef**E^((810.473*p)/(R*T))**(NH4^2*NO^6)	kdef**E^((-810.473*(1 - p))/(R*T))**(H^2*N2*N2O^3)	-810.473 + R*T*Log[(H^2*H2O^3*N2*N2O^3)/(NH4^2*NO^6)]
2 NH3 + 6 NO <-> 1 N2 + 3 N2O + 3 H2O	6 NO + 6 H + 6 e <-> 3 N2O + 3 H2O	2 NH3 <-> 1 N2 + 6 H + 6 e		-915.9	-152.65	kdef**E^((915.895*p)/(R*T))**(NH3^2*NO^6)	kdef**E^((-915.895*(1 - p))/(R*T))**(N2*N2O^3)	-915.895 + R*T*Log[(H2O^3*N2*N2O^3)/(NH3^2*NO^6)]
2 N2O <-> 1 N2 + 2 NO	1 N2O + 1 H2O <-> 2 NO + 2 H + 2 e	1 N2O + 2 H + 2 e <-> 1 N2 + 1 H2O		-3.65	-1.83	kdef**E^((3.654*p)/(R*T))**N2O^2	kdef**E^((-3.654*(1 - p))/(R*T))**(N2*NO^2)	-3.654 + R*T*Log[(N2*NO^2)/N2O^2]
1 N2H4 + 4 NO <-> 1 N2 + 2 N2O + 2 H2O	4 NO + 4 H + 4 e <-> 2 N2O + 2 H2O	1 N2H4 <-> 1 N2 + 4 H + 4 e		-797.02	-199.25	kdef**E^((797.018*p)/(R*T))**(N2H4*NO^4)	kdef**E^((-797.018*(1 - p))/(R*T))**(N2*N2O^2)	-797.018 + R*T*Log[(H2O^2*N2*N2O^2)/(N2H4*NO^4)]
1 N2H5 + 4 NO <-> 1 H + 1 N2 + 2 N2O + 2 H2O	4 NO + 4 H + 4 e <-> 2 N2O + 2 H2O	1 N2H5 <-> 1 N2 + 5 H + 4 e		-722.34	-180.59	kdef**E^((722.341*p)/(R*T))**(N2H5*NO^4)	kdef**E^((-722.341*(1 - p))/(R*T))**(H*N2*N2O^2)	-722.341 + R*T*Log[(H*H2O^2*N2*N2O^2)/(N2H5*NO^4)]
2 NO <-> 1 N2O + 0.5 O2	2 N2O + 2 H2O <-> 4 NO + 4 H + 4 e	1 O2 + 4 H + 4 e <-> 2 H2O		-83.02	-41.51	kdef**E^((83.025*p)/(R*T))**NO^2	kdef**E^((-83.025*(1 - p))/(R*T))**(N2O*Sqrt[O2])	-83.025 + R*T*Log[(N2O*Sqrt[O2])/NO^2]
2 NH4 + 4 NO <-> 2 H + 2 N2 + 1 N2O + 3 H2O	4 NO + 8 H + 8 e <-> 2 N2 + 4 H2O	2 NH4 + 1 H2O <-> 1 N2O + 10 H + 8 e		-814.13	-101.77	kdef**E^((814.127*p)/(R*T))**(NH4^2*NO^4)	kdef**E^((-814.127*(1 - p))/(R*T))**(H^2*N2^2*N2O)	-814.127 + R*T*Log[(H^2*H2O^3*N2^2*N2O)/(NH4^2*NO^4)]
2 NH3 + 4 NO <-> 2 N2 + 1 N2O + 3 H2O	4 NO + 8 H + 8 e <-> 2 N2 + 4 H2O	2 NH3 + 1 H2O <-> 1 N2O + 8 H + 8 e		-919.5500000000001	-114.94	kdef**E^((919.549*p)/(R*T))**(NH3^2*NO^4)	kdef**E^((-919.549*(1 - p))/(R*T))**(N2^2*N2O)	-919.549 + R*T*Log[(H2O^3*N2^2*N2O)/(NH3^2*NO^4)]
2 NO <-> 1 N2 + 1 O2	1 N2 + 2 H2O <-> 2 NO + 4 H + 4 e	1 O2 + 4 H + 4 e <-> 2 H2O		-169.70000000000002	-42.43	kdef**E^((169.704*p)/(R*T))**NO^2	kdef**E^((-169.704*(1 - p))/(R*T))**(N2*O2)	-169.704 + R*T*Log[(N2*O2)/NO^2]
2 H + 1 N2O + 2.67 NH3 <-> 1.33 N2 + 2 NH4 + 1 H2O	0.75 N2O + 7.5 H + 6 e <-> 1.5 NH4 + 0.75 H2O	2 NH3 <-> 1 N2 + 6 H + 6 e		-414.37	-51.800000000000004	kdef**E^((414.374*p)/(R*T))**(H^2*N2O*NH3^(8/3))	kdef**E^((-414.374*(1 - p))/(R*T))**(N2^(4/3)*NH4^2)	-414.374 + R*T*Log[(H2O*N2^(4/3)*NH4^2)/(H^2*N2O*NH3^(8/3))]
2 H + 2.67 N2H4 + 1 N2O + 1.67 H2O <-> 2.67 NH3 + 2 NH4 + 2.67 NO	0.75 NH4 + 0.38 H2O <-> 0.38 N2O + 3.75 H + 3 e	1 NO + 1 NH3 + 3 H + 3 e <-> 1 N2H4 + 1 H2O		-92.5	-11.56	kdef**E^((92.497*p)/(R*T))**(H^2*N2H4^(8/3)*N2O)	kdef**E^((-92.497*(1 - p))/(R*T))**(NH3^(8/3)*NH4^2*NO^(8/3))	-92.497 + R*T*Log[(NH3^(8/3)*NH4^2*NO^(8/3))/(H^2*H2O^(5/3)*N2H4^(8/3)*N2O)]
1.5 N2O + 1 NH4 <-> 1 H + 2 N2 + 1.5 H2O	0.5 NH4 + 0.25 H2O <-> 0.25 N2O + 2.5 H + 2 e	1 N2O + 2 H + 2 e <-> 1 N2 + 1 H2O		-410.72	-102.68	kdef**E^((410.718*p)/(R*T))**(N2O^(3/2)*NH4)	kdef**E^((-410.718*(1 - p))/(R*T))**(H*N2^2)	-410.718 + R*T*Log[(H*H2O^(3/2)*N2^2)/(N2O^(3/2)*NH4)]
2 H + 2 N2H4 + 1 N2O <-> 2 N2 + 2 NH4 + 1 H2O	0.5 N2O + 5 H + 4 e <-> 1 NH4 + 0.5 H2O	1 N2H4 <-> 1 N2 + 4 H + 4 e		-787.22	-98.4	kdef**E^((787.217*p)/(R*T))**(H^2*N2H4^2*N2O)	kdef**E^((-787.217*(1 - p))/(R*T))**(N2^2*NH4^2)	-787.217 + R*T*Log[(H2O*N2^2*NH4^2)/(H^2*N2H4^2*N2O)]
2 N2H5 + 1 N2O <-> 2 N2 + 2 NH4 + 1 H2O	0.5 N2O + 5 H + 4 e <-> 1 NH4 + 0.5 H2O	1 N2H5 <-> 1 N2 + 5 H + 4 e		-637.86	-79.73	kdef**E^((637.863*p)/(R*T))**(N2H5^2*N2O)	kdef**E^((-637.863*(1 - p))/(R*T))**(N2^2*NH4^2)	-637.863 + R*T*Log[(H2O*N2^2*NH4^2)/(N2H5^2*N2O)]
2 NH4 + 2 O2 <-> 2 H + 1 N2O + 3 H2O	1 NH4 + 0.5 H2O <-> 0.5 N2O + 5 H + 4 e	1 O2 + 4 H + 4 e <-> 2 H2O		-474.72	-59.34	kdef**E^((474.719*p)/(R*T))**(NH4^2*O2^2)	kdef**E^((-474.719*(1 - p))/(R*T))**(H^2*N2O)	-474.719 + R*T*Log[(H^2*H2O^3*N2O)/(NH4^2*O2^2)]
1 N2O + 2.67 NH4 <-> 2.67 H + 1.33 N2 + 2 NH3 + 1 H2O	0.75 N2O + 6 H + 6 e <-> 1.5 NH3 + 0.75 H2O	2 NH4 <-> 1 N2 + 8 H + 6 e		-168.39000000000001	-21.05	kdef**E^((168.39*p)/(R*T))**(N2O*NH4^(8/3))	kdef**E^((-168.39*(1 - p))/(R*T))**(H^(8/3)*N2^(4/3)*NH3^2)	-168.39 + R*T*Log[(H^(8/3)*H2O*N2^(4/3)*NH3^2)/(N2O*NH4^(8/3))]
2 NH3 + 2.67 NH4 + 2.67 NO <-> 2.67 N2H5 + 1 N2O + 1.67 H2O	0.75 NH3 + 0.38 H2O <-> 0.38 N2O + 3 H + 3 e	1 NO + 1 NH4 + 3 H + 3 e <-> 1 N2H5 + 1 H2O		-71.5	-8.94	kdef**E^((71.501*p)/(R*T))**(NH3^2*NH4^(8/3)*NO^(8/3))	kdef**E^((-71.501*(1 - p))/(R*T))**(N2H5^(8/3)*N2O)	-71.501 + R*T*Log[(H2O^(5/3)*N2H5^(8/3)*N2O)/(NH3^2*NH4^(8/3)*NO^(8/3))]
2.67 H + 2.67 N2H4 + 1 N2O + 1.67 H2O <-> 2 NH3 + 2.67 NH4 + 2.67 NO	0.75 NH3 + 0.38 H2O <-> 0.38 N2O + 3 H + 3 e	1 NO + 1 NH4 + 2 H + 3 e <-> 1 N2H4 + 1 H2O		-127.64	-15.950000000000001	kdef**E^((127.638*p)/(R*T))**(H^(8/3)*N2H4^(8/3)*N2O)	kdef**E^((-127.638*(1 - p))/(R*T))**(NH3^2*NH4^(8/3)*NO^(8/3))	-127.638 + R*T*Log[(NH3^2*NH4^(8/3)*NO^(8/3))/(H^(8/3)*H2O^(5/3)*N2H4^(8/3)*N2O)]
1.5 N2O + 1 NH3 <-> 2 N2 + 1.5 H2O	0.5 NH3 + 0.25 H2O <-> 0.25 N2O + 2 H + 2 e	1 N2O + 2 H + 2 e <-> 1 N2 + 1 H2O		-463.43	-115.86	kdef**E^((463.428*p)/(R*T))**(N2O^(3/2)*NH3)	kdef**E^((-463.428*(1 - p))/(R*T))**N2^2	-463.428 + R*T*Log[(H2O^(3/2)*N2^2)/(N2O^(3/2)*NH3)]
2 N2H4 + 1 N2O <-> 2 N2 + 2 NH3 + 1 H2O	0.5 N2O + 4 H + 4 e <-> 1 NH3 + 0.5 H2O	1 N2H4 <-> 1 N2 + 4 H + 4 e		-681.8000000000001	-85.22	kdef**E^((681.795*p)/(R*T))**(N2H4^2*N2O)	kdef**E^((-681.795*(1 - p))/(R*T))**(N2^2*NH3^2)	-681.795 + R*T*Log[(H2O*N2^2*NH3^2)/(N2H4^2*N2O)]
2 N2H5 + 1 N2O <-> 2 H + 2 N2 + 2 NH3 + 1 H2O	0.5 N2O + 4 H + 4 e <-> 1 NH3 + 0.5 H2O	1 N2H5 <-> 1 N2 + 5 H + 4 e		-532.44	-66.56	kdef**E^((532.441*p)/(R*T))**(N2H5^2*N2O)	kdef**E^((-532.441*(1 - p))/(R*T))**(H^2*N2^2*NH3^2)	-532.441 + R*T*Log[(H^2*H2O*N2^2*NH3^2)/(N2H5^2*N2O)]
2 NH3 + 2 O2 <-> 1 N2O + 3 H2O	1 NH3 + 0.5 H2O <-> 0.5 N2O + 4 H + 4 e	1 O2 + 4 H + 4 e <-> 2 H2O		-580.14	-72.52	kdef**E^((580.141*p)/(R*T))**(NH3^2*O2^2)	kdef**E^((-580.141*(1 - p))/(R*T))**N2O	-580.141 + R*T*Log[(H2O^3*N2O)/(NH3^2*O2^2)]
2 H + 1 N2 + 2 NH3 + 2 NO <-> 2 N2O + 2 NH4	0.5 N2 + 4 H + 3 e <-> 1 NH4	1 NO + 1 NH3 <-> 1 N2O + 3 H + 3 e		-101.77	-16.96	kdef**E^((101.768*p)/(R*T))**(H^2*N2*NH3^2*NO^2)	kdef**E^((-101.768*(1 - p))/(R*T))**(N2O^2*NH4^2)	-101.768 + R*T*Log[(N2O^2*NH4^2)/(H^2*N2*NH3^2*NO^2)]
2 NH3 + 2 NH4 + 2 NO <-> 2 H + 1 N2 + 2 N2H4 + 2 H2O	1 NH4 <-> 0.5 N2 + 4 H + 3 e	1 NO + 1 NH3 + 3 H + 3 e <-> 1 N2H4 + 1 H2O		-135.99	-22.66	kdef**E^((135.986*p)/(R*T))**(NH3^2*NH4^2*NO^2)	kdef**E^((-135.986*(1 - p))/(R*T))**(H^2*N2*N2H4^2)	-135.986 + R*T*Log[(H^2*H2O^2*N2*N2H4^2)/(NH3^2*NH4^2*NO^2)]
2 NH4 + 1.5 O2 <-> 2 H + 1 N2 + 3 H2O	1.33 NH4 <-> 0.67 N2 + 5.33 H + 4 e	1 O2 + 4 H + 4 e <-> 2 H2O		-561.4	-93.57000000000001	kdef**E^((561.398*p)/(R*T))**(NH4^2*O2^(3/2))	kdef**E^((-561.398*(1 - p))/(R*T))**(H^2*N2)	-561.398 + R*T*Log[(H^2*H2O^3*N2)/(NH4^2*O2^(3/2))]
2 H + 2 N2O + 2 NH3 <-> 1 N2 + 2 NH4 + 2 NO	0.5 N2 + 3 H + 3 e <-> 1 NH3	1 NO + 1 NH4 <-> 1 N2O + 4 H + 3 e		-109.08	-18.18	kdef**E^((109.076*p)/(R*T))**(H^2*N2O^2*NH3^2)	kdef**E^((-109.076*(1 - p))/(R*T))**(N2*NH4^2*NO^2)	-109.076 + R*T*Log[(N2*NH4^2*NO^2)/(H^2*N2O^2*NH3^2)]
2 NH3 + 2 NH4 + 2 NO <-> 1 N2 + 2 N2H5 + 2 H2O	1 NH3 <-> 0.5 N2 + 3 H + 3 e	1 NO + 1 NH4 + 3 H + 3 e <-> 1 N2H5 + 1 H2O		-285.34000000000003	-47.56	kdef**E^((285.34*p)/(R*T))**(NH3^2*NH4^2*NO^2)	kdef**E^((-285.34*(1 - p))/(R*T))**(N2*N2H5^2)	-285.34 + R*T*Log[(H2O^2*N2*N2H5^2)/(NH3^2*NH4^2*NO^2)]
2 NH3 + 1.5 O2 <-> 1 N2 + 3 H2O	1.33 NH3 <-> 0.67 N2 + 4 H + 4 e	1 O2 + 4 H + 4 e <-> 2 H2O		-666.82	-111.14	kdef**E^((666.82*p)/(R*T))**(NH3^2*O2^(3/2))	kdef**E^((-666.82*(1 - p))/(R*T))**N2	-666.82 + R*T*Log[(H2O^3*N2)/(NH3^2*O2^(3/2))]
1 N2O + 2 NH4 + 2 NO <-> 2 H + 3 N2 + 3 H2O	0.67 NO + 0.67 NH4 <-> 0.67 N2O + 2.67 H + 2 e	1 N2O + 2 H + 2 e <-> 1 N2 + 1 H2O		-817.78	-136.3	kdef**E^((817.781*p)/(R*T))**(N2O*NH4^2*NO^2)	kdef**E^((-817.781*(1 - p))/(R*T))**(H^2*N2^3)	-817.781 + R*T*Log[(H^2*H2O^3*N2^3)/(N2O*NH4^2*NO^2)]
1.33 H + 1 N2H4 + 1.33 N2O <-> 1 N2 + 1.33 NH4 + 1.33 NO	1.33 N2O + 5.33 H + 4 e <-> 1.33 NO + 1.33 NH4	1 N2H4 <-> 1 N2 + 4 H + 4 e		-259.14	-64.78	kdef**E^((259.139*p)/(R*T))**(H^(4/3)*N2H4*N2O^(4/3))	kdef**E^((-259.139*(1 - p))/(R*T))**(N2*NH4^(4/3)*NO^(4/3))	-259.139 + R*T*Log[(N2*NH4^(4/3)*NO^(4/3))/(H^(4/3)*N2H4*N2O^(4/3))]
0.33 H + 1 N2H5 + 1.33 N2O <-> 1 N2 + 1.33 NH4 + 1.33 NO	1.33 N2O + 5.33 H + 4 e <-> 1.33 NO + 1.33 NH4	1 N2H5 <-> 1 N2 + 5 H + 4 e		-184.46	-46.12	kdef**E^((184.462*p)/(R*T))**(H^(1/3)*N2H5*N2O^(4/3))	kdef**E^((-184.462*(1 - p))/(R*T))**(N2*NH4^(4/3)*NO^(4/3))	-184.462 + R*T*Log[(N2*NH4^(4/3)*NO^(4/3))/(H^(1/3)*N2H5*N2O^(4/3))]
1 NH4 + 1 NO + 0.75 O2 <-> 1 H + 1 N2O + 1.5 H2O	1.33 NO + 1.33 NH4 <-> 1.33 N2O + 5.33 H + 4 e	1 O2 + 4 H + 4 e <-> 2 H2O		-278.87	-92.96000000000001	kdef**E^((278.872*p)/(R*T))**(NH4*NO*O2^(3/4))	kdef**E^((-278.872*(1 - p))/(R*T))**(H*N2O)	-278.872 + R*T*Log[(H*H2O^(3/2)*N2O)/(NH4*NO*O2^(3/4))]
1 N2O + 2 NH3 + 2 NO <-> 3 N2 + 3 H2O	0.67 NO + 0.67 NH3 <-> 0.67 N2O + 2 H + 2 e	1 N2O + 2 H + 2 e <-> 1 N2 + 1 H2O		-923.2	-153.87	kdef**E^((923.203*p)/(R*T))**(N2O*NH3^2*NO^2)	kdef**E^((-923.203*(1 - p))/(R*T))**N2^3	-923.203 + R*T*Log[(H2O^3*N2^3)/(N2O*NH3^2*NO^2)]
1 N2H4 + 1.33 N2O <-> 1 N2 + 1.33 NH3 + 1.33 NO	1.33 N2O + 4 H + 4 e <-> 1.33 NO + 1.33 NH3	1 N2H4 <-> 1 N2 + 4 H + 4 e		-188.86	-47.21	kdef**E^((188.857*p)/(R*T))**(N2H4*N2O^(4/3))	kdef**E^((-188.857*(1 - p))/(R*T))**(N2*NH3^(4/3)*NO^(4/3))	-188.857 + R*T*Log[(N2*NH3^(4/3)*NO^(4/3))/(N2H4*N2O^(4/3))]
1 N2H5 + 1.33 N2O <-> 1 H + 1 N2 + 1.33 NH3 + 1.33 NO	1.33 N2O + 4 H + 4 e <-> 1.33 NO + 1.33 NH3	1 N2H5 <-> 1 N2 + 5 H + 4 e		-114.18	-28.55	kdef**E^((114.18*p)/(R*T))**(N2H5*N2O^(4/3))	kdef**E^((-114.18*(1 - p))/(R*T))**(H*N2*NH3^(4/3)*NO^(4/3))	-114.18 + R*T*Log[(H*N2*NH3^(4/3)*NO^(4/3))/(N2H5*N2O^(4/3))]
1 NH3 + 1 NO + 0.75 O2 <-> 1 N2O + 1.5 H2O	1.33 NO + 1.33 NH3 <-> 1.33 N2O + 4 H + 4 e	1 O2 + 4 H + 4 e <-> 2 H2O		-331.58	-110.53	kdef**E^((331.583*p)/(R*T))**(NH3*NO*O2^(3/4))	kdef**E^((-331.583*(1 - p))/(R*T))**N2O	-331.583 + R*T*Log[(H2O^(3/2)*N2O)/(NH3*NO*O2^(3/4))]
1 N2H5 + 1.5 N2O <-> 1.5 N2 + 1 NH4 + 1 NO + 0.5 H2O	0.67 N2H5 + 0.67 H2O <-> 0.67 NO + 0.67 NH4 + 2 H + 2 e	1 N2O + 2 H + 2 e <-> 1 N2 + 1 H2O		-320.76	-106.92	kdef**E^((320.758*p)/(R*T))**(N2H5*N2O^(3/2))	kdef**E^((-320.758*(1 - p))/(R*T))**(N2^(3/2)*NH4*NO)	-320.758 + R*T*Log[(Sqrt[H2O]*N2^(3/2)*NH4*NO)/(N2H5*N2O^(3/2))]
1 N2H4 + 1.33 NH4 + 1.33 NO <-> 1 N2 + 1.33 N2H5 + 1.33 H2O	1.33 NO + 1.33 NH4 + 4 H + 4 e <-> 1.33 N2H5 + 1.33 H2O	1 N2H4 <-> 1 N2 + 4 H + 4 e		-376.65000000000003	-94.16	kdef**E^((376.648*p)/(R*T))**(N2H4*NH4^(4/3)*NO^(4/3))	kdef**E^((-376.648*(1 - p))/(R*T))**(N2*N2H5^(4/3))	-376.648 + R*T*Log[(H2O^(4/3)*N2*N2H5^(4/3))/(N2H4*NH4^(4/3)*NO^(4/3))]
4 NH4 + 4 NO <-> 3 H + 3 N2 + 1 N2H5 + 4 H2O	1.33 NO + 1.33 NH4 + 4 H + 4 e <-> 1.33 N2H5 + 1.33 H2O	1 N2H5 <-> 1 N2 + 5 H + 4 e		-905.91	-75.49	kdef**E^((905.913*p)/(R*T))**(NH4^4*NO^4)	kdef**E^((-905.913*(1 - p))/(R*T))**(H^3*N2^3*N2H5)	-905.913 + R*T*Log[(H^3*H2O^4*N2^3*N2H5)/(NH4^4*NO^4)]
1 N2H5 + 0.75 O2 <-> 1 NH4 + 1 NO + 0.5 H2O	1.33 N2H5 + 1.33 H2O <-> 1.33 NO + 1.33 NH4 + 4 H + 4 e	1 O2 + 4 H + 4 e <-> 2 H2O		-190.74	-63.58	kdef**E^((190.74*p)/(R*T))**(N2H5*O2^(3/4))	kdef**E^((-190.74*(1 - p))/(R*T))**(NH4*NO)	-190.74 + R*T*Log[(Sqrt[H2O]*NH4*NO)/(N2H5*O2^(3/4))]
1 H + 1 N2H4 + 1.5 N2O <-> 1.5 N2 + 1 NH4 + 1 NO + 0.5 H2O	0.67 N2H4 + 0.67 H2O <-> 0.67 NO + 0.67 NH4 + 1.33 H + 2 e	1 N2O + 2 H + 2 e <-> 1 N2 + 1 H2O		-395.44	-131.81	kdef**E^((395.435*p)/(R*T))**(H*N2H4*N2O^(3/2))	kdef**E^((-395.435*(1 - p))/(R*T))**(N2^(3/2)*NH4*NO)	-395.435 + R*T*Log[(Sqrt[H2O]*N2^(3/2)*NH4*NO)/(H*N2H4*N2O^(3/2))]
4 NH4 + 4 NO <-> 4 H + 3 N2 + 1 N2H4 + 4 H2O	1.33 NO + 1.33 NH4 + 2.67 H + 4 e <-> 1.33 N2H4 + 1.33 H2O	1 N2H4 <-> 1 N2 + 4 H + 4 e		-831.24	-69.27	kdef**E^((831.236*p)/(R*T))**(NH4^4*NO^4)	kdef**E^((-831.236*(1 - p))/(R*T))**(H^4*N2^3*N2H4)	-831.236 + R*T*Log[(H^4*H2O^4*N2^3*N2H4)/(NH4^4*NO^4)]
1 N2H5 + 1.33 NH4 + 1.33 NO <-> 2.33 H + 1 N2 + 1.33 N2H4 + 1.33 H2O	1.33 NO + 1.33 NH4 + 2.67 H + 4 e <-> 1.33 N2H4 + 1.33 H2O	1 N2H5 <-> 1 N2 + 5 H + 4 e		-202.4	-50.6	kdef**E^((202.402*p)/(R*T))**(N2H5*NH4^(4/3)*NO^(4/3))	kdef**E^((-202.402*(1 - p))/(R*T))**(H^(7/3)*N2*N2H4^(4/3))	-202.402 + R*T*Log[(H^(7/3)*H2O^(4/3)*N2*N2H4^(4/3))/(N2H5*NH4^(4/3)*NO^(4/3))]
1 H + 1 N2H4 + 0.75 O2 <-> 1 NH4 + 1 NO + 0.5 H2O	1.33 N2H4 + 1.33 H2O <-> 1.33 NO + 1.33 NH4 + 2.67 H + 4 e	1 O2 + 4 H + 4 e <-> 2 H2O		-265.42	-88.47	kdef**E^((265.417*p)/(R*T))**(H*N2H4*O2^(3/4))	kdef**E^((-265.417*(1 - p))/(R*T))**(NH4*NO)	-265.417 + R*T*Log[(Sqrt[H2O]*NH4*NO)/(H*N2H4*O2^(3/4))]
1 N2H4 + 1.5 N2O <-> 1.5 N2 + 1 NH3 + 1 NO + 0.5 H2O	0.67 N2H4 + 0.67 H2O <-> 0.67 NO + 0.67 NH3 + 2 H + 2 e	1 N2O + 2 H + 2 e <-> 1 N2 + 1 H2O		-342.72	-114.24000000000001	kdef**E^((342.724*p)/(R*T))**(N2H4*N2O^(3/2))	kdef**E^((-342.724*(1 - p))/(R*T))**(N2^(3/2)*NH3*NO)	-342.724 + R*T*Log[(Sqrt[H2O]*N2^(3/2)*NH3*NO)/(N2H4*N2O^(3/2))]
4 NH3 + 4 NO <-> 3 N2 + 1 N2H4 + 4 H2O	1.33 NO + 1.33 NH3 + 4 H + 4 e <-> 1.33 N2H4 + 1.33 H2O	1 N2H4 <-> 1 N2 + 4 H + 4 e		-1042.08	-86.84	kdef**E^((1042.08*p)/(R*T))**(NH3^4*NO^4)	kdef**E^((-1042.08*(1 - p))/(R*T))**(N2^3*N2H4)	-1042.08 + R*T*Log[(H2O^4*N2^3*N2H4)/(NH3^4*NO^4)]
1 N2H5 + 1.33 NH3 + 1.33 NO <-> 1 H + 1 N2 + 1.33 N2H4 + 1.33 H2O	1.33 NO + 1.33 NH3 + 4 H + 4 e <-> 1.33 N2H4 + 1.33 H2O	1 N2H5 <-> 1 N2 + 5 H + 4 e		-272.68	-68.17	kdef**E^((272.683*p)/(R*T))**(N2H5*NH3^(4/3)*NO^(4/3))	kdef**E^((-272.683*(1 - p))/(R*T))**(H*N2*N2H4^(4/3))	-272.683 + R*T*Log[(H*H2O^(4/3)*N2*N2H4^(4/3))/(N2H5*NH3^(4/3)*NO^(4/3))]
1 N2H4 + 0.75 O2 <-> 1 NH3 + 1 NO + 0.5 H2O	1.33 N2H4 + 1.33 H2O <-> 1.33 NO + 1.33 NH3 + 4 H + 4 e	1 O2 + 4 H + 4 e <-> 2 H2O		-212.71	-70.9	kdef**E^((212.706*p)/(R*T))**(N2H4*O2^(3/4))	kdef**E^((-212.706*(1 - p))/(R*T))**(NH3*NO)	-212.706 + R*T*Log[(Sqrt[H2O]*NH3*NO)/(N2H4*O2^(3/4))]
1 N2O <-> 1 N2 + 0.5 O2	2 N2 + 2 H2O <-> 2 N2O + 4 H + 4 e	1 O2 + 4 H + 4 e <-> 2 H2O		-86.68	-43.34	kdef**E^((86.679*p)/(R*T))**N2O	kdef**E^((-86.679*(1 - p))/(R*T))**(N2*Sqrt[O2])	-86.679 + R*T*Log[(N2*Sqrt[O2])/N2O]
1 N2H4 + 1 O2 <-> 1 N2 + 2 H2O	1 N2H4 <-> 1 N2 + 4 H + 4 e	1 O2 + 4 H + 4 e <-> 2 H2O		-630.97	-157.74	kdef**E^((630.968*p)/(R*T))**(N2H4*O2)	kdef**E^((-630.968*(1 - p))/(R*T))**N2	-630.968 + R*T*Log[(H2O^2*N2)/(N2H4*O2)]
1 N2H5 + 1 O2 <-> 1 H + 1 N2 + 2 H2O	1 N2H5 <-> 1 N2 + 5 H + 4 e	1 O2 + 4 H + 4 e <-> 2 H2O		-556.29	-139.07	kdef**E^((556.291*p)/(R*T))**(N2H5*O2)	kdef**E^((-556.291*(1 - p))/(R*T))**(H*N2)	-556.291 + R*T*Log[(H*H2O^2*N2)/(N2H5*O2)]
1 N2H4 + 1 H <-> 1 N2H5				-74.68		kdef**E^((74.677*p)/(R*T))**(H*N2H4)	kdef**E^((-74.677*(1 - p))/(R*T))**N2H5	-74.677 + R*T*Log[N2H5/(H*N2H4)]
1 NH2OH + 1 H <-> 1 NH3OH				-34.11		kdef**E^((34.107*p)/(R*T))**(H*NH2OH)	kdef**E^((-34.107*(1 - p))/(R*T))**NH3OH	-34.107 + R*T*Log[NH3OH/(H*NH2OH)]
1 NH3 + 1 H <-> 1 NH4				-52.71		kdef**E^((52.711*p)/(R*T))**(H*NH3)	kdef**E^((-52.711*(1 - p))/(R*T))**NH4	-52.711 + R*T*Log[NH4/(H*NH3)]
1 NO3 + 1 NH4 <-> 1 N2O + 2 H2O				-171.52		kdef**E^((171.525*p)/(R*T))**(NH4*NO3)	kdef**E^((-171.525*(1 - p))/(R*T))**N2O	-171.525 + R*T*Log[(H2O^2*N2O)/(NH4*NO3)]
1 NO3 + 1.67 NH4 <-> 1.33 N2 + 3 H2O + 0.67 H				-445.34000000000003		kdef**E^((445.337*p)/(R*T))**(NH4^(5/3)*NO3)	kdef**E^((-445.337*(1 - p))/(R*T))**(H^(2/3)*N2^(4/3))	-445.337 + R*T*Log[(H^(2/3)*H2O^3*N2^(4/3))/(NH4^(5/3)*NO3)]
3.33 NO + 0.67 H2O <-> 1 N2 + 1.33 NO3 + 1.33 H				-312.83		kdef**E^((312.833*p)/(R*T))**NO^(10/3)	kdef**E^((-312.833*(1 - p))/(R*T))**(H^(4/3)*N2*NO3^(4/3))	-312.833 + R*T*Log[(H^(4/3)*N2*NO3^(4/3))/(H2O^(2/3)*NO^(10/3))]
4 NO + 0.5 H2O <-> 1.5 N2O + 1 NO3 + 1 H				-231.88		kdef**E^((231.885*p)/(R*T))**NO^4	kdef**E^((-231.885*(1 - p))/(R*T))**(H*N2O^(3/2)*NO3)	-231.885 + R*T*Log[(H*N2O^(3/2)*NO3)/(Sqrt[H2O]*NO^4)]
4 NO + 1 H2O <-> 1 N2O + 2 NO2 + 2 H				-123.22		kdef**E^((123.219*p)/(R*T))**NO^4	kdef**E^((-123.219*(1 - p))/(R*T))**(H^2*N2O*NO2^2)	-123.219 + R*T*Log[(H^2*N2O*NO2^2)/(H2O*NO^4)]
4 NO2 + 2 H <-> 1 N2O + 2 NO3 + 1 H2O				-217.33		kdef**E^((217.331*p)/(R*T))**(H^2*NO2^4)	kdef**E^((-217.331*(1 - p))/(R*T))**(N2O*NO3^2)	-217.331 + R*T*Log[(H2O*N2O*NO3^2)/(H^2*NO2^4)]
5 NO2 + 2 H <-> 1 N2 + 3 NO3 + 1 H2O				-391.26		kdef**E^((391.26*p)/(R*T))**(H^2*NO2^5)	kdef**E^((-391.26*(1 - p))/(R*T))**(N2*NO3^3)	-391.26 + R*T*Log[(H2O*N2*NO3^3)/(H^2*NO2^5)]
1 NO + 1 NH3 + 0.25 O2 <-> 1 N2 + 1.5 H2O				-418.26		kdef**E^((418.262*p)/(R*T))**(NH3*NO*O2^(1/4))	kdef**E^((-418.262*(1 - p))/(R*T))**N2	-418.262 + R*T*Log[(H2O^(3/2)*N2)/(NH3*NO*O2^(1/4))]
1 NO3 + 1 NH3 + 1 H <-> 1 N2O + 2 H2O				-224.24		kdef**E^((224.236*p)/(R*T))**(H*NH3*NO3)	kdef**E^((-224.236*(1 - p))/(R*T))**N2O	-224.236 + R*T*Log[(H2O^2*N2O)/(H*NH3*NO3)]
1 NO3 + 1.67 NH3 + 1 H <-> 1.33 N2 + 3 H2O				-533.19		kdef**E^((533.188*p)/(R*T))**(H*NH3^(5/3)*NO3)	kdef**E^((-533.188*(1 - p))/(R*T))**N2^(4/3)	-533.188 + R*T*Log[(H2O^3*N2^(4/3))/(H*NH3^(5/3)*NO3)]
