# Supplementary material for: Thermodynamics Underpinning the Microbial Community‐Level Nitrogen Energy Metabolism
Source: Environ Microbiol. 2025 Feb 16;27(2):e70055. doi: 10.1111/1462-2920.70055 (PMC11830459; doi:10.1111/1462-2920.70055)
Supplement: Supplementary file 1 — Data S1. [file EMI-27-e70055-s001.zip › SI/Nnetwork/Results/kdef_-10/Iin_-5/p_0.2/O2_-10.8_H_-5..csv]

time	N2	N2H4	N2H5	N2O	NH2OH	NH3	NH3OH	NH4	NO	NO2	NO3
0	0.00001	0.00001	0.00001	0.00001	0.00001	0.00001	0.00001	0.00001	0.00001	0.00001	0.00001
100000	0.0007148029070369549	-1.0414110640504702e-19	-2.4747663000002145e-19	8.22459570481084e-14	1.501582105304416e-14	0.008570394185046582	-1.4188008525882424e-22	6.999002363874131e-13	1.106521615036855e-17	8.905404151259625e-17	1.1121835411894256e-22
200000	0.0007148029070369549	-1.0414110640504702e-19	-2.4747663000002145e-19	8.224595704810838e-14	1.50158210530436e-14	0.008570394185046582	-2.2599469888181308e-23	6.999002363872307e-13	1.106521615036855e-17	8.905404151259623e-17	1.1121835411894256e-22
300000	0.0007148029070369548	-1.0414110640504702e-19	-2.4747663000002145e-19	8.224595704810837e-14	1.5015821053043604e-14	0.008570394185046584	-4.033257765010869e-24	6.999002363872319e-13	1.106521615036855e-17	8.905404151259621e-17	1.1121835411894256e-22
400000	0.0007148029070369549	-1.0414110640504702e-19	-2.4747663000002145e-19	8.224595704810838e-14	1.50158210530436e-14	0.008570394185046582	-1.9429803110091714e-24	6.999002363872309e-13	1.106521615036855e-17	8.905404151259623e-17	1.1121835411894256e-22
500000	0.0007148029070369549	-1.0414110640504702e-19	-2.4747663000002145e-19	8.22459570481084e-14	1.5015821053043594e-14	0.008570394185046582	-2.9286495303557058e-24	6.999002363872293e-13	1.1065216150368554e-17	8.905404151259625e-17	1.1121835411894256e-22
600000	0.0007148029070369549	-1.0414110640504702e-19	-2.4747663000002145e-19	8.22459570481084e-14	1.5015821053043594e-14	0.008570394185046582	3.8049359163914864e-24	6.99900236387229e-13	1.1065216150368554e-17	8.905404151259625e-17	1.1121835411894256e-22
700000	0.0007148029070369549	-1.0414110640504702e-19	-2.4747663000002145e-19	8.22459570481084e-14	1.5015821053043594e-14	0.008570394185046582	6.4812890905118944e-24	6.99900236387229e-13	1.1065216150368554e-17	8.905404151259625e-17	1.1121835411894256e-22
800000	0.0007148029070369549	-1.0414110640504702e-19	-2.4747663000002145e-19	8.224595704810842e-14	1.5015821053043594e-14	0.008570394185046582	4.405648063751747e-24	6.99900236387229e-13	1.1065216150368554e-17	8.905404151259625e-17	1.1121835411894256e-22
900000	0.0007148029070369549	-1.0414110640504702e-19	-2.4747663000002145e-19	8.224595704810842e-14	1.5015821053043597e-14	0.008570394185046582	1.2914907896107707e-24	6.99900236387229e-13	1.1065216150368552e-17	8.905404151259624e-17	1.1121835411894256e-22
1000000	0.0007148029070369549	-1.0414110640504702e-19	-2.4747663000002145e-19	8.224595704810842e-14	1.5015821053043597e-14	0.008570394185046582	4.769785372729096e-25	6.99900236387229e-13	1.1065216150368552e-17	8.905404151259624e-17	1.1121835411894256e-22
1100000	0.0007148029070369549	-1.0414110640504702e-19	-2.4747663000002145e-19	8.224595704810842e-14	1.5015821053043597e-14	0.008570394185046582	4.999298789623538e-25	6.99900236387229e-13	1.1065216150368552e-17	8.905404151259624e-17	1.1121835411894256e-22
1200000	0.0007148029070369549	-1.0414110640504702e-19	-2.4747663000002145e-19	8.224595704810842e-14	1.50158210530436e-14	0.008570394185046582	5.205317732793328e-25	6.99900236387229e-13	1.106521615036855e-17	8.905404151259623e-17	1.1121835411894256e-22
1300000	0.0007148029070369549	-1.0414110640504702e-19	-2.4747663000002145e-19	8.224595704810843e-14	1.50158210530436e-14	0.008570394185046582	5.388758864736696e-25	6.99900236387229e-13	1.106521615036855e-17	8.905404151259623e-17	1.1121835411894256e-22
1400000	0.0007148029070369549	-1.0414110640504702e-19	-2.4747663000002145e-19	8.224595704810843e-14	1.50158210530436e-14	0.008570394185046584	5.550538847951869e-25	6.99900236387229e-13	1.106521615036855e-17	8.905404151259623e-17	1.1121835411894256e-22
1500000	0.0007148029070369549	-1.0414110640504702e-19	-2.4747663000002145e-19	8.224595704810843e-14	1.50158210530436e-14	0.008570394185046584	5.691574344937075e-25	6.99900236387229e-13	1.1065216150368549e-17	8.905404151259623e-17	1.1121835411894258e-22
1600000	0.0007148029070369549	-1.0414110640504702e-19	-2.4747663000002145e-19	8.224595704810843e-14	1.50158210530436e-14	0.008570394185046584	5.812782018190544e-25	6.99900236387229e-13	1.1065216150368549e-17	8.905404151259623e-17	1.1121835411894258e-22
1700000	0.0007148029070369549	-1.0414110640504702e-19	-2.4747663000002145e-19	8.224595704810843e-14	1.50158210530436e-14	0.008570394185046584	5.9150785302105035e-25	6.99900236387229e-13	1.1065216150368549e-17	8.905404151259623e-17	1.1121835411894258e-22
1800000	0.0007148029070369549	-1.0414110640504702e-19	-2.4747663000002145e-19	8.224595704810843e-14	1.50158210530436e-14	0.008570394185046584	5.9993805434951815e-25	6.99900236387229e-13	1.1065216150368549e-17	8.905404151259623e-17	1.1121835411894258e-22
1900000	0.0007148029070369549	-1.0414110640504702e-19	-2.4747663000002145e-19	8.224595704810843e-14	1.50158210530436e-14	0.008570394185046584	6.066604720542807e-25	6.99900236387229e-13	1.1065216150368549e-17	8.905404151259621e-17	1.1121835411894258e-22
2000000	0.0007148029070369549	-1.0414110640504702e-19	-2.4747663000002145e-19	8.224595704810843e-14	1.50158210530436e-14	0.008570394185046584	6.117667723851609e-25	6.99900236387229e-13	1.1065216150368549e-17	8.905404151259621e-17	1.1121835411894258e-22
2100000	0.0007148029070369549	-1.0414110640504702e-19	-2.4747663000002145e-19	8.224595704810843e-14	1.50158210530436e-14	0.008570394185046584	6.153486215919813e-25	6.99900236387229e-13	1.1065216150368549e-17	8.905404151259621e-17	1.1121835411894258e-22
2200000	0.0007148029070369549	-1.0414110640504702e-19	-2.4747663000002145e-19	8.224595704810843e-14	1.50158210530436e-14	0.008570394185046584	6.174976859245652e-25	6.99900236387229e-13	1.1065216150368549e-17	8.905404151259621e-17	1.1121835411894258e-22
2300000	0.0007148029070369549	-1.0414110640504702e-19	-2.4747663000002145e-19	8.224595704810843e-14	1.50158210530436e-14	0.008570394185046584	6.18305631632735e-25	6.99900236387229e-13	1.1065216150368549e-17	8.905404151259621e-17	1.1121835411894258e-22
2400000	0.0007148029070369549	-1.0414110640504702e-19	-2.4747663000002145e-19	8.224595704810843e-14	1.50158210530436e-14	0.008570394185046584	6.178641249663138e-25	6.99900236387229e-13	1.1065216150368549e-17	8.905404151259621e-17	1.1121835411894258e-22
2500000	0.0007148029070369549	-1.0414110640504702e-19	-2.4747663000002145e-19	8.224595704810843e-14	1.50158210530436e-14	0.008570394185046584	6.162648321751244e-25	6.99900236387229e-13	1.1065216150368549e-17	8.905404151259621e-17	1.1121835411894258e-22
2600000	0.0007148029070369549	-1.0414110640504702e-19	-2.4747663000002145e-19	8.224595704810843e-14	1.50158210530436e-14	0.008570394185046584	6.135994195089895e-25	6.99900236387229e-13	1.1065216150368549e-17	8.905404151259621e-17	1.1121835411894258e-22
2700000	0.0007148029070369549	-1.0414110640504702e-19	-2.4747663000002145e-19	8.224595704810843e-14	1.50158210530436e-14	0.008570394185046584	6.099595532177322e-25	6.99900236387229e-13	1.1065216150368549e-17	8.905404151259621e-17	1.1121835411894258e-22
2800000	0.0007148029070369549	-1.0414110640504702e-19	-2.4747663000002145e-19	8.224595704810843e-14	1.50158210530436e-14	0.008570394185046584	6.054368995511751e-25	6.99900236387229e-13	1.1065216150368549e-17	8.905404151259623e-17	1.1121835411894258e-22
2900000	0.0007148029070369549	-1.0414110640504702e-19	-2.4747663000002145e-19	8.224595704810843e-14	1.50158210530436e-14	0.008570394185046584	6.001231247591411e-25	6.99900236387229e-13	1.1065216150368549e-17	8.905404151259623e-17	1.1121835411894258e-22
3000000	0.0007148029070369549	-1.0414110640504702e-19	-2.4747663000002145e-19	8.224595704810843e-14	1.50158210530436e-14	0.008570394185046584	5.941098950914531e-25	6.99900236387229e-13	1.1065216150368549e-17	8.905404151259623e-17	1.1121835411894258e-22
3100000	0.0007148029070369549	-1.0414110640504702e-19	-2.4747663000002145e-19	8.224595704810842e-14	1.50158210530436e-14	0.008570394185046584	5.874888767979339e-25	6.99900236387229e-13	1.1065216150368549e-17	8.905404151259623e-17	1.1121835411894258e-22
3200000	0.0007148029070369549	-1.0414110640504702e-19	-2.4747663000002145e-19	8.224595704810842e-14	1.50158210530436e-14	0.008570394185046584	5.803517361284064e-25	6.99900236387229e-13	1.106521615036855e-17	8.905404151259623e-17	1.1121835411894258e-22
3300000	0.0007148029070369549	-1.0414110640504702e-19	-2.4747663000002145e-19	8.224595704810842e-14	1.50158210530436e-14	0.008570394185046584	5.727901393326933e-25	6.99900236387229e-13	1.106521615036855e-17	8.905404151259623e-17	1.1121835411894258e-22
3400000	0.000714802907036955	-1.0414110640504702e-19	-2.4747663000002145e-19	8.224595704810842e-14	1.5015821053043597e-14	0.008570394185046584	5.648957526606175e-25	6.99900236387229e-13	1.106521615036855e-17	8.905404151259623e-17	1.1121835411894258e-22
3500000	0.000714802907036955	-1.0414110640504702e-19	-2.4747663000002145e-19	8.224595704810842e-14	1.5015821053043597e-14	0.008570394185046584	5.567602423620019e-25	6.99900236387229e-13	1.106521615036855e-17	8.905404151259623e-17	1.1121835411894258e-22
3600000	0.000714802907036955	-1.0414110640504702e-19	-2.4747663000002145e-19	8.224595704810842e-14	1.5015821053043597e-14	0.008570394185046584	5.484752746866692e-25	6.99900236387229e-13	1.106521615036855e-17	8.905404151259623e-17	1.1121835411894258e-22
3700000	0.000714802907036955	-1.0414110640504702e-19	-2.4747663000002145e-19	8.224595704810842e-14	1.5015821053043597e-14	0.008570394185046582	5.4013251588444245e-25	6.99900236387229e-13	1.106521615036855e-17	8.905404151259623e-17	1.1121835411894258e-22
3800000	0.000714802907036955	-1.0414110640504702e-19	-2.4747663000002145e-19	8.224595704810842e-14	1.5015821053043597e-14	0.008570394185046582	5.3182363220514435e-25	6.99900236387229e-13	1.1065216150368552e-17	8.905404151259623e-17	1.1121835411894256e-22
3900000	0.000714802907036955	-1.0414110640504702e-19	-2.4747663000002145e-19	8.224595704810842e-14	1.5015821053043597e-14	0.008570394185046582	5.236402898985977e-25	6.99900236387229e-13	1.1065216150368552e-17	8.905404151259623e-17	1.1121835411894256e-22
4000000	0.000714802907036955	-1.0414110640504702e-19	-2.4747663000002145e-19	8.224595704810842e-14	1.5015821053043597e-14	0.008570394185046582	5.156741552146255e-25	6.99900236387229e-13	1.1065216150368552e-17	8.905404151259624e-17	1.1121835411894256e-22
4100000	0.000714802907036955	-1.0414110640504702e-19	-2.4747663000002145e-19	8.224595704810842e-14	1.5015821053043597e-14	0.008570394185046582	5.080168944030505e-25	6.99900236387229e-13	1.1065216150368552e-17	8.905404151259624e-17	1.1121835411894256e-22
4200000	0.000714802907036955	-1.0414110640504702e-19	-2.4747663000002145e-19	8.22459570481084e-14	1.5015821053043597e-14	0.008570394185046582	5.007601737136954e-25	6.99900236387229e-13	1.1065216150368552e-17	8.905404151259624e-17	1.1121835411894256e-22
4300000	0.000714802907036955	-1.0414110640504702e-19	-2.4747663000002145e-19	8.22459570481084e-14	1.5015821053043594e-14	0.008570394185046582	4.939956593963833e-25	6.99900236387229e-13	1.1065216150368552e-17	8.905404151259624e-17	1.1121835411894256e-22
4400000	0.000714802907036955	-1.0414110640504702e-19	-2.4747663000002145e-19	8.22459570481084e-14	1.5015821053043594e-14	0.008570394185046582	4.878150177009368e-25	6.99900236387229e-13	1.1065216150368552e-17	8.905404151259624e-17	1.1121835411894256e-22
4500000	0.000714802907036955	-1.0414110640504702e-19	-2.4747663000002145e-19	8.22459570481084e-14	1.5015821053043594e-14	0.008570394185046582	4.823099148771789e-25	6.99900236387229e-13	1.1065216150368554e-17	8.905404151259624e-17	1.1121835411894256e-22
4600000	0.000714802907036955	-1.0414110640504702e-19	-2.4747663000002145e-19	8.22459570481084e-14	1.5015821053043594e-14	0.008570394185046582	4.775720171749324e-25	6.99900236387229e-13	1.1065216150368554e-17	8.905404151259624e-17	1.1121835411894256e-22
4700000	0.000714802907036955	-1.0414110640504702e-19	-2.4747663000002145e-19	8.22459570481084e-14	1.5015821053043594e-14	0.008570394185046582	4.736929908440201e-25	6.99900236387229e-13	1.1065216150368554e-17	8.905404151259624e-17	1.1121835411894256e-22
4800000	0.000714802907036955	-1.0414110640504702e-19	-2.4747663000002145e-19	8.22459570481084e-14	1.5015821053043594e-14	0.008570394185046582	4.707645021342649e-25	6.99900236387229e-13	1.1065216150368554e-17	8.905404151259624e-17	1.1121835411894256e-22
4900000	0.000714802907036955	-1.0414110640504702e-19	-2.4747663000002145e-19	8.22459570481084e-14	1.5015821053043594e-14	0.008570394185046582	4.688782172954896e-25	6.99900236387229e-13	1.1065216150368554e-17	8.905404151259624e-17	1.1121835411894256e-22
5000000	0.000714802907036955	-1.0414110640504702e-19	-2.4747663000002145e-19	8.22459570481084e-14	1.5015821053043594e-14	0.008570394185046582	4.68125802577517e-25	6.99900236387229e-13	1.1065216150368554e-17	8.905404151259624e-17	1.1121835411894256e-22
5100000	0.000714802907036955	-1.0414110640504702e-19	-2.4747663000002145e-19	8.22459570481084e-14	1.5015821053043594e-14	0.008570394185046582	4.681212119779168e-25	6.99900236387229e-13	1.1065216150368554e-17	8.905404151259624e-17	1.1121835411894256e-22
5200000	0.000714802907036955	-1.0414110640504702e-19	-2.4747663000002145e-19	8.22459570481084e-14	1.5015821053043594e-14	0.008570394185046582	4.681265911874219e-25	6.99900236387229e-13	1.1065216150368554e-17	8.905404151259624e-17	1.1121835411894256e-22
5300000	0.000714802907036955	-1.0414110640504702e-19	-2.4747663000002145e-19	8.22459570481084e-14	1.5015821053043594e-14	0.008570394185046582	4.681314011079129e-25	6.99900236387229e-13	1.1065216150368554e-17	8.905404151259624e-17	1.1121835411894256e-22
5400000	0.000714802907036955	-1.0414110640504702e-19	-2.4747663000002145e-19	8.22459570481084e-14	1.5015821053043594e-14	0.008570394185046582	4.681356643917262e-25	6.99900236387229e-13	1.1065216150368554e-17	8.905404151259624e-17	1.1121835411894256e-22
5500000	0.000714802907036955	-1.0414110640504702e-19	-2.4747663000002145e-19	8.22459570481084e-14	1.5015821053043594e-14	0.008570394185046582	4.6813940369119825e-25	6.99900236387229e-13	1.1065216150368554e-17	8.905404151259624e-17	1.1121835411894256e-22
5600000	0.000714802907036955	-1.0414110640504702e-19	-2.4747663000002145e-19	8.22459570481084e-14	1.5015821053043594e-14	0.008570394185046582	4.681426416586655e-25	6.99900236387229e-13	1.1065216150368554e-17	8.905404151259624e-17	1.1121835411894256e-22
5700000	0.000714802907036955	-1.0414110640504702e-19	-2.4747663000002145e-19	8.22459570481084e-14	1.5015821053043594e-14	0.008570394185046582	4.681454009464646e-25	6.99900236387229e-13	1.1065216150368554e-17	8.905404151259624e-17	1.1121835411894256e-22
5800000	0.000714802907036955	-1.0414110640504702e-19	-2.4747663000002145e-19	8.22459570481084e-14	1.5015821053043594e-14	0.008570394185046582	4.681477042069319e-25	6.99900236387229e-13	1.1065216150368554e-17	8.905404151259624e-17	1.1121835411894256e-22
5900000	0.000714802907036955	-1.0414110640504702e-19	-2.4747663000002145e-19	8.22459570481084e-14	1.5015821053043594e-14	0.008570394185046582	4.681495740924038e-25	6.99900236387229e-13	1.1065216150368554e-17	8.905404151259624e-17	1.1121835411894256e-22
6000000	0.000714802907036955	-1.0414110640504702e-19	-2.4747663000002145e-19	8.22459570481084e-14	1.5015821053043594e-14	0.008570394185046582	4.681510332552168e-25	6.99900236387229e-13	1.1065216150368554e-17	8.905404151259624e-17	1.1121835411894256e-22
6100000	0.000714802907036955	-1.0414110640504702e-19	-2.4747663000002145e-19	8.22459570481084e-14	1.5015821053043594e-14	0.008570394185046582	4.681521043477075e-25	6.99900236387229e-13	1.1065216150368554e-17	8.905404151259624e-17	1.1121835411894256e-22
6200000	0.000714802907036955	-1.0414110640504702e-19	-2.4747663000002145e-19	8.22459570481084e-14	1.5015821053043594e-14	0.008570394185046582	4.681528100222122e-25	6.99900236387229e-13	1.1065216150368554e-17	8.905404151259624e-17	1.1121835411894256e-22
6300000	0.000714802907036955	-1.0414110640504702e-19	-2.4747663000002145e-19	8.22459570481084e-14	1.5015821053043594e-14	0.008570394185046582	4.681531729310676e-25	6.99900236387229e-13	1.1065216150368554e-17	8.905404151259624e-17	1.1121835411894256e-22
6400000	0.000714802907036955	-1.0414110640504702e-19	-2.4747663000002145e-19	8.22459570481084e-14	1.5015821053043594e-14	0.008570394185046582	4.6815321572661e-25	6.99900236387229e-13	1.1065216150368554e-17	8.905404151259624e-17	1.1121835411894256e-22
6500000	0.000714802907036955	-1.0414110640504702e-19	-2.4747663000002145e-19	8.22459570481084e-14	1.5015821053043594e-14	0.008570394185046582	4.681529610611759e-25	6.99900236387229e-13	1.1065216150368554e-17	8.905404151259624e-17	1.1121835411894256e-22
6600000	0.000714802907036955	-1.0414110640504702e-19	-2.4747663000002145e-19	8.22459570481084e-14	1.5015821053043594e-14	0.008570394185046582	4.681524315871018e-25	6.99900236387229e-13	1.1065216150368554e-17	8.905404151259624e-17	1.1121835411894256e-22
6700000	0.000714802907036955	-1.0414110640504702e-19	-2.4747663000002145e-19	8.22459570481084e-14	1.5015821053043594e-14	0.008570394185046582	4.681516499567241e-25	6.99900236387229e-13	1.1065216150368554e-17	8.905404151259624e-17	1.1121835411894256e-22
6800000	0.000714802907036955	-1.0414110640504702e-19	-2.4747663000002145e-19	8.22459570481084e-14	1.5015821053043594e-14	0.008570394185046582	4.681506388223795e-25	6.99900236387229e-13	1.1065216150368554e-17	8.905404151259624e-17	1.1121835411894256e-22
6900000	0.000714802907036955	-1.0414110640504702e-19	-2.4747663000002145e-19	8.224595704810839e-14	1.5015821053043594e-14	0.008570394185046582	4.681494208364043e-25	6.99900236387229e-13	1.1065216150368554e-17	8.905404151259624e-17	1.1121835411894256e-22
7000000	0.000714802907036955	-1.0414110640504702e-19	-2.4747663000002145e-19	8.224595704810839e-14	1.5015821053043594e-14	0.008570394185046582	4.6814801865113485e-25	6.99900236387229e-13	1.1065216150368554e-17	8.905404151259624e-17	1.1121835411894256e-22
7100000	0.000714802907036955	-1.0414110640504702e-19	-2.4747663000002145e-19	8.224595704810839e-14	1.5015821053043594e-14	0.008570394185046582	4.681464549189078e-25	6.99900236387229e-13	1.1065216150368554e-17	8.905404151259624e-17	1.1121835411894256e-22
7200000	0.000714802907036955	-1.0414110640504702e-19	-2.4747663000002145e-19	8.224595704810839e-14	1.5015821053043594e-14	0.008570394185046582	4.681447522920597e-25	6.99900236387229e-13	1.1065216150368554e-17	8.905404151259624e-17	1.1121835411894256e-22
7300000	0.000714802907036955	-1.0414110640504702e-19	-2.4747663000002145e-19	8.224595704810839e-14	1.5015821053043594e-14	0.008570394185046582	4.681429334229269e-25	6.99900236387229e-13	1.1065216150368554e-17	8.905404151259624e-17	1.1121835411894256e-22
7400000	0.000714802907036955	-1.0414110640504702e-19	-2.4747663000002145e-19	8.224595704810839e-14	1.5015821053043594e-14	0.008570394185046582	4.681410209638458e-25	6.99900236387229e-13	1.1065216150368554e-17	8.905404151259624e-17	1.1121835411894256e-22
7500000	0.000714802907036955	-1.0414110640504702e-19	-2.4747663000002145e-19	8.224595704810839e-14	1.5015821053043594e-14	0.008570394185046582	4.6813903756715305e-25	6.99900236387229e-13	1.1065216150368552e-17	8.905404151259624e-17	1.1121835411894256e-22
7600000	0.000714802907036955	-1.0414110640504702e-19	-2.4747663000002145e-19	8.224595704810839e-14	1.5015821053043594e-14	0.008570394185046582	4.681370058851849e-25	6.99900236387229e-13	1.1065216150368552e-17	8.905404151259624e-17	1.1121835411894256e-22
7700000	0.0007148029070369549	-1.0414110640504702e-19	-2.4747663000002145e-19	8.224595704810839e-14	1.5015821053043597e-14	0.008570394185046582	4.681349485702781e-25	6.99900236387229e-13	1.1065216150368552e-17	8.905404151259624e-17	1.1121835411894256e-22
7800000	0.0007148029070369549	-1.0414110640504702e-19	-2.4747663000002145e-19	8.224595704810839e-14	1.5015821053043597e-14	0.008570394185046582	4.68132888274769e-25	6.99900236387229e-13	1.1065216150368552e-17	8.905404151259624e-17	1.1121835411894256e-22
7900000	0.0007148029070369549	-1.0414110640504702e-19	-2.4747663000002145e-19	8.224595704810839e-14	1.5015821053043597e-14	0.008570394185046582	4.6813084765099405e-25	6.99900236387229e-13	1.1065216150368552e-17	8.905404151259624e-17	1.1121835411894256e-22
8000000	0.0007148029070369549	-1.0414110640504702e-19	-2.4747663000002145e-19	8.224595704810839e-14	1.5015821053043597e-14	0.008570394185046582	4.681288493512897e-25	6.99900236387229e-13	1.1065216150368552e-17	8.905404151259624e-17	1.1121835411894256e-22
8100000	0.0007148029070369549	-1.0414110640504702e-19	-2.4747663000002145e-19	8.224595704810839e-14	1.5015821053043597e-14	0.008570394185046582	4.681269160279924e-25	6.99900236387229e-13	1.1065216150368552e-17	8.905404151259624e-17	1.1121835411894256e-22
8200000	0.0007148029070369549	-1.0414110640504702e-19	-2.4747663000002145e-19	8.224595704810839e-14	1.5015821053043597e-14	0.008570394185046582	4.681250703334388e-25	6.99900236387229e-13	1.1065216150368552e-17	8.905404151259624e-17	1.1121835411894256e-22
8300000	0.0007148029070369549	-1.0414110640504702e-19	-2.4747663000002145e-19	8.224595704810839e-14	1.5015821053043597e-14	0.008570394185046582	4.681233349199652e-25	6.99900236387229e-13	1.1065216150368552e-17	8.905404151259624e-17	1.1121835411894256e-22
8400000	0.0007148029070369549	-1.0414110640504702e-19	-2.4747663000002145e-19	8.224595704810839e-14	1.5015821053043597e-14	0.008570394185046582	4.681217324399081e-25	6.99900236387229e-13	1.1065216150368552e-17	8.905404151259624e-17	1.1121835411894256e-22
8500000	0.0007148029070369549	-1.0414110640504702e-19	-2.4747663000002145e-19	8.224595704810839e-14	1.5015821053043597e-14	0.008570394185046582	4.68120285545604e-25	6.99900236387229e-13	1.1065216150368552e-17	8.905404151259624e-17	1.1121835411894256e-22
8600000	0.0007148029070369549	-1.0414110640504702e-19	-2.4747663000002145e-19	8.224595704810839e-14	1.5015821053043597e-14	0.008570394185046582	4.681190168893895e-25	6.99900236387229e-13	1.1065216150368552e-17	8.905404151259624e-17	1.1121835411894256e-22
8700000	0.0007148029070369549	-1.0414110640504702e-19	-2.4747663000002145e-19	8.224595704810839e-14	1.5015821053043597e-14	0.008570394185046582	4.681179491236009e-25	6.99900236387229e-13	1.1065216150368552e-17	8.905404151259624e-17	1.1121835411894256e-22
8800000	0.0007148029070369549	-1.0414110640504702e-19	-2.4747663000002145e-19	8.224595704810839e-14	1.5015821053043597e-14	0.008570394185046582	4.681171049005747e-25	6.99900236387229e-13	1.1065216150368552e-17	8.905404151259624e-17	1.1121835411894256e-22
8900000	0.0007148029070369549	-1.0414110640504702e-19	-2.4747663000002145e-19	8.224595704810839e-14	1.5015821053043597e-14	0.008570394185046582	4.681165068726475e-25	6.99900236387229e-13	1.1065216150368552e-17	8.905404151259624e-17	1.1121835411894256e-22
9000000	0.0007148029070369549	-1.0414110640504702e-19	-2.4747663000002145e-19	8.224595704810839e-14	1.5015821053043597e-14	0.008570394185046582	4.681161776921556e-25	6.99900236387229e-13	1.1065216150368552e-17	8.905404151259624e-17	1.1121835411894256e-22
9100000	0.0007148029070369549	-1.0414110640504702e-19	-2.4747663000002145e-19	8.224595704810839e-14	1.5015821053043597e-14	0.008570394185046582	4.6811611910684305e-25	6.99900236387229e-13	1.1065216150368552e-17	8.905404151259624e-17	1.1121835411894256e-22
9200000	0.0007148029070369549	-1.0414110640504702e-19	-2.4747663000002145e-19	8.224595704810839e-14	1.5015821053043597e-14	0.008570394185046582	4.681161205865591e-25	6.99900236387229e-13	1.1065216150368552e-17	8.905404151259624e-17	1.1121835411894256e-22
9300000	0.0007148029070369549	-1.0414110640504702e-19	-2.4747663000002145e-19	8.224595704810839e-14	1.5015821053043597e-14	0.008570394185046582	4.681161220062374e-25	6.99900236387229e-13	1.1065216150368552e-17	8.905404151259624e-17	1.1121835411894256e-22
9400000	0.0007148029070369549	-1.0414110640504702e-19	-2.4747663000002145e-19	8.224595704810839e-14	1.5015821053043597e-14	0.008570394185046582	4.6811612336679775e-25	6.99900236387229e-13	1.1065216150368552e-17	8.905404151259624e-17	1.1121835411894256e-22
9500000	0.0007148029070369549	-1.0414110640504702e-19	-2.4747663000002145e-19	8.224595704810839e-14	1.5015821053043597e-14	0.008570394185046582	4.6811612466915935e-25	6.99900236387229e-13	1.1065216150368552e-17	8.905404151259624e-17	1.1121835411894256e-22
9600000	0.0007148029070369549	-1.0414110640504702e-19	-2.4747663000002145e-19	8.224595704810839e-14	1.5015821053043597e-14	0.008570394185046582	4.681161259142416e-25	6.99900236387229e-13	1.1065216150368552e-17	8.905404151259624e-17	1.1121835411894256e-22
9700000	0.0007148029070369549	-1.0414110640504702e-19	-2.4747663000002145e-19	8.224595704810839e-14	1.5015821053043597e-14	0.008570394185046582	4.68116127102964e-25	6.99900236387229e-13	1.1065216150368552e-17	8.905404151259624e-17	1.1121835411894256e-22
9800000	0.0007148029070369549	-1.0414110640504702e-19	-2.4747663000002145e-19	8.224595704810839e-14	1.5015821053043597e-14	0.008570394185046582	4.681161282362461e-25	6.99900236387229e-13	1.1065216150368552e-17	8.905404151259624e-17	1.1121835411894256e-22
9900000	0.0007148029070369549	-1.0414110640504702e-19	-2.4747663000002145e-19	8.224595704810839e-14	1.5015821053043597e-14	0.008570394185046582	4.681161293150071e-25	6.99900236387229e-13	1.1065216150368552e-17	8.905404151259624e-17	1.1121835411894256e-22
10000000	0.0007148029070369549	-1.0414110640504702e-19	-2.4747663000002145e-19	8.224595704810839e-14	1.5015821053043597e-14	0.008570394185046582	4.681161303401666e-25	6.99900236387229e-13	1.1065216150368552e-17	8.905404151259624e-17	1.1121835411894256e-22
10100000	0.0007148029070369549	-1.0414110640504702e-19	-2.4747663000002145e-19	8.224595704810839e-14	1.5015821053043597e-14	0.008570394185046582	4.68116131312644e-25	6.99900236387229e-13	1.1065216150368552e-17	8.905404151259624e-17	1.1121835411894256e-22
10200000	0.0007148029070369549	-1.0414110640504702e-19	-2.4747663000002145e-19	8.224595704810839e-14	1.5015821053043597e-14	0.008570394185046582	4.681161322333587e-25	6.99900236387229e-13	1.1065216150368552e-17	8.905404151259624e-17	1.1121835411894256e-22
10300000	0.0007148029070369549	-1.0414110640504702e-19	-2.4747663000002145e-19	8.224595704810839e-14	1.5015821053043597e-14	0.008570394185046582	4.681161331032301e-25	6.99900236387229e-13	1.1065216150368552e-17	8.905404151259624e-17	1.1121835411894256e-22
10400000	0.0007148029070369549	-1.0414110640504702e-19	-2.4747663000002145e-19	8.224595704810839e-14	1.5015821053043597e-14	0.008570394185046582	4.6811613392317765e-25	6.99900236387229e-13	1.1065216150368552e-17	8.905404151259624e-17	1.1121835411894256e-22
10500000	0.0007148029070369549	-1.0414110640504702e-19	-2.4747663000002145e-19	8.224595704810839e-14	1.5015821053043597e-14	0.008570394185046582	4.681161346941208e-25	6.99900236387229e-13	1.1065216150368552e-17	8.905404151259624e-17	1.1121835411894256e-22
10600000	0.0007148029070369549	-1.0414110640504702e-19	-2.4747663000002145e-19	8.224595704810839e-14	1.5015821053043597e-14	0.008570394185046582	4.681161354169791e-25	6.99900236387229e-13	1.1065216150368552e-17	8.905404151259624e-17	1.1121835411894256e-22
10700000	0.0007148029070369549	-1.0414110640504702e-19	-2.4747663000002145e-19	8.224595704810839e-14	1.5015821053043597e-14	0.008570394185046582	4.681161360926718e-25	6.99900236387229e-13	1.1065216150368552e-17	8.905404151259624e-17	1.1121835411894256e-22
10800000	0.0007148029070369549	-1.0414110640504702e-19	-2.4747663000002145e-19	8.224595704810839e-14	1.5015821053043597e-14	0.008570394185046582	4.681161367221184e-25	6.99900236387229e-13	1.1065216150368552e-17	8.905404151259624e-17	1.1121835411894256e-22
10900000	0.0007148029070369549	-1.0414110640504702e-19	-2.4747663000002145e-19	8.224595704810839e-14	1.5015821053043597e-14	0.008570394185046582	4.681161373062383e-25	6.99900236387229e-13	1.1065216150368552e-17	8.905404151259624e-17	1.1121835411894256e-22
11000000	0.0007148029070369549	-1.0414110640504702e-19	-2.4747663000002145e-19	8.224595704810839e-14	1.5015821053043597e-14	0.008570394185046582	4.68116137845951e-25	6.99900236387229e-13	1.1065216150368552e-17	8.905404151259624e-17	1.1121835411894256e-22
11100000	0.0007148029070369549	-1.0414110640504702e-19	-2.4747663000002145e-19	8.224595704810839e-14	1.5015821053043597e-14	0.008570394185046582	4.681161383421758e-25	6.99900236387229e-13	1.1065216150368552e-17	8.905404151259624e-17	1.1121835411894256e-22
11200000	0.0007148029070369549	-1.0414110640504702e-19	-2.4747663000002145e-19	8.224595704810839e-14	1.5015821053043597e-14	0.008570394185046582	4.681161387958322e-25	6.99900236387229e-13	1.1065216150368552e-17	8.905404151259624e-17	1.1121835411894256e-22
11300000	0.0007148029070369549	-1.0414110640504702e-19	-2.4747663000002145e-19	8.224595704810839e-14	1.5015821053043597e-14	0.008570394185046582	4.681161392078398e-25	6.99900236387229e-13	1.1065216150368552e-17	8.905404151259624e-17	1.1121835411894256e-22
11400000	0.0007148029070369549	-1.0414110640504702e-19	-2.4747663000002145e-19	8.224595704810839e-14	1.5015821053043597e-14	0.008570394185046582	4.681161395791178e-25	6.99900236387229e-13	1.1065216150368552e-17	8.905404151259624e-17	1.1121835411894256e-22
11500000	0.0007148029070369549	-1.0414110640504702e-19	-2.4747663000002145e-19	8.224595704810839e-14	1.5015821053043597e-14	0.008570394185046582	4.681161399105857e-25	6.99900236387229e-13	1.1065216150368552e-17	8.905404151259624e-17	1.1121835411894256e-22
11600000	0.0007148029070369549	-1.0414110640504702e-19	-2.4747663000002145e-19	8.224595704810839e-14	1.5015821053043597e-14	0.008570394185046582	4.681161402031629e-25	6.99900236387229e-13	1.1065216150368552e-17	8.905404151259624e-17	1.1121835411894256e-22
11700000	0.0007148029070369549	-1.0414110640504702e-19	-2.4747663000002145e-19	8.224595704810839e-14	1.5015821053043597e-14	0.008570394185046582	4.681161404577689e-25	6.99900236387229e-13	1.1065216150368552e-17	8.905404151259624e-17	1.1121835411894256e-22
11800000	0.0007148029070369549	-1.0414110640504702e-19	-2.4747663000002145e-19	8.224595704810839e-14	1.5015821053043597e-14	0.008570394185046582	4.681161406753232e-25	6.99900236387229e-13	1.1065216150368552e-17	8.905404151259624e-17	1.1121835411894256e-22
11900000	0.0007148029070369549	-1.0414110640504702e-19	-2.4747663000002145e-19	8.224595704810839e-14	1.5015821053043597e-14	0.008570394185046582	4.68116140856745e-25	6.99900236387229e-13	1.1065216150368552e-17	8.905404151259624e-17	1.1121835411894256e-22
12000000	0.0007148029070369549	-1.0414110640504702e-19	-2.4747663000002145e-19	8.224595704810839e-14	1.5015821053043597e-14	0.008570394185046582	4.681161410029539e-25	6.99900236387229e-13	1.1065216150368552e-17	8.905404151259624e-17	1.1121835411894256e-22
12100000	0.0007148029070369549	-1.0414110640504702e-19	-2.4747663000002145e-19	8.224595704810839e-14	1.5015821053043597e-14	0.008570394185046582	4.6811614111486935e-25	6.99900236387229e-13	1.1065216150368552e-17	8.905404151259624e-17	1.1121835411894256e-22
12200000	0.0007148029070369549	-1.0414110640504702e-19	-2.4747663000002145e-19	8.224595704810839e-14	1.5015821053043597e-14	0.008570394185046582	4.681161411934107e-25	6.99900236387229e-13	1.1065216150368552e-17	8.905404151259624e-17	1.1121835411894256e-22
12300000	0.0007148029070369549	-1.0414110640504702e-19	-2.4747663000002145e-19	8.224595704810839e-14	1.5015821053043597e-14	0.008570394185046582	4.681161412394974e-25	6.99900236387229e-13	1.1065216150368552e-17	8.905404151259624e-17	1.1121835411894256e-22
12400000	0.0007148029070369548	-1.0414110640504702e-19	-2.4747663000002145e-19	8.224595704810839e-14	1.5015821053043597e-14	0.008570394185046582	4.681161412540489e-25	6.99900236387229e-13	1.1065216150368552e-17	8.905404151259624e-17	1.1121835411894256e-22
12500000	0.0007148029070369548	-1.0414110640504702e-19	-2.4747663000002145e-19	8.224595704810839e-14	1.5015821053043597e-14	0.008570394185046582	4.681161412379846e-25	6.99900236387229e-13	1.1065216150368552e-17	8.905404151259624e-17	1.1121835411894256e-22
12600000	0.0007148029070369548	-1.0414110640504702e-19	-2.4747663000002145e-19	8.224595704810839e-14	1.5015821053043597e-14	0.008570394185046582	4.6811614119222395e-25	6.99900236387229e-13	1.1065216150368552e-17	8.905404151259624e-17	1.1121835411894256e-22
12700000	0.0007148029070369548	-1.0414110640504702e-19	-2.4747663000002145e-19	8.224595704810839e-14	1.5015821053043597e-14	0.008570394185046582	4.681161411176864e-25	6.99900236387229e-13	1.1065216150368552e-17	8.905404151259624e-17	1.1121835411894256e-22
12800000	0.0007148029070369548	-1.0414110640504702e-19	-2.4747663000002145e-19	8.224595704810839e-14	1.5015821053043597e-14	0.008570394185046582	4.681161410152913e-25	6.99900236387229e-13	1.1065216150368552e-17	8.905404151259624e-17	1.1121835411894256e-22
12900000	0.0007148029070369548	-1.0414110640504702e-19	-2.4747663000002145e-19	8.224595704810839e-14	1.5015821053043597e-14	0.008570394185046582	4.681161408859582e-25	6.99900236387229e-13	1.1065216150368552e-17	8.905404151259624e-17	1.1121835411894256e-22
13000000	0.0007148029070369548	-1.0414110640504702e-19	-2.4747663000002145e-19	8.224595704810839e-14	1.5015821053043597e-14	0.008570394185046582	4.681161407306065e-25	6.99900236387229e-13	1.1065216150368552e-17	8.905404151259624e-17	1.1121835411894256e-22
13100000	0.0007148029070369548	-1.0414110640504702e-19	-2.4747663000002145e-19	8.224595704810839e-14	1.5015821053043597e-14	0.008570394185046582	4.681161405501555e-25	6.99900236387229e-13	1.1065216150368552e-17	8.905404151259624e-17	1.1121835411894256e-22
13200000	0.0007148029070369548	-1.0414110640504702e-19	-2.4747663000002145e-19	8.224595704810839e-14	1.5015821053043597e-14	0.008570394185046582	4.681161403455248e-25	6.99900236387229e-13	1.1065216150368552e-17	8.905404151259624e-17	1.1121835411894256e-22
13300000	0.0007148029070369548	-1.0414110640504702e-19	-2.4747663000002145e-19	8.224595704810839e-14	1.5015821053043597e-14	0.008570394185046582	4.681161401176338e-25	6.99900236387229e-13	1.1065216150368552e-17	8.905404151259624e-17	1.1121835411894256e-22
13400000	0.0007148029070369548	-1.0414110640504702e-19	-2.4747663000002145e-19	8.224595704810839e-14	1.5015821053043597e-14	0.008570394185046582	4.681161398674019e-25	6.99900236387229e-13	1.1065216150368552e-17	8.905404151259624e-17	1.1121835411894256e-22
13500000	0.0007148029070369548	-1.0414110640504702e-19	-2.4747663000002145e-19	8.224595704810839e-14	1.5015821053043597e-14	0.008570394185046582	4.681161395957484e-25	6.99900236387229e-13	1.1065216150368552e-17	8.905404151259624e-17	1.1121835411894256e-22
13600000	0.0007148029070369548	-1.0414110640504702e-19	-2.4747663000002145e-19	8.224595704810839e-14	1.5015821053043597e-14	0.008570394185046582	4.68116139303593e-25	6.99900236387229e-13	1.1065216150368552e-17	8.905404151259624e-17	1.1121835411894256e-22
13700000	0.0007148029070369548	-1.0414110640504702e-19	-2.4747663000002145e-19	8.224595704810839e-14	1.5015821053043597e-14	0.008570394185046582	4.681161389918549e-25	6.99900236387229e-13	1.1065216150368552e-17	8.905404151259624e-17	1.1121835411894256e-22
13800000	0.0007148029070369548	-1.0414110640504702e-19	-2.4747663000002145e-19	8.224595704810839e-14	1.5015821053043597e-14	0.008570394185046582	4.681161386614537e-25	6.99900236387229e-13	1.1065216150368552e-17	8.905404151259624e-17	1.1121835411894256e-22
13900000	0.0007148029070369548	-1.0414110640504702e-19	-2.4747663000002145e-19	8.224595704810839e-14	1.5015821053043597e-14	0.008570394185046582	4.681161383133087e-25	6.99900236387229e-13	1.1065216150368552e-17	8.905404151259624e-17	1.1121835411894256e-22
14000000	0.0007148029070369548	-1.0414110640504702e-19	-2.4747663000002145e-19	8.224595704810839e-14	1.5015821053043597e-14	0.008570394185046582	4.681161379483394e-25	6.99900236387229e-13	1.1065216150368552e-17	8.905404151259624e-17	1.1121835411894256e-22
14100000	0.0007148029070369548	-1.0414110640504702e-19	-2.4747663000002145e-19	8.224595704810839e-14	1.5015821053043597e-14	0.008570394185046582	4.681161375674652e-25	6.999002363872291e-13	1.1065216150368552e-17	8.905404151259624e-17	1.1121835411894258e-22
14200000	0.0007148029070369548	-1.0414110640504702e-19	-2.4747663000002145e-19	8.224595704810839e-14	1.5015821053043597e-14	0.008570394185046582	4.681161371716055e-25	6.999002363872291e-13	1.1065216150368552e-17	8.905404151259624e-17	1.1121835411894258e-22
14300000	0.0007148029070369548	-1.0414110640504702e-19	-2.4747663000002145e-19	8.224595704810839e-14	1.5015821053043597e-14	0.008570394185046582	4.681161367616799e-25	6.999002363872291e-13	1.1065216150368552e-17	8.905404151259624e-17	1.1121835411894258e-22
14400000	0.0007148029070369548	-1.0414110640504702e-19	-2.4747663000002145e-19	8.224595704810839e-14	1.5015821053043597e-14	0.008570394185046582	4.681161363386075e-25	6.999002363872291e-13	1.1065216150368552e-17	8.905404151259624e-17	1.1121835411894258e-22
14500000	0.0007148029070369548	-1.0414110640504702e-19	-2.4747663000002145e-19	8.224595704810839e-14	1.5015821053043597e-14	0.008570394185046582	4.681161359033081e-25	6.999002363872291e-13	1.1065216150368552e-17	8.905404151259624e-17	1.1121835411894258e-22
14600000	0.0007148029070369548	-1.0414110640504702e-19	-2.4747663000002145e-19	8.224595704810839e-14	1.5015821053043597e-14	0.008570394185046582	4.6811613545670095e-25	6.999002363872291e-13	1.1065216150368552e-17	8.905404151259624e-17	1.1121835411894258e-22
14700000	0.0007148029070369548	-1.0414110640504702e-19	-2.4747663000002145e-19	8.224595704810839e-14	1.5015821053043597e-14	0.008570394185046582	4.681161349997054e-25	6.999002363872291e-13	1.1065216150368552e-17	8.905404151259624e-17	1.1121835411894258e-22
14800000	0.0007148029070369548	-1.0414110640504702e-19	-2.4747663000002145e-19	8.224595704810839e-14	1.5015821053043597e-14	0.008570394185046582	4.68116134533241e-25	6.999002363872291e-13	1.1065216150368552e-17	8.905404151259624e-17	1.1121835411894258e-22
14900000	0.0007148029070369548	-1.0414110640504702e-19	-2.4747663000002145e-19	8.224595704810839e-14	1.5015821053043597e-14	0.008570394185046582	4.681161340582273e-25	6.999002363872291e-13	1.1065216150368552e-17	8.905404151259624e-17	1.1121835411894258e-22
15000000	0.0007148029070369548	-1.0414110640504702e-19	-2.4747663000002145e-19	8.224595704810839e-14	1.5015821053043597e-14	0.008570394185046582	4.681161335755835e-25	6.999002363872291e-13	1.1065216150368552e-17	8.905404151259624e-17	1.1121835411894258e-22
15100000	0.0007148029070369548	-1.0414110640504702e-19	-2.4747663000002145e-19	8.224595704810839e-14	1.5015821053043597e-14	0.008570394185046582	4.681161330862291e-25	6.999002363872291e-13	1.1065216150368552e-17	8.905404151259624e-17	1.1121835411894258e-22
15200000	0.0007148029070369548	-1.0414110640504702e-19	-2.4747663000002145e-19	8.224595704810839e-14	1.5015821053043597e-14	0.008570394185046582	4.681161325910836e-25	6.999002363872291e-13	1.1065216150368552e-17	8.905404151259624e-17	1.1121835411894258e-22
15300000	0.0007148029070369548	-1.0414110640504702e-19	-2.4747663000002145e-19	8.224595704810839e-14	1.5015821053043597e-14	0.008570394185046582	4.681161320910663e-25	6.999002363872291e-13	1.1065216150368552e-17	8.905404151259624e-17	1.1121835411894258e-22
15400000	0.0007148029070369548	-1.0414110640504702e-19	-2.4747663000002145e-19	8.224595704810839e-14	1.5015821053043597e-14	0.008570394185046582	4.681161315870968e-25	6.999002363872291e-13	1.1065216150368552e-17	8.905404151259624e-17	1.1121835411894258e-22
15500000	0.0007148029070369548	-1.0414110640504702e-19	-2.4747663000002145e-19	8.224595704810839e-14	1.5015821053043597e-14	0.008570394185046582	4.681161310800944e-25	6.999002363872291e-13	1.1065216150368552e-17	8.905404151259624e-17	1.1121835411894258e-22
15600000	0.0007148029070369548	-1.0414110640504702e-19	-2.4747663000002145e-19	8.224595704810839e-14	1.5015821053043597e-14	0.008570394185046582	4.681161305709785e-25	6.999002363872291e-13	1.1065216150368552e-17	8.905404151259624e-17	1.1121835411894258e-22
15700000	0.0007148029070369548	-1.0414110640504702e-19	-2.4747663000002145e-19	8.224595704810839e-14	1.5015821053043597e-14	0.008570394185046582	4.681161300606687e-25	6.999002363872291e-13	1.1065216150368552e-17	8.905404151259624e-17	1.1121835411894258e-22
15800000	0.0007148029070369548	-1.0414110640504702e-19	-2.4747663000002145e-19	8.224595704810839e-14	1.5015821053043597e-14	0.008570394185046582	4.681161295500844e-25	6.999002363872291e-13	1.1065216150368552e-17	8.905404151259624e-17	1.1121835411894258e-22
15900000	0.0007148029070369548	-1.0414110640504702e-19	-2.4747663000002145e-19	8.224595704810839e-14	1.5015821053043597e-14	0.008570394185046582	4.681161290401448e-25	6.999002363872291e-13	1.1065216150368552e-17	8.905404151259624e-17	1.1121835411894258e-22
16000000	0.0007148029070369548	-1.0414110640504702e-19	-2.4747663000002145e-19	8.224595704810839e-14	1.5015821053043597e-14	0.008570394185046582	4.681161285317697e-25	6.999002363872291e-13	1.1065216150368552e-17	8.905404151259624e-17	1.1121835411894258e-22
16100000	0.0007148029070369548	-1.0414110640504702e-19	-2.4747663000002145e-19	8.224595704810839e-14	1.5015821053043597e-14	0.008570394185046582	4.6811612802587815e-25	6.999002363872291e-13	1.1065216150368552e-17	8.905404151259624e-17	1.1121835411894258e-22
16200000	0.0007148029070369548	-1.0414110640504702e-19	-2.4747663000002145e-19	8.224595704810839e-14	1.5015821053043597e-14	0.008570394185046582	4.681161275233899e-25	6.999002363872291e-13	1.1065216150368552e-17	8.905404151259624e-17	1.1121835411894258e-22
16300000	0.0007148029070369548	-1.0414110640504702e-19	-2.4747663000002145e-19	8.224595704810839e-14	1.5015821053043597e-14	0.008570394185046582	4.681161270252241e-25	6.999002363872291e-13	1.1065216150368552e-17	8.905404151259624e-17	1.1121835411894258e-22
16400000	0.0007148029070369548	-1.0414110640504702e-19	-2.4747663000002145e-19	8.224595704810839e-14	1.5015821053043597e-14	0.008570394185046582	4.681161265323004e-25	6.999002363872291e-13	1.1065216150368552e-17	8.905404151259624e-17	1.1121835411894258e-22
16500000	0.0007148029070369548	-1.0414110640504702e-19	-2.4747663000002145e-19	8.224595704810839e-14	1.5015821053043597e-14	0.008570394185046582	4.681161260455382e-25	6.999002363872291e-13	1.1065216150368552e-17	8.905404151259624e-17	1.1121835411894258e-22
16600000	0.0007148029070369548	-1.0414110640504702e-19	-2.4747663000002145e-19	8.224595704810839e-14	1.5015821053043594e-14	0.008570394185046582	4.6811612556585675e-25	6.999002363872291e-13	1.1065216150368552e-17	8.905404151259624e-17	1.1121835411894258e-22
16700000	0.0007148029070369548	-1.0414110640504702e-19	-2.4747663000002145e-19	8.224595704810839e-14	1.5015821053043594e-14	0.008570394185046582	4.681161250941757e-25	6.999002363872291e-13	1.1065216150368552e-17	8.905404151259624e-17	1.1121835411894258e-22
16800000	0.0007148029070369548	-1.0414110640504702e-19	-2.4747663000002145e-19	8.224595704810839e-14	1.5015821053043594e-14	0.008570394185046582	4.681161246314144e-25	6.999002363872291e-13	1.1065216150368552e-17	8.905404151259624e-17	1.1121835411894258e-22
16900000	0.0007148029070369548	-1.0414110640504702e-19	-2.4747663000002145e-19	8.224595704810839e-14	1.5015821053043594e-14	0.008570394185046582	4.681161241784922e-25	6.999002363872291e-13	1.1065216150368552e-17	8.905404151259624e-17	1.1121835411894258e-22
17000000	0.0007148029070369548	-1.0414110640504702e-19	-2.4747663000002145e-19	8.224595704810839e-14	1.5015821053043594e-14	0.008570394185046582	4.681161237363287e-25	6.999002363872291e-13	1.1065216150368552e-17	8.905404151259624e-17	1.1121835411894258e-22
17100000	0.0007148029070369548	-1.0414110640504702e-19	-2.4747663000002145e-19	8.224595704810839e-14	1.5015821053043594e-14	0.008570394185046582	4.681161233058432e-25	6.999002363872291e-13	1.1065216150368552e-17	8.905404151259624e-17	1.1121835411894258e-22
17200000	0.0007148029070369548	-1.0414110640504702e-19	-2.4747663000002145e-19	8.224595704810839e-14	1.5015821053043594e-14	0.008570394185046582	4.681161228879552e-25	6.999002363872291e-13	1.1065216150368552e-17	8.905404151259624e-17	1.1121835411894258e-22
17300000	0.0007148029070369548	-1.0414110640504702e-19	-2.4747663000002145e-19	8.224595704810839e-14	1.5015821053043594e-14	0.008570394185046582	4.681161224835841e-25	6.999002363872291e-13	1.1065216150368552e-17	8.905404151259624e-17	1.1121835411894258e-22
17400000	0.0007148029070369548	-1.0414110640504702e-19	-2.4747663000002145e-19	8.224595704810839e-14	1.5015821053043594e-14	0.008570394185046582	4.681161220936493e-25	6.999002363872291e-13	1.1065216150368552e-17	8.905404151259624e-17	1.1121835411894258e-22
17500000	0.0007148029070369548	-1.0414110640504702e-19	-2.4747663000002145e-19	8.224595704810839e-14	1.5015821053043594e-14	0.008570394185046582	4.681161217190702e-25	6.999002363872291e-13	1.1065216150368552e-17	8.905404151259624e-17	1.1121835411894258e-22
17600000	0.0007148029070369548	-1.0414110640504702e-19	-2.4747663000002145e-19	8.224595704810839e-14	1.5015821053043594e-14	0.008570394185046582	4.681161213607664e-25	6.999002363872291e-13	1.1065216150368552e-17	8.905404151259624e-17	1.1121835411894258e-22
17700000	0.0007148029070369548	-1.0414110640504702e-19	-2.4747663000002145e-19	8.224595704810839e-14	1.5015821053043594e-14	0.008570394185046582	4.681161210196571e-25	6.999002363872291e-13	1.1065216150368552e-17	8.905404151259624e-17	1.1121835411894258e-22
17800000	0.0007148029070369548	-1.0414110640504702e-19	-2.4747663000002145e-19	8.224595704810839e-14	1.5015821053043594e-14	0.008570394185046582	4.68116120696662e-25	6.999002363872291e-13	1.1065216150368552e-17	8.905404151259624e-17	1.1121835411894258e-22
17900000	0.0007148029070369548	-1.0414110640504702e-19	-2.4747663000002145e-19	8.224595704810839e-14	1.5015821053043594e-14	0.008570394185046582	4.681161203927003e-25	6.999002363872291e-13	1.1065216150368552e-17	8.905404151259624e-17	1.1121835411894258e-22
18000000	0.0007148029070369548	-1.0414110640504702e-19	-2.4747663000002145e-19	8.224595704810839e-14	1.5015821053043594e-14	0.008570394185046582	4.681161201086915e-25	6.999002363872291e-13	1.1065216150368552e-17	8.905404151259624e-17	1.1121835411894258e-22
18100000	0.0007148029070369548	-1.0414110640504702e-19	-2.4747663000002145e-19	8.224595704810839e-14	1.5015821053043594e-14	0.008570394185046582	4.681161198455551e-25	6.999002363872291e-13	1.1065216150368552e-17	8.905404151259624e-17	1.1121835411894258e-22
18200000	0.0007148029070369548	-1.0414110640504702e-19	-2.4747663000002145e-19	8.224595704810839e-14	1.5015821053043594e-14	0.008570394185046582	4.681161196042105e-25	6.999002363872291e-13	1.1065216150368552e-17	8.905404151259624e-17	1.1121835411894258e-22
18300000	0.0007148029070369548	-1.0414110640504702e-19	-2.4747663000002145e-19	8.224595704810839e-14	1.5015821053043594e-14	0.008570394185046582	4.68116119385577e-25	6.999002363872291e-13	1.1065216150368552e-17	8.905404151259624e-17	1.1121835411894258e-22
18400000	0.0007148029070369548	-1.0414110640504702e-19	-2.4747663000002145e-19	8.224595704810839e-14	1.5015821053043594e-14	0.008570394185046582	4.6811611919057425e-25	6.999002363872291e-13	1.1065216150368552e-17	8.905404151259624e-17	1.1121835411894258e-22
18500000	0.0007148029070369548	-1.0414110640504702e-19	-2.4747663000002145e-19	8.224595704810839e-14	1.5015821053043594e-14	0.008570394185046582	4.681161190201215e-25	6.999002363872291e-13	1.1065216150368552e-17	8.905404151259624e-17	1.1121835411894258e-22
18600000	0.0007148029070369548	-1.0414110640504702e-19	-2.4747663000002145e-19	8.224595704810839e-14	1.5015821053043594e-14	0.008570394185046582	4.681161188751382e-25	6.999002363872291e-13	1.1065216150368552e-17	8.905404151259624e-17	1.1121835411894258e-22
18700000	0.0007148029070369548	-1.0414110640504702e-19	-2.4747663000002145e-19	8.224595704810839e-14	1.5015821053043594e-14	0.008570394185046582	4.68116118756544e-25	6.999002363872291e-13	1.1065216150368552e-17	8.905404151259624e-17	1.1121835411894258e-22
18800000	0.0007148029070369548	-1.0414110640504702e-19	-2.4747663000002145e-19	8.224595704810839e-14	1.5015821053043594e-14	0.008570394185046582	4.68116118665258e-25	6.999002363872291e-13	1.1065216150368552e-17	8.905404151259624e-17	1.1121835411894258e-22
18900000	0.0007148029070369548	-1.0414110640504702e-19	-2.4747663000002145e-19	8.224595704810839e-14	1.5015821053043594e-14	0.008570394185046582	4.681161186021999e-25	6.999002363872291e-13	1.1065216150368552e-17	8.905404151259624e-17	1.1121835411894258e-22
19000000	0.0007148029070369548	-1.0414110640504702e-19	-2.4747663000002145e-19	8.224595704810839e-14	1.5015821053043594e-14	0.008570394185046582	4.681161185682889e-25	6.999002363872291e-13	1.1065216150368552e-17	8.905404151259624e-17	1.1121835411894258e-22
19100000	0.0007148029070369548	-1.0414110640504702e-19	-2.4747663000002145e-19	8.224595704810839e-14	1.5015821053043594e-14	0.008570394185046582	4.68116118562361e-25	6.999002363872291e-13	1.1065216150368552e-17	8.905404151259624e-17	1.1121835411894258e-22
19200000	0.0007148029070369548	-1.0414110640504702e-19	-2.4747663000002145e-19	8.224595704810839e-14	1.5015821053043594e-14	0.008570394185046582	4.681161185625093e-25	6.999002363872291e-13	1.1065216150368552e-17	8.905404151259624e-17	1.1121835411894258e-22
19300000	0.0007148029070369548	-1.0414110640504702e-19	-2.4747663000002145e-19	8.224595704810839e-14	1.5015821053043594e-14	0.008570394185046582	4.681161185626515e-25	6.999002363872291e-13	1.1065216150368552e-17	8.905404151259624e-17	1.1121835411894258e-22
19400000	0.0007148029070369548	-1.0414110640504702e-19	-2.4747663000002145e-19	8.224595704810839e-14	1.5015821053043594e-14	0.008570394185046582	4.681161185627879e-25	6.999002363872291e-13	1.1065216150368552e-17	8.905404151259624e-17	1.1121835411894258e-22
19500000	0.0007148029070369548	-1.0414110640504702e-19	-2.4747663000002145e-19	8.224595704810839e-14	1.5015821053043594e-14	0.008570394185046582	4.681161185629184e-25	6.999002363872291e-13	1.1065216150368552e-17	8.905404151259624e-17	1.1121835411894258e-22
19600000	0.0007148029070369548	-1.0414110640504702e-19	-2.4747663000002145e-19	8.224595704810839e-14	1.5015821053043594e-14	0.008570394185046582	4.681161185630432e-25	6.999002363872291e-13	1.1065216150368552e-17	8.905404151259624e-17	1.1121835411894258e-22
19700000	0.0007148029070369548	-1.0414110640504702e-19	-2.4747663000002145e-19	8.224595704810839e-14	1.5015821053043594e-14	0.008570394185046582	4.681161185631623e-25	6.999002363872291e-13	1.1065216150368552e-17	8.905404151259624e-17	1.1121835411894258e-22
19800000	0.0007148029070369548	-1.0414110640504702e-19	-2.4747663000002145e-19	8.224595704810839e-14	1.5015821053043594e-14	0.008570394185046582	4.681161185632759e-25	6.999002363872291e-13	1.1065216150368552e-17	8.905404151259624e-17	1.1121835411894258e-22
19900000	0.0007148029070369548	-1.0414110640504702e-19	-2.4747663000002145e-19	8.224595704810839e-14	1.5015821053043594e-14	0.008570394185046582	4.68116118563384e-25	6.999002363872291e-13	1.1065216150368552e-17	8.905404151259624e-17	1.1121835411894258e-22
20000000	0.0007148029070369548	-1.0414110640504702e-19	-2.4747663000002145e-19	8.224595704810839e-14	1.5015821053043594e-14	0.008570394185046582	4.681161185634867e-25	6.999002363872291e-13	1.1065216150368552e-17	8.905404151259624e-17	1.1121835411894258e-22
20100000	0.0007148029070369548	-1.0414110640504702e-19	-2.4747663000002145e-19	8.224595704810839e-14	1.5015821053043594e-14	0.008570394185046582	4.681161185635842e-25	6.999002363872291e-13	1.1065216150368552e-17	8.905404151259624e-17	1.1121835411894258e-22
20200000	0.0007148029070369548	-1.0414110640504702e-19	-2.4747663000002145e-19	8.224595704810839e-14	1.5015821053043594e-14	0.008570394185046582	4.681161185636764e-25	6.999002363872291e-13	1.1065216150368552e-17	8.905404151259624e-17	1.1121835411894258e-22
20300000	0.0007148029070369548	-1.0414110640504702e-19	-2.4747663000002145e-19	8.224595704810839e-14	1.5015821053043594e-14	0.008570394185046582	4.6811611856376365e-25	6.999002363872291e-13	1.1065216150368552e-17	8.905404151259624e-17	1.1121835411894258e-22
20400000	0.0007148029070369548	-1.0414110640504702e-19	-2.4747663000002145e-19	8.224595704810839e-14	1.5015821053043594e-14	0.008570394185046582	4.6811611856384575e-25	6.999002363872291e-13	1.1065216150368552e-17	8.905404151259624e-17	1.1121835411894258e-22
20500000	0.0007148029070369548	-1.0414110640504702e-19	-2.4747663000002145e-19	8.224595704810839e-14	1.5015821053043594e-14	0.008570394185046582	4.681161185639231e-25	6.999002363872291e-13	1.1065216150368552e-17	8.905404151259624e-17	1.1121835411894258e-22
20600000	0.0007148029070369548	-1.0414110640504702e-19	-2.4747663000002145e-19	8.224595704810839e-14	1.5015821053043594e-14	0.008570394185046582	4.681161185639955e-25	6.999002363872291e-13	1.1065216150368552e-17	8.905404151259624e-17	1.1121835411894258e-22
20700000	0.0007148029070369548	-1.0414110640504702e-19	-2.4747663000002145e-19	8.224595704810839e-14	1.5015821053043594e-14	0.008570394185046582	4.681161185640632e-25	6.999002363872291e-13	1.1065216150368552e-17	8.905404151259624e-17	1.1121835411894258e-22
20800000	0.0007148029070369548	-1.0414110640504702e-19	-2.4747663000002145e-19	8.224595704810839e-14	1.5015821053043594e-14	0.008570394185046582	4.681161185641263e-25	6.999002363872291e-13	1.1065216150368552e-17	8.905404151259624e-17	1.1121835411894258e-22
20900000	0.0007148029070369548	-1.0414110640504702e-19	-2.4747663000002145e-19	8.224595704810839e-14	1.5015821053043594e-14	0.008570394185046582	4.681161185641848e-25	6.999002363872291e-13	1.1065216150368552e-17	8.905404151259624e-17	1.1121835411894258e-22
21000000	0.0007148029070369548	-1.0414110640504702e-19	-2.4747663000002145e-19	8.224595704810839e-14	1.5015821053043594e-14	0.008570394185046582	4.681161185642389e-25	6.999002363872291e-13	1.1065216150368552e-17	8.905404151259624e-17	1.1121835411894258e-22
21100000	0.0007148029070369548	-1.0414110640504702e-19	-2.4747663000002145e-19	8.224595704810839e-14	1.5015821053043594e-14	0.008570394185046582	4.681161185642887e-25	6.999002363872291e-13	1.1065216150368552e-17	8.905404151259624e-17	1.1121835411894258e-22
21200000	0.0007148029070369548	-1.0414110640504702e-19	-2.4747663000002145e-19	8.224595704810839e-14	1.5015821053043594e-14	0.008570394185046582	4.681161185643341e-25	6.999002363872291e-13	1.1065216150368552e-17	8.905404151259624e-17	1.1121835411894258e-22
21300000	0.0007148029070369548	-1.0414110640504702e-19	-2.4747663000002145e-19	8.224595704810839e-14	1.5015821053043594e-14	0.008570394185046582	4.681161185643754e-25	6.999002363872291e-13	1.1065216150368552e-17	8.905404151259624e-17	1.1121835411894258e-22
21400000	0.0007148029070369548	-1.0414110640504702e-19	-2.4747663000002145e-19	8.224595704810839e-14	1.5015821053043594e-14	0.008570394185046582	4.6811611856441265e-25	6.999002363872291e-13	1.1065216150368552e-17	8.905404151259624e-17	1.1121835411894258e-22
21500000	0.0007148029070369548	-1.0414110640504702e-19	-2.4747663000002145e-19	8.224595704810839e-14	1.5015821053043594e-14	0.008570394185046582	4.681161185644458e-25	6.999002363872291e-13	1.1065216150368552e-17	8.905404151259624e-17	1.1121835411894258e-22
21600000	0.0007148029070369548	-1.0414110640504702e-19	-2.4747663000002145e-19	8.224595704810839e-14	1.5015821053043594e-14	0.008570394185046582	4.681161185644751e-25	6.999002363872291e-13	1.1065216150368552e-17	8.905404151259624e-17	1.1121835411894258e-22
21700000	0.0007148029070369548	-1.0414110640504702e-19	-2.4747663000002145e-19	8.224595704810839e-14	1.5015821053043594e-14	0.008570394185046582	4.681161185645006e-25	6.999002363872291e-13	1.1065216150368552e-17	8.905404151259624e-17	1.1121835411894258e-22
21800000	0.0007148029070369548	-1.0414110640504702e-19	-2.4747663000002145e-19	8.224595704810839e-14	1.5015821053043594e-14	0.008570394185046582	4.681161185645225e-25	6.999002363872291e-13	1.1065216150368552e-17	8.905404151259624e-17	1.1121835411894258e-22
21900000	0.0007148029070369548	-1.0414110640504702e-19	-2.4747663000002145e-19	8.224595704810839e-14	1.5015821053043594e-14	0.008570394185046582	4.681161185645407e-25	6.999002363872291e-13	1.1065216150368552e-17	8.905404151259624e-17	1.1121835411894258e-22
22000000	0.0007148029070369548	-1.0414110640504702e-19	-2.4747663000002145e-19	8.224595704810839e-14	1.5015821053043594e-14	0.008570394185046582	4.681161185645553e-25	6.999002363872291e-13	1.1065216150368552e-17	8.905404151259624e-17	1.1121835411894258e-22
22100000	0.0007148029070369548	-1.0414110640504702e-19	-2.4747663000002145e-19	8.224595704810839e-14	1.5015821053043594e-14	0.008570394185046582	4.681161185645665e-25	6.999002363872291e-13	1.1065216150368552e-17	8.905404151259624e-17	1.1121835411894258e-22
22200000	0.0007148029070369548	-1.0414110640504702e-19	-2.4747663000002145e-19	8.224595704810839e-14	1.5015821053043594e-14	0.008570394185046582	4.681161185645744e-25	6.999002363872291e-13	1.1065216150368552e-17	8.905404151259624e-17	1.1121835411894258e-22
22300000	0.0007148029070369548	-1.0414110640504702e-19	-2.4747663000002145e-19	8.224595704810839e-14	1.5015821053043594e-14	0.008570394185046582	4.68116118564579e-25	6.999002363872291e-13	1.1065216150368552e-17	8.905404151259624e-17	1.1121835411894258e-22
22400000	0.0007148029070369548	-1.0414110640504702e-19	-2.4747663000002145e-19	8.224595704810839e-14	1.5015821053043594e-14	0.008570394185046582	4.681161185645804e-25	6.999002363872291e-13	1.1065216150368552e-17	8.905404151259624e-17	1.1121835411894258e-22
22500000	0.0007148029070369548	-1.0414110640504702e-19	-2.4747663000002145e-19	8.224595704810839e-14	1.5015821053043594e-14	0.008570394185046582	4.681161185645789e-25	6.999002363872291e-13	1.1065216150368552e-17	8.905404151259624e-17	1.1121835411894258e-22
22600000	0.0007148029070369548	-1.0414110640504702e-19	-2.4747663000002145e-19	8.224595704810839e-14	1.5015821053043594e-14	0.008570394185046582	4.681161185645743e-25	6.999002363872291e-13	1.1065216150368552e-17	8.905404151259624e-17	1.1121835411894258e-22
22700000	0.0007148029070369548	-1.0414110640504702e-19	-2.4747663000002145e-19	8.224595704810839e-14	1.5015821053043594e-14	0.008570394185046582	4.6811611856456675e-25	6.999002363872291e-13	1.1065216150368552e-17	8.905404151259624e-17	1.1121835411894258e-22
22800000	0.0007148029070369548	-1.0414110640504702e-19	-2.4747663000002145e-19	8.224595704810839e-14	1.5015821053043594e-14	0.008570394185046582	4.681161185645566e-25	6.999002363872291e-13	1.1065216150368552e-17	8.905404151259624e-17	1.1121835411894258e-22
22900000	0.0007148029070369548	-1.0414110640504702e-19	-2.4747663000002145e-19	8.224595704810839e-14	1.5015821053043594e-14	0.008570394185046582	4.681161185645435e-25	6.999002363872291e-13	1.1065216150368552e-17	8.905404151259624e-17	1.1121835411894258e-22
23000000	0.0007148029070369548	-1.0414110640504702e-19	-2.4747663000002145e-19	8.224595704810839e-14	1.5015821053043594e-14	0.008570394185046582	4.68116118564528e-25	6.999002363872291e-13	1.1065216150368552e-17	8.905404151259624e-17	1.1121835411894258e-22
23100000	0.0007148029070369548	-1.0414110640504702e-19	-2.4747663000002145e-19	8.224595704810839e-14	1.5015821053043594e-14	0.008570394185046582	4.681161185645099e-25	6.999002363872291e-13	1.1065216150368552e-17	8.905404151259624e-17	1.1121835411894258e-22
23200000	0.0007148029070369548	-1.0414110640504702e-19	-2.4747663000002145e-19	8.224595704810839e-14	1.5015821053043594e-14	0.008570394185046582	4.681161185644894e-25	6.999002363872291e-13	1.1065216150368552e-17	8.905404151259624e-17	1.1121835411894258e-22
23300000	0.0007148029070369548	-1.0414110640504702e-19	-2.4747663000002145e-19	8.224595704810839e-14	1.5015821053043594e-14	0.008570394185046582	4.681161185644666e-25	6.999002363872291e-13	1.1065216150368552e-17	8.905404151259624e-17	1.1121835411894258e-22
23400000	0.0007148029070369548	-1.0414110640504702e-19	-2.4747663000002145e-19	8.224595704810839e-14	1.5015821053043594e-14	0.008570394185046582	4.681161185644415e-25	6.999002363872291e-13	1.1065216150368552e-17	8.905404151259624e-17	1.1121835411894258e-22
23500000	0.0007148029070369548	-1.0414110640504702e-19	-2.4747663000002145e-19	8.224595704810839e-14	1.5015821053043594e-14	0.008570394185046582	4.681161185644142e-25	6.999002363872291e-13	1.1065216150368552e-17	8.905404151259624e-17	1.1121835411894258e-22
23600000	0.0007148029070369548	-1.0414110640504702e-19	-2.4747663000002145e-19	8.224595704810839e-14	1.5015821053043594e-14	0.008570394185046582	4.68116118564385e-25	6.999002363872291e-13	1.1065216150368552e-17	8.905404151259624e-17	1.1121835411894258e-22
23700000	0.0007148029070369548	-1.0414110640504702e-19	-2.4747663000002145e-19	8.224595704810839e-14	1.5015821053043594e-14	0.008570394185046582	4.681161185643537e-25	6.999002363872291e-13	1.1065216150368552e-17	8.905404151259624e-17	1.1121835411894258e-22
23800000	0.0007148029070369548	-1.0414110640504702e-19	-2.4747663000002145e-19	8.224595704810839e-14	1.5015821053043594e-14	0.008570394185046582	4.681161185643206e-25	6.999002363872291e-13	1.1065216150368552e-17	8.905404151259624e-17	1.1121835411894258e-22
23900000	0.0007148029070369548	-1.0414110640504702e-19	-2.4747663000002145e-19	8.224595704810839e-14	1.5015821053043594e-14	0.008570394185046582	4.681161185642857e-25	6.999002363872291e-13	1.1065216150368552e-17	8.905404151259624e-17	1.1121835411894258e-22
24000000	0.0007148029070369548	-1.0414110640504702e-19	-2.4747663000002145e-19	8.224595704810839e-14	1.5015821053043594e-14	0.008570394185046582	4.681161185642492e-25	6.999002363872291e-13	1.1065216150368552e-17	8.905404151259624e-17	1.1121835411894258e-22
24100000	0.0007148029070369548	-1.0414110640504702e-19	-2.4747663000002145e-19	8.224595704810839e-14	1.5015821053043594e-14	0.008570394185046582	4.68116118564211e-25	6.999002363872291e-13	1.1065216150368552e-17	8.905404151259624e-17	1.1121835411894258e-22
24200000	0.0007148029070369548	-1.0414110640504702e-19	-2.4747663000002145e-19	8.224595704810839e-14	1.5015821053043594e-14	0.008570394185046582	4.681161185641713e-25	6.999002363872291e-13	1.1065216150368552e-17	8.905404151259624e-17	1.1121835411894258e-22
24300000	0.0007148029070369548	-1.0414110640504702e-19	-2.4747663000002145e-19	8.224595704810839e-14	1.5015821053043594e-14	0.008570394185046582	4.681161185641303e-25	6.999002363872291e-13	1.1065216150368552e-17	8.905404151259624e-17	1.1121835411894258e-22
24400000	0.0007148029070369548	-1.0414110640504702e-19	-2.4747663000002145e-19	8.224595704810839e-14	1.5015821053043594e-14	0.008570394185046582	4.681161185640878e-25	6.999002363872291e-13	1.1065216150368552e-17	8.905404151259624e-17	1.1121835411894258e-22
24500000	0.0007148029070369548	-1.0414110640504702e-19	-2.4747663000002145e-19	8.224595704810839e-14	1.5015821053043594e-14	0.008570394185046582	4.681161185640442e-25	6.999002363872291e-13	1.1065216150368552e-17	8.905404151259624e-17	1.1121835411894258e-22
24600000	0.0007148029070369548	-1.0414110640504702e-19	-2.4747663000002145e-19	8.224595704810839e-14	1.5015821053043594e-14	0.008570394185046582	4.681161185639995e-25	6.999002363872291e-13	1.1065216150368552e-17	8.905404151259624e-17	1.1121835411894258e-22
24700000	0.0007148029070369548	-1.0414110640504702e-19	-2.4747663000002145e-19	8.224595704810839e-14	1.5015821053043594e-14	0.008570394185046582	4.681161185639537e-25	6.999002363872291e-13	1.1065216150368552e-17	8.905404151259624e-17	1.1121835411894258e-22
24800000	0.0007148029070369548	-1.0414110640504702e-19	-2.4747663000002145e-19	8.224595704810839e-14	1.5015821053043594e-14	0.008570394185046582	4.681161185639069e-25	6.999002363872291e-13	1.1065216150368552e-17	8.905404151259624e-17	1.1121835411894258e-22
24900000	0.0007148029070369548	-1.0414110640504702e-19	-2.4747663000002145e-19	8.224595704810839e-14	1.5015821053043594e-14	0.008570394185046582	4.6811611856385925e-25	6.999002363872291e-13	1.1065216150368552e-17	8.905404151259624e-17	1.1121835411894258e-22
25000000	0.0007148029070369548	-1.0414110640504702e-19	-2.4747663000002145e-19	8.224595704810839e-14	1.5015821053043594e-14	0.008570394185046582	4.6811611856381095e-25	6.999002363872291e-13	1.1065216150368552e-17	8.905404151259624e-17	1.1121835411894258e-22
25100000	0.0007148029070369548	-1.0414110640504702e-19	-2.4747663000002145e-19	8.224595704810839e-14	1.5015821053043594e-14	0.008570394185046582	4.681161185637619e-25	6.999002363872291e-13	1.1065216150368552e-17	8.905404151259624e-17	1.1121835411894258e-22
25200000	0.0007148029070369548	-1.0414110640504702e-19	-2.4747663000002145e-19	8.224595704810839e-14	1.5015821053043594e-14	0.008570394185046582	4.681161185637122e-25	6.999002363872291e-13	1.1065216150368552e-17	8.905404151259624e-17	1.1121835411894256e-22
25300000	0.0007148029070369548	-1.0414110640504702e-19	-2.4747663000002145e-19	8.224595704810839e-14	1.5015821053043594e-14	0.008570394185046582	4.681161185636622e-25	6.999002363872291e-13	1.1065216150368552e-17	8.905404151259624e-17	1.1121835411894256e-22
25400000	0.0007148029070369548	-1.0414110640504702e-19	-2.4747663000002145e-19	8.224595704810839e-14	1.5015821053043594e-14	0.008570394185046582	4.681161185636117e-25	6.99900236387229e-13	1.106521615036855e-17	8.905404151259624e-17	1.1121835411894256e-22
25500000	0.0007148029070369548	-1.0414110640504702e-19	-2.4747663000002145e-19	8.224595704810839e-14	1.5015821053043594e-14	0.008570394185046582	4.681161185635608e-25	6.99900236387229e-13	1.106521615036855e-17	8.905404151259624e-17	1.1121835411894256e-22
25600000	0.0007148029070369548	-1.0414110640504702e-19	-2.4747663000002145e-19	8.224595704810839e-14	1.5015821053043594e-14	0.008570394185046582	4.681161185635098e-25	6.99900236387229e-13	1.106521615036855e-17	8.905404151259624e-17	1.1121835411894256e-22
25700000	0.0007148029070369549	-1.0414110640504702e-19	-2.4747663000002145e-19	8.224595704810839e-14	1.5015821053043594e-14	0.008570394185046582	4.681161185634587e-25	6.99900236387229e-13	1.106521615036855e-17	8.905404151259624e-17	1.1121835411894256e-22
25800000	0.0007148029070369549	-1.0414110640504702e-19	-2.4747663000002145e-19	8.224595704810839e-14	1.5015821053043594e-14	0.008570394185046582	4.681161185634075e-25	6.99900236387229e-13	1.106521615036855e-17	8.905404151259624e-17	1.1121835411894256e-22
25900000	0.0007148029070369549	-1.0414110640504702e-19	-2.4747663000002145e-19	8.224595704810839e-14	1.5015821053043594e-14	0.008570394185046582	4.681161185633564e-25	6.99900236387229e-13	1.106521615036855e-17	8.905404151259624e-17	1.1121835411894256e-22
26000000	0.0007148029070369549	-1.0414110640504702e-19	-2.4747663000002145e-19	8.224595704810839e-14	1.5015821053043594e-14	0.008570394185046582	4.681161185633055e-25	6.99900236387229e-13	1.106521615036855e-17	8.905404151259624e-17	1.1121835411894256e-22
26100000	0.0007148029070369549	-1.0414110640504702e-19	-2.4747663000002145e-19	8.224595704810839e-14	1.5015821053043597e-14	0.008570394185046582	4.681161185632547e-25	6.99900236387229e-13	1.106521615036855e-17	8.905404151259624e-17	1.1121835411894256e-22
26200000	0.0007148029070369549	-1.0414110640504702e-19	-2.4747663000002145e-19	8.224595704810839e-14	1.5015821053043597e-14	0.008570394185046582	4.681161185632044e-25	6.99900236387229e-13	1.106521615036855e-17	8.905404151259624e-17	1.1121835411894256e-22
26300000	0.0007148029070369549	-1.0414110640504702e-19	-2.4747663000002145e-19	8.224595704810839e-14	1.5015821053043597e-14	0.008570394185046582	4.681161185631544e-25	6.99900236387229e-13	1.106521615036855e-17	8.905404151259624e-17	1.1121835411894256e-22
26400000	0.0007148029070369549	-1.0414110640504702e-19	-2.4747663000002145e-19	8.224595704810839e-14	1.5015821053043597e-14	0.008570394185046582	4.681161185631051e-25	6.99900236387229e-13	1.106521615036855e-17	8.905404151259624e-17	1.1121835411894256e-22
26500000	0.0007148029070369549	-1.0414110640504702e-19	-2.4747663000002145e-19	8.224595704810839e-14	1.5015821053043597e-14	0.008570394185046582	4.681161185630562e-25	6.99900236387229e-13	1.106521615036855e-17	8.905404151259624e-17	1.1121835411894256e-22
26600000	0.0007148029070369549	-1.0414110640504702e-19	-2.4747663000002145e-19	8.224595704810839e-14	1.5015821053043597e-14	0.008570394185046582	4.681161185630082e-25	6.99900236387229e-13	1.106521615036855e-17	8.905404151259624e-17	1.1121835411894256e-22
26700000	0.0007148029070369549	-1.0414110640504702e-19	-2.4747663000002145e-19	8.224595704810839e-14	1.5015821053043597e-14	0.008570394185046582	4.681161185629609e-25	6.99900236387229e-13	1.106521615036855e-17	8.905404151259624e-17	1.1121835411894256e-22
26800000	0.0007148029070369549	-1.0414110640504702e-19	-2.4747663000002145e-19	8.224595704810839e-14	1.5015821053043597e-14	0.008570394185046582	4.681161185629145e-25	6.99900236387229e-13	1.106521615036855e-17	8.905404151259624e-17	1.1121835411894256e-22
26900000	0.0007148029070369549	-1.0414110640504702e-19	-2.4747663000002145e-19	8.224595704810839e-14	1.5015821053043597e-14	0.008570394185046582	4.681161185628692e-25	6.99900236387229e-13	1.106521615036855e-17	8.905404151259624e-17	1.1121835411894256e-22
27000000	0.0007148029070369549	-1.0414110640504702e-19	-2.4747663000002145e-19	8.224595704810839e-14	1.5015821053043597e-14	0.008570394185046582	4.681161185628248e-25	6.99900236387229e-13	1.106521615036855e-17	8.905404151259624e-17	1.1121835411894256e-22
27100000	0.0007148029070369549	-1.0414110640504702e-19	-2.4747663000002145e-19	8.224595704810839e-14	1.5015821053043597e-14	0.008570394185046582	4.6811611856278175e-25	6.99900236387229e-13	1.106521615036855e-17	8.905404151259624e-17	1.1121835411894256e-22
27200000	0.0007148029070369549	-1.0414110640504702e-19	-2.4747663000002145e-19	8.224595704810839e-14	1.5015821053043597e-14	0.008570394185046582	4.681161185627399e-25	6.99900236387229e-13	1.106521615036855e-17	8.905404151259624e-17	1.1121835411894256e-22
27300000	0.0007148029070369549	-1.0414110640504702e-19	-2.4747663000002145e-19	8.224595704810839e-14	1.5015821053043597e-14	0.008570394185046582	4.681161185626993e-25	6.99900236387229e-13	1.106521615036855e-17	8.905404151259624e-17	1.1121835411894256e-22
27400000	0.0007148029070369549	-1.0414110640504702e-19	-2.4747663000002145e-19	8.224595704810839e-14	1.5015821053043597e-14	0.008570394185046582	4.6811611856266025e-25	6.99900236387229e-13	1.106521615036855e-17	8.905404151259624e-17	1.1121835411894256e-22
27500000	0.0007148029070369549	-1.0414110640504702e-19	-2.4747663000002145e-19	8.224595704810839e-14	1.5015821053043597e-14	0.008570394185046582	4.681161185626227e-25	6.99900236387229e-13	1.106521615036855e-17	8.905404151259624e-17	1.1121835411894256e-22
27600000	0.0007148029070369549	-1.0414110640504702e-19	-2.4747663000002145e-19	8.224595704810839e-14	1.5015821053043597e-14	0.008570394185046582	4.681161185625868e-25	6.99900236387229e-13	1.106521615036855e-17	8.905404151259624e-17	1.1121835411894256e-22
27700000	0.0007148029070369549	-1.0414110640504702e-19	-2.4747663000002145e-19	8.224595704810839e-14	1.5015821053043597e-14	0.008570394185046582	4.681161185625526e-25	6.99900236387229e-13	1.106521615036855e-17	8.905404151259624e-17	1.1121835411894256e-22
27800000	0.0007148029070369549	-1.0414110640504702e-19	-2.4747663000002145e-19	8.224595704810839e-14	1.5015821053043597e-14	0.008570394185046582	4.681161185625202e-25	6.99900236387229e-13	1.106521615036855e-17	8.905404151259624e-17	1.1121835411894256e-22
27900000	0.0007148029070369549	-1.0414110640504702e-19	-2.4747663000002145e-19	8.224595704810839e-14	1.5015821053043597e-14	0.008570394185046582	4.681161185624898e-25	6.99900236387229e-13	1.106521615036855e-17	8.905404151259624e-17	1.1121835411894256e-22
28000000	0.0007148029070369549	-1.0414110640504702e-19	-2.4747663000002145e-19	8.224595704810839e-14	1.5015821053043597e-14	0.008570394185046582	4.681161185624613e-25	6.99900236387229e-13	1.106521615036855e-17	8.905404151259624e-17	1.1121835411894256e-22
28100000	0.0007148029070369549	-1.0414110640504702e-19	-2.4747663000002145e-19	8.224595704810839e-14	1.5015821053043597e-14	0.008570394185046582	4.681161185624349e-25	6.99900236387229e-13	1.106521615036855e-17	8.905404151259624e-17	1.1121835411894256e-22
28200000	0.0007148029070369549	-1.0414110640504702e-19	-2.4747663000002145e-19	8.224595704810839e-14	1.5015821053043597e-14	0.008570394185046582	4.681161185624107e-25	6.99900236387229e-13	1.106521615036855e-17	8.905404151259624e-17	1.1121835411894256e-22
28300000	0.0007148029070369549	-1.0414110640504702e-19	-2.4747663000002145e-19	8.224595704810839e-14	1.5015821053043597e-14	0.008570394185046582	4.681161185623888e-25	6.99900236387229e-13	1.106521615036855e-17	8.905404151259624e-17	1.1121835411894256e-22
28400000	0.0007148029070369549	-1.0414110640504702e-19	-2.4747663000002145e-19	8.224595704810839e-14	1.5015821053043597e-14	0.008570394185046582	4.681161185623693e-25	6.99900236387229e-13	1.106521615036855e-17	8.905404151259624e-17	1.1121835411894256e-22
28500000	0.0007148029070369549	-1.0414110640504702e-19	-2.4747663000002145e-19	8.224595704810839e-14	1.5015821053043597e-14	0.008570394185046582	4.681161185623522e-25	6.99900236387229e-13	1.106521615036855e-17	8.905404151259624e-17	1.1121835411894256e-22
28600000	0.0007148029070369549	-1.0414110640504702e-19	-2.4747663000002145e-19	8.224595704810839e-14	1.5015821053043597e-14	0.008570394185046582	4.681161185623376e-25	6.99900236387229e-13	1.106521615036855e-17	8.905404151259624e-17	1.1121835411894256e-22
28700000	0.0007148029070369549	-1.0414110640504702e-19	-2.4747663000002145e-19	8.224595704810839e-14	1.5015821053043597e-14	0.008570394185046582	4.681161185623258e-25	6.99900236387229e-13	1.106521615036855e-17	8.905404151259624e-17	1.1121835411894256e-22
28800000	0.0007148029070369549	-1.0414110640504702e-19	-2.4747663000002145e-19	8.224595704810839e-14	1.5015821053043597e-14	0.008570394185046582	4.681161185623166e-25	6.99900236387229e-13	1.106521615036855e-17	8.905404151259624e-17	1.1121835411894256e-22
28900000	0.0007148029070369549	-1.0414110640504702e-19	-2.4747663000002145e-19	8.224595704810839e-14	1.5015821053043597e-14	0.008570394185046582	4.681161185623104e-25	6.99900236387229e-13	1.106521615036855e-17	8.905404151259624e-17	1.1121835411894256e-22
29000000	0.0007148029070369549	-1.0414110640504702e-19	-2.4747663000002145e-19	8.224595704810839e-14	1.5015821053043597e-14	0.008570394185046582	4.68116118562307e-25	6.99900236387229e-13	1.106521615036855e-17	8.905404151259624e-17	1.1121835411894256e-22
29100000	0.0007148029070369549	-1.0414110640504702e-19	-2.4747663000002145e-19	8.224595704810839e-14	1.5015821053043597e-14	0.008570394185046582	4.681161185623063e-25	6.99900236387229e-13	1.106521615036855e-17	8.905404151259624e-17	1.1121835411894256e-22
29200000	0.0007148029070369549	-1.0414110640504702e-19	-2.4747663000002145e-19	8.224595704810839e-14	1.5015821053043597e-14	0.008570394185046582	4.681161185623063e-25	6.99900236387229e-13	1.106521615036855e-17	8.905404151259624e-17	1.1121835411894256e-22
29300000	0.0007148029070369549	-1.0414110640504702e-19	-2.4747663000002145e-19	8.224595704810839e-14	1.5015821053043597e-14	0.008570394185046582	4.681161185623063e-25	6.99900236387229e-13	1.106521615036855e-17	8.905404151259624e-17	1.1121835411894256e-22
29400000	0.0007148029070369549	-1.0414110640504702e-19	-2.4747663000002145e-19	8.224595704810839e-14	1.5015821053043597e-14	0.008570394185046582	4.681161185623064e-25	6.99900236387229e-13	1.106521615036855e-17	8.905404151259624e-17	1.1121835411894256e-22
29500000	0.0007148029070369549	-1.0414110640504702e-19	-2.4747663000002145e-19	8.224595704810839e-14	1.5015821053043597e-14	0.008570394185046582	4.681161185623064e-25	6.99900236387229e-13	1.106521615036855e-17	8.905404151259624e-17	1.1121835411894256e-22
29600000	0.0007148029070369549	-1.0414110640504702e-19	-2.4747663000002145e-19	8.224595704810839e-14	1.5015821053043597e-14	0.008570394185046582	4.681161185623064e-25	6.99900236387229e-13	1.106521615036855e-17	8.905404151259624e-17	1.1121835411894256e-22
29700000	0.0007148029070369549	-1.0414110640504702e-19	-2.4747663000002145e-19	8.224595704810839e-14	1.5015821053043597e-14	0.008570394185046582	4.681161185623064e-25	6.99900236387229e-13	1.106521615036855e-17	8.905404151259624e-17	1.1121835411894256e-22
29800000	0.0007148029070369549	-1.0414110640504702e-19	-2.4747663000002145e-19	8.224595704810839e-14	1.5015821053043597e-14	0.008570394185046582	4.681161185623064e-25	6.99900236387229e-13	1.106521615036855e-17	8.905404151259624e-17	1.1121835411894256e-22
29900000	0.0007148029070369549	-1.0414110640504702e-19	-2.4747663000002145e-19	8.224595704810839e-14	1.5015821053043597e-14	0.008570394185046582	4.681161185623064e-25	6.99900236387229e-13	1.106521615036855e-17	8.905404151259624e-17	1.1121835411894256e-22
30000000	0.0007148029070369549	-1.0414110640504702e-19	-2.4747663000002145e-19	8.224595704810839e-14	1.5015821053043597e-14	0.008570394185046582	4.681161185623064e-25	6.99900236387229e-13	1.106521615036855e-17	8.905404151259624e-17	1.1121835411894256e-22
30100000	0.0007148029070369549	-1.0414110640504702e-19	-2.4747663000002145e-19	8.224595704810839e-14	1.5015821053043597e-14	0.008570394185046582	4.681161185623064e-25	6.99900236387229e-13	1.106521615036855e-17	8.905404151259624e-17	1.1121835411894256e-22
30200000	0.0007148029070369549	-1.0414110640504702e-19	-2.4747663000002145e-19	8.224595704810839e-14	1.5015821053043597e-14	0.008570394185046582	4.681161185623064e-25	6.99900236387229e-13	1.106521615036855e-17	8.905404151259624e-17	1.1121835411894256e-22
30300000	0.0007148029070369549	-1.0414110640504702e-19	-2.4747663000002145e-19	8.224595704810839e-14	1.5015821053043597e-14	0.008570394185046582	4.681161185623065e-25	6.99900236387229e-13	1.106521615036855e-17	8.905404151259624e-17	1.1121835411894256e-22
30400000	0.0007148029070369549	-1.0414110640504702e-19	-2.4747663000002145e-19	8.224595704810839e-14	1.5015821053043597e-14	0.008570394185046582	4.681161185623065e-25	6.99900236387229e-13	1.106521615036855e-17	8.905404151259624e-17	1.1121835411894256e-22
30500000	0.0007148029070369549	-1.0414110640504702e-19	-2.4747663000002145e-19	8.224595704810839e-14	1.5015821053043597e-14	0.008570394185046582	4.681161185623065e-25	6.99900236387229e-13	1.106521615036855e-17	8.905404151259624e-17	1.1121835411894256e-22
30600000	0.0007148029070369549	-1.0414110640504702e-19	-2.4747663000002145e-19	8.224595704810839e-14	1.5015821053043597e-14	0.008570394185046582	4.681161185623065e-25	6.99900236387229e-13	1.106521615036855e-17	8.905404151259624e-17	1.1121835411894256e-22
30700000	0.0007148029070369549	-1.0414110640504702e-19	-2.4747663000002145e-19	8.224595704810839e-14	1.5015821053043597e-14	0.008570394185046582	4.681161185623065e-25	6.99900236387229e-13	1.106521615036855e-17	8.905404151259624e-17	1.1121835411894256e-22
30800000	0.0007148029070369549	-1.0414110640504702e-19	-2.4747663000002145e-19	8.224595704810839e-14	1.5015821053043597e-14	0.008570394185046582	4.681161185623065e-25	6.99900236387229e-13	1.106521615036855e-17	8.905404151259624e-17	1.1121835411894256e-22
30900000	0.0007148029070369549	-1.0414110640504702e-19	-2.4747663000002145e-19	8.224595704810839e-14	1.5015821053043597e-14	0.008570394185046582	4.681161185623065e-25	6.99900236387229e-13	1.106521615036855e-17	8.905404151259624e-17	1.1121835411894256e-22
31000000	0.0007148029070369549	-1.0414110640504702e-19	-2.4747663000002145e-19	8.224595704810839e-14	1.5015821053043597e-14	0.008570394185046582	4.681161185623065e-25	6.99900236387229e-13	1.106521615036855e-17	8.905404151259624e-17	1.1121835411894256e-22
31100000	0.0007148029070369549	-1.0414110640504702e-19	-2.4747663000002145e-19	8.224595704810839e-14	1.5015821053043597e-14	0.008570394185046582	4.681161185623065e-25	6.99900236387229e-13	1.106521615036855e-17	8.905404151259624e-17	1.1121835411894256e-22
31200000	0.0007148029070369549	-1.0414110640504702e-19	-2.4747663000002145e-19	8.224595704810839e-14	1.5015821053043597e-14	0.008570394185046582	4.681161185623065e-25	6.99900236387229e-13	1.106521615036855e-17	8.905404151259624e-17	1.1121835411894256e-22
31300000	0.0007148029070369549	-1.0414110640504702e-19	-2.4747663000002145e-19	8.224595704810839e-14	1.5015821053043597e-14	0.008570394185046582	4.681161185623065e-25	6.99900236387229e-13	1.106521615036855e-17	8.905404151259624e-17	1.1121835411894256e-22
31400000	0.0007148029070369549	-1.0414110640504702e-19	-2.4747663000002145e-19	8.224595704810839e-14	1.5015821053043597e-14	0.008570394185046582	4.681161185623065e-25	6.99900236387229e-13	1.106521615036855e-17	8.905404151259624e-17	1.1121835411894256e-22
31500000	0.0007148029070369549	-1.0414110640504702e-19	-2.4747663000002145e-19	8.224595704810839e-14	1.5015821053043597e-14	0.008570394185046582	4.681161185623065e-25	6.99900236387229e-13	1.106521615036855e-17	8.905404151259624e-17	1.1121835411894256e-22
31600000	0.0007148029070369549	-1.0414110640504702e-19	-2.4747663000002145e-19	8.224595704810839e-14	1.5015821053043597e-14	0.008570394185046582	4.681161185623065e-25	6.99900236387229e-13	1.106521615036855e-17	8.905404151259624e-17	1.1121835411894256e-22
31700000	0.0007148029070369549	-1.0414110640504702e-19	-2.4747663000002145e-19	8.224595704810839e-14	1.5015821053043597e-14	0.008570394185046582	4.681161185623065e-25	6.99900236387229e-13	1.106521615036855e-17	8.905404151259624e-17	1.1121835411894256e-22
31800000	0.0007148029070369549	-1.0414110640504702e-19	-2.4747663000002145e-19	8.224595704810839e-14	1.5015821053043597e-14	0.008570394185046582	4.681161185623065e-25	6.99900236387229e-13	1.106521615036855e-17	8.905404151259624e-17	1.1121835411894256e-22
31900000	0.0007148029070369549	-1.0414110640504702e-19	-2.4747663000002145e-19	8.224595704810839e-14	1.5015821053043597e-14	0.008570394185046582	4.681161185623065e-25	6.99900236387229e-13	1.106521615036855e-17	8.905404151259624e-17	1.1121835411894256e-22
32000000	0.0007148029070369549	-1.0414110640504702e-19	-2.4747663000002145e-19	8.224595704810839e-14	1.5015821053043597e-14	0.008570394185046582	4.681161185623065e-25	6.99900236387229e-13	1.106521615036855e-17	8.905404151259624e-17	1.1121835411894256e-22
32100000	0.0007148029070369549	-1.0414110640504702e-19	-2.4747663000002145e-19	8.224595704810839e-14	1.5015821053043597e-14	0.008570394185046582	4.681161185623065e-25	6.99900236387229e-13	1.106521615036855e-17	8.905404151259624e-17	1.1121835411894256e-22
32200000	0.0007148029070369549	-1.0414110640504702e-19	-2.4747663000002145e-19	8.224595704810839e-14	1.5015821053043597e-14	0.008570394185046582	4.681161185623065e-25	6.99900236387229e-13	1.106521615036855e-17	8.905404151259624e-17	1.1121835411894256e-22
32300000	0.0007148029070369549	-1.0414110640504702e-19	-2.4747663000002145e-19	8.224595704810839e-14	1.5015821053043597e-14	0.008570394185046582	4.681161185623065e-25	6.99900236387229e-13	1.106521615036855e-17	8.905404151259624e-17	1.1121835411894256e-22
32400000	0.0007148029070369549	-1.0414110640504702e-19	-2.4747663000002145e-19	8.224595704810839e-14	1.5015821053043597e-14	0.008570394185046582	4.681161185623065e-25	6.99900236387229e-13	1.106521615036855e-17	8.905404151259624e-17	1.1121835411894256e-22
32500000	0.0007148029070369549	-1.0414110640504702e-19	-2.4747663000002145e-19	8.224595704810839e-14	1.5015821053043597e-14	0.008570394185046582	4.681161185623065e-25	6.99900236387229e-13	1.106521615036855e-17	8.905404151259624e-17	1.1121835411894256e-22
32600000	0.0007148029070369549	-1.0414110640504702e-19	-2.4747663000002145e-19	8.224595704810839e-14	1.5015821053043597e-14	0.008570394185046582	4.681161185623065e-25	6.99900236387229e-13	1.106521615036855e-17	8.905404151259624e-17	1.1121835411894256e-22
32700000	0.0007148029070369549	-1.0414110640504702e-19	-2.4747663000002145e-19	8.224595704810839e-14	1.5015821053043597e-14	0.008570394185046582	4.681161185623065e-25	6.99900236387229e-13	1.106521615036855e-17	8.905404151259624e-17	1.1121835411894256e-22
32800000	0.0007148029070369549	-1.0414110640504702e-19	-2.4747663000002145e-19	8.224595704810839e-14	1.5015821053043597e-14	0.008570394185046582	4.681161185623065e-25	6.99900236387229e-13	1.106521615036855e-17	8.905404151259624e-17	1.1121835411894256e-22
32900000	0.0007148029070369549	-1.0414110640504702e-19	-2.4747663000002145e-19	8.224595704810839e-14	1.5015821053043597e-14	0.008570394185046582	4.681161185623065e-25	6.99900236387229e-13	1.106521615036855e-17	8.905404151259624e-17	1.1121835411894256e-22
33000000	0.0007148029070369549	-1.0414110640504702e-19	-2.4747663000002145e-19	8.224595704810839e-14	1.5015821053043597e-14	0.008570394185046582	4.681161185623065e-25	6.99900236387229e-13	1.106521615036855e-17	8.905404151259624e-17	1.1121835411894256e-22
33100000	0.0007148029070369549	-1.0414110640504702e-19	-2.4747663000002145e-19	8.224595704810839e-14	1.5015821053043597e-14	0.008570394185046582	4.681161185623065e-25	6.99900236387229e-13	1.106521615036855e-17	8.905404151259624e-17	1.1121835411894256e-22
33200000	0.0007148029070369549	-1.0414110640504702e-19	-2.4747663000002145e-19	8.224595704810839e-14	1.5015821053043597e-14	0.008570394185046582	4.681161185623065e-25	6.99900236387229e-13	1.106521615036855e-17	8.905404151259624e-17	1.1121835411894256e-22
33300000	0.0007148029070369549	-1.0414110640504702e-19	-2.4747663000002145e-19	8.224595704810839e-14	1.5015821053043597e-14	0.008570394185046582	4.681161185623065e-25	6.99900236387229e-13	1.106521615036855e-17	8.905404151259624e-17	1.1121835411894256e-22
33400000	0.0007148029070369549	-1.0414110640504702e-19	-2.4747663000002145e-19	8.224595704810839e-14	1.5015821053043597e-14	0.008570394185046582	4.681161185623065e-25	6.99900236387229e-13	1.106521615036855e-17	8.905404151259624e-17	1.1121835411894256e-22
33500000	0.0007148029070369549	-1.0414110640504702e-19	-2.4747663000002145e-19	8.224595704810839e-14	1.5015821053043597e-14	0.008570394185046582	4.681161185623065e-25	6.99900236387229e-13	1.106521615036855e-17	8.905404151259624e-17	1.1121835411894256e-22
33600000	0.0007148029070369549	-1.0414110640504702e-19	-2.4747663000002145e-19	8.224595704810839e-14	1.5015821053043597e-14	0.008570394185046582	4.681161185623065e-25	6.99900236387229e-13	1.106521615036855e-17	8.905404151259624e-17	1.1121835411894256e-22
33700000	0.0007148029070369549	-1.0414110640504702e-19	-2.4747663000002145e-19	8.224595704810839e-14	1.5015821053043597e-14	0.008570394185046582	4.681161185623065e-25	6.99900236387229e-13	1.106521615036855e-17	8.905404151259624e-17	1.1121835411894256e-22
33800000	0.0007148029070369549	-1.0414110640504702e-19	-2.4747663000002145e-19	8.224595704810839e-14	1.5015821053043597e-14	0.008570394185046582	4.681161185623065e-25	6.99900236387229e-13	1.106521615036855e-17	8.905404151259624e-17	1.1121835411894256e-22
33900000	0.0007148029070369549	-1.0414110640504702e-19	-2.4747663000002145e-19	8.224595704810839e-14	1.5015821053043597e-14	0.008570394185046582	4.681161185623065e-25	6.99900236387229e-13	1.106521615036855e-17	8.905404151259624e-17	1.1121835411894256e-22
34000000	0.0007148029070369549	-1.0414110640504702e-19	-2.4747663000002145e-19	8.224595704810839e-14	1.5015821053043597e-14	0.008570394185046582	4.681161185623065e-25	6.99900236387229e-13	1.106521615036855e-17	8.905404151259624e-17	1.1121835411894256e-22
34100000	0.0007148029070369549	-1.0414110640504702e-19	-2.4747663000002145e-19	8.224595704810839e-14	1.5015821053043597e-14	0.008570394185046582	4.681161185623065e-25	6.99900236387229e-13	1.106521615036855e-17	8.905404151259624e-17	1.1121835411894256e-22
34200000	0.0007148029070369549	-1.0414110640504702e-19	-2.4747663000002145e-19	8.224595704810839e-14	1.5015821053043597e-14	0.008570394185046582	4.681161185623065e-25	6.99900236387229e-13	1.106521615036855e-17	8.905404151259624e-17	1.1121835411894256e-22
34300000	0.0007148029070369549	-1.0414110640504702e-19	-2.4747663000002145e-19	8.224595704810839e-14	1.5015821053043597e-14	0.008570394185046582	4.681161185623065e-25	6.99900236387229e-13	1.106521615036855e-17	8.905404151259624e-17	1.1121835411894256e-22
34400000	0.0007148029070369549	-1.0414110640504702e-19	-2.4747663000002145e-19	8.224595704810839e-14	1.5015821053043597e-14	0.008570394185046582	4.681161185623065e-25	6.99900236387229e-13	1.106521615036855e-17	8.905404151259624e-17	1.1121835411894256e-22
34500000	0.0007148029070369549	-1.0414110640504702e-19	-2.4747663000002145e-19	8.224595704810839e-14	1.5015821053043597e-14	0.008570394185046582	4.681161185623065e-25	6.99900236387229e-13	1.106521615036855e-17	8.905404151259624e-17	1.1121835411894256e-22
34600000	0.0007148029070369549	-1.0414110640504702e-19	-2.4747663000002145e-19	8.22459570481084e-14	1.5015821053043597e-14	0.008570394185046582	4.681161185623065e-25	6.99900236387229e-13	1.106521615036855e-17	8.905404151259624e-17	1.1121835411894256e-22
34700000	0.0007148029070369549	-1.0414110640504702e-19	-2.4747663000002145e-19	8.22459570481084e-14	1.5015821053043597e-14	0.008570394185046582	4.681161185623065e-25	6.99900236387229e-13	1.106521615036855e-17	8.905404151259624e-17	1.1121835411894256e-22
34800000	0.0007148029070369549	-1.0414110640504702e-19	-2.4747663000002145e-19	8.22459570481084e-14	1.5015821053043597e-14	0.008570394185046582	4.681161185623065e-25	6.99900236387229e-13	1.106521615036855e-17	8.905404151259624e-17	1.1121835411894256e-22
34900000	0.0007148029070369549	-1.0414110640504702e-19	-2.4747663000002145e-19	8.22459570481084e-14	1.5015821053043597e-14	0.008570394185046582	4.681161185623065e-25	6.99900236387229e-13	1.106521615036855e-17	8.905404151259624e-17	1.1121835411894256e-22
35000000	0.0007148029070369549	-1.0414110640504702e-19	-2.4747663000002145e-19	8.22459570481084e-14	1.5015821053043597e-14	0.008570394185046582	4.681161185623065e-25	6.99900236387229e-13	1.106521615036855e-17	8.905404151259624e-17	1.1121835411894258e-22
35100000	0.0007148029070369549	-1.0414110640504702e-19	-2.4747663000002145e-19	8.22459570481084e-14	1.5015821053043597e-14	0.008570394185046582	4.681161185623065e-25	6.99900236387229e-13	1.106521615036855e-17	8.905404151259624e-17	1.1121835411894258e-22
35200000	0.0007148029070369549	-1.0414110640504702e-19	-2.4747663000002145e-19	8.22459570481084e-14	1.5015821053043597e-14	0.008570394185046582	4.681161185623065e-25	6.99900236387229e-13	1.106521615036855e-17	8.905404151259624e-17	1.1121835411894258e-22
35300000	0.0007148029070369549	-1.0414110640504702e-19	-2.4747663000002145e-19	8.22459570481084e-14	1.5015821053043597e-14	0.008570394185046582	4.681161185623064e-25	6.99900236387229e-13	1.106521615036855e-17	8.905404151259624e-17	1.1121835411894258e-22
35400000	0.0007148029070369548	-1.0414110640504702e-19	-2.4747663000002145e-19	8.22459570481084e-14	1.5015821053043597e-14	0.008570394185046582	4.681161185623064e-25	6.99900236387229e-13	1.106521615036855e-17	8.905404151259624e-17	1.1121835411894258e-22
35500000	0.0007148029070369548	-1.0414110640504702e-19	-2.4747663000002145e-19	8.22459570481084e-14	1.5015821053043597e-14	0.008570394185046582	4.681161185623064e-25	6.99900236387229e-13	1.106521615036855e-17	8.905404151259623e-17	1.1121835411894258e-22
35600000	0.0007148029070369548	-1.0414110640504702e-19	-2.4747663000002145e-19	8.22459570481084e-14	1.5015821053043597e-14	0.008570394185046582	4.681161185623064e-25	6.999002363872291e-13	1.106521615036855e-17	8.905404151259623e-17	1.1121835411894258e-22
35700000	0.0007148029070369548	-1.0414110640504702e-19	-2.4747663000002145e-19	8.22459570481084e-14	1.5015821053043594e-14	0.008570394185046582	4.681161185623064e-25	6.999002363872291e-13	1.106521615036855e-17	8.905404151259623e-17	1.1121835411894258e-22
35800000	0.0007148029070369548	-1.0414110640504702e-19	-2.4747663000002145e-19	8.22459570481084e-14	1.5015821053043594e-14	0.008570394185046582	4.681161185623064e-25	6.999002363872291e-13	1.106521615036855e-17	8.905404151259623e-17	1.1121835411894258e-22
35900000	0.0007148029070369548	-1.0414110640504702e-19	-2.4747663000002145e-19	8.22459570481084e-14	1.5015821053043594e-14	0.008570394185046582	4.681161185623064e-25	6.999002363872291e-13	1.106521615036855e-17	8.905404151259623e-17	1.1121835411894258e-22
36000000	0.0007148029070369548	-1.0414110640504702e-19	-2.4747663000002145e-19	8.22459570481084e-14	1.5015821053043594e-14	0.008570394185046582	4.681161185623064e-25	6.999002363872291e-13	1.106521615036855e-17	8.905404151259623e-17	1.1121835411894258e-22
36100000	0.0007148029070369548	-1.0414110640504702e-19	-2.4747663000002145e-19	8.22459570481084e-14	1.5015821053043594e-14	0.008570394185046582	4.681161185623064e-25	6.999002363872291e-13	1.106521615036855e-17	8.905404151259623e-17	1.1121835411894258e-22
36200000	0.0007148029070369548	-1.0414110640504702e-19	-2.4747663000002145e-19	8.22459570481084e-14	1.5015821053043594e-14	0.008570394185046582	4.681161185623064e-25	6.999002363872291e-13	1.106521615036855e-17	8.905404151259623e-17	1.1121835411894258e-22
36300000	0.0007148029070369548	-1.0414110640504702e-19	-2.4747663000002145e-19	8.22459570481084e-14	1.5015821053043594e-14	0.008570394185046582	4.681161185623064e-25	6.999002363872291e-13	1.106521615036855e-17	8.905404151259623e-17	1.1121835411894258e-22
36400000	0.0007148029070369548	-1.0414110640504702e-19	-2.4747663000002145e-19	8.22459570481084e-14	1.5015821053043594e-14	0.008570394185046582	4.681161185623064e-25	6.999002363872291e-13	1.106521615036855e-17	8.905404151259623e-17	1.1121835411894258e-22
36500000	0.0007148029070369548	-1.0414110640504702e-19	-2.4747663000002145e-19	8.22459570481084e-14	1.5015821053043594e-14	0.008570394185046582	4.681161185623064e-25	6.999002363872291e-13	1.106521615036855e-17	8.905404151259623e-17	1.1121835411894258e-22
36600000	0.0007148029070369548	-1.0414110640504702e-19	-2.4747663000002145e-19	8.22459570481084e-14	1.5015821053043594e-14	0.008570394185046582	4.681161185623064e-25	6.999002363872291e-13	1.106521615036855e-17	8.905404151259623e-17	1.1121835411894258e-22
36700000	0.0007148029070369548	-1.0414110640504702e-19	-2.4747663000002145e-19	8.22459570481084e-14	1.5015821053043594e-14	0.008570394185046582	4.681161185623064e-25	6.999002363872291e-13	1.106521615036855e-17	8.905404151259623e-17	1.1121835411894258e-22
36800000	0.0007148029070369548	-1.0414110640504702e-19	-2.4747663000002145e-19	8.22459570481084e-14	1.5015821053043594e-14	0.008570394185046582	4.681161185623064e-25	6.999002363872291e-13	1.106521615036855e-17	8.905404151259623e-17	1.1121835411894258e-22
36900000	0.0007148029070369548	-1.0414110640504702e-19	-2.4747663000002145e-19	8.22459570481084e-14	1.5015821053043594e-14	0.008570394185046582	4.681161185623064e-25	6.999002363872291e-13	1.106521615036855e-17	8.905404151259623e-17	1.1121835411894258e-22
37000000	0.0007148029070369548	-1.0414110640504702e-19	-2.4747663000002145e-19	8.22459570481084e-14	1.5015821053043594e-14	0.008570394185046582	4.681161185623064e-25	6.999002363872291e-13	1.106521615036855e-17	8.905404151259623e-17	1.1121835411894258e-22
37100000	0.0007148029070369548	-1.0414110640504702e-19	-2.4747663000002145e-19	8.22459570481084e-14	1.5015821053043594e-14	0.008570394185046582	4.681161185623064e-25	6.999002363872291e-13	1.106521615036855e-17	8.905404151259623e-17	1.1121835411894258e-22
37200000	0.0007148029070369548	-1.0414110640504702e-19	-2.4747663000002145e-19	8.22459570481084e-14	1.5015821053043594e-14	0.008570394185046582	4.681161185623063e-25	6.999002363872291e-13	1.106521615036855e-17	8.905404151259623e-17	1.1121835411894258e-22
37300000	0.0007148029070369548	-1.0414110640504702e-19	-2.4747663000002145e-19	8.22459570481084e-14	1.5015821053043594e-14	0.008570394185046582	4.681161185623063e-25	6.999002363872291e-13	1.106521615036855e-17	8.905404151259623e-17	1.1121835411894258e-22
37400000	0.0007148029070369548	-1.0414110640504702e-19	-2.4747663000002145e-19	8.22459570481084e-14	1.5015821053043594e-14	0.008570394185046582	4.681161185623063e-25	6.999002363872291e-13	1.106521615036855e-17	8.905404151259623e-17	1.1121835411894258e-22
37500000	0.0007148029070369548	-1.0414110640504702e-19	-2.4747663000002145e-19	8.22459570481084e-14	1.5015821053043594e-14	0.008570394185046582	4.681161185623063e-25	6.999002363872291e-13	1.106521615036855e-17	8.905404151259623e-17	1.1121835411894258e-22
37600000	0.0007148029070369548	-1.0414110640504702e-19	-2.4747663000002145e-19	8.22459570481084e-14	1.5015821053043594e-14	0.008570394185046582	4.681161185623063e-25	6.999002363872291e-13	1.106521615036855e-17	8.905404151259623e-17	1.1121835411894258e-22
37700000	0.0007148029070369548	-1.0414110640504702e-19	-2.4747663000002145e-19	8.22459570481084e-14	1.5015821053043594e-14	0.008570394185046582	4.681161185623063e-25	6.999002363872291e-13	1.106521615036855e-17	8.905404151259623e-17	1.1121835411894258e-22
37800000	0.0007148029070369548	-1.0414110640504702e-19	-2.4747663000002145e-19	8.22459570481084e-14	1.5015821053043594e-14	0.008570394185046582	4.681161185623063e-25	6.999002363872291e-13	1.106521615036855e-17	8.905404151259623e-17	1.1121835411894258e-22
37900000	0.0007148029070369548	-1.0414110640504702e-19	-2.4747663000002145e-19	8.22459570481084e-14	1.5015821053043594e-14	0.008570394185046582	4.681161185623063e-25	6.999002363872291e-13	1.106521615036855e-17	8.905404151259623e-17	1.1121835411894258e-22
38000000	0.0007148029070369548	-1.0414110640504702e-19	-2.4747663000002145e-19	8.22459570481084e-14	1.5015821053043594e-14	0.008570394185046582	4.681161185623063e-25	6.999002363872291e-13	1.106521615036855e-17	8.905404151259623e-17	1.1121835411894258e-22
38100000	0.0007148029070369548	-1.0414110640504702e-19	-2.4747663000002145e-19	8.22459570481084e-14	1.5015821053043594e-14	0.008570394185046582	4.681161185623063e-25	6.999002363872291e-13	1.106521615036855e-17	8.905404151259623e-17	1.1121835411894258e-22
38200000	0.0007148029070369548	-1.0414110640504702e-19	-2.4747663000002145e-19	8.22459570481084e-14	1.5015821053043594e-14	0.008570394185046582	4.681161185623063e-25	6.999002363872291e-13	1.106521615036855e-17	8.905404151259623e-17	1.1121835411894258e-22
38300000	0.0007148029070369548	-1.0414110640504702e-19	-2.4747663000002145e-19	8.22459570481084e-14	1.5015821053043594e-14	0.008570394185046582	4.681161185623063e-25	6.999002363872291e-13	1.106521615036855e-17	8.905404151259623e-17	1.1121835411894258e-22
38400000	0.0007148029070369548	-1.0414110640504702e-19	-2.4747663000002145e-19	8.22459570481084e-14	1.5015821053043594e-14	0.008570394185046582	4.681161185623063e-25	6.999002363872291e-13	1.106521615036855e-17	8.905404151259623e-17	1.1121835411894258e-22
38500000	0.0007148029070369548	-1.0414110640504702e-19	-2.4747663000002145e-19	8.22459570481084e-14	1.5015821053043594e-14	0.008570394185046582	4.681161185623063e-25	6.999002363872291e-13	1.106521615036855e-17	8.905404151259623e-17	1.1121835411894258e-22
38600000	0.0007148029070369548	-1.0414110640504702e-19	-2.4747663000002145e-19	8.22459570481084e-14	1.5015821053043594e-14	0.008570394185046582	4.681161185623063e-25	6.999002363872291e-13	1.106521615036855e-17	8.905404151259623e-17	1.1121835411894258e-22
38700000	0.0007148029070369548	-1.0414110640504702e-19	-2.4747663000002145e-19	8.22459570481084e-14	1.5015821053043594e-14	0.008570394185046582	4.681161185623063e-25	6.999002363872291e-13	1.106521615036855e-17	8.905404151259623e-17	1.1121835411894258e-22
38800000	0.0007148029070369548	-1.0414110640504702e-19	-2.4747663000002145e-19	8.22459570481084e-14	1.5015821053043594e-14	0.008570394185046582	4.681161185623063e-25	6.999002363872291e-13	1.106521615036855e-17	8.905404151259623e-17	1.1121835411894258e-22
38900000	0.0007148029070369548	-1.0414110640504702e-19	-2.4747663000002145e-19	8.22459570481084e-14	1.5015821053043594e-14	0.008570394185046582	4.681161185623063e-25	6.999002363872291e-13	1.106521615036855e-17	8.905404151259623e-17	1.1121835411894258e-22
39000000	0.0007148029070369548	-1.0414110640504702e-19	-2.4747663000002145e-19	8.22459570481084e-14	1.5015821053043594e-14	0.008570394185046582	4.681161185623063e-25	6.999002363872291e-13	1.106521615036855e-17	8.905404151259623e-17	1.1121835411894258e-22
39100000	0.0007148029070369548	-1.0414110640504702e-19	-2.4747663000002145e-19	8.22459570481084e-14	1.5015821053043594e-14	0.008570394185046582	4.681161185623063e-25	6.999002363872291e-13	1.106521615036855e-17	8.905404151259623e-17	1.1121835411894258e-22
39200000	0.0007148029070369548	-1.0414110640504702e-19	-2.4747663000002145e-19	8.22459570481084e-14	1.5015821053043594e-14	0.008570394185046582	4.681161185623063e-25	6.999002363872291e-13	1.106521615036855e-17	8.905404151259623e-17	1.1121835411894258e-22
39300000	0.0007148029070369548	-1.0414110640504702e-19	-2.4747663000002145e-19	8.22459570481084e-14	1.5015821053043594e-14	0.008570394185046582	4.681161185623063e-25	6.999002363872291e-13	1.106521615036855e-17	8.905404151259623e-17	1.1121835411894258e-22
39400000	0.0007148029070369548	-1.0414110640504702e-19	-2.4747663000002145e-19	8.22459570481084e-14	1.5015821053043594e-14	0.008570394185046582	4.681161185623063e-25	6.999002363872291e-13	1.106521615036855e-17	8.905404151259623e-17	1.1121835411894258e-22
39500000	0.0007148029070369548	-1.0414110640504702e-19	-2.4747663000002145e-19	8.22459570481084e-14	1.5015821053043594e-14	0.008570394185046582	4.681161185623063e-25	6.999002363872291e-13	1.106521615036855e-17	8.905404151259623e-17	1.1121835411894258e-22
39600000	0.0007148029070369548	-1.0414110640504702e-19	-2.4747663000002145e-19	8.22459570481084e-14	1.5015821053043594e-14	0.008570394185046582	4.681161185623063e-25	6.999002363872291e-13	1.106521615036855e-17	8.905404151259623e-17	1.1121835411894258e-22
39700000	0.0007148029070369548	-1.0414110640504702e-19	-2.4747663000002145e-19	8.22459570481084e-14	1.5015821053043594e-14	0.008570394185046582	4.681161185623063e-25	6.999002363872291e-13	1.106521615036855e-17	8.905404151259623e-17	1.1121835411894258e-22
39800000	0.0007148029070369548	-1.0414110640504702e-19	-2.4747663000002145e-19	8.22459570481084e-14	1.5015821053043594e-14	0.008570394185046582	4.681161185623063e-25	6.999002363872291e-13	1.106521615036855e-17	8.905404151259623e-17	1.1121835411894258e-22
39900000	0.0007148029070369548	-1.0414110640504702e-19	-2.4747663000002145e-19	8.22459570481084e-14	1.5015821053043594e-14	0.008570394185046582	4.681161185623063e-25	6.999002363872291e-13	1.106521615036855e-17	8.905404151259623e-17	1.1121835411894258e-22
40000000	0.0007148029070369548	-1.0414110640504702e-19	-2.4747663000002145e-19	8.22459570481084e-14	1.5015821053043594e-14	0.008570394185046582	4.681161185623063e-25	6.999002363872291e-13	1.106521615036855e-17	8.905404151259623e-17	1.1121835411894258e-22
40100000	0.0007148029070369548	-1.0414110640504702e-19	-2.4747663000002145e-19	8.22459570481084e-14	1.5015821053043594e-14	0.008570394185046582	4.681161185623063e-25	6.999002363872291e-13	1.106521615036855e-17	8.905404151259623e-17	1.1121835411894258e-22
40200000	0.0007148029070369548	-1.0414110640504702e-19	-2.4747663000002145e-19	8.22459570481084e-14	1.5015821053043594e-14	0.008570394185046582	4.681161185623063e-25	6.999002363872291e-13	1.106521615036855e-17	8.905404151259623e-17	1.1121835411894258e-22
40300000	0.0007148029070369548	-1.0414110640504702e-19	-2.4747663000002145e-19	8.22459570481084e-14	1.5015821053043594e-14	0.008570394185046582	4.681161185623063e-25	6.999002363872291e-13	1.106521615036855e-17	8.905404151259623e-17	1.1121835411894258e-22
40400000	0.0007148029070369548	-1.0414110640504702e-19	-2.4747663000002145e-19	8.22459570481084e-14	1.5015821053043594e-14	0.008570394185046582	4.681161185623063e-25	6.999002363872291e-13	1.106521615036855e-17	8.905404151259623e-17	1.1121835411894258e-22
40500000	0.0007148029070369548	-1.0414110640504702e-19	-2.4747663000002145e-19	8.22459570481084e-14	1.5015821053043594e-14	0.008570394185046582	4.681161185623063e-25	6.999002363872291e-13	1.106521615036855e-17	8.905404151259623e-17	1.1121835411894258e-22
40600000	0.0007148029070369548	-1.0414110640504702e-19	-2.4747663000002145e-19	8.22459570481084e-14	1.5015821053043594e-14	0.008570394185046582	4.681161185623063e-25	6.999002363872291e-13	1.106521615036855e-17	8.905404151259623e-17	1.1121835411894258e-22
40700000	0.0007148029070369548	-1.0414110640504702e-19	-2.4747663000002145e-19	8.22459570481084e-14	1.5015821053043594e-14	0.008570394185046582	4.681161185623063e-25	6.999002363872291e-13	1.106521615036855e-17	8.905404151259623e-17	1.1121835411894258e-22
40800000	0.0007148029070369548	-1.0414110640504702e-19	-2.4747663000002145e-19	8.22459570481084e-14	1.5015821053043594e-14	0.008570394185046582	4.681161185623063e-25	6.999002363872291e-13	1.106521615036855e-17	8.905404151259623e-17	1.1121835411894258e-22
40900000	0.0007148029070369548	-1.0414110640504702e-19	-2.4747663000002145e-19	8.22459570481084e-14	1.5015821053043594e-14	0.008570394185046582	4.681161185623063e-25	6.999002363872291e-13	1.106521615036855e-17	8.905404151259623e-17	1.1121835411894258e-22
41000000	0.0007148029070369548	-1.0414110640504702e-19	-2.4747663000002145e-19	8.22459570481084e-14	1.5015821053043594e-14	0.008570394185046582	4.681161185623063e-25	6.999002363872291e-13	1.106521615036855e-17	8.905404151259623e-17	1.1121835411894258e-22
41100000	0.0007148029070369548	-1.0414110640504702e-19	-2.4747663000002145e-19	8.22459570481084e-14	1.5015821053043594e-14	0.008570394185046582	4.681161185623063e-25	6.999002363872291e-13	1.106521615036855e-17	8.905404151259623e-17	1.1121835411894258e-22
41200000	0.0007148029070369548	-1.0414110640504702e-19	-2.4747663000002145e-19	8.22459570481084e-14	1.5015821053043594e-14	0.008570394185046582	4.681161185623063e-25	6.999002363872291e-13	1.106521615036855e-17	8.905404151259623e-17	1.1121835411894258e-22
41300000	0.0007148029070369548	-1.0414110640504702e-19	-2.4747663000002145e-19	8.22459570481084e-14	1.5015821053043594e-14	0.008570394185046582	4.681161185623063e-25	6.999002363872291e-13	1.106521615036855e-17	8.905404151259623e-17	1.1121835411894258e-22
41400000	0.0007148029070369548	-1.0414110640504702e-19	-2.4747663000002145e-19	8.22459570481084e-14	1.5015821053043594e-14	0.008570394185046582	4.681161185623063e-25	6.999002363872291e-13	1.106521615036855e-17	8.905404151259623e-17	1.1121835411894258e-22
41500000	0.0007148029070369548	-1.0414110640504702e-19	-2.4747663000002145e-19	8.22459570481084e-14	1.5015821053043594e-14	0.008570394185046582	4.681161185623063e-25	6.999002363872291e-13	1.106521615036855e-17	8.905404151259623e-17	1.1121835411894258e-22
41600000	0.0007148029070369548	-1.0414110640504702e-19	-2.4747663000002145e-19	8.22459570481084e-14	1.5015821053043594e-14	0.008570394185046582	4.681161185623063e-25	6.999002363872291e-13	1.106521615036855e-17	8.905404151259623e-17	1.1121835411894258e-22
41700000	0.0007148029070369548	-1.0414110640504702e-19	-2.4747663000002145e-19	8.22459570481084e-14	1.5015821053043594e-14	0.008570394185046582	4.681161185623063e-25	6.999002363872291e-13	1.106521615036855e-17	8.905404151259623e-17	1.1121835411894258e-22
41800000	0.0007148029070369548	-1.0414110640504702e-19	-2.4747663000002145e-19	8.22459570481084e-14	1.5015821053043594e-14	0.008570394185046582	4.681161185623063e-25	6.999002363872291e-13	1.106521615036855e-17	8.905404151259623e-17	1.1121835411894258e-22
41900000	0.0007148029070369548	-1.0414110640504702e-19	-2.4747663000002145e-19	8.22459570481084e-14	1.5015821053043594e-14	0.008570394185046582	4.681161185623063e-25	6.999002363872291e-13	1.106521615036855e-17	8.905404151259623e-17	1.1121835411894258e-22
42000000	0.0007148029070369548	-1.0414110640504702e-19	-2.4747663000002145e-19	8.22459570481084e-14	1.5015821053043594e-14	0.008570394185046582	4.681161185623063e-25	6.999002363872291e-13	1.106521615036855e-17	8.905404151259623e-17	1.1121835411894258e-22
42100000	0.0007148029070369548	-1.0414110640504702e-19	-2.4747663000002145e-19	8.22459570481084e-14	1.5015821053043594e-14	0.008570394185046582	4.681161185623063e-25	6.999002363872291e-13	1.106521615036855e-17	8.905404151259623e-17	1.1121835411894258e-22
42200000	0.0007148029070369548	-1.0414110640504702e-19	-2.4747663000002145e-19	8.22459570481084e-14	1.5015821053043594e-14	0.008570394185046582	4.681161185623063e-25	6.999002363872291e-13	1.106521615036855e-17	8.905404151259623e-17	1.1121835411894258e-22
42300000	0.0007148029070369548	-1.0414110640504702e-19	-2.4747663000002145e-19	8.22459570481084e-14	1.5015821053043594e-14	0.008570394185046582	4.681161185623063e-25	6.999002363872291e-13	1.106521615036855e-17	8.905404151259623e-17	1.1121835411894258e-22
42400000	0.0007148029070369548	-1.0414110640504702e-19	-2.4747663000002145e-19	8.22459570481084e-14	1.5015821053043594e-14	0.008570394185046582	4.681161185623063e-25	6.999002363872291e-13	1.106521615036855e-17	8.905404151259623e-17	1.1121835411894258e-22
42500000	0.0007148029070369548	-1.0414110640504702e-19	-2.4747663000002145e-19	8.22459570481084e-14	1.5015821053043594e-14	0.008570394185046582	4.681161185623063e-25	6.999002363872291e-13	1.106521615036855e-17	8.905404151259623e-17	1.1121835411894258e-22
42600000	0.0007148029070369548	-1.0414110640504702e-19	-2.4747663000002145e-19	8.22459570481084e-14	1.5015821053043594e-14	0.008570394185046582	4.681161185623063e-25	6.999002363872291e-13	1.106521615036855e-17	8.905404151259623e-17	1.1121835411894258e-22
42700000	0.0007148029070369548	-1.0414110640504702e-19	-2.4747663000002145e-19	8.22459570481084e-14	1.5015821053043594e-14	0.008570394185046582	4.681161185623063e-25	6.999002363872291e-13	1.106521615036855e-17	8.905404151259623e-17	1.1121835411894258e-22
42800000	0.0007148029070369548	-1.0414110640504702e-19	-2.4747663000002145e-19	8.22459570481084e-14	1.5015821053043594e-14	0.008570394185046582	4.681161185623063e-25	6.999002363872291e-13	1.106521615036855e-17	8.905404151259623e-17	1.1121835411894258e-22
42900000	0.0007148029070369548	-1.0414110640504702e-19	-2.4747663000002145e-19	8.22459570481084e-14	1.5015821053043594e-14	0.008570394185046582	4.681161185623063e-25	6.999002363872291e-13	1.106521615036855e-17	8.905404151259623e-17	1.1121835411894258e-22
43000000	0.0007148029070369548	-1.0414110640504702e-19	-2.4747663000002145e-19	8.22459570481084e-14	1.5015821053043594e-14	0.008570394185046582	4.681161185623063e-25	6.999002363872291e-13	1.106521615036855e-17	8.905404151259623e-17	1.1121835411894258e-22
43100000	0.0007148029070369548	-1.0414110640504702e-19	-2.4747663000002145e-19	8.22459570481084e-14	1.5015821053043594e-14	0.008570394185046582	4.681161185623063e-25	6.999002363872291e-13	1.106521615036855e-17	8.905404151259623e-17	1.1121835411894258e-22
43200000	0.0007148029070369548	-1.0414110640504702e-19	-2.4747663000002145e-19	8.22459570481084e-14	1.5015821053043594e-14	0.008570394185046582	4.681161185623063e-25	6.999002363872291e-13	1.106521615036855e-17	8.905404151259623e-17	1.1121835411894258e-22
43300000	0.0007148029070369548	-1.0414110640504702e-19	-2.4747663000002145e-19	8.22459570481084e-14	1.5015821053043594e-14	0.008570394185046582	4.681161185623063e-25	6.999002363872291e-13	1.106521615036855e-17	8.905404151259623e-17	1.1121835411894258e-22
43400000	0.0007148029070369548	-1.0414110640504702e-19	-2.4747663000002145e-19	8.22459570481084e-14	1.5015821053043594e-14	0.008570394185046582	4.681161185623063e-25	6.999002363872291e-13	1.106521615036855e-17	8.905404151259623e-17	1.1121835411894258e-22
43500000	0.0007148029070369548	-1.0414110640504702e-19	-2.4747663000002145e-19	8.22459570481084e-14	1.5015821053043594e-14	0.008570394185046582	4.681161185623063e-25	6.999002363872291e-13	1.106521615036855e-17	8.905404151259623e-17	1.1121835411894258e-22
43600000	0.0007148029070369548	-1.0414110640504702e-19	-2.4747663000002145e-19	8.224595704810842e-14	1.5015821053043594e-14	0.008570394185046582	4.681161185623063e-25	6.999002363872291e-13	1.106521615036855e-17	8.905404151259623e-17	1.1121835411894258e-22
43700000	0.0007148029070369548	-1.0414110640504702e-19	-2.4747663000002145e-19	8.224595704810842e-14	1.5015821053043594e-14	0.008570394185046582	4.681161185623063e-25	6.999002363872291e-13	1.106521615036855e-17	8.905404151259623e-17	1.1121835411894258e-22
43800000	0.0007148029070369548	-1.0414110640504702e-19	-2.4747663000002145e-19	8.224595704810842e-14	1.5015821053043594e-14	0.008570394185046582	4.681161185623063e-25	6.999002363872291e-13	1.106521615036855e-17	8.905404151259623e-17	1.1121835411894258e-22
43900000	0.0007148029070369548	-1.0414110640504702e-19	-2.4747663000002145e-19	8.224595704810842e-14	1.5015821053043594e-14	0.008570394185046582	4.681161185623063e-25	6.999002363872291e-13	1.106521615036855e-17	8.905404151259623e-17	1.1121835411894258e-22
44000000	0.0007148029070369548	-1.0414110640504702e-19	-2.4747663000002145e-19	8.224595704810842e-14	1.5015821053043594e-14	0.008570394185046582	4.681161185623063e-25	6.999002363872291e-13	1.1065216150368552e-17	8.905404151259623e-17	1.1121835411894258e-22
44100000	0.0007148029070369548	-1.0414110640504702e-19	-2.4747663000002145e-19	8.224595704810842e-14	1.5015821053043594e-14	0.008570394185046582	4.681161185623063e-25	6.999002363872291e-13	1.1065216150368552e-17	8.905404151259623e-17	1.1121835411894258e-22
44200000	0.0007148029070369548	-1.0414110640504702e-19	-2.4747663000002145e-19	8.224595704810842e-14	1.5015821053043594e-14	0.008570394185046582	4.681161185623063e-25	6.999002363872291e-13	1.1065216150368552e-17	8.905404151259623e-17	1.1121835411894258e-22
44300000	0.0007148029070369548	-1.0414110640504702e-19	-2.4747663000002145e-19	8.224595704810842e-14	1.5015821053043594e-14	0.008570394185046582	4.681161185623063e-25	6.999002363872291e-13	1.1065216150368552e-17	8.905404151259623e-17	1.1121835411894258e-22
44400000	0.0007148029070369548	-1.0414110640504702e-19	-2.4747663000002145e-19	8.224595704810842e-14	1.5015821053043594e-14	0.008570394185046582	4.681161185623063e-25	6.999002363872291e-13	1.1065216150368552e-17	8.905404151259623e-17	1.1121835411894258e-22
44500000	0.0007148029070369548	-1.0414110640504702e-19	-2.4747663000002145e-19	8.224595704810842e-14	1.5015821053043594e-14	0.008570394185046582	4.681161185623063e-25	6.999002363872291e-13	1.1065216150368552e-17	8.905404151259623e-17	1.1121835411894258e-22
44600000	0.0007148029070369548	-1.0414110640504702e-19	-2.4747663000002145e-19	8.224595704810842e-14	1.5015821053043594e-14	0.008570394185046582	4.681161185623063e-25	6.999002363872291e-13	1.1065216150368552e-17	8.905404151259623e-17	1.1121835411894258e-22
44700000	0.0007148029070369548	-1.0414110640504702e-19	-2.4747663000002145e-19	8.224595704810842e-14	1.5015821053043594e-14	0.008570394185046582	4.681161185623063e-25	6.999002363872291e-13	1.1065216150368552e-17	8.905404151259623e-17	1.1121835411894258e-22
44800000	0.0007148029070369548	-1.0414110640504702e-19	-2.4747663000002145e-19	8.224595704810842e-14	1.5015821053043594e-14	0.008570394185046582	4.681161185623063e-25	6.999002363872291e-13	1.1065216150368552e-17	8.905404151259623e-17	1.1121835411894258e-22
44900000	0.0007148029070369548	-1.0414110640504702e-19	-2.4747663000002145e-19	8.224595704810842e-14	1.5015821053043594e-14	0.008570394185046582	4.681161185623063e-25	6.999002363872291e-13	1.1065216150368552e-17	8.905404151259623e-17	1.1121835411894258e-22
45000000	0.0007148029070369548	-1.0414110640504702e-19	-2.4747663000002145e-19	8.224595704810842e-14	1.5015821053043594e-14	0.008570394185046582	4.681161185623063e-25	6.999002363872291e-13	1.1065216150368552e-17	8.905404151259623e-17	1.1121835411894258e-22
45100000	0.0007148029070369548	-1.0414110640504702e-19	-2.4747663000002145e-19	8.224595704810842e-14	1.5015821053043594e-14	0.008570394185046582	4.681161185623063e-25	6.999002363872291e-13	1.1065216150368552e-17	8.905404151259623e-17	1.1121835411894258e-22
45200000	0.0007148029070369548	-1.0414110640504702e-19	-2.4747663000002145e-19	8.224595704810842e-14	1.5015821053043594e-14	0.008570394185046582	4.681161185623063e-25	6.999002363872291e-13	1.1065216150368552e-17	8.905404151259623e-17	1.1121835411894258e-22
45300000	0.0007148029070369548	-1.0414110640504702e-19	-2.4747663000002145e-19	8.224595704810842e-14	1.5015821053043594e-14	0.008570394185046582	4.681161185623063e-25	6.99900236387229e-13	1.1065216150368552e-17	8.905404151259624e-17	1.1121835411894258e-22
45400000	0.0007148029070369548	-1.0414110640504702e-19	-2.4747663000002145e-19	8.224595704810842e-14	1.5015821053043594e-14	0.008570394185046582	4.681161185623063e-25	6.99900236387229e-13	1.1065216150368552e-17	8.905404151259624e-17	1.1121835411894258e-22
45500000	0.0007148029070369548	-1.0414110640504702e-19	-2.4747663000002145e-19	8.224595704810842e-14	1.5015821053043597e-14	0.008570394185046582	4.681161185623064e-25	6.99900236387229e-13	1.1065216150368552e-17	8.905404151259624e-17	1.1121835411894256e-22
45600000	0.0007148029070369548	-1.0414110640504702e-19	-2.4747663000002145e-19	8.224595704810842e-14	1.5015821053043597e-14	0.008570394185046582	4.681161185623064e-25	6.99900236387229e-13	1.1065216150368552e-17	8.905404151259624e-17	1.1121835411894256e-22
45700000	0.0007148029070369548	-1.0414110640504702e-19	-2.4747663000002145e-19	8.224595704810842e-14	1.5015821053043597e-14	0.008570394185046582	4.681161185623064e-25	6.99900236387229e-13	1.1065216150368552e-17	8.905404151259624e-17	1.1121835411894256e-22
45800000	0.0007148029070369549	-1.0414110640504702e-19	-2.4747663000002145e-19	8.224595704810842e-14	1.5015821053043597e-14	0.008570394185046582	4.681161185623064e-25	6.99900236387229e-13	1.1065216150368552e-17	8.905404151259624e-17	1.1121835411894256e-22
45900000	0.0007148029070369549	-1.0414110640504702e-19	-2.4747663000002145e-19	8.224595704810842e-14	1.5015821053043597e-14	0.008570394185046582	4.681161185623064e-25	6.99900236387229e-13	1.1065216150368552e-17	8.905404151259624e-17	1.1121835411894256e-22
46000000	0.0007148029070369549	-1.0414110640504702e-19	-2.4747663000002145e-19	8.224595704810842e-14	1.5015821053043597e-14	0.008570394185046582	4.681161185623064e-25	6.99900236387229e-13	1.1065216150368552e-17	8.905404151259624e-17	1.1121835411894256e-22
46100000	0.0007148029070369549	-1.0414110640504702e-19	-2.4747663000002145e-19	8.224595704810842e-14	1.5015821053043597e-14	0.008570394185046582	4.681161185623064e-25	6.99900236387229e-13	1.1065216150368552e-17	8.905404151259624e-17	1.1121835411894256e-22
46200000	0.0007148029070369549	-1.0414110640504702e-19	-2.4747663000002145e-19	8.224595704810842e-14	1.5015821053043597e-14	0.008570394185046582	4.681161185623064e-25	6.99900236387229e-13	1.1065216150368552e-17	8.905404151259624e-17	1.1121835411894256e-22
46300000	0.0007148029070369549	-1.0414110640504702e-19	-2.4747663000002145e-19	8.224595704810842e-14	1.5015821053043597e-14	0.008570394185046582	4.681161185623064e-25	6.99900236387229e-13	1.1065216150368552e-17	8.905404151259624e-17	1.1121835411894256e-22
46400000	0.0007148029070369549	-1.0414110640504702e-19	-2.4747663000002145e-19	8.224595704810842e-14	1.5015821053043597e-14	0.008570394185046582	4.681161185623064e-25	6.99900236387229e-13	1.1065216150368552e-17	8.905404151259624e-17	1.1121835411894256e-22
46500000	0.0007148029070369549	-1.0414110640504702e-19	-2.4747663000002145e-19	8.224595704810842e-14	1.5015821053043597e-14	0.008570394185046582	4.681161185623064e-25	6.99900236387229e-13	1.1065216150368552e-17	8.905404151259624e-17	1.1121835411894256e-22
46600000	0.0007148029070369549	-1.0414110640504702e-19	-2.4747663000002145e-19	8.224595704810842e-14	1.5015821053043597e-14	0.008570394185046582	4.681161185623064e-25	6.99900236387229e-13	1.1065216150368552e-17	8.905404151259624e-17	1.1121835411894256e-22
46700000	0.0007148029070369549	-1.0414110640504702e-19	-2.4747663000002145e-19	8.224595704810842e-14	1.5015821053043597e-14	0.008570394185046582	4.681161185623064e-25	6.99900236387229e-13	1.1065216150368552e-17	8.905404151259624e-17	1.1121835411894256e-22
46800000	0.0007148029070369549	-1.0414110640504702e-19	-2.4747663000002145e-19	8.224595704810842e-14	1.5015821053043597e-14	0.008570394185046582	4.681161185623064e-25	6.99900236387229e-13	1.1065216150368552e-17	8.905404151259624e-17	1.1121835411894256e-22
46900000	0.0007148029070369549	-1.0414110640504702e-19	-2.4747663000002145e-19	8.224595704810842e-14	1.5015821053043597e-14	0.008570394185046582	4.681161185623064e-25	6.99900236387229e-13	1.1065216150368552e-17	8.905404151259624e-17	1.1121835411894256e-22
47000000	0.0007148029070369549	-1.0414110640504702e-19	-2.4747663000002145e-19	8.224595704810842e-14	1.5015821053043597e-14	0.008570394185046582	4.681161185623064e-25	6.99900236387229e-13	1.1065216150368552e-17	8.905404151259624e-17	1.1121835411894256e-22
47100000	0.0007148029070369549	-1.0414110640504702e-19	-2.4747663000002145e-19	8.224595704810842e-14	1.5015821053043597e-14	0.008570394185046582	4.681161185623064e-25	6.99900236387229e-13	1.1065216150368552e-17	8.905404151259624e-17	1.1121835411894256e-22
47200000	0.0007148029070369549	-1.0414110640504702e-19	-2.4747663000002145e-19	8.224595704810842e-14	1.5015821053043597e-14	0.008570394185046582	4.681161185623064e-25	6.99900236387229e-13	1.1065216150368552e-17	8.905404151259624e-17	1.1121835411894256e-22
47300000	0.0007148029070369549	-1.0414110640504702e-19	-2.4747663000002145e-19	8.224595704810842e-14	1.5015821053043597e-14	0.008570394185046582	4.681161185623064e-25	6.99900236387229e-13	1.1065216150368552e-17	8.905404151259624e-17	1.1121835411894256e-22
47400000	0.0007148029070369549	-1.0414110640504702e-19	-2.4747663000002145e-19	8.224595704810842e-14	1.5015821053043597e-14	0.008570394185046582	4.681161185623064e-25	6.99900236387229e-13	1.1065216150368552e-17	8.905404151259624e-17	1.1121835411894256e-22
47500000	0.0007148029070369549	-1.0414110640504702e-19	-2.4747663000002145e-19	8.224595704810842e-14	1.5015821053043597e-14	0.008570394185046582	4.681161185623064e-25	6.99900236387229e-13	1.1065216150368552e-17	8.905404151259624e-17	1.1121835411894256e-22
47600000	0.0007148029070369549	-1.0414110640504702e-19	-2.4747663000002145e-19	8.224595704810842e-14	1.5015821053043597e-14	0.008570394185046582	4.681161185623064e-25	6.99900236387229e-13	1.1065216150368552e-17	8.905404151259624e-17	1.1121835411894256e-22
47700000	0.0007148029070369549	-1.0414110640504702e-19	-2.4747663000002145e-19	8.224595704810842e-14	1.5015821053043597e-14	0.008570394185046582	4.681161185623064e-25	6.99900236387229e-13	1.1065216150368552e-17	8.905404151259624e-17	1.1121835411894256e-22
47800000	0.0007148029070369549	-1.0414110640504702e-19	-2.4747663000002145e-19	8.224595704810842e-14	1.5015821053043597e-14	0.008570394185046582	4.681161185623064e-25	6.99900236387229e-13	1.1065216150368552e-17	8.905404151259624e-17	1.1121835411894256e-22
47900000	0.0007148029070369549	-1.0414110640504702e-19	-2.4747663000002145e-19	8.224595704810842e-14	1.5015821053043597e-14	0.008570394185046582	4.681161185623064e-25	6.99900236387229e-13	1.1065216150368552e-17	8.905404151259624e-17	1.1121835411894256e-22
48000000	0.0007148029070369549	-1.0414110640504702e-19	-2.4747663000002145e-19	8.224595704810842e-14	1.5015821053043597e-14	0.008570394185046582	4.681161185623064e-25	6.99900236387229e-13	1.1065216150368552e-17	8.905404151259624e-17	1.1121835411894256e-22
48100000	0.0007148029070369549	-1.0414110640504702e-19	-2.4747663000002145e-19	8.224595704810842e-14	1.5015821053043597e-14	0.008570394185046582	4.681161185623064e-25	6.99900236387229e-13	1.1065216150368552e-17	8.905404151259624e-17	1.1121835411894256e-22
48200000	0.0007148029070369549	-1.0414110640504702e-19	-2.4747663000002145e-19	8.224595704810842e-14	1.5015821053043597e-14	0.008570394185046582	4.681161185623064e-25	6.99900236387229e-13	1.1065216150368552e-17	8.905404151259624e-17	1.1121835411894256e-22
48300000	0.0007148029070369549	-1.0414110640504702e-19	-2.4747663000002145e-19	8.224595704810842e-14	1.5015821053043597e-14	0.008570394185046582	4.681161185623064e-25	6.99900236387229e-13	1.1065216150368552e-17	8.905404151259624e-17	1.1121835411894256e-22
48400000	0.0007148029070369549	-1.0414110640504702e-19	-2.4747663000002145e-19	8.224595704810842e-14	1.5015821053043597e-14	0.008570394185046582	4.681161185623064e-25	6.99900236387229e-13	1.1065216150368552e-17	8.905404151259624e-17	1.1121835411894256e-22
48500000	0.0007148029070369549	-1.0414110640504702e-19	-2.4747663000002145e-19	8.224595704810842e-14	1.5015821053043597e-14	0.008570394185046582	4.681161185623064e-25	6.99900236387229e-13	1.1065216150368552e-17	8.905404151259624e-17	1.1121835411894256e-22
48600000	0.0007148029070369549	-1.0414110640504702e-19	-2.4747663000002145e-19	8.224595704810842e-14	1.5015821053043597e-14	0.008570394185046582	4.681161185623064e-25	6.99900236387229e-13	1.1065216150368552e-17	8.905404151259624e-17	1.1121835411894256e-22
48700000	0.0007148029070369549	-1.0414110640504702e-19	-2.4747663000002145e-19	8.224595704810842e-14	1.5015821053043597e-14	0.008570394185046582	4.681161185623064e-25	6.99900236387229e-13	1.1065216150368552e-17	8.905404151259624e-17	1.1121835411894256e-22
48800000	0.0007148029070369549	-1.0414110640504702e-19	-2.4747663000002145e-19	8.224595704810842e-14	1.5015821053043597e-14	0.008570394185046582	4.681161185623064e-25	6.99900236387229e-13	1.1065216150368552e-17	8.905404151259624e-17	1.1121835411894256e-22
48900000	0.0007148029070369549	-1.0414110640504702e-19	-2.4747663000002145e-19	8.224595704810842e-14	1.5015821053043597e-14	0.008570394185046582	4.681161185623064e-25	6.99900236387229e-13	1.1065216150368552e-17	8.905404151259624e-17	1.1121835411894256e-22
49000000	0.0007148029070369549	-1.0414110640504702e-19	-2.4747663000002145e-19	8.224595704810842e-14	1.5015821053043597e-14	0.008570394185046582	4.681161185623064e-25	6.99900236387229e-13	1.1065216150368552e-17	8.905404151259624e-17	1.1121835411894256e-22
49100000	0.0007148029070369549	-1.0414110640504702e-19	-2.4747663000002145e-19	8.224595704810842e-14	1.5015821053043597e-14	0.008570394185046582	4.681161185623064e-25	6.99900236387229e-13	1.1065216150368552e-17	8.905404151259624e-17	1.1121835411894256e-22
49200000	0.0007148029070369549	-1.0414110640504702e-19	-2.4747663000002145e-19	8.224595704810842e-14	1.5015821053043597e-14	0.008570394185046582	4.681161185623064e-25	6.99900236387229e-13	1.1065216150368552e-17	8.905404151259624e-17	1.1121835411894256e-22
49300000	0.0007148029070369549	-1.0414110640504702e-19	-2.4747663000002145e-19	8.224595704810842e-14	1.5015821053043597e-14	0.008570394185046582	4.681161185623064e-25	6.99900236387229e-13	1.1065216150368552e-17	8.905404151259624e-17	1.1121835411894256e-22
49400000	0.0007148029070369549	-1.0414110640504702e-19	-2.4747663000002145e-19	8.224595704810842e-14	1.5015821053043597e-14	0.008570394185046582	4.681161185623064e-25	6.99900236387229e-13	1.1065216150368552e-17	8.905404151259624e-17	1.1121835411894256e-22
49500000	0.0007148029070369549	-1.0414110640504702e-19	-2.4747663000002145e-19	8.224595704810842e-14	1.5015821053043597e-14	0.008570394185046582	4.681161185623064e-25	6.99900236387229e-13	1.1065216150368552e-17	8.905404151259624e-17	1.1121835411894256e-22
49600000	0.0007148029070369549	-1.0414110640504702e-19	-2.4747663000002145e-19	8.224595704810842e-14	1.5015821053043597e-14	0.008570394185046582	4.681161185623064e-25	6.99900236387229e-13	1.1065216150368552e-17	8.905404151259624e-17	1.1121835411894256e-22
49700000	0.0007148029070369549	-1.0414110640504702e-19	-2.4747663000002145e-19	8.224595704810842e-14	1.5015821053043597e-14	0.008570394185046582	4.681161185623064e-25	6.99900236387229e-13	1.1065216150368552e-17	8.905404151259624e-17	1.1121835411894256e-22
49800000	0.0007148029070369549	-1.0414110640504702e-19	-2.4747663000002145e-19	8.224595704810842e-14	1.5015821053043597e-14	0.008570394185046582	4.681161185623064e-25	6.99900236387229e-13	1.1065216150368552e-17	8.905404151259624e-17	1.1121835411894256e-22
49900000	0.0007148029070369549	-1.0414110640504702e-19	-2.4747663000002145e-19	8.224595704810842e-14	1.5015821053043597e-14	0.008570394185046582	4.681161185623064e-25	6.99900236387229e-13	1.1065216150368552e-17	8.905404151259624e-17	1.1121835411894256e-22
50000000	0.0007148029070369549	-1.0414110640504702e-19	-2.4747663000002145e-19	8.224595704810842e-14	1.5015821053043597e-14	0.008570394185046582	4.681161185623064e-25	6.99900236387229e-13	1.1065216150368552e-17	8.905404151259624e-17	1.1121835411894256e-22
50100000	0.0007148029070369549	-1.0414110640504702e-19	-2.4747663000002145e-19	8.224595704810842e-14	1.5015821053043597e-14	0.008570394185046582	4.681161185623064e-25	6.99900236387229e-13	1.1065216150368552e-17	8.905404151259624e-17	1.1121835411894256e-22
50200000	0.0007148029070369549	-1.0414110640504702e-19	-2.4747663000002145e-19	8.224595704810842e-14	1.5015821053043597e-14	0.008570394185046582	4.681161185623064e-25	6.99900236387229e-13	1.1065216150368552e-17	8.905404151259624e-17	1.1121835411894256e-22
50300000	0.0007148029070369549	-1.0414110640504702e-19	-2.4747663000002145e-19	8.224595704810842e-14	1.5015821053043597e-14	0.008570394185046582	4.681161185623064e-25	6.99900236387229e-13	1.1065216150368552e-17	8.905404151259624e-17	1.1121835411894256e-22
50400000	0.0007148029070369549	-1.0414110640504702e-19	-2.4747663000002145e-19	8.224595704810842e-14	1.5015821053043597e-14	0.008570394185046582	4.681161185623064e-25	6.99900236387229e-13	1.1065216150368552e-17	8.905404151259624e-17	1.1121835411894256e-22
50500000	0.0007148029070369549	-1.0414110640504702e-19	-2.4747663000002145e-19	8.224595704810842e-14	1.5015821053043597e-14	0.008570394185046582	4.681161185623064e-25	6.99900236387229e-13	1.1065216150368552e-17	8.905404151259624e-17	1.1121835411894256e-22
50600000	0.0007148029070369549	-1.0414110640504702e-19	-2.4747663000002145e-19	8.224595704810842e-14	1.5015821053043597e-14	0.008570394185046582	4.681161185623064e-25	6.99900236387229e-13	1.1065216150368552e-17	8.905404151259624e-17	1.1121835411894256e-22
50700000	0.0007148029070369549	-1.0414110640504702e-19	-2.4747663000002145e-19	8.224595704810842e-14	1.5015821053043597e-14	0.008570394185046582	4.681161185623064e-25	6.99900236387229e-13	1.1065216150368552e-17	8.905404151259624e-17	1.1121835411894256e-22
50800000	0.0007148029070369549	-1.0414110640504702e-19	-2.4747663000002145e-19	8.224595704810842e-14	1.5015821053043597e-14	0.008570394185046582	4.681161185623064e-25	6.99900236387229e-13	1.1065216150368552e-17	8.905404151259624e-17	1.1121835411894256e-22
50900000	0.0007148029070369549	-1.0414110640504702e-19	-2.4747663000002145e-19	8.224595704810842e-14	1.5015821053043597e-14	0.008570394185046582	4.681161185623064e-25	6.99900236387229e-13	1.1065216150368552e-17	8.905404151259624e-17	1.1121835411894256e-22
51000000	0.0007148029070369549	-1.0414110640504702e-19	-2.4747663000002145e-19	8.224595704810842e-14	1.5015821053043597e-14	0.008570394185046582	4.681161185623064e-25	6.99900236387229e-13	1.1065216150368552e-17	8.905404151259624e-17	1.1121835411894256e-22
51100000	0.0007148029070369549	-1.0414110640504702e-19	-2.4747663000002145e-19	8.224595704810842e-14	1.5015821053043597e-14	0.008570394185046582	4.681161185623064e-25	6.99900236387229e-13	1.1065216150368552e-17	8.905404151259624e-17	1.1121835411894256e-22
51200000	0.0007148029070369549	-1.0414110640504702e-19	-2.4747663000002145e-19	8.224595704810842e-14	1.5015821053043597e-14	0.008570394185046582	4.681161185623064e-25	6.99900236387229e-13	1.1065216150368552e-17	8.905404151259624e-17	1.1121835411894256e-22
51300000	0.0007148029070369549	-1.0414110640504702e-19	-2.4747663000002145e-19	8.224595704810842e-14	1.5015821053043597e-14	0.008570394185046582	4.681161185623064e-25	6.99900236387229e-13	1.1065216150368552e-17	8.905404151259624e-17	1.1121835411894256e-22
51400000	0.0007148029070369549	-1.0414110640504702e-19	-2.4747663000002145e-19	8.224595704810842e-14	1.5015821053043597e-14	0.008570394185046582	4.681161185623064e-25	6.99900236387229e-13	1.1065216150368552e-17	8.905404151259624e-17	1.1121835411894256e-22
51500000	0.0007148029070369549	-1.0414110640504702e-19	-2.4747663000002145e-19	8.224595704810842e-14	1.5015821053043597e-14	0.008570394185046582	4.681161185623064e-25	6.99900236387229e-13	1.1065216150368552e-17	8.905404151259624e-17	1.1121835411894256e-22
51600000	0.0007148029070369549	-1.0414110640504702e-19	-2.4747663000002145e-19	8.224595704810842e-14	1.5015821053043597e-14	0.008570394185046582	4.681161185623064e-25	6.99900236387229e-13	1.1065216150368552e-17	8.905404151259624e-17	1.1121835411894256e-22
51700000	0.0007148029070369549	-1.0414110640504702e-19	-2.4747663000002145e-19	8.224595704810842e-14	1.5015821053043597e-14	0.008570394185046582	4.681161185623064e-25	6.99900236387229e-13	1.1065216150368552e-17	8.905404151259624e-17	1.1121835411894256e-22
51800000	0.0007148029070369549	-1.0414110640504702e-19	-2.4747663000002145e-19	8.224595704810842e-14	1.5015821053043597e-14	0.008570394185046582	4.681161185623064e-25	6.99900236387229e-13	1.1065216150368552e-17	8.905404151259624e-17	1.1121835411894256e-22
51900000	0.0007148029070369549	-1.0414110640504702e-19	-2.4747663000002145e-19	8.224595704810842e-14	1.5015821053043597e-14	0.008570394185046582	4.681161185623064e-25	6.99900236387229e-13	1.1065216150368552e-17	8.905404151259624e-17	1.1121835411894256e-22
52000000	0.0007148029070369549	-1.0414110640504702e-19	-2.4747663000002145e-19	8.224595704810842e-14	1.5015821053043597e-14	0.008570394185046582	4.681161185623064e-25	6.99900236387229e-13	1.1065216150368552e-17	8.905404151259624e-17	1.1121835411894256e-22
52100000	0.0007148029070369549	-1.0414110640504702e-19	-2.4747663000002145e-19	8.224595704810842e-14	1.5015821053043597e-14	0.008570394185046582	4.681161185623064e-25	6.99900236387229e-13	1.1065216150368552e-17	8.905404151259624e-17	1.1121835411894256e-22
52200000	0.0007148029070369549	-1.0414110640504702e-19	-2.4747663000002145e-19	8.224595704810842e-14	1.5015821053043597e-14	0.008570394185046582	4.681161185623064e-25	6.99900236387229e-13	1.1065216150368552e-17	8.905404151259624e-17	1.1121835411894256e-22
52300000	0.0007148029070369549	-1.0414110640504702e-19	-2.4747663000002145e-19	8.224595704810842e-14	1.5015821053043597e-14	0.008570394185046582	4.681161185623064e-25	6.99900236387229e-13	1.1065216150368552e-17	8.905404151259624e-17	1.1121835411894256e-22
52400000	0.0007148029070369549	-1.0414110640504702e-19	-2.4747663000002145e-19	8.224595704810842e-14	1.5015821053043597e-14	0.008570394185046582	4.681161185623064e-25	6.99900236387229e-13	1.1065216150368552e-17	8.905404151259624e-17	1.1121835411894256e-22
52500000	0.0007148029070369549	-1.0414110640504702e-19	-2.4747663000002145e-19	8.224595704810842e-14	1.5015821053043597e-14	0.008570394185046582	4.681161185623064e-25	6.99900236387229e-13	1.1065216150368552e-17	8.905404151259624e-17	1.1121835411894256e-22
52600000	0.0007148029070369549	-1.0414110640504702e-19	-2.4747663000002145e-19	8.224595704810842e-14	1.5015821053043597e-14	0.008570394185046582	4.681161185623064e-25	6.99900236387229e-13	1.1065216150368552e-17	8.905404151259624e-17	1.1121835411894256e-22
52700000	0.0007148029070369549	-1.0414110640504702e-19	-2.4747663000002145e-19	8.224595704810842e-14	1.5015821053043597e-14	0.008570394185046582	4.681161185623064e-25	6.99900236387229e-13	1.1065216150368552e-17	8.905404151259624e-17	1.1121835411894256e-22
52800000	0.0007148029070369549	-1.0414110640504702e-19	-2.4747663000002145e-19	8.224595704810842e-14	1.5015821053043597e-14	0.008570394185046582	4.681161185623064e-25	6.99900236387229e-13	1.1065216150368552e-17	8.905404151259624e-17	1.1121835411894256e-22
52900000	0.0007148029070369549	-1.0414110640504702e-19	-2.4747663000002145e-19	8.224595704810842e-14	1.5015821053043597e-14	0.008570394185046582	4.681161185623064e-25	6.99900236387229e-13	1.1065216150368552e-17	8.905404151259624e-17	1.1121835411894256e-22
53000000	0.0007148029070369549	-1.0414110640504702e-19	-2.4747663000002145e-19	8.224595704810842e-14	1.5015821053043597e-14	0.008570394185046582	4.681161185623064e-25	6.99900236387229e-13	1.1065216150368552e-17	8.905404151259624e-17	1.1121835411894256e-22
53100000	0.0007148029070369549	-1.0414110640504702e-19	-2.4747663000002145e-19	8.224595704810842e-14	1.5015821053043597e-14	0.008570394185046582	4.681161185623064e-25	6.99900236387229e-13	1.1065216150368552e-17	8.905404151259624e-17	1.1121835411894256e-22
53200000	0.0007148029070369549	-1.0414110640504702e-19	-2.4747663000002145e-19	8.224595704810842e-14	1.5015821053043597e-14	0.008570394185046582	4.681161185623064e-25	6.99900236387229e-13	1.1065216150368552e-17	8.905404151259624e-17	1.1121835411894256e-22
53300000	0.0007148029070369549	-1.0414110640504702e-19	-2.4747663000002145e-19	8.224595704810842e-14	1.5015821053043597e-14	0.008570394185046582	4.681161185623064e-25	6.99900236387229e-13	1.1065216150368552e-17	8.905404151259624e-17	1.1121835411894256e-22
53400000	0.0007148029070369549	-1.0414110640504702e-19	-2.4747663000002145e-19	8.224595704810842e-14	1.5015821053043597e-14	0.008570394185046582	4.681161185623064e-25	6.99900236387229e-13	1.1065216150368552e-17	8.905404151259624e-17	1.1121835411894256e-22
53500000	0.0007148029070369549	-1.0414110640504702e-19	-2.4747663000002145e-19	8.224595704810842e-14	1.5015821053043597e-14	0.008570394185046582	4.681161185623064e-25	6.99900236387229e-13	1.1065216150368552e-17	8.905404151259624e-17	1.1121835411894256e-22
53600000	0.0007148029070369549	-1.0414110640504702e-19	-2.4747663000002145e-19	8.22459570481084e-14	1.5015821053043597e-14	0.008570394185046582	4.681161185623064e-25	6.99900236387229e-13	1.1065216150368552e-17	8.905404151259624e-17	1.1121835411894256e-22
53700000	0.0007148029070369549	-1.0414110640504702e-19	-2.4747663000002145e-19	8.22459570481084e-14	1.5015821053043597e-14	0.008570394185046582	4.681161185623064e-25	6.99900236387229e-13	1.1065216150368552e-17	8.905404151259624e-17	1.1121835411894256e-22
53800000	0.0007148029070369549	-1.0414110640504702e-19	-2.4747663000002145e-19	8.22459570481084e-14	1.5015821053043597e-14	0.008570394185046582	4.681161185623064e-25	6.99900236387229e-13	1.1065216150368552e-17	8.905404151259624e-17	1.1121835411894256e-22
53900000	0.0007148029070369549	-1.0414110640504702e-19	-2.4747663000002145e-19	8.22459570481084e-14	1.5015821053043597e-14	0.008570394185046582	4.681161185623064e-25	6.99900236387229e-13	1.1065216150368552e-17	8.905404151259624e-17	1.1121835411894256e-22
54000000	0.0007148029070369549	-1.0414110640504702e-19	-2.4747663000002145e-19	8.22459570481084e-14	1.5015821053043597e-14	0.008570394185046582	4.681161185623064e-25	6.99900236387229e-13	1.1065216150368552e-17	8.905404151259624e-17	1.1121835411894256e-22
54100000	0.0007148029070369549	-1.0414110640504702e-19	-2.4747663000002145e-19	8.22459570481084e-14	1.5015821053043597e-14	0.008570394185046582	4.681161185623064e-25	6.99900236387229e-13	1.1065216150368552e-17	8.905404151259624e-17	1.1121835411894256e-22
54200000	0.0007148029070369549	-1.0414110640504702e-19	-2.4747663000002145e-19	8.22459570481084e-14	1.5015821053043597e-14	0.008570394185046582	4.681161185623064e-25	6.99900236387229e-13	1.1065216150368552e-17	8.905404151259624e-17	1.1121835411894256e-22
54300000	0.0007148029070369549	-1.0414110640504702e-19	-2.4747663000002145e-19	8.22459570481084e-14	1.5015821053043597e-14	0.008570394185046582	4.681161185623064e-25	6.99900236387229e-13	1.1065216150368552e-17	8.905404151259624e-17	1.1121835411894256e-22
54400000	0.0007148029070369549	-1.0414110640504702e-19	-2.4747663000002145e-19	8.22459570481084e-14	1.5015821053043597e-14	0.008570394185046582	4.681161185623064e-25	6.99900236387229e-13	1.1065216150368552e-17	8.905404151259624e-17	1.1121835411894256e-22
54500000	0.0007148029070369549	-1.0414110640504702e-19	-2.4747663000002145e-19	8.22459570481084e-14	1.5015821053043597e-14	0.008570394185046582	4.681161185623064e-25	6.99900236387229e-13	1.1065216150368552e-17	8.905404151259624e-17	1.1121835411894256e-22
54600000	0.0007148029070369549	-1.0414110640504702e-19	-2.4747663000002145e-19	8.22459570481084e-14	1.5015821053043597e-14	0.008570394185046582	4.681161185623064e-25	6.99900236387229e-13	1.1065216150368552e-17	8.905404151259624e-17	1.1121835411894256e-22
54700000	0.0007148029070369549	-1.0414110640504702e-19	-2.4747663000002145e-19	8.22459570481084e-14	1.5015821053043597e-14	0.008570394185046582	4.681161185623064e-25	6.99900236387229e-13	1.1065216150368552e-17	8.905404151259624e-17	1.1121835411894256e-22
54800000	0.0007148029070369549	-1.0414110640504702e-19	-2.4747663000002145e-19	8.22459570481084e-14	1.5015821053043597e-14	0.008570394185046582	4.681161185623064e-25	6.99900236387229e-13	1.1065216150368552e-17	8.905404151259624e-17	1.1121835411894256e-22
54900000	0.0007148029070369549	-1.0414110640504702e-19	-2.4747663000002145e-19	8.22459570481084e-14	1.5015821053043597e-14	0.008570394185046582	4.681161185623064e-25	6.99900236387229e-13	1.1065216150368552e-17	8.905404151259624e-17	1.1121835411894256e-22
55000000	0.0007148029070369549	-1.0414110640504702e-19	-2.4747663000002145e-19	8.22459570481084e-14	1.5015821053043597e-14	0.008570394185046582	4.681161185623064e-25	6.99900236387229e-13	1.1065216150368552e-17	8.905404151259624e-17	1.1121835411894256e-22
55100000	0.0007148029070369549	-1.0414110640504702e-19	-2.4747663000002145e-19	8.22459570481084e-14	1.5015821053043597e-14	0.008570394185046582	4.681161185623064e-25	6.99900236387229e-13	1.1065216150368552e-17	8.905404151259624e-17	1.1121835411894256e-22
55200000	0.0007148029070369549	-1.0414110640504702e-19	-2.4747663000002145e-19	8.22459570481084e-14	1.5015821053043597e-14	0.008570394185046582	4.681161185623064e-25	6.99900236387229e-13	1.1065216150368552e-17	8.905404151259624e-17	1.1121835411894256e-22
55300000	0.0007148029070369548	-1.0414110640504702e-19	-2.4747663000002145e-19	8.22459570481084e-14	1.5015821053043597e-14	0.008570394185046582	4.681161185623063e-25	6.99900236387229e-13	1.1065216150368552e-17	8.905404151259624e-17	1.1121835411894256e-22
55400000	0.0007148029070369548	-1.0414110640504702e-19	-2.4747663000002145e-19	8.22459570481084e-14	1.5015821053043597e-14	0.008570394185046582	4.681161185623063e-25	6.99900236387229e-13	1.1065216150368552e-17	8.905404151259624e-17	1.1121835411894256e-22
55500000	0.0007148029070369548	-1.0414110640504702e-19	-2.4747663000002145e-19	8.22459570481084e-14	1.5015821053043597e-14	0.008570394185046582	4.681161185623063e-25	6.99900236387229e-13	1.1065216150368552e-17	8.905404151259623e-17	1.1121835411894256e-22
55600000	0.0007148029070369548	-1.0414110640504702e-19	-2.4747663000002145e-19	8.22459570481084e-14	1.5015821053043597e-14	0.008570394185046582	4.681161185623063e-25	6.99900236387229e-13	1.106521615036855e-17	8.905404151259623e-17	1.1121835411894256e-22
55700000	0.0007148029070369548	-1.0414110640504702e-19	-2.4747663000002145e-19	8.22459570481084e-14	1.5015821053043597e-14	0.008570394185046582	4.681161185623063e-25	6.99900236387229e-13	1.106521615036855e-17	8.905404151259623e-17	1.1121835411894258e-22
55800000	0.0007148029070369548	-1.0414110640504702e-19	-2.4747663000002145e-19	8.22459570481084e-14	1.5015821053043597e-14	0.008570394185046582	4.681161185623063e-25	6.999002363872291e-13	1.106521615036855e-17	8.905404151259623e-17	1.1121835411894258e-22
55900000	0.0007148029070369548	-1.0414110640504702e-19	-2.4747663000002145e-19	8.22459570481084e-14	1.5015821053043594e-14	0.008570394185046582	4.681161185623063e-25	6.999002363872291e-13	1.106521615036855e-17	8.905404151259623e-17	1.1121835411894258e-22
56000000	0.0007148029070369548	-1.0414110640504702e-19	-2.4747663000002145e-19	8.22459570481084e-14	1.5015821053043594e-14	0.008570394185046582	4.681161185623063e-25	6.999002363872291e-13	1.106521615036855e-17	8.905404151259623e-17	1.1121835411894258e-22
56100000	0.0007148029070369548	-1.0414110640504702e-19	-2.4747663000002145e-19	8.22459570481084e-14	1.5015821053043594e-14	0.008570394185046582	4.681161185623063e-25	6.999002363872291e-13	1.106521615036855e-17	8.905404151259623e-17	1.1121835411894258e-22
56200000	0.0007148029070369548	-1.0414110640504702e-19	-2.4747663000002145e-19	8.22459570481084e-14	1.5015821053043594e-14	0.008570394185046582	4.681161185623063e-25	6.999002363872291e-13	1.106521615036855e-17	8.905404151259623e-17	1.1121835411894258e-22
56300000	0.0007148029070369548	-1.0414110640504702e-19	-2.4747663000002145e-19	8.22459570481084e-14	1.5015821053043594e-14	0.008570394185046582	4.681161185623063e-25	6.999002363872291e-13	1.106521615036855e-17	8.905404151259623e-17	1.1121835411894258e-22
56400000	0.0007148029070369548	-1.0414110640504702e-19	-2.4747663000002145e-19	8.22459570481084e-14	1.5015821053043594e-14	0.008570394185046582	4.681161185623063e-25	6.999002363872291e-13	1.106521615036855e-17	8.905404151259623e-17	1.1121835411894258e-22
56500000	0.0007148029070369548	-1.0414110640504702e-19	-2.4747663000002145e-19	8.22459570481084e-14	1.5015821053043594e-14	0.008570394185046582	4.681161185623063e-25	6.999002363872291e-13	1.106521615036855e-17	8.905404151259623e-17	1.1121835411894258e-22
56600000	0.0007148029070369548	-1.0414110640504702e-19	-2.4747663000002145e-19	8.22459570481084e-14	1.5015821053043594e-14	0.008570394185046582	4.681161185623063e-25	6.999002363872291e-13	1.106521615036855e-17	8.905404151259623e-17	1.1121835411894258e-22
56700000	0.0007148029070369548	-1.0414110640504702e-19	-2.4747663000002145e-19	8.22459570481084e-14	1.5015821053043594e-14	0.008570394185046582	4.681161185623063e-25	6.999002363872291e-13	1.106521615036855e-17	8.905404151259623e-17	1.1121835411894258e-22
56800000	0.0007148029070369548	-1.0414110640504702e-19	-2.4747663000002145e-19	8.22459570481084e-14	1.5015821053043594e-14	0.008570394185046582	4.681161185623063e-25	6.999002363872291e-13	1.106521615036855e-17	8.905404151259623e-17	1.1121835411894258e-22
56900000	0.0007148029070369548	-1.0414110640504702e-19	-2.4747663000002145e-19	8.22459570481084e-14	1.5015821053043594e-14	0.008570394185046582	4.681161185623063e-25	6.999002363872291e-13	1.106521615036855e-17	8.905404151259623e-17	1.1121835411894258e-22
57000000	0.0007148029070369548	-1.0414110640504702e-19	-2.4747663000002145e-19	8.22459570481084e-14	1.5015821053043594e-14	0.008570394185046582	4.681161185623063e-25	6.999002363872291e-13	1.106521615036855e-17	8.905404151259623e-17	1.1121835411894258e-22
57100000	0.0007148029070369548	-1.0414110640504702e-19	-2.4747663000002145e-19	8.22459570481084e-14	1.5015821053043594e-14	0.008570394185046582	4.681161185623063e-25	6.999002363872291e-13	1.106521615036855e-17	8.905404151259623e-17	1.1121835411894258e-22
57200000	0.0007148029070369548	-1.0414110640504702e-19	-2.4747663000002145e-19	8.224595704810839e-14	1.5015821053043594e-14	0.008570394185046582	4.681161185623063e-25	6.999002363872291e-13	1.106521615036855e-17	8.905404151259623e-17	1.1121835411894258e-22
57300000	0.0007148029070369548	-1.0414110640504702e-19	-2.4747663000002145e-19	8.224595704810839e-14	1.5015821053043594e-14	0.008570394185046582	4.681161185623063e-25	6.999002363872291e-13	1.106521615036855e-17	8.905404151259623e-17	1.1121835411894258e-22
57400000	0.0007148029070369548	-1.0414110640504702e-19	-2.4747663000002145e-19	8.224595704810839e-14	1.5015821053043594e-14	0.008570394185046582	4.681161185623063e-25	6.999002363872291e-13	1.106521615036855e-17	8.905404151259623e-17	1.1121835411894258e-22
57500000	0.0007148029070369548	-1.0414110640504702e-19	-2.4747663000002145e-19	8.224595704810839e-14	1.5015821053043594e-14	0.008570394185046582	4.681161185623063e-25	6.999002363872291e-13	1.106521615036855e-17	8.905404151259623e-17	1.1121835411894258e-22
57600000	0.0007148029070369548	-1.0414110640504702e-19	-2.4747663000002145e-19	8.224595704810839e-14	1.5015821053043594e-14	0.008570394185046582	4.681161185623063e-25	6.999002363872291e-13	1.106521615036855e-17	8.905404151259623e-17	1.1121835411894258e-22
57700000	0.0007148029070369548	-1.0414110640504702e-19	-2.4747663000002145e-19	8.224595704810839e-14	1.5015821053043594e-14	0.008570394185046582	4.681161185623063e-25	6.999002363872291e-13	1.106521615036855e-17	8.905404151259623e-17	1.1121835411894258e-22
57800000	0.0007148029070369548	-1.0414110640504702e-19	-2.4747663000002145e-19	8.224595704810839e-14	1.5015821053043594e-14	0.008570394185046582	4.681161185623063e-25	6.999002363872291e-13	1.106521615036855e-17	8.905404151259623e-17	1.1121835411894258e-22
57900000	0.0007148029070369548	-1.0414110640504702e-19	-2.4747663000002145e-19	8.224595704810839e-14	1.5015821053043594e-14	0.008570394185046582	4.681161185623063e-25	6.999002363872291e-13	1.106521615036855e-17	8.905404151259623e-17	1.1121835411894258e-22
58000000	0.0007148029070369548	-1.0414110640504702e-19	-2.4747663000002145e-19	8.224595704810839e-14	1.5015821053043594e-14	0.008570394185046582	4.681161185623063e-25	6.999002363872291e-13	1.106521615036855e-17	8.905404151259623e-17	1.1121835411894258e-22
58100000	0.0007148029070369548	-1.0414110640504702e-19	-2.4747663000002145e-19	8.224595704810839e-14	1.5015821053043594e-14	0.008570394185046582	4.681161185623063e-25	6.999002363872291e-13	1.106521615036855e-17	8.905404151259623e-17	1.1121835411894258e-22
58200000	0.0007148029070369548	-1.0414110640504702e-19	-2.4747663000002145e-19	8.224595704810839e-14	1.5015821053043594e-14	0.008570394185046582	4.681161185623063e-25	6.999002363872291e-13	1.106521615036855e-17	8.905404151259623e-17	1.1121835411894258e-22
58300000	0.0007148029070369548	-1.0414110640504702e-19	-2.4747663000002145e-19	8.224595704810839e-14	1.5015821053043594e-14	0.008570394185046582	4.681161185623063e-25	6.999002363872291e-13	1.106521615036855e-17	8.905404151259623e-17	1.1121835411894258e-22
58400000	0.0007148029070369548	-1.0414110640504702e-19	-2.4747663000002145e-19	8.224595704810839e-14	1.5015821053043594e-14	0.008570394185046582	4.681161185623063e-25	6.999002363872291e-13	1.106521615036855e-17	8.905404151259623e-17	1.1121835411894258e-22
58500000	0.0007148029070369548	-1.0414110640504702e-19	-2.4747663000002145e-19	8.224595704810839e-14	1.5015821053043594e-14	0.008570394185046582	4.681161185623063e-25	6.999002363872291e-13	1.106521615036855e-17	8.905404151259623e-17	1.1121835411894258e-22
58600000	0.0007148029070369548	-1.0414110640504702e-19	-2.4747663000002145e-19	8.224595704810839e-14	1.5015821053043594e-14	0.008570394185046582	4.681161185623063e-25	6.999002363872291e-13	1.106521615036855e-17	8.905404151259623e-17	1.1121835411894258e-22
58700000	0.0007148029070369548	-1.0414110640504702e-19	-2.4747663000002145e-19	8.224595704810839e-14	1.5015821053043594e-14	0.008570394185046582	4.681161185623063e-25	6.999002363872291e-13	1.106521615036855e-17	8.905404151259623e-17	1.1121835411894258e-22
58800000	0.0007148029070369548	-1.0414110640504702e-19	-2.4747663000002145e-19	8.224595704810839e-14	1.5015821053043594e-14	0.008570394185046582	4.681161185623063e-25	6.999002363872291e-13	1.106521615036855e-17	8.905404151259623e-17	1.1121835411894258e-22
58900000	0.0007148029070369548	-1.0414110640504702e-19	-2.4747663000002145e-19	8.224595704810839e-14	1.5015821053043594e-14	0.008570394185046582	4.681161185623063e-25	6.999002363872291e-13	1.106521615036855e-17	8.905404151259623e-17	1.1121835411894258e-22
59000000	0.0007148029070369548	-1.0414110640504702e-19	-2.4747663000002145e-19	8.224595704810839e-14	1.5015821053043594e-14	0.008570394185046582	4.681161185623063e-25	6.999002363872291e-13	1.106521615036855e-17	8.905404151259623e-17	1.1121835411894258e-22
59100000	0.0007148029070369548	-1.0414110640504702e-19	-2.4747663000002145e-19	8.224595704810839e-14	1.5015821053043594e-14	0.008570394185046582	4.681161185623063e-25	6.999002363872291e-13	1.106521615036855e-17	8.905404151259623e-17	1.1121835411894258e-22
59200000	0.0007148029070369548	-1.0414110640504702e-19	-2.4747663000002145e-19	8.224595704810839e-14	1.5015821053043594e-14	0.008570394185046582	4.681161185623063e-25	6.999002363872291e-13	1.106521615036855e-17	8.905404151259623e-17	1.1121835411894258e-22
59300000	0.0007148029070369548	-1.0414110640504702e-19	-2.4747663000002145e-19	8.224595704810839e-14	1.5015821053043594e-14	0.008570394185046582	4.681161185623063e-25	6.999002363872291e-13	1.106521615036855e-17	8.905404151259623e-17	1.1121835411894258e-22
59400000	0.0007148029070369548	-1.0414110640504702e-19	-2.4747663000002145e-19	8.224595704810839e-14	1.5015821053043594e-14	0.008570394185046582	4.681161185623063e-25	6.999002363872291e-13	1.106521615036855e-17	8.905404151259623e-17	1.1121835411894258e-22
59500000	0.0007148029070369548	-1.0414110640504702e-19	-2.4747663000002145e-19	8.224595704810839e-14	1.5015821053043594e-14	0.008570394185046582	4.681161185623063e-25	6.999002363872291e-13	1.106521615036855e-17	8.905404151259623e-17	1.1121835411894258e-22
59600000	0.0007148029070369548	-1.0414110640504702e-19	-2.4747663000002145e-19	8.224595704810839e-14	1.5015821053043594e-14	0.008570394185046582	4.681161185623063e-25	6.999002363872291e-13	1.106521615036855e-17	8.905404151259623e-17	1.1121835411894258e-22
59700000	0.0007148029070369548	-1.0414110640504702e-19	-2.4747663000002145e-19	8.224595704810839e-14	1.5015821053043594e-14	0.008570394185046582	4.681161185623063e-25	6.999002363872291e-13	1.106521615036855e-17	8.905404151259623e-17	1.1121835411894258e-22
59800000	0.0007148029070369548	-1.0414110640504702e-19	-2.4747663000002145e-19	8.224595704810839e-14	1.5015821053043594e-14	0.008570394185046582	4.681161185623063e-25	6.999002363872291e-13	1.106521615036855e-17	8.905404151259623e-17	1.1121835411894258e-22
59900000	0.0007148029070369548	-1.0414110640504702e-19	-2.4747663000002145e-19	8.224595704810839e-14	1.5015821053043594e-14	0.008570394185046582	4.681161185623063e-25	6.999002363872291e-13	1.106521615036855e-17	8.905404151259623e-17	1.1121835411894258e-22
60000000	0.0007148029070369548	-1.0414110640504702e-19	-2.4747663000002145e-19	8.224595704810839e-14	1.5015821053043594e-14	0.008570394185046582	4.681161185623063e-25	6.999002363872291e-13	1.106521615036855e-17	8.905404151259623e-17	1.1121835411894258e-22
60100000	0.0007148029070369548	-1.0414110640504702e-19	-2.4747663000002145e-19	8.224595704810839e-14	1.5015821053043594e-14	0.008570394185046582	4.681161185623063e-25	6.999002363872291e-13	1.106521615036855e-17	8.905404151259623e-17	1.1121835411894258e-22
60200000	0.0007148029070369548	-1.0414110640504702e-19	-2.4747663000002145e-19	8.224595704810839e-14	1.5015821053043594e-14	0.008570394185046582	4.681161185623063e-25	6.999002363872291e-13	1.106521615036855e-17	8.905404151259623e-17	1.1121835411894258e-22
60300000	0.0007148029070369548	-1.0414110640504702e-19	-2.4747663000002145e-19	8.224595704810839e-14	1.5015821053043594e-14	0.008570394185046582	4.681161185623063e-25	6.999002363872291e-13	1.106521615036855e-17	8.905404151259623e-17	1.1121835411894258e-22
60400000	0.0007148029070369548	-1.0414110640504702e-19	-2.4747663000002145e-19	8.224595704810839e-14	1.5015821053043594e-14	0.008570394185046582	4.681161185623063e-25	6.999002363872291e-13	1.106521615036855e-17	8.905404151259623e-17	1.1121835411894258e-22
60500000	0.0007148029070369548	-1.0414110640504702e-19	-2.4747663000002145e-19	8.224595704810839e-14	1.5015821053043594e-14	0.008570394185046582	4.681161185623063e-25	6.999002363872291e-13	1.106521615036855e-17	8.905404151259623e-17	1.1121835411894258e-22
60600000	0.0007148029070369548	-1.0414110640504702e-19	-2.4747663000002145e-19	8.224595704810839e-14	1.5015821053043594e-14	0.008570394185046582	4.681161185623063e-25	6.999002363872291e-13	1.106521615036855e-17	8.905404151259623e-17	1.1121835411894258e-22
60700000	0.0007148029070369548	-1.0414110640504702e-19	-2.4747663000002145e-19	8.224595704810839e-14	1.5015821053043594e-14	0.008570394185046582	4.681161185623063e-25	6.999002363872291e-13	1.106521615036855e-17	8.905404151259623e-17	1.1121835411894258e-22
60800000	0.0007148029070369548	-1.0414110640504702e-19	-2.4747663000002145e-19	8.224595704810839e-14	1.5015821053043594e-14	0.008570394185046582	4.681161185623063e-25	6.999002363872291e-13	1.106521615036855e-17	8.905404151259623e-17	1.1121835411894258e-22
60900000	0.0007148029070369548	-1.0414110640504702e-19	-2.4747663000002145e-19	8.224595704810839e-14	1.5015821053043594e-14	0.008570394185046582	4.681161185623063e-25	6.999002363872291e-13	1.106521615036855e-17	8.905404151259623e-17	1.1121835411894258e-22
61000000	0.0007148029070369548	-1.0414110640504702e-19	-2.4747663000002145e-19	8.224595704810839e-14	1.5015821053043594e-14	0.008570394185046582	4.681161185623063e-25	6.999002363872291e-13	1.106521615036855e-17	8.905404151259623e-17	1.1121835411894258e-22
61100000	0.0007148029070369548	-1.0414110640504702e-19	-2.4747663000002145e-19	8.224595704810839e-14	1.5015821053043594e-14	0.008570394185046582	4.681161185623063e-25	6.999002363872291e-13	1.106521615036855e-17	8.905404151259623e-17	1.1121835411894258e-22
61200000	0.0007148029070369548	-1.0414110640504702e-19	-2.4747663000002145e-19	8.224595704810839e-14	1.5015821053043594e-14	0.008570394185046582	4.681161185623063e-25	6.999002363872291e-13	1.106521615036855e-17	8.905404151259623e-17	1.1121835411894258e-22
61300000	0.0007148029070369548	-1.0414110640504702e-19	-2.4747663000002145e-19	8.224595704810839e-14	1.5015821053043594e-14	0.008570394185046582	4.681161185623063e-25	6.999002363872291e-13	1.106521615036855e-17	8.905404151259623e-17	1.1121835411894258e-22
61400000	0.0007148029070369548	-1.0414110640504702e-19	-2.4747663000002145e-19	8.224595704810839e-14	1.5015821053043594e-14	0.008570394185046582	4.681161185623063e-25	6.999002363872291e-13	1.106521615036855e-17	8.905404151259623e-17	1.1121835411894258e-22
61500000	0.0007148029070369548	-1.0414110640504702e-19	-2.4747663000002145e-19	8.224595704810839e-14	1.5015821053043594e-14	0.008570394185046582	4.681161185623063e-25	6.999002363872291e-13	1.106521615036855e-17	8.905404151259623e-17	1.1121835411894258e-22
61600000	0.0007148029070369548	-1.0414110640504702e-19	-2.4747663000002145e-19	8.224595704810839e-14	1.5015821053043594e-14	0.008570394185046582	4.681161185623063e-25	6.999002363872291e-13	1.106521615036855e-17	8.905404151259623e-17	1.1121835411894258e-22
61700000	0.0007148029070369548	-1.0414110640504702e-19	-2.4747663000002145e-19	8.224595704810839e-14	1.5015821053043594e-14	0.008570394185046582	4.681161185623063e-25	6.999002363872291e-13	1.106521615036855e-17	8.905404151259623e-17	1.1121835411894258e-22
61800000	0.0007148029070369548	-1.0414110640504702e-19	-2.4747663000002145e-19	8.224595704810839e-14	1.5015821053043594e-14	0.008570394185046582	4.681161185623063e-25	6.999002363872291e-13	1.106521615036855e-17	8.905404151259623e-17	1.1121835411894258e-22
61900000	0.0007148029070369548	-1.0414110640504702e-19	-2.4747663000002145e-19	8.224595704810839e-14	1.5015821053043594e-14	0.008570394185046582	4.681161185623063e-25	6.999002363872291e-13	1.106521615036855e-17	8.905404151259623e-17	1.1121835411894258e-22
62000000	0.0007148029070369548	-1.0414110640504702e-19	-2.4747663000002145e-19	8.224595704810839e-14	1.5015821053043594e-14	0.008570394185046582	4.681161185623063e-25	6.999002363872291e-13	1.106521615036855e-17	8.905404151259623e-17	1.1121835411894258e-22
62100000	0.0007148029070369548	-1.0414110640504702e-19	-2.4747663000002145e-19	8.224595704810839e-14	1.5015821053043594e-14	0.008570394185046582	4.681161185623063e-25	6.999002363872291e-13	1.106521615036855e-17	8.905404151259623e-17	1.1121835411894258e-22
62200000	0.0007148029070369548	-1.0414110640504702e-19	-2.4747663000002145e-19	8.224595704810839e-14	1.5015821053043594e-14	0.008570394185046582	4.681161185623063e-25	6.999002363872291e-13	1.106521615036855e-17	8.905404151259623e-17	1.1121835411894258e-22
62300000	0.0007148029070369548	-1.0414110640504702e-19	-2.4747663000002145e-19	8.224595704810839e-14	1.5015821053043594e-14	0.008570394185046582	4.681161185623063e-25	6.999002363872291e-13	1.106521615036855e-17	8.905404151259623e-17	1.1121835411894258e-22
62400000	0.0007148029070369548	-1.0414110640504702e-19	-2.4747663000002145e-19	8.224595704810839e-14	1.5015821053043594e-14	0.008570394185046582	4.681161185623063e-25	6.999002363872291e-13	1.106521615036855e-17	8.905404151259623e-17	1.1121835411894258e-22
62500000	0.0007148029070369548	-1.0414110640504702e-19	-2.4747663000002145e-19	8.224595704810839e-14	1.5015821053043594e-14	0.008570394185046582	4.681161185623063e-25	6.999002363872291e-13	1.106521615036855e-17	8.905404151259623e-17	1.1121835411894258e-22
62600000	0.0007148029070369548	-1.0414110640504702e-19	-2.4747663000002145e-19	8.224595704810839e-14	1.5015821053043594e-14	0.008570394185046582	4.681161185623063e-25	6.999002363872291e-13	1.106521615036855e-17	8.905404151259623e-17	1.1121835411894258e-22
62700000	0.0007148029070369548	-1.0414110640504702e-19	-2.4747663000002145e-19	8.224595704810839e-14	1.5015821053043594e-14	0.008570394185046582	4.681161185623063e-25	6.999002363872291e-13	1.106521615036855e-17	8.905404151259623e-17	1.1121835411894258e-22
62800000	0.0007148029070369548	-1.0414110640504702e-19	-2.4747663000002145e-19	8.224595704810839e-14	1.5015821053043594e-14	0.008570394185046582	4.681161185623063e-25	6.999002363872291e-13	1.106521615036855e-17	8.905404151259623e-17	1.1121835411894258e-22
62900000	0.0007148029070369548	-1.0414110640504702e-19	-2.4747663000002145e-19	8.224595704810839e-14	1.5015821053043594e-14	0.008570394185046582	4.681161185623063e-25	6.999002363872291e-13	1.106521615036855e-17	8.905404151259623e-17	1.1121835411894258e-22
63000000	0.0007148029070369548	-1.0414110640504702e-19	-2.4747663000002145e-19	8.224595704810839e-14	1.5015821053043594e-14	0.008570394185046582	4.681161185623063e-25	6.999002363872291e-13	1.106521615036855e-17	8.905404151259623e-17	1.1121835411894258e-22
63100000	0.0007148029070369548	-1.0414110640504702e-19	-2.4747663000002145e-19	8.224595704810839e-14	1.5015821053043594e-14	0.008570394185046582	4.681161185623063e-25	6.999002363872291e-13	1.106521615036855e-17	8.905404151259623e-17	1.1121835411894258e-22
63200000	0.0007148029070369548	-1.0414110640504702e-19	-2.4747663000002145e-19	8.224595704810839e-14	1.5015821053043594e-14	0.008570394185046582	4.681161185623063e-25	6.999002363872291e-13	1.106521615036855e-17	8.905404151259623e-17	1.1121835411894258e-22
63300000	0.0007148029070369548	-1.0414110640504702e-19	-2.4747663000002145e-19	8.224595704810839e-14	1.5015821053043594e-14	0.008570394185046582	4.681161185623063e-25	6.999002363872291e-13	1.106521615036855e-17	8.905404151259623e-17	1.1121835411894258e-22
63400000	0.0007148029070369548	-1.0414110640504702e-19	-2.4747663000002145e-19	8.224595704810839e-14	1.5015821053043594e-14	0.008570394185046582	4.681161185623063e-25	6.999002363872291e-13	1.106521615036855e-17	8.905404151259623e-17	1.1121835411894258e-22
63500000	0.0007148029070369548	-1.0414110640504702e-19	-2.4747663000002145e-19	8.224595704810839e-14	1.5015821053043594e-14	0.008570394185046582	4.681161185623063e-25	6.999002363872291e-13	1.106521615036855e-17	8.905404151259623e-17	1.1121835411894258e-22
63600000	0.0007148029070369548	-1.0414110640504702e-19	-2.4747663000002145e-19	8.224595704810839e-14	1.5015821053043594e-14	0.008570394185046582	4.681161185623063e-25	6.999002363872291e-13	1.106521615036855e-17	8.905404151259623e-17	1.1121835411894258e-22
63700000	0.0007148029070369548	-1.0414110640504702e-19	-2.4747663000002145e-19	8.224595704810839e-14	1.5015821053043594e-14	0.008570394185046582	4.681161185623063e-25	6.999002363872291e-13	1.106521615036855e-17	8.905404151259623e-17	1.1121835411894258e-22
63800000	0.0007148029070369548	-1.0414110640504702e-19	-2.4747663000002145e-19	8.224595704810839e-14	1.5015821053043594e-14	0.008570394185046582	4.681161185623063e-25	6.999002363872291e-13	1.106521615036855e-17	8.905404151259623e-17	1.1121835411894258e-22
63900000	0.0007148029070369548	-1.0414110640504702e-19	-2.4747663000002145e-19	8.224595704810839e-14	1.5015821053043594e-14	0.008570394185046582	4.681161185623063e-25	6.999002363872291e-13	1.106521615036855e-17	8.905404151259623e-17	1.1121835411894258e-22
64000000	0.0007148029070369548	-1.0414110640504702e-19	-2.4747663000002145e-19	8.224595704810839e-14	1.5015821053043594e-14	0.008570394185046582	4.681161185623063e-25	6.999002363872291e-13	1.106521615036855e-17	8.905404151259623e-17	1.1121835411894258e-22
64100000	0.0007148029070369548	-1.0414110640504702e-19	-2.4747663000002145e-19	8.224595704810839e-14	1.5015821053043594e-14	0.008570394185046582	4.681161185623063e-25	6.999002363872291e-13	1.106521615036855e-17	8.905404151259623e-17	1.1121835411894258e-22
64200000	0.0007148029070369548	-1.0414110640504702e-19	-2.4747663000002145e-19	8.224595704810839e-14	1.5015821053043594e-14	0.008570394185046582	4.681161185623063e-25	6.999002363872291e-13	1.106521615036855e-17	8.905404151259623e-17	1.1121835411894258e-22
64300000	0.0007148029070369548	-1.0414110640504702e-19	-2.4747663000002145e-19	8.224595704810839e-14	1.5015821053043594e-14	0.008570394185046582	4.681161185623063e-25	6.999002363872291e-13	1.106521615036855e-17	8.905404151259623e-17	1.1121835411894258e-22
64400000	0.0007148029070369548	-1.0414110640504702e-19	-2.4747663000002145e-19	8.224595704810839e-14	1.5015821053043594e-14	0.008570394185046582	4.681161185623063e-25	6.999002363872291e-13	1.106521615036855e-17	8.905404151259623e-17	1.1121835411894258e-22
64500000	0.0007148029070369548	-1.0414110640504702e-19	-2.4747663000002145e-19	8.224595704810839e-14	1.5015821053043594e-14	0.008570394185046582	4.681161185623063e-25	6.999002363872291e-13	1.106521615036855e-17	8.905404151259623e-17	1.1121835411894258e-22
64600000	0.0007148029070369548	-1.0414110640504702e-19	-2.4747663000002145e-19	8.224595704810839e-14	1.5015821053043594e-14	0.008570394185046582	4.681161185623063e-25	6.999002363872291e-13	1.106521615036855e-17	8.905404151259623e-17	1.1121835411894258e-22
64700000	0.0007148029070369548	-1.0414110640504702e-19	-2.4747663000002145e-19	8.224595704810839e-14	1.5015821053043594e-14	0.008570394185046582	4.681161185623063e-25	6.999002363872291e-13	1.106521615036855e-17	8.905404151259623e-17	1.1121835411894258e-22
64800000	0.0007148029070369548	-1.0414110640504702e-19	-2.4747663000002145e-19	8.224595704810839e-14	1.5015821053043594e-14	0.008570394185046582	4.681161185623063e-25	6.999002363872291e-13	1.106521615036855e-17	8.905404151259623e-17	1.1121835411894258e-22
64900000	0.0007148029070369549	-1.0414110640504702e-19	-2.4747663000002145e-19	8.224595704810839e-14	1.5015821053043594e-14	0.008570394185046582	4.681161185623063e-25	6.999002363872291e-13	1.106521615036855e-17	8.905404151259623e-17	1.1121835411894258e-22
65000000	0.0007148029070369549	-1.0414110640504702e-19	-2.4747663000002145e-19	8.224595704810839e-14	1.5015821053043594e-14	0.008570394185046582	4.681161185623063e-25	6.999002363872291e-13	1.106521615036855e-17	8.905404151259623e-17	1.1121835411894258e-22
65100000	0.0007148029070369549	-1.0414110640504702e-19	-2.4747663000002145e-19	8.224595704810839e-14	1.5015821053043594e-14	0.008570394185046582	4.681161185623063e-25	6.999002363872291e-13	1.106521615036855e-17	8.905404151259623e-17	1.1121835411894258e-22
65200000	0.0007148029070369549	-1.0414110640504702e-19	-2.4747663000002145e-19	8.224595704810839e-14	1.5015821053043594e-14	0.008570394185046582	4.681161185623063e-25	6.99900236387229e-13	1.106521615036855e-17	8.905404151259623e-17	1.1121835411894258e-22
65300000	0.0007148029070369549	-1.0414110640504702e-19	-2.4747663000002145e-19	8.224595704810839e-14	1.5015821053043594e-14	0.008570394185046582	4.681161185623064e-25	6.99900236387229e-13	1.106521615036855e-17	8.905404151259624e-17	1.1121835411894256e-22
65400000	0.0007148029070369549	-1.0414110640504702e-19	-2.4747663000002145e-19	8.224595704810839e-14	1.5015821053043597e-14	0.008570394185046582	4.681161185623064e-25	6.99900236387229e-13	1.106521615036855e-17	8.905404151259624e-17	1.1121835411894256e-22
65500000	0.0007148029070369549	-1.0414110640504702e-19	-2.4747663000002145e-19	8.224595704810839e-14	1.5015821053043597e-14	0.008570394185046582	4.681161185623064e-25	6.99900236387229e-13	1.106521615036855e-17	8.905404151259624e-17	1.1121835411894256e-22
65600000	0.0007148029070369549	-1.0414110640504702e-19	-2.4747663000002145e-19	8.224595704810839e-14	1.5015821053043597e-14	0.008570394185046582	4.681161185623064e-25	6.99900236387229e-13	1.106521615036855e-17	8.905404151259624e-17	1.1121835411894256e-22
65700000	0.0007148029070369549	-1.0414110640504702e-19	-2.4747663000002145e-19	8.224595704810839e-14	1.5015821053043597e-14	0.008570394185046582	4.681161185623064e-25	6.99900236387229e-13	1.106521615036855e-17	8.905404151259624e-17	1.1121835411894256e-22
65800000	0.0007148029070369549	-1.0414110640504702e-19	-2.4747663000002145e-19	8.224595704810839e-14	1.5015821053043597e-14	0.008570394185046582	4.681161185623064e-25	6.99900236387229e-13	1.106521615036855e-17	8.905404151259624e-17	1.1121835411894256e-22
65900000	0.0007148029070369549	-1.0414110640504702e-19	-2.4747663000002145e-19	8.224595704810839e-14	1.5015821053043597e-14	0.008570394185046582	4.681161185623064e-25	6.99900236387229e-13	1.106521615036855e-17	8.905404151259624e-17	1.1121835411894256e-22
66000000	0.0007148029070369549	-1.0414110640504702e-19	-2.4747663000002145e-19	8.22459570481084e-14	1.5015821053043597e-14	0.008570394185046582	4.681161185623064e-25	6.99900236387229e-13	1.106521615036855e-17	8.905404151259624e-17	1.1121835411894256e-22
66100000	0.0007148029070369549	-1.0414110640504702e-19	-2.4747663000002145e-19	8.22459570481084e-14	1.5015821053043597e-14	0.008570394185046582	4.681161185623064e-25	6.99900236387229e-13	1.106521615036855e-17	8.905404151259624e-17	1.1121835411894256e-22
66200000	0.0007148029070369549	-1.0414110640504702e-19	-2.4747663000002145e-19	8.22459570481084e-14	1.5015821053043597e-14	0.008570394185046582	4.681161185623064e-25	6.99900236387229e-13	1.106521615036855e-17	8.905404151259624e-17	1.1121835411894256e-22
66300000	0.0007148029070369549	-1.0414110640504702e-19	-2.4747663000002145e-19	8.22459570481084e-14	1.5015821053043597e-14	0.008570394185046582	4.681161185623064e-25	6.99900236387229e-13	1.106521615036855e-17	8.905404151259624e-17	1.1121835411894256e-22
66400000	0.0007148029070369549	-1.0414110640504702e-19	-2.4747663000002145e-19	8.22459570481084e-14	1.5015821053043597e-14	0.008570394185046582	4.681161185623064e-25	6.99900236387229e-13	1.106521615036855e-17	8.905404151259624e-17	1.1121835411894256e-22
66500000	0.0007148029070369549	-1.0414110640504702e-19	-2.4747663000002145e-19	8.22459570481084e-14	1.5015821053043597e-14	0.008570394185046582	4.681161185623064e-25	6.99900236387229e-13	1.106521615036855e-17	8.905404151259624e-17	1.1121835411894256e-22
66600000	0.0007148029070369549	-1.0414110640504702e-19	-2.4747663000002145e-19	8.22459570481084e-14	1.5015821053043597e-14	0.008570394185046582	4.681161185623064e-25	6.99900236387229e-13	1.106521615036855e-17	8.905404151259624e-17	1.1121835411894256e-22
66700000	0.0007148029070369549	-1.0414110640504702e-19	-2.4747663000002145e-19	8.22459570481084e-14	1.5015821053043597e-14	0.008570394185046582	4.681161185623064e-25	6.99900236387229e-13	1.106521615036855e-17	8.905404151259624e-17	1.1121835411894256e-22
66800000	0.0007148029070369549	-1.0414110640504702e-19	-2.4747663000002145e-19	8.22459570481084e-14	1.5015821053043597e-14	0.008570394185046582	4.681161185623064e-25	6.99900236387229e-13	1.106521615036855e-17	8.905404151259624e-17	1.1121835411894256e-22
66900000	0.0007148029070369549	-1.0414110640504702e-19	-2.4747663000002145e-19	8.22459570481084e-14	1.5015821053043597e-14	0.008570394185046582	4.681161185623064e-25	6.99900236387229e-13	1.106521615036855e-17	8.905404151259624e-17	1.1121835411894256e-22
67000000	0.0007148029070369549	-1.0414110640504702e-19	-2.4747663000002145e-19	8.22459570481084e-14	1.5015821053043597e-14	0.008570394185046582	4.681161185623064e-25	6.99900236387229e-13	1.106521615036855e-17	8.905404151259624e-17	1.1121835411894256e-22
67100000	0.0007148029070369549	-1.0414110640504702e-19	-2.4747663000002145e-19	8.22459570481084e-14	1.5015821053043597e-14	0.008570394185046582	4.681161185623064e-25	6.99900236387229e-13	1.106521615036855e-17	8.905404151259624e-17	1.1121835411894256e-22
67200000	0.0007148029070369549	-1.0414110640504702e-19	-2.4747663000002145e-19	8.22459570481084e-14	1.5015821053043597e-14	0.008570394185046582	4.681161185623064e-25	6.99900236387229e-13	1.106521615036855e-17	8.905404151259624e-17	1.1121835411894256e-22
67300000	0.0007148029070369549	-1.0414110640504702e-19	-2.4747663000002145e-19	8.22459570481084e-14	1.5015821053043597e-14	0.008570394185046582	4.681161185623064e-25	6.99900236387229e-13	1.106521615036855e-17	8.905404151259624e-17	1.1121835411894256e-22
67400000	0.0007148029070369549	-1.0414110640504702e-19	-2.4747663000002145e-19	8.22459570481084e-14	1.5015821053043597e-14	0.008570394185046582	4.681161185623064e-25	6.99900236387229e-13	1.106521615036855e-17	8.905404151259624e-17	1.1121835411894256e-22
67500000	0.0007148029070369549	-1.0414110640504702e-19	-2.4747663000002145e-19	8.22459570481084e-14	1.5015821053043597e-14	0.008570394185046582	4.681161185623064e-25	6.99900236387229e-13	1.106521615036855e-17	8.905404151259624e-17	1.1121835411894256e-22
67600000	0.0007148029070369549	-1.0414110640504702e-19	-2.4747663000002145e-19	8.22459570481084e-14	1.5015821053043597e-14	0.008570394185046582	4.681161185623064e-25	6.99900236387229e-13	1.106521615036855e-17	8.905404151259624e-17	1.1121835411894256e-22
67700000	0.0007148029070369549	-1.0414110640504702e-19	-2.4747663000002145e-19	8.22459570481084e-14	1.5015821053043597e-14	0.008570394185046582	4.681161185623064e-25	6.99900236387229e-13	1.106521615036855e-17	8.905404151259624e-17	1.1121835411894256e-22
67800000	0.0007148029070369549	-1.0414110640504702e-19	-2.4747663000002145e-19	8.22459570481084e-14	1.5015821053043597e-14	0.008570394185046582	4.681161185623064e-25	6.99900236387229e-13	1.106521615036855e-17	8.905404151259624e-17	1.1121835411894256e-22
67900000	0.0007148029070369549	-1.0414110640504702e-19	-2.4747663000002145e-19	8.22459570481084e-14	1.5015821053043597e-14	0.008570394185046582	4.681161185623064e-25	6.99900236387229e-13	1.106521615036855e-17	8.905404151259624e-17	1.1121835411894256e-22
68000000	0.0007148029070369549	-1.0414110640504702e-19	-2.4747663000002145e-19	8.22459570481084e-14	1.5015821053043597e-14	0.008570394185046582	4.681161185623064e-25	6.99900236387229e-13	1.106521615036855e-17	8.905404151259624e-17	1.1121835411894256e-22
68100000	0.0007148029070369549	-1.0414110640504702e-19	-2.4747663000002145e-19	8.22459570481084e-14	1.5015821053043597e-14	0.008570394185046582	4.681161185623064e-25	6.99900236387229e-13	1.106521615036855e-17	8.905404151259624e-17	1.1121835411894256e-22
68200000	0.0007148029070369549	-1.0414110640504702e-19	-2.4747663000002145e-19	8.22459570481084e-14	1.5015821053043597e-14	0.008570394185046582	4.681161185623064e-25	6.99900236387229e-13	1.106521615036855e-17	8.905404151259624e-17	1.1121835411894256e-22
68300000	0.0007148029070369549	-1.0414110640504702e-19	-2.4747663000002145e-19	8.22459570481084e-14	1.5015821053043597e-14	0.008570394185046582	4.681161185623064e-25	6.99900236387229e-13	1.106521615036855e-17	8.905404151259624e-17	1.1121835411894256e-22
68400000	0.0007148029070369549	-1.0414110640504702e-19	-2.4747663000002145e-19	8.22459570481084e-14	1.5015821053043597e-14	0.008570394185046582	4.681161185623064e-25	6.99900236387229e-13	1.106521615036855e-17	8.905404151259624e-17	1.1121835411894256e-22
68500000	0.0007148029070369549	-1.0414110640504702e-19	-2.4747663000002145e-19	8.22459570481084e-14	1.5015821053043597e-14	0.008570394185046582	4.681161185623064e-25	6.99900236387229e-13	1.106521615036855e-17	8.905404151259624e-17	1.1121835411894256e-22
68600000	0.0007148029070369549	-1.0414110640504702e-19	-2.4747663000002145e-19	8.22459570481084e-14	1.5015821053043597e-14	0.008570394185046582	4.681161185623064e-25	6.99900236387229e-13	1.106521615036855e-17	8.905404151259624e-17	1.1121835411894256e-22
68700000	0.0007148029070369549	-1.0414110640504702e-19	-2.4747663000002145e-19	8.22459570481084e-14	1.5015821053043597e-14	0.008570394185046582	4.681161185623064e-25	6.99900236387229e-13	1.106521615036855e-17	8.905404151259624e-17	1.1121835411894256e-22
68800000	0.0007148029070369549	-1.0414110640504702e-19	-2.4747663000002145e-19	8.22459570481084e-14	1.5015821053043597e-14	0.008570394185046582	4.681161185623064e-25	6.99900236387229e-13	1.106521615036855e-17	8.905404151259624e-17	1.1121835411894256e-22
68900000	0.0007148029070369549	-1.0414110640504702e-19	-2.4747663000002145e-19	8.22459570481084e-14	1.5015821053043597e-14	0.008570394185046582	4.681161185623064e-25	6.99900236387229e-13	1.106521615036855e-17	8.905404151259624e-17	1.1121835411894256e-22
69000000	0.0007148029070369549	-1.0414110640504702e-19	-2.4747663000002145e-19	8.22459570481084e-14	1.5015821053043597e-14	0.008570394185046582	4.681161185623064e-25	6.99900236387229e-13	1.106521615036855e-17	8.905404151259624e-17	1.1121835411894256e-22
69100000	0.0007148029070369549	-1.0414110640504702e-19	-2.4747663000002145e-19	8.22459570481084e-14	1.5015821053043597e-14	0.008570394185046582	4.681161185623064e-25	6.99900236387229e-13	1.106521615036855e-17	8.905404151259624e-17	1.1121835411894256e-22
69200000	0.0007148029070369549	-1.0414110640504702e-19	-2.4747663000002145e-19	8.22459570481084e-14	1.5015821053043597e-14	0.008570394185046582	4.681161185623064e-25	6.99900236387229e-13	1.106521615036855e-17	8.905404151259624e-17	1.1121835411894256e-22
69300000	0.0007148029070369549	-1.0414110640504702e-19	-2.4747663000002145e-19	8.22459570481084e-14	1.5015821053043597e-14	0.008570394185046582	4.681161185623064e-25	6.99900236387229e-13	1.106521615036855e-17	8.905404151259624e-17	1.1121835411894256e-22
69400000	0.0007148029070369549	-1.0414110640504702e-19	-2.4747663000002145e-19	8.22459570481084e-14	1.5015821053043597e-14	0.008570394185046582	4.681161185623064e-25	6.99900236387229e-13	1.106521615036855e-17	8.905404151259624e-17	1.1121835411894256e-22
69500000	0.0007148029070369549	-1.0414110640504702e-19	-2.4747663000002145e-19	8.22459570481084e-14	1.5015821053043597e-14	0.008570394185046582	4.681161185623064e-25	6.99900236387229e-13	1.106521615036855e-17	8.905404151259624e-17	1.1121835411894256e-22
69600000	0.0007148029070369549	-1.0414110640504702e-19	-2.4747663000002145e-19	8.22459570481084e-14	1.5015821053043597e-14	0.008570394185046582	4.681161185623064e-25	6.99900236387229e-13	1.106521615036855e-17	8.905404151259624e-17	1.1121835411894256e-22
69700000	0.0007148029070369549	-1.0414110640504702e-19	-2.4747663000002145e-19	8.22459570481084e-14	1.5015821053043597e-14	0.008570394185046582	4.681161185623064e-25	6.99900236387229e-13	1.106521615036855e-17	8.905404151259624e-17	1.1121835411894256e-22
69800000	0.0007148029070369549	-1.0414110640504702e-19	-2.4747663000002145e-19	8.22459570481084e-14	1.5015821053043597e-14	0.008570394185046582	4.681161185623064e-25	6.99900236387229e-13	1.106521615036855e-17	8.905404151259624e-17	1.1121835411894256e-22
69900000	0.0007148029070369549	-1.0414110640504702e-19	-2.4747663000002145e-19	8.22459570481084e-14	1.5015821053043597e-14	0.008570394185046582	4.681161185623064e-25	6.99900236387229e-13	1.106521615036855e-17	8.905404151259624e-17	1.1121835411894256e-22
70000000	0.0007148029070369549	-1.0414110640504702e-19	-2.4747663000002145e-19	8.22459570481084e-14	1.5015821053043597e-14	0.008570394185046582	4.681161185623064e-25	6.99900236387229e-13	1.106521615036855e-17	8.905404151259624e-17	1.1121835411894256e-22
70100000	0.0007148029070369549	-1.0414110640504702e-19	-2.4747663000002145e-19	8.22459570481084e-14	1.5015821053043597e-14	0.008570394185046582	4.681161185623064e-25	6.99900236387229e-13	1.106521615036855e-17	8.905404151259624e-17	1.1121835411894256e-22
70200000	0.0007148029070369549	-1.0414110640504702e-19	-2.4747663000002145e-19	8.22459570481084e-14	1.5015821053043597e-14	0.008570394185046582	4.681161185623064e-25	6.99900236387229e-13	1.106521615036855e-17	8.905404151259624e-17	1.1121835411894256e-22
70300000	0.0007148029070369549	-1.0414110640504702e-19	-2.4747663000002145e-19	8.22459570481084e-14	1.5015821053043597e-14	0.008570394185046582	4.681161185623064e-25	6.99900236387229e-13	1.106521615036855e-17	8.905404151259624e-17	1.1121835411894256e-22
70400000	0.0007148029070369549	-1.0414110640504702e-19	-2.4747663000002145e-19	8.22459570481084e-14	1.5015821053043597e-14	0.008570394185046582	4.681161185623064e-25	6.99900236387229e-13	1.106521615036855e-17	8.905404151259624e-17	1.1121835411894256e-22
70500000	0.0007148029070369549	-1.0414110640504702e-19	-2.4747663000002145e-19	8.22459570481084e-14	1.5015821053043597e-14	0.008570394185046582	4.681161185623064e-25	6.99900236387229e-13	1.106521615036855e-17	8.905404151259624e-17	1.1121835411894256e-22
70600000	0.0007148029070369549	-1.0414110640504702e-19	-2.4747663000002145e-19	8.22459570481084e-14	1.5015821053043597e-14	0.008570394185046582	4.681161185623064e-25	6.99900236387229e-13	1.106521615036855e-17	8.905404151259624e-17	1.1121835411894256e-22
70700000	0.0007148029070369549	-1.0414110640504702e-19	-2.4747663000002145e-19	8.22459570481084e-14	1.5015821053043597e-14	0.008570394185046582	4.681161185623064e-25	6.99900236387229e-13	1.106521615036855e-17	8.905404151259624e-17	1.1121835411894256e-22
70800000	0.0007148029070369549	-1.0414110640504702e-19	-2.4747663000002145e-19	8.22459570481084e-14	1.5015821053043597e-14	0.008570394185046582	4.681161185623064e-25	6.99900236387229e-13	1.106521615036855e-17	8.905404151259624e-17	1.1121835411894256e-22
70900000	0.0007148029070369549	-1.0414110640504702e-19	-2.4747663000002145e-19	8.22459570481084e-14	1.5015821053043597e-14	0.008570394185046582	4.681161185623064e-25	6.99900236387229e-13	1.106521615036855e-17	8.905404151259624e-17	1.1121835411894256e-22
71000000	0.0007148029070369549	-1.0414110640504702e-19	-2.4747663000002145e-19	8.22459570481084e-14	1.5015821053043597e-14	0.008570394185046582	4.681161185623064e-25	6.99900236387229e-13	1.106521615036855e-17	8.905404151259624e-17	1.1121835411894256e-22
71100000	0.0007148029070369549	-1.0414110640504702e-19	-2.4747663000002145e-19	8.22459570481084e-14	1.5015821053043597e-14	0.008570394185046582	4.681161185623064e-25	6.99900236387229e-13	1.106521615036855e-17	8.905404151259624e-17	1.1121835411894256e-22
71200000	0.0007148029070369549	-1.0414110640504702e-19	-2.4747663000002145e-19	8.22459570481084e-14	1.5015821053043597e-14	0.008570394185046582	4.681161185623064e-25	6.99900236387229e-13	1.106521615036855e-17	8.905404151259624e-17	1.1121835411894256e-22
71300000	0.0007148029070369549	-1.0414110640504702e-19	-2.4747663000002145e-19	8.22459570481084e-14	1.5015821053043597e-14	0.008570394185046582	4.681161185623064e-25	6.99900236387229e-13	1.106521615036855e-17	8.905404151259624e-17	1.1121835411894256e-22
71400000	0.0007148029070369549	-1.0414110640504702e-19	-2.4747663000002145e-19	8.22459570481084e-14	1.5015821053043597e-14	0.008570394185046582	4.681161185623064e-25	6.99900236387229e-13	1.106521615036855e-17	8.905404151259624e-17	1.1121835411894256e-22
71500000	0.0007148029070369549	-1.0414110640504702e-19	-2.4747663000002145e-19	8.22459570481084e-14	1.5015821053043597e-14	0.008570394185046582	4.681161185623064e-25	6.99900236387229e-13	1.106521615036855e-17	8.905404151259624e-17	1.1121835411894256e-22
71600000	0.0007148029070369549	-1.0414110640504702e-19	-2.4747663000002145e-19	8.22459570481084e-14	1.5015821053043597e-14	0.008570394185046582	4.681161185623064e-25	6.99900236387229e-13	1.106521615036855e-17	8.905404151259624e-17	1.1121835411894256e-22
71700000	0.0007148029070369549	-1.0414110640504702e-19	-2.4747663000002145e-19	8.22459570481084e-14	1.5015821053043597e-14	0.008570394185046582	4.681161185623064e-25	6.99900236387229e-13	1.106521615036855e-17	8.905404151259624e-17	1.1121835411894256e-22
71800000	0.0007148029070369549	-1.0414110640504702e-19	-2.4747663000002145e-19	8.22459570481084e-14	1.5015821053043597e-14	0.008570394185046582	4.681161185623064e-25	6.99900236387229e-13	1.106521615036855e-17	8.905404151259624e-17	1.1121835411894256e-22
71900000	0.0007148029070369549	-1.0414110640504702e-19	-2.4747663000002145e-19	8.22459570481084e-14	1.5015821053043597e-14	0.008570394185046582	4.681161185623064e-25	6.99900236387229e-13	1.106521615036855e-17	8.905404151259624e-17	1.1121835411894256e-22
72000000	0.0007148029070369549	-1.0414110640504702e-19	-2.4747663000002145e-19	8.22459570481084e-14	1.5015821053043597e-14	0.008570394185046582	4.681161185623064e-25	6.99900236387229e-13	1.106521615036855e-17	8.905404151259624e-17	1.1121835411894256e-22
72100000	0.0007148029070369549	-1.0414110640504702e-19	-2.4747663000002145e-19	8.22459570481084e-14	1.5015821053043597e-14	0.008570394185046582	4.681161185623064e-25	6.99900236387229e-13	1.106521615036855e-17	8.905404151259624e-17	1.1121835411894256e-22
72200000	0.0007148029070369549	-1.0414110640504702e-19	-2.4747663000002145e-19	8.22459570481084e-14	1.5015821053043597e-14	0.008570394185046582	4.681161185623064e-25	6.99900236387229e-13	1.106521615036855e-17	8.905404151259624e-17	1.1121835411894256e-22
72300000	0.0007148029070369549	-1.0414110640504702e-19	-2.4747663000002145e-19	8.22459570481084e-14	1.5015821053043597e-14	0.008570394185046582	4.681161185623064e-25	6.99900236387229e-13	1.106521615036855e-17	8.905404151259624e-17	1.1121835411894256e-22
72400000	0.0007148029070369549	-1.0414110640504702e-19	-2.4747663000002145e-19	8.22459570481084e-14	1.5015821053043597e-14	0.008570394185046582	4.681161185623064e-25	6.99900236387229e-13	1.106521615036855e-17	8.905404151259624e-17	1.1121835411894256e-22
72500000	0.0007148029070369549	-1.0414110640504702e-19	-2.4747663000002145e-19	8.22459570481084e-14	1.5015821053043597e-14	0.008570394185046582	4.681161185623064e-25	6.99900236387229e-13	1.106521615036855e-17	8.905404151259624e-17	1.1121835411894256e-22
72600000	0.0007148029070369549	-1.0414110640504702e-19	-2.4747663000002145e-19	8.22459570481084e-14	1.5015821053043597e-14	0.008570394185046582	4.681161185623064e-25	6.99900236387229e-13	1.106521615036855e-17	8.905404151259624e-17	1.1121835411894256e-22
72700000	0.0007148029070369549	-1.0414110640504702e-19	-2.4747663000002145e-19	8.22459570481084e-14	1.5015821053043597e-14	0.008570394185046582	4.681161185623064e-25	6.99900236387229e-13	1.106521615036855e-17	8.905404151259624e-17	1.1121835411894256e-22
72800000	0.0007148029070369549	-1.0414110640504702e-19	-2.4747663000002145e-19	8.22459570481084e-14	1.5015821053043597e-14	0.008570394185046582	4.681161185623064e-25	6.99900236387229e-13	1.106521615036855e-17	8.905404151259624e-17	1.1121835411894256e-22
72900000	0.0007148029070369549	-1.0414110640504702e-19	-2.4747663000002145e-19	8.22459570481084e-14	1.5015821053043597e-14	0.008570394185046582	4.681161185623064e-25	6.99900236387229e-13	1.106521615036855e-17	8.905404151259624e-17	1.1121835411894256e-22
73000000	0.0007148029070369549	-1.0414110640504702e-19	-2.4747663000002145e-19	8.22459570481084e-14	1.5015821053043597e-14	0.008570394185046582	4.681161185623064e-25	6.99900236387229e-13	1.106521615036855e-17	8.905404151259624e-17	1.1121835411894256e-22
73100000	0.0007148029070369549	-1.0414110640504702e-19	-2.4747663000002145e-19	8.22459570481084e-14	1.5015821053043597e-14	0.008570394185046582	4.681161185623064e-25	6.99900236387229e-13	1.106521615036855e-17	8.905404151259624e-17	1.1121835411894256e-22
73200000	0.0007148029070369549	-1.0414110640504702e-19	-2.4747663000002145e-19	8.22459570481084e-14	1.5015821053043597e-14	0.008570394185046582	4.681161185623064e-25	6.99900236387229e-13	1.106521615036855e-17	8.905404151259624e-17	1.1121835411894256e-22
73300000	0.0007148029070369549	-1.0414110640504702e-19	-2.4747663000002145e-19	8.22459570481084e-14	1.5015821053043597e-14	0.008570394185046582	4.681161185623064e-25	6.99900236387229e-13	1.106521615036855e-17	8.905404151259624e-17	1.1121835411894256e-22
73400000	0.0007148029070369549	-1.0414110640504702e-19	-2.4747663000002145e-19	8.22459570481084e-14	1.5015821053043597e-14	0.008570394185046582	4.681161185623064e-25	6.99900236387229e-13	1.106521615036855e-17	8.905404151259624e-17	1.1121835411894256e-22
73500000	0.0007148029070369549	-1.0414110640504702e-19	-2.4747663000002145e-19	8.22459570481084e-14	1.5015821053043597e-14	0.008570394185046582	4.681161185623064e-25	6.99900236387229e-13	1.106521615036855e-17	8.905404151259624e-17	1.1121835411894256e-22
73600000	0.0007148029070369549	-1.0414110640504702e-19	-2.4747663000002145e-19	8.22459570481084e-14	1.5015821053043597e-14	0.008570394185046582	4.681161185623064e-25	6.99900236387229e-13	1.106521615036855e-17	8.905404151259624e-17	1.1121835411894256e-22
73700000	0.0007148029070369549	-1.0414110640504702e-19	-2.4747663000002145e-19	8.224595704810842e-14	1.5015821053043597e-14	0.008570394185046582	4.681161185623064e-25	6.99900236387229e-13	1.106521615036855e-17	8.905404151259624e-17	1.1121835411894256e-22
73800000	0.0007148029070369549	-1.0414110640504702e-19	-2.4747663000002145e-19	8.224595704810842e-14	1.5015821053043597e-14	0.008570394185046582	4.681161185623064e-25	6.99900236387229e-13	1.106521615036855e-17	8.905404151259624e-17	1.1121835411894256e-22
73900000	0.0007148029070369549	-1.0414110640504702e-19	-2.4747663000002145e-19	8.224595704810842e-14	1.5015821053043597e-14	0.008570394185046582	4.681161185623064e-25	6.99900236387229e-13	1.106521615036855e-17	8.905404151259624e-17	1.1121835411894256e-22
74000000	0.0007148029070369549	-1.0414110640504702e-19	-2.4747663000002145e-19	8.224595704810842e-14	1.5015821053043597e-14	0.008570394185046582	4.681161185623064e-25	6.99900236387229e-13	1.106521615036855e-17	8.905404151259624e-17	1.1121835411894256e-22
74100000	0.0007148029070369549	-1.0414110640504702e-19	-2.4747663000002145e-19	8.224595704810842e-14	1.5015821053043597e-14	0.008570394185046582	4.681161185623064e-25	6.99900236387229e-13	1.106521615036855e-17	8.905404151259624e-17	1.1121835411894256e-22
74200000	0.0007148029070369549	-1.0414110640504702e-19	-2.4747663000002145e-19	8.224595704810842e-14	1.5015821053043597e-14	0.008570394185046582	4.681161185623064e-25	6.99900236387229e-13	1.106521615036855e-17	8.905404151259624e-17	1.1121835411894256e-22
74300000	0.0007148029070369549	-1.0414110640504702e-19	-2.4747663000002145e-19	8.224595704810842e-14	1.5015821053043597e-14	0.008570394185046582	4.681161185623064e-25	6.99900236387229e-13	1.106521615036855e-17	8.905404151259624e-17	1.1121835411894256e-22
74400000	0.0007148029070369549	-1.0414110640504702e-19	-2.4747663000002145e-19	8.224595704810842e-14	1.5015821053043597e-14	0.008570394185046582	4.681161185623064e-25	6.99900236387229e-13	1.106521615036855e-17	8.905404151259624e-17	1.1121835411894256e-22
74500000	0.0007148029070369549	-1.0414110640504702e-19	-2.4747663000002145e-19	8.224595704810842e-14	1.5015821053043597e-14	0.008570394185046582	4.681161185623064e-25	6.99900236387229e-13	1.106521615036855e-17	8.905404151259624e-17	1.1121835411894256e-22
74600000	0.0007148029070369549	-1.0414110640504702e-19	-2.4747663000002145e-19	8.224595704810842e-14	1.5015821053043597e-14	0.008570394185046582	4.681161185623064e-25	6.99900236387229e-13	1.106521615036855e-17	8.905404151259624e-17	1.1121835411894256e-22
74700000	0.0007148029070369549	-1.0414110640504702e-19	-2.4747663000002145e-19	8.224595704810842e-14	1.5015821053043597e-14	0.008570394185046582	4.681161185623064e-25	6.99900236387229e-13	1.106521615036855e-17	8.905404151259624e-17	1.1121835411894256e-22
74800000	0.0007148029070369549	-1.0414110640504702e-19	-2.4747663000002145e-19	8.224595704810842e-14	1.5015821053043597e-14	0.008570394185046582	4.681161185623064e-25	6.99900236387229e-13	1.106521615036855e-17	8.905404151259624e-17	1.1121835411894256e-22
74900000	0.0007148029070369549	-1.0414110640504702e-19	-2.4747663000002145e-19	8.224595704810842e-14	1.5015821053043597e-14	0.008570394185046582	4.681161185623064e-25	6.99900236387229e-13	1.106521615036855e-17	8.905404151259624e-17	1.1121835411894256e-22
75000000	0.0007148029070369549	-1.0414110640504702e-19	-2.4747663000002145e-19	8.224595704810842e-14	1.5015821053043597e-14	0.008570394185046582	4.681161185623064e-25	6.99900236387229e-13	1.106521615036855e-17	8.905404151259624e-17	1.1121835411894256e-22
75100000	0.0007148029070369549	-1.0414110640504702e-19	-2.4747663000002145e-19	8.224595704810842e-14	1.5015821053043594e-14	0.008570394185046582	4.681161185623064e-25	6.99900236387229e-13	1.106521615036855e-17	8.905404151259624e-17	1.1121835411894256e-22
75200000	0.0007148029070369549	-1.0414110640504702e-19	-2.4747663000002145e-19	8.224595704810842e-14	1.5015821053043594e-14	0.008570394185046582	4.681161185623064e-25	6.99900236387229e-13	1.106521615036855e-17	8.905404151259624e-17	1.1121835411894256e-22
75300000	0.0007148029070369549	-1.0414110640504702e-19	-2.4747663000002145e-19	8.224595704810842e-14	1.5015821053043594e-14	0.008570394185046582	4.681161185623064e-25	6.99900236387229e-13	1.106521615036855e-17	8.905404151259624e-17	1.1121835411894256e-22
75400000	0.0007148029070369549	-1.0414110640504702e-19	-2.4747663000002145e-19	8.224595704810842e-14	1.5015821053043594e-14	0.008570394185046582	4.681161185623063e-25	6.99900236387229e-13	1.106521615036855e-17	8.905404151259624e-17	1.1121835411894256e-22
75500000	0.0007148029070369549	-1.0414110640504702e-19	-2.4747663000002145e-19	8.224595704810842e-14	1.5015821053043594e-14	0.008570394185046582	4.681161185623063e-25	6.99900236387229e-13	1.106521615036855e-17	8.905404151259624e-17	1.1121835411894256e-22
75600000	0.0007148029070369549	-1.0414110640504702e-19	-2.4747663000002145e-19	8.224595704810842e-14	1.5015821053043594e-14	0.008570394185046582	4.681161185623063e-25	6.99900236387229e-13	1.106521615036855e-17	8.905404151259624e-17	1.1121835411894256e-22
75700000	0.0007148029070369549	-1.0414110640504702e-19	-2.4747663000002145e-19	8.224595704810842e-14	1.5015821053043594e-14	0.008570394185046582	4.681161185623063e-25	6.99900236387229e-13	1.106521615036855e-17	8.905404151259623e-17	1.1121835411894256e-22
75800000	0.0007148029070369549	-1.0414110640504702e-19	-2.4747663000002145e-19	8.224595704810842e-14	1.5015821053043594e-14	0.008570394185046582	4.681161185623063e-25	6.99900236387229e-13	1.106521615036855e-17	8.905404151259623e-17	1.1121835411894256e-22
75900000	0.0007148029070369549	-1.0414110640504702e-19	-2.4747663000002145e-19	8.224595704810842e-14	1.5015821053043594e-14	0.008570394185046582	4.681161185623063e-25	6.99900236387229e-13	1.106521615036855e-17	8.905404151259623e-17	1.1121835411894256e-22
76000000	0.0007148029070369549	-1.0414110640504702e-19	-2.4747663000002145e-19	8.224595704810842e-14	1.5015821053043594e-14	0.008570394185046582	4.681161185623063e-25	6.99900236387229e-13	1.106521615036855e-17	8.905404151259623e-17	1.1121835411894256e-22
76100000	0.0007148029070369549	-1.0414110640504702e-19	-2.4747663000002145e-19	8.224595704810842e-14	1.5015821053043594e-14	0.008570394185046582	4.681161185623063e-25	6.99900236387229e-13	1.106521615036855e-17	8.905404151259623e-17	1.1121835411894256e-22
76200000	0.0007148029070369549	-1.0414110640504702e-19	-2.4747663000002145e-19	8.224595704810842e-14	1.5015821053043594e-14	0.008570394185046582	4.681161185623063e-25	6.99900236387229e-13	1.106521615036855e-17	8.905404151259623e-17	1.1121835411894256e-22
76300000	0.0007148029070369549	-1.0414110640504702e-19	-2.4747663000002145e-19	8.224595704810842e-14	1.5015821053043594e-14	0.008570394185046582	4.681161185623063e-25	6.99900236387229e-13	1.106521615036855e-17	8.905404151259623e-17	1.1121835411894256e-22
76400000	0.0007148029070369549	-1.0414110640504702e-19	-2.4747663000002145e-19	8.224595704810842e-14	1.5015821053043594e-14	0.008570394185046582	4.681161185623063e-25	6.99900236387229e-13	1.106521615036855e-17	8.905404151259623e-17	1.1121835411894256e-22
76500000	0.0007148029070369549	-1.0414110640504702e-19	-2.4747663000002145e-19	8.224595704810842e-14	1.5015821053043594e-14	0.008570394185046582	4.681161185623063e-25	6.99900236387229e-13	1.106521615036855e-17	8.905404151259623e-17	1.1121835411894256e-22
76600000	0.0007148029070369549	-1.0414110640504702e-19	-2.4747663000002145e-19	8.224595704810842e-14	1.5015821053043594e-14	0.008570394185046582	4.681161185623063e-25	6.99900236387229e-13	1.106521615036855e-17	8.905404151259623e-17	1.1121835411894256e-22
76700000	0.0007148029070369549	-1.0414110640504702e-19	-2.4747663000002145e-19	8.224595704810842e-14	1.5015821053043594e-14	0.008570394185046582	4.681161185623063e-25	6.99900236387229e-13	1.106521615036855e-17	8.905404151259623e-17	1.1121835411894256e-22
76800000	0.0007148029070369549	-1.0414110640504702e-19	-2.4747663000002145e-19	8.224595704810842e-14	1.5015821053043594e-14	0.008570394185046582	4.681161185623063e-25	6.99900236387229e-13	1.106521615036855e-17	8.905404151259623e-17	1.1121835411894256e-22
76900000	0.0007148029070369549	-1.0414110640504702e-19	-2.4747663000002145e-19	8.224595704810842e-14	1.5015821053043594e-14	0.008570394185046582	4.681161185623063e-25	6.99900236387229e-13	1.106521615036855e-17	8.905404151259623e-17	1.1121835411894256e-22
77000000	0.0007148029070369549	-1.0414110640504702e-19	-2.4747663000002145e-19	8.224595704810842e-14	1.5015821053043594e-14	0.008570394185046582	4.681161185623063e-25	6.99900236387229e-13	1.106521615036855e-17	8.905404151259623e-17	1.1121835411894256e-22
77100000	0.0007148029070369549	-1.0414110640504702e-19	-2.4747663000002145e-19	8.224595704810842e-14	1.5015821053043594e-14	0.008570394185046582	4.681161185623063e-25	6.99900236387229e-13	1.106521615036855e-17	8.905404151259623e-17	1.1121835411894256e-22
77200000	0.0007148029070369549	-1.0414110640504702e-19	-2.4747663000002145e-19	8.224595704810842e-14	1.5015821053043594e-14	0.008570394185046582	4.681161185623063e-25	6.99900236387229e-13	1.106521615036855e-17	8.905404151259623e-17	1.1121835411894256e-22
77300000	0.0007148029070369549	-1.0414110640504702e-19	-2.4747663000002145e-19	8.224595704810842e-14	1.5015821053043594e-14	0.008570394185046582	4.681161185623063e-25	6.99900236387229e-13	1.106521615036855e-17	8.905404151259623e-17	1.1121835411894256e-22
77400000	0.0007148029070369549	-1.0414110640504702e-19	-2.4747663000002145e-19	8.224595704810842e-14	1.5015821053043594e-14	0.008570394185046582	4.681161185623063e-25	6.99900236387229e-13	1.106521615036855e-17	8.905404151259623e-17	1.1121835411894256e-22
77500000	0.0007148029070369549	-1.0414110640504702e-19	-2.4747663000002145e-19	8.224595704810842e-14	1.5015821053043594e-14	0.008570394185046582	4.681161185623063e-25	6.99900236387229e-13	1.106521615036855e-17	8.905404151259623e-17	1.1121835411894256e-22
77600000	0.0007148029070369549	-1.0414110640504702e-19	-2.4747663000002145e-19	8.224595704810842e-14	1.5015821053043594e-14	0.008570394185046582	4.681161185623063e-25	6.99900236387229e-13	1.106521615036855e-17	8.905404151259623e-17	1.1121835411894256e-22
77700000	0.0007148029070369549	-1.0414110640504702e-19	-2.4747663000002145e-19	8.224595704810842e-14	1.5015821053043594e-14	0.008570394185046582	4.681161185623063e-25	6.99900236387229e-13	1.106521615036855e-17	8.905404151259623e-17	1.1121835411894256e-22
77800000	0.0007148029070369549	-1.0414110640504702e-19	-2.4747663000002145e-19	8.224595704810842e-14	1.5015821053043594e-14	0.008570394185046582	4.681161185623063e-25	6.99900236387229e-13	1.106521615036855e-17	8.905404151259623e-17	1.1121835411894256e-22
77900000	0.0007148029070369549	-1.0414110640504702e-19	-2.4747663000002145e-19	8.224595704810842e-14	1.5015821053043594e-14	0.008570394185046582	4.681161185623063e-25	6.99900236387229e-13	1.106521615036855e-17	8.905404151259623e-17	1.1121835411894256e-22
78000000	0.0007148029070369549	-1.0414110640504702e-19	-2.4747663000002145e-19	8.224595704810842e-14	1.5015821053043594e-14	0.008570394185046582	4.681161185623063e-25	6.99900236387229e-13	1.106521615036855e-17	8.905404151259623e-17	1.1121835411894256e-22
78100000	0.0007148029070369549	-1.0414110640504702e-19	-2.4747663000002145e-19	8.224595704810842e-14	1.5015821053043594e-14	0.008570394185046582	4.681161185623063e-25	6.99900236387229e-13	1.106521615036855e-17	8.905404151259623e-17	1.1121835411894256e-22
78200000	0.0007148029070369549	-1.0414110640504702e-19	-2.4747663000002145e-19	8.224595704810842e-14	1.5015821053043594e-14	0.008570394185046582	4.681161185623063e-25	6.99900236387229e-13	1.106521615036855e-17	8.905404151259623e-17	1.1121835411894256e-22
78300000	0.0007148029070369549	-1.0414110640504702e-19	-2.4747663000002145e-19	8.224595704810842e-14	1.5015821053043594e-14	0.008570394185046582	4.681161185623063e-25	6.99900236387229e-13	1.106521615036855e-17	8.905404151259623e-17	1.1121835411894256e-22
78400000	0.0007148029070369549	-1.0414110640504702e-19	-2.4747663000002145e-19	8.224595704810842e-14	1.5015821053043594e-14	0.008570394185046582	4.681161185623063e-25	6.99900236387229e-13	1.106521615036855e-17	8.905404151259623e-17	1.1121835411894256e-22
78500000	0.0007148029070369549	-1.0414110640504702e-19	-2.4747663000002145e-19	8.224595704810842e-14	1.5015821053043594e-14	0.008570394185046582	4.681161185623063e-25	6.99900236387229e-13	1.106521615036855e-17	8.905404151259623e-17	1.1121835411894256e-22
78600000	0.0007148029070369549	-1.0414110640504702e-19	-2.4747663000002145e-19	8.224595704810842e-14	1.5015821053043594e-14	0.008570394185046582	4.681161185623063e-25	6.99900236387229e-13	1.106521615036855e-17	8.905404151259623e-17	1.1121835411894256e-22
78700000	0.0007148029070369549	-1.0414110640504702e-19	-2.4747663000002145e-19	8.224595704810842e-14	1.5015821053043594e-14	0.008570394185046582	4.681161185623063e-25	6.99900236387229e-13	1.106521615036855e-17	8.905404151259623e-17	1.1121835411894256e-22
78800000	0.0007148029070369549	-1.0414110640504702e-19	-2.4747663000002145e-19	8.224595704810842e-14	1.5015821053043594e-14	0.008570394185046582	4.681161185623063e-25	6.99900236387229e-13	1.106521615036855e-17	8.905404151259623e-17	1.1121835411894256e-22
78900000	0.0007148029070369549	-1.0414110640504702e-19	-2.4747663000002145e-19	8.224595704810842e-14	1.5015821053043594e-14	0.008570394185046582	4.681161185623063e-25	6.99900236387229e-13	1.106521615036855e-17	8.905404151259623e-17	1.1121835411894256e-22
79000000	0.0007148029070369549	-1.0414110640504702e-19	-2.4747663000002145e-19	8.224595704810842e-14	1.5015821053043594e-14	0.008570394185046582	4.681161185623063e-25	6.99900236387229e-13	1.106521615036855e-17	8.905404151259623e-17	1.1121835411894256e-22
79100000	0.0007148029070369549	-1.0414110640504702e-19	-2.4747663000002145e-19	8.224595704810842e-14	1.5015821053043594e-14	0.008570394185046582	4.681161185623063e-25	6.99900236387229e-13	1.106521615036855e-17	8.905404151259623e-17	1.1121835411894256e-22
79200000	0.0007148029070369549	-1.0414110640504702e-19	-2.4747663000002145e-19	8.224595704810842e-14	1.5015821053043594e-14	0.008570394185046582	4.681161185623063e-25	6.99900236387229e-13	1.106521615036855e-17	8.905404151259623e-17	1.1121835411894256e-22
79300000	0.0007148029070369549	-1.0414110640504702e-19	-2.4747663000002145e-19	8.224595704810842e-14	1.5015821053043594e-14	0.008570394185046582	4.681161185623063e-25	6.99900236387229e-13	1.106521615036855e-17	8.905404151259623e-17	1.1121835411894256e-22
79400000	0.0007148029070369549	-1.0414110640504702e-19	-2.4747663000002145e-19	8.224595704810842e-14	1.5015821053043594e-14	0.008570394185046582	4.681161185623063e-25	6.99900236387229e-13	1.106521615036855e-17	8.905404151259623e-17	1.1121835411894256e-22
79500000	0.0007148029070369549	-1.0414110640504702e-19	-2.4747663000002145e-19	8.224595704810842e-14	1.5015821053043594e-14	0.008570394185046582	4.681161185623063e-25	6.99900236387229e-13	1.106521615036855e-17	8.905404151259623e-17	1.1121835411894256e-22
79600000	0.0007148029070369549	-1.0414110640504702e-19	-2.4747663000002145e-19	8.224595704810842e-14	1.5015821053043594e-14	0.008570394185046582	4.681161185623063e-25	6.99900236387229e-13	1.106521615036855e-17	8.905404151259623e-17	1.1121835411894256e-22
79700000	0.0007148029070369549	-1.0414110640504702e-19	-2.4747663000002145e-19	8.224595704810842e-14	1.5015821053043594e-14	0.008570394185046582	4.681161185623063e-25	6.99900236387229e-13	1.106521615036855e-17	8.905404151259623e-17	1.1121835411894256e-22
79800000	0.0007148029070369549	-1.0414110640504702e-19	-2.4747663000002145e-19	8.224595704810842e-14	1.5015821053043594e-14	0.008570394185046582	4.681161185623063e-25	6.99900236387229e-13	1.106521615036855e-17	8.905404151259623e-17	1.1121835411894256e-22
79900000	0.0007148029070369549	-1.0414110640504702e-19	-2.4747663000002145e-19	8.224595704810842e-14	1.5015821053043594e-14	0.008570394185046582	4.681161185623063e-25	6.99900236387229e-13	1.106521615036855e-17	8.905404151259623e-17	1.1121835411894256e-22
80000000	0.0007148029070369549	-1.0414110640504702e-19	-2.4747663000002145e-19	8.224595704810842e-14	1.5015821053043594e-14	0.008570394185046582	4.681161185623063e-25	6.99900236387229e-13	1.106521615036855e-17	8.905404151259623e-17	1.1121835411894256e-22
80100000	0.0007148029070369549	-1.0414110640504702e-19	-2.4747663000002145e-19	8.224595704810842e-14	1.5015821053043594e-14	0.008570394185046582	4.681161185623063e-25	6.99900236387229e-13	1.106521615036855e-17	8.905404151259623e-17	1.1121835411894256e-22
80200000	0.0007148029070369549	-1.0414110640504702e-19	-2.4747663000002145e-19	8.224595704810842e-14	1.5015821053043594e-14	0.008570394185046582	4.681161185623063e-25	6.99900236387229e-13	1.106521615036855e-17	8.905404151259623e-17	1.1121835411894256e-22
80300000	0.0007148029070369549	-1.0414110640504702e-19	-2.4747663000002145e-19	8.224595704810842e-14	1.5015821053043594e-14	0.008570394185046582	4.681161185623063e-25	6.99900236387229e-13	1.106521615036855e-17	8.905404151259623e-17	1.1121835411894256e-22
80400000	0.0007148029070369549	-1.0414110640504702e-19	-2.4747663000002145e-19	8.224595704810842e-14	1.5015821053043594e-14	0.008570394185046582	4.681161185623063e-25	6.99900236387229e-13	1.106521615036855e-17	8.905404151259623e-17	1.1121835411894256e-22
80500000	0.0007148029070369549	-1.0414110640504702e-19	-2.4747663000002145e-19	8.224595704810842e-14	1.5015821053043594e-14	0.008570394185046582	4.681161185623063e-25	6.99900236387229e-13	1.106521615036855e-17	8.905404151259623e-17	1.1121835411894256e-22
80600000	0.0007148029070369549	-1.0414110640504702e-19	-2.4747663000002145e-19	8.224595704810842e-14	1.5015821053043594e-14	0.008570394185046582	4.681161185623063e-25	6.99900236387229e-13	1.106521615036855e-17	8.905404151259623e-17	1.1121835411894256e-22
80700000	0.0007148029070369549	-1.0414110640504702e-19	-2.4747663000002145e-19	8.224595704810842e-14	1.5015821053043594e-14	0.008570394185046582	4.681161185623063e-25	6.99900236387229e-13	1.106521615036855e-17	8.905404151259623e-17	1.1121835411894256e-22
80800000	0.0007148029070369549	-1.0414110640504702e-19	-2.4747663000002145e-19	8.224595704810842e-14	1.5015821053043594e-14	0.008570394185046582	4.681161185623063e-25	6.99900236387229e-13	1.106521615036855e-17	8.905404151259623e-17	1.1121835411894256e-22
80900000	0.0007148029070369549	-1.0414110640504702e-19	-2.4747663000002145e-19	8.224595704810842e-14	1.5015821053043594e-14	0.008570394185046582	4.681161185623063e-25	6.99900236387229e-13	1.106521615036855e-17	8.905404151259623e-17	1.1121835411894256e-22
81000000	0.0007148029070369549	-1.0414110640504702e-19	-2.4747663000002145e-19	8.224595704810842e-14	1.5015821053043594e-14	0.008570394185046582	4.681161185623063e-25	6.99900236387229e-13	1.106521615036855e-17	8.905404151259623e-17	1.1121835411894256e-22
81100000	0.0007148029070369549	-1.0414110640504702e-19	-2.4747663000002145e-19	8.224595704810842e-14	1.5015821053043594e-14	0.008570394185046582	4.681161185623063e-25	6.99900236387229e-13	1.106521615036855e-17	8.905404151259623e-17	1.1121835411894256e-22
81200000	0.0007148029070369549	-1.0414110640504702e-19	-2.4747663000002145e-19	8.224595704810842e-14	1.5015821053043594e-14	0.008570394185046582	4.681161185623063e-25	6.99900236387229e-13	1.106521615036855e-17	8.905404151259623e-17	1.1121835411894256e-22
81300000	0.0007148029070369549	-1.0414110640504702e-19	-2.4747663000002145e-19	8.224595704810842e-14	1.5015821053043594e-14	0.008570394185046582	4.681161185623063e-25	6.99900236387229e-13	1.106521615036855e-17	8.905404151259623e-17	1.1121835411894256e-22
81400000	0.0007148029070369549	-1.0414110640504702e-19	-2.4747663000002145e-19	8.224595704810842e-14	1.5015821053043594e-14	0.008570394185046582	4.681161185623063e-25	6.99900236387229e-13	1.106521615036855e-17	8.905404151259623e-17	1.1121835411894256e-22
81500000	0.0007148029070369549	-1.0414110640504702e-19	-2.4747663000002145e-19	8.224595704810842e-14	1.5015821053043594e-14	0.008570394185046582	4.681161185623063e-25	6.99900236387229e-13	1.106521615036855e-17	8.905404151259623e-17	1.1121835411894256e-22
81600000	0.0007148029070369549	-1.0414110640504702e-19	-2.4747663000002145e-19	8.224595704810842e-14	1.5015821053043594e-14	0.008570394185046582	4.681161185623063e-25	6.99900236387229e-13	1.106521615036855e-17	8.905404151259623e-17	1.1121835411894256e-22
81700000	0.0007148029070369549	-1.0414110640504702e-19	-2.4747663000002145e-19	8.224595704810842e-14	1.5015821053043594e-14	0.008570394185046582	4.681161185623063e-25	6.99900236387229e-13	1.106521615036855e-17	8.905404151259623e-17	1.1121835411894256e-22
81800000	0.0007148029070369549	-1.0414110640504702e-19	-2.4747663000002145e-19	8.224595704810842e-14	1.5015821053043594e-14	0.008570394185046582	4.681161185623063e-25	6.99900236387229e-13	1.106521615036855e-17	8.905404151259623e-17	1.1121835411894256e-22
81900000	0.0007148029070369549	-1.0414110640504702e-19	-2.4747663000002145e-19	8.224595704810842e-14	1.5015821053043594e-14	0.008570394185046582	4.681161185623063e-25	6.99900236387229e-13	1.106521615036855e-17	8.905404151259623e-17	1.1121835411894256e-22
82000000	0.0007148029070369549	-1.0414110640504702e-19	-2.4747663000002145e-19	8.224595704810842e-14	1.5015821053043594e-14	0.008570394185046582	4.681161185623063e-25	6.99900236387229e-13	1.106521615036855e-17	8.905404151259623e-17	1.1121835411894256e-22
82100000	0.0007148029070369549	-1.0414110640504702e-19	-2.4747663000002145e-19	8.224595704810842e-14	1.5015821053043594e-14	0.008570394185046582	4.681161185623063e-25	6.99900236387229e-13	1.106521615036855e-17	8.905404151259623e-17	1.1121835411894256e-22
82200000	0.0007148029070369549	-1.0414110640504702e-19	-2.4747663000002145e-19	8.224595704810842e-14	1.5015821053043594e-14	0.008570394185046582	4.681161185623063e-25	6.99900236387229e-13	1.106521615036855e-17	8.905404151259623e-17	1.1121835411894256e-22
82300000	0.0007148029070369549	-1.0414110640504702e-19	-2.4747663000002145e-19	8.224595704810842e-14	1.5015821053043594e-14	0.008570394185046582	4.681161185623063e-25	6.99900236387229e-13	1.106521615036855e-17	8.905404151259623e-17	1.1121835411894256e-22
82400000	0.0007148029070369549	-1.0414110640504702e-19	-2.4747663000002145e-19	8.224595704810842e-14	1.5015821053043594e-14	0.008570394185046582	4.681161185623063e-25	6.99900236387229e-13	1.106521615036855e-17	8.905404151259623e-17	1.1121835411894256e-22
82500000	0.0007148029070369549	-1.0414110640504702e-19	-2.4747663000002145e-19	8.224595704810842e-14	1.5015821053043594e-14	0.008570394185046582	4.681161185623063e-25	6.99900236387229e-13	1.106521615036855e-17	8.905404151259623e-17	1.1121835411894256e-22
82600000	0.0007148029070369549	-1.0414110640504702e-19	-2.4747663000002145e-19	8.224595704810842e-14	1.5015821053043594e-14	0.008570394185046582	4.681161185623063e-25	6.99900236387229e-13	1.106521615036855e-17	8.905404151259623e-17	1.1121835411894256e-22
82700000	0.0007148029070369549	-1.0414110640504702e-19	-2.4747663000002145e-19	8.224595704810842e-14	1.5015821053043594e-14	0.008570394185046582	4.681161185623063e-25	6.99900236387229e-13	1.106521615036855e-17	8.905404151259623e-17	1.1121835411894256e-22
82800000	0.0007148029070369549	-1.0414110640504702e-19	-2.4747663000002145e-19	8.224595704810842e-14	1.5015821053043594e-14	0.008570394185046582	4.681161185623063e-25	6.99900236387229e-13	1.106521615036855e-17	8.905404151259623e-17	1.1121835411894256e-22
82900000	0.0007148029070369549	-1.0414110640504702e-19	-2.4747663000002145e-19	8.224595704810842e-14	1.5015821053043594e-14	0.008570394185046582	4.681161185623063e-25	6.99900236387229e-13	1.106521615036855e-17	8.905404151259623e-17	1.1121835411894256e-22
83000000	0.0007148029070369549	-1.0414110640504702e-19	-2.4747663000002145e-19	8.224595704810842e-14	1.5015821053043594e-14	0.008570394185046582	4.681161185623063e-25	6.99900236387229e-13	1.106521615036855e-17	8.905404151259623e-17	1.1121835411894256e-22
83100000	0.0007148029070369549	-1.0414110640504702e-19	-2.4747663000002145e-19	8.224595704810842e-14	1.5015821053043594e-14	0.008570394185046582	4.681161185623063e-25	6.99900236387229e-13	1.106521615036855e-17	8.905404151259623e-17	1.1121835411894256e-22
83200000	0.0007148029070369549	-1.0414110640504702e-19	-2.4747663000002145e-19	8.224595704810842e-14	1.5015821053043594e-14	0.008570394185046582	4.681161185623063e-25	6.99900236387229e-13	1.106521615036855e-17	8.905404151259623e-17	1.1121835411894256e-22
83300000	0.0007148029070369549	-1.0414110640504702e-19	-2.4747663000002145e-19	8.224595704810842e-14	1.5015821053043594e-14	0.008570394185046582	4.681161185623063e-25	6.99900236387229e-13	1.106521615036855e-17	8.905404151259623e-17	1.1121835411894256e-22
83400000	0.0007148029070369549	-1.0414110640504702e-19	-2.4747663000002145e-19	8.224595704810842e-14	1.5015821053043594e-14	0.008570394185046582	4.681161185623063e-25	6.99900236387229e-13	1.106521615036855e-17	8.905404151259623e-17	1.1121835411894256e-22
83500000	0.0007148029070369549	-1.0414110640504702e-19	-2.4747663000002145e-19	8.224595704810842e-14	1.5015821053043594e-14	0.008570394185046582	4.681161185623063e-25	6.99900236387229e-13	1.106521615036855e-17	8.905404151259623e-17	1.1121835411894256e-22
83600000	0.0007148029070369549	-1.0414110640504702e-19	-2.4747663000002145e-19	8.224595704810842e-14	1.5015821053043594e-14	0.008570394185046582	4.681161185623063e-25	6.99900236387229e-13	1.106521615036855e-17	8.905404151259623e-17	1.1121835411894256e-22
83700000	0.0007148029070369549	-1.0414110640504702e-19	-2.4747663000002145e-19	8.224595704810842e-14	1.5015821053043594e-14	0.008570394185046582	4.681161185623063e-25	6.99900236387229e-13	1.106521615036855e-17	8.905404151259623e-17	1.1121835411894256e-22
83800000	0.0007148029070369549	-1.0414110640504702e-19	-2.4747663000002145e-19	8.224595704810842e-14	1.5015821053043594e-14	0.008570394185046582	4.681161185623063e-25	6.99900236387229e-13	1.106521615036855e-17	8.905404151259623e-17	1.1121835411894256e-22
83900000	0.0007148029070369549	-1.0414110640504702e-19	-2.4747663000002145e-19	8.224595704810842e-14	1.5015821053043594e-14	0.008570394185046582	4.681161185623063e-25	6.99900236387229e-13	1.106521615036855e-17	8.905404151259623e-17	1.1121835411894256e-22
84000000	0.0007148029070369549	-1.0414110640504702e-19	-2.4747663000002145e-19	8.224595704810842e-14	1.5015821053043594e-14	0.008570394185046582	4.681161185623063e-25	6.99900236387229e-13	1.106521615036855e-17	8.905404151259623e-17	1.1121835411894256e-22
84100000	0.0007148029070369549	-1.0414110640504702e-19	-2.4747663000002145e-19	8.224595704810842e-14	1.5015821053043594e-14	0.008570394185046582	4.681161185623063e-25	6.99900236387229e-13	1.106521615036855e-17	8.905404151259623e-17	1.1121835411894258e-22
84200000	0.0007148029070369549	-1.0414110640504702e-19	-2.4747663000002145e-19	8.224595704810842e-14	1.5015821053043594e-14	0.008570394185046582	4.681161185623063e-25	6.99900236387229e-13	1.106521615036855e-17	8.905404151259623e-17	1.1121835411894258e-22
84300000	0.0007148029070369549	-1.0414110640504702e-19	-2.4747663000002145e-19	8.224595704810842e-14	1.5015821053043594e-14	0.008570394185046582	4.681161185623063e-25	6.99900236387229e-13	1.106521615036855e-17	8.905404151259623e-17	1.1121835411894258e-22
84400000	0.0007148029070369549	-1.0414110640504702e-19	-2.4747663000002145e-19	8.224595704810842e-14	1.5015821053043594e-14	0.008570394185046582	4.681161185623063e-25	6.99900236387229e-13	1.106521615036855e-17	8.905404151259623e-17	1.1121835411894258e-22
84500000	0.0007148029070369549	-1.0414110640504702e-19	-2.4747663000002145e-19	8.224595704810842e-14	1.5015821053043594e-14	0.008570394185046582	4.681161185623063e-25	6.99900236387229e-13	1.106521615036855e-17	8.905404151259623e-17	1.1121835411894258e-22
84600000	0.0007148029070369549	-1.0414110640504702e-19	-2.4747663000002145e-19	8.224595704810842e-14	1.5015821053043594e-14	0.008570394185046582	4.681161185623063e-25	6.99900236387229e-13	1.106521615036855e-17	8.905404151259623e-17	1.1121835411894258e-22
84700000	0.0007148029070369549	-1.0414110640504702e-19	-2.4747663000002145e-19	8.224595704810842e-14	1.5015821053043594e-14	0.008570394185046582	4.681161185623063e-25	6.99900236387229e-13	1.106521615036855e-17	8.905404151259623e-17	1.1121835411894258e-22
84800000	0.0007148029070369549	-1.0414110640504702e-19	-2.4747663000002145e-19	8.224595704810842e-14	1.5015821053043594e-14	0.008570394185046582	4.681161185623063e-25	6.99900236387229e-13	1.106521615036855e-17	8.905404151259623e-17	1.1121835411894258e-22
84900000	0.0007148029070369549	-1.0414110640504702e-19	-2.4747663000002145e-19	8.224595704810842e-14	1.5015821053043594e-14	0.008570394185046582	4.681161185623063e-25	6.99900236387229e-13	1.106521615036855e-17	8.905404151259623e-17	1.1121835411894258e-22
85000000	0.0007148029070369548	-1.0414110640504702e-19	-2.4747663000002145e-19	8.224595704810842e-14	1.5015821053043594e-14	0.008570394185046582	4.681161185623063e-25	6.99900236387229e-13	1.106521615036855e-17	8.905404151259623e-17	1.1121835411894258e-22
85100000	0.0007148029070369548	-1.0414110640504702e-19	-2.4747663000002145e-19	8.224595704810842e-14	1.5015821053043594e-14	0.008570394185046582	4.681161185623063e-25	6.999002363872291e-13	1.106521615036855e-17	8.905404151259623e-17	1.1121835411894258e-22
85200000	0.0007148029070369548	-1.0414110640504702e-19	-2.4747663000002145e-19	8.224595704810842e-14	1.5015821053043594e-14	0.008570394185046582	4.681161185623063e-25	6.999002363872291e-13	1.106521615036855e-17	8.905404151259623e-17	1.1121835411894258e-22
85300000	0.0007148029070369548	-1.0414110640504702e-19	-2.4747663000002145e-19	8.224595704810842e-14	1.5015821053043594e-14	0.008570394185046582	4.681161185623063e-25	6.999002363872291e-13	1.106521615036855e-17	8.905404151259623e-17	1.1121835411894258e-22
85400000	0.0007148029070369548	-1.0414110640504702e-19	-2.4747663000002145e-19	8.224595704810842e-14	1.5015821053043594e-14	0.008570394185046582	4.681161185623063e-25	6.999002363872291e-13	1.106521615036855e-17	8.905404151259624e-17	1.1121835411894258e-22
85500000	0.0007148029070369548	-1.0414110640504702e-19	-2.4747663000002145e-19	8.224595704810842e-14	1.5015821053043594e-14	0.008570394185046582	4.681161185623063e-25	6.999002363872291e-13	1.106521615036855e-17	8.905404151259624e-17	1.1121835411894258e-22
85600000	0.0007148029070369548	-1.0414110640504702e-19	-2.4747663000002145e-19	8.224595704810842e-14	1.5015821053043597e-14	0.008570394185046582	4.681161185623063e-25	6.999002363872291e-13	1.106521615036855e-17	8.905404151259624e-17	1.1121835411894258e-22
85700000	0.0007148029070369548	-1.0414110640504702e-19	-2.4747663000002145e-19	8.224595704810842e-14	1.5015821053043597e-14	0.008570394185046582	4.681161185623063e-25	6.999002363872291e-13	1.1065216150368552e-17	8.905404151259624e-17	1.1121835411894258e-22
85800000	0.0007148029070369548	-1.0414110640504702e-19	-2.4747663000002145e-19	8.224595704810842e-14	1.5015821053043597e-14	0.008570394185046582	4.681161185623063e-25	6.999002363872291e-13	1.1065216150368552e-17	8.905404151259624e-17	1.1121835411894258e-22
85900000	0.0007148029070369548	-1.0414110640504702e-19	-2.4747663000002145e-19	8.224595704810842e-14	1.5015821053043597e-14	0.008570394185046582	4.681161185623063e-25	6.999002363872291e-13	1.1065216150368552e-17	8.905404151259624e-17	1.1121835411894258e-22
86000000	0.0007148029070369548	-1.0414110640504702e-19	-2.4747663000002145e-19	8.224595704810842e-14	1.5015821053043597e-14	0.008570394185046582	4.681161185623064e-25	6.999002363872291e-13	1.1065216150368552e-17	8.905404151259624e-17	1.1121835411894258e-22
86100000	0.0007148029070369548	-1.0414110640504702e-19	-2.4747663000002145e-19	8.224595704810842e-14	1.5015821053043597e-14	0.008570394185046582	4.681161185623064e-25	6.999002363872291e-13	1.1065216150368552e-17	8.905404151259624e-17	1.1121835411894258e-22
86200000	0.0007148029070369548	-1.0414110640504702e-19	-2.4747663000002145e-19	8.224595704810842e-14	1.5015821053043597e-14	0.008570394185046582	4.681161185623064e-25	6.999002363872291e-13	1.1065216150368552e-17	8.905404151259624e-17	1.1121835411894258e-22
86300000	0.0007148029070369548	-1.0414110640504702e-19	-2.4747663000002145e-19	8.224595704810842e-14	1.5015821053043597e-14	0.008570394185046582	4.681161185623064e-25	6.999002363872291e-13	1.1065216150368552e-17	8.905404151259624e-17	1.1121835411894258e-22
86400000	0.0007148029070369548	-1.0414110640504702e-19	-2.4747663000002145e-19	8.224595704810842e-14	1.5015821053043597e-14	0.008570394185046582	4.681161185623064e-25	6.999002363872291e-13	1.1065216150368552e-17	8.905404151259624e-17	1.1121835411894258e-22
86500000	0.0007148029070369548	-1.0414110640504702e-19	-2.4747663000002145e-19	8.224595704810842e-14	1.5015821053043597e-14	0.008570394185046582	4.681161185623064e-25	6.999002363872291e-13	1.1065216150368552e-17	8.905404151259624e-17	1.1121835411894258e-22
86600000	0.0007148029070369548	-1.0414110640504702e-19	-2.4747663000002145e-19	8.224595704810842e-14	1.5015821053043597e-14	0.008570394185046582	4.681161185623064e-25	6.999002363872291e-13	1.1065216150368552e-17	8.905404151259624e-17	1.1121835411894258e-22
86700000	0.0007148029070369548	-1.0414110640504702e-19	-2.4747663000002145e-19	8.224595704810842e-14	1.5015821053043597e-14	0.008570394185046582	4.681161185623064e-25	6.999002363872291e-13	1.1065216150368552e-17	8.905404151259624e-17	1.1121835411894258e-22
86800000	0.0007148029070369548	-1.0414110640504702e-19	-2.4747663000002145e-19	8.224595704810842e-14	1.5015821053043597e-14	0.008570394185046582	4.681161185623064e-25	6.999002363872291e-13	1.1065216150368552e-17	8.905404151259624e-17	1.1121835411894258e-22
86900000	0.0007148029070369548	-1.0414110640504702e-19	-2.4747663000002145e-19	8.224595704810842e-14	1.5015821053043597e-14	0.008570394185046582	4.681161185623064e-25	6.999002363872291e-13	1.1065216150368552e-17	8.905404151259624e-17	1.1121835411894258e-22
87000000	0.0007148029070369548	-1.0414110640504702e-19	-2.4747663000002145e-19	8.224595704810842e-14	1.5015821053043597e-14	0.008570394185046582	4.681161185623064e-25	6.999002363872291e-13	1.1065216150368552e-17	8.905404151259624e-17	1.1121835411894258e-22
87100000	0.0007148029070369548	-1.0414110640504702e-19	-2.4747663000002145e-19	8.224595704810842e-14	1.5015821053043597e-14	0.008570394185046582	4.681161185623064e-25	6.999002363872291e-13	1.1065216150368552e-17	8.905404151259624e-17	1.1121835411894258e-22
87200000	0.0007148029070369548	-1.0414110640504702e-19	-2.4747663000002145e-19	8.224595704810842e-14	1.5015821053043597e-14	0.008570394185046582	4.681161185623064e-25	6.999002363872291e-13	1.1065216150368552e-17	8.905404151259624e-17	1.1121835411894258e-22
87300000	0.0007148029070369548	-1.0414110640504702e-19	-2.4747663000002145e-19	8.224595704810842e-14	1.5015821053043597e-14	0.008570394185046582	4.681161185623064e-25	6.999002363872291e-13	1.1065216150368552e-17	8.905404151259624e-17	1.1121835411894258e-22
87400000	0.0007148029070369548	-1.0414110640504702e-19	-2.4747663000002145e-19	8.224595704810842e-14	1.5015821053043597e-14	0.008570394185046582	4.681161185623064e-25	6.999002363872291e-13	1.1065216150368552e-17	8.905404151259624e-17	1.1121835411894258e-22
87500000	0.0007148029070369548	-1.0414110640504702e-19	-2.4747663000002145e-19	8.224595704810842e-14	1.5015821053043597e-14	0.008570394185046582	4.681161185623064e-25	6.999002363872291e-13	1.1065216150368552e-17	8.905404151259624e-17	1.1121835411894258e-22
87600000	0.0007148029070369548	-1.0414110640504702e-19	-2.4747663000002145e-19	8.224595704810842e-14	1.5015821053043597e-14	0.008570394185046582	4.681161185623064e-25	6.999002363872291e-13	1.1065216150368552e-17	8.905404151259624e-17	1.1121835411894258e-22
87700000	0.0007148029070369548	-1.0414110640504702e-19	-2.4747663000002145e-19	8.224595704810842e-14	1.5015821053043597e-14	0.008570394185046582	4.681161185623064e-25	6.999002363872291e-13	1.1065216150368552e-17	8.905404151259624e-17	1.1121835411894258e-22
87800000	0.0007148029070369548	-1.0414110640504702e-19	-2.4747663000002145e-19	8.224595704810842e-14	1.5015821053043597e-14	0.008570394185046582	4.681161185623064e-25	6.999002363872291e-13	1.1065216150368552e-17	8.905404151259624e-17	1.1121835411894258e-22
87900000	0.0007148029070369548	-1.0414110640504702e-19	-2.4747663000002145e-19	8.224595704810842e-14	1.5015821053043597e-14	0.008570394185046582	4.681161185623064e-25	6.999002363872291e-13	1.1065216150368552e-17	8.905404151259624e-17	1.1121835411894258e-22
88000000	0.0007148029070369548	-1.0414110640504702e-19	-2.4747663000002145e-19	8.224595704810842e-14	1.5015821053043597e-14	0.008570394185046582	4.681161185623064e-25	6.999002363872291e-13	1.1065216150368552e-17	8.905404151259624e-17	1.1121835411894258e-22
88100000	0.0007148029070369548	-1.0414110640504702e-19	-2.4747663000002145e-19	8.224595704810842e-14	1.5015821053043597e-14	0.008570394185046582	4.681161185623064e-25	6.999002363872291e-13	1.1065216150368552e-17	8.905404151259624e-17	1.1121835411894258e-22
88200000	0.0007148029070369548	-1.0414110640504702e-19	-2.4747663000002145e-19	8.224595704810842e-14	1.5015821053043597e-14	0.008570394185046582	4.681161185623064e-25	6.999002363872291e-13	1.1065216150368552e-17	8.905404151259624e-17	1.1121835411894258e-22
88300000	0.0007148029070369548	-1.0414110640504702e-19	-2.4747663000002145e-19	8.224595704810842e-14	1.5015821053043597e-14	0.008570394185046582	4.681161185623064e-25	6.999002363872291e-13	1.1065216150368552e-17	8.905404151259624e-17	1.1121835411894258e-22
88400000	0.0007148029070369548	-1.0414110640504702e-19	-2.4747663000002145e-19	8.224595704810842e-14	1.5015821053043597e-14	0.008570394185046582	4.681161185623064e-25	6.999002363872291e-13	1.1065216150368552e-17	8.905404151259624e-17	1.1121835411894258e-22
88500000	0.0007148029070369548	-1.0414110640504702e-19	-2.4747663000002145e-19	8.224595704810842e-14	1.5015821053043597e-14	0.008570394185046582	4.681161185623064e-25	6.999002363872291e-13	1.1065216150368552e-17	8.905404151259624e-17	1.1121835411894258e-22
88600000	0.0007148029070369548	-1.0414110640504702e-19	-2.4747663000002145e-19	8.224595704810842e-14	1.5015821053043597e-14	0.008570394185046582	4.681161185623064e-25	6.999002363872291e-13	1.1065216150368552e-17	8.905404151259624e-17	1.1121835411894258e-22
88700000	0.0007148029070369548	-1.0414110640504702e-19	-2.4747663000002145e-19	8.224595704810842e-14	1.5015821053043597e-14	0.008570394185046582	4.681161185623064e-25	6.999002363872291e-13	1.1065216150368552e-17	8.905404151259624e-17	1.1121835411894258e-22
88800000	0.0007148029070369548	-1.0414110640504702e-19	-2.4747663000002145e-19	8.224595704810842e-14	1.5015821053043597e-14	0.008570394185046582	4.681161185623064e-25	6.999002363872291e-13	1.1065216150368552e-17	8.905404151259624e-17	1.1121835411894258e-22
88900000	0.0007148029070369548	-1.0414110640504702e-19	-2.4747663000002145e-19	8.224595704810842e-14	1.5015821053043597e-14	0.008570394185046582	4.681161185623064e-25	6.999002363872291e-13	1.1065216150368552e-17	8.905404151259624e-17	1.1121835411894258e-22
89000000	0.0007148029070369548	-1.0414110640504702e-19	-2.4747663000002145e-19	8.224595704810842e-14	1.5015821053043597e-14	0.008570394185046582	4.681161185623064e-25	6.999002363872291e-13	1.1065216150368552e-17	8.905404151259624e-17	1.1121835411894258e-22
89100000	0.0007148029070369548	-1.0414110640504702e-19	-2.4747663000002145e-19	8.224595704810842e-14	1.5015821053043597e-14	0.008570394185046582	4.681161185623064e-25	6.999002363872291e-13	1.1065216150368552e-17	8.905404151259624e-17	1.1121835411894258e-22
89200000	0.0007148029070369548	-1.0414110640504702e-19	-2.4747663000002145e-19	8.224595704810842e-14	1.5015821053043597e-14	0.008570394185046582	4.681161185623064e-25	6.999002363872291e-13	1.1065216150368552e-17	8.905404151259624e-17	1.1121835411894258e-22
89300000	0.0007148029070369548	-1.0414110640504702e-19	-2.4747663000002145e-19	8.224595704810842e-14	1.5015821053043597e-14	0.008570394185046582	4.681161185623064e-25	6.999002363872291e-13	1.1065216150368552e-17	8.905404151259624e-17	1.1121835411894258e-22
89400000	0.0007148029070369548	-1.0414110640504702e-19	-2.4747663000002145e-19	8.224595704810842e-14	1.5015821053043597e-14	0.008570394185046582	4.681161185623064e-25	6.999002363872291e-13	1.1065216150368552e-17	8.905404151259624e-17	1.1121835411894258e-22
89500000	0.0007148029070369548	-1.0414110640504702e-19	-2.4747663000002145e-19	8.224595704810842e-14	1.5015821053043597e-14	0.008570394185046582	4.681161185623064e-25	6.999002363872291e-13	1.1065216150368552e-17	8.905404151259624e-17	1.1121835411894258e-22
89600000	0.0007148029070369548	-1.0414110640504702e-19	-2.4747663000002145e-19	8.224595704810842e-14	1.5015821053043597e-14	0.008570394185046582	4.681161185623064e-25	6.999002363872291e-13	1.1065216150368552e-17	8.905404151259624e-17	1.1121835411894258e-22
89700000	0.0007148029070369548	-1.0414110640504702e-19	-2.4747663000002145e-19	8.224595704810842e-14	1.5015821053043597e-14	0.008570394185046582	4.681161185623064e-25	6.999002363872291e-13	1.1065216150368552e-17	8.905404151259624e-17	1.1121835411894258e-22
89800000	0.0007148029070369548	-1.0414110640504702e-19	-2.4747663000002145e-19	8.224595704810842e-14	1.5015821053043597e-14	0.008570394185046582	4.681161185623064e-25	6.999002363872291e-13	1.1065216150368552e-17	8.905404151259624e-17	1.1121835411894258e-22
89900000	0.0007148029070369548	-1.0414110640504702e-19	-2.4747663000002145e-19	8.224595704810842e-14	1.5015821053043597e-14	0.008570394185046582	4.681161185623064e-25	6.999002363872291e-13	1.1065216150368552e-17	8.905404151259624e-17	1.1121835411894258e-22
90000000	0.0007148029070369548	-1.0414110640504702e-19	-2.4747663000002145e-19	8.224595704810842e-14	1.5015821053043597e-14	0.008570394185046582	4.681161185623064e-25	6.999002363872291e-13	1.1065216150368552e-17	8.905404151259624e-17	1.1121835411894258e-22
90100000	0.0007148029070369548	-1.0414110640504702e-19	-2.4747663000002145e-19	8.224595704810842e-14	1.5015821053043597e-14	0.008570394185046582	4.681161185623064e-25	6.999002363872291e-13	1.1065216150368552e-17	8.905404151259624e-17	1.1121835411894258e-22
90200000	0.0007148029070369548	-1.0414110640504702e-19	-2.4747663000002145e-19	8.224595704810842e-14	1.5015821053043597e-14	0.008570394185046582	4.681161185623064e-25	6.999002363872291e-13	1.1065216150368552e-17	8.905404151259624e-17	1.1121835411894258e-22
90300000	0.0007148029070369548	-1.0414110640504702e-19	-2.4747663000002145e-19	8.224595704810842e-14	1.5015821053043597e-14	0.008570394185046582	4.681161185623064e-25	6.999002363872291e-13	1.1065216150368552e-17	8.905404151259624e-17	1.1121835411894258e-22
90400000	0.0007148029070369548	-1.0414110640504702e-19	-2.4747663000002145e-19	8.224595704810842e-14	1.5015821053043597e-14	0.008570394185046582	4.681161185623064e-25	6.999002363872291e-13	1.1065216150368552e-17	8.905404151259624e-17	1.1121835411894258e-22
90500000	0.0007148029070369548	-1.0414110640504702e-19	-2.4747663000002145e-19	8.224595704810842e-14	1.5015821053043597e-14	0.008570394185046582	4.681161185623064e-25	6.999002363872291e-13	1.1065216150368552e-17	8.905404151259624e-17	1.1121835411894258e-22
90600000	0.0007148029070369548	-1.0414110640504702e-19	-2.4747663000002145e-19	8.224595704810842e-14	1.5015821053043597e-14	0.008570394185046582	4.681161185623064e-25	6.999002363872291e-13	1.1065216150368552e-17	8.905404151259624e-17	1.1121835411894258e-22
90700000	0.0007148029070369548	-1.0414110640504702e-19	-2.4747663000002145e-19	8.224595704810842e-14	1.5015821053043597e-14	0.008570394185046582	4.681161185623064e-25	6.999002363872291e-13	1.1065216150368552e-17	8.905404151259624e-17	1.1121835411894258e-22
90800000	0.0007148029070369548	-1.0414110640504702e-19	-2.4747663000002145e-19	8.224595704810842e-14	1.5015821053043597e-14	0.008570394185046582	4.681161185623064e-25	6.999002363872291e-13	1.1065216150368552e-17	8.905404151259624e-17	1.1121835411894258e-22
90900000	0.0007148029070369548	-1.0414110640504702e-19	-2.4747663000002145e-19	8.224595704810842e-14	1.5015821053043597e-14	0.008570394185046582	4.681161185623064e-25	6.999002363872291e-13	1.1065216150368552e-17	8.905404151259624e-17	1.1121835411894258e-22
91000000	0.0007148029070369548	-1.0414110640504702e-19	-2.4747663000002145e-19	8.224595704810842e-14	1.5015821053043597e-14	0.008570394185046582	4.681161185623064e-25	6.999002363872291e-13	1.1065216150368552e-17	8.905404151259624e-17	1.1121835411894258e-22
91100000	0.0007148029070369548	-1.0414110640504702e-19	-2.4747663000002145e-19	8.224595704810842e-14	1.5015821053043597e-14	0.008570394185046582	4.681161185623064e-25	6.999002363872291e-13	1.1065216150368552e-17	8.905404151259624e-17	1.1121835411894258e-22
91200000	0.0007148029070369548	-1.0414110640504702e-19	-2.4747663000002145e-19	8.224595704810842e-14	1.5015821053043597e-14	0.008570394185046582	4.681161185623064e-25	6.999002363872291e-13	1.1065216150368552e-17	8.905404151259624e-17	1.1121835411894258e-22
91300000	0.0007148029070369548	-1.0414110640504702e-19	-2.4747663000002145e-19	8.224595704810842e-14	1.5015821053043597e-14	0.008570394185046582	4.681161185623064e-25	6.999002363872291e-13	1.1065216150368552e-17	8.905404151259624e-17	1.1121835411894258e-22
91400000	0.0007148029070369548	-1.0414110640504702e-19	-2.4747663000002145e-19	8.224595704810842e-14	1.5015821053043597e-14	0.008570394185046582	4.681161185623064e-25	6.999002363872291e-13	1.1065216150368552e-17	8.905404151259624e-17	1.1121835411894258e-22
91500000	0.0007148029070369548	-1.0414110640504702e-19	-2.4747663000002145e-19	8.224595704810842e-14	1.5015821053043597e-14	0.008570394185046582	4.681161185623064e-25	6.999002363872291e-13	1.1065216150368552e-17	8.905404151259624e-17	1.1121835411894258e-22
91600000	0.0007148029070369548	-1.0414110640504702e-19	-2.4747663000002145e-19	8.224595704810842e-14	1.5015821053043597e-14	0.008570394185046582	4.681161185623064e-25	6.999002363872291e-13	1.1065216150368552e-17	8.905404151259624e-17	1.1121835411894258e-22
91700000	0.0007148029070369548	-1.0414110640504702e-19	-2.4747663000002145e-19	8.224595704810842e-14	1.5015821053043597e-14	0.008570394185046582	4.681161185623064e-25	6.999002363872291e-13	1.1065216150368552e-17	8.905404151259624e-17	1.1121835411894258e-22
91800000	0.0007148029070369548	-1.0414110640504702e-19	-2.4747663000002145e-19	8.224595704810842e-14	1.5015821053043597e-14	0.008570394185046582	4.681161185623064e-25	6.999002363872291e-13	1.1065216150368552e-17	8.905404151259624e-17	1.1121835411894258e-22
91900000	0.0007148029070369548	-1.0414110640504702e-19	-2.4747663000002145e-19	8.224595704810842e-14	1.5015821053043597e-14	0.008570394185046582	4.681161185623064e-25	6.999002363872291e-13	1.1065216150368552e-17	8.905404151259624e-17	1.1121835411894258e-22
92000000	0.0007148029070369548	-1.0414110640504702e-19	-2.4747663000002145e-19	8.224595704810842e-14	1.5015821053043597e-14	0.008570394185046582	4.681161185623064e-25	6.999002363872291e-13	1.1065216150368552e-17	8.905404151259624e-17	1.1121835411894258e-22
92100000	0.0007148029070369548	-1.0414110640504702e-19	-2.4747663000002145e-19	8.224595704810842e-14	1.5015821053043597e-14	0.008570394185046582	4.681161185623064e-25	6.999002363872291e-13	1.1065216150368552e-17	8.905404151259624e-17	1.1121835411894256e-22
92200000	0.0007148029070369548	-1.0414110640504702e-19	-2.4747663000002145e-19	8.224595704810842e-14	1.5015821053043597e-14	0.008570394185046582	4.681161185623064e-25	6.999002363872291e-13	1.1065216150368552e-17	8.905404151259624e-17	1.1121835411894256e-22
92300000	0.0007148029070369548	-1.0414110640504702e-19	-2.4747663000002145e-19	8.224595704810842e-14	1.5015821053043597e-14	0.008570394185046582	4.681161185623064e-25	6.999002363872291e-13	1.1065216150368552e-17	8.905404151259624e-17	1.1121835411894256e-22
92400000	0.0007148029070369548	-1.0414110640504702e-19	-2.4747663000002145e-19	8.224595704810842e-14	1.5015821053043597e-14	0.008570394185046582	4.681161185623064e-25	6.999002363872291e-13	1.1065216150368552e-17	8.905404151259624e-17	1.1121835411894256e-22
92500000	0.0007148029070369548	-1.0414110640504702e-19	-2.4747663000002145e-19	8.224595704810842e-14	1.5015821053043597e-14	0.008570394185046582	4.681161185623064e-25	6.999002363872291e-13	1.1065216150368552e-17	8.905404151259624e-17	1.1121835411894256e-22
92600000	0.0007148029070369548	-1.0414110640504702e-19	-2.4747663000002145e-19	8.224595704810842e-14	1.5015821053043597e-14	0.008570394185046582	4.681161185623064e-25	6.99900236387229e-13	1.106521615036855e-17	8.905404151259624e-17	1.1121835411894256e-22
92700000	0.0007148029070369549	-1.0414110640504702e-19	-2.4747663000002145e-19	8.224595704810842e-14	1.5015821053043597e-14	0.008570394185046582	4.681161185623064e-25	6.99900236387229e-13	1.106521615036855e-17	8.905404151259624e-17	1.1121835411894256e-22
92800000	0.0007148029070369549	-1.0414110640504702e-19	-2.4747663000002145e-19	8.224595704810842e-14	1.5015821053043597e-14	0.008570394185046582	4.681161185623064e-25	6.99900236387229e-13	1.106521615036855e-17	8.905404151259624e-17	1.1121835411894256e-22
92900000	0.0007148029070369549	-1.0414110640504702e-19	-2.4747663000002145e-19	8.224595704810842e-14	1.5015821053043594e-14	0.008570394185046582	4.681161185623064e-25	6.99900236387229e-13	1.106521615036855e-17	8.905404151259624e-17	1.1121835411894256e-22
93000000	0.0007148029070369549	-1.0414110640504702e-19	-2.4747663000002145e-19	8.224595704810842e-14	1.5015821053043594e-14	0.008570394185046582	4.681161185623064e-25	6.99900236387229e-13	1.106521615036855e-17	8.905404151259624e-17	1.1121835411894256e-22
93100000	0.0007148029070369549	-1.0414110640504702e-19	-2.4747663000002145e-19	8.224595704810842e-14	1.5015821053043594e-14	0.008570394185046582	4.681161185623064e-25	6.99900236387229e-13	1.106521615036855e-17	8.905404151259624e-17	1.1121835411894256e-22
93200000	0.0007148029070369549	-1.0414110640504702e-19	-2.4747663000002145e-19	8.224595704810842e-14	1.5015821053043594e-14	0.008570394185046582	4.681161185623064e-25	6.99900236387229e-13	1.106521615036855e-17	8.905404151259624e-17	1.1121835411894256e-22
93300000	0.0007148029070369549	-1.0414110640504702e-19	-2.4747663000002145e-19	8.224595704810842e-14	1.5015821053043594e-14	0.008570394185046582	4.681161185623064e-25	6.99900236387229e-13	1.106521615036855e-17	8.905404151259624e-17	1.1121835411894256e-22
93400000	0.0007148029070369549	-1.0414110640504702e-19	-2.4747663000002145e-19	8.224595704810842e-14	1.5015821053043594e-14	0.008570394185046582	4.681161185623064e-25	6.99900236387229e-13	1.106521615036855e-17	8.905404151259624e-17	1.1121835411894256e-22
93500000	0.0007148029070369549	-1.0414110640504702e-19	-2.4747663000002145e-19	8.224595704810842e-14	1.5015821053043594e-14	0.008570394185046582	4.681161185623064e-25	6.99900236387229e-13	1.106521615036855e-17	8.905404151259624e-17	1.1121835411894256e-22
93600000	0.0007148029070369549	-1.0414110640504702e-19	-2.4747663000002145e-19	8.224595704810842e-14	1.5015821053043594e-14	0.008570394185046582	4.681161185623064e-25	6.99900236387229e-13	1.106521615036855e-17	8.905404151259624e-17	1.1121835411894256e-22
93700000	0.0007148029070369549	-1.0414110640504702e-19	-2.4747663000002145e-19	8.224595704810842e-14	1.5015821053043594e-14	0.008570394185046582	4.681161185623064e-25	6.99900236387229e-13	1.106521615036855e-17	8.905404151259624e-17	1.1121835411894256e-22
93800000	0.0007148029070369549	-1.0414110640504702e-19	-2.4747663000002145e-19	8.224595704810842e-14	1.5015821053043594e-14	0.008570394185046582	4.681161185623064e-25	6.99900236387229e-13	1.106521615036855e-17	8.905404151259624e-17	1.1121835411894256e-22
93900000	0.0007148029070369549	-1.0414110640504702e-19	-2.4747663000002145e-19	8.224595704810842e-14	1.5015821053043594e-14	0.008570394185046582	4.681161185623064e-25	6.99900236387229e-13	1.106521615036855e-17	8.905404151259624e-17	1.1121835411894256e-22
94000000	0.0007148029070369549	-1.0414110640504702e-19	-2.4747663000002145e-19	8.224595704810842e-14	1.5015821053043594e-14	0.008570394185046582	4.681161185623064e-25	6.99900236387229e-13	1.106521615036855e-17	8.905404151259624e-17	1.1121835411894256e-22
94100000	0.0007148029070369549	-1.0414110640504702e-19	-2.4747663000002145e-19	8.224595704810842e-14	1.5015821053043594e-14	0.008570394185046582	4.681161185623064e-25	6.99900236387229e-13	1.106521615036855e-17	8.905404151259624e-17	1.1121835411894256e-22
94200000	0.0007148029070369549	-1.0414110640504702e-19	-2.4747663000002145e-19	8.224595704810842e-14	1.5015821053043594e-14	0.008570394185046582	4.681161185623064e-25	6.99900236387229e-13	1.106521615036855e-17	8.905404151259624e-17	1.1121835411894256e-22
94300000	0.0007148029070369549	-1.0414110640504702e-19	-2.4747663000002145e-19	8.224595704810842e-14	1.5015821053043594e-14	0.008570394185046582	4.681161185623064e-25	6.99900236387229e-13	1.106521615036855e-17	8.905404151259624e-17	1.1121835411894256e-22
94400000	0.0007148029070369549	-1.0414110640504702e-19	-2.4747663000002145e-19	8.224595704810842e-14	1.5015821053043594e-14	0.008570394185046582	4.681161185623064e-25	6.99900236387229e-13	1.106521615036855e-17	8.905404151259624e-17	1.1121835411894256e-22
94500000	0.0007148029070369549	-1.0414110640504702e-19	-2.4747663000002145e-19	8.224595704810842e-14	1.5015821053043594e-14	0.008570394185046582	4.681161185623064e-25	6.99900236387229e-13	1.106521615036855e-17	8.905404151259624e-17	1.1121835411894256e-22
94600000	0.0007148029070369549	-1.0414110640504702e-19	-2.4747663000002145e-19	8.224595704810842e-14	1.5015821053043594e-14	0.008570394185046582	4.681161185623064e-25	6.99900236387229e-13	1.106521615036855e-17	8.905404151259624e-17	1.1121835411894256e-22
94700000	0.0007148029070369549	-1.0414110640504702e-19	-2.4747663000002145e-19	8.224595704810842e-14	1.5015821053043594e-14	0.008570394185046582	4.681161185623064e-25	6.99900236387229e-13	1.106521615036855e-17	8.905404151259624e-17	1.1121835411894256e-22
94800000	0.0007148029070369549	-1.0414110640504702e-19	-2.4747663000002145e-19	8.224595704810842e-14	1.5015821053043594e-14	0.008570394185046582	4.681161185623064e-25	6.99900236387229e-13	1.106521615036855e-17	8.905404151259624e-17	1.1121835411894256e-22
94900000	0.0007148029070369549	-1.0414110640504702e-19	-2.4747663000002145e-19	8.224595704810842e-14	1.5015821053043594e-14	0.008570394185046582	4.681161185623064e-25	6.99900236387229e-13	1.106521615036855e-17	8.905404151259624e-17	1.1121835411894256e-22
95000000	0.0007148029070369549	-1.0414110640504702e-19	-2.4747663000002145e-19	8.224595704810842e-14	1.5015821053043594e-14	0.008570394185046582	4.681161185623064e-25	6.99900236387229e-13	1.106521615036855e-17	8.905404151259624e-17	1.1121835411894256e-22
95100000	0.0007148029070369549	-1.0414110640504702e-19	-2.4747663000002145e-19	8.224595704810842e-14	1.5015821053043594e-14	0.008570394185046582	4.681161185623064e-25	6.99900236387229e-13	1.106521615036855e-17	8.905404151259624e-17	1.1121835411894256e-22
95200000	0.0007148029070369549	-1.0414110640504702e-19	-2.4747663000002145e-19	8.224595704810842e-14	1.5015821053043594e-14	0.008570394185046582	4.681161185623064e-25	6.99900236387229e-13	1.106521615036855e-17	8.905404151259624e-17	1.1121835411894256e-22
95300000	0.0007148029070369549	-1.0414110640504702e-19	-2.4747663000002145e-19	8.224595704810842e-14	1.5015821053043594e-14	0.008570394185046582	4.681161185623064e-25	6.99900236387229e-13	1.106521615036855e-17	8.905404151259624e-17	1.1121835411894256e-22
95400000	0.0007148029070369549	-1.0414110640504702e-19	-2.4747663000002145e-19	8.224595704810842e-14	1.5015821053043594e-14	0.008570394185046582	4.681161185623064e-25	6.99900236387229e-13	1.106521615036855e-17	8.905404151259624e-17	1.1121835411894256e-22
95500000	0.0007148029070369549	-1.0414110640504702e-19	-2.4747663000002145e-19	8.224595704810842e-14	1.5015821053043594e-14	0.008570394185046582	4.681161185623064e-25	6.99900236387229e-13	1.106521615036855e-17	8.905404151259624e-17	1.1121835411894256e-22
95600000	0.0007148029070369549	-1.0414110640504702e-19	-2.4747663000002145e-19	8.224595704810842e-14	1.5015821053043594e-14	0.008570394185046582	4.681161185623064e-25	6.99900236387229e-13	1.106521615036855e-17	8.905404151259624e-17	1.1121835411894256e-22
95700000	0.0007148029070369549	-1.0414110640504702e-19	-2.4747663000002145e-19	8.224595704810842e-14	1.5015821053043594e-14	0.008570394185046582	4.681161185623064e-25	6.99900236387229e-13	1.106521615036855e-17	8.905404151259624e-17	1.1121835411894256e-22
95800000	0.0007148029070369549	-1.0414110640504702e-19	-2.4747663000002145e-19	8.224595704810842e-14	1.5015821053043594e-14	0.008570394185046582	4.681161185623064e-25	6.99900236387229e-13	1.106521615036855e-17	8.905404151259624e-17	1.1121835411894256e-22
95900000	0.0007148029070369549	-1.0414110640504702e-19	-2.4747663000002145e-19	8.224595704810842e-14	1.5015821053043594e-14	0.008570394185046582	4.681161185623064e-25	6.99900236387229e-13	1.106521615036855e-17	8.905404151259624e-17	1.1121835411894256e-22
96000000	0.0007148029070369549	-1.0414110640504702e-19	-2.4747663000002145e-19	8.224595704810842e-14	1.5015821053043594e-14	0.008570394185046582	4.681161185623064e-25	6.99900236387229e-13	1.106521615036855e-17	8.905404151259624e-17	1.1121835411894256e-22
96100000	0.0007148029070369549	-1.0414110640504702e-19	-2.4747663000002145e-19	8.224595704810842e-14	1.5015821053043594e-14	0.008570394185046582	4.681161185623064e-25	6.99900236387229e-13	1.106521615036855e-17	8.905404151259624e-17	1.1121835411894256e-22
96200000	0.0007148029070369549	-1.0414110640504702e-19	-2.4747663000002145e-19	8.224595704810842e-14	1.5015821053043594e-14	0.008570394185046582	4.681161185623064e-25	6.99900236387229e-13	1.106521615036855e-17	8.905404151259624e-17	1.1121835411894256e-22
96300000	0.0007148029070369549	-1.0414110640504702e-19	-2.4747663000002145e-19	8.224595704810842e-14	1.5015821053043594e-14	0.008570394185046582	4.681161185623064e-25	6.99900236387229e-13	1.106521615036855e-17	8.905404151259624e-17	1.1121835411894256e-22
96400000	0.0007148029070369549	-1.0414110640504702e-19	-2.4747663000002145e-19	8.224595704810842e-14	1.5015821053043594e-14	0.008570394185046582	4.681161185623064e-25	6.99900236387229e-13	1.106521615036855e-17	8.905404151259624e-17	1.1121835411894256e-22
96500000	0.0007148029070369549	-1.0414110640504702e-19	-2.4747663000002145e-19	8.224595704810842e-14	1.5015821053043594e-14	0.008570394185046582	4.681161185623064e-25	6.99900236387229e-13	1.106521615036855e-17	8.905404151259624e-17	1.1121835411894256e-22
96600000	0.0007148029070369549	-1.0414110640504702e-19	-2.4747663000002145e-19	8.224595704810842e-14	1.5015821053043594e-14	0.008570394185046582	4.681161185623064e-25	6.99900236387229e-13	1.106521615036855e-17	8.905404151259624e-17	1.1121835411894256e-22
96700000	0.0007148029070369549	-1.0414110640504702e-19	-2.4747663000002145e-19	8.224595704810842e-14	1.5015821053043594e-14	0.008570394185046582	4.681161185623064e-25	6.99900236387229e-13	1.106521615036855e-17	8.905404151259624e-17	1.1121835411894256e-22
96800000	0.0007148029070369549	-1.0414110640504702e-19	-2.4747663000002145e-19	8.224595704810842e-14	1.5015821053043594e-14	0.008570394185046582	4.681161185623064e-25	6.99900236387229e-13	1.106521615036855e-17	8.905404151259624e-17	1.1121835411894256e-22
96900000	0.0007148029070369549	-1.0414110640504702e-19	-2.4747663000002145e-19	8.224595704810842e-14	1.5015821053043594e-14	0.008570394185046582	4.681161185623064e-25	6.99900236387229e-13	1.106521615036855e-17	8.905404151259624e-17	1.1121835411894256e-22
97000000	0.0007148029070369549	-1.0414110640504702e-19	-2.4747663000002145e-19	8.224595704810842e-14	1.5015821053043594e-14	0.008570394185046582	4.681161185623064e-25	6.99900236387229e-13	1.106521615036855e-17	8.905404151259624e-17	1.1121835411894256e-22
97100000	0.0007148029070369549	-1.0414110640504702e-19	-2.4747663000002145e-19	8.224595704810842e-14	1.5015821053043594e-14	0.008570394185046582	4.681161185623063e-25	6.99900236387229e-13	1.106521615036855e-17	8.905404151259624e-17	1.1121835411894256e-22
97200000	0.0007148029070369549	-1.0414110640504702e-19	-2.4747663000002145e-19	8.224595704810842e-14	1.5015821053043594e-14	0.008570394185046582	4.681161185623063e-25	6.99900236387229e-13	1.106521615036855e-17	8.905404151259624e-17	1.1121835411894256e-22
97300000	0.0007148029070369549	-1.0414110640504702e-19	-2.4747663000002145e-19	8.224595704810842e-14	1.5015821053043594e-14	0.008570394185046582	4.681161185623063e-25	6.99900236387229e-13	1.106521615036855e-17	8.905404151259624e-17	1.1121835411894256e-22
97400000	0.0007148029070369549	-1.0414110640504702e-19	-2.4747663000002145e-19	8.224595704810842e-14	1.5015821053043594e-14	0.008570394185046582	4.681161185623063e-25	6.99900236387229e-13	1.106521615036855e-17	8.905404151259624e-17	1.1121835411894256e-22
97500000	0.0007148029070369549	-1.0414110640504702e-19	-2.4747663000002145e-19	8.224595704810842e-14	1.5015821053043594e-14	0.008570394185046582	4.681161185623063e-25	6.99900236387229e-13	1.106521615036855e-17	8.905404151259624e-17	1.1121835411894256e-22
97600000	0.0007148029070369549	-1.0414110640504702e-19	-2.4747663000002145e-19	8.224595704810842e-14	1.5015821053043594e-14	0.008570394185046582	4.681161185623063e-25	6.99900236387229e-13	1.106521615036855e-17	8.905404151259624e-17	1.1121835411894256e-22
97700000	0.0007148029070369549	-1.0414110640504702e-19	-2.4747663000002145e-19	8.224595704810842e-14	1.5015821053043594e-14	0.008570394185046582	4.681161185623063e-25	6.99900236387229e-13	1.106521615036855e-17	8.905404151259624e-17	1.1121835411894256e-22
97800000	0.0007148029070369549	-1.0414110640504702e-19	-2.4747663000002145e-19	8.224595704810842e-14	1.5015821053043594e-14	0.008570394185046582	4.681161185623063e-25	6.99900236387229e-13	1.106521615036855e-17	8.905404151259624e-17	1.1121835411894256e-22
97900000	0.0007148029070369549	-1.0414110640504702e-19	-2.4747663000002145e-19	8.224595704810842e-14	1.5015821053043594e-14	0.008570394185046582	4.681161185623063e-25	6.99900236387229e-13	1.106521615036855e-17	8.905404151259624e-17	1.1121835411894256e-22
98000000	0.0007148029070369549	-1.0414110640504702e-19	-2.4747663000002145e-19	8.224595704810842e-14	1.5015821053043594e-14	0.008570394185046582	4.681161185623063e-25	6.99900236387229e-13	1.106521615036855e-17	8.905404151259624e-17	1.1121835411894256e-22
98100000	0.0007148029070369549	-1.0414110640504702e-19	-2.4747663000002145e-19	8.224595704810842e-14	1.5015821053043594e-14	0.008570394185046582	4.681161185623063e-25	6.99900236387229e-13	1.106521615036855e-17	8.905404151259623e-17	1.1121835411894256e-22
98200000	0.0007148029070369549	-1.0414110640504702e-19	-2.4747663000002145e-19	8.224595704810842e-14	1.5015821053043594e-14	0.008570394185046582	4.681161185623063e-25	6.99900236387229e-13	1.106521615036855e-17	8.905404151259623e-17	1.1121835411894256e-22
98300000	0.0007148029070369549	-1.0414110640504702e-19	-2.4747663000002145e-19	8.224595704810842e-14	1.5015821053043594e-14	0.008570394185046582	4.681161185623063e-25	6.99900236387229e-13	1.106521615036855e-17	8.905404151259623e-17	1.1121835411894256e-22
98400000	0.0007148029070369549	-1.0414110640504702e-19	-2.4747663000002145e-19	8.224595704810842e-14	1.5015821053043597e-14	0.008570394185046582	4.681161185623063e-25	6.99900236387229e-13	1.106521615036855e-17	8.905404151259623e-17	1.1121835411894256e-22
98500000	0.0007148029070369549	-1.0414110640504702e-19	-2.4747663000002145e-19	8.224595704810842e-14	1.5015821053043597e-14	0.008570394185046582	4.681161185623063e-25	6.99900236387229e-13	1.106521615036855e-17	8.905404151259623e-17	1.1121835411894256e-22
98600000	0.0007148029070369549	-1.0414110640504702e-19	-2.4747663000002145e-19	8.224595704810842e-14	1.5015821053043597e-14	0.008570394185046582	4.681161185623063e-25	6.99900236387229e-13	1.106521615036855e-17	8.905404151259623e-17	1.1121835411894256e-22
98700000	0.0007148029070369549	-1.0414110640504702e-19	-2.4747663000002145e-19	8.224595704810842e-14	1.5015821053043597e-14	0.008570394185046582	4.681161185623063e-25	6.99900236387229e-13	1.106521615036855e-17	8.905404151259623e-17	1.1121835411894256e-22
98800000	0.0007148029070369549	-1.0414110640504702e-19	-2.4747663000002145e-19	8.224595704810842e-14	1.5015821053043597e-14	0.008570394185046582	4.681161185623063e-25	6.99900236387229e-13	1.106521615036855e-17	8.905404151259623e-17	1.1121835411894256e-22
98900000	0.0007148029070369549	-1.0414110640504702e-19	-2.4747663000002145e-19	8.224595704810842e-14	1.5015821053043597e-14	0.008570394185046582	4.681161185623063e-25	6.99900236387229e-13	1.106521615036855e-17	8.905404151259623e-17	1.1121835411894256e-22
99000000	0.0007148029070369549	-1.0414110640504702e-19	-2.4747663000002145e-19	8.224595704810842e-14	1.5015821053043597e-14	0.008570394185046582	4.681161185623063e-25	6.99900236387229e-13	1.106521615036855e-17	8.905404151259623e-17	1.1121835411894256e-22
99100000	0.0007148029070369549	-1.0414110640504702e-19	-2.4747663000002145e-19	8.224595704810842e-14	1.5015821053043597e-14	0.008570394185046582	4.681161185623063e-25	6.99900236387229e-13	1.106521615036855e-17	8.905404151259623e-17	1.1121835411894256e-22
99200000	0.0007148029070369549	-1.0414110640504702e-19	-2.4747663000002145e-19	8.224595704810842e-14	1.5015821053043597e-14	0.008570394185046582	4.681161185623063e-25	6.99900236387229e-13	1.106521615036855e-17	8.905404151259623e-17	1.1121835411894256e-22
99300000	0.0007148029070369549	-1.0414110640504702e-19	-2.4747663000002145e-19	8.224595704810842e-14	1.5015821053043597e-14	0.008570394185046582	4.681161185623063e-25	6.99900236387229e-13	1.106521615036855e-17	8.905404151259623e-17	1.1121835411894256e-22
99400000	0.0007148029070369549	-1.0414110640504702e-19	-2.4747663000002145e-19	8.224595704810842e-14	1.5015821053043597e-14	0.008570394185046582	4.681161185623063e-25	6.99900236387229e-13	1.106521615036855e-17	8.905404151259623e-17	1.1121835411894256e-22
99500000	0.0007148029070369549	-1.0414110640504702e-19	-2.4747663000002145e-19	8.224595704810842e-14	1.5015821053043597e-14	0.008570394185046582	4.681161185623063e-25	6.99900236387229e-13	1.106521615036855e-17	8.905404151259623e-17	1.1121835411894256e-22
99600000	0.0007148029070369549	-1.0414110640504702e-19	-2.4747663000002145e-19	8.224595704810842e-14	1.5015821053043597e-14	0.008570394185046582	4.681161185623063e-25	6.99900236387229e-13	1.106521615036855e-17	8.905404151259623e-17	1.1121835411894256e-22
99700000	0.0007148029070369549	-1.0414110640504702e-19	-2.4747663000002145e-19	8.224595704810842e-14	1.5015821053043597e-14	0.008570394185046582	4.681161185623063e-25	6.99900236387229e-13	1.106521615036855e-17	8.905404151259623e-17	1.1121835411894256e-22
99800000	0.0007148029070369549	-1.0414110640504702e-19	-2.4747663000002145e-19	8.224595704810842e-14	1.5015821053043597e-14	0.008570394185046582	4.681161185623063e-25	6.99900236387229e-13	1.106521615036855e-17	8.905404151259623e-17	1.1121835411894256e-22
99900000	0.0007148029070369549	-1.0414110640504702e-19	-2.4747663000002145e-19	8.224595704810842e-14	1.5015821053043597e-14	0.008570394185046582	4.681161185623063e-25	6.99900236387229e-13	1.106521615036855e-17	8.905404151259623e-17	1.1121835411894256e-22
100000000	0.0007148029070369549	-1.0414110640504702e-19	-2.4747663000002145e-19	8.224595704810842e-14	1.5015821053043597e-14	0.008570394185046582	4.681161185623063e-25	6.99900236387229e-13	1.106521615036855e-17	8.905404151259623e-17	1.1121835411894256e-22
