# Supplementary material for: Thermodynamics Underpinning the Microbial Community‐Level Nitrogen Energy Metabolism
Source: Environ Microbiol. 2025 Feb 16;27(2):e70055. doi: 10.1111/1462-2920.70055 (PMC11830459; doi:10.1111/1462-2920.70055)
Supplement: Supplementary file 1 — Data S1. [file EMI-27-e70055-s001.zip › SI/Nnetwork/Results/kdef_-10/Iin_-5/p_0.2/O2_-6.6_H_-3.5.csv]

time	N2	N2H4	N2H5	N2O	NH2OH	NH3	NH3OH	NH4	NO	NO2	NO3
0	0.00001	0.00001	0.00001	0.00001	0.00001	0.00001	0.00001	0.00001	0.00001	0.00001	0.00001
100000	0.004991982532105334	1.886224016507656e-49	4.3663326589896445e-60	4.2642604652544306e-10	3.539614051334111e-15	0.00001603408168170268	-1.2009442750485474e-19	4.1407719101105025e-14	1.720647193615762e-13	9.8418321498749e-13	5.434446958968109e-14
200000	0.004991982532105334	1.886224016507662e-49	4.3663326589898214e-60	4.264260465254432e-10	3.539614051361017e-15	0.00001603408168170268	-1.1954397508408856e-19	4.140771910993323e-14	1.720647193615764e-13	9.841832149875674e-13	5.434446958968125e-14
300000	0.004991982532105334	1.886224016507662e-49	4.36633265898982e-60	4.264260465254433e-10	3.5396140513609823e-15	0.000016034081681702684	-1.1899352266332205e-19	4.140771910992212e-14	1.7206471936157642e-13	9.841832149875674e-13	5.4344469589681247e-14
400000	0.004991982532105334	1.886224016507662e-49	4.366332658989819e-60	4.264260465254433e-10	3.539614051360961e-15	0.000016034081681702684	-1.1844307024255553e-19	4.1407719109915194e-14	1.7206471936157644e-13	9.841832149875672e-13	5.4344469589681247e-14
500000	0.004991982532105334	1.886224016507662e-49	4.366332658989819e-60	4.264260465254433e-10	3.5396140513609712e-15	0.000016034081681702684	-1.17892617821789e-19	4.140771910991853e-14	1.7206471936157642e-13	9.841832149875674e-13	5.4344469589681247e-14
600000	0.004991982532105334	1.8862240165076616e-49	4.36633265898982e-60	4.2642604652544327e-10	3.5396140513609985e-15	0.00001603408168170268	-1.1734216540102247e-19	4.140771910992731e-14	1.7206471936157642e-13	9.841832149875674e-13	5.434446958968125e-14
700000	0.004991982532105334	1.8862240165076616e-49	4.36633265898982e-60	4.2642604652544327e-10	3.5396140513610272e-15	0.00001603408168170268	-1.1679171298025596e-19	4.1407719109936676e-14	1.720647193615764e-13	9.841832149875674e-13	5.434446958968125e-14
800000	0.004991982532105334	1.8862240165076616e-49	4.36633265898982e-60	4.264260465254432e-10	3.539614051361043e-15	0.00001603408168170268	-1.1624126055948944e-19	4.1407719109941807e-14	1.7206471936157637e-13	9.841832149875674e-13	5.434446958968126e-14
900000	0.004991982532105334	1.8862240165076616e-49	4.36633265898982e-60	4.264260465254432e-10	3.5396140513610434e-15	0.00001603408168170268	-1.1569080813872292e-19	4.1407719109941876e-14	1.7206471936157637e-13	9.841832149875674e-13	5.434446958968126e-14
1000000	0.004991982532105334	1.8862240165076616e-49	4.36633265898982e-60	4.264260465254432e-10	3.5396140513610434e-15	0.00001603408168170268	-1.151403557179564e-19	4.1407719109941863e-14	1.7206471936157637e-13	9.841832149875674e-13	5.434446958968126e-14
1100000	0.004991982532105334	1.8862240165076616e-49	4.36633265898982e-60	4.264260465254432e-10	3.5396140513610434e-15	0.00001603408168170268	-1.1458990329718987e-19	4.140771910994187e-14	1.7206471936157637e-13	9.841832149875674e-13	5.434446958968126e-14
1200000	0.004991982532105334	1.8862240165076616e-49	4.36633265898982e-60	4.264260465254432e-10	3.5396140513610434e-15	0.00001603408168170268	-1.1403945087642335e-19	4.140771910994188e-14	1.7206471936157637e-13	9.841832149875674e-13	5.434446958968126e-14
1300000	0.004991982532105333	1.886224016507662e-49	4.3663326589898203e-60	4.264260465254432e-10	3.5396140513610434e-15	0.00001603408168170268	-1.1348899845565683e-19	4.1407719109941895e-14	1.720647193615764e-13	9.841832149875674e-13	5.434446958968126e-14
1400000	0.004991982532105333	1.886224016507662e-49	4.3663326589898203e-60	4.264260465254432e-10	3.5396140513610434e-15	0.00001603408168170268	-1.1293854603489032e-19	4.140771910994191e-14	1.720647193615764e-13	9.841832149875674e-13	5.434446958968126e-14
1500000	0.004991982532105333	1.886224016507662e-49	4.3663326589898203e-60	4.264260465254432e-10	3.5396140513610434e-15	0.00001603408168170268	-1.123880936141238e-19	4.140771910994191e-14	1.720647193615764e-13	9.841832149875674e-13	5.434446958968126e-14
1600000	0.004991982532105333	1.886224016507662e-49	4.3663326589898203e-60	4.264260465254432e-10	3.5396140513610434e-15	0.00001603408168170268	-1.1183764119335728e-19	4.140771910994191e-14	1.720647193615764e-13	9.841832149875674e-13	5.434446958968126e-14
1700000	0.004991982532105332	1.886224016507662e-49	4.3663326589898203e-60	4.264260465254432e-10	3.5396140513610434e-15	0.00001603408168170268	-1.1128718877259074e-19	4.140771910994191e-14	1.7206471936157642e-13	9.841832149875674e-13	5.434446958968126e-14
1800000	0.004991982532105332	1.886224016507662e-49	4.366332658989821e-60	4.264260465254432e-10	3.5396140513610434e-15	0.00001603408168170268	-1.1073673635182425e-19	4.140771910994191e-14	1.7206471936157642e-13	9.841832149875674e-13	5.434446958968126e-14
1900000	0.004991982532105332	1.8862240165076623e-49	4.366332658989821e-60	4.264260465254432e-10	3.5396140513610434e-15	0.00001603408168170268	-1.101862839310577e-19	4.140771910994191e-14	1.7206471936157642e-13	9.841832149875674e-13	5.434446958968126e-14
2000000	0.004991982532105332	1.8862240165076623e-49	4.366332658989821e-60	4.264260465254432e-10	3.5396140513610434e-15	0.00001603408168170268	-1.096358315102912e-19	4.140771910994191e-14	1.7206471936157642e-13	9.841832149875674e-13	5.434446958968126e-14
2100000	0.004991982532105332	1.8862240165076623e-49	4.366332658989821e-60	4.264260465254432e-10	3.5396140513610434e-15	0.00001603408168170268	-1.0908537908952468e-19	4.140771910994191e-14	1.7206471936157642e-13	9.841832149875674e-13	5.434446958968126e-14
2200000	0.004991982532105331	1.8862240165076623e-49	4.366332658989821e-60	4.264260465254432e-10	3.5396140513610434e-15	0.00001603408168170268	-1.0853492666875816e-19	4.14077191099419e-14	1.7206471936157644e-13	9.841832149875674e-13	5.434446958968126e-14
2300000	0.004991982532105331	1.8862240165076623e-49	4.366332658989821e-60	4.264260465254432e-10	3.5396140513610434e-15	0.00001603408168170268	-1.0798447424799164e-19	4.14077191099419e-14	1.7206471936157644e-13	9.841832149875674e-13	5.434446958968126e-14
2400000	0.004991982532105331	1.8862240165076623e-49	4.366332658989821e-60	4.264260465254432e-10	3.5396140513610434e-15	0.00001603408168170268	-1.0743402182722513e-19	4.14077191099419e-14	1.7206471936157644e-13	9.841832149875672e-13	5.434446958968126e-14
2500000	0.004991982532105331	1.8862240165076623e-49	4.366332658989821e-60	4.264260465254432e-10	3.5396140513610434e-15	0.00001603408168170268	-1.068835694064586e-19	4.14077191099419e-14	1.7206471936157644e-13	9.841832149875672e-13	5.434446958968126e-14
2600000	0.004991982532105331	1.8862240165076623e-49	4.3663326589898214e-60	4.264260465254432e-10	3.5396140513610434e-15	0.00001603408168170268	-1.0633311698569208e-19	4.14077191099419e-14	1.7206471936157644e-13	9.841832149875672e-13	5.434446958968126e-14
2700000	0.004991982532105331	1.8862240165076623e-49	4.3663326589898214e-60	4.264260465254432e-10	3.5396140513610434e-15	0.00001603408168170268	-1.0578266456492555e-19	4.14077191099419e-14	1.7206471936157644e-13	9.841832149875672e-13	5.434446958968126e-14
2800000	0.004991982532105331	1.8862240165076623e-49	4.3663326589898214e-60	4.264260465254432e-10	3.5396140513610434e-15	0.00001603408168170268	-1.0523221214415904e-19	4.14077191099419e-14	1.7206471936157644e-13	9.841832149875672e-13	5.434446958968126e-14
2900000	0.004991982532105331	1.8862240165076623e-49	4.3663326589898214e-60	4.264260465254432e-10	3.5396140513610434e-15	0.00001603408168170268	-1.0468175972339252e-19	4.14077191099419e-14	1.7206471936157644e-13	9.841832149875672e-13	5.434446958968126e-14
3000000	0.004991982532105331	1.8862240165076623e-49	4.3663326589898214e-60	4.264260465254432e-10	3.5396140513610434e-15	0.00001603408168170268	-1.04131307302626e-19	4.14077191099419e-14	1.7206471936157644e-13	9.841832149875672e-13	5.434446958968126e-14
3100000	0.004991982532105331	1.8862240165076623e-49	4.3663326589898214e-60	4.264260465254432e-10	3.5396140513610434e-15	0.00001603408168170268	-1.0358085488185949e-19	4.14077191099419e-14	1.7206471936157644e-13	9.841832149875672e-13	5.434446958968126e-14
3200000	0.004991982532105331	1.8862240165076623e-49	4.3663326589898214e-60	4.264260465254432e-10	3.5396140513610434e-15	0.00001603408168170268	-1.0303040246109297e-19	4.14077191099419e-14	1.7206471936157644e-13	9.841832149875672e-13	5.434446958968126e-14
3300000	0.004991982532105331	1.8862240165076623e-49	4.3663326589898214e-60	4.264260465254432e-10	3.5396140513610434e-15	0.00001603408168170268	-1.0247995004032644e-19	4.14077191099419e-14	1.7206471936157647e-13	9.841832149875672e-13	5.434446958968126e-14
3400000	0.004991982532105331	1.8862240165076623e-49	4.3663326589898214e-60	4.264260465254432e-10	3.5396140513610434e-15	0.00001603408168170268	-1.0192949761955992e-19	4.14077191099419e-14	1.7206471936157647e-13	9.841832149875672e-13	5.434446958968126e-14
3500000	0.004991982532105331	1.8862240165076627e-49	4.3663326589898214e-60	4.264260465254432e-10	3.539614051361043e-15	0.00001603408168170268	-1.013790451987934e-19	4.14077191099419e-14	1.7206471936157647e-13	9.841832149875672e-13	5.434446958968126e-14
3600000	0.004991982532105331	1.8862240165076627e-49	4.3663326589898214e-60	4.264260465254432e-10	3.539614051361043e-15	0.00001603408168170268	-1.0082859277802688e-19	4.14077191099419e-14	1.7206471936157647e-13	9.841832149875672e-13	5.434446958968126e-14
3700000	0.004991982532105331	1.8862240165076627e-49	4.3663326589898214e-60	4.264260465254432e-10	3.539614051361043e-15	0.00001603408168170268	-1.0027814035726036e-19	4.14077191099419e-14	1.7206471936157647e-13	9.841832149875672e-13	5.434446958968126e-14
3800000	0.004991982532105331	1.8862240165076627e-49	4.3663326589898214e-60	4.264260465254432e-10	3.539614051361043e-15	0.00001603408168170268	-9.972768793649385e-20	4.14077191099419e-14	1.7206471936157644e-13	9.841832149875672e-13	5.434446958968126e-14
3900000	0.004991982532105331	1.8862240165076627e-49	4.3663326589898214e-60	4.264260465254432e-10	3.539614051361043e-15	0.00001603408168170268	-9.917723551572733e-20	4.14077191099419e-14	1.7206471936157644e-13	9.841832149875672e-13	5.434446958968126e-14
4000000	0.004991982532105331	1.8862240165076627e-49	4.3663326589898214e-60	4.264260465254432e-10	3.539614051361043e-15	0.00001603408168170268	-9.86267830949608e-20	4.14077191099419e-14	1.7206471936157644e-13	9.841832149875672e-13	5.434446958968126e-14
4100000	0.004991982532105331	1.8862240165076627e-49	4.3663326589898214e-60	4.264260465254432e-10	3.539614051361043e-15	0.00001603408168170268	-9.807633067419428e-20	4.14077191099419e-14	1.7206471936157644e-13	9.841832149875672e-13	5.434446958968126e-14
4200000	0.004991982532105331	1.8862240165076627e-49	4.3663326589898214e-60	4.264260465254432e-10	3.539614051361043e-15	0.00001603408168170268	-9.752587825342777e-20	4.14077191099419e-14	1.7206471936157644e-13	9.841832149875672e-13	5.434446958968126e-14
4300000	0.004991982532105331	1.8862240165076627e-49	4.3663326589898214e-60	4.264260465254432e-10	3.539614051361043e-15	0.00001603408168170268	-9.697542583266124e-20	4.14077191099419e-14	1.7206471936157644e-13	9.841832149875672e-13	5.434446958968126e-14
4400000	0.004991982532105331	1.8862240165076627e-49	4.3663326589898214e-60	4.264260465254432e-10	3.539614051361043e-15	0.00001603408168170268	-9.642497341189472e-20	4.14077191099419e-14	1.7206471936157644e-13	9.841832149875672e-13	5.434446958968126e-14
4500000	0.004991982532105331	1.8862240165076627e-49	4.3663326589898214e-60	4.264260465254432e-10	3.539614051361043e-15	0.00001603408168170268	-9.587452099112821e-20	4.14077191099419e-14	1.7206471936157644e-13	9.841832149875672e-13	5.434446958968126e-14
4600000	0.004991982532105331	1.8862240165076627e-49	4.3663326589898214e-60	4.264260465254432e-10	3.539614051361043e-15	0.00001603408168170268	-9.532406857036169e-20	4.14077191099419e-14	1.7206471936157644e-13	9.841832149875672e-13	5.434446958968126e-14
4700000	0.004991982532105331	1.8862240165076627e-49	4.3663326589898214e-60	4.264260465254432e-10	3.539614051361043e-15	0.00001603408168170268	-9.477361614959516e-20	4.14077191099419e-14	1.7206471936157644e-13	9.841832149875672e-13	5.434446958968126e-14
4800000	0.004991982532105332	1.8862240165076627e-49	4.3663326589898214e-60	4.264260465254432e-10	3.539614051361043e-15	0.00001603408168170268	-9.422316372882864e-20	4.14077191099419e-14	1.7206471936157644e-13	9.841832149875672e-13	5.434446958968126e-14
4900000	0.004991982532105332	1.8862240165076627e-49	4.3663326589898214e-60	4.264260465254432e-10	3.539614051361043e-15	0.00001603408168170268	-9.367271130806213e-20	4.14077191099419e-14	1.7206471936157644e-13	9.841832149875672e-13	5.434446958968126e-14
5000000	0.004991982532105332	1.8862240165076627e-49	4.3663326589898214e-60	4.264260465254432e-10	3.539614051361043e-15	0.00001603408168170268	-9.31222588872956e-20	4.14077191099419e-14	1.7206471936157644e-13	9.841832149875672e-13	5.434446958968126e-14
5100000	0.004991982532105332	1.8862240165076627e-49	4.3663326589898214e-60	4.264260465254432e-10	3.539614051361043e-15	0.00001603408168170268	-9.257180646652908e-20	4.14077191099419e-14	1.7206471936157644e-13	9.841832149875672e-13	5.434446958968126e-14
5200000	0.004991982532105332	1.8862240165076627e-49	4.3663326589898214e-60	4.264260465254432e-10	3.539614051361043e-15	0.00001603408168170268	-9.202135404576257e-20	4.14077191099419e-14	1.7206471936157644e-13	9.841832149875672e-13	5.434446958968126e-14
5300000	0.004991982532105332	1.8862240165076627e-49	4.3663326589898214e-60	4.264260465254432e-10	3.539614051361043e-15	0.00001603408168170268	-9.147090162499605e-20	4.14077191099419e-14	1.7206471936157644e-13	9.841832149875672e-13	5.434446958968126e-14
5400000	0.004991982532105332	1.8862240165076627e-49	4.3663326589898214e-60	4.264260465254432e-10	3.539614051361043e-15	0.00001603408168170268	-9.092044920422952e-20	4.14077191099419e-14	1.7206471936157642e-13	9.841832149875672e-13	5.434446958968126e-14
5500000	0.004991982532105332	1.8862240165076627e-49	4.3663326589898214e-60	4.264260465254432e-10	3.539614051361043e-15	0.00001603408168170268	-9.0369996783463e-20	4.14077191099419e-14	1.7206471936157642e-13	9.841832149875672e-13	5.434446958968126e-14
5600000	0.004991982532105332	1.8862240165076627e-49	4.3663326589898214e-60	4.264260465254432e-10	3.539614051361043e-15	0.00001603408168170268	-8.981954436269649e-20	4.14077191099419e-14	1.7206471936157642e-13	9.841832149875672e-13	5.434446958968126e-14
5700000	0.004991982532105333	1.8862240165076627e-49	4.3663326589898214e-60	4.264260465254432e-10	3.539614051361043e-15	0.00001603408168170268	-8.926909194192996e-20	4.14077191099419e-14	1.7206471936157642e-13	9.841832149875672e-13	5.434446958968126e-14
5800000	0.004991982532105333	1.8862240165076627e-49	4.3663326589898214e-60	4.264260465254432e-10	3.539614051361043e-15	0.00001603408168170268	-8.871863952116344e-20	4.14077191099419e-14	1.7206471936157642e-13	9.841832149875672e-13	5.434446958968126e-14
5900000	0.004991982532105333	1.8862240165076627e-49	4.3663326589898214e-60	4.264260465254432e-10	3.539614051361043e-15	0.00001603408168170268	-8.816818710039693e-20	4.14077191099419e-14	1.7206471936157642e-13	9.841832149875672e-13	5.434446958968126e-14
6000000	0.004991982532105333	1.8862240165076627e-49	4.3663326589898214e-60	4.264260465254432e-10	3.539614051361043e-15	0.00001603408168170268	-8.761773467963041e-20	4.14077191099419e-14	1.7206471936157642e-13	9.841832149875672e-13	5.434446958968126e-14
6100000	0.004991982532105333	1.8862240165076627e-49	4.3663326589898214e-60	4.264260465254432e-10	3.539614051361043e-15	0.00001603408168170268	-8.706728225886388e-20	4.14077191099419e-14	1.7206471936157642e-13	9.841832149875672e-13	5.434446958968126e-14
6200000	0.004991982532105333	1.8862240165076627e-49	4.3663326589898214e-60	4.264260465254432e-10	3.539614051361043e-15	0.00001603408168170268	-8.651682983809736e-20	4.14077191099419e-14	1.7206471936157642e-13	9.841832149875672e-13	5.434446958968126e-14
6300000	0.004991982532105333	1.8862240165076627e-49	4.3663326589898214e-60	4.264260465254432e-10	3.539614051361043e-15	0.00001603408168170268	-8.596637741733085e-20	4.14077191099419e-14	1.7206471936157642e-13	9.841832149875672e-13	5.434446958968126e-14
6400000	0.004991982532105333	1.8862240165076627e-49	4.3663326589898214e-60	4.264260465254432e-10	3.539614051361043e-15	0.00001603408168170268	-8.541592499656432e-20	4.14077191099419e-14	1.7206471936157642e-13	9.841832149875672e-13	5.434446958968126e-14
6500000	0.004991982532105333	1.8862240165076627e-49	4.3663326589898214e-60	4.264260465254432e-10	3.539614051361043e-15	0.00001603408168170268	-8.48654725757978e-20	4.14077191099419e-14	1.720647193615764e-13	9.841832149875672e-13	5.434446958968126e-14
6600000	0.004991982532105333	1.8862240165076627e-49	4.3663326589898214e-60	4.264260465254432e-10	3.539614051361043e-15	0.00001603408168170268	-8.431502015503129e-20	4.14077191099419e-14	1.720647193615764e-13	9.841832149875672e-13	5.434446958968126e-14
6700000	0.004991982532105334	1.8862240165076627e-49	4.3663326589898214e-60	4.264260465254432e-10	3.539614051361043e-15	0.00001603408168170268	-8.376456773426477e-20	4.14077191099419e-14	1.720647193615764e-13	9.841832149875672e-13	5.434446958968126e-14
6800000	0.004991982532105334	1.8862240165076627e-49	4.3663326589898214e-60	4.264260465254432e-10	3.539614051361043e-15	0.00001603408168170268	-8.321411531349824e-20	4.14077191099419e-14	1.720647193615764e-13	9.841832149875672e-13	5.434446958968126e-14
6900000	0.004991982532105334	1.8862240165076627e-49	4.3663326589898214e-60	4.264260465254432e-10	3.539614051361043e-15	0.00001603408168170268	-8.266366289273172e-20	4.14077191099419e-14	1.720647193615764e-13	9.841832149875672e-13	5.434446958968126e-14
7000000	0.004991982532105334	1.8862240165076627e-49	4.3663326589898214e-60	4.264260465254432e-10	3.539614051361043e-15	0.00001603408168170268	-8.211321047196521e-20	4.14077191099419e-14	1.720647193615764e-13	9.841832149875672e-13	5.434446958968126e-14
7100000	0.004991982532105334	1.8862240165076627e-49	4.3663326589898214e-60	4.264260465254432e-10	3.539614051361043e-15	0.00001603408168170268	-8.156275805119869e-20	4.14077191099419e-14	1.720647193615764e-13	9.841832149875672e-13	5.434446958968126e-14
7200000	0.004991982532105334	1.8862240165076627e-49	4.3663326589898214e-60	4.264260465254432e-10	3.539614051361043e-15	0.00001603408168170268	-8.101230563043216e-20	4.14077191099419e-14	1.720647193615764e-13	9.841832149875672e-13	5.434446958968126e-14
7300000	0.004991982532105334	1.8862240165076627e-49	4.3663326589898214e-60	4.264260465254432e-10	3.539614051361043e-15	0.00001603408168170268	-8.046185320966565e-20	4.14077191099419e-14	1.720647193615764e-13	9.841832149875672e-13	5.434446958968126e-14
7400000	0.004991982532105334	1.8862240165076627e-49	4.3663326589898214e-60	4.264260465254432e-10	3.539614051361043e-15	0.00001603408168170268	-7.991140078889913e-20	4.14077191099419e-14	1.720647193615764e-13	9.841832149875672e-13	5.434446958968126e-14
7500000	0.004991982532105334	1.8862240165076627e-49	4.3663326589898214e-60	4.264260465254432e-10	3.539614051361043e-15	0.00001603408168170268	-7.936094836813261e-20	4.14077191099419e-14	1.720647193615764e-13	9.841832149875672e-13	5.434446958968126e-14
7600000	0.004991982532105334	1.8862240165076627e-49	4.3663326589898214e-60	4.264260465254432e-10	3.539614051361043e-15	0.00001603408168170268	-7.881049594736609e-20	4.14077191099419e-14	1.720647193615764e-13	9.841832149875672e-13	5.434446958968126e-14
7700000	0.004991982532105334	1.8862240165076627e-49	4.3663326589898214e-60	4.264260465254432e-10	3.539614051361043e-15	0.00001603408168170268	-7.826004352659957e-20	4.14077191099419e-14	1.720647193615764e-13	9.841832149875672e-13	5.434446958968126e-14
7800000	0.004991982532105334	1.8862240165076627e-49	4.3663326589898214e-60	4.264260465254432e-10	3.539614051361043e-15	0.00001603408168170268	-7.770959110583304e-20	4.14077191099419e-14	1.720647193615764e-13	9.841832149875672e-13	5.434446958968126e-14
7900000	0.004991982532105334	1.8862240165076627e-49	4.3663326589898214e-60	4.264260465254432e-10	3.539614051361043e-15	0.00001603408168170268	-7.715913868506652e-20	4.14077191099419e-14	1.720647193615764e-13	9.841832149875672e-13	5.434446958968126e-14
8000000	0.004991982532105334	1.8862240165076627e-49	4.3663326589898214e-60	4.264260465254432e-10	3.539614051361043e-15	0.00001603408168170268	-7.660868626430001e-20	4.14077191099419e-14	1.720647193615764e-13	9.841832149875672e-13	5.434446958968126e-14
8100000	0.004991982532105334	1.8862240165076627e-49	4.3663326589898214e-60	4.264260465254432e-10	3.539614051361043e-15	0.00001603408168170268	-7.605823384353349e-20	4.14077191099419e-14	1.720647193615764e-13	9.841832149875672e-13	5.434446958968126e-14
8200000	0.004991982532105334	1.8862240165076627e-49	4.3663326589898214e-60	4.264260465254432e-10	3.539614051361043e-15	0.00001603408168170268	-7.550778142276697e-20	4.14077191099419e-14	1.720647193615764e-13	9.841832149875672e-13	5.434446958968126e-14
8300000	0.004991982532105334	1.8862240165076627e-49	4.3663326589898214e-60	4.264260465254432e-10	3.539614051361043e-15	0.00001603408168170268	-7.495732900200046e-20	4.14077191099419e-14	1.720647193615764e-13	9.841832149875672e-13	5.434446958968126e-14
8400000	0.004991982532105334	1.8862240165076627e-49	4.3663326589898214e-60	4.264260465254432e-10	3.539614051361043e-15	0.00001603408168170268	-7.440687658123393e-20	4.14077191099419e-14	1.720647193615764e-13	9.841832149875672e-13	5.434446958968126e-14
8500000	0.004991982532105334	1.8862240165076627e-49	4.3663326589898214e-60	4.264260465254432e-10	3.539614051361043e-15	0.00001603408168170268	-7.385642416046741e-20	4.14077191099419e-14	1.720647193615764e-13	9.841832149875672e-13	5.434446958968126e-14
8600000	0.004991982532105334	1.8862240165076627e-49	4.3663326589898214e-60	4.264260465254432e-10	3.539614051361043e-15	0.00001603408168170268	-7.330597173970088e-20	4.14077191099419e-14	1.720647193615764e-13	9.841832149875672e-13	5.434446958968126e-14
8700000	0.004991982532105334	1.8862240165076627e-49	4.3663326589898214e-60	4.264260465254432e-10	3.539614051361043e-15	0.00001603408168170268	-7.275551931893437e-20	4.14077191099419e-14	1.720647193615764e-13	9.841832149875672e-13	5.434446958968126e-14
8800000	0.004991982532105334	1.8862240165076627e-49	4.3663326589898214e-60	4.264260465254432e-10	3.539614051361043e-15	0.00001603408168170268	-7.220506689816785e-20	4.14077191099419e-14	1.720647193615764e-13	9.841832149875672e-13	5.434446958968126e-14
8900000	0.004991982532105334	1.8862240165076627e-49	4.3663326589898214e-60	4.264260465254432e-10	3.539614051361043e-15	0.00001603408168170268	-7.165461447740133e-20	4.14077191099419e-14	1.720647193615764e-13	9.841832149875672e-13	5.434446958968126e-14
9000000	0.004991982532105334	1.8862240165076627e-49	4.3663326589898214e-60	4.264260465254432e-10	3.539614051361043e-15	0.00001603408168170268	-7.110416205663482e-20	4.14077191099419e-14	1.720647193615764e-13	9.841832149875672e-13	5.434446958968126e-14
9100000	0.004991982532105334	1.8862240165076627e-49	4.3663326589898214e-60	4.264260465254432e-10	3.539614051361043e-15	0.00001603408168170268	-7.055370963586829e-20	4.14077191099419e-14	1.720647193615764e-13	9.841832149875672e-13	5.434446958968126e-14
9200000	0.004991982532105334	1.8862240165076627e-49	4.3663326589898214e-60	4.264260465254432e-10	3.539614051361043e-15	0.00001603408168170268	-7.000325721510177e-20	4.14077191099419e-14	1.720647193615764e-13	9.841832149875672e-13	5.434446958968126e-14
9300000	0.004991982532105334	1.8862240165076627e-49	4.3663326589898214e-60	4.264260465254432e-10	3.539614051361043e-15	0.00001603408168170268	-6.945280479433524e-20	4.14077191099419e-14	1.720647193615764e-13	9.841832149875672e-13	5.434446958968126e-14
9400000	0.004991982532105334	1.8862240165076627e-49	4.3663326589898214e-60	4.264260465254432e-10	3.539614051361043e-15	0.00001603408168170268	-6.890235237356873e-20	4.14077191099419e-14	1.720647193615764e-13	9.841832149875672e-13	5.434446958968126e-14
9500000	0.004991982532105334	1.8862240165076627e-49	4.3663326589898214e-60	4.264260465254432e-10	3.539614051361043e-15	0.00001603408168170268	-6.835189995280221e-20	4.14077191099419e-14	1.720647193615764e-13	9.841832149875672e-13	5.434446958968126e-14
9600000	0.004991982532105334	1.8862240165076627e-49	4.3663326589898214e-60	4.264260465254432e-10	3.539614051361043e-15	0.00001603408168170268	-6.780144753203569e-20	4.14077191099419e-14	1.720647193615764e-13	9.841832149875672e-13	5.434446958968126e-14
9700000	0.004991982532105334	1.8862240165076627e-49	4.3663326589898214e-60	4.264260465254432e-10	3.539614051361043e-15	0.00001603408168170268	-6.725099511126918e-20	4.14077191099419e-14	1.720647193615764e-13	9.841832149875672e-13	5.434446958968126e-14
9800000	0.004991982532105334	1.8862240165076627e-49	4.3663326589898214e-60	4.264260465254432e-10	3.539614051361043e-15	0.00001603408168170268	-6.670054269050266e-20	4.14077191099419e-14	1.720647193615764e-13	9.841832149875672e-13	5.434446958968126e-14
9900000	0.004991982532105334	1.8862240165076627e-49	4.3663326589898214e-60	4.264260465254432e-10	3.539614051361043e-15	0.00001603408168170268	-6.615009026973613e-20	4.14077191099419e-14	1.720647193615764e-13	9.841832149875672e-13	5.434446958968126e-14
10000000	0.004991982532105334	1.8862240165076627e-49	4.3663326589898214e-60	4.264260465254432e-10	3.539614051361043e-15	0.00001603408168170268	-6.559963784896962e-20	4.14077191099419e-14	1.720647193615764e-13	9.841832149875672e-13	5.434446958968126e-14
10100000	0.004991982532105334	1.8862240165076627e-49	4.3663326589898214e-60	4.264260465254432e-10	3.539614051361043e-15	0.00001603408168170268	-6.50491854282031e-20	4.14077191099419e-14	1.720647193615764e-13	9.841832149875672e-13	5.434446958968126e-14
10200000	0.004991982532105334	1.8862240165076627e-49	4.3663326589898214e-60	4.264260465254432e-10	3.539614051361043e-15	0.00001603408168170268	-6.449873300743657e-20	4.14077191099419e-14	1.720647193615764e-13	9.841832149875672e-13	5.434446958968126e-14
10300000	0.004991982532105334	1.8862240165076627e-49	4.3663326589898214e-60	4.264260465254432e-10	3.539614051361043e-15	0.00001603408168170268	-6.394828058667005e-20	4.14077191099419e-14	1.720647193615764e-13	9.841832149875672e-13	5.434446958968126e-14
10400000	0.004991982532105334	1.8862240165076627e-49	4.3663326589898214e-60	4.264260465254432e-10	3.539614051361043e-15	0.00001603408168170268	-6.339782816590354e-20	4.14077191099419e-14	1.720647193615764e-13	9.841832149875672e-13	5.434446958968126e-14
10500000	0.004991982532105334	1.8862240165076627e-49	4.3663326589898214e-60	4.264260465254432e-10	3.539614051361043e-15	0.00001603408168170268	-6.284737574513702e-20	4.14077191099419e-14	1.720647193615764e-13	9.841832149875672e-13	5.434446958968126e-14
10600000	0.004991982532105334	1.8862240165076623e-49	4.3663326589898214e-60	4.264260465254432e-10	3.539614051361043e-15	0.00001603408168170268	-6.22969233243705e-20	4.14077191099419e-14	1.720647193615764e-13	9.841832149875672e-13	5.434446958968126e-14
10700000	0.004991982532105334	1.8862240165076623e-49	4.3663326589898214e-60	4.264260465254432e-10	3.539614051361043e-15	0.00001603408168170268	-6.174647090360398e-20	4.14077191099419e-14	1.720647193615764e-13	9.841832149875672e-13	5.434446958968126e-14
10800000	0.004991982532105334	1.8862240165076623e-49	4.3663326589898214e-60	4.264260465254432e-10	3.539614051361043e-15	0.00001603408168170268	-6.119601848283746e-20	4.14077191099419e-14	1.720647193615764e-13	9.841832149875672e-13	5.434446958968126e-14
10900000	0.004991982532105334	1.8862240165076623e-49	4.3663326589898214e-60	4.2642604652544327e-10	3.539614051361043e-15	0.00001603408168170268	-6.064556606207094e-20	4.14077191099419e-14	1.720647193615764e-13	9.841832149875672e-13	5.434446958968126e-14
11000000	0.004991982532105334	1.8862240165076623e-49	4.3663326589898214e-60	4.2642604652544327e-10	3.539614051361043e-15	0.00001603408168170268	-6.009511364130441e-20	4.14077191099419e-14	1.720647193615764e-13	9.841832149875672e-13	5.434446958968126e-14
11100000	0.004991982532105334	1.8862240165076623e-49	4.3663326589898214e-60	4.2642604652544327e-10	3.539614051361043e-15	0.00001603408168170268	-5.95446612205379e-20	4.14077191099419e-14	1.720647193615764e-13	9.841832149875672e-13	5.434446958968126e-14
11200000	0.004991982532105334	1.8862240165076623e-49	4.3663326589898214e-60	4.2642604652544327e-10	3.539614051361043e-15	0.00001603408168170268	-5.899420879977138e-20	4.14077191099419e-14	1.720647193615764e-13	9.841832149875672e-13	5.434446958968126e-14
11300000	0.004991982532105334	1.8862240165076623e-49	4.3663326589898214e-60	4.2642604652544327e-10	3.539614051361043e-15	0.00001603408168170268	-5.844375637900486e-20	4.14077191099419e-14	1.720647193615764e-13	9.841832149875672e-13	5.434446958968126e-14
11400000	0.004991982532105334	1.8862240165076623e-49	4.3663326589898214e-60	4.2642604652544327e-10	3.539614051361043e-15	0.00001603408168170268	-5.789330395823835e-20	4.14077191099419e-14	1.720647193615764e-13	9.841832149875672e-13	5.434446958968126e-14
11500000	0.004991982532105334	1.8862240165076623e-49	4.3663326589898214e-60	4.2642604652544327e-10	3.539614051361043e-15	0.00001603408168170268	-5.734285153747182e-20	4.14077191099419e-14	1.720647193615764e-13	9.841832149875674e-13	5.434446958968125e-14
11600000	0.004991982532105334	1.8862240165076623e-49	4.3663326589898214e-60	4.2642604652544327e-10	3.5396140513610434e-15	0.00001603408168170268	-5.67923991167053e-20	4.14077191099419e-14	1.720647193615764e-13	9.841832149875674e-13	5.434446958968125e-14
11700000	0.004991982532105334	1.8862240165076623e-49	4.3663326589898214e-60	4.2642604652544327e-10	3.5396140513610434e-15	0.00001603408168170268	-5.624194669593879e-20	4.14077191099419e-14	1.720647193615764e-13	9.841832149875674e-13	5.434446958968125e-14
11800000	0.004991982532105334	1.8862240165076623e-49	4.3663326589898214e-60	4.2642604652544327e-10	3.5396140513610434e-15	0.00001603408168170268	-5.569149427517227e-20	4.14077191099419e-14	1.720647193615764e-13	9.841832149875674e-13	5.434446958968125e-14
11900000	0.004991982532105334	1.8862240165076623e-49	4.3663326589898214e-60	4.2642604652544327e-10	3.5396140513610434e-15	0.00001603408168170268	-5.514104185440574e-20	4.140771910994191e-14	1.720647193615764e-13	9.841832149875674e-13	5.434446958968125e-14
12000000	0.004991982532105334	1.8862240165076623e-49	4.3663326589898214e-60	4.2642604652544327e-10	3.5396140513610434e-15	0.00001603408168170268	-5.459058943363922e-20	4.140771910994191e-14	1.720647193615764e-13	9.841832149875674e-13	5.434446958968125e-14
12100000	0.004991982532105334	1.8862240165076623e-49	4.3663326589898214e-60	4.2642604652544327e-10	3.5396140513610434e-15	0.00001603408168170268	-5.404013701287271e-20	4.140771910994191e-14	1.720647193615764e-13	9.841832149875674e-13	5.434446958968125e-14
12200000	0.004991982532105334	1.8862240165076623e-49	4.3663326589898214e-60	4.2642604652544327e-10	3.5396140513610434e-15	0.00001603408168170268	-5.3489684592106185e-20	4.140771910994191e-14	1.720647193615764e-13	9.841832149875674e-13	5.434446958968125e-14
12300000	0.004991982532105334	1.8862240165076623e-49	4.3663326589898214e-60	4.2642604652544327e-10	3.5396140513610434e-15	0.00001603408168170268	-5.293923217133966e-20	4.140771910994191e-14	1.720647193615764e-13	9.841832149875674e-13	5.434446958968125e-14
12400000	0.004991982532105334	1.8862240165076623e-49	4.3663326589898214e-60	4.2642604652544327e-10	3.5396140513610434e-15	0.00001603408168170268	-5.2388779750573146e-20	4.140771910994191e-14	1.720647193615764e-13	9.841832149875674e-13	5.434446958968125e-14
12500000	0.004991982532105334	1.886224016507662e-49	4.3663326589898214e-60	4.2642604652544327e-10	3.5396140513610434e-15	0.00001603408168170268	-5.183832732980663e-20	4.140771910994191e-14	1.720647193615764e-13	9.841832149875674e-13	5.434446958968125e-14
12600000	0.004991982532105334	1.886224016507662e-49	4.3663326589898214e-60	4.2642604652544327e-10	3.5396140513610434e-15	0.00001603408168170268	-5.128787490904011e-20	4.140771910994191e-14	1.720647193615764e-13	9.841832149875674e-13	5.434446958968125e-14
12700000	0.004991982532105334	1.886224016507662e-49	4.3663326589898214e-60	4.2642604652544327e-10	3.5396140513610434e-15	0.00001603408168170268	-5.073742248827359e-20	4.140771910994191e-14	1.720647193615764e-13	9.841832149875674e-13	5.434446958968125e-14
12800000	0.004991982532105334	1.886224016507662e-49	4.3663326589898214e-60	4.2642604652544327e-10	3.5396140513610434e-15	0.00001603408168170268	-5.018697006750707e-20	4.140771910994191e-14	1.720647193615764e-13	9.841832149875674e-13	5.434446958968125e-14
12900000	0.004991982532105334	1.886224016507662e-49	4.3663326589898214e-60	4.2642604652544327e-10	3.5396140513610434e-15	0.00001603408168170268	-4.963651764674055e-20	4.140771910994191e-14	1.720647193615764e-13	9.841832149875674e-13	5.434446958968125e-14
13000000	0.004991982532105334	1.886224016507662e-49	4.3663326589898214e-60	4.2642604652544327e-10	3.5396140513610434e-15	0.00001603408168170268	-4.908606522597403e-20	4.140771910994191e-14	1.720647193615764e-13	9.841832149875674e-13	5.434446958968125e-14
13100000	0.004991982532105334	1.886224016507662e-49	4.3663326589898214e-60	4.2642604652544327e-10	3.5396140513610434e-15	0.00001603408168170268	-4.853561280520751e-20	4.140771910994191e-14	1.720647193615764e-13	9.841832149875674e-13	5.434446958968125e-14
13200000	0.004991982532105334	1.886224016507662e-49	4.3663326589898214e-60	4.2642604652544327e-10	3.5396140513610434e-15	0.00001603408168170268	-4.798516038444099e-20	4.140771910994191e-14	1.720647193615764e-13	9.841832149875674e-13	5.434446958968125e-14
13300000	0.004991982532105334	1.886224016507662e-49	4.3663326589898214e-60	4.2642604652544327e-10	3.5396140513610434e-15	0.00001603408168170268	-4.7434707963674473e-20	4.140771910994191e-14	1.720647193615764e-13	9.841832149875674e-13	5.434446958968125e-14
13400000	0.004991982532105334	1.886224016507662e-49	4.3663326589898214e-60	4.2642604652544327e-10	3.5396140513610434e-15	0.00001603408168170268	-4.688425554290795e-20	4.140771910994191e-14	1.720647193615764e-13	9.841832149875674e-13	5.434446958968125e-14
13500000	0.004991982532105334	1.886224016507662e-49	4.3663326589898214e-60	4.2642604652544327e-10	3.5396140513610434e-15	0.00001603408168170268	-4.6333803122141434e-20	4.140771910994191e-14	1.720647193615764e-13	9.841832149875674e-13	5.434446958968125e-14
13600000	0.004991982532105334	1.886224016507662e-49	4.3663326589898214e-60	4.2642604652544327e-10	3.5396140513610434e-15	0.00001603408168170268	-4.578335070137491e-20	4.140771910994191e-14	1.720647193615764e-13	9.841832149875674e-13	5.434446958968125e-14
13700000	0.004991982532105334	1.886224016507662e-49	4.3663326589898214e-60	4.2642604652544327e-10	3.5396140513610434e-15	0.00001603408168170268	-4.5234680540151914e-20	4.140771910994191e-14	1.720647193615764e-13	9.841832149875674e-13	5.434446958968125e-14
13800000	0.004991982532105334	1.886224016507662e-49	4.3663326589898214e-60	4.2642604652544327e-10	3.5396140513610434e-15	0.00001603408168170268	-4.4689663325164335e-20	4.140771910994191e-14	1.720647193615764e-13	9.841832149875674e-13	5.434446958968125e-14
13900000	0.004991982532105334	1.886224016507662e-49	4.3663326589898214e-60	4.2642604652544327e-10	3.5396140513610434e-15	0.00001603408168170268	-4.4148243978845317e-20	4.140771910994191e-14	1.720647193615764e-13	9.841832149875674e-13	5.434446958968125e-14
14000000	0.004991982532105334	1.8862240165076623e-49	4.366332658989822e-60	4.2642604652544327e-10	3.5396140513610434e-15	0.00001603408168170268	-4.3610366878794594e-20	4.140771910994191e-14	1.720647193615764e-13	9.841832149875674e-13	5.434446958968125e-14
14100000	0.004991982532105334	1.8862240165076623e-49	4.366332658989822e-60	4.2642604652544327e-10	3.5396140513610434e-15	0.00001603408168170268	-4.3075976402611916e-20	4.140771910994191e-14	1.7206471936157642e-13	9.841832149875674e-13	5.434446958968126e-14
14200000	0.004991982532105334	1.8862240165076627e-49	4.366332658989822e-60	4.2642604652544327e-10	3.5396140513610434e-15	0.00001603408168170268	-4.254501692789701e-20	4.140771910994191e-14	1.7206471936157642e-13	9.841832149875676e-13	5.434446958968126e-14
14300000	0.004991982532105334	1.886224016507663e-49	4.3663326589898225e-60	4.2642604652544327e-10	3.5396140513610434e-15	0.00001603408168170268	-4.201743283224963e-20	4.140771910994191e-14	1.7206471936157642e-13	9.841832149875676e-13	5.434446958968126e-14
14400000	0.004991982532105334	1.8862240165076635e-49	4.3663326589898225e-60	4.2642604652544327e-10	3.5396140513610434e-15	0.00001603408168170268	-4.1493168493269504e-20	4.140771910994191e-14	1.7206471936157642e-13	9.841832149875676e-13	5.434446958968126e-14
14500000	0.004991982532105334	1.8862240165076635e-49	4.366332658989823e-60	4.2642604652544327e-10	3.5396140513610434e-15	0.00001603408168170268	-4.0972168288556383e-20	4.140771910994191e-14	1.7206471936157644e-13	9.841832149875676e-13	5.4344469589681266e-14
14600000	0.004991982532105334	1.8862240165076642e-49	4.3663326589898236e-60	4.2642604652544327e-10	3.5396140513610434e-15	0.00001603408168170268	-4.0454376595710004e-20	4.140771910994191e-14	1.7206471936157644e-13	9.841832149875678e-13	5.4344469589681266e-14
14700000	0.004991982532105334	1.8862240165076646e-49	4.3663326589898236e-60	4.2642604652544327e-10	3.5396140513610434e-15	0.00001603408168170268	-3.99397377923301e-20	4.140771910994191e-14	1.7206471936157644e-13	9.841832149875678e-13	5.434446958968127e-14
14800000	0.004991982532105334	1.886224016507665e-49	4.366332658989824e-60	4.2642604652544327e-10	3.5396140513610434e-15	0.00001603408168170268	-3.942819625601643e-20	4.140771910994191e-14	1.7206471936157647e-13	9.841832149875678e-13	5.434446958968127e-14
14900000	0.004991982532105334	1.8862240165076654e-49	4.3663326589898247e-60	4.2642604652544327e-10	3.5396140513610434e-15	0.00001603408168170268	-3.891969636436872e-20	4.140771910994191e-14	1.7206471936157647e-13	9.84183214987568e-13	5.434446958968128e-14
15000000	0.004991982532105334	1.886224016507666e-49	4.366332658989825e-60	4.2642604652544327e-10	3.5396140513610434e-15	0.00001603408168170268	-3.841418249498671e-20	4.140771910994191e-14	1.720647193615765e-13	9.84183214987568e-13	5.434446958968128e-14
15100000	0.004991982532105334	1.8862240165076665e-49	4.366332658989826e-60	4.2642604652544327e-10	3.5396140513610434e-15	0.00001603408168170268	-3.7911599025470155e-20	4.140771910994191e-14	1.720647193615765e-13	9.84183214987568e-13	5.4344469589681285e-14
15200000	0.004991982532105334	1.8862240165076673e-49	4.3663326589898264e-60	4.2642604652544327e-10	3.5396140513610434e-15	0.00001603408168170268	-3.741189033341878e-20	4.140771910994191e-14	1.7206471936157652e-13	9.841832149875682e-13	5.434446958968129e-14
15300000	0.004991982532105334	1.886224016507668e-49	4.366332658989827e-60	4.2642604652544327e-10	3.5396140513610434e-15	0.00001603408168170268	-3.691500079643233e-20	4.140771910994191e-14	1.7206471936157654e-13	9.841832149875682e-13	5.43444695896813e-14
15400000	0.004991982532105334	1.8862240165076688e-49	4.3663326589898275e-60	4.2642604652544327e-10	3.5396140513610434e-15	0.00001603408168170268	-3.6420874792110557e-20	4.140771910994191e-14	1.7206471936157654e-13	9.841832149875684e-13	5.43444695896813e-14
15500000	0.004991982532105334	1.8862240165076695e-49	4.3663326589898286e-60	4.2642604652544327e-10	3.5396140513610434e-15	0.00001603408168170268	-3.592945669805318e-20	4.140771910994191e-14	1.7206471936157657e-13	9.841832149875684e-13	5.4344469589681304e-14
15600000	0.004991982532105334	1.8862240165076703e-49	4.366332658989829e-60	4.2642604652544327e-10	3.5396140513610434e-15	0.00001603408168170268	-3.544069089185996e-20	4.140771910994191e-14	1.720647193615766e-13	9.841832149875686e-13	5.434446958968131e-14
15700000	0.004991982532105334	1.886224016507671e-49	4.3663326589898297e-60	4.2642604652544327e-10	3.5396140513610434e-15	0.00001603408168170268	-3.4954521751130625e-20	4.140771910994191e-14	1.720647193615766e-13	9.841832149875686e-13	5.4344469589681316e-14
15800000	0.004991982532105334	1.886224016507672e-49	4.366332658989831e-60	4.2642604652544327e-10	3.5396140513610434e-15	0.00001603408168170268	-3.447089365346492e-20	4.140771910994191e-14	1.7206471936157662e-13	9.841832149875688e-13	5.434446958968132e-14
15900000	0.004991982532105334	1.8862240165076726e-49	4.3663326589898313e-60	4.2642604652544327e-10	3.5396140513610434e-15	0.00001603408168170268	-3.398975097646259e-20	4.140771910994191e-14	1.7206471936157665e-13	9.841832149875688e-13	5.434446958968133e-14
16000000	0.004991982532105334	1.8862240165076737e-49	4.366332658989832e-60	4.2642604652544327e-10	3.5396140513610434e-15	0.00001603408168170268	-3.351103809772337e-20	4.140771910994191e-14	1.7206471936157667e-13	9.84183214987569e-13	5.4344469589681335e-14
16100000	0.004991982532105334	1.8862240165076745e-49	4.366332658989833e-60	4.2642604652544327e-10	3.5396140513610434e-15	0.00001603408168170268	-3.3034699394847004e-20	4.140771910994191e-14	1.7206471936157667e-13	9.84183214987569e-13	5.434446958968134e-14
16200000	0.004991982532105334	1.8862240165076756e-49	4.366332658989834e-60	4.2642604652544327e-10	3.5396140513610434e-15	0.00001603408168170268	-3.2560679245433225e-20	4.140771910994191e-14	1.720647193615767e-13	9.841832149875692e-13	5.434446958968135e-14
16300000	0.004991982532105334	1.8862240165076764e-49	4.3663326589898347e-60	4.2642604652544327e-10	3.5396140513610434e-15	0.00001603408168170268	-3.2088922027081784e-20	4.140771910994191e-14	1.7206471936157672e-13	9.841832149875694e-13	5.4344469589681354e-14
16400000	0.004991982532105334	1.8862240165076775e-49	4.366332658989836e-60	4.2642604652544327e-10	3.5396140513610434e-15	0.00001603408168170268	-3.161937211739242e-20	4.140771910994191e-14	1.7206471936157675e-13	9.841832149875694e-13	5.434446958968136e-14
16500000	0.004991982532105334	1.8862240165076783e-49	4.366332658989837e-60	4.2642604652544327e-10	3.5396140513610434e-15	0.00001603408168170268	-3.115197389396486e-20	4.140771910994191e-14	1.7206471936157677e-13	9.841832149875696e-13	5.4344469589681367e-14
16600000	0.004991982532105334	1.8862240165076794e-49	4.3663326589898374e-60	4.2642604652544327e-10	3.5396140513610434e-15	0.00001603408168170268	-3.0686671734398865e-20	4.140771910994191e-14	1.720647193615768e-13	9.841832149875698e-13	5.434446958968138e-14
16700000	0.004991982532105334	1.8862240165076806e-49	4.3663326589898385e-60	4.2642604652544327e-10	3.5396140513610434e-15	0.00001603408168170268	-3.022341001629417e-20	4.140771910994191e-14	1.7206471936157682e-13	9.841832149875698e-13	5.4344469589681386e-14
16800000	0.004991982532105334	1.8862240165076817e-49	4.3663326589898396e-60	4.2642604652544327e-10	3.5396140513610434e-15	0.00001603408168170268	-2.97621331172505e-20	4.140771910994191e-14	1.7206471936157685e-13	9.8418321498757e-13	5.434446958968139e-14
16900000	0.004991982532105334	1.886224016507683e-49	4.366332658989841e-60	4.2642604652544327e-10	3.5396140513610434e-15	0.00001603408168170268	-2.930278541486762e-20	4.140771910994191e-14	1.7206471936157687e-13	9.841832149875702e-13	5.43444695896814e-14
17000000	0.004991982532105334	1.886224016507684e-49	4.366332658989842e-60	4.2642604652544327e-10	3.5396140513610434e-15	0.00001603408168170268	-2.884531128674525e-20	4.140771910994191e-14	1.720647193615769e-13	9.841832149875702e-13	5.434446958968141e-14
17100000	0.004991982532105334	1.886224016507685e-49	4.366332658989843e-60	4.2642604652544327e-10	3.5396140513610434e-15	0.00001603408168170268	-2.8389655110483144e-20	4.140771910994191e-14	1.7206471936157692e-13	9.841832149875704e-13	5.434446958968142e-14
17200000	0.004991982532105334	1.8862240165076866e-49	4.366332658989844e-60	4.2642604652544327e-10	3.5396140513610434e-15	0.00001603408168170268	-2.7935761263681036e-20	4.140771910994191e-14	1.7206471936157695e-13	9.841832149875706e-13	5.4344469589681423e-14
17300000	0.004991982532105334	1.8862240165076878e-49	4.366332658989845e-60	4.2642604652544327e-10	3.5396140513610434e-15	0.00001603408168170268	-2.7483574123938666e-20	4.140771910994191e-14	1.7206471936157697e-13	9.841832149875708e-13	5.4344469589681436e-14
17400000	0.004991982532105334	1.886224016507689e-49	4.366332658989846e-60	4.2642604652544327e-10	3.5396140513610434e-15	0.00001603408168170268	-2.7033038068855782e-20	4.140771910994191e-14	1.72064719361577e-13	9.84183214987571e-13	5.434446958968144e-14
17500000	0.004991982532105334	1.88622401650769e-49	4.3663326589898474e-60	4.2642604652544327e-10	3.5396140513610434e-15	0.00001603408168170268	-2.658409747603212e-20	4.140771910994191e-14	1.7206471936157702e-13	9.84183214987571e-13	5.4344469589681455e-14
17600000	0.004991982532105334	1.8862240165076916e-49	4.3663326589898485e-60	4.2642604652544327e-10	3.5396140513610434e-15	0.00001603408168170268	-2.6136696723067416e-20	4.140771910994191e-14	1.7206471936157708e-13	9.841832149875712e-13	5.434446958968146e-14
17700000	0.004991982532105334	1.8862240165076927e-49	4.3663326589898496e-60	4.2642604652544327e-10	3.5396140513610434e-15	0.00001603408168170268	-2.5690780187561417e-20	4.140771910994191e-14	1.720647193615771e-13	9.841832149875714e-13	5.4344469589681474e-14
17800000	0.004991982532105334	1.8862240165076942e-49	4.3663326589898507e-60	4.2642604652544327e-10	3.5396140513610434e-15	0.00001603408168170268	-2.5246292247113866e-20	4.140771910994191e-14	1.7206471936157713e-13	9.841832149875716e-13	5.434446958968148e-14
17900000	0.004991982532105334	1.8862240165076954e-49	4.3663326589898524e-60	4.2642604652544327e-10	3.5396140513610434e-15	0.00001603408168170268	-2.4803177279324494e-20	4.140771910994191e-14	1.7206471936157715e-13	9.841832149875718e-13	5.434446958968149e-14
18000000	0.004991982532105334	1.886224016507697e-49	4.3663326589898535e-60	4.264260465254432e-10	3.5396140513610434e-15	0.00001603408168170268	-2.436137966179305e-20	4.140771910994191e-14	1.7206471936157718e-13	9.84183214987572e-13	5.43444695896815e-14
18100000	0.004991982532105334	1.8862240165076984e-49	4.3663326589898546e-60	4.264260465254432e-10	3.5396140513610434e-15	0.00001603408168170268	-2.3920843772119273e-20	4.140771910994191e-14	1.7206471936157723e-13	9.84183214987572e-13	5.434446958968151e-14
18200000	0.004991982532105334	1.8862240165076995e-49	4.366332658989856e-60	4.264260465254432e-10	3.5396140513610434e-15	0.00001603408168170268	-2.3481513987902904e-20	4.140771910994191e-14	1.7206471936157725e-13	9.841832149875722e-13	5.434446958968152e-14
18300000	0.004991982532105334	1.886224016507701e-49	4.3663326589898573e-60	4.264260465254432e-10	3.5396140513610434e-15	0.00001603408168170268	-2.304333468674368e-20	4.140771910994191e-14	1.7206471936157728e-13	9.841832149875724e-13	5.434446958968153e-14
18400000	0.004991982532105334	1.8862240165077026e-49	4.3663326589898584e-60	4.264260465254432e-10	3.5396140513610434e-15	0.00001603408168170268	-2.2606250246241345e-20	4.140771910994191e-14	1.720647193615773e-13	9.841832149875726e-13	5.434446958968154e-14
18500000	0.004991982532105334	1.8862240165077037e-49	4.36633265898986e-60	4.264260465254432e-10	3.5396140513610434e-15	0.00001603408168170268	-2.217020504399564e-20	4.140771910994191e-14	1.7206471936157735e-13	9.841832149875728e-13	5.434446958968155e-14
18600000	0.004991982532105334	1.8862240165077052e-49	4.366332658989861e-60	4.264260465254432e-10	3.5396140513610434e-15	0.00001603408168170268	-2.17351434576063e-20	4.140771910994191e-14	1.7206471936157738e-13	9.84183214987573e-13	5.434446958968156e-14
18700000	0.004991982532105334	1.8862240165077068e-49	4.3663326589898623e-60	4.264260465254432e-10	3.5396140513610434e-15	0.00001603408168170268	-2.1301009864673074e-20	4.140771910994191e-14	1.720647193615774e-13	9.841832149875732e-13	5.434446958968157e-14
18800000	0.004991982532105334	1.8862240165077083e-49	4.366332658989864e-60	4.264260465254432e-10	3.5396140513610434e-15	0.00001603408168170268	-2.0867748642795698e-20	4.140771910994191e-14	1.7206471936157745e-13	9.841832149875734e-13	5.434446958968158e-14
18900000	0.004991982532105334	1.8862240165077098e-49	4.366332658989865e-60	4.264260465254432e-10	3.5396140513610434e-15	0.00001603408168170268	-2.0435304169573917e-20	4.140771910994191e-14	1.7206471936157748e-13	9.841832149875736e-13	5.4344469589681594e-14
19000000	0.004991982532105334	1.8862240165077113e-49	4.3663326589898667e-60	4.264260465254432e-10	3.5396140513610434e-15	0.00001603408168170268	-2.0003620822607466e-20	4.140771910994191e-14	1.720647193615775e-13	9.841832149875738e-13	5.43444695896816e-14
19100000	0.004991982532105334	1.886224016507713e-49	4.366332658989868e-60	4.264260465254432e-10	3.5396140513610434e-15	0.00001603408168170268	-1.9572642979496087e-20	4.140771910994191e-14	1.7206471936157755e-13	9.84183214987574e-13	5.434446958968161e-14
19200000	0.004991982532105334	1.8862240165077144e-49	4.3663326589898695e-60	4.264260465254432e-10	3.5396140513610434e-15	0.00001603408168170268	-1.9142315017839522e-20	4.140771910994191e-14	1.7206471936157758e-13	9.841832149875742e-13	5.4344469589681625e-14
19300000	0.004991982532105334	1.886224016507716e-49	4.3663326589898706e-60	4.264260465254432e-10	3.5396140513610434e-15	0.00001603408168170268	-1.8712581315237513e-20	4.140771910994191e-14	1.720647193615776e-13	9.841832149875744e-13	5.434446958968164e-14
19400000	0.004991982532105334	1.8862240165077174e-49	4.366332658989872e-60	4.264260465254432e-10	3.5396140513610434e-15	0.00001603408168170268	-1.8283386249289798e-20	4.140771910994191e-14	1.7206471936157766e-13	9.841832149875746e-13	5.4344469589681644e-14
19500000	0.004991982532105334	1.886224016507719e-49	4.3663326589898734e-60	4.264260465254432e-10	3.5396140513610434e-15	0.00001603408168170268	-1.7854674197596116e-20	4.140771910994191e-14	1.7206471936157768e-13	9.841832149875748e-13	5.434446958968166e-14
19600000	0.004991982532105334	1.8862240165077204e-49	4.366332658989875e-60	4.264260465254432e-10	3.5396140513610434e-15	0.00001603408168170268	-1.7426389537756215e-20	4.140771910994191e-14	1.720647193615777e-13	9.841832149875748e-13	5.434446958968167e-14
19700000	0.004991982532105334	1.886224016507722e-49	4.366332658989876e-60	4.264260465254432e-10	3.5396140513610434e-15	0.00001603408168170268	-1.699847664736983e-20	4.140771910994191e-14	1.7206471936157776e-13	9.84183214987575e-13	5.4344469589681676e-14
19800000	0.004991982532105334	1.8862240165077235e-49	4.366332658989878e-60	4.264260465254432e-10	3.5396140513610434e-15	0.00001603408168170268	-1.6570879904036702e-20	4.140771910994191e-14	1.7206471936157778e-13	9.841832149875752e-13	5.434446958968169e-14
19900000	0.004991982532105334	1.886224016507725e-49	4.366332658989879e-60	4.264260465254432e-10	3.5396140513610434e-15	0.00001603408168170268	-1.6143543685356573e-20	4.140771910994191e-14	1.720647193615778e-13	9.841832149875754e-13	5.43444695896817e-14
20000000	0.004991982532105334	1.8862240165077265e-49	4.3663326589898805e-60	4.264260465254432e-10	3.5396140513610434e-15	0.00001603408168170268	-1.5716412368929186e-20	4.140771910994191e-14	1.7206471936157786e-13	9.841832149875756e-13	5.4344469589681714e-14
20100000	0.004991982532105334	1.886224016507728e-49	4.3663326589898816e-60	4.264260465254432e-10	3.5396140513610434e-15	0.00001603408168170268	-1.5289430332354274e-20	4.140771910994191e-14	1.7206471936157788e-13	9.841832149875758e-13	5.434446958968172e-14
20200000	0.004991982532105334	1.8862240165077295e-49	4.3663326589898833e-60	4.264260465254432e-10	3.5396140513610434e-15	0.00001603408168170268	-1.4862541953231585e-20	4.140771910994191e-14	1.7206471936157793e-13	9.84183214987576e-13	5.434446958968173e-14
20300000	0.004991982532105334	1.886224016507731e-49	4.366332658989885e-60	4.264260465254432e-10	3.5396140513610434e-15	0.00001603408168170268	-1.4435691609160856e-20	4.140771910994191e-14	1.7206471936157796e-13	9.841832149875762e-13	5.4344469589681745e-14
20400000	0.004991982532105334	1.8862240165077326e-49	4.366332658989886e-60	4.264260465254432e-10	3.5396140513610434e-15	0.00001603408168170268	-1.400882367774183e-20	4.140771910994191e-14	1.7206471936157798e-13	9.841832149875764e-13	5.434446958968176e-14
20500000	0.004991982532105334	1.8862240165077345e-49	4.366332658989888e-60	4.264260465254432e-10	3.5396140513610434e-15	0.00001603408168170268	-1.358188253657425e-20	4.140771910994191e-14	1.7206471936157803e-13	9.841832149875767e-13	5.4344469589681764e-14
20600000	0.004991982532105334	1.886224016507736e-49	4.366332658989889e-60	4.264260465254432e-10	3.5396140513610434e-15	0.00001603408168170268	-1.3154812563257849e-20	4.140771910994191e-14	1.7206471936157806e-13	9.841832149875769e-13	5.434446958968178e-14
20700000	0.004991982532105334	1.8862240165077375e-49	4.3663326589898905e-60	4.264260465254432e-10	3.5396140513610434e-15	0.00001603408168170268	-1.2727558135392375e-20	4.140771910994191e-14	1.720647193615781e-13	9.84183214987577e-13	5.434446958968179e-14
20800000	0.004991982532105334	1.886224016507739e-49	4.3663326589898916e-60	4.264260465254432e-10	3.5396140513610434e-15	0.00001603408168170268	-1.2300063630577565e-20	4.140771910994191e-14	1.7206471936157814e-13	9.841832149875773e-13	5.43444695896818e-14
20900000	0.004991982532105334	1.8862240165077406e-49	4.366332658989893e-60	4.264260465254432e-10	3.5396140513610434e-15	0.00001603408168170268	-1.187227342641316e-20	4.140771910994191e-14	1.7206471936157816e-13	9.841832149875775e-13	5.434446958968181e-14
21000000	0.004991982532105334	1.886224016507742e-49	4.3663326589898944e-60	4.264260465254432e-10	3.5396140513610434e-15	0.00001603408168170268	-1.1444131900498902e-20	4.140771910994191e-14	1.720647193615782e-13	9.841832149875777e-13	5.434446958968182e-14
21100000	0.004991982532105334	1.8862240165077436e-49	4.366332658989896e-60	4.264260465254432e-10	3.5396140513610434e-15	0.00001603408168170268	-1.101558343043453e-20	4.140771910994191e-14	1.7206471936157824e-13	9.841832149875779e-13	5.4344469589681834e-14
21200000	0.004991982532105334	1.886224016507745e-49	4.366332658989897e-60	4.264260465254432e-10	3.5396140513610434e-15	0.00001603408168170268	-1.0586572393819785e-20	4.140771910994191e-14	1.7206471936157826e-13	9.84183214987578e-13	5.4344469589681846e-14
21300000	0.004991982532105334	1.8862240165077466e-49	4.366332658989899e-60	4.264260465254432e-10	3.5396140513610434e-15	0.00001603408168170268	-1.0157043168254409e-20	4.140771910994191e-14	1.720647193615783e-13	9.841832149875783e-13	5.434446958968185e-14
21400000	0.004991982532105334	1.886224016507748e-49	4.3663326589899e-60	4.264260465254432e-10	3.5396140513610434e-15	0.00001603408168170268	-9.726940131338143e-21	4.140771910994191e-14	1.7206471936157834e-13	9.841832149875785e-13	5.4344469589681865e-14
21500000	0.004991982532105334	1.8862240165077497e-49	4.3663326589899015e-60	4.264260465254432e-10	3.5396140513610434e-15	0.00001603408168170268	-9.296207660670724e-21	4.140771910994191e-14	1.7206471936157836e-13	9.841832149875787e-13	5.434446958968188e-14
21600000	0.004991982532105334	1.8862240165077512e-49	4.3663326589899026e-60	4.2642604652544317e-10	3.5396140513610434e-15	0.00001603408168170268	-8.864790133851898e-21	4.140771910994191e-14	1.7206471936157841e-13	9.841832149875789e-13	5.4344469589681884e-14
21700000	0.004991982532105334	1.8862240165077527e-49	4.3663326589899043e-60	4.2642604652544317e-10	3.5396140513610434e-15	0.00001603408168170268	-8.432631928481402e-21	4.140771910994191e-14	1.7206471936157844e-13	9.84183214987579e-13	5.4344469589681897e-14
21800000	0.004991982532105334	1.8862240165077542e-49	4.3663326589899054e-60	4.2642604652544317e-10	3.5396140513610434e-15	0.00001603408168170268	-7.999677422158979e-21	4.140771910994191e-14	1.7206471936157846e-13	9.841832149875793e-13	5.434446958968191e-14
21900000	0.004991982532105334	1.8862240165077558e-49	4.366332658989907e-60	4.2642604652544317e-10	3.5396140513610434e-15	0.00001603408168170268	-7.565870992484367e-21	4.140771910994191e-14	1.7206471936157851e-13	9.841832149875795e-13	5.4344469589681916e-14
22000000	0.004991982532105334	1.886224016507757e-49	4.366332658989908e-60	4.2642604652544317e-10	3.5396140513610434e-15	0.00001603408168170268	-7.131157017057309e-21	4.140771910994191e-14	1.7206471936157854e-13	9.841832149875797e-13	5.434446958968193e-14
22100000	0.004991982532105334	1.8862240165077584e-49	4.3663326589899093e-60	4.2642604652544317e-10	3.5396140513610434e-15	0.00001603408168170268	-6.695479873477544e-21	4.140771910994191e-14	1.7206471936157856e-13	9.841832149875799e-13	5.434446958968194e-14
22200000	0.004991982532105334	1.88622401650776e-49	4.366332658989911e-60	4.2642604652544317e-10	3.5396140513610434e-15	0.00001603408168170268	-6.2587839393448136e-21	4.140771910994191e-14	1.7206471936157861e-13	9.841832149875799e-13	5.434446958968195e-14
22300000	0.004991982532105334	1.8862240165077615e-49	4.366332658989912e-60	4.2642604652544317e-10	3.5396140513610434e-15	0.00001603408168170268	-5.821013592258859e-21	4.140771910994191e-14	1.7206471936157864e-13	9.8418321498758e-13	5.434446958968196e-14
22400000	0.004991982532105334	1.8862240165077626e-49	4.366332658989913e-60	4.2642604652544317e-10	3.5396140513610434e-15	0.00001603408168170268	-5.38211320981942e-21	4.140771910994191e-14	1.7206471936157867e-13	9.841832149875803e-13	5.434446958968197e-14
22500000	0.004991982532105334	1.886224016507764e-49	4.366332658989915e-60	4.2642604652544317e-10	3.5396140513610434e-15	0.00001603408168170268	-4.942027169626238e-21	4.140771910994191e-14	1.720647193615787e-13	9.841832149875805e-13	5.434446958968198e-14
22600000	0.004991982532105334	1.8862240165077656e-49	4.366332658989916e-60	4.2642604652544317e-10	3.5396140513610434e-15	0.00001603408168170268	-4.5006998492790526e-21	4.140771910994191e-14	1.7206471936157874e-13	9.841832149875807e-13	5.434446958968199e-14
22700000	0.004991982532105334	1.8862240165077668e-49	4.366332658989917e-60	4.2642604652544317e-10	3.5396140513610434e-15	0.00001603408168170268	-4.058075626377606e-21	4.140771910994191e-14	1.7206471936157877e-13	9.841832149875809e-13	5.4344469589682e-14
22800000	0.004991982532105334	1.8862240165077683e-49	4.366332658989918e-60	4.2642604652544317e-10	3.5396140513610434e-15	0.00001603408168170268	-3.614098878521637e-21	4.140771910994191e-14	1.720647193615788e-13	9.84183214987581e-13	5.434446958968201e-14
22900000	0.004991982532105334	1.8862240165077694e-49	4.36633265898992e-60	4.2642604652544317e-10	3.5396140513610434e-15	0.00001603408168170268	-3.1687139833108887e-21	4.140771910994191e-14	1.7206471936157882e-13	9.84183214987581e-13	5.4344469589682017e-14
23000000	0.004991982532105334	1.886224016507771e-49	4.366332658989921e-60	4.2642604652544317e-10	3.5396140513610434e-15	0.00001603408168170268	-2.7218653183450998e-21	4.140771910994191e-14	1.7206471936157884e-13	9.841832149875813e-13	5.434446958968203e-14
23100000	0.004991982532105334	1.886224016507772e-49	4.366332658989922e-60	4.2642604652544317e-10	3.5396140513610434e-15	0.00001603408168170268	-2.2734972612240118e-21	4.140771910994191e-14	1.720647193615789e-13	9.841832149875815e-13	5.4344469589682036e-14
23200000	0.004991982532105334	1.8862240165077732e-49	4.366332658989923e-60	4.2642604652544317e-10	3.5396140513610434e-15	0.00001603408168170268	-1.823554189547365e-21	4.140771910994191e-14	1.7206471936157892e-13	9.841832149875817e-13	5.434446958968205e-14
23300000	0.004991982532105334	1.8862240165077744e-49	4.366332658989924e-60	4.2642604652544317e-10	3.5396140513610434e-15	0.00001603408168170268	-1.3719804809149005e-21	4.140771910994191e-14	1.7206471936157894e-13	9.84183214987582e-13	5.4344469589682055e-14
23400000	0.004991982532105334	1.886224016507776e-49	4.3663326589899253e-60	4.2642604652544317e-10	3.5396140513610434e-15	0.00001603408168170268	-9.187205129263588e-22	4.140771910994191e-14	1.7206471936157897e-13	9.84183214987582e-13	5.434446958968206e-14
23500000	0.004991982532105334	1.886224016507777e-49	4.3663326589899264e-60	4.2642604652544317e-10	3.5396140513610434e-15	0.00001603408168170268	-4.637186631814807e-22	4.140771910994191e-14	1.72064719361579e-13	9.841832149875821e-13	5.4344469589682073e-14
23600000	0.004991982532105334	1.886224016507778e-49	4.3663326589899275e-60	4.2642604652544317e-10	3.5396140513610434e-15	0.00001603408168170268	-6.919309280006794e-24	4.140771910994191e-14	1.7206471936157902e-13	9.841832149875823e-13	5.434446958968208e-14
23700000	0.004991982532105334	1.8862240165077793e-49	4.3663326589899286e-60	4.2642604652544317e-10	3.5396140513610434e-15	0.00001603408168170268	4.420293811655164e-22	4.140771910994191e-14	1.7206471936157904e-13	9.841832149875825e-13	5.4344469589682086e-14
23800000	0.004991982532105334	1.8862240165077804e-49	4.36633265898993e-60	4.2642604652544317e-10	3.5396140513610434e-15	0.00001603408168170268	8.729428421031353e-22	4.140771910994191e-14	1.7206471936157907e-13	9.841832149875825e-13	5.434446958968209e-14
23900000	0.004991982532105334	1.8862240165077812e-49	4.3663326589899303e-60	4.2642604652544317e-10	3.5396140513610434e-15	0.00001603408168170268	1.2860927327984842e-21	4.140771910994191e-14	1.720647193615791e-13	9.841832149875827e-13	5.43444695896821e-14
24000000	0.004991982532105334	1.886224016507782e-49	4.366332658989931e-60	4.2642604652544317e-10	3.5396140513610434e-15	0.00001603408168170268	1.6817536748414743e-21	4.140771910994191e-14	1.7206471936157912e-13	9.841832149875827e-13	5.4344469589682105e-14
24100000	0.004991982532105334	1.8862240165077827e-49	4.366332658989932e-60	4.2642604652544317e-10	3.5396140513610434e-15	0.00001603408168170268	2.060200289822016e-21	4.140771910994191e-14	1.7206471936157912e-13	9.84183214987583e-13	5.434446958968211e-14
24200000	0.004991982532105334	1.8862240165077835e-49	4.3663326589899325e-60	4.2642604652544317e-10	3.5396140513610434e-15	0.00001603408168170268	2.421707199330021e-21	4.140771910994191e-14	1.7206471936157914e-13	9.84183214987583e-13	5.434446958968212e-14
24300000	0.004991982532105334	1.8862240165077842e-49	4.366332658989933e-60	4.2642604652544317e-10	3.5396140513610434e-15	0.00001603408168170268	2.7665490249554e-21	4.140771910994191e-14	1.7206471936157914e-13	9.841832149875831e-13	5.4344469589682124e-14
24400000	0.004991982532105334	1.8862240165077846e-49	4.3663326589899336e-60	4.2642604652544317e-10	3.5396140513610434e-15	0.00001603408168170268	3.095000388288063e-21	4.140771910994191e-14	1.7206471936157917e-13	9.841832149875831e-13	5.4344469589682124e-14
24500000	0.004991982532105334	1.886224016507785e-49	4.3663326589899336e-60	4.2642604652544317e-10	3.5396140513610434e-15	0.00001603408168170268	3.407335910917923e-21	4.140771910994191e-14	1.7206471936157917e-13	9.841832149875831e-13	5.434446958968213e-14
24600000	0.004991982532105334	1.8862240165077854e-49	4.366332658989934e-60	4.2642604652544317e-10	3.5396140513610434e-15	0.00001603408168170268	3.703830214434888e-21	4.140771910994191e-14	1.7206471936157917e-13	9.841832149875833e-13	5.434446958968213e-14
24700000	0.004991982532105334	1.8862240165077858e-49	4.366332658989934e-60	4.2642604652544317e-10	3.5396140513610434e-15	0.00001603408168170268	3.9847579204288714e-21	4.140771910994191e-14	1.720647193615792e-13	9.841832149875833e-13	5.434446958968213e-14
24800000	0.004991982532105334	1.8862240165077858e-49	4.3663326589899347e-60	4.2642604652544317e-10	3.5396140513610434e-15	0.00001603408168170268	4.250393650489783e-21	4.140771910994191e-14	1.720647193615792e-13	9.841832149875833e-13	5.4344469589682137e-14
24900000	0.004991982532105334	1.8862240165077858e-49	4.3663326589899347e-60	4.2642604652544317e-10	3.5396140513610434e-15	0.00001603408168170268	4.501012026207535e-21	4.140771910994191e-14	1.720647193615792e-13	9.841832149875833e-13	5.4344469589682137e-14
25000000	0.004991982532105334	1.8862240165077858e-49	4.3663326589899347e-60	4.2642604652544317e-10	3.5396140513610434e-15	0.00001603408168170268	4.736887669172036e-21	4.140771910994191e-14	1.720647193615792e-13	9.841832149875833e-13	5.4344469589682137e-14
25100000	0.004991982532105334	1.8862240165077858e-49	4.3663326589899347e-60	4.2642604652544317e-10	3.5396140513610434e-15	0.00001603408168170268	4.958295200973199e-21	4.140771910994191e-14	1.720647193615792e-13	9.841832149875833e-13	5.4344469589682137e-14
25200000	0.004991982532105334	1.8862240165077858e-49	4.3663326589899347e-60	4.2642604652544317e-10	3.5396140513610434e-15	0.00001603408168170268	5.165509243200934e-21	4.140771910994191e-14	1.720647193615792e-13	9.841832149875833e-13	5.4344469589682137e-14
25300000	0.004991982532105334	1.8862240165077858e-49	4.366332658989934e-60	4.2642604652544317e-10	3.5396140513610434e-15	0.00001603408168170268	5.358804417445152e-21	4.140771910994191e-14	1.720647193615792e-13	9.841832149875833e-13	5.434446958968213e-14
25400000	0.004991982532105334	1.8862240165077854e-49	4.366332658989934e-60	4.2642604652544317e-10	3.5396140513610434e-15	0.00001603408168170268	5.5384553452957636e-21	4.140771910994191e-14	1.7206471936157917e-13	9.841832149875833e-13	5.434446958968213e-14
25500000	0.004991982532105334	1.886224016507785e-49	4.3663326589899336e-60	4.2642604652544317e-10	3.5396140513610434e-15	0.00001603408168170268	5.7047366483426815e-21	4.140771910994191e-14	1.7206471936157917e-13	9.841832149875831e-13	5.434446958968213e-14
25600000	0.004991982532105334	1.8862240165077846e-49	4.3663326589899336e-60	4.2642604652544317e-10	3.5396140513610434e-15	0.00001603408168170268	5.857922948175815e-21	4.140771910994191e-14	1.7206471936157917e-13	9.841832149875831e-13	5.4344469589682124e-14
25700000	0.004991982532105334	1.8862240165077842e-49	4.366332658989933e-60	4.2642604652544317e-10	3.5396140513610434e-15	0.00001603408168170268	5.998288866385075e-21	4.140771910994191e-14	1.7206471936157914e-13	9.841832149875831e-13	5.4344469589682124e-14
25800000	0.004991982532105334	1.886224016507784e-49	4.3663326589899325e-60	4.2642604652544317e-10	3.5396140513610434e-15	0.00001603408168170268	6.126109024560372e-21	4.140771910994191e-14	1.7206471936157914e-13	9.841832149875831e-13	5.434446958968212e-14
25900000	0.004991982532105334	1.886224016507783e-49	4.366332658989932e-60	4.2642604652544317e-10	3.5396140513610434e-15	0.00001603408168170268	6.2416580442916195e-21	4.140771910994191e-14	1.7206471936157912e-13	9.84183214987583e-13	5.434446958968212e-14
26000000	0.004991982532105334	1.8862240165077823e-49	4.3663326589899314e-60	4.2642604652544317e-10	3.5396140513610434e-15	0.00001603408168170268	6.345210547168726e-21	4.140771910994191e-14	1.7206471936157912e-13	9.84183214987583e-13	5.434446958968211e-14
26100000	0.004991982532105334	1.8862240165077816e-49	4.366332658989931e-60	4.2642604652544317e-10	3.5396140513610434e-15	0.00001603408168170268	6.437041154781604e-21	4.140771910994191e-14	1.720647193615791e-13	9.841832149875827e-13	5.4344469589682105e-14
26200000	0.004991982532105334	1.886224016507781e-49	4.3663326589899303e-60	4.2642604652544317e-10	3.5396140513610434e-15	0.00001603408168170268	6.5174244887201605e-21	4.140771910994191e-14	1.7206471936157907e-13	9.841832149875827e-13	5.43444695896821e-14
26300000	0.004991982532105334	1.88622401650778e-49	4.366332658989929e-60	4.2642604652544317e-10	3.5396140513610434e-15	0.00001603408168170268	6.58663517057431e-21	4.140771910994191e-14	1.7206471936157907e-13	9.841832149875825e-13	5.434446958968209e-14
26400000	0.004991982532105334	1.8862240165077793e-49	4.3663326589899286e-60	4.2642604652544317e-10	3.5396140513610434e-15	0.00001603408168170268	6.6449478219339655e-21	4.140771910994191e-14	1.7206471936157904e-13	9.841832149875825e-13	5.4344469589682086e-14
26500000	0.004991982532105334	1.8862240165077785e-49	4.3663326589899275e-60	4.2642604652544317e-10	3.5396140513610434e-15	0.00001603408168170268	6.692637064389034e-21	4.140771910994191e-14	1.7206471936157902e-13	9.841832149875823e-13	5.434446958968208e-14
26600000	0.004991982532105334	1.8862240165077774e-49	4.366332658989927e-60	4.2642604652544317e-10	3.5396140513610434e-15	0.00001603408168170268	6.729977519529429e-21	4.140771910994191e-14	1.72064719361579e-13	9.841832149875823e-13	5.4344469589682073e-14
26700000	0.004991982532105334	1.8862240165077763e-49	4.366332658989926e-60	4.2642604652544317e-10	3.5396140513610434e-15	0.00001603408168170268	6.7572438089450584e-21	4.140771910994191e-14	1.7206471936157897e-13	9.841832149875821e-13	5.434446958968207e-14
26800000	0.004991982532105334	1.886224016507775e-49	4.366332658989925e-60	4.2642604652544317e-10	3.5396140513610434e-15	0.00001603408168170268	6.7747105542258355e-21	4.140771910994191e-14	1.7206471936157894e-13	9.84183214987582e-13	5.434446958968206e-14
26900000	0.004991982532105334	1.8862240165077744e-49	4.3663326589899237e-60	4.2642604652544317e-10	3.5396140513610434e-15	0.00001603408168170268	6.78265237696167e-21	4.140771910994191e-14	1.7206471936157892e-13	9.84183214987582e-13	5.434446958968205e-14
27000000	0.004991982532105334	1.886224016507773e-49	4.3663326589899225e-60	4.2642604652544317e-10	3.5396140513610434e-15	0.00001603408168170268	6.781343898742474e-21	4.140771910994191e-14	1.720647193615789e-13	9.841832149875817e-13	5.434446958968204e-14
27100000	0.004991982532105334	1.8862240165077717e-49	4.3663326589899214e-60	4.2642604652544317e-10	3.5396140513610434e-15	0.00001603408168170268	6.771059741158158e-21	4.140771910994191e-14	1.7206471936157887e-13	9.841832149875815e-13	5.4344469589682036e-14
27200000	0.004991982532105334	1.8862240165077706e-49	4.3663326589899203e-60	4.2642604652544317e-10	3.5396140513610434e-15	0.00001603408168170268	6.752074525798632e-21	4.140771910994191e-14	1.7206471936157884e-13	9.841832149875813e-13	5.434446958968202e-14
27300000	0.004991982532105334	1.886224016507769e-49	4.366332658989919e-60	4.2642604652544317e-10	3.5396140513610434e-15	0.00001603408168170268	6.724662874253809e-21	4.140771910994191e-14	1.7206471936157882e-13	9.84183214987581e-13	5.4344469589682017e-14
27400000	0.004991982532105334	1.886224016507768e-49	4.366332658989918e-60	4.2642604652544317e-10	3.5396140513610434e-15	0.00001603408168170268	6.689099408113598e-21	4.140771910994191e-14	1.720647193615788e-13	9.84183214987581e-13	5.4344469589682004e-14
27500000	0.004991982532105334	1.8862240165077664e-49	4.3663326589899165e-60	4.2642604652544317e-10	3.5396140513610434e-15	0.00001603408168170268	6.645658748967911e-21	4.140771910994191e-14	1.7206471936157874e-13	9.841832149875809e-13	5.4344469589682e-14
27600000	0.004991982532105334	1.8862240165077653e-49	4.3663326589899154e-60	4.2642604652544317e-10	3.5396140513610434e-15	0.00001603408168170268	6.594615518406658e-21	4.140771910994191e-14	1.7206471936157872e-13	9.841832149875807e-13	5.4344469589681985e-14
27700000	0.004991982532105334	1.8862240165077637e-49	4.366332658989914e-60	4.2642604652544317e-10	3.5396140513610434e-15	0.00001603408168170268	6.5362443380197504e-21	4.140771910994191e-14	1.720647193615787e-13	9.841832149875805e-13	5.434446958968197e-14
27800000	0.004991982532105334	1.8862240165077622e-49	4.3663326589899126e-60	4.2642604652544317e-10	3.5396140513610434e-15	0.00001603408168170268	6.4708198293971004e-21	4.140771910994191e-14	1.7206471936157864e-13	9.841832149875803e-13	5.4344469589681966e-14
27900000	0.004991982532105334	1.8862240165077607e-49	4.3663326589899115e-60	4.2642604652544317e-10	3.5396140513610434e-15	0.00001603408168170268	6.398616614128616e-21	4.140771910994191e-14	1.7206471936157861e-13	9.8418321498758e-13	5.4344469589681954e-14
28000000	0.004991982532105334	1.886224016507759e-49	4.36633265898991e-60	4.2642604652544317e-10	3.5396140513610434e-15	0.00001603408168170268	6.3199093138042115e-21	4.140771910994191e-14	1.7206471936157856e-13	9.841832149875799e-13	5.434446958968194e-14
28100000	0.004991982532105334	1.8862240165077573e-49	4.366332658989908e-60	4.2642604652544317e-10	3.5396140513610434e-15	0.00001603408168170268	6.234972550013796e-21	4.140771910994191e-14	1.7206471936157854e-13	9.841832149875797e-13	5.434446958968193e-14
28200000	0.004991982532105334	1.8862240165077558e-49	4.366332658989907e-60	4.2642604652544317e-10	3.5396140513610434e-15	0.00001603408168170268	6.144080944347279e-21	4.140771910994191e-14	1.7206471936157851e-13	9.841832149875795e-13	5.434446958968192e-14
28300000	0.004991982532105334	1.8862240165077542e-49	4.3663326589899054e-60	4.2642604652544317e-10	3.5396140513610434e-15	0.00001603408168170268	6.047509118394575e-21	4.140771910994191e-14	1.7206471936157846e-13	9.841832149875793e-13	5.434446958968191e-14
28400000	0.004991982532105334	1.8862240165077523e-49	4.366332658989904e-60	4.2642604652544317e-10	3.5396140513610434e-15	0.00001603408168170268	5.9455316937455924e-21	4.14077191099419e-14	1.7206471936157841e-13	9.84183214987579e-13	5.4344469589681897e-14
28500000	0.004991982532105333	1.886224016507751e-49	4.366332658989902e-60	4.2642604652544317e-10	3.5396140513610434e-15	0.00001603408168170268	5.838423291990241e-21	4.14077191099419e-14	1.720647193615784e-13	9.841832149875789e-13	5.4344469589681884e-14
28600000	0.004991982532105333	1.886224016507749e-49	4.3663326589899004e-60	4.2642604652544317e-10	3.5396140513610434e-15	0.00001603408168170268	5.726458534718436e-21	4.14077191099419e-14	1.7206471936157834e-13	9.841832149875787e-13	5.434446958968187e-14
28700000	0.004991982532105333	1.8862240165077474e-49	4.366332658989899e-60	4.2642604652544317e-10	3.5396140513610434e-15	0.00001603408168170268	5.6099120435200855e-21	4.14077191099419e-14	1.720647193615783e-13	9.841832149875783e-13	5.434446958968186e-14
28800000	0.004991982532105333	1.8862240165077455e-49	4.3663326589898977e-60	4.2642604652544317e-10	3.5396140513610434e-15	0.00001603408168170268	5.4890584399851e-21	4.14077191099419e-14	1.7206471936157826e-13	9.84183214987578e-13	5.4344469589681846e-14
28900000	0.004991982532105333	1.8862240165077436e-49	4.366332658989896e-60	4.2642604652544317e-10	3.5396140513610434e-15	0.00001603408168170268	5.364172345703391e-21	4.14077191099419e-14	1.720647193615782e-13	9.841832149875779e-13	5.4344469589681834e-14
29000000	0.004991982532105333	1.8862240165077417e-49	4.366332658989894e-60	4.2642604652544317e-10	3.5396140513610434e-15	0.00001603408168170268	5.235528382264869e-21	4.14077191099419e-14	1.7206471936157819e-13	9.841832149875777e-13	5.434446958968182e-14
29100000	0.004991982532105333	1.8862240165077398e-49	4.366332658989892e-60	4.2642604652544317e-10	3.5396140513610434e-15	0.00001603408168170268	5.103401171259447e-21	4.14077191099419e-14	1.7206471936157814e-13	9.841832149875775e-13	5.434446958968181e-14
29200000	0.004991982532105333	1.8862240165077383e-49	4.3663326589898905e-60	4.2642604652544317e-10	3.5396140513610434e-15	0.00001603408168170268	4.968065334277033e-21	4.14077191099419e-14	1.7206471936157808e-13	9.841832149875773e-13	5.4344469589681796e-14
29300000	0.004991982532105333	1.8862240165077364e-49	4.366332658989889e-60	4.2642604652544317e-10	3.5396140513610434e-15	0.00001603408168170268	4.8297954929075406e-21	4.14077191099419e-14	1.7206471936157806e-13	9.84183214987577e-13	5.434446958968178e-14
29400000	0.004991982532105333	1.8862240165077345e-49	4.366332658989887e-60	4.2642604652544317e-10	3.5396140513610434e-15	0.000016034081681702684	4.6888662687408795e-21	4.14077191099419e-14	1.72064719361578e-13	9.841832149875767e-13	5.4344469589681764e-14
29500000	0.004991982532105333	1.8862240165077326e-49	4.3663326589898855e-60	4.2642604652544317e-10	3.5396140513610434e-15	0.000016034081681702684	4.54555228336696e-21	4.14077191099419e-14	1.7206471936157796e-13	9.841832149875764e-13	5.434446958968175e-14
29600000	0.004991982532105333	1.8862240165077307e-49	4.366332658989884e-60	4.2642604652544317e-10	3.5396140513610434e-15	0.000016034081681702684	4.4001281583756935e-21	4.14077191099419e-14	1.7206471936157793e-13	9.841832149875762e-13	5.434446958968174e-14
29700000	0.004991982532105333	1.8862240165077288e-49	4.366332658989882e-60	4.2642604652544317e-10	3.5396140513610434e-15	0.000016034081681702684	4.252868515356992e-21	4.14077191099419e-14	1.7206471936157788e-13	9.84183214987576e-13	5.4344469589681726e-14
29800000	0.004991982532105333	1.886224016507727e-49	4.36633265898988e-60	4.2642604652544317e-10	3.5396140513610434e-15	0.000016034081681702684	4.1040479759007646e-21	4.14077191099419e-14	1.7206471936157783e-13	9.841832149875756e-13	5.4344469589681714e-14
29900000	0.004991982532105333	1.886224016507725e-49	4.3663326589898783e-60	4.2642604652544317e-10	3.5396140513610434e-15	0.000016034081681702684	3.953941161596924e-21	4.14077191099419e-14	1.7206471936157778e-13	9.841832149875754e-13	5.4344469589681695e-14
30000000	0.004991982532105333	1.8862240165077227e-49	4.3663326589898767e-60	4.2642604652544317e-10	3.5396140513610434e-15	0.000016034081681702684	3.802822694035379e-21	4.14077191099419e-14	1.7206471936157776e-13	9.841832149875752e-13	5.434446958968168e-14
30100000	0.004991982532105333	1.886224016507721e-49	4.366332658989875e-60	4.2642604652544317e-10	3.5396140513610434e-15	0.000016034081681702684	3.650967194806043e-21	4.14077191099419e-14	1.720647193615777e-13	9.84183214987575e-13	5.434446958968167e-14
30200000	0.004991982532105333	1.886224016507719e-49	4.3663326589898734e-60	4.2642604652544317e-10	3.5396140513610434e-15	0.000016034081681702684	3.498649285498826e-21	4.14077191099419e-14	1.7206471936157766e-13	9.841832149875748e-13	5.434446958968166e-14
30300000	0.004991982532105333	1.886224016507717e-49	4.366332658989871e-60	4.2642604652544317e-10	3.5396140513610434e-15	0.000016034081681702684	3.3461435877036375e-21	4.14077191099419e-14	1.720647193615776e-13	9.841832149875744e-13	5.4344469589681644e-14
30400000	0.004991982532105333	1.886224016507715e-49	4.3663326589898695e-60	4.2642604652544317e-10	3.5396140513610434e-15	0.000016034081681702684	3.19372472301039e-21	4.14077191099419e-14	1.7206471936157758e-13	9.841832149875742e-13	5.434446958968163e-14
30500000	0.004991982532105333	1.8862240165077132e-49	4.366332658989868e-60	4.2642604652544317e-10	3.5396140513610434e-15	0.000016034081681702684	3.0416673130089944e-21	4.14077191099419e-14	1.7206471936157753e-13	9.84183214987574e-13	5.434446958968161e-14
30600000	0.004991982532105333	1.8862240165077113e-49	4.366332658989866e-60	4.2642604652544317e-10	3.5396140513610434e-15	0.000016034081681702684	2.8902459792893608e-21	4.14077191099419e-14	1.7206471936157748e-13	9.841832149875738e-13	5.43444695896816e-14
30700000	0.004991982532105333	1.8862240165077094e-49	4.366332658989864e-60	4.2642604652544317e-10	3.5396140513610434e-15	0.000016034081681702684	2.7397353434414013e-21	4.14077191099419e-14	1.7206471936157743e-13	9.841832149875734e-13	5.434446958968159e-14
30800000	0.004991982532105333	1.8862240165077075e-49	4.3663326589898623e-60	4.264260465254432e-10	3.5396140513610434e-15	0.000016034081681702684	2.5904100270550257e-21	4.14077191099419e-14	1.720647193615774e-13	9.841832149875732e-13	5.4344469589681575e-14
30900000	0.004991982532105333	1.8862240165077056e-49	4.3663326589898606e-60	4.264260465254432e-10	3.5396140513610434e-15	0.000016034081681702684	2.4425446517201456e-21	4.14077191099419e-14	1.7206471936157735e-13	9.84183214987573e-13	5.434446958968156e-14
31000000	0.004991982532105333	1.8862240165077037e-49	4.366332658989859e-60	4.264260465254432e-10	3.5396140513610434e-15	0.000016034081681702684	2.2964138390266715e-21	4.14077191099419e-14	1.720647193615773e-13	9.841832149875728e-13	5.4344469589681543e-14
31100000	0.004991982532105333	1.886224016507702e-49	4.3663326589898573e-60	4.264260465254432e-10	3.5396140513610434e-15	0.000016034081681702684	2.1522922105645147e-21	4.14077191099419e-14	1.7206471936157725e-13	9.841832149875726e-13	5.434446958968153e-14
31200000	0.004991982532105333	1.8862240165077e-49	4.3663326589898557e-60	4.264260465254432e-10	3.5396140513610434e-15	0.000016034081681702684	2.010454387923586e-21	4.14077191099419e-14	1.7206471936157723e-13	9.841832149875722e-13	5.434446958968152e-14
31300000	0.004991982532105333	1.886224016507698e-49	4.3663326589898535e-60	4.264260465254432e-10	3.5396140513610434e-15	0.000016034081681702684	1.871174992693796e-21	4.14077191099419e-14	1.7206471936157718e-13	9.84183214987572e-13	5.4344469589681505e-14
31400000	0.004991982532105333	1.886224016507696e-49	4.366332658989852e-60	4.264260465254432e-10	3.5396140513610434e-15	0.000016034081681702684	1.7347286464650558e-21	4.14077191099419e-14	1.7206471936157713e-13	9.841832149875718e-13	5.434446958968149e-14
31500000	0.004991982532105333	1.8862240165076942e-49	4.36633265898985e-60	4.264260465254432e-10	3.5396140513610434e-15	0.000016034081681702684	1.601389970827277e-21	4.14077191099419e-14	1.720647193615771e-13	9.841832149875716e-13	5.434446958968148e-14
31600000	0.004991982532105333	1.8862240165076923e-49	4.3663326589898485e-60	4.264260465254432e-10	3.5396140513610434e-15	0.000016034081681702684	1.4714335873703698e-21	4.14077191099419e-14	1.7206471936157705e-13	9.841832149875714e-13	5.434446958968147e-14
31700000	0.004991982532105333	1.8862240165076904e-49	4.366332658989847e-60	4.264260465254432e-10	3.5396140513610434e-15	0.000016034081681702684	1.3451341176842453e-21	4.14077191099419e-14	1.72064719361577e-13	9.84183214987571e-13	5.4344469589681455e-14
31800000	0.004991982532105333	1.886224016507689e-49	4.366332658989845e-60	4.264260465254432e-10	3.5396140513610434e-15	0.000016034081681702684	1.2227661833588145e-21	4.14077191099419e-14	1.7206471936157697e-13	9.841832149875708e-13	5.434446958968144e-14
31900000	0.004991982532105333	1.886224016507687e-49	4.3663326589898435e-60	4.264260465254432e-10	3.5396140513610434e-15	0.000016034081681702684	1.104604405983988e-21	4.14077191099419e-14	1.7206471936157692e-13	9.841832149875706e-13	5.434446958968143e-14
32000000	0.004991982532105333	1.886224016507685e-49	4.366332658989842e-60	4.264260465254432e-10	3.5396140513610434e-15	0.000016034081681702684	9.909234071496773e-22	4.14077191099419e-14	1.720647193615769e-13	9.841832149875704e-13	5.434446958968142e-14
32100000	0.004991982532105333	1.8862240165076836e-49	4.366332658989841e-60	4.264260465254432e-10	3.5396140513610434e-15	0.000016034081681702684	8.819978084457931e-22	4.14077191099419e-14	1.7206471936157685e-13	9.841832149875702e-13	5.4344469589681405e-14
32200000	0.004991982532105333	1.8862240165076817e-49	4.366332658989839e-60	4.264260465254432e-10	3.5396140513610434e-15	0.000016034081681702684	7.781022314622462e-22	4.14077191099419e-14	1.720647193615768e-13	9.8418321498757e-13	5.434446958968139e-14
32300000	0.004991982532105333	1.88622401650768e-49	4.3663326589898374e-60	4.264260465254432e-10	3.5396140513610434e-15	0.000016034081681702684	6.795112977889476e-22	4.14077191099419e-14	1.7206471936157677e-13	9.841832149875698e-13	5.434446958968138e-14
32400000	0.004991982532105333	1.8862240165076787e-49	4.366332658989836e-60	4.264260465254432e-10	3.5396140513610434e-15	0.000016034081681702684	5.864996290158083e-22	4.14077191099419e-14	1.7206471936157672e-13	9.841832149875696e-13	5.4344469589681367e-14
32500000	0.004991982532105333	1.8862240165076768e-49	4.3663326589898347e-60	4.264260465254432e-10	3.5396140513610434e-15	0.000016034081681702684	4.99341846732739e-22	4.14077191099419e-14	1.720647193615767e-13	9.841832149875694e-13	5.4344469589681354e-14
32600000	0.004991982532105333	1.8862240165076752e-49	4.366332658989833e-60	4.264260465254432e-10	3.5396140513610434e-15	0.000016034081681702684	4.183125725296509e-22	4.14077191099419e-14	1.7206471936157667e-13	9.841832149875692e-13	5.434446958968135e-14
32700000	0.004991982532105333	1.8862240165076737e-49	4.3663326589898313e-60	4.264260465254432e-10	3.5396140513610434e-15	0.000016034081681702684	3.436864279964548e-22	4.14077191099419e-14	1.7206471936157662e-13	9.84183214987569e-13	5.4344469589681335e-14
32800000	0.004991982532105333	1.8862240165076722e-49	4.36633265898983e-60	4.264260465254432e-10	3.5396140513610434e-15	0.000016034081681702684	2.757380347230617e-22	4.14077191099419e-14	1.720647193615766e-13	9.841832149875688e-13	5.434446958968132e-14
32900000	0.004991982532105333	1.8862240165076707e-49	4.3663326589898286e-60	4.264260465254432e-10	3.5396140513610434e-15	0.000016034081681702684	2.1474201429938254e-22	4.14077191099419e-14	1.7206471936157654e-13	9.841832149875686e-13	5.434446958968131e-14
33000000	0.004991982532105333	1.8862240165076695e-49	4.3663326589898275e-60	4.264260465254432e-10	3.5396140513610434e-15	0.000016034081681702684	1.6097298831532815e-22	4.14077191099419e-14	1.7206471936157652e-13	9.841832149875684e-13	5.4344469589681304e-14
33100000	0.004991982532105333	1.886224016507668e-49	4.3663326589898264e-60	4.264260465254432e-10	3.5396140513610434e-15	0.000016034081681702684	1.147055783608095e-22	4.14077191099419e-14	1.720647193615765e-13	9.841832149875682e-13	5.434446958968129e-14
33200000	0.004991982532105333	1.8862240165076665e-49	4.3663326589898247e-60	4.264260465254432e-10	3.5396140513610434e-15	0.000016034081681702684	7.621440602573754e-23	4.14077191099419e-14	1.7206471936157647e-13	9.84183214987568e-13	5.4344469589681285e-14
33300000	0.004991982532105333	1.8862240165076654e-49	4.3663326589898236e-60	4.264260465254432e-10	3.5396140513610434e-15	0.000016034081681702684	4.577409290002322e-23	4.14077191099419e-14	1.7206471936157642e-13	9.841832149875678e-13	5.434446958968127e-14
33400000	0.004991982532105333	1.886224016507664e-49	4.3663326589898225e-60	4.264260465254432e-10	3.5396140513610434e-15	0.000016034081681702684	2.3659260573577453e-23	4.14077191099419e-14	1.720647193615764e-13	9.841832149875678e-13	5.4344469589681266e-14
33500000	0.004991982532105333	1.8862240165076627e-49	4.3663326589898214e-60	4.264260465254432e-10	3.5396140513610434e-15	0.000016034081681702684	1.0144530636311159e-23	4.14077191099419e-14	1.7206471936157637e-13	9.841832149875676e-13	5.434446958968125e-14
33600000	0.004991982532105333	1.8862240165076616e-49	4.3663326589898203e-60	4.264260465254432e-10	3.5396140513610434e-15	0.000016034081681702684	5.504524678135274e-24	4.14077191099419e-14	1.7206471936157634e-13	9.841832149875674e-13	5.4344469589681247e-14
33700000	0.004991982532105333	1.8862240165076604e-49	4.366332658989819e-60	4.264260465254432e-10	3.5396140513610434e-15	0.000016034081681702684	5.5480706559452234e-24	4.14077191099419e-14	1.7206471936157632e-13	9.841832149875672e-13	5.434446958968124e-14
33800000	0.004991982532105333	1.8862240165076593e-49	4.366332658989818e-60	4.264260465254432e-10	3.5396140513610434e-15	0.000016034081681702684	5.5911578983135535e-24	4.14077191099419e-14	1.720647193615763e-13	9.841832149875672e-13	5.4344469589681234e-14
33900000	0.004991982532105333	1.886224016507658e-49	4.3663326589898175e-60	4.264260465254432e-10	3.5396140513610434e-15	0.000016034081681702684	5.632468952799695e-24	4.14077191099419e-14	1.7206471936157627e-13	9.84183214987567e-13	5.434446958968122e-14
34000000	0.004991982532105333	1.8862240165076574e-49	4.3663326589898164e-60	4.264260465254432e-10	3.5396140513610434e-15	0.000016034081681702684	5.672031278947733e-24	4.14077191099419e-14	1.7206471936157624e-13	9.841832149875668e-13	5.4344469589681215e-14
34100000	0.004991982532105333	1.8862240165076562e-49	4.3663326589898153e-60	4.264260465254432e-10	3.5396140513610434e-15	0.000016034081681702684	5.709872336301753e-24	4.14077191099419e-14	1.7206471936157622e-13	9.841832149875668e-13	5.434446958968121e-14
34200000	0.004991982532105333	1.8862240165076555e-49	4.366332658989815e-60	4.264260465254432e-10	3.5396140513610434e-15	0.000016034081681702684	5.746019584405842e-24	4.14077191099419e-14	1.720647193615762e-13	9.841832149875666e-13	5.43444695896812e-14
34300000	0.004991982532105333	1.8862240165076543e-49	4.3663326589898137e-60	4.264260465254432e-10	3.5396140513610434e-15	0.000016034081681702684	5.7805004828040855e-24	4.14077191099419e-14	1.720647193615762e-13	9.841832149875664e-13	5.4344469589681196e-14
34400000	0.004991982532105333	1.8862240165076536e-49	4.366332658989813e-60	4.264260465254432e-10	3.5396140513610434e-15	0.000016034081681702684	5.813342491040568e-24	4.14077191099419e-14	1.7206471936157617e-13	9.841832149875664e-13	5.434446958968119e-14
34500000	0.004991982532105333	1.886224016507653e-49	4.3663326589898126e-60	4.264260465254432e-10	3.5396140513610434e-15	0.000016034081681702684	5.8445730686593766e-24	4.14077191099419e-14	1.7206471936157614e-13	9.841832149875661e-13	5.4344469589681184e-14
34600000	0.004991982532105333	1.886224016507652e-49	4.3663326589898114e-60	4.264260465254432e-10	3.5396140513610434e-15	0.000016034081681702684	5.874219675204596e-24	4.14077191099419e-14	1.7206471936157612e-13	9.841832149875661e-13	5.434446958968118e-14
34700000	0.004991982532105333	1.8862240165076513e-49	4.366332658989811e-60	4.264260465254432e-10	3.5396140513610434e-15	0.000016034081681702684	5.902309770220312e-24	4.14077191099419e-14	1.7206471936157612e-13	9.84183214987566e-13	5.434446958968118e-14
34800000	0.004991982532105333	1.8862240165076505e-49	4.3663326589898103e-60	4.264260465254432e-10	3.5396140513610434e-15	0.000016034081681702684	5.928870813250611e-24	4.14077191099419e-14	1.720647193615761e-13	9.84183214987566e-13	5.434446958968117e-14
34900000	0.004991982532105333	1.88622401650765e-49	4.36633265898981e-60	4.264260465254432e-10	3.5396140513610434e-15	0.000016034081681702684	5.953930263839579e-24	4.14077191099419e-14	1.720647193615761e-13	9.84183214987566e-13	5.4344469589681165e-14
35000000	0.004991982532105333	1.8862240165076494e-49	4.366332658989809e-60	4.264260465254432e-10	3.5396140513610434e-15	0.000016034081681702684	5.9775155815313e-24	4.14077191099419e-14	1.7206471936157607e-13	9.841832149875657e-13	5.434446958968116e-14
35100000	0.004991982532105333	1.886224016507649e-49	4.3663326589898087e-60	4.264260465254432e-10	3.5396140513610434e-15	0.000016034081681702684	5.999654225869861e-24	4.14077191099419e-14	1.7206471936157607e-13	9.841832149875657e-13	5.434446958968116e-14
35200000	0.004991982532105333	1.8862240165076483e-49	4.366332658989808e-60	4.264260465254432e-10	3.5396140513610434e-15	0.000016034081681702684	6.020373656399348e-24	4.14077191099419e-14	1.7206471936157604e-13	9.841832149875657e-13	5.434446958968115e-14
35300000	0.004991982532105333	1.886224016507648e-49	4.3663326589898076e-60	4.264260465254432e-10	3.5396140513610434e-15	0.000016034081681702684	6.039701332663845e-24	4.14077191099419e-14	1.7206471936157604e-13	9.841832149875655e-13	5.434446958968115e-14
35400000	0.004991982532105333	1.8862240165076475e-49	4.366332658989807e-60	4.264260465254432e-10	3.5396140513610434e-15	0.000016034081681702684	6.0576647142074395e-24	4.14077191099419e-14	1.7206471936157601e-13	9.841832149875655e-13	5.4344469589681146e-14
35500000	0.004991982532105333	1.886224016507647e-49	4.366332658989807e-60	4.264260465254432e-10	3.5396140513610434e-15	0.000016034081681702684	6.074291260574217e-24	4.14077191099419e-14	1.7206471936157601e-13	9.841832149875655e-13	5.4344469589681146e-14
35600000	0.004991982532105333	1.8862240165076467e-49	4.3663326589898065e-60	4.264260465254432e-10	3.5396140513610434e-15	0.000016034081681702684	6.089608431308262e-24	4.14077191099419e-14	1.7206471936157601e-13	9.841832149875653e-13	5.434446958968114e-14
35700000	0.004991982532105333	1.8862240165076464e-49	4.366332658989806e-60	4.264260465254432e-10	3.5396140513610434e-15	0.000016034081681702684	6.103643685953661e-24	4.14077191099419e-14	1.72064719361576e-13	9.841832149875653e-13	5.434446958968114e-14
35800000	0.004991982532105333	1.886224016507646e-49	4.366332658989806e-60	4.264260465254432e-10	3.5396140513610434e-15	0.000016034081681702684	6.1164244840545004e-24	4.14077191099419e-14	1.72064719361576e-13	9.841832149875653e-13	5.434446958968114e-14
35900000	0.004991982532105333	1.8862240165076456e-49	4.3663326589898054e-60	4.264260465254432e-10	3.5396140513610434e-15	0.000016034081681702684	6.127978285154865e-24	4.14077191099419e-14	1.72064719361576e-13	9.841832149875653e-13	5.434446958968113e-14
36000000	0.004991982532105333	1.8862240165076452e-49	4.3663326589898054e-60	4.264260465254432e-10	3.5396140513610434e-15	0.000016034081681702684	6.13833254879884e-24	4.14077191099419e-14	1.7206471936157596e-13	9.841832149875653e-13	5.434446958968113e-14
36100000	0.004991982532105333	1.8862240165076452e-49	4.366332658989805e-60	4.264260465254432e-10	3.5396140513610434e-15	0.000016034081681702684	6.1475147345305126e-24	4.14077191099419e-14	1.7206471936157596e-13	9.841832149875651e-13	5.434446958968113e-14
36200000	0.004991982532105333	1.886224016507645e-49	4.366332658989805e-60	4.264260465254432e-10	3.5396140513610434e-15	0.000016034081681702684	6.155552301893968e-24	4.14077191099419e-14	1.7206471936157596e-13	9.841832149875651e-13	5.4344469589681127e-14
36300000	0.004991982532105333	1.886224016507645e-49	4.366332658989805e-60	4.264260465254432e-10	3.5396140513610434e-15	0.000016034081681702684	6.162472710433291e-24	4.14077191099419e-14	1.7206471936157596e-13	9.841832149875651e-13	5.4344469589681127e-14
36400000	0.004991982532105333	1.8862240165076445e-49	4.366332658989805e-60	4.264260465254432e-10	3.5396140513610434e-15	0.000016034081681702684	6.1683034196925675e-24	4.14077191099419e-14	1.7206471936157596e-13	9.841832149875651e-13	5.4344469589681127e-14
36500000	0.004991982532105333	1.8862240165076445e-49	4.366332658989804e-60	4.264260465254432e-10	3.5396140513610434e-15	0.000016034081681702684	6.173071889215885e-24	4.14077191099419e-14	1.7206471936157596e-13	9.841832149875651e-13	5.4344469589681127e-14
36600000	0.004991982532105333	1.8862240165076445e-49	4.366332658989804e-60	4.264260465254432e-10	3.5396140513610434e-15	0.000016034081681702684	6.176805578547327e-24	4.14077191099419e-14	1.7206471936157596e-13	9.841832149875651e-13	5.4344469589681127e-14
36700000	0.004991982532105333	1.886224016507644e-49	4.366332658989804e-60	4.264260465254432e-10	3.5396140513610434e-15	0.000016034081681702684	6.17953194723098e-24	4.14077191099419e-14	1.7206471936157596e-13	9.841832149875651e-13	5.4344469589681127e-14
36800000	0.004991982532105333	1.886224016507644e-49	4.366332658989804e-60	4.264260465254432e-10	3.5396140513610434e-15	0.000016034081681702684	6.18127845481093e-24	4.14077191099419e-14	1.7206471936157596e-13	9.841832149875651e-13	5.4344469589681127e-14
36900000	0.004991982532105333	1.886224016507644e-49	4.366332658989804e-60	4.264260465254432e-10	3.5396140513610434e-15	0.000016034081681702684	6.182072560831262e-24	4.14077191099419e-14	1.7206471936157596e-13	9.841832149875651e-13	5.4344469589681127e-14
37000000	0.004991982532105333	1.886224016507644e-49	4.366332658989804e-60	4.264260465254432e-10	3.5396140513610434e-15	0.000016034081681702684	6.181941724836063e-24	4.14077191099419e-14	1.7206471936157596e-13	9.841832149875651e-13	5.4344469589681127e-14
37100000	0.004991982532105333	1.886224016507644e-49	4.366332658989804e-60	4.264260465254432e-10	3.5396140513610434e-15	0.000016034081681702684	6.180913406369418e-24	4.14077191099419e-14	1.7206471936157596e-13	9.841832149875651e-13	5.4344469589681127e-14
37200000	0.004991982532105333	1.886224016507644e-49	4.366332658989804e-60	4.264260465254432e-10	3.5396140513610434e-15	0.000016034081681702684	6.1790150649754125e-24	4.14077191099419e-14	1.7206471936157596e-13	9.841832149875651e-13	5.4344469589681127e-14
37300000	0.004991982532105333	1.886224016507644e-49	4.366332658989804e-60	4.264260465254432e-10	3.5396140513610434e-15	0.000016034081681702684	6.176274160198132e-24	4.14077191099419e-14	1.7206471936157596e-13	9.841832149875651e-13	5.4344469589681127e-14
37400000	0.004991982532105333	1.8862240165076445e-49	4.366332658989804e-60	4.264260465254432e-10	3.5396140513610434e-15	0.000016034081681702684	6.172718151581663e-24	4.14077191099419e-14	1.7206471936157596e-13	9.841832149875651e-13	5.4344469589681127e-14
37500000	0.004991982532105333	1.8862240165076445e-49	4.366332658989804e-60	4.264260465254432e-10	3.5396140513610434e-15	0.000016034081681702684	6.16837449867009e-24	4.140771910994191e-14	1.7206471936157596e-13	9.841832149875651e-13	5.4344469589681127e-14
37600000	0.004991982532105333	1.8862240165076445e-49	4.366332658989805e-60	4.264260465254432e-10	3.5396140513610434e-15	0.000016034081681702684	6.1632706610075e-24	4.140771910994191e-14	1.7206471936157596e-13	9.841832149875651e-13	5.4344469589681127e-14
37700000	0.004991982532105333	1.886224016507645e-49	4.366332658989805e-60	4.264260465254432e-10	3.5396140513610434e-15	0.000016034081681702684	6.157434098137979e-24	4.140771910994191e-14	1.7206471936157596e-13	9.841832149875651e-13	5.434446958968113e-14
37800000	0.004991982532105333	1.886224016507645e-49	4.366332658989805e-60	4.264260465254432e-10	3.5396140513610434e-15	0.000016034081681702684	6.15089226960561e-24	4.140771910994191e-14	1.7206471936157596e-13	9.841832149875651e-13	5.434446958968113e-14
37900000	0.004991982532105333	1.886224016507645e-49	4.366332658989805e-60	4.264260465254432e-10	3.5396140513610434e-15	0.000016034081681702684	6.1436726349544824e-24	4.140771910994191e-14	1.72064719361576e-13	9.841832149875651e-13	5.434446958968113e-14
38000000	0.004991982532105333	1.8862240165076452e-49	4.3663326589898054e-60	4.264260465254432e-10	3.5396140513610434e-15	0.000016034081681702684	6.135802653728679e-24	4.140771910994191e-14	1.72064719361576e-13	9.841832149875651e-13	5.434446958968113e-14
38100000	0.004991982532105333	1.8862240165076456e-49	4.3663326589898054e-60	4.264260465254432e-10	3.5396140513610434e-15	0.000016034081681702684	6.127309785472287e-24	4.140771910994191e-14	1.72064719361576e-13	9.841832149875651e-13	5.434446958968113e-14
38200000	0.004991982532105333	1.8862240165076456e-49	4.3663326589898054e-60	4.264260465254432e-10	3.5396140513610434e-15	0.000016034081681702684	6.1182214897293914e-24	4.140771910994191e-14	1.72064719361576e-13	9.841832149875653e-13	5.434446958968114e-14
38300000	0.004991982532105333	1.886224016507646e-49	4.366332658989806e-60	4.264260465254432e-10	3.5396140513610434e-15	0.000016034081681702684	6.108565226044079e-24	4.140771910994191e-14	1.72064719361576e-13	9.841832149875653e-13	5.434446958968114e-14
38400000	0.004991982532105333	1.886224016507646e-49	4.366332658989806e-60	4.264260465254432e-10	3.5396140513610434e-15	0.000016034081681702684	6.098368453960434e-24	4.140771910994191e-14	1.7206471936157601e-13	9.841832149875653e-13	5.434446958968114e-14
38500000	0.004991982532105333	1.8862240165076464e-49	4.366332658989806e-60	4.264260465254432e-10	3.5396140513610434e-15	0.000016034081681702684	6.087658633022543e-24	4.140771910994191e-14	1.7206471936157601e-13	9.841832149875653e-13	5.4344469589681146e-14
38600000	0.004991982532105333	1.8862240165076467e-49	4.3663326589898065e-60	4.264260465254432e-10	3.5396140513610434e-15	0.000016034081681702684	6.076463222774492e-24	4.140771910994191e-14	1.7206471936157601e-13	9.841832149875653e-13	5.4344469589681146e-14
38700000	0.004991982532105333	1.886224016507647e-49	4.3663326589898065e-60	4.264260465254432e-10	3.5396140513610434e-15	0.000016034081681702684	6.064809682760367e-24	4.140771910994191e-14	1.7206471936157601e-13	9.841832149875653e-13	5.4344469589681146e-14
38800000	0.004991982532105333	1.886224016507647e-49	4.366332658989807e-60	4.264260465254432e-10	3.5396140513610434e-15	0.000016034081681702684	6.0527254725242515e-24	4.140771910994191e-14	1.7206471936157604e-13	9.841832149875655e-13	5.434446958968115e-14
38900000	0.004991982532105333	1.8862240165076475e-49	4.366332658989807e-60	4.264260465254432e-10	3.5396140513610434e-15	0.000016034081681702684	6.040238051610233e-24	4.140771910994191e-14	1.7206471936157604e-13	9.841832149875655e-13	5.434446958968115e-14
39000000	0.004991982532105333	1.886224016507648e-49	4.3663326589898076e-60	4.264260465254432e-10	3.5396140513610434e-15	0.000016034081681702684	6.0273748795623974e-24	4.140771910994191e-14	1.7206471936157604e-13	9.841832149875655e-13	5.434446958968115e-14
39100000	0.004991982532105333	1.8862240165076483e-49	4.3663326589898076e-60	4.264260465254432e-10	3.5396140513610434e-15	0.000016034081681702684	6.0141634159248296e-24	4.140771910994191e-14	1.7206471936157607e-13	9.841832149875655e-13	5.434446958968116e-14
39200000	0.004991982532105333	1.8862240165076486e-49	4.366332658989808e-60	4.264260465254432e-10	3.5396140513610434e-15	0.000016034081681702684	6.000631120241616e-24	4.140771910994191e-14	1.7206471936157607e-13	9.841832149875655e-13	5.434446958968116e-14
39300000	0.004991982532105333	1.886224016507649e-49	4.3663326589898087e-60	4.264260465254432e-10	3.5396140513610434e-15	0.000016034081681702684	5.9868054520568415e-24	4.140771910994191e-14	1.7206471936157607e-13	9.841832149875657e-13	5.4344469589681165e-14
39400000	0.004991982532105333	1.8862240165076494e-49	4.3663326589898087e-60	4.264260465254432e-10	3.5396140513610434e-15	0.000016034081681702684	5.972713870914592e-24	4.140771910994191e-14	1.720647193615761e-13	9.841832149875657e-13	5.4344469589681165e-14
39500000	0.004991982532105333	1.8862240165076494e-49	4.366332658989809e-60	4.264260465254432e-10	3.5396140513610434e-15	0.000016034081681702684	5.9583838363589546e-24	4.140771910994191e-14	1.720647193615761e-13	9.841832149875657e-13	5.434446958968117e-14
39600000	0.004991982532105333	1.8862240165076498e-49	4.366332658989809e-60	4.264260465254432e-10	3.5396140513610434e-15	0.000016034081681702684	5.943842807934013e-24	4.140771910994191e-14	1.720647193615761e-13	9.841832149875657e-13	5.434446958968117e-14
39700000	0.004991982532105333	1.88622401650765e-49	4.36633265898981e-60	4.264260465254432e-10	3.5396140513610434e-15	0.000016034081681702684	5.929118245183854e-24	4.140771910994191e-14	1.7206471936157612e-13	9.84183214987566e-13	5.434446958968117e-14
39800000	0.004991982532105333	1.8862240165076505e-49	4.3663326589898103e-60	4.264260465254432e-10	3.5396140513610434e-15	0.000016034081681702684	5.914237607652563e-24	4.140771910994191e-14	1.7206471936157612e-13	9.84183214987566e-13	5.434446958968118e-14
39900000	0.004991982532105333	1.886224016507651e-49	4.3663326589898103e-60	4.2642604652544317e-10	3.5396140513610434e-15	0.00001603408168170268	5.8992283548842256e-24	4.140771910994191e-14	1.7206471936157612e-13	9.84183214987566e-13	5.434446958968118e-14
40000000	0.004991982532105333	1.8862240165076513e-49	4.366332658989811e-60	4.2642604652544317e-10	3.5396140513610434e-15	0.00001603408168170268	5.884117946422928e-24	4.140771910994191e-14	1.7206471936157614e-13	9.84183214987566e-13	5.4344469589681184e-14
40100000	0.004991982532105333	1.8862240165076517e-49	4.366332658989811e-60	4.2642604652544317e-10	3.5396140513610434e-15	0.00001603408168170268	5.868933841812756e-24	4.140771910994191e-14	1.7206471936157614e-13	9.84183214987566e-13	5.4344469589681184e-14
40200000	0.004991982532105333	1.886224016507652e-49	4.3663326589898114e-60	4.2642604652544317e-10	3.5396140513610434e-15	0.00001603408168170268	5.853703500597795e-24	4.140771910994191e-14	1.7206471936157617e-13	9.841832149875661e-13	5.434446958968119e-14
40300000	0.004991982532105333	1.8862240165076524e-49	4.366332658989812e-60	4.2642604652544317e-10	3.5396140513610434e-15	0.00001603408168170268	5.8384543823221295e-24	4.140771910994191e-14	1.7206471936157617e-13	9.841832149875661e-13	5.434446958968119e-14
40400000	0.004991982532105333	1.886224016507653e-49	4.366332658989812e-60	4.2642604652544317e-10	3.5396140513610434e-15	0.00001603408168170268	5.823213946529847e-24	4.140771910994191e-14	1.7206471936157617e-13	9.841832149875661e-13	5.4344469589681196e-14
40500000	0.004991982532105333	1.8862240165076532e-49	4.3663326589898126e-60	4.2642604652544317e-10	3.5396140513610434e-15	0.00001603408168170268	5.808009652765033e-24	4.140771910994191e-14	1.720647193615762e-13	9.841832149875661e-13	5.4344469589681196e-14
40600000	0.004991982532105333	1.8862240165076536e-49	4.3663326589898126e-60	4.2642604652544317e-10	3.5396140513610434e-15	0.00001603408168170268	5.792868960571772e-24	4.140771910994191e-14	1.720647193615762e-13	9.841832149875664e-13	5.4344469589681196e-14
40700000	0.004991982532105333	1.886224016507654e-49	4.366332658989813e-60	4.2642604652544317e-10	3.5396140513610434e-15	0.00001603408168170268	5.777819329494151e-24	4.140771910994191e-14	1.720647193615762e-13	9.841832149875664e-13	5.43444695896812e-14
40800000	0.004991982532105333	1.8862240165076543e-49	4.3663326589898137e-60	4.2642604652544317e-10	3.5396140513610434e-15	0.00001603408168170268	5.762888219076255e-24	4.140771910994191e-14	1.7206471936157622e-13	9.841832149875664e-13	5.43444695896812e-14
40900000	0.004991982532105333	1.8862240165076547e-49	4.3663326589898137e-60	4.2642604652544317e-10	3.5396140513610434e-15	0.00001603408168170268	5.74810308886217e-24	4.140771910994191e-14	1.7206471936157622e-13	9.841832149875664e-13	5.434446958968121e-14
41000000	0.004991982532105333	1.886224016507655e-49	4.366332658989814e-60	4.2642604652544317e-10	3.5396140513610434e-15	0.00001603408168170268	5.733491398395982e-24	4.140771910994191e-14	1.7206471936157622e-13	9.841832149875666e-13	5.434446958968121e-14
41100000	0.004991982532105333	1.8862240165076555e-49	4.366332658989814e-60	4.2642604652544317e-10	3.5396140513610434e-15	0.00001603408168170268	5.7190806072217755e-24	4.140771910994191e-14	1.7206471936157624e-13	9.841832149875666e-13	5.4344469589681215e-14
41200000	0.004991982532105333	1.886224016507656e-49	4.366332658989815e-60	4.2642604652544317e-10	3.5396140513610434e-15	0.00001603408168170268	5.704898174883637e-24	4.1407719109941914e-14	1.7206471936157624e-13	9.841832149875666e-13	5.4344469589681215e-14
41300000	0.004991982532105333	1.8862240165076562e-49	4.3663326589898153e-60	4.2642604652544317e-10	3.5396140513610434e-15	0.00001603408168170268	5.690971560925653e-24	4.1407719109941914e-14	1.7206471936157624e-13	9.841832149875666e-13	5.4344469589681215e-14
41400000	0.004991982532105333	1.8862240165076566e-49	4.3663326589898153e-60	4.2642604652544317e-10	3.5396140513610434e-15	0.00001603408168170268	5.677328224891908e-24	4.1407719109941914e-14	1.7206471936157627e-13	9.841832149875666e-13	5.434446958968122e-14
41500000	0.004991982532105333	1.886224016507657e-49	4.366332658989816e-60	4.2642604652544317e-10	3.5396140513610434e-15	0.00001603408168170268	5.663995626326489e-24	4.1407719109941914e-14	1.7206471936157627e-13	9.841832149875668e-13	5.434446958968122e-14
41600000	0.004991982532105333	1.8862240165076574e-49	4.366332658989816e-60	4.2642604652544317e-10	3.5396140513610434e-15	0.00001603408168170268	5.65100122477348e-24	4.1407719109941914e-14	1.7206471936157627e-13	9.841832149875668e-13	5.434446958968123e-14
41700000	0.004991982532105333	1.8862240165076574e-49	4.3663326589898164e-60	4.2642604652544317e-10	3.5396140513610434e-15	0.00001603408168170268	5.6383724797769675e-24	4.1407719109941914e-14	1.720647193615763e-13	9.841832149875668e-13	5.434446958968123e-14
41800000	0.004991982532105333	1.8862240165076578e-49	4.3663326589898164e-60	4.2642604652544317e-10	3.5396140513610434e-15	0.00001603408168170268	5.626136850881038e-24	4.1407719109941914e-14	1.720647193615763e-13	9.841832149875668e-13	5.434446958968123e-14
41900000	0.004991982532105333	1.886224016507658e-49	4.366332658989817e-60	4.2642604652544317e-10	3.5396140513610434e-15	0.00001603408168170268	5.614321797629776e-24	4.1407719109941914e-14	1.720647193615763e-13	9.841832149875668e-13	5.4344469589681234e-14
42000000	0.004991982532105333	1.8862240165076585e-49	4.366332658989817e-60	4.2642604652544317e-10	3.5396140513610434e-15	0.00001603408168170268	5.602954779567267e-24	4.1407719109941914e-14	1.7206471936157632e-13	9.84183214987567e-13	5.4344469589681234e-14
42100000	0.004991982532105333	1.8862240165076585e-49	4.3663326589898175e-60	4.2642604652544317e-10	3.5396140513610434e-15	0.00001603408168170268	5.592063256237599e-24	4.1407719109941914e-14	1.7206471936157632e-13	9.84183214987567e-13	5.4344469589681234e-14
42200000	0.004991982532105333	1.886224016507659e-49	4.3663326589898175e-60	4.2642604652544317e-10	3.5396140513610434e-15	0.00001603408168170268	5.581674687184855e-24	4.1407719109941914e-14	1.7206471936157632e-13	9.84183214987567e-13	5.434446958968124e-14
42300000	0.004991982532105333	1.8862240165076593e-49	4.3663326589898175e-60	4.2642604652544317e-10	3.5396140513610434e-15	0.00001603408168170268	5.5718165319531224e-24	4.1407719109941914e-14	1.7206471936157632e-13	9.84183214987567e-13	5.434446958968124e-14
42400000	0.004991982532105333	1.8862240165076593e-49	4.366332658989818e-60	4.2642604652544317e-10	3.5396140513610434e-15	0.00001603408168170268	5.562516250086486e-24	4.1407719109941914e-14	1.7206471936157634e-13	9.84183214987567e-13	5.434446958968124e-14
42500000	0.004991982532105333	1.8862240165076597e-49	4.366332658989818e-60	4.2642604652544317e-10	3.5396140513610434e-15	0.00001603408168170268	5.553801301129032e-24	4.1407719109941914e-14	1.7206471936157634e-13	9.84183214987567e-13	5.434446958968124e-14
42600000	0.004991982532105333	1.8862240165076597e-49	4.366332658989818e-60	4.2642604652544317e-10	3.5396140513610434e-15	0.00001603408168170268	5.545699144624846e-24	4.1407719109941914e-14	1.7206471936157634e-13	9.84183214987567e-13	5.4344469589681247e-14
42700000	0.004991982532105333	1.88622401650766e-49	4.3663326589898186e-60	4.2642604652544317e-10	3.5396140513610434e-15	0.00001603408168170268	5.538237240118014e-24	4.1407719109941914e-14	1.7206471936157634e-13	9.841832149875672e-13	5.4344469589681247e-14
42800000	0.004991982532105333	1.88622401650766e-49	4.3663326589898186e-60	4.2642604652544317e-10	3.5396140513610434e-15	0.00001603408168170268	5.531443047152621e-24	4.1407719109941914e-14	1.7206471936157634e-13	9.841832149875672e-13	5.4344469589681247e-14
42900000	0.004991982532105333	1.8862240165076604e-49	4.3663326589898186e-60	4.2642604652544317e-10	3.5396140513610434e-15	0.00001603408168170268	5.525344025272753e-24	4.1407719109941914e-14	1.7206471936157634e-13	9.841832149875672e-13	5.4344469589681247e-14
43000000	0.004991982532105333	1.8862240165076604e-49	4.3663326589898186e-60	4.2642604652544317e-10	3.5396140513610434e-15	0.00001603408168170268	5.519967634022496e-24	4.1407719109941914e-14	1.7206471936157637e-13	9.841832149875672e-13	5.434446958968125e-14
43100000	0.004991982532105333	1.8862240165076604e-49	4.366332658989819e-60	4.2642604652544317e-10	3.5396140513610434e-15	0.00001603408168170268	5.515341332945935e-24	4.1407719109941914e-14	1.7206471936157637e-13	9.841832149875672e-13	5.434446958968125e-14
43200000	0.004991982532105333	1.8862240165076608e-49	4.366332658989819e-60	4.2642604652544317e-10	3.5396140513610434e-15	0.00001603408168170268	5.511492581587157e-24	4.1407719109941914e-14	1.7206471936157637e-13	9.841832149875672e-13	5.434446958968125e-14
43300000	0.004991982532105333	1.8862240165076608e-49	4.366332658989819e-60	4.2642604652544317e-10	3.5396140513610434e-15	0.00001603408168170268	5.5084488394902466e-24	4.1407719109941914e-14	1.7206471936157637e-13	9.841832149875672e-13	5.434446958968125e-14
43400000	0.004991982532105333	1.8862240165076608e-49	4.366332658989819e-60	4.2642604652544317e-10	3.5396140513610434e-15	0.00001603408168170268	5.50623756619929e-24	4.1407719109941914e-14	1.7206471936157637e-13	9.841832149875672e-13	5.434446958968125e-14
43500000	0.004991982532105333	1.8862240165076608e-49	4.366332658989819e-60	4.2642604652544317e-10	3.5396140513610434e-15	0.00001603408168170268	5.504886221258373e-24	4.1407719109941914e-14	1.7206471936157637e-13	9.841832149875672e-13	5.434446958968125e-14
43600000	0.004991982532105333	1.8862240165076608e-49	4.366332658989819e-60	4.2642604652544317e-10	3.5396140513610434e-15	0.00001603408168170268	5.50442226421158e-24	4.1407719109941914e-14	1.7206471936157637e-13	9.841832149875672e-13	5.434446958968125e-14
43700000	0.004991982532105333	1.8862240165076608e-49	4.366332658989819e-60	4.2642604652544317e-10	3.5396140513610434e-15	0.00001603408168170268	5.504426617784576e-24	4.1407719109941914e-14	1.7206471936157637e-13	9.841832149875672e-13	5.434446958968125e-14
43800000	0.004991982532105333	1.8862240165076608e-49	4.366332658989819e-60	4.2642604652544317e-10	3.5396140513610434e-15	0.00001603408168170268	5.504430925534031e-24	4.1407719109941914e-14	1.7206471936157637e-13	9.841832149875672e-13	5.434446958968125e-14
43900000	0.004991982532105333	1.8862240165076608e-49	4.366332658989819e-60	4.2642604652544317e-10	3.5396140513610434e-15	0.00001603408168170268	5.504435055726557e-24	4.1407719109941914e-14	1.7206471936157637e-13	9.841832149875672e-13	5.434446958968125e-14
44000000	0.004991982532105333	1.8862240165076608e-49	4.366332658989819e-60	4.2642604652544317e-10	3.5396140513610434e-15	0.00001603408168170268	5.5044390111071525e-24	4.1407719109941914e-14	1.7206471936157637e-13	9.841832149875672e-13	5.434446958968125e-14
44100000	0.004991982532105333	1.8862240165076608e-49	4.366332658989819e-60	4.2642604652544317e-10	3.5396140513610434e-15	0.00001603408168170268	5.504442794420816e-24	4.1407719109941914e-14	1.7206471936157637e-13	9.841832149875672e-13	5.434446958968125e-14
44200000	0.004991982532105333	1.8862240165076608e-49	4.366332658989819e-60	4.2642604652544317e-10	3.5396140513610434e-15	0.00001603408168170268	5.504446408412544e-24	4.1407719109941914e-14	1.7206471936157637e-13	9.841832149875672e-13	5.434446958968125e-14
44300000	0.004991982532105333	1.8862240165076608e-49	4.366332658989819e-60	4.2642604652544317e-10	3.5396140513610434e-15	0.00001603408168170268	5.5044498558273364e-24	4.1407719109941914e-14	1.7206471936157637e-13	9.841832149875672e-13	5.434446958968125e-14
44400000	0.004991982532105333	1.8862240165076608e-49	4.366332658989819e-60	4.2642604652544317e-10	3.5396140513610434e-15	0.00001603408168170268	5.50445313941019e-24	4.1407719109941914e-14	1.7206471936157637e-13	9.841832149875672e-13	5.434446958968125e-14
44500000	0.004991982532105333	1.8862240165076608e-49	4.366332658989819e-60	4.2642604652544317e-10	3.5396140513610434e-15	0.00001603408168170268	5.504456261906104e-24	4.1407719109941914e-14	1.7206471936157637e-13	9.841832149875672e-13	5.434446958968125e-14
44600000	0.004991982532105333	1.8862240165076608e-49	4.366332658989819e-60	4.2642604652544317e-10	3.5396140513610434e-15	0.00001603408168170268	5.504459226060075e-24	4.1407719109941914e-14	1.7206471936157637e-13	9.841832149875672e-13	5.434446958968125e-14
44700000	0.004991982532105333	1.8862240165076608e-49	4.366332658989819e-60	4.2642604652544317e-10	3.5396140513610434e-15	0.00001603408168170268	5.504462034617103e-24	4.1407719109941914e-14	1.7206471936157637e-13	9.841832149875672e-13	5.434446958968125e-14
44800000	0.004991982532105333	1.8862240165076608e-49	4.366332658989819e-60	4.2642604652544317e-10	3.5396140513610434e-15	0.00001603408168170268	5.5044646903221845e-24	4.1407719109941914e-14	1.7206471936157637e-13	9.841832149875672e-13	5.434446958968125e-14
44900000	0.004991982532105333	1.8862240165076608e-49	4.366332658989819e-60	4.2642604652544317e-10	3.5396140513610434e-15	0.00001603408168170268	5.5044671959203175e-24	4.1407719109941914e-14	1.7206471936157637e-13	9.841832149875672e-13	5.434446958968125e-14
45000000	0.004991982532105333	1.8862240165076608e-49	4.366332658989819e-60	4.2642604652544317e-10	3.5396140513610434e-15	0.00001603408168170268	5.504469554156501e-24	4.1407719109941914e-14	1.7206471936157637e-13	9.841832149875672e-13	5.434446958968125e-14
45100000	0.004991982532105333	1.8862240165076608e-49	4.366332658989819e-60	4.2642604652544317e-10	3.5396140513610434e-15	0.00001603408168170268	5.504471767775733e-24	4.1407719109941914e-14	1.7206471936157637e-13	9.841832149875672e-13	5.434446958968125e-14
45200000	0.004991982532105333	1.8862240165076608e-49	4.366332658989819e-60	4.2642604652544317e-10	3.5396140513610434e-15	0.00001603408168170268	5.504473839523011e-24	4.1407719109941914e-14	1.7206471936157637e-13	9.841832149875672e-13	5.434446958968125e-14
45300000	0.004991982532105333	1.8862240165076608e-49	4.366332658989819e-60	4.2642604652544317e-10	3.5396140513610434e-15	0.00001603408168170268	5.504475772143333e-24	4.1407719109941914e-14	1.7206471936157637e-13	9.841832149875672e-13	5.434446958968125e-14
45400000	0.004991982532105333	1.8862240165076608e-49	4.366332658989819e-60	4.2642604652544317e-10	3.5396140513610434e-15	0.00001603408168170268	5.504477568381698e-24	4.1407719109941914e-14	1.7206471936157637e-13	9.841832149875672e-13	5.434446958968125e-14
45500000	0.004991982532105333	1.8862240165076608e-49	4.366332658989819e-60	4.2642604652544317e-10	3.5396140513610434e-15	0.00001603408168170268	5.504479230983103e-24	4.1407719109941914e-14	1.7206471936157637e-13	9.841832149875672e-13	5.434446958968125e-14
45600000	0.004991982532105333	1.8862240165076608e-49	4.366332658989819e-60	4.2642604652544317e-10	3.5396140513610434e-15	0.00001603408168170268	5.504480762692547e-24	4.1407719109941914e-14	1.7206471936157637e-13	9.841832149875672e-13	5.434446958968125e-14
45700000	0.004991982532105333	1.8862240165076608e-49	4.366332658989819e-60	4.2642604652544317e-10	3.5396140513610434e-15	0.00001603408168170268	5.504482166255027e-24	4.1407719109941914e-14	1.7206471936157637e-13	9.841832149875672e-13	5.434446958968125e-14
45800000	0.004991982532105333	1.8862240165076608e-49	4.366332658989819e-60	4.2642604652544317e-10	3.5396140513610434e-15	0.00001603408168170268	5.504483444415542e-24	4.1407719109941914e-14	1.7206471936157637e-13	9.841832149875672e-13	5.434446958968125e-14
45900000	0.004991982532105333	1.8862240165076608e-49	4.366332658989819e-60	4.2642604652544317e-10	3.5396140513610434e-15	0.00001603408168170268	5.50448459991909e-24	4.1407719109941914e-14	1.7206471936157637e-13	9.841832149875672e-13	5.434446958968125e-14
46000000	0.004991982532105333	1.886224016507661e-49	4.366332658989819e-60	4.2642604652544317e-10	3.5396140513610434e-15	0.00001603408168170268	5.504485635510669e-24	4.1407719109941914e-14	1.7206471936157637e-13	9.841832149875672e-13	5.434446958968125e-14
46100000	0.004991982532105333	1.886224016507661e-49	4.366332658989819e-60	4.2642604652544317e-10	3.5396140513610434e-15	0.00001603408168170268	5.504486553935276e-24	4.1407719109941914e-14	1.7206471936157637e-13	9.841832149875672e-13	5.434446958968125e-14
46200000	0.004991982532105333	1.886224016507661e-49	4.366332658989819e-60	4.2642604652544317e-10	3.5396140513610434e-15	0.00001603408168170268	5.50448735793791e-24	4.1407719109941914e-14	1.7206471936157637e-13	9.841832149875672e-13	5.434446958968125e-14
46300000	0.004991982532105333	1.886224016507661e-49	4.366332658989819e-60	4.2642604652544317e-10	3.5396140513610434e-15	0.00001603408168170268	5.50448805026357e-24	4.1407719109941914e-14	1.7206471936157637e-13	9.841832149875672e-13	5.434446958968125e-14
46400000	0.004991982532105333	1.886224016507661e-49	4.366332658989819e-60	4.2642604652544317e-10	3.5396140513610434e-15	0.00001603408168170268	5.504488633657252e-24	4.1407719109941914e-14	1.7206471936157637e-13	9.841832149875672e-13	5.434446958968125e-14
46500000	0.004991982532105333	1.886224016507661e-49	4.366332658989819e-60	4.2642604652544317e-10	3.5396140513610434e-15	0.00001603408168170268	5.504489110863956e-24	4.1407719109941914e-14	1.7206471936157637e-13	9.841832149875672e-13	5.434446958968125e-14
46600000	0.004991982532105333	1.886224016507661e-49	4.366332658989819e-60	4.2642604652544317e-10	3.5396140513610434e-15	0.00001603408168170268	5.5044894846286794e-24	4.1407719109941914e-14	1.7206471936157637e-13	9.841832149875672e-13	5.434446958968125e-14
46700000	0.004991982532105333	1.886224016507661e-49	4.366332658989819e-60	4.2642604652544317e-10	3.5396140513610434e-15	0.00001603408168170268	5.50448975769642e-24	4.1407719109941914e-14	1.7206471936157637e-13	9.841832149875672e-13	5.434446958968125e-14
46800000	0.004991982532105333	1.886224016507661e-49	4.366332658989819e-60	4.2642604652544317e-10	3.5396140513610434e-15	0.00001603408168170268	5.504489932812175e-24	4.1407719109941914e-14	1.7206471936157637e-13	9.841832149875672e-13	5.434446958968125e-14
46900000	0.004991982532105333	1.886224016507661e-49	4.366332658989819e-60	4.2642604652544317e-10	3.5396140513610434e-15	0.00001603408168170268	5.504490012720945e-24	4.1407719109941914e-14	1.720647193615764e-13	9.841832149875672e-13	5.434446958968125e-14
47000000	0.004991982532105333	1.886224016507661e-49	4.36633265898982e-60	4.2642604652544317e-10	3.5396140513610434e-15	0.00001603408168170268	5.504490000167725e-24	4.1407719109941914e-14	1.720647193615764e-13	9.841832149875672e-13	5.434446958968125e-14
47100000	0.004991982532105333	1.886224016507661e-49	4.36633265898982e-60	4.2642604652544317e-10	3.5396140513610434e-15	0.00001603408168170268	5.5044898978975156e-24	4.1407719109941914e-14	1.720647193615764e-13	9.841832149875672e-13	5.434446958968125e-14
47200000	0.004991982532105333	1.886224016507661e-49	4.36633265898982e-60	4.2642604652544317e-10	3.5396140513610434e-15	0.00001603408168170268	5.504489708655313e-24	4.1407719109941914e-14	1.720647193615764e-13	9.841832149875672e-13	5.434446958968125e-14
47300000	0.004991982532105333	1.886224016507661e-49	4.36633265898982e-60	4.2642604652544317e-10	3.5396140513610434e-15	0.00001603408168170268	5.5044894351861175e-24	4.1407719109941914e-14	1.720647193615764e-13	9.841832149875672e-13	5.434446958968125e-14
47400000	0.004991982532105333	1.886224016507661e-49	4.36633265898982e-60	4.2642604652544317e-10	3.5396140513610434e-15	0.00001603408168170268	5.504489080234925e-24	4.1407719109941914e-14	1.720647193615764e-13	9.841832149875672e-13	5.434446958968125e-14
47500000	0.004991982532105333	1.8862240165076616e-49	4.36633265898982e-60	4.2642604652544317e-10	3.5396140513610434e-15	0.00001603408168170268	5.504488646546734e-24	4.1407719109941914e-14	1.720647193615764e-13	9.841832149875672e-13	5.434446958968125e-14
47600000	0.004991982532105333	1.8862240165076616e-49	4.36633265898982e-60	4.2642604652544317e-10	3.5396140513610434e-15	0.00001603408168170268	5.504488136866544e-24	4.1407719109941914e-14	1.720647193615764e-13	9.841832149875672e-13	5.434446958968125e-14
47700000	0.004991982532105333	1.8862240165076616e-49	4.36633265898982e-60	4.2642604652544317e-10	3.5396140513610434e-15	0.00001603408168170268	5.5044875539393516e-24	4.1407719109941914e-14	1.720647193615764e-13	9.841832149875672e-13	5.434446958968125e-14
47800000	0.004991982532105333	1.8862240165076616e-49	4.36633265898982e-60	4.2642604652544317e-10	3.5396140513610434e-15	0.00001603408168170268	5.504486900510155e-24	4.1407719109941914e-14	1.720647193615764e-13	9.841832149875672e-13	5.434446958968125e-14
47900000	0.004991982532105333	1.8862240165076616e-49	4.36633265898982e-60	4.2642604652544317e-10	3.5396140513610434e-15	0.00001603408168170268	5.504486179323953e-24	4.1407719109941914e-14	1.720647193615764e-13	9.841832149875672e-13	5.434446958968125e-14
48000000	0.004991982532105333	1.8862240165076616e-49	4.36633265898982e-60	4.2642604652544317e-10	3.5396140513610434e-15	0.00001603408168170268	5.504485393125743e-24	4.1407719109941914e-14	1.720647193615764e-13	9.841832149875672e-13	5.434446958968125e-14
48100000	0.004991982532105333	1.8862240165076616e-49	4.36633265898982e-60	4.2642604652544317e-10	3.5396140513610434e-15	0.00001603408168170268	5.504484544660523e-24	4.1407719109941914e-14	1.720647193615764e-13	9.841832149875672e-13	5.434446958968125e-14
48200000	0.004991982532105333	1.8862240165076616e-49	4.36633265898982e-60	4.2642604652544317e-10	3.5396140513610434e-15	0.00001603408168170268	5.504483636673292e-24	4.1407719109941914e-14	1.720647193615764e-13	9.841832149875672e-13	5.434446958968125e-14
48300000	0.004991982532105333	1.8862240165076616e-49	4.36633265898982e-60	4.2642604652544317e-10	3.5396140513610434e-15	0.00001603408168170268	5.504482671909047e-24	4.140771910994191e-14	1.720647193615764e-13	9.841832149875672e-13	5.434446958968125e-14
48400000	0.004991982532105333	1.8862240165076616e-49	4.36633265898982e-60	4.2642604652544317e-10	3.5396140513610434e-15	0.00001603408168170268	5.504481653112787e-24	4.140771910994191e-14	1.720647193615764e-13	9.841832149875672e-13	5.434446958968125e-14
48500000	0.004991982532105333	1.8862240165076616e-49	4.36633265898982e-60	4.2642604652544317e-10	3.5396140513610434e-15	0.00001603408168170268	5.504480583029509e-24	4.140771910994191e-14	1.720647193615764e-13	9.841832149875672e-13	5.434446958968125e-14
48600000	0.004991982532105333	1.8862240165076616e-49	4.36633265898982e-60	4.2642604652544317e-10	3.5396140513610434e-15	0.00001603408168170268	5.504479464404212e-24	4.140771910994191e-14	1.720647193615764e-13	9.841832149875672e-13	5.434446958968126e-14
48700000	0.004991982532105333	1.886224016507662e-49	4.36633265898982e-60	4.2642604652544317e-10	3.5396140513610434e-15	0.00001603408168170268	5.5044782999818935e-24	4.140771910994191e-14	1.720647193615764e-13	9.841832149875672e-13	5.434446958968126e-14
48800000	0.004991982532105333	1.886224016507662e-49	4.36633265898982e-60	4.2642604652544317e-10	3.5396140513610434e-15	0.00001603408168170268	5.5044770925075525e-24	4.140771910994191e-14	1.720647193615764e-13	9.841832149875672e-13	5.434446958968126e-14
48900000	0.004991982532105333	1.886224016507662e-49	4.36633265898982e-60	4.2642604652544317e-10	3.5396140513610434e-15	0.00001603408168170268	5.504475844726185e-24	4.140771910994191e-14	1.720647193615764e-13	9.841832149875672e-13	5.434446958968126e-14
49000000	0.004991982532105333	1.886224016507662e-49	4.3663326589898203e-60	4.2642604652544317e-10	3.5396140513610434e-15	0.00001603408168170268	5.504474559382792e-24	4.140771910994191e-14	1.720647193615764e-13	9.841832149875672e-13	5.434446958968126e-14
49100000	0.004991982532105333	1.886224016507662e-49	4.3663326589898203e-60	4.2642604652544317e-10	3.5396140513610434e-15	0.00001603408168170268	5.5044732392223694e-24	4.140771910994191e-14	1.720647193615764e-13	9.841832149875672e-13	5.434446958968126e-14
49200000	0.004991982532105333	1.886224016507662e-49	4.3663326589898203e-60	4.2642604652544317e-10	3.5396140513610434e-15	0.00001603408168170268	5.5044718869899164e-24	4.140771910994191e-14	1.720647193615764e-13	9.841832149875672e-13	5.434446958968126e-14
49300000	0.004991982532105333	1.886224016507662e-49	4.3663326589898203e-60	4.2642604652544317e-10	3.5396140513610434e-15	0.00001603408168170268	5.5044705054304295e-24	4.140771910994191e-14	1.720647193615764e-13	9.841832149875672e-13	5.434446958968126e-14
49400000	0.004991982532105333	1.886224016507662e-49	4.3663326589898203e-60	4.2642604652544317e-10	3.5396140513610434e-15	0.00001603408168170268	5.5044690972889084e-24	4.140771910994191e-14	1.720647193615764e-13	9.841832149875672e-13	5.434446958968126e-14
49500000	0.004991982532105333	1.886224016507662e-49	4.3663326589898203e-60	4.2642604652544317e-10	3.5396140513610434e-15	0.00001603408168170268	5.504467665310351e-24	4.140771910994191e-14	1.720647193615764e-13	9.841832149875672e-13	5.434446958968126e-14
49600000	0.004991982532105333	1.886224016507662e-49	4.3663326589898203e-60	4.2642604652544317e-10	3.5396140513610434e-15	0.00001603408168170268	5.5044662122397546e-24	4.140771910994191e-14	1.720647193615764e-13	9.841832149875672e-13	5.434446958968126e-14
49700000	0.004991982532105333	1.8862240165076623e-49	4.3663326589898203e-60	4.264260465254432e-10	3.5396140513610434e-15	0.00001603408168170268	5.5044647408221176e-24	4.140771910994191e-14	1.720647193615764e-13	9.841832149875672e-13	5.434446958968126e-14
49800000	0.004991982532105333	1.8862240165076623e-49	4.3663326589898203e-60	4.264260465254432e-10	3.5396140513610434e-15	0.00001603408168170268	5.504463253802438e-24	4.140771910994191e-14	1.720647193615764e-13	9.841832149875672e-13	5.434446958968126e-14
49900000	0.004991982532105333	1.8862240165076623e-49	4.3663326589898203e-60	4.264260465254432e-10	3.5396140513610434e-15	0.00001603408168170268	5.5044617539257146e-24	4.140771910994191e-14	1.720647193615764e-13	9.841832149875672e-13	5.434446958968126e-14
50000000	0.004991982532105333	1.8862240165076623e-49	4.3663326589898203e-60	4.264260465254432e-10	3.5396140513610434e-15	0.00001603408168170268	5.5044602439369444e-24	4.140771910994191e-14	1.720647193615764e-13	9.841832149875672e-13	5.434446958968126e-14
50100000	0.004991982532105333	1.8862240165076623e-49	4.3663326589898203e-60	4.264260465254432e-10	3.5396140513610434e-15	0.00001603408168170268	5.5044587265811255e-24	4.140771910994191e-14	1.720647193615764e-13	9.841832149875672e-13	5.434446958968126e-14
50200000	0.004991982532105333	1.8862240165076623e-49	4.3663326589898203e-60	4.264260465254432e-10	3.5396140513610434e-15	0.00001603408168170268	5.504457204603257e-24	4.140771910994191e-14	1.720647193615764e-13	9.841832149875672e-13	5.434446958968126e-14
50300000	0.004991982532105333	1.8862240165076623e-49	4.3663326589898203e-60	4.264260465254432e-10	3.5396140513610434e-15	0.00001603408168170268	5.504455680748336e-24	4.140771910994191e-14	1.720647193615764e-13	9.841832149875674e-13	5.434446958968126e-14
50400000	0.004991982532105333	1.8862240165076623e-49	4.3663326589898203e-60	4.264260465254432e-10	3.5396140513610434e-15	0.00001603408168170268	5.504454157761362e-24	4.140771910994191e-14	1.720647193615764e-13	9.841832149875674e-13	5.434446958968126e-14
50500000	0.004991982532105333	1.8862240165076623e-49	4.3663326589898203e-60	4.264260465254432e-10	3.5396140513610434e-15	0.00001603408168170268	5.5044526383873315e-24	4.140771910994191e-14	1.720647193615764e-13	9.841832149875674e-13	5.434446958968126e-14
50600000	0.004991982532105333	1.8862240165076623e-49	4.3663326589898203e-60	4.264260465254432e-10	3.5396140513610434e-15	0.00001603408168170268	5.5044511253712424e-24	4.140771910994191e-14	1.720647193615764e-13	9.841832149875674e-13	5.434446958968126e-14
50700000	0.004991982532105333	1.8862240165076627e-49	4.3663326589898203e-60	4.264260465254432e-10	3.5396140513610434e-15	0.00001603408168170268	5.504449621458094e-24	4.140771910994191e-14	1.720647193615764e-13	9.841832149875674e-13	5.434446958968126e-14
50800000	0.004991982532105333	1.8862240165076627e-49	4.366332658989821e-60	4.264260465254432e-10	3.5396140513610434e-15	0.00001603408168170268	5.504448129392884e-24	4.140771910994191e-14	1.720647193615764e-13	9.841832149875674e-13	5.434446958968126e-14
50900000	0.004991982532105333	1.8862240165076627e-49	4.366332658989821e-60	4.264260465254432e-10	3.5396140513610434e-15	0.00001603408168170268	5.50444665192061e-24	4.140771910994191e-14	1.720647193615764e-13	9.841832149875674e-13	5.434446958968126e-14
51000000	0.004991982532105333	1.8862240165076627e-49	4.366332658989821e-60	4.264260465254432e-10	3.5396140513610434e-15	0.00001603408168170268	5.504445191786271e-24	4.140771910994191e-14	1.720647193615764e-13	9.841832149875674e-13	5.434446958968126e-14
51100000	0.004991982532105333	1.8862240165076627e-49	4.366332658989821e-60	4.264260465254432e-10	3.5396140513610434e-15	0.00001603408168170268	5.504443751734863e-24	4.140771910994191e-14	1.720647193615764e-13	9.841832149875674e-13	5.434446958968126e-14
51200000	0.004991982532105333	1.8862240165076627e-49	4.366332658989821e-60	4.264260465254432e-10	3.5396140513610434e-15	0.00001603408168170268	5.5044423345113866e-24	4.140771910994191e-14	1.7206471936157642e-13	9.841832149875674e-13	5.434446958968126e-14
51300000	0.004991982532105333	1.8862240165076627e-49	4.366332658989821e-60	4.264260465254432e-10	3.5396140513610434e-15	0.00001603408168170268	5.504440942860839e-24	4.140771910994191e-14	1.7206471936157642e-13	9.841832149875674e-13	5.434446958968126e-14
51400000	0.004991982532105333	1.8862240165076627e-49	4.366332658989821e-60	4.264260465254432e-10	3.5396140513610434e-15	0.00001603408168170268	5.504439579528217e-24	4.140771910994191e-14	1.7206471936157642e-13	9.841832149875674e-13	5.434446958968126e-14
51500000	0.004991982532105333	1.8862240165076627e-49	4.366332658989821e-60	4.264260465254432e-10	3.5396140513610434e-15	0.00001603408168170268	5.504438247258521e-24	4.140771910994191e-14	1.7206471936157642e-13	9.841832149875674e-13	5.434446958968126e-14
51600000	0.004991982532105333	1.8862240165076627e-49	4.366332658989821e-60	4.264260465254432e-10	3.5396140513610434e-15	0.00001603408168170268	5.504436948796747e-24	4.14077191099419e-14	1.7206471936157642e-13	9.841832149875674e-13	5.434446958968126e-14
51700000	0.004991982532105333	1.8862240165076627e-49	4.366332658989821e-60	4.264260465254432e-10	3.5396140513610434e-15	0.00001603408168170268	5.504435686887894e-24	4.14077191099419e-14	1.7206471936157642e-13	9.841832149875674e-13	5.434446958968126e-14
51800000	0.004991982532105333	1.886224016507663e-49	4.366332658989821e-60	4.264260465254432e-10	3.5396140513610434e-15	0.00001603408168170268	5.5044344642769605e-24	4.14077191099419e-14	1.7206471936157642e-13	9.841832149875674e-13	5.434446958968126e-14
51900000	0.004991982532105333	1.886224016507663e-49	4.366332658989821e-60	4.264260465254432e-10	3.5396140513610434e-15	0.00001603408168170268	5.504433283708943e-24	4.14077191099419e-14	1.7206471936157642e-13	9.841832149875674e-13	5.434446958968126e-14
52000000	0.004991982532105333	1.886224016507663e-49	4.366332658989821e-60	4.264260465254432e-10	3.5396140513610434e-15	0.00001603408168170268	5.5044321479288416e-24	4.14077191099419e-14	1.7206471936157642e-13	9.841832149875674e-13	5.434446958968126e-14
52100000	0.004991982532105333	1.886224016507663e-49	4.366332658989821e-60	4.264260465254432e-10	3.5396140513610434e-15	0.00001603408168170268	5.504431059681653e-24	4.14077191099419e-14	1.7206471936157642e-13	9.841832149875674e-13	5.434446958968126e-14
52200000	0.004991982532105333	1.886224016507663e-49	4.366332658989821e-60	4.264260465254432e-10	3.5396140513610434e-15	0.00001603408168170268	5.504430021712375e-24	4.14077191099419e-14	1.7206471936157642e-13	9.841832149875674e-13	5.434446958968126e-14
52300000	0.004991982532105333	1.886224016507663e-49	4.366332658989821e-60	4.264260465254432e-10	3.5396140513610434e-15	0.00001603408168170268	5.504429036766007e-24	4.14077191099419e-14	1.7206471936157642e-13	9.841832149875674e-13	5.434446958968126e-14
52400000	0.004991982532105333	1.886224016507663e-49	4.366332658989821e-60	4.264260465254432e-10	3.5396140513610434e-15	0.00001603408168170268	5.504428107587547e-24	4.14077191099419e-14	1.7206471936157642e-13	9.841832149875674e-13	5.434446958968126e-14
52500000	0.004991982532105333	1.886224016507663e-49	4.366332658989821e-60	4.264260465254432e-10	3.5396140513610434e-15	0.00001603408168170268	5.504427236921991e-24	4.14077191099419e-14	1.7206471936157642e-13	9.841832149875674e-13	5.434446958968126e-14
52600000	0.004991982532105333	1.886224016507663e-49	4.3663326589898214e-60	4.264260465254432e-10	3.5396140513610434e-15	0.00001603408168170268	5.504426427514339e-24	4.14077191099419e-14	1.7206471936157642e-13	9.841832149875674e-13	5.434446958968126e-14
52700000	0.004991982532105333	1.886224016507663e-49	4.3663326589898214e-60	4.264260465254432e-10	3.5396140513610434e-15	0.00001603408168170268	5.504425682109589e-24	4.14077191099419e-14	1.7206471936157642e-13	9.841832149875674e-13	5.434446958968126e-14
52800000	0.004991982532105333	1.886224016507663e-49	4.3663326589898214e-60	4.264260465254432e-10	3.5396140513610434e-15	0.00001603408168170268	5.5044250034527386e-24	4.14077191099419e-14	1.7206471936157642e-13	9.841832149875674e-13	5.434446958968126e-14
52900000	0.004991982532105333	1.886224016507663e-49	4.3663326589898214e-60	4.264260465254432e-10	3.5396140513610434e-15	0.00001603408168170268	5.5044243942887856e-24	4.14077191099419e-14	1.7206471936157642e-13	9.841832149875674e-13	5.434446958968126e-14
53000000	0.004991982532105333	1.8862240165076635e-49	4.3663326589898214e-60	4.264260465254432e-10	3.5396140513610434e-15	0.00001603408168170268	5.504423857362729e-24	4.14077191099419e-14	1.7206471936157642e-13	9.841832149875674e-13	5.434446958968126e-14
53100000	0.004991982532105333	1.8862240165076635e-49	4.3663326589898214e-60	4.264260465254432e-10	3.5396140513610434e-15	0.00001603408168170268	5.5044233954195654e-24	4.14077191099419e-14	1.7206471936157642e-13	9.841832149875674e-13	5.434446958968126e-14
53200000	0.004991982532105333	1.8862240165076635e-49	4.3663326589898214e-60	4.264260465254432e-10	3.5396140513610434e-15	0.00001603408168170268	5.504423011204294e-24	4.14077191099419e-14	1.7206471936157642e-13	9.841832149875674e-13	5.434446958968126e-14
53300000	0.004991982532105333	1.8862240165076635e-49	4.3663326589898214e-60	4.264260465254432e-10	3.5396140513610434e-15	0.00001603408168170268	5.504422707461913e-24	4.14077191099419e-14	1.7206471936157642e-13	9.841832149875674e-13	5.434446958968126e-14
53400000	0.004991982532105333	1.8862240165076635e-49	4.3663326589898214e-60	4.264260465254432e-10	3.5396140513610434e-15	0.00001603408168170268	5.50442248693742e-24	4.14077191099419e-14	1.7206471936157642e-13	9.841832149875674e-13	5.434446958968126e-14
53500000	0.004991982532105333	1.8862240165076635e-49	4.3663326589898214e-60	4.264260465254432e-10	3.5396140513610434e-15	0.00001603408168170268	5.5044223523758126e-24	4.14077191099419e-14	1.7206471936157642e-13	9.841832149875674e-13	5.434446958968126e-14
53600000	0.004991982532105333	1.8862240165076635e-49	4.3663326589898214e-60	4.264260465254432e-10	3.5396140513610434e-15	0.00001603408168170268	5.50442230652209e-24	4.14077191099419e-14	1.7206471936157642e-13	9.841832149875674e-13	5.434446958968126e-14
53700000	0.004991982532105333	1.8862240165076635e-49	4.3663326589898214e-60	4.264260465254432e-10	3.5396140513610434e-15	0.00001603408168170268	5.504422307473011e-24	4.14077191099419e-14	1.7206471936157642e-13	9.841832149875674e-13	5.434446958968126e-14
53800000	0.004991982532105333	1.8862240165076635e-49	4.3663326589898214e-60	4.264260465254432e-10	3.5396140513610434e-15	0.00001603408168170268	5.504422308398634e-24	4.14077191099419e-14	1.7206471936157642e-13	9.841832149875674e-13	5.434446958968126e-14
53900000	0.004991982532105333	1.8862240165076635e-49	4.3663326589898214e-60	4.264260465254432e-10	3.5396140513610434e-15	0.00001603408168170268	5.504422309286102e-24	4.14077191099419e-14	1.7206471936157642e-13	9.841832149875674e-13	5.434446958968126e-14
54000000	0.004991982532105333	1.8862240165076635e-49	4.3663326589898214e-60	4.264260465254432e-10	3.5396140513610434e-15	0.00001603408168170268	5.504422310136005e-24	4.14077191099419e-14	1.7206471936157642e-13	9.841832149875674e-13	5.434446958968126e-14
54100000	0.004991982532105333	1.8862240165076635e-49	4.3663326589898214e-60	4.264260465254432e-10	3.5396140513610434e-15	0.00001603408168170268	5.504422310948933e-24	4.14077191099419e-14	1.7206471936157642e-13	9.841832149875674e-13	5.434446958968126e-14
54200000	0.004991982532105333	1.8862240165076635e-49	4.3663326589898214e-60	4.264260465254432e-10	3.5396140513610434e-15	0.00001603408168170268	5.504422311725475e-24	4.14077191099419e-14	1.7206471936157642e-13	9.841832149875674e-13	5.434446958968126e-14
54300000	0.004991982532105333	1.8862240165076635e-49	4.3663326589898214e-60	4.264260465254432e-10	3.5396140513610434e-15	0.00001603408168170268	5.5044223124662226e-24	4.14077191099419e-14	1.7206471936157642e-13	9.841832149875674e-13	5.434446958968126e-14
54400000	0.004991982532105333	1.8862240165076635e-49	4.3663326589898214e-60	4.264260465254432e-10	3.5396140513610434e-15	0.00001603408168170268	5.5044223131717646e-24	4.14077191099419e-14	1.7206471936157642e-13	9.841832149875674e-13	5.434446958968126e-14
54500000	0.004991982532105333	1.8862240165076635e-49	4.3663326589898214e-60	4.264260465254432e-10	3.5396140513610434e-15	0.00001603408168170268	5.5044223138426905e-24	4.14077191099419e-14	1.7206471936157642e-13	9.841832149875674e-13	5.434446958968126e-14
54600000	0.004991982532105333	1.8862240165076635e-49	4.3663326589898214e-60	4.264260465254432e-10	3.5396140513610434e-15	0.00001603408168170268	5.504422314479591e-24	4.14077191099419e-14	1.7206471936157642e-13	9.841832149875674e-13	5.434446958968126e-14
54700000	0.004991982532105333	1.8862240165076635e-49	4.3663326589898214e-60	4.264260465254432e-10	3.5396140513610434e-15	0.00001603408168170268	5.504422315083055e-24	4.14077191099419e-14	1.7206471936157642e-13	9.841832149875674e-13	5.434446958968126e-14
54800000	0.004991982532105333	1.886224016507664e-49	4.3663326589898214e-60	4.264260465254432e-10	3.5396140513610434e-15	0.00001603408168170268	5.504422315653674e-24	4.14077191099419e-14	1.7206471936157642e-13	9.841832149875674e-13	5.434446958968126e-14
54900000	0.004991982532105333	1.886224016507664e-49	4.3663326589898214e-60	4.264260465254432e-10	3.5396140513610434e-15	0.00001603408168170268	5.504422316192036e-24	4.14077191099419e-14	1.7206471936157642e-13	9.841832149875674e-13	5.434446958968126e-14
55000000	0.004991982532105333	1.886224016507664e-49	4.3663326589898214e-60	4.264260465254432e-10	3.5396140513610434e-15	0.00001603408168170268	5.504422316698732e-24	4.14077191099419e-14	1.7206471936157642e-13	9.841832149875674e-13	5.434446958968126e-14
55100000	0.004991982532105333	1.886224016507664e-49	4.3663326589898214e-60	4.264260465254432e-10	3.5396140513610434e-15	0.00001603408168170268	5.5044223171743515e-24	4.14077191099419e-14	1.7206471936157642e-13	9.841832149875674e-13	5.434446958968126e-14
55200000	0.004991982532105333	1.886224016507664e-49	4.3663326589898214e-60	4.264260465254432e-10	3.5396140513610434e-15	0.00001603408168170268	5.504422317619484e-24	4.14077191099419e-14	1.7206471936157642e-13	9.841832149875674e-13	5.434446958968126e-14
55300000	0.004991982532105333	1.886224016507664e-49	4.3663326589898214e-60	4.264260465254432e-10	3.5396140513610434e-15	0.00001603408168170268	5.504422318034721e-24	4.14077191099419e-14	1.7206471936157642e-13	9.841832149875674e-13	5.434446958968126e-14
55400000	0.004991982532105333	1.886224016507664e-49	4.3663326589898214e-60	4.264260465254432e-10	3.5396140513610434e-15	0.00001603408168170268	5.50442231842065e-24	4.14077191099419e-14	1.7206471936157642e-13	9.841832149875674e-13	5.434446958968126e-14
55500000	0.004991982532105333	1.886224016507664e-49	4.3663326589898214e-60	4.264260465254432e-10	3.5396140513610434e-15	0.00001603408168170268	5.5044223187778625e-24	4.14077191099419e-14	1.7206471936157642e-13	9.841832149875674e-13	5.434446958968126e-14
55600000	0.004991982532105333	1.886224016507664e-49	4.3663326589898214e-60	4.264260465254432e-10	3.5396140513610434e-15	0.00001603408168170268	5.504422319106948e-24	4.14077191099419e-14	1.7206471936157642e-13	9.841832149875674e-13	5.434446958968126e-14
55700000	0.004991982532105333	1.886224016507664e-49	4.3663326589898214e-60	4.264260465254432e-10	3.5396140513610434e-15	0.00001603408168170268	5.504422319408496e-24	4.14077191099419e-14	1.7206471936157642e-13	9.841832149875674e-13	5.434446958968126e-14
55800000	0.004991982532105333	1.886224016507664e-49	4.3663326589898214e-60	4.264260465254432e-10	3.5396140513610434e-15	0.00001603408168170268	5.504422319683097e-24	4.14077191099419e-14	1.7206471936157642e-13	9.841832149875674e-13	5.434446958968126e-14
55900000	0.004991982532105333	1.886224016507664e-49	4.3663326589898214e-60	4.264260465254432e-10	3.5396140513610434e-15	0.00001603408168170268	5.5044223199313405e-24	4.14077191099419e-14	1.7206471936157642e-13	9.841832149875674e-13	5.434446958968126e-14
56000000	0.004991982532105333	1.886224016507664e-49	4.3663326589898214e-60	4.264260465254432e-10	3.5396140513610434e-15	0.00001603408168170268	5.504422320153816e-24	4.14077191099419e-14	1.7206471936157642e-13	9.841832149875674e-13	5.434446958968126e-14
56100000	0.004991982532105333	1.8862240165076635e-49	4.3663326589898214e-60	4.264260465254432e-10	3.5396140513610434e-15	0.00001603408168170268	5.504422320351114e-24	4.14077191099419e-14	1.7206471936157642e-13	9.841832149875674e-13	5.434446958968126e-14
56200000	0.004991982532105333	1.8862240165076635e-49	4.3663326589898214e-60	4.264260465254432e-10	3.5396140513610434e-15	0.00001603408168170268	5.5044223205238235e-24	4.14077191099419e-14	1.7206471936157642e-13	9.841832149875674e-13	5.434446958968126e-14
56300000	0.004991982532105333	1.8862240165076635e-49	4.3663326589898214e-60	4.264260465254432e-10	3.5396140513610434e-15	0.00001603408168170268	5.504422320672536e-24	4.14077191099419e-14	1.7206471936157642e-13	9.841832149875674e-13	5.434446958968126e-14
56400000	0.004991982532105333	1.8862240165076635e-49	4.3663326589898214e-60	4.264260465254432e-10	3.5396140513610434e-15	0.00001603408168170268	5.504422320797839e-24	4.14077191099419e-14	1.7206471936157642e-13	9.841832149875674e-13	5.434446958968126e-14
56500000	0.004991982532105333	1.8862240165076635e-49	4.3663326589898214e-60	4.264260465254432e-10	3.5396140513610434e-15	0.00001603408168170268	5.504422320900325e-24	4.14077191099419e-14	1.7206471936157642e-13	9.841832149875674e-13	5.434446958968126e-14
56600000	0.004991982532105333	1.8862240165076635e-49	4.3663326589898214e-60	4.264260465254432e-10	3.5396140513610434e-15	0.00001603408168170268	5.5044223209805824e-24	4.14077191099419e-14	1.7206471936157642e-13	9.841832149875674e-13	5.434446958968126e-14
56700000	0.004991982532105333	1.8862240165076635e-49	4.3663326589898214e-60	4.264260465254432e-10	3.5396140513610434e-15	0.00001603408168170268	5.5044223210392006e-24	4.14077191099419e-14	1.7206471936157642e-13	9.841832149875674e-13	5.434446958968126e-14
56800000	0.004991982532105333	1.8862240165076635e-49	4.3663326589898214e-60	4.264260465254432e-10	3.5396140513610434e-15	0.00001603408168170268	5.50442232107677e-24	4.14077191099419e-14	1.7206471936157642e-13	9.841832149875674e-13	5.434446958968126e-14
56900000	0.004991982532105333	1.8862240165076635e-49	4.3663326589898214e-60	4.264260465254432e-10	3.5396140513610434e-15	0.00001603408168170268	5.504422321093882e-24	4.14077191099419e-14	1.7206471936157642e-13	9.841832149875674e-13	5.434446958968126e-14
57000000	0.004991982532105333	1.8862240165076635e-49	4.3663326589898214e-60	4.264260465254432e-10	3.5396140513610434e-15	0.00001603408168170268	5.504422321091124e-24	4.14077191099419e-14	1.7206471936157642e-13	9.841832149875674e-13	5.434446958968126e-14
57100000	0.004991982532105333	1.8862240165076635e-49	4.3663326589898214e-60	4.264260465254432e-10	3.5396140513610434e-15	0.00001603408168170268	5.504422321069087e-24	4.14077191099419e-14	1.7206471936157642e-13	9.841832149875674e-13	5.434446958968126e-14
57200000	0.004991982532105333	1.8862240165076635e-49	4.3663326589898214e-60	4.264260465254432e-10	3.5396140513610434e-15	0.00001603408168170268	5.50442232102836e-24	4.14077191099419e-14	1.7206471936157642e-13	9.841832149875674e-13	5.434446958968126e-14
57300000	0.004991982532105333	1.8862240165076635e-49	4.3663326589898214e-60	4.264260465254432e-10	3.5396140513610434e-15	0.00001603408168170268	5.504422320969534e-24	4.14077191099419e-14	1.7206471936157642e-13	9.841832149875674e-13	5.434446958968126e-14
57400000	0.004991982532105333	1.8862240165076635e-49	4.3663326589898214e-60	4.264260465254432e-10	3.5396140513610434e-15	0.00001603408168170268	5.504422320893199e-24	4.14077191099419e-14	1.7206471936157642e-13	9.841832149875674e-13	5.434446958968126e-14
57500000	0.004991982532105333	1.8862240165076635e-49	4.3663326589898214e-60	4.264260465254432e-10	3.5396140513610434e-15	0.00001603408168170268	5.504422320799945e-24	4.14077191099419e-14	1.7206471936157642e-13	9.841832149875674e-13	5.434446958968126e-14
57600000	0.004991982532105333	1.8862240165076635e-49	4.3663326589898214e-60	4.264260465254432e-10	3.5396140513610434e-15	0.00001603408168170268	5.50442232069036e-24	4.14077191099419e-14	1.7206471936157642e-13	9.841832149875674e-13	5.434446958968126e-14
57700000	0.004991982532105333	1.8862240165076635e-49	4.3663326589898214e-60	4.264260465254432e-10	3.5396140513610434e-15	0.00001603408168170268	5.5044223205650356e-24	4.14077191099419e-14	1.7206471936157642e-13	9.841832149875674e-13	5.434446958968126e-14
57800000	0.004991982532105333	1.8862240165076635e-49	4.3663326589898214e-60	4.264260465254432e-10	3.5396140513610434e-15	0.00001603408168170268	5.504422320424561e-24	4.14077191099419e-14	1.7206471936157642e-13	9.841832149875674e-13	5.434446958968126e-14
57900000	0.004991982532105333	1.8862240165076635e-49	4.3663326589898214e-60	4.264260465254432e-10	3.5396140513610434e-15	0.00001603408168170268	5.5044223202695266e-24	4.14077191099419e-14	1.7206471936157642e-13	9.841832149875674e-13	5.434446958968126e-14
58000000	0.004991982532105333	1.8862240165076635e-49	4.3663326589898214e-60	4.264260465254432e-10	3.5396140513610434e-15	0.00001603408168170268	5.504422320100522e-24	4.14077191099419e-14	1.7206471936157642e-13	9.841832149875674e-13	5.434446958968126e-14
58100000	0.004991982532105333	1.8862240165076635e-49	4.3663326589898214e-60	4.264260465254432e-10	3.5396140513610434e-15	0.00001603408168170268	5.504422319918137e-24	4.14077191099419e-14	1.7206471936157642e-13	9.841832149875674e-13	5.434446958968126e-14
58200000	0.004991982532105333	1.8862240165076635e-49	4.3663326589898214e-60	4.264260465254432e-10	3.5396140513610434e-15	0.00001603408168170268	5.504422319722961e-24	4.14077191099419e-14	1.7206471936157642e-13	9.841832149875674e-13	5.434446958968126e-14
58300000	0.004991982532105333	1.8862240165076635e-49	4.3663326589898214e-60	4.264260465254432e-10	3.5396140513610434e-15	0.00001603408168170268	5.504422319515584e-24	4.14077191099419e-14	1.7206471936157642e-13	9.841832149875674e-13	5.434446958968126e-14
58400000	0.004991982532105333	1.886224016507663e-49	4.3663326589898214e-60	4.264260465254432e-10	3.5396140513610434e-15	0.00001603408168170268	5.504422319296596e-24	4.14077191099419e-14	1.7206471936157642e-13	9.841832149875674e-13	5.434446958968126e-14
58500000	0.004991982532105333	1.886224016507663e-49	4.3663326589898214e-60	4.264260465254432e-10	3.5396140513610434e-15	0.00001603408168170268	5.504422319066588e-24	4.14077191099419e-14	1.7206471936157642e-13	9.841832149875674e-13	5.434446958968126e-14
58600000	0.004991982532105333	1.886224016507663e-49	4.3663326589898214e-60	4.264260465254432e-10	3.5396140513610434e-15	0.00001603408168170268	5.504422318826149e-24	4.14077191099419e-14	1.7206471936157642e-13	9.841832149875674e-13	5.434446958968126e-14
58700000	0.004991982532105333	1.886224016507663e-49	4.3663326589898214e-60	4.264260465254432e-10	3.5396140513610434e-15	0.00001603408168170268	5.5044223185758685e-24	4.14077191099419e-14	1.7206471936157642e-13	9.841832149875674e-13	5.434446958968126e-14
58800000	0.004991982532105333	1.886224016507663e-49	4.3663326589898214e-60	4.264260465254432e-10	3.5396140513610434e-15	0.00001603408168170268	5.504422318316336e-24	4.14077191099419e-14	1.7206471936157642e-13	9.841832149875674e-13	5.434446958968126e-14
58900000	0.004991982532105333	1.886224016507663e-49	4.3663326589898214e-60	4.264260465254432e-10	3.5396140513610434e-15	0.00001603408168170268	5.504422318048143e-24	4.14077191099419e-14	1.7206471936157642e-13	9.841832149875674e-13	5.434446958968126e-14
59000000	0.004991982532105333	1.886224016507663e-49	4.3663326589898214e-60	4.264260465254432e-10	3.5396140513610434e-15	0.00001603408168170268	5.504422317771877e-24	4.14077191099419e-14	1.7206471936157642e-13	9.841832149875674e-13	5.434446958968126e-14
59100000	0.004991982532105333	1.886224016507663e-49	4.3663326589898214e-60	4.264260465254432e-10	3.5396140513610434e-15	0.00001603408168170268	5.504422317488131e-24	4.14077191099419e-14	1.7206471936157642e-13	9.841832149875674e-13	5.434446958968126e-14
59200000	0.004991982532105333	1.886224016507663e-49	4.3663326589898214e-60	4.264260465254432e-10	3.5396140513610434e-15	0.00001603408168170268	5.504422317197492e-24	4.14077191099419e-14	1.7206471936157642e-13	9.841832149875674e-13	5.434446958968126e-14
59300000	0.004991982532105333	1.886224016507663e-49	4.3663326589898214e-60	4.264260465254432e-10	3.5396140513610434e-15	0.00001603408168170268	5.504422316900551e-24	4.14077191099419e-14	1.7206471936157642e-13	9.841832149875674e-13	5.434446958968126e-14
59400000	0.004991982532105333	1.886224016507663e-49	4.3663326589898214e-60	4.264260465254432e-10	3.5396140513610434e-15	0.00001603408168170268	5.504422316597898e-24	4.14077191099419e-14	1.7206471936157642e-13	9.841832149875674e-13	5.434446958968126e-14
59500000	0.004991982532105333	1.886224016507663e-49	4.3663326589898214e-60	4.264260465254432e-10	3.5396140513610434e-15	0.00001603408168170268	5.5044223162901226e-24	4.14077191099419e-14	1.7206471936157642e-13	9.841832149875674e-13	5.434446958968126e-14
59600000	0.004991982532105333	1.886224016507663e-49	4.3663326589898214e-60	4.264260465254432e-10	3.5396140513610434e-15	0.00001603408168170268	5.504422315977815e-24	4.14077191099419e-14	1.7206471936157642e-13	9.841832149875674e-13	5.434446958968126e-14
59700000	0.004991982532105333	1.886224016507663e-49	4.3663326589898214e-60	4.264260465254432e-10	3.5396140513610434e-15	0.00001603408168170268	5.5044223156615645e-24	4.14077191099419e-14	1.7206471936157642e-13	9.841832149875674e-13	5.434446958968126e-14
59800000	0.004991982532105333	1.8862240165076627e-49	4.3663326589898214e-60	4.264260465254432e-10	3.5396140513610434e-15	0.00001603408168170268	5.5044223153419615e-24	4.14077191099419e-14	1.7206471936157642e-13	9.841832149875674e-13	5.434446958968126e-14
59900000	0.004991982532105333	1.8862240165076627e-49	4.3663326589898214e-60	4.264260465254432e-10	3.5396140513610434e-15	0.00001603408168170268	5.504422315019596e-24	4.14077191099419e-14	1.7206471936157642e-13	9.841832149875674e-13	5.434446958968126e-14
60000000	0.004991982532105333	1.8862240165076627e-49	4.3663326589898214e-60	4.264260465254432e-10	3.5396140513610434e-15	0.00001603408168170268	5.5044223146950576e-24	4.14077191099419e-14	1.7206471936157642e-13	9.841832149875674e-13	5.434446958968126e-14
60100000	0.004991982532105333	1.8862240165076627e-49	4.3663326589898214e-60	4.264260465254432e-10	3.5396140513610434e-15	0.00001603408168170268	5.504422314368936e-24	4.14077191099419e-14	1.7206471936157642e-13	9.841832149875674e-13	5.434446958968126e-14
60200000	0.004991982532105333	1.8862240165076627e-49	4.3663326589898214e-60	4.2642604652544317e-10	3.5396140513610434e-15	0.00001603408168170268	5.504422314041821e-24	4.14077191099419e-14	1.7206471936157642e-13	9.841832149875674e-13	5.434446958968126e-14
60300000	0.004991982532105333	1.8862240165076627e-49	4.3663326589898214e-60	4.2642604652544317e-10	3.5396140513610434e-15	0.00001603408168170268	5.504422313714302e-24	4.14077191099419e-14	1.7206471936157642e-13	9.841832149875674e-13	5.434446958968126e-14
60400000	0.004991982532105333	1.8862240165076627e-49	4.3663326589898214e-60	4.2642604652544317e-10	3.5396140513610434e-15	0.00001603408168170268	5.5044223133869704e-24	4.140771910994191e-14	1.720647193615764e-13	9.841832149875674e-13	5.434446958968126e-14
60500000	0.004991982532105333	1.8862240165076627e-49	4.3663326589898214e-60	4.2642604652544317e-10	3.5396140513610434e-15	0.00001603408168170268	5.5044223130604144e-24	4.140771910994191e-14	1.720647193615764e-13	9.841832149875674e-13	5.434446958968126e-14
60600000	0.004991982532105333	1.8862240165076627e-49	4.3663326589898214e-60	4.2642604652544317e-10	3.5396140513610434e-15	0.00001603408168170268	5.504422312735226e-24	4.140771910994191e-14	1.720647193615764e-13	9.841832149875674e-13	5.434446958968126e-14
60700000	0.004991982532105333	1.8862240165076627e-49	4.3663326589898214e-60	4.2642604652544317e-10	3.5396140513610434e-15	0.00001603408168170268	5.504422312411993e-24	4.140771910994191e-14	1.720647193615764e-13	9.841832149875674e-13	5.434446958968126e-14
60800000	0.004991982532105333	1.8862240165076627e-49	4.3663326589898214e-60	4.2642604652544317e-10	3.5396140513610434e-15	0.00001603408168170268	5.504422312091305e-24	4.140771910994191e-14	1.720647193615764e-13	9.841832149875674e-13	5.434446958968126e-14
60900000	0.004991982532105333	1.8862240165076627e-49	4.3663326589898214e-60	4.2642604652544317e-10	3.5396140513610434e-15	0.00001603408168170268	5.5044223117737536e-24	4.140771910994191e-14	1.720647193615764e-13	9.841832149875674e-13	5.434446958968126e-14
61000000	0.004991982532105333	1.8862240165076627e-49	4.3663326589898214e-60	4.2642604652544317e-10	3.5396140513610434e-15	0.00001603408168170268	5.504422311459928e-24	4.140771910994191e-14	1.720647193615764e-13	9.841832149875674e-13	5.434446958968126e-14
61100000	0.004991982532105333	1.8862240165076623e-49	4.3663326589898214e-60	4.2642604652544317e-10	3.5396140513610434e-15	0.00001603408168170268	5.504422311150418e-24	4.140771910994191e-14	1.720647193615764e-13	9.841832149875674e-13	5.434446958968126e-14
61200000	0.004991982532105333	1.8862240165076623e-49	4.366332658989821e-60	4.2642604652544317e-10	3.5396140513610434e-15	0.00001603408168170268	5.504422310845814e-24	4.140771910994191e-14	1.720647193615764e-13	9.841832149875674e-13	5.434446958968126e-14
61300000	0.004991982532105333	1.8862240165076623e-49	4.366332658989821e-60	4.2642604652544317e-10	3.5396140513610434e-15	0.00001603408168170268	5.504422310546704e-24	4.140771910994191e-14	1.720647193615764e-13	9.841832149875674e-13	5.434446958968126e-14
61400000	0.004991982532105333	1.8862240165076623e-49	4.366332658989821e-60	4.2642604652544317e-10	3.5396140513610434e-15	0.00001603408168170268	5.50442231025368e-24	4.140771910994191e-14	1.720647193615764e-13	9.841832149875674e-13	5.434446958968126e-14
61500000	0.004991982532105333	1.8862240165076623e-49	4.366332658989821e-60	4.2642604652544317e-10	3.5396140513610434e-15	0.00001603408168170268	5.504422309967331e-24	4.140771910994191e-14	1.720647193615764e-13	9.841832149875674e-13	5.434446958968126e-14
61600000	0.004991982532105333	1.8862240165076623e-49	4.366332658989821e-60	4.2642604652544317e-10	3.5396140513610434e-15	0.00001603408168170268	5.504422309688247e-24	4.140771910994191e-14	1.720647193615764e-13	9.841832149875674e-13	5.434446958968126e-14
61700000	0.004991982532105333	1.8862240165076623e-49	4.366332658989821e-60	4.2642604652544317e-10	3.5396140513610434e-15	0.00001603408168170268	5.5044223094170174e-24	4.140771910994191e-14	1.720647193615764e-13	9.841832149875674e-13	5.434446958968126e-14
61800000	0.004991982532105333	1.8862240165076623e-49	4.366332658989821e-60	4.2642604652544317e-10	3.5396140513610434e-15	0.00001603408168170268	5.504422309154233e-24	4.140771910994191e-14	1.720647193615764e-13	9.841832149875674e-13	5.434446958968126e-14
61900000	0.004991982532105333	1.8862240165076623e-49	4.366332658989821e-60	4.2642604652544317e-10	3.5396140513610434e-15	0.00001603408168170268	5.504422308900483e-24	4.140771910994191e-14	1.720647193615764e-13	9.841832149875674e-13	5.434446958968126e-14
62000000	0.004991982532105333	1.8862240165076623e-49	4.366332658989821e-60	4.2642604652544317e-10	3.5396140513610434e-15	0.00001603408168170268	5.504422308656357e-24	4.140771910994191e-14	1.720647193615764e-13	9.841832149875674e-13	5.434446958968126e-14
62100000	0.004991982532105333	1.8862240165076623e-49	4.366332658989821e-60	4.2642604652544317e-10	3.5396140513610434e-15	0.00001603408168170268	5.5044223084224456e-24	4.140771910994191e-14	1.720647193615764e-13	9.841832149875674e-13	5.434446958968126e-14
62200000	0.004991982532105333	1.8862240165076623e-49	4.366332658989821e-60	4.2642604652544317e-10	3.5396140513610434e-15	0.00001603408168170268	5.504422308199338e-24	4.140771910994191e-14	1.720647193615764e-13	9.841832149875674e-13	5.434446958968126e-14
62300000	0.004991982532105333	1.8862240165076623e-49	4.366332658989821e-60	4.2642604652544317e-10	3.5396140513610434e-15	0.00001603408168170268	5.5044223079876244e-24	4.140771910994191e-14	1.720647193615764e-13	9.841832149875674e-13	5.434446958968126e-14
62400000	0.004991982532105333	1.8862240165076623e-49	4.366332658989821e-60	4.2642604652544317e-10	3.5396140513610434e-15	0.00001603408168170268	5.504422307787895e-24	4.140771910994191e-14	1.720647193615764e-13	9.841832149875674e-13	5.434446958968126e-14
62500000	0.004991982532105333	1.8862240165076623e-49	4.366332658989821e-60	4.2642604652544317e-10	3.5396140513610434e-15	0.00001603408168170268	5.504422307600739e-24	4.140771910994191e-14	1.720647193615764e-13	9.841832149875674e-13	5.434446958968126e-14
62600000	0.004991982532105333	1.886224016507662e-49	4.366332658989821e-60	4.2642604652544317e-10	3.5396140513610434e-15	0.00001603408168170268	5.504422307426747e-24	4.140771910994191e-14	1.720647193615764e-13	9.841832149875674e-13	5.434446958968126e-14
62700000	0.004991982532105333	1.886224016507662e-49	4.366332658989821e-60	4.2642604652544317e-10	3.5396140513610434e-15	0.00001603408168170268	5.504422307266508e-24	4.140771910994191e-14	1.720647193615764e-13	9.841832149875674e-13	5.434446958968126e-14
62800000	0.004991982532105333	1.886224016507662e-49	4.366332658989821e-60	4.2642604652544317e-10	3.5396140513610434e-15	0.00001603408168170268	5.504422307120612e-24	4.140771910994191e-14	1.720647193615764e-13	9.841832149875674e-13	5.434446958968126e-14
62900000	0.004991982532105333	1.886224016507662e-49	4.366332658989821e-60	4.2642604652544317e-10	3.5396140513610434e-15	0.00001603408168170268	5.5044223069896495e-24	4.140771910994191e-14	1.720647193615764e-13	9.841832149875674e-13	5.434446958968126e-14
63000000	0.004991982532105333	1.886224016507662e-49	4.366332658989821e-60	4.2642604652544317e-10	3.5396140513610434e-15	0.00001603408168170268	5.504422306874211e-24	4.140771910994191e-14	1.720647193615764e-13	9.841832149875674e-13	5.434446958968126e-14
63100000	0.004991982532105333	1.886224016507662e-49	4.366332658989821e-60	4.2642604652544317e-10	3.5396140513610434e-15	0.00001603408168170268	5.5044223067748845e-24	4.140771910994191e-14	1.720647193615764e-13	9.841832149875674e-13	5.434446958968126e-14
63200000	0.004991982532105333	1.886224016507662e-49	4.366332658989821e-60	4.2642604652544317e-10	3.5396140513610434e-15	0.00001603408168170268	5.5044223066922605e-24	4.140771910994191e-14	1.720647193615764e-13	9.841832149875674e-13	5.434446958968126e-14
63300000	0.004991982532105333	1.886224016507662e-49	4.366332658989821e-60	4.2642604652544317e-10	3.5396140513610434e-15	0.00001603408168170268	5.5044223066269294e-24	4.140771910994191e-14	1.720647193615764e-13	9.841832149875674e-13	5.434446958968126e-14
63400000	0.004991982532105333	1.886224016507662e-49	4.366332658989821e-60	4.2642604652544317e-10	3.5396140513610434e-15	0.00001603408168170268	5.504422306579481e-24	4.140771910994191e-14	1.720647193615764e-13	9.841832149875674e-13	5.434446958968126e-14
63500000	0.004991982532105333	1.886224016507662e-49	4.366332658989821e-60	4.2642604652544317e-10	3.5396140513610434e-15	0.00001603408168170268	5.504422306550505e-24	4.140771910994191e-14	1.720647193615764e-13	9.841832149875674e-13	5.434446958968126e-14
63600000	0.004991982532105333	1.886224016507662e-49	4.366332658989821e-60	4.2642604652544317e-10	3.5396140513610434e-15	0.00001603408168170268	5.504422306540591e-24	4.140771910994191e-14	1.720647193615764e-13	9.841832149875674e-13	5.434446958968126e-14
63700000	0.004991982532105333	1.886224016507662e-49	4.366332658989821e-60	4.2642604652544317e-10	3.5396140513610434e-15	0.00001603408168170268	5.504422306540736e-24	4.140771910994191e-14	1.720647193615764e-13	9.841832149875674e-13	5.434446958968126e-14
63800000	0.004991982532105333	1.886224016507662e-49	4.366332658989821e-60	4.2642604652544317e-10	3.5396140513610434e-15	0.00001603408168170268	5.504422306540878e-24	4.140771910994191e-14	1.720647193615764e-13	9.841832149875674e-13	5.434446958968126e-14
63900000	0.004991982532105333	1.886224016507662e-49	4.366332658989821e-60	4.2642604652544317e-10	3.5396140513610434e-15	0.00001603408168170268	5.504422306541015e-24	4.140771910994191e-14	1.720647193615764e-13	9.841832149875674e-13	5.434446958968126e-14
64000000	0.004991982532105333	1.886224016507662e-49	4.366332658989821e-60	4.2642604652544317e-10	3.5396140513610434e-15	0.00001603408168170268	5.504422306541145e-24	4.140771910994191e-14	1.720647193615764e-13	9.841832149875674e-13	5.434446958968126e-14
64100000	0.004991982532105333	1.886224016507662e-49	4.366332658989821e-60	4.2642604652544317e-10	3.5396140513610434e-15	0.00001603408168170268	5.50442230654127e-24	4.140771910994191e-14	1.720647193615764e-13	9.841832149875674e-13	5.434446958968126e-14
64200000	0.004991982532105333	1.886224016507662e-49	4.366332658989821e-60	4.2642604652544317e-10	3.5396140513610434e-15	0.00001603408168170268	5.504422306541389e-24	4.140771910994191e-14	1.720647193615764e-13	9.841832149875674e-13	5.434446958968126e-14
64300000	0.004991982532105333	1.886224016507662e-49	4.366332658989821e-60	4.2642604652544317e-10	3.5396140513610434e-15	0.00001603408168170268	5.5044223065415026e-24	4.140771910994191e-14	1.720647193615764e-13	9.841832149875674e-13	5.434446958968126e-14
64400000	0.004991982532105333	1.886224016507662e-49	4.366332658989821e-60	4.2642604652544317e-10	3.5396140513610434e-15	0.00001603408168170268	5.5044223065416106e-24	4.140771910994191e-14	1.720647193615764e-13	9.841832149875674e-13	5.434446958968126e-14
64500000	0.004991982532105333	1.886224016507662e-49	4.366332658989821e-60	4.2642604652544317e-10	3.5396140513610434e-15	0.00001603408168170268	5.5044223065417134e-24	4.140771910994191e-14	1.720647193615764e-13	9.841832149875674e-13	5.434446958968126e-14
64600000	0.004991982532105333	1.886224016507662e-49	4.366332658989821e-60	4.2642604652544317e-10	3.5396140513610434e-15	0.00001603408168170268	5.504422306541811e-24	4.140771910994191e-14	1.720647193615764e-13	9.841832149875674e-13	5.434446958968126e-14
64700000	0.004991982532105333	1.886224016507662e-49	4.366332658989821e-60	4.2642604652544317e-10	3.5396140513610434e-15	0.00001603408168170268	5.504422306541904e-24	4.140771910994191e-14	1.720647193615764e-13	9.841832149875674e-13	5.434446958968126e-14
64800000	0.004991982532105333	1.886224016507662e-49	4.366332658989821e-60	4.2642604652544317e-10	3.5396140513610434e-15	0.00001603408168170268	5.504422306541991e-24	4.140771910994191e-14	1.720647193615764e-13	9.841832149875674e-13	5.434446958968126e-14
64900000	0.004991982532105333	1.886224016507662e-49	4.366332658989821e-60	4.2642604652544317e-10	3.5396140513610434e-15	0.00001603408168170268	5.504422306542074e-24	4.140771910994191e-14	1.720647193615764e-13	9.841832149875674e-13	5.434446958968126e-14
65000000	0.004991982532105333	1.886224016507662e-49	4.366332658989821e-60	4.2642604652544317e-10	3.5396140513610434e-15	0.00001603408168170268	5.504422306542152e-24	4.140771910994191e-14	1.720647193615764e-13	9.841832149875674e-13	5.434446958968126e-14
65100000	0.004991982532105333	1.886224016507662e-49	4.366332658989821e-60	4.2642604652544317e-10	3.5396140513610434e-15	0.00001603408168170268	5.504422306542225e-24	4.140771910994191e-14	1.720647193615764e-13	9.841832149875674e-13	5.434446958968126e-14
65200000	0.004991982532105333	1.886224016507662e-49	4.366332658989821e-60	4.2642604652544317e-10	3.5396140513610434e-15	0.00001603408168170268	5.504422306542293e-24	4.140771910994191e-14	1.720647193615764e-13	9.841832149875674e-13	5.434446958968126e-14
65300000	0.004991982532105333	1.886224016507662e-49	4.366332658989821e-60	4.2642604652544317e-10	3.5396140513610434e-15	0.00001603408168170268	5.504422306542357e-24	4.140771910994191e-14	1.720647193615764e-13	9.841832149875674e-13	5.434446958968126e-14
65400000	0.004991982532105333	1.886224016507662e-49	4.366332658989821e-60	4.2642604652544317e-10	3.5396140513610434e-15	0.00001603408168170268	5.504422306542416e-24	4.140771910994191e-14	1.720647193615764e-13	9.841832149875674e-13	5.434446958968126e-14
65500000	0.004991982532105333	1.886224016507662e-49	4.366332658989821e-60	4.2642604652544317e-10	3.5396140513610434e-15	0.00001603408168170268	5.504422306542471e-24	4.140771910994191e-14	1.720647193615764e-13	9.841832149875674e-13	5.434446958968126e-14
65600000	0.004991982532105333	1.886224016507662e-49	4.366332658989821e-60	4.2642604652544317e-10	3.5396140513610434e-15	0.00001603408168170268	5.5044223065425216e-24	4.140771910994191e-14	1.720647193615764e-13	9.841832149875674e-13	5.434446958968126e-14
65700000	0.004991982532105333	1.886224016507662e-49	4.366332658989821e-60	4.2642604652544317e-10	3.5396140513610434e-15	0.00001603408168170268	5.504422306542568e-24	4.140771910994191e-14	1.720647193615764e-13	9.841832149875674e-13	5.434446958968126e-14
65800000	0.004991982532105333	1.886224016507662e-49	4.366332658989821e-60	4.2642604652544317e-10	3.5396140513610434e-15	0.00001603408168170268	5.50442230654261e-24	4.140771910994191e-14	1.720647193615764e-13	9.841832149875674e-13	5.434446958968126e-14
65900000	0.004991982532105333	1.886224016507662e-49	4.366332658989821e-60	4.2642604652544317e-10	3.5396140513610434e-15	0.00001603408168170268	5.504422306542648e-24	4.140771910994191e-14	1.720647193615764e-13	9.841832149875674e-13	5.434446958968126e-14
66000000	0.004991982532105333	1.886224016507662e-49	4.366332658989821e-60	4.2642604652544317e-10	3.5396140513610434e-15	0.00001603408168170268	5.504422306542682e-24	4.140771910994191e-14	1.720647193615764e-13	9.841832149875674e-13	5.434446958968126e-14
66100000	0.004991982532105333	1.886224016507662e-49	4.366332658989821e-60	4.2642604652544317e-10	3.5396140513610434e-15	0.00001603408168170268	5.5044223065427126e-24	4.140771910994191e-14	1.720647193615764e-13	9.841832149875674e-13	5.434446958968126e-14
66200000	0.004991982532105333	1.886224016507662e-49	4.366332658989821e-60	4.2642604652544317e-10	3.5396140513610434e-15	0.00001603408168170268	5.504422306542739e-24	4.140771910994191e-14	1.720647193615764e-13	9.841832149875674e-13	5.434446958968126e-14
66300000	0.004991982532105333	1.886224016507662e-49	4.366332658989821e-60	4.2642604652544317e-10	3.5396140513610434e-15	0.00001603408168170268	5.504422306542762e-24	4.140771910994191e-14	1.720647193615764e-13	9.841832149875674e-13	5.434446958968126e-14
66400000	0.004991982532105333	1.886224016507662e-49	4.366332658989821e-60	4.2642604652544317e-10	3.5396140513610434e-15	0.00001603408168170268	5.504422306542781e-24	4.140771910994191e-14	1.720647193615764e-13	9.841832149875674e-13	5.434446958968126e-14
66500000	0.004991982532105333	1.886224016507662e-49	4.366332658989821e-60	4.2642604652544317e-10	3.5396140513610434e-15	0.00001603408168170268	5.5044223065427964e-24	4.140771910994191e-14	1.720647193615764e-13	9.841832149875674e-13	5.434446958968126e-14
66600000	0.004991982532105333	1.886224016507662e-49	4.366332658989821e-60	4.2642604652544317e-10	3.5396140513610434e-15	0.00001603408168170268	5.504422306542809e-24	4.140771910994191e-14	1.720647193615764e-13	9.841832149875674e-13	5.434446958968126e-14
66700000	0.004991982532105333	1.886224016507662e-49	4.366332658989821e-60	4.2642604652544317e-10	3.5396140513610434e-15	0.00001603408168170268	5.504422306542818e-24	4.140771910994191e-14	1.720647193615764e-13	9.841832149875674e-13	5.434446958968126e-14
66800000	0.004991982532105333	1.886224016507662e-49	4.366332658989821e-60	4.2642604652544317e-10	3.5396140513610434e-15	0.00001603408168170268	5.5044223065428236e-24	4.140771910994191e-14	1.720647193615764e-13	9.841832149875674e-13	5.434446958968126e-14
66900000	0.004991982532105333	1.886224016507662e-49	4.366332658989821e-60	4.2642604652544317e-10	3.5396140513610434e-15	0.00001603408168170268	5.5044223065428265e-24	4.140771910994191e-14	1.720647193615764e-13	9.841832149875674e-13	5.434446958968126e-14
67000000	0.004991982532105333	1.886224016507662e-49	4.366332658989821e-60	4.2642604652544317e-10	3.5396140513610434e-15	0.00001603408168170268	5.504422306542826e-24	4.140771910994191e-14	1.720647193615764e-13	9.841832149875674e-13	5.434446958968126e-14
67100000	0.004991982532105333	1.886224016507662e-49	4.366332658989821e-60	4.2642604652544317e-10	3.5396140513610434e-15	0.00001603408168170268	5.504422306542823e-24	4.140771910994191e-14	1.720647193615764e-13	9.841832149875674e-13	5.434446958968126e-14
67200000	0.004991982532105333	1.886224016507662e-49	4.366332658989821e-60	4.2642604652544317e-10	3.5396140513610434e-15	0.00001603408168170268	5.504422306542816e-24	4.140771910994191e-14	1.720647193615764e-13	9.841832149875674e-13	5.434446958968126e-14
67300000	0.004991982532105333	1.886224016507662e-49	4.366332658989821e-60	4.2642604652544317e-10	3.5396140513610434e-15	0.00001603408168170268	5.5044223065428074e-24	4.140771910994191e-14	1.720647193615764e-13	9.841832149875674e-13	5.434446958968126e-14
67400000	0.004991982532105333	1.886224016507662e-49	4.366332658989821e-60	4.2642604652544317e-10	3.5396140513610434e-15	0.00001603408168170268	5.504422306542796e-24	4.140771910994191e-14	1.720647193615764e-13	9.841832149875674e-13	5.434446958968126e-14
67500000	0.004991982532105333	1.886224016507662e-49	4.366332658989821e-60	4.2642604652544317e-10	3.5396140513610434e-15	0.00001603408168170268	5.504422306542782e-24	4.140771910994191e-14	1.720647193615764e-13	9.841832149875674e-13	5.434446958968126e-14
67600000	0.004991982532105333	1.886224016507662e-49	4.366332658989821e-60	4.2642604652544317e-10	3.5396140513610434e-15	0.00001603408168170268	5.504422306542765e-24	4.140771910994191e-14	1.720647193615764e-13	9.841832149875674e-13	5.434446958968126e-14
67700000	0.004991982532105333	1.886224016507662e-49	4.366332658989821e-60	4.2642604652544317e-10	3.5396140513610434e-15	0.00001603408168170268	5.504422306542746e-24	4.140771910994191e-14	1.720647193615764e-13	9.841832149875674e-13	5.434446958968126e-14
67800000	0.004991982532105333	1.886224016507662e-49	4.366332658989821e-60	4.2642604652544317e-10	3.5396140513610434e-15	0.00001603408168170268	5.504422306542724e-24	4.140771910994191e-14	1.720647193615764e-13	9.841832149875674e-13	5.434446958968126e-14
67900000	0.004991982532105333	1.886224016507662e-49	4.366332658989821e-60	4.2642604652544317e-10	3.5396140513610434e-15	0.00001603408168170268	5.5044223065427e-24	4.140771910994191e-14	1.720647193615764e-13	9.841832149875674e-13	5.434446958968126e-14
68000000	0.004991982532105333	1.886224016507662e-49	4.366332658989821e-60	4.2642604652544317e-10	3.5396140513610434e-15	0.00001603408168170268	5.5044223065426744e-24	4.140771910994191e-14	1.720647193615764e-13	9.841832149875674e-13	5.434446958968126e-14
68100000	0.004991982532105333	1.886224016507662e-49	4.366332658989821e-60	4.2642604652544317e-10	3.5396140513610434e-15	0.00001603408168170268	5.5044223065426465e-24	4.140771910994191e-14	1.720647193615764e-13	9.841832149875674e-13	5.434446958968126e-14
68200000	0.004991982532105333	1.886224016507662e-49	4.366332658989821e-60	4.2642604652544317e-10	3.5396140513610434e-15	0.00001603408168170268	5.5044223065426164e-24	4.140771910994191e-14	1.720647193615764e-13	9.841832149875674e-13	5.434446958968126e-14
68300000	0.004991982532105333	1.886224016507662e-49	4.366332658989821e-60	4.2642604652544317e-10	3.5396140513610434e-15	0.00001603408168170268	5.504422306542585e-24	4.140771910994191e-14	1.720647193615764e-13	9.841832149875674e-13	5.434446958968126e-14
68400000	0.004991982532105333	1.886224016507662e-49	4.366332658989821e-60	4.2642604652544317e-10	3.5396140513610434e-15	0.00001603408168170268	5.504422306542551e-24	4.140771910994191e-14	1.720647193615764e-13	9.841832149875674e-13	5.434446958968126e-14
68500000	0.004991982532105333	1.886224016507662e-49	4.366332658989821e-60	4.2642604652544317e-10	3.5396140513610434e-15	0.00001603408168170268	5.504422306542516e-24	4.140771910994191e-14	1.720647193615764e-13	9.841832149875674e-13	5.434446958968126e-14
68600000	0.004991982532105333	1.886224016507662e-49	4.366332658989821e-60	4.2642604652544317e-10	3.5396140513610434e-15	0.00001603408168170268	5.504422306542479e-24	4.140771910994191e-14	1.720647193615764e-13	9.841832149875674e-13	5.434446958968126e-14
68700000	0.004991982532105333	1.886224016507662e-49	4.366332658989821e-60	4.2642604652544317e-10	3.5396140513610434e-15	0.00001603408168170268	5.50442230654244e-24	4.140771910994191e-14	1.720647193615764e-13	9.841832149875674e-13	5.434446958968126e-14
68800000	0.004991982532105333	1.886224016507662e-49	4.366332658989821e-60	4.2642604652544317e-10	3.5396140513610434e-15	0.00001603408168170268	5.5044223065424004e-24	4.140771910994191e-14	1.720647193615764e-13	9.841832149875674e-13	5.434446958968126e-14
68900000	0.004991982532105333	1.886224016507662e-49	4.366332658989821e-60	4.2642604652544317e-10	3.5396140513610434e-15	0.00001603408168170268	5.504422306542359e-24	4.140771910994191e-14	1.720647193615764e-13	9.841832149875674e-13	5.434446958968126e-14
69000000	0.004991982532105333	1.886224016507662e-49	4.366332658989821e-60	4.2642604652544317e-10	3.5396140513610434e-15	0.00001603408168170268	5.504422306542317e-24	4.140771910994191e-14	1.720647193615764e-13	9.841832149875674e-13	5.434446958968126e-14
69100000	0.004991982532105333	1.886224016507662e-49	4.366332658989821e-60	4.2642604652544317e-10	3.5396140513610434e-15	0.00001603408168170268	5.504422306542273e-24	4.140771910994191e-14	1.720647193615764e-13	9.841832149875674e-13	5.434446958968126e-14
69200000	0.004991982532105333	1.886224016507662e-49	4.366332658989821e-60	4.2642604652544317e-10	3.5396140513610434e-15	0.00001603408168170268	5.504422306542229e-24	4.140771910994191e-14	1.720647193615764e-13	9.841832149875674e-13	5.434446958968126e-14
69300000	0.004991982532105333	1.886224016507662e-49	4.366332658989821e-60	4.2642604652544317e-10	3.5396140513610434e-15	0.00001603408168170268	5.504422306542184e-24	4.140771910994191e-14	1.720647193615764e-13	9.841832149875674e-13	5.434446958968126e-14
69400000	0.004991982532105333	1.886224016507662e-49	4.366332658989821e-60	4.2642604652544317e-10	3.5396140513610434e-15	0.00001603408168170268	5.504422306542137e-24	4.140771910994191e-14	1.720647193615764e-13	9.841832149875674e-13	5.434446958968126e-14
69500000	0.004991982532105333	1.886224016507662e-49	4.366332658989821e-60	4.2642604652544317e-10	3.5396140513610434e-15	0.00001603408168170268	5.5044223065420896e-24	4.140771910994191e-14	1.720647193615764e-13	9.841832149875674e-13	5.434446958968126e-14
69600000	0.004991982532105333	1.886224016507662e-49	4.366332658989821e-60	4.2642604652544317e-10	3.5396140513610434e-15	0.00001603408168170268	5.504422306542042e-24	4.140771910994191e-14	1.720647193615764e-13	9.841832149875674e-13	5.434446958968126e-14
69700000	0.004991982532105333	1.886224016507662e-49	4.366332658989821e-60	4.2642604652544317e-10	3.5396140513610434e-15	0.00001603408168170268	5.504422306541993e-24	4.140771910994191e-14	1.720647193615764e-13	9.841832149875674e-13	5.434446958968126e-14
69800000	0.004991982532105333	1.886224016507662e-49	4.366332658989821e-60	4.2642604652544317e-10	3.5396140513610434e-15	0.00001603408168170268	5.504422306541944e-24	4.140771910994191e-14	1.720647193615764e-13	9.841832149875674e-13	5.434446958968126e-14
69900000	0.004991982532105334	1.886224016507662e-49	4.366332658989821e-60	4.2642604652544317e-10	3.5396140513610434e-15	0.00001603408168170268	5.504422306541895e-24	4.140771910994191e-14	1.720647193615764e-13	9.841832149875674e-13	5.434446958968126e-14
70000000	0.004991982532105334	1.886224016507662e-49	4.366332658989821e-60	4.2642604652544317e-10	3.5396140513610434e-15	0.00001603408168170268	5.504422306541845e-24	4.140771910994191e-14	1.720647193615764e-13	9.841832149875674e-13	5.434446958968126e-14
70100000	0.004991982532105334	1.886224016507662e-49	4.366332658989821e-60	4.264260465254432e-10	3.5396140513610434e-15	0.00001603408168170268	5.504422306541795e-24	4.140771910994191e-14	1.720647193615764e-13	9.841832149875674e-13	5.434446958968126e-14
70200000	0.004991982532105334	1.886224016507662e-49	4.366332658989821e-60	4.264260465254432e-10	3.5396140513610434e-15	0.00001603408168170268	5.504422306541745e-24	4.140771910994191e-14	1.720647193615764e-13	9.841832149875674e-13	5.434446958968125e-14
70300000	0.004991982532105334	1.886224016507662e-49	4.366332658989821e-60	4.264260465254432e-10	3.5396140513610434e-15	0.00001603408168170268	5.504422306541694e-24	4.140771910994191e-14	1.720647193615764e-13	9.841832149875674e-13	5.434446958968125e-14
70400000	0.004991982532105334	1.886224016507662e-49	4.366332658989821e-60	4.264260465254432e-10	3.5396140513610434e-15	0.00001603408168170268	5.5044223065416444e-24	4.140771910994191e-14	1.720647193615764e-13	9.841832149875674e-13	5.434446958968125e-14
70500000	0.004991982532105334	1.886224016507662e-49	4.366332658989821e-60	4.264260465254432e-10	3.5396140513610434e-15	0.00001603408168170268	5.5044223065415944e-24	4.140771910994191e-14	1.720647193615764e-13	9.841832149875674e-13	5.434446958968125e-14
70600000	0.004991982532105334	1.886224016507662e-49	4.366332658989821e-60	4.264260465254432e-10	3.5396140513610434e-15	0.00001603408168170268	5.5044223065415445e-24	4.140771910994191e-14	1.720647193615764e-13	9.841832149875674e-13	5.434446958968125e-14
70700000	0.004991982532105334	1.886224016507662e-49	4.366332658989821e-60	4.264260465254432e-10	3.5396140513610434e-15	0.00001603408168170268	5.504422306541495e-24	4.140771910994191e-14	1.720647193615764e-13	9.841832149875674e-13	5.434446958968125e-14
70800000	0.004991982532105334	1.886224016507662e-49	4.366332658989821e-60	4.264260465254432e-10	3.5396140513610434e-15	0.00001603408168170268	5.504422306541446e-24	4.140771910994191e-14	1.720647193615764e-13	9.841832149875674e-13	5.434446958968125e-14
70900000	0.004991982532105334	1.8862240165076623e-49	4.366332658989821e-60	4.264260465254432e-10	3.5396140513610434e-15	0.00001603408168170268	5.504422306541397e-24	4.140771910994191e-14	1.720647193615764e-13	9.841832149875674e-13	5.434446958968125e-14
71000000	0.004991982532105334	1.8862240165076623e-49	4.366332658989821e-60	4.264260465254432e-10	3.5396140513610434e-15	0.00001603408168170268	5.504422306541349e-24	4.140771910994191e-14	1.720647193615764e-13	9.841832149875674e-13	5.434446958968125e-14
71100000	0.004991982532105334	1.8862240165076623e-49	4.366332658989821e-60	4.264260465254432e-10	3.5396140513610434e-15	0.00001603408168170268	5.504422306541301e-24	4.140771910994191e-14	1.720647193615764e-13	9.841832149875674e-13	5.434446958968125e-14
71200000	0.004991982532105334	1.8862240165076623e-49	4.366332658989821e-60	4.264260465254432e-10	3.5396140513610434e-15	0.00001603408168170268	5.504422306541255e-24	4.140771910994191e-14	1.720647193615764e-13	9.841832149875674e-13	5.434446958968125e-14
71300000	0.004991982532105334	1.8862240165076623e-49	4.366332658989821e-60	4.264260465254432e-10	3.5396140513610434e-15	0.00001603408168170268	5.504422306541209e-24	4.140771910994191e-14	1.720647193615764e-13	9.841832149875674e-13	5.434446958968125e-14
71400000	0.004991982532105334	1.8862240165076623e-49	4.366332658989821e-60	4.264260465254432e-10	3.5396140513610434e-15	0.00001603408168170268	5.504422306541164e-24	4.140771910994191e-14	1.720647193615764e-13	9.841832149875674e-13	5.434446958968125e-14
71500000	0.004991982532105334	1.8862240165076623e-49	4.366332658989821e-60	4.264260465254432e-10	3.5396140513610434e-15	0.00001603408168170268	5.50442230654112e-24	4.140771910994191e-14	1.720647193615764e-13	9.841832149875674e-13	5.434446958968125e-14
71600000	0.004991982532105334	1.8862240165076623e-49	4.366332658989821e-60	4.264260465254432e-10	3.5396140513610434e-15	0.00001603408168170268	5.504422306541077e-24	4.140771910994191e-14	1.720647193615764e-13	9.841832149875674e-13	5.434446958968125e-14
71700000	0.004991982532105334	1.8862240165076623e-49	4.366332658989821e-60	4.264260465254432e-10	3.5396140513610434e-15	0.00001603408168170268	5.504422306541035e-24	4.140771910994191e-14	1.720647193615764e-13	9.841832149875674e-13	5.434446958968125e-14
71800000	0.004991982532105334	1.8862240165076623e-49	4.366332658989821e-60	4.264260465254432e-10	3.5396140513610434e-15	0.00001603408168170268	5.504422306540995e-24	4.140771910994191e-14	1.720647193615764e-13	9.841832149875674e-13	5.434446958968125e-14
71900000	0.004991982532105334	1.8862240165076623e-49	4.366332658989821e-60	4.264260465254432e-10	3.5396140513610434e-15	0.00001603408168170268	5.504422306540957e-24	4.140771910994191e-14	1.720647193615764e-13	9.841832149875674e-13	5.434446958968125e-14
72000000	0.004991982532105334	1.8862240165076623e-49	4.366332658989821e-60	4.264260465254432e-10	3.5396140513610434e-15	0.00001603408168170268	5.504422306540919e-24	4.140771910994191e-14	1.720647193615764e-13	9.841832149875674e-13	5.434446958968125e-14
72100000	0.004991982532105334	1.8862240165076623e-49	4.366332658989821e-60	4.264260465254432e-10	3.5396140513610434e-15	0.00001603408168170268	5.504422306540883e-24	4.140771910994191e-14	1.720647193615764e-13	9.841832149875674e-13	5.434446958968125e-14
72200000	0.004991982532105334	1.8862240165076623e-49	4.366332658989821e-60	4.264260465254432e-10	3.5396140513610434e-15	0.00001603408168170268	5.504422306540849e-24	4.140771910994191e-14	1.720647193615764e-13	9.841832149875674e-13	5.434446958968125e-14
72300000	0.004991982532105334	1.8862240165076623e-49	4.366332658989821e-60	4.264260465254432e-10	3.5396140513610434e-15	0.00001603408168170268	5.5044223065408164e-24	4.140771910994191e-14	1.720647193615764e-13	9.841832149875674e-13	5.434446958968125e-14
72400000	0.004991982532105334	1.8862240165076623e-49	4.366332658989821e-60	4.264260465254432e-10	3.5396140513610434e-15	0.00001603408168170268	5.5044223065407855e-24	4.140771910994191e-14	1.720647193615764e-13	9.841832149875674e-13	5.434446958968125e-14
72500000	0.004991982532105334	1.8862240165076623e-49	4.366332658989821e-60	4.264260465254432e-10	3.5396140513610434e-15	0.00001603408168170268	5.504422306540757e-24	4.140771910994191e-14	1.720647193615764e-13	9.841832149875674e-13	5.434446958968125e-14
72600000	0.004991982532105334	1.8862240165076623e-49	4.366332658989821e-60	4.264260465254432e-10	3.5396140513610434e-15	0.00001603408168170268	5.5044223065407304e-24	4.140771910994191e-14	1.720647193615764e-13	9.841832149875674e-13	5.434446958968125e-14
72700000	0.004991982532105334	1.8862240165076623e-49	4.366332658989821e-60	4.264260465254432e-10	3.5396140513610434e-15	0.00001603408168170268	5.5044223065407055e-24	4.140771910994191e-14	1.720647193615764e-13	9.841832149875674e-13	5.434446958968125e-14
72800000	0.004991982532105334	1.8862240165076623e-49	4.366332658989821e-60	4.264260465254432e-10	3.5396140513610434e-15	0.00001603408168170268	5.5044223065406834e-24	4.140771910994191e-14	1.720647193615764e-13	9.841832149875674e-13	5.434446958968125e-14
72900000	0.004991982532105334	1.8862240165076623e-49	4.366332658989821e-60	4.264260465254432e-10	3.5396140513610434e-15	0.00001603408168170268	5.5044223065406636e-24	4.140771910994191e-14	1.720647193615764e-13	9.841832149875674e-13	5.434446958968125e-14
73000000	0.004991982532105334	1.8862240165076623e-49	4.366332658989821e-60	4.264260465254432e-10	3.5396140513610434e-15	0.00001603408168170268	5.504422306540646e-24	4.140771910994191e-14	1.720647193615764e-13	9.841832149875674e-13	5.434446958968125e-14
73100000	0.004991982532105334	1.8862240165076623e-49	4.366332658989821e-60	4.264260465254432e-10	3.5396140513610434e-15	0.00001603408168170268	5.5044223065406305e-24	4.140771910994191e-14	1.720647193615764e-13	9.841832149875674e-13	5.434446958968125e-14
73200000	0.004991982532105334	1.8862240165076623e-49	4.366332658989821e-60	4.264260465254432e-10	3.5396140513610434e-15	0.00001603408168170268	5.504422306540618e-24	4.140771910994191e-14	1.720647193615764e-13	9.841832149875674e-13	5.434446958968125e-14
73300000	0.004991982532105334	1.8862240165076623e-49	4.366332658989821e-60	4.264260465254432e-10	3.5396140513610434e-15	0.00001603408168170268	5.504422306540608e-24	4.140771910994191e-14	1.720647193615764e-13	9.841832149875674e-13	5.434446958968125e-14
73400000	0.004991982532105334	1.8862240165076623e-49	4.366332658989821e-60	4.264260465254432e-10	3.5396140513610434e-15	0.00001603408168170268	5.5044223065406004e-24	4.140771910994191e-14	1.720647193615764e-13	9.841832149875674e-13	5.434446958968125e-14
73500000	0.004991982532105334	1.8862240165076623e-49	4.366332658989821e-60	4.264260465254432e-10	3.5396140513610434e-15	0.00001603408168170268	5.504422306540596e-24	4.140771910994191e-14	1.720647193615764e-13	9.841832149875674e-13	5.434446958968125e-14
73600000	0.004991982532105334	1.8862240165076623e-49	4.366332658989821e-60	4.264260465254432e-10	3.5396140513610434e-15	0.00001603408168170268	5.5044223065405945e-24	4.140771910994191e-14	1.720647193615764e-13	9.841832149875674e-13	5.434446958968125e-14
73700000	0.004991982532105334	1.8862240165076623e-49	4.366332658989821e-60	4.264260465254432e-10	3.5396140513610434e-15	0.00001603408168170268	5.5044223065405945e-24	4.140771910994191e-14	1.720647193615764e-13	9.841832149875674e-13	5.434446958968125e-14
73800000	0.004991982532105334	1.8862240165076623e-49	4.366332658989821e-60	4.264260465254432e-10	3.5396140513610434e-15	0.00001603408168170268	5.5044223065405945e-24	4.140771910994191e-14	1.720647193615764e-13	9.841832149875674e-13	5.434446958968125e-14
73900000	0.004991982532105334	1.8862240165076623e-49	4.366332658989821e-60	4.264260465254432e-10	3.5396140513610434e-15	0.00001603408168170268	5.5044223065405945e-24	4.140771910994191e-14	1.720647193615764e-13	9.841832149875674e-13	5.434446958968125e-14
74000000	0.004991982532105334	1.8862240165076623e-49	4.366332658989821e-60	4.264260465254432e-10	3.5396140513610434e-15	0.00001603408168170268	5.5044223065405945e-24	4.140771910994191e-14	1.720647193615764e-13	9.841832149875674e-13	5.434446958968125e-14
74100000	0.004991982532105334	1.8862240165076623e-49	4.366332658989821e-60	4.264260465254432e-10	3.5396140513610434e-15	0.00001603408168170268	5.5044223065405945e-24	4.140771910994191e-14	1.720647193615764e-13	9.841832149875674e-13	5.434446958968125e-14
74200000	0.004991982532105334	1.8862240165076623e-49	4.366332658989821e-60	4.264260465254432e-10	3.5396140513610434e-15	0.00001603408168170268	5.5044223065405945e-24	4.140771910994191e-14	1.720647193615764e-13	9.841832149875674e-13	5.434446958968125e-14
74300000	0.004991982532105334	1.8862240165076623e-49	4.366332658989821e-60	4.264260465254432e-10	3.5396140513610434e-15	0.00001603408168170268	5.5044223065405945e-24	4.140771910994191e-14	1.720647193615764e-13	9.841832149875674e-13	5.434446958968125e-14
74400000	0.004991982532105334	1.8862240165076623e-49	4.366332658989821e-60	4.264260465254432e-10	3.5396140513610434e-15	0.00001603408168170268	5.5044223065405945e-24	4.140771910994191e-14	1.720647193615764e-13	9.841832149875674e-13	5.434446958968125e-14
74500000	0.004991982532105334	1.8862240165076623e-49	4.366332658989821e-60	4.264260465254432e-10	3.5396140513610434e-15	0.00001603408168170268	5.5044223065405945e-24	4.140771910994191e-14	1.720647193615764e-13	9.841832149875674e-13	5.434446958968125e-14
74600000	0.004991982532105334	1.8862240165076623e-49	4.366332658989821e-60	4.264260465254432e-10	3.5396140513610434e-15	0.00001603408168170268	5.5044223065405945e-24	4.140771910994191e-14	1.720647193615764e-13	9.841832149875674e-13	5.434446958968125e-14
74700000	0.004991982532105334	1.8862240165076623e-49	4.366332658989821e-60	4.264260465254432e-10	3.5396140513610434e-15	0.00001603408168170268	5.5044223065405945e-24	4.140771910994191e-14	1.720647193615764e-13	9.841832149875674e-13	5.434446958968125e-14
74800000	0.004991982532105334	1.8862240165076623e-49	4.366332658989821e-60	4.264260465254432e-10	3.5396140513610434e-15	0.00001603408168170268	5.5044223065405945e-24	4.140771910994191e-14	1.720647193615764e-13	9.841832149875674e-13	5.434446958968125e-14
74900000	0.004991982532105334	1.8862240165076623e-49	4.366332658989821e-60	4.264260465254432e-10	3.5396140513610434e-15	0.00001603408168170268	5.5044223065405945e-24	4.140771910994191e-14	1.720647193615764e-13	9.841832149875674e-13	5.434446958968125e-14
75000000	0.004991982532105334	1.8862240165076623e-49	4.366332658989821e-60	4.264260465254432e-10	3.5396140513610434e-15	0.00001603408168170268	5.5044223065405945e-24	4.140771910994191e-14	1.720647193615764e-13	9.841832149875674e-13	5.434446958968125e-14
75100000	0.004991982532105334	1.8862240165076623e-49	4.366332658989821e-60	4.264260465254432e-10	3.5396140513610434e-15	0.00001603408168170268	5.5044223065405945e-24	4.140771910994191e-14	1.720647193615764e-13	9.841832149875674e-13	5.434446958968125e-14
75200000	0.004991982532105334	1.8862240165076623e-49	4.366332658989821e-60	4.264260465254432e-10	3.5396140513610434e-15	0.00001603408168170268	5.5044223065405945e-24	4.140771910994191e-14	1.720647193615764e-13	9.841832149875674e-13	5.434446958968125e-14
75300000	0.004991982532105334	1.8862240165076623e-49	4.366332658989821e-60	4.264260465254432e-10	3.5396140513610434e-15	0.00001603408168170268	5.5044223065405945e-24	4.140771910994191e-14	1.720647193615764e-13	9.841832149875674e-13	5.434446958968125e-14
75400000	0.004991982532105334	1.8862240165076623e-49	4.366332658989821e-60	4.264260465254432e-10	3.5396140513610434e-15	0.00001603408168170268	5.5044223065405945e-24	4.140771910994191e-14	1.720647193615764e-13	9.841832149875674e-13	5.434446958968125e-14
75500000	0.004991982532105334	1.8862240165076623e-49	4.366332658989821e-60	4.264260465254432e-10	3.5396140513610434e-15	0.00001603408168170268	5.5044223065405945e-24	4.140771910994191e-14	1.720647193615764e-13	9.841832149875674e-13	5.434446958968125e-14
75600000	0.004991982532105334	1.8862240165076623e-49	4.366332658989821e-60	4.264260465254432e-10	3.5396140513610434e-15	0.00001603408168170268	5.5044223065405945e-24	4.140771910994191e-14	1.720647193615764e-13	9.841832149875674e-13	5.434446958968125e-14
75700000	0.004991982532105334	1.8862240165076623e-49	4.366332658989821e-60	4.264260465254432e-10	3.5396140513610434e-15	0.00001603408168170268	5.5044223065405945e-24	4.140771910994191e-14	1.720647193615764e-13	9.841832149875674e-13	5.434446958968125e-14
75800000	0.004991982532105334	1.8862240165076623e-49	4.3663326589898214e-60	4.264260465254432e-10	3.5396140513610434e-15	0.00001603408168170268	5.5044223065405945e-24	4.140771910994191e-14	1.720647193615764e-13	9.841832149875674e-13	5.434446958968125e-14
75900000	0.004991982532105334	1.8862240165076623e-49	4.3663326589898214e-60	4.264260465254432e-10	3.5396140513610434e-15	0.00001603408168170268	5.5044223065405945e-24	4.140771910994191e-14	1.720647193615764e-13	9.841832149875674e-13	5.434446958968125e-14
76000000	0.004991982532105334	1.8862240165076623e-49	4.3663326589898214e-60	4.264260465254432e-10	3.5396140513610434e-15	0.00001603408168170268	5.5044223065405945e-24	4.140771910994191e-14	1.720647193615764e-13	9.841832149875674e-13	5.434446958968125e-14
76100000	0.004991982532105334	1.8862240165076623e-49	4.3663326589898214e-60	4.264260465254432e-10	3.5396140513610434e-15	0.00001603408168170268	5.5044223065405945e-24	4.140771910994191e-14	1.720647193615764e-13	9.841832149875674e-13	5.434446958968125e-14
76200000	0.004991982532105334	1.8862240165076623e-49	4.3663326589898214e-60	4.264260465254432e-10	3.5396140513610434e-15	0.00001603408168170268	5.5044223065405945e-24	4.140771910994191e-14	1.720647193615764e-13	9.841832149875674e-13	5.434446958968125e-14
76300000	0.004991982532105334	1.8862240165076623e-49	4.3663326589898214e-60	4.264260465254432e-10	3.5396140513610434e-15	0.00001603408168170268	5.5044223065405945e-24	4.140771910994191e-14	1.720647193615764e-13	9.841832149875674e-13	5.434446958968125e-14
76400000	0.004991982532105334	1.8862240165076623e-49	4.3663326589898214e-60	4.264260465254432e-10	3.5396140513610434e-15	0.00001603408168170268	5.5044223065405945e-24	4.140771910994191e-14	1.720647193615764e-13	9.841832149875674e-13	5.434446958968125e-14
76500000	0.004991982532105334	1.8862240165076627e-49	4.3663326589898214e-60	4.264260465254432e-10	3.5396140513610434e-15	0.00001603408168170268	5.5044223065405945e-24	4.140771910994191e-14	1.720647193615764e-13	9.841832149875674e-13	5.434446958968125e-14
76600000	0.004991982532105334	1.8862240165076627e-49	4.3663326589898214e-60	4.264260465254432e-10	3.5396140513610434e-15	0.00001603408168170268	5.5044223065405945e-24	4.140771910994191e-14	1.720647193615764e-13	9.841832149875674e-13	5.434446958968125e-14
76700000	0.004991982532105334	1.8862240165076627e-49	4.3663326589898214e-60	4.264260465254432e-10	3.5396140513610434e-15	0.00001603408168170268	5.5044223065405945e-24	4.140771910994191e-14	1.720647193615764e-13	9.841832149875674e-13	5.434446958968125e-14
76800000	0.004991982532105334	1.8862240165076627e-49	4.3663326589898214e-60	4.264260465254432e-10	3.5396140513610434e-15	0.00001603408168170268	5.5044223065405945e-24	4.140771910994191e-14	1.720647193615764e-13	9.841832149875674e-13	5.434446958968125e-14
76900000	0.004991982532105334	1.8862240165076627e-49	4.3663326589898214e-60	4.264260465254432e-10	3.5396140513610434e-15	0.00001603408168170268	5.5044223065405945e-24	4.140771910994191e-14	1.720647193615764e-13	9.841832149875674e-13	5.434446958968125e-14
77000000	0.004991982532105334	1.8862240165076627e-49	4.3663326589898214e-60	4.264260465254432e-10	3.5396140513610434e-15	0.00001603408168170268	5.5044223065405945e-24	4.140771910994191e-14	1.720647193615764e-13	9.841832149875674e-13	5.434446958968125e-14
77100000	0.004991982532105334	1.8862240165076627e-49	4.3663326589898214e-60	4.264260465254432e-10	3.5396140513610434e-15	0.00001603408168170268	5.5044223065405945e-24	4.140771910994191e-14	1.720647193615764e-13	9.841832149875674e-13	5.434446958968125e-14
77200000	0.004991982532105334	1.8862240165076627e-49	4.3663326589898214e-60	4.264260465254432e-10	3.5396140513610434e-15	0.00001603408168170268	5.5044223065405945e-24	4.140771910994191e-14	1.720647193615764e-13	9.841832149875674e-13	5.434446958968125e-14
77300000	0.004991982532105334	1.8862240165076627e-49	4.3663326589898214e-60	4.264260465254432e-10	3.5396140513610434e-15	0.00001603408168170268	5.5044223065405945e-24	4.140771910994191e-14	1.720647193615764e-13	9.841832149875674e-13	5.434446958968125e-14
77400000	0.004991982532105334	1.8862240165076627e-49	4.3663326589898214e-60	4.264260465254432e-10	3.5396140513610434e-15	0.00001603408168170268	5.5044223065405945e-24	4.140771910994191e-14	1.720647193615764e-13	9.841832149875674e-13	5.434446958968125e-14
77500000	0.004991982532105334	1.8862240165076627e-49	4.3663326589898214e-60	4.264260465254432e-10	3.5396140513610434e-15	0.00001603408168170268	5.5044223065405945e-24	4.140771910994191e-14	1.720647193615764e-13	9.841832149875674e-13	5.434446958968125e-14
77600000	0.004991982532105334	1.8862240165076627e-49	4.366332658989822e-60	4.264260465254432e-10	3.5396140513610434e-15	0.00001603408168170268	5.5044223065405945e-24	4.140771910994191e-14	1.720647193615764e-13	9.841832149875674e-13	5.434446958968125e-14
77700000	0.004991982532105334	1.8862240165076627e-49	4.366332658989822e-60	4.264260465254432e-10	3.5396140513610434e-15	0.00001603408168170268	5.5044223065405945e-24	4.140771910994191e-14	1.720647193615764e-13	9.841832149875674e-13	5.434446958968125e-14
77800000	0.004991982532105334	1.8862240165076627e-49	4.366332658989822e-60	4.264260465254432e-10	3.5396140513610434e-15	0.00001603408168170268	5.5044223065405945e-24	4.140771910994191e-14	1.720647193615764e-13	9.841832149875674e-13	5.434446958968125e-14
77900000	0.004991982532105334	1.8862240165076627e-49	4.366332658989822e-60	4.264260465254432e-10	3.5396140513610434e-15	0.00001603408168170268	5.5044223065405945e-24	4.140771910994191e-14	1.720647193615764e-13	9.841832149875674e-13	5.434446958968125e-14
78000000	0.004991982532105334	1.8862240165076627e-49	4.366332658989822e-60	4.264260465254432e-10	3.5396140513610434e-15	0.00001603408168170268	5.5044223065405945e-24	4.140771910994191e-14	1.720647193615764e-13	9.841832149875674e-13	5.434446958968125e-14
78100000	0.004991982532105334	1.8862240165076627e-49	4.366332658989822e-60	4.264260465254432e-10	3.5396140513610434e-15	0.00001603408168170268	5.5044223065405945e-24	4.140771910994191e-14	1.720647193615764e-13	9.841832149875674e-13	5.434446958968125e-14
78200000	0.004991982532105334	1.8862240165076627e-49	4.366332658989822e-60	4.264260465254432e-10	3.5396140513610434e-15	0.00001603408168170268	5.5044223065405945e-24	4.140771910994191e-14	1.720647193615764e-13	9.841832149875674e-13	5.434446958968125e-14
78300000	0.004991982532105334	1.8862240165076627e-49	4.366332658989822e-60	4.264260465254432e-10	3.5396140513610434e-15	0.00001603408168170268	5.5044223065405945e-24	4.140771910994191e-14	1.720647193615764e-13	9.841832149875674e-13	5.434446958968125e-14
78400000	0.004991982532105334	1.8862240165076627e-49	4.366332658989822e-60	4.264260465254432e-10	3.5396140513610434e-15	0.00001603408168170268	5.5044223065405945e-24	4.140771910994191e-14	1.720647193615764e-13	9.841832149875674e-13	5.434446958968125e-14
78500000	0.004991982532105334	1.8862240165076627e-49	4.366332658989822e-60	4.264260465254432e-10	3.5396140513610434e-15	0.00001603408168170268	5.5044223065405945e-24	4.140771910994191e-14	1.720647193615764e-13	9.841832149875674e-13	5.434446958968125e-14
78600000	0.004991982532105334	1.8862240165076627e-49	4.366332658989822e-60	4.264260465254432e-10	3.5396140513610434e-15	0.00001603408168170268	5.5044223065405945e-24	4.140771910994191e-14	1.720647193615764e-13	9.841832149875674e-13	5.434446958968125e-14
78700000	0.004991982532105334	1.8862240165076627e-49	4.366332658989822e-60	4.264260465254432e-10	3.5396140513610434e-15	0.00001603408168170268	5.5044223065405945e-24	4.140771910994191e-14	1.720647193615764e-13	9.841832149875674e-13	5.434446958968125e-14
78800000	0.004991982532105334	1.8862240165076627e-49	4.366332658989822e-60	4.264260465254432e-10	3.5396140513610434e-15	0.00001603408168170268	5.5044223065405945e-24	4.140771910994191e-14	1.720647193615764e-13	9.841832149875674e-13	5.434446958968125e-14
78900000	0.004991982532105334	1.8862240165076627e-49	4.3663326589898225e-60	4.264260465254432e-10	3.5396140513610434e-15	0.00001603408168170268	5.5044223065405945e-24	4.140771910994191e-14	1.720647193615764e-13	9.841832149875674e-13	5.434446958968125e-14
79000000	0.004991982532105334	1.8862240165076627e-49	4.3663326589898225e-60	4.264260465254432e-10	3.5396140513610434e-15	0.00001603408168170268	5.5044223065405945e-24	4.140771910994191e-14	1.720647193615764e-13	9.841832149875674e-13	5.434446958968125e-14
79100000	0.004991982532105334	1.8862240165076627e-49	4.3663326589898225e-60	4.264260465254432e-10	3.5396140513610434e-15	0.00001603408168170268	5.5044223065405945e-24	4.140771910994191e-14	1.720647193615764e-13	9.841832149875674e-13	5.434446958968125e-14
79200000	0.004991982532105334	1.8862240165076627e-49	4.3663326589898225e-60	4.264260465254432e-10	3.5396140513610434e-15	0.00001603408168170268	5.5044223065405945e-24	4.140771910994191e-14	1.720647193615764e-13	9.841832149875674e-13	5.434446958968125e-14
79300000	0.004991982532105334	1.8862240165076627e-49	4.3663326589898225e-60	4.264260465254432e-10	3.5396140513610434e-15	0.00001603408168170268	5.5044223065405945e-24	4.140771910994191e-14	1.720647193615764e-13	9.841832149875674e-13	5.434446958968125e-14
79400000	0.004991982532105334	1.8862240165076627e-49	4.3663326589898225e-60	4.264260465254432e-10	3.5396140513610434e-15	0.00001603408168170268	5.5044223065405945e-24	4.140771910994191e-14	1.720647193615764e-13	9.841832149875674e-13	5.434446958968125e-14
79500000	0.004991982532105334	1.886224016507663e-49	4.3663326589898225e-60	4.264260465254432e-10	3.5396140513610434e-15	0.00001603408168170268	5.5044223065405945e-24	4.140771910994191e-14	1.7206471936157642e-13	9.841832149875674e-13	5.434446958968125e-14
79600000	0.004991982532105334	1.886224016507663e-49	4.3663326589898225e-60	4.264260465254432e-10	3.5396140513610434e-15	0.00001603408168170268	5.504422306540594e-24	4.140771910994191e-14	1.7206471936157642e-13	9.841832149875674e-13	5.434446958968125e-14
79700000	0.004991982532105334	1.886224016507663e-49	4.3663326589898225e-60	4.264260465254432e-10	3.5396140513610434e-15	0.00001603408168170268	5.504422306540594e-24	4.140771910994191e-14	1.7206471936157642e-13	9.841832149875674e-13	5.434446958968125e-14
79800000	0.004991982532105334	1.886224016507663e-49	4.3663326589898225e-60	4.264260465254432e-10	3.5396140513610434e-15	0.00001603408168170268	5.504422306540594e-24	4.140771910994191e-14	1.7206471936157642e-13	9.841832149875674e-13	5.434446958968125e-14
79900000	0.004991982532105334	1.886224016507663e-49	4.3663326589898225e-60	4.264260465254432e-10	3.5396140513610434e-15	0.00001603408168170268	5.504422306540594e-24	4.140771910994191e-14	1.7206471936157642e-13	9.841832149875674e-13	5.434446958968125e-14
80000000	0.004991982532105334	1.886224016507663e-49	4.3663326589898225e-60	4.264260465254432e-10	3.5396140513610434e-15	0.00001603408168170268	5.504422306540594e-24	4.140771910994191e-14	1.7206471936157642e-13	9.841832149875674e-13	5.434446958968125e-14
80100000	0.004991982532105334	1.886224016507663e-49	4.3663326589898225e-60	4.264260465254432e-10	3.5396140513610434e-15	0.00001603408168170268	5.504422306540594e-24	4.140771910994191e-14	1.7206471936157642e-13	9.841832149875674e-13	5.434446958968125e-14
80200000	0.004991982532105334	1.886224016507663e-49	4.366332658989823e-60	4.264260465254432e-10	3.5396140513610434e-15	0.00001603408168170268	5.504422306540594e-24	4.140771910994191e-14	1.7206471936157642e-13	9.841832149875674e-13	5.434446958968125e-14
80300000	0.004991982532105334	1.886224016507663e-49	4.366332658989823e-60	4.2642604652544317e-10	3.5396140513610434e-15	0.00001603408168170268	5.504422306540594e-24	4.140771910994191e-14	1.7206471936157642e-13	9.841832149875674e-13	5.434446958968125e-14
80400000	0.004991982532105334	1.886224016507663e-49	4.366332658989823e-60	4.2642604652544317e-10	3.5396140513610434e-15	0.00001603408168170268	5.504422306540594e-24	4.140771910994191e-14	1.7206471936157642e-13	9.841832149875674e-13	5.434446958968125e-14
80500000	0.004991982532105334	1.886224016507663e-49	4.366332658989823e-60	4.2642604652544317e-10	3.5396140513610434e-15	0.00001603408168170268	5.504422306540594e-24	4.140771910994191e-14	1.7206471936157642e-13	9.841832149875674e-13	5.434446958968125e-14
80600000	0.004991982532105334	1.886224016507663e-49	4.366332658989823e-60	4.2642604652544317e-10	3.5396140513610434e-15	0.00001603408168170268	5.504422306540594e-24	4.140771910994191e-14	1.7206471936157642e-13	9.841832149875674e-13	5.434446958968125e-14
80700000	0.004991982532105334	1.886224016507663e-49	4.366332658989823e-60	4.2642604652544317e-10	3.5396140513610434e-15	0.00001603408168170268	5.504422306540594e-24	4.140771910994191e-14	1.7206471936157642e-13	9.841832149875674e-13	5.434446958968125e-14
80800000	0.004991982532105334	1.886224016507663e-49	4.366332658989823e-60	4.2642604652544317e-10	3.5396140513610434e-15	0.00001603408168170268	5.504422306540594e-24	4.140771910994191e-14	1.7206471936157642e-13	9.841832149875674e-13	5.434446958968125e-14
80900000	0.004991982532105334	1.886224016507663e-49	4.366332658989823e-60	4.2642604652544317e-10	3.5396140513610434e-15	0.00001603408168170268	5.504422306540594e-24	4.140771910994191e-14	1.7206471936157642e-13	9.841832149875674e-13	5.434446958968125e-14
81000000	0.004991982532105334	1.886224016507663e-49	4.366332658989823e-60	4.2642604652544317e-10	3.5396140513610434e-15	0.00001603408168170268	5.504422306540594e-24	4.140771910994191e-14	1.7206471936157642e-13	9.841832149875674e-13	5.434446958968125e-14
81100000	0.004991982532105334	1.886224016507663e-49	4.366332658989823e-60	4.2642604652544317e-10	3.5396140513610434e-15	0.00001603408168170268	5.504422306540594e-24	4.140771910994191e-14	1.7206471936157642e-13	9.841832149875674e-13	5.434446958968125e-14
81200000	0.004991982532105334	1.886224016507663e-49	4.366332658989823e-60	4.2642604652544317e-10	3.5396140513610434e-15	0.00001603408168170268	5.504422306540594e-24	4.140771910994191e-14	1.7206471936157642e-13	9.841832149875674e-13	5.434446958968125e-14
81300000	0.004991982532105334	1.886224016507663e-49	4.366332658989823e-60	4.2642604652544317e-10	3.5396140513610434e-15	0.00001603408168170268	5.504422306540594e-24	4.140771910994191e-14	1.7206471936157642e-13	9.841832149875674e-13	5.434446958968125e-14
81400000	0.004991982532105334	1.886224016507663e-49	4.366332658989823e-60	4.2642604652544317e-10	3.5396140513610434e-15	0.00001603408168170268	5.504422306540594e-24	4.140771910994191e-14	1.7206471936157642e-13	9.841832149875674e-13	5.434446958968125e-14
81500000	0.004991982532105334	1.886224016507663e-49	4.3663326589898236e-60	4.2642604652544317e-10	3.5396140513610434e-15	0.00001603408168170268	5.504422306540594e-24	4.140771910994191e-14	1.7206471936157642e-13	9.841832149875674e-13	5.434446958968125e-14
81600000	0.004991982532105334	1.886224016507663e-49	4.3663326589898236e-60	4.2642604652544317e-10	3.5396140513610434e-15	0.00001603408168170268	5.504422306540594e-24	4.140771910994191e-14	1.7206471936157642e-13	9.841832149875674e-13	5.434446958968125e-14
81700000	0.004991982532105334	1.886224016507663e-49	4.3663326589898236e-60	4.2642604652544317e-10	3.5396140513610434e-15	0.00001603408168170268	5.504422306540594e-24	4.140771910994191e-14	1.7206471936157642e-13	9.841832149875674e-13	5.434446958968125e-14
81800000	0.004991982532105334	1.886224016507663e-49	4.3663326589898236e-60	4.2642604652544317e-10	3.5396140513610434e-15	0.00001603408168170268	5.504422306540594e-24	4.140771910994191e-14	1.7206471936157642e-13	9.841832149875674e-13	5.434446958968125e-14
81900000	0.004991982532105334	1.886224016507663e-49	4.3663326589898236e-60	4.2642604652544317e-10	3.5396140513610434e-15	0.00001603408168170268	5.504422306540594e-24	4.140771910994191e-14	1.7206471936157642e-13	9.841832149875674e-13	5.434446958968125e-14
82000000	0.004991982532105334	1.886224016507663e-49	4.3663326589898236e-60	4.2642604652544317e-10	3.5396140513610434e-15	0.00001603408168170268	5.504422306540593e-24	4.140771910994191e-14	1.7206471936157642e-13	9.841832149875674e-13	5.434446958968125e-14
82100000	0.004991982532105334	1.886224016507663e-49	4.3663326589898236e-60	4.2642604652544317e-10	3.5396140513610434e-15	0.00001603408168170268	5.504422306540593e-24	4.140771910994191e-14	1.7206471936157642e-13	9.841832149875674e-13	5.434446958968125e-14
82200000	0.004991982532105334	1.8862240165076635e-49	4.3663326589898236e-60	4.2642604652544317e-10	3.5396140513610434e-15	0.00001603408168170268	5.504422306540593e-24	4.140771910994191e-14	1.7206471936157642e-13	9.841832149875674e-13	5.434446958968125e-14
82300000	0.004991982532105334	1.8862240165076635e-49	4.3663326589898236e-60	4.2642604652544317e-10	3.5396140513610434e-15	0.00001603408168170268	5.504422306540593e-24	4.140771910994191e-14	1.7206471936157642e-13	9.841832149875674e-13	5.434446958968125e-14
82400000	0.004991982532105334	1.8862240165076635e-49	4.3663326589898236e-60	4.2642604652544317e-10	3.5396140513610434e-15	0.00001603408168170268	5.504422306540593e-24	4.140771910994191e-14	1.7206471936157642e-13	9.841832149875674e-13	5.434446958968125e-14
82500000	0.004991982532105334	1.8862240165076635e-49	4.3663326589898236e-60	4.2642604652544317e-10	3.5396140513610434e-15	0.00001603408168170268	5.504422306540593e-24	4.140771910994191e-14	1.7206471936157642e-13	9.841832149875674e-13	5.434446958968125e-14
82600000	0.004991982532105334	1.8862240165076635e-49	4.3663326589898236e-60	4.2642604652544317e-10	3.5396140513610434e-15	0.00001603408168170268	5.504422306540593e-24	4.140771910994191e-14	1.7206471936157642e-13	9.841832149875674e-13	5.434446958968125e-14
82700000	0.004991982532105334	1.8862240165076635e-49	4.3663326589898236e-60	4.2642604652544317e-10	3.5396140513610434e-15	0.00001603408168170268	5.504422306540593e-24	4.140771910994191e-14	1.7206471936157642e-13	9.841832149875674e-13	5.434446958968125e-14
82800000	0.004991982532105334	1.8862240165076635e-49	4.3663326589898236e-60	4.2642604652544317e-10	3.5396140513610434e-15	0.00001603408168170268	5.504422306540593e-24	4.140771910994191e-14	1.7206471936157642e-13	9.841832149875674e-13	5.434446958968125e-14
82900000	0.004991982532105334	1.8862240165076635e-49	4.366332658989824e-60	4.2642604652544317e-10	3.5396140513610434e-15	0.00001603408168170268	5.504422306540593e-24	4.140771910994191e-14	1.7206471936157642e-13	9.841832149875674e-13	5.434446958968125e-14
83000000	0.004991982532105334	1.8862240165076635e-49	4.366332658989824e-60	4.2642604652544317e-10	3.5396140513610434e-15	0.00001603408168170268	5.504422306540593e-24	4.140771910994191e-14	1.7206471936157642e-13	9.841832149875674e-13	5.434446958968125e-14
83100000	0.004991982532105334	1.8862240165076635e-49	4.366332658989824e-60	4.2642604652544317e-10	3.5396140513610434e-15	0.00001603408168170268	5.504422306540593e-24	4.140771910994191e-14	1.7206471936157642e-13	9.841832149875674e-13	5.434446958968125e-14
83200000	0.004991982532105334	1.8862240165076635e-49	4.366332658989824e-60	4.2642604652544317e-10	3.5396140513610434e-15	0.00001603408168170268	5.504422306540593e-24	4.140771910994191e-14	1.7206471936157642e-13	9.841832149875674e-13	5.434446958968125e-14
83300000	0.004991982532105334	1.8862240165076635e-49	4.366332658989824e-60	4.2642604652544317e-10	3.5396140513610434e-15	0.00001603408168170268	5.504422306540593e-24	4.140771910994191e-14	1.7206471936157642e-13	9.841832149875674e-13	5.434446958968125e-14
83400000	0.004991982532105334	1.8862240165076635e-49	4.366332658989824e-60	4.2642604652544317e-10	3.5396140513610434e-15	0.00001603408168170268	5.504422306540593e-24	4.140771910994191e-14	1.7206471936157642e-13	9.841832149875674e-13	5.434446958968125e-14
83500000	0.004991982532105334	1.8862240165076635e-49	4.366332658989824e-60	4.2642604652544317e-10	3.5396140513610434e-15	0.00001603408168170268	5.504422306540593e-24	4.140771910994191e-14	1.7206471936157642e-13	9.841832149875674e-13	5.434446958968125e-14
83600000	0.004991982532105334	1.8862240165076635e-49	4.366332658989824e-60	4.2642604652544317e-10	3.5396140513610434e-15	0.00001603408168170268	5.504422306540593e-24	4.140771910994191e-14	1.7206471936157642e-13	9.841832149875674e-13	5.434446958968125e-14
83700000	0.004991982532105334	1.8862240165076635e-49	4.366332658989824e-60	4.2642604652544317e-10	3.5396140513610434e-15	0.00001603408168170268	5.504422306540593e-24	4.140771910994191e-14	1.7206471936157642e-13	9.841832149875674e-13	5.434446958968125e-14
83800000	0.004991982532105334	1.8862240165076635e-49	4.366332658989824e-60	4.2642604652544317e-10	3.5396140513610434e-15	0.00001603408168170268	5.504422306540593e-24	4.140771910994191e-14	1.7206471936157642e-13	9.841832149875674e-13	5.434446958968125e-14
83900000	0.004991982532105334	1.8862240165076635e-49	4.366332658989824e-60	4.2642604652544317e-10	3.5396140513610434e-15	0.00001603408168170268	5.504422306540593e-24	4.140771910994191e-14	1.7206471936157642e-13	9.841832149875674e-13	5.434446958968125e-14
84000000	0.004991982532105334	1.8862240165076635e-49	4.366332658989824e-60	4.2642604652544317e-10	3.5396140513610434e-15	0.00001603408168170268	5.504422306540593e-24	4.140771910994191e-14	1.7206471936157642e-13	9.841832149875674e-13	5.434446958968125e-14
84100000	0.004991982532105334	1.8862240165076635e-49	4.366332658989824e-60	4.2642604652544317e-10	3.5396140513610434e-15	0.00001603408168170268	5.504422306540593e-24	4.140771910994191e-14	1.7206471936157642e-13	9.841832149875674e-13	5.434446958968125e-14
84200000	0.004991982532105334	1.8862240165076635e-49	4.366332658989824e-60	4.2642604652544317e-10	3.5396140513610434e-15	0.00001603408168170268	5.504422306540593e-24	4.140771910994191e-14	1.7206471936157642e-13	9.841832149875674e-13	5.434446958968125e-14
84300000	0.004991982532105334	1.8862240165076635e-49	4.366332658989824e-60	4.2642604652544317e-10	3.5396140513610434e-15	0.00001603408168170268	5.504422306540593e-24	4.140771910994191e-14	1.7206471936157642e-13	9.841832149875674e-13	5.434446958968125e-14
84400000	0.004991982532105334	1.8862240165076635e-49	4.366332658989824e-60	4.2642604652544317e-10	3.5396140513610434e-15	0.00001603408168170268	5.504422306540593e-24	4.140771910994191e-14	1.7206471936157642e-13	9.841832149875674e-13	5.434446958968125e-14
84500000	0.004991982532105334	1.8862240165076635e-49	4.366332658989824e-60	4.2642604652544317e-10	3.5396140513610434e-15	0.00001603408168170268	5.504422306540593e-24	4.140771910994191e-14	1.7206471936157642e-13	9.841832149875674e-13	5.434446958968125e-14
84600000	0.004991982532105334	1.8862240165076635e-49	4.366332658989824e-60	4.2642604652544317e-10	3.5396140513610434e-15	0.00001603408168170268	5.504422306540593e-24	4.140771910994191e-14	1.7206471936157642e-13	9.841832149875674e-13	5.434446958968125e-14
84700000	0.004991982532105334	1.8862240165076635e-49	4.366332658989824e-60	4.2642604652544317e-10	3.5396140513610434e-15	0.00001603408168170268	5.504422306540593e-24	4.140771910994191e-14	1.7206471936157642e-13	9.841832149875674e-13	5.434446958968125e-14
84800000	0.004991982532105334	1.8862240165076635e-49	4.366332658989824e-60	4.2642604652544317e-10	3.5396140513610434e-15	0.00001603408168170268	5.504422306540593e-24	4.140771910994191e-14	1.7206471936157642e-13	9.841832149875674e-13	5.434446958968125e-14
84900000	0.004991982532105334	1.8862240165076635e-49	4.366332658989824e-60	4.2642604652544317e-10	3.5396140513610434e-15	0.00001603408168170268	5.504422306540593e-24	4.140771910994191e-14	1.7206471936157642e-13	9.841832149875674e-13	5.434446958968125e-14
85000000	0.004991982532105334	1.8862240165076635e-49	4.366332658989824e-60	4.2642604652544317e-10	3.5396140513610434e-15	0.00001603408168170268	5.504422306540593e-24	4.140771910994191e-14	1.7206471936157642e-13	9.841832149875674e-13	5.434446958968125e-14
85100000	0.004991982532105334	1.8862240165076635e-49	4.366332658989824e-60	4.2642604652544317e-10	3.5396140513610434e-15	0.00001603408168170268	5.504422306540593e-24	4.140771910994191e-14	1.7206471936157642e-13	9.841832149875674e-13	5.434446958968125e-14
85200000	0.004991982532105334	1.8862240165076635e-49	4.366332658989824e-60	4.2642604652544317e-10	3.5396140513610434e-15	0.00001603408168170268	5.504422306540593e-24	4.140771910994191e-14	1.7206471936157642e-13	9.841832149875674e-13	5.434446958968125e-14
85300000	0.004991982532105334	1.8862240165076635e-49	4.366332658989824e-60	4.2642604652544317e-10	3.5396140513610434e-15	0.00001603408168170268	5.504422306540593e-24	4.140771910994191e-14	1.7206471936157642e-13	9.841832149875674e-13	5.434446958968125e-14
85400000	0.004991982532105334	1.8862240165076635e-49	4.366332658989824e-60	4.2642604652544317e-10	3.5396140513610434e-15	0.00001603408168170268	5.504422306540593e-24	4.140771910994191e-14	1.7206471936157642e-13	9.841832149875674e-13	5.434446958968125e-14
85500000	0.004991982532105334	1.8862240165076635e-49	4.366332658989824e-60	4.2642604652544317e-10	3.5396140513610434e-15	0.00001603408168170268	5.504422306540593e-24	4.140771910994191e-14	1.7206471936157642e-13	9.841832149875674e-13	5.434446958968125e-14
85600000	0.004991982532105334	1.8862240165076635e-49	4.366332658989824e-60	4.2642604652544317e-10	3.5396140513610434e-15	0.00001603408168170268	5.504422306540593e-24	4.140771910994191e-14	1.7206471936157642e-13	9.841832149875674e-13	5.434446958968125e-14
85700000	0.004991982532105334	1.8862240165076635e-49	4.366332658989824e-60	4.2642604652544317e-10	3.5396140513610434e-15	0.00001603408168170268	5.504422306540593e-24	4.140771910994191e-14	1.7206471936157642e-13	9.841832149875674e-13	5.434446958968125e-14
85800000	0.004991982532105334	1.8862240165076635e-49	4.366332658989824e-60	4.2642604652544317e-10	3.5396140513610434e-15	0.00001603408168170268	5.504422306540593e-24	4.140771910994191e-14	1.7206471936157642e-13	9.841832149875674e-13	5.434446958968125e-14
85900000	0.004991982532105334	1.886224016507664e-49	4.366332658989824e-60	4.2642604652544317e-10	3.5396140513610434e-15	0.00001603408168170268	5.504422306540593e-24	4.140771910994191e-14	1.7206471936157642e-13	9.841832149875674e-13	5.434446958968125e-14
86000000	0.004991982532105334	1.886224016507664e-49	4.366332658989824e-60	4.2642604652544317e-10	3.5396140513610434e-15	0.00001603408168170268	5.504422306540593e-24	4.140771910994191e-14	1.7206471936157642e-13	9.841832149875674e-13	5.434446958968125e-14
86100000	0.004991982532105334	1.886224016507664e-49	4.366332658989824e-60	4.2642604652544317e-10	3.5396140513610434e-15	0.00001603408168170268	5.504422306540593e-24	4.140771910994191e-14	1.7206471936157642e-13	9.841832149875674e-13	5.434446958968125e-14
86200000	0.004991982532105334	1.886224016507664e-49	4.366332658989824e-60	4.2642604652544317e-10	3.5396140513610434e-15	0.00001603408168170268	5.504422306540593e-24	4.140771910994191e-14	1.7206471936157642e-13	9.841832149875674e-13	5.434446958968125e-14
86300000	0.004991982532105334	1.886224016507664e-49	4.366332658989824e-60	4.2642604652544317e-10	3.5396140513610434e-15	0.00001603408168170268	5.504422306540593e-24	4.140771910994191e-14	1.7206471936157642e-13	9.841832149875674e-13	5.434446958968125e-14
86400000	0.004991982532105334	1.886224016507664e-49	4.366332658989824e-60	4.2642604652544317e-10	3.5396140513610434e-15	0.00001603408168170268	5.504422306540593e-24	4.140771910994191e-14	1.7206471936157642e-13	9.841832149875674e-13	5.434446958968125e-14
86500000	0.004991982532105334	1.886224016507664e-49	4.366332658989824e-60	4.2642604652544317e-10	3.5396140513610434e-15	0.00001603408168170268	5.504422306540593e-24	4.140771910994191e-14	1.7206471936157642e-13	9.841832149875674e-13	5.434446958968125e-14
86600000	0.004991982532105334	1.886224016507664e-49	4.366332658989824e-60	4.2642604652544317e-10	3.5396140513610434e-15	0.00001603408168170268	5.504422306540593e-24	4.140771910994191e-14	1.7206471936157642e-13	9.841832149875674e-13	5.434446958968125e-14
86700000	0.004991982532105334	1.886224016507664e-49	4.366332658989824e-60	4.2642604652544317e-10	3.5396140513610434e-15	0.00001603408168170268	5.504422306540593e-24	4.140771910994191e-14	1.7206471936157642e-13	9.841832149875674e-13	5.434446958968125e-14
86800000	0.004991982532105334	1.886224016507664e-49	4.366332658989824e-60	4.2642604652544317e-10	3.5396140513610434e-15	0.00001603408168170268	5.504422306540593e-24	4.140771910994191e-14	1.7206471936157642e-13	9.841832149875674e-13	5.434446958968125e-14
86900000	0.004991982532105334	1.886224016507664e-49	4.366332658989824e-60	4.2642604652544317e-10	3.5396140513610434e-15	0.00001603408168170268	5.504422306540593e-24	4.140771910994191e-14	1.7206471936157642e-13	9.841832149875674e-13	5.434446958968125e-14
87000000	0.004991982532105334	1.886224016507664e-49	4.366332658989824e-60	4.2642604652544317e-10	3.5396140513610434e-15	0.00001603408168170268	5.504422306540593e-24	4.140771910994191e-14	1.7206471936157642e-13	9.841832149875674e-13	5.434446958968125e-14
87100000	0.004991982532105334	1.886224016507664e-49	4.366332658989824e-60	4.2642604652544317e-10	3.5396140513610434e-15	0.00001603408168170268	5.504422306540593e-24	4.140771910994191e-14	1.7206471936157642e-13	9.841832149875674e-13	5.434446958968125e-14
87200000	0.004991982532105334	1.886224016507664e-49	4.366332658989824e-60	4.2642604652544317e-10	3.5396140513610434e-15	0.00001603408168170268	5.504422306540593e-24	4.140771910994191e-14	1.7206471936157642e-13	9.841832149875674e-13	5.434446958968125e-14
87300000	0.004991982532105334	1.886224016507664e-49	4.366332658989824e-60	4.2642604652544317e-10	3.5396140513610434e-15	0.00001603408168170268	5.504422306540593e-24	4.140771910994191e-14	1.7206471936157642e-13	9.841832149875674e-13	5.434446958968125e-14
87400000	0.004991982532105333	1.886224016507664e-49	4.366332658989824e-60	4.2642604652544317e-10	3.5396140513610434e-15	0.00001603408168170268	5.504422306540593e-24	4.140771910994191e-14	1.7206471936157642e-13	9.841832149875674e-13	5.434446958968125e-14
87500000	0.004991982532105333	1.886224016507664e-49	4.366332658989824e-60	4.2642604652544317e-10	3.5396140513610434e-15	0.00001603408168170268	5.504422306540593e-24	4.140771910994191e-14	1.7206471936157642e-13	9.841832149875674e-13	5.434446958968125e-14
87600000	0.004991982532105333	1.886224016507664e-49	4.366332658989824e-60	4.2642604652544317e-10	3.5396140513610434e-15	0.00001603408168170268	5.504422306540593e-24	4.140771910994191e-14	1.7206471936157642e-13	9.841832149875674e-13	5.434446958968125e-14
87700000	0.004991982532105333	1.886224016507664e-49	4.366332658989824e-60	4.2642604652544317e-10	3.5396140513610434e-15	0.00001603408168170268	5.504422306540593e-24	4.140771910994191e-14	1.7206471936157642e-13	9.841832149875674e-13	5.434446958968125e-14
87800000	0.004991982532105333	1.886224016507664e-49	4.366332658989824e-60	4.2642604652544317e-10	3.5396140513610434e-15	0.00001603408168170268	5.504422306540593e-24	4.140771910994191e-14	1.7206471936157642e-13	9.841832149875674e-13	5.434446958968125e-14
87900000	0.004991982532105333	1.886224016507664e-49	4.366332658989824e-60	4.2642604652544317e-10	3.5396140513610434e-15	0.00001603408168170268	5.504422306540593e-24	4.140771910994191e-14	1.7206471936157642e-13	9.841832149875674e-13	5.434446958968125e-14
88000000	0.004991982532105333	1.886224016507664e-49	4.366332658989824e-60	4.2642604652544317e-10	3.5396140513610434e-15	0.00001603408168170268	5.504422306540593e-24	4.140771910994191e-14	1.7206471936157642e-13	9.841832149875674e-13	5.434446958968125e-14
88100000	0.004991982532105333	1.886224016507664e-49	4.366332658989824e-60	4.2642604652544317e-10	3.5396140513610434e-15	0.00001603408168170268	5.504422306540593e-24	4.140771910994191e-14	1.7206471936157642e-13	9.841832149875674e-13	5.434446958968125e-14
88200000	0.004991982532105333	1.886224016507664e-49	4.366332658989824e-60	4.2642604652544317e-10	3.5396140513610434e-15	0.00001603408168170268	5.504422306540593e-24	4.140771910994191e-14	1.7206471936157642e-13	9.841832149875674e-13	5.434446958968125e-14
88300000	0.004991982532105333	1.886224016507664e-49	4.366332658989824e-60	4.2642604652544317e-10	3.5396140513610434e-15	0.00001603408168170268	5.504422306540593e-24	4.140771910994191e-14	1.7206471936157642e-13	9.841832149875674e-13	5.434446958968125e-14
88400000	0.004991982532105333	1.886224016507664e-49	4.366332658989824e-60	4.2642604652544317e-10	3.5396140513610434e-15	0.00001603408168170268	5.504422306540593e-24	4.140771910994191e-14	1.7206471936157642e-13	9.841832149875674e-13	5.434446958968125e-14
88500000	0.004991982532105333	1.886224016507664e-49	4.366332658989824e-60	4.2642604652544317e-10	3.5396140513610434e-15	0.00001603408168170268	5.504422306540593e-24	4.140771910994191e-14	1.7206471936157642e-13	9.841832149875674e-13	5.434446958968125e-14
88600000	0.004991982532105333	1.886224016507664e-49	4.366332658989824e-60	4.2642604652544317e-10	3.5396140513610434e-15	0.00001603408168170268	5.504422306540593e-24	4.140771910994191e-14	1.7206471936157642e-13	9.841832149875674e-13	5.434446958968125e-14
88700000	0.004991982532105333	1.886224016507664e-49	4.3663326589898236e-60	4.2642604652544317e-10	3.5396140513610434e-15	0.00001603408168170268	5.504422306540593e-24	4.140771910994191e-14	1.7206471936157642e-13	9.841832149875674e-13	5.434446958968125e-14
88800000	0.004991982532105333	1.886224016507664e-49	4.3663326589898236e-60	4.264260465254432e-10	3.5396140513610434e-15	0.00001603408168170268	5.504422306540593e-24	4.140771910994191e-14	1.7206471936157642e-13	9.841832149875674e-13	5.434446958968125e-14
88900000	0.004991982532105333	1.886224016507664e-49	4.3663326589898236e-60	4.264260465254432e-10	3.5396140513610434e-15	0.00001603408168170268	5.504422306540593e-24	4.140771910994191e-14	1.7206471936157642e-13	9.841832149875674e-13	5.434446958968125e-14
89000000	0.004991982532105333	1.886224016507664e-49	4.3663326589898236e-60	4.264260465254432e-10	3.5396140513610434e-15	0.00001603408168170268	5.504422306540593e-24	4.140771910994191e-14	1.7206471936157642e-13	9.841832149875674e-13	5.434446958968125e-14
89100000	0.004991982532105333	1.886224016507664e-49	4.3663326589898236e-60	4.264260465254432e-10	3.5396140513610434e-15	0.00001603408168170268	5.504422306540593e-24	4.140771910994191e-14	1.7206471936157642e-13	9.841832149875674e-13	5.434446958968125e-14
89200000	0.004991982532105333	1.886224016507664e-49	4.3663326589898236e-60	4.264260465254432e-10	3.5396140513610434e-15	0.00001603408168170268	5.504422306540593e-24	4.140771910994191e-14	1.7206471936157642e-13	9.841832149875674e-13	5.434446958968125e-14
89300000	0.004991982532105333	1.886224016507664e-49	4.3663326589898236e-60	4.264260465254432e-10	3.5396140513610434e-15	0.00001603408168170268	5.504422306540593e-24	4.140771910994191e-14	1.7206471936157642e-13	9.841832149875674e-13	5.434446958968125e-14
89400000	0.004991982532105333	1.886224016507664e-49	4.3663326589898236e-60	4.264260465254432e-10	3.5396140513610434e-15	0.00001603408168170268	5.504422306540593e-24	4.140771910994191e-14	1.7206471936157642e-13	9.841832149875674e-13	5.434446958968125e-14
89500000	0.004991982532105333	1.886224016507664e-49	4.3663326589898236e-60	4.264260465254432e-10	3.5396140513610434e-15	0.00001603408168170268	5.504422306540593e-24	4.140771910994191e-14	1.7206471936157642e-13	9.841832149875674e-13	5.434446958968125e-14
89600000	0.004991982532105333	1.886224016507664e-49	4.3663326589898236e-60	4.264260465254432e-10	3.5396140513610434e-15	0.00001603408168170268	5.504422306540593e-24	4.140771910994191e-14	1.7206471936157642e-13	9.841832149875674e-13	5.434446958968125e-14
89700000	0.004991982532105333	1.886224016507664e-49	4.3663326589898236e-60	4.264260465254432e-10	3.5396140513610434e-15	0.00001603408168170268	5.504422306540593e-24	4.140771910994191e-14	1.7206471936157642e-13	9.841832149875674e-13	5.434446958968125e-14
89800000	0.004991982532105333	1.886224016507664e-49	4.3663326589898236e-60	4.264260465254432e-10	3.5396140513610434e-15	0.00001603408168170268	5.504422306540593e-24	4.140771910994191e-14	1.7206471936157642e-13	9.841832149875674e-13	5.434446958968125e-14
89900000	0.004991982532105333	1.886224016507664e-49	4.3663326589898236e-60	4.264260465254432e-10	3.5396140513610434e-15	0.00001603408168170268	5.504422306540593e-24	4.140771910994191e-14	1.7206471936157642e-13	9.841832149875674e-13	5.434446958968125e-14
90000000	0.004991982532105333	1.886224016507664e-49	4.3663326589898236e-60	4.264260465254432e-10	3.5396140513610434e-15	0.00001603408168170268	5.504422306540593e-24	4.140771910994191e-14	1.7206471936157642e-13	9.841832149875674e-13	5.434446958968125e-14
90100000	0.004991982532105333	1.886224016507664e-49	4.3663326589898236e-60	4.264260465254432e-10	3.5396140513610434e-15	0.00001603408168170268	5.504422306540593e-24	4.140771910994191e-14	1.7206471936157642e-13	9.841832149875674e-13	5.434446958968125e-14
90200000	0.004991982532105333	1.886224016507664e-49	4.3663326589898236e-60	4.264260465254432e-10	3.5396140513610434e-15	0.00001603408168170268	5.504422306540593e-24	4.140771910994191e-14	1.7206471936157642e-13	9.841832149875674e-13	5.434446958968125e-14
90300000	0.004991982532105333	1.886224016507664e-49	4.3663326589898236e-60	4.264260465254432e-10	3.5396140513610434e-15	0.00001603408168170268	5.504422306540593e-24	4.140771910994191e-14	1.7206471936157642e-13	9.841832149875674e-13	5.434446958968125e-14
90400000	0.004991982532105333	1.886224016507664e-49	4.3663326589898236e-60	4.264260465254432e-10	3.5396140513610434e-15	0.00001603408168170268	5.504422306540593e-24	4.140771910994191e-14	1.7206471936157642e-13	9.841832149875674e-13	5.434446958968125e-14
90500000	0.004991982532105333	1.886224016507664e-49	4.3663326589898236e-60	4.264260465254432e-10	3.5396140513610434e-15	0.00001603408168170268	5.504422306540593e-24	4.140771910994191e-14	1.7206471936157642e-13	9.841832149875674e-13	5.434446958968125e-14
90600000	0.004991982532105333	1.886224016507664e-49	4.366332658989823e-60	4.264260465254432e-10	3.5396140513610434e-15	0.00001603408168170268	5.504422306540593e-24	4.140771910994191e-14	1.7206471936157642e-13	9.841832149875674e-13	5.434446958968125e-14
90700000	0.004991982532105333	1.886224016507664e-49	4.366332658989823e-60	4.264260465254432e-10	3.5396140513610434e-15	0.00001603408168170268	5.504422306540593e-24	4.140771910994191e-14	1.7206471936157642e-13	9.841832149875674e-13	5.434446958968125e-14
90800000	0.004991982532105333	1.886224016507664e-49	4.366332658989823e-60	4.264260465254432e-10	3.5396140513610434e-15	0.00001603408168170268	5.504422306540593e-24	4.140771910994191e-14	1.7206471936157642e-13	9.841832149875674e-13	5.434446958968125e-14
90900000	0.004991982532105333	1.886224016507664e-49	4.366332658989823e-60	4.264260465254432e-10	3.5396140513610434e-15	0.00001603408168170268	5.504422306540593e-24	4.140771910994191e-14	1.7206471936157642e-13	9.841832149875674e-13	5.434446958968125e-14
91000000	0.004991982532105333	1.886224016507664e-49	4.366332658989823e-60	4.264260465254432e-10	3.5396140513610434e-15	0.00001603408168170268	5.504422306540593e-24	4.140771910994191e-14	1.7206471936157642e-13	9.841832149875674e-13	5.434446958968125e-14
91100000	0.004991982532105333	1.886224016507664e-49	4.366332658989823e-60	4.264260465254432e-10	3.5396140513610434e-15	0.00001603408168170268	5.504422306540593e-24	4.140771910994191e-14	1.7206471936157642e-13	9.841832149875674e-13	5.434446958968125e-14
91200000	0.004991982532105333	1.886224016507664e-49	4.366332658989823e-60	4.264260465254432e-10	3.5396140513610434e-15	0.00001603408168170268	5.504422306540593e-24	4.140771910994191e-14	1.7206471936157642e-13	9.841832149875674e-13	5.434446958968125e-14
91300000	0.004991982532105333	1.886224016507664e-49	4.366332658989823e-60	4.264260465254432e-10	3.5396140513610434e-15	0.00001603408168170268	5.504422306540593e-24	4.140771910994191e-14	1.7206471936157642e-13	9.841832149875674e-13	5.434446958968125e-14
91400000	0.004991982532105333	1.886224016507664e-49	4.366332658989823e-60	4.264260465254432e-10	3.5396140513610434e-15	0.00001603408168170268	5.504422306540593e-24	4.140771910994191e-14	1.7206471936157642e-13	9.841832149875674e-13	5.434446958968125e-14
91500000	0.004991982532105333	1.886224016507664e-49	4.366332658989823e-60	4.264260465254432e-10	3.5396140513610434e-15	0.00001603408168170268	5.504422306540593e-24	4.140771910994191e-14	1.7206471936157642e-13	9.841832149875674e-13	5.434446958968125e-14
91600000	0.004991982532105333	1.886224016507664e-49	4.366332658989823e-60	4.264260465254432e-10	3.5396140513610434e-15	0.00001603408168170268	5.504422306540593e-24	4.140771910994191e-14	1.7206471936157642e-13	9.841832149875674e-13	5.434446958968125e-14
91700000	0.004991982532105333	1.886224016507664e-49	4.366332658989823e-60	4.264260465254432e-10	3.5396140513610434e-15	0.00001603408168170268	5.504422306540593e-24	4.140771910994191e-14	1.7206471936157642e-13	9.841832149875674e-13	5.434446958968125e-14
91800000	0.004991982532105333	1.886224016507664e-49	4.366332658989823e-60	4.264260465254432e-10	3.5396140513610434e-15	0.00001603408168170268	5.504422306540593e-24	4.140771910994191e-14	1.7206471936157642e-13	9.841832149875674e-13	5.434446958968125e-14
91900000	0.004991982532105333	1.886224016507664e-49	4.366332658989823e-60	4.264260465254432e-10	3.5396140513610434e-15	0.00001603408168170268	5.504422306540593e-24	4.140771910994191e-14	1.7206471936157642e-13	9.841832149875674e-13	5.434446958968125e-14
92000000	0.004991982532105333	1.886224016507664e-49	4.366332658989823e-60	4.264260465254432e-10	3.5396140513610434e-15	0.00001603408168170268	5.504422306540593e-24	4.140771910994191e-14	1.7206471936157642e-13	9.841832149875674e-13	5.434446958968125e-14
92100000	0.004991982532105333	1.886224016507664e-49	4.366332658989823e-60	4.264260465254432e-10	3.5396140513610434e-15	0.00001603408168170268	5.504422306540593e-24	4.140771910994191e-14	1.7206471936157642e-13	9.841832149875674e-13	5.434446958968125e-14
92200000	0.004991982532105333	1.886224016507664e-49	4.366332658989823e-60	4.264260465254432e-10	3.5396140513610434e-15	0.00001603408168170268	5.504422306540593e-24	4.140771910994191e-14	1.7206471936157642e-13	9.841832149875674e-13	5.434446958968125e-14
92300000	0.004991982532105333	1.886224016507664e-49	4.366332658989823e-60	4.264260465254432e-10	3.5396140513610434e-15	0.00001603408168170268	5.504422306540593e-24	4.140771910994191e-14	1.7206471936157642e-13	9.841832149875674e-13	5.434446958968125e-14
92400000	0.004991982532105333	1.886224016507664e-49	4.366332658989823e-60	4.264260465254432e-10	3.5396140513610434e-15	0.00001603408168170268	5.504422306540593e-24	4.140771910994191e-14	1.7206471936157642e-13	9.841832149875674e-13	5.434446958968125e-14
92500000	0.004991982532105333	1.886224016507664e-49	4.366332658989823e-60	4.264260465254432e-10	3.5396140513610434e-15	0.00001603408168170268	5.504422306540593e-24	4.140771910994191e-14	1.7206471936157642e-13	9.841832149875674e-13	5.434446958968125e-14
92600000	0.004991982532105333	1.886224016507664e-49	4.366332658989823e-60	4.264260465254432e-10	3.5396140513610434e-15	0.00001603408168170268	5.504422306540593e-24	4.140771910994191e-14	1.7206471936157642e-13	9.841832149875674e-13	5.434446958968125e-14
92700000	0.004991982532105333	1.886224016507664e-49	4.366332658989823e-60	4.264260465254432e-10	3.5396140513610434e-15	0.00001603408168170268	5.504422306540593e-24	4.140771910994191e-14	1.7206471936157642e-13	9.841832149875674e-13	5.434446958968125e-14
92800000	0.004991982532105333	1.886224016507664e-49	4.366332658989823e-60	4.264260465254432e-10	3.5396140513610434e-15	0.00001603408168170268	5.504422306540593e-24	4.140771910994191e-14	1.7206471936157642e-13	9.841832149875674e-13	5.434446958968125e-14
92900000	0.004991982532105333	1.886224016507664e-49	4.366332658989823e-60	4.264260465254432e-10	3.5396140513610434e-15	0.00001603408168170268	5.504422306540593e-24	4.140771910994191e-14	1.7206471936157642e-13	9.841832149875674e-13	5.434446958968125e-14
93000000	0.004991982532105333	1.886224016507664e-49	4.366332658989823e-60	4.264260465254432e-10	3.5396140513610434e-15	0.00001603408168170268	5.504422306540593e-24	4.140771910994191e-14	1.7206471936157642e-13	9.841832149875674e-13	5.434446958968125e-14
93100000	0.004991982532105333	1.886224016507664e-49	4.366332658989823e-60	4.264260465254432e-10	3.5396140513610434e-15	0.00001603408168170268	5.504422306540593e-24	4.140771910994191e-14	1.7206471936157642e-13	9.841832149875674e-13	5.434446958968125e-14
93200000	0.004991982532105333	1.886224016507664e-49	4.366332658989823e-60	4.264260465254432e-10	3.5396140513610434e-15	0.00001603408168170268	5.504422306540593e-24	4.140771910994191e-14	1.7206471936157642e-13	9.841832149875674e-13	5.434446958968125e-14
93300000	0.004991982532105333	1.886224016507664e-49	4.3663326589898225e-60	4.264260465254432e-10	3.5396140513610434e-15	0.00001603408168170268	5.504422306540593e-24	4.140771910994191e-14	1.7206471936157642e-13	9.841832149875674e-13	5.434446958968125e-14
93400000	0.004991982532105333	1.886224016507664e-49	4.3663326589898225e-60	4.264260465254432e-10	3.5396140513610434e-15	0.00001603408168170268	5.504422306540593e-24	4.140771910994191e-14	1.7206471936157642e-13	9.841832149875674e-13	5.434446958968125e-14
93500000	0.004991982532105333	1.886224016507664e-49	4.3663326589898225e-60	4.264260465254432e-10	3.5396140513610434e-15	0.00001603408168170268	5.504422306540593e-24	4.140771910994191e-14	1.7206471936157642e-13	9.841832149875674e-13	5.434446958968125e-14
93600000	0.004991982532105333	1.886224016507664e-49	4.3663326589898225e-60	4.264260465254432e-10	3.5396140513610434e-15	0.00001603408168170268	5.504422306540593e-24	4.140771910994191e-14	1.7206471936157642e-13	9.841832149875674e-13	5.434446958968125e-14
93700000	0.004991982532105333	1.886224016507664e-49	4.3663326589898225e-60	4.264260465254432e-10	3.5396140513610434e-15	0.00001603408168170268	5.504422306540593e-24	4.140771910994191e-14	1.7206471936157642e-13	9.841832149875674e-13	5.434446958968125e-14
93800000	0.004991982532105333	1.886224016507664e-49	4.3663326589898225e-60	4.264260465254432e-10	3.5396140513610434e-15	0.00001603408168170268	5.504422306540593e-24	4.140771910994191e-14	1.7206471936157642e-13	9.841832149875674e-13	5.434446958968125e-14
93900000	0.004991982532105333	1.886224016507664e-49	4.3663326589898225e-60	4.264260465254432e-10	3.5396140513610434e-15	0.00001603408168170268	5.504422306540593e-24	4.140771910994191e-14	1.7206471936157642e-13	9.841832149875674e-13	5.434446958968125e-14
94000000	0.004991982532105333	1.886224016507664e-49	4.3663326589898225e-60	4.264260465254432e-10	3.5396140513610434e-15	0.00001603408168170268	5.504422306540593e-24	4.140771910994191e-14	1.7206471936157642e-13	9.841832149875674e-13	5.434446958968125e-14
94100000	0.004991982532105333	1.886224016507664e-49	4.3663326589898225e-60	4.264260465254432e-10	3.5396140513610434e-15	0.00001603408168170268	5.504422306540593e-24	4.140771910994191e-14	1.7206471936157642e-13	9.841832149875674e-13	5.434446958968125e-14
94200000	0.004991982532105333	1.886224016507664e-49	4.3663326589898225e-60	4.264260465254432e-10	3.5396140513610434e-15	0.00001603408168170268	5.504422306540593e-24	4.140771910994191e-14	1.7206471936157642e-13	9.841832149875674e-13	5.434446958968125e-14
94300000	0.004991982532105333	1.886224016507664e-49	4.3663326589898225e-60	4.264260465254432e-10	3.5396140513610434e-15	0.00001603408168170268	5.504422306540593e-24	4.140771910994191e-14	1.7206471936157642e-13	9.841832149875674e-13	5.434446958968125e-14
94400000	0.004991982532105333	1.886224016507664e-49	4.3663326589898225e-60	4.264260465254432e-10	3.5396140513610434e-15	0.00001603408168170268	5.504422306540593e-24	4.140771910994191e-14	1.7206471936157642e-13	9.841832149875674e-13	5.434446958968125e-14
94500000	0.004991982532105333	1.886224016507664e-49	4.3663326589898225e-60	4.264260465254432e-10	3.5396140513610434e-15	0.00001603408168170268	5.504422306540593e-24	4.140771910994191e-14	1.7206471936157642e-13	9.841832149875674e-13	5.434446958968125e-14
94600000	0.004991982532105333	1.886224016507664e-49	4.3663326589898225e-60	4.264260465254432e-10	3.5396140513610434e-15	0.00001603408168170268	5.504422306540593e-24	4.140771910994191e-14	1.7206471936157642e-13	9.841832149875674e-13	5.434446958968125e-14
94700000	0.004991982532105333	1.886224016507664e-49	4.3663326589898225e-60	4.264260465254432e-10	3.5396140513610434e-15	0.00001603408168170268	5.504422306540593e-24	4.140771910994191e-14	1.7206471936157642e-13	9.841832149875674e-13	5.434446958968125e-14
94800000	0.004991982532105333	1.886224016507664e-49	4.3663326589898225e-60	4.264260465254432e-10	3.5396140513610434e-15	0.00001603408168170268	5.504422306540593e-24	4.140771910994191e-14	1.7206471936157642e-13	9.841832149875674e-13	5.434446958968125e-14
94900000	0.004991982532105333	1.886224016507664e-49	4.3663326589898225e-60	4.264260465254432e-10	3.5396140513610434e-15	0.00001603408168170268	5.504422306540593e-24	4.140771910994191e-14	1.7206471936157642e-13	9.841832149875674e-13	5.434446958968125e-14
95000000	0.004991982532105333	1.886224016507664e-49	4.3663326589898225e-60	4.264260465254432e-10	3.5396140513610434e-15	0.00001603408168170268	5.504422306540593e-24	4.140771910994191e-14	1.7206471936157642e-13	9.841832149875674e-13	5.434446958968125e-14
95100000	0.004991982532105333	1.886224016507664e-49	4.3663326589898225e-60	4.264260465254432e-10	3.5396140513610434e-15	0.00001603408168170268	5.504422306540593e-24	4.140771910994191e-14	1.7206471936157642e-13	9.841832149875674e-13	5.434446958968125e-14
95200000	0.004991982532105333	1.886224016507664e-49	4.3663326589898225e-60	4.264260465254432e-10	3.5396140513610434e-15	0.00001603408168170268	5.504422306540593e-24	4.140771910994191e-14	1.7206471936157642e-13	9.841832149875674e-13	5.434446958968125e-14
95300000	0.004991982532105333	1.886224016507664e-49	4.3663326589898225e-60	4.264260465254432e-10	3.5396140513610434e-15	0.00001603408168170268	5.504422306540593e-24	4.140771910994191e-14	1.7206471936157642e-13	9.841832149875674e-13	5.434446958968125e-14
95400000	0.004991982532105333	1.886224016507664e-49	4.3663326589898225e-60	4.264260465254432e-10	3.5396140513610434e-15	0.00001603408168170268	5.504422306540593e-24	4.140771910994191e-14	1.7206471936157642e-13	9.841832149875674e-13	5.434446958968125e-14
95500000	0.004991982532105333	1.886224016507664e-49	4.3663326589898225e-60	4.264260465254432e-10	3.5396140513610434e-15	0.00001603408168170268	5.504422306540593e-24	4.140771910994191e-14	1.7206471936157642e-13	9.841832149875674e-13	5.434446958968125e-14
95600000	0.004991982532105333	1.8862240165076635e-49	4.3663326589898225e-60	4.264260465254432e-10	3.5396140513610434e-15	0.00001603408168170268	5.504422306540593e-24	4.140771910994191e-14	1.7206471936157642e-13	9.841832149875674e-13	5.434446958968125e-14
95700000	0.004991982532105333	1.8862240165076635e-49	4.3663326589898225e-60	4.264260465254432e-10	3.5396140513610434e-15	0.00001603408168170268	5.504422306540593e-24	4.140771910994191e-14	1.7206471936157642e-13	9.841832149875674e-13	5.434446958968125e-14
95800000	0.004991982532105333	1.8862240165076635e-49	4.3663326589898225e-60	4.264260465254432e-10	3.5396140513610434e-15	0.00001603408168170268	5.504422306540593e-24	4.140771910994191e-14	1.7206471936157642e-13	9.841832149875674e-13	5.434446958968125e-14
95900000	0.004991982532105333	1.8862240165076635e-49	4.3663326589898225e-60	4.264260465254432e-10	3.5396140513610434e-15	0.00001603408168170268	5.504422306540593e-24	4.140771910994191e-14	1.7206471936157642e-13	9.841832149875674e-13	5.434446958968125e-14
96000000	0.004991982532105333	1.8862240165076635e-49	4.3663326589898225e-60	4.264260465254432e-10	3.5396140513610434e-15	0.00001603408168170268	5.504422306540593e-24	4.140771910994191e-14	1.7206471936157642e-13	9.841832149875674e-13	5.434446958968125e-14
96100000	0.004991982532105333	1.8862240165076635e-49	4.366332658989822e-60	4.264260465254432e-10	3.5396140513610434e-15	0.00001603408168170268	5.504422306540593e-24	4.140771910994191e-14	1.7206471936157642e-13	9.841832149875674e-13	5.434446958968125e-14
96200000	0.004991982532105333	1.8862240165076635e-49	4.366332658989822e-60	4.264260465254432e-10	3.5396140513610434e-15	0.00001603408168170268	5.504422306540593e-24	4.140771910994191e-14	1.7206471936157642e-13	9.841832149875674e-13	5.434446958968125e-14
96300000	0.004991982532105333	1.8862240165076635e-49	4.366332658989822e-60	4.264260465254432e-10	3.5396140513610434e-15	0.00001603408168170268	5.504422306540593e-24	4.140771910994191e-14	1.7206471936157642e-13	9.841832149875674e-13	5.434446958968125e-14
96400000	0.004991982532105333	1.8862240165076635e-49	4.366332658989822e-60	4.264260465254432e-10	3.5396140513610434e-15	0.00001603408168170268	5.504422306540593e-24	4.140771910994191e-14	1.7206471936157642e-13	9.841832149875674e-13	5.434446958968125e-14
96500000	0.004991982532105333	1.8862240165076635e-49	4.366332658989822e-60	4.264260465254432e-10	3.5396140513610434e-15	0.00001603408168170268	5.504422306540593e-24	4.140771910994191e-14	1.7206471936157642e-13	9.841832149875674e-13	5.434446958968125e-14
96600000	0.004991982532105333	1.8862240165076635e-49	4.366332658989822e-60	4.264260465254432e-10	3.5396140513610434e-15	0.00001603408168170268	5.504422306540593e-24	4.140771910994191e-14	1.7206471936157642e-13	9.841832149875674e-13	5.434446958968125e-14
96700000	0.004991982532105333	1.8862240165076635e-49	4.366332658989822e-60	4.264260465254432e-10	3.5396140513610434e-15	0.00001603408168170268	5.504422306540593e-24	4.140771910994191e-14	1.7206471936157642e-13	9.841832149875674e-13	5.434446958968125e-14
96800000	0.004991982532105333	1.8862240165076635e-49	4.366332658989822e-60	4.264260465254432e-10	3.5396140513610434e-15	0.00001603408168170268	5.504422306540593e-24	4.140771910994191e-14	1.7206471936157642e-13	9.841832149875674e-13	5.434446958968125e-14
96900000	0.004991982532105333	1.8862240165076635e-49	4.366332658989822e-60	4.264260465254432e-10	3.5396140513610434e-15	0.00001603408168170268	5.504422306540593e-24	4.140771910994191e-14	1.7206471936157642e-13	9.841832149875674e-13	5.434446958968125e-14
97000000	0.004991982532105333	1.8862240165076635e-49	4.366332658989822e-60	4.2642604652544317e-10	3.5396140513610434e-15	0.00001603408168170268	5.504422306540593e-24	4.140771910994191e-14	1.7206471936157642e-13	9.841832149875674e-13	5.434446958968125e-14
97100000	0.004991982532105333	1.8862240165076635e-49	4.366332658989822e-60	4.2642604652544317e-10	3.5396140513610434e-15	0.00001603408168170268	5.504422306540593e-24	4.140771910994191e-14	1.7206471936157642e-13	9.841832149875674e-13	5.434446958968125e-14
97200000	0.004991982532105333	1.8862240165076635e-49	4.366332658989822e-60	4.2642604652544317e-10	3.5396140513610434e-15	0.00001603408168170268	5.504422306540593e-24	4.140771910994191e-14	1.7206471936157642e-13	9.841832149875674e-13	5.434446958968125e-14
97300000	0.004991982532105333	1.8862240165076635e-49	4.366332658989822e-60	4.2642604652544317e-10	3.5396140513610434e-15	0.00001603408168170268	5.504422306540593e-24	4.140771910994191e-14	1.7206471936157642e-13	9.841832149875674e-13	5.434446958968125e-14
97400000	0.004991982532105333	1.8862240165076635e-49	4.366332658989822e-60	4.2642604652544317e-10	3.5396140513610434e-15	0.00001603408168170268	5.504422306540593e-24	4.140771910994191e-14	1.7206471936157642e-13	9.841832149875674e-13	5.434446958968125e-14
97500000	0.004991982532105333	1.8862240165076635e-49	4.366332658989822e-60	4.2642604652544317e-10	3.5396140513610434e-15	0.00001603408168170268	5.504422306540593e-24	4.140771910994191e-14	1.7206471936157642e-13	9.841832149875674e-13	5.434446958968125e-14
97600000	0.004991982532105333	1.8862240165076635e-49	4.366332658989822e-60	4.2642604652544317e-10	3.5396140513610434e-15	0.00001603408168170268	5.504422306540593e-24	4.140771910994191e-14	1.7206471936157642e-13	9.841832149875674e-13	5.434446958968125e-14
97700000	0.004991982532105333	1.8862240165076635e-49	4.366332658989822e-60	4.2642604652544317e-10	3.5396140513610434e-15	0.00001603408168170268	5.504422306540593e-24	4.140771910994191e-14	1.7206471936157642e-13	9.841832149875674e-13	5.434446958968125e-14
97800000	0.004991982532105333	1.8862240165076635e-49	4.366332658989822e-60	4.2642604652544317e-10	3.5396140513610434e-15	0.00001603408168170268	5.504422306540593e-24	4.140771910994191e-14	1.7206471936157642e-13	9.841832149875674e-13	5.434446958968125e-14
97900000	0.004991982532105333	1.8862240165076635e-49	4.366332658989822e-60	4.2642604652544317e-10	3.5396140513610434e-15	0.00001603408168170268	5.504422306540593e-24	4.140771910994191e-14	1.7206471936157642e-13	9.841832149875674e-13	5.434446958968125e-14
98000000	0.004991982532105333	1.8862240165076635e-49	4.366332658989822e-60	4.2642604652544317e-10	3.5396140513610434e-15	0.00001603408168170268	5.504422306540593e-24	4.140771910994191e-14	1.7206471936157642e-13	9.841832149875674e-13	5.434446958968125e-14
98100000	0.004991982532105333	1.8862240165076635e-49	4.366332658989822e-60	4.2642604652544317e-10	3.5396140513610434e-15	0.00001603408168170268	5.504422306540593e-24	4.140771910994191e-14	1.7206471936157642e-13	9.841832149875674e-13	5.434446958968125e-14
98200000	0.004991982532105333	1.8862240165076635e-49	4.366332658989822e-60	4.2642604652544317e-10	3.5396140513610434e-15	0.00001603408168170268	5.504422306540593e-24	4.140771910994191e-14	1.7206471936157642e-13	9.841832149875674e-13	5.434446958968125e-14
98300000	0.004991982532105333	1.8862240165076635e-49	4.366332658989822e-60	4.2642604652544317e-10	3.5396140513610434e-15	0.00001603408168170268	5.504422306540593e-24	4.140771910994191e-14	1.7206471936157642e-13	9.841832149875674e-13	5.434446958968125e-14
98400000	0.004991982532105333	1.8862240165076635e-49	4.366332658989822e-60	4.2642604652544317e-10	3.5396140513610434e-15	0.00001603408168170268	5.504422306540593e-24	4.140771910994191e-14	1.7206471936157642e-13	9.841832149875674e-13	5.434446958968125e-14
98500000	0.004991982532105333	1.886224016507663e-49	4.366332658989822e-60	4.2642604652544317e-10	3.5396140513610434e-15	0.00001603408168170268	5.504422306540593e-24	4.140771910994191e-14	1.7206471936157642e-13	9.841832149875674e-13	5.434446958968125e-14
98600000	0.004991982532105333	1.886224016507663e-49	4.366332658989822e-60	4.2642604652544317e-10	3.5396140513610434e-15	0.00001603408168170268	5.504422306540593e-24	4.140771910994191e-14	1.7206471936157642e-13	9.841832149875674e-13	5.434446958968125e-14
98700000	0.004991982532105333	1.886224016507663e-49	4.366332658989822e-60	4.2642604652544317e-10	3.5396140513610434e-15	0.00001603408168170268	5.504422306540593e-24	4.140771910994191e-14	1.7206471936157642e-13	9.841832149875674e-13	5.434446958968125e-14
98800000	0.004991982532105333	1.886224016507663e-49	4.3663326589898214e-60	4.2642604652544317e-10	3.5396140513610434e-15	0.00001603408168170268	5.504422306540593e-24	4.140771910994191e-14	1.7206471936157642e-13	9.841832149875674e-13	5.434446958968125e-14
98900000	0.004991982532105333	1.886224016507663e-49	4.3663326589898214e-60	4.2642604652544317e-10	3.5396140513610434e-15	0.00001603408168170268	5.504422306540593e-24	4.140771910994191e-14	1.7206471936157642e-13	9.841832149875674e-13	5.434446958968125e-14
99000000	0.004991982532105333	1.886224016507663e-49	4.3663326589898214e-60	4.2642604652544317e-10	3.5396140513610434e-15	0.00001603408168170268	5.504422306540593e-24	4.140771910994191e-14	1.7206471936157642e-13	9.841832149875674e-13	5.434446958968125e-14
99100000	0.004991982532105333	1.886224016507663e-49	4.3663326589898214e-60	4.2642604652544317e-10	3.5396140513610434e-15	0.00001603408168170268	5.504422306540593e-24	4.140771910994191e-14	1.7206471936157642e-13	9.841832149875674e-13	5.434446958968125e-14
99200000	0.004991982532105333	1.886224016507663e-49	4.3663326589898214e-60	4.2642604652544317e-10	3.5396140513610434e-15	0.00001603408168170268	5.504422306540593e-24	4.140771910994191e-14	1.7206471936157642e-13	9.841832149875674e-13	5.434446958968125e-14
99300000	0.004991982532105333	1.886224016507663e-49	4.3663326589898214e-60	4.2642604652544317e-10	3.5396140513610434e-15	0.00001603408168170268	5.504422306540593e-24	4.140771910994191e-14	1.7206471936157642e-13	9.841832149875674e-13	5.434446958968125e-14
99400000	0.004991982532105333	1.886224016507663e-49	4.3663326589898214e-60	4.2642604652544317e-10	3.5396140513610434e-15	0.00001603408168170268	5.504422306540593e-24	4.140771910994191e-14	1.7206471936157642e-13	9.841832149875674e-13	5.434446958968125e-14
99500000	0.004991982532105333	1.886224016507663e-49	4.3663326589898214e-60	4.2642604652544317e-10	3.5396140513610434e-15	0.00001603408168170268	5.504422306540593e-24	4.140771910994191e-14	1.7206471936157642e-13	9.841832149875674e-13	5.434446958968125e-14
99600000	0.004991982532105333	1.886224016507663e-49	4.3663326589898214e-60	4.2642604652544317e-10	3.5396140513610434e-15	0.00001603408168170268	5.504422306540593e-24	4.140771910994191e-14	1.7206471936157642e-13	9.841832149875674e-13	5.434446958968125e-14
99700000	0.004991982532105333	1.886224016507663e-49	4.3663326589898214e-60	4.2642604652544317e-10	3.5396140513610434e-15	0.00001603408168170268	5.504422306540593e-24	4.140771910994191e-14	1.7206471936157642e-13	9.841832149875674e-13	5.434446958968125e-14
99800000	0.004991982532105333	1.886224016507663e-49	4.3663326589898214e-60	4.2642604652544317e-10	3.5396140513610434e-15	0.00001603408168170268	5.504422306540593e-24	4.140771910994191e-14	1.7206471936157642e-13	9.841832149875674e-13	5.434446958968125e-14
99900000	0.004991982532105333	1.886224016507663e-49	4.3663326589898214e-60	4.2642604652544317e-10	3.5396140513610434e-15	0.00001603408168170268	5.504422306540593e-24	4.140771910994191e-14	1.7206471936157642e-13	9.841832149875674e-13	5.434446958968125e-14
100000000	0.004991982532105333	1.886224016507663e-49	4.3663326589898214e-60	4.2642604652544317e-10	3.5396140513610434e-15	0.00001603408168170268	5.504422306540593e-24	4.140771910994191e-14	1.7206471936157642e-13	9.841832149875674e-13	5.434446958968125e-14
