# Supplementary material for: Thermodynamics Underpinning the Microbial Community‐Level Nitrogen Energy Metabolism
Source: Environ Microbiol. 2025 Feb 16;27(2):e70055. doi: 10.1111/1462-2920.70055 (PMC11830459; doi:10.1111/1462-2920.70055)
Supplement: Supplementary file 1 — Data S1. [file EMI-27-e70055-s001.zip › SI/Nnetwork/Results/kdef_-10/Iin_-5/p_0.2/O2_-4.8_H_-8..csv]

time	N2	N2H4	N2H5	N2O	NH2OH	NH3	NH3OH	NH4	NO	NO2	NO3
0	0.00001	0.00001	0.00001	0.00001	0.00001	0.00001	0.00001	0.00001	0.00001	0.00001	0.00001
100000	0.004999632856939902	1.1640810246491457e-49	7.428432480116191e-66	8.67033707640922e-9	1.2353942260653032e-15	7.167643096725404e-7	1.54751025727558e-21	5.852983205179539e-20	9.615171501735058e-12	2.515070562550245e-11	1.4636925961632147e-10
200000	0.004999632856939902	1.1640810246491617e-49	7.428432485213973e-66	8.670337076409222e-9	1.2353942260878851e-15	7.167643096725402e-7	-9.388208096706042e-22	5.85299921277018e-20	9.615171501735091e-12	2.5150705625522094e-11	1.4636925961632237e-10
300000	0.004999632856939902	1.1640810246491111e-49	7.428432485270879e-66	8.670337076409218e-9	1.2353942260881375e-15	7.167643096725402e-7	-2.886292770047061e-21	5.852999395271991e-20	9.61517150173499e-12	2.5150705625522052e-11	1.4636925961632532e-10
400000	0.004999632856939902	1.1640810246490916e-49	7.4284324852639e-66	8.670337076409217e-9	1.23539422608811e-15	7.167643096725402e-7	-3.755581742213015e-21	5.852999374975112e-20	9.61517150173495e-12	2.5150705625521923e-11	1.4636925961632646e-10
500000	0.004999632856939902	1.1640810246490906e-49	7.428432485263574e-66	8.670337076409217e-9	1.2353942260881088e-15	7.167643096725402e-7	-3.792946643657485e-21	5.852999374027706e-20	9.615171501734948e-12	2.515070562552192e-11	1.463692596163265e-10
600000	0.004999632856939902	1.164081024649102e-49	7.428432485267535e-66	8.670337076409218e-9	1.2353942260881245e-15	7.167643096725402e-7	-3.2944297466456583e-21	5.852999385544215e-20	9.615171501734972e-12	2.515070562552199e-11	1.4636925961632586e-10
700000	0.004999632856939902	1.1640810246491187e-49	7.428432485273414e-66	8.670337076409218e-9	1.2353942260881478e-15	7.167643096725402e-7	-2.5560733234427266e-21	5.85299940263908e-20	9.615171501735006e-12	2.51507056255221e-11	1.463692596163249e-10
800000	0.004999632856939902	1.1640810246491343e-49	7.428432485278845e-66	8.67033707640922e-9	1.2353942260881695e-15	7.167643096725402e-7	-1.8739196463138784e-21	5.852999418426743e-20	9.615171501735037e-12	2.51507056255222e-11	1.46369259616324e-10
900000	0.004999632856939902	1.1640810246491419e-49	7.428432485281457e-66	8.67033707640922e-9	1.23539422608818e-15	7.167643096725402e-7	-1.5440109875243041e-21	5.852999426021644e-20	9.615171501735053e-12	2.515070562552225e-11	1.4636925961632356e-10
1000000	0.004999632856939902	1.1640810246491419e-49	7.428432485281455e-66	8.67033707640922e-9	1.23539422608818e-15	7.167643096725402e-7	-1.5416948574234182e-21	5.852999426015127e-20	9.615171501735053e-12	2.515070562552225e-11	1.4636925961632356e-10
1100000	0.004999632856939902	1.164081024649142e-49	7.428432485281446e-66	8.67033707640922e-9	1.23539422608818e-15	7.167643096725402e-7	-1.541690970241249e-21	5.852999425991261e-20	9.615171501735053e-12	2.515070562552225e-11	1.4636925961632356e-10
1200000	0.004999632856939902	1.164081024649142e-49	7.428432485281447e-66	8.67033707640922e-9	1.23539422608818e-15	7.167643096725402e-7	-1.5416870830590798e-21	5.852999425993908e-20	9.615171501735053e-12	2.515070562552225e-11	1.4636925961632356e-10
1300000	0.004999632856939902	1.164081024649142e-49	7.428432485281454e-66	8.67033707640922e-9	1.23539422608818e-15	7.167643096725403e-7	-1.5416831958769106e-21	5.852999426012986e-20	9.615171501735053e-12	2.515070562552225e-11	1.4636925961632356e-10
1400000	0.004999632856939902	1.164081024649142e-49	7.428432485281462e-66	8.670337076409222e-9	1.23539422608818e-15	7.167643096725403e-7	-1.5416793086947414e-21	5.852999426038413e-20	9.615171501735053e-12	2.515070562552225e-11	1.4636925961632356e-10
1500000	0.004999632856939902	1.1640810246491423e-49	7.42843248528147e-66	8.670337076409222e-9	1.23539422608818e-15	7.167643096725403e-7	-1.5416754215125724e-21	5.85299942606011e-20	9.615171501735053e-12	2.515070562552225e-11	1.4636925961632356e-10
1600000	0.004999632856939902	1.1640810246491423e-49	7.428432485281473e-66	8.670337076409222e-9	1.23539422608818e-15	7.167643096725403e-7	-1.5416715343304032e-21	5.852999426068105e-20	9.615171501735053e-12	2.515070562552225e-11	1.4636925961632356e-10
1700000	0.004999632856939902	1.1640810246491423e-49	7.428432485281473e-66	8.670337076409222e-9	1.23539422608818e-15	7.167643096725403e-7	-1.541667647148234e-21	5.852999426067994e-20	9.615171501735053e-12	2.515070562552225e-11	1.4636925961632356e-10
1800000	0.004999632856939902	1.1640810246491425e-49	7.428432485281473e-66	8.670337076409222e-9	1.23539422608818e-15	7.167643096725403e-7	-1.5416637599660648e-21	5.85299942606789e-20	9.615171501735053e-12	2.515070562552225e-11	1.4636925961632356e-10
1900000	0.004999632856939902	1.1640810246491425e-49	7.428432485281473e-66	8.670337076409222e-9	1.23539422608818e-15	7.167643096725403e-7	-1.5416598727838957e-21	5.852999426067793e-20	9.615171501735053e-12	2.515070562552225e-11	1.4636925961632356e-10
2000000	0.004999632856939902	1.1640810246491425e-49	7.428432485281473e-66	8.670337076409222e-9	1.23539422608818e-15	7.167643096725403e-7	-1.5416559856017265e-21	5.852999426067701e-20	9.615171501735053e-12	2.515070562552225e-11	1.4636925961632356e-10
2100000	0.004999632856939902	1.1640810246491425e-49	7.428432485281473e-66	8.670337076409223e-9	1.2353942260881801e-15	7.167643096725403e-7	-1.5416520984195573e-21	5.852999426067616e-20	9.615171501735053e-12	2.515070562552225e-11	1.4636925961632356e-10
2200000	0.004999632856939902	1.1640810246491425e-49	7.428432485281473e-66	8.670337076409223e-9	1.2353942260881801e-15	7.167643096725403e-7	-1.5416482112373881e-21	5.852999426067536e-20	9.615171501735053e-12	2.515070562552225e-11	1.4636925961632356e-10
2300000	0.004999632856939902	1.1640810246491427e-49	7.428432485281473e-66	8.670337076409223e-9	1.2353942260881801e-15	7.167643096725403e-7	-1.5416443240552191e-21	5.852999426067463e-20	9.615171501735053e-12	2.515070562552225e-11	1.4636925961632356e-10
2400000	0.004999632856939902	1.1640810246491427e-49	7.428432485281473e-66	8.670337076409223e-9	1.2353942260881801e-15	7.167643096725403e-7	-1.54164043687305e-21	5.852999426067396e-20	9.615171501735054e-12	2.515070562552225e-11	1.4636925961632356e-10
2500000	0.004999632856939902	1.1640810246491427e-49	7.428432485281473e-66	8.670337076409223e-9	1.2353942260881801e-15	7.167643096725403e-7	-1.5416365496908807e-21	5.852999426067333e-20	9.615171501735054e-12	2.515070562552225e-11	1.4636925961632356e-10
2600000	0.004999632856939902	1.1640810246491427e-49	7.428432485281473e-66	8.670337076409223e-9	1.2353942260881801e-15	7.167643096725403e-7	-1.5416326625087115e-21	5.852999426067276e-20	9.615171501735054e-12	2.515070562552225e-11	1.4636925961632356e-10
2700000	0.004999632856939902	1.1640810246491427e-49	7.428432485281473e-66	8.670337076409223e-9	1.2353942260881801e-15	7.167643096725403e-7	-1.5416287753265423e-21	5.852999426067225e-20	9.615171501735054e-12	2.515070562552225e-11	1.4636925961632356e-10
2800000	0.004999632856939902	1.1640810246491427e-49	7.428432485281473e-66	8.670337076409223e-9	1.2353942260881801e-15	7.167643096725403e-7	-1.5416248881443732e-21	5.852999426067179e-20	9.615171501735054e-12	2.515070562552225e-11	1.4636925961632356e-10
2900000	0.004999632856939902	1.1640810246491427e-49	7.428432485281473e-66	8.670337076409223e-9	1.2353942260881801e-15	7.167643096725403e-7	-1.541621000962204e-21	5.852999426067137e-20	9.615171501735054e-12	2.515070562552225e-11	1.4636925961632356e-10
3000000	0.004999632856939902	1.1640810246491427e-49	7.428432485281473e-66	8.670337076409223e-9	1.2353942260881801e-15	7.167643096725404e-7	-1.5416171137800348e-21	5.8529994260671e-20	9.615171501735054e-12	2.515070562552225e-11	1.4636925961632356e-10
3100000	0.004999632856939902	1.1640810246491427e-49	7.428432485281473e-66	8.670337076409223e-9	1.2353942260881801e-15	7.167643096725404e-7	-1.5416132265978658e-21	5.852999426067068e-20	9.615171501735054e-12	2.515070562552225e-11	1.4636925961632356e-10
3200000	0.004999632856939902	1.1640810246491427e-49	7.428432485281473e-66	8.670337076409223e-9	1.2353942260881801e-15	7.167643096725404e-7	-1.5416093394156966e-21	5.85299942606704e-20	9.615171501735054e-12	2.515070562552225e-11	1.4636925961632356e-10
3300000	0.004999632856939902	1.1640810246491427e-49	7.428432485281473e-66	8.670337076409223e-9	1.2353942260881801e-15	7.167643096725404e-7	-1.5416054522335274e-21	5.852999426067016e-20	9.615171501735054e-12	2.515070562552225e-11	1.4636925961632356e-10
3400000	0.004999632856939902	1.1640810246491427e-49	7.428432485281473e-66	8.670337076409223e-9	1.2353942260881801e-15	7.167643096725404e-7	-1.5416015650513582e-21	5.852999426066997e-20	9.615171501735054e-12	2.515070562552225e-11	1.4636925961632356e-10
3500000	0.004999632856939902	1.1640810246491427e-49	7.428432485281473e-66	8.670337076409223e-9	1.2353942260881801e-15	7.167643096725404e-7	-1.541597677869189e-21	5.852999426066983e-20	9.615171501735054e-12	2.515070562552225e-11	1.4636925961632356e-10
3600000	0.004999632856939902	1.1640810246491427e-49	7.428432485281473e-66	8.670337076409223e-9	1.2353942260881801e-15	7.167643096725404e-7	-1.5415937906870198e-21	5.852999426066971e-20	9.615171501735054e-12	2.515070562552225e-11	1.4636925961632356e-10
3700000	0.004999632856939902	1.1640810246491427e-49	7.428432485281473e-66	8.670337076409223e-9	1.2353942260881801e-15	7.167643096725404e-7	-1.5415899035048507e-21	5.852999426066964e-20	9.615171501735054e-12	2.515070562552225e-11	1.4636925961632356e-10
3800000	0.004999632856939902	1.1640810246491427e-49	7.428432485281473e-66	8.670337076409223e-9	1.2353942260881801e-15	7.167643096725404e-7	-1.5415860163226817e-21	5.85299942606696e-20	9.615171501735054e-12	2.515070562552225e-11	1.4636925961632356e-10
3900000	0.004999632856939902	1.1640810246491427e-49	7.428432485281473e-66	8.670337076409223e-9	1.2353942260881801e-15	7.167643096725404e-7	-1.5415821291405125e-21	5.85299942606696e-20	9.615171501735054e-12	2.515070562552225e-11	1.4636925961632356e-10
4000000	0.004999632856939902	1.1640810246491427e-49	7.428432485281473e-66	8.670337076409223e-9	1.2353942260881801e-15	7.167643096725404e-7	-1.5415782419583433e-21	5.852999426066962e-20	9.615171501735054e-12	2.515070562552225e-11	1.4636925961632356e-10
4100000	0.004999632856939902	1.1640810246491427e-49	7.428432485281473e-66	8.670337076409223e-9	1.2353942260881801e-15	7.167643096725404e-7	-1.5415743547761741e-21	5.852999426066968e-20	9.615171501735054e-12	2.515070562552225e-11	1.4636925961632356e-10
4200000	0.004999632856939902	1.1640810246491427e-49	7.428432485281473e-66	8.670337076409223e-9	1.2353942260881801e-15	7.167643096725404e-7	-1.541570467594005e-21	5.852999426066977e-20	9.615171501735054e-12	2.515070562552225e-11	1.4636925961632356e-10
4300000	0.004999632856939902	1.1640810246491427e-49	7.428432485281473e-66	8.670337076409223e-9	1.2353942260881801e-15	7.167643096725404e-7	-1.5415665804118357e-21	5.852999426066989e-20	9.615171501735054e-12	2.515070562552225e-11	1.4636925961632356e-10
4400000	0.004999632856939902	1.1640810246491427e-49	7.428432485281473e-66	8.670337076409223e-9	1.2353942260881801e-15	7.167643096725404e-7	-1.5415626932296665e-21	5.852999426067003e-20	9.615171501735054e-12	2.515070562552225e-11	1.4636925961632356e-10
4500000	0.004999632856939902	1.1640810246491427e-49	7.428432485281473e-66	8.670337076409223e-9	1.2353942260881801e-15	7.167643096725404e-7	-1.5415588060474975e-21	5.852999426067021e-20	9.615171501735054e-12	2.515070562552225e-11	1.4636925961632356e-10
4600000	0.004999632856939902	1.1640810246491427e-49	7.428432485281473e-66	8.670337076409223e-9	1.2353942260881801e-15	7.167643096725404e-7	-1.5415549188653283e-21	5.85299942606704e-20	9.615171501735054e-12	2.515070562552225e-11	1.4636925961632356e-10
4700000	0.004999632856939902	1.1640810246491425e-49	7.428432485281473e-66	8.670337076409223e-9	1.2353942260881801e-15	7.167643096725404e-7	-1.5415510316831592e-21	5.852999426067062e-20	9.615171501735054e-12	2.515070562552225e-11	1.4636925961632356e-10
4800000	0.004999632856939902	1.1640810246491425e-49	7.428432485281473e-66	8.670337076409223e-9	1.2353942260881801e-15	7.167643096725404e-7	-1.54154714450099e-21	5.852999426067086e-20	9.615171501735054e-12	2.515070562552225e-11	1.4636925961632356e-10
4900000	0.004999632856939902	1.1640810246491425e-49	7.428432485281473e-66	8.670337076409223e-9	1.2353942260881801e-15	7.167643096725404e-7	-1.5415432573188208e-21	5.852999426067112e-20	9.615171501735054e-12	2.515070562552225e-11	1.4636925961632356e-10
5000000	0.004999632856939902	1.1640810246491425e-49	7.428432485281473e-66	8.670337076409223e-9	1.2353942260881801e-15	7.167643096725404e-7	-1.5415393701366516e-21	5.852999426067139e-20	9.615171501735054e-12	2.515070562552225e-11	1.4636925961632356e-10
5100000	0.004999632856939902	1.1640810246491425e-49	7.428432485281473e-66	8.670337076409223e-9	1.2353942260881801e-15	7.167643096725404e-7	-1.5415354829544824e-21	5.852999426067169e-20	9.615171501735054e-12	2.515070562552225e-11	1.4636925961632356e-10
5200000	0.004999632856939902	1.1640810246491425e-49	7.428432485281473e-66	8.670337076409223e-9	1.2353942260881801e-15	7.167643096725404e-7	-1.5415315957723134e-21	5.852999426067201e-20	9.615171501735054e-12	2.515070562552225e-11	1.4636925961632356e-10
5300000	0.004999632856939902	1.1640810246491423e-49	7.428432485281472e-66	8.670337076409222e-9	1.23539422608818e-15	7.167643096725404e-7	-1.5415277085901442e-21	5.852999426067232e-20	9.615171501735054e-12	2.515070562552225e-11	1.4636925961632356e-10
5400000	0.004999632856939902	1.1640810246491423e-49	7.428432485281472e-66	8.670337076409222e-9	1.23539422608818e-15	7.167643096725403e-7	-1.541523821407975e-21	5.852999426067266e-20	9.615171501735054e-12	2.5150705625522253e-11	1.4636925961632356e-10
5500000	0.004999632856939902	1.1640810246491423e-49	7.428432485281472e-66	8.670337076409222e-9	1.23539422608818e-15	7.167643096725403e-7	-1.5415199342258058e-21	5.8529994260673e-20	9.615171501735054e-12	2.5150705625522253e-11	1.4636925961632356e-10
5600000	0.004999632856939902	1.1640810246491423e-49	7.428432485281472e-66	8.670337076409222e-9	1.23539422608818e-15	7.167643096725403e-7	-1.5415160470436367e-21	5.852999426067337e-20	9.615171501735054e-12	2.5150705625522253e-11	1.4636925961632356e-10
5700000	0.004999632856939902	1.1640810246491423e-49	7.428432485281472e-66	8.670337076409222e-9	1.23539422608818e-15	7.167643096725403e-7	-1.5415121598614675e-21	5.852999426067373e-20	9.615171501735053e-12	2.5150705625522253e-11	1.4636925961632356e-10
5800000	0.004999632856939902	1.1640810246491423e-49	7.428432485281472e-66	8.670337076409222e-9	1.23539422608818e-15	7.167643096725403e-7	-1.5415082726792983e-21	5.85299942606741e-20	9.615171501735053e-12	2.5150705625522253e-11	1.4636925961632356e-10
5900000	0.004999632856939902	1.164081024649142e-49	7.428432485281472e-66	8.670337076409222e-9	1.23539422608818e-15	7.167643096725403e-7	-1.5415043854971291e-21	5.852999426067447e-20	9.615171501735053e-12	2.5150705625522253e-11	1.4636925961632356e-10
6000000	0.004999632856939902	1.164081024649142e-49	7.428432485281472e-66	8.670337076409222e-9	1.23539422608818e-15	7.167643096725403e-7	-1.5415004983149601e-21	5.852999426067485e-20	9.615171501735053e-12	2.5150705625522253e-11	1.4636925961632356e-10
6100000	0.004999632856939902	1.164081024649142e-49	7.428432485281472e-66	8.670337076409222e-9	1.23539422608818e-15	7.167643096725403e-7	-1.541496611132791e-21	5.852999426067523e-20	9.615171501735053e-12	2.5150705625522253e-11	1.4636925961632356e-10
6200000	0.004999632856939902	1.164081024649142e-49	7.428432485281472e-66	8.670337076409222e-9	1.23539422608818e-15	7.167643096725403e-7	-1.5414927239506217e-21	5.852999426067562e-20	9.615171501735053e-12	2.5150705625522253e-11	1.4636925961632356e-10
6300000	0.004999632856939902	1.164081024649142e-49	7.428432485281472e-66	8.670337076409222e-9	1.23539422608818e-15	7.167643096725403e-7	-1.5414888367684525e-21	5.852999426067599e-20	9.615171501735053e-12	2.5150705625522253e-11	1.4636925961632356e-10
6400000	0.004999632856939902	1.164081024649142e-49	7.428432485281472e-66	8.670337076409222e-9	1.23539422608818e-15	7.167643096725403e-7	-1.5414849495862833e-21	5.852999426067638e-20	9.615171501735053e-12	2.5150705625522253e-11	1.4636925961632356e-10
6500000	0.004999632856939902	1.1640810246491419e-49	7.428432485281472e-66	8.670337076409222e-9	1.23539422608818e-15	7.167643096725403e-7	-1.5414810624041142e-21	5.852999426067675e-20	9.615171501735053e-12	2.5150705625522253e-11	1.4636925961632356e-10
6600000	0.004999632856939902	1.1640810246491419e-49	7.428432485281472e-66	8.670337076409222e-9	1.23539422608818e-15	7.167643096725403e-7	-1.541477175221945e-21	5.852999426067712e-20	9.615171501735053e-12	2.5150705625522253e-11	1.4636925961632356e-10
6700000	0.004999632856939902	1.1640810246491419e-49	7.428432485281472e-66	8.670337076409222e-9	1.23539422608818e-15	7.167643096725403e-7	-1.541473288039776e-21	5.852999426067748e-20	9.615171501735053e-12	2.5150705625522253e-11	1.4636925961632356e-10
6800000	0.004999632856939902	1.1640810246491419e-49	7.428432485281472e-66	8.670337076409222e-9	1.23539422608818e-15	7.167643096725403e-7	-1.5414694008576068e-21	5.852999426067783e-20	9.615171501735053e-12	2.5150705625522253e-11	1.4636925961632356e-10
6900000	0.004999632856939902	1.1640810246491419e-49	7.428432485281472e-66	8.670337076409222e-9	1.23539422608818e-15	7.167643096725403e-7	-1.5414655136754376e-21	5.852999426067818e-20	9.615171501735053e-12	2.5150705625522253e-11	1.4636925961632356e-10
7000000	0.004999632856939902	1.1640810246491419e-49	7.428432485281472e-66	8.670337076409222e-9	1.2353942260881798e-15	7.167643096725403e-7	-1.5414616264932684e-21	5.852999426067851e-20	9.615171501735053e-12	2.5150705625522253e-11	1.4636925961632356e-10
7100000	0.004999632856939902	1.1640810246491417e-49	7.428432485281472e-66	8.67033707640922e-9	1.2353942260881798e-15	7.167643096725403e-7	-1.5414577393110992e-21	5.852999426067883e-20	9.615171501735053e-12	2.5150705625522253e-11	1.4636925961632356e-10
7200000	0.004999632856939902	1.1640810246491417e-49	7.428432485281471e-66	8.67033707640922e-9	1.2353942260881798e-15	7.167643096725403e-7	-1.54145385212893e-21	5.852999426067913e-20	9.615171501735053e-12	2.5150705625522253e-11	1.4636925961632356e-10
7300000	0.004999632856939902	1.1640810246491417e-49	7.428432485281471e-66	8.67033707640922e-9	1.2353942260881798e-15	7.167643096725403e-7	-1.5414499649467608e-21	5.852999426067942e-20	9.615171501735053e-12	2.5150705625522253e-11	1.4636925961632356e-10
7400000	0.004999632856939902	1.1640810246491417e-49	7.428432485281471e-66	8.67033707640922e-9	1.2353942260881798e-15	7.167643096725403e-7	-1.5414460777645918e-21	5.85299942606797e-20	9.615171501735053e-12	2.5150705625522253e-11	1.4636925961632356e-10
7500000	0.004999632856939902	1.1640810246491417e-49	7.428432485281471e-66	8.67033707640922e-9	1.2353942260881798e-15	7.167643096725403e-7	-1.5414421905824227e-21	5.852999426067995e-20	9.615171501735053e-12	2.5150705625522253e-11	1.4636925961632356e-10
7600000	0.004999632856939902	1.1640810246491417e-49	7.428432485281471e-66	8.67033707640922e-9	1.2353942260881798e-15	7.167643096725403e-7	-1.5414383034002535e-21	5.852999426068018e-20	9.615171501735053e-12	2.5150705625522253e-11	1.4636925961632356e-10
7700000	0.004999632856939902	1.1640810246491417e-49	7.428432485281471e-66	8.67033707640922e-9	1.2353942260881798e-15	7.167643096725403e-7	-1.5414344162180843e-21	5.85299942606804e-20	9.615171501735053e-12	2.5150705625522253e-11	1.4636925961632356e-10
7800000	0.004999632856939902	1.1640810246491417e-49	7.428432485281471e-66	8.67033707640922e-9	1.2353942260881798e-15	7.167643096725403e-7	-1.5414305290359151e-21	5.852999426068059e-20	9.615171501735053e-12	2.5150705625522253e-11	1.4636925961632356e-10
7900000	0.004999632856939902	1.1640810246491415e-49	7.428432485281471e-66	8.67033707640922e-9	1.2353942260881798e-15	7.167643096725403e-7	-1.541426641853746e-21	5.852999426068075e-20	9.615171501735053e-12	2.5150705625522253e-11	1.4636925961632356e-10
8000000	0.004999632856939902	1.1640810246491415e-49	7.428432485281471e-66	8.67033707640922e-9	1.2353942260881798e-15	7.167643096725403e-7	-1.5414227546715767e-21	5.852999426068089e-20	9.615171501735053e-12	2.5150705625522253e-11	1.4636925961632356e-10
8100000	0.004999632856939902	1.1640810246491415e-49	7.428432485281471e-66	8.67033707640922e-9	1.2353942260881798e-15	7.167643096725403e-7	-1.5414188674894075e-21	5.8529994260681e-20	9.615171501735053e-12	2.5150705625522253e-11	1.4636925961632356e-10
8200000	0.004999632856939902	1.1640810246491415e-49	7.428432485281471e-66	8.67033707640922e-9	1.2353942260881798e-15	7.167643096725403e-7	-1.5414149803072385e-21	5.852999426068108e-20	9.615171501735053e-12	2.5150705625522253e-11	1.4636925961632356e-10
8300000	0.004999632856939902	1.1640810246491415e-49	7.428432485281471e-66	8.67033707640922e-9	1.2353942260881798e-15	7.167643096725403e-7	-1.5414110931250693e-21	5.852999426068113e-20	9.615171501735053e-12	2.5150705625522253e-11	1.4636925961632356e-10
8400000	0.004999632856939902	1.1640810246491415e-49	7.428432485281471e-66	8.67033707640922e-9	1.2353942260881798e-15	7.167643096725403e-7	-1.5414072059429002e-21	5.852999426068115e-20	9.615171501735053e-12	2.5150705625522253e-11	1.4636925961632356e-10
8500000	0.004999632856939902	1.1640810246491415e-49	7.428432485281471e-66	8.67033707640922e-9	1.2353942260881798e-15	7.167643096725403e-7	-1.541403318760731e-21	5.852999426068115e-20	9.615171501735053e-12	2.5150705625522253e-11	1.4636925961632356e-10
8600000	0.004999632856939902	1.1640810246491415e-49	7.428432485281471e-66	8.67033707640922e-9	1.2353942260881798e-15	7.167643096725403e-7	-1.5413994315785618e-21	5.852999426068115e-20	9.615171501735053e-12	2.5150705625522253e-11	1.4636925961632356e-10
8700000	0.004999632856939902	1.1640810246491415e-49	7.428432485281471e-66	8.67033707640922e-9	1.2353942260881798e-15	7.167643096725403e-7	-1.5413955443963926e-21	5.852999426068115e-20	9.615171501735053e-12	2.5150705625522253e-11	1.4636925961632356e-10
8800000	0.004999632856939902	1.1640810246491415e-49	7.428432485281471e-66	8.67033707640922e-9	1.2353942260881798e-15	7.167643096725403e-7	-1.5413916572142234e-21	5.852999426068115e-20	9.615171501735053e-12	2.5150705625522253e-11	1.4636925961632356e-10
8900000	0.004999632856939902	1.1640810246491415e-49	7.428432485281471e-66	8.67033707640922e-9	1.2353942260881798e-15	7.167643096725403e-7	-1.5413877700320542e-21	5.852999426068115e-20	9.615171501735053e-12	2.5150705625522253e-11	1.4636925961632356e-10
9000000	0.004999632856939902	1.1640810246491415e-49	7.428432485281471e-66	8.67033707640922e-9	1.2353942260881798e-15	7.167643096725403e-7	-1.5413838828498852e-21	5.852999426068115e-20	9.615171501735053e-12	2.5150705625522253e-11	1.4636925961632356e-10
9100000	0.004999632856939902	1.1640810246491415e-49	7.428432485281471e-66	8.67033707640922e-9	1.2353942260881798e-15	7.167643096725403e-7	-1.541379995667716e-21	5.852999426068115e-20	9.615171501735053e-12	2.5150705625522253e-11	1.4636925961632356e-10
9200000	0.004999632856939902	1.1640810246491415e-49	7.428432485281471e-66	8.67033707640922e-9	1.2353942260881798e-15	7.167643096725403e-7	-1.5413761084855469e-21	5.852999426068115e-20	9.615171501735053e-12	2.5150705625522253e-11	1.4636925961632356e-10
9300000	0.004999632856939902	1.1640810246491415e-49	7.428432485281471e-66	8.67033707640922e-9	1.2353942260881798e-15	7.167643096725403e-7	-1.5413722213033777e-21	5.852999426068115e-20	9.615171501735053e-12	2.5150705625522253e-11	1.4636925961632356e-10
9400000	0.004999632856939902	1.1640810246491415e-49	7.428432485281471e-66	8.67033707640922e-9	1.2353942260881798e-15	7.167643096725403e-7	-1.5413683341212085e-21	5.852999426068115e-20	9.615171501735053e-12	2.5150705625522253e-11	1.4636925961632356e-10
9500000	0.004999632856939902	1.1640810246491415e-49	7.428432485281471e-66	8.67033707640922e-9	1.2353942260881798e-15	7.167643096725403e-7	-1.5413644469390393e-21	5.852999426068115e-20	9.615171501735053e-12	2.5150705625522253e-11	1.4636925961632356e-10
9600000	0.004999632856939902	1.1640810246491415e-49	7.428432485281471e-66	8.67033707640922e-9	1.2353942260881798e-15	7.167643096725403e-7	-1.5413605597568701e-21	5.852999426068115e-20	9.615171501735053e-12	2.5150705625522253e-11	1.4636925961632356e-10
9700000	0.004999632856939902	1.1640810246491415e-49	7.428432485281471e-66	8.67033707640922e-9	1.2353942260881798e-15	7.167643096725403e-7	-1.5413566725747011e-21	5.852999426068115e-20	9.615171501735053e-12	2.5150705625522253e-11	1.4636925961632356e-10
9800000	0.004999632856939902	1.1640810246491415e-49	7.428432485281471e-66	8.67033707640922e-9	1.2353942260881798e-15	7.167643096725403e-7	-1.541352785392532e-21	5.852999426068115e-20	9.615171501735053e-12	2.5150705625522253e-11	1.4636925961632356e-10
9900000	0.004999632856939902	1.1640810246491415e-49	7.428432485281471e-66	8.67033707640922e-9	1.2353942260881798e-15	7.167643096725403e-7	-1.5413488982103627e-21	5.852999426068115e-20	9.615171501735053e-12	2.5150705625522253e-11	1.4636925961632356e-10
10000000	0.004999632856939902	1.1640810246491415e-49	7.428432485281471e-66	8.67033707640922e-9	1.2353942260881798e-15	7.167643096725403e-7	-1.5413450110281935e-21	5.852999426068115e-20	9.615171501735053e-12	2.5150705625522253e-11	1.4636925961632356e-10
10100000	0.004999632856939902	1.1640810246491415e-49	7.428432485281471e-66	8.67033707640922e-9	1.2353942260881798e-15	7.167643096725403e-7	-1.5413411238460244e-21	5.852999426068115e-20	9.615171501735053e-12	2.5150705625522253e-11	1.4636925961632356e-10
10200000	0.004999632856939902	1.1640810246491415e-49	7.428432485281471e-66	8.67033707640922e-9	1.2353942260881798e-15	7.167643096725403e-7	-1.5413372366638552e-21	5.852999426068115e-20	9.615171501735053e-12	2.5150705625522253e-11	1.4636925961632356e-10
10300000	0.004999632856939902	1.1640810246491415e-49	7.428432485281471e-66	8.67033707640922e-9	1.2353942260881798e-15	7.167643096725403e-7	-1.541333349481686e-21	5.852999426068115e-20	9.615171501735053e-12	2.5150705625522253e-11	1.4636925961632356e-10
10400000	0.004999632856939902	1.1640810246491415e-49	7.428432485281471e-66	8.67033707640922e-9	1.2353942260881798e-15	7.167643096725403e-7	-1.5413294622995168e-21	5.852999426068115e-20	9.615171501735053e-12	2.5150705625522253e-11	1.4636925961632356e-10
10500000	0.004999632856939902	1.1640810246491415e-49	7.428432485281471e-66	8.67033707640922e-9	1.2353942260881798e-15	7.167643096725403e-7	-1.5413255751173478e-21	5.852999426068115e-20	9.615171501735053e-12	2.5150705625522253e-11	1.4636925961632356e-10
10600000	0.004999632856939902	1.1640810246491415e-49	7.428432485281471e-66	8.67033707640922e-9	1.2353942260881798e-15	7.167643096725403e-7	-1.5413216879351786e-21	5.852999426068115e-20	9.615171501735053e-12	2.5150705625522253e-11	1.4636925961632356e-10
10700000	0.004999632856939902	1.1640810246491415e-49	7.428432485281471e-66	8.67033707640922e-9	1.2353942260881798e-15	7.167643096725403e-7	-1.5413178007530094e-21	5.852999426068115e-20	9.615171501735053e-12	2.5150705625522253e-11	1.4636925961632356e-10
10800000	0.004999632856939902	1.1640810246491415e-49	7.428432485281471e-66	8.67033707640922e-9	1.2353942260881798e-15	7.167643096725403e-7	-1.5413139135708402e-21	5.852999426068115e-20	9.615171501735053e-12	2.5150705625522253e-11	1.4636925961632356e-10
10900000	0.004999632856939902	1.1640810246491415e-49	7.428432485281471e-66	8.67033707640922e-9	1.2353942260881798e-15	7.167643096725403e-7	-1.541310026388671e-21	5.852999426068115e-20	9.615171501735053e-12	2.5150705625522253e-11	1.4636925961632356e-10
11000000	0.004999632856939902	1.1640810246491417e-49	7.428432485281471e-66	8.67033707640922e-9	1.2353942260881798e-15	7.167643096725403e-7	-1.5413061392065019e-21	5.852999426068115e-20	9.615171501735053e-12	2.5150705625522253e-11	1.4636925961632356e-10
11100000	0.004999632856939902	1.1640810246491417e-49	7.428432485281471e-66	8.67033707640922e-9	1.2353942260881798e-15	7.167643096725403e-7	-1.5413022520243327e-21	5.852999426068115e-20	9.615171501735053e-12	2.5150705625522253e-11	1.4636925961632356e-10
11200000	0.004999632856939902	1.1640810246491417e-49	7.428432485281471e-66	8.67033707640922e-9	1.2353942260881798e-15	7.167643096725403e-7	-1.5412983648421637e-21	5.852999426068115e-20	9.615171501735053e-12	2.5150705625522253e-11	1.4636925961632356e-10
11300000	0.004999632856939902	1.1640810246491417e-49	7.428432485281471e-66	8.67033707640922e-9	1.2353942260881798e-15	7.167643096725403e-7	-1.5412944776599945e-21	5.852999426068115e-20	9.615171501735053e-12	2.5150705625522253e-11	1.4636925961632356e-10
11400000	0.004999632856939902	1.1640810246491417e-49	7.428432485281471e-66	8.67033707640922e-9	1.2353942260881798e-15	7.167643096725403e-7	-1.5412905904778253e-21	5.852999426068115e-20	9.615171501735053e-12	2.5150705625522253e-11	1.4636925961632356e-10
11500000	0.004999632856939902	1.1640810246491417e-49	7.428432485281471e-66	8.67033707640922e-9	1.2353942260881798e-15	7.167643096725403e-7	-1.5412867032956561e-21	5.852999426068115e-20	9.615171501735053e-12	2.515070562552225e-11	1.4636925961632356e-10
11600000	0.004999632856939902	1.1640810246491417e-49	7.428432485281471e-66	8.67033707640922e-9	1.2353942260881798e-15	7.167643096725403e-7	-1.541282816113487e-21	5.852999426068115e-20	9.615171501735053e-12	2.515070562552225e-11	1.4636925961632356e-10
11700000	0.004999632856939902	1.1640810246491417e-49	7.428432485281471e-66	8.67033707640922e-9	1.2353942260881798e-15	7.167643096725402e-7	-1.5412789289313177e-21	5.852999426068115e-20	9.615171501735053e-12	2.515070562552225e-11	1.4636925961632356e-10
11800000	0.004999632856939902	1.1640810246491417e-49	7.428432485281472e-66	8.67033707640922e-9	1.2353942260881798e-15	7.167643096725402e-7	-1.5412750417491485e-21	5.852999426068115e-20	9.615171501735053e-12	2.515070562552225e-11	1.4636925961632356e-10
11900000	0.004999632856939902	1.1640810246491417e-49	7.428432485281472e-66	8.67033707640922e-9	1.2353942260881798e-15	7.167643096725402e-7	-1.5412711545669795e-21	5.852999426068114e-20	9.615171501735053e-12	2.515070562552225e-11	1.4636925961632356e-10
12000000	0.004999632856939902	1.1640810246491419e-49	7.428432485281472e-66	8.67033707640922e-9	1.2353942260881798e-15	7.167643096725402e-7	-1.5412672673848104e-21	5.852999426068114e-20	9.615171501735053e-12	2.515070562552225e-11	1.4636925961632356e-10
12100000	0.004999632856939902	1.1640810246491419e-49	7.428432485281472e-66	8.67033707640922e-9	1.2353942260881798e-15	7.167643096725402e-7	-1.5412633802026412e-21	5.852999426068114e-20	9.615171501735053e-12	2.515070562552225e-11	1.4636925961632356e-10
12200000	0.004999632856939902	1.1640810246491419e-49	7.428432485281472e-66	8.67033707640922e-9	1.2353942260881798e-15	7.167643096725402e-7	-1.541259493020472e-21	5.852999426068114e-20	9.615171501735053e-12	2.515070562552225e-11	1.4636925961632356e-10
12300000	0.004999632856939902	1.1640810246491419e-49	7.428432485281472e-66	8.67033707640922e-9	1.2353942260881798e-15	7.167643096725402e-7	-1.5412556058383028e-21	5.852999426068114e-20	9.615171501735053e-12	2.515070562552225e-11	1.4636925961632356e-10
12400000	0.004999632856939902	1.1640810246491419e-49	7.428432485281472e-66	8.67033707640922e-9	1.2353942260881798e-15	7.167643096725402e-7	-1.5412517186561336e-21	5.852999426068114e-20	9.615171501735053e-12	2.515070562552225e-11	1.4636925961632356e-10
12500000	0.004999632856939902	1.1640810246491419e-49	7.428432485281472e-66	8.67033707640922e-9	1.2353942260881798e-15	7.167643096725402e-7	-1.5412478314739644e-21	5.852999426068114e-20	9.615171501735053e-12	2.515070562552225e-11	1.4636925961632356e-10
12600000	0.004999632856939902	1.1640810246491419e-49	7.428432485281472e-66	8.67033707640922e-9	1.2353942260881798e-15	7.167643096725402e-7	-1.5412439442917954e-21	5.852999426068114e-20	9.615171501735053e-12	2.515070562552225e-11	1.4636925961632356e-10
12700000	0.004999632856939902	1.1640810246491419e-49	7.428432485281472e-66	8.67033707640922e-9	1.2353942260881798e-15	7.167643096725402e-7	-1.5412400571096262e-21	5.852999426068114e-20	9.615171501735053e-12	2.515070562552225e-11	1.4636925961632356e-10
12800000	0.004999632856939902	1.1640810246491419e-49	7.428432485281472e-66	8.670337076409222e-9	1.2353942260881798e-15	7.167643096725402e-7	-1.541236169927457e-21	5.852999426068114e-20	9.615171501735053e-12	2.515070562552225e-11	1.4636925961632356e-10
12900000	0.004999632856939902	1.164081024649142e-49	7.428432485281472e-66	8.670337076409222e-9	1.23539422608818e-15	7.167643096725402e-7	-1.5412322827452879e-21	5.852999426068114e-20	9.615171501735053e-12	2.515070562552225e-11	1.4636925961632356e-10
13000000	0.004999632856939902	1.164081024649142e-49	7.428432485281472e-66	8.670337076409222e-9	1.23539422608818e-15	7.167643096725402e-7	-1.5412283955631187e-21	5.852999426068114e-20	9.615171501735053e-12	2.515070562552225e-11	1.4636925961632356e-10
13100000	0.004999632856939902	1.164081024649142e-49	7.428432485281472e-66	8.670337076409222e-9	1.23539422608818e-15	7.167643096725402e-7	-1.5412245083809495e-21	5.852999426068114e-20	9.615171501735053e-12	2.515070562552225e-11	1.4636925961632356e-10
13200000	0.004999632856939902	1.164081024649142e-49	7.428432485281472e-66	8.670337076409222e-9	1.23539422608818e-15	7.167643096725402e-7	-1.5412206211987803e-21	5.852999426068114e-20	9.615171501735053e-12	2.515070562552225e-11	1.4636925961632356e-10
13300000	0.004999632856939902	1.164081024649142e-49	7.428432485281472e-66	8.670337076409222e-9	1.23539422608818e-15	7.167643096725402e-7	-1.5412167340166113e-21	5.852999426068114e-20	9.615171501735053e-12	2.515070562552225e-11	1.4636925961632356e-10
13400000	0.004999632856939902	1.164081024649142e-49	7.428432485281472e-66	8.670337076409222e-9	1.23539422608818e-15	7.167643096725402e-7	-1.5412128468344421e-21	5.852999426068114e-20	9.615171501735053e-12	2.515070562552225e-11	1.4636925961632356e-10
13500000	0.004999632856939902	1.164081024649142e-49	7.428432485281472e-66	8.670337076409222e-9	1.23539422608818e-15	7.167643096725402e-7	-1.541208959652273e-21	5.852999426068114e-20	9.615171501735053e-12	2.515070562552225e-11	1.4636925961632356e-10
13600000	0.004999632856939902	1.164081024649142e-49	7.428432485281472e-66	8.670337076409222e-9	1.23539422608818e-15	7.167643096725402e-7	-1.5412050724701037e-21	5.852999426068114e-20	9.615171501735053e-12	2.515070562552225e-11	1.4636925961632356e-10
13700000	0.004999632856939902	1.164081024649142e-49	7.428432485281472e-66	8.670337076409222e-9	1.23539422608818e-15	7.167643096725402e-7	-1.5412011852879345e-21	5.852999426068114e-20	9.615171501735053e-12	2.515070562552225e-11	1.4636925961632356e-10
13800000	0.004999632856939902	1.1640810246491423e-49	7.428432485281472e-66	8.670337076409222e-9	1.23539422608818e-15	7.167643096725402e-7	-1.5411972981057654e-21	5.852999426068114e-20	9.615171501735053e-12	2.515070562552225e-11	1.4636925961632356e-10
13900000	0.004999632856939902	1.1640810246491423e-49	7.428432485281473e-66	8.670337076409222e-9	1.23539422608818e-15	7.167643096725402e-7	-1.5411934109235962e-21	5.852999426068114e-20	9.615171501735053e-12	2.515070562552225e-11	1.4636925961632356e-10
14000000	0.004999632856939902	1.1640810246491423e-49	7.428432485281473e-66	8.670337076409222e-9	1.23539422608818e-15	7.167643096725402e-7	-1.541189523741427e-21	5.852999426068114e-20	9.615171501735053e-12	2.5150705625522246e-11	1.4636925961632356e-10
14100000	0.004999632856939902	1.1640810246491423e-49	7.428432485281473e-66	8.670337076409222e-9	1.23539422608818e-15	7.167643096725402e-7	-1.541185636559258e-21	5.852999426068114e-20	9.615171501735053e-12	2.5150705625522246e-11	1.4636925961632356e-10
14200000	0.004999632856939902	1.1640810246491423e-49	7.428432485281473e-66	8.670337076409222e-9	1.23539422608818e-15	7.167643096725402e-7	-1.5411817493770888e-21	5.852999426068114e-20	9.615171501735053e-12	2.5150705625522246e-11	1.4636925961632356e-10
14300000	0.004999632856939902	1.1640810246491423e-49	7.428432485281473e-66	8.670337076409222e-9	1.23539422608818e-15	7.167643096725402e-7	-1.5411778621949196e-21	5.852999426068114e-20	9.615171501735053e-12	2.5150705625522246e-11	1.4636925961632356e-10
14400000	0.004999632856939902	1.1640810246491423e-49	7.428432485281473e-66	8.670337076409222e-9	1.23539422608818e-15	7.167643096725402e-7	-1.5411739750127504e-21	5.852999426068114e-20	9.615171501735053e-12	2.5150705625522246e-11	1.4636925961632356e-10
14500000	0.004999632856939902	1.1640810246491423e-49	7.428432485281473e-66	8.670337076409222e-9	1.23539422608818e-15	7.167643096725402e-7	-1.5411700878305812e-21	5.852999426068114e-20	9.615171501735053e-12	2.5150705625522246e-11	1.4636925961632356e-10
14600000	0.004999632856939902	1.1640810246491423e-49	7.428432485281473e-66	8.670337076409222e-9	1.23539422608818e-15	7.167643096725402e-7	-1.541166200648412e-21	5.852999426068114e-20	9.615171501735053e-12	2.5150705625522246e-11	1.4636925961632356e-10
14700000	0.004999632856939902	1.1640810246491425e-49	7.428432485281473e-66	8.670337076409222e-9	1.23539422608818e-15	7.167643096725402e-7	-1.5411623134662429e-21	5.852999426068114e-20	9.615171501735053e-12	2.5150705625522246e-11	1.4636925961632356e-10
14800000	0.004999632856939902	1.1640810246491425e-49	7.428432485281473e-66	8.670337076409222e-9	1.23539422608818e-15	7.167643096725402e-7	-1.5411584262840739e-21	5.852999426068114e-20	9.615171501735053e-12	2.5150705625522246e-11	1.4636925961632356e-10
14900000	0.004999632856939902	1.1640810246491425e-49	7.428432485281473e-66	8.670337076409222e-9	1.23539422608818e-15	7.167643096725402e-7	-1.5411545391019047e-21	5.852999426068114e-20	9.615171501735053e-12	2.5150705625522246e-11	1.4636925961632356e-10
15000000	0.004999632856939902	1.1640810246491425e-49	7.428432485281473e-66	8.670337076409222e-9	1.23539422608818e-15	7.167643096725402e-7	-1.5411506519197355e-21	5.852999426068114e-20	9.615171501735053e-12	2.5150705625522246e-11	1.4636925961632356e-10
15100000	0.004999632856939902	1.1640810246491425e-49	7.428432485281473e-66	8.670337076409222e-9	1.23539422608818e-15	7.167643096725402e-7	-1.5411467647375663e-21	5.852999426068114e-20	9.615171501735053e-12	2.5150705625522246e-11	1.4636925961632356e-10
15200000	0.004999632856939902	1.1640810246491425e-49	7.428432485281473e-66	8.670337076409222e-9	1.23539422608818e-15	7.167643096725402e-7	-1.5411428775553971e-21	5.852999426068114e-20	9.615171501735053e-12	2.5150705625522246e-11	1.4636925961632356e-10
15300000	0.004999632856939902	1.1640810246491425e-49	7.428432485281473e-66	8.670337076409222e-9	1.23539422608818e-15	7.167643096725402e-7	-1.541138990373228e-21	5.852999426068114e-20	9.615171501735053e-12	2.5150705625522246e-11	1.4636925961632356e-10
15400000	0.004999632856939902	1.1640810246491425e-49	7.428432485281473e-66	8.670337076409222e-9	1.23539422608818e-15	7.167643096725402e-7	-1.5411351031910587e-21	5.852999426068114e-20	9.615171501735053e-12	2.5150705625522246e-11	1.4636925961632356e-10
15500000	0.004999632856939902	1.1640810246491425e-49	7.428432485281473e-66	8.670337076409222e-9	1.23539422608818e-15	7.167643096725402e-7	-1.5411312160088895e-21	5.852999426068114e-20	9.615171501735053e-12	2.5150705625522246e-11	1.4636925961632356e-10
15600000	0.004999632856939902	1.1640810246491425e-49	7.428432485281473e-66	8.670337076409222e-9	1.23539422608818e-15	7.167643096725402e-7	-1.5411273288267205e-21	5.852999426068114e-20	9.615171501735053e-12	2.5150705625522246e-11	1.4636925961632356e-10
15700000	0.004999632856939902	1.1640810246491425e-49	7.428432485281473e-66	8.670337076409222e-9	1.23539422608818e-15	7.167643096725402e-7	-1.5411234416445514e-21	5.852999426068114e-20	9.615171501735053e-12	2.5150705625522246e-11	1.4636925961632356e-10
15800000	0.004999632856939902	1.1640810246491425e-49	7.428432485281473e-66	8.670337076409222e-9	1.23539422608818e-15	7.167643096725402e-7	-1.5411195544623822e-21	5.852999426068114e-20	9.615171501735053e-12	2.5150705625522246e-11	1.4636925961632356e-10
15900000	0.004999632856939902	1.1640810246491425e-49	7.428432485281473e-66	8.670337076409222e-9	1.23539422608818e-15	7.167643096725402e-7	-1.541115667280213e-21	5.852999426068114e-20	9.615171501735053e-12	2.5150705625522246e-11	1.4636925961632356e-10
16000000	0.004999632856939902	1.1640810246491427e-49	7.428432485281473e-66	8.670337076409222e-9	1.23539422608818e-15	7.167643096725402e-7	-1.5411117800980438e-21	5.852999426068114e-20	9.615171501735053e-12	2.5150705625522246e-11	1.4636925961632356e-10
16100000	0.004999632856939902	1.1640810246491427e-49	7.428432485281473e-66	8.670337076409222e-9	1.23539422608818e-15	7.167643096725402e-7	-1.5411078929158746e-21	5.852999426068114e-20	9.615171501735053e-12	2.5150705625522246e-11	1.4636925961632356e-10
16200000	0.004999632856939902	1.1640810246491427e-49	7.428432485281473e-66	8.670337076409222e-9	1.23539422608818e-15	7.167643096725402e-7	-1.5411040057337054e-21	5.852999426068114e-20	9.615171501735053e-12	2.5150705625522246e-11	1.4636925961632356e-10
16300000	0.004999632856939902	1.1640810246491427e-49	7.428432485281473e-66	8.670337076409222e-9	1.23539422608818e-15	7.167643096725402e-7	-1.5411001185515362e-21	5.852999426068114e-20	9.615171501735053e-12	2.5150705625522246e-11	1.4636925961632356e-10
16400000	0.004999632856939902	1.1640810246491427e-49	7.428432485281473e-66	8.670337076409222e-9	1.23539422608818e-15	7.167643096725402e-7	-1.5410962313693672e-21	5.852999426068114e-20	9.615171501735053e-12	2.5150705625522246e-11	1.4636925961632356e-10
16500000	0.004999632856939902	1.1640810246491427e-49	7.428432485281473e-66	8.670337076409222e-9	1.23539422608818e-15	7.167643096725402e-7	-1.541092344187198e-21	5.852999426068114e-20	9.615171501735053e-12	2.5150705625522246e-11	1.4636925961632356e-10
16600000	0.004999632856939902	1.1640810246491427e-49	7.428432485281473e-66	8.670337076409222e-9	1.23539422608818e-15	7.167643096725402e-7	-1.5410884570050289e-21	5.852999426068114e-20	9.615171501735053e-12	2.5150705625522246e-11	1.4636925961632356e-10
16700000	0.004999632856939902	1.1640810246491427e-49	7.428432485281473e-66	8.670337076409222e-9	1.23539422608818e-15	7.167643096725402e-7	-1.5410845698228597e-21	5.852999426068114e-20	9.615171501735053e-12	2.5150705625522246e-11	1.4636925961632356e-10
16800000	0.004999632856939902	1.1640810246491427e-49	7.428432485281473e-66	8.670337076409222e-9	1.23539422608818e-15	7.167643096725402e-7	-1.5410806826406905e-21	5.852999426068114e-20	9.615171501735053e-12	2.5150705625522246e-11	1.4636925961632356e-10
16900000	0.004999632856939902	1.1640810246491427e-49	7.428432485281473e-66	8.670337076409222e-9	1.23539422608818e-15	7.167643096725402e-7	-1.5410767954585213e-21	5.852999426068114e-20	9.615171501735053e-12	2.5150705625522246e-11	1.4636925961632356e-10
17000000	0.004999632856939902	1.1640810246491427e-49	7.428432485281473e-66	8.670337076409222e-9	1.23539422608818e-15	7.167643096725402e-7	-1.5410729082763521e-21	5.852999426068114e-20	9.615171501735053e-12	2.5150705625522246e-11	1.4636925961632356e-10
17100000	0.004999632856939902	1.1640810246491427e-49	7.428432485281473e-66	8.670337076409222e-9	1.23539422608818e-15	7.167643096725402e-7	-1.541069021094183e-21	5.852999426068114e-20	9.615171501735053e-12	2.5150705625522246e-11	1.4636925961632356e-10
17200000	0.004999632856939902	1.1640810246491427e-49	7.428432485281473e-66	8.670337076409222e-9	1.23539422608818e-15	7.167643096725402e-7	-1.541065133912014e-21	5.852999426068114e-20	9.615171501735053e-12	2.5150705625522246e-11	1.4636925961632356e-10
17300000	0.004999632856939902	1.1640810246491427e-49	7.428432485281473e-66	8.670337076409222e-9	1.23539422608818e-15	7.167643096725402e-7	-1.5410612467298447e-21	5.852999426068114e-20	9.615171501735053e-12	2.5150705625522246e-11	1.4636925961632356e-10
17400000	0.004999632856939902	1.1640810246491427e-49	7.428432485281473e-66	8.670337076409222e-9	1.23539422608818e-15	7.167643096725402e-7	-1.5410573595476755e-21	5.852999426068114e-20	9.615171501735053e-12	2.5150705625522246e-11	1.4636925961632356e-10
17500000	0.004999632856939902	1.1640810246491427e-49	7.428432485281473e-66	8.670337076409222e-9	1.23539422608818e-15	7.167643096725402e-7	-1.5410534723655064e-21	5.852999426068114e-20	9.615171501735053e-12	2.5150705625522246e-11	1.4636925961632356e-10
17600000	0.004999632856939902	1.1640810246491427e-49	7.428432485281473e-66	8.670337076409222e-9	1.23539422608818e-15	7.167643096725402e-7	-1.5410495851833372e-21	5.852999426068114e-20	9.615171501735053e-12	2.5150705625522246e-11	1.4636925961632356e-10
17700000	0.004999632856939902	1.1640810246491427e-49	7.428432485281473e-66	8.670337076409222e-9	1.23539422608818e-15	7.167643096725402e-7	-1.541045698001168e-21	5.852999426068114e-20	9.615171501735053e-12	2.5150705625522246e-11	1.4636925961632356e-10
17800000	0.004999632856939902	1.1640810246491427e-49	7.428432485281473e-66	8.670337076409222e-9	1.23539422608818e-15	7.167643096725402e-7	-1.5410418108189988e-21	5.852999426068114e-20	9.615171501735053e-12	2.5150705625522246e-11	1.4636925961632356e-10
17900000	0.004999632856939902	1.1640810246491427e-49	7.428432485281473e-66	8.670337076409222e-9	1.23539422608818e-15	7.167643096725402e-7	-1.5410379236368298e-21	5.852999426068114e-20	9.615171501735053e-12	2.5150705625522246e-11	1.4636925961632356e-10
18000000	0.004999632856939902	1.1640810246491427e-49	7.428432485281473e-66	8.670337076409222e-9	1.23539422608818e-15	7.167643096725402e-7	-1.5410340364546606e-21	5.852999426068114e-20	9.615171501735053e-12	2.5150705625522246e-11	1.4636925961632356e-10
18100000	0.004999632856939902	1.1640810246491427e-49	7.428432485281473e-66	8.670337076409222e-9	1.23539422608818e-15	7.167643096725402e-7	-1.5410301492724914e-21	5.852999426068114e-20	9.615171501735053e-12	2.5150705625522246e-11	1.4636925961632356e-10
18200000	0.004999632856939902	1.1640810246491427e-49	7.428432485281473e-66	8.670337076409222e-9	1.23539422608818e-15	7.167643096725402e-7	-1.5410262620903222e-21	5.852999426068114e-20	9.615171501735053e-12	2.5150705625522246e-11	1.4636925961632356e-10
18300000	0.004999632856939902	1.1640810246491427e-49	7.428432485281473e-66	8.670337076409222e-9	1.23539422608818e-15	7.167643096725402e-7	-1.541022374908153e-21	5.852999426068114e-20	9.615171501735053e-12	2.5150705625522246e-11	1.4636925961632356e-10
18400000	0.004999632856939902	1.1640810246491427e-49	7.428432485281473e-66	8.670337076409222e-9	1.23539422608818e-15	7.167643096725402e-7	-1.5410184877259839e-21	5.852999426068114e-20	9.615171501735053e-12	2.5150705625522246e-11	1.4636925961632356e-10
18500000	0.004999632856939902	1.1640810246491427e-49	7.428432485281473e-66	8.670337076409222e-9	1.23539422608818e-15	7.167643096725402e-7	-1.5410146005438147e-21	5.852999426068114e-20	9.615171501735053e-12	2.5150705625522246e-11	1.4636925961632356e-10
18600000	0.004999632856939902	1.1640810246491427e-49	7.428432485281473e-66	8.670337076409222e-9	1.23539422608818e-15	7.167643096725402e-7	-1.5410107133616455e-21	5.852999426068114e-20	9.615171501735053e-12	2.5150705625522246e-11	1.4636925961632356e-10
18700000	0.004999632856939902	1.1640810246491427e-49	7.428432485281473e-66	8.670337076409222e-9	1.23539422608818e-15	7.167643096725402e-7	-1.5410068261794765e-21	5.852999426068114e-20	9.615171501735053e-12	2.5150705625522246e-11	1.4636925961632356e-10
18800000	0.004999632856939902	1.1640810246491427e-49	7.428432485281474e-66	8.670337076409222e-9	1.23539422608818e-15	7.167643096725402e-7	-1.5410029389973073e-21	5.852999426068114e-20	9.615171501735053e-12	2.5150705625522246e-11	1.4636925961632356e-10
18900000	0.004999632856939902	1.1640810246491427e-49	7.428432485281474e-66	8.670337076409222e-9	1.23539422608818e-15	7.167643096725402e-7	-1.5409990518151381e-21	5.852999426068114e-20	9.615171501735053e-12	2.5150705625522246e-11	1.4636925961632356e-10
19000000	0.004999632856939902	1.1640810246491427e-49	7.428432485281474e-66	8.670337076409222e-9	1.23539422608818e-15	7.167643096725402e-7	-1.540995164632969e-21	5.852999426068114e-20	9.615171501735053e-12	2.5150705625522246e-11	1.4636925961632356e-10
19100000	0.004999632856939902	1.1640810246491427e-49	7.428432485281474e-66	8.670337076409222e-9	1.23539422608818e-15	7.167643096725402e-7	-1.5409912774507997e-21	5.852999426068114e-20	9.615171501735053e-12	2.5150705625522246e-11	1.4636925961632356e-10
19200000	0.004999632856939902	1.1640810246491427e-49	7.428432485281474e-66	8.670337076409222e-9	1.23539422608818e-15	7.167643096725402e-7	-1.5409873902686305e-21	5.852999426068114e-20	9.615171501735053e-12	2.5150705625522246e-11	1.4636925961632356e-10
19300000	0.004999632856939902	1.1640810246491427e-49	7.428432485281474e-66	8.670337076409222e-9	1.23539422608818e-15	7.167643096725402e-7	-1.5409835030864614e-21	5.852999426068114e-20	9.615171501735053e-12	2.5150705625522246e-11	1.4636925961632356e-10
19400000	0.004999632856939902	1.1640810246491427e-49	7.428432485281474e-66	8.670337076409222e-9	1.23539422608818e-15	7.167643096725402e-7	-1.5409796159042922e-21	5.852999426068114e-20	9.615171501735053e-12	2.5150705625522246e-11	1.4636925961632356e-10
19500000	0.004999632856939902	1.1640810246491427e-49	7.428432485281474e-66	8.670337076409222e-9	1.23539422608818e-15	7.167643096725402e-7	-1.5409757287221232e-21	5.852999426068114e-20	9.615171501735053e-12	2.5150705625522246e-11	1.4636925961632356e-10
19600000	0.004999632856939902	1.1640810246491427e-49	7.428432485281474e-66	8.670337076409222e-9	1.23539422608818e-15	7.167643096725402e-7	-1.540971841539954e-21	5.852999426068114e-20	9.615171501735053e-12	2.5150705625522246e-11	1.4636925961632356e-10
19700000	0.004999632856939902	1.1640810246491427e-49	7.428432485281474e-66	8.670337076409222e-9	1.23539422608818e-15	7.167643096725402e-7	-1.5409679543577848e-21	5.852999426068114e-20	9.615171501735053e-12	2.5150705625522246e-11	1.4636925961632356e-10
19800000	0.004999632856939902	1.1640810246491427e-49	7.428432485281474e-66	8.670337076409222e-9	1.23539422608818e-15	7.167643096725402e-7	-1.5409640671756156e-21	5.852999426068114e-20	9.615171501735053e-12	2.5150705625522246e-11	1.4636925961632356e-10
19900000	0.004999632856939902	1.1640810246491427e-49	7.428432485281474e-66	8.670337076409222e-9	1.23539422608818e-15	7.167643096725402e-7	-1.5409601799934464e-21	5.852999426068114e-20	9.615171501735053e-12	2.5150705625522246e-11	1.4636925961632356e-10
20000000	0.004999632856939902	1.1640810246491427e-49	7.428432485281474e-66	8.670337076409222e-9	1.23539422608818e-15	7.167643096725402e-7	-1.5409562928112772e-21	5.852999426068114e-20	9.615171501735053e-12	2.5150705625522246e-11	1.4636925961632356e-10
20100000	0.004999632856939902	1.1640810246491427e-49	7.428432485281474e-66	8.670337076409222e-9	1.23539422608818e-15	7.167643096725402e-7	-1.540952405629108e-21	5.852999426068114e-20	9.615171501735053e-12	2.5150705625522246e-11	1.4636925961632356e-10
20200000	0.004999632856939902	1.1640810246491427e-49	7.428432485281474e-66	8.670337076409222e-9	1.23539422608818e-15	7.167643096725402e-7	-1.540948518446939e-21	5.852999426068114e-20	9.615171501735053e-12	2.5150705625522246e-11	1.4636925961632356e-10
20300000	0.004999632856939902	1.1640810246491427e-49	7.428432485281474e-66	8.670337076409222e-9	1.23539422608818e-15	7.167643096725402e-7	-1.5409446312647699e-21	5.852999426068114e-20	9.615171501735053e-12	2.5150705625522246e-11	1.4636925961632356e-10
20400000	0.004999632856939902	1.1640810246491427e-49	7.428432485281474e-66	8.670337076409222e-9	1.23539422608818e-15	7.167643096725402e-7	-1.5409407440826007e-21	5.852999426068114e-20	9.615171501735053e-12	2.5150705625522246e-11	1.4636925961632356e-10
20500000	0.004999632856939902	1.1640810246491427e-49	7.428432485281474e-66	8.670337076409222e-9	1.23539422608818e-15	7.167643096725402e-7	-1.5409368569004315e-21	5.852999426068114e-20	9.615171501735053e-12	2.5150705625522246e-11	1.4636925961632356e-10
20600000	0.004999632856939902	1.1640810246491427e-49	7.428432485281474e-66	8.670337076409222e-9	1.23539422608818e-15	7.167643096725402e-7	-1.5409329697182623e-21	5.852999426068114e-20	9.615171501735053e-12	2.5150705625522246e-11	1.4636925961632356e-10
20700000	0.004999632856939902	1.1640810246491427e-49	7.428432485281474e-66	8.670337076409222e-9	1.23539422608818e-15	7.167643096725402e-7	-1.5409290825360931e-21	5.852999426068114e-20	9.615171501735053e-12	2.5150705625522246e-11	1.4636925961632356e-10
20800000	0.004999632856939902	1.1640810246491427e-49	7.428432485281474e-66	8.670337076409222e-9	1.23539422608818e-15	7.167643096725402e-7	-1.540925195353924e-21	5.852999426068114e-20	9.615171501735053e-12	2.5150705625522246e-11	1.4636925961632356e-10
20900000	0.004999632856939902	1.1640810246491427e-49	7.428432485281474e-66	8.670337076409222e-9	1.23539422608818e-15	7.167643096725402e-7	-1.5409213081717547e-21	5.852999426068114e-20	9.615171501735053e-12	2.515070562552225e-11	1.4636925961632356e-10
21000000	0.004999632856939902	1.1640810246491427e-49	7.428432485281474e-66	8.670337076409222e-9	1.23539422608818e-15	7.167643096725402e-7	-1.5409174209895857e-21	5.852999426068114e-20	9.615171501735053e-12	2.515070562552225e-11	1.4636925961632356e-10
21100000	0.004999632856939902	1.1640810246491427e-49	7.428432485281474e-66	8.670337076409222e-9	1.23539422608818e-15	7.167643096725402e-7	-1.5409135338074165e-21	5.852999426068114e-20	9.615171501735053e-12	2.515070562552225e-11	1.4636925961632356e-10
21200000	0.004999632856939902	1.1640810246491427e-49	7.428432485281474e-66	8.670337076409222e-9	1.23539422608818e-15	7.167643096725402e-7	-1.5409096466252474e-21	5.852999426068114e-20	9.615171501735053e-12	2.515070562552225e-11	1.4636925961632356e-10
21300000	0.004999632856939902	1.1640810246491427e-49	7.428432485281474e-66	8.670337076409222e-9	1.23539422608818e-15	7.167643096725402e-7	-1.5409057594430782e-21	5.852999426068114e-20	9.615171501735053e-12	2.515070562552225e-11	1.4636925961632356e-10
21400000	0.004999632856939902	1.1640810246491427e-49	7.428432485281474e-66	8.670337076409222e-9	1.23539422608818e-15	7.167643096725402e-7	-1.540901872260909e-21	5.852999426068114e-20	9.615171501735053e-12	2.515070562552225e-11	1.4636925961632356e-10
21500000	0.004999632856939902	1.1640810246491427e-49	7.428432485281474e-66	8.670337076409222e-9	1.23539422608818e-15	7.167643096725402e-7	-1.5408979850787398e-21	5.852999426068114e-20	9.615171501735053e-12	2.515070562552225e-11	1.4636925961632356e-10
21600000	0.004999632856939902	1.1640810246491427e-49	7.428432485281474e-66	8.670337076409222e-9	1.23539422608818e-15	7.167643096725402e-7	-1.5408940978965706e-21	5.852999426068114e-20	9.615171501735053e-12	2.515070562552225e-11	1.4636925961632356e-10
21700000	0.004999632856939902	1.1640810246491427e-49	7.428432485281474e-66	8.670337076409222e-9	1.23539422608818e-15	7.167643096725402e-7	-1.5408902107144014e-21	5.852999426068114e-20	9.615171501735053e-12	2.515070562552225e-11	1.4636925961632356e-10
21800000	0.004999632856939902	1.1640810246491427e-49	7.428432485281474e-66	8.670337076409222e-9	1.23539422608818e-15	7.167643096725402e-7	-1.5408863235322324e-21	5.852999426068114e-20	9.615171501735053e-12	2.515070562552225e-11	1.4636925961632356e-10
21900000	0.004999632856939902	1.1640810246491425e-49	7.428432485281474e-66	8.670337076409222e-9	1.23539422608818e-15	7.167643096725402e-7	-1.5408824363500632e-21	5.852999426068115e-20	9.615171501735053e-12	2.515070562552225e-11	1.4636925961632356e-10
22000000	0.004999632856939902	1.1640810246491425e-49	7.428432485281474e-66	8.670337076409222e-9	1.23539422608818e-15	7.167643096725403e-7	-1.540878549167894e-21	5.852999426068115e-20	9.615171501735053e-12	2.515070562552225e-11	1.4636925961632356e-10
22100000	0.004999632856939902	1.1640810246491425e-49	7.428432485281474e-66	8.670337076409222e-9	1.23539422608818e-15	7.167643096725403e-7	-1.5408746619857249e-21	5.852999426068115e-20	9.615171501735053e-12	2.515070562552225e-11	1.4636925961632356e-10
22200000	0.004999632856939902	1.1640810246491425e-49	7.428432485281474e-66	8.670337076409222e-9	1.23539422608818e-15	7.167643096725403e-7	-1.5408707748035557e-21	5.852999426068115e-20	9.615171501735053e-12	2.515070562552225e-11	1.4636925961632356e-10
22300000	0.004999632856939902	1.1640810246491425e-49	7.428432485281474e-66	8.670337076409222e-9	1.23539422608818e-15	7.167643096725403e-7	-1.5408668876213865e-21	5.852999426068115e-20	9.615171501735053e-12	2.515070562552225e-11	1.4636925961632356e-10
22400000	0.004999632856939902	1.1640810246491425e-49	7.428432485281474e-66	8.670337076409222e-9	1.23539422608818e-15	7.167643096725403e-7	-1.5408630004392173e-21	5.852999426068115e-20	9.615171501735053e-12	2.515070562552225e-11	1.4636925961632356e-10
22500000	0.004999632856939902	1.1640810246491425e-49	7.428432485281474e-66	8.670337076409222e-9	1.23539422608818e-15	7.167643096725403e-7	-1.5408591132570483e-21	5.852999426068115e-20	9.615171501735053e-12	2.515070562552225e-11	1.4636925961632356e-10
22600000	0.004999632856939902	1.1640810246491425e-49	7.428432485281474e-66	8.670337076409222e-9	1.23539422608818e-15	7.167643096725403e-7	-1.5408552260748791e-21	5.852999426068115e-20	9.615171501735053e-12	2.515070562552225e-11	1.4636925961632356e-10
22700000	0.004999632856939902	1.1640810246491425e-49	7.428432485281474e-66	8.670337076409222e-9	1.23539422608818e-15	7.167643096725403e-7	-1.54085133889271e-21	5.852999426068115e-20	9.615171501735053e-12	2.515070562552225e-11	1.4636925961632356e-10
22800000	0.004999632856939902	1.1640810246491425e-49	7.428432485281474e-66	8.670337076409222e-9	1.23539422608818e-15	7.167643096725403e-7	-1.5408474517105407e-21	5.852999426068115e-20	9.615171501735053e-12	2.515070562552225e-11	1.4636925961632356e-10
22900000	0.004999632856939902	1.1640810246491425e-49	7.428432485281474e-66	8.670337076409222e-9	1.23539422608818e-15	7.167643096725403e-7	-1.5408435645283715e-21	5.852999426068115e-20	9.615171501735053e-12	2.515070562552225e-11	1.4636925961632356e-10
23000000	0.004999632856939902	1.1640810246491425e-49	7.428432485281474e-66	8.670337076409222e-9	1.23539422608818e-15	7.167643096725403e-7	-1.5408396773462024e-21	5.852999426068115e-20	9.615171501735053e-12	2.515070562552225e-11	1.4636925961632356e-10
23100000	0.004999632856939902	1.1640810246491425e-49	7.428432485281474e-66	8.670337076409222e-9	1.23539422608818e-15	7.167643096725403e-7	-1.5408357901640332e-21	5.852999426068115e-20	9.615171501735053e-12	2.515070562552225e-11	1.4636925961632356e-10
23200000	0.004999632856939902	1.1640810246491425e-49	7.428432485281474e-66	8.670337076409222e-9	1.23539422608818e-15	7.167643096725403e-7	-1.540831902981864e-21	5.852999426068115e-20	9.615171501735053e-12	2.515070562552225e-11	1.4636925961632356e-10
23300000	0.004999632856939902	1.1640810246491425e-49	7.428432485281474e-66	8.670337076409222e-9	1.23539422608818e-15	7.167643096725403e-7	-1.540828015799695e-21	5.852999426068115e-20	9.615171501735053e-12	2.515070562552225e-11	1.4636925961632356e-10
23400000	0.004999632856939902	1.1640810246491425e-49	7.428432485281474e-66	8.670337076409222e-9	1.23539422608818e-15	7.167643096725403e-7	-1.5408241286175258e-21	5.852999426068115e-20	9.615171501735053e-12	2.515070562552225e-11	1.4636925961632356e-10
23500000	0.004999632856939902	1.1640810246491425e-49	7.428432485281474e-66	8.670337076409222e-9	1.23539422608818e-15	7.167643096725403e-7	-1.5408202414353566e-21	5.852999426068115e-20	9.615171501735053e-12	2.515070562552225e-11	1.4636925961632356e-10
23600000	0.004999632856939902	1.1640810246491425e-49	7.428432485281474e-66	8.670337076409222e-9	1.23539422608818e-15	7.167643096725403e-7	-1.5408163542531874e-21	5.852999426068115e-20	9.615171501735053e-12	2.5150705625522253e-11	1.4636925961632356e-10
23700000	0.004999632856939902	1.1640810246491425e-49	7.428432485281474e-66	8.670337076409222e-9	1.23539422608818e-15	7.167643096725403e-7	-1.5408124670710182e-21	5.852999426068115e-20	9.615171501735053e-12	2.5150705625522253e-11	1.4636925961632356e-10
23800000	0.004999632856939902	1.1640810246491425e-49	7.428432485281474e-66	8.670337076409222e-9	1.23539422608818e-15	7.167643096725403e-7	-1.540808579888849e-21	5.852999426068115e-20	9.615171501735053e-12	2.5150705625522253e-11	1.4636925961632356e-10
23900000	0.004999632856939902	1.1640810246491425e-49	7.428432485281474e-66	8.670337076409222e-9	1.23539422608818e-15	7.167643096725403e-7	-1.5408046927066799e-21	5.852999426068115e-20	9.615171501735053e-12	2.5150705625522253e-11	1.4636925961632356e-10
24000000	0.004999632856939902	1.1640810246491425e-49	7.428432485281474e-66	8.670337076409222e-9	1.23539422608818e-15	7.167643096725403e-7	-1.5408008055245107e-21	5.852999426068115e-20	9.615171501735053e-12	2.5150705625522253e-11	1.4636925961632356e-10
24100000	0.004999632856939902	1.1640810246491425e-49	7.428432485281474e-66	8.670337076409222e-9	1.23539422608818e-15	7.167643096725403e-7	-1.5407969183423417e-21	5.852999426068115e-20	9.615171501735053e-12	2.5150705625522253e-11	1.4636925961632356e-10
24200000	0.004999632856939902	1.1640810246491425e-49	7.428432485281474e-66	8.670337076409222e-9	1.23539422608818e-15	7.167643096725403e-7	-1.5407930311601725e-21	5.852999426068115e-20	9.615171501735053e-12	2.5150705625522253e-11	1.4636925961632356e-10
24300000	0.004999632856939902	1.1640810246491425e-49	7.428432485281474e-66	8.670337076409222e-9	1.23539422608818e-15	7.167643096725403e-7	-1.5407891439780033e-21	5.852999426068115e-20	9.615171501735053e-12	2.5150705625522253e-11	1.4636925961632356e-10
24400000	0.004999632856939902	1.1640810246491425e-49	7.428432485281474e-66	8.670337076409222e-9	1.23539422608818e-15	7.167643096725403e-7	-1.5407852567958341e-21	5.852999426068115e-20	9.615171501735053e-12	2.5150705625522253e-11	1.4636925961632356e-10
24500000	0.004999632856939902	1.1640810246491425e-49	7.428432485281474e-66	8.670337076409222e-9	1.23539422608818e-15	7.167643096725403e-7	-1.540781369613665e-21	5.852999426068115e-20	9.615171501735053e-12	2.5150705625522253e-11	1.4636925961632356e-10
24600000	0.004999632856939902	1.1640810246491425e-49	7.428432485281474e-66	8.670337076409222e-9	1.23539422608818e-15	7.167643096725403e-7	-1.5407774824314957e-21	5.852999426068115e-20	9.615171501735053e-12	2.5150705625522253e-11	1.4636925961632356e-10
24700000	0.004999632856939902	1.1640810246491425e-49	7.428432485281474e-66	8.670337076409222e-9	1.23539422608818e-15	7.167643096725403e-7	-1.5407735952493265e-21	5.852999426068115e-20	9.615171501735053e-12	2.5150705625522253e-11	1.4636925961632356e-10
24800000	0.004999632856939902	1.1640810246491425e-49	7.428432485281474e-66	8.670337076409222e-9	1.23539422608818e-15	7.167643096725403e-7	-1.5407697080671575e-21	5.852999426068115e-20	9.615171501735053e-12	2.5150705625522253e-11	1.4636925961632356e-10
24900000	0.004999632856939902	1.1640810246491425e-49	7.428432485281474e-66	8.670337076409222e-9	1.23539422608818e-15	7.167643096725403e-7	-1.5407658208849884e-21	5.852999426068115e-20	9.615171501735053e-12	2.5150705625522253e-11	1.4636925961632356e-10
25000000	0.004999632856939902	1.1640810246491425e-49	7.428432485281474e-66	8.670337076409222e-9	1.23539422608818e-15	7.167643096725403e-7	-1.5407619337028192e-21	5.852999426068115e-20	9.615171501735053e-12	2.5150705625522253e-11	1.4636925961632356e-10
25100000	0.004999632856939902	1.1640810246491425e-49	7.428432485281474e-66	8.670337076409222e-9	1.23539422608818e-15	7.167643096725403e-7	-1.54075804652065e-21	5.852999426068115e-20	9.615171501735053e-12	2.5150705625522253e-11	1.4636925961632356e-10
25200000	0.004999632856939902	1.1640810246491425e-49	7.428432485281474e-66	8.670337076409222e-9	1.23539422608818e-15	7.167643096725403e-7	-1.5407541593384808e-21	5.852999426068115e-20	9.615171501735053e-12	2.5150705625522253e-11	1.4636925961632356e-10
25300000	0.004999632856939902	1.1640810246491425e-49	7.428432485281474e-66	8.670337076409222e-9	1.23539422608818e-15	7.167643096725403e-7	-1.5407502721563116e-21	5.852999426068115e-20	9.615171501735053e-12	2.5150705625522253e-11	1.4636925961632356e-10
25400000	0.004999632856939902	1.1640810246491425e-49	7.428432485281474e-66	8.670337076409222e-9	1.23539422608818e-15	7.167643096725403e-7	-1.5407463849741424e-21	5.852999426068115e-20	9.615171501735053e-12	2.5150705625522253e-11	1.4636925961632356e-10
25500000	0.004999632856939902	1.1640810246491425e-49	7.428432485281474e-66	8.670337076409222e-9	1.23539422608818e-15	7.167643096725403e-7	-1.5407424977919732e-21	5.852999426068115e-20	9.615171501735053e-12	2.5150705625522253e-11	1.4636925961632356e-10
25600000	0.004999632856939902	1.1640810246491425e-49	7.428432485281474e-66	8.670337076409222e-9	1.23539422608818e-15	7.167643096725403e-7	-1.5407386106098042e-21	5.852999426068115e-20	9.615171501735053e-12	2.5150705625522253e-11	1.4636925961632356e-10
25700000	0.004999632856939902	1.1640810246491425e-49	7.428432485281474e-66	8.670337076409222e-9	1.23539422608818e-15	7.167643096725403e-7	-1.540734723427635e-21	5.852999426068115e-20	9.615171501735053e-12	2.5150705625522253e-11	1.4636925961632356e-10
25800000	0.004999632856939902	1.1640810246491425e-49	7.428432485281474e-66	8.670337076409222e-9	1.23539422608818e-15	7.167643096725403e-7	-1.5407308362454659e-21	5.852999426068115e-20	9.615171501735053e-12	2.5150705625522253e-11	1.4636925961632356e-10
25900000	0.004999632856939902	1.1640810246491425e-49	7.428432485281474e-66	8.670337076409222e-9	1.23539422608818e-15	7.167643096725403e-7	-1.5407269490632967e-21	5.852999426068115e-20	9.615171501735053e-12	2.5150705625522253e-11	1.4636925961632356e-10
26000000	0.004999632856939902	1.1640810246491425e-49	7.428432485281474e-66	8.670337076409222e-9	1.23539422608818e-15	7.167643096725403e-7	-1.5407230618811275e-21	5.852999426068115e-20	9.615171501735053e-12	2.5150705625522253e-11	1.4636925961632356e-10
26100000	0.004999632856939902	1.1640810246491425e-49	7.428432485281474e-66	8.670337076409222e-9	1.23539422608818e-15	7.167643096725403e-7	-1.5407191746989583e-21	5.852999426068115e-20	9.615171501735053e-12	2.5150705625522253e-11	1.4636925961632356e-10
26200000	0.004999632856939902	1.1640810246491425e-49	7.428432485281474e-66	8.670337076409222e-9	1.23539422608818e-15	7.167643096725403e-7	-1.5407152875167891e-21	5.852999426068115e-20	9.615171501735053e-12	2.5150705625522253e-11	1.4636925961632356e-10
26300000	0.004999632856939902	1.1640810246491425e-49	7.428432485281474e-66	8.670337076409222e-9	1.23539422608818e-15	7.167643096725403e-7	-1.54071140033462e-21	5.852999426068115e-20	9.615171501735053e-12	2.5150705625522253e-11	1.4636925961632356e-10
26400000	0.004999632856939902	1.1640810246491425e-49	7.428432485281474e-66	8.670337076409222e-9	1.23539422608818e-15	7.167643096725403e-7	-1.540707513152451e-21	5.852999426068115e-20	9.615171501735053e-12	2.5150705625522253e-11	1.4636925961632356e-10
26500000	0.004999632856939902	1.1640810246491425e-49	7.428432485281474e-66	8.670337076409222e-9	1.23539422608818e-15	7.167643096725403e-7	-1.5407036259702817e-21	5.852999426068115e-20	9.615171501735053e-12	2.5150705625522253e-11	1.4636925961632356e-10
26600000	0.004999632856939902	1.1640810246491425e-49	7.428432485281474e-66	8.670337076409222e-9	1.23539422608818e-15	7.167643096725403e-7	-1.5406997387881125e-21	5.852999426068115e-20	9.615171501735053e-12	2.5150705625522253e-11	1.4636925961632356e-10
26700000	0.004999632856939902	1.1640810246491425e-49	7.428432485281474e-66	8.670337076409222e-9	1.23539422608818e-15	7.167643096725403e-7	-1.5406958516059434e-21	5.852999426068115e-20	9.615171501735053e-12	2.5150705625522253e-11	1.4636925961632356e-10
26800000	0.004999632856939902	1.1640810246491425e-49	7.428432485281474e-66	8.670337076409222e-9	1.23539422608818e-15	7.167643096725403e-7	-1.5406919644237742e-21	5.852999426068115e-20	9.615171501735053e-12	2.5150705625522253e-11	1.4636925961632356e-10
26900000	0.004999632856939902	1.1640810246491425e-49	7.428432485281474e-66	8.670337076409222e-9	1.23539422608818e-15	7.167643096725403e-7	-1.540688077241605e-21	5.852999426068115e-20	9.615171501735053e-12	2.5150705625522253e-11	1.4636925961632356e-10
27000000	0.004999632856939902	1.1640810246491425e-49	7.428432485281474e-66	8.670337076409222e-9	1.23539422608818e-15	7.167643096725403e-7	-1.5406841900594358e-21	5.852999426068115e-20	9.615171501735053e-12	2.5150705625522253e-11	1.4636925961632356e-10
27100000	0.004999632856939902	1.1640810246491425e-49	7.428432485281474e-66	8.670337076409222e-9	1.23539422608818e-15	7.167643096725403e-7	-1.5406803028772666e-21	5.852999426068115e-20	9.615171501735053e-12	2.5150705625522253e-11	1.4636925961632356e-10
27200000	0.004999632856939902	1.1640810246491425e-49	7.428432485281474e-66	8.670337076409222e-9	1.23539422608818e-15	7.167643096725403e-7	-1.5406764156950976e-21	5.852999426068115e-20	9.615171501735053e-12	2.5150705625522253e-11	1.4636925961632356e-10
27300000	0.004999632856939902	1.1640810246491425e-49	7.428432485281474e-66	8.670337076409222e-9	1.23539422608818e-15	7.167643096725403e-7	-1.5406725285129284e-21	5.852999426068115e-20	9.615171501735053e-12	2.5150705625522253e-11	1.4636925961632356e-10
27400000	0.004999632856939902	1.1640810246491425e-49	7.428432485281474e-66	8.670337076409222e-9	1.23539422608818e-15	7.167643096725403e-7	-1.5406686413307592e-21	5.852999426068115e-20	9.615171501735053e-12	2.5150705625522253e-11	1.4636925961632356e-10
27500000	0.004999632856939902	1.1640810246491425e-49	7.428432485281474e-66	8.670337076409222e-9	1.23539422608818e-15	7.167643096725403e-7	-1.54066475414859e-21	5.852999426068115e-20	9.615171501735053e-12	2.5150705625522253e-11	1.4636925961632356e-10
27600000	0.004999632856939902	1.1640810246491427e-49	7.428432485281474e-66	8.670337076409222e-9	1.23539422608818e-15	7.167643096725403e-7	-1.5406608669664209e-21	5.852999426068115e-20	9.615171501735053e-12	2.5150705625522253e-11	1.4636925961632356e-10
27700000	0.004999632856939902	1.1640810246491427e-49	7.428432485281474e-66	8.670337076409222e-9	1.23539422608818e-15	7.167643096725403e-7	-1.5406569797842517e-21	5.852999426068115e-20	9.615171501735053e-12	2.5150705625522253e-11	1.4636925961632356e-10
27800000	0.004999632856939902	1.1640810246491427e-49	7.428432485281474e-66	8.670337076409222e-9	1.23539422608818e-15	7.167643096725403e-7	-1.5406530926020825e-21	5.852999426068115e-20	9.615171501735053e-12	2.5150705625522253e-11	1.4636925961632356e-10
27900000	0.004999632856939902	1.1640810246491427e-49	7.428432485281474e-66	8.670337076409222e-9	1.23539422608818e-15	7.167643096725403e-7	-1.5406492054199135e-21	5.852999426068115e-20	9.615171501735053e-12	2.5150705625522253e-11	1.4636925961632356e-10
28000000	0.004999632856939902	1.1640810246491427e-49	7.428432485281474e-66	8.670337076409222e-9	1.23539422608818e-15	7.167643096725403e-7	-1.5406453182377443e-21	5.852999426068115e-20	9.615171501735053e-12	2.5150705625522253e-11	1.4636925961632356e-10
28100000	0.004999632856939902	1.1640810246491427e-49	7.428432485281474e-66	8.670337076409222e-9	1.23539422608818e-15	7.167643096725403e-7	-1.5406414310555751e-21	5.852999426068115e-20	9.615171501735053e-12	2.5150705625522253e-11	1.4636925961632356e-10
28200000	0.004999632856939902	1.1640810246491427e-49	7.428432485281474e-66	8.670337076409222e-9	1.23539422608818e-15	7.167643096725403e-7	-1.540637543873406e-21	5.852999426068115e-20	9.615171501735053e-12	2.5150705625522253e-11	1.4636925961632356e-10
28300000	0.004999632856939902	1.1640810246491427e-49	7.428432485281474e-66	8.670337076409222e-9	1.23539422608818e-15	7.167643096725403e-7	-1.5406336566912367e-21	5.852999426068115e-20	9.615171501735053e-12	2.5150705625522253e-11	1.4636925961632356e-10
28400000	0.004999632856939902	1.1640810246491427e-49	7.428432485281474e-66	8.670337076409222e-9	1.23539422608818e-15	7.167643096725403e-7	-1.5406297695090675e-21	5.852999426068115e-20	9.615171501735053e-12	2.5150705625522253e-11	1.4636925961632356e-10
28500000	0.004999632856939902	1.1640810246491427e-49	7.428432485281474e-66	8.670337076409222e-9	1.23539422608818e-15	7.167643096725403e-7	-1.5406258823268984e-21	5.852999426068115e-20	9.615171501735053e-12	2.5150705625522253e-11	1.4636925961632356e-10
28600000	0.004999632856939902	1.1640810246491427e-49	7.428432485281474e-66	8.670337076409222e-9	1.23539422608818e-15	7.167643096725403e-7	-1.5406219951447292e-21	5.852999426068115e-20	9.615171501735053e-12	2.5150705625522253e-11	1.4636925961632356e-10
28700000	0.004999632856939902	1.1640810246491427e-49	7.428432485281474e-66	8.670337076409222e-9	1.23539422608818e-15	7.167643096725403e-7	-1.5406181079625602e-21	5.852999426068115e-20	9.615171501735053e-12	2.5150705625522253e-11	1.4636925961632356e-10
28800000	0.004999632856939902	1.1640810246491427e-49	7.428432485281474e-66	8.670337076409222e-9	1.23539422608818e-15	7.167643096725403e-7	-1.540614220780391e-21	5.852999426068115e-20	9.615171501735053e-12	2.5150705625522253e-11	1.4636925961632356e-10
28900000	0.004999632856939902	1.1640810246491427e-49	7.428432485281474e-66	8.670337076409222e-9	1.23539422608818e-15	7.167643096725403e-7	-1.5406103335982218e-21	5.852999426068115e-20	9.615171501735053e-12	2.5150705625522253e-11	1.4636925961632356e-10
29000000	0.004999632856939902	1.1640810246491427e-49	7.428432485281474e-66	8.670337076409222e-9	1.23539422608818e-15	7.167643096725403e-7	-1.5406064464160526e-21	5.852999426068115e-20	9.615171501735053e-12	2.5150705625522253e-11	1.4636925961632356e-10
29100000	0.004999632856939902	1.1640810246491427e-49	7.428432485281474e-66	8.670337076409222e-9	1.23539422608818e-15	7.167643096725403e-7	-1.5406025592338834e-21	5.852999426068115e-20	9.615171501735053e-12	2.5150705625522253e-11	1.4636925961632356e-10
29200000	0.004999632856939902	1.1640810246491427e-49	7.428432485281474e-66	8.670337076409222e-9	1.23539422608818e-15	7.167643096725403e-7	-1.5405986720517142e-21	5.852999426068115e-20	9.615171501735053e-12	2.5150705625522253e-11	1.4636925961632356e-10
29300000	0.004999632856939902	1.1640810246491427e-49	7.428432485281474e-66	8.670337076409222e-9	1.23539422608818e-15	7.167643096725403e-7	-1.540594784869545e-21	5.852999426068115e-20	9.615171501735053e-12	2.5150705625522253e-11	1.4636925961632356e-10
29400000	0.004999632856939902	1.1640810246491427e-49	7.428432485281474e-66	8.670337076409222e-9	1.23539422608818e-15	7.167643096725403e-7	-1.5405908976873759e-21	5.852999426068115e-20	9.615171501735053e-12	2.5150705625522253e-11	1.4636925961632356e-10
29500000	0.004999632856939902	1.1640810246491427e-49	7.428432485281474e-66	8.670337076409222e-9	1.23539422608818e-15	7.167643096725403e-7	-1.5405870105052069e-21	5.852999426068115e-20	9.615171501735053e-12	2.5150705625522253e-11	1.4636925961632356e-10
29600000	0.004999632856939902	1.1640810246491427e-49	7.428432485281474e-66	8.670337076409222e-9	1.23539422608818e-15	7.167643096725403e-7	-1.5405831233230377e-21	5.852999426068115e-20	9.615171501735053e-12	2.5150705625522253e-11	1.4636925961632356e-10
29700000	0.004999632856939902	1.1640810246491427e-49	7.428432485281474e-66	8.670337076409222e-9	1.23539422608818e-15	7.167643096725403e-7	-1.5405792361408685e-21	5.852999426068115e-20	9.615171501735053e-12	2.5150705625522253e-11	1.4636925961632356e-10
29800000	0.004999632856939902	1.1640810246491427e-49	7.428432485281474e-66	8.670337076409222e-9	1.23539422608818e-15	7.167643096725403e-7	-1.5405753489586993e-21	5.852999426068115e-20	9.615171501735053e-12	2.5150705625522253e-11	1.4636925961632356e-10
29900000	0.004999632856939902	1.1640810246491427e-49	7.428432485281474e-66	8.670337076409222e-9	1.23539422608818e-15	7.167643096725403e-7	-1.5405714617765301e-21	5.852999426068115e-20	9.615171501735053e-12	2.5150705625522253e-11	1.4636925961632356e-10
30000000	0.004999632856939902	1.1640810246491427e-49	7.428432485281474e-66	8.670337076409222e-9	1.23539422608818e-15	7.167643096725403e-7	-1.540567574594361e-21	5.852999426068115e-20	9.615171501735053e-12	2.5150705625522253e-11	1.4636925961632356e-10
30100000	0.004999632856939902	1.1640810246491429e-49	7.428432485281474e-66	8.670337076409222e-9	1.23539422608818e-15	7.167643096725403e-7	-1.5405636874121917e-21	5.852999426068115e-20	9.615171501735053e-12	2.5150705625522253e-11	1.4636925961632356e-10
30200000	0.004999632856939902	1.1640810246491429e-49	7.428432485281474e-66	8.670337076409222e-9	1.23539422608818e-15	7.167643096725403e-7	-1.5405598002300227e-21	5.852999426068115e-20	9.615171501735053e-12	2.5150705625522253e-11	1.4636925961632356e-10
30300000	0.004999632856939902	1.1640810246491429e-49	7.428432485281474e-66	8.670337076409222e-9	1.23539422608818e-15	7.167643096725403e-7	-1.5405559130478535e-21	5.852999426068115e-20	9.615171501735053e-12	2.515070562552225e-11	1.4636925961632356e-10
30400000	0.004999632856939902	1.1640810246491429e-49	7.428432485281474e-66	8.670337076409222e-9	1.23539422608818e-15	7.167643096725403e-7	-1.5405520258656844e-21	5.852999426068115e-20	9.615171501735053e-12	2.515070562552225e-11	1.4636925961632356e-10
30500000	0.004999632856939902	1.1640810246491429e-49	7.428432485281474e-66	8.670337076409222e-9	1.23539422608818e-15	7.167643096725403e-7	-1.5405481386835152e-21	5.852999426068115e-20	9.615171501735053e-12	2.515070562552225e-11	1.4636925961632356e-10
30600000	0.004999632856939902	1.1640810246491429e-49	7.428432485281474e-66	8.670337076409222e-9	1.23539422608818e-15	7.167643096725403e-7	-1.540544251501346e-21	5.852999426068115e-20	9.615171501735053e-12	2.515070562552225e-11	1.4636925961632356e-10
30700000	0.004999632856939902	1.1640810246491429e-49	7.428432485281474e-66	8.670337076409222e-9	1.23539422608818e-15	7.167643096725403e-7	-1.5405403643191768e-21	5.852999426068115e-20	9.615171501735053e-12	2.515070562552225e-11	1.4636925961632356e-10
30800000	0.004999632856939902	1.1640810246491429e-49	7.428432485281474e-66	8.67033707640922e-9	1.23539422608818e-15	7.167643096725403e-7	-1.5405364771370076e-21	5.852999426068115e-20	9.615171501735053e-12	2.515070562552225e-11	1.4636925961632356e-10
30900000	0.004999632856939902	1.1640810246491429e-49	7.428432485281474e-66	8.67033707640922e-9	1.23539422608818e-15	7.167643096725403e-7	-1.5405325899548384e-21	5.852999426068115e-20	9.615171501735053e-12	2.515070562552225e-11	1.4636925961632356e-10
31000000	0.004999632856939902	1.1640810246491429e-49	7.428432485281474e-66	8.67033707640922e-9	1.23539422608818e-15	7.167643096725403e-7	-1.5405287027726694e-21	5.852999426068115e-20	9.615171501735053e-12	2.515070562552225e-11	1.4636925961632356e-10
31100000	0.004999632856939902	1.1640810246491429e-49	7.428432485281474e-66	8.67033707640922e-9	1.23539422608818e-15	7.167643096725403e-7	-1.5405248155905002e-21	5.852999426068115e-20	9.615171501735053e-12	2.515070562552225e-11	1.4636925961632356e-10
31200000	0.004999632856939902	1.1640810246491429e-49	7.428432485281474e-66	8.67033707640922e-9	1.23539422608818e-15	7.167643096725403e-7	-1.540520928408331e-21	5.852999426068115e-20	9.615171501735053e-12	2.515070562552225e-11	1.4636925961632356e-10
31300000	0.004999632856939902	1.1640810246491429e-49	7.428432485281474e-66	8.67033707640922e-9	1.23539422608818e-15	7.167643096725402e-7	-1.5405170412261619e-21	5.852999426068115e-20	9.615171501735053e-12	2.515070562552225e-11	1.4636925961632356e-10
31400000	0.004999632856939902	1.1640810246491429e-49	7.428432485281474e-66	8.67033707640922e-9	1.23539422608818e-15	7.167643096725402e-7	-1.5405131540439927e-21	5.852999426068115e-20	9.615171501735053e-12	2.515070562552225e-11	1.4636925961632356e-10
31500000	0.004999632856939902	1.1640810246491429e-49	7.428432485281474e-66	8.67033707640922e-9	1.23539422608818e-15	7.167643096725402e-7	-1.5405092668618235e-21	5.852999426068115e-20	9.615171501735054e-12	2.515070562552225e-11	1.4636925961632356e-10
31600000	0.004999632856939902	1.1640810246491429e-49	7.428432485281474e-66	8.67033707640922e-9	1.23539422608818e-15	7.167643096725402e-7	-1.5405053796796543e-21	5.852999426068115e-20	9.615171501735054e-12	2.515070562552225e-11	1.4636925961632356e-10
31700000	0.004999632856939902	1.1640810246491429e-49	7.428432485281474e-66	8.67033707640922e-9	1.23539422608818e-15	7.167643096725402e-7	-1.5405014924974851e-21	5.852999426068115e-20	9.615171501735054e-12	2.515070562552225e-11	1.4636925961632356e-10
31800000	0.004999632856939902	1.1640810246491429e-49	7.428432485281474e-66	8.67033707640922e-9	1.23539422608818e-15	7.167643096725402e-7	-1.5404976053153161e-21	5.852999426068115e-20	9.615171501735054e-12	2.515070562552225e-11	1.4636925961632356e-10
31900000	0.004999632856939902	1.1640810246491429e-49	7.428432485281474e-66	8.67033707640922e-9	1.23539422608818e-15	7.167643096725402e-7	-1.540493718133147e-21	5.852999426068115e-20	9.615171501735054e-12	2.515070562552225e-11	1.4636925961632356e-10
32000000	0.004999632856939902	1.1640810246491429e-49	7.428432485281474e-66	8.67033707640922e-9	1.23539422608818e-15	7.167643096725402e-7	-1.5404898309509777e-21	5.852999426068115e-20	9.615171501735054e-12	2.515070562552225e-11	1.4636925961632356e-10
32100000	0.004999632856939902	1.164081024649143e-49	7.428432485281474e-66	8.67033707640922e-9	1.23539422608818e-15	7.167643096725402e-7	-1.5404859437688085e-21	5.852999426068115e-20	9.615171501735054e-12	2.515070562552225e-11	1.4636925961632356e-10
32200000	0.004999632856939902	1.164081024649143e-49	7.428432485281474e-66	8.67033707640922e-9	1.23539422608818e-15	7.167643096725402e-7	-1.5404820565866394e-21	5.852999426068115e-20	9.615171501735054e-12	2.515070562552225e-11	1.4636925961632356e-10
32300000	0.004999632856939902	1.164081024649143e-49	7.428432485281473e-66	8.67033707640922e-9	1.23539422608818e-15	7.167643096725402e-7	-1.5404781694044702e-21	5.852999426068115e-20	9.615171501735054e-12	2.515070562552225e-11	1.4636925961632356e-10
32400000	0.004999632856939902	1.164081024649143e-49	7.428432485281473e-66	8.67033707640922e-9	1.23539422608818e-15	7.167643096725402e-7	-1.540474282222301e-21	5.852999426068115e-20	9.615171501735054e-12	2.515070562552225e-11	1.4636925961632356e-10
32500000	0.004999632856939902	1.164081024649143e-49	7.428432485281473e-66	8.67033707640922e-9	1.23539422608818e-15	7.167643096725402e-7	-1.540470395040132e-21	5.852999426068115e-20	9.615171501735054e-12	2.515070562552225e-11	1.4636925961632356e-10
32600000	0.004999632856939902	1.164081024649143e-49	7.428432485281473e-66	8.67033707640922e-9	1.23539422608818e-15	7.167643096725402e-7	-1.5404665078579628e-21	5.852999426068115e-20	9.615171501735054e-12	2.515070562552225e-11	1.4636925961632356e-10
32700000	0.004999632856939902	1.164081024649143e-49	7.428432485281473e-66	8.67033707640922e-9	1.23539422608818e-15	7.167643096725402e-7	-1.5404626206757936e-21	5.852999426068115e-20	9.615171501735054e-12	2.515070562552225e-11	1.4636925961632356e-10
32800000	0.004999632856939902	1.164081024649143e-49	7.428432485281473e-66	8.67033707640922e-9	1.23539422608818e-15	7.167643096725402e-7	-1.5404587334936244e-21	5.852999426068115e-20	9.615171501735054e-12	2.515070562552225e-11	1.4636925961632356e-10
32900000	0.004999632856939902	1.164081024649143e-49	7.428432485281473e-66	8.67033707640922e-9	1.23539422608818e-15	7.167643096725402e-7	-1.5404548463114552e-21	5.852999426068115e-20	9.615171501735054e-12	2.515070562552225e-11	1.4636925961632356e-10
33000000	0.004999632856939902	1.164081024649143e-49	7.428432485281473e-66	8.67033707640922e-9	1.23539422608818e-15	7.167643096725402e-7	-1.540450959129286e-21	5.852999426068115e-20	9.615171501735054e-12	2.515070562552225e-11	1.4636925961632356e-10
33100000	0.004999632856939902	1.164081024649143e-49	7.428432485281473e-66	8.67033707640922e-9	1.23539422608818e-15	7.167643096725402e-7	-1.5404470719471169e-21	5.852999426068115e-20	9.615171501735054e-12	2.515070562552225e-11	1.4636925961632356e-10
33200000	0.004999632856939902	1.164081024649143e-49	7.428432485281473e-66	8.67033707640922e-9	1.23539422608818e-15	7.167643096725402e-7	-1.5404431847649477e-21	5.852999426068115e-20	9.615171501735054e-12	2.515070562552225e-11	1.4636925961632356e-10
33300000	0.004999632856939902	1.164081024649143e-49	7.428432485281473e-66	8.67033707640922e-9	1.23539422608818e-15	7.167643096725402e-7	-1.5404392975827787e-21	5.852999426068115e-20	9.615171501735054e-12	2.5150705625522246e-11	1.4636925961632356e-10
33400000	0.004999632856939902	1.164081024649143e-49	7.428432485281473e-66	8.67033707640922e-9	1.23539422608818e-15	7.167643096725402e-7	-1.5404354104006095e-21	5.852999426068115e-20	9.615171501735054e-12	2.5150705625522246e-11	1.4636925961632356e-10
33500000	0.004999632856939902	1.164081024649143e-49	7.428432485281473e-66	8.67033707640922e-9	1.23539422608818e-15	7.167643096725402e-7	-1.5404315232184403e-21	5.852999426068115e-20	9.615171501735054e-12	2.5150705625522246e-11	1.4636925961632356e-10
33600000	0.004999632856939902	1.164081024649143e-49	7.428432485281473e-66	8.67033707640922e-9	1.23539422608818e-15	7.167643096725402e-7	-1.5404276360362711e-21	5.852999426068115e-20	9.615171501735054e-12	2.5150705625522246e-11	1.4636925961632356e-10
33700000	0.004999632856939902	1.164081024649143e-49	7.428432485281473e-66	8.67033707640922e-9	1.23539422608818e-15	7.167643096725402e-7	-1.540423748854102e-21	5.852999426068115e-20	9.615171501735054e-12	2.5150705625522246e-11	1.4636925961632356e-10
33800000	0.004999632856939902	1.164081024649143e-49	7.428432485281473e-66	8.67033707640922e-9	1.23539422608818e-15	7.167643096725402e-7	-1.5404198616719327e-21	5.852999426068115e-20	9.615171501735054e-12	2.5150705625522246e-11	1.4636925961632356e-10
33900000	0.004999632856939902	1.164081024649143e-49	7.428432485281473e-66	8.67033707640922e-9	1.23539422608818e-15	7.167643096725402e-7	-1.5404159744897635e-21	5.852999426068115e-20	9.615171501735054e-12	2.5150705625522246e-11	1.4636925961632356e-10
34000000	0.004999632856939902	1.164081024649143e-49	7.428432485281473e-66	8.67033707640922e-9	1.23539422608818e-15	7.167643096725402e-7	-1.5404120873075944e-21	5.852999426068115e-20	9.615171501735054e-12	2.5150705625522246e-11	1.4636925961632356e-10
34100000	0.004999632856939902	1.1640810246491432e-49	7.428432485281473e-66	8.67033707640922e-9	1.23539422608818e-15	7.167643096725402e-7	-1.5404082001254254e-21	5.852999426068115e-20	9.615171501735054e-12	2.5150705625522246e-11	1.4636925961632356e-10
34200000	0.004999632856939902	1.1640810246491432e-49	7.428432485281473e-66	8.67033707640922e-9	1.23539422608818e-15	7.167643096725402e-7	-1.5404043129432562e-21	5.852999426068115e-20	9.615171501735054e-12	2.5150705625522246e-11	1.4636925961632356e-10
34300000	0.004999632856939902	1.1640810246491432e-49	7.428432485281473e-66	8.67033707640922e-9	1.23539422608818e-15	7.167643096725402e-7	-1.540400425761087e-21	5.852999426068115e-20	9.615171501735054e-12	2.5150705625522246e-11	1.4636925961632356e-10
34400000	0.004999632856939902	1.1640810246491432e-49	7.428432485281473e-66	8.67033707640922e-9	1.23539422608818e-15	7.167643096725402e-7	-1.5403965385789178e-21	5.852999426068115e-20	9.615171501735054e-12	2.5150705625522246e-11	1.4636925961632356e-10
34500000	0.004999632856939902	1.1640810246491432e-49	7.428432485281473e-66	8.67033707640922e-9	1.23539422608818e-15	7.167643096725402e-7	-1.5403926513967486e-21	5.852999426068115e-20	9.615171501735054e-12	2.5150705625522246e-11	1.4636925961632356e-10
34600000	0.004999632856939902	1.1640810246491432e-49	7.428432485281473e-66	8.67033707640922e-9	1.23539422608818e-15	7.167643096725402e-7	-1.5403887642145794e-21	5.852999426068115e-20	9.615171501735054e-12	2.5150705625522246e-11	1.4636925961632356e-10
34700000	0.004999632856939902	1.1640810246491432e-49	7.428432485281473e-66	8.67033707640922e-9	1.23539422608818e-15	7.167643096725402e-7	-1.5403848770324102e-21	5.852999426068115e-20	9.615171501735054e-12	2.5150705625522246e-11	1.4636925961632356e-10
34800000	0.004999632856939902	1.1640810246491432e-49	7.428432485281473e-66	8.67033707640922e-9	1.23539422608818e-15	7.167643096725402e-7	-1.5403809898502412e-21	5.852999426068115e-20	9.615171501735054e-12	2.5150705625522246e-11	1.4636925961632356e-10
34900000	0.004999632856939902	1.1640810246491432e-49	7.428432485281473e-66	8.67033707640922e-9	1.23539422608818e-15	7.167643096725402e-7	-1.540377102668072e-21	5.852999426068115e-20	9.615171501735054e-12	2.5150705625522246e-11	1.4636925961632356e-10
35000000	0.004999632856939902	1.1640810246491432e-49	7.428432485281473e-66	8.67033707640922e-9	1.23539422608818e-15	7.167643096725402e-7	-1.5403732154859029e-21	5.852999426068115e-20	9.615171501735054e-12	2.5150705625522246e-11	1.4636925961632356e-10
35100000	0.004999632856939902	1.1640810246491432e-49	7.428432485281473e-66	8.67033707640922e-9	1.23539422608818e-15	7.167643096725402e-7	-1.5403693283037337e-21	5.852999426068115e-20	9.615171501735054e-12	2.5150705625522246e-11	1.4636925961632356e-10
35200000	0.004999632856939902	1.1640810246491432e-49	7.428432485281473e-66	8.67033707640922e-9	1.23539422608818e-15	7.167643096725402e-7	-1.5403654411215645e-21	5.852999426068115e-20	9.615171501735054e-12	2.5150705625522246e-11	1.4636925961632356e-10
35300000	0.004999632856939902	1.1640810246491432e-49	7.428432485281473e-66	8.67033707640922e-9	1.23539422608818e-15	7.167643096725402e-7	-1.5403615539393953e-21	5.852999426068115e-20	9.615171501735054e-12	2.5150705625522246e-11	1.4636925961632356e-10
35400000	0.004999632856939902	1.1640810246491432e-49	7.428432485281473e-66	8.67033707640922e-9	1.23539422608818e-15	7.167643096725402e-7	-1.5403576667572261e-21	5.852999426068115e-20	9.615171501735054e-12	2.5150705625522246e-11	1.4636925961632356e-10
35500000	0.004999632856939902	1.1640810246491432e-49	7.428432485281473e-66	8.67033707640922e-9	1.23539422608818e-15	7.167643096725402e-7	-1.540353779575057e-21	5.852999426068115e-20	9.615171501735054e-12	2.5150705625522246e-11	1.4636925961632356e-10
35600000	0.004999632856939902	1.1640810246491432e-49	7.428432485281473e-66	8.67033707640922e-9	1.23539422608818e-15	7.167643096725402e-7	-1.540349892392888e-21	5.852999426068115e-20	9.615171501735054e-12	2.5150705625522246e-11	1.4636925961632356e-10
35700000	0.004999632856939902	1.1640810246491432e-49	7.428432485281473e-66	8.67033707640922e-9	1.23539422608818e-15	7.167643096725402e-7	-1.5403460052107187e-21	5.852999426068115e-20	9.615171501735054e-12	2.5150705625522246e-11	1.4636925961632356e-10
35800000	0.004999632856939902	1.1640810246491432e-49	7.428432485281473e-66	8.67033707640922e-9	1.23539422608818e-15	7.167643096725402e-7	-1.5403421180285496e-21	5.852999426068115e-20	9.615171501735054e-12	2.5150705625522246e-11	1.4636925961632356e-10
35900000	0.004999632856939902	1.1640810246491432e-49	7.428432485281473e-66	8.67033707640922e-9	1.23539422608818e-15	7.167643096725402e-7	-1.5403382308463804e-21	5.852999426068115e-20	9.615171501735054e-12	2.5150705625522246e-11	1.4636925961632356e-10
36000000	0.004999632856939902	1.1640810246491432e-49	7.428432485281473e-66	8.67033707640922e-9	1.23539422608818e-15	7.167643096725402e-7	-1.5403343436642112e-21	5.852999426068115e-20	9.615171501735054e-12	2.5150705625522246e-11	1.4636925961632356e-10
36100000	0.004999632856939902	1.1640810246491432e-49	7.428432485281473e-66	8.67033707640922e-9	1.23539422608818e-15	7.167643096725402e-7	-1.540330456482042e-21	5.852999426068115e-20	9.615171501735054e-12	2.5150705625522246e-11	1.4636925961632356e-10
36200000	0.004999632856939902	1.1640810246491432e-49	7.428432485281473e-66	8.67033707640922e-9	1.23539422608818e-15	7.167643096725402e-7	-1.5403265692998728e-21	5.852999426068115e-20	9.615171501735054e-12	2.5150705625522246e-11	1.4636925961632356e-10
36300000	0.004999632856939902	1.1640810246491432e-49	7.428432485281473e-66	8.67033707640922e-9	1.23539422608818e-15	7.167643096725402e-7	-1.5403226821177036e-21	5.852999426068115e-20	9.615171501735054e-12	2.5150705625522246e-11	1.4636925961632356e-10
36400000	0.004999632856939902	1.1640810246491432e-49	7.428432485281473e-66	8.67033707640922e-9	1.23539422608818e-15	7.167643096725402e-7	-1.5403187949355346e-21	5.852999426068115e-20	9.615171501735054e-12	2.5150705625522246e-11	1.4636925961632356e-10
36500000	0.004999632856939902	1.1640810246491432e-49	7.428432485281473e-66	8.67033707640922e-9	1.23539422608818e-15	7.167643096725402e-7	-1.5403149077533654e-21	5.852999426068115e-20	9.615171501735054e-12	2.5150705625522246e-11	1.4636925961632356e-10
36600000	0.004999632856939902	1.1640810246491432e-49	7.428432485281473e-66	8.67033707640922e-9	1.23539422608818e-15	7.167643096725402e-7	-1.5403110205711962e-21	5.852999426068115e-20	9.615171501735054e-12	2.5150705625522246e-11	1.4636925961632356e-10
36700000	0.004999632856939902	1.1640810246491432e-49	7.428432485281473e-66	8.67033707640922e-9	1.23539422608818e-15	7.167643096725402e-7	-1.540307133389027e-21	5.852999426068115e-20	9.615171501735054e-12	2.5150705625522246e-11	1.4636925961632356e-10
36800000	0.004999632856939902	1.1640810246491432e-49	7.428432485281473e-66	8.67033707640922e-9	1.23539422608818e-15	7.167643096725402e-7	-1.5403032462068579e-21	5.852999426068115e-20	9.615171501735054e-12	2.5150705625522246e-11	1.4636925961632356e-10
36900000	0.004999632856939902	1.1640810246491432e-49	7.428432485281473e-66	8.67033707640922e-9	1.23539422608818e-15	7.167643096725402e-7	-1.5402993590246887e-21	5.852999426068115e-20	9.615171501735054e-12	2.5150705625522246e-11	1.4636925961632356e-10
37000000	0.004999632856939902	1.1640810246491432e-49	7.428432485281473e-66	8.67033707640922e-9	1.23539422608818e-15	7.167643096725402e-7	-1.5402954718425195e-21	5.852999426068115e-20	9.615171501735054e-12	2.5150705625522246e-11	1.4636925961632356e-10
37100000	0.004999632856939902	1.1640810246491432e-49	7.428432485281473e-66	8.67033707640922e-9	1.23539422608818e-15	7.167643096725402e-7	-1.5402915846603503e-21	5.852999426068115e-20	9.615171501735054e-12	2.5150705625522246e-11	1.4636925961632356e-10
37200000	0.004999632856939902	1.1640810246491432e-49	7.428432485281473e-66	8.67033707640922e-9	1.23539422608818e-15	7.167643096725402e-7	-1.5402876974781813e-21	5.852999426068115e-20	9.615171501735054e-12	2.5150705625522246e-11	1.4636925961632356e-10
37300000	0.004999632856939902	1.1640810246491432e-49	7.428432485281473e-66	8.67033707640922e-9	1.23539422608818e-15	7.167643096725402e-7	-1.5402838102960121e-21	5.852999426068115e-20	9.615171501735054e-12	2.5150705625522246e-11	1.4636925961632356e-10
37400000	0.004999632856939902	1.1640810246491432e-49	7.428432485281473e-66	8.67033707640922e-9	1.23539422608818e-15	7.167643096725402e-7	-1.540279923113843e-21	5.852999426068115e-20	9.615171501735054e-12	2.5150705625522246e-11	1.4636925961632356e-10
37500000	0.004999632856939902	1.1640810246491432e-49	7.428432485281473e-66	8.67033707640922e-9	1.23539422608818e-15	7.167643096725402e-7	-1.5402760359316737e-21	5.852999426068115e-20	9.615171501735054e-12	2.5150705625522246e-11	1.4636925961632356e-10
37600000	0.004999632856939902	1.1640810246491432e-49	7.428432485281473e-66	8.67033707640922e-9	1.23539422608818e-15	7.167643096725402e-7	-1.5402721487495046e-21	5.852999426068115e-20	9.615171501735054e-12	2.5150705625522246e-11	1.4636925961632356e-10
37700000	0.004999632856939902	1.164081024649143e-49	7.428432485281473e-66	8.67033707640922e-9	1.23539422608818e-15	7.167643096725402e-7	-1.5402682615673354e-21	5.852999426068115e-20	9.615171501735054e-12	2.5150705625522246e-11	1.4636925961632356e-10
37800000	0.004999632856939902	1.164081024649143e-49	7.428432485281473e-66	8.67033707640922e-9	1.23539422608818e-15	7.167643096725402e-7	-1.5402643743851662e-21	5.852999426068115e-20	9.615171501735054e-12	2.5150705625522246e-11	1.4636925961632356e-10
37900000	0.004999632856939902	1.164081024649143e-49	7.428432485281473e-66	8.67033707640922e-9	1.23539422608818e-15	7.167643096725402e-7	-1.5402604872029972e-21	5.852999426068115e-20	9.615171501735054e-12	2.5150705625522246e-11	1.4636925961632356e-10
38000000	0.004999632856939902	1.164081024649143e-49	7.428432485281473e-66	8.67033707640922e-9	1.23539422608818e-15	7.167643096725402e-7	-1.540256600020828e-21	5.852999426068115e-20	9.615171501735054e-12	2.5150705625522246e-11	1.4636925961632356e-10
38100000	0.004999632856939902	1.164081024649143e-49	7.428432485281473e-66	8.67033707640922e-9	1.23539422608818e-15	7.167643096725402e-7	-1.5402527128386588e-21	5.852999426068115e-20	9.615171501735054e-12	2.5150705625522246e-11	1.4636925961632356e-10
38200000	0.004999632856939902	1.164081024649143e-49	7.428432485281473e-66	8.67033707640922e-9	1.23539422608818e-15	7.167643096725402e-7	-1.5402488256564896e-21	5.852999426068115e-20	9.615171501735054e-12	2.5150705625522246e-11	1.4636925961632356e-10
38300000	0.004999632856939902	1.164081024649143e-49	7.428432485281473e-66	8.67033707640922e-9	1.23539422608818e-15	7.167643096725402e-7	-1.5402449384743204e-21	5.852999426068115e-20	9.615171501735054e-12	2.5150705625522246e-11	1.4636925961632356e-10
38400000	0.004999632856939902	1.164081024649143e-49	7.428432485281473e-66	8.67033707640922e-9	1.23539422608818e-15	7.167643096725402e-7	-1.5402410512921512e-21	5.852999426068115e-20	9.615171501735054e-12	2.5150705625522246e-11	1.4636925961632356e-10
38500000	0.004999632856939902	1.164081024649143e-49	7.428432485281472e-66	8.67033707640922e-9	1.23539422608818e-15	7.167643096725402e-7	-1.540237164109982e-21	5.852999426068115e-20	9.615171501735054e-12	2.5150705625522246e-11	1.4636925961632356e-10
38600000	0.004999632856939902	1.164081024649143e-49	7.428432485281472e-66	8.67033707640922e-9	1.23539422608818e-15	7.167643096725402e-7	-1.5402332769278129e-21	5.852999426068115e-20	9.615171501735054e-12	2.5150705625522246e-11	1.4636925961632356e-10
38700000	0.004999632856939902	1.164081024649143e-49	7.428432485281472e-66	8.67033707640922e-9	1.23539422608818e-15	7.167643096725402e-7	-1.5402293897456439e-21	5.852999426068115e-20	9.615171501735054e-12	2.5150705625522246e-11	1.4636925961632356e-10
38800000	0.004999632856939902	1.164081024649143e-49	7.428432485281472e-66	8.67033707640922e-9	1.23539422608818e-15	7.167643096725402e-7	-1.5402255025634747e-21	5.852999426068115e-20	9.615171501735054e-12	2.5150705625522246e-11	1.4636925961632356e-10
38900000	0.004999632856939902	1.1640810246491429e-49	7.428432485281472e-66	8.67033707640922e-9	1.23539422608818e-15	7.167643096725402e-7	-1.5402216153813055e-21	5.852999426068115e-20	9.615171501735054e-12	2.5150705625522246e-11	1.4636925961632356e-10
39000000	0.004999632856939902	1.1640810246491429e-49	7.428432485281472e-66	8.67033707640922e-9	1.23539422608818e-15	7.167643096725402e-7	-1.5402177281991363e-21	5.852999426068115e-20	9.615171501735054e-12	2.5150705625522246e-11	1.4636925961632356e-10
39100000	0.004999632856939902	1.1640810246491429e-49	7.428432485281472e-66	8.67033707640922e-9	1.23539422608818e-15	7.167643096725402e-7	-1.5402138410169671e-21	5.852999426068115e-20	9.615171501735054e-12	2.5150705625522246e-11	1.4636925961632356e-10
39200000	0.004999632856939902	1.1640810246491429e-49	7.428432485281472e-66	8.67033707640922e-9	1.23539422608818e-15	7.167643096725402e-7	-1.540209953834798e-21	5.852999426068115e-20	9.615171501735054e-12	2.5150705625522246e-11	1.4636925961632356e-10
39300000	0.004999632856939902	1.1640810246491429e-49	7.428432485281472e-66	8.67033707640922e-9	1.23539422608818e-15	7.167643096725402e-7	-1.5402060666526287e-21	5.852999426068115e-20	9.615171501735054e-12	2.5150705625522246e-11	1.4636925961632356e-10
39400000	0.004999632856939902	1.1640810246491429e-49	7.428432485281472e-66	8.67033707640922e-9	1.23539422608818e-15	7.167643096725402e-7	-1.5402021794704596e-21	5.852999426068115e-20	9.615171501735054e-12	2.5150705625522246e-11	1.4636925961632356e-10
39500000	0.004999632856939902	1.1640810246491429e-49	7.428432485281472e-66	8.67033707640922e-9	1.23539422608818e-15	7.167643096725402e-7	-1.5401982922882906e-21	5.852999426068115e-20	9.615171501735054e-12	2.5150705625522246e-11	1.4636925961632356e-10
39600000	0.004999632856939902	1.1640810246491429e-49	7.428432485281472e-66	8.67033707640922e-9	1.23539422608818e-15	7.167643096725402e-7	-1.5401944051061214e-21	5.852999426068115e-20	9.615171501735054e-12	2.5150705625522246e-11	1.4636925961632356e-10
39700000	0.004999632856939902	1.1640810246491427e-49	7.428432485281472e-66	8.67033707640922e-9	1.23539422608818e-15	7.167643096725402e-7	-1.5401905179239522e-21	5.852999426068115e-20	9.615171501735053e-12	2.5150705625522246e-11	1.4636925961632356e-10
39800000	0.004999632856939902	1.1640810246491427e-49	7.428432485281472e-66	8.67033707640922e-9	1.23539422608818e-15	7.167643096725402e-7	-1.540186630741783e-21	5.852999426068115e-20	9.615171501735053e-12	2.5150705625522246e-11	1.4636925961632356e-10
39900000	0.004999632856939902	1.1640810246491427e-49	7.428432485281472e-66	8.67033707640922e-9	1.23539422608818e-15	7.167643096725402e-7	-1.5401827435596138e-21	5.852999426068115e-20	9.615171501735053e-12	2.5150705625522246e-11	1.4636925961632356e-10
40000000	0.004999632856939902	1.1640810246491427e-49	7.428432485281472e-66	8.67033707640922e-9	1.23539422608818e-15	7.167643096725402e-7	-1.5401788563774446e-21	5.852999426068115e-20	9.615171501735053e-12	2.5150705625522246e-11	1.4636925961632356e-10
40100000	0.004999632856939902	1.1640810246491427e-49	7.428432485281472e-66	8.67033707640922e-9	1.23539422608818e-15	7.167643096725402e-7	-1.5401749691952754e-21	5.852999426068115e-20	9.615171501735053e-12	2.5150705625522246e-11	1.4636925961632356e-10
40200000	0.004999632856939902	1.1640810246491427e-49	7.428432485281472e-66	8.67033707640922e-9	1.23539422608818e-15	7.167643096725402e-7	-1.5401710820131064e-21	5.852999426068115e-20	9.615171501735053e-12	2.5150705625522246e-11	1.4636925961632356e-10
40300000	0.004999632856939902	1.1640810246491427e-49	7.428432485281472e-66	8.67033707640922e-9	1.23539422608818e-15	7.167643096725402e-7	-1.5401671948309372e-21	5.852999426068115e-20	9.615171501735053e-12	2.5150705625522246e-11	1.4636925961632356e-10
40400000	0.004999632856939902	1.1640810246491427e-49	7.428432485281472e-66	8.67033707640922e-9	1.23539422608818e-15	7.167643096725402e-7	-1.540163307648768e-21	5.852999426068115e-20	9.615171501735053e-12	2.5150705625522246e-11	1.4636925961632356e-10
40500000	0.004999632856939902	1.1640810246491425e-49	7.428432485281472e-66	8.67033707640922e-9	1.23539422608818e-15	7.167643096725402e-7	-1.5401594204665989e-21	5.852999426068115e-20	9.615171501735053e-12	2.5150705625522246e-11	1.4636925961632356e-10
40600000	0.004999632856939902	1.1640810246491425e-49	7.428432485281472e-66	8.67033707640922e-9	1.23539422608818e-15	7.167643096725402e-7	-1.5401555332844297e-21	5.852999426068115e-20	9.615171501735053e-12	2.5150705625522246e-11	1.4636925961632356e-10
40700000	0.004999632856939902	1.1640810246491425e-49	7.428432485281472e-66	8.67033707640922e-9	1.23539422608818e-15	7.167643096725402e-7	-1.5401516461022605e-21	5.852999426068115e-20	9.615171501735053e-12	2.5150705625522246e-11	1.4636925961632356e-10
40800000	0.004999632856939902	1.1640810246491425e-49	7.428432485281472e-66	8.67033707640922e-9	1.23539422608818e-15	7.167643096725402e-7	-1.5401477589200913e-21	5.852999426068115e-20	9.615171501735053e-12	2.5150705625522246e-11	1.4636925961632356e-10
40900000	0.004999632856939902	1.1640810246491425e-49	7.428432485281472e-66	8.670337076409222e-9	1.23539422608818e-15	7.167643096725402e-7	-1.5401438717379221e-21	5.852999426068115e-20	9.615171501735053e-12	2.5150705625522246e-11	1.4636925961632356e-10
41000000	0.004999632856939902	1.1640810246491425e-49	7.428432485281472e-66	8.670337076409222e-9	1.23539422608818e-15	7.167643096725402e-7	-1.5401399845557531e-21	5.852999426068115e-20	9.615171501735053e-12	2.5150705625522246e-11	1.4636925961632356e-10
41100000	0.004999632856939902	1.1640810246491425e-49	7.428432485281472e-66	8.670337076409222e-9	1.23539422608818e-15	7.167643096725402e-7	-1.540136097373584e-21	5.852999426068115e-20	9.615171501735053e-12	2.5150705625522246e-11	1.4636925961632356e-10
41200000	0.004999632856939902	1.1640810246491423e-49	7.428432485281472e-66	8.670337076409222e-9	1.23539422608818e-15	7.167643096725402e-7	-1.5401322101914147e-21	5.852999426068115e-20	9.615171501735053e-12	2.5150705625522246e-11	1.4636925961632356e-10
41300000	0.004999632856939902	1.1640810246491423e-49	7.428432485281472e-66	8.670337076409222e-9	1.23539422608818e-15	7.167643096725402e-7	-1.5401283230092456e-21	5.852999426068115e-20	9.615171501735053e-12	2.5150705625522246e-11	1.4636925961632356e-10
41400000	0.004999632856939902	1.1640810246491423e-49	7.428432485281472e-66	8.670337076409222e-9	1.23539422608818e-15	7.167643096725402e-7	-1.5401244358270764e-21	5.852999426068114e-20	9.615171501735053e-12	2.5150705625522246e-11	1.4636925961632356e-10
41500000	0.004999632856939902	1.1640810246491423e-49	7.428432485281472e-66	8.670337076409222e-9	1.23539422608818e-15	7.167643096725402e-7	-1.5401205486449072e-21	5.852999426068114e-20	9.615171501735053e-12	2.5150705625522246e-11	1.4636925961632356e-10
41600000	0.004999632856939902	1.1640810246491423e-49	7.428432485281472e-66	8.670337076409222e-9	1.23539422608818e-15	7.167643096725402e-7	-1.540116661462738e-21	5.852999426068114e-20	9.615171501735053e-12	2.5150705625522246e-11	1.4636925961632356e-10
41700000	0.004999632856939902	1.1640810246491423e-49	7.428432485281472e-66	8.670337076409222e-9	1.23539422608818e-15	7.167643096725402e-7	-1.5401127742805688e-21	5.852999426068114e-20	9.615171501735053e-12	2.5150705625522246e-11	1.4636925961632356e-10
41800000	0.004999632856939902	1.1640810246491423e-49	7.428432485281472e-66	8.670337076409222e-9	1.23539422608818e-15	7.167643096725402e-7	-1.5401088870983998e-21	5.852999426068114e-20	9.615171501735053e-12	2.5150705625522246e-11	1.4636925961632356e-10
41900000	0.004999632856939902	1.164081024649142e-49	7.428432485281472e-66	8.670337076409222e-9	1.23539422608818e-15	7.167643096725402e-7	-1.5401049999162306e-21	5.852999426068114e-20	9.615171501735053e-12	2.5150705625522246e-11	1.4636925961632356e-10
42000000	0.004999632856939902	1.164081024649142e-49	7.428432485281472e-66	8.670337076409222e-9	1.2353942260881798e-15	7.167643096725402e-7	-1.5401011127340614e-21	5.852999426068114e-20	9.615171501735053e-12	2.5150705625522246e-11	1.4636925961632356e-10
42100000	0.004999632856939902	1.164081024649142e-49	7.428432485281472e-66	8.670337076409222e-9	1.2353942260881798e-15	7.167643096725402e-7	-1.5400972255518922e-21	5.852999426068114e-20	9.615171501735053e-12	2.5150705625522246e-11	1.4636925961632356e-10
42200000	0.004999632856939902	1.164081024649142e-49	7.428432485281472e-66	8.670337076409222e-9	1.2353942260881798e-15	7.167643096725402e-7	-1.540093338369723e-21	5.852999426068114e-20	9.615171501735053e-12	2.5150705625522246e-11	1.4636925961632356e-10
42300000	0.004999632856939902	1.164081024649142e-49	7.428432485281472e-66	8.670337076409222e-9	1.2353942260881798e-15	7.167643096725402e-7	-1.5400894511875539e-21	5.852999426068114e-20	9.615171501735053e-12	2.515070562552225e-11	1.4636925961632356e-10
42400000	0.004999632856939902	1.164081024649142e-49	7.428432485281472e-66	8.670337076409222e-9	1.2353942260881798e-15	7.167643096725402e-7	-1.5400855640053847e-21	5.852999426068114e-20	9.615171501735053e-12	2.515070562552225e-11	1.4636925961632356e-10
42500000	0.004999632856939902	1.164081024649142e-49	7.428432485281472e-66	8.670337076409222e-9	1.2353942260881798e-15	7.167643096725402e-7	-1.5400816768232157e-21	5.852999426068114e-20	9.615171501735053e-12	2.515070562552225e-11	1.4636925961632356e-10
42600000	0.004999632856939902	1.1640810246491419e-49	7.428432485281472e-66	8.670337076409222e-9	1.2353942260881798e-15	7.167643096725402e-7	-1.5400777896410465e-21	5.852999426068114e-20	9.615171501735053e-12	2.515070562552225e-11	1.4636925961632356e-10
42700000	0.004999632856939902	1.1640810246491419e-49	7.428432485281472e-66	8.670337076409222e-9	1.2353942260881798e-15	7.167643096725402e-7	-1.5400739024588773e-21	5.852999426068114e-20	9.615171501735053e-12	2.515070562552225e-11	1.4636925961632356e-10
42800000	0.004999632856939902	1.1640810246491419e-49	7.428432485281472e-66	8.670337076409222e-9	1.2353942260881798e-15	7.167643096725402e-7	-1.5400700152767081e-21	5.852999426068114e-20	9.615171501735053e-12	2.515070562552225e-11	1.4636925961632356e-10
42900000	0.004999632856939902	1.1640810246491419e-49	7.428432485281472e-66	8.670337076409222e-9	1.2353942260881798e-15	7.167643096725402e-7	-1.540066128094539e-21	5.852999426068114e-20	9.615171501735053e-12	2.515070562552225e-11	1.4636925961632356e-10
43000000	0.004999632856939902	1.1640810246491419e-49	7.428432485281472e-66	8.670337076409222e-9	1.2353942260881798e-15	7.167643096725402e-7	-1.5400622409123697e-21	5.852999426068114e-20	9.615171501735051e-12	2.515070562552225e-11	1.4636925961632356e-10
43100000	0.004999632856939902	1.1640810246491419e-49	7.428432485281471e-66	8.670337076409222e-9	1.2353942260881798e-15	7.167643096725402e-7	-1.5400583537302006e-21	5.852999426068114e-20	9.615171501735051e-12	2.515070562552225e-11	1.4636925961632356e-10
43200000	0.004999632856939902	1.1640810246491419e-49	7.428432485281471e-66	8.670337076409222e-9	1.2353942260881798e-15	7.167643096725402e-7	-1.5400544665480314e-21	5.852999426068114e-20	9.615171501735051e-12	2.515070562552225e-11	1.4636925961632356e-10
43300000	0.004999632856939902	1.1640810246491417e-49	7.428432485281471e-66	8.670337076409222e-9	1.2353942260881798e-15	7.167643096725402e-7	-1.5400505793658624e-21	5.852999426068114e-20	9.615171501735051e-12	2.515070562552225e-11	1.4636925961632356e-10
43400000	0.004999632856939902	1.1640810246491417e-49	7.428432485281471e-66	8.670337076409222e-9	1.2353942260881798e-15	7.167643096725402e-7	-1.5400466921836932e-21	5.852999426068114e-20	9.615171501735051e-12	2.515070562552225e-11	1.4636925961632356e-10
43500000	0.004999632856939902	1.1640810246491417e-49	7.428432485281471e-66	8.670337076409222e-9	1.2353942260881798e-15	7.167643096725402e-7	-1.540042805001524e-21	5.852999426068114e-20	9.615171501735051e-12	2.515070562552225e-11	1.4636925961632356e-10
43600000	0.004999632856939902	1.1640810246491417e-49	7.428432485281471e-66	8.670337076409222e-9	1.2353942260881798e-15	7.167643096725402e-7	-1.5400389178193548e-21	5.852999426068114e-20	9.615171501735051e-12	2.515070562552225e-11	1.4636925961632356e-10
43700000	0.004999632856939902	1.1640810246491417e-49	7.428432485281471e-66	8.670337076409222e-9	1.2353942260881798e-15	7.167643096725402e-7	-1.5400350306371856e-21	5.852999426068114e-20	9.615171501735051e-12	2.515070562552225e-11	1.4636925961632356e-10
43800000	0.004999632856939902	1.1640810246491417e-49	7.428432485281471e-66	8.670337076409222e-9	1.2353942260881798e-15	7.167643096725402e-7	-1.5400311434550164e-21	5.852999426068114e-20	9.615171501735051e-12	2.515070562552225e-11	1.4636925961632356e-10
43900000	0.004999632856939902	1.1640810246491417e-49	7.428432485281471e-66	8.670337076409222e-9	1.2353942260881798e-15	7.167643096725402e-7	-1.5400272562728472e-21	5.852999426068114e-20	9.615171501735051e-12	2.515070562552225e-11	1.4636925961632356e-10
44000000	0.004999632856939902	1.1640810246491415e-49	7.428432485281471e-66	8.670337076409222e-9	1.2353942260881798e-15	7.167643096725402e-7	-1.540023369090678e-21	5.852999426068114e-20	9.615171501735051e-12	2.515070562552225e-11	1.4636925961632356e-10
44100000	0.004999632856939902	1.1640810246491415e-49	7.428432485281471e-66	8.670337076409222e-9	1.2353942260881798e-15	7.167643096725402e-7	-1.540019481908509e-21	5.852999426068114e-20	9.615171501735051e-12	2.515070562552225e-11	1.4636925961632356e-10
44200000	0.004999632856939902	1.1640810246491415e-49	7.428432485281471e-66	8.670337076409222e-9	1.2353942260881798e-15	7.167643096725402e-7	-1.5400155947263399e-21	5.852999426068114e-20	9.615171501735051e-12	2.515070562552225e-11	1.4636925961632356e-10
44300000	0.004999632856939902	1.1640810246491415e-49	7.428432485281471e-66	8.670337076409222e-9	1.2353942260881798e-15	7.167643096725402e-7	-1.5400117075441707e-21	5.852999426068114e-20	9.615171501735051e-12	2.515070562552225e-11	1.4636925961632356e-10
44400000	0.004999632856939902	1.1640810246491415e-49	7.428432485281471e-66	8.670337076409222e-9	1.2353942260881798e-15	7.167643096725402e-7	-1.5400078203620015e-21	5.852999426068114e-20	9.615171501735051e-12	2.515070562552225e-11	1.4636925961632356e-10
44500000	0.004999632856939902	1.1640810246491415e-49	7.428432485281471e-66	8.670337076409222e-9	1.2353942260881798e-15	7.167643096725402e-7	-1.5400039331798323e-21	5.852999426068114e-20	9.615171501735051e-12	2.515070562552225e-11	1.4636925961632356e-10
44600000	0.004999632856939902	1.1640810246491415e-49	7.428432485281471e-66	8.670337076409222e-9	1.2353942260881798e-15	7.167643096725402e-7	-1.5400000459976631e-21	5.852999426068114e-20	9.615171501735051e-12	2.515070562552225e-11	1.4636925961632356e-10
44700000	0.004999632856939902	1.1640810246491415e-49	7.428432485281471e-66	8.670337076409222e-9	1.2353942260881798e-15	7.167643096725402e-7	-1.539996158815494e-21	5.852999426068114e-20	9.615171501735051e-12	2.515070562552225e-11	1.4636925961632356e-10
44800000	0.004999632856939902	1.1640810246491413e-49	7.428432485281471e-66	8.670337076409222e-9	1.2353942260881798e-15	7.167643096725402e-7	-1.539992271633325e-21	5.852999426068114e-20	9.615171501735051e-12	2.515070562552225e-11	1.4636925961632356e-10
44900000	0.004999632856939902	1.1640810246491413e-49	7.428432485281471e-66	8.670337076409222e-9	1.2353942260881798e-15	7.167643096725402e-7	-1.5399883844511557e-21	5.852999426068114e-20	9.615171501735051e-12	2.515070562552225e-11	1.4636925961632356e-10
45000000	0.004999632856939902	1.1640810246491413e-49	7.428432485281471e-66	8.670337076409222e-9	1.2353942260881798e-15	7.167643096725402e-7	-1.5399844972689866e-21	5.852999426068114e-20	9.615171501735051e-12	2.515070562552225e-11	1.4636925961632356e-10
45100000	0.004999632856939902	1.1640810246491413e-49	7.428432485281471e-66	8.670337076409222e-9	1.2353942260881798e-15	7.167643096725402e-7	-1.5399806100868174e-21	5.852999426068114e-20	9.615171501735051e-12	2.515070562552225e-11	1.4636925961632356e-10
45200000	0.004999632856939902	1.1640810246491413e-49	7.428432485281471e-66	8.670337076409222e-9	1.2353942260881798e-15	7.167643096725402e-7	-1.5399767229046482e-21	5.852999426068114e-20	9.615171501735051e-12	2.515070562552225e-11	1.4636925961632356e-10
45300000	0.004999632856939902	1.1640810246491413e-49	7.428432485281471e-66	8.670337076409222e-9	1.2353942260881798e-15	7.167643096725402e-7	-1.539972835722479e-21	5.852999426068114e-20	9.615171501735051e-12	2.515070562552225e-11	1.4636925961632356e-10
45400000	0.004999632856939902	1.1640810246491413e-49	7.428432485281471e-66	8.670337076409222e-9	1.2353942260881798e-15	7.167643096725402e-7	-1.5399689485403098e-21	5.852999426068114e-20	9.615171501735051e-12	2.515070562552225e-11	1.4636925961632356e-10
45500000	0.004999632856939902	1.1640810246491413e-49	7.428432485281471e-66	8.670337076409222e-9	1.2353942260881798e-15	7.167643096725402e-7	-1.5399650613581406e-21	5.852999426068114e-20	9.615171501735051e-12	2.515070562552225e-11	1.4636925961632356e-10
45600000	0.004999632856939902	1.1640810246491413e-49	7.428432485281471e-66	8.670337076409222e-9	1.2353942260881798e-15	7.167643096725402e-7	-1.5399611741759716e-21	5.852999426068114e-20	9.615171501735051e-12	2.515070562552225e-11	1.4636925961632356e-10
45700000	0.004999632856939902	1.1640810246491413e-49	7.428432485281471e-66	8.670337076409222e-9	1.2353942260881798e-15	7.167643096725402e-7	-1.5399572869938024e-21	5.852999426068114e-20	9.615171501735051e-12	2.515070562552225e-11	1.4636925961632356e-10
45800000	0.004999632856939902	1.1640810246491413e-49	7.428432485281471e-66	8.670337076409222e-9	1.2353942260881798e-15	7.167643096725402e-7	-1.5399533998116332e-21	5.852999426068114e-20	9.615171501735051e-12	2.515070562552225e-11	1.4636925961632356e-10
45900000	0.004999632856939902	1.1640810246491411e-49	7.428432485281471e-66	8.670337076409222e-9	1.2353942260881798e-15	7.167643096725402e-7	-1.539949512629464e-21	5.852999426068114e-20	9.615171501735051e-12	2.515070562552225e-11	1.4636925961632356e-10
46000000	0.004999632856939902	1.1640810246491411e-49	7.428432485281471e-66	8.670337076409222e-9	1.2353942260881798e-15	7.167643096725402e-7	-1.5399456254472949e-21	5.852999426068114e-20	9.615171501735051e-12	2.515070562552225e-11	1.4636925961632356e-10
46100000	0.004999632856939902	1.1640810246491411e-49	7.428432485281471e-66	8.670337076409222e-9	1.2353942260881798e-15	7.167643096725402e-7	-1.5399417382651257e-21	5.852999426068114e-20	9.615171501735051e-12	2.515070562552225e-11	1.4636925961632356e-10
46200000	0.004999632856939902	1.1640810246491411e-49	7.428432485281471e-66	8.670337076409222e-9	1.2353942260881798e-15	7.167643096725402e-7	-1.5399378510829565e-21	5.852999426068114e-20	9.615171501735051e-12	2.515070562552225e-11	1.4636925961632356e-10
46300000	0.004999632856939902	1.1640810246491411e-49	7.428432485281471e-66	8.670337076409222e-9	1.2353942260881798e-15	7.167643096725402e-7	-1.5399339639007873e-21	5.852999426068114e-20	9.615171501735051e-12	2.515070562552225e-11	1.4636925961632356e-10
46400000	0.004999632856939902	1.1640810246491411e-49	7.428432485281471e-66	8.670337076409222e-9	1.2353942260881798e-15	7.167643096725402e-7	-1.5399300767186183e-21	5.852999426068114e-20	9.615171501735051e-12	2.515070562552225e-11	1.4636925961632356e-10
46500000	0.004999632856939902	1.1640810246491411e-49	7.428432485281471e-66	8.670337076409222e-9	1.2353942260881798e-15	7.167643096725402e-7	-1.5399261895364491e-21	5.852999426068114e-20	9.615171501735051e-12	2.515070562552225e-11	1.4636925961632356e-10
46600000	0.004999632856939902	1.1640810246491411e-49	7.428432485281471e-66	8.670337076409222e-9	1.2353942260881798e-15	7.167643096725402e-7	-1.53992230235428e-21	5.852999426068114e-20	9.615171501735051e-12	2.515070562552225e-11	1.4636925961632356e-10
46700000	0.004999632856939902	1.1640810246491411e-49	7.428432485281471e-66	8.670337076409222e-9	1.2353942260881798e-15	7.167643096725402e-7	-1.5399184151721107e-21	5.852999426068114e-20	9.615171501735051e-12	2.515070562552225e-11	1.4636925961632356e-10
46800000	0.004999632856939902	1.1640810246491411e-49	7.428432485281471e-66	8.670337076409222e-9	1.2353942260881798e-15	7.167643096725402e-7	-1.5399145279899416e-21	5.852999426068114e-20	9.615171501735051e-12	2.515070562552225e-11	1.4636925961632356e-10
46900000	0.004999632856939902	1.1640810246491411e-49	7.428432485281471e-66	8.670337076409222e-9	1.2353942260881798e-15	7.167643096725402e-7	-1.5399106408077724e-21	5.852999426068114e-20	9.615171501735051e-12	2.515070562552225e-11	1.4636925961632356e-10
47000000	0.004999632856939902	1.1640810246491411e-49	7.428432485281471e-66	8.670337076409222e-9	1.2353942260881798e-15	7.167643096725402e-7	-1.5399067536256032e-21	5.852999426068114e-20	9.615171501735051e-12	2.515070562552225e-11	1.4636925961632356e-10
47100000	0.004999632856939902	1.1640810246491411e-49	7.428432485281471e-66	8.670337076409222e-9	1.2353942260881798e-15	7.167643096725402e-7	-1.539902866443434e-21	5.852999426068114e-20	9.615171501735051e-12	2.515070562552225e-11	1.4636925961632356e-10
47200000	0.004999632856939902	1.1640810246491411e-49	7.428432485281471e-66	8.670337076409222e-9	1.2353942260881798e-15	7.167643096725402e-7	-1.539898979261265e-21	5.852999426068114e-20	9.615171501735051e-12	2.515070562552225e-11	1.4636925961632356e-10
47300000	0.004999632856939902	1.1640810246491411e-49	7.428432485281471e-66	8.670337076409222e-9	1.2353942260881798e-15	7.167643096725402e-7	-1.5398950920790958e-21	5.852999426068114e-20	9.615171501735051e-12	2.515070562552225e-11	1.4636925961632356e-10
47400000	0.004999632856939902	1.1640810246491411e-49	7.428432485281471e-66	8.670337076409222e-9	1.2353942260881798e-15	7.167643096725402e-7	-1.5398912048969266e-21	5.852999426068114e-20	9.615171501735051e-12	2.515070562552225e-11	1.4636925961632356e-10
47500000	0.004999632856939902	1.1640810246491411e-49	7.428432485281471e-66	8.670337076409222e-9	1.2353942260881798e-15	7.167643096725402e-7	-1.5398873177147574e-21	5.852999426068114e-20	9.615171501735051e-12	2.515070562552225e-11	1.4636925961632356e-10
47600000	0.004999632856939902	1.1640810246491411e-49	7.428432485281471e-66	8.670337076409222e-9	1.2353942260881798e-15	7.167643096725402e-7	-1.5398834305325882e-21	5.852999426068114e-20	9.615171501735051e-12	2.515070562552225e-11	1.4636925961632356e-10
47700000	0.004999632856939902	1.1640810246491411e-49	7.428432485281471e-66	8.670337076409222e-9	1.2353942260881798e-15	7.167643096725402e-7	-1.539879543350419e-21	5.852999426068114e-20	9.615171501735051e-12	2.515070562552225e-11	1.4636925961632356e-10
47800000	0.004999632856939902	1.1640810246491411e-49	7.428432485281471e-66	8.670337076409222e-9	1.2353942260881798e-15	7.167643096725402e-7	-1.5398756561682499e-21	5.852999426068114e-20	9.615171501735051e-12	2.515070562552225e-11	1.4636925961632356e-10
47900000	0.004999632856939902	1.1640810246491411e-49	7.428432485281471e-66	8.670337076409222e-9	1.2353942260881798e-15	7.167643096725402e-7	-1.5398717689860809e-21	5.852999426068114e-20	9.615171501735051e-12	2.515070562552225e-11	1.4636925961632356e-10
48000000	0.004999632856939902	1.1640810246491411e-49	7.428432485281471e-66	8.670337076409222e-9	1.2353942260881798e-15	7.167643096725402e-7	-1.5398678818039117e-21	5.852999426068114e-20	9.615171501735051e-12	2.515070562552225e-11	1.4636925961632356e-10
48100000	0.004999632856939902	1.1640810246491411e-49	7.428432485281471e-66	8.670337076409222e-9	1.2353942260881798e-15	7.167643096725402e-7	-1.5398639946217425e-21	5.852999426068114e-20	9.615171501735051e-12	2.515070562552225e-11	1.4636925961632356e-10
48200000	0.004999632856939902	1.1640810246491411e-49	7.428432485281471e-66	8.670337076409222e-9	1.2353942260881798e-15	7.167643096725402e-7	-1.5398601074395733e-21	5.852999426068114e-20	9.615171501735051e-12	2.515070562552225e-11	1.4636925961632356e-10
48300000	0.004999632856939902	1.1640810246491411e-49	7.428432485281471e-66	8.670337076409222e-9	1.2353942260881798e-15	7.167643096725402e-7	-1.5398562202574041e-21	5.852999426068114e-20	9.615171501735051e-12	2.515070562552225e-11	1.4636925961632356e-10
48400000	0.004999632856939902	1.1640810246491411e-49	7.428432485281471e-66	8.670337076409222e-9	1.2353942260881798e-15	7.167643096725402e-7	-1.539852333075235e-21	5.852999426068114e-20	9.615171501735051e-12	2.515070562552225e-11	1.4636925961632356e-10
48500000	0.004999632856939902	1.1640810246491411e-49	7.428432485281471e-66	8.670337076409222e-9	1.2353942260881798e-15	7.167643096725402e-7	-1.5398484458930657e-21	5.852999426068114e-20	9.615171501735051e-12	2.515070562552225e-11	1.4636925961632356e-10
48600000	0.004999632856939902	1.1640810246491411e-49	7.428432485281471e-66	8.670337076409222e-9	1.2353942260881798e-15	7.167643096725402e-7	-1.5398445587108966e-21	5.852999426068114e-20	9.615171501735051e-12	2.515070562552225e-11	1.4636925961632356e-10
48700000	0.004999632856939902	1.1640810246491411e-49	7.428432485281471e-66	8.670337076409222e-9	1.2353942260881798e-15	7.167643096725402e-7	-1.5398406715287276e-21	5.852999426068114e-20	9.615171501735051e-12	2.515070562552225e-11	1.4636925961632356e-10
48800000	0.004999632856939902	1.1640810246491411e-49	7.428432485281471e-66	8.670337076409222e-9	1.2353942260881798e-15	7.167643096725402e-7	-1.5398367843465584e-21	5.852999426068114e-20	9.615171501735051e-12	2.515070562552225e-11	1.4636925961632356e-10
48900000	0.004999632856939902	1.1640810246491411e-49	7.428432485281471e-66	8.670337076409222e-9	1.2353942260881798e-15	7.167643096725402e-7	-1.5398328971643892e-21	5.852999426068114e-20	9.615171501735051e-12	2.515070562552225e-11	1.4636925961632356e-10
49000000	0.004999632856939902	1.1640810246491411e-49	7.428432485281471e-66	8.670337076409222e-9	1.2353942260881798e-15	7.167643096725402e-7	-1.53982900998222e-21	5.852999426068114e-20	9.615171501735051e-12	2.515070562552225e-11	1.4636925961632356e-10
49100000	0.004999632856939902	1.1640810246491411e-49	7.428432485281471e-66	8.670337076409222e-9	1.2353942260881798e-15	7.167643096725402e-7	-1.5398251228000508e-21	5.852999426068114e-20	9.615171501735051e-12	2.515070562552225e-11	1.4636925961632356e-10
49200000	0.004999632856939902	1.1640810246491413e-49	7.428432485281471e-66	8.670337076409222e-9	1.2353942260881798e-15	7.167643096725402e-7	-1.5398212356178816e-21	5.852999426068114e-20	9.615171501735051e-12	2.515070562552225e-11	1.4636925961632356e-10
49300000	0.004999632856939902	1.1640810246491413e-49	7.428432485281471e-66	8.670337076409222e-9	1.2353942260881798e-15	7.167643096725402e-7	-1.5398173484357124e-21	5.852999426068114e-20	9.615171501735051e-12	2.515070562552225e-11	1.4636925961632356e-10
49400000	0.004999632856939902	1.1640810246491413e-49	7.428432485281471e-66	8.670337076409222e-9	1.2353942260881798e-15	7.167643096725402e-7	-1.5398134612535432e-21	5.852999426068114e-20	9.615171501735051e-12	2.515070562552225e-11	1.4636925961632356e-10
49500000	0.004999632856939902	1.1640810246491413e-49	7.428432485281471e-66	8.670337076409222e-9	1.2353942260881798e-15	7.167643096725402e-7	-1.5398095740713742e-21	5.852999426068114e-20	9.615171501735051e-12	2.515070562552225e-11	1.4636925961632356e-10
49600000	0.004999632856939902	1.1640810246491413e-49	7.428432485281471e-66	8.670337076409222e-9	1.2353942260881798e-15	7.167643096725402e-7	-1.539805686889205e-21	5.852999426068114e-20	9.615171501735051e-12	2.515070562552225e-11	1.4636925961632356e-10
49700000	0.004999632856939902	1.1640810246491413e-49	7.428432485281471e-66	8.670337076409222e-9	1.2353942260881798e-15	7.167643096725402e-7	-1.5398017997070359e-21	5.852999426068114e-20	9.615171501735051e-12	2.515070562552225e-11	1.4636925961632356e-10
49800000	0.004999632856939902	1.1640810246491413e-49	7.428432485281471e-66	8.670337076409222e-9	1.2353942260881798e-15	7.167643096725402e-7	-1.5397979125248667e-21	5.852999426068114e-20	9.615171501735051e-12	2.515070562552225e-11	1.4636925961632356e-10
49900000	0.004999632856939902	1.1640810246491413e-49	7.428432485281471e-66	8.670337076409222e-9	1.2353942260881798e-15	7.167643096725402e-7	-1.5397940253426975e-21	5.852999426068114e-20	9.615171501735051e-12	2.515070562552225e-11	1.4636925961632356e-10
50000000	0.004999632856939902	1.1640810246491413e-49	7.428432485281471e-66	8.670337076409222e-9	1.2353942260881798e-15	7.167643096725402e-7	-1.5397901381605283e-21	5.852999426068114e-20	9.615171501735051e-12	2.515070562552225e-11	1.4636925961632356e-10
50100000	0.004999632856939902	1.1640810246491413e-49	7.428432485281471e-66	8.670337076409222e-9	1.2353942260881798e-15	7.167643096725402e-7	-1.5397862509783591e-21	5.852999426068114e-20	9.615171501735051e-12	2.515070562552225e-11	1.4636925961632356e-10
50200000	0.004999632856939902	1.1640810246491413e-49	7.428432485281472e-66	8.670337076409222e-9	1.2353942260881798e-15	7.167643096725402e-7	-1.5397823637961901e-21	5.852999426068114e-20	9.615171501735051e-12	2.515070562552225e-11	1.4636925961632356e-10
50300000	0.004999632856939902	1.1640810246491413e-49	7.428432485281472e-66	8.670337076409222e-9	1.2353942260881798e-15	7.167643096725402e-7	-1.539778476614021e-21	5.852999426068114e-20	9.615171501735051e-12	2.515070562552225e-11	1.4636925961632356e-10
50400000	0.004999632856939902	1.1640810246491413e-49	7.428432485281472e-66	8.670337076409222e-9	1.2353942260881798e-15	7.167643096725402e-7	-1.5397745894318517e-21	5.852999426068114e-20	9.615171501735051e-12	2.515070562552225e-11	1.4636925961632356e-10
50500000	0.004999632856939902	1.1640810246491413e-49	7.428432485281472e-66	8.670337076409222e-9	1.2353942260881798e-15	7.167643096725402e-7	-1.5397707022496826e-21	5.852999426068114e-20	9.615171501735051e-12	2.515070562552225e-11	1.4636925961632356e-10
50600000	0.004999632856939902	1.1640810246491413e-49	7.428432485281472e-66	8.670337076409222e-9	1.2353942260881798e-15	7.167643096725402e-7	-1.5397668150675134e-21	5.852999426068114e-20	9.615171501735051e-12	2.515070562552225e-11	1.4636925961632356e-10
50700000	0.004999632856939902	1.1640810246491415e-49	7.428432485281472e-66	8.670337076409222e-9	1.2353942260881798e-15	7.167643096725402e-7	-1.5397629278853442e-21	5.852999426068114e-20	9.615171501735051e-12	2.515070562552225e-11	1.4636925961632356e-10
50800000	0.004999632856939902	1.1640810246491415e-49	7.428432485281472e-66	8.670337076409222e-9	1.2353942260881798e-15	7.167643096725402e-7	-1.539759040703175e-21	5.852999426068114e-20	9.615171501735051e-12	2.515070562552225e-11	1.4636925961632356e-10
50900000	0.004999632856939902	1.1640810246491415e-49	7.428432485281472e-66	8.670337076409222e-9	1.2353942260881798e-15	7.167643096725402e-7	-1.5397551535210058e-21	5.852999426068114e-20	9.615171501735051e-12	2.515070562552225e-11	1.4636925961632356e-10
51000000	0.004999632856939902	1.1640810246491415e-49	7.428432485281472e-66	8.670337076409222e-9	1.2353942260881798e-15	7.167643096725402e-7	-1.5397512663388368e-21	5.852999426068114e-20	9.615171501735051e-12	2.515070562552225e-11	1.4636925961632356e-10
51100000	0.004999632856939902	1.1640810246491415e-49	7.428432485281472e-66	8.670337076409222e-9	1.2353942260881798e-15	7.167643096725402e-7	-1.5397473791566676e-21	5.852999426068114e-20	9.615171501735051e-12	2.515070562552225e-11	1.4636925961632356e-10
51200000	0.004999632856939902	1.1640810246491415e-49	7.428432485281472e-66	8.670337076409222e-9	1.2353942260881798e-15	7.167643096725402e-7	-1.5397434919744984e-21	5.852999426068114e-20	9.615171501735051e-12	2.515070562552225e-11	1.4636925961632356e-10
51300000	0.004999632856939902	1.1640810246491415e-49	7.428432485281472e-66	8.670337076409222e-9	1.2353942260881798e-15	7.167643096725402e-7	-1.5397396047923292e-21	5.852999426068114e-20	9.615171501735051e-12	2.515070562552225e-11	1.4636925961632356e-10
51400000	0.004999632856939902	1.1640810246491415e-49	7.428432485281472e-66	8.670337076409222e-9	1.2353942260881798e-15	7.167643096725402e-7	-1.53973571761016e-21	5.852999426068114e-20	9.615171501735051e-12	2.515070562552225e-11	1.4636925961632356e-10
51500000	0.004999632856939902	1.1640810246491415e-49	7.428432485281472e-66	8.670337076409222e-9	1.2353942260881798e-15	7.167643096725402e-7	-1.5397318304279909e-21	5.852999426068114e-20	9.615171501735051e-12	2.515070562552225e-11	1.4636925961632356e-10
51600000	0.004999632856939902	1.1640810246491415e-49	7.428432485281472e-66	8.670337076409222e-9	1.23539422608818e-15	7.167643096725402e-7	-1.5397279432458217e-21	5.852999426068114e-20	9.615171501735051e-12	2.515070562552225e-11	1.4636925961632356e-10
51700000	0.004999632856939902	1.1640810246491415e-49	7.428432485281472e-66	8.670337076409222e-9	1.23539422608818e-15	7.167643096725402e-7	-1.5397240560636525e-21	5.852999426068114e-20	9.615171501735051e-12	2.515070562552225e-11	1.4636925961632356e-10
51800000	0.004999632856939902	1.1640810246491415e-49	7.428432485281472e-66	8.670337076409222e-9	1.23539422608818e-15	7.167643096725402e-7	-1.5397201688814835e-21	5.852999426068114e-20	9.615171501735051e-12	2.515070562552225e-11	1.4636925961632356e-10
51900000	0.004999632856939902	1.1640810246491417e-49	7.428432485281472e-66	8.670337076409222e-9	1.23539422608818e-15	7.167643096725402e-7	-1.5397162816993143e-21	5.852999426068114e-20	9.615171501735051e-12	2.515070562552225e-11	1.4636925961632356e-10
52000000	0.004999632856939902	1.1640810246491417e-49	7.428432485281472e-66	8.670337076409222e-9	1.23539422608818e-15	7.167643096725402e-7	-1.5397123945171451e-21	5.852999426068114e-20	9.615171501735053e-12	2.515070562552225e-11	1.4636925961632356e-10
52100000	0.004999632856939902	1.1640810246491417e-49	7.428432485281472e-66	8.670337076409222e-9	1.23539422608818e-15	7.167643096725402e-7	-1.539708507334976e-21	5.852999426068114e-20	9.615171501735053e-12	2.515070562552225e-11	1.4636925961632356e-10
52200000	0.004999632856939902	1.1640810246491417e-49	7.428432485281472e-66	8.670337076409222e-9	1.23539422608818e-15	7.167643096725402e-7	-1.5397046201528067e-21	5.852999426068114e-20	9.615171501735053e-12	2.515070562552225e-11	1.4636925961632356e-10
52300000	0.004999632856939902	1.1640810246491417e-49	7.428432485281472e-66	8.670337076409222e-9	1.23539422608818e-15	7.167643096725402e-7	-1.5397007329706376e-21	5.852999426068114e-20	9.615171501735053e-12	2.515070562552225e-11	1.4636925961632356e-10
52400000	0.004999632856939902	1.1640810246491417e-49	7.428432485281472e-66	8.670337076409222e-9	1.23539422608818e-15	7.167643096725402e-7	-1.5396968457884684e-21	5.852999426068114e-20	9.615171501735053e-12	2.515070562552225e-11	1.4636925961632356e-10
52500000	0.004999632856939902	1.1640810246491417e-49	7.428432485281472e-66	8.670337076409222e-9	1.23539422608818e-15	7.167643096725402e-7	-1.5396929586062994e-21	5.852999426068114e-20	9.615171501735053e-12	2.515070562552225e-11	1.4636925961632356e-10
52600000	0.004999632856939902	1.1640810246491417e-49	7.428432485281472e-66	8.670337076409222e-9	1.23539422608818e-15	7.167643096725402e-7	-1.5396890714241302e-21	5.852999426068114e-20	9.615171501735053e-12	2.515070562552225e-11	1.4636925961632356e-10
52700000	0.004999632856939902	1.1640810246491417e-49	7.428432485281472e-66	8.670337076409222e-9	1.23539422608818e-15	7.167643096725402e-7	-1.539685184241961e-21	5.852999426068114e-20	9.615171501735053e-12	2.515070562552225e-11	1.4636925961632356e-10
52800000	0.004999632856939902	1.1640810246491417e-49	7.428432485281472e-66	8.670337076409222e-9	1.23539422608818e-15	7.167643096725402e-7	-1.5396812970597918e-21	5.852999426068114e-20	9.615171501735053e-12	2.515070562552225e-11	1.4636925961632356e-10
52900000	0.004999632856939902	1.1640810246491417e-49	7.428432485281472e-66	8.670337076409222e-9	1.23539422608818e-15	7.167643096725402e-7	-1.5396774098776226e-21	5.852999426068114e-20	9.615171501735053e-12	2.515070562552225e-11	1.4636925961632356e-10
53000000	0.004999632856939902	1.1640810246491419e-49	7.428432485281472e-66	8.670337076409222e-9	1.23539422608818e-15	7.167643096725402e-7	-1.5396735226954534e-21	5.852999426068114e-20	9.615171501735053e-12	2.515070562552225e-11	1.4636925961632356e-10
53100000	0.004999632856939902	1.1640810246491419e-49	7.428432485281472e-66	8.670337076409222e-9	1.23539422608818e-15	7.167643096725402e-7	-1.5396696355132842e-21	5.852999426068114e-20	9.615171501735053e-12	2.515070562552225e-11	1.4636925961632356e-10
53200000	0.004999632856939902	1.1640810246491419e-49	7.428432485281473e-66	8.670337076409222e-9	1.23539422608818e-15	7.167643096725402e-7	-1.539665748331115e-21	5.852999426068114e-20	9.615171501735053e-12	2.515070562552225e-11	1.4636925961632356e-10
53300000	0.004999632856939902	1.1640810246491419e-49	7.428432485281473e-66	8.670337076409222e-9	1.23539422608818e-15	7.167643096725402e-7	-1.539661861148946e-21	5.852999426068114e-20	9.615171501735053e-12	2.515070562552225e-11	1.4636925961632356e-10
53400000	0.004999632856939902	1.1640810246491419e-49	7.428432485281473e-66	8.670337076409222e-9	1.23539422608818e-15	7.167643096725402e-7	-1.5396579739667769e-21	5.852999426068114e-20	9.615171501735053e-12	2.515070562552225e-11	1.4636925961632356e-10
53500000	0.004999632856939902	1.1640810246491419e-49	7.428432485281473e-66	8.670337076409222e-9	1.23539422608818e-15	7.167643096725402e-7	-1.5396540867846077e-21	5.852999426068114e-20	9.615171501735053e-12	2.515070562552225e-11	1.4636925961632356e-10
53600000	0.004999632856939902	1.1640810246491419e-49	7.428432485281473e-66	8.670337076409222e-9	1.23539422608818e-15	7.167643096725402e-7	-1.5396501996024385e-21	5.852999426068114e-20	9.615171501735053e-12	2.515070562552225e-11	1.4636925961632356e-10
53700000	0.004999632856939902	1.1640810246491419e-49	7.428432485281473e-66	8.670337076409222e-9	1.23539422608818e-15	7.167643096725402e-7	-1.5396463124202693e-21	5.852999426068114e-20	9.615171501735053e-12	2.515070562552225e-11	1.4636925961632356e-10
53800000	0.004999632856939902	1.1640810246491419e-49	7.428432485281473e-66	8.670337076409222e-9	1.23539422608818e-15	7.167643096725402e-7	-1.5396424252381001e-21	5.852999426068114e-20	9.615171501735053e-12	2.515070562552225e-11	1.4636925961632356e-10
53900000	0.004999632856939902	1.1640810246491419e-49	7.428432485281473e-66	8.670337076409222e-9	1.23539422608818e-15	7.167643096725402e-7	-1.539638538055931e-21	5.852999426068114e-20	9.615171501735053e-12	2.515070562552225e-11	1.4636925961632356e-10
54000000	0.004999632856939902	1.1640810246491419e-49	7.428432485281473e-66	8.670337076409222e-9	1.23539422608818e-15	7.167643096725402e-7	-1.5396346508737617e-21	5.852999426068114e-20	9.615171501735053e-12	2.515070562552225e-11	1.4636925961632356e-10
54100000	0.004999632856939902	1.1640810246491419e-49	7.428432485281473e-66	8.670337076409222e-9	1.23539422608818e-15	7.167643096725402e-7	-1.5396307636915927e-21	5.852999426068114e-20	9.615171501735053e-12	2.515070562552225e-11	1.4636925961632356e-10
54200000	0.004999632856939902	1.1640810246491419e-49	7.428432485281473e-66	8.670337076409222e-9	1.23539422608818e-15	7.167643096725402e-7	-1.5396268765094236e-21	5.852999426068114e-20	9.615171501735053e-12	2.515070562552225e-11	1.4636925961632356e-10
54300000	0.004999632856939902	1.1640810246491419e-49	7.428432485281473e-66	8.670337076409222e-9	1.23539422608818e-15	7.167643096725402e-7	-1.5396229893272544e-21	5.852999426068114e-20	9.615171501735053e-12	2.515070562552225e-11	1.4636925961632356e-10
54400000	0.004999632856939902	1.164081024649142e-49	7.428432485281473e-66	8.670337076409222e-9	1.23539422608818e-15	7.167643096725402e-7	-1.5396191021450852e-21	5.852999426068114e-20	9.615171501735053e-12	2.515070562552225e-11	1.4636925961632356e-10
54500000	0.004999632856939902	1.164081024649142e-49	7.428432485281473e-66	8.670337076409222e-9	1.23539422608818e-15	7.167643096725402e-7	-1.539615214962916e-21	5.852999426068114e-20	9.615171501735053e-12	2.515070562552225e-11	1.4636925961632356e-10
54600000	0.004999632856939902	1.164081024649142e-49	7.428432485281473e-66	8.670337076409222e-9	1.23539422608818e-15	7.167643096725402e-7	-1.5396113277807468e-21	5.852999426068114e-20	9.615171501735053e-12	2.515070562552225e-11	1.4636925961632356e-10
54700000	0.004999632856939902	1.164081024649142e-49	7.428432485281473e-66	8.670337076409222e-9	1.23539422608818e-15	7.167643096725402e-7	-1.5396074405985776e-21	5.852999426068114e-20	9.615171501735053e-12	2.515070562552225e-11	1.4636925961632356e-10
54800000	0.004999632856939902	1.164081024649142e-49	7.428432485281473e-66	8.670337076409222e-9	1.23539422608818e-15	7.167643096725402e-7	-1.5396035534164086e-21	5.852999426068114e-20	9.615171501735053e-12	2.515070562552225e-11	1.4636925961632356e-10
54900000	0.004999632856939902	1.164081024649142e-49	7.428432485281473e-66	8.670337076409222e-9	1.23539422608818e-15	7.167643096725402e-7	-1.5395996662342394e-21	5.852999426068114e-20	9.615171501735053e-12	2.515070562552225e-11	1.4636925961632356e-10
55000000	0.004999632856939902	1.164081024649142e-49	7.428432485281473e-66	8.670337076409222e-9	1.23539422608818e-15	7.167643096725402e-7	-1.5395957790520702e-21	5.852999426068114e-20	9.615171501735053e-12	2.515070562552225e-11	1.4636925961632356e-10
55100000	0.004999632856939902	1.164081024649142e-49	7.428432485281473e-66	8.670337076409222e-9	1.23539422608818e-15	7.167643096725402e-7	-1.539591891869901e-21	5.852999426068114e-20	9.615171501735053e-12	2.515070562552225e-11	1.4636925961632356e-10
55200000	0.004999632856939902	1.164081024649142e-49	7.428432485281473e-66	8.670337076409222e-9	1.23539422608818e-15	7.167643096725402e-7	-1.5395880046877319e-21	5.852999426068114e-20	9.615171501735053e-12	2.515070562552225e-11	1.4636925961632356e-10
55300000	0.004999632856939902	1.164081024649142e-49	7.428432485281473e-66	8.670337076409222e-9	1.23539422608818e-15	7.167643096725402e-7	-1.5395841175055627e-21	5.852999426068114e-20	9.615171501735053e-12	2.515070562552225e-11	1.4636925961632356e-10
55400000	0.004999632856939902	1.164081024649142e-49	7.428432485281473e-66	8.670337076409222e-9	1.23539422608818e-15	7.167643096725402e-7	-1.5395802303233935e-21	5.852999426068114e-20	9.615171501735053e-12	2.515070562552225e-11	1.4636925961632356e-10
55500000	0.004999632856939902	1.164081024649142e-49	7.428432485281473e-66	8.670337076409222e-9	1.23539422608818e-15	7.167643096725402e-7	-1.5395763431412243e-21	5.852999426068114e-20	9.615171501735053e-12	2.515070562552225e-11	1.4636925961632356e-10
55600000	0.004999632856939902	1.164081024649142e-49	7.428432485281473e-66	8.670337076409222e-9	1.23539422608818e-15	7.167643096725402e-7	-1.5395724559590553e-21	5.852999426068114e-20	9.615171501735053e-12	2.515070562552225e-11	1.4636925961632356e-10
55700000	0.004999632856939902	1.164081024649142e-49	7.428432485281473e-66	8.670337076409222e-9	1.23539422608818e-15	7.167643096725402e-7	-1.5395685687768861e-21	5.852999426068114e-20	9.615171501735053e-12	2.515070562552225e-11	1.4636925961632356e-10
55800000	0.004999632856939902	1.164081024649142e-49	7.428432485281473e-66	8.670337076409222e-9	1.23539422608818e-15	7.167643096725402e-7	-1.539564681594717e-21	5.852999426068114e-20	9.615171501735053e-12	2.515070562552225e-11	1.4636925961632356e-10
55900000	0.004999632856939902	1.164081024649142e-49	7.428432485281473e-66	8.670337076409222e-9	1.23539422608818e-15	7.167643096725402e-7	-1.5395607944125477e-21	5.852999426068114e-20	9.615171501735053e-12	2.515070562552225e-11	1.4636925961632356e-10
56000000	0.004999632856939902	1.164081024649142e-49	7.428432485281473e-66	8.670337076409222e-9	1.23539422608818e-15	7.167643096725402e-7	-1.5395569072303786e-21	5.852999426068114e-20	9.615171501735053e-12	2.515070562552225e-11	1.4636925961632356e-10
56100000	0.004999632856939902	1.164081024649142e-49	7.428432485281473e-66	8.670337076409222e-9	1.23539422608818e-15	7.167643096725402e-7	-1.5395530200482094e-21	5.852999426068114e-20	9.615171501735053e-12	2.515070562552225e-11	1.4636925961632356e-10
56200000	0.004999632856939902	1.164081024649142e-49	7.428432485281473e-66	8.670337076409222e-9	1.23539422608818e-15	7.167643096725402e-7	-1.5395491328660402e-21	5.852999426068114e-20	9.615171501735053e-12	2.515070562552225e-11	1.4636925961632356e-10
56300000	0.004999632856939902	1.164081024649142e-49	7.428432485281473e-66	8.670337076409222e-9	1.23539422608818e-15	7.167643096725402e-7	-1.539545245683871e-21	5.852999426068114e-20	9.615171501735053e-12	2.515070562552225e-11	1.4636925961632356e-10
56400000	0.004999632856939902	1.164081024649142e-49	7.428432485281473e-66	8.670337076409222e-9	1.23539422608818e-15	7.167643096725402e-7	-1.539541358501702e-21	5.852999426068114e-20	9.615171501735053e-12	2.515070562552225e-11	1.4636925961632356e-10
56500000	0.004999632856939902	1.164081024649142e-49	7.428432485281473e-66	8.670337076409222e-9	1.23539422608818e-15	7.167643096725402e-7	-1.5395374713195328e-21	5.852999426068114e-20	9.615171501735053e-12	2.515070562552225e-11	1.4636925961632356e-10
56600000	0.004999632856939902	1.164081024649142e-49	7.428432485281473e-66	8.670337076409222e-9	1.23539422608818e-15	7.167643096725402e-7	-1.5395335841373636e-21	5.852999426068114e-20	9.615171501735053e-12	2.515070562552225e-11	1.4636925961632356e-10
56700000	0.004999632856939902	1.164081024649142e-49	7.428432485281473e-66	8.670337076409222e-9	1.23539422608818e-15	7.167643096725402e-7	-1.5395296969551944e-21	5.852999426068114e-20	9.615171501735053e-12	2.515070562552225e-11	1.4636925961632356e-10
56800000	0.004999632856939902	1.164081024649142e-49	7.428432485281473e-66	8.670337076409222e-9	1.23539422608818e-15	7.167643096725402e-7	-1.5395258097730252e-21	5.852999426068114e-20	9.615171501735053e-12	2.515070562552225e-11	1.4636925961632356e-10
56900000	0.004999632856939902	1.164081024649142e-49	7.428432485281473e-66	8.670337076409222e-9	1.23539422608818e-15	7.167643096725402e-7	-1.539521922590856e-21	5.852999426068114e-20	9.615171501735053e-12	2.515070562552225e-11	1.4636925961632356e-10
57000000	0.004999632856939902	1.164081024649142e-49	7.428432485281473e-66	8.670337076409222e-9	1.23539422608818e-15	7.167643096725402e-7	-1.5395180354086869e-21	5.852999426068114e-20	9.615171501735053e-12	2.515070562552225e-11	1.4636925961632356e-10
57100000	0.004999632856939902	1.1640810246491423e-49	7.428432485281473e-66	8.670337076409222e-9	1.23539422608818e-15	7.167643096725402e-7	-1.5395141482265177e-21	5.852999426068114e-20	9.615171501735053e-12	2.515070562552225e-11	1.4636925961632356e-10
57200000	0.004999632856939902	1.1640810246491423e-49	7.428432485281473e-66	8.670337076409222e-9	1.23539422608818e-15	7.167643096725402e-7	-1.5395102610443487e-21	5.852999426068114e-20	9.615171501735053e-12	2.515070562552225e-11	1.4636925961632356e-10
57300000	0.004999632856939902	1.1640810246491423e-49	7.428432485281473e-66	8.670337076409222e-9	1.23539422608818e-15	7.167643096725402e-7	-1.5395063738621795e-21	5.852999426068114e-20	9.615171501735053e-12	2.515070562552225e-11	1.4636925961632356e-10
57400000	0.004999632856939902	1.1640810246491423e-49	7.428432485281473e-66	8.670337076409222e-9	1.23539422608818e-15	7.167643096725402e-7	-1.5395024866800103e-21	5.852999426068114e-20	9.615171501735053e-12	2.515070562552225e-11	1.4636925961632356e-10
57500000	0.004999632856939902	1.1640810246491423e-49	7.428432485281473e-66	8.670337076409222e-9	1.23539422608818e-15	7.167643096725402e-7	-1.5394985994978411e-21	5.852999426068114e-20	9.615171501735053e-12	2.515070562552225e-11	1.4636925961632356e-10
57600000	0.004999632856939902	1.1640810246491423e-49	7.428432485281473e-66	8.670337076409222e-9	1.23539422608818e-15	7.167643096725402e-7	-1.539494712315672e-21	5.852999426068114e-20	9.615171501735053e-12	2.515070562552225e-11	1.4636925961632356e-10
57700000	0.004999632856939902	1.1640810246491423e-49	7.428432485281473e-66	8.670337076409222e-9	1.23539422608818e-15	7.167643096725402e-7	-1.5394908251335027e-21	5.852999426068114e-20	9.615171501735053e-12	2.515070562552225e-11	1.4636925961632356e-10
57800000	0.004999632856939902	1.1640810246491423e-49	7.428432485281473e-66	8.670337076409222e-9	1.23539422608818e-15	7.167643096725402e-7	-1.5394869379513336e-21	5.852999426068114e-20	9.615171501735053e-12	2.515070562552225e-11	1.4636925961632356e-10
57900000	0.004999632856939902	1.1640810246491423e-49	7.428432485281473e-66	8.670337076409222e-9	1.23539422608818e-15	7.167643096725402e-7	-1.5394830507691646e-21	5.852999426068114e-20	9.615171501735053e-12	2.515070562552225e-11	1.4636925961632356e-10
58000000	0.004999632856939902	1.1640810246491423e-49	7.428432485281473e-66	8.670337076409222e-9	1.23539422608818e-15	7.167643096725402e-7	-1.5394791635869954e-21	5.852999426068114e-20	9.615171501735053e-12	2.515070562552225e-11	1.4636925961632356e-10
58100000	0.004999632856939902	1.1640810246491423e-49	7.428432485281473e-66	8.670337076409222e-9	1.23539422608818e-15	7.167643096725402e-7	-1.5394752764048262e-21	5.852999426068114e-20	9.615171501735053e-12	2.515070562552225e-11	1.4636925961632356e-10
58200000	0.004999632856939902	1.1640810246491423e-49	7.428432485281473e-66	8.670337076409222e-9	1.23539422608818e-15	7.167643096725402e-7	-1.539471389222657e-21	5.852999426068114e-20	9.615171501735053e-12	2.515070562552225e-11	1.4636925961632356e-10
58300000	0.004999632856939902	1.1640810246491423e-49	7.428432485281473e-66	8.670337076409222e-9	1.23539422608818e-15	7.167643096725402e-7	-1.5394675020404878e-21	5.852999426068114e-20	9.615171501735053e-12	2.515070562552225e-11	1.4636925961632356e-10
58400000	0.004999632856939902	1.1640810246491423e-49	7.428432485281473e-66	8.670337076409222e-9	1.23539422608818e-15	7.167643096725402e-7	-1.5394636148583186e-21	5.852999426068114e-20	9.615171501735053e-12	2.515070562552225e-11	1.4636925961632356e-10
58500000	0.004999632856939902	1.1640810246491423e-49	7.428432485281473e-66	8.670337076409222e-9	1.23539422608818e-15	7.167643096725402e-7	-1.5394597276761494e-21	5.852999426068114e-20	9.615171501735053e-12	2.515070562552225e-11	1.4636925961632356e-10
58600000	0.004999632856939902	1.1640810246491423e-49	7.428432485281473e-66	8.670337076409222e-9	1.23539422608818e-15	7.167643096725402e-7	-1.5394558404939802e-21	5.852999426068114e-20	9.615171501735053e-12	2.515070562552225e-11	1.4636925961632356e-10
58700000	0.004999632856939902	1.1640810246491423e-49	7.428432485281473e-66	8.670337076409222e-9	1.23539422608818e-15	7.167643096725402e-7	-1.5394519533118112e-21	5.852999426068114e-20	9.615171501735053e-12	2.515070562552225e-11	1.4636925961632356e-10
58800000	0.004999632856939902	1.1640810246491423e-49	7.428432485281473e-66	8.670337076409222e-9	1.23539422608818e-15	7.167643096725402e-7	-1.539448066129642e-21	5.852999426068114e-20	9.615171501735053e-12	2.515070562552225e-11	1.4636925961632356e-10
58900000	0.004999632856939902	1.1640810246491423e-49	7.428432485281473e-66	8.670337076409222e-9	1.23539422608818e-15	7.167643096725402e-7	-1.5394441789474729e-21	5.852999426068114e-20	9.615171501735053e-12	2.515070562552225e-11	1.4636925961632356e-10
59000000	0.004999632856939902	1.1640810246491423e-49	7.428432485281473e-66	8.670337076409222e-9	1.23539422608818e-15	7.167643096725402e-7	-1.5394402917653037e-21	5.852999426068114e-20	9.615171501735053e-12	2.515070562552225e-11	1.4636925961632356e-10
59100000	0.004999632856939902	1.1640810246491423e-49	7.428432485281473e-66	8.670337076409222e-9	1.23539422608818e-15	7.167643096725402e-7	-1.5394364045831345e-21	5.852999426068114e-20	9.615171501735053e-12	2.515070562552225e-11	1.4636925961632356e-10
59200000	0.004999632856939902	1.1640810246491423e-49	7.428432485281473e-66	8.670337076409222e-9	1.23539422608818e-15	7.167643096725402e-7	-1.5394325174009653e-21	5.852999426068114e-20	9.615171501735053e-12	2.515070562552225e-11	1.4636925961632356e-10
59300000	0.004999632856939902	1.1640810246491423e-49	7.428432485281473e-66	8.670337076409222e-9	1.23539422608818e-15	7.167643096725402e-7	-1.5394286302187961e-21	5.852999426068114e-20	9.615171501735053e-12	2.515070562552225e-11	1.4636925961632356e-10
59400000	0.004999632856939902	1.1640810246491423e-49	7.428432485281473e-66	8.670337076409222e-9	1.23539422608818e-15	7.167643096725402e-7	-1.539424743036627e-21	5.852999426068114e-20	9.615171501735053e-12	2.515070562552225e-11	1.4636925961632356e-10
59500000	0.004999632856939902	1.1640810246491423e-49	7.428432485281473e-66	8.670337076409222e-9	1.23539422608818e-15	7.167643096725402e-7	-1.539420855854458e-21	5.852999426068114e-20	9.615171501735053e-12	2.515070562552225e-11	1.4636925961632356e-10
59600000	0.004999632856939902	1.1640810246491423e-49	7.428432485281473e-66	8.670337076409222e-9	1.23539422608818e-15	7.167643096725402e-7	-1.5394169686722887e-21	5.852999426068114e-20	9.615171501735053e-12	2.515070562552225e-11	1.4636925961632356e-10
59700000	0.004999632856939902	1.1640810246491423e-49	7.428432485281473e-66	8.670337076409222e-9	1.23539422608818e-15	7.167643096725402e-7	-1.5394130814901196e-21	5.852999426068114e-20	9.615171501735053e-12	2.515070562552225e-11	1.4636925961632356e-10
59800000	0.004999632856939902	1.1640810246491423e-49	7.428432485281473e-66	8.670337076409222e-9	1.23539422608818e-15	7.167643096725402e-7	-1.5394091943079504e-21	5.852999426068114e-20	9.615171501735053e-12	2.515070562552225e-11	1.4636925961632356e-10
59900000	0.004999632856939902	1.164081024649142e-49	7.428432485281473e-66	8.670337076409222e-9	1.23539422608818e-15	7.167643096725402e-7	-1.5394053071257812e-21	5.852999426068114e-20	9.615171501735053e-12	2.515070562552225e-11	1.4636925961632356e-10
60000000	0.004999632856939902	1.164081024649142e-49	7.428432485281473e-66	8.670337076409222e-9	1.23539422608818e-15	7.167643096725402e-7	-1.539401419943612e-21	5.852999426068114e-20	9.615171501735053e-12	2.515070562552225e-11	1.4636925961632356e-10
60100000	0.004999632856939902	1.164081024649142e-49	7.428432485281473e-66	8.670337076409222e-9	1.23539422608818e-15	7.167643096725402e-7	-1.5393975327614428e-21	5.852999426068114e-20	9.615171501735053e-12	2.515070562552225e-11	1.4636925961632356e-10
60200000	0.004999632856939902	1.164081024649142e-49	7.428432485281473e-66	8.670337076409222e-9	1.23539422608818e-15	7.167643096725402e-7	-1.5393936455792738e-21	5.852999426068114e-20	9.615171501735053e-12	2.515070562552225e-11	1.4636925961632356e-10
60300000	0.004999632856939902	1.164081024649142e-49	7.428432485281473e-66	8.670337076409222e-9	1.23539422608818e-15	7.167643096725402e-7	-1.5393897583971046e-21	5.852999426068114e-20	9.615171501735053e-12	2.515070562552225e-11	1.4636925961632356e-10
60400000	0.004999632856939902	1.164081024649142e-49	7.428432485281473e-66	8.670337076409222e-9	1.23539422608818e-15	7.167643096725402e-7	-1.5393858712149354e-21	5.852999426068114e-20	9.615171501735053e-12	2.515070562552225e-11	1.4636925961632356e-10
60500000	0.004999632856939902	1.164081024649142e-49	7.428432485281473e-66	8.670337076409222e-9	1.23539422608818e-15	7.167643096725402e-7	-1.5393819840327662e-21	5.852999426068114e-20	9.615171501735053e-12	2.515070562552225e-11	1.4636925961632356e-10
60600000	0.004999632856939902	1.164081024649142e-49	7.428432485281473e-66	8.670337076409222e-9	1.23539422608818e-15	7.167643096725402e-7	-1.539378096850597e-21	5.852999426068114e-20	9.615171501735053e-12	2.515070562552225e-11	1.4636925961632356e-10
60700000	0.004999632856939902	1.164081024649142e-49	7.428432485281473e-66	8.670337076409222e-9	1.23539422608818e-15	7.167643096725402e-7	-1.5393742096684279e-21	5.852999426068114e-20	9.615171501735053e-12	2.515070562552225e-11	1.4636925961632356e-10
60800000	0.004999632856939902	1.164081024649142e-49	7.428432485281473e-66	8.670337076409222e-9	1.23539422608818e-15	7.167643096725402e-7	-1.5393703224862587e-21	5.852999426068114e-20	9.615171501735053e-12	2.515070562552225e-11	1.4636925961632356e-10
60900000	0.004999632856939902	1.164081024649142e-49	7.428432485281473e-66	8.670337076409222e-9	1.23539422608818e-15	7.167643096725402e-7	-1.5393664353040895e-21	5.852999426068114e-20	9.615171501735053e-12	2.515070562552225e-11	1.4636925961632356e-10
61000000	0.004999632856939902	1.164081024649142e-49	7.428432485281473e-66	8.670337076409222e-9	1.23539422608818e-15	7.167643096725402e-7	-1.5393625481219205e-21	5.852999426068114e-20	9.615171501735053e-12	2.515070562552225e-11	1.4636925961632356e-10
61100000	0.004999632856939902	1.164081024649142e-49	7.428432485281473e-66	8.670337076409222e-9	1.23539422608818e-15	7.167643096725402e-7	-1.5393586609397513e-21	5.852999426068114e-20	9.615171501735053e-12	2.515070562552225e-11	1.4636925961632356e-10
61200000	0.004999632856939902	1.164081024649142e-49	7.428432485281473e-66	8.670337076409222e-9	1.23539422608818e-15	7.167643096725402e-7	-1.5393547737575821e-21	5.852999426068114e-20	9.615171501735053e-12	2.515070562552225e-11	1.4636925961632356e-10
61300000	0.004999632856939902	1.164081024649142e-49	7.428432485281473e-66	8.670337076409222e-9	1.23539422608818e-15	7.167643096725402e-7	-1.539350886575413e-21	5.852999426068114e-20	9.615171501735053e-12	2.515070562552225e-11	1.4636925961632356e-10
61400000	0.004999632856939902	1.164081024649142e-49	7.428432485281473e-66	8.670337076409222e-9	1.23539422608818e-15	7.167643096725402e-7	-1.5393469993932437e-21	5.852999426068114e-20	9.615171501735053e-12	2.515070562552225e-11	1.4636925961632356e-10
61500000	0.004999632856939902	1.164081024649142e-49	7.428432485281473e-66	8.670337076409222e-9	1.23539422608818e-15	7.167643096725402e-7	-1.5393431122110746e-21	5.852999426068114e-20	9.615171501735053e-12	2.515070562552225e-11	1.4636925961632356e-10
61600000	0.004999632856939902	1.164081024649142e-49	7.428432485281473e-66	8.670337076409222e-9	1.23539422608818e-15	7.167643096725402e-7	-1.5393392250289054e-21	5.852999426068114e-20	9.615171501735053e-12	2.515070562552225e-11	1.4636925961632356e-10
61700000	0.004999632856939902	1.164081024649142e-49	7.428432485281473e-66	8.670337076409222e-9	1.23539422608818e-15	7.167643096725402e-7	-1.5393353378467362e-21	5.852999426068114e-20	9.615171501735053e-12	2.515070562552225e-11	1.4636925961632356e-10
61800000	0.004999632856939902	1.164081024649142e-49	7.428432485281473e-66	8.670337076409222e-9	1.23539422608818e-15	7.167643096725402e-7	-1.5393314506645672e-21	5.852999426068114e-20	9.615171501735053e-12	2.515070562552225e-11	1.4636925961632356e-10
61900000	0.004999632856939902	1.164081024649142e-49	7.428432485281473e-66	8.670337076409222e-9	1.23539422608818e-15	7.167643096725402e-7	-1.539327563482398e-21	5.852999426068114e-20	9.615171501735053e-12	2.515070562552225e-11	1.4636925961632356e-10
62000000	0.004999632856939902	1.164081024649142e-49	7.428432485281473e-66	8.670337076409222e-9	1.2353942260881798e-15	7.167643096725402e-7	-1.5393236763002288e-21	5.852999426068114e-20	9.615171501735053e-12	2.515070562552225e-11	1.4636925961632356e-10
62100000	0.004999632856939902	1.164081024649142e-49	7.428432485281473e-66	8.670337076409222e-9	1.2353942260881798e-15	7.167643096725402e-7	-1.5393197891180596e-21	5.852999426068114e-20	9.615171501735053e-12	2.515070562552225e-11	1.4636925961632356e-10
62200000	0.004999632856939902	1.164081024649142e-49	7.428432485281473e-66	8.670337076409222e-9	1.2353942260881798e-15	7.167643096725402e-7	-1.5393159019358904e-21	5.852999426068114e-20	9.615171501735053e-12	2.515070562552225e-11	1.4636925961632356e-10
62300000	0.004999632856939902	1.164081024649142e-49	7.428432485281473e-66	8.670337076409222e-9	1.2353942260881798e-15	7.167643096725402e-7	-1.5393120147537213e-21	5.852999426068114e-20	9.615171501735053e-12	2.515070562552225e-11	1.4636925961632356e-10
62400000	0.004999632856939902	1.164081024649142e-49	7.428432485281473e-66	8.670337076409222e-9	1.2353942260881798e-15	7.167643096725402e-7	-1.539308127571552e-21	5.852999426068114e-20	9.615171501735053e-12	2.515070562552225e-11	1.4636925961632356e-10
62500000	0.004999632856939902	1.164081024649142e-49	7.428432485281473e-66	8.670337076409222e-9	1.2353942260881798e-15	7.167643096725402e-7	-1.539304240389383e-21	5.852999426068114e-20	9.615171501735053e-12	2.515070562552225e-11	1.4636925961632356e-10
62600000	0.004999632856939902	1.164081024649142e-49	7.428432485281473e-66	8.670337076409222e-9	1.2353942260881798e-15	7.167643096725402e-7	-1.5393003532072139e-21	5.852999426068114e-20	9.615171501735053e-12	2.515070562552225e-11	1.4636925961632356e-10
62700000	0.004999632856939902	1.164081024649142e-49	7.428432485281473e-66	8.670337076409222e-9	1.2353942260881798e-15	7.167643096725402e-7	-1.5392964660250447e-21	5.852999426068114e-20	9.615171501735053e-12	2.515070562552225e-11	1.4636925961632356e-10
62800000	0.004999632856939902	1.164081024649142e-49	7.428432485281473e-66	8.670337076409222e-9	1.2353942260881798e-15	7.167643096725402e-7	-1.5392925788428755e-21	5.852999426068114e-20	9.615171501735053e-12	2.515070562552225e-11	1.4636925961632356e-10
62900000	0.004999632856939902	1.164081024649142e-49	7.428432485281473e-66	8.670337076409222e-9	1.2353942260881798e-15	7.167643096725402e-7	-1.5392886916607063e-21	5.852999426068114e-20	9.615171501735053e-12	2.515070562552225e-11	1.4636925961632356e-10
63000000	0.004999632856939902	1.164081024649142e-49	7.428432485281473e-66	8.670337076409222e-9	1.2353942260881798e-15	7.167643096725402e-7	-1.5392848044785371e-21	5.852999426068114e-20	9.615171501735053e-12	2.515070562552225e-11	1.4636925961632356e-10
63100000	0.004999632856939902	1.164081024649142e-49	7.428432485281473e-66	8.670337076409222e-9	1.2353942260881798e-15	7.167643096725402e-7	-1.539280917296368e-21	5.852999426068114e-20	9.615171501735053e-12	2.515070562552225e-11	1.4636925961632356e-10
63200000	0.004999632856939902	1.164081024649142e-49	7.428432485281473e-66	8.670337076409222e-9	1.2353942260881798e-15	7.167643096725402e-7	-1.5392770301141988e-21	5.852999426068114e-20	9.615171501735053e-12	2.515070562552225e-11	1.4636925961632356e-10
63300000	0.004999632856939902	1.164081024649142e-49	7.428432485281473e-66	8.670337076409222e-9	1.2353942260881798e-15	7.167643096725402e-7	-1.5392731429320298e-21	5.852999426068114e-20	9.615171501735053e-12	2.515070562552225e-11	1.4636925961632356e-10
63400000	0.004999632856939902	1.164081024649142e-49	7.428432485281473e-66	8.670337076409222e-9	1.2353942260881798e-15	7.167643096725402e-7	-1.5392692557498606e-21	5.852999426068114e-20	9.615171501735053e-12	2.515070562552225e-11	1.4636925961632356e-10
63500000	0.004999632856939902	1.164081024649142e-49	7.428432485281473e-66	8.670337076409222e-9	1.2353942260881798e-15	7.167643096725402e-7	-1.5392653685676914e-21	5.852999426068114e-20	9.615171501735053e-12	2.515070562552225e-11	1.4636925961632356e-10
63600000	0.004999632856939902	1.164081024649142e-49	7.428432485281473e-66	8.670337076409222e-9	1.2353942260881798e-15	7.167643096725402e-7	-1.5392614813855222e-21	5.852999426068114e-20	9.615171501735053e-12	2.515070562552225e-11	1.4636925961632356e-10
63700000	0.004999632856939902	1.164081024649142e-49	7.428432485281473e-66	8.670337076409222e-9	1.2353942260881798e-15	7.167643096725402e-7	-1.539257594203353e-21	5.852999426068114e-20	9.615171501735053e-12	2.515070562552225e-11	1.4636925961632356e-10
63800000	0.004999632856939902	1.164081024649142e-49	7.428432485281473e-66	8.670337076409222e-9	1.2353942260881798e-15	7.167643096725402e-7	-1.5392537070211838e-21	5.852999426068114e-20	9.615171501735053e-12	2.515070562552225e-11	1.4636925961632356e-10
63900000	0.004999632856939902	1.164081024649142e-49	7.428432485281473e-66	8.670337076409222e-9	1.2353942260881798e-15	7.167643096725402e-7	-1.5392498198390146e-21	5.852999426068114e-20	9.615171501735053e-12	2.515070562552225e-11	1.4636925961632356e-10
64000000	0.004999632856939902	1.164081024649142e-49	7.428432485281473e-66	8.670337076409222e-9	1.2353942260881798e-15	7.167643096725402e-7	-1.5392459326568454e-21	5.852999426068114e-20	9.615171501735053e-12	2.515070562552225e-11	1.4636925961632356e-10
64100000	0.004999632856939902	1.164081024649142e-49	7.428432485281473e-66	8.670337076409222e-9	1.2353942260881798e-15	7.167643096725402e-7	-1.5392420454746764e-21	5.852999426068114e-20	9.615171501735053e-12	2.515070562552225e-11	1.4636925961632356e-10
64200000	0.004999632856939902	1.164081024649142e-49	7.428432485281473e-66	8.670337076409222e-9	1.2353942260881798e-15	7.167643096725402e-7	-1.5392381582925073e-21	5.852999426068114e-20	9.615171501735053e-12	2.515070562552225e-11	1.4636925961632356e-10
64300000	0.004999632856939902	1.164081024649142e-49	7.428432485281473e-66	8.670337076409222e-9	1.2353942260881798e-15	7.167643096725402e-7	-1.539234271110338e-21	5.852999426068114e-20	9.615171501735053e-12	2.515070562552225e-11	1.4636925961632356e-10
64400000	0.004999632856939902	1.164081024649142e-49	7.428432485281473e-66	8.670337076409222e-9	1.2353942260881798e-15	7.167643096725402e-7	-1.5392303839281689e-21	5.852999426068114e-20	9.615171501735053e-12	2.515070562552225e-11	1.4636925961632356e-10
64500000	0.004999632856939902	1.164081024649142e-49	7.428432485281473e-66	8.670337076409222e-9	1.2353942260881798e-15	7.167643096725402e-7	-1.5392264967459997e-21	5.852999426068114e-20	9.615171501735053e-12	2.515070562552225e-11	1.4636925961632356e-10
64600000	0.004999632856939902	1.164081024649142e-49	7.428432485281473e-66	8.670337076409222e-9	1.2353942260881798e-15	7.167643096725402e-7	-1.5392226095638305e-21	5.852999426068114e-20	9.615171501735053e-12	2.515070562552225e-11	1.4636925961632356e-10
64700000	0.004999632856939902	1.164081024649142e-49	7.428432485281473e-66	8.670337076409222e-9	1.2353942260881798e-15	7.167643096725402e-7	-1.5392187223816613e-21	5.852999426068114e-20	9.615171501735053e-12	2.515070562552225e-11	1.4636925961632356e-10
64800000	0.004999632856939902	1.164081024649142e-49	7.428432485281473e-66	8.670337076409222e-9	1.2353942260881798e-15	7.167643096725402e-7	-1.5392148351994923e-21	5.852999426068114e-20	9.615171501735053e-12	2.515070562552225e-11	1.4636925961632356e-10
64900000	0.004999632856939902	1.164081024649142e-49	7.428432485281473e-66	8.670337076409222e-9	1.2353942260881798e-15	7.167643096725402e-7	-1.5392109480173231e-21	5.852999426068114e-20	9.615171501735053e-12	2.515070562552225e-11	1.4636925961632356e-10
65000000	0.004999632856939902	1.164081024649142e-49	7.428432485281473e-66	8.670337076409222e-9	1.2353942260881798e-15	7.167643096725402e-7	-1.539207060835154e-21	5.852999426068114e-20	9.615171501735053e-12	2.515070562552225e-11	1.4636925961632356e-10
65100000	0.004999632856939902	1.164081024649142e-49	7.428432485281473e-66	8.670337076409222e-9	1.2353942260881798e-15	7.167643096725402e-7	-1.5392031736529848e-21	5.852999426068114e-20	9.615171501735053e-12	2.515070562552225e-11	1.4636925961632356e-10
65200000	0.004999632856939902	1.164081024649142e-49	7.428432485281473e-66	8.670337076409222e-9	1.2353942260881798e-15	7.167643096725402e-7	-1.5391992864708156e-21	5.852999426068114e-20	9.615171501735053e-12	2.515070562552225e-11	1.4636925961632356e-10
65300000	0.004999632856939902	1.164081024649142e-49	7.428432485281473e-66	8.670337076409222e-9	1.2353942260881798e-15	7.167643096725402e-7	-1.5391953992886464e-21	5.852999426068114e-20	9.615171501735053e-12	2.515070562552225e-11	1.4636925961632356e-10
65400000	0.004999632856939902	1.164081024649142e-49	7.428432485281473e-66	8.670337076409222e-9	1.2353942260881798e-15	7.167643096725402e-7	-1.5391915121064772e-21	5.852999426068114e-20	9.615171501735053e-12	2.515070562552225e-11	1.4636925961632356e-10
65500000	0.004999632856939902	1.164081024649142e-49	7.428432485281473e-66	8.670337076409222e-9	1.2353942260881798e-15	7.167643096725402e-7	-1.539187624924308e-21	5.852999426068114e-20	9.615171501735053e-12	2.515070562552225e-11	1.4636925961632356e-10
65600000	0.004999632856939902	1.164081024649142e-49	7.428432485281473e-66	8.670337076409222e-9	1.2353942260881798e-15	7.167643096725402e-7	-1.539183737742139e-21	5.852999426068114e-20	9.615171501735053e-12	2.515070562552225e-11	1.4636925961632356e-10
65700000	0.004999632856939902	1.164081024649142e-49	7.428432485281473e-66	8.670337076409222e-9	1.2353942260881798e-15	7.167643096725402e-7	-1.5391798505599698e-21	5.852999426068114e-20	9.615171501735053e-12	2.515070562552225e-11	1.4636925961632356e-10
65800000	0.004999632856939902	1.164081024649142e-49	7.428432485281473e-66	8.670337076409222e-9	1.2353942260881798e-15	7.167643096725402e-7	-1.5391759633778006e-21	5.852999426068114e-20	9.615171501735053e-12	2.515070562552225e-11	1.4636925961632356e-10
65900000	0.004999632856939902	1.164081024649142e-49	7.428432485281473e-66	8.670337076409222e-9	1.2353942260881798e-15	7.167643096725402e-7	-1.5391720761956314e-21	5.852999426068114e-20	9.615171501735053e-12	2.515070562552225e-11	1.4636925961632356e-10
66000000	0.004999632856939902	1.164081024649142e-49	7.428432485281473e-66	8.670337076409222e-9	1.2353942260881798e-15	7.167643096725402e-7	-1.5391681890134623e-21	5.852999426068114e-20	9.615171501735053e-12	2.515070562552225e-11	1.4636925961632356e-10
66100000	0.004999632856939902	1.164081024649142e-49	7.428432485281473e-66	8.670337076409222e-9	1.2353942260881798e-15	7.167643096725402e-7	-1.539164301831293e-21	5.852999426068114e-20	9.615171501735053e-12	2.515070562552225e-11	1.4636925961632356e-10
66200000	0.004999632856939902	1.164081024649142e-49	7.428432485281473e-66	8.670337076409222e-9	1.2353942260881798e-15	7.167643096725402e-7	-1.5391604146491239e-21	5.852999426068114e-20	9.615171501735053e-12	2.515070562552225e-11	1.4636925961632356e-10
66300000	0.004999632856939902	1.164081024649142e-49	7.428432485281473e-66	8.670337076409222e-9	1.2353942260881798e-15	7.167643096725402e-7	-1.5391565274669547e-21	5.852999426068114e-20	9.615171501735053e-12	2.515070562552225e-11	1.4636925961632356e-10
66400000	0.004999632856939902	1.164081024649142e-49	7.428432485281473e-66	8.670337076409222e-9	1.2353942260881798e-15	7.167643096725402e-7	-1.5391526402847857e-21	5.852999426068114e-20	9.615171501735053e-12	2.515070562552225e-11	1.4636925961632356e-10
66500000	0.004999632856939902	1.164081024649142e-49	7.428432485281473e-66	8.670337076409222e-9	1.2353942260881798e-15	7.167643096725402e-7	-1.5391487531026165e-21	5.852999426068114e-20	9.615171501735053e-12	2.515070562552225e-11	1.4636925961632356e-10
66600000	0.004999632856939902	1.164081024649142e-49	7.428432485281473e-66	8.670337076409222e-9	1.2353942260881798e-15	7.167643096725402e-7	-1.5391448659204473e-21	5.852999426068114e-20	9.615171501735053e-12	2.515070562552225e-11	1.4636925961632356e-10
66700000	0.004999632856939902	1.164081024649142e-49	7.428432485281473e-66	8.670337076409222e-9	1.2353942260881798e-15	7.167643096725402e-7	-1.5391409787382781e-21	5.852999426068114e-20	9.615171501735053e-12	2.515070562552225e-11	1.4636925961632356e-10
66800000	0.004999632856939902	1.164081024649142e-49	7.428432485281473e-66	8.670337076409222e-9	1.2353942260881798e-15	7.167643096725402e-7	-1.539137091556109e-21	5.852999426068114e-20	9.615171501735053e-12	2.515070562552225e-11	1.4636925961632356e-10
66900000	0.004999632856939902	1.164081024649142e-49	7.428432485281473e-66	8.670337076409222e-9	1.2353942260881798e-15	7.167643096725402e-7	-1.5391332043739398e-21	5.852999426068114e-20	9.615171501735053e-12	2.515070562552225e-11	1.4636925961632356e-10
67000000	0.004999632856939902	1.164081024649142e-49	7.428432485281473e-66	8.670337076409222e-9	1.2353942260881798e-15	7.167643096725402e-7	-1.5391293171917706e-21	5.852999426068114e-20	9.615171501735053e-12	2.515070562552225e-11	1.4636925961632356e-10
67100000	0.004999632856939902	1.164081024649142e-49	7.428432485281473e-66	8.670337076409222e-9	1.2353942260881798e-15	7.167643096725402e-7	-1.5391254300096014e-21	5.852999426068114e-20	9.615171501735053e-12	2.515070562552225e-11	1.4636925961632356e-10
67200000	0.004999632856939902	1.164081024649142e-49	7.428432485281473e-66	8.670337076409222e-9	1.2353942260881798e-15	7.167643096725402e-7	-1.5391215428274324e-21	5.852999426068114e-20	9.615171501735053e-12	2.515070562552225e-11	1.4636925961632356e-10
67300000	0.004999632856939902	1.164081024649142e-49	7.428432485281473e-66	8.670337076409222e-9	1.2353942260881798e-15	7.167643096725402e-7	-1.5391176556452632e-21	5.852999426068114e-20	9.615171501735053e-12	2.515070562552225e-11	1.4636925961632356e-10
67400000	0.004999632856939902	1.164081024649142e-49	7.428432485281473e-66	8.670337076409222e-9	1.2353942260881798e-15	7.167643096725402e-7	-1.539113768463094e-21	5.852999426068114e-20	9.615171501735053e-12	2.515070562552225e-11	1.4636925961632356e-10
67500000	0.004999632856939902	1.164081024649142e-49	7.428432485281473e-66	8.670337076409222e-9	1.2353942260881798e-15	7.167643096725402e-7	-1.5391098812809248e-21	5.852999426068114e-20	9.615171501735053e-12	2.515070562552225e-11	1.4636925961632356e-10
67600000	0.004999632856939902	1.164081024649142e-49	7.428432485281473e-66	8.670337076409222e-9	1.2353942260881798e-15	7.167643096725402e-7	-1.5391059940987556e-21	5.852999426068114e-20	9.615171501735053e-12	2.515070562552225e-11	1.4636925961632356e-10
67700000	0.004999632856939902	1.164081024649142e-49	7.428432485281473e-66	8.670337076409222e-9	1.2353942260881798e-15	7.167643096725402e-7	-1.5391021069165864e-21	5.852999426068114e-20	9.615171501735053e-12	2.515070562552225e-11	1.4636925961632356e-10
67800000	0.004999632856939902	1.164081024649142e-49	7.428432485281473e-66	8.670337076409222e-9	1.2353942260881798e-15	7.167643096725402e-7	-1.5390982197344173e-21	5.852999426068114e-20	9.615171501735053e-12	2.515070562552225e-11	1.4636925961632356e-10
67900000	0.004999632856939902	1.164081024649142e-49	7.428432485281473e-66	8.670337076409222e-9	1.2353942260881798e-15	7.167643096725402e-7	-1.5390943325522483e-21	5.852999426068114e-20	9.615171501735053e-12	2.515070562552225e-11	1.4636925961632356e-10
68000000	0.004999632856939902	1.164081024649142e-49	7.428432485281473e-66	8.670337076409222e-9	1.2353942260881798e-15	7.167643096725402e-7	-1.539090445370079e-21	5.852999426068114e-20	9.615171501735053e-12	2.515070562552225e-11	1.4636925961632356e-10
68100000	0.004999632856939902	1.164081024649142e-49	7.428432485281473e-66	8.670337076409222e-9	1.2353942260881798e-15	7.167643096725402e-7	-1.5390865581879099e-21	5.852999426068114e-20	9.615171501735053e-12	2.515070562552225e-11	1.4636925961632356e-10
68200000	0.004999632856939902	1.164081024649142e-49	7.428432485281473e-66	8.670337076409222e-9	1.2353942260881798e-15	7.167643096725402e-7	-1.5390826710057407e-21	5.852999426068114e-20	9.615171501735053e-12	2.515070562552225e-11	1.4636925961632356e-10
68300000	0.004999632856939902	1.164081024649142e-49	7.428432485281473e-66	8.670337076409222e-9	1.2353942260881798e-15	7.167643096725402e-7	-1.5390787838235715e-21	5.852999426068114e-20	9.615171501735053e-12	2.515070562552225e-11	1.4636925961632356e-10
68400000	0.004999632856939902	1.164081024649142e-49	7.428432485281473e-66	8.670337076409222e-9	1.2353942260881798e-15	7.167643096725402e-7	-1.5390748966414023e-21	5.852999426068114e-20	9.615171501735053e-12	2.515070562552225e-11	1.4636925961632356e-10
68500000	0.004999632856939902	1.1640810246491423e-49	7.428432485281473e-66	8.670337076409222e-9	1.2353942260881798e-15	7.167643096725402e-7	-1.5390710094592331e-21	5.852999426068114e-20	9.615171501735053e-12	2.515070562552225e-11	1.4636925961632356e-10
68600000	0.004999632856939902	1.1640810246491423e-49	7.428432485281473e-66	8.670337076409222e-9	1.2353942260881798e-15	7.167643096725402e-7	-1.539067122277064e-21	5.852999426068114e-20	9.615171501735053e-12	2.515070562552225e-11	1.4636925961632356e-10
68700000	0.004999632856939902	1.1640810246491423e-49	7.428432485281473e-66	8.670337076409222e-9	1.2353942260881798e-15	7.167643096725402e-7	-1.539063235094895e-21	5.852999426068114e-20	9.615171501735053e-12	2.515070562552225e-11	1.4636925961632356e-10
68800000	0.004999632856939902	1.1640810246491423e-49	7.428432485281473e-66	8.670337076409222e-9	1.2353942260881798e-15	7.167643096725402e-7	-1.5390593479127258e-21	5.852999426068114e-20	9.615171501735053e-12	2.515070562552225e-11	1.4636925961632356e-10
68900000	0.004999632856939902	1.1640810246491423e-49	7.428432485281473e-66	8.670337076409222e-9	1.2353942260881798e-15	7.167643096725402e-7	-1.5390554607305566e-21	5.852999426068114e-20	9.615171501735053e-12	2.515070562552225e-11	1.4636925961632356e-10
69000000	0.004999632856939902	1.1640810246491423e-49	7.428432485281473e-66	8.670337076409222e-9	1.2353942260881798e-15	7.167643096725402e-7	-1.5390515735483874e-21	5.852999426068114e-20	9.615171501735053e-12	2.515070562552225e-11	1.4636925961632356e-10
69100000	0.004999632856939902	1.1640810246491423e-49	7.428432485281473e-66	8.670337076409222e-9	1.2353942260881798e-15	7.167643096725402e-7	-1.5390476863662182e-21	5.852999426068114e-20	9.615171501735053e-12	2.515070562552225e-11	1.4636925961632356e-10
69200000	0.004999632856939902	1.1640810246491423e-49	7.428432485281473e-66	8.670337076409222e-9	1.2353942260881798e-15	7.167643096725402e-7	-1.539043799184049e-21	5.852999426068114e-20	9.615171501735053e-12	2.515070562552225e-11	1.4636925961632356e-10
69300000	0.004999632856939902	1.1640810246491423e-49	7.428432485281473e-66	8.670337076409222e-9	1.2353942260881798e-15	7.167643096725402e-7	-1.5390399120018798e-21	5.852999426068114e-20	9.615171501735053e-12	2.515070562552225e-11	1.4636925961632356e-10
69400000	0.004999632856939902	1.1640810246491423e-49	7.428432485281473e-66	8.670337076409222e-9	1.2353942260881798e-15	7.167643096725402e-7	-1.5390360248197106e-21	5.852999426068114e-20	9.615171501735053e-12	2.515070562552225e-11	1.4636925961632356e-10
69500000	0.004999632856939902	1.1640810246491423e-49	7.428432485281473e-66	8.670337076409222e-9	1.2353942260881798e-15	7.167643096725402e-7	-1.5390321376375416e-21	5.852999426068114e-20	9.615171501735053e-12	2.515070562552225e-11	1.4636925961632356e-10
69600000	0.004999632856939902	1.1640810246491423e-49	7.428432485281473e-66	8.670337076409222e-9	1.2353942260881798e-15	7.167643096725402e-7	-1.5390282504553724e-21	5.852999426068114e-20	9.615171501735053e-12	2.515070562552225e-11	1.4636925961632356e-10
69700000	0.004999632856939902	1.1640810246491423e-49	7.428432485281473e-66	8.670337076409222e-9	1.2353942260881798e-15	7.167643096725402e-7	-1.5390243632732033e-21	5.852999426068114e-20	9.615171501735053e-12	2.515070562552225e-11	1.4636925961632356e-10
69800000	0.004999632856939902	1.1640810246491423e-49	7.428432485281473e-66	8.670337076409222e-9	1.2353942260881798e-15	7.167643096725402e-7	-1.539020476091034e-21	5.852999426068114e-20	9.615171501735053e-12	2.515070562552225e-11	1.4636925961632356e-10
69900000	0.004999632856939902	1.1640810246491423e-49	7.428432485281473e-66	8.670337076409222e-9	1.2353942260881798e-15	7.167643096725402e-7	-1.5390165889088649e-21	5.852999426068114e-20	9.615171501735053e-12	2.515070562552225e-11	1.4636925961632356e-10
70000000	0.004999632856939902	1.1640810246491423e-49	7.428432485281473e-66	8.670337076409222e-9	1.2353942260881798e-15	7.167643096725402e-7	-1.5390127017266957e-21	5.852999426068114e-20	9.615171501735053e-12	2.515070562552225e-11	1.4636925961632356e-10
70100000	0.004999632856939902	1.1640810246491423e-49	7.428432485281473e-66	8.670337076409222e-9	1.2353942260881798e-15	7.167643096725402e-7	-1.5390088145445265e-21	5.852999426068114e-20	9.615171501735053e-12	2.515070562552225e-11	1.4636925961632356e-10
70200000	0.004999632856939902	1.1640810246491423e-49	7.428432485281473e-66	8.670337076409222e-9	1.2353942260881798e-15	7.167643096725402e-7	-1.5390049273623575e-21	5.852999426068114e-20	9.615171501735053e-12	2.515070562552225e-11	1.4636925961632356e-10
70300000	0.004999632856939902	1.1640810246491423e-49	7.428432485281473e-66	8.670337076409222e-9	1.2353942260881798e-15	7.167643096725402e-7	-1.5390010401801883e-21	5.852999426068114e-20	9.615171501735053e-12	2.515070562552225e-11	1.4636925961632356e-10
70400000	0.004999632856939902	1.1640810246491423e-49	7.428432485281473e-66	8.670337076409222e-9	1.2353942260881798e-15	7.167643096725402e-7	-1.5389971529980191e-21	5.852999426068114e-20	9.615171501735053e-12	2.515070562552225e-11	1.4636925961632356e-10
70500000	0.004999632856939902	1.1640810246491423e-49	7.428432485281473e-66	8.670337076409222e-9	1.2353942260881798e-15	7.167643096725402e-7	-1.53899326581585e-21	5.852999426068114e-20	9.615171501735053e-12	2.515070562552225e-11	1.4636925961632356e-10
70600000	0.004999632856939902	1.1640810246491423e-49	7.428432485281473e-66	8.670337076409222e-9	1.2353942260881798e-15	7.167643096725402e-7	-1.5389893786336808e-21	5.852999426068114e-20	9.615171501735053e-12	2.515070562552225e-11	1.4636925961632356e-10
70700000	0.004999632856939902	1.1640810246491423e-49	7.428432485281473e-66	8.670337076409222e-9	1.2353942260881798e-15	7.167643096725402e-7	-1.5389854914515116e-21	5.852999426068114e-20	9.615171501735053e-12	2.515070562552225e-11	1.4636925961632356e-10
70800000	0.004999632856939902	1.1640810246491423e-49	7.428432485281473e-66	8.670337076409222e-9	1.2353942260881798e-15	7.167643096725402e-7	-1.5389816042693424e-21	5.852999426068114e-20	9.615171501735053e-12	2.515070562552225e-11	1.4636925961632356e-10
70900000	0.004999632856939902	1.1640810246491423e-49	7.428432485281472e-66	8.670337076409222e-9	1.2353942260881798e-15	7.167643096725402e-7	-1.5389777170871732e-21	5.852999426068114e-20	9.615171501735053e-12	2.515070562552225e-11	1.4636925961632356e-10
71000000	0.004999632856939902	1.1640810246491423e-49	7.428432485281472e-66	8.670337076409222e-9	1.2353942260881798e-15	7.167643096725402e-7	-1.5389738299050042e-21	5.852999426068114e-20	9.615171501735053e-12	2.515070562552225e-11	1.4636925961632356e-10
71100000	0.004999632856939902	1.1640810246491423e-49	7.428432485281472e-66	8.670337076409222e-9	1.2353942260881798e-15	7.167643096725402e-7	-1.538969942722835e-21	5.852999426068114e-20	9.615171501735053e-12	2.515070562552225e-11	1.4636925961632356e-10
71200000	0.004999632856939902	1.1640810246491423e-49	7.428432485281472e-66	8.670337076409222e-9	1.2353942260881798e-15	7.167643096725402e-7	-1.5389660555406658e-21	5.852999426068114e-20	9.615171501735053e-12	2.515070562552225e-11	1.4636925961632356e-10
71300000	0.004999632856939902	1.1640810246491423e-49	7.428432485281472e-66	8.670337076409222e-9	1.2353942260881798e-15	7.167643096725402e-7	-1.5389621683584966e-21	5.852999426068114e-20	9.615171501735053e-12	2.515070562552225e-11	1.4636925961632356e-10
71400000	0.004999632856939902	1.1640810246491423e-49	7.428432485281472e-66	8.670337076409222e-9	1.2353942260881798e-15	7.167643096725402e-7	-1.5389582811763274e-21	5.852999426068114e-20	9.615171501735053e-12	2.515070562552225e-11	1.4636925961632356e-10
71500000	0.004999632856939902	1.1640810246491423e-49	7.428432485281472e-66	8.670337076409222e-9	1.2353942260881798e-15	7.167643096725402e-7	-1.5389543939941583e-21	5.852999426068114e-20	9.615171501735053e-12	2.515070562552225e-11	1.4636925961632356e-10
71600000	0.004999632856939902	1.1640810246491423e-49	7.428432485281472e-66	8.670337076409222e-9	1.23539422608818e-15	7.167643096725402e-7	-1.538950506811989e-21	5.852999426068114e-20	9.615171501735053e-12	2.515070562552225e-11	1.4636925961632356e-10
71700000	0.004999632856939902	1.1640810246491423e-49	7.428432485281472e-66	8.670337076409222e-9	1.23539422608818e-15	7.167643096725402e-7	-1.5389466196298199e-21	5.852999426068114e-20	9.615171501735053e-12	2.515070562552225e-11	1.4636925961632356e-10
71800000	0.004999632856939902	1.1640810246491423e-49	7.428432485281472e-66	8.670337076409222e-9	1.23539422608818e-15	7.167643096725402e-7	-1.5389427324476509e-21	5.852999426068114e-20	9.615171501735053e-12	2.515070562552225e-11	1.4636925961632356e-10
71900000	0.004999632856939902	1.1640810246491423e-49	7.428432485281472e-66	8.670337076409222e-9	1.23539422608818e-15	7.167643096725402e-7	-1.5389388452654817e-21	5.852999426068114e-20	9.615171501735053e-12	2.515070562552225e-11	1.4636925961632356e-10
72000000	0.004999632856939902	1.1640810246491423e-49	7.428432485281472e-66	8.670337076409222e-9	1.23539422608818e-15	7.167643096725402e-7	-1.5389349580833125e-21	5.852999426068114e-20	9.615171501735053e-12	2.515070562552225e-11	1.4636925961632356e-10
72100000	0.004999632856939902	1.1640810246491423e-49	7.428432485281472e-66	8.670337076409222e-9	1.23539422608818e-15	7.167643096725402e-7	-1.5389310709011433e-21	5.852999426068114e-20	9.615171501735053e-12	2.515070562552225e-11	1.4636925961632356e-10
72200000	0.004999632856939902	1.1640810246491423e-49	7.428432485281472e-66	8.670337076409222e-9	1.23539422608818e-15	7.167643096725402e-7	-1.5389271837189741e-21	5.852999426068114e-20	9.615171501735053e-12	2.515070562552225e-11	1.4636925961632356e-10
72300000	0.004999632856939902	1.1640810246491423e-49	7.428432485281472e-66	8.670337076409222e-9	1.23539422608818e-15	7.167643096725402e-7	-1.538923296536805e-21	5.852999426068114e-20	9.615171501735053e-12	2.515070562552225e-11	1.4636925961632356e-10
72400000	0.004999632856939902	1.1640810246491423e-49	7.428432485281472e-66	8.670337076409222e-9	1.23539422608818e-15	7.167643096725402e-7	-1.5389194093546358e-21	5.852999426068114e-20	9.615171501735053e-12	2.515070562552225e-11	1.4636925961632356e-10
72500000	0.004999632856939902	1.1640810246491423e-49	7.428432485281472e-66	8.670337076409222e-9	1.23539422608818e-15	7.167643096725402e-7	-1.5389155221724668e-21	5.852999426068114e-20	9.615171501735053e-12	2.515070562552225e-11	1.4636925961632356e-10
72600000	0.004999632856939902	1.1640810246491425e-49	7.428432485281472e-66	8.670337076409222e-9	1.23539422608818e-15	7.167643096725402e-7	-1.5389116349902976e-21	5.852999426068114e-20	9.615171501735053e-12	2.515070562552225e-11	1.4636925961632356e-10
72700000	0.004999632856939902	1.1640810246491425e-49	7.428432485281472e-66	8.670337076409222e-9	1.23539422608818e-15	7.167643096725402e-7	-1.5389077478081284e-21	5.852999426068114e-20	9.615171501735053e-12	2.515070562552225e-11	1.4636925961632356e-10
72800000	0.004999632856939902	1.1640810246491425e-49	7.428432485281472e-66	8.670337076409222e-9	1.23539422608818e-15	7.167643096725402e-7	-1.5389038606259592e-21	5.852999426068114e-20	9.615171501735053e-12	2.515070562552225e-11	1.4636925961632356e-10
72900000	0.004999632856939902	1.1640810246491425e-49	7.428432485281472e-66	8.670337076409222e-9	1.23539422608818e-15	7.167643096725402e-7	-1.53889997344379e-21	5.852999426068114e-20	9.615171501735053e-12	2.515070562552225e-11	1.4636925961632356e-10
73000000	0.004999632856939902	1.1640810246491425e-49	7.428432485281472e-66	8.670337076409222e-9	1.23539422608818e-15	7.167643096725402e-7	-1.5388960862616208e-21	5.852999426068114e-20	9.615171501735053e-12	2.515070562552225e-11	1.4636925961632356e-10
73100000	0.004999632856939902	1.1640810246491425e-49	7.428432485281472e-66	8.670337076409222e-9	1.23539422608818e-15	7.167643096725402e-7	-1.5388921990794516e-21	5.852999426068114e-20	9.615171501735053e-12	2.515070562552225e-11	1.4636925961632356e-10
73200000	0.004999632856939902	1.1640810246491425e-49	7.428432485281472e-66	8.670337076409222e-9	1.23539422608818e-15	7.167643096725402e-7	-1.5388883118972824e-21	5.852999426068114e-20	9.615171501735053e-12	2.515070562552225e-11	1.4636925961632356e-10
73300000	0.004999632856939902	1.1640810246491425e-49	7.428432485281472e-66	8.670337076409222e-9	1.23539422608818e-15	7.167643096725402e-7	-1.5388844247151134e-21	5.852999426068114e-20	9.615171501735053e-12	2.515070562552225e-11	1.4636925961632356e-10
73400000	0.004999632856939902	1.1640810246491425e-49	7.428432485281472e-66	8.670337076409222e-9	1.23539422608818e-15	7.167643096725402e-7	-1.5388805375329443e-21	5.852999426068114e-20	9.615171501735053e-12	2.515070562552225e-11	1.4636925961632356e-10
73500000	0.004999632856939902	1.1640810246491425e-49	7.428432485281472e-66	8.670337076409222e-9	1.23539422608818e-15	7.167643096725402e-7	-1.538876650350775e-21	5.852999426068114e-20	9.615171501735053e-12	2.515070562552225e-11	1.4636925961632356e-10
73600000	0.004999632856939902	1.1640810246491425e-49	7.428432485281472e-66	8.670337076409222e-9	1.23539422608818e-15	7.167643096725402e-7	-1.5388727631686059e-21	5.852999426068114e-20	9.615171501735053e-12	2.515070562552225e-11	1.4636925961632356e-10
73700000	0.004999632856939902	1.1640810246491425e-49	7.428432485281472e-66	8.670337076409222e-9	1.23539422608818e-15	7.167643096725402e-7	-1.5388688759864367e-21	5.852999426068114e-20	9.615171501735053e-12	2.515070562552225e-11	1.4636925961632356e-10
73800000	0.004999632856939902	1.1640810246491425e-49	7.428432485281472e-66	8.670337076409222e-9	1.23539422608818e-15	7.167643096725402e-7	-1.5388649888042675e-21	5.852999426068114e-20	9.615171501735053e-12	2.515070562552225e-11	1.4636925961632356e-10
73900000	0.004999632856939902	1.1640810246491425e-49	7.428432485281472e-66	8.670337076409222e-9	1.23539422608818e-15	7.167643096725402e-7	-1.5388611016220983e-21	5.852999426068114e-20	9.615171501735053e-12	2.515070562552225e-11	1.4636925961632356e-10
74000000	0.004999632856939902	1.1640810246491425e-49	7.428432485281472e-66	8.670337076409222e-9	1.23539422608818e-15	7.167643096725402e-7	-1.5388572144399291e-21	5.852999426068114e-20	9.615171501735053e-12	2.515070562552225e-11	1.4636925961632356e-10
74100000	0.004999632856939902	1.1640810246491425e-49	7.428432485281472e-66	8.670337076409222e-9	1.23539422608818e-15	7.167643096725402e-7	-1.5388533272577601e-21	5.852999426068114e-20	9.615171501735053e-12	2.515070562552225e-11	1.4636925961632356e-10
74200000	0.004999632856939902	1.1640810246491425e-49	7.428432485281472e-66	8.670337076409222e-9	1.23539422608818e-15	7.167643096725402e-7	-1.538849440075591e-21	5.852999426068114e-20	9.615171501735053e-12	2.515070562552225e-11	1.4636925961632356e-10
74300000	0.004999632856939902	1.1640810246491425e-49	7.428432485281472e-66	8.670337076409222e-9	1.23539422608818e-15	7.167643096725402e-7	-1.5388455528934218e-21	5.852999426068114e-20	9.615171501735053e-12	2.515070562552225e-11	1.4636925961632356e-10
74400000	0.004999632856939902	1.1640810246491425e-49	7.428432485281472e-66	8.670337076409222e-9	1.23539422608818e-15	7.167643096725402e-7	-1.5388416657112526e-21	5.852999426068114e-20	9.615171501735053e-12	2.515070562552225e-11	1.4636925961632356e-10
74500000	0.004999632856939902	1.1640810246491425e-49	7.428432485281472e-66	8.670337076409222e-9	1.23539422608818e-15	7.167643096725402e-7	-1.5388377785290834e-21	5.852999426068114e-20	9.615171501735053e-12	2.515070562552225e-11	1.4636925961632356e-10
74600000	0.004999632856939902	1.1640810246491425e-49	7.428432485281472e-66	8.670337076409222e-9	1.23539422608818e-15	7.167643096725402e-7	-1.5388338913469142e-21	5.852999426068114e-20	9.615171501735053e-12	2.515070562552225e-11	1.4636925961632356e-10
74700000	0.004999632856939902	1.1640810246491425e-49	7.428432485281472e-66	8.670337076409222e-9	1.23539422608818e-15	7.167643096725402e-7	-1.538830004164745e-21	5.852999426068114e-20	9.615171501735053e-12	2.515070562552225e-11	1.4636925961632356e-10
74800000	0.004999632856939902	1.1640810246491425e-49	7.428432485281472e-66	8.670337076409222e-9	1.23539422608818e-15	7.167643096725402e-7	-1.538826116982576e-21	5.852999426068114e-20	9.615171501735053e-12	2.515070562552225e-11	1.4636925961632356e-10
74900000	0.004999632856939902	1.1640810246491425e-49	7.428432485281472e-66	8.670337076409222e-9	1.23539422608818e-15	7.167643096725402e-7	-1.5388222298004068e-21	5.852999426068114e-20	9.615171501735053e-12	2.515070562552225e-11	1.4636925961632356e-10
75000000	0.004999632856939902	1.1640810246491425e-49	7.428432485281472e-66	8.670337076409222e-9	1.23539422608818e-15	7.167643096725402e-7	-1.5388183426182376e-21	5.852999426068114e-20	9.615171501735053e-12	2.515070562552225e-11	1.4636925961632356e-10
75100000	0.004999632856939902	1.1640810246491425e-49	7.428432485281472e-66	8.670337076409222e-9	1.23539422608818e-15	7.167643096725402e-7	-1.5388144554360684e-21	5.852999426068114e-20	9.615171501735053e-12	2.515070562552225e-11	1.4636925961632356e-10
75200000	0.004999632856939902	1.1640810246491425e-49	7.428432485281472e-66	8.670337076409222e-9	1.23539422608818e-15	7.167643096725402e-7	-1.5388105682538993e-21	5.852999426068114e-20	9.615171501735053e-12	2.515070562552225e-11	1.4636925961632356e-10
75300000	0.004999632856939902	1.1640810246491425e-49	7.428432485281472e-66	8.670337076409222e-9	1.23539422608818e-15	7.167643096725402e-7	-1.53880668107173e-21	5.852999426068114e-20	9.615171501735053e-12	2.515070562552225e-11	1.4636925961632356e-10
75400000	0.004999632856939902	1.1640810246491425e-49	7.428432485281472e-66	8.670337076409222e-9	1.23539422608818e-15	7.167643096725402e-7	-1.5388027938895609e-21	5.852999426068114e-20	9.615171501735053e-12	2.515070562552225e-11	1.4636925961632356e-10
75500000	0.004999632856939902	1.1640810246491425e-49	7.428432485281472e-66	8.670337076409222e-9	1.23539422608818e-15	7.167643096725402e-7	-1.5387989067073917e-21	5.852999426068114e-20	9.615171501735053e-12	2.515070562552225e-11	1.4636925961632356e-10
75600000	0.004999632856939902	1.1640810246491425e-49	7.428432485281472e-66	8.670337076409222e-9	1.23539422608818e-15	7.167643096725402e-7	-1.5387950195252227e-21	5.852999426068114e-20	9.615171501735053e-12	2.515070562552225e-11	1.4636925961632356e-10
75700000	0.004999632856939902	1.1640810246491425e-49	7.428432485281472e-66	8.670337076409222e-9	1.23539422608818e-15	7.167643096725402e-7	-1.5387911323430535e-21	5.852999426068114e-20	9.615171501735053e-12	2.515070562552225e-11	1.4636925961632356e-10
75800000	0.004999632856939902	1.1640810246491425e-49	7.428432485281472e-66	8.670337076409222e-9	1.23539422608818e-15	7.167643096725402e-7	-1.5387872451608843e-21	5.852999426068114e-20	9.615171501735053e-12	2.515070562552225e-11	1.4636925961632356e-10
75900000	0.004999632856939902	1.1640810246491425e-49	7.428432485281472e-66	8.670337076409222e-9	1.23539422608818e-15	7.167643096725402e-7	-1.5387833579787151e-21	5.852999426068114e-20	9.615171501735053e-12	2.515070562552225e-11	1.4636925961632356e-10
76000000	0.004999632856939902	1.1640810246491425e-49	7.428432485281472e-66	8.670337076409222e-9	1.23539422608818e-15	7.167643096725402e-7	-1.538779470796546e-21	5.852999426068114e-20	9.615171501735053e-12	2.515070562552225e-11	1.4636925961632356e-10
76100000	0.004999632856939902	1.1640810246491425e-49	7.428432485281472e-66	8.670337076409222e-9	1.23539422608818e-15	7.167643096725402e-7	-1.5387755836143768e-21	5.852999426068114e-20	9.615171501735053e-12	2.515070562552225e-11	1.4636925961632356e-10
76200000	0.004999632856939902	1.1640810246491425e-49	7.428432485281472e-66	8.670337076409222e-9	1.23539422608818e-15	7.167643096725402e-7	-1.5387716964322076e-21	5.852999426068114e-20	9.615171501735053e-12	2.515070562552225e-11	1.4636925961632356e-10
76300000	0.004999632856939902	1.1640810246491425e-49	7.428432485281472e-66	8.670337076409222e-9	1.23539422608818e-15	7.167643096725402e-7	-1.5387678092500384e-21	5.852999426068114e-20	9.615171501735053e-12	2.515070562552225e-11	1.4636925961632356e-10
76400000	0.004999632856939902	1.1640810246491425e-49	7.428432485281472e-66	8.670337076409222e-9	1.23539422608818e-15	7.167643096725402e-7	-1.5387639220678694e-21	5.852999426068114e-20	9.615171501735053e-12	2.515070562552225e-11	1.4636925961632356e-10
76500000	0.004999632856939902	1.1640810246491425e-49	7.428432485281472e-66	8.670337076409222e-9	1.23539422608818e-15	7.167643096725402e-7	-1.5387600348857002e-21	5.852999426068114e-20	9.615171501735053e-12	2.515070562552225e-11	1.4636925961632356e-10
76600000	0.004999632856939902	1.1640810246491425e-49	7.428432485281472e-66	8.670337076409222e-9	1.23539422608818e-15	7.167643096725402e-7	-1.538756147703531e-21	5.852999426068114e-20	9.615171501735053e-12	2.515070562552225e-11	1.4636925961632356e-10
76700000	0.004999632856939902	1.1640810246491425e-49	7.428432485281472e-66	8.670337076409222e-9	1.23539422608818e-15	7.167643096725402e-7	-1.5387522605213618e-21	5.852999426068114e-20	9.615171501735053e-12	2.515070562552225e-11	1.4636925961632356e-10
76800000	0.004999632856939902	1.1640810246491425e-49	7.428432485281472e-66	8.670337076409222e-9	1.23539422608818e-15	7.167643096725402e-7	-1.5387483733391926e-21	5.852999426068114e-20	9.615171501735053e-12	2.515070562552225e-11	1.4636925961632356e-10
76900000	0.004999632856939902	1.1640810246491425e-49	7.428432485281472e-66	8.670337076409222e-9	1.23539422608818e-15	7.167643096725402e-7	-1.5387444861570234e-21	5.852999426068114e-20	9.615171501735053e-12	2.515070562552225e-11	1.4636925961632356e-10
77000000	0.004999632856939902	1.1640810246491425e-49	7.428432485281472e-66	8.670337076409222e-9	1.23539422608818e-15	7.167643096725402e-7	-1.5387405989748543e-21	5.852999426068114e-20	9.615171501735053e-12	2.515070562552225e-11	1.4636925961632356e-10
77100000	0.004999632856939902	1.1640810246491425e-49	7.428432485281472e-66	8.670337076409222e-9	1.23539422608818e-15	7.167643096725402e-7	-1.538736711792685e-21	5.852999426068114e-20	9.615171501735053e-12	2.515070562552225e-11	1.4636925961632356e-10
77200000	0.004999632856939902	1.1640810246491425e-49	7.428432485281472e-66	8.670337076409222e-9	1.23539422608818e-15	7.167643096725402e-7	-1.538732824610516e-21	5.852999426068114e-20	9.615171501735053e-12	2.515070562552225e-11	1.4636925961632356e-10
77300000	0.004999632856939902	1.1640810246491425e-49	7.428432485281472e-66	8.670337076409222e-9	1.23539422608818e-15	7.167643096725402e-7	-1.5387289374283469e-21	5.852999426068114e-20	9.615171501735053e-12	2.515070562552225e-11	1.4636925961632356e-10
77400000	0.004999632856939902	1.1640810246491425e-49	7.428432485281472e-66	8.670337076409222e-9	1.23539422608818e-15	7.167643096725402e-7	-1.5387250502461777e-21	5.852999426068114e-20	9.615171501735053e-12	2.515070562552225e-11	1.4636925961632356e-10
77500000	0.004999632856939902	1.1640810246491425e-49	7.428432485281472e-66	8.670337076409222e-9	1.23539422608818e-15	7.167643096725402e-7	-1.5387211630640085e-21	5.852999426068114e-20	9.615171501735053e-12	2.515070562552225e-11	1.4636925961632356e-10
77600000	0.004999632856939902	1.1640810246491425e-49	7.428432485281472e-66	8.670337076409222e-9	1.23539422608818e-15	7.167643096725402e-7	-1.5387172758818393e-21	5.852999426068114e-20	9.615171501735053e-12	2.515070562552225e-11	1.4636925961632356e-10
77700000	0.004999632856939902	1.1640810246491425e-49	7.428432485281472e-66	8.670337076409222e-9	1.23539422608818e-15	7.167643096725402e-7	-1.5387133886996701e-21	5.852999426068114e-20	9.615171501735053e-12	2.515070562552225e-11	1.4636925961632356e-10
77800000	0.004999632856939902	1.1640810246491425e-49	7.428432485281472e-66	8.670337076409222e-9	1.23539422608818e-15	7.167643096725402e-7	-1.538709501517501e-21	5.852999426068114e-20	9.615171501735053e-12	2.515070562552225e-11	1.4636925961632356e-10
77900000	0.004999632856939902	1.1640810246491425e-49	7.428432485281472e-66	8.670337076409222e-9	1.23539422608818e-15	7.167643096725402e-7	-1.538705614335332e-21	5.852999426068114e-20	9.615171501735053e-12	2.515070562552225e-11	1.4636925961632356e-10
78000000	0.004999632856939902	1.1640810246491425e-49	7.428432485281472e-66	8.670337076409222e-9	1.23539422608818e-15	7.167643096725402e-7	-1.5387017271531628e-21	5.852999426068114e-20	9.615171501735053e-12	2.515070562552225e-11	1.4636925961632356e-10
78100000	0.004999632856939902	1.1640810246491425e-49	7.428432485281472e-66	8.670337076409222e-9	1.23539422608818e-15	7.167643096725402e-7	-1.5386978399709936e-21	5.852999426068114e-20	9.615171501735053e-12	2.515070562552225e-11	1.4636925961632356e-10
78200000	0.004999632856939902	1.1640810246491425e-49	7.428432485281472e-66	8.670337076409222e-9	1.23539422608818e-15	7.167643096725402e-7	-1.5386939527888244e-21	5.852999426068114e-20	9.615171501735053e-12	2.515070562552225e-11	1.4636925961632356e-10
78300000	0.004999632856939902	1.1640810246491425e-49	7.428432485281472e-66	8.670337076409222e-9	1.23539422608818e-15	7.167643096725402e-7	-1.5386900656066552e-21	5.852999426068114e-20	9.615171501735053e-12	2.515070562552225e-11	1.4636925961632356e-10
78400000	0.004999632856939902	1.1640810246491425e-49	7.428432485281472e-66	8.670337076409222e-9	1.23539422608818e-15	7.167643096725402e-7	-1.538686178424486e-21	5.852999426068114e-20	9.615171501735053e-12	2.515070562552225e-11	1.4636925961632356e-10
78500000	0.004999632856939902	1.1640810246491425e-49	7.428432485281472e-66	8.670337076409222e-9	1.23539422608818e-15	7.167643096725402e-7	-1.5386822912423168e-21	5.852999426068114e-20	9.615171501735053e-12	2.515070562552225e-11	1.4636925961632356e-10
78600000	0.004999632856939902	1.1640810246491425e-49	7.428432485281472e-66	8.670337076409222e-9	1.23539422608818e-15	7.167643096725402e-7	-1.5386784040601476e-21	5.852999426068114e-20	9.615171501735053e-12	2.515070562552225e-11	1.4636925961632356e-10
78700000	0.004999632856939902	1.1640810246491425e-49	7.428432485281472e-66	8.670337076409222e-9	1.23539422608818e-15	7.167643096725402e-7	-1.5386745168779786e-21	5.852999426068114e-20	9.615171501735053e-12	2.515070562552225e-11	1.4636925961632356e-10
78800000	0.004999632856939902	1.1640810246491425e-49	7.428432485281472e-66	8.670337076409222e-9	1.23539422608818e-15	7.167643096725402e-7	-1.5386706296958094e-21	5.852999426068114e-20	9.615171501735053e-12	2.515070562552225e-11	1.4636925961632356e-10
78900000	0.004999632856939902	1.1640810246491425e-49	7.428432485281472e-66	8.670337076409222e-9	1.23539422608818e-15	7.167643096725402e-7	-1.5386667425136403e-21	5.852999426068114e-20	9.615171501735053e-12	2.515070562552225e-11	1.4636925961632356e-10
79000000	0.004999632856939902	1.1640810246491425e-49	7.428432485281472e-66	8.670337076409222e-9	1.23539422608818e-15	7.167643096725402e-7	-1.538662855331471e-21	5.852999426068114e-20	9.615171501735053e-12	2.515070562552225e-11	1.4636925961632356e-10
79100000	0.004999632856939902	1.1640810246491425e-49	7.428432485281472e-66	8.670337076409222e-9	1.23539422608818e-15	7.167643096725402e-7	-1.5386589681493019e-21	5.852999426068114e-20	9.615171501735053e-12	2.515070562552225e-11	1.4636925961632356e-10
79200000	0.004999632856939902	1.1640810246491425e-49	7.428432485281472e-66	8.670337076409222e-9	1.23539422608818e-15	7.167643096725402e-7	-1.5386550809671327e-21	5.852999426068114e-20	9.615171501735053e-12	2.515070562552225e-11	1.4636925961632356e-10
79300000	0.004999632856939902	1.1640810246491425e-49	7.428432485281472e-66	8.670337076409222e-9	1.23539422608818e-15	7.167643096725402e-7	-1.5386511937849635e-21	5.852999426068114e-20	9.615171501735053e-12	2.515070562552225e-11	1.4636925961632356e-10
79400000	0.004999632856939902	1.1640810246491425e-49	7.428432485281472e-66	8.670337076409222e-9	1.23539422608818e-15	7.167643096725402e-7	-1.5386473066027943e-21	5.852999426068114e-20	9.615171501735053e-12	2.515070562552225e-11	1.4636925961632356e-10
79500000	0.004999632856939902	1.1640810246491425e-49	7.428432485281472e-66	8.670337076409222e-9	1.23539422608818e-15	7.167643096725402e-7	-1.5386434194206253e-21	5.852999426068114e-20	9.615171501735053e-12	2.515070562552225e-11	1.4636925961632356e-10
79600000	0.004999632856939902	1.1640810246491425e-49	7.428432485281472e-66	8.670337076409222e-9	1.23539422608818e-15	7.167643096725402e-7	-1.5386395322384561e-21	5.852999426068114e-20	9.615171501735053e-12	2.515070562552225e-11	1.4636925961632356e-10
79700000	0.004999632856939902	1.1640810246491425e-49	7.428432485281472e-66	8.670337076409222e-9	1.23539422608818e-15	7.167643096725402e-7	-1.538635645056287e-21	5.852999426068114e-20	9.615171501735053e-12	2.515070562552225e-11	1.4636925961632356e-10
79800000	0.004999632856939902	1.1640810246491425e-49	7.428432485281472e-66	8.670337076409222e-9	1.23539422608818e-15	7.167643096725402e-7	-1.5386317578741178e-21	5.852999426068114e-20	9.615171501735053e-12	2.515070562552225e-11	1.4636925961632356e-10
79900000	0.004999632856939902	1.1640810246491425e-49	7.428432485281472e-66	8.670337076409222e-9	1.23539422608818e-15	7.167643096725403e-7	-1.5386278706919486e-21	5.852999426068114e-20	9.615171501735053e-12	2.515070562552225e-11	1.4636925961632356e-10
80000000	0.004999632856939902	1.1640810246491425e-49	7.428432485281472e-66	8.670337076409222e-9	1.23539422608818e-15	7.167643096725403e-7	-1.5386239835097794e-21	5.852999426068114e-20	9.615171501735053e-12	2.515070562552225e-11	1.4636925961632356e-10
80100000	0.004999632856939902	1.1640810246491425e-49	7.428432485281472e-66	8.670337076409222e-9	1.23539422608818e-15	7.167643096725403e-7	-1.5386200963276102e-21	5.852999426068114e-20	9.615171501735053e-12	2.515070562552225e-11	1.4636925961632356e-10
80200000	0.004999632856939902	1.1640810246491425e-49	7.428432485281472e-66	8.670337076409222e-9	1.23539422608818e-15	7.167643096725403e-7	-1.5386162091454412e-21	5.852999426068114e-20	9.615171501735053e-12	2.515070562552225e-11	1.4636925961632356e-10
80300000	0.004999632856939902	1.1640810246491425e-49	7.428432485281472e-66	8.670337076409222e-9	1.23539422608818e-15	7.167643096725403e-7	-1.538612321963272e-21	5.852999426068114e-20	9.615171501735053e-12	2.515070562552225e-11	1.4636925961632356e-10
80400000	0.004999632856939902	1.1640810246491425e-49	7.428432485281472e-66	8.670337076409222e-9	1.23539422608818e-15	7.167643096725403e-7	-1.5386084347811028e-21	5.852999426068114e-20	9.615171501735053e-12	2.515070562552225e-11	1.4636925961632356e-10
80500000	0.004999632856939902	1.1640810246491425e-49	7.428432485281472e-66	8.670337076409222e-9	1.23539422608818e-15	7.167643096725403e-7	-1.5386045475989336e-21	5.852999426068114e-20	9.615171501735053e-12	2.515070562552225e-11	1.4636925961632356e-10
80600000	0.004999632856939902	1.1640810246491425e-49	7.428432485281472e-66	8.670337076409222e-9	1.23539422608818e-15	7.167643096725403e-7	-1.5386006604167644e-21	5.852999426068114e-20	9.615171501735053e-12	2.515070562552225e-11	1.4636925961632356e-10
80700000	0.004999632856939902	1.1640810246491425e-49	7.428432485281472e-66	8.670337076409222e-9	1.23539422608818e-15	7.167643096725403e-7	-1.5385967732345953e-21	5.852999426068114e-20	9.615171501735053e-12	2.515070562552225e-11	1.4636925961632356e-10
80800000	0.004999632856939902	1.1640810246491425e-49	7.428432485281472e-66	8.670337076409222e-9	1.23539422608818e-15	7.167643096725403e-7	-1.538592886052426e-21	5.852999426068114e-20	9.615171501735053e-12	2.515070562552225e-11	1.4636925961632356e-10
80900000	0.004999632856939902	1.1640810246491425e-49	7.428432485281472e-66	8.670337076409222e-9	1.23539422608818e-15	7.167643096725403e-7	-1.5385889988702569e-21	5.852999426068114e-20	9.615171501735053e-12	2.515070562552225e-11	1.4636925961632356e-10
81000000	0.004999632856939902	1.1640810246491425e-49	7.428432485281472e-66	8.670337076409222e-9	1.23539422608818e-15	7.167643096725403e-7	-1.5385851116880879e-21	5.852999426068114e-20	9.615171501735053e-12	2.515070562552225e-11	1.4636925961632356e-10
81100000	0.004999632856939902	1.1640810246491425e-49	7.428432485281472e-66	8.670337076409222e-9	1.23539422608818e-15	7.167643096725403e-7	-1.5385812245059187e-21	5.852999426068114e-20	9.615171501735053e-12	2.515070562552225e-11	1.4636925961632356e-10
81200000	0.004999632856939902	1.1640810246491425e-49	7.428432485281472e-66	8.670337076409222e-9	1.23539422608818e-15	7.167643096725403e-7	-1.5385773373237495e-21	5.852999426068114e-20	9.615171501735053e-12	2.515070562552225e-11	1.4636925961632356e-10
81300000	0.004999632856939902	1.1640810246491425e-49	7.428432485281473e-66	8.670337076409222e-9	1.23539422608818e-15	7.167643096725403e-7	-1.5385734501415803e-21	5.852999426068114e-20	9.615171501735053e-12	2.515070562552225e-11	1.4636925961632356e-10
81400000	0.004999632856939902	1.1640810246491423e-49	7.428432485281473e-66	8.670337076409222e-9	1.23539422608818e-15	7.167643096725403e-7	-1.5385695629594111e-21	5.852999426068114e-20	9.615171501735053e-12	2.515070562552225e-11	1.4636925961632356e-10
81500000	0.004999632856939902	1.1640810246491423e-49	7.428432485281473e-66	8.670337076409222e-9	1.23539422608818e-15	7.167643096725403e-7	-1.538565675777242e-21	5.852999426068114e-20	9.615171501735053e-12	2.515070562552225e-11	1.4636925961632356e-10
81600000	0.004999632856939902	1.1640810246491423e-49	7.428432485281473e-66	8.670337076409222e-9	1.23539422608818e-15	7.167643096725403e-7	-1.5385617885950728e-21	5.852999426068114e-20	9.615171501735053e-12	2.515070562552225e-11	1.4636925961632356e-10
81700000	0.004999632856939902	1.1640810246491423e-49	7.428432485281473e-66	8.670337076409222e-9	1.23539422608818e-15	7.167643096725403e-7	-1.5385579014129036e-21	5.852999426068114e-20	9.615171501735053e-12	2.515070562552225e-11	1.4636925961632356e-10
81800000	0.004999632856939902	1.1640810246491423e-49	7.428432485281473e-66	8.670337076409222e-9	1.23539422608818e-15	7.167643096725403e-7	-1.5385540142307346e-21	5.852999426068114e-20	9.615171501735053e-12	2.515070562552225e-11	1.4636925961632356e-10
81900000	0.004999632856939902	1.1640810246491423e-49	7.428432485281473e-66	8.670337076409222e-9	1.23539422608818e-15	7.167643096725403e-7	-1.5385501270485654e-21	5.852999426068114e-20	9.615171501735053e-12	2.515070562552225e-11	1.4636925961632356e-10
82000000	0.004999632856939902	1.1640810246491423e-49	7.428432485281473e-66	8.670337076409222e-9	1.23539422608818e-15	7.167643096725403e-7	-1.5385462398663962e-21	5.852999426068114e-20	9.615171501735053e-12	2.515070562552225e-11	1.4636925961632356e-10
82100000	0.004999632856939902	1.1640810246491423e-49	7.428432485281473e-66	8.670337076409222e-9	1.23539422608818e-15	7.167643096725403e-7	-1.538542352684227e-21	5.852999426068114e-20	9.615171501735053e-12	2.515070562552225e-11	1.4636925961632356e-10
82200000	0.004999632856939902	1.1640810246491423e-49	7.428432485281473e-66	8.670337076409222e-9	1.23539422608818e-15	7.167643096725403e-7	-1.5385384655020578e-21	5.852999426068114e-20	9.615171501735053e-12	2.515070562552225e-11	1.4636925961632356e-10
82300000	0.004999632856939902	1.1640810246491423e-49	7.428432485281473e-66	8.670337076409222e-9	1.23539422608818e-15	7.167643096725403e-7	-1.5385345783198886e-21	5.852999426068114e-20	9.615171501735053e-12	2.515070562552225e-11	1.4636925961632356e-10
82400000	0.004999632856939902	1.1640810246491423e-49	7.428432485281473e-66	8.670337076409222e-9	1.23539422608818e-15	7.167643096725403e-7	-1.5385306911377194e-21	5.852999426068114e-20	9.615171501735053e-12	2.515070562552225e-11	1.4636925961632356e-10
82500000	0.004999632856939902	1.1640810246491423e-49	7.428432485281473e-66	8.670337076409222e-9	1.23539422608818e-15	7.167643096725403e-7	-1.5385268039555504e-21	5.852999426068114e-20	9.615171501735053e-12	2.515070562552225e-11	1.4636925961632356e-10
82600000	0.004999632856939902	1.1640810246491423e-49	7.428432485281473e-66	8.670337076409222e-9	1.23539422608818e-15	7.167643096725403e-7	-1.5385229167733813e-21	5.852999426068114e-20	9.615171501735053e-12	2.515070562552225e-11	1.4636925961632356e-10
82700000	0.004999632856939902	1.1640810246491423e-49	7.428432485281473e-66	8.670337076409222e-9	1.23539422608818e-15	7.167643096725403e-7	-1.538519029591212e-21	5.852999426068114e-20	9.615171501735053e-12	2.515070562552225e-11	1.4636925961632356e-10
82800000	0.004999632856939902	1.1640810246491423e-49	7.428432485281473e-66	8.670337076409222e-9	1.23539422608818e-15	7.167643096725403e-7	-1.5385151424090429e-21	5.852999426068114e-20	9.615171501735053e-12	2.515070562552225e-11	1.4636925961632356e-10
82900000	0.004999632856939902	1.1640810246491423e-49	7.428432485281473e-66	8.670337076409222e-9	1.23539422608818e-15	7.167643096725403e-7	-1.5385112552268737e-21	5.852999426068114e-20	9.615171501735053e-12	2.515070562552225e-11	1.4636925961632356e-10
83000000	0.004999632856939902	1.1640810246491423e-49	7.428432485281473e-66	8.670337076409222e-9	1.23539422608818e-15	7.167643096725403e-7	-1.5385073680447045e-21	5.852999426068114e-20	9.615171501735053e-12	2.515070562552225e-11	1.4636925961632356e-10
83100000	0.004999632856939902	1.1640810246491423e-49	7.428432485281473e-66	8.670337076409222e-9	1.23539422608818e-15	7.167643096725403e-7	-1.5385034808625353e-21	5.852999426068114e-20	9.615171501735053e-12	2.515070562552225e-11	1.4636925961632356e-10
83200000	0.004999632856939902	1.1640810246491423e-49	7.428432485281473e-66	8.670337076409222e-9	1.23539422608818e-15	7.167643096725403e-7	-1.5384995936803661e-21	5.852999426068114e-20	9.615171501735053e-12	2.515070562552225e-11	1.4636925961632356e-10
83300000	0.004999632856939902	1.1640810246491423e-49	7.428432485281473e-66	8.670337076409222e-9	1.23539422608818e-15	7.167643096725403e-7	-1.5384957064981971e-21	5.852999426068114e-20	9.615171501735053e-12	2.515070562552225e-11	1.4636925961632356e-10
83400000	0.004999632856939902	1.1640810246491423e-49	7.428432485281473e-66	8.670337076409222e-9	1.23539422608818e-15	7.167643096725403e-7	-1.538491819316028e-21	5.852999426068114e-20	9.615171501735053e-12	2.515070562552225e-11	1.4636925961632356e-10
83500000	0.004999632856939902	1.1640810246491423e-49	7.428432485281473e-66	8.670337076409222e-9	1.23539422608818e-15	7.167643096725403e-7	-1.5384879321338588e-21	5.852999426068114e-20	9.615171501735053e-12	2.515070562552225e-11	1.4636925961632356e-10
83600000	0.004999632856939902	1.1640810246491423e-49	7.428432485281473e-66	8.670337076409222e-9	1.23539422608818e-15	7.167643096725403e-7	-1.5384840449516896e-21	5.852999426068114e-20	9.615171501735053e-12	2.515070562552225e-11	1.4636925961632356e-10
83700000	0.004999632856939902	1.1640810246491423e-49	7.428432485281473e-66	8.670337076409222e-9	1.23539422608818e-15	7.167643096725403e-7	-1.5384801577695204e-21	5.852999426068114e-20	9.615171501735053e-12	2.515070562552225e-11	1.4636925961632356e-10
83800000	0.004999632856939902	1.1640810246491423e-49	7.428432485281473e-66	8.670337076409222e-9	1.23539422608818e-15	7.167643096725403e-7	-1.5384762705873512e-21	5.852999426068114e-20	9.615171501735053e-12	2.515070562552225e-11	1.4636925961632356e-10
83900000	0.004999632856939902	1.1640810246491423e-49	7.428432485281473e-66	8.670337076409222e-9	1.23539422608818e-15	7.167643096725403e-7	-1.538472383405182e-21	5.852999426068114e-20	9.615171501735053e-12	2.515070562552225e-11	1.4636925961632356e-10
84000000	0.004999632856939902	1.1640810246491423e-49	7.428432485281473e-66	8.670337076409222e-9	1.23539422608818e-15	7.167643096725403e-7	-1.5384684962230128e-21	5.852999426068114e-20	9.615171501735053e-12	2.515070562552225e-11	1.4636925961632356e-10
84100000	0.004999632856939902	1.1640810246491423e-49	7.428432485281473e-66	8.670337076409222e-9	1.23539422608818e-15	7.167643096725403e-7	-1.5384646090408438e-21	5.852999426068114e-20	9.615171501735053e-12	2.515070562552225e-11	1.4636925961632356e-10
84200000	0.004999632856939902	1.1640810246491423e-49	7.428432485281473e-66	8.670337076409222e-9	1.23539422608818e-15	7.167643096725403e-7	-1.5384607218586746e-21	5.852999426068114e-20	9.615171501735053e-12	2.515070562552225e-11	1.4636925961632356e-10
84300000	0.004999632856939902	1.1640810246491423e-49	7.428432485281473e-66	8.670337076409222e-9	1.23539422608818e-15	7.167643096725403e-7	-1.5384568346765054e-21	5.852999426068114e-20	9.615171501735053e-12	2.515070562552225e-11	1.4636925961632356e-10
84400000	0.004999632856939902	1.1640810246491423e-49	7.428432485281473e-66	8.670337076409222e-9	1.23539422608818e-15	7.167643096725403e-7	-1.5384529474943363e-21	5.852999426068114e-20	9.615171501735053e-12	2.515070562552225e-11	1.4636925961632356e-10
84500000	0.004999632856939902	1.1640810246491423e-49	7.428432485281473e-66	8.670337076409222e-9	1.23539422608818e-15	7.167643096725403e-7	-1.538449060312167e-21	5.852999426068114e-20	9.615171501735053e-12	2.515070562552225e-11	1.4636925961632356e-10
84600000	0.004999632856939902	1.1640810246491423e-49	7.428432485281473e-66	8.670337076409222e-9	1.23539422608818e-15	7.167643096725403e-7	-1.5384451731299979e-21	5.852999426068114e-20	9.615171501735053e-12	2.515070562552225e-11	1.4636925961632356e-10
84700000	0.004999632856939902	1.1640810246491423e-49	7.428432485281473e-66	8.670337076409222e-9	1.23539422608818e-15	7.167643096725403e-7	-1.5384412859478287e-21	5.852999426068114e-20	9.615171501735053e-12	2.515070562552225e-11	1.4636925961632356e-10
84800000	0.004999632856939902	1.1640810246491423e-49	7.428432485281473e-66	8.670337076409222e-9	1.23539422608818e-15	7.167643096725403e-7	-1.5384373987656597e-21	5.852999426068114e-20	9.615171501735053e-12	2.515070562552225e-11	1.4636925961632356e-10
84900000	0.004999632856939902	1.1640810246491423e-49	7.428432485281473e-66	8.670337076409222e-9	1.23539422608818e-15	7.167643096725403e-7	-1.5384335115834905e-21	5.852999426068114e-20	9.615171501735053e-12	2.515070562552225e-11	1.4636925961632356e-10
85000000	0.004999632856939902	1.1640810246491423e-49	7.428432485281473e-66	8.670337076409222e-9	1.23539422608818e-15	7.167643096725403e-7	-1.5384296244013213e-21	5.852999426068114e-20	9.615171501735053e-12	2.515070562552225e-11	1.4636925961632356e-10
85100000	0.004999632856939902	1.1640810246491423e-49	7.428432485281473e-66	8.670337076409222e-9	1.23539422608818e-15	7.167643096725403e-7	-1.5384257372191521e-21	5.852999426068114e-20	9.615171501735053e-12	2.515070562552225e-11	1.4636925961632356e-10
85200000	0.004999632856939902	1.1640810246491423e-49	7.428432485281473e-66	8.670337076409222e-9	1.23539422608818e-15	7.167643096725403e-7	-1.538421850036983e-21	5.852999426068114e-20	9.615171501735053e-12	2.515070562552225e-11	1.4636925961632356e-10
85300000	0.004999632856939902	1.1640810246491423e-49	7.428432485281473e-66	8.670337076409222e-9	1.23539422608818e-15	7.167643096725403e-7	-1.5384179628548138e-21	5.852999426068114e-20	9.615171501735053e-12	2.515070562552225e-11	1.4636925961632356e-10
85400000	0.004999632856939902	1.1640810246491423e-49	7.428432485281473e-66	8.670337076409222e-9	1.23539422608818e-15	7.167643096725403e-7	-1.5384140756726446e-21	5.852999426068114e-20	9.615171501735053e-12	2.515070562552225e-11	1.4636925961632356e-10
85500000	0.004999632856939902	1.1640810246491423e-49	7.428432485281473e-66	8.670337076409222e-9	1.23539422608818e-15	7.167643096725403e-7	-1.5384101884904754e-21	5.852999426068114e-20	9.615171501735053e-12	2.515070562552225e-11	1.4636925961632356e-10
85600000	0.004999632856939902	1.1640810246491423e-49	7.428432485281473e-66	8.670337076409222e-9	1.23539422608818e-15	7.167643096725403e-7	-1.5384063013083064e-21	5.852999426068114e-20	9.615171501735053e-12	2.515070562552225e-11	1.4636925961632356e-10
85700000	0.004999632856939902	1.1640810246491423e-49	7.428432485281473e-66	8.670337076409222e-9	1.23539422608818e-15	7.167643096725403e-7	-1.5384024141261372e-21	5.852999426068114e-20	9.615171501735053e-12	2.515070562552225e-11	1.4636925961632356e-10
85800000	0.004999632856939902	1.1640810246491423e-49	7.428432485281473e-66	8.670337076409222e-9	1.23539422608818e-15	7.167643096725403e-7	-1.538398526943968e-21	5.852999426068114e-20	9.615171501735053e-12	2.515070562552225e-11	1.4636925961632356e-10
85900000	0.004999632856939902	1.1640810246491423e-49	7.428432485281473e-66	8.670337076409222e-9	1.23539422608818e-15	7.167643096725403e-7	-1.5383946397617988e-21	5.852999426068114e-20	9.615171501735053e-12	2.515070562552225e-11	1.4636925961632356e-10
86000000	0.004999632856939902	1.1640810246491423e-49	7.428432485281473e-66	8.670337076409222e-9	1.23539422608818e-15	7.167643096725403e-7	-1.5383907525796296e-21	5.852999426068114e-20	9.615171501735053e-12	2.515070562552225e-11	1.4636925961632356e-10
86100000	0.004999632856939902	1.1640810246491423e-49	7.428432485281473e-66	8.670337076409222e-9	1.23539422608818e-15	7.167643096725403e-7	-1.5383868653974604e-21	5.852999426068114e-20	9.615171501735053e-12	2.515070562552225e-11	1.4636925961632356e-10
86200000	0.004999632856939902	1.1640810246491423e-49	7.428432485281473e-66	8.670337076409222e-9	1.23539422608818e-15	7.167643096725403e-7	-1.5383829782152913e-21	5.852999426068114e-20	9.615171501735053e-12	2.515070562552225e-11	1.4636925961632356e-10
86300000	0.004999632856939902	1.1640810246491423e-49	7.428432485281473e-66	8.670337076409222e-9	1.23539422608818e-15	7.167643096725403e-7	-1.538379091033122e-21	5.852999426068114e-20	9.615171501735053e-12	2.515070562552225e-11	1.4636925961632356e-10
86400000	0.004999632856939902	1.1640810246491423e-49	7.428432485281473e-66	8.670337076409222e-9	1.23539422608818e-15	7.167643096725403e-7	-1.538375203850953e-21	5.852999426068114e-20	9.615171501735053e-12	2.515070562552225e-11	1.4636925961632356e-10
86500000	0.004999632856939902	1.1640810246491423e-49	7.428432485281473e-66	8.670337076409222e-9	1.23539422608818e-15	7.167643096725403e-7	-1.5383713166687839e-21	5.852999426068114e-20	9.615171501735053e-12	2.515070562552225e-11	1.4636925961632356e-10
86600000	0.004999632856939902	1.1640810246491423e-49	7.428432485281473e-66	8.670337076409222e-9	1.23539422608818e-15	7.167643096725403e-7	-1.5383674294866147e-21	5.852999426068114e-20	9.615171501735053e-12	2.515070562552225e-11	1.4636925961632356e-10
86700000	0.004999632856939902	1.1640810246491423e-49	7.428432485281473e-66	8.670337076409222e-9	1.23539422608818e-15	7.167643096725403e-7	-1.5383635423044455e-21	5.852999426068114e-20	9.615171501735053e-12	2.515070562552225e-11	1.4636925961632356e-10
86800000	0.004999632856939902	1.1640810246491423e-49	7.428432485281473e-66	8.670337076409222e-9	1.23539422608818e-15	7.167643096725403e-7	-1.5383596551222763e-21	5.852999426068114e-20	9.615171501735053e-12	2.515070562552225e-11	1.4636925961632356e-10
86900000	0.004999632856939902	1.1640810246491423e-49	7.428432485281473e-66	8.670337076409222e-9	1.23539422608818e-15	7.167643096725403e-7	-1.5383557679401071e-21	5.852999426068114e-20	9.615171501735053e-12	2.515070562552225e-11	1.4636925961632356e-10
87000000	0.004999632856939902	1.1640810246491423e-49	7.428432485281473e-66	8.670337076409222e-9	1.23539422608818e-15	7.167643096725403e-7	-1.538351880757938e-21	5.852999426068114e-20	9.615171501735053e-12	2.515070562552225e-11	1.4636925961632356e-10
87100000	0.004999632856939902	1.1640810246491423e-49	7.428432485281473e-66	8.670337076409222e-9	1.23539422608818e-15	7.167643096725403e-7	-1.5383479935757688e-21	5.852999426068114e-20	9.615171501735053e-12	2.515070562552225e-11	1.4636925961632356e-10
87200000	0.004999632856939902	1.1640810246491423e-49	7.428432485281473e-66	8.670337076409222e-9	1.23539422608818e-15	7.167643096725403e-7	-1.5383441063935998e-21	5.852999426068114e-20	9.615171501735053e-12	2.515070562552225e-11	1.4636925961632356e-10
87300000	0.004999632856939902	1.1640810246491423e-49	7.428432485281473e-66	8.670337076409222e-9	1.23539422608818e-15	7.167643096725403e-7	-1.5383402192114306e-21	5.852999426068114e-20	9.615171501735053e-12	2.515070562552225e-11	1.4636925961632356e-10
87400000	0.004999632856939902	1.1640810246491423e-49	7.428432485281473e-66	8.670337076409222e-9	1.23539422608818e-15	7.167643096725403e-7	-1.5383363320292614e-21	5.852999426068114e-20	9.615171501735053e-12	2.515070562552225e-11	1.4636925961632356e-10
87500000	0.004999632856939902	1.1640810246491423e-49	7.428432485281473e-66	8.670337076409222e-9	1.23539422608818e-15	7.167643096725403e-7	-1.5383324448470922e-21	5.852999426068114e-20	9.615171501735053e-12	2.515070562552225e-11	1.4636925961632356e-10
87600000	0.004999632856939902	1.1640810246491423e-49	7.428432485281473e-66	8.670337076409222e-9	1.23539422608818e-15	7.167643096725403e-7	-1.538328557664923e-21	5.852999426068114e-20	9.615171501735053e-12	2.515070562552225e-11	1.4636925961632356e-10
87700000	0.004999632856939902	1.1640810246491423e-49	7.428432485281473e-66	8.670337076409222e-9	1.23539422608818e-15	7.167643096725403e-7	-1.5383246704827538e-21	5.852999426068114e-20	9.615171501735053e-12	2.515070562552225e-11	1.4636925961632356e-10
87800000	0.004999632856939902	1.1640810246491423e-49	7.428432485281473e-66	8.670337076409222e-9	1.23539422608818e-15	7.167643096725403e-7	-1.5383207833005846e-21	5.852999426068114e-20	9.615171501735053e-12	2.515070562552225e-11	1.4636925961632356e-10
87900000	0.004999632856939902	1.1640810246491423e-49	7.428432485281473e-66	8.670337076409222e-9	1.23539422608818e-15	7.167643096725403e-7	-1.5383168961184156e-21	5.852999426068114e-20	9.615171501735053e-12	2.515070562552225e-11	1.4636925961632356e-10
88000000	0.004999632856939902	1.1640810246491423e-49	7.428432485281473e-66	8.670337076409222e-9	1.23539422608818e-15	7.167643096725403e-7	-1.5383130089362465e-21	5.852999426068114e-20	9.615171501735053e-12	2.515070562552225e-11	1.4636925961632356e-10
88100000	0.004999632856939902	1.1640810246491423e-49	7.428432485281473e-66	8.670337076409222e-9	1.23539422608818e-15	7.167643096725403e-7	-1.5383091217540773e-21	5.852999426068114e-20	9.615171501735053e-12	2.515070562552225e-11	1.4636925961632356e-10
88200000	0.004999632856939902	1.1640810246491423e-49	7.428432485281473e-66	8.670337076409222e-9	1.23539422608818e-15	7.167643096725403e-7	-1.538305234571908e-21	5.852999426068114e-20	9.615171501735053e-12	2.515070562552225e-11	1.4636925961632356e-10
88300000	0.004999632856939902	1.1640810246491423e-49	7.428432485281473e-66	8.670337076409222e-9	1.23539422608818e-15	7.167643096725403e-7	-1.5383013473897389e-21	5.852999426068114e-20	9.615171501735053e-12	2.515070562552225e-11	1.4636925961632356e-10
88400000	0.004999632856939902	1.1640810246491423e-49	7.428432485281473e-66	8.670337076409222e-9	1.23539422608818e-15	7.167643096725403e-7	-1.5382974602075697e-21	5.852999426068114e-20	9.615171501735053e-12	2.515070562552225e-11	1.4636925961632356e-10
88500000	0.004999632856939902	1.1640810246491423e-49	7.428432485281473e-66	8.670337076409222e-9	1.23539422608818e-15	7.167643096725403e-7	-1.5382935730254005e-21	5.852999426068114e-20	9.615171501735053e-12	2.515070562552225e-11	1.4636925961632356e-10
88600000	0.004999632856939902	1.1640810246491423e-49	7.428432485281473e-66	8.670337076409222e-9	1.23539422608818e-15	7.167643096725403e-7	-1.5382896858432313e-21	5.852999426068114e-20	9.615171501735053e-12	2.515070562552225e-11	1.4636925961632356e-10
88700000	0.004999632856939902	1.1640810246491423e-49	7.428432485281473e-66	8.670337076409222e-9	1.23539422608818e-15	7.167643096725403e-7	-1.5382857986610623e-21	5.852999426068115e-20	9.615171501735053e-12	2.515070562552225e-11	1.4636925961632356e-10
88800000	0.004999632856939902	1.1640810246491423e-49	7.428432485281473e-66	8.670337076409222e-9	1.23539422608818e-15	7.167643096725403e-7	-1.5382819114788931e-21	5.852999426068115e-20	9.615171501735053e-12	2.515070562552225e-11	1.4636925961632356e-10
88900000	0.004999632856939902	1.1640810246491423e-49	7.428432485281473e-66	8.670337076409222e-9	1.23539422608818e-15	7.167643096725403e-7	-1.538278024296724e-21	5.852999426068115e-20	9.615171501735053e-12	2.515070562552225e-11	1.4636925961632356e-10
89000000	0.004999632856939902	1.1640810246491423e-49	7.428432485281473e-66	8.670337076409222e-9	1.23539422608818e-15	7.167643096725403e-7	-1.5382741371145548e-21	5.852999426068115e-20	9.615171501735053e-12	2.515070562552225e-11	1.4636925961632356e-10
89100000	0.004999632856939902	1.1640810246491423e-49	7.428432485281473e-66	8.670337076409222e-9	1.23539422608818e-15	7.167643096725403e-7	-1.5382702499323856e-21	5.852999426068115e-20	9.615171501735053e-12	2.515070562552225e-11	1.4636925961632356e-10
89200000	0.004999632856939902	1.1640810246491423e-49	7.428432485281473e-66	8.670337076409222e-9	1.23539422608818e-15	7.167643096725403e-7	-1.5382663627502164e-21	5.852999426068115e-20	9.615171501735053e-12	2.515070562552225e-11	1.4636925961632356e-10
89300000	0.004999632856939902	1.1640810246491423e-49	7.428432485281473e-66	8.670337076409222e-9	1.23539422608818e-15	7.167643096725403e-7	-1.5382624755680472e-21	5.852999426068115e-20	9.615171501735053e-12	2.515070562552225e-11	1.4636925961632356e-10
89400000	0.004999632856939902	1.1640810246491423e-49	7.428432485281473e-66	8.670337076409222e-9	1.23539422608818e-15	7.167643096725403e-7	-1.538258588385878e-21	5.852999426068115e-20	9.615171501735053e-12	2.515070562552225e-11	1.4636925961632356e-10
89500000	0.004999632856939902	1.1640810246491423e-49	7.428432485281473e-66	8.670337076409222e-9	1.23539422608818e-15	7.167643096725403e-7	-1.538254701203709e-21	5.852999426068115e-20	9.615171501735053e-12	2.515070562552225e-11	1.4636925961632356e-10
89600000	0.004999632856939902	1.1640810246491423e-49	7.428432485281473e-66	8.670337076409222e-9	1.23539422608818e-15	7.167643096725403e-7	-1.5382508140215398e-21	5.852999426068115e-20	9.615171501735053e-12	2.515070562552225e-11	1.4636925961632356e-10
89700000	0.004999632856939902	1.1640810246491423e-49	7.428432485281473e-66	8.670337076409222e-9	1.23539422608818e-15	7.167643096725403e-7	-1.5382469268393706e-21	5.852999426068115e-20	9.615171501735053e-12	2.515070562552225e-11	1.4636925961632356e-10
89800000	0.004999632856939902	1.1640810246491423e-49	7.428432485281473e-66	8.670337076409222e-9	1.23539422608818e-15	7.167643096725403e-7	-1.5382430396572015e-21	5.852999426068115e-20	9.615171501735053e-12	2.515070562552225e-11	1.4636925961632356e-10
89900000	0.004999632856939902	1.1640810246491423e-49	7.428432485281473e-66	8.670337076409222e-9	1.23539422608818e-15	7.167643096725403e-7	-1.5382391524750323e-21	5.852999426068115e-20	9.615171501735053e-12	2.515070562552225e-11	1.4636925961632356e-10
90000000	0.004999632856939902	1.1640810246491423e-49	7.428432485281473e-66	8.670337076409222e-9	1.23539422608818e-15	7.167643096725403e-7	-1.538235265292863e-21	5.852999426068115e-20	9.615171501735053e-12	2.515070562552225e-11	1.4636925961632356e-10
90100000	0.004999632856939902	1.1640810246491423e-49	7.428432485281473e-66	8.670337076409222e-9	1.23539422608818e-15	7.167643096725403e-7	-1.5382313781106939e-21	5.852999426068115e-20	9.615171501735053e-12	2.515070562552225e-11	1.4636925961632356e-10
90200000	0.004999632856939902	1.1640810246491423e-49	7.428432485281473e-66	8.670337076409222e-9	1.23539422608818e-15	7.167643096725403e-7	-1.5382274909285247e-21	5.852999426068115e-20	9.615171501735053e-12	2.515070562552225e-11	1.4636925961632356e-10
90300000	0.004999632856939902	1.1640810246491423e-49	7.428432485281473e-66	8.670337076409222e-9	1.23539422608818e-15	7.167643096725403e-7	-1.5382236037463557e-21	5.852999426068115e-20	9.615171501735053e-12	2.515070562552225e-11	1.4636925961632356e-10
90400000	0.004999632856939902	1.1640810246491423e-49	7.428432485281473e-66	8.670337076409222e-9	1.23539422608818e-15	7.167643096725403e-7	-1.5382197165641865e-21	5.852999426068115e-20	9.615171501735053e-12	2.515070562552225e-11	1.4636925961632356e-10
90500000	0.004999632856939902	1.1640810246491423e-49	7.428432485281473e-66	8.670337076409222e-9	1.23539422608818e-15	7.167643096725403e-7	-1.5382158293820173e-21	5.852999426068115e-20	9.615171501735053e-12	2.515070562552225e-11	1.4636925961632356e-10
90600000	0.004999632856939902	1.1640810246491423e-49	7.428432485281473e-66	8.670337076409222e-9	1.23539422608818e-15	7.167643096725403e-7	-1.5382119421998481e-21	5.852999426068115e-20	9.615171501735053e-12	2.515070562552225e-11	1.4636925961632356e-10
90700000	0.004999632856939902	1.1640810246491423e-49	7.428432485281473e-66	8.670337076409222e-9	1.23539422608818e-15	7.167643096725403e-7	-1.538208055017679e-21	5.852999426068115e-20	9.615171501735053e-12	2.515070562552225e-11	1.4636925961632356e-10
90800000	0.004999632856939902	1.1640810246491423e-49	7.428432485281473e-66	8.670337076409222e-9	1.23539422608818e-15	7.167643096725403e-7	-1.5382041678355098e-21	5.852999426068115e-20	9.615171501735053e-12	2.515070562552225e-11	1.4636925961632356e-10
90900000	0.004999632856939902	1.1640810246491423e-49	7.428432485281473e-66	8.670337076409222e-9	1.23539422608818e-15	7.167643096725403e-7	-1.5382002806533406e-21	5.852999426068115e-20	9.615171501735053e-12	2.515070562552225e-11	1.4636925961632356e-10
91000000	0.004999632856939902	1.1640810246491423e-49	7.428432485281473e-66	8.670337076409222e-9	1.23539422608818e-15	7.167643096725403e-7	-1.5381963934711714e-21	5.852999426068115e-20	9.615171501735053e-12	2.515070562552225e-11	1.4636925961632356e-10
91100000	0.004999632856939902	1.1640810246491423e-49	7.428432485281473e-66	8.670337076409222e-9	1.23539422608818e-15	7.167643096725403e-7	-1.5381925062890024e-21	5.852999426068115e-20	9.615171501735053e-12	2.515070562552225e-11	1.4636925961632356e-10
91200000	0.004999632856939902	1.1640810246491423e-49	7.428432485281473e-66	8.670337076409222e-9	1.23539422608818e-15	7.167643096725403e-7	-1.5381886191068332e-21	5.852999426068115e-20	9.615171501735053e-12	2.515070562552225e-11	1.4636925961632356e-10
91300000	0.004999632856939902	1.1640810246491423e-49	7.428432485281473e-66	8.670337076409222e-9	1.23539422608818e-15	7.167643096725403e-7	-1.538184731924664e-21	5.852999426068115e-20	9.615171501735053e-12	2.515070562552225e-11	1.4636925961632356e-10
91400000	0.004999632856939902	1.1640810246491423e-49	7.428432485281473e-66	8.670337076409222e-9	1.23539422608818e-15	7.167643096725403e-7	-1.5381808447424948e-21	5.852999426068115e-20	9.615171501735053e-12	2.515070562552225e-11	1.4636925961632356e-10
91500000	0.004999632856939902	1.1640810246491423e-49	7.428432485281473e-66	8.670337076409222e-9	1.23539422608818e-15	7.167643096725403e-7	-1.5381769575603256e-21	5.852999426068115e-20	9.615171501735053e-12	2.515070562552225e-11	1.4636925961632356e-10
91600000	0.004999632856939902	1.1640810246491423e-49	7.428432485281473e-66	8.670337076409222e-9	1.23539422608818e-15	7.167643096725403e-7	-1.5381730703781565e-21	5.852999426068115e-20	9.615171501735053e-12	2.515070562552225e-11	1.4636925961632356e-10
91700000	0.004999632856939902	1.1640810246491423e-49	7.428432485281473e-66	8.670337076409222e-9	1.23539422608818e-15	7.167643096725403e-7	-1.5381691831959873e-21	5.852999426068115e-20	9.615171501735053e-12	2.515070562552225e-11	1.4636925961632356e-10
91800000	0.004999632856939902	1.1640810246491423e-49	7.428432485281473e-66	8.670337076409222e-9	1.23539422608818e-15	7.167643096725403e-7	-1.538165296013818e-21	5.852999426068115e-20	9.615171501735053e-12	2.515070562552225e-11	1.4636925961632356e-10
91900000	0.004999632856939902	1.1640810246491423e-49	7.428432485281473e-66	8.670337076409222e-9	1.23539422608818e-15	7.167643096725403e-7	-1.538161408831649e-21	5.852999426068115e-20	9.615171501735053e-12	2.515070562552225e-11	1.4636925961632356e-10
92000000	0.004999632856939902	1.1640810246491423e-49	7.428432485281473e-66	8.670337076409222e-9	1.23539422608818e-15	7.167643096725403e-7	-1.5381575216494799e-21	5.852999426068115e-20	9.615171501735053e-12	2.515070562552225e-11	1.4636925961632356e-10
92100000	0.004999632856939902	1.1640810246491423e-49	7.428432485281473e-66	8.670337076409222e-9	1.23539422608818e-15	7.167643096725403e-7	-1.5381536344673107e-21	5.852999426068115e-20	9.615171501735053e-12	2.515070562552225e-11	1.4636925961632356e-10
92200000	0.004999632856939902	1.1640810246491423e-49	7.428432485281473e-66	8.670337076409222e-9	1.23539422608818e-15	7.167643096725403e-7	-1.5381497472851415e-21	5.852999426068115e-20	9.615171501735053e-12	2.515070562552225e-11	1.4636925961632356e-10
92300000	0.004999632856939902	1.1640810246491423e-49	7.428432485281473e-66	8.670337076409222e-9	1.23539422608818e-15	7.167643096725403e-7	-1.5381458601029723e-21	5.852999426068115e-20	9.615171501735053e-12	2.515070562552225e-11	1.4636925961632356e-10
92400000	0.004999632856939902	1.1640810246491423e-49	7.428432485281473e-66	8.670337076409222e-9	1.23539422608818e-15	7.167643096725403e-7	-1.5381419729208031e-21	5.852999426068115e-20	9.615171501735053e-12	2.515070562552225e-11	1.4636925961632356e-10
92500000	0.004999632856939902	1.1640810246491423e-49	7.428432485281473e-66	8.670337076409222e-9	1.23539422608818e-15	7.167643096725403e-7	-1.538138085738634e-21	5.852999426068115e-20	9.615171501735053e-12	2.515070562552225e-11	1.4636925961632356e-10
92600000	0.004999632856939902	1.1640810246491423e-49	7.428432485281473e-66	8.670337076409222e-9	1.23539422608818e-15	7.167643096725403e-7	-1.538134198556465e-21	5.852999426068115e-20	9.615171501735053e-12	2.515070562552225e-11	1.4636925961632356e-10
92700000	0.004999632856939902	1.1640810246491423e-49	7.428432485281473e-66	8.670337076409222e-9	1.23539422608818e-15	7.167643096725403e-7	-1.5381303113742958e-21	5.852999426068115e-20	9.615171501735053e-12	2.515070562552225e-11	1.4636925961632356e-10
92800000	0.004999632856939902	1.1640810246491423e-49	7.428432485281473e-66	8.670337076409222e-9	1.23539422608818e-15	7.167643096725403e-7	-1.5381264241921266e-21	5.852999426068115e-20	9.615171501735053e-12	2.515070562552225e-11	1.4636925961632356e-10
92900000	0.004999632856939902	1.1640810246491423e-49	7.428432485281473e-66	8.670337076409222e-9	1.23539422608818e-15	7.167643096725403e-7	-1.5381225370099574e-21	5.852999426068115e-20	9.615171501735053e-12	2.515070562552225e-11	1.4636925961632356e-10
93000000	0.004999632856939902	1.1640810246491423e-49	7.428432485281473e-66	8.670337076409222e-9	1.23539422608818e-15	7.167643096725403e-7	-1.5381186498277882e-21	5.852999426068115e-20	9.615171501735053e-12	2.515070562552225e-11	1.4636925961632356e-10
93100000	0.004999632856939902	1.1640810246491423e-49	7.428432485281473e-66	8.670337076409222e-9	1.23539422608818e-15	7.167643096725403e-7	-1.538114762645619e-21	5.852999426068115e-20	9.615171501735053e-12	2.515070562552225e-11	1.4636925961632356e-10
93200000	0.004999632856939902	1.1640810246491423e-49	7.428432485281473e-66	8.670337076409222e-9	1.23539422608818e-15	7.167643096725403e-7	-1.5381108754634498e-21	5.852999426068115e-20	9.615171501735053e-12	2.515070562552225e-11	1.4636925961632356e-10
93300000	0.004999632856939902	1.1640810246491423e-49	7.428432485281473e-66	8.670337076409222e-9	1.23539422608818e-15	7.167643096725403e-7	-1.5381069882812806e-21	5.852999426068115e-20	9.615171501735053e-12	2.515070562552225e-11	1.4636925961632356e-10
93400000	0.004999632856939902	1.1640810246491423e-49	7.428432485281473e-66	8.670337076409222e-9	1.23539422608818e-15	7.167643096725403e-7	-1.5381031010991116e-21	5.852999426068115e-20	9.615171501735053e-12	2.515070562552225e-11	1.4636925961632356e-10
93500000	0.004999632856939902	1.1640810246491423e-49	7.428432485281473e-66	8.670337076409222e-9	1.23539422608818e-15	7.167643096725403e-7	-1.5380992139169425e-21	5.852999426068115e-20	9.615171501735053e-12	2.515070562552225e-11	1.4636925961632356e-10
93600000	0.004999632856939902	1.1640810246491423e-49	7.428432485281473e-66	8.670337076409222e-9	1.23539422608818e-15	7.167643096725403e-7	-1.5380953267347733e-21	5.852999426068115e-20	9.615171501735053e-12	2.515070562552225e-11	1.4636925961632356e-10
93700000	0.004999632856939902	1.1640810246491423e-49	7.428432485281473e-66	8.670337076409222e-9	1.23539422608818e-15	7.167643096725403e-7	-1.538091439552604e-21	5.852999426068115e-20	9.615171501735053e-12	2.515070562552225e-11	1.4636925961632356e-10
93800000	0.004999632856939902	1.1640810246491423e-49	7.428432485281473e-66	8.670337076409222e-9	1.23539422608818e-15	7.167643096725403e-7	-1.5380875523704349e-21	5.852999426068115e-20	9.615171501735053e-12	2.515070562552225e-11	1.4636925961632356e-10
93900000	0.004999632856939902	1.1640810246491423e-49	7.428432485281473e-66	8.670337076409222e-9	1.23539422608818e-15	7.167643096725403e-7	-1.5380836651882657e-21	5.852999426068115e-20	9.615171501735053e-12	2.515070562552225e-11	1.4636925961632356e-10
94000000	0.004999632856939902	1.1640810246491423e-49	7.428432485281473e-66	8.670337076409222e-9	1.23539422608818e-15	7.167643096725403e-7	-1.5380797780060965e-21	5.852999426068115e-20	9.615171501735053e-12	2.515070562552225e-11	1.4636925961632356e-10
94100000	0.004999632856939902	1.1640810246491423e-49	7.428432485281473e-66	8.670337076409222e-9	1.23539422608818e-15	7.167643096725403e-7	-1.5380758908239273e-21	5.852999426068115e-20	9.615171501735053e-12	2.515070562552225e-11	1.4636925961632356e-10
94200000	0.004999632856939902	1.1640810246491423e-49	7.428432485281473e-66	8.670337076409222e-9	1.23539422608818e-15	7.167643096725403e-7	-1.5380720036417583e-21	5.852999426068115e-20	9.615171501735053e-12	2.515070562552225e-11	1.4636925961632356e-10
94300000	0.004999632856939902	1.1640810246491423e-49	7.428432485281473e-66	8.670337076409222e-9	1.23539422608818e-15	7.167643096725403e-7	-1.5380681164595891e-21	5.852999426068115e-20	9.615171501735053e-12	2.515070562552225e-11	1.4636925961632356e-10
94400000	0.004999632856939902	1.1640810246491423e-49	7.428432485281473e-66	8.670337076409222e-9	1.23539422608818e-15	7.167643096725403e-7	-1.53806422927742e-21	5.852999426068115e-20	9.615171501735053e-12	2.515070562552225e-11	1.4636925961632356e-10
94500000	0.004999632856939902	1.1640810246491423e-49	7.428432485281473e-66	8.670337076409222e-9	1.23539422608818e-15	7.167643096725403e-7	-1.5380603420952508e-21	5.852999426068115e-20	9.615171501735053e-12	2.515070562552225e-11	1.4636925961632356e-10
94600000	0.004999632856939902	1.1640810246491423e-49	7.428432485281473e-66	8.670337076409222e-9	1.23539422608818e-15	7.167643096725403e-7	-1.5380564549130816e-21	5.852999426068115e-20	9.615171501735053e-12	2.515070562552225e-11	1.4636925961632356e-10
94700000	0.004999632856939902	1.1640810246491423e-49	7.428432485281473e-66	8.670337076409222e-9	1.23539422608818e-15	7.167643096725403e-7	-1.5380525677309124e-21	5.852999426068115e-20	9.615171501735053e-12	2.515070562552225e-11	1.4636925961632356e-10
94800000	0.004999632856939902	1.1640810246491423e-49	7.428432485281473e-66	8.670337076409222e-9	1.23539422608818e-15	7.167643096725403e-7	-1.5380486805487432e-21	5.852999426068115e-20	9.615171501735053e-12	2.515070562552225e-11	1.4636925961632356e-10
94900000	0.004999632856939902	1.1640810246491423e-49	7.428432485281473e-66	8.670337076409222e-9	1.23539422608818e-15	7.167643096725403e-7	-1.538044793366574e-21	5.852999426068115e-20	9.615171501735053e-12	2.515070562552225e-11	1.4636925961632356e-10
95000000	0.004999632856939902	1.1640810246491423e-49	7.428432485281473e-66	8.670337076409222e-9	1.23539422608818e-15	7.167643096725403e-7	-1.538040906184405e-21	5.852999426068115e-20	9.615171501735053e-12	2.515070562552225e-11	1.4636925961632356e-10
95100000	0.004999632856939902	1.1640810246491423e-49	7.428432485281473e-66	8.670337076409222e-9	1.23539422608818e-15	7.167643096725403e-7	-1.5380370190022358e-21	5.852999426068115e-20	9.615171501735053e-12	2.515070562552225e-11	1.4636925961632356e-10
95200000	0.004999632856939902	1.1640810246491423e-49	7.428432485281473e-66	8.670337076409222e-9	1.23539422608818e-15	7.167643096725403e-7	-1.5380331318200666e-21	5.852999426068115e-20	9.615171501735053e-12	2.515070562552225e-11	1.4636925961632356e-10
95300000	0.004999632856939902	1.1640810246491423e-49	7.428432485281473e-66	8.670337076409222e-9	1.23539422608818e-15	7.167643096725403e-7	-1.5380292446378975e-21	5.852999426068115e-20	9.615171501735053e-12	2.515070562552225e-11	1.4636925961632356e-10
95400000	0.004999632856939902	1.1640810246491423e-49	7.428432485281473e-66	8.670337076409222e-9	1.23539422608818e-15	7.167643096725403e-7	-1.5380253574557283e-21	5.852999426068115e-20	9.615171501735053e-12	2.515070562552225e-11	1.4636925961632356e-10
95500000	0.004999632856939902	1.1640810246491423e-49	7.428432485281473e-66	8.670337076409222e-9	1.23539422608818e-15	7.167643096725403e-7	-1.538021470273559e-21	5.852999426068115e-20	9.615171501735053e-12	2.515070562552225e-11	1.4636925961632356e-10
95600000	0.004999632856939902	1.1640810246491423e-49	7.428432485281473e-66	8.670337076409222e-9	1.23539422608818e-15	7.167643096725403e-7	-1.5380175830913899e-21	5.852999426068115e-20	9.615171501735053e-12	2.515070562552225e-11	1.4636925961632356e-10
95700000	0.004999632856939902	1.1640810246491423e-49	7.428432485281473e-66	8.670337076409222e-9	1.23539422608818e-15	7.167643096725403e-7	-1.5380136959092207e-21	5.852999426068115e-20	9.615171501735053e-12	2.515070562552225e-11	1.4636925961632356e-10
95800000	0.004999632856939902	1.1640810246491423e-49	7.428432485281473e-66	8.670337076409222e-9	1.23539422608818e-15	7.167643096725403e-7	-1.5380098087270517e-21	5.852999426068115e-20	9.615171501735053e-12	2.515070562552225e-11	1.4636925961632356e-10
95900000	0.004999632856939902	1.1640810246491423e-49	7.428432485281473e-66	8.670337076409222e-9	1.23539422608818e-15	7.167643096725403e-7	-1.5380059215448825e-21	5.852999426068115e-20	9.615171501735053e-12	2.515070562552225e-11	1.4636925961632356e-10
96000000	0.004999632856939902	1.1640810246491423e-49	7.428432485281472e-66	8.670337076409222e-9	1.23539422608818e-15	7.167643096725403e-7	-1.5380020343627133e-21	5.852999426068115e-20	9.615171501735053e-12	2.515070562552225e-11	1.4636925961632356e-10
96100000	0.004999632856939902	1.1640810246491423e-49	7.428432485281472e-66	8.670337076409222e-9	1.23539422608818e-15	7.167643096725403e-7	-1.5379981471805441e-21	5.852999426068115e-20	9.615171501735053e-12	2.515070562552225e-11	1.4636925961632356e-10
96200000	0.004999632856939902	1.1640810246491423e-49	7.428432485281472e-66	8.670337076409222e-9	1.23539422608818e-15	7.167643096725403e-7	-1.537994259998375e-21	5.852999426068115e-20	9.615171501735053e-12	2.515070562552225e-11	1.4636925961632356e-10
96300000	0.004999632856939902	1.1640810246491423e-49	7.428432485281472e-66	8.670337076409222e-9	1.23539422608818e-15	7.167643096725403e-7	-1.5379903728162058e-21	5.852999426068115e-20	9.615171501735053e-12	2.515070562552225e-11	1.4636925961632356e-10
96400000	0.004999632856939902	1.1640810246491423e-49	7.428432485281472e-66	8.670337076409222e-9	1.23539422608818e-15	7.167643096725403e-7	-1.5379864856340366e-21	5.852999426068115e-20	9.615171501735053e-12	2.515070562552225e-11	1.4636925961632356e-10
96500000	0.004999632856939902	1.1640810246491423e-49	7.428432485281472e-66	8.670337076409222e-9	1.23539422608818e-15	7.167643096725403e-7	-1.5379825984518676e-21	5.852999426068115e-20	9.615171501735053e-12	2.515070562552225e-11	1.4636925961632356e-10
96600000	0.004999632856939902	1.1640810246491423e-49	7.428432485281472e-66	8.670337076409222e-9	1.23539422608818e-15	7.167643096725403e-7	-1.5379787112696984e-21	5.852999426068115e-20	9.615171501735053e-12	2.515070562552225e-11	1.4636925961632356e-10
96700000	0.004999632856939902	1.1640810246491423e-49	7.428432485281472e-66	8.670337076409222e-9	1.23539422608818e-15	7.167643096725403e-7	-1.5379748240875292e-21	5.852999426068115e-20	9.615171501735053e-12	2.515070562552225e-11	1.4636925961632356e-10
96800000	0.004999632856939902	1.1640810246491423e-49	7.428432485281472e-66	8.670337076409222e-9	1.23539422608818e-15	7.167643096725403e-7	-1.53797093690536e-21	5.852999426068115e-20	9.615171501735053e-12	2.515070562552225e-11	1.4636925961632356e-10
96900000	0.004999632856939902	1.1640810246491423e-49	7.428432485281472e-66	8.670337076409222e-9	1.23539422608818e-15	7.167643096725403e-7	-1.5379670497231908e-21	5.852999426068115e-20	9.615171501735053e-12	2.515070562552225e-11	1.4636925961632356e-10
97000000	0.004999632856939902	1.1640810246491423e-49	7.428432485281472e-66	8.670337076409222e-9	1.23539422608818e-15	7.167643096725403e-7	-1.5379631625410216e-21	5.852999426068115e-20	9.615171501735053e-12	2.515070562552225e-11	1.4636925961632356e-10
97100000	0.004999632856939902	1.1640810246491423e-49	7.428432485281472e-66	8.670337076409222e-9	1.23539422608818e-15	7.167643096725403e-7	-1.5379592753588525e-21	5.852999426068115e-20	9.615171501735053e-12	2.515070562552225e-11	1.4636925961632356e-10
97200000	0.004999632856939902	1.1640810246491423e-49	7.428432485281472e-66	8.670337076409222e-9	1.23539422608818e-15	7.167643096725403e-7	-1.5379553881766833e-21	5.852999426068115e-20	9.615171501735053e-12	2.515070562552225e-11	1.4636925961632356e-10
97300000	0.004999632856939902	1.1640810246491423e-49	7.428432485281472e-66	8.670337076409222e-9	1.23539422608818e-15	7.167643096725403e-7	-1.5379515009945143e-21	5.852999426068115e-20	9.615171501735053e-12	2.515070562552225e-11	1.4636925961632356e-10
97400000	0.004999632856939902	1.1640810246491423e-49	7.428432485281472e-66	8.670337076409222e-9	1.23539422608818e-15	7.167643096725403e-7	-1.537947613812345e-21	5.852999426068115e-20	9.615171501735053e-12	2.515070562552225e-11	1.4636925961632356e-10
97500000	0.004999632856939902	1.1640810246491423e-49	7.428432485281472e-66	8.670337076409222e-9	1.23539422608818e-15	7.167643096725403e-7	-1.5379437266301759e-21	5.852999426068115e-20	9.615171501735053e-12	2.515070562552225e-11	1.4636925961632356e-10
97600000	0.004999632856939902	1.1640810246491423e-49	7.428432485281472e-66	8.670337076409222e-9	1.23539422608818e-15	7.167643096725403e-7	-1.5379398394480067e-21	5.852999426068115e-20	9.615171501735053e-12	2.515070562552225e-11	1.4636925961632356e-10
97700000	0.004999632856939902	1.1640810246491423e-49	7.428432485281472e-66	8.670337076409222e-9	1.23539422608818e-15	7.167643096725403e-7	-1.5379359522658375e-21	5.852999426068115e-20	9.615171501735053e-12	2.515070562552225e-11	1.4636925961632356e-10
97800000	0.004999632856939902	1.1640810246491423e-49	7.428432485281472e-66	8.670337076409222e-9	1.23539422608818e-15	7.167643096725403e-7	-1.5379320650836683e-21	5.852999426068115e-20	9.615171501735053e-12	2.515070562552225e-11	1.4636925961632356e-10
97900000	0.004999632856939902	1.1640810246491423e-49	7.428432485281472e-66	8.670337076409222e-9	1.23539422608818e-15	7.167643096725403e-7	-1.5379281779014991e-21	5.852999426068115e-20	9.615171501735053e-12	2.515070562552225e-11	1.4636925961632356e-10
98000000	0.004999632856939902	1.1640810246491423e-49	7.428432485281472e-66	8.670337076409222e-9	1.23539422608818e-15	7.167643096725403e-7	-1.53792429071933e-21	5.852999426068115e-20	9.615171501735053e-12	2.515070562552225e-11	1.4636925961632356e-10
98100000	0.004999632856939902	1.1640810246491423e-49	7.428432485281472e-66	8.670337076409222e-9	1.23539422608818e-15	7.167643096725403e-7	-1.537920403537161e-21	5.852999426068115e-20	9.615171501735053e-12	2.515070562552225e-11	1.4636925961632356e-10
98200000	0.004999632856939902	1.1640810246491423e-49	7.428432485281472e-66	8.670337076409222e-9	1.23539422608818e-15	7.167643096725403e-7	-1.5379165163549918e-21	5.852999426068115e-20	9.615171501735053e-12	2.515070562552225e-11	1.4636925961632356e-10
98300000	0.004999632856939902	1.1640810246491423e-49	7.428432485281472e-66	8.670337076409222e-9	1.23539422608818e-15	7.167643096725403e-7	-1.5379126291728226e-21	5.852999426068115e-20	9.615171501735053e-12	2.515070562552225e-11	1.4636925961632356e-10
98400000	0.004999632856939902	1.1640810246491423e-49	7.428432485281472e-66	8.670337076409222e-9	1.23539422608818e-15	7.167643096725403e-7	-1.5379087419906534e-21	5.852999426068115e-20	9.615171501735053e-12	2.515070562552225e-11	1.4636925961632356e-10
98500000	0.004999632856939902	1.1640810246491423e-49	7.428432485281472e-66	8.670337076409222e-9	1.23539422608818e-15	7.167643096725403e-7	-1.5379048548084842e-21	5.852999426068115e-20	9.615171501735053e-12	2.515070562552225e-11	1.4636925961632356e-10
98600000	0.004999632856939902	1.1640810246491423e-49	7.428432485281472e-66	8.670337076409222e-9	1.23539422608818e-15	7.167643096725403e-7	-1.537900967626315e-21	5.852999426068115e-20	9.615171501735053e-12	2.515070562552225e-11	1.4636925961632356e-10
98700000	0.004999632856939902	1.1640810246491423e-49	7.428432485281472e-66	8.670337076409222e-9	1.23539422608818e-15	7.167643096725403e-7	-1.5378970804441458e-21	5.852999426068115e-20	9.615171501735053e-12	2.515070562552225e-11	1.4636925961632356e-10
98800000	0.004999632856939902	1.1640810246491423e-49	7.428432485281472e-66	8.670337076409222e-9	1.23539422608818e-15	7.167643096725403e-7	-1.5378931932619766e-21	5.852999426068115e-20	9.615171501735053e-12	2.515070562552225e-11	1.4636925961632356e-10
98900000	0.004999632856939902	1.1640810246491423e-49	7.428432485281472e-66	8.670337076409222e-9	1.23539422608818e-15	7.167643096725403e-7	-1.5378893060798076e-21	5.852999426068115e-20	9.615171501735053e-12	2.515070562552225e-11	1.4636925961632356e-10
99000000	0.004999632856939902	1.1640810246491423e-49	7.428432485281472e-66	8.670337076409222e-9	1.23539422608818e-15	7.167643096725403e-7	-1.5378854188976385e-21	5.852999426068115e-20	9.615171501735053e-12	2.515070562552225e-11	1.4636925961632356e-10
99100000	0.004999632856939902	1.1640810246491423e-49	7.428432485281472e-66	8.670337076409222e-9	1.23539422608818e-15	7.167643096725403e-7	-1.5378815317154693e-21	5.852999426068115e-20	9.615171501735053e-12	2.515070562552225e-11	1.4636925961632356e-10
99200000	0.004999632856939902	1.1640810246491423e-49	7.428432485281472e-66	8.670337076409222e-9	1.23539422608818e-15	7.167643096725403e-7	-1.5378776445333e-21	5.852999426068115e-20	9.615171501735053e-12	2.515070562552225e-11	1.4636925961632356e-10
99300000	0.004999632856939902	1.1640810246491423e-49	7.428432485281472e-66	8.670337076409222e-9	1.23539422608818e-15	7.167643096725403e-7	-1.5378737573511309e-21	5.852999426068115e-20	9.615171501735053e-12	2.515070562552225e-11	1.4636925961632356e-10
99400000	0.004999632856939902	1.1640810246491423e-49	7.428432485281472e-66	8.670337076409222e-9	1.23539422608818e-15	7.167643096725403e-7	-1.5378698701689617e-21	5.852999426068115e-20	9.615171501735053e-12	2.515070562552225e-11	1.4636925961632356e-10
99500000	0.004999632856939902	1.1640810246491423e-49	7.428432485281472e-66	8.670337076409222e-9	1.23539422608818e-15	7.167643096725403e-7	-1.5378659829867925e-21	5.852999426068115e-20	9.615171501735053e-12	2.515070562552225e-11	1.4636925961632356e-10
99600000	0.004999632856939902	1.1640810246491423e-49	7.428432485281472e-66	8.670337076409222e-9	1.23539422608818e-15	7.167643096725403e-7	-1.5378620958046233e-21	5.852999426068115e-20	9.615171501735053e-12	2.515070562552225e-11	1.4636925961632356e-10
99700000	0.004999632856939902	1.1640810246491423e-49	7.428432485281472e-66	8.670337076409222e-9	1.23539422608818e-15	7.167643096725403e-7	-1.5378582086224543e-21	5.852999426068115e-20	9.615171501735053e-12	2.515070562552225e-11	1.4636925961632356e-10
99800000	0.004999632856939902	1.1640810246491423e-49	7.428432485281472e-66	8.670337076409222e-9	1.23539422608818e-15	7.167643096725403e-7	-1.5378543214402851e-21	5.852999426068115e-20	9.615171501735053e-12	2.515070562552225e-11	1.4636925961632356e-10
99900000	0.004999632856939902	1.1640810246491423e-49	7.428432485281472e-66	8.670337076409222e-9	1.23539422608818e-15	7.167643096725403e-7	-1.537850434258116e-21	5.852999426068115e-20	9.615171501735053e-12	2.515070562552225e-11	1.4636925961632356e-10
100000000	0.004999632856939902	1.1640810246491423e-49	7.428432485281472e-66	8.670337076409222e-9	1.23539422608818e-15	7.167643096725403e-7	-1.5378465470759468e-21	5.852999426068115e-20	9.615171501735053e-12	2.515070562552225e-11	1.4636925961632356e-10
