# Supplementary material for: Thermodynamics Underpinning the Microbial Community‐Level Nitrogen Energy Metabolism
Source: Environ Microbiol. 2025 Feb 16;27(2):e70055. doi: 10.1111/1462-2920.70055 (PMC11830459; doi:10.1111/1462-2920.70055)
Supplement: Supplementary file 1 — Data S1. [file EMI-27-e70055-s001.zip › SI/Nnetwork/Results/kdef_-10/Iin_-5/p_0.2/O2_-11.6_H_-5.5.csv]

time	N2	N2H4	N2H5	N2O	NH2OH	NH3	NH3OH	NH4	NO	NO2	NO3
0	0.00001	0.00001	0.00001	0.00001	0.00001	0.00001	0.00001	0.00001	0.00001	0.00001	0.00001
100000	0.00005993897791732183	-1.0389120524901774e-18	6.167055627786556e-62	7.384512361304247e-15	6.891297089135806e-15	0.009880122043888532	-1.1379232695704255e-20	2.551512192602902e-13	1.753516025799856e-18	1.1719400573509872e-17	8.034555252079629e-24
200000	0.00005993897791732185	-1.0389120524901774e-18	6.167055627768507e-62	7.384512361304245e-15	6.891297089100408e-15	0.009880122043888533	-1.1687346584431078e-20	2.551512192511188e-13	1.7535160257998544e-18	1.171940057350985e-17	8.03455525207962e-24
300000	0.00005993897791732184	-1.0389120524901774e-18	6.167055627767697e-62	7.384512361304245e-15	6.8912970890988135e-15	0.009880122043888532	-1.1680552930870557e-20	2.5515121925070567e-13	1.753516025799855e-18	1.171940057350985e-17	8.03455525207962e-24
400000	0.000059938977917321835	-1.0389120524901774e-18	6.167055627765322e-62	7.384512361304245e-15	6.891297089094144e-15	0.009880122043888532	-1.1673759277310037e-20	2.551512192494959e-13	1.7535160257998552e-18	1.1719400573509851e-17	8.034555252079622e-24
500000	0.000059938977917321835	-1.0389120524901774e-18	6.167055627765335e-62	7.384512361304245e-15	6.891297089094169e-15	0.009880122043888532	-1.1666965623749514e-20	2.551512192495021e-13	1.7535160257998552e-18	1.1719400573509851e-17	8.034555252079622e-24
600000	0.00005993897791732184	-1.0389120524901774e-18	6.167055627765323e-62	7.384512361304245e-15	6.891297089094143e-15	0.009880122043888532	-1.1660171970188994e-20	2.551512192494956e-13	1.7535160257998552e-18	1.171940057350985e-17	8.034555252079622e-24
700000	0.00005993897791732184	-1.0389120524901774e-18	6.167055627765322e-62	7.384512361304245e-15	6.8912970890941395e-15	0.009880122043888532	-1.1653378316628472e-20	2.551512192494948e-13	1.7535160257998552e-18	1.171940057350985e-17	8.034555252079622e-24
800000	0.00005993897791732185	-1.0389120524901774e-18	6.167055627765322e-62	7.384512361304245e-15	6.89129708909414e-15	0.009880122043888532	-1.1646584663067951e-20	2.551512192494949e-13	1.7535160257998552e-18	1.1719400573509848e-17	8.034555252079622e-24
900000	0.00005993897791732185	-1.0389120524901774e-18	6.167055627765323e-62	7.384512361304245e-15	6.89129708909414e-15	0.009880122043888533	-1.1639791009507429e-20	2.55151219249495e-13	1.7535160257998552e-18	1.1719400573509848e-17	8.034555252079622e-24
1000000	0.000059938977917321856	-1.0389120524901774e-18	6.167055627765324e-62	7.384512361304247e-15	6.89129708909414e-15	0.009880122043888533	-1.1632997355946906e-20	2.5515121924949504e-13	1.7535160257998552e-18	1.1719400573509846e-17	8.034555252079622e-24
1100000	0.000059938977917321856	-1.0389120524901774e-18	6.167055627765324e-62	7.384512361304247e-15	6.89129708909414e-15	0.009880122043888533	-1.1626203702386386e-20	2.551512192494951e-13	1.7535160257998552e-18	1.1719400573509846e-17	8.034555252079622e-24
1200000	0.000059938977917321856	-1.0389120524901774e-18	6.167055627765324e-62	7.384512361304247e-15	6.891297089094141e-15	0.009880122043888533	-1.1619410048825863e-20	2.5515121924949514e-13	1.753516025799855e-18	1.1719400573509846e-17	8.034555252079622e-24
1300000	0.000059938977917321856	-1.0389120524901774e-18	6.167055627765324e-62	7.384512361304247e-15	6.891297089094141e-15	0.009880122043888533	-1.1612616395265341e-20	2.5515121924949514e-13	1.753516025799855e-18	1.1719400573509846e-17	8.034555252079622e-24
1400000	0.00005993897791732186	-1.0389120524901774e-18	6.167055627765324e-62	7.384512361304247e-15	6.891297089094141e-15	0.009880122043888533	-1.160582274170482e-20	2.5515121924949514e-13	1.753516025799855e-18	1.1719400573509846e-17	8.034555252079622e-24
1500000	0.00005993897791732186	-1.0389120524901774e-18	6.167055627765324e-62	7.384512361304247e-15	6.891297089094141e-15	0.009880122043888533	-1.1599029088144298e-20	2.5515121924949514e-13	1.753516025799855e-18	1.1719400573509846e-17	8.034555252079622e-24
1600000	0.000059938977917321856	-1.0389120524901774e-18	6.167055627765324e-62	7.384512361304245e-15	6.891297089094141e-15	0.009880122043888533	-1.1592235434583778e-20	2.5515121924949514e-13	1.753516025799855e-18	1.1719400573509846e-17	8.034555252079622e-24
1700000	0.000059938977917321856	-1.0389120524901774e-18	6.167055627765324e-62	7.384512361304245e-15	6.891297089094141e-15	0.009880122043888533	-1.1585441781023255e-20	2.5515121924949514e-13	1.753516025799855e-18	1.1719400573509846e-17	8.034555252079622e-24
1800000	0.000059938977917321856	-1.0389120524901774e-18	6.167055627765324e-62	7.384512361304245e-15	6.89129708909414e-15	0.009880122043888533	-1.1578648127462733e-20	2.551512192494951e-13	1.753516025799855e-18	1.1719400573509846e-17	8.03455525207962e-24
1900000	0.000059938977917321856	-1.0389120524901774e-18	6.167055627765324e-62	7.384512361304245e-15	6.89129708909414e-15	0.009880122043888533	-1.1571854473902212e-20	2.5515121924949504e-13	1.753516025799855e-18	1.1719400573509846e-17	8.03455525207962e-24
2000000	0.000059938977917321856	-1.0389120524901774e-18	6.167055627765323e-62	7.384512361304245e-15	6.89129708909414e-15	0.009880122043888533	-1.156506082034169e-20	2.5515121924949504e-13	1.753516025799855e-18	1.1719400573509846e-17	8.03455525207962e-24
2100000	0.000059938977917321856	-1.0389120524901774e-18	6.167055627765323e-62	7.384512361304245e-15	6.89129708909414e-15	0.009880122043888532	-1.1558267166781168e-20	2.55151219249495e-13	1.753516025799855e-18	1.1719400573509848e-17	8.03455525207962e-24
2200000	0.00005993897791732185	-1.0389120524901774e-18	6.167055627765323e-62	7.384512361304245e-15	6.89129708909414e-15	0.009880122043888532	-1.1551473513220647e-20	2.5515121924949494e-13	1.753516025799855e-18	1.1719400573509848e-17	8.03455525207962e-24
2300000	0.00005993897791732185	-1.0389120524901774e-18	6.167055627765322e-62	7.384512361304245e-15	6.89129708909414e-15	0.009880122043888532	-1.1544679859660125e-20	2.5515121924949494e-13	1.753516025799855e-18	1.1719400573509848e-17	8.03455525207962e-24
2400000	0.00005993897791732185	-1.0389120524901774e-18	6.167055627765322e-62	7.384512361304245e-15	6.89129708909414e-15	0.009880122043888532	-1.1537886206099603e-20	2.551512192494949e-13	1.753516025799855e-18	1.1719400573509848e-17	8.03455525207962e-24
2500000	0.00005993897791732185	-1.0389120524901774e-18	6.167055627765322e-62	7.384512361304244e-15	6.8912970890941395e-15	0.009880122043888532	-1.1531092552539082e-20	2.5515121924949484e-13	1.753516025799855e-18	1.1719400573509848e-17	8.03455525207962e-24
2600000	0.00005993897791732184	-1.0389120524901774e-18	6.167055627765322e-62	7.384512361304244e-15	6.8912970890941395e-15	0.009880122043888532	-1.152429889897856e-20	2.551512192494948e-13	1.753516025799855e-18	1.171940057350985e-17	8.03455525207962e-24
2700000	0.00005993897791732184	-1.0389120524901774e-18	6.167055627765321e-62	7.384512361304244e-15	6.8912970890941395e-15	0.009880122043888532	-1.151750524541804e-20	2.551512192494948e-13	1.753516025799855e-18	1.171940057350985e-17	8.03455525207962e-24
2800000	0.00005993897791732184	-1.0389120524901774e-18	6.167055627765321e-62	7.384512361304244e-15	6.8912970890941395e-15	0.009880122043888532	-1.1510711591857517e-20	2.5515121924949473e-13	1.753516025799855e-18	1.171940057350985e-17	8.03455525207962e-24
2900000	0.00005993897791732184	-1.0389120524901774e-18	6.167055627765321e-62	7.384512361304244e-15	6.8912970890941395e-15	0.009880122043888532	-1.1503917938296995e-20	2.5515121924949473e-13	1.753516025799855e-18	1.171940057350985e-17	8.03455525207962e-24
3000000	0.00005993897791732184	-1.0389120524901774e-18	6.167055627765321e-62	7.384512361304244e-15	6.8912970890941395e-15	0.009880122043888532	-1.1497124284736474e-20	2.5515121924949473e-13	1.753516025799855e-18	1.171940057350985e-17	8.03455525207962e-24
3100000	0.00005993897791732184	-1.0389120524901774e-18	6.167055627765321e-62	7.384512361304244e-15	6.8912970890941395e-15	0.009880122043888532	-1.1490330631175952e-20	2.5515121924949473e-13	1.753516025799855e-18	1.171940057350985e-17	8.03455525207962e-24
3200000	0.00005993897791732184	-1.0389120524901774e-18	6.167055627765321e-62	7.384512361304244e-15	6.8912970890941395e-15	0.009880122043888532	-1.1483536977615431e-20	2.5515121924949473e-13	1.753516025799855e-18	1.171940057350985e-17	8.03455525207962e-24
3300000	0.00005993897791732184	-1.0389120524901774e-18	6.167055627765321e-62	7.384512361304244e-15	6.8912970890941395e-15	0.009880122043888532	-1.1476743324054909e-20	2.5515121924949473e-13	1.753516025799855e-18	1.171940057350985e-17	8.03455525207962e-24
3400000	0.00005993897791732184	-1.0389120524901774e-18	6.167055627765321e-62	7.384512361304244e-15	6.8912970890941395e-15	0.009880122043888532	-1.1469949670494387e-20	2.5515121924949473e-13	1.753516025799855e-18	1.171940057350985e-17	8.03455525207962e-24
3500000	0.00005993897791732184	-1.0389120524901774e-18	6.167055627765321e-62	7.384512361304244e-15	6.8912970890941395e-15	0.009880122043888532	-1.1463156016933866e-20	2.5515121924949473e-13	1.753516025799855e-18	1.171940057350985e-17	8.03455525207962e-24
3600000	0.00005993897791732184	-1.0389120524901774e-18	6.167055627765321e-62	7.384512361304244e-15	6.8912970890941395e-15	0.009880122043888532	-1.1456362363373344e-20	2.5515121924949473e-13	1.753516025799855e-18	1.171940057350985e-17	8.03455525207962e-24
3700000	0.00005993897791732184	-1.0389120524901774e-18	6.167055627765321e-62	7.384512361304244e-15	6.8912970890941395e-15	0.009880122043888532	-1.1449568709812822e-20	2.5515121924949473e-13	1.753516025799855e-18	1.171940057350985e-17	8.03455525207962e-24
3800000	0.00005993897791732184	-1.0389120524901774e-18	6.167055627765321e-62	7.384512361304244e-15	6.8912970890941395e-15	0.009880122043888532	-1.1442775056252301e-20	2.5515121924949473e-13	1.753516025799855e-18	1.171940057350985e-17	8.03455525207962e-24
3900000	0.00005993897791732184	-1.0389120524901774e-18	6.167055627765321e-62	7.384512361304244e-15	6.8912970890941395e-15	0.009880122043888532	-1.1435981402691779e-20	2.5515121924949473e-13	1.753516025799855e-18	1.171940057350985e-17	8.03455525207962e-24
4000000	0.00005993897791732184	-1.0389120524901774e-18	6.16705562776532e-62	7.384512361304244e-15	6.8912970890941395e-15	0.009880122043888532	-1.1429187749131258e-20	2.5515121924949473e-13	1.753516025799855e-18	1.171940057350985e-17	8.03455525207962e-24
4100000	0.00005993897791732184	-1.0389120524901774e-18	6.16705562776532e-62	7.384512361304244e-15	6.8912970890941395e-15	0.009880122043888532	-1.1422394095570736e-20	2.5515121924949473e-13	1.753516025799855e-18	1.171940057350985e-17	8.03455525207962e-24
4200000	0.00005993897791732184	-1.0389120524901774e-18	6.16705562776532e-62	7.384512361304244e-15	6.8912970890941395e-15	0.009880122043888532	-1.1415600442010214e-20	2.5515121924949473e-13	1.753516025799855e-18	1.171940057350985e-17	8.03455525207962e-24
4300000	0.00005993897791732184	-1.0389120524901774e-18	6.16705562776532e-62	7.384512361304244e-15	6.8912970890941395e-15	0.009880122043888532	-1.1408806788449693e-20	2.5515121924949473e-13	1.753516025799855e-18	1.171940057350985e-17	8.03455525207962e-24
4400000	0.00005993897791732184	-1.0389120524901774e-18	6.16705562776532e-62	7.384512361304244e-15	6.8912970890941395e-15	0.009880122043888532	-1.140201313488917e-20	2.5515121924949473e-13	1.753516025799855e-18	1.171940057350985e-17	8.03455525207962e-24
4500000	0.000059938977917321835	-1.0389120524901774e-18	6.16705562776532e-62	7.384512361304245e-15	6.8912970890941395e-15	0.009880122043888532	-1.1395219481328648e-20	2.5515121924949473e-13	1.753516025799855e-18	1.171940057350985e-17	8.03455525207962e-24
4600000	0.000059938977917321835	-1.0389120524901774e-18	6.16705562776532e-62	7.384512361304245e-15	6.8912970890941395e-15	0.009880122043888532	-1.1388425827768128e-20	2.5515121924949473e-13	1.753516025799855e-18	1.171940057350985e-17	8.03455525207962e-24
4700000	0.000059938977917321835	-1.0389120524901774e-18	6.16705562776532e-62	7.384512361304245e-15	6.8912970890941395e-15	0.009880122043888532	-1.1381632174207606e-20	2.5515121924949473e-13	1.753516025799855e-18	1.171940057350985e-17	8.03455525207962e-24
4800000	0.000059938977917321835	-1.0389120524901774e-18	6.16705562776532e-62	7.384512361304245e-15	6.8912970890941395e-15	0.009880122043888532	-1.1374838520647083e-20	2.5515121924949473e-13	1.753516025799855e-18	1.171940057350985e-17	8.034555252079622e-24
4900000	0.000059938977917321835	-1.0389120524901774e-18	6.167055627765319e-62	7.384512361304245e-15	6.8912970890941395e-15	0.009880122043888532	-1.1368044867086563e-20	2.5515121924949473e-13	1.753516025799855e-18	1.171940057350985e-17	8.034555252079622e-24
5000000	0.000059938977917321835	-1.0389120524901774e-18	6.167055627765319e-62	7.384512361304245e-15	6.8912970890941395e-15	0.009880122043888532	-1.136125121352604e-20	2.5515121924949473e-13	1.753516025799855e-18	1.171940057350985e-17	8.034555252079622e-24
5100000	0.000059938977917321835	-1.0389120524901774e-18	6.167055627765319e-62	7.384512361304245e-15	6.8912970890941395e-15	0.009880122043888532	-1.135445755996552e-20	2.5515121924949473e-13	1.753516025799855e-18	1.171940057350985e-17	8.034555252079622e-24
5200000	0.000059938977917321835	-1.0389120524901774e-18	6.167055627765319e-62	7.384512361304245e-15	6.8912970890941395e-15	0.009880122043888532	-1.1347663906404997e-20	2.5515121924949473e-13	1.753516025799855e-18	1.171940057350985e-17	8.034555252079622e-24
5300000	0.000059938977917321835	-1.0389120524901774e-18	6.167055627765319e-62	7.384512361304245e-15	6.8912970890941395e-15	0.009880122043888532	-1.1340870252844475e-20	2.5515121924949473e-13	1.753516025799855e-18	1.171940057350985e-17	8.034555252079622e-24
5400000	0.000059938977917321835	-1.0389120524901774e-18	6.167055627765319e-62	7.384512361304245e-15	6.8912970890941395e-15	0.009880122043888532	-1.1334076599283955e-20	2.5515121924949473e-13	1.753516025799855e-18	1.171940057350985e-17	8.034555252079622e-24
5500000	0.000059938977917321835	-1.0389120524901774e-18	6.167055627765319e-62	7.384512361304245e-15	6.8912970890941395e-15	0.009880122043888532	-1.1327282945723432e-20	2.5515121924949473e-13	1.753516025799855e-18	1.171940057350985e-17	8.034555252079622e-24
5600000	0.000059938977917321835	-1.0389120524901774e-18	6.167055627765319e-62	7.384512361304245e-15	6.8912970890941395e-15	0.009880122043888532	-1.1320489292162912e-20	2.5515121924949473e-13	1.753516025799855e-18	1.171940057350985e-17	8.034555252079622e-24
5700000	0.000059938977917321835	-1.0389120524901774e-18	6.167055627765319e-62	7.384512361304245e-15	6.8912970890941395e-15	0.009880122043888532	-1.131369563860239e-20	2.5515121924949473e-13	1.753516025799855e-18	1.171940057350985e-17	8.034555252079622e-24
5800000	0.000059938977917321835	-1.0389120524901774e-18	6.167055627765319e-62	7.384512361304245e-15	6.8912970890941395e-15	0.009880122043888532	-1.1306901985041867e-20	2.5515121924949473e-13	1.753516025799855e-18	1.171940057350985e-17	8.034555252079622e-24
5900000	0.000059938977917321835	-1.0389120524901774e-18	6.167055627765319e-62	7.384512361304245e-15	6.8912970890941395e-15	0.009880122043888532	-1.1300108331481347e-20	2.5515121924949473e-13	1.753516025799855e-18	1.171940057350985e-17	8.034555252079622e-24
6000000	0.000059938977917321835	-1.0389120524901774e-18	6.167055627765319e-62	7.384512361304245e-15	6.8912970890941395e-15	0.009880122043888532	-1.1293314677920824e-20	2.5515121924949473e-13	1.753516025799855e-18	1.171940057350985e-17	8.034555252079622e-24
6100000	0.000059938977917321835	-1.0389120524901774e-18	6.167055627765319e-62	7.384512361304245e-15	6.8912970890941395e-15	0.009880122043888532	-1.1286521024360302e-20	2.5515121924949473e-13	1.753516025799855e-18	1.171940057350985e-17	8.034555252079622e-24
6200000	0.000059938977917321835	-1.0389120524901774e-18	6.167055627765319e-62	7.384512361304245e-15	6.8912970890941395e-15	0.009880122043888532	-1.1279727370799781e-20	2.5515121924949473e-13	1.753516025799855e-18	1.171940057350985e-17	8.034555252079623e-24
6300000	0.000059938977917321835	-1.0389120524901774e-18	6.167055627765318e-62	7.384512361304245e-15	6.8912970890941395e-15	0.009880122043888532	-1.1272933717239259e-20	2.5515121924949473e-13	1.753516025799855e-18	1.171940057350985e-17	8.034555252079623e-24
6400000	0.000059938977917321835	-1.0389120524901774e-18	6.167055627765318e-62	7.384512361304245e-15	6.8912970890941395e-15	0.009880122043888532	-1.1266140063678738e-20	2.5515121924949473e-13	1.753516025799855e-18	1.171940057350985e-17	8.034555252079623e-24
6500000	0.000059938977917321835	-1.0389120524901774e-18	6.167055627765318e-62	7.384512361304245e-15	6.8912970890941395e-15	0.009880122043888532	-1.1259346410118216e-20	2.5515121924949473e-13	1.753516025799855e-18	1.171940057350985e-17	8.034555252079623e-24
6600000	0.000059938977917321835	-1.0389120524901774e-18	6.167055627765318e-62	7.384512361304245e-15	6.8912970890941395e-15	0.009880122043888532	-1.1252552756557696e-20	2.5515121924949473e-13	1.753516025799855e-18	1.171940057350985e-17	8.034555252079623e-24
6700000	0.000059938977917321835	-1.0389120524901774e-18	6.167055627765318e-62	7.384512361304245e-15	6.8912970890941395e-15	0.009880122043888532	-1.1245759102997173e-20	2.5515121924949473e-13	1.753516025799855e-18	1.171940057350985e-17	8.034555252079623e-24
6800000	0.000059938977917321835	-1.0389120524901774e-18	6.167055627765318e-62	7.384512361304245e-15	6.8912970890941395e-15	0.009880122043888532	-1.1238965449436651e-20	2.5515121924949473e-13	1.753516025799855e-18	1.171940057350985e-17	8.034555252079623e-24
6900000	0.000059938977917321835	-1.0389120524901774e-18	6.167055627765318e-62	7.384512361304245e-15	6.8912970890941395e-15	0.009880122043888532	-1.123217179587613e-20	2.5515121924949473e-13	1.753516025799855e-18	1.171940057350985e-17	8.034555252079623e-24
7000000	0.000059938977917321835	-1.0389120524901774e-18	6.167055627765318e-62	7.384512361304245e-15	6.8912970890941395e-15	0.009880122043888532	-1.1225378142315608e-20	2.5515121924949473e-13	1.753516025799855e-18	1.171940057350985e-17	8.034555252079623e-24
7100000	0.000059938977917321835	-1.0389120524901774e-18	6.167055627765318e-62	7.384512361304245e-15	6.8912970890941395e-15	0.009880122043888532	-1.1218584488755086e-20	2.5515121924949473e-13	1.753516025799855e-18	1.171940057350985e-17	8.034555252079623e-24
7200000	0.000059938977917321835	-1.0389120524901774e-18	6.167055627765318e-62	7.384512361304245e-15	6.8912970890941395e-15	0.009880122043888532	-1.1211790835194565e-20	2.5515121924949473e-13	1.753516025799855e-18	1.171940057350985e-17	8.034555252079623e-24
7300000	0.000059938977917321835	-1.0389120524901774e-18	6.167055627765318e-62	7.384512361304245e-15	6.8912970890941395e-15	0.009880122043888532	-1.1204997181634043e-20	2.5515121924949473e-13	1.753516025799855e-18	1.171940057350985e-17	8.034555252079623e-24
7400000	0.000059938977917321835	-1.0389120524901774e-18	6.167055627765318e-62	7.384512361304245e-15	6.8912970890941395e-15	0.009880122043888532	-1.1198203528073522e-20	2.5515121924949473e-13	1.753516025799855e-18	1.171940057350985e-17	8.034555252079623e-24
7500000	0.000059938977917321835	-1.0389120524901774e-18	6.167055627765318e-62	7.384512361304245e-15	6.8912970890941395e-15	0.009880122043888532	-1.1191409874513e-20	2.5515121924949473e-13	1.753516025799855e-18	1.171940057350985e-17	8.034555252079623e-24
7600000	0.000059938977917321835	-1.0389120524901774e-18	6.167055627765318e-62	7.384512361304245e-15	6.8912970890941395e-15	0.009880122043888532	-1.1184616220952478e-20	2.5515121924949473e-13	1.753516025799855e-18	1.171940057350985e-17	8.034555252079623e-24
7700000	0.000059938977917321835	-1.0389120524901774e-18	6.167055627765318e-62	7.384512361304245e-15	6.8912970890941395e-15	0.009880122043888532	-1.1177822567391957e-20	2.5515121924949473e-13	1.753516025799855e-18	1.171940057350985e-17	8.034555252079623e-24
7800000	0.000059938977917321835	-1.0389120524901774e-18	6.167055627765318e-62	7.384512361304245e-15	6.8912970890941395e-15	0.009880122043888532	-1.1171028913831435e-20	2.5515121924949473e-13	1.7535160257998552e-18	1.171940057350985e-17	8.034555252079623e-24
7900000	0.000059938977917321835	-1.0389120524901774e-18	6.167055627765318e-62	7.384512361304245e-15	6.8912970890941395e-15	0.009880122043888532	-1.1164235260270914e-20	2.5515121924949473e-13	1.7535160257998552e-18	1.171940057350985e-17	8.034555252079623e-24
8000000	0.000059938977917321835	-1.0389120524901774e-18	6.167055627765318e-62	7.384512361304245e-15	6.8912970890941395e-15	0.009880122043888532	-1.1157441606710392e-20	2.5515121924949473e-13	1.7535160257998552e-18	1.171940057350985e-17	8.034555252079623e-24
8100000	0.000059938977917321835	-1.0389120524901774e-18	6.167055627765318e-62	7.384512361304245e-15	6.8912970890941395e-15	0.009880122043888532	-1.115064795314987e-20	2.5515121924949473e-13	1.7535160257998552e-18	1.171940057350985e-17	8.034555252079623e-24
8200000	0.000059938977917321835	-1.0389120524901774e-18	6.167055627765318e-62	7.384512361304245e-15	6.8912970890941395e-15	0.009880122043888532	-1.1143854299589349e-20	2.5515121924949473e-13	1.7535160257998552e-18	1.171940057350985e-17	8.034555252079623e-24
8300000	0.000059938977917321835	-1.0389120524901774e-18	6.167055627765318e-62	7.384512361304245e-15	6.8912970890941395e-15	0.009880122043888532	-1.1137060646028827e-20	2.5515121924949473e-13	1.7535160257998552e-18	1.171940057350985e-17	8.034555252079623e-24
8400000	0.000059938977917321835	-1.0389120524901774e-18	6.167055627765318e-62	7.384512361304245e-15	6.8912970890941395e-15	0.009880122043888532	-1.1130266992468306e-20	2.5515121924949473e-13	1.7535160257998552e-18	1.171940057350985e-17	8.034555252079623e-24
8500000	0.000059938977917321835	-1.0389120524901774e-18	6.167055627765318e-62	7.384512361304245e-15	6.8912970890941395e-15	0.009880122043888532	-1.1123473338907784e-20	2.5515121924949473e-13	1.7535160257998552e-18	1.171940057350985e-17	8.034555252079623e-24
8600000	0.000059938977917321835	-1.0389120524901774e-18	6.167055627765318e-62	7.384512361304245e-15	6.8912970890941395e-15	0.009880122043888532	-1.1116679685347262e-20	2.5515121924949473e-13	1.7535160257998552e-18	1.171940057350985e-17	8.034555252079623e-24
8700000	0.000059938977917321835	-1.0389120524901774e-18	6.167055627765318e-62	7.384512361304245e-15	6.8912970890941395e-15	0.009880122043888532	-1.1109886031786741e-20	2.5515121924949473e-13	1.7535160257998552e-18	1.171940057350985e-17	8.034555252079623e-24
8800000	0.000059938977917321835	-1.0389120524901774e-18	6.167055627765318e-62	7.384512361304245e-15	6.8912970890941395e-15	0.009880122043888532	-1.1103092378226219e-20	2.5515121924949473e-13	1.7535160257998552e-18	1.171940057350985e-17	8.034555252079623e-24
8900000	0.000059938977917321835	-1.0389120524901774e-18	6.167055627765318e-62	7.384512361304245e-15	6.8912970890941395e-15	0.009880122043888532	-1.1096298724665698e-20	2.5515121924949473e-13	1.7535160257998552e-18	1.171940057350985e-17	8.034555252079623e-24
9000000	0.000059938977917321835	-1.0389120524901774e-18	6.167055627765318e-62	7.384512361304245e-15	6.8912970890941395e-15	0.009880122043888532	-1.1089505071105176e-20	2.5515121924949473e-13	1.7535160257998552e-18	1.171940057350985e-17	8.034555252079623e-24
9100000	0.000059938977917321835	-1.0389120524901774e-18	6.167055627765318e-62	7.384512361304245e-15	6.8912970890941395e-15	0.009880122043888532	-1.1082711417544654e-20	2.5515121924949473e-13	1.7535160257998552e-18	1.171940057350985e-17	8.034555252079623e-24
9200000	0.000059938977917321835	-1.0389120524901774e-18	6.167055627765318e-62	7.384512361304245e-15	6.8912970890941395e-15	0.009880122043888532	-1.1075917763984133e-20	2.5515121924949473e-13	1.7535160257998552e-18	1.171940057350985e-17	8.034555252079623e-24
9300000	0.000059938977917321835	-1.0389120524901774e-18	6.167055627765318e-62	7.384512361304245e-15	6.8912970890941395e-15	0.009880122043888532	-1.1069124110423611e-20	2.5515121924949473e-13	1.7535160257998552e-18	1.171940057350985e-17	8.034555252079623e-24
9400000	0.000059938977917321835	-1.0389120524901774e-18	6.167055627765318e-62	7.384512361304245e-15	6.8912970890941395e-15	0.009880122043888532	-1.1062330456863089e-20	2.5515121924949473e-13	1.7535160257998552e-18	1.171940057350985e-17	8.034555252079623e-24
9500000	0.000059938977917321835	-1.0389120524901774e-18	6.167055627765318e-62	7.384512361304245e-15	6.8912970890941395e-15	0.009880122043888532	-1.1055536803302568e-20	2.5515121924949473e-13	1.7535160257998552e-18	1.171940057350985e-17	8.034555252079623e-24
9600000	0.000059938977917321835	-1.0389120524901774e-18	6.167055627765318e-62	7.384512361304245e-15	6.8912970890941395e-15	0.009880122043888532	-1.1048743149742046e-20	2.5515121924949473e-13	1.7535160257998552e-18	1.171940057350985e-17	8.034555252079623e-24
9700000	0.000059938977917321835	-1.0389120524901774e-18	6.167055627765318e-62	7.384512361304245e-15	6.8912970890941395e-15	0.009880122043888532	-1.1041949496181525e-20	2.5515121924949473e-13	1.7535160257998552e-18	1.171940057350985e-17	8.034555252079623e-24
9800000	0.000059938977917321835	-1.0389120524901774e-18	6.167055627765319e-62	7.384512361304245e-15	6.8912970890941395e-15	0.009880122043888532	-1.1035155842621003e-20	2.5515121924949473e-13	1.7535160257998552e-18	1.171940057350985e-17	8.034555252079623e-24
9900000	0.000059938977917321835	-1.0389120524901774e-18	6.167055627765319e-62	7.384512361304245e-15	6.8912970890941395e-15	0.009880122043888532	-1.102836218906048e-20	2.5515121924949473e-13	1.7535160257998552e-18	1.171940057350985e-17	8.034555252079623e-24
10000000	0.000059938977917321835	-1.0389120524901774e-18	6.167055627765319e-62	7.384512361304245e-15	6.8912970890941395e-15	0.009880122043888532	-1.102156853549996e-20	2.5515121924949473e-13	1.7535160257998552e-18	1.171940057350985e-17	8.034555252079623e-24
10100000	0.000059938977917321835	-1.0389120524901774e-18	6.167055627765319e-62	7.384512361304245e-15	6.8912970890941395e-15	0.009880122043888532	-1.1014774881939438e-20	2.5515121924949473e-13	1.7535160257998552e-18	1.171940057350985e-17	8.034555252079623e-24
10200000	0.000059938977917321835	-1.0389120524901774e-18	6.167055627765319e-62	7.384512361304245e-15	6.8912970890941395e-15	0.009880122043888532	-1.1007981228378917e-20	2.5515121924949473e-13	1.7535160257998552e-18	1.171940057350985e-17	8.034555252079623e-24
10300000	0.000059938977917321835	-1.0389120524901774e-18	6.167055627765319e-62	7.384512361304245e-15	6.8912970890941395e-15	0.009880122043888532	-1.1001187574818395e-20	2.5515121924949473e-13	1.7535160257998552e-18	1.171940057350985e-17	8.034555252079623e-24
10400000	0.000059938977917321835	-1.0389120524901774e-18	6.167055627765319e-62	7.384512361304245e-15	6.8912970890941395e-15	0.009880122043888532	-1.0994393921257872e-20	2.5515121924949473e-13	1.7535160257998552e-18	1.171940057350985e-17	8.034555252079623e-24
10500000	0.000059938977917321835	-1.0389120524901774e-18	6.167055627765319e-62	7.384512361304245e-15	6.8912970890941395e-15	0.009880122043888532	-1.0987600267697352e-20	2.5515121924949473e-13	1.7535160257998552e-18	1.171940057350985e-17	8.034555252079623e-24
10600000	0.000059938977917321835	-1.0389120524901774e-18	6.167055627765319e-62	7.384512361304245e-15	6.8912970890941395e-15	0.009880122043888532	-1.098080661413683e-20	2.5515121924949473e-13	1.7535160257998552e-18	1.171940057350985e-17	8.034555252079623e-24
10700000	0.000059938977917321835	-1.0389120524901774e-18	6.167055627765319e-62	7.384512361304245e-15	6.8912970890941395e-15	0.009880122043888532	-1.0974012960576307e-20	2.5515121924949473e-13	1.7535160257998552e-18	1.171940057350985e-17	8.034555252079623e-24
10800000	0.000059938977917321835	-1.0389120524901774e-18	6.167055627765319e-62	7.384512361304245e-15	6.8912970890941395e-15	0.009880122043888532	-1.0967219307015787e-20	2.5515121924949473e-13	1.7535160257998552e-18	1.171940057350985e-17	8.034555252079623e-24
10900000	0.000059938977917321835	-1.0389120524901774e-18	6.167055627765319e-62	7.384512361304245e-15	6.8912970890941395e-15	0.009880122043888532	-1.0960425653455264e-20	2.5515121924949473e-13	1.7535160257998552e-18	1.171940057350985e-17	8.034555252079623e-24
11000000	0.000059938977917321835	-1.0389120524901774e-18	6.167055627765319e-62	7.384512361304245e-15	6.8912970890941395e-15	0.009880122043888532	-1.0953631999894744e-20	2.5515121924949473e-13	1.7535160257998552e-18	1.171940057350985e-17	8.034555252079623e-24
11100000	0.00005993897791732184	-1.0389120524901774e-18	6.167055627765319e-62	7.384512361304245e-15	6.8912970890941395e-15	0.009880122043888532	-1.0946838346334221e-20	2.5515121924949473e-13	1.7535160257998552e-18	1.171940057350985e-17	8.034555252079623e-24
11200000	0.00005993897791732184	-1.0389120524901774e-18	6.167055627765319e-62	7.384512361304245e-15	6.8912970890941395e-15	0.009880122043888532	-1.09400446927737e-20	2.5515121924949473e-13	1.7535160257998552e-18	1.171940057350985e-17	8.034555252079623e-24
11300000	0.00005993897791732184	-1.0389120524901774e-18	6.167055627765319e-62	7.384512361304245e-15	6.8912970890941395e-15	0.009880122043888532	-1.0933251039213179e-20	2.5515121924949473e-13	1.7535160257998552e-18	1.171940057350985e-17	8.034555252079623e-24
11400000	0.00005993897791732184	-1.0389120524901774e-18	6.167055627765319e-62	7.384512361304245e-15	6.8912970890941395e-15	0.009880122043888532	-1.0926457385652656e-20	2.5515121924949473e-13	1.7535160257998552e-18	1.171940057350985e-17	8.034555252079623e-24
11500000	0.00005993897791732184	-1.0389120524901774e-18	6.167055627765319e-62	7.384512361304245e-15	6.8912970890941395e-15	0.009880122043888532	-1.0919663732092136e-20	2.5515121924949473e-13	1.7535160257998552e-18	1.171940057350985e-17	8.034555252079623e-24
11600000	0.00005993897791732184	-1.0389120524901774e-18	6.167055627765319e-62	7.384512361304245e-15	6.8912970890941395e-15	0.009880122043888532	-1.0912870078531613e-20	2.5515121924949473e-13	1.7535160257998552e-18	1.171940057350985e-17	8.034555252079623e-24
11700000	0.00005993897791732184	-1.0389120524901774e-18	6.167055627765319e-62	7.384512361304245e-15	6.8912970890941395e-15	0.009880122043888532	-1.0906076424971091e-20	2.5515121924949473e-13	1.7535160257998552e-18	1.171940057350985e-17	8.034555252079623e-24
11800000	0.00005993897791732184	-1.0389120524901774e-18	6.167055627765319e-62	7.384512361304245e-15	6.8912970890941395e-15	0.009880122043888532	-1.089928277141057e-20	2.5515121924949473e-13	1.7535160257998552e-18	1.171940057350985e-17	8.034555252079623e-24
11900000	0.00005993897791732184	-1.0389120524901774e-18	6.16705562776532e-62	7.384512361304245e-15	6.8912970890941395e-15	0.009880122043888532	-1.0892489117850048e-20	2.5515121924949473e-13	1.7535160257998552e-18	1.171940057350985e-17	8.034555252079623e-24
12000000	0.00005993897791732184	-1.0389120524901774e-18	6.16705562776532e-62	7.384512361304245e-15	6.8912970890941395e-15	0.009880122043888532	-1.0885695464289526e-20	2.5515121924949473e-13	1.7535160257998552e-18	1.171940057350985e-17	8.034555252079623e-24
12100000	0.00005993897791732184	-1.0389120524901774e-18	6.16705562776532e-62	7.384512361304245e-15	6.8912970890941395e-15	0.009880122043888532	-1.0878901810729005e-20	2.5515121924949473e-13	1.7535160257998552e-18	1.171940057350985e-17	8.034555252079623e-24
12200000	0.00005993897791732184	-1.0389120524901774e-18	6.16705562776532e-62	7.384512361304245e-15	6.8912970890941395e-15	0.009880122043888532	-1.0872108157168483e-20	2.5515121924949473e-13	1.7535160257998552e-18	1.171940057350985e-17	8.034555252079623e-24
12300000	0.00005993897791732184	-1.0389120524901774e-18	6.16705562776532e-62	7.384512361304245e-15	6.8912970890941395e-15	0.009880122043888532	-1.0865314503607962e-20	2.5515121924949473e-13	1.7535160257998552e-18	1.171940057350985e-17	8.034555252079623e-24
12400000	0.00005993897791732184	-1.0389120524901774e-18	6.16705562776532e-62	7.384512361304245e-15	6.8912970890941395e-15	0.009880122043888532	-1.085852085004744e-20	2.5515121924949473e-13	1.7535160257998552e-18	1.171940057350985e-17	8.034555252079622e-24
12500000	0.00005993897791732184	-1.0389120524901774e-18	6.16705562776532e-62	7.384512361304245e-15	6.8912970890941395e-15	0.009880122043888532	-1.0851727196486918e-20	2.5515121924949473e-13	1.7535160257998552e-18	1.171940057350985e-17	8.034555252079622e-24
12600000	0.00005993897791732184	-1.0389120524901774e-18	6.16705562776532e-62	7.384512361304245e-15	6.8912970890941395e-15	0.009880122043888532	-1.0844933542926397e-20	2.5515121924949473e-13	1.7535160257998552e-18	1.171940057350985e-17	8.034555252079622e-24
12700000	0.00005993897791732184	-1.0389120524901774e-18	6.16705562776532e-62	7.384512361304245e-15	6.8912970890941395e-15	0.009880122043888532	-1.0838139889365875e-20	2.5515121924949473e-13	1.7535160257998552e-18	1.171940057350985e-17	8.034555252079622e-24
12800000	0.00005993897791732184	-1.0389120524901774e-18	6.16705562776532e-62	7.384512361304245e-15	6.8912970890941395e-15	0.009880122043888532	-1.0831346235805354e-20	2.5515121924949473e-13	1.7535160257998552e-18	1.171940057350985e-17	8.034555252079622e-24
12900000	0.00005993897791732184	-1.0389120524901774e-18	6.16705562776532e-62	7.384512361304245e-15	6.8912970890941395e-15	0.009880122043888532	-1.0824552582244832e-20	2.5515121924949473e-13	1.7535160257998552e-18	1.171940057350985e-17	8.034555252079622e-24
13000000	0.00005993897791732184	-1.0389120524901774e-18	6.16705562776532e-62	7.384512361304245e-15	6.8912970890941395e-15	0.009880122043888532	-1.081775892868431e-20	2.5515121924949473e-13	1.7535160257998552e-18	1.171940057350985e-17	8.034555252079622e-24
13100000	0.00005993897791732184	-1.0389120524901774e-18	6.16705562776532e-62	7.384512361304245e-15	6.8912970890941395e-15	0.009880122043888532	-1.0810965275123789e-20	2.5515121924949473e-13	1.7535160257998552e-18	1.171940057350985e-17	8.034555252079622e-24
13200000	0.00005993897791732184	-1.0389120524901774e-18	6.16705562776532e-62	7.384512361304245e-15	6.8912970890941395e-15	0.009880122043888532	-1.0804171621563267e-20	2.5515121924949473e-13	1.7535160257998552e-18	1.171940057350985e-17	8.034555252079622e-24
13300000	0.00005993897791732184	-1.0389120524901774e-18	6.16705562776532e-62	7.384512361304245e-15	6.8912970890941395e-15	0.009880122043888532	-1.0797377968002746e-20	2.5515121924949473e-13	1.7535160257998552e-18	1.171940057350985e-17	8.034555252079622e-24
13400000	0.00005993897791732184	-1.0389120524901774e-18	6.16705562776532e-62	7.384512361304245e-15	6.8912970890941395e-15	0.009880122043888532	-1.0790584314442224e-20	2.5515121924949473e-13	1.7535160257998552e-18	1.171940057350985e-17	8.034555252079622e-24
13500000	0.00005993897791732184	-1.0389120524901774e-18	6.16705562776532e-62	7.384512361304245e-15	6.8912970890941395e-15	0.009880122043888532	-1.0783790660881702e-20	2.5515121924949473e-13	1.7535160257998552e-18	1.171940057350985e-17	8.034555252079622e-24
13600000	0.00005993897791732184	-1.0389120524901774e-18	6.16705562776532e-62	7.384512361304245e-15	6.8912970890941395e-15	0.009880122043888532	-1.0776997007321181e-20	2.5515121924949473e-13	1.7535160257998552e-18	1.171940057350985e-17	8.034555252079622e-24
13700000	0.00005993897791732185	-1.0389120524901774e-18	6.16705562776532e-62	7.384512361304245e-15	6.8912970890941395e-15	0.009880122043888532	-1.0770203353760659e-20	2.5515121924949473e-13	1.7535160257998552e-18	1.171940057350985e-17	8.034555252079622e-24
13800000	0.00005993897791732185	-1.0389120524901774e-18	6.16705562776532e-62	7.384512361304245e-15	6.8912970890941395e-15	0.009880122043888532	-1.0763409700200138e-20	2.5515121924949473e-13	1.7535160257998552e-18	1.171940057350985e-17	8.034555252079622e-24
13900000	0.00005993897791732185	-1.0389120524901774e-18	6.167055627765321e-62	7.384512361304245e-15	6.8912970890941395e-15	0.009880122043888532	-1.0756616046639616e-20	2.5515121924949473e-13	1.7535160257998552e-18	1.171940057350985e-17	8.034555252079622e-24
14000000	0.00005993897791732185	-1.0389120524901774e-18	6.167055627765321e-62	7.384512361304245e-15	6.8912970890941395e-15	0.009880122043888532	-1.0749822393079094e-20	2.5515121924949473e-13	1.7535160257998552e-18	1.171940057350985e-17	8.034555252079622e-24
14100000	0.00005993897791732185	-1.0389120524901774e-18	6.167055627765321e-62	7.384512361304245e-15	6.8912970890941395e-15	0.009880122043888532	-1.0743028739518573e-20	2.5515121924949473e-13	1.7535160257998552e-18	1.171940057350985e-17	8.034555252079622e-24
14200000	0.00005993897791732185	-1.0389120524901774e-18	6.167055627765321e-62	7.384512361304245e-15	6.8912970890941395e-15	0.009880122043888532	-1.0736235085958051e-20	2.5515121924949473e-13	1.7535160257998552e-18	1.171940057350985e-17	8.034555252079622e-24
14300000	0.00005993897791732185	-1.0389120524901774e-18	6.167055627765321e-62	7.384512361304245e-15	6.8912970890941395e-15	0.009880122043888532	-1.0729441432397529e-20	2.5515121924949473e-13	1.7535160257998552e-18	1.171940057350985e-17	8.034555252079622e-24
14400000	0.00005993897791732185	-1.0389120524901774e-18	6.167055627765321e-62	7.384512361304245e-15	6.8912970890941395e-15	0.009880122043888532	-1.0722647778837008e-20	2.5515121924949473e-13	1.7535160257998552e-18	1.171940057350985e-17	8.034555252079622e-24
14500000	0.00005993897791732185	-1.0389120524901774e-18	6.167055627765321e-62	7.384512361304245e-15	6.8912970890941395e-15	0.009880122043888532	-1.0715854125276486e-20	2.5515121924949473e-13	1.7535160257998552e-18	1.171940057350985e-17	8.034555252079622e-24
14600000	0.00005993897791732185	-1.0389120524901774e-18	6.167055627765321e-62	7.384512361304245e-15	6.8912970890941395e-15	0.009880122043888532	-1.0709060471715965e-20	2.5515121924949473e-13	1.7535160257998552e-18	1.171940057350985e-17	8.034555252079622e-24
14700000	0.00005993897791732185	-1.0389120524901774e-18	6.167055627765321e-62	7.384512361304245e-15	6.8912970890941395e-15	0.009880122043888532	-1.0702266818155443e-20	2.5515121924949473e-13	1.7535160257998552e-18	1.171940057350985e-17	8.034555252079622e-24
14800000	0.00005993897791732185	-1.0389120524901774e-18	6.167055627765321e-62	7.384512361304245e-15	6.8912970890941395e-15	0.009880122043888532	-1.069547316459492e-20	2.5515121924949473e-13	1.7535160257998552e-18	1.171940057350985e-17	8.034555252079622e-24
14900000	0.00005993897791732185	-1.0389120524901774e-18	6.167055627765321e-62	7.384512361304245e-15	6.8912970890941395e-15	0.009880122043888532	-1.06886795110344e-20	2.5515121924949473e-13	1.7535160257998552e-18	1.171940057350985e-17	8.034555252079622e-24
15000000	0.00005993897791732185	-1.0389120524901774e-18	6.167055627765321e-62	7.384512361304245e-15	6.8912970890941395e-15	0.009880122043888532	-1.0681885857473878e-20	2.5515121924949473e-13	1.7535160257998552e-18	1.171940057350985e-17	8.034555252079622e-24
15100000	0.00005993897791732185	-1.0389120524901774e-18	6.167055627765321e-62	7.384512361304245e-15	6.8912970890941395e-15	0.009880122043888532	-1.0675092203913357e-20	2.5515121924949473e-13	1.7535160257998552e-18	1.171940057350985e-17	8.034555252079622e-24
15200000	0.00005993897791732185	-1.0389120524901774e-18	6.167055627765321e-62	7.384512361304245e-15	6.8912970890941395e-15	0.009880122043888532	-1.0668298550352835e-20	2.5515121924949473e-13	1.7535160257998552e-18	1.171940057350985e-17	8.034555252079622e-24
15300000	0.00005993897791732185	-1.0389120524901774e-18	6.167055627765321e-62	7.384512361304245e-15	6.8912970890941395e-15	0.009880122043888532	-1.0661504896792313e-20	2.5515121924949473e-13	1.7535160257998552e-18	1.171940057350985e-17	8.034555252079622e-24
15400000	0.00005993897791732185	-1.0389120524901774e-18	6.167055627765321e-62	7.384512361304245e-15	6.8912970890941395e-15	0.009880122043888532	-1.0654711243231792e-20	2.5515121924949473e-13	1.7535160257998552e-18	1.171940057350985e-17	8.034555252079622e-24
15500000	0.00005993897791732185	-1.0389120524901774e-18	6.167055627765321e-62	7.384512361304245e-15	6.8912970890941395e-15	0.009880122043888532	-1.064791758967127e-20	2.5515121924949473e-13	1.7535160257998552e-18	1.171940057350985e-17	8.034555252079622e-24
15600000	0.00005993897791732185	-1.0389120524901774e-18	6.167055627765321e-62	7.384512361304245e-15	6.8912970890941395e-15	0.009880122043888532	-1.0641123936110749e-20	2.5515121924949473e-13	1.7535160257998552e-18	1.171940057350985e-17	8.034555252079622e-24
15700000	0.00005993897791732185	-1.0389120524901774e-18	6.167055627765321e-62	7.384512361304245e-15	6.8912970890941395e-15	0.009880122043888532	-1.0634330282550227e-20	2.5515121924949473e-13	1.7535160257998552e-18	1.171940057350985e-17	8.034555252079622e-24
15800000	0.00005993897791732185	-1.0389120524901774e-18	6.167055627765321e-62	7.384512361304245e-15	6.8912970890941395e-15	0.009880122043888532	-1.0627536628989705e-20	2.5515121924949473e-13	1.7535160257998552e-18	1.171940057350985e-17	8.034555252079622e-24
15900000	0.00005993897791732185	-1.0389120524901774e-18	6.167055627765321e-62	7.384512361304245e-15	6.8912970890941395e-15	0.009880122043888532	-1.0620742975429184e-20	2.5515121924949473e-13	1.7535160257998552e-18	1.171940057350985e-17	8.034555252079622e-24
16000000	0.00005993897791732185	-1.0389120524901774e-18	6.167055627765321e-62	7.384512361304245e-15	6.8912970890941395e-15	0.009880122043888532	-1.0613949321868662e-20	2.5515121924949473e-13	1.7535160257998552e-18	1.171940057350985e-17	8.034555252079622e-24
16100000	0.00005993897791732185	-1.0389120524901774e-18	6.167055627765321e-62	7.384512361304245e-15	6.8912970890941395e-15	0.009880122043888532	-1.0607155668308141e-20	2.5515121924949473e-13	1.7535160257998552e-18	1.171940057350985e-17	8.034555252079622e-24
16200000	0.00005993897791732185	-1.0389120524901774e-18	6.167055627765321e-62	7.384512361304245e-15	6.8912970890941395e-15	0.009880122043888532	-1.0600362014747619e-20	2.5515121924949473e-13	1.7535160257998552e-18	1.171940057350985e-17	8.034555252079622e-24
16300000	0.00005993897791732185	-1.0389120524901774e-18	6.167055627765321e-62	7.384512361304245e-15	6.8912970890941395e-15	0.009880122043888532	-1.0593568361187096e-20	2.5515121924949473e-13	1.7535160257998552e-18	1.171940057350985e-17	8.034555252079622e-24
16400000	0.00005993897791732185	-1.0389120524901774e-18	6.167055627765321e-62	7.384512361304245e-15	6.8912970890941395e-15	0.009880122043888532	-1.0586774707626576e-20	2.5515121924949473e-13	1.7535160257998552e-18	1.171940057350985e-17	8.034555252079622e-24
16500000	0.00005993897791732185	-1.0389120524901774e-18	6.167055627765321e-62	7.384512361304245e-15	6.8912970890941395e-15	0.009880122043888532	-1.0579981054066054e-20	2.5515121924949473e-13	1.7535160257998552e-18	1.171940057350985e-17	8.034555252079622e-24
16600000	0.00005993897791732185	-1.0389120524901774e-18	6.167055627765321e-62	7.384512361304245e-15	6.8912970890941395e-15	0.009880122043888532	-1.0573187400505531e-20	2.5515121924949473e-13	1.7535160257998552e-18	1.171940057350985e-17	8.034555252079622e-24
16700000	0.00005993897791732185	-1.0389120524901774e-18	6.167055627765321e-62	7.384512361304245e-15	6.8912970890941395e-15	0.009880122043888532	-1.056639374694501e-20	2.5515121924949473e-13	1.7535160257998552e-18	1.171940057350985e-17	8.034555252079622e-24
16800000	0.00005993897791732185	-1.0389120524901774e-18	6.167055627765321e-62	7.384512361304245e-15	6.8912970890941395e-15	0.009880122043888532	-1.0559600093384488e-20	2.5515121924949473e-13	1.7535160257998552e-18	1.171940057350985e-17	8.034555252079622e-24
16900000	0.00005993897791732185	-1.0389120524901774e-18	6.167055627765321e-62	7.384512361304245e-15	6.8912970890941395e-15	0.009880122043888532	-1.0552806439823968e-20	2.5515121924949473e-13	1.7535160257998552e-18	1.171940057350985e-17	8.034555252079622e-24
17000000	0.00005993897791732185	-1.0389120524901774e-18	6.167055627765321e-62	7.384512361304245e-15	6.8912970890941395e-15	0.009880122043888532	-1.0546012786263445e-20	2.5515121924949473e-13	1.7535160257998552e-18	1.171940057350985e-17	8.034555252079622e-24
17100000	0.00005993897791732185	-1.0389120524901774e-18	6.167055627765321e-62	7.384512361304245e-15	6.8912970890941395e-15	0.009880122043888532	-1.0539219132702923e-20	2.5515121924949473e-13	1.7535160257998552e-18	1.171940057350985e-17	8.034555252079622e-24
17200000	0.00005993897791732185	-1.0389120524901774e-18	6.167055627765321e-62	7.384512361304245e-15	6.8912970890941395e-15	0.009880122043888532	-1.0532425479142403e-20	2.5515121924949473e-13	1.7535160257998552e-18	1.171940057350985e-17	8.034555252079622e-24
17300000	0.00005993897791732185	-1.0389120524901774e-18	6.167055627765321e-62	7.384512361304245e-15	6.8912970890941395e-15	0.009880122043888532	-1.052563182558188e-20	2.5515121924949473e-13	1.7535160257998552e-18	1.171940057350985e-17	8.034555252079622e-24
17400000	0.00005993897791732185	-1.0389120524901774e-18	6.167055627765321e-62	7.384512361304245e-15	6.8912970890941395e-15	0.009880122043888532	-1.051883817202136e-20	2.5515121924949473e-13	1.7535160257998552e-18	1.171940057350985e-17	8.034555252079622e-24
17500000	0.00005993897791732185	-1.0389120524901774e-18	6.167055627765321e-62	7.384512361304245e-15	6.8912970890941395e-15	0.009880122043888532	-1.0512044518460837e-20	2.5515121924949473e-13	1.7535160257998552e-18	1.171940057350985e-17	8.034555252079622e-24
17600000	0.00005993897791732185	-1.0389120524901774e-18	6.167055627765321e-62	7.384512361304245e-15	6.8912970890941395e-15	0.009880122043888532	-1.0505250864900315e-20	2.5515121924949473e-13	1.7535160257998552e-18	1.171940057350985e-17	8.034555252079622e-24
17700000	0.00005993897791732185	-1.0389120524901774e-18	6.167055627765321e-62	7.384512361304245e-15	6.8912970890941395e-15	0.009880122043888532	-1.0498457211339794e-20	2.5515121924949473e-13	1.7535160257998552e-18	1.171940057350985e-17	8.034555252079622e-24
17800000	0.00005993897791732185	-1.0389120524901774e-18	6.167055627765321e-62	7.384512361304245e-15	6.8912970890941395e-15	0.009880122043888532	-1.0491663557779272e-20	2.5515121924949473e-13	1.7535160257998552e-18	1.171940057350985e-17	8.034555252079622e-24
17900000	0.00005993897791732185	-1.0389120524901774e-18	6.167055627765321e-62	7.384512361304245e-15	6.8912970890941395e-15	0.009880122043888532	-1.0484869904218752e-20	2.5515121924949473e-13	1.7535160257998552e-18	1.171940057350985e-17	8.034555252079622e-24
18000000	0.00005993897791732185	-1.0389120524901774e-18	6.167055627765321e-62	7.384512361304245e-15	6.8912970890941395e-15	0.009880122043888532	-1.047807625065823e-20	2.5515121924949473e-13	1.7535160257998552e-18	1.171940057350985e-17	8.034555252079622e-24
18100000	0.00005993897791732185	-1.0389120524901774e-18	6.167055627765321e-62	7.384512361304245e-15	6.8912970890941395e-15	0.009880122043888532	-1.0471282597097707e-20	2.5515121924949473e-13	1.7535160257998552e-18	1.171940057350985e-17	8.034555252079622e-24
18200000	0.00005993897791732185	-1.0389120524901774e-18	6.167055627765321e-62	7.384512361304245e-15	6.8912970890941395e-15	0.009880122043888532	-1.0464488943537186e-20	2.5515121924949473e-13	1.7535160257998552e-18	1.171940057350985e-17	8.034555252079622e-24
18300000	0.00005993897791732185	-1.0389120524901774e-18	6.167055627765321e-62	7.384512361304245e-15	6.8912970890941395e-15	0.009880122043888532	-1.0457695289976664e-20	2.5515121924949473e-13	1.7535160257998552e-18	1.171940057350985e-17	8.034555252079622e-24
18400000	0.00005993897791732185	-1.0389120524901774e-18	6.167055627765321e-62	7.384512361304245e-15	6.8912970890941395e-15	0.009880122043888532	-1.0450901636416144e-20	2.5515121924949473e-13	1.7535160257998552e-18	1.171940057350985e-17	8.034555252079622e-24
18500000	0.00005993897791732185	-1.0389120524901774e-18	6.167055627765321e-62	7.384512361304245e-15	6.8912970890941395e-15	0.009880122043888532	-1.0444107982855621e-20	2.5515121924949473e-13	1.7535160257998552e-18	1.171940057350985e-17	8.034555252079622e-24
18600000	0.00005993897791732185	-1.0389120524901774e-18	6.167055627765321e-62	7.384512361304245e-15	6.8912970890941395e-15	0.009880122043888532	-1.0437314329295099e-20	2.5515121924949473e-13	1.7535160257998552e-18	1.171940057350985e-17	8.034555252079622e-24
18700000	0.00005993897791732185	-1.0389120524901774e-18	6.167055627765321e-62	7.384512361304245e-15	6.8912970890941395e-15	0.009880122043888532	-1.0430520675734578e-20	2.5515121924949473e-13	1.7535160257998552e-18	1.171940057350985e-17	8.034555252079622e-24
18800000	0.00005993897791732185	-1.0389120524901774e-18	6.167055627765321e-62	7.384512361304245e-15	6.8912970890941395e-15	0.009880122043888532	-1.0423727022174056e-20	2.5515121924949473e-13	1.7535160257998552e-18	1.171940057350985e-17	8.034555252079622e-24
18900000	0.00005993897791732185	-1.0389120524901774e-18	6.167055627765321e-62	7.384512361304245e-15	6.8912970890941395e-15	0.009880122043888532	-1.0416933368613534e-20	2.5515121924949473e-13	1.7535160257998552e-18	1.171940057350985e-17	8.034555252079622e-24
19000000	0.00005993897791732185	-1.0389120524901774e-18	6.167055627765321e-62	7.384512361304245e-15	6.8912970890941395e-15	0.009880122043888532	-1.0410139715053013e-20	2.5515121924949473e-13	1.7535160257998552e-18	1.171940057350985e-17	8.034555252079622e-24
19100000	0.00005993897791732185	-1.0389120524901774e-18	6.167055627765321e-62	7.384512361304245e-15	6.8912970890941395e-15	0.009880122043888532	-1.0403346061492491e-20	2.5515121924949473e-13	1.7535160257998552e-18	1.171940057350985e-17	8.034555252079622e-24
19200000	0.00005993897791732185	-1.0389120524901774e-18	6.167055627765321e-62	7.384512361304245e-15	6.8912970890941395e-15	0.009880122043888532	-1.039655240793197e-20	2.5515121924949473e-13	1.7535160257998552e-18	1.171940057350985e-17	8.034555252079622e-24
19300000	0.00005993897791732185	-1.0389120524901774e-18	6.167055627765321e-62	7.384512361304245e-15	6.8912970890941395e-15	0.009880122043888532	-1.0389758754371448e-20	2.5515121924949473e-13	1.7535160257998552e-18	1.171940057350985e-17	8.034555252079622e-24
19400000	0.00005993897791732185	-1.0389120524901774e-18	6.167055627765321e-62	7.384512361304245e-15	6.8912970890941395e-15	0.009880122043888532	-1.0382965100810926e-20	2.5515121924949473e-13	1.7535160257998552e-18	1.171940057350985e-17	8.034555252079622e-24
19500000	0.00005993897791732185	-1.0389120524901774e-18	6.167055627765321e-62	7.384512361304245e-15	6.8912970890941395e-15	0.009880122043888532	-1.0376171447250405e-20	2.5515121924949473e-13	1.7535160257998552e-18	1.171940057350985e-17	8.034555252079622e-24
19600000	0.00005993897791732185	-1.0389120524901774e-18	6.167055627765321e-62	7.384512361304245e-15	6.8912970890941395e-15	0.009880122043888532	-1.0369377793689883e-20	2.5515121924949473e-13	1.7535160257998552e-18	1.171940057350985e-17	8.034555252079622e-24
19700000	0.00005993897791732185	-1.0389120524901774e-18	6.167055627765321e-62	7.384512361304245e-15	6.8912970890941395e-15	0.009880122043888532	-1.0362584140129362e-20	2.5515121924949473e-13	1.7535160257998552e-18	1.171940057350985e-17	8.034555252079622e-24
19800000	0.00005993897791732185	-1.0389120524901774e-18	6.167055627765321e-62	7.384512361304245e-15	6.8912970890941395e-15	0.009880122043888532	-1.035579048656884e-20	2.5515121924949473e-13	1.7535160257998552e-18	1.171940057350985e-17	8.034555252079622e-24
19900000	0.00005993897791732185	-1.0389120524901774e-18	6.167055627765321e-62	7.384512361304245e-15	6.8912970890941395e-15	0.009880122043888532	-1.0348996833008318e-20	2.5515121924949473e-13	1.7535160257998552e-18	1.171940057350985e-17	8.034555252079622e-24
20000000	0.00005993897791732185	-1.0389120524901774e-18	6.167055627765321e-62	7.384512361304245e-15	6.8912970890941395e-15	0.009880122043888532	-1.0342203179447797e-20	2.5515121924949473e-13	1.7535160257998552e-18	1.171940057350985e-17	8.034555252079622e-24
20100000	0.00005993897791732185	-1.0389120524901774e-18	6.167055627765321e-62	7.384512361304245e-15	6.8912970890941395e-15	0.009880122043888532	-1.0335409525887275e-20	2.5515121924949473e-13	1.7535160257998552e-18	1.171940057350985e-17	8.034555252079622e-24
20200000	0.00005993897791732185	-1.0389120524901774e-18	6.167055627765321e-62	7.384512361304245e-15	6.8912970890941395e-15	0.009880122043888532	-1.0328615872326754e-20	2.5515121924949473e-13	1.7535160257998552e-18	1.171940057350985e-17	8.034555252079622e-24
20300000	0.00005993897791732185	-1.0389120524901774e-18	6.167055627765321e-62	7.384512361304245e-15	6.8912970890941395e-15	0.009880122043888532	-1.0321822218766232e-20	2.5515121924949473e-13	1.7535160257998552e-18	1.171940057350985e-17	8.034555252079622e-24
20400000	0.00005993897791732185	-1.0389120524901774e-18	6.167055627765321e-62	7.384512361304245e-15	6.8912970890941395e-15	0.009880122043888532	-1.031502856520571e-20	2.5515121924949473e-13	1.7535160257998552e-18	1.171940057350985e-17	8.034555252079622e-24
20500000	0.00005993897791732185	-1.0389120524901774e-18	6.167055627765321e-62	7.384512361304245e-15	6.8912970890941395e-15	0.009880122043888532	-1.0308234911645189e-20	2.5515121924949473e-13	1.7535160257998552e-18	1.171940057350985e-17	8.034555252079622e-24
20600000	0.00005993897791732185	-1.0389120524901774e-18	6.167055627765321e-62	7.384512361304245e-15	6.8912970890941395e-15	0.009880122043888532	-1.0301441258084667e-20	2.5515121924949473e-13	1.7535160257998552e-18	1.171940057350985e-17	8.034555252079622e-24
20700000	0.00005993897791732185	-1.0389120524901774e-18	6.167055627765321e-62	7.384512361304245e-15	6.8912970890941395e-15	0.009880122043888532	-1.0294647604524146e-20	2.5515121924949473e-13	1.7535160257998552e-18	1.171940057350985e-17	8.034555252079622e-24
20800000	0.00005993897791732185	-1.0389120524901774e-18	6.167055627765321e-62	7.384512361304245e-15	6.8912970890941395e-15	0.009880122043888532	-1.0287853950963624e-20	2.5515121924949473e-13	1.7535160257998552e-18	1.171940057350985e-17	8.034555252079622e-24
20900000	0.00005993897791732185	-1.0389120524901774e-18	6.167055627765321e-62	7.384512361304245e-15	6.8912970890941395e-15	0.009880122043888532	-1.0281060297403102e-20	2.5515121924949473e-13	1.7535160257998552e-18	1.171940057350985e-17	8.034555252079622e-24
21000000	0.00005993897791732185	-1.0389120524901774e-18	6.167055627765321e-62	7.384512361304245e-15	6.8912970890941395e-15	0.009880122043888532	-1.0274266643842581e-20	2.5515121924949473e-13	1.7535160257998552e-18	1.171940057350985e-17	8.034555252079623e-24
21100000	0.00005993897791732185	-1.0389120524901774e-18	6.167055627765321e-62	7.384512361304245e-15	6.8912970890941395e-15	0.009880122043888532	-1.0267472990282059e-20	2.5515121924949473e-13	1.7535160257998552e-18	1.171940057350985e-17	8.034555252079623e-24
21200000	0.00005993897791732185	-1.0389120524901774e-18	6.167055627765321e-62	7.384512361304245e-15	6.8912970890941395e-15	0.009880122043888532	-1.0260679336721537e-20	2.5515121924949473e-13	1.7535160257998552e-18	1.171940057350985e-17	8.034555252079623e-24
21300000	0.00005993897791732185	-1.0389120524901774e-18	6.167055627765321e-62	7.384512361304245e-15	6.8912970890941395e-15	0.009880122043888532	-1.0253885683161016e-20	2.5515121924949473e-13	1.7535160257998552e-18	1.171940057350985e-17	8.034555252079623e-24
21400000	0.00005993897791732185	-1.0389120524901774e-18	6.167055627765321e-62	7.384512361304245e-15	6.8912970890941395e-15	0.009880122043888532	-1.0247092029600494e-20	2.5515121924949473e-13	1.7535160257998552e-18	1.171940057350985e-17	8.034555252079623e-24
21500000	0.00005993897791732185	-1.0389120524901774e-18	6.167055627765321e-62	7.384512361304245e-15	6.8912970890941395e-15	0.009880122043888532	-1.0240298376039973e-20	2.5515121924949473e-13	1.7535160257998552e-18	1.171940057350985e-17	8.034555252079623e-24
21600000	0.00005993897791732185	-1.0389120524901774e-18	6.167055627765321e-62	7.384512361304245e-15	6.8912970890941395e-15	0.009880122043888532	-1.023350472247945e-20	2.5515121924949473e-13	1.7535160257998552e-18	1.171940057350985e-17	8.034555252079623e-24
21700000	0.00005993897791732185	-1.0389120524901774e-18	6.167055627765321e-62	7.384512361304245e-15	6.8912970890941395e-15	0.009880122043888532	-1.0226711068918929e-20	2.5515121924949473e-13	1.7535160257998552e-18	1.171940057350985e-17	8.034555252079623e-24
21800000	0.00005993897791732185	-1.0389120524901774e-18	6.167055627765321e-62	7.384512361304245e-15	6.8912970890941395e-15	0.009880122043888532	-1.0219917415358408e-20	2.5515121924949473e-13	1.7535160257998552e-18	1.171940057350985e-17	8.034555252079623e-24
21900000	0.00005993897791732185	-1.0389120524901774e-18	6.167055627765321e-62	7.384512361304245e-15	6.8912970890941395e-15	0.009880122043888532	-1.0213123761797886e-20	2.5515121924949473e-13	1.7535160257998552e-18	1.171940057350985e-17	8.034555252079623e-24
22000000	0.00005993897791732185	-1.0389120524901774e-18	6.167055627765321e-62	7.384512361304245e-15	6.8912970890941395e-15	0.009880122043888532	-1.0206330108237365e-20	2.5515121924949473e-13	1.7535160257998552e-18	1.171940057350985e-17	8.034555252079623e-24
22100000	0.00005993897791732185	-1.0389120524901774e-18	6.167055627765321e-62	7.384512361304245e-15	6.8912970890941395e-15	0.009880122043888532	-1.0199536454676843e-20	2.5515121924949473e-13	1.7535160257998552e-18	1.171940057350985e-17	8.034555252079623e-24
22200000	0.00005993897791732184	-1.0389120524901774e-18	6.167055627765321e-62	7.384512361304245e-15	6.8912970890941395e-15	0.009880122043888532	-1.019274280111632e-20	2.5515121924949473e-13	1.7535160257998552e-18	1.171940057350985e-17	8.034555252079623e-24
22300000	0.00005993897791732184	-1.0389120524901774e-18	6.167055627765321e-62	7.384512361304245e-15	6.8912970890941395e-15	0.009880122043888532	-1.01859491475558e-20	2.5515121924949473e-13	1.7535160257998552e-18	1.171940057350985e-17	8.034555252079623e-24
22400000	0.00005993897791732184	-1.0389120524901774e-18	6.167055627765321e-62	7.384512361304245e-15	6.8912970890941395e-15	0.009880122043888532	-1.0179155493995278e-20	2.5515121924949473e-13	1.7535160257998552e-18	1.171940057350985e-17	8.034555252079623e-24
22500000	0.00005993897791732184	-1.0389120524901774e-18	6.167055627765321e-62	7.384512361304245e-15	6.8912970890941395e-15	0.009880122043888532	-1.0172361840434757e-20	2.5515121924949473e-13	1.7535160257998552e-18	1.171940057350985e-17	8.034555252079623e-24
22600000	0.00005993897791732184	-1.0389120524901774e-18	6.16705562776532e-62	7.384512361304245e-15	6.8912970890941395e-15	0.009880122043888532	-1.0165568186874235e-20	2.5515121924949473e-13	1.7535160257998552e-18	1.171940057350985e-17	8.034555252079623e-24
22700000	0.00005993897791732184	-1.0389120524901774e-18	6.16705562776532e-62	7.384512361304245e-15	6.8912970890941395e-15	0.009880122043888532	-1.0158774533313712e-20	2.5515121924949473e-13	1.7535160257998552e-18	1.171940057350985e-17	8.034555252079623e-24
22800000	0.00005993897791732184	-1.0389120524901774e-18	6.16705562776532e-62	7.384512361304245e-15	6.8912970890941395e-15	0.009880122043888532	-1.0151980879753192e-20	2.5515121924949473e-13	1.7535160257998552e-18	1.171940057350985e-17	8.034555252079623e-24
22900000	0.00005993897791732184	-1.0389120524901774e-18	6.16705562776532e-62	7.384512361304245e-15	6.8912970890941395e-15	0.009880122043888532	-1.014518722619267e-20	2.5515121924949473e-13	1.7535160257998552e-18	1.171940057350985e-17	8.034555252079623e-24
23000000	0.00005993897791732184	-1.0389120524901774e-18	6.16705562776532e-62	7.384512361304245e-15	6.8912970890941395e-15	0.009880122043888532	-1.0138393572632147e-20	2.5515121924949473e-13	1.7535160257998552e-18	1.171940057350985e-17	8.034555252079623e-24
23100000	0.00005993897791732184	-1.0389120524901774e-18	6.16705562776532e-62	7.384512361304245e-15	6.8912970890941395e-15	0.009880122043888532	-1.0131599919071627e-20	2.5515121924949473e-13	1.7535160257998552e-18	1.171940057350985e-17	8.034555252079623e-24
23200000	0.00005993897791732184	-1.0389120524901774e-18	6.16705562776532e-62	7.384512361304245e-15	6.8912970890941395e-15	0.009880122043888532	-1.0124806265511104e-20	2.5515121924949473e-13	1.7535160257998552e-18	1.171940057350985e-17	8.034555252079623e-24
23300000	0.00005993897791732184	-1.0389120524901774e-18	6.16705562776532e-62	7.384512361304245e-15	6.8912970890941395e-15	0.009880122043888532	-1.0118012611950584e-20	2.5515121924949473e-13	1.7535160257998552e-18	1.171940057350985e-17	8.034555252079623e-24
23400000	0.00005993897791732184	-1.0389120524901774e-18	6.16705562776532e-62	7.384512361304245e-15	6.8912970890941395e-15	0.009880122043888532	-1.0111218958390061e-20	2.5515121924949473e-13	1.7535160257998552e-18	1.171940057350985e-17	8.034555252079623e-24
23500000	0.00005993897791732184	-1.0389120524901774e-18	6.16705562776532e-62	7.384512361304245e-15	6.8912970890941395e-15	0.009880122043888532	-1.0104425304829539e-20	2.5515121924949473e-13	1.7535160257998552e-18	1.171940057350985e-17	8.034555252079623e-24
23600000	0.00005993897791732184	-1.0389120524901774e-18	6.16705562776532e-62	7.384512361304245e-15	6.8912970890941395e-15	0.009880122043888532	-1.0097631651269018e-20	2.5515121924949473e-13	1.7535160257998552e-18	1.171940057350985e-17	8.034555252079623e-24
23700000	0.00005993897791732184	-1.0389120524901774e-18	6.16705562776532e-62	7.384512361304245e-15	6.8912970890941395e-15	0.009880122043888532	-1.0090837997708496e-20	2.5515121924949473e-13	1.7535160257998552e-18	1.171940057350985e-17	8.034555252079623e-24
23800000	0.00005993897791732184	-1.0389120524901774e-18	6.16705562776532e-62	7.384512361304245e-15	6.8912970890941395e-15	0.009880122043888532	-1.0084044344147976e-20	2.5515121924949473e-13	1.7535160257998552e-18	1.171940057350985e-17	8.034555252079623e-24
23900000	0.00005993897791732184	-1.0389120524901774e-18	6.16705562776532e-62	7.384512361304245e-15	6.8912970890941395e-15	0.009880122043888532	-1.0077250690587453e-20	2.5515121924949473e-13	1.7535160257998552e-18	1.171940057350985e-17	8.034555252079623e-24
24000000	0.00005993897791732184	-1.0389120524901774e-18	6.16705562776532e-62	7.384512361304245e-15	6.8912970890941395e-15	0.009880122043888532	-1.0070457037026931e-20	2.5515121924949473e-13	1.7535160257998552e-18	1.171940057350985e-17	8.034555252079623e-24
24100000	0.00005993897791732184	-1.0389120524901774e-18	6.16705562776532e-62	7.384512361304245e-15	6.8912970890941395e-15	0.009880122043888532	-1.006366338346641e-20	2.5515121924949473e-13	1.7535160257998552e-18	1.171940057350985e-17	8.034555252079623e-24
24200000	0.00005993897791732184	-1.0389120524901774e-18	6.16705562776532e-62	7.384512361304245e-15	6.8912970890941395e-15	0.009880122043888532	-1.0056869729905888e-20	2.5515121924949473e-13	1.7535160257998552e-18	1.171940057350985e-17	8.034555252079623e-24
24300000	0.00005993897791732184	-1.0389120524901774e-18	6.16705562776532e-62	7.384512361304245e-15	6.8912970890941395e-15	0.009880122043888532	-1.0050076076345367e-20	2.5515121924949473e-13	1.7535160257998552e-18	1.171940057350985e-17	8.034555252079623e-24
24400000	0.00005993897791732184	-1.0389120524901774e-18	6.16705562776532e-62	7.384512361304245e-15	6.8912970890941395e-15	0.009880122043888532	-1.0043282422784845e-20	2.5515121924949473e-13	1.7535160257998552e-18	1.171940057350985e-17	8.034555252079623e-24
24500000	0.00005993897791732184	-1.0389120524901774e-18	6.16705562776532e-62	7.384512361304245e-15	6.8912970890941395e-15	0.009880122043888532	-1.0036488769224323e-20	2.5515121924949473e-13	1.7535160257998552e-18	1.171940057350985e-17	8.034555252079623e-24
24600000	0.00005993897791732184	-1.0389120524901774e-18	6.16705562776532e-62	7.384512361304245e-15	6.8912970890941395e-15	0.009880122043888532	-1.0029695115663802e-20	2.5515121924949473e-13	1.7535160257998552e-18	1.171940057350985e-17	8.034555252079623e-24
24700000	0.00005993897791732184	-1.0389120524901774e-18	6.16705562776532e-62	7.384512361304245e-15	6.8912970890941395e-15	0.009880122043888532	-1.002290146210328e-20	2.5515121924949473e-13	1.7535160257998552e-18	1.171940057350985e-17	8.034555252079623e-24
24800000	0.00005993897791732184	-1.0389120524901774e-18	6.16705562776532e-62	7.384512361304245e-15	6.8912970890941395e-15	0.009880122043888532	-1.001610780854276e-20	2.5515121924949473e-13	1.7535160257998552e-18	1.171940057350985e-17	8.034555252079623e-24
24900000	0.00005993897791732184	-1.0389120524901774e-18	6.16705562776532e-62	7.384512361304245e-15	6.8912970890941395e-15	0.009880122043888532	-1.0009314154982237e-20	2.5515121924949473e-13	1.7535160257998552e-18	1.171940057350985e-17	8.034555252079623e-24
25000000	0.00005993897791732184	-1.0389120524901774e-18	6.16705562776532e-62	7.384512361304245e-15	6.8912970890941395e-15	0.009880122043888532	-1.0002520501421715e-20	2.5515121924949473e-13	1.7535160257998552e-18	1.171940057350985e-17	8.034555252079623e-24
25100000	0.00005993897791732184	-1.0389120524901774e-18	6.16705562776532e-62	7.384512361304245e-15	6.8912970890941395e-15	0.009880122043888532	-9.995726847861194e-21	2.5515121924949473e-13	1.7535160257998552e-18	1.171940057350985e-17	8.034555252079623e-24
25200000	0.00005993897791732184	-1.0389120524901774e-18	6.16705562776532e-62	7.384512361304245e-15	6.8912970890941395e-15	0.009880122043888532	-9.988933194300672e-21	2.5515121924949473e-13	1.7535160257998552e-18	1.171940057350985e-17	8.034555252079623e-24
25300000	0.00005993897791732184	-1.0389120524901774e-18	6.16705562776532e-62	7.384512361304245e-15	6.8912970890941395e-15	0.009880122043888532	-9.98213954074015e-21	2.5515121924949473e-13	1.7535160257998552e-18	1.171940057350985e-17	8.034555252079623e-24
25400000	0.00005993897791732184	-1.0389120524901774e-18	6.16705562776532e-62	7.384512361304245e-15	6.8912970890941395e-15	0.009880122043888532	-9.975345887179629e-21	2.5515121924949473e-13	1.7535160257998552e-18	1.171940057350985e-17	8.034555252079623e-24
25500000	0.00005993897791732184	-1.0389120524901774e-18	6.16705562776532e-62	7.384512361304245e-15	6.8912970890941395e-15	0.009880122043888532	-9.968552233619107e-21	2.5515121924949473e-13	1.7535160257998552e-18	1.171940057350985e-17	8.034555252079623e-24
25600000	0.00005993897791732184	-1.0389120524901774e-18	6.16705562776532e-62	7.384512361304245e-15	6.8912970890941395e-15	0.009880122043888532	-9.961758580058586e-21	2.5515121924949473e-13	1.7535160257998552e-18	1.171940057350985e-17	8.034555252079623e-24
25700000	0.00005993897791732184	-1.0389120524901774e-18	6.16705562776532e-62	7.384512361304245e-15	6.8912970890941395e-15	0.009880122043888532	-9.954964926498064e-21	2.5515121924949473e-13	1.7535160257998552e-18	1.171940057350985e-17	8.034555252079623e-24
25800000	0.00005993897791732184	-1.0389120524901774e-18	6.16705562776532e-62	7.384512361304245e-15	6.8912970890941395e-15	0.009880122043888532	-9.948171272937542e-21	2.5515121924949473e-13	1.7535160257998552e-18	1.171940057350985e-17	8.034555252079623e-24
25900000	0.00005993897791732184	-1.0389120524901774e-18	6.16705562776532e-62	7.384512361304245e-15	6.8912970890941395e-15	0.009880122043888532	-9.941377619377021e-21	2.5515121924949473e-13	1.7535160257998552e-18	1.171940057350985e-17	8.034555252079623e-24
26000000	0.00005993897791732184	-1.0389120524901774e-18	6.16705562776532e-62	7.384512361304245e-15	6.8912970890941395e-15	0.009880122043888532	-9.934583965816499e-21	2.5515121924949473e-13	1.7535160257998552e-18	1.171940057350985e-17	8.034555252079623e-24
26100000	0.00005993897791732184	-1.0389120524901774e-18	6.16705562776532e-62	7.384512361304245e-15	6.8912970890941395e-15	0.009880122043888532	-9.927790312255978e-21	2.5515121924949473e-13	1.7535160257998552e-18	1.171940057350985e-17	8.034555252079623e-24
26200000	0.00005993897791732184	-1.0389120524901774e-18	6.16705562776532e-62	7.384512361304245e-15	6.8912970890941395e-15	0.009880122043888532	-9.920996658695456e-21	2.5515121924949473e-13	1.7535160257998552e-18	1.171940057350985e-17	8.034555252079623e-24
26300000	0.00005993897791732184	-1.0389120524901774e-18	6.16705562776532e-62	7.384512361304245e-15	6.8912970890941395e-15	0.009880122043888532	-9.914203005134934e-21	2.5515121924949473e-13	1.7535160257998552e-18	1.171940057350985e-17	8.034555252079623e-24
26400000	0.00005993897791732184	-1.0389120524901774e-18	6.16705562776532e-62	7.384512361304245e-15	6.8912970890941395e-15	0.009880122043888532	-9.907409351574413e-21	2.5515121924949473e-13	1.7535160257998552e-18	1.171940057350985e-17	8.034555252079623e-24
26500000	0.00005993897791732184	-1.0389120524901774e-18	6.16705562776532e-62	7.384512361304245e-15	6.8912970890941395e-15	0.009880122043888532	-9.900615698013891e-21	2.5515121924949473e-13	1.7535160257998552e-18	1.171940057350985e-17	8.034555252079623e-24
26600000	0.00005993897791732184	-1.0389120524901774e-18	6.16705562776532e-62	7.384512361304245e-15	6.8912970890941395e-15	0.009880122043888532	-9.89382204445337e-21	2.5515121924949473e-13	1.7535160257998552e-18	1.171940057350985e-17	8.034555252079623e-24
26700000	0.00005993897791732184	-1.0389120524901774e-18	6.16705562776532e-62	7.384512361304245e-15	6.8912970890941395e-15	0.009880122043888532	-9.887028390892848e-21	2.5515121924949473e-13	1.7535160257998552e-18	1.171940057350985e-17	8.034555252079623e-24
26800000	0.00005993897791732184	-1.0389120524901774e-18	6.16705562776532e-62	7.384512361304245e-15	6.8912970890941395e-15	0.009880122043888532	-9.880234737332326e-21	2.5515121924949473e-13	1.7535160257998552e-18	1.171940057350985e-17	8.034555252079623e-24
26900000	0.00005993897791732184	-1.0389120524901774e-18	6.16705562776532e-62	7.384512361304245e-15	6.8912970890941395e-15	0.009880122043888532	-9.873441083771805e-21	2.5515121924949473e-13	1.7535160257998552e-18	1.171940057350985e-17	8.034555252079623e-24
27000000	0.00005993897791732184	-1.0389120524901774e-18	6.16705562776532e-62	7.384512361304245e-15	6.8912970890941395e-15	0.009880122043888532	-9.866647430211283e-21	2.5515121924949473e-13	1.7535160257998552e-18	1.171940057350985e-17	8.034555252079623e-24
27100000	0.00005993897791732184	-1.0389120524901774e-18	6.16705562776532e-62	7.384512361304245e-15	6.8912970890941395e-15	0.009880122043888532	-9.859853776650762e-21	2.5515121924949473e-13	1.7535160257998552e-18	1.171940057350985e-17	8.034555252079623e-24
27200000	0.00005993897791732184	-1.0389120524901774e-18	6.16705562776532e-62	7.384512361304245e-15	6.8912970890941395e-15	0.009880122043888532	-9.85306012309024e-21	2.5515121924949473e-13	1.7535160257998552e-18	1.171940057350985e-17	8.034555252079623e-24
27300000	0.00005993897791732184	-1.0389120524901774e-18	6.16705562776532e-62	7.384512361304245e-15	6.8912970890941395e-15	0.009880122043888532	-9.846266469529718e-21	2.5515121924949473e-13	1.7535160257998552e-18	1.171940057350985e-17	8.034555252079623e-24
27400000	0.00005993897791732184	-1.0389120524901774e-18	6.16705562776532e-62	7.384512361304245e-15	6.8912970890941395e-15	0.009880122043888532	-9.839472815969197e-21	2.5515121924949473e-13	1.7535160257998552e-18	1.171940057350985e-17	8.034555252079623e-24
27500000	0.00005993897791732184	-1.0389120524901774e-18	6.16705562776532e-62	7.384512361304245e-15	6.8912970890941395e-15	0.009880122043888532	-9.832679162408675e-21	2.5515121924949473e-13	1.7535160257998552e-18	1.171940057350985e-17	8.034555252079623e-24
27600000	0.00005993897791732184	-1.0389120524901774e-18	6.16705562776532e-62	7.384512361304245e-15	6.8912970890941395e-15	0.009880122043888532	-9.825885508848154e-21	2.5515121924949473e-13	1.7535160257998552e-18	1.171940057350985e-17	8.034555252079623e-24
27700000	0.00005993897791732184	-1.0389120524901774e-18	6.16705562776532e-62	7.384512361304245e-15	6.8912970890941395e-15	0.009880122043888532	-9.819091855287632e-21	2.5515121924949473e-13	1.7535160257998552e-18	1.171940057350985e-17	8.034555252079623e-24
27800000	0.00005993897791732184	-1.0389120524901774e-18	6.16705562776532e-62	7.384512361304245e-15	6.8912970890941395e-15	0.009880122043888532	-9.81229820172711e-21	2.5515121924949473e-13	1.7535160257998552e-18	1.171940057350985e-17	8.034555252079623e-24
27900000	0.00005993897791732184	-1.0389120524901774e-18	6.16705562776532e-62	7.384512361304245e-15	6.8912970890941395e-15	0.009880122043888532	-9.805504548166589e-21	2.5515121924949473e-13	1.7535160257998552e-18	1.171940057350985e-17	8.034555252079623e-24
28000000	0.00005993897791732184	-1.0389120524901774e-18	6.16705562776532e-62	7.384512361304245e-15	6.8912970890941395e-15	0.009880122043888532	-9.798710894606067e-21	2.5515121924949473e-13	1.7535160257998552e-18	1.171940057350985e-17	8.034555252079623e-24
28100000	0.00005993897791732184	-1.0389120524901774e-18	6.16705562776532e-62	7.384512361304245e-15	6.8912970890941395e-15	0.009880122043888532	-9.791917241045544e-21	2.5515121924949473e-13	1.7535160257998552e-18	1.171940057350985e-17	8.034555252079623e-24
28200000	0.00005993897791732184	-1.0389120524901774e-18	6.16705562776532e-62	7.384512361304245e-15	6.8912970890941395e-15	0.009880122043888532	-9.785123587485024e-21	2.5515121924949473e-13	1.7535160257998552e-18	1.171940057350985e-17	8.034555252079623e-24
28300000	0.00005993897791732184	-1.0389120524901774e-18	6.16705562776532e-62	7.384512361304245e-15	6.8912970890941395e-15	0.009880122043888532	-9.778329933924502e-21	2.5515121924949473e-13	1.7535160257998552e-18	1.171940057350985e-17	8.034555252079623e-24
28400000	0.00005993897791732184	-1.0389120524901774e-18	6.16705562776532e-62	7.384512361304245e-15	6.8912970890941395e-15	0.009880122043888532	-9.771536280363981e-21	2.5515121924949473e-13	1.7535160257998552e-18	1.171940057350985e-17	8.034555252079623e-24
28500000	0.00005993897791732184	-1.0389120524901774e-18	6.16705562776532e-62	7.384512361304245e-15	6.8912970890941395e-15	0.009880122043888532	-9.764742626803459e-21	2.5515121924949473e-13	1.7535160257998552e-18	1.171940057350985e-17	8.034555252079623e-24
28600000	0.00005993897791732184	-1.0389120524901774e-18	6.16705562776532e-62	7.384512361304245e-15	6.8912970890941395e-15	0.009880122043888532	-9.757948973242936e-21	2.5515121924949473e-13	1.7535160257998552e-18	1.171940057350985e-17	8.034555252079623e-24
28700000	0.00005993897791732184	-1.0389120524901774e-18	6.16705562776532e-62	7.384512361304245e-15	6.8912970890941395e-15	0.009880122043888532	-9.751155319682416e-21	2.5515121924949473e-13	1.7535160257998552e-18	1.171940057350985e-17	8.034555252079623e-24
28800000	0.00005993897791732184	-1.0389120524901774e-18	6.16705562776532e-62	7.384512361304245e-15	6.8912970890941395e-15	0.009880122043888532	-9.744361666121893e-21	2.5515121924949473e-13	1.7535160257998552e-18	1.171940057350985e-17	8.034555252079623e-24
28900000	0.00005993897791732184	-1.0389120524901774e-18	6.16705562776532e-62	7.384512361304245e-15	6.8912970890941395e-15	0.009880122043888532	-9.737568012561373e-21	2.5515121924949473e-13	1.7535160257998552e-18	1.171940057350985e-17	8.034555252079623e-24
29000000	0.00005993897791732184	-1.0389120524901774e-18	6.16705562776532e-62	7.384512361304245e-15	6.8912970890941395e-15	0.009880122043888532	-9.73077435900085e-21	2.5515121924949473e-13	1.7535160257998552e-18	1.171940057350985e-17	8.034555252079623e-24
29100000	0.00005993897791732184	-1.0389120524901774e-18	6.16705562776532e-62	7.384512361304245e-15	6.8912970890941395e-15	0.009880122043888532	-9.723980705440328e-21	2.5515121924949473e-13	1.7535160257998552e-18	1.171940057350985e-17	8.034555252079623e-24
29200000	0.00005993897791732184	-1.0389120524901774e-18	6.16705562776532e-62	7.384512361304245e-15	6.8912970890941395e-15	0.009880122043888532	-9.717187051879808e-21	2.5515121924949473e-13	1.7535160257998552e-18	1.171940057350985e-17	8.034555252079623e-24
29300000	0.00005993897791732184	-1.0389120524901774e-18	6.16705562776532e-62	7.384512361304245e-15	6.8912970890941395e-15	0.009880122043888532	-9.710393398319285e-21	2.5515121924949473e-13	1.7535160257998552e-18	1.171940057350985e-17	8.034555252079623e-24
29400000	0.00005993897791732184	-1.0389120524901774e-18	6.16705562776532e-62	7.384512361304245e-15	6.8912970890941395e-15	0.009880122043888532	-9.703599744758763e-21	2.5515121924949473e-13	1.7535160257998552e-18	1.171940057350985e-17	8.034555252079623e-24
29500000	0.00005993897791732184	-1.0389120524901774e-18	6.16705562776532e-62	7.384512361304245e-15	6.8912970890941395e-15	0.009880122043888532	-9.696806091198242e-21	2.5515121924949473e-13	1.7535160257998552e-18	1.171940057350985e-17	8.034555252079623e-24
29600000	0.00005993897791732184	-1.0389120524901774e-18	6.16705562776532e-62	7.384512361304245e-15	6.8912970890941395e-15	0.009880122043888532	-9.69001243763772e-21	2.5515121924949473e-13	1.7535160257998552e-18	1.171940057350985e-17	8.034555252079623e-24
29700000	0.00005993897791732184	-1.0389120524901774e-18	6.16705562776532e-62	7.384512361304245e-15	6.8912970890941395e-15	0.009880122043888532	-9.6832187840772e-21	2.5515121924949473e-13	1.7535160257998552e-18	1.171940057350985e-17	8.034555252079623e-24
29800000	0.00005993897791732184	-1.0389120524901774e-18	6.16705562776532e-62	7.384512361304245e-15	6.8912970890941395e-15	0.009880122043888532	-9.676425130516677e-21	2.5515121924949473e-13	1.7535160257998552e-18	1.171940057350985e-17	8.034555252079623e-24
29900000	0.00005993897791732184	-1.0389120524901774e-18	6.16705562776532e-62	7.384512361304245e-15	6.8912970890941395e-15	0.009880122043888532	-9.669631476956155e-21	2.5515121924949473e-13	1.7535160257998552e-18	1.171940057350985e-17	8.034555252079623e-24
30000000	0.00005993897791732184	-1.0389120524901774e-18	6.16705562776532e-62	7.384512361304245e-15	6.8912970890941395e-15	0.009880122043888532	-9.662837823395634e-21	2.5515121924949473e-13	1.7535160257998552e-18	1.171940057350985e-17	8.034555252079623e-24
30100000	0.00005993897791732184	-1.0389120524901774e-18	6.16705562776532e-62	7.384512361304245e-15	6.8912970890941395e-15	0.009880122043888532	-9.656044169835112e-21	2.5515121924949473e-13	1.7535160257998552e-18	1.171940057350985e-17	8.034555252079623e-24
30200000	0.00005993897791732184	-1.0389120524901774e-18	6.16705562776532e-62	7.384512361304245e-15	6.8912970890941395e-15	0.009880122043888532	-9.649250516274591e-21	2.5515121924949473e-13	1.7535160257998552e-18	1.171940057350985e-17	8.034555252079623e-24
30300000	0.00005993897791732184	-1.0389120524901774e-18	6.16705562776532e-62	7.384512361304245e-15	6.8912970890941395e-15	0.009880122043888532	-9.64245686271407e-21	2.5515121924949473e-13	1.7535160257998552e-18	1.171940057350985e-17	8.034555252079623e-24
30400000	0.00005993897791732184	-1.0389120524901774e-18	6.16705562776532e-62	7.384512361304245e-15	6.8912970890941395e-15	0.009880122043888532	-9.635663209153547e-21	2.5515121924949473e-13	1.7535160257998552e-18	1.171940057350985e-17	8.034555252079623e-24
30500000	0.00005993897791732184	-1.0389120524901774e-18	6.16705562776532e-62	7.384512361304245e-15	6.8912970890941395e-15	0.009880122043888532	-9.628869555593026e-21	2.5515121924949473e-13	1.7535160257998552e-18	1.171940057350985e-17	8.034555252079623e-24
30600000	0.00005993897791732184	-1.0389120524901774e-18	6.16705562776532e-62	7.384512361304245e-15	6.8912970890941395e-15	0.009880122043888532	-9.622075902032504e-21	2.5515121924949473e-13	1.7535160257998552e-18	1.171940057350985e-17	8.034555252079623e-24
30700000	0.00005993897791732184	-1.0389120524901774e-18	6.16705562776532e-62	7.384512361304245e-15	6.8912970890941395e-15	0.009880122043888532	-9.615282248471983e-21	2.5515121924949473e-13	1.7535160257998552e-18	1.171940057350985e-17	8.034555252079623e-24
30800000	0.00005993897791732184	-1.0389120524901774e-18	6.16705562776532e-62	7.384512361304245e-15	6.8912970890941395e-15	0.009880122043888532	-9.608488594911461e-21	2.5515121924949473e-13	1.7535160257998552e-18	1.171940057350985e-17	8.034555252079623e-24
30900000	0.00005993897791732184	-1.0389120524901774e-18	6.16705562776532e-62	7.384512361304245e-15	6.8912970890941395e-15	0.009880122043888532	-9.601694941350939e-21	2.5515121924949473e-13	1.7535160257998552e-18	1.171940057350985e-17	8.034555252079623e-24
31000000	0.00005993897791732184	-1.0389120524901774e-18	6.16705562776532e-62	7.384512361304245e-15	6.8912970890941395e-15	0.009880122043888532	-9.594901287790418e-21	2.5515121924949473e-13	1.7535160257998552e-18	1.171940057350985e-17	8.034555252079623e-24
31100000	0.00005993897791732184	-1.0389120524901774e-18	6.16705562776532e-62	7.384512361304245e-15	6.8912970890941395e-15	0.009880122043888532	-9.588107634229896e-21	2.5515121924949473e-13	1.7535160257998552e-18	1.171940057350985e-17	8.034555252079623e-24
31200000	0.00005993897791732184	-1.0389120524901774e-18	6.16705562776532e-62	7.384512361304245e-15	6.8912970890941395e-15	0.009880122043888532	-9.581313980669375e-21	2.5515121924949473e-13	1.7535160257998552e-18	1.171940057350985e-17	8.034555252079623e-24
31300000	0.00005993897791732184	-1.0389120524901774e-18	6.16705562776532e-62	7.384512361304245e-15	6.8912970890941395e-15	0.009880122043888532	-9.574520327108853e-21	2.5515121924949473e-13	1.7535160257998552e-18	1.171940057350985e-17	8.034555252079623e-24
31400000	0.00005993897791732184	-1.0389120524901774e-18	6.16705562776532e-62	7.384512361304245e-15	6.8912970890941395e-15	0.009880122043888532	-9.567726673548331e-21	2.5515121924949473e-13	1.7535160257998552e-18	1.171940057350985e-17	8.034555252079623e-24
31500000	0.00005993897791732184	-1.0389120524901774e-18	6.16705562776532e-62	7.384512361304245e-15	6.8912970890941395e-15	0.009880122043888532	-9.56093301998781e-21	2.5515121924949473e-13	1.7535160257998552e-18	1.171940057350985e-17	8.034555252079623e-24
31600000	0.00005993897791732184	-1.0389120524901774e-18	6.16705562776532e-62	7.384512361304245e-15	6.8912970890941395e-15	0.009880122043888532	-9.554139366427288e-21	2.5515121924949473e-13	1.7535160257998552e-18	1.171940057350985e-17	8.034555252079623e-24
31700000	0.00005993897791732184	-1.0389120524901774e-18	6.167055627765321e-62	7.384512361304245e-15	6.8912970890941395e-15	0.009880122043888532	-9.547345712866766e-21	2.5515121924949473e-13	1.7535160257998552e-18	1.171940057350985e-17	8.034555252079623e-24
31800000	0.00005993897791732184	-1.0389120524901774e-18	6.167055627765321e-62	7.384512361304245e-15	6.8912970890941395e-15	0.009880122043888532	-9.540552059306245e-21	2.5515121924949473e-13	1.7535160257998552e-18	1.171940057350985e-17	8.034555252079623e-24
31900000	0.00005993897791732184	-1.0389120524901774e-18	6.167055627765321e-62	7.384512361304245e-15	6.8912970890941395e-15	0.009880122043888532	-9.533758405745723e-21	2.5515121924949473e-13	1.7535160257998552e-18	1.171940057350985e-17	8.034555252079623e-24
32000000	0.00005993897791732184	-1.0389120524901774e-18	6.167055627765321e-62	7.384512361304245e-15	6.8912970890941395e-15	0.009880122043888532	-9.526964752185202e-21	2.5515121924949473e-13	1.7535160257998552e-18	1.171940057350985e-17	8.034555252079623e-24
32100000	0.00005993897791732184	-1.0389120524901774e-18	6.167055627765321e-62	7.384512361304245e-15	6.8912970890941395e-15	0.009880122043888532	-9.52017109862468e-21	2.5515121924949473e-13	1.7535160257998552e-18	1.171940057350985e-17	8.034555252079623e-24
32200000	0.00005993897791732184	-1.0389120524901774e-18	6.167055627765321e-62	7.384512361304245e-15	6.8912970890941395e-15	0.009880122043888532	-9.513377445064158e-21	2.5515121924949473e-13	1.7535160257998552e-18	1.171940057350985e-17	8.034555252079622e-24
32300000	0.00005993897791732184	-1.0389120524901774e-18	6.167055627765321e-62	7.384512361304245e-15	6.8912970890941395e-15	0.009880122043888532	-9.506583791503637e-21	2.5515121924949473e-13	1.7535160257998552e-18	1.171940057350985e-17	8.034555252079622e-24
32400000	0.00005993897791732184	-1.0389120524901774e-18	6.167055627765321e-62	7.384512361304245e-15	6.8912970890941395e-15	0.009880122043888532	-9.499790137943115e-21	2.5515121924949473e-13	1.7535160257998552e-18	1.171940057350985e-17	8.034555252079622e-24
32500000	0.00005993897791732184	-1.0389120524901774e-18	6.167055627765321e-62	7.384512361304245e-15	6.8912970890941395e-15	0.009880122043888532	-9.492996484382594e-21	2.5515121924949473e-13	1.7535160257998552e-18	1.171940057350985e-17	8.034555252079622e-24
32600000	0.00005993897791732184	-1.0389120524901774e-18	6.167055627765321e-62	7.384512361304245e-15	6.8912970890941395e-15	0.009880122043888532	-9.486202830822072e-21	2.5515121924949473e-13	1.7535160257998552e-18	1.171940057350985e-17	8.034555252079622e-24
32700000	0.00005993897791732184	-1.0389120524901774e-18	6.167055627765321e-62	7.384512361304245e-15	6.8912970890941395e-15	0.009880122043888532	-9.47940917726155e-21	2.5515121924949473e-13	1.7535160257998552e-18	1.171940057350985e-17	8.034555252079622e-24
32800000	0.00005993897791732184	-1.0389120524901774e-18	6.167055627765321e-62	7.384512361304245e-15	6.8912970890941395e-15	0.009880122043888532	-9.472615523701029e-21	2.5515121924949473e-13	1.7535160257998552e-18	1.171940057350985e-17	8.034555252079622e-24
32900000	0.00005993897791732184	-1.0389120524901774e-18	6.167055627765321e-62	7.384512361304245e-15	6.8912970890941395e-15	0.009880122043888532	-9.465821870140507e-21	2.5515121924949473e-13	1.7535160257998552e-18	1.171940057350985e-17	8.034555252079622e-24
33000000	0.00005993897791732184	-1.0389120524901774e-18	6.167055627765321e-62	7.384512361304245e-15	6.8912970890941395e-15	0.009880122043888532	-9.459028216579985e-21	2.5515121924949473e-13	1.7535160257998552e-18	1.171940057350985e-17	8.034555252079622e-24
33100000	0.00005993897791732184	-1.0389120524901774e-18	6.167055627765321e-62	7.384512361304245e-15	6.8912970890941395e-15	0.009880122043888532	-9.452234563019464e-21	2.5515121924949473e-13	1.7535160257998552e-18	1.171940057350985e-17	8.034555252079622e-24
33200000	0.00005993897791732184	-1.0389120524901774e-18	6.167055627765321e-62	7.384512361304245e-15	6.8912970890941395e-15	0.009880122043888532	-9.445440909458942e-21	2.5515121924949473e-13	1.7535160257998552e-18	1.171940057350985e-17	8.034555252079622e-24
33300000	0.00005993897791732184	-1.0389120524901774e-18	6.167055627765321e-62	7.384512361304245e-15	6.8912970890941395e-15	0.009880122043888532	-9.438647255898421e-21	2.5515121924949473e-13	1.7535160257998552e-18	1.171940057350985e-17	8.034555252079622e-24
33400000	0.00005993897791732184	-1.0389120524901774e-18	6.167055627765321e-62	7.384512361304245e-15	6.8912970890941395e-15	0.009880122043888532	-9.431853602337899e-21	2.5515121924949473e-13	1.7535160257998552e-18	1.171940057350985e-17	8.034555252079622e-24
33500000	0.00005993897791732184	-1.0389120524901774e-18	6.167055627765321e-62	7.384512361304245e-15	6.8912970890941395e-15	0.009880122043888532	-9.425059948777376e-21	2.5515121924949473e-13	1.7535160257998552e-18	1.171940057350985e-17	8.034555252079622e-24
33600000	0.00005993897791732184	-1.0389120524901774e-18	6.167055627765321e-62	7.384512361304245e-15	6.8912970890941395e-15	0.009880122043888532	-9.418266295216856e-21	2.5515121924949473e-13	1.7535160257998552e-18	1.171940057350985e-17	8.034555252079622e-24
33700000	0.00005993897791732184	-1.0389120524901774e-18	6.167055627765321e-62	7.384512361304245e-15	6.8912970890941395e-15	0.009880122043888532	-9.411472641656334e-21	2.5515121924949473e-13	1.7535160257998552e-18	1.171940057350985e-17	8.034555252079622e-24
33800000	0.00005993897791732184	-1.0389120524901774e-18	6.167055627765321e-62	7.384512361304245e-15	6.8912970890941395e-15	0.009880122043888532	-9.404678988095813e-21	2.5515121924949473e-13	1.7535160257998552e-18	1.171940057350985e-17	8.034555252079622e-24
33900000	0.00005993897791732184	-1.0389120524901774e-18	6.167055627765321e-62	7.384512361304245e-15	6.8912970890941395e-15	0.009880122043888532	-9.39788533453529e-21	2.5515121924949473e-13	1.7535160257998552e-18	1.171940057350985e-17	8.034555252079622e-24
34000000	0.00005993897791732184	-1.0389120524901774e-18	6.167055627765321e-62	7.384512361304245e-15	6.8912970890941395e-15	0.009880122043888532	-9.391091680974768e-21	2.5515121924949473e-13	1.7535160257998552e-18	1.171940057350985e-17	8.034555252079622e-24
34100000	0.00005993897791732184	-1.0389120524901774e-18	6.167055627765321e-62	7.384512361304245e-15	6.8912970890941395e-15	0.009880122043888532	-9.384298027414248e-21	2.5515121924949473e-13	1.7535160257998552e-18	1.171940057350985e-17	8.034555252079622e-24
34200000	0.00005993897791732184	-1.0389120524901774e-18	6.167055627765321e-62	7.384512361304245e-15	6.8912970890941395e-15	0.009880122043888532	-9.377504373853725e-21	2.5515121924949473e-13	1.7535160257998552e-18	1.171940057350985e-17	8.034555252079622e-24
34300000	0.00005993897791732184	-1.0389120524901774e-18	6.167055627765321e-62	7.384512361304245e-15	6.8912970890941395e-15	0.009880122043888532	-9.370710720293205e-21	2.5515121924949473e-13	1.7535160257998552e-18	1.171940057350985e-17	8.034555252079622e-24
34400000	0.00005993897791732184	-1.0389120524901774e-18	6.167055627765321e-62	7.384512361304245e-15	6.8912970890941395e-15	0.009880122043888532	-9.363917066732683e-21	2.5515121924949473e-13	1.7535160257998552e-18	1.171940057350985e-17	8.034555252079622e-24
34500000	0.00005993897791732184	-1.0389120524901774e-18	6.167055627765321e-62	7.384512361304245e-15	6.8912970890941395e-15	0.009880122043888532	-9.35712341317216e-21	2.5515121924949473e-13	1.7535160257998552e-18	1.171940057350985e-17	8.034555252079622e-24
34600000	0.00005993897791732184	-1.0389120524901774e-18	6.167055627765321e-62	7.384512361304245e-15	6.8912970890941395e-15	0.009880122043888532	-9.35032975961164e-21	2.5515121924949473e-13	1.7535160257998552e-18	1.171940057350985e-17	8.034555252079622e-24
34700000	0.00005993897791732184	-1.0389120524901774e-18	6.167055627765321e-62	7.384512361304245e-15	6.8912970890941395e-15	0.009880122043888532	-9.343536106051117e-21	2.5515121924949473e-13	1.7535160257998552e-18	1.171940057350985e-17	8.034555252079622e-24
34800000	0.00005993897791732184	-1.0389120524901774e-18	6.167055627765321e-62	7.384512361304245e-15	6.8912970890941395e-15	0.009880122043888532	-9.336742452490597e-21	2.5515121924949473e-13	1.7535160257998552e-18	1.171940057350985e-17	8.034555252079622e-24
34900000	0.00005993897791732184	-1.0389120524901774e-18	6.167055627765321e-62	7.384512361304245e-15	6.8912970890941395e-15	0.009880122043888532	-9.329948798930075e-21	2.5515121924949473e-13	1.7535160257998552e-18	1.171940057350985e-17	8.034555252079622e-24
35000000	0.00005993897791732184	-1.0389120524901774e-18	6.167055627765321e-62	7.384512361304245e-15	6.8912970890941395e-15	0.009880122043888532	-9.323155145369552e-21	2.5515121924949473e-13	1.7535160257998552e-18	1.171940057350985e-17	8.034555252079622e-24
35100000	0.00005993897791732184	-1.0389120524901774e-18	6.167055627765321e-62	7.384512361304245e-15	6.8912970890941395e-15	0.009880122043888532	-9.316361491809032e-21	2.5515121924949473e-13	1.7535160257998552e-18	1.171940057350985e-17	8.034555252079622e-24
35200000	0.00005993897791732184	-1.0389120524901774e-18	6.167055627765321e-62	7.384512361304245e-15	6.8912970890941395e-15	0.009880122043888532	-9.30956783824851e-21	2.5515121924949473e-13	1.7535160257998552e-18	1.171940057350985e-17	8.034555252079622e-24
35300000	0.00005993897791732184	-1.0389120524901774e-18	6.167055627765321e-62	7.384512361304245e-15	6.8912970890941395e-15	0.009880122043888532	-9.302774184687987e-21	2.5515121924949473e-13	1.7535160257998552e-18	1.171940057350985e-17	8.034555252079622e-24
35400000	0.00005993897791732184	-1.0389120524901774e-18	6.167055627765321e-62	7.384512361304245e-15	6.8912970890941395e-15	0.009880122043888532	-9.295980531127466e-21	2.5515121924949473e-13	1.7535160257998552e-18	1.171940057350985e-17	8.034555252079622e-24
35500000	0.00005993897791732184	-1.0389120524901774e-18	6.167055627765321e-62	7.384512361304245e-15	6.8912970890941395e-15	0.009880122043888532	-9.289186877566944e-21	2.5515121924949473e-13	1.7535160257998552e-18	1.171940057350985e-17	8.034555252079622e-24
35600000	0.00005993897791732184	-1.0389120524901774e-18	6.167055627765321e-62	7.384512361304245e-15	6.8912970890941395e-15	0.009880122043888532	-9.282393224006424e-21	2.5515121924949473e-13	1.7535160257998552e-18	1.171940057350985e-17	8.034555252079622e-24
35700000	0.00005993897791732184	-1.0389120524901774e-18	6.167055627765321e-62	7.384512361304245e-15	6.8912970890941395e-15	0.009880122043888532	-9.275599570445901e-21	2.5515121924949473e-13	1.7535160257998552e-18	1.171940057350985e-17	8.034555252079622e-24
35800000	0.00005993897791732184	-1.0389120524901774e-18	6.167055627765321e-62	7.384512361304245e-15	6.8912970890941395e-15	0.009880122043888532	-9.268805916885379e-21	2.5515121924949473e-13	1.7535160257998552e-18	1.171940057350985e-17	8.034555252079622e-24
35900000	0.00005993897791732184	-1.0389120524901774e-18	6.167055627765321e-62	7.384512361304245e-15	6.8912970890941395e-15	0.009880122043888532	-9.262012263324858e-21	2.5515121924949473e-13	1.7535160257998552e-18	1.171940057350985e-17	8.034555252079622e-24
36000000	0.00005993897791732184	-1.0389120524901774e-18	6.167055627765321e-62	7.384512361304245e-15	6.8912970890941395e-15	0.009880122043888532	-9.255218609764336e-21	2.5515121924949473e-13	1.7535160257998552e-18	1.171940057350985e-17	8.034555252079622e-24
36100000	0.00005993897791732184	-1.0389120524901774e-18	6.167055627765321e-62	7.384512361304245e-15	6.8912970890941395e-15	0.009880122043888532	-9.248424956203815e-21	2.5515121924949473e-13	1.7535160257998552e-18	1.171940057350985e-17	8.034555252079622e-24
36200000	0.00005993897791732184	-1.0389120524901774e-18	6.167055627765321e-62	7.384512361304245e-15	6.8912970890941395e-15	0.009880122043888532	-9.241631302643293e-21	2.5515121924949473e-13	1.7535160257998552e-18	1.171940057350985e-17	8.034555252079622e-24
36300000	0.00005993897791732184	-1.0389120524901774e-18	6.167055627765321e-62	7.384512361304245e-15	6.8912970890941395e-15	0.009880122043888532	-9.234837649082771e-21	2.5515121924949473e-13	1.7535160257998552e-18	1.171940057350985e-17	8.034555252079622e-24
36400000	0.00005993897791732184	-1.0389120524901774e-18	6.167055627765321e-62	7.384512361304245e-15	6.8912970890941395e-15	0.009880122043888532	-9.22804399552225e-21	2.5515121924949473e-13	1.7535160257998552e-18	1.171940057350985e-17	8.034555252079622e-24
36500000	0.00005993897791732184	-1.0389120524901774e-18	6.167055627765321e-62	7.384512361304245e-15	6.8912970890941395e-15	0.009880122043888532	-9.221250341961728e-21	2.5515121924949473e-13	1.7535160257998552e-18	1.171940057350985e-17	8.034555252079622e-24
36600000	0.00005993897791732184	-1.0389120524901774e-18	6.167055627765321e-62	7.384512361304245e-15	6.8912970890941395e-15	0.009880122043888532	-9.214456688401207e-21	2.5515121924949473e-13	1.7535160257998552e-18	1.171940057350985e-17	8.034555252079622e-24
36700000	0.00005993897791732184	-1.0389120524901774e-18	6.167055627765321e-62	7.384512361304245e-15	6.8912970890941395e-15	0.009880122043888532	-9.207663034840685e-21	2.5515121924949473e-13	1.7535160257998552e-18	1.171940057350985e-17	8.034555252079622e-24
36800000	0.00005993897791732184	-1.0389120524901774e-18	6.167055627765321e-62	7.384512361304245e-15	6.8912970890941395e-15	0.009880122043888532	-9.200869381280163e-21	2.5515121924949473e-13	1.7535160257998552e-18	1.171940057350985e-17	8.034555252079622e-24
36900000	0.00005993897791732184	-1.0389120524901774e-18	6.167055627765321e-62	7.384512361304245e-15	6.8912970890941395e-15	0.009880122043888532	-9.194075727719642e-21	2.5515121924949473e-13	1.7535160257998552e-18	1.171940057350985e-17	8.034555252079622e-24
37000000	0.00005993897791732184	-1.0389120524901774e-18	6.167055627765321e-62	7.384512361304245e-15	6.8912970890941395e-15	0.009880122043888532	-9.18728207415912e-21	2.5515121924949473e-13	1.7535160257998552e-18	1.171940057350985e-17	8.034555252079622e-24
37100000	0.00005993897791732184	-1.0389120524901774e-18	6.167055627765321e-62	7.384512361304245e-15	6.8912970890941395e-15	0.009880122043888532	-9.1804884205986e-21	2.5515121924949473e-13	1.7535160257998552e-18	1.171940057350985e-17	8.034555252079622e-24
37200000	0.00005993897791732184	-1.0389120524901774e-18	6.167055627765321e-62	7.384512361304245e-15	6.8912970890941395e-15	0.009880122043888532	-9.173694767038077e-21	2.5515121924949473e-13	1.7535160257998552e-18	1.171940057350985e-17	8.034555252079622e-24
37300000	0.00005993897791732184	-1.0389120524901774e-18	6.167055627765321e-62	7.384512361304245e-15	6.8912970890941395e-15	0.009880122043888532	-9.166901113477555e-21	2.5515121924949473e-13	1.7535160257998552e-18	1.171940057350985e-17	8.034555252079622e-24
37400000	0.00005993897791732184	-1.0389120524901774e-18	6.167055627765321e-62	7.384512361304245e-15	6.8912970890941395e-15	0.009880122043888532	-9.160107459917034e-21	2.5515121924949473e-13	1.7535160257998552e-18	1.171940057350985e-17	8.034555252079622e-24
37500000	0.00005993897791732184	-1.0389120524901774e-18	6.167055627765321e-62	7.384512361304245e-15	6.8912970890941395e-15	0.009880122043888532	-9.153313806356512e-21	2.5515121924949473e-13	1.7535160257998552e-18	1.171940057350985e-17	8.034555252079622e-24
37600000	0.00005993897791732184	-1.0389120524901774e-18	6.167055627765321e-62	7.384512361304245e-15	6.8912970890941395e-15	0.009880122043888532	-9.14652015279599e-21	2.5515121924949473e-13	1.7535160257998552e-18	1.171940057350985e-17	8.034555252079622e-24
37700000	0.00005993897791732184	-1.0389120524901774e-18	6.167055627765321e-62	7.384512361304245e-15	6.8912970890941395e-15	0.009880122043888532	-9.139726499235469e-21	2.5515121924949473e-13	1.7535160257998552e-18	1.171940057350985e-17	8.034555252079622e-24
37800000	0.00005993897791732184	-1.0389120524901774e-18	6.167055627765321e-62	7.384512361304245e-15	6.8912970890941395e-15	0.009880122043888532	-9.132932845674947e-21	2.5515121924949473e-13	1.7535160257998552e-18	1.171940057350985e-17	8.034555252079622e-24
37900000	0.00005993897791732184	-1.0389120524901774e-18	6.167055627765321e-62	7.384512361304245e-15	6.8912970890941395e-15	0.009880122043888532	-9.126139192114426e-21	2.5515121924949473e-13	1.7535160257998552e-18	1.171940057350985e-17	8.034555252079622e-24
38000000	0.00005993897791732184	-1.0389120524901774e-18	6.167055627765321e-62	7.384512361304245e-15	6.8912970890941395e-15	0.009880122043888532	-9.119345538553904e-21	2.5515121924949473e-13	1.7535160257998552e-18	1.171940057350985e-17	8.034555252079622e-24
38100000	0.00005993897791732184	-1.0389120524901774e-18	6.167055627765321e-62	7.384512361304245e-15	6.8912970890941395e-15	0.009880122043888532	-9.112551884993382e-21	2.5515121924949473e-13	1.7535160257998552e-18	1.171940057350985e-17	8.034555252079622e-24
38200000	0.00005993897791732184	-1.0389120524901774e-18	6.167055627765321e-62	7.384512361304245e-15	6.8912970890941395e-15	0.009880122043888532	-9.105758231432861e-21	2.5515121924949473e-13	1.7535160257998552e-18	1.171940057350985e-17	8.034555252079622e-24
38300000	0.00005993897791732184	-1.0389120524901774e-18	6.167055627765321e-62	7.384512361304245e-15	6.8912970890941395e-15	0.009880122043888532	-9.098964577872339e-21	2.5515121924949473e-13	1.7535160257998552e-18	1.171940057350985e-17	8.034555252079622e-24
38400000	0.00005993897791732184	-1.0389120524901774e-18	6.167055627765321e-62	7.384512361304245e-15	6.8912970890941395e-15	0.009880122043888532	-9.092170924311818e-21	2.5515121924949473e-13	1.7535160257998552e-18	1.171940057350985e-17	8.034555252079622e-24
38500000	0.00005993897791732184	-1.0389120524901774e-18	6.167055627765321e-62	7.384512361304245e-15	6.8912970890941395e-15	0.009880122043888532	-9.085377270751296e-21	2.5515121924949473e-13	1.7535160257998552e-18	1.171940057350985e-17	8.034555252079622e-24
38600000	0.00005993897791732184	-1.0389120524901774e-18	6.167055627765321e-62	7.384512361304245e-15	6.8912970890941395e-15	0.009880122043888532	-9.078583617190774e-21	2.5515121924949473e-13	1.7535160257998552e-18	1.171940057350985e-17	8.034555252079622e-24
38700000	0.00005993897791732184	-1.0389120524901774e-18	6.167055627765321e-62	7.384512361304245e-15	6.8912970890941395e-15	0.009880122043888532	-9.071789963630253e-21	2.5515121924949473e-13	1.7535160257998552e-18	1.171940057350985e-17	8.034555252079622e-24
38800000	0.00005993897791732184	-1.0389120524901774e-18	6.167055627765321e-62	7.384512361304245e-15	6.8912970890941395e-15	0.009880122043888532	-9.06499631006973e-21	2.5515121924949473e-13	1.7535160257998552e-18	1.171940057350985e-17	8.034555252079622e-24
38900000	0.00005993897791732184	-1.0389120524901774e-18	6.167055627765321e-62	7.384512361304245e-15	6.8912970890941395e-15	0.009880122043888532	-9.05820265650921e-21	2.5515121924949473e-13	1.7535160257998552e-18	1.171940057350985e-17	8.034555252079622e-24
39000000	0.00005993897791732184	-1.0389120524901774e-18	6.167055627765321e-62	7.384512361304245e-15	6.8912970890941395e-15	0.009880122043888532	-9.051409002948688e-21	2.5515121924949473e-13	1.7535160257998552e-18	1.171940057350985e-17	8.034555252079622e-24
39100000	0.00005993897791732184	-1.0389120524901774e-18	6.167055627765321e-62	7.384512361304245e-15	6.8912970890941395e-15	0.009880122043888532	-9.044615349388166e-21	2.5515121924949473e-13	1.7535160257998552e-18	1.171940057350985e-17	8.034555252079622e-24
39200000	0.00005993897791732184	-1.0389120524901774e-18	6.167055627765321e-62	7.384512361304245e-15	6.8912970890941395e-15	0.009880122043888532	-9.037821695827645e-21	2.5515121924949473e-13	1.7535160257998552e-18	1.171940057350985e-17	8.034555252079622e-24
39300000	0.00005993897791732184	-1.0389120524901774e-18	6.167055627765321e-62	7.384512361304245e-15	6.8912970890941395e-15	0.009880122043888532	-9.031028042267123e-21	2.5515121924949473e-13	1.7535160257998552e-18	1.171940057350985e-17	8.034555252079622e-24
39400000	0.00005993897791732184	-1.0389120524901774e-18	6.167055627765321e-62	7.384512361304245e-15	6.8912970890941395e-15	0.009880122043888532	-9.0242343887066e-21	2.5515121924949473e-13	1.7535160257998552e-18	1.171940057350985e-17	8.034555252079622e-24
39500000	0.00005993897791732184	-1.0389120524901774e-18	6.167055627765321e-62	7.384512361304245e-15	6.8912970890941395e-15	0.009880122043888532	-9.01744073514608e-21	2.5515121924949473e-13	1.7535160257998552e-18	1.171940057350985e-17	8.034555252079622e-24
39600000	0.00005993897791732184	-1.0389120524901774e-18	6.167055627765321e-62	7.384512361304245e-15	6.8912970890941395e-15	0.009880122043888532	-9.010647081585558e-21	2.5515121924949473e-13	1.7535160257998552e-18	1.171940057350985e-17	8.034555252079622e-24
39700000	0.00005993897791732184	-1.0389120524901774e-18	6.167055627765321e-62	7.384512361304245e-15	6.8912970890941395e-15	0.009880122043888532	-9.003853428025037e-21	2.5515121924949473e-13	1.7535160257998552e-18	1.171940057350985e-17	8.034555252079622e-24
39800000	0.00005993897791732184	-1.0389120524901774e-18	6.167055627765321e-62	7.384512361304245e-15	6.8912970890941395e-15	0.009880122043888532	-8.997059774464515e-21	2.5515121924949473e-13	1.7535160257998552e-18	1.171940057350985e-17	8.034555252079622e-24
39900000	0.00005993897791732184	-1.0389120524901774e-18	6.167055627765321e-62	7.384512361304245e-15	6.8912970890941395e-15	0.009880122043888532	-8.990266120903992e-21	2.5515121924949473e-13	1.7535160257998552e-18	1.171940057350985e-17	8.034555252079622e-24
40000000	0.00005993897791732184	-1.0389120524901774e-18	6.167055627765321e-62	7.384512361304245e-15	6.8912970890941395e-15	0.009880122043888532	-8.983472467343472e-21	2.5515121924949473e-13	1.7535160257998552e-18	1.171940057350985e-17	8.034555252079622e-24
40100000	0.00005993897791732184	-1.0389120524901774e-18	6.167055627765321e-62	7.384512361304245e-15	6.8912970890941395e-15	0.009880122043888532	-8.97667881378295e-21	2.5515121924949473e-13	1.7535160257998552e-18	1.171940057350985e-17	8.034555252079622e-24
40200000	0.00005993897791732184	-1.0389120524901774e-18	6.167055627765321e-62	7.384512361304245e-15	6.8912970890941395e-15	0.009880122043888532	-8.969885160222429e-21	2.5515121924949473e-13	1.7535160257998552e-18	1.171940057350985e-17	8.034555252079622e-24
40300000	0.00005993897791732184	-1.0389120524901774e-18	6.167055627765321e-62	7.384512361304245e-15	6.8912970890941395e-15	0.009880122043888532	-8.963091506661907e-21	2.5515121924949473e-13	1.7535160257998552e-18	1.171940057350985e-17	8.034555252079622e-24
40400000	0.00005993897791732184	-1.0389120524901774e-18	6.167055627765321e-62	7.384512361304245e-15	6.8912970890941395e-15	0.009880122043888532	-8.956297853101384e-21	2.5515121924949473e-13	1.7535160257998552e-18	1.171940057350985e-17	8.034555252079622e-24
40500000	0.00005993897791732184	-1.0389120524901774e-18	6.167055627765321e-62	7.384512361304245e-15	6.8912970890941395e-15	0.009880122043888532	-8.949504199540864e-21	2.5515121924949473e-13	1.7535160257998552e-18	1.171940057350985e-17	8.034555252079622e-24
40600000	0.00005993897791732184	-1.0389120524901774e-18	6.167055627765321e-62	7.384512361304245e-15	6.8912970890941395e-15	0.009880122043888532	-8.942710545980341e-21	2.5515121924949473e-13	1.7535160257998552e-18	1.171940057350985e-17	8.034555252079622e-24
40700000	0.00005993897791732184	-1.0389120524901774e-18	6.167055627765321e-62	7.384512361304245e-15	6.8912970890941395e-15	0.009880122043888532	-8.93591689241982e-21	2.5515121924949473e-13	1.7535160257998552e-18	1.171940057350985e-17	8.034555252079622e-24
40800000	0.00005993897791732184	-1.0389120524901774e-18	6.167055627765321e-62	7.384512361304245e-15	6.8912970890941395e-15	0.009880122043888532	-8.929123238859299e-21	2.5515121924949473e-13	1.7535160257998552e-18	1.171940057350985e-17	8.034555252079622e-24
40900000	0.00005993897791732184	-1.0389120524901774e-18	6.167055627765321e-62	7.384512361304245e-15	6.8912970890941395e-15	0.009880122043888532	-8.922329585298776e-21	2.5515121924949473e-13	1.7535160257998552e-18	1.171940057350985e-17	8.034555252079622e-24
41000000	0.00005993897791732184	-1.0389120524901774e-18	6.167055627765321e-62	7.384512361304245e-15	6.8912970890941395e-15	0.009880122043888532	-8.915535931738256e-21	2.5515121924949473e-13	1.7535160257998552e-18	1.171940057350985e-17	8.034555252079622e-24
41100000	0.00005993897791732184	-1.0389120524901774e-18	6.167055627765321e-62	7.384512361304245e-15	6.8912970890941395e-15	0.009880122043888532	-8.908742278177733e-21	2.5515121924949473e-13	1.7535160257998552e-18	1.171940057350985e-17	8.034555252079622e-24
41200000	0.00005993897791732184	-1.0389120524901774e-18	6.167055627765321e-62	7.384512361304245e-15	6.8912970890941395e-15	0.009880122043888532	-8.901948624617211e-21	2.5515121924949473e-13	1.7535160257998552e-18	1.171940057350985e-17	8.034555252079622e-24
41300000	0.00005993897791732184	-1.0389120524901774e-18	6.167055627765321e-62	7.384512361304245e-15	6.8912970890941395e-15	0.009880122043888532	-8.89515497105669e-21	2.5515121924949473e-13	1.7535160257998552e-18	1.171940057350985e-17	8.034555252079622e-24
41400000	0.00005993897791732184	-1.0389120524901774e-18	6.167055627765321e-62	7.384512361304245e-15	6.8912970890941395e-15	0.009880122043888532	-8.888361317496168e-21	2.5515121924949473e-13	1.7535160257998552e-18	1.171940057350985e-17	8.034555252079622e-24
41500000	0.00005993897791732184	-1.0389120524901774e-18	6.167055627765321e-62	7.384512361304245e-15	6.8912970890941395e-15	0.009880122043888532	-8.881567663935648e-21	2.5515121924949473e-13	1.7535160257998552e-18	1.171940057350985e-17	8.034555252079622e-24
41600000	0.00005993897791732184	-1.0389120524901774e-18	6.167055627765321e-62	7.384512361304245e-15	6.8912970890941395e-15	0.009880122043888532	-8.874774010375125e-21	2.5515121924949473e-13	1.7535160257998552e-18	1.171940057350985e-17	8.034555252079622e-24
41700000	0.00005993897791732184	-1.0389120524901774e-18	6.167055627765321e-62	7.384512361304245e-15	6.8912970890941395e-15	0.009880122043888532	-8.867980356814603e-21	2.5515121924949473e-13	1.7535160257998552e-18	1.171940057350985e-17	8.034555252079622e-24
41800000	0.00005993897791732184	-1.0389120524901774e-18	6.167055627765321e-62	7.384512361304245e-15	6.8912970890941395e-15	0.009880122043888532	-8.861186703254082e-21	2.5515121924949473e-13	1.7535160257998552e-18	1.171940057350985e-17	8.034555252079622e-24
41900000	0.00005993897791732184	-1.0389120524901774e-18	6.167055627765321e-62	7.384512361304245e-15	6.8912970890941395e-15	0.009880122043888532	-8.85439304969356e-21	2.5515121924949473e-13	1.7535160257998552e-18	1.171940057350985e-17	8.034555252079622e-24
42000000	0.00005993897791732184	-1.0389120524901774e-18	6.167055627765321e-62	7.384512361304245e-15	6.8912970890941395e-15	0.009880122043888532	-8.84759939613304e-21	2.5515121924949473e-13	1.7535160257998552e-18	1.171940057350985e-17	8.034555252079622e-24
42100000	0.00005993897791732184	-1.0389120524901774e-18	6.167055627765321e-62	7.384512361304245e-15	6.8912970890941395e-15	0.009880122043888532	-8.840805742572517e-21	2.5515121924949473e-13	1.7535160257998552e-18	1.171940057350985e-17	8.034555252079622e-24
42200000	0.00005993897791732184	-1.0389120524901774e-18	6.167055627765321e-62	7.384512361304245e-15	6.8912970890941395e-15	0.009880122043888532	-8.834012089011995e-21	2.5515121924949473e-13	1.7535160257998552e-18	1.171940057350985e-17	8.034555252079622e-24
42300000	0.00005993897791732184	-1.0389120524901774e-18	6.167055627765321e-62	7.384512361304245e-15	6.8912970890941395e-15	0.009880122043888532	-8.827218435451474e-21	2.5515121924949473e-13	1.7535160257998552e-18	1.171940057350985e-17	8.034555252079622e-24
42400000	0.00005993897791732184	-1.0389120524901774e-18	6.167055627765321e-62	7.384512361304245e-15	6.8912970890941395e-15	0.009880122043888532	-8.820424781890952e-21	2.5515121924949473e-13	1.7535160257998552e-18	1.171940057350985e-17	8.034555252079622e-24
42500000	0.00005993897791732184	-1.0389120524901774e-18	6.167055627765321e-62	7.384512361304245e-15	6.8912970890941395e-15	0.009880122043888532	-8.813631128330431e-21	2.5515121924949473e-13	1.7535160257998552e-18	1.171940057350985e-17	8.034555252079622e-24
42600000	0.00005993897791732184	-1.0389120524901774e-18	6.167055627765321e-62	7.384512361304245e-15	6.8912970890941395e-15	0.009880122043888532	-8.806837474769909e-21	2.5515121924949473e-13	1.7535160257998552e-18	1.171940057350985e-17	8.034555252079622e-24
42700000	0.00005993897791732184	-1.0389120524901774e-18	6.167055627765321e-62	7.384512361304245e-15	6.8912970890941395e-15	0.009880122043888532	-8.800043821209387e-21	2.5515121924949473e-13	1.7535160257998552e-18	1.171940057350985e-17	8.034555252079622e-24
42800000	0.00005993897791732184	-1.0389120524901774e-18	6.167055627765321e-62	7.384512361304245e-15	6.8912970890941395e-15	0.009880122043888532	-8.793250167648866e-21	2.5515121924949473e-13	1.7535160257998552e-18	1.171940057350985e-17	8.034555252079622e-24
42900000	0.00005993897791732184	-1.0389120524901774e-18	6.167055627765321e-62	7.384512361304245e-15	6.8912970890941395e-15	0.009880122043888532	-8.786456514088344e-21	2.5515121924949473e-13	1.7535160257998552e-18	1.171940057350985e-17	8.034555252079622e-24
43000000	0.00005993897791732184	-1.0389120524901774e-18	6.167055627765321e-62	7.384512361304245e-15	6.8912970890941395e-15	0.009880122043888532	-8.779662860527822e-21	2.5515121924949473e-13	1.7535160257998552e-18	1.171940057350985e-17	8.034555252079622e-24
43100000	0.00005993897791732184	-1.0389120524901774e-18	6.167055627765321e-62	7.384512361304245e-15	6.8912970890941395e-15	0.009880122043888532	-8.772869206967301e-21	2.5515121924949473e-13	1.7535160257998552e-18	1.171940057350985e-17	8.034555252079622e-24
43200000	0.00005993897791732184	-1.0389120524901774e-18	6.167055627765321e-62	7.384512361304245e-15	6.8912970890941395e-15	0.009880122043888532	-8.766075553406779e-21	2.5515121924949473e-13	1.7535160257998552e-18	1.171940057350985e-17	8.034555252079622e-24
43300000	0.00005993897791732184	-1.0389120524901774e-18	6.167055627765321e-62	7.384512361304245e-15	6.8912970890941395e-15	0.009880122043888532	-8.759281899846258e-21	2.5515121924949473e-13	1.7535160257998552e-18	1.171940057350985e-17	8.034555252079622e-24
43400000	0.00005993897791732184	-1.0389120524901774e-18	6.167055627765321e-62	7.384512361304245e-15	6.8912970890941395e-15	0.009880122043888532	-8.752488246285736e-21	2.5515121924949473e-13	1.7535160257998552e-18	1.171940057350985e-17	8.034555252079622e-24
43500000	0.00005993897791732184	-1.0389120524901774e-18	6.167055627765321e-62	7.384512361304245e-15	6.8912970890941395e-15	0.009880122043888532	-8.745694592725214e-21	2.5515121924949473e-13	1.7535160257998552e-18	1.171940057350985e-17	8.034555252079622e-24
43600000	0.00005993897791732184	-1.0389120524901774e-18	6.167055627765321e-62	7.384512361304245e-15	6.8912970890941395e-15	0.009880122043888532	-8.738900939164693e-21	2.5515121924949473e-13	1.7535160257998552e-18	1.171940057350985e-17	8.034555252079622e-24
43700000	0.00005993897791732184	-1.0389120524901774e-18	6.167055627765321e-62	7.384512361304245e-15	6.8912970890941395e-15	0.009880122043888532	-8.732107285604171e-21	2.5515121924949473e-13	1.7535160257998552e-18	1.171940057350985e-17	8.034555252079622e-24
43800000	0.00005993897791732184	-1.0389120524901774e-18	6.167055627765321e-62	7.384512361304245e-15	6.8912970890941395e-15	0.009880122043888532	-8.72531363204365e-21	2.5515121924949473e-13	1.7535160257998552e-18	1.171940057350985e-17	8.034555252079622e-24
43900000	0.00005993897791732184	-1.0389120524901774e-18	6.167055627765321e-62	7.384512361304245e-15	6.8912970890941395e-15	0.009880122043888532	-8.718519978483128e-21	2.5515121924949473e-13	1.7535160257998552e-18	1.171940057350985e-17	8.034555252079622e-24
44000000	0.00005993897791732184	-1.0389120524901774e-18	6.167055627765321e-62	7.384512361304245e-15	6.8912970890941395e-15	0.009880122043888532	-8.711726324922606e-21	2.5515121924949473e-13	1.7535160257998552e-18	1.171940057350985e-17	8.034555252079622e-24
44100000	0.00005993897791732184	-1.0389120524901774e-18	6.167055627765321e-62	7.384512361304245e-15	6.8912970890941395e-15	0.009880122043888532	-8.704932671362085e-21	2.5515121924949473e-13	1.7535160257998552e-18	1.171940057350985e-17	8.034555252079622e-24
44200000	0.00005993897791732184	-1.0389120524901774e-18	6.167055627765321e-62	7.384512361304245e-15	6.8912970890941395e-15	0.009880122043888532	-8.698139017801563e-21	2.5515121924949473e-13	1.7535160257998552e-18	1.171940057350985e-17	8.034555252079622e-24
44300000	0.00005993897791732184	-1.0389120524901774e-18	6.167055627765321e-62	7.384512361304245e-15	6.8912970890941395e-15	0.009880122043888532	-8.691345364241042e-21	2.5515121924949473e-13	1.7535160257998552e-18	1.171940057350985e-17	8.034555252079622e-24
44400000	0.00005993897791732184	-1.0389120524901774e-18	6.167055627765321e-62	7.384512361304245e-15	6.8912970890941395e-15	0.009880122043888532	-8.68455171068052e-21	2.5515121924949473e-13	1.7535160257998552e-18	1.171940057350985e-17	8.034555252079622e-24
44500000	0.00005993897791732184	-1.0389120524901774e-18	6.167055627765321e-62	7.384512361304245e-15	6.8912970890941395e-15	0.009880122043888532	-8.677758057119998e-21	2.5515121924949473e-13	1.7535160257998552e-18	1.171940057350985e-17	8.034555252079622e-24
44600000	0.00005993897791732184	-1.0389120524901774e-18	6.167055627765321e-62	7.384512361304245e-15	6.8912970890941395e-15	0.009880122043888532	-8.670964403559477e-21	2.5515121924949473e-13	1.7535160257998552e-18	1.171940057350985e-17	8.034555252079622e-24
44700000	0.00005993897791732184	-1.0389120524901774e-18	6.167055627765321e-62	7.384512361304245e-15	6.8912970890941395e-15	0.009880122043888532	-8.664170749998955e-21	2.5515121924949473e-13	1.7535160257998552e-18	1.171940057350985e-17	8.034555252079622e-24
44800000	0.00005993897791732184	-1.0389120524901774e-18	6.167055627765321e-62	7.384512361304245e-15	6.8912970890941395e-15	0.009880122043888532	-8.657377096438434e-21	2.5515121924949473e-13	1.7535160257998552e-18	1.171940057350985e-17	8.034555252079622e-24
44900000	0.00005993897791732184	-1.0389120524901774e-18	6.167055627765321e-62	7.384512361304245e-15	6.8912970890941395e-15	0.009880122043888532	-8.650583442877912e-21	2.5515121924949473e-13	1.7535160257998552e-18	1.171940057350985e-17	8.034555252079622e-24
45000000	0.00005993897791732184	-1.0389120524901774e-18	6.167055627765321e-62	7.384512361304245e-15	6.8912970890941395e-15	0.009880122043888532	-8.64378978931739e-21	2.5515121924949473e-13	1.7535160257998552e-18	1.171940057350985e-17	8.034555252079622e-24
45100000	0.00005993897791732184	-1.0389120524901774e-18	6.167055627765321e-62	7.384512361304245e-15	6.8912970890941395e-15	0.009880122043888532	-8.636996135756869e-21	2.5515121924949473e-13	1.7535160257998552e-18	1.171940057350985e-17	8.034555252079622e-24
45200000	0.00005993897791732184	-1.0389120524901774e-18	6.167055627765321e-62	7.384512361304245e-15	6.8912970890941395e-15	0.009880122043888532	-8.630202482196347e-21	2.5515121924949473e-13	1.7535160257998552e-18	1.171940057350985e-17	8.034555252079622e-24
45300000	0.00005993897791732184	-1.0389120524901774e-18	6.167055627765321e-62	7.384512361304245e-15	6.8912970890941395e-15	0.009880122043888532	-8.623408828635824e-21	2.5515121924949473e-13	1.7535160257998552e-18	1.171940057350985e-17	8.034555252079622e-24
45400000	0.00005993897791732184	-1.0389120524901774e-18	6.167055627765321e-62	7.384512361304245e-15	6.8912970890941395e-15	0.009880122043888532	-8.616615175075304e-21	2.5515121924949473e-13	1.7535160257998552e-18	1.171940057350985e-17	8.034555252079622e-24
45500000	0.00005993897791732184	-1.0389120524901774e-18	6.167055627765321e-62	7.384512361304245e-15	6.8912970890941395e-15	0.009880122043888532	-8.609821521514782e-21	2.5515121924949473e-13	1.7535160257998552e-18	1.171940057350985e-17	8.034555252079622e-24
45600000	0.00005993897791732184	-1.0389120524901774e-18	6.167055627765321e-62	7.384512361304245e-15	6.8912970890941395e-15	0.009880122043888532	-8.603027867954261e-21	2.5515121924949473e-13	1.7535160257998552e-18	1.171940057350985e-17	8.034555252079622e-24
45700000	0.00005993897791732184	-1.0389120524901774e-18	6.167055627765321e-62	7.384512361304245e-15	6.8912970890941395e-15	0.009880122043888532	-8.596234214393739e-21	2.5515121924949473e-13	1.7535160257998552e-18	1.171940057350985e-17	8.034555252079622e-24
45800000	0.00005993897791732184	-1.0389120524901774e-18	6.167055627765321e-62	7.384512361304245e-15	6.8912970890941395e-15	0.009880122043888532	-8.589440560833216e-21	2.5515121924949473e-13	1.7535160257998552e-18	1.171940057350985e-17	8.034555252079622e-24
45900000	0.00005993897791732184	-1.0389120524901774e-18	6.167055627765321e-62	7.384512361304245e-15	6.8912970890941395e-15	0.009880122043888532	-8.582646907272696e-21	2.5515121924949473e-13	1.7535160257998552e-18	1.171940057350985e-17	8.034555252079622e-24
46000000	0.00005993897791732184	-1.0389120524901774e-18	6.167055627765321e-62	7.384512361304245e-15	6.8912970890941395e-15	0.009880122043888532	-8.575853253712173e-21	2.5515121924949473e-13	1.7535160257998552e-18	1.171940057350985e-17	8.034555252079622e-24
46100000	0.00005993897791732184	-1.0389120524901774e-18	6.167055627765321e-62	7.384512361304245e-15	6.8912970890941395e-15	0.009880122043888532	-8.569059600151653e-21	2.5515121924949473e-13	1.7535160257998552e-18	1.171940057350985e-17	8.034555252079622e-24
46200000	0.00005993897791732184	-1.0389120524901774e-18	6.167055627765321e-62	7.384512361304245e-15	6.8912970890941395e-15	0.009880122043888532	-8.56226594659113e-21	2.5515121924949473e-13	1.7535160257998552e-18	1.171940057350985e-17	8.034555252079622e-24
46300000	0.00005993897791732184	-1.0389120524901774e-18	6.167055627765321e-62	7.384512361304245e-15	6.8912970890941395e-15	0.009880122043888532	-8.555472293030608e-21	2.5515121924949473e-13	1.7535160257998552e-18	1.171940057350985e-17	8.034555252079622e-24
46400000	0.00005993897791732184	-1.0389120524901774e-18	6.167055627765321e-62	7.384512361304245e-15	6.8912970890941395e-15	0.009880122043888532	-8.548678639470088e-21	2.5515121924949473e-13	1.7535160257998552e-18	1.171940057350985e-17	8.034555252079622e-24
46500000	0.00005993897791732184	-1.0389120524901774e-18	6.167055627765321e-62	7.384512361304245e-15	6.8912970890941395e-15	0.009880122043888532	-8.541884985909565e-21	2.5515121924949473e-13	1.7535160257998552e-18	1.171940057350985e-17	8.034555252079622e-24
46600000	0.00005993897791732184	-1.0389120524901774e-18	6.167055627765321e-62	7.384512361304245e-15	6.8912970890941395e-15	0.009880122043888532	-8.535091332349045e-21	2.5515121924949473e-13	1.7535160257998552e-18	1.171940057350985e-17	8.034555252079622e-24
46700000	0.00005993897791732184	-1.0389120524901774e-18	6.167055627765321e-62	7.384512361304245e-15	6.8912970890941395e-15	0.009880122043888532	-8.528297678788522e-21	2.5515121924949473e-13	1.7535160257998552e-18	1.171940057350985e-17	8.034555252079622e-24
46800000	0.00005993897791732184	-1.0389120524901774e-18	6.167055627765321e-62	7.384512361304245e-15	6.8912970890941395e-15	0.009880122043888532	-8.521504025228e-21	2.5515121924949473e-13	1.7535160257998552e-18	1.171940057350985e-17	8.034555252079622e-24
46900000	0.00005993897791732184	-1.0389120524901774e-18	6.167055627765321e-62	7.384512361304245e-15	6.8912970890941395e-15	0.009880122043888532	-8.51471037166748e-21	2.5515121924949473e-13	1.7535160257998552e-18	1.171940057350985e-17	8.034555252079622e-24
47000000	0.00005993897791732184	-1.0389120524901774e-18	6.167055627765321e-62	7.384512361304245e-15	6.8912970890941395e-15	0.009880122043888532	-8.507916718106957e-21	2.5515121924949473e-13	1.7535160257998552e-18	1.171940057350985e-17	8.034555252079622e-24
47100000	0.00005993897791732184	-1.0389120524901774e-18	6.167055627765321e-62	7.384512361304245e-15	6.8912970890941395e-15	0.009880122043888532	-8.501123064546437e-21	2.5515121924949473e-13	1.7535160257998552e-18	1.171940057350985e-17	8.034555252079622e-24
47200000	0.00005993897791732184	-1.0389120524901774e-18	6.167055627765321e-62	7.384512361304245e-15	6.8912970890941395e-15	0.009880122043888532	-8.494329410985914e-21	2.5515121924949473e-13	1.7535160257998552e-18	1.171940057350985e-17	8.034555252079622e-24
47300000	0.00005993897791732184	-1.0389120524901774e-18	6.167055627765321e-62	7.384512361304245e-15	6.8912970890941395e-15	0.009880122043888532	-8.487535757425392e-21	2.5515121924949473e-13	1.7535160257998552e-18	1.171940057350985e-17	8.034555252079622e-24
47400000	0.00005993897791732184	-1.0389120524901774e-18	6.167055627765321e-62	7.384512361304245e-15	6.8912970890941395e-15	0.009880122043888532	-8.480742103864872e-21	2.5515121924949473e-13	1.7535160257998552e-18	1.171940057350985e-17	8.034555252079622e-24
47500000	0.00005993897791732184	-1.0389120524901774e-18	6.167055627765321e-62	7.384512361304245e-15	6.8912970890941395e-15	0.009880122043888532	-8.47394845030435e-21	2.5515121924949473e-13	1.7535160257998552e-18	1.171940057350985e-17	8.034555252079622e-24
47600000	0.00005993897791732184	-1.0389120524901774e-18	6.167055627765321e-62	7.384512361304245e-15	6.8912970890941395e-15	0.009880122043888532	-8.467154796743829e-21	2.5515121924949473e-13	1.7535160257998552e-18	1.171940057350985e-17	8.034555252079622e-24
47700000	0.00005993897791732184	-1.0389120524901774e-18	6.167055627765321e-62	7.384512361304245e-15	6.8912970890941395e-15	0.009880122043888532	-8.460361143183306e-21	2.5515121924949473e-13	1.7535160257998552e-18	1.171940057350985e-17	8.034555252079622e-24
47800000	0.00005993897791732184	-1.0389120524901774e-18	6.167055627765321e-62	7.384512361304245e-15	6.8912970890941395e-15	0.009880122043888532	-8.453567489622784e-21	2.5515121924949473e-13	1.7535160257998552e-18	1.171940057350985e-17	8.034555252079622e-24
47900000	0.00005993897791732184	-1.0389120524901774e-18	6.167055627765321e-62	7.384512361304245e-15	6.8912970890941395e-15	0.009880122043888532	-8.446773836062263e-21	2.5515121924949473e-13	1.7535160257998552e-18	1.171940057350985e-17	8.034555252079622e-24
48000000	0.00005993897791732184	-1.0389120524901774e-18	6.167055627765321e-62	7.384512361304245e-15	6.8912970890941395e-15	0.009880122043888532	-8.439980182501741e-21	2.5515121924949473e-13	1.7535160257998552e-18	1.171940057350985e-17	8.034555252079622e-24
48100000	0.00005993897791732184	-1.0389120524901774e-18	6.167055627765321e-62	7.384512361304245e-15	6.8912970890941395e-15	0.009880122043888532	-8.433186528941219e-21	2.5515121924949473e-13	1.7535160257998552e-18	1.171940057350985e-17	8.034555252079622e-24
48200000	0.00005993897791732184	-1.0389120524901774e-18	6.167055627765321e-62	7.384512361304245e-15	6.8912970890941395e-15	0.009880122043888532	-8.426392875380698e-21	2.5515121924949473e-13	1.7535160257998552e-18	1.171940057350985e-17	8.034555252079622e-24
48300000	0.00005993897791732184	-1.0389120524901774e-18	6.167055627765321e-62	7.384512361304245e-15	6.8912970890941395e-15	0.009880122043888532	-8.419599221820176e-21	2.5515121924949473e-13	1.7535160257998552e-18	1.171940057350985e-17	8.034555252079622e-24
48400000	0.00005993897791732184	-1.0389120524901774e-18	6.167055627765321e-62	7.384512361304245e-15	6.8912970890941395e-15	0.009880122043888532	-8.412805568259655e-21	2.5515121924949473e-13	1.7535160257998552e-18	1.171940057350985e-17	8.034555252079622e-24
48500000	0.00005993897791732184	-1.0389120524901774e-18	6.167055627765321e-62	7.384512361304245e-15	6.8912970890941395e-15	0.009880122043888532	-8.406011914699133e-21	2.5515121924949473e-13	1.7535160257998552e-18	1.171940057350985e-17	8.034555252079622e-24
48600000	0.00005993897791732184	-1.0389120524901774e-18	6.167055627765321e-62	7.384512361304245e-15	6.8912970890941395e-15	0.009880122043888532	-8.399218261138611e-21	2.5515121924949473e-13	1.7535160257998552e-18	1.171940057350985e-17	8.034555252079622e-24
48700000	0.00005993897791732184	-1.0389120524901774e-18	6.167055627765321e-62	7.384512361304245e-15	6.8912970890941395e-15	0.009880122043888532	-8.39242460757809e-21	2.5515121924949473e-13	1.7535160257998552e-18	1.171940057350985e-17	8.034555252079622e-24
48800000	0.00005993897791732184	-1.0389120524901774e-18	6.167055627765321e-62	7.384512361304245e-15	6.8912970890941395e-15	0.009880122043888532	-8.385630954017568e-21	2.5515121924949473e-13	1.7535160257998552e-18	1.171940057350985e-17	8.034555252079622e-24
48900000	0.00005993897791732184	-1.0389120524901774e-18	6.167055627765321e-62	7.384512361304245e-15	6.8912970890941395e-15	0.009880122043888532	-8.378837300457047e-21	2.5515121924949473e-13	1.7535160257998552e-18	1.171940057350985e-17	8.034555252079622e-24
49000000	0.00005993897791732184	-1.0389120524901774e-18	6.167055627765321e-62	7.384512361304245e-15	6.8912970890941395e-15	0.009880122043888532	-8.372043646896525e-21	2.5515121924949473e-13	1.7535160257998552e-18	1.171940057350985e-17	8.034555252079622e-24
49100000	0.00005993897791732184	-1.0389120524901774e-18	6.167055627765321e-62	7.384512361304245e-15	6.8912970890941395e-15	0.009880122043888532	-8.365249993336003e-21	2.5515121924949473e-13	1.7535160257998552e-18	1.171940057350985e-17	8.034555252079622e-24
49200000	0.00005993897791732184	-1.0389120524901774e-18	6.167055627765321e-62	7.384512361304245e-15	6.8912970890941395e-15	0.009880122043888532	-8.358456339775482e-21	2.5515121924949473e-13	1.7535160257998552e-18	1.171940057350985e-17	8.034555252079622e-24
49300000	0.00005993897791732184	-1.0389120524901774e-18	6.167055627765321e-62	7.384512361304245e-15	6.8912970890941395e-15	0.009880122043888532	-8.35166268621496e-21	2.5515121924949473e-13	1.7535160257998552e-18	1.171940057350985e-17	8.034555252079622e-24
49400000	0.00005993897791732184	-1.0389120524901774e-18	6.167055627765321e-62	7.384512361304245e-15	6.8912970890941395e-15	0.009880122043888532	-8.344869032654438e-21	2.5515121924949473e-13	1.7535160257998552e-18	1.171940057350985e-17	8.034555252079622e-24
49500000	0.00005993897791732184	-1.0389120524901774e-18	6.167055627765321e-62	7.384512361304245e-15	6.8912970890941395e-15	0.009880122043888532	-8.338075379093917e-21	2.5515121924949473e-13	1.7535160257998552e-18	1.171940057350985e-17	8.034555252079622e-24
49600000	0.00005993897791732184	-1.0389120524901774e-18	6.167055627765321e-62	7.384512361304245e-15	6.8912970890941395e-15	0.009880122043888532	-8.331281725533395e-21	2.5515121924949473e-13	1.7535160257998552e-18	1.171940057350985e-17	8.034555252079622e-24
49700000	0.00005993897791732184	-1.0389120524901774e-18	6.167055627765321e-62	7.384512361304245e-15	6.8912970890941395e-15	0.009880122043888532	-8.324488071972874e-21	2.5515121924949473e-13	1.7535160257998552e-18	1.171940057350985e-17	8.034555252079622e-24
49800000	0.00005993897791732184	-1.0389120524901774e-18	6.167055627765321e-62	7.384512361304245e-15	6.8912970890941395e-15	0.009880122043888532	-8.317694418412352e-21	2.5515121924949473e-13	1.7535160257998552e-18	1.171940057350985e-17	8.034555252079622e-24
49900000	0.00005993897791732184	-1.0389120524901774e-18	6.167055627765321e-62	7.384512361304245e-15	6.8912970890941395e-15	0.009880122043888532	-8.31090076485183e-21	2.5515121924949473e-13	1.7535160257998552e-18	1.171940057350985e-17	8.034555252079622e-24
50000000	0.00005993897791732184	-1.0389120524901774e-18	6.167055627765321e-62	7.384512361304245e-15	6.8912970890941395e-15	0.009880122043888532	-8.304107111291309e-21	2.5515121924949473e-13	1.7535160257998552e-18	1.1719400573509851e-17	8.034555252079622e-24
50100000	0.00005993897791732184	-1.0389120524901774e-18	6.167055627765321e-62	7.384512361304245e-15	6.8912970890941395e-15	0.009880122043888532	-8.297313457730787e-21	2.5515121924949473e-13	1.7535160257998552e-18	1.1719400573509851e-17	8.034555252079622e-24
50200000	0.00005993897791732184	-1.0389120524901774e-18	6.167055627765321e-62	7.384512361304245e-15	6.8912970890941395e-15	0.009880122043888532	-8.290519804170266e-21	2.5515121924949473e-13	1.7535160257998552e-18	1.1719400573509851e-17	8.034555252079622e-24
50300000	0.00005993897791732184	-1.0389120524901774e-18	6.167055627765321e-62	7.384512361304245e-15	6.8912970890941395e-15	0.009880122043888532	-8.283726150609744e-21	2.5515121924949473e-13	1.7535160257998552e-18	1.1719400573509851e-17	8.034555252079622e-24
50400000	0.00005993897791732184	-1.0389120524901774e-18	6.167055627765321e-62	7.384512361304245e-15	6.8912970890941395e-15	0.009880122043888532	-8.276932497049222e-21	2.5515121924949473e-13	1.7535160257998552e-18	1.1719400573509851e-17	8.034555252079622e-24
50500000	0.00005993897791732184	-1.0389120524901774e-18	6.167055627765321e-62	7.384512361304245e-15	6.8912970890941395e-15	0.009880122043888532	-8.270138843488701e-21	2.5515121924949473e-13	1.7535160257998552e-18	1.1719400573509851e-17	8.034555252079622e-24
50600000	0.00005993897791732184	-1.0389120524901774e-18	6.167055627765321e-62	7.384512361304245e-15	6.8912970890941395e-15	0.009880122043888532	-8.263345189928179e-21	2.5515121924949473e-13	1.7535160257998552e-18	1.1719400573509851e-17	8.034555252079622e-24
50700000	0.00005993897791732184	-1.0389120524901774e-18	6.167055627765321e-62	7.384512361304245e-15	6.8912970890941395e-15	0.009880122043888532	-8.256551536367658e-21	2.5515121924949473e-13	1.7535160257998552e-18	1.1719400573509851e-17	8.034555252079622e-24
50800000	0.00005993897791732184	-1.0389120524901774e-18	6.167055627765321e-62	7.384512361304245e-15	6.8912970890941395e-15	0.009880122043888532	-8.249757882807136e-21	2.5515121924949473e-13	1.7535160257998552e-18	1.1719400573509851e-17	8.034555252079622e-24
50900000	0.00005993897791732184	-1.0389120524901774e-18	6.167055627765321e-62	7.384512361304245e-15	6.8912970890941395e-15	0.009880122043888532	-8.242964229246614e-21	2.5515121924949473e-13	1.7535160257998552e-18	1.1719400573509851e-17	8.034555252079623e-24
51000000	0.00005993897791732184	-1.0389120524901774e-18	6.167055627765321e-62	7.384512361304245e-15	6.8912970890941395e-15	0.009880122043888532	-8.236170575686093e-21	2.5515121924949473e-13	1.7535160257998552e-18	1.1719400573509851e-17	8.034555252079623e-24
51100000	0.00005993897791732184	-1.0389120524901774e-18	6.167055627765321e-62	7.384512361304245e-15	6.8912970890941395e-15	0.009880122043888532	-8.22937692212557e-21	2.5515121924949473e-13	1.7535160257998552e-18	1.1719400573509851e-17	8.034555252079623e-24
51200000	0.00005993897791732184	-1.0389120524901774e-18	6.167055627765322e-62	7.384512361304245e-15	6.8912970890941395e-15	0.009880122043888532	-8.22258326856505e-21	2.5515121924949473e-13	1.7535160257998552e-18	1.1719400573509851e-17	8.034555252079623e-24
51300000	0.00005993897791732184	-1.0389120524901774e-18	6.167055627765322e-62	7.384512361304245e-15	6.8912970890941395e-15	0.009880122043888532	-8.215789615004528e-21	2.5515121924949473e-13	1.7535160257998552e-18	1.1719400573509851e-17	8.034555252079623e-24
51400000	0.00005993897791732184	-1.0389120524901774e-18	6.167055627765322e-62	7.384512361304245e-15	6.8912970890941395e-15	0.009880122043888532	-8.208995961444006e-21	2.5515121924949473e-13	1.7535160257998552e-18	1.1719400573509851e-17	8.034555252079623e-24
51500000	0.00005993897791732184	-1.0389120524901774e-18	6.167055627765322e-62	7.384512361304245e-15	6.8912970890941395e-15	0.009880122043888532	-8.202202307883485e-21	2.5515121924949473e-13	1.7535160257998552e-18	1.1719400573509851e-17	8.034555252079623e-24
51600000	0.00005993897791732184	-1.0389120524901774e-18	6.167055627765322e-62	7.384512361304245e-15	6.8912970890941395e-15	0.009880122043888532	-8.195408654322963e-21	2.5515121924949473e-13	1.7535160257998552e-18	1.1719400573509851e-17	8.034555252079623e-24
51700000	0.00005993897791732184	-1.0389120524901774e-18	6.167055627765322e-62	7.384512361304245e-15	6.8912970890941395e-15	0.009880122043888532	-8.18861500076244e-21	2.5515121924949473e-13	1.7535160257998552e-18	1.1719400573509851e-17	8.034555252079623e-24
51800000	0.00005993897791732184	-1.0389120524901774e-18	6.167055627765322e-62	7.384512361304245e-15	6.8912970890941395e-15	0.009880122043888532	-8.18182134720192e-21	2.5515121924949473e-13	1.7535160257998552e-18	1.1719400573509851e-17	8.034555252079623e-24
51900000	0.00005993897791732184	-1.0389120524901774e-18	6.167055627765322e-62	7.384512361304245e-15	6.8912970890941395e-15	0.009880122043888532	-8.175027693641397e-21	2.5515121924949473e-13	1.7535160257998552e-18	1.1719400573509851e-17	8.034555252079623e-24
52000000	0.00005993897791732184	-1.0389120524901774e-18	6.167055627765322e-62	7.384512361304245e-15	6.8912970890941395e-15	0.009880122043888532	-8.168234040080877e-21	2.5515121924949473e-13	1.7535160257998552e-18	1.1719400573509851e-17	8.034555252079623e-24
52100000	0.00005993897791732184	-1.0389120524901774e-18	6.167055627765322e-62	7.384512361304245e-15	6.8912970890941395e-15	0.009880122043888532	-8.161440386520355e-21	2.5515121924949473e-13	1.7535160257998552e-18	1.1719400573509851e-17	8.034555252079623e-24
52200000	0.00005993897791732184	-1.0389120524901774e-18	6.167055627765322e-62	7.384512361304245e-15	6.8912970890941395e-15	0.009880122043888532	-8.154646732959832e-21	2.5515121924949473e-13	1.7535160257998552e-18	1.1719400573509851e-17	8.034555252079623e-24
52300000	0.00005993897791732184	-1.0389120524901774e-18	6.167055627765322e-62	7.384512361304245e-15	6.8912970890941395e-15	0.009880122043888532	-8.147853079399312e-21	2.5515121924949473e-13	1.7535160257998552e-18	1.1719400573509851e-17	8.034555252079623e-24
52400000	0.00005993897791732184	-1.0389120524901774e-18	6.167055627765322e-62	7.384512361304245e-15	6.8912970890941395e-15	0.009880122043888532	-8.14105942583879e-21	2.5515121924949473e-13	1.7535160257998552e-18	1.1719400573509851e-17	8.034555252079623e-24
52500000	0.00005993897791732184	-1.0389120524901774e-18	6.167055627765322e-62	7.384512361304245e-15	6.8912970890941395e-15	0.009880122043888532	-8.134265772278269e-21	2.5515121924949473e-13	1.7535160257998552e-18	1.1719400573509851e-17	8.034555252079623e-24
52600000	0.00005993897791732184	-1.0389120524901774e-18	6.167055627765322e-62	7.384512361304245e-15	6.8912970890941395e-15	0.009880122043888532	-8.127472118717746e-21	2.5515121924949473e-13	1.7535160257998552e-18	1.1719400573509851e-17	8.034555252079623e-24
52700000	0.00005993897791732184	-1.0389120524901774e-18	6.167055627765322e-62	7.384512361304245e-15	6.8912970890941395e-15	0.009880122043888532	-8.120678465157224e-21	2.5515121924949473e-13	1.7535160257998552e-18	1.1719400573509851e-17	8.034555252079623e-24
52800000	0.00005993897791732184	-1.0389120524901774e-18	6.167055627765322e-62	7.384512361304245e-15	6.8912970890941395e-15	0.009880122043888532	-8.113884811596704e-21	2.5515121924949473e-13	1.7535160257998552e-18	1.1719400573509851e-17	8.034555252079623e-24
52900000	0.00005993897791732184	-1.0389120524901774e-18	6.167055627765322e-62	7.384512361304245e-15	6.8912970890941395e-15	0.009880122043888532	-8.107091158036181e-21	2.5515121924949473e-13	1.7535160257998552e-18	1.1719400573509851e-17	8.034555252079623e-24
53000000	0.00005993897791732184	-1.0389120524901774e-18	6.167055627765322e-62	7.384512361304245e-15	6.8912970890941395e-15	0.009880122043888532	-8.100297504475659e-21	2.5515121924949473e-13	1.7535160257998552e-18	1.1719400573509851e-17	8.034555252079623e-24
53100000	0.00005993897791732184	-1.0389120524901774e-18	6.167055627765322e-62	7.384512361304245e-15	6.8912970890941395e-15	0.009880122043888532	-8.093503850915138e-21	2.5515121924949473e-13	1.7535160257998552e-18	1.1719400573509851e-17	8.034555252079623e-24
53200000	0.00005993897791732184	-1.0389120524901774e-18	6.167055627765322e-62	7.384512361304245e-15	6.8912970890941395e-15	0.009880122043888532	-8.086710197354616e-21	2.5515121924949473e-13	1.7535160257998552e-18	1.1719400573509851e-17	8.034555252079623e-24
53300000	0.00005993897791732184	-1.0389120524901774e-18	6.167055627765322e-62	7.384512361304245e-15	6.8912970890941395e-15	0.009880122043888532	-8.079916543794095e-21	2.5515121924949473e-13	1.7535160257998552e-18	1.1719400573509851e-17	8.034555252079623e-24
53400000	0.00005993897791732184	-1.0389120524901774e-18	6.167055627765322e-62	7.384512361304245e-15	6.8912970890941395e-15	0.009880122043888532	-8.073122890233573e-21	2.5515121924949473e-13	1.7535160257998552e-18	1.1719400573509851e-17	8.034555252079623e-24
53500000	0.00005993897791732184	-1.0389120524901774e-18	6.167055627765322e-62	7.384512361304245e-15	6.8912970890941395e-15	0.009880122043888532	-8.066329236673051e-21	2.5515121924949473e-13	1.7535160257998552e-18	1.1719400573509851e-17	8.034555252079623e-24
53600000	0.00005993897791732184	-1.0389120524901774e-18	6.167055627765322e-62	7.384512361304245e-15	6.8912970890941395e-15	0.009880122043888532	-8.05953558311253e-21	2.5515121924949473e-13	1.7535160257998552e-18	1.1719400573509851e-17	8.034555252079623e-24
53700000	0.00005993897791732184	-1.0389120524901774e-18	6.167055627765322e-62	7.384512361304245e-15	6.8912970890941395e-15	0.009880122043888532	-8.052741929552008e-21	2.5515121924949473e-13	1.7535160257998552e-18	1.1719400573509851e-17	8.034555252079623e-24
53800000	0.00005993897791732184	-1.0389120524901774e-18	6.167055627765322e-62	7.384512361304245e-15	6.8912970890941395e-15	0.009880122043888532	-8.045948275991487e-21	2.5515121924949473e-13	1.7535160257998552e-18	1.1719400573509851e-17	8.034555252079623e-24
53900000	0.00005993897791732184	-1.0389120524901774e-18	6.167055627765322e-62	7.384512361304245e-15	6.8912970890941395e-15	0.009880122043888532	-8.039154622430965e-21	2.5515121924949473e-13	1.7535160257998552e-18	1.1719400573509851e-17	8.034555252079623e-24
54000000	0.00005993897791732184	-1.0389120524901774e-18	6.167055627765322e-62	7.384512361304245e-15	6.8912970890941395e-15	0.009880122043888532	-8.032360968870443e-21	2.5515121924949473e-13	1.7535160257998552e-18	1.1719400573509851e-17	8.034555252079623e-24
54100000	0.00005993897791732184	-1.0389120524901774e-18	6.167055627765322e-62	7.384512361304245e-15	6.8912970890941395e-15	0.009880122043888532	-8.025567315309922e-21	2.5515121924949473e-13	1.7535160257998552e-18	1.1719400573509851e-17	8.034555252079623e-24
54200000	0.00005993897791732184	-1.0389120524901774e-18	6.167055627765322e-62	7.384512361304245e-15	6.8912970890941395e-15	0.009880122043888532	-8.0187736617494e-21	2.5515121924949473e-13	1.7535160257998552e-18	1.1719400573509851e-17	8.034555252079623e-24
54300000	0.00005993897791732184	-1.0389120524901774e-18	6.167055627765322e-62	7.384512361304245e-15	6.8912970890941395e-15	0.009880122043888532	-8.01198000818888e-21	2.5515121924949473e-13	1.7535160257998552e-18	1.1719400573509851e-17	8.034555252079623e-24
54400000	0.00005993897791732184	-1.0389120524901774e-18	6.167055627765322e-62	7.384512361304245e-15	6.8912970890941395e-15	0.009880122043888532	-8.005186354628357e-21	2.5515121924949473e-13	1.7535160257998552e-18	1.1719400573509851e-17	8.034555252079623e-24
54500000	0.00005993897791732184	-1.0389120524901774e-18	6.167055627765322e-62	7.384512361304245e-15	6.8912970890941395e-15	0.009880122043888532	-7.998392701067835e-21	2.5515121924949473e-13	1.7535160257998552e-18	1.1719400573509851e-17	8.034555252079623e-24
54600000	0.00005993897791732184	-1.0389120524901774e-18	6.167055627765322e-62	7.384512361304245e-15	6.8912970890941395e-15	0.009880122043888532	-7.991599047507314e-21	2.5515121924949473e-13	1.7535160257998552e-18	1.1719400573509851e-17	8.034555252079623e-24
54700000	0.00005993897791732184	-1.0389120524901774e-18	6.167055627765322e-62	7.384512361304245e-15	6.8912970890941395e-15	0.009880122043888532	-7.984805393946792e-21	2.5515121924949473e-13	1.7535160257998552e-18	1.1719400573509851e-17	8.034555252079623e-24
54800000	0.00005993897791732184	-1.0389120524901774e-18	6.167055627765322e-62	7.384512361304245e-15	6.8912970890941395e-15	0.009880122043888532	-7.978011740386271e-21	2.5515121924949473e-13	1.7535160257998552e-18	1.1719400573509851e-17	8.034555252079623e-24
54900000	0.00005993897791732184	-1.0389120524901774e-18	6.167055627765322e-62	7.384512361304245e-15	6.8912970890941395e-15	0.009880122043888532	-7.971218086825749e-21	2.5515121924949473e-13	1.7535160257998552e-18	1.1719400573509851e-17	8.034555252079623e-24
55000000	0.00005993897791732184	-1.0389120524901774e-18	6.167055627765322e-62	7.384512361304245e-15	6.8912970890941395e-15	0.009880122043888532	-7.964424433265227e-21	2.5515121924949473e-13	1.7535160257998552e-18	1.1719400573509851e-17	8.034555252079623e-24
55100000	0.00005993897791732184	-1.0389120524901774e-18	6.167055627765322e-62	7.384512361304245e-15	6.8912970890941395e-15	0.009880122043888532	-7.957630779704706e-21	2.5515121924949473e-13	1.7535160257998552e-18	1.1719400573509851e-17	8.034555252079623e-24
55200000	0.00005993897791732184	-1.0389120524901774e-18	6.167055627765322e-62	7.384512361304245e-15	6.8912970890941395e-15	0.009880122043888532	-7.950837126144184e-21	2.5515121924949473e-13	1.7535160257998552e-18	1.1719400573509851e-17	8.034555252079623e-24
55300000	0.00005993897791732184	-1.0389120524901774e-18	6.167055627765322e-62	7.384512361304245e-15	6.8912970890941395e-15	0.009880122043888532	-7.944043472583662e-21	2.5515121924949473e-13	1.7535160257998552e-18	1.1719400573509851e-17	8.034555252079623e-24
55400000	0.00005993897791732184	-1.0389120524901774e-18	6.167055627765322e-62	7.384512361304245e-15	6.8912970890941395e-15	0.009880122043888532	-7.937249819023141e-21	2.5515121924949473e-13	1.7535160257998552e-18	1.1719400573509851e-17	8.034555252079623e-24
55500000	0.00005993897791732184	-1.0389120524901774e-18	6.167055627765322e-62	7.384512361304245e-15	6.8912970890941395e-15	0.009880122043888532	-7.930456165462619e-21	2.5515121924949473e-13	1.7535160257998552e-18	1.1719400573509851e-17	8.034555252079623e-24
55600000	0.00005993897791732184	-1.0389120524901774e-18	6.167055627765322e-62	7.384512361304245e-15	6.8912970890941395e-15	0.009880122043888532	-7.923662511902098e-21	2.5515121924949473e-13	1.7535160257998552e-18	1.1719400573509851e-17	8.034555252079623e-24
55700000	0.00005993897791732184	-1.0389120524901774e-18	6.167055627765322e-62	7.384512361304245e-15	6.8912970890941395e-15	0.009880122043888532	-7.916868858341576e-21	2.5515121924949473e-13	1.7535160257998552e-18	1.1719400573509851e-17	8.034555252079623e-24
55800000	0.00005993897791732184	-1.0389120524901774e-18	6.167055627765322e-62	7.384512361304245e-15	6.8912970890941395e-15	0.009880122043888532	-7.910075204781054e-21	2.5515121924949473e-13	1.7535160257998552e-18	1.1719400573509851e-17	8.034555252079623e-24
55900000	0.00005993897791732184	-1.0389120524901774e-18	6.167055627765322e-62	7.384512361304245e-15	6.8912970890941395e-15	0.009880122043888532	-7.903281551220533e-21	2.5515121924949473e-13	1.7535160257998552e-18	1.1719400573509851e-17	8.034555252079623e-24
56000000	0.00005993897791732184	-1.0389120524901774e-18	6.167055627765322e-62	7.384512361304245e-15	6.8912970890941395e-15	0.009880122043888532	-7.896487897660011e-21	2.5515121924949473e-13	1.7535160257998552e-18	1.1719400573509851e-17	8.034555252079623e-24
56100000	0.00005993897791732184	-1.0389120524901774e-18	6.167055627765322e-62	7.384512361304245e-15	6.8912970890941395e-15	0.009880122043888532	-7.88969424409949e-21	2.5515121924949473e-13	1.7535160257998552e-18	1.1719400573509851e-17	8.034555252079623e-24
56200000	0.00005993897791732184	-1.0389120524901774e-18	6.167055627765322e-62	7.384512361304245e-15	6.8912970890941395e-15	0.009880122043888532	-7.882900590538968e-21	2.5515121924949473e-13	1.7535160257998552e-18	1.1719400573509851e-17	8.034555252079623e-24
56300000	0.00005993897791732184	-1.0389120524901774e-18	6.167055627765322e-62	7.384512361304245e-15	6.8912970890941395e-15	0.009880122043888532	-7.876106936978446e-21	2.5515121924949473e-13	1.7535160257998552e-18	1.1719400573509851e-17	8.034555252079623e-24
56400000	0.00005993897791732184	-1.0389120524901774e-18	6.167055627765322e-62	7.384512361304245e-15	6.8912970890941395e-15	0.009880122043888532	-7.869313283417925e-21	2.5515121924949473e-13	1.7535160257998552e-18	1.1719400573509851e-17	8.034555252079623e-24
56500000	0.00005993897791732184	-1.0389120524901774e-18	6.167055627765322e-62	7.384512361304245e-15	6.8912970890941395e-15	0.009880122043888532	-7.862519629857403e-21	2.5515121924949473e-13	1.7535160257998552e-18	1.1719400573509851e-17	8.034555252079623e-24
56600000	0.00005993897791732184	-1.0389120524901774e-18	6.167055627765322e-62	7.384512361304245e-15	6.8912970890941395e-15	0.009880122043888532	-7.855725976296882e-21	2.5515121924949473e-13	1.7535160257998552e-18	1.1719400573509851e-17	8.034555252079623e-24
56700000	0.00005993897791732184	-1.0389120524901774e-18	6.167055627765322e-62	7.384512361304245e-15	6.8912970890941395e-15	0.009880122043888532	-7.84893232273636e-21	2.5515121924949473e-13	1.7535160257998552e-18	1.1719400573509851e-17	8.034555252079623e-24
56800000	0.00005993897791732184	-1.0389120524901774e-18	6.167055627765322e-62	7.384512361304245e-15	6.8912970890941395e-15	0.009880122043888532	-7.842138669175838e-21	2.5515121924949473e-13	1.7535160257998552e-18	1.1719400573509851e-17	8.034555252079623e-24
56900000	0.00005993897791732184	-1.0389120524901774e-18	6.167055627765322e-62	7.384512361304245e-15	6.8912970890941395e-15	0.009880122043888532	-7.835345015615317e-21	2.5515121924949473e-13	1.7535160257998552e-18	1.1719400573509851e-17	8.034555252079623e-24
57000000	0.00005993897791732184	-1.0389120524901774e-18	6.167055627765322e-62	7.384512361304245e-15	6.8912970890941395e-15	0.009880122043888532	-7.828551362054795e-21	2.5515121924949473e-13	1.7535160257998552e-18	1.1719400573509851e-17	8.034555252079623e-24
57100000	0.00005993897791732184	-1.0389120524901774e-18	6.167055627765322e-62	7.384512361304245e-15	6.8912970890941395e-15	0.009880122043888532	-7.821757708494274e-21	2.5515121924949473e-13	1.7535160257998552e-18	1.1719400573509851e-17	8.034555252079623e-24
57200000	0.00005993897791732184	-1.0389120524901774e-18	6.167055627765322e-62	7.384512361304245e-15	6.8912970890941395e-15	0.009880122043888532	-7.814964054933752e-21	2.5515121924949473e-13	1.7535160257998552e-18	1.1719400573509851e-17	8.034555252079623e-24
57300000	0.00005993897791732184	-1.0389120524901774e-18	6.167055627765322e-62	7.384512361304245e-15	6.8912970890941395e-15	0.009880122043888532	-7.80817040137323e-21	2.5515121924949473e-13	1.7535160257998552e-18	1.1719400573509851e-17	8.034555252079623e-24
57400000	0.00005993897791732184	-1.0389120524901774e-18	6.167055627765322e-62	7.384512361304245e-15	6.8912970890941395e-15	0.009880122043888532	-7.801376747812709e-21	2.5515121924949473e-13	1.7535160257998552e-18	1.1719400573509851e-17	8.034555252079623e-24
57500000	0.00005993897791732184	-1.0389120524901774e-18	6.167055627765322e-62	7.384512361304245e-15	6.8912970890941395e-15	0.009880122043888532	-7.794583094252187e-21	2.5515121924949473e-13	1.7535160257998552e-18	1.1719400573509851e-17	8.034555252079623e-24
57600000	0.00005993897791732184	-1.0389120524901774e-18	6.167055627765322e-62	7.384512361304245e-15	6.8912970890941395e-15	0.009880122043888532	-7.787789440691664e-21	2.5515121924949473e-13	1.7535160257998552e-18	1.1719400573509851e-17	8.034555252079623e-24
57700000	0.00005993897791732184	-1.0389120524901774e-18	6.167055627765322e-62	7.384512361304245e-15	6.8912970890941395e-15	0.009880122043888532	-7.780995787131144e-21	2.5515121924949473e-13	1.7535160257998552e-18	1.1719400573509851e-17	8.034555252079623e-24
57800000	0.00005993897791732184	-1.0389120524901774e-18	6.167055627765322e-62	7.384512361304245e-15	6.8912970890941395e-15	0.009880122043888532	-7.774202133570621e-21	2.5515121924949473e-13	1.7535160257998552e-18	1.1719400573509851e-17	8.034555252079623e-24
57900000	0.00005993897791732184	-1.0389120524901774e-18	6.167055627765322e-62	7.384512361304245e-15	6.8912970890941395e-15	0.009880122043888532	-7.7674084800101e-21	2.5515121924949473e-13	1.7535160257998552e-18	1.1719400573509851e-17	8.034555252079623e-24
58000000	0.00005993897791732184	-1.0389120524901774e-18	6.167055627765322e-62	7.384512361304245e-15	6.8912970890941395e-15	0.009880122043888532	-7.760614826449579e-21	2.5515121924949473e-13	1.7535160257998552e-18	1.1719400573509851e-17	8.034555252079623e-24
58100000	0.00005993897791732184	-1.0389120524901774e-18	6.167055627765322e-62	7.384512361304245e-15	6.8912970890941395e-15	0.009880122043888532	-7.753821172889056e-21	2.5515121924949473e-13	1.7535160257998552e-18	1.1719400573509851e-17	8.034555252079623e-24
58200000	0.00005993897791732184	-1.0389120524901774e-18	6.167055627765322e-62	7.384512361304245e-15	6.8912970890941395e-15	0.009880122043888532	-7.747027519328536e-21	2.5515121924949473e-13	1.7535160257998552e-18	1.1719400573509851e-17	8.034555252079623e-24
58300000	0.00005993897791732184	-1.0389120524901774e-18	6.167055627765322e-62	7.384512361304245e-15	6.8912970890941395e-15	0.009880122043888532	-7.740233865768013e-21	2.5515121924949473e-13	1.7535160257998552e-18	1.1719400573509851e-17	8.034555252079623e-24
58400000	0.00005993897791732184	-1.0389120524901774e-18	6.167055627765322e-62	7.384512361304245e-15	6.8912970890941395e-15	0.009880122043888532	-7.733440212207493e-21	2.5515121924949473e-13	1.7535160257998552e-18	1.1719400573509851e-17	8.034555252079623e-24
58500000	0.00005993897791732184	-1.0389120524901774e-18	6.167055627765322e-62	7.384512361304245e-15	6.8912970890941395e-15	0.009880122043888532	-7.72664655864697e-21	2.5515121924949473e-13	1.7535160257998552e-18	1.1719400573509851e-17	8.034555252079623e-24
58600000	0.00005993897791732184	-1.0389120524901774e-18	6.167055627765322e-62	7.384512361304245e-15	6.8912970890941395e-15	0.009880122043888532	-7.719852905086448e-21	2.5515121924949473e-13	1.7535160257998552e-18	1.1719400573509851e-17	8.034555252079623e-24
58700000	0.00005993897791732184	-1.0389120524901774e-18	6.167055627765322e-62	7.384512361304245e-15	6.8912970890941395e-15	0.009880122043888532	-7.713059251525928e-21	2.5515121924949473e-13	1.7535160257998552e-18	1.1719400573509851e-17	8.034555252079623e-24
58800000	0.00005993897791732184	-1.0389120524901774e-18	6.167055627765322e-62	7.384512361304245e-15	6.8912970890941395e-15	0.009880122043888532	-7.706265597965405e-21	2.5515121924949473e-13	1.7535160257998552e-18	1.1719400573509851e-17	8.034555252079623e-24
58900000	0.00005993897791732184	-1.0389120524901774e-18	6.167055627765322e-62	7.384512361304245e-15	6.8912970890941395e-15	0.009880122043888532	-7.699471944404885e-21	2.5515121924949473e-13	1.7535160257998552e-18	1.1719400573509851e-17	8.034555252079623e-24
59000000	0.00005993897791732184	-1.0389120524901774e-18	6.167055627765322e-62	7.384512361304245e-15	6.8912970890941395e-15	0.009880122043888532	-7.692678290844362e-21	2.5515121924949473e-13	1.7535160257998552e-18	1.1719400573509851e-17	8.034555252079623e-24
59100000	0.00005993897791732184	-1.0389120524901774e-18	6.167055627765322e-62	7.384512361304245e-15	6.8912970890941395e-15	0.009880122043888532	-7.68588463728384e-21	2.5515121924949473e-13	1.7535160257998552e-18	1.1719400573509851e-17	8.034555252079623e-24
59200000	0.00005993897791732184	-1.0389120524901774e-18	6.167055627765322e-62	7.384512361304245e-15	6.8912970890941395e-15	0.009880122043888532	-7.67909098372332e-21	2.5515121924949473e-13	1.7535160257998552e-18	1.1719400573509851e-17	8.034555252079623e-24
59300000	0.00005993897791732184	-1.0389120524901774e-18	6.167055627765322e-62	7.384512361304245e-15	6.8912970890941395e-15	0.009880122043888532	-7.672297330162797e-21	2.5515121924949473e-13	1.7535160257998552e-18	1.1719400573509851e-17	8.034555252079623e-24
59400000	0.00005993897791732184	-1.0389120524901774e-18	6.167055627765322e-62	7.384512361304245e-15	6.8912970890941395e-15	0.009880122043888532	-7.665503676602275e-21	2.5515121924949473e-13	1.7535160257998552e-18	1.1719400573509851e-17	8.034555252079623e-24
59500000	0.00005993897791732184	-1.0389120524901774e-18	6.167055627765322e-62	7.384512361304245e-15	6.8912970890941395e-15	0.009880122043888532	-7.658710023041754e-21	2.5515121924949473e-13	1.7535160257998552e-18	1.1719400573509851e-17	8.034555252079623e-24
59600000	0.00005993897791732184	-1.0389120524901774e-18	6.167055627765322e-62	7.384512361304245e-15	6.8912970890941395e-15	0.009880122043888532	-7.651916369481232e-21	2.5515121924949473e-13	1.7535160257998552e-18	1.1719400573509851e-17	8.034555252079623e-24
59700000	0.00005993897791732184	-1.0389120524901774e-18	6.167055627765322e-62	7.384512361304245e-15	6.8912970890941395e-15	0.009880122043888532	-7.645122715920711e-21	2.5515121924949473e-13	1.7535160257998552e-18	1.1719400573509851e-17	8.034555252079623e-24
59800000	0.00005993897791732184	-1.0389120524901774e-18	6.167055627765322e-62	7.384512361304245e-15	6.8912970890941395e-15	0.009880122043888532	-7.638329062360189e-21	2.5515121924949473e-13	1.7535160257998552e-18	1.1719400573509851e-17	8.034555252079623e-24
59900000	0.00005993897791732184	-1.0389120524901774e-18	6.167055627765321e-62	7.384512361304245e-15	6.8912970890941395e-15	0.009880122043888532	-7.631535408799667e-21	2.5515121924949473e-13	1.7535160257998552e-18	1.1719400573509851e-17	8.034555252079623e-24
60000000	0.00005993897791732184	-1.0389120524901774e-18	6.167055627765321e-62	7.384512361304245e-15	6.8912970890941395e-15	0.009880122043888532	-7.624741755239146e-21	2.5515121924949473e-13	1.7535160257998552e-18	1.1719400573509851e-17	8.034555252079623e-24
60100000	0.00005993897791732184	-1.0389120524901774e-18	6.167055627765321e-62	7.384512361304245e-15	6.8912970890941395e-15	0.009880122043888532	-7.617948101678624e-21	2.5515121924949473e-13	1.7535160257998552e-18	1.1719400573509851e-17	8.034555252079623e-24
60200000	0.00005993897791732184	-1.0389120524901774e-18	6.167055627765321e-62	7.384512361304245e-15	6.8912970890941395e-15	0.009880122043888532	-7.611154448118103e-21	2.5515121924949473e-13	1.7535160257998552e-18	1.1719400573509851e-17	8.034555252079623e-24
60300000	0.00005993897791732184	-1.0389120524901774e-18	6.167055627765321e-62	7.384512361304245e-15	6.8912970890941395e-15	0.009880122043888532	-7.604360794557581e-21	2.5515121924949473e-13	1.7535160257998552e-18	1.1719400573509851e-17	8.034555252079623e-24
60400000	0.00005993897791732184	-1.0389120524901774e-18	6.167055627765321e-62	7.384512361304245e-15	6.8912970890941395e-15	0.009880122043888532	-7.597567140997059e-21	2.5515121924949473e-13	1.7535160257998552e-18	1.1719400573509851e-17	8.034555252079623e-24
60500000	0.00005993897791732184	-1.0389120524901774e-18	6.167055627765321e-62	7.384512361304245e-15	6.8912970890941395e-15	0.009880122043888532	-7.590773487436538e-21	2.5515121924949473e-13	1.7535160257998552e-18	1.1719400573509851e-17	8.034555252079623e-24
60600000	0.00005993897791732184	-1.0389120524901774e-18	6.167055627765321e-62	7.384512361304245e-15	6.8912970890941395e-15	0.009880122043888532	-7.583979833876016e-21	2.5515121924949473e-13	1.7535160257998552e-18	1.1719400573509851e-17	8.034555252079623e-24
60700000	0.00005993897791732184	-1.0389120524901774e-18	6.167055627765321e-62	7.384512361304245e-15	6.8912970890941395e-15	0.009880122043888532	-7.577186180315495e-21	2.5515121924949473e-13	1.7535160257998552e-18	1.1719400573509851e-17	8.034555252079623e-24
60800000	0.00005993897791732184	-1.0389120524901774e-18	6.167055627765321e-62	7.384512361304245e-15	6.8912970890941395e-15	0.009880122043888532	-7.570392526754973e-21	2.5515121924949473e-13	1.7535160257998552e-18	1.1719400573509851e-17	8.034555252079623e-24
60900000	0.00005993897791732184	-1.0389120524901774e-18	6.167055627765321e-62	7.384512361304245e-15	6.8912970890941395e-15	0.009880122043888532	-7.563598873194451e-21	2.5515121924949473e-13	1.7535160257998552e-18	1.1719400573509851e-17	8.034555252079623e-24
61000000	0.00005993897791732184	-1.0389120524901774e-18	6.167055627765321e-62	7.384512361304245e-15	6.8912970890941395e-15	0.009880122043888532	-7.55680521963393e-21	2.5515121924949473e-13	1.7535160257998552e-18	1.1719400573509851e-17	8.034555252079623e-24
61100000	0.00005993897791732184	-1.0389120524901774e-18	6.167055627765321e-62	7.384512361304245e-15	6.8912970890941395e-15	0.009880122043888532	-7.550011566073408e-21	2.5515121924949473e-13	1.7535160257998552e-18	1.1719400573509851e-17	8.034555252079622e-24
61200000	0.000059938977917321835	-1.0389120524901774e-18	6.167055627765321e-62	7.384512361304245e-15	6.8912970890941395e-15	0.009880122043888532	-7.543217912512886e-21	2.5515121924949473e-13	1.7535160257998552e-18	1.171940057350985e-17	8.034555252079622e-24
61300000	0.000059938977917321835	-1.0389120524901774e-18	6.167055627765321e-62	7.384512361304245e-15	6.8912970890941395e-15	0.009880122043888532	-7.536424258952365e-21	2.5515121924949473e-13	1.7535160257998552e-18	1.171940057350985e-17	8.034555252079622e-24
61400000	0.000059938977917321835	-1.0389120524901774e-18	6.167055627765321e-62	7.384512361304245e-15	6.8912970890941395e-15	0.009880122043888532	-7.529630605391843e-21	2.5515121924949473e-13	1.7535160257998552e-18	1.171940057350985e-17	8.034555252079622e-24
61500000	0.000059938977917321835	-1.0389120524901774e-18	6.167055627765321e-62	7.384512361304245e-15	6.8912970890941395e-15	0.009880122043888532	-7.522836951831322e-21	2.5515121924949473e-13	1.7535160257998552e-18	1.171940057350985e-17	8.034555252079622e-24
61600000	0.000059938977917321835	-1.0389120524901774e-18	6.167055627765321e-62	7.384512361304245e-15	6.8912970890941395e-15	0.009880122043888532	-7.5160432982708e-21	2.5515121924949473e-13	1.7535160257998552e-18	1.171940057350985e-17	8.034555252079622e-24
61700000	0.000059938977917321835	-1.0389120524901774e-18	6.167055627765321e-62	7.384512361304245e-15	6.8912970890941395e-15	0.009880122043888532	-7.509249644710278e-21	2.5515121924949473e-13	1.7535160257998552e-18	1.171940057350985e-17	8.034555252079622e-24
61800000	0.000059938977917321835	-1.0389120524901774e-18	6.167055627765321e-62	7.384512361304245e-15	6.8912970890941395e-15	0.009880122043888532	-7.502455991149757e-21	2.5515121924949473e-13	1.7535160257998552e-18	1.171940057350985e-17	8.034555252079622e-24
61900000	0.000059938977917321835	-1.0389120524901774e-18	6.167055627765321e-62	7.384512361304245e-15	6.8912970890941395e-15	0.009880122043888532	-7.495662337589235e-21	2.5515121924949473e-13	1.7535160257998552e-18	1.171940057350985e-17	8.034555252079622e-24
62000000	0.000059938977917321835	-1.0389120524901774e-18	6.167055627765321e-62	7.384512361304245e-15	6.8912970890941395e-15	0.009880122043888532	-7.488868684028714e-21	2.5515121924949473e-13	1.7535160257998552e-18	1.171940057350985e-17	8.034555252079622e-24
62100000	0.000059938977917321835	-1.0389120524901774e-18	6.167055627765321e-62	7.384512361304245e-15	6.8912970890941395e-15	0.009880122043888532	-7.482075030468192e-21	2.5515121924949473e-13	1.7535160257998552e-18	1.171940057350985e-17	8.034555252079622e-24
62200000	0.000059938977917321835	-1.0389120524901774e-18	6.167055627765321e-62	7.384512361304245e-15	6.8912970890941395e-15	0.009880122043888532	-7.47528137690767e-21	2.5515121924949473e-13	1.7535160257998552e-18	1.171940057350985e-17	8.034555252079622e-24
62300000	0.000059938977917321835	-1.0389120524901774e-18	6.167055627765321e-62	7.384512361304245e-15	6.8912970890941395e-15	0.009880122043888532	-7.468487723347149e-21	2.5515121924949473e-13	1.7535160257998552e-18	1.171940057350985e-17	8.034555252079622e-24
62400000	0.000059938977917321835	-1.0389120524901774e-18	6.167055627765321e-62	7.384512361304245e-15	6.8912970890941395e-15	0.009880122043888532	-7.461694069786627e-21	2.5515121924949473e-13	1.7535160257998552e-18	1.171940057350985e-17	8.034555252079622e-24
62500000	0.000059938977917321835	-1.0389120524901774e-18	6.167055627765321e-62	7.384512361304245e-15	6.8912970890941395e-15	0.009880122043888532	-7.454900416226106e-21	2.5515121924949473e-13	1.7535160257998552e-18	1.171940057350985e-17	8.034555252079622e-24
62600000	0.000059938977917321835	-1.0389120524901774e-18	6.167055627765321e-62	7.384512361304245e-15	6.8912970890941395e-15	0.009880122043888532	-7.448106762665584e-21	2.5515121924949473e-13	1.7535160257998552e-18	1.171940057350985e-17	8.034555252079622e-24
62700000	0.000059938977917321835	-1.0389120524901774e-18	6.167055627765321e-62	7.384512361304245e-15	6.8912970890941395e-15	0.009880122043888532	-7.441313109105062e-21	2.5515121924949473e-13	1.7535160257998552e-18	1.171940057350985e-17	8.034555252079622e-24
62800000	0.000059938977917321835	-1.0389120524901774e-18	6.167055627765321e-62	7.384512361304245e-15	6.8912970890941395e-15	0.009880122043888532	-7.434519455544541e-21	2.5515121924949473e-13	1.7535160257998552e-18	1.171940057350985e-17	8.034555252079622e-24
62900000	0.000059938977917321835	-1.0389120524901774e-18	6.167055627765321e-62	7.384512361304245e-15	6.8912970890941395e-15	0.009880122043888532	-7.427725801984019e-21	2.5515121924949473e-13	1.7535160257998552e-18	1.171940057350985e-17	8.034555252079622e-24
63000000	0.000059938977917321835	-1.0389120524901774e-18	6.167055627765321e-62	7.384512361304245e-15	6.8912970890941395e-15	0.009880122043888532	-7.420932148423496e-21	2.5515121924949473e-13	1.7535160257998552e-18	1.171940057350985e-17	8.034555252079622e-24
63100000	0.000059938977917321835	-1.0389120524901774e-18	6.167055627765321e-62	7.384512361304245e-15	6.8912970890941395e-15	0.009880122043888532	-7.414138494862976e-21	2.5515121924949473e-13	1.7535160257998552e-18	1.171940057350985e-17	8.034555252079622e-24
63200000	0.000059938977917321835	-1.0389120524901774e-18	6.167055627765321e-62	7.384512361304245e-15	6.8912970890941395e-15	0.009880122043888532	-7.407344841302454e-21	2.5515121924949473e-13	1.7535160257998552e-18	1.171940057350985e-17	8.034555252079622e-24
63300000	0.000059938977917321835	-1.0389120524901774e-18	6.167055627765321e-62	7.384512361304245e-15	6.8912970890941395e-15	0.009880122043888532	-7.400551187741933e-21	2.5515121924949473e-13	1.7535160257998552e-18	1.171940057350985e-17	8.034555252079622e-24
63400000	0.000059938977917321835	-1.0389120524901774e-18	6.16705562776532e-62	7.384512361304245e-15	6.8912970890941395e-15	0.009880122043888532	-7.39375753418141e-21	2.5515121924949473e-13	1.7535160257998552e-18	1.171940057350985e-17	8.034555252079622e-24
63500000	0.000059938977917321835	-1.0389120524901774e-18	6.16705562776532e-62	7.384512361304245e-15	6.8912970890941395e-15	0.009880122043888532	-7.386963880620888e-21	2.5515121924949473e-13	1.7535160257998552e-18	1.171940057350985e-17	8.034555252079622e-24
63600000	0.000059938977917321835	-1.0389120524901774e-18	6.16705562776532e-62	7.384512361304245e-15	6.8912970890941395e-15	0.009880122043888532	-7.380170227060368e-21	2.5515121924949473e-13	1.7535160257998552e-18	1.171940057350985e-17	8.034555252079622e-24
63700000	0.000059938977917321835	-1.0389120524901774e-18	6.16705562776532e-62	7.384512361304245e-15	6.8912970890941395e-15	0.009880122043888532	-7.373376573499845e-21	2.5515121924949473e-13	1.7535160257998552e-18	1.171940057350985e-17	8.034555252079622e-24
63800000	0.000059938977917321835	-1.0389120524901774e-18	6.16705562776532e-62	7.384512361304245e-15	6.8912970890941395e-15	0.009880122043888532	-7.366582919939325e-21	2.5515121924949473e-13	1.7535160257998552e-18	1.171940057350985e-17	8.034555252079622e-24
63900000	0.000059938977917321835	-1.0389120524901774e-18	6.16705562776532e-62	7.384512361304245e-15	6.8912970890941395e-15	0.009880122043888532	-7.359789266378803e-21	2.5515121924949473e-13	1.7535160257998552e-18	1.171940057350985e-17	8.034555252079622e-24
64000000	0.000059938977917321835	-1.0389120524901774e-18	6.16705562776532e-62	7.384512361304245e-15	6.8912970890941395e-15	0.009880122043888532	-7.35299561281828e-21	2.5515121924949473e-13	1.7535160257998552e-18	1.171940057350985e-17	8.034555252079622e-24
64100000	0.000059938977917321835	-1.0389120524901774e-18	6.16705562776532e-62	7.384512361304245e-15	6.8912970890941395e-15	0.009880122043888532	-7.34620195925776e-21	2.5515121924949473e-13	1.7535160257998552e-18	1.171940057350985e-17	8.034555252079622e-24
64200000	0.000059938977917321835	-1.0389120524901774e-18	6.16705562776532e-62	7.384512361304245e-15	6.8912970890941395e-15	0.009880122043888532	-7.339408305697237e-21	2.5515121924949473e-13	1.7535160257998552e-18	1.171940057350985e-17	8.034555252079622e-24
64300000	0.000059938977917321835	-1.0389120524901774e-18	6.16705562776532e-62	7.384512361304245e-15	6.8912970890941395e-15	0.009880122043888532	-7.332614652136717e-21	2.5515121924949473e-13	1.7535160257998552e-18	1.171940057350985e-17	8.034555252079622e-24
64400000	0.000059938977917321835	-1.0389120524901774e-18	6.16705562776532e-62	7.384512361304245e-15	6.8912970890941395e-15	0.009880122043888532	-7.325820998576194e-21	2.5515121924949473e-13	1.7535160257998552e-18	1.171940057350985e-17	8.034555252079622e-24
64500000	0.000059938977917321835	-1.0389120524901774e-18	6.16705562776532e-62	7.384512361304245e-15	6.8912970890941395e-15	0.009880122043888532	-7.319027345015672e-21	2.5515121924949473e-13	1.7535160257998552e-18	1.171940057350985e-17	8.034555252079622e-24
64600000	0.000059938977917321835	-1.0389120524901774e-18	6.16705562776532e-62	7.384512361304245e-15	6.8912970890941395e-15	0.009880122043888532	-7.312233691455152e-21	2.5515121924949473e-13	1.7535160257998552e-18	1.171940057350985e-17	8.034555252079622e-24
64700000	0.000059938977917321835	-1.0389120524901774e-18	6.16705562776532e-62	7.384512361304245e-15	6.8912970890941395e-15	0.009880122043888532	-7.30544003789463e-21	2.5515121924949473e-13	1.7535160257998552e-18	1.171940057350985e-17	8.034555252079622e-24
64800000	0.000059938977917321835	-1.0389120524901774e-18	6.16705562776532e-62	7.384512361304245e-15	6.8912970890941395e-15	0.009880122043888532	-7.298646384334109e-21	2.5515121924949473e-13	1.7535160257998552e-18	1.171940057350985e-17	8.034555252079622e-24
64900000	0.000059938977917321835	-1.0389120524901774e-18	6.16705562776532e-62	7.384512361304245e-15	6.8912970890941395e-15	0.009880122043888532	-7.291852730773586e-21	2.5515121924949473e-13	1.7535160257998552e-18	1.171940057350985e-17	8.034555252079622e-24
65000000	0.000059938977917321835	-1.0389120524901774e-18	6.16705562776532e-62	7.384512361304245e-15	6.8912970890941395e-15	0.009880122043888532	-7.285059077213064e-21	2.5515121924949473e-13	1.7535160257998552e-18	1.171940057350985e-17	8.034555252079622e-24
65100000	0.000059938977917321835	-1.0389120524901774e-18	6.16705562776532e-62	7.384512361304245e-15	6.8912970890941395e-15	0.009880122043888532	-7.278265423652543e-21	2.5515121924949473e-13	1.7535160257998552e-18	1.171940057350985e-17	8.034555252079622e-24
65200000	0.000059938977917321835	-1.0389120524901774e-18	6.16705562776532e-62	7.384512361304245e-15	6.8912970890941395e-15	0.009880122043888532	-7.271471770092021e-21	2.5515121924949473e-13	1.7535160257998552e-18	1.171940057350985e-17	8.034555252079622e-24
65300000	0.000059938977917321835	-1.0389120524901774e-18	6.16705562776532e-62	7.384512361304245e-15	6.8912970890941395e-15	0.009880122043888532	-7.264678116531499e-21	2.5515121924949473e-13	1.7535160257998552e-18	1.171940057350985e-17	8.034555252079622e-24
65400000	0.000059938977917321835	-1.0389120524901774e-18	6.16705562776532e-62	7.384512361304245e-15	6.8912970890941395e-15	0.009880122043888532	-7.257884462970978e-21	2.5515121924949473e-13	1.7535160257998552e-18	1.171940057350985e-17	8.034555252079622e-24
65500000	0.000059938977917321835	-1.0389120524901774e-18	6.16705562776532e-62	7.384512361304245e-15	6.8912970890941395e-15	0.009880122043888532	-7.251090809410456e-21	2.5515121924949473e-13	1.7535160257998552e-18	1.171940057350985e-17	8.034555252079622e-24
65600000	0.000059938977917321835	-1.0389120524901774e-18	6.16705562776532e-62	7.384512361304245e-15	6.8912970890941395e-15	0.009880122043888532	-7.244297155849935e-21	2.5515121924949473e-13	1.7535160257998552e-18	1.171940057350985e-17	8.034555252079622e-24
65700000	0.000059938977917321835	-1.0389120524901774e-18	6.16705562776532e-62	7.384512361304245e-15	6.8912970890941395e-15	0.009880122043888532	-7.237503502289413e-21	2.5515121924949473e-13	1.7535160257998552e-18	1.171940057350985e-17	8.034555252079622e-24
65800000	0.000059938977917321835	-1.0389120524901774e-18	6.16705562776532e-62	7.384512361304245e-15	6.8912970890941395e-15	0.009880122043888532	-7.230709848728891e-21	2.5515121924949473e-13	1.7535160257998552e-18	1.171940057350985e-17	8.034555252079622e-24
65900000	0.000059938977917321835	-1.0389120524901774e-18	6.16705562776532e-62	7.384512361304245e-15	6.8912970890941395e-15	0.009880122043888532	-7.22391619516837e-21	2.5515121924949473e-13	1.7535160257998552e-18	1.171940057350985e-17	8.034555252079622e-24
66000000	0.000059938977917321835	-1.0389120524901774e-18	6.16705562776532e-62	7.384512361304245e-15	6.8912970890941395e-15	0.009880122043888532	-7.217122541607848e-21	2.5515121924949473e-13	1.7535160257998552e-18	1.171940057350985e-17	8.034555252079622e-24
66100000	0.000059938977917321835	-1.0389120524901774e-18	6.16705562776532e-62	7.384512361304245e-15	6.8912970890941395e-15	0.009880122043888532	-7.210328888047327e-21	2.5515121924949473e-13	1.7535160257998552e-18	1.171940057350985e-17	8.034555252079622e-24
66200000	0.000059938977917321835	-1.0389120524901774e-18	6.16705562776532e-62	7.384512361304245e-15	6.8912970890941395e-15	0.009880122043888532	-7.203535234486805e-21	2.5515121924949473e-13	1.7535160257998552e-18	1.171940057350985e-17	8.034555252079622e-24
66300000	0.000059938977917321835	-1.0389120524901774e-18	6.16705562776532e-62	7.384512361304245e-15	6.8912970890941395e-15	0.009880122043888532	-7.196741580926283e-21	2.5515121924949473e-13	1.7535160257998552e-18	1.171940057350985e-17	8.034555252079622e-24
66400000	0.000059938977917321835	-1.0389120524901774e-18	6.16705562776532e-62	7.384512361304245e-15	6.8912970890941395e-15	0.009880122043888532	-7.189947927365762e-21	2.5515121924949473e-13	1.7535160257998552e-18	1.171940057350985e-17	8.034555252079622e-24
66500000	0.000059938977917321835	-1.0389120524901774e-18	6.16705562776532e-62	7.384512361304245e-15	6.8912970890941395e-15	0.009880122043888532	-7.18315427380524e-21	2.5515121924949473e-13	1.7535160257998552e-18	1.171940057350985e-17	8.034555252079622e-24
66600000	0.000059938977917321835	-1.0389120524901774e-18	6.16705562776532e-62	7.384512361304245e-15	6.8912970890941395e-15	0.009880122043888532	-7.17636062024472e-21	2.5515121924949473e-13	1.7535160257998552e-18	1.171940057350985e-17	8.034555252079622e-24
66700000	0.000059938977917321835	-1.0389120524901774e-18	6.16705562776532e-62	7.384512361304245e-15	6.8912970890941395e-15	0.009880122043888532	-7.169566966684197e-21	2.5515121924949473e-13	1.7535160257998552e-18	1.171940057350985e-17	8.034555252079622e-24
66800000	0.000059938977917321835	-1.0389120524901774e-18	6.16705562776532e-62	7.384512361304245e-15	6.8912970890941395e-15	0.009880122043888532	-7.162773313123675e-21	2.5515121924949473e-13	1.7535160257998552e-18	1.171940057350985e-17	8.034555252079622e-24
66900000	0.000059938977917321835	-1.0389120524901774e-18	6.16705562776532e-62	7.384512361304245e-15	6.8912970890941395e-15	0.009880122043888532	-7.155979659563154e-21	2.5515121924949473e-13	1.7535160257998552e-18	1.171940057350985e-17	8.034555252079622e-24
67000000	0.000059938977917321835	-1.0389120524901774e-18	6.16705562776532e-62	7.384512361304245e-15	6.8912970890941395e-15	0.009880122043888532	-7.149186006002632e-21	2.5515121924949473e-13	1.7535160257998552e-18	1.171940057350985e-17	8.034555252079622e-24
67100000	0.000059938977917321835	-1.0389120524901774e-18	6.16705562776532e-62	7.384512361304245e-15	6.8912970890941395e-15	0.009880122043888532	-7.142392352442111e-21	2.5515121924949473e-13	1.7535160257998552e-18	1.171940057350985e-17	8.034555252079622e-24
67200000	0.000059938977917321835	-1.0389120524901774e-18	6.16705562776532e-62	7.384512361304245e-15	6.8912970890941395e-15	0.009880122043888532	-7.135598698881589e-21	2.5515121924949473e-13	1.7535160257998552e-18	1.171940057350985e-17	8.034555252079622e-24
67300000	0.000059938977917321835	-1.0389120524901774e-18	6.16705562776532e-62	7.384512361304245e-15	6.8912970890941395e-15	0.009880122043888532	-7.128805045321067e-21	2.5515121924949473e-13	1.7535160257998552e-18	1.171940057350985e-17	8.034555252079622e-24
67400000	0.000059938977917321835	-1.0389120524901774e-18	6.16705562776532e-62	7.384512361304245e-15	6.8912970890941395e-15	0.009880122043888532	-7.122011391760546e-21	2.5515121924949473e-13	1.7535160257998552e-18	1.171940057350985e-17	8.034555252079622e-24
67500000	0.000059938977917321835	-1.0389120524901774e-18	6.16705562776532e-62	7.384512361304245e-15	6.8912970890941395e-15	0.009880122043888532	-7.115217738200024e-21	2.5515121924949473e-13	1.7535160257998552e-18	1.171940057350985e-17	8.034555252079622e-24
67600000	0.000059938977917321835	-1.0389120524901774e-18	6.16705562776532e-62	7.384512361304245e-15	6.8912970890941395e-15	0.009880122043888532	-7.108424084639503e-21	2.5515121924949473e-13	1.7535160257998552e-18	1.171940057350985e-17	8.034555252079622e-24
67700000	0.000059938977917321835	-1.0389120524901774e-18	6.16705562776532e-62	7.384512361304245e-15	6.8912970890941395e-15	0.009880122043888532	-7.101630431078981e-21	2.5515121924949473e-13	1.7535160257998552e-18	1.171940057350985e-17	8.034555252079622e-24
67800000	0.000059938977917321835	-1.0389120524901774e-18	6.16705562776532e-62	7.384512361304245e-15	6.8912970890941395e-15	0.009880122043888532	-7.094836777518459e-21	2.5515121924949473e-13	1.7535160257998552e-18	1.171940057350985e-17	8.034555252079622e-24
67900000	0.000059938977917321835	-1.0389120524901774e-18	6.16705562776532e-62	7.384512361304245e-15	6.8912970890941395e-15	0.009880122043888532	-7.088043123957938e-21	2.5515121924949473e-13	1.7535160257998552e-18	1.171940057350985e-17	8.034555252079622e-24
68000000	0.000059938977917321835	-1.0389120524901774e-18	6.16705562776532e-62	7.384512361304245e-15	6.8912970890941395e-15	0.009880122043888532	-7.081249470397416e-21	2.5515121924949473e-13	1.7535160257998552e-18	1.171940057350985e-17	8.034555252079622e-24
68100000	0.000059938977917321835	-1.0389120524901774e-18	6.16705562776532e-62	7.384512361304245e-15	6.8912970890941395e-15	0.009880122043888532	-7.074455816836894e-21	2.5515121924949473e-13	1.7535160257998552e-18	1.171940057350985e-17	8.034555252079622e-24
68200000	0.000059938977917321835	-1.0389120524901774e-18	6.16705562776532e-62	7.384512361304245e-15	6.8912970890941395e-15	0.009880122043888532	-7.067662163276373e-21	2.5515121924949473e-13	1.7535160257998552e-18	1.171940057350985e-17	8.034555252079622e-24
68300000	0.000059938977917321835	-1.0389120524901774e-18	6.16705562776532e-62	7.384512361304245e-15	6.8912970890941395e-15	0.009880122043888532	-7.06086850971585e-21	2.5515121924949473e-13	1.7535160257998552e-18	1.171940057350985e-17	8.034555252079622e-24
68400000	0.000059938977917321835	-1.0389120524901774e-18	6.16705562776532e-62	7.384512361304245e-15	6.8912970890941395e-15	0.009880122043888532	-7.05407485615533e-21	2.5515121924949473e-13	1.7535160257998552e-18	1.171940057350985e-17	8.034555252079622e-24
68500000	0.000059938977917321835	-1.0389120524901774e-18	6.16705562776532e-62	7.384512361304245e-15	6.8912970890941395e-15	0.009880122043888532	-7.047281202594808e-21	2.5515121924949473e-13	1.7535160257998552e-18	1.171940057350985e-17	8.034555252079622e-24
68600000	0.000059938977917321835	-1.0389120524901774e-18	6.16705562776532e-62	7.384512361304245e-15	6.8912970890941395e-15	0.009880122043888532	-7.040487549034286e-21	2.5515121924949473e-13	1.7535160257998552e-18	1.171940057350985e-17	8.034555252079622e-24
68700000	0.000059938977917321835	-1.0389120524901774e-18	6.16705562776532e-62	7.384512361304245e-15	6.8912970890941395e-15	0.009880122043888532	-7.033693895473765e-21	2.5515121924949473e-13	1.7535160257998552e-18	1.171940057350985e-17	8.034555252079622e-24
68800000	0.000059938977917321835	-1.0389120524901774e-18	6.16705562776532e-62	7.384512361304245e-15	6.8912970890941395e-15	0.009880122043888532	-7.026900241913243e-21	2.5515121924949473e-13	1.7535160257998552e-18	1.171940057350985e-17	8.034555252079622e-24
68900000	0.000059938977917321835	-1.0389120524901774e-18	6.167055627765319e-62	7.384512361304245e-15	6.8912970890941395e-15	0.009880122043888532	-7.020106588352722e-21	2.5515121924949473e-13	1.7535160257998552e-18	1.171940057350985e-17	8.034555252079622e-24
69000000	0.000059938977917321835	-1.0389120524901774e-18	6.167055627765319e-62	7.384512361304245e-15	6.8912970890941395e-15	0.009880122043888532	-7.0133129347922e-21	2.5515121924949473e-13	1.7535160257998552e-18	1.171940057350985e-17	8.034555252079622e-24
69100000	0.000059938977917321835	-1.0389120524901774e-18	6.167055627765319e-62	7.384512361304245e-15	6.8912970890941395e-15	0.009880122043888532	-7.006519281231677e-21	2.5515121924949473e-13	1.7535160257998552e-18	1.171940057350985e-17	8.034555252079622e-24
69200000	0.000059938977917321835	-1.0389120524901774e-18	6.167055627765319e-62	7.384512361304245e-15	6.8912970890941395e-15	0.009880122043888532	-6.999725627671157e-21	2.5515121924949473e-13	1.7535160257998552e-18	1.171940057350985e-17	8.034555252079622e-24
69300000	0.000059938977917321835	-1.0389120524901774e-18	6.167055627765319e-62	7.384512361304245e-15	6.8912970890941395e-15	0.009880122043888532	-6.992931974110635e-21	2.5515121924949473e-13	1.7535160257998552e-18	1.171940057350985e-17	8.034555252079622e-24
69400000	0.000059938977917321835	-1.0389120524901774e-18	6.167055627765319e-62	7.384512361304245e-15	6.8912970890941395e-15	0.009880122043888532	-6.986138320550114e-21	2.5515121924949473e-13	1.7535160257998552e-18	1.171940057350985e-17	8.034555252079622e-24
69500000	0.000059938977917321835	-1.0389120524901774e-18	6.167055627765319e-62	7.384512361304245e-15	6.8912970890941395e-15	0.009880122043888532	-6.979344666989592e-21	2.5515121924949473e-13	1.7535160257998552e-18	1.171940057350985e-17	8.034555252079622e-24
69600000	0.000059938977917321835	-1.0389120524901774e-18	6.167055627765319e-62	7.384512361304245e-15	6.8912970890941395e-15	0.009880122043888532	-6.97255101342907e-21	2.5515121924949473e-13	1.7535160257998552e-18	1.171940057350985e-17	8.034555252079622e-24
69700000	0.000059938977917321835	-1.0389120524901774e-18	6.167055627765319e-62	7.384512361304245e-15	6.8912970890941395e-15	0.009880122043888532	-6.965757359868549e-21	2.5515121924949473e-13	1.7535160257998552e-18	1.171940057350985e-17	8.034555252079622e-24
69800000	0.000059938977917321835	-1.0389120524901774e-18	6.167055627765319e-62	7.384512361304245e-15	6.8912970890941395e-15	0.009880122043888532	-6.958963706308027e-21	2.5515121924949473e-13	1.7535160257998552e-18	1.171940057350985e-17	8.034555252079622e-24
69900000	0.000059938977917321835	-1.0389120524901774e-18	6.167055627765319e-62	7.384512361304245e-15	6.8912970890941395e-15	0.009880122043888532	-6.952170052747506e-21	2.5515121924949473e-13	1.7535160257998552e-18	1.171940057350985e-17	8.034555252079622e-24
70000000	0.000059938977917321835	-1.0389120524901774e-18	6.167055627765319e-62	7.384512361304245e-15	6.8912970890941395e-15	0.009880122043888532	-6.945376399186984e-21	2.5515121924949473e-13	1.7535160257998552e-18	1.171940057350985e-17	8.034555252079622e-24
70100000	0.000059938977917321835	-1.0389120524901774e-18	6.167055627765319e-62	7.384512361304245e-15	6.8912970890941395e-15	0.009880122043888532	-6.938582745626461e-21	2.5515121924949473e-13	1.7535160257998552e-18	1.171940057350985e-17	8.034555252079622e-24
70200000	0.000059938977917321835	-1.0389120524901774e-18	6.167055627765319e-62	7.384512361304245e-15	6.8912970890941395e-15	0.009880122043888532	-6.93178909206594e-21	2.5515121924949473e-13	1.7535160257998552e-18	1.171940057350985e-17	8.034555252079622e-24
70300000	0.000059938977917321835	-1.0389120524901774e-18	6.167055627765319e-62	7.384512361304245e-15	6.8912970890941395e-15	0.009880122043888532	-6.924995438505418e-21	2.5515121924949473e-13	1.7535160257998552e-18	1.171940057350985e-17	8.034555252079622e-24
70400000	0.000059938977917321835	-1.0389120524901774e-18	6.167055627765319e-62	7.384512361304245e-15	6.8912970890941395e-15	0.009880122043888532	-6.918201784944896e-21	2.5515121924949473e-13	1.7535160257998552e-18	1.171940057350985e-17	8.034555252079622e-24
70500000	0.000059938977917321835	-1.0389120524901774e-18	6.167055627765319e-62	7.384512361304245e-15	6.8912970890941395e-15	0.009880122043888532	-6.911408131384376e-21	2.5515121924949473e-13	1.7535160257998552e-18	1.171940057350985e-17	8.034555252079622e-24
70600000	0.000059938977917321835	-1.0389120524901774e-18	6.167055627765319e-62	7.384512361304245e-15	6.8912970890941395e-15	0.009880122043888532	-6.904614477823853e-21	2.5515121924949473e-13	1.7535160257998552e-18	1.171940057350985e-17	8.034555252079622e-24
70700000	0.000059938977917321835	-1.0389120524901774e-18	6.167055627765319e-62	7.384512361304245e-15	6.8912970890941395e-15	0.009880122043888532	-6.897820824263333e-21	2.5515121924949473e-13	1.7535160257998552e-18	1.171940057350985e-17	8.034555252079622e-24
70800000	0.000059938977917321835	-1.0389120524901774e-18	6.167055627765319e-62	7.384512361304245e-15	6.8912970890941395e-15	0.009880122043888532	-6.89102717070281e-21	2.5515121924949473e-13	1.7535160257998552e-18	1.171940057350985e-17	8.034555252079622e-24
70900000	0.000059938977917321835	-1.0389120524901774e-18	6.167055627765319e-62	7.384512361304245e-15	6.8912970890941395e-15	0.009880122043888532	-6.884233517142288e-21	2.5515121924949473e-13	1.7535160257998552e-18	1.171940057350985e-17	8.034555252079623e-24
71000000	0.000059938977917321835	-1.0389120524901774e-18	6.167055627765319e-62	7.384512361304245e-15	6.8912970890941395e-15	0.009880122043888532	-6.877439863581767e-21	2.5515121924949473e-13	1.7535160257998552e-18	1.171940057350985e-17	8.034555252079623e-24
71100000	0.000059938977917321835	-1.0389120524901774e-18	6.167055627765319e-62	7.384512361304245e-15	6.8912970890941395e-15	0.009880122043888532	-6.870646210021245e-21	2.5515121924949473e-13	1.7535160257998552e-18	1.171940057350985e-17	8.034555252079623e-24
71200000	0.000059938977917321835	-1.0389120524901774e-18	6.167055627765319e-62	7.384512361304245e-15	6.8912970890941395e-15	0.009880122043888532	-6.863852556460725e-21	2.5515121924949473e-13	1.7535160257998552e-18	1.171940057350985e-17	8.034555252079623e-24
71300000	0.000059938977917321835	-1.0389120524901774e-18	6.167055627765319e-62	7.384512361304245e-15	6.8912970890941395e-15	0.009880122043888532	-6.857058902900202e-21	2.5515121924949473e-13	1.7535160257998552e-18	1.171940057350985e-17	8.034555252079623e-24
71400000	0.000059938977917321835	-1.0389120524901774e-18	6.167055627765319e-62	7.384512361304245e-15	6.8912970890941395e-15	0.009880122043888532	-6.85026524933968e-21	2.5515121924949473e-13	1.7535160257998552e-18	1.171940057350985e-17	8.034555252079623e-24
71500000	0.000059938977917321835	-1.0389120524901774e-18	6.167055627765319e-62	7.384512361304245e-15	6.8912970890941395e-15	0.009880122043888532	-6.84347159577916e-21	2.5515121924949473e-13	1.7535160257998552e-18	1.171940057350985e-17	8.034555252079623e-24
71600000	0.000059938977917321835	-1.0389120524901774e-18	6.167055627765319e-62	7.384512361304245e-15	6.8912970890941395e-15	0.009880122043888532	-6.836677942218637e-21	2.5515121924949473e-13	1.7535160257998552e-18	1.171940057350985e-17	8.034555252079623e-24
71700000	0.000059938977917321835	-1.0389120524901774e-18	6.167055627765319e-62	7.384512361304245e-15	6.8912970890941395e-15	0.009880122043888532	-6.829884288658116e-21	2.5515121924949473e-13	1.7535160257998552e-18	1.171940057350985e-17	8.034555252079623e-24
71800000	0.000059938977917321835	-1.0389120524901774e-18	6.167055627765319e-62	7.384512361304245e-15	6.8912970890941395e-15	0.009880122043888532	-6.823090635097594e-21	2.5515121924949473e-13	1.7535160257998552e-18	1.171940057350985e-17	8.034555252079623e-24
71900000	0.000059938977917321835	-1.0389120524901774e-18	6.167055627765319e-62	7.384512361304245e-15	6.8912970890941395e-15	0.009880122043888532	-6.816296981537072e-21	2.5515121924949473e-13	1.7535160257998552e-18	1.171940057350985e-17	8.034555252079623e-24
72000000	0.000059938977917321835	-1.0389120524901774e-18	6.167055627765319e-62	7.384512361304245e-15	6.8912970890941395e-15	0.009880122043888532	-6.809503327976551e-21	2.5515121924949473e-13	1.7535160257998552e-18	1.171940057350985e-17	8.034555252079623e-24
72100000	0.000059938977917321835	-1.0389120524901774e-18	6.167055627765319e-62	7.384512361304245e-15	6.8912970890941395e-15	0.009880122043888532	-6.802709674416029e-21	2.5515121924949473e-13	1.7535160257998552e-18	1.171940057350985e-17	8.034555252079623e-24
72200000	0.000059938977917321835	-1.0389120524901774e-18	6.167055627765319e-62	7.384512361304245e-15	6.8912970890941395e-15	0.009880122043888532	-6.795916020855508e-21	2.5515121924949473e-13	1.7535160257998552e-18	1.171940057350985e-17	8.034555252079623e-24
72300000	0.000059938977917321835	-1.0389120524901774e-18	6.167055627765319e-62	7.384512361304245e-15	6.8912970890941395e-15	0.009880122043888532	-6.789122367294986e-21	2.5515121924949473e-13	1.7535160257998552e-18	1.171940057350985e-17	8.034555252079623e-24
72400000	0.000059938977917321835	-1.0389120524901774e-18	6.167055627765319e-62	7.384512361304245e-15	6.8912970890941395e-15	0.009880122043888532	-6.782328713734464e-21	2.5515121924949473e-13	1.7535160257998552e-18	1.171940057350985e-17	8.034555252079623e-24
72500000	0.000059938977917321835	-1.0389120524901774e-18	6.167055627765319e-62	7.384512361304245e-15	6.8912970890941395e-15	0.009880122043888532	-6.7755350601739425e-21	2.5515121924949473e-13	1.7535160257998552e-18	1.171940057350985e-17	8.034555252079623e-24
72600000	0.000059938977917321835	-1.0389120524901774e-18	6.167055627765319e-62	7.384512361304245e-15	6.8912970890941395e-15	0.009880122043888532	-6.768741406613421e-21	2.5515121924949473e-13	1.7535160257998552e-18	1.171940057350985e-17	8.034555252079623e-24
72700000	0.000059938977917321835	-1.0389120524901774e-18	6.167055627765319e-62	7.384512361304245e-15	6.8912970890941395e-15	0.009880122043888532	-6.7619477530528996e-21	2.5515121924949473e-13	1.7535160257998552e-18	1.171940057350985e-17	8.034555252079623e-24
72800000	0.000059938977917321835	-1.0389120524901774e-18	6.167055627765319e-62	7.384512361304245e-15	6.8912970890941395e-15	0.009880122043888532	-6.755154099492378e-21	2.5515121924949473e-13	1.7535160257998552e-18	1.171940057350985e-17	8.034555252079623e-24
72900000	0.000059938977917321835	-1.0389120524901774e-18	6.167055627765319e-62	7.384512361304245e-15	6.8912970890941395e-15	0.009880122043888532	-6.748360445931856e-21	2.5515121924949473e-13	1.7535160257998552e-18	1.171940057350985e-17	8.034555252079623e-24
73000000	0.000059938977917321835	-1.0389120524901774e-18	6.167055627765319e-62	7.384512361304245e-15	6.8912970890941395e-15	0.009880122043888532	-6.7415667923713345e-21	2.5515121924949473e-13	1.7535160257998552e-18	1.171940057350985e-17	8.034555252079623e-24
73100000	0.000059938977917321835	-1.0389120524901774e-18	6.167055627765319e-62	7.384512361304245e-15	6.8912970890941395e-15	0.009880122043888532	-6.734773138810813e-21	2.5515121924949473e-13	1.7535160257998552e-18	1.171940057350985e-17	8.034555252079623e-24
73200000	0.000059938977917321835	-1.0389120524901774e-18	6.167055627765319e-62	7.384512361304245e-15	6.8912970890941395e-15	0.009880122043888532	-6.7279794852502915e-21	2.5515121924949473e-13	1.7535160257998552e-18	1.171940057350985e-17	8.034555252079623e-24
73300000	0.000059938977917321835	-1.0389120524901774e-18	6.167055627765319e-62	7.384512361304245e-15	6.8912970890941395e-15	0.009880122043888532	-6.72118583168977e-21	2.5515121924949473e-13	1.7535160257998552e-18	1.171940057350985e-17	8.034555252079623e-24
73400000	0.000059938977917321835	-1.0389120524901774e-18	6.167055627765319e-62	7.384512361304245e-15	6.8912970890941395e-15	0.009880122043888532	-6.714392178129248e-21	2.5515121924949473e-13	1.7535160257998552e-18	1.171940057350985e-17	8.034555252079623e-24
73500000	0.000059938977917321835	-1.0389120524901774e-18	6.167055627765319e-62	7.384512361304245e-15	6.8912970890941395e-15	0.009880122043888532	-6.7075985245687264e-21	2.5515121924949473e-13	1.7535160257998552e-18	1.171940057350985e-17	8.034555252079623e-24
73600000	0.000059938977917321835	-1.0389120524901774e-18	6.167055627765319e-62	7.384512361304245e-15	6.8912970890941395e-15	0.009880122043888532	-6.700804871008205e-21	2.5515121924949473e-13	1.7535160257998552e-18	1.171940057350985e-17	8.034555252079623e-24
73700000	0.000059938977917321835	-1.0389120524901774e-18	6.167055627765319e-62	7.384512361304245e-15	6.8912970890941395e-15	0.009880122043888532	-6.6940112174476835e-21	2.5515121924949473e-13	1.7535160257998552e-18	1.171940057350985e-17	8.034555252079623e-24
73800000	0.000059938977917321835	-1.0389120524901774e-18	6.167055627765319e-62	7.384512361304245e-15	6.8912970890941395e-15	0.009880122043888532	-6.687217563887162e-21	2.5515121924949473e-13	1.7535160257998552e-18	1.171940057350985e-17	8.034555252079623e-24
73900000	0.000059938977917321835	-1.0389120524901774e-18	6.167055627765319e-62	7.384512361304245e-15	6.8912970890941395e-15	0.009880122043888532	-6.68042391032664e-21	2.5515121924949473e-13	1.7535160257998552e-18	1.171940057350985e-17	8.034555252079623e-24
74000000	0.000059938977917321835	-1.0389120524901774e-18	6.167055627765319e-62	7.384512361304245e-15	6.8912970890941395e-15	0.009880122043888532	-6.673630256766118e-21	2.5515121924949473e-13	1.7535160257998552e-18	1.171940057350985e-17	8.034555252079623e-24
74100000	0.000059938977917321835	-1.0389120524901774e-18	6.167055627765319e-62	7.384512361304245e-15	6.8912970890941395e-15	0.009880122043888532	-6.666836603205597e-21	2.5515121924949473e-13	1.7535160257998552e-18	1.171940057350985e-17	8.034555252079623e-24
74200000	0.000059938977917321835	-1.0389120524901774e-18	6.167055627765319e-62	7.384512361304245e-15	6.8912970890941395e-15	0.009880122043888532	-6.6600429496450754e-21	2.5515121924949473e-13	1.7535160257998552e-18	1.171940057350985e-17	8.034555252079623e-24
74300000	0.000059938977917321835	-1.0389120524901774e-18	6.167055627765319e-62	7.384512361304245e-15	6.8912970890941395e-15	0.009880122043888532	-6.653249296084553e-21	2.5515121924949473e-13	1.7535160257998552e-18	1.171940057350985e-17	8.034555252079623e-24
74400000	0.000059938977917321835	-1.0389120524901774e-18	6.167055627765319e-62	7.384512361304245e-15	6.8912970890941395e-15	0.009880122043888532	-6.646455642524032e-21	2.5515121924949473e-13	1.7535160257998552e-18	1.171940057350985e-17	8.034555252079623e-24
74500000	0.000059938977917321835	-1.0389120524901774e-18	6.167055627765319e-62	7.384512361304245e-15	6.8912970890941395e-15	0.009880122043888532	-6.63966198896351e-21	2.5515121924949473e-13	1.7535160257998552e-18	1.171940057350985e-17	8.034555252079623e-24
74600000	0.000059938977917321835	-1.0389120524901774e-18	6.167055627765319e-62	7.384512361304245e-15	6.8912970890941395e-15	0.009880122043888532	-6.632868335402989e-21	2.5515121924949473e-13	1.7535160257998552e-18	1.171940057350985e-17	8.034555252079623e-24
74700000	0.000059938977917321835	-1.0389120524901774e-18	6.167055627765319e-62	7.384512361304245e-15	6.8912970890941395e-15	0.009880122043888532	-6.626074681842467e-21	2.5515121924949473e-13	1.7535160257998552e-18	1.171940057350985e-17	8.034555252079623e-24
74800000	0.000059938977917321835	-1.0389120524901774e-18	6.167055627765319e-62	7.384512361304245e-15	6.8912970890941395e-15	0.009880122043888532	-6.619281028281945e-21	2.5515121924949473e-13	1.7535160257998552e-18	1.171940057350985e-17	8.034555252079623e-24
74900000	0.000059938977917321835	-1.0389120524901774e-18	6.167055627765319e-62	7.384512361304245e-15	6.8912970890941395e-15	0.009880122043888532	-6.612487374721424e-21	2.5515121924949473e-13	1.7535160257998552e-18	1.171940057350985e-17	8.034555252079623e-24
75000000	0.000059938977917321835	-1.0389120524901774e-18	6.167055627765319e-62	7.384512361304245e-15	6.8912970890941395e-15	0.009880122043888532	-6.605693721160902e-21	2.5515121924949473e-13	1.7535160257998552e-18	1.171940057350985e-17	8.034555252079623e-24
75100000	0.000059938977917321835	-1.0389120524901774e-18	6.167055627765319e-62	7.384512361304245e-15	6.8912970890941395e-15	0.009880122043888532	-6.598900067600381e-21	2.5515121924949473e-13	1.7535160257998552e-18	1.171940057350985e-17	8.034555252079623e-24
75200000	0.000059938977917321835	-1.0389120524901774e-18	6.167055627765319e-62	7.384512361304245e-15	6.8912970890941395e-15	0.009880122043888532	-6.592106414039859e-21	2.5515121924949473e-13	1.7535160257998552e-18	1.171940057350985e-17	8.034555252079623e-24
75300000	0.000059938977917321835	-1.0389120524901774e-18	6.167055627765319e-62	7.384512361304245e-15	6.8912970890941395e-15	0.009880122043888532	-6.585312760479337e-21	2.5515121924949473e-13	1.7535160257998552e-18	1.171940057350985e-17	8.034555252079623e-24
75400000	0.000059938977917321835	-1.0389120524901774e-18	6.167055627765319e-62	7.384512361304245e-15	6.8912970890941395e-15	0.009880122043888532	-6.578519106918816e-21	2.5515121924949473e-13	1.7535160257998552e-18	1.171940057350985e-17	8.034555252079623e-24
75500000	0.000059938977917321835	-1.0389120524901774e-18	6.167055627765319e-62	7.384512361304245e-15	6.8912970890941395e-15	0.009880122043888532	-6.571725453358294e-21	2.5515121924949473e-13	1.7535160257998552e-18	1.171940057350985e-17	8.034555252079623e-24
75600000	0.000059938977917321835	-1.0389120524901774e-18	6.167055627765319e-62	7.384512361304245e-15	6.8912970890941395e-15	0.009880122043888532	-6.564931799797773e-21	2.5515121924949473e-13	1.7535160257998552e-18	1.171940057350985e-17	8.034555252079623e-24
75700000	0.000059938977917321835	-1.0389120524901774e-18	6.167055627765319e-62	7.384512361304245e-15	6.8912970890941395e-15	0.009880122043888532	-6.5581381462372505e-21	2.5515121924949473e-13	1.7535160257998552e-18	1.171940057350985e-17	8.034555252079623e-24
75800000	0.000059938977917321835	-1.0389120524901774e-18	6.167055627765319e-62	7.384512361304245e-15	6.8912970890941395e-15	0.009880122043888532	-6.551344492676729e-21	2.5515121924949473e-13	1.7535160257998552e-18	1.171940057350985e-17	8.034555252079623e-24
75900000	0.000059938977917321835	-1.0389120524901774e-18	6.167055627765319e-62	7.384512361304245e-15	6.8912970890941395e-15	0.009880122043888532	-6.5445508391162076e-21	2.5515121924949473e-13	1.7535160257998552e-18	1.171940057350985e-17	8.034555252079623e-24
76000000	0.000059938977917321835	-1.0389120524901774e-18	6.167055627765319e-62	7.384512361304245e-15	6.8912970890941395e-15	0.009880122043888532	-6.537757185555686e-21	2.5515121924949473e-13	1.7535160257998552e-18	1.171940057350985e-17	8.034555252079623e-24
76100000	0.000059938977917321835	-1.0389120524901774e-18	6.167055627765319e-62	7.384512361304245e-15	6.8912970890941395e-15	0.009880122043888532	-6.530963531995165e-21	2.5515121924949473e-13	1.7535160257998552e-18	1.171940057350985e-17	8.034555252079623e-24
76200000	0.000059938977917321835	-1.0389120524901774e-18	6.167055627765319e-62	7.384512361304245e-15	6.8912970890941395e-15	0.009880122043888532	-6.5241698784346424e-21	2.5515121924949473e-13	1.7535160257998552e-18	1.171940057350985e-17	8.034555252079623e-24
76300000	0.000059938977917321835	-1.0389120524901774e-18	6.167055627765319e-62	7.384512361304245e-15	6.8912970890941395e-15	0.009880122043888532	-6.517376224874121e-21	2.5515121924949473e-13	1.7535160257998552e-18	1.171940057350985e-17	8.034555252079623e-24
76400000	0.000059938977917321835	-1.0389120524901774e-18	6.167055627765319e-62	7.384512361304245e-15	6.8912970890941395e-15	0.009880122043888532	-6.5105825713135995e-21	2.5515121924949473e-13	1.7535160257998552e-18	1.171940057350985e-17	8.034555252079623e-24
76500000	0.000059938977917321835	-1.0389120524901774e-18	6.167055627765319e-62	7.384512361304245e-15	6.8912970890941395e-15	0.009880122043888532	-6.503788917753078e-21	2.5515121924949473e-13	1.7535160257998552e-18	1.171940057350985e-17	8.034555252079623e-24
76600000	0.000059938977917321835	-1.0389120524901774e-18	6.167055627765319e-62	7.384512361304245e-15	6.8912970890941395e-15	0.009880122043888532	-6.4969952641925566e-21	2.5515121924949473e-13	1.7535160257998552e-18	1.171940057350985e-17	8.034555252079623e-24
76700000	0.000059938977917321835	-1.0389120524901774e-18	6.167055627765319e-62	7.384512361304245e-15	6.8912970890941395e-15	0.009880122043888532	-6.4902016106320344e-21	2.5515121924949473e-13	1.7535160257998552e-18	1.171940057350985e-17	8.034555252079623e-24
76800000	0.000059938977917321835	-1.0389120524901774e-18	6.167055627765319e-62	7.384512361304245e-15	6.8912970890941395e-15	0.009880122043888532	-6.483407957071513e-21	2.5515121924949473e-13	1.7535160257998552e-18	1.171940057350985e-17	8.034555252079623e-24
76900000	0.000059938977917321835	-1.0389120524901774e-18	6.167055627765319e-62	7.384512361304245e-15	6.8912970890941395e-15	0.009880122043888532	-6.4766143035109915e-21	2.5515121924949473e-13	1.7535160257998552e-18	1.171940057350985e-17	8.034555252079623e-24
77000000	0.000059938977917321835	-1.0389120524901774e-18	6.167055627765319e-62	7.384512361304245e-15	6.8912970890941395e-15	0.009880122043888532	-6.46982064995047e-21	2.5515121924949473e-13	1.7535160257998552e-18	1.171940057350985e-17	8.034555252079623e-24
77100000	0.000059938977917321835	-1.0389120524901774e-18	6.167055627765319e-62	7.384512361304245e-15	6.8912970890941395e-15	0.009880122043888532	-6.4630269963899485e-21	2.5515121924949473e-13	1.7535160257998552e-18	1.171940057350985e-17	8.034555252079623e-24
77200000	0.000059938977917321835	-1.0389120524901774e-18	6.167055627765319e-62	7.384512361304245e-15	6.8912970890941395e-15	0.009880122043888532	-6.456233342829426e-21	2.5515121924949473e-13	1.7535160257998552e-18	1.171940057350985e-17	8.034555252079623e-24
77300000	0.000059938977917321835	-1.0389120524901774e-18	6.167055627765319e-62	7.384512361304245e-15	6.8912970890941395e-15	0.009880122043888532	-6.449439689268905e-21	2.5515121924949473e-13	1.7535160257998552e-18	1.171940057350985e-17	8.034555252079623e-24
77400000	0.000059938977917321835	-1.0389120524901774e-18	6.167055627765319e-62	7.384512361304245e-15	6.8912970890941395e-15	0.009880122043888532	-6.4426460357083834e-21	2.5515121924949473e-13	1.7535160257998552e-18	1.171940057350985e-17	8.034555252079623e-24
77500000	0.000059938977917321835	-1.0389120524901774e-18	6.167055627765319e-62	7.384512361304245e-15	6.8912970890941395e-15	0.009880122043888532	-6.435852382147862e-21	2.5515121924949473e-13	1.7535160257998552e-18	1.171940057350985e-17	8.034555252079623e-24
77600000	0.000059938977917321835	-1.0389120524901774e-18	6.167055627765319e-62	7.384512361304245e-15	6.8912970890941395e-15	0.009880122043888532	-6.4290587285873405e-21	2.5515121924949473e-13	1.7535160257998552e-18	1.171940057350985e-17	8.034555252079623e-24
77700000	0.000059938977917321835	-1.0389120524901774e-18	6.167055627765319e-62	7.384512361304245e-15	6.8912970890941395e-15	0.009880122043888532	-6.422265075026818e-21	2.5515121924949473e-13	1.7535160257998552e-18	1.171940057350985e-17	8.034555252079623e-24
77800000	0.000059938977917321835	-1.0389120524901774e-18	6.167055627765319e-62	7.384512361304245e-15	6.8912970890941395e-15	0.009880122043888532	-6.415471421466297e-21	2.5515121924949473e-13	1.7535160257998552e-18	1.171940057350985e-17	8.034555252079623e-24
77900000	0.000059938977917321835	-1.0389120524901774e-18	6.167055627765319e-62	7.384512361304245e-15	6.8912970890941395e-15	0.009880122043888532	-6.408677767905775e-21	2.5515121924949473e-13	1.7535160257998552e-18	1.171940057350985e-17	8.034555252079623e-24
78000000	0.000059938977917321835	-1.0389120524901774e-18	6.167055627765319e-62	7.384512361304245e-15	6.8912970890941395e-15	0.009880122043888532	-6.401884114345254e-21	2.5515121924949473e-13	1.7535160257998552e-18	1.171940057350985e-17	8.034555252079623e-24
78100000	0.000059938977917321835	-1.0389120524901774e-18	6.167055627765319e-62	7.384512361304245e-15	6.8912970890941395e-15	0.009880122043888532	-6.395090460784732e-21	2.5515121924949473e-13	1.7535160257998552e-18	1.171940057350985e-17	8.034555252079623e-24
78200000	0.000059938977917321835	-1.0389120524901774e-18	6.167055627765319e-62	7.384512361304245e-15	6.8912970890941395e-15	0.009880122043888532	-6.38829680722421e-21	2.5515121924949473e-13	1.7535160257998552e-18	1.171940057350985e-17	8.034555252079623e-24
78300000	0.000059938977917321835	-1.0389120524901774e-18	6.167055627765319e-62	7.384512361304245e-15	6.8912970890941395e-15	0.009880122043888532	-6.381503153663689e-21	2.5515121924949473e-13	1.7535160257998552e-18	1.171940057350985e-17	8.034555252079623e-24
78400000	0.000059938977917321835	-1.0389120524901774e-18	6.167055627765319e-62	7.384512361304245e-15	6.8912970890941395e-15	0.009880122043888532	-6.374709500103167e-21	2.5515121924949473e-13	1.7535160257998552e-18	1.171940057350985e-17	8.034555252079623e-24
78500000	0.000059938977917321835	-1.0389120524901774e-18	6.167055627765319e-62	7.384512361304245e-15	6.8912970890941395e-15	0.009880122043888532	-6.367915846542645e-21	2.5515121924949473e-13	1.7535160257998552e-18	1.171940057350985e-17	8.034555252079623e-24
78600000	0.000059938977917321835	-1.0389120524901774e-18	6.167055627765319e-62	7.384512361304245e-15	6.8912970890941395e-15	0.009880122043888532	-6.3611221929821236e-21	2.5515121924949473e-13	1.7535160257998552e-18	1.171940057350985e-17	8.034555252079623e-24
78700000	0.000059938977917321835	-1.0389120524901774e-18	6.167055627765319e-62	7.384512361304245e-15	6.8912970890941395e-15	0.009880122043888532	-6.354328539421602e-21	2.5515121924949473e-13	1.7535160257998552e-18	1.171940057350985e-17	8.034555252079623e-24
78800000	0.000059938977917321835	-1.0389120524901774e-18	6.167055627765319e-62	7.384512361304245e-15	6.8912970890941395e-15	0.009880122043888532	-6.347534885861081e-21	2.5515121924949473e-13	1.7535160257998552e-18	1.171940057350985e-17	8.034555252079623e-24
78900000	0.000059938977917321835	-1.0389120524901774e-18	6.167055627765319e-62	7.384512361304245e-15	6.8912970890941395e-15	0.009880122043888532	-6.340741232300559e-21	2.5515121924949473e-13	1.7535160257998552e-18	1.171940057350985e-17	8.034555252079623e-24
79000000	0.000059938977917321835	-1.0389120524901774e-18	6.167055627765319e-62	7.384512361304245e-15	6.8912970890941395e-15	0.009880122043888532	-6.333947578740037e-21	2.5515121924949473e-13	1.7535160257998552e-18	1.171940057350985e-17	8.034555252079623e-24
79100000	0.000059938977917321835	-1.0389120524901774e-18	6.167055627765319e-62	7.384512361304245e-15	6.8912970890941395e-15	0.009880122043888532	-6.3271539251795155e-21	2.5515121924949473e-13	1.7535160257998552e-18	1.171940057350985e-17	8.034555252079623e-24
79200000	0.000059938977917321835	-1.0389120524901774e-18	6.167055627765319e-62	7.384512361304245e-15	6.8912970890941395e-15	0.009880122043888532	-6.320360271618994e-21	2.5515121924949473e-13	1.7535160257998552e-18	1.171940057350985e-17	8.034555252079623e-24
79300000	0.000059938977917321835	-1.0389120524901774e-18	6.167055627765319e-62	7.384512361304245e-15	6.8912970890941395e-15	0.009880122043888532	-6.3135666180584726e-21	2.5515121924949473e-13	1.7535160257998552e-18	1.171940057350985e-17	8.034555252079623e-24
79400000	0.000059938977917321835	-1.0389120524901774e-18	6.167055627765319e-62	7.384512361304245e-15	6.8912970890941395e-15	0.009880122043888532	-6.306772964497951e-21	2.5515121924949473e-13	1.7535160257998552e-18	1.171940057350985e-17	8.034555252079623e-24
79500000	0.000059938977917321835	-1.0389120524901774e-18	6.167055627765319e-62	7.384512361304245e-15	6.8912970890941395e-15	0.009880122043888532	-6.299979310937429e-21	2.5515121924949473e-13	1.7535160257998552e-18	1.171940057350985e-17	8.034555252079623e-24
79600000	0.000059938977917321835	-1.0389120524901774e-18	6.167055627765319e-62	7.384512361304245e-15	6.8912970890941395e-15	0.009880122043888532	-6.2931856573769075e-21	2.5515121924949473e-13	1.7535160257998552e-18	1.171940057350985e-17	8.034555252079623e-24
79700000	0.000059938977917321835	-1.0389120524901774e-18	6.167055627765319e-62	7.384512361304245e-15	6.8912970890941395e-15	0.009880122043888532	-6.286392003816386e-21	2.5515121924949473e-13	1.7535160257998552e-18	1.171940057350985e-17	8.034555252079623e-24
79800000	0.000059938977917321835	-1.0389120524901774e-18	6.16705562776532e-62	7.384512361304245e-15	6.8912970890941395e-15	0.009880122043888532	-6.2795983502558646e-21	2.5515121924949473e-13	1.7535160257998552e-18	1.171940057350985e-17	8.034555252079623e-24
79900000	0.000059938977917321835	-1.0389120524901774e-18	6.16705562776532e-62	7.384512361304245e-15	6.8912970890941395e-15	0.009880122043888532	-6.272804696695343e-21	2.5515121924949473e-13	1.7535160257998552e-18	1.171940057350985e-17	8.034555252079623e-24
80000000	0.000059938977917321835	-1.0389120524901774e-18	6.16705562776532e-62	7.384512361304245e-15	6.8912970890941395e-15	0.009880122043888532	-6.266011043134821e-21	2.5515121924949473e-13	1.7535160257998552e-18	1.171940057350985e-17	8.034555252079623e-24
80100000	0.000059938977917321835	-1.0389120524901774e-18	6.16705562776532e-62	7.384512361304245e-15	6.8912970890941395e-15	0.009880122043888532	-6.2592173895742994e-21	2.5515121924949473e-13	1.7535160257998552e-18	1.171940057350985e-17	8.034555252079623e-24
80200000	0.000059938977917321835	-1.0389120524901774e-18	6.16705562776532e-62	7.384512361304245e-15	6.8912970890941395e-15	0.009880122043888532	-6.252423736013778e-21	2.5515121924949473e-13	1.7535160257998552e-18	1.171940057350985e-17	8.034555252079623e-24
80300000	0.000059938977917321835	-1.0389120524901774e-18	6.16705562776532e-62	7.384512361304245e-15	6.8912970890941395e-15	0.009880122043888532	-6.2456300824532565e-21	2.5515121924949473e-13	1.7535160257998552e-18	1.171940057350985e-17	8.034555252079623e-24
80400000	0.000059938977917321835	-1.0389120524901774e-18	6.16705562776532e-62	7.384512361304245e-15	6.8912970890941395e-15	0.009880122043888532	-6.238836428892735e-21	2.5515121924949473e-13	1.7535160257998552e-18	1.171940057350985e-17	8.034555252079623e-24
80500000	0.000059938977917321835	-1.0389120524901774e-18	6.16705562776532e-62	7.384512361304245e-15	6.8912970890941395e-15	0.009880122043888532	-6.232042775332213e-21	2.5515121924949473e-13	1.7535160257998552e-18	1.171940057350985e-17	8.034555252079623e-24
80600000	0.000059938977917321835	-1.0389120524901774e-18	6.16705562776532e-62	7.384512361304245e-15	6.8912970890941395e-15	0.009880122043888532	-6.225249121771691e-21	2.5515121924949473e-13	1.7535160257998552e-18	1.171940057350985e-17	8.034555252079623e-24
80700000	0.000059938977917321835	-1.0389120524901774e-18	6.16705562776532e-62	7.384512361304245e-15	6.8912970890941395e-15	0.009880122043888532	-6.21845546821117e-21	2.5515121924949473e-13	1.7535160257998552e-18	1.171940057350985e-17	8.034555252079623e-24
80800000	0.000059938977917321835	-1.0389120524901774e-18	6.16705562776532e-62	7.384512361304245e-15	6.8912970890941395e-15	0.009880122043888532	-6.2116618146506484e-21	2.5515121924949473e-13	1.7535160257998552e-18	1.171940057350985e-17	8.034555252079623e-24
80900000	0.000059938977917321835	-1.0389120524901774e-18	6.16705562776532e-62	7.384512361304245e-15	6.8912970890941395e-15	0.009880122043888532	-6.204868161090127e-21	2.5515121924949473e-13	1.7535160257998552e-18	1.171940057350985e-17	8.034555252079623e-24
81000000	0.000059938977917321835	-1.0389120524901774e-18	6.16705562776532e-62	7.384512361304245e-15	6.8912970890941395e-15	0.009880122043888532	-6.198074507529605e-21	2.5515121924949473e-13	1.7535160257998552e-18	1.171940057350985e-17	8.034555252079623e-24
81100000	0.000059938977917321835	-1.0389120524901774e-18	6.16705562776532e-62	7.384512361304245e-15	6.8912970890941395e-15	0.009880122043888532	-6.191280853969083e-21	2.5515121924949473e-13	1.7535160257998552e-18	1.171940057350985e-17	8.034555252079622e-24
81200000	0.000059938977917321835	-1.0389120524901774e-18	6.16705562776532e-62	7.384512361304245e-15	6.8912970890941395e-15	0.009880122043888532	-6.184487200408562e-21	2.5515121924949473e-13	1.7535160257998552e-18	1.171940057350985e-17	8.034555252079622e-24
81300000	0.000059938977917321835	-1.0389120524901774e-18	6.16705562776532e-62	7.384512361304245e-15	6.8912970890941395e-15	0.009880122043888532	-6.17769354684804e-21	2.5515121924949473e-13	1.7535160257998552e-18	1.171940057350985e-17	8.034555252079622e-24
81400000	0.000059938977917321835	-1.0389120524901774e-18	6.16705562776532e-62	7.384512361304245e-15	6.8912970890941395e-15	0.009880122043888532	-6.170899893287518e-21	2.5515121924949473e-13	1.7535160257998552e-18	1.171940057350985e-17	8.034555252079622e-24
81500000	0.000059938977917321835	-1.0389120524901774e-18	6.16705562776532e-62	7.384512361304245e-15	6.8912970890941395e-15	0.009880122043888532	-6.164106239726997e-21	2.5515121924949473e-13	1.7535160257998552e-18	1.171940057350985e-17	8.034555252079622e-24
81600000	0.000059938977917321835	-1.0389120524901774e-18	6.16705562776532e-62	7.384512361304245e-15	6.8912970890941395e-15	0.009880122043888532	-6.157312586166475e-21	2.5515121924949473e-13	1.7535160257998552e-18	1.171940057350985e-17	8.034555252079622e-24
81700000	0.000059938977917321835	-1.0389120524901774e-18	6.16705562776532e-62	7.384512361304245e-15	6.8912970890941395e-15	0.009880122043888532	-6.150518932605954e-21	2.5515121924949473e-13	1.7535160257998552e-18	1.171940057350985e-17	8.034555252079622e-24
81800000	0.00005993897791732184	-1.0389120524901774e-18	6.16705562776532e-62	7.384512361304245e-15	6.8912970890941395e-15	0.009880122043888532	-6.143725279045432e-21	2.5515121924949473e-13	1.7535160257998552e-18	1.171940057350985e-17	8.034555252079622e-24
81900000	0.00005993897791732184	-1.0389120524901774e-18	6.16705562776532e-62	7.384512361304245e-15	6.8912970890941395e-15	0.009880122043888532	-6.13693162548491e-21	2.5515121924949473e-13	1.7535160257998552e-18	1.171940057350985e-17	8.034555252079622e-24
82000000	0.00005993897791732184	-1.0389120524901774e-18	6.16705562776532e-62	7.384512361304245e-15	6.8912970890941395e-15	0.009880122043888532	-6.130137971924389e-21	2.5515121924949473e-13	1.7535160257998552e-18	1.171940057350985e-17	8.034555252079622e-24
82100000	0.00005993897791732184	-1.0389120524901774e-18	6.16705562776532e-62	7.384512361304245e-15	6.8912970890941395e-15	0.009880122043888532	-6.123344318363867e-21	2.5515121924949473e-13	1.7535160257998552e-18	1.171940057350985e-17	8.034555252079622e-24
82200000	0.00005993897791732184	-1.0389120524901774e-18	6.16705562776532e-62	7.384512361304245e-15	6.8912970890941395e-15	0.009880122043888532	-6.116550664803346e-21	2.5515121924949473e-13	1.7535160257998552e-18	1.171940057350985e-17	8.034555252079622e-24
82300000	0.00005993897791732184	-1.0389120524901774e-18	6.16705562776532e-62	7.384512361304245e-15	6.8912970890941395e-15	0.009880122043888532	-6.109757011242824e-21	2.5515121924949473e-13	1.7535160257998552e-18	1.171940057350985e-17	8.034555252079622e-24
82400000	0.00005993897791732184	-1.0389120524901774e-18	6.16705562776532e-62	7.384512361304245e-15	6.8912970890941395e-15	0.009880122043888532	-6.102963357682302e-21	2.5515121924949473e-13	1.7535160257998552e-18	1.171940057350985e-17	8.034555252079622e-24
82500000	0.00005993897791732184	-1.0389120524901774e-18	6.16705562776532e-62	7.384512361304245e-15	6.8912970890941395e-15	0.009880122043888532	-6.0961697041217806e-21	2.5515121924949473e-13	1.7535160257998552e-18	1.171940057350985e-17	8.034555252079622e-24
82600000	0.00005993897791732184	-1.0389120524901774e-18	6.16705562776532e-62	7.384512361304245e-15	6.8912970890941395e-15	0.009880122043888532	-6.089376050561259e-21	2.5515121924949473e-13	1.7535160257998552e-18	1.171940057350985e-17	8.034555252079622e-24
82700000	0.00005993897791732184	-1.0389120524901774e-18	6.16705562776532e-62	7.384512361304245e-15	6.8912970890941395e-15	0.009880122043888532	-6.082582397000738e-21	2.5515121924949473e-13	1.7535160257998552e-18	1.171940057350985e-17	8.034555252079622e-24
82800000	0.00005993897791732184	-1.0389120524901774e-18	6.16705562776532e-62	7.384512361304245e-15	6.8912970890941395e-15	0.009880122043888532	-6.075788743440216e-21	2.5515121924949473e-13	1.7535160257998552e-18	1.171940057350985e-17	8.034555252079622e-24
82900000	0.00005993897791732184	-1.0389120524901774e-18	6.16705562776532e-62	7.384512361304245e-15	6.8912970890941395e-15	0.009880122043888532	-6.068995089879694e-21	2.5515121924949473e-13	1.7535160257998552e-18	1.171940057350985e-17	8.034555252079622e-24
83000000	0.00005993897791732184	-1.0389120524901774e-18	6.16705562776532e-62	7.384512361304245e-15	6.8912970890941395e-15	0.009880122043888532	-6.0622014363191725e-21	2.5515121924949473e-13	1.7535160257998552e-18	1.171940057350985e-17	8.034555252079622e-24
83100000	0.00005993897791732184	-1.0389120524901774e-18	6.16705562776532e-62	7.384512361304245e-15	6.8912970890941395e-15	0.009880122043888532	-6.055407782758651e-21	2.5515121924949473e-13	1.7535160257998552e-18	1.171940057350985e-17	8.034555252079622e-24
83200000	0.00005993897791732184	-1.0389120524901774e-18	6.16705562776532e-62	7.384512361304245e-15	6.8912970890941395e-15	0.009880122043888532	-6.0486141291981296e-21	2.5515121924949473e-13	1.7535160257998552e-18	1.171940057350985e-17	8.034555252079622e-24
83300000	0.00005993897791732184	-1.0389120524901774e-18	6.16705562776532e-62	7.384512361304245e-15	6.8912970890941395e-15	0.009880122043888532	-6.0418204756376074e-21	2.5515121924949473e-13	1.7535160257998552e-18	1.171940057350985e-17	8.034555252079622e-24
83400000	0.00005993897791732184	-1.0389120524901774e-18	6.167055627765321e-62	7.384512361304245e-15	6.8912970890941395e-15	0.009880122043888532	-6.035026822077086e-21	2.5515121924949473e-13	1.7535160257998552e-18	1.171940057350985e-17	8.034555252079622e-24
83500000	0.00005993897791732184	-1.0389120524901774e-18	6.167055627765321e-62	7.384512361304245e-15	6.8912970890941395e-15	0.009880122043888532	-6.0282331685165645e-21	2.5515121924949473e-13	1.7535160257998552e-18	1.171940057350985e-17	8.034555252079622e-24
83600000	0.00005993897791732184	-1.0389120524901774e-18	6.167055627765321e-62	7.384512361304245e-15	6.8912970890941395e-15	0.009880122043888532	-6.021439514956043e-21	2.5515121924949473e-13	1.7535160257998552e-18	1.171940057350985e-17	8.034555252079622e-24
83700000	0.00005993897791732184	-1.0389120524901774e-18	6.167055627765321e-62	7.384512361304245e-15	6.8912970890941395e-15	0.009880122043888532	-6.0146458613955215e-21	2.5515121924949473e-13	1.7535160257998552e-18	1.171940057350985e-17	8.034555252079622e-24
83800000	0.00005993897791732184	-1.0389120524901774e-18	6.167055627765321e-62	7.384512361304245e-15	6.8912970890941395e-15	0.009880122043888532	-6.007852207834999e-21	2.5515121924949473e-13	1.7535160257998552e-18	1.171940057350985e-17	8.034555252079622e-24
83900000	0.00005993897791732184	-1.0389120524901774e-18	6.167055627765321e-62	7.384512361304245e-15	6.8912970890941395e-15	0.009880122043888532	-6.001058554274478e-21	2.5515121924949473e-13	1.7535160257998552e-18	1.171940057350985e-17	8.034555252079622e-24
84000000	0.00005993897791732184	-1.0389120524901774e-18	6.167055627765321e-62	7.384512361304245e-15	6.8912970890941395e-15	0.009880122043888532	-5.9942649007139564e-21	2.5515121924949473e-13	1.7535160257998552e-18	1.171940057350985e-17	8.034555252079622e-24
84100000	0.00005993897791732184	-1.0389120524901774e-18	6.167055627765321e-62	7.384512361304245e-15	6.8912970890941395e-15	0.009880122043888532	-5.987471247153435e-21	2.5515121924949473e-13	1.7535160257998552e-18	1.171940057350985e-17	8.034555252079622e-24
84200000	0.00005993897791732184	-1.0389120524901774e-18	6.167055627765321e-62	7.384512361304245e-15	6.8912970890941395e-15	0.009880122043888532	-5.9806775935929135e-21	2.5515121924949473e-13	1.7535160257998552e-18	1.171940057350985e-17	8.034555252079622e-24
84300000	0.00005993897791732184	-1.0389120524901774e-18	6.167055627765321e-62	7.384512361304245e-15	6.8912970890941395e-15	0.009880122043888532	-5.973883940032391e-21	2.5515121924949473e-13	1.7535160257998552e-18	1.171940057350985e-17	8.034555252079622e-24
84400000	0.00005993897791732184	-1.0389120524901774e-18	6.167055627765321e-62	7.384512361304245e-15	6.8912970890941395e-15	0.009880122043888532	-5.96709028647187e-21	2.5515121924949473e-13	1.7535160257998552e-18	1.171940057350985e-17	8.034555252079622e-24
84500000	0.00005993897791732184	-1.0389120524901774e-18	6.167055627765321e-62	7.384512361304245e-15	6.8912970890941395e-15	0.009880122043888532	-5.960296632911348e-21	2.5515121924949473e-13	1.7535160257998552e-18	1.171940057350985e-17	8.034555252079622e-24
84600000	0.00005993897791732184	-1.0389120524901774e-18	6.167055627765321e-62	7.384512361304245e-15	6.8912970890941395e-15	0.009880122043888532	-5.953502979350827e-21	2.5515121924949473e-13	1.7535160257998552e-18	1.171940057350985e-17	8.034555252079622e-24
84700000	0.00005993897791732184	-1.0389120524901774e-18	6.167055627765321e-62	7.384512361304245e-15	6.8912970890941395e-15	0.009880122043888532	-5.9467093257903054e-21	2.5515121924949473e-13	1.7535160257998552e-18	1.171940057350985e-17	8.034555252079622e-24
84800000	0.00005993897791732184	-1.0389120524901774e-18	6.167055627765321e-62	7.384512361304245e-15	6.8912970890941395e-15	0.009880122043888532	-5.939915672229783e-21	2.5515121924949473e-13	1.7535160257998552e-18	1.171940057350985e-17	8.034555252079622e-24
84900000	0.00005993897791732184	-1.0389120524901774e-18	6.167055627765321e-62	7.384512361304245e-15	6.8912970890941395e-15	0.009880122043888532	-5.933122018669262e-21	2.5515121924949473e-13	1.7535160257998552e-18	1.171940057350985e-17	8.034555252079622e-24
85000000	0.00005993897791732184	-1.0389120524901774e-18	6.167055627765321e-62	7.384512361304245e-15	6.8912970890941395e-15	0.009880122043888532	-5.92632836510874e-21	2.5515121924949473e-13	1.7535160257998552e-18	1.171940057350985e-17	8.034555252079622e-24
85100000	0.00005993897791732184	-1.0389120524901774e-18	6.167055627765321e-62	7.384512361304245e-15	6.8912970890941395e-15	0.009880122043888532	-5.919534711548219e-21	2.5515121924949473e-13	1.7535160257998552e-18	1.171940057350985e-17	8.034555252079622e-24
85200000	0.00005993897791732184	-1.0389120524901774e-18	6.167055627765321e-62	7.384512361304245e-15	6.8912970890941395e-15	0.009880122043888532	-5.912741057987697e-21	2.5515121924949473e-13	1.7535160257998552e-18	1.171940057350985e-17	8.034555252079622e-24
85300000	0.00005993897791732184	-1.0389120524901774e-18	6.167055627765321e-62	7.384512361304245e-15	6.8912970890941395e-15	0.009880122043888532	-5.905947404427175e-21	2.5515121924949473e-13	1.7535160257998552e-18	1.171940057350985e-17	8.034555252079622e-24
85400000	0.00005993897791732184	-1.0389120524901774e-18	6.167055627765321e-62	7.384512361304245e-15	6.8912970890941395e-15	0.009880122043888532	-5.899153750866654e-21	2.5515121924949473e-13	1.7535160257998552e-18	1.171940057350985e-17	8.034555252079622e-24
85500000	0.00005993897791732184	-1.0389120524901774e-18	6.167055627765321e-62	7.384512361304245e-15	6.8912970890941395e-15	0.009880122043888532	-5.892360097306132e-21	2.5515121924949473e-13	1.7535160257998552e-18	1.171940057350985e-17	8.034555252079622e-24
85600000	0.00005993897791732184	-1.0389120524901774e-18	6.167055627765321e-62	7.384512361304245e-15	6.8912970890941395e-15	0.009880122043888532	-5.885566443745611e-21	2.5515121924949473e-13	1.7535160257998552e-18	1.171940057350985e-17	8.034555252079622e-24
85700000	0.00005993897791732184	-1.0389120524901774e-18	6.167055627765321e-62	7.384512361304245e-15	6.8912970890941395e-15	0.009880122043888532	-5.8787727901850885e-21	2.5515121924949473e-13	1.7535160257998552e-18	1.171940057350985e-17	8.034555252079622e-24
85800000	0.00005993897791732184	-1.0389120524901774e-18	6.167055627765321e-62	7.384512361304245e-15	6.8912970890941395e-15	0.009880122043888532	-5.871979136624567e-21	2.5515121924949473e-13	1.7535160257998552e-18	1.171940057350985e-17	8.034555252079622e-24
85900000	0.00005993897791732184	-1.0389120524901774e-18	6.167055627765321e-62	7.384512361304245e-15	6.8912970890941395e-15	0.009880122043888532	-5.8651854830640456e-21	2.5515121924949473e-13	1.7535160257998552e-18	1.171940057350985e-17	8.034555252079622e-24
86000000	0.00005993897791732184	-1.0389120524901774e-18	6.167055627765321e-62	7.384512361304245e-15	6.8912970890941395e-15	0.009880122043888532	-5.858391829503524e-21	2.5515121924949473e-13	1.7535160257998552e-18	1.171940057350985e-17	8.034555252079622e-24
86100000	0.00005993897791732184	-1.0389120524901774e-18	6.167055627765321e-62	7.384512361304245e-15	6.8912970890941395e-15	0.009880122043888532	-5.851598175943003e-21	2.5515121924949473e-13	1.7535160257998552e-18	1.171940057350985e-17	8.034555252079622e-24
86200000	0.00005993897791732184	-1.0389120524901774e-18	6.167055627765321e-62	7.384512361304245e-15	6.8912970890941395e-15	0.009880122043888532	-5.8448045223824805e-21	2.5515121924949473e-13	1.7535160257998552e-18	1.171940057350985e-17	8.034555252079622e-24
86300000	0.00005993897791732184	-1.0389120524901774e-18	6.167055627765321e-62	7.384512361304245e-15	6.8912970890941395e-15	0.009880122043888532	-5.838010868821959e-21	2.5515121924949473e-13	1.7535160257998552e-18	1.171940057350985e-17	8.034555252079622e-24
86400000	0.00005993897791732184	-1.0389120524901774e-18	6.167055627765321e-62	7.384512361304245e-15	6.8912970890941395e-15	0.009880122043888532	-5.8312172152614376e-21	2.5515121924949473e-13	1.7535160257998552e-18	1.171940057350985e-17	8.034555252079622e-24
86500000	0.00005993897791732184	-1.0389120524901774e-18	6.167055627765321e-62	7.384512361304245e-15	6.8912970890941395e-15	0.009880122043888532	-5.824423561700916e-21	2.5515121924949473e-13	1.7535160257998552e-18	1.171940057350985e-17	8.034555252079622e-24
86600000	0.00005993897791732184	-1.0389120524901774e-18	6.167055627765321e-62	7.384512361304245e-15	6.8912970890941395e-15	0.009880122043888532	-5.817629908140394e-21	2.5515121924949473e-13	1.7535160257998552e-18	1.171940057350985e-17	8.034555252079622e-24
86700000	0.00005993897791732184	-1.0389120524901774e-18	6.167055627765321e-62	7.384512361304245e-15	6.8912970890941395e-15	0.009880122043888532	-5.8108362545798724e-21	2.5515121924949473e-13	1.7535160257998552e-18	1.171940057350985e-17	8.034555252079622e-24
86800000	0.00005993897791732184	-1.0389120524901774e-18	6.167055627765321e-62	7.384512361304245e-15	6.8912970890941395e-15	0.009880122043888532	-5.804042601019351e-21	2.5515121924949473e-13	1.7535160257998552e-18	1.171940057350985e-17	8.034555252079622e-24
86900000	0.00005993897791732184	-1.0389120524901774e-18	6.167055627765321e-62	7.384512361304245e-15	6.8912970890941395e-15	0.009880122043888532	-5.7972489474588295e-21	2.5515121924949473e-13	1.7535160257998552e-18	1.171940057350985e-17	8.034555252079622e-24
87000000	0.00005993897791732184	-1.0389120524901774e-18	6.167055627765321e-62	7.384512361304245e-15	6.8912970890941395e-15	0.009880122043888532	-5.790455293898308e-21	2.5515121924949473e-13	1.7535160257998552e-18	1.171940057350985e-17	8.034555252079622e-24
87100000	0.00005993897791732184	-1.0389120524901774e-18	6.167055627765321e-62	7.384512361304245e-15	6.8912970890941395e-15	0.009880122043888532	-5.783661640337786e-21	2.5515121924949473e-13	1.7535160257998552e-18	1.171940057350985e-17	8.034555252079622e-24
87200000	0.00005993897791732184	-1.0389120524901774e-18	6.167055627765321e-62	7.384512361304245e-15	6.8912970890941395e-15	0.009880122043888532	-5.776867986777264e-21	2.5515121924949473e-13	1.7535160257998552e-18	1.171940057350985e-17	8.034555252079622e-24
87300000	0.00005993897791732184	-1.0389120524901774e-18	6.167055627765321e-62	7.384512361304245e-15	6.8912970890941395e-15	0.009880122043888532	-5.770074333216743e-21	2.5515121924949473e-13	1.7535160257998552e-18	1.171940057350985e-17	8.034555252079622e-24
87400000	0.00005993897791732184	-1.0389120524901774e-18	6.167055627765321e-62	7.384512361304245e-15	6.8912970890941395e-15	0.009880122043888532	-5.7632806796562214e-21	2.5515121924949473e-13	1.7535160257998552e-18	1.171940057350985e-17	8.034555252079622e-24
87500000	0.00005993897791732184	-1.0389120524901774e-18	6.167055627765321e-62	7.384512361304245e-15	6.8912970890941395e-15	0.009880122043888532	-5.7564870260957e-21	2.5515121924949473e-13	1.7535160257998552e-18	1.171940057350985e-17	8.034555252079622e-24
87600000	0.00005993897791732184	-1.0389120524901774e-18	6.167055627765321e-62	7.384512361304245e-15	6.8912970890941395e-15	0.009880122043888532	-5.749693372535178e-21	2.5515121924949473e-13	1.7535160257998552e-18	1.171940057350985e-17	8.034555252079622e-24
87700000	0.00005993897791732184	-1.0389120524901774e-18	6.167055627765321e-62	7.384512361304245e-15	6.8912970890941395e-15	0.009880122043888532	-5.742899718974656e-21	2.5515121924949473e-13	1.7535160257998552e-18	1.171940057350985e-17	8.034555252079622e-24
87800000	0.00005993897791732184	-1.0389120524901774e-18	6.167055627765321e-62	7.384512361304245e-15	6.8912970890941395e-15	0.009880122043888532	-5.736106065414135e-21	2.5515121924949473e-13	1.7535160257998552e-18	1.171940057350985e-17	8.034555252079622e-24
87900000	0.00005993897791732184	-1.0389120524901774e-18	6.167055627765321e-62	7.384512361304245e-15	6.8912970890941395e-15	0.009880122043888532	-5.7293124118536134e-21	2.5515121924949473e-13	1.7535160257998552e-18	1.171940057350985e-17	8.034555252079622e-24
88000000	0.00005993897791732184	-1.0389120524901774e-18	6.167055627765321e-62	7.384512361304245e-15	6.8912970890941395e-15	0.009880122043888532	-5.722518758293092e-21	2.5515121924949473e-13	1.7535160257998552e-18	1.171940057350985e-17	8.034555252079622e-24
88100000	0.00005993897791732184	-1.0389120524901774e-18	6.167055627765321e-62	7.384512361304245e-15	6.8912970890941395e-15	0.009880122043888532	-5.71572510473257e-21	2.5515121924949473e-13	1.7535160257998552e-18	1.171940057350985e-17	8.034555252079622e-24
88200000	0.00005993897791732184	-1.0389120524901774e-18	6.167055627765321e-62	7.384512361304245e-15	6.8912970890941395e-15	0.009880122043888532	-5.708931451172048e-21	2.5515121924949473e-13	1.7535160257998552e-18	1.171940057350985e-17	8.034555252079622e-24
88300000	0.00005993897791732184	-1.0389120524901774e-18	6.167055627765321e-62	7.384512361304245e-15	6.8912970890941395e-15	0.009880122043888532	-5.702137797611527e-21	2.5515121924949473e-13	1.7535160257998552e-18	1.171940057350985e-17	8.034555252079622e-24
88400000	0.00005993897791732184	-1.0389120524901774e-18	6.167055627765321e-62	7.384512361304245e-15	6.8912970890941395e-15	0.009880122043888532	-5.695344144051005e-21	2.5515121924949473e-13	1.7535160257998552e-18	1.171940057350985e-17	8.034555252079622e-24
88500000	0.00005993897791732184	-1.0389120524901774e-18	6.167055627765321e-62	7.384512361304245e-15	6.8912970890941395e-15	0.009880122043888532	-5.688550490490484e-21	2.5515121924949473e-13	1.7535160257998552e-18	1.171940057350985e-17	8.034555252079622e-24
88600000	0.00005993897791732184	-1.0389120524901774e-18	6.167055627765321e-62	7.384512361304245e-15	6.8912970890941395e-15	0.009880122043888532	-5.681756836929962e-21	2.5515121924949473e-13	1.7535160257998552e-18	1.171940057350985e-17	8.034555252079622e-24
88700000	0.00005993897791732184	-1.0389120524901774e-18	6.167055627765321e-62	7.384512361304245e-15	6.8912970890941395e-15	0.009880122043888532	-5.67496318336944e-21	2.5515121924949473e-13	1.7535160257998552e-18	1.171940057350985e-17	8.034555252079622e-24
88800000	0.00005993897791732184	-1.0389120524901774e-18	6.167055627765321e-62	7.384512361304245e-15	6.8912970890941395e-15	0.009880122043888532	-5.668169529808919e-21	2.5515121924949473e-13	1.7535160257998552e-18	1.171940057350985e-17	8.034555252079622e-24
88900000	0.00005993897791732184	-1.0389120524901774e-18	6.167055627765321e-62	7.384512361304245e-15	6.8912970890941395e-15	0.009880122043888532	-5.661375876248397e-21	2.5515121924949473e-13	1.7535160257998552e-18	1.171940057350985e-17	8.034555252079622e-24
89000000	0.00005993897791732184	-1.0389120524901774e-18	6.167055627765321e-62	7.384512361304245e-15	6.8912970890941395e-15	0.009880122043888532	-5.654582222687875e-21	2.5515121924949473e-13	1.7535160257998552e-18	1.171940057350985e-17	8.034555252079622e-24
89100000	0.00005993897791732184	-1.0389120524901774e-18	6.167055627765321e-62	7.384512361304245e-15	6.8912970890941395e-15	0.009880122043888532	-5.6477885691273536e-21	2.5515121924949473e-13	1.7535160257998552e-18	1.171940057350985e-17	8.034555252079622e-24
89200000	0.00005993897791732184	-1.0389120524901774e-18	6.167055627765321e-62	7.384512361304245e-15	6.8912970890941395e-15	0.009880122043888532	-5.640994915566832e-21	2.5515121924949473e-13	1.7535160257998552e-18	1.171940057350985e-17	8.034555252079622e-24
89300000	0.00005993897791732184	-1.0389120524901774e-18	6.167055627765321e-62	7.384512361304245e-15	6.8912970890941395e-15	0.009880122043888532	-5.634201262006311e-21	2.5515121924949473e-13	1.7535160257998552e-18	1.171940057350985e-17	8.034555252079622e-24
89400000	0.00005993897791732184	-1.0389120524901774e-18	6.167055627765321e-62	7.384512361304245e-15	6.8912970890941395e-15	0.009880122043888532	-5.627407608445789e-21	2.5515121924949473e-13	1.7535160257998552e-18	1.171940057350985e-17	8.034555252079622e-24
89500000	0.00005993897791732184	-1.0389120524901774e-18	6.167055627765321e-62	7.384512361304245e-15	6.8912970890941395e-15	0.009880122043888532	-5.620613954885267e-21	2.5515121924949473e-13	1.7535160257998552e-18	1.171940057350985e-17	8.034555252079622e-24
89600000	0.00005993897791732184	-1.0389120524901774e-18	6.167055627765321e-62	7.384512361304245e-15	6.8912970890941395e-15	0.009880122043888532	-5.6138203013247455e-21	2.5515121924949473e-13	1.7535160257998552e-18	1.171940057350985e-17	8.034555252079622e-24
89700000	0.00005993897791732184	-1.0389120524901774e-18	6.167055627765321e-62	7.384512361304245e-15	6.8912970890941395e-15	0.009880122043888532	-5.607026647764224e-21	2.5515121924949473e-13	1.7535160257998552e-18	1.171940057350985e-17	8.034555252079622e-24
89800000	0.00005993897791732184	-1.0389120524901774e-18	6.167055627765321e-62	7.384512361304245e-15	6.8912970890941395e-15	0.009880122043888532	-5.6002329942037026e-21	2.5515121924949473e-13	1.7535160257998552e-18	1.171940057350985e-17	8.034555252079622e-24
89900000	0.00005993897791732184	-1.0389120524901774e-18	6.167055627765321e-62	7.384512361304245e-15	6.8912970890941395e-15	0.009880122043888532	-5.593439340643181e-21	2.5515121924949473e-13	1.7535160257998552e-18	1.171940057350985e-17	8.034555252079622e-24
90000000	0.00005993897791732184	-1.0389120524901774e-18	6.167055627765321e-62	7.384512361304245e-15	6.8912970890941395e-15	0.009880122043888532	-5.586645687082659e-21	2.5515121924949473e-13	1.7535160257998552e-18	1.171940057350985e-17	8.034555252079622e-24
90100000	0.00005993897791732184	-1.0389120524901774e-18	6.167055627765321e-62	7.384512361304245e-15	6.8912970890941395e-15	0.009880122043888532	-5.5798520335221375e-21	2.5515121924949473e-13	1.7535160257998552e-18	1.171940057350985e-17	8.034555252079622e-24
90200000	0.00005993897791732184	-1.0389120524901774e-18	6.167055627765321e-62	7.384512361304245e-15	6.8912970890941395e-15	0.009880122043888532	-5.573058379961616e-21	2.5515121924949473e-13	1.7535160257998552e-18	1.171940057350985e-17	8.034555252079622e-24
90300000	0.00005993897791732184	-1.0389120524901774e-18	6.167055627765321e-62	7.384512361304245e-15	6.8912970890941395e-15	0.009880122043888532	-5.5662647264010945e-21	2.5515121924949473e-13	1.7535160257998552e-18	1.171940057350985e-17	8.034555252079622e-24
90400000	0.00005993897791732184	-1.0389120524901774e-18	6.167055627765321e-62	7.384512361304245e-15	6.8912970890941395e-15	0.009880122043888532	-5.559471072840572e-21	2.5515121924949473e-13	1.7535160257998552e-18	1.171940057350985e-17	8.034555252079622e-24
90500000	0.00005993897791732184	-1.0389120524901774e-18	6.167055627765321e-62	7.384512361304245e-15	6.8912970890941395e-15	0.009880122043888532	-5.552677419280051e-21	2.5515121924949473e-13	1.7535160257998552e-18	1.171940057350985e-17	8.034555252079622e-24
90600000	0.00005993897791732184	-1.0389120524901774e-18	6.16705562776532e-62	7.384512361304245e-15	6.8912970890941395e-15	0.009880122043888532	-5.5458837657195294e-21	2.5515121924949473e-13	1.7535160257998552e-18	1.171940057350985e-17	8.034555252079622e-24
90700000	0.00005993897791732184	-1.0389120524901774e-18	6.16705562776532e-62	7.384512361304245e-15	6.8912970890941395e-15	0.009880122043888532	-5.539090112159008e-21	2.5515121924949473e-13	1.7535160257998552e-18	1.171940057350985e-17	8.034555252079622e-24
90800000	0.00005993897791732184	-1.0389120524901774e-18	6.16705562776532e-62	7.384512361304245e-15	6.8912970890941395e-15	0.009880122043888532	-5.5322964585984865e-21	2.5515121924949473e-13	1.7535160257998552e-18	1.171940057350985e-17	8.034555252079622e-24
90900000	0.00005993897791732184	-1.0389120524901774e-18	6.16705562776532e-62	7.384512361304245e-15	6.8912970890941395e-15	0.009880122043888532	-5.525502805037964e-21	2.5515121924949473e-13	1.7535160257998552e-18	1.171940057350985e-17	8.034555252079622e-24
91000000	0.00005993897791732184	-1.0389120524901774e-18	6.16705562776532e-62	7.384512361304245e-15	6.8912970890941395e-15	0.009880122043888532	-5.518709151477443e-21	2.5515121924949473e-13	1.7535160257998552e-18	1.171940057350985e-17	8.034555252079622e-24
91100000	0.00005993897791732184	-1.0389120524901774e-18	6.16705562776532e-62	7.384512361304245e-15	6.8912970890941395e-15	0.009880122043888532	-5.511915497916921e-21	2.5515121924949473e-13	1.7535160257998552e-18	1.171940057350985e-17	8.034555252079622e-24
91200000	0.00005993897791732184	-1.0389120524901774e-18	6.16705562776532e-62	7.384512361304245e-15	6.8912970890941395e-15	0.009880122043888532	-5.5051218443564e-21	2.5515121924949473e-13	1.7535160257998552e-18	1.171940057350985e-17	8.034555252079622e-24
91300000	0.00005993897791732184	-1.0389120524901774e-18	6.16705562776532e-62	7.384512361304245e-15	6.8912970890941395e-15	0.009880122043888532	-5.4983281907958784e-21	2.5515121924949473e-13	1.7535160257998552e-18	1.171940057350985e-17	8.034555252079622e-24
91400000	0.00005993897791732184	-1.0389120524901774e-18	6.16705562776532e-62	7.384512361304245e-15	6.8912970890941395e-15	0.009880122043888532	-5.491534537235356e-21	2.5515121924949473e-13	1.7535160257998552e-18	1.171940057350985e-17	8.034555252079622e-24
91500000	0.00005993897791732184	-1.0389120524901774e-18	6.16705562776532e-62	7.384512361304245e-15	6.8912970890941395e-15	0.009880122043888532	-5.484740883674835e-21	2.5515121924949473e-13	1.7535160257998552e-18	1.171940057350985e-17	8.034555252079622e-24
91600000	0.00005993897791732184	-1.0389120524901774e-18	6.16705562776532e-62	7.384512361304245e-15	6.8912970890941395e-15	0.009880122043888532	-5.477947230114313e-21	2.5515121924949473e-13	1.7535160257998552e-18	1.171940057350985e-17	8.034555252079622e-24
91700000	0.00005993897791732184	-1.0389120524901774e-18	6.16705562776532e-62	7.384512361304245e-15	6.8912970890941395e-15	0.009880122043888532	-5.471153576553792e-21	2.5515121924949473e-13	1.7535160257998552e-18	1.171940057350985e-17	8.034555252079622e-24
91800000	0.00005993897791732184	-1.0389120524901774e-18	6.16705562776532e-62	7.384512361304245e-15	6.8912970890941395e-15	0.009880122043888532	-5.4643599229932696e-21	2.5515121924949473e-13	1.7535160257998552e-18	1.171940057350985e-17	8.034555252079622e-24
91900000	0.00005993897791732184	-1.0389120524901774e-18	6.16705562776532e-62	7.384512361304245e-15	6.8912970890941395e-15	0.009880122043888532	-5.457566269432748e-21	2.5515121924949473e-13	1.7535160257998552e-18	1.171940057350985e-17	8.034555252079622e-24
92000000	0.00005993897791732184	-1.0389120524901774e-18	6.16705562776532e-62	7.384512361304245e-15	6.8912970890941395e-15	0.009880122043888532	-5.450772615872227e-21	2.5515121924949473e-13	1.7535160257998552e-18	1.171940057350985e-17	8.034555252079622e-24
92100000	0.00005993897791732184	-1.0389120524901774e-18	6.16705562776532e-62	7.384512361304245e-15	6.8912970890941395e-15	0.009880122043888532	-5.443978962311705e-21	2.5515121924949473e-13	1.7535160257998552e-18	1.171940057350985e-17	8.034555252079622e-24
92200000	0.00005993897791732184	-1.0389120524901774e-18	6.16705562776532e-62	7.384512361304245e-15	6.8912970890941395e-15	0.009880122043888532	-5.437185308751184e-21	2.5515121924949473e-13	1.7535160257998552e-18	1.171940057350985e-17	8.034555252079622e-24
92300000	0.00005993897791732184	-1.0389120524901774e-18	6.16705562776532e-62	7.384512361304245e-15	6.8912970890941395e-15	0.009880122043888532	-5.4303916551906615e-21	2.5515121924949473e-13	1.7535160257998552e-18	1.171940057350985e-17	8.034555252079622e-24
92400000	0.00005993897791732184	-1.0389120524901774e-18	6.16705562776532e-62	7.384512361304245e-15	6.8912970890941395e-15	0.009880122043888532	-5.42359800163014e-21	2.5515121924949473e-13	1.7535160257998552e-18	1.171940057350985e-17	8.034555252079622e-24
92500000	0.00005993897791732184	-1.0389120524901774e-18	6.16705562776532e-62	7.384512361304245e-15	6.8912970890941395e-15	0.009880122043888532	-5.416804348069619e-21	2.5515121924949473e-13	1.7535160257998552e-18	1.171940057350985e-17	8.034555252079622e-24
92600000	0.00005993897791732184	-1.0389120524901774e-18	6.16705562776532e-62	7.384512361304245e-15	6.8912970890941395e-15	0.009880122043888532	-5.410010694509097e-21	2.5515121924949473e-13	1.7535160257998552e-18	1.171940057350985e-17	8.034555252079622e-24
92700000	0.00005993897791732184	-1.0389120524901774e-18	6.16705562776532e-62	7.384512361304245e-15	6.8912970890941395e-15	0.009880122043888532	-5.403217040948576e-21	2.5515121924949473e-13	1.7535160257998552e-18	1.171940057350985e-17	8.034555252079622e-24
92800000	0.00005993897791732184	-1.0389120524901774e-18	6.16705562776532e-62	7.384512361304245e-15	6.8912970890941395e-15	0.009880122043888532	-5.3964233873880535e-21	2.5515121924949473e-13	1.7535160257998552e-18	1.171940057350985e-17	8.034555252079622e-24
92900000	0.00005993897791732184	-1.0389120524901774e-18	6.16705562776532e-62	7.384512361304245e-15	6.8912970890941395e-15	0.009880122043888532	-5.389629733827532e-21	2.5515121924949473e-13	1.7535160257998552e-18	1.171940057350985e-17	8.034555252079622e-24
93000000	0.00005993897791732184	-1.0389120524901774e-18	6.16705562776532e-62	7.384512361304245e-15	6.8912970890941395e-15	0.009880122043888532	-5.3828360802670106e-21	2.5515121924949473e-13	1.7535160257998552e-18	1.171940057350985e-17	8.034555252079622e-24
93100000	0.00005993897791732184	-1.0389120524901774e-18	6.16705562776532e-62	7.384512361304245e-15	6.8912970890941395e-15	0.009880122043888532	-5.376042426706489e-21	2.5515121924949473e-13	1.7535160257998552e-18	1.171940057350985e-17	8.034555252079622e-24
93200000	0.00005993897791732184	-1.0389120524901774e-18	6.16705562776532e-62	7.384512361304245e-15	6.8912970890941395e-15	0.009880122043888532	-5.369248773145967e-21	2.5515121924949473e-13	1.7535160257998552e-18	1.171940057350985e-17	8.034555252079622e-24
93300000	0.00005993897791732184	-1.0389120524901774e-18	6.16705562776532e-62	7.384512361304245e-15	6.8912970890941395e-15	0.009880122043888532	-5.3624551195854454e-21	2.5515121924949473e-13	1.7535160257998552e-18	1.171940057350985e-17	8.034555252079622e-24
93400000	0.00005993897791732184	-1.0389120524901774e-18	6.16705562776532e-62	7.384512361304245e-15	6.8912970890941395e-15	0.009880122043888532	-5.355661466024924e-21	2.5515121924949473e-13	1.7535160257998552e-18	1.171940057350985e-17	8.034555252079622e-24
93500000	0.00005993897791732184	-1.0389120524901774e-18	6.16705562776532e-62	7.384512361304245e-15	6.8912970890941395e-15	0.009880122043888532	-5.3488678124644025e-21	2.5515121924949473e-13	1.7535160257998552e-18	1.171940057350985e-17	8.034555252079622e-24
93600000	0.00005993897791732184	-1.0389120524901774e-18	6.16705562776532e-62	7.384512361304245e-15	6.8912970890941395e-15	0.009880122043888532	-5.342074158903881e-21	2.5515121924949473e-13	1.7535160257998552e-18	1.171940057350985e-17	8.034555252079622e-24
93700000	0.00005993897791732184	-1.0389120524901774e-18	6.16705562776532e-62	7.384512361304245e-15	6.8912970890941395e-15	0.009880122043888532	-5.335280505343359e-21	2.5515121924949473e-13	1.7535160257998552e-18	1.171940057350985e-17	8.034555252079622e-24
93800000	0.00005993897791732184	-1.0389120524901774e-18	6.16705562776532e-62	7.384512361304245e-15	6.8912970890941395e-15	0.009880122043888532	-5.328486851782837e-21	2.5515121924949473e-13	1.7535160257998552e-18	1.171940057350985e-17	8.034555252079622e-24
93900000	0.00005993897791732184	-1.0389120524901774e-18	6.16705562776532e-62	7.384512361304245e-15	6.8912970890941395e-15	0.009880122043888532	-5.321693198222316e-21	2.5515121924949473e-13	1.7535160257998552e-18	1.171940057350985e-17	8.034555252079622e-24
94000000	0.00005993897791732184	-1.0389120524901774e-18	6.16705562776532e-62	7.384512361304245e-15	6.8912970890941395e-15	0.009880122043888532	-5.3148995446617944e-21	2.5515121924949473e-13	1.7535160257998552e-18	1.171940057350985e-17	8.034555252079622e-24
94100000	0.00005993897791732184	-1.0389120524901774e-18	6.16705562776532e-62	7.384512361304245e-15	6.8912970890941395e-15	0.009880122043888532	-5.308105891101273e-21	2.5515121924949473e-13	1.7535160257998552e-18	1.171940057350985e-17	8.034555252079622e-24
94200000	0.00005993897791732184	-1.0389120524901774e-18	6.16705562776532e-62	7.384512361304245e-15	6.8912970890941395e-15	0.009880122043888532	-5.301312237540751e-21	2.5515121924949473e-13	1.7535160257998552e-18	1.171940057350985e-17	8.034555252079622e-24
94300000	0.00005993897791732184	-1.0389120524901774e-18	6.16705562776532e-62	7.384512361304245e-15	6.8912970890941395e-15	0.009880122043888532	-5.294518583980229e-21	2.5515121924949473e-13	1.7535160257998552e-18	1.171940057350985e-17	8.034555252079622e-24
94400000	0.00005993897791732184	-1.0389120524901774e-18	6.16705562776532e-62	7.384512361304245e-15	6.8912970890941395e-15	0.009880122043888532	-5.287724930419708e-21	2.5515121924949473e-13	1.7535160257998552e-18	1.171940057350985e-17	8.034555252079622e-24
94500000	0.00005993897791732184	-1.0389120524901774e-18	6.16705562776532e-62	7.384512361304245e-15	6.8912970890941395e-15	0.009880122043888532	-5.2809312768591864e-21	2.5515121924949473e-13	1.7535160257998552e-18	1.171940057350985e-17	8.034555252079622e-24
94600000	0.00005993897791732184	-1.0389120524901774e-18	6.16705562776532e-62	7.384512361304245e-15	6.8912970890941395e-15	0.009880122043888532	-5.274137623298665e-21	2.5515121924949473e-13	1.7535160257998552e-18	1.171940057350985e-17	8.034555252079622e-24
94700000	0.00005993897791732184	-1.0389120524901774e-18	6.16705562776532e-62	7.384512361304245e-15	6.8912970890941395e-15	0.009880122043888532	-5.267343969738143e-21	2.5515121924949473e-13	1.7535160257998552e-18	1.171940057350985e-17	8.034555252079622e-24
94800000	0.00005993897791732184	-1.0389120524901774e-18	6.16705562776532e-62	7.384512361304245e-15	6.8912970890941395e-15	0.009880122043888532	-5.260550316177621e-21	2.5515121924949473e-13	1.7535160257998552e-18	1.171940057350985e-17	8.034555252079622e-24
94900000	0.00005993897791732184	-1.0389120524901774e-18	6.16705562776532e-62	7.384512361304245e-15	6.8912970890941395e-15	0.009880122043888532	-5.2537566626171e-21	2.5515121924949473e-13	1.7535160257998552e-18	1.171940057350985e-17	8.034555252079622e-24
95000000	0.00005993897791732184	-1.0389120524901774e-18	6.16705562776532e-62	7.384512361304245e-15	6.8912970890941395e-15	0.009880122043888532	-5.246963009056578e-21	2.5515121924949473e-13	1.7535160257998552e-18	1.171940057350985e-17	8.034555252079622e-24
95100000	0.00005993897791732184	-1.0389120524901774e-18	6.16705562776532e-62	7.384512361304245e-15	6.8912970890941395e-15	0.009880122043888532	-5.240169355496056e-21	2.5515121924949473e-13	1.7535160257998552e-18	1.171940057350985e-17	8.034555252079622e-24
95200000	0.00005993897791732184	-1.0389120524901774e-18	6.16705562776532e-62	7.384512361304245e-15	6.8912970890941395e-15	0.009880122043888532	-5.233375701935535e-21	2.5515121924949473e-13	1.7535160257998552e-18	1.171940057350985e-17	8.034555252079622e-24
95300000	0.00005993897791732184	-1.0389120524901774e-18	6.16705562776532e-62	7.384512361304245e-15	6.8912970890941395e-15	0.009880122043888532	-5.226582048375013e-21	2.5515121924949473e-13	1.7535160257998552e-18	1.171940057350985e-17	8.034555252079622e-24
95400000	0.00005993897791732184	-1.0389120524901774e-18	6.16705562776532e-62	7.384512361304245e-15	6.8912970890941395e-15	0.009880122043888532	-5.219788394814492e-21	2.5515121924949473e-13	1.7535160257998552e-18	1.171940057350985e-17	8.034555252079622e-24
95500000	0.00005993897791732184	-1.0389120524901774e-18	6.16705562776532e-62	7.384512361304245e-15	6.8912970890941395e-15	0.009880122043888532	-5.21299474125397e-21	2.5515121924949473e-13	1.7535160257998552e-18	1.171940057350985e-17	8.034555252079622e-24
95600000	0.00005993897791732184	-1.0389120524901774e-18	6.16705562776532e-62	7.384512361304245e-15	6.8912970890941395e-15	0.009880122043888532	-5.206201087693448e-21	2.5515121924949473e-13	1.7535160257998552e-18	1.171940057350985e-17	8.034555252079622e-24
95700000	0.00005993897791732184	-1.0389120524901774e-18	6.16705562776532e-62	7.384512361304245e-15	6.8912970890941395e-15	0.009880122043888532	-5.1994074341329266e-21	2.5515121924949473e-13	1.7535160257998552e-18	1.171940057350985e-17	8.034555252079622e-24
95800000	0.00005993897791732184	-1.0389120524901774e-18	6.16705562776532e-62	7.384512361304245e-15	6.8912970890941395e-15	0.009880122043888532	-5.192613780572405e-21	2.5515121924949473e-13	1.7535160257998552e-18	1.171940057350985e-17	8.034555252079622e-24
95900000	0.00005993897791732184	-1.0389120524901774e-18	6.16705562776532e-62	7.384512361304245e-15	6.8912970890941395e-15	0.009880122043888532	-5.185820127011884e-21	2.5515121924949473e-13	1.7535160257998552e-18	1.171940057350985e-17	8.034555252079622e-24
96000000	0.00005993897791732184	-1.0389120524901774e-18	6.16705562776532e-62	7.384512361304245e-15	6.8912970890941395e-15	0.009880122043888532	-5.1790264734513615e-21	2.5515121924949473e-13	1.7535160257998552e-18	1.171940057350985e-17	8.034555252079622e-24
96100000	0.00005993897791732184	-1.0389120524901774e-18	6.16705562776532e-62	7.384512361304245e-15	6.8912970890941395e-15	0.009880122043888532	-5.17223281989084e-21	2.5515121924949473e-13	1.7535160257998552e-18	1.171940057350985e-17	8.034555252079622e-24
96200000	0.00005993897791732184	-1.0389120524901774e-18	6.16705562776532e-62	7.384512361304245e-15	6.8912970890941395e-15	0.009880122043888532	-5.1654391663303185e-21	2.5515121924949473e-13	1.7535160257998552e-18	1.171940057350985e-17	8.034555252079622e-24
96300000	0.00005993897791732184	-1.0389120524901774e-18	6.16705562776532e-62	7.384512361304245e-15	6.8912970890941395e-15	0.009880122043888532	-5.158645512769797e-21	2.5515121924949473e-13	1.7535160257998552e-18	1.171940057350985e-17	8.034555252079622e-24
96400000	0.00005993897791732185	-1.0389120524901774e-18	6.16705562776532e-62	7.384512361304245e-15	6.8912970890941395e-15	0.009880122043888532	-5.1518518592092756e-21	2.5515121924949473e-13	1.7535160257998552e-18	1.171940057350985e-17	8.034555252079622e-24
96500000	0.00005993897791732185	-1.0389120524901774e-18	6.16705562776532e-62	7.384512361304245e-15	6.8912970890941395e-15	0.009880122043888532	-5.1450582056487534e-21	2.5515121924949473e-13	1.7535160257998552e-18	1.171940057350985e-17	8.034555252079622e-24
96600000	0.00005993897791732185	-1.0389120524901774e-18	6.16705562776532e-62	7.384512361304245e-15	6.8912970890941395e-15	0.009880122043888532	-5.138264552088232e-21	2.5515121924949473e-13	1.7535160257998552e-18	1.171940057350985e-17	8.034555252079622e-24
96700000	0.00005993897791732185	-1.0389120524901774e-18	6.16705562776532e-62	7.384512361304245e-15	6.8912970890941395e-15	0.009880122043888532	-5.1314708985277105e-21	2.5515121924949473e-13	1.7535160257998552e-18	1.171940057350985e-17	8.034555252079622e-24
96800000	0.00005993897791732185	-1.0389120524901774e-18	6.16705562776532e-62	7.384512361304245e-15	6.8912970890941395e-15	0.009880122043888532	-5.124677244967189e-21	2.5515121924949473e-13	1.7535160257998552e-18	1.171940057350985e-17	8.034555252079622e-24
96900000	0.00005993897791732185	-1.0389120524901774e-18	6.16705562776532e-62	7.384512361304245e-15	6.8912970890941395e-15	0.009880122043888532	-5.1178835914066675e-21	2.5515121924949473e-13	1.7535160257998552e-18	1.171940057350985e-17	8.034555252079622e-24
97000000	0.00005993897791732185	-1.0389120524901774e-18	6.16705562776532e-62	7.384512361304245e-15	6.8912970890941395e-15	0.009880122043888532	-5.111089937846145e-21	2.5515121924949473e-13	1.7535160257998552e-18	1.171940057350985e-17	8.034555252079623e-24
97100000	0.00005993897791732185	-1.0389120524901774e-18	6.16705562776532e-62	7.384512361304245e-15	6.8912970890941395e-15	0.009880122043888532	-5.104296284285624e-21	2.5515121924949473e-13	1.7535160257998552e-18	1.171940057350985e-17	8.034555252079623e-24
97200000	0.00005993897791732185	-1.0389120524901774e-18	6.16705562776532e-62	7.384512361304245e-15	6.8912970890941395e-15	0.009880122043888532	-5.0975026307251024e-21	2.5515121924949473e-13	1.7535160257998552e-18	1.171940057350985e-17	8.034555252079623e-24
97300000	0.00005993897791732185	-1.0389120524901774e-18	6.16705562776532e-62	7.384512361304245e-15	6.8912970890941395e-15	0.009880122043888532	-5.090708977164581e-21	2.5515121924949473e-13	1.7535160257998552e-18	1.171940057350985e-17	8.034555252079623e-24
97400000	0.00005993897791732185	-1.0389120524901774e-18	6.16705562776532e-62	7.384512361304245e-15	6.8912970890941395e-15	0.009880122043888532	-5.0839153236040595e-21	2.5515121924949473e-13	1.7535160257998552e-18	1.171940057350985e-17	8.034555252079623e-24
97500000	0.00005993897791732185	-1.0389120524901774e-18	6.16705562776532e-62	7.384512361304245e-15	6.8912970890941395e-15	0.009880122043888532	-5.077121670043537e-21	2.5515121924949473e-13	1.7535160257998552e-18	1.171940057350985e-17	8.034555252079623e-24
97600000	0.00005993897791732185	-1.0389120524901774e-18	6.16705562776532e-62	7.384512361304245e-15	6.8912970890941395e-15	0.009880122043888532	-5.070328016483016e-21	2.5515121924949473e-13	1.7535160257998552e-18	1.171940057350985e-17	8.034555252079623e-24
97700000	0.00005993897791732185	-1.0389120524901774e-18	6.16705562776532e-62	7.384512361304245e-15	6.8912970890941395e-15	0.009880122043888532	-5.063534362922494e-21	2.5515121924949473e-13	1.7535160257998552e-18	1.171940057350985e-17	8.034555252079623e-24
97800000	0.00005993897791732185	-1.0389120524901774e-18	6.16705562776532e-62	7.384512361304245e-15	6.8912970890941395e-15	0.009880122043888532	-5.056740709361973e-21	2.5515121924949473e-13	1.7535160257998552e-18	1.171940057350985e-17	8.034555252079623e-24
97900000	0.00005993897791732185	-1.0389120524901774e-18	6.16705562776532e-62	7.384512361304245e-15	6.8912970890941395e-15	0.009880122043888532	-5.049947055801451e-21	2.5515121924949473e-13	1.7535160257998552e-18	1.171940057350985e-17	8.034555252079623e-24
98000000	0.00005993897791732185	-1.0389120524901774e-18	6.16705562776532e-62	7.384512361304245e-15	6.8912970890941395e-15	0.009880122043888532	-5.043153402240929e-21	2.5515121924949473e-13	1.7535160257998552e-18	1.1719400573509851e-17	8.034555252079623e-24
98100000	0.00005993897791732185	-1.0389120524901774e-18	6.16705562776532e-62	7.384512361304245e-15	6.8912970890941395e-15	0.009880122043888532	-5.036359748680408e-21	2.5515121924949473e-13	1.7535160257998552e-18	1.1719400573509851e-17	8.034555252079623e-24
98200000	0.00005993897791732185	-1.0389120524901774e-18	6.16705562776532e-62	7.384512361304245e-15	6.8912970890941395e-15	0.009880122043888532	-5.029566095119886e-21	2.5515121924949473e-13	1.7535160257998552e-18	1.1719400573509851e-17	8.034555252079623e-24
98300000	0.00005993897791732185	-1.0389120524901774e-18	6.167055627765321e-62	7.384512361304245e-15	6.8912970890941395e-15	0.009880122043888532	-5.022772441559365e-21	2.5515121924949473e-13	1.7535160257998552e-18	1.1719400573509851e-17	8.034555252079623e-24
98400000	0.00005993897791732185	-1.0389120524901774e-18	6.167055627765321e-62	7.384512361304245e-15	6.8912970890941395e-15	0.009880122043888532	-5.0159787879988426e-21	2.5515121924949473e-13	1.7535160257998552e-18	1.1719400573509851e-17	8.034555252079623e-24
98500000	0.00005993897791732185	-1.0389120524901774e-18	6.167055627765321e-62	7.384512361304245e-15	6.8912970890941395e-15	0.009880122043888532	-5.009185134438321e-21	2.5515121924949473e-13	1.7535160257998552e-18	1.1719400573509851e-17	8.034555252079623e-24
98600000	0.00005993897791732185	-1.0389120524901774e-18	6.167055627765321e-62	7.384512361304245e-15	6.8912970890941395e-15	0.009880122043888532	-5.0023914808778e-21	2.5515121924949473e-13	1.7535160257998552e-18	1.1719400573509851e-17	8.034555252079623e-24
98700000	0.00005993897791732185	-1.0389120524901774e-18	6.167055627765321e-62	7.384512361304245e-15	6.8912970890941395e-15	0.009880122043888532	-4.995597827317278e-21	2.5515121924949473e-13	1.7535160257998552e-18	1.1719400573509851e-17	8.034555252079623e-24
98800000	0.00005993897791732185	-1.0389120524901774e-18	6.167055627765321e-62	7.384512361304245e-15	6.8912970890941395e-15	0.009880122043888532	-4.988804173756757e-21	2.5515121924949473e-13	1.7535160257998552e-18	1.1719400573509851e-17	8.034555252079623e-24
98900000	0.00005993897791732185	-1.0389120524901774e-18	6.167055627765321e-62	7.384512361304245e-15	6.8912970890941395e-15	0.009880122043888532	-4.9820105201962346e-21	2.5515121924949473e-13	1.7535160257998552e-18	1.1719400573509851e-17	8.034555252079623e-24
99000000	0.00005993897791732185	-1.0389120524901774e-18	6.167055627765321e-62	7.384512361304245e-15	6.8912970890941395e-15	0.009880122043888532	-4.975216866635713e-21	2.5515121924949473e-13	1.7535160257998552e-18	1.1719400573509851e-17	8.034555252079623e-24
99100000	0.00005993897791732185	-1.0389120524901774e-18	6.167055627765321e-62	7.384512361304245e-15	6.8912970890941395e-15	0.009880122043888532	-4.968423213075192e-21	2.5515121924949473e-13	1.7535160257998552e-18	1.1719400573509851e-17	8.034555252079623e-24
99200000	0.00005993897791732185	-1.0389120524901774e-18	6.167055627765321e-62	7.384512361304245e-15	6.8912970890941395e-15	0.009880122043888532	-4.96162955951467e-21	2.5515121924949473e-13	1.7535160257998552e-18	1.1719400573509851e-17	8.034555252079623e-24
99300000	0.00005993897791732185	-1.0389120524901774e-18	6.167055627765321e-62	7.384512361304245e-15	6.8912970890941395e-15	0.009880122043888532	-4.954835905954148e-21	2.5515121924949473e-13	1.7535160257998552e-18	1.1719400573509851e-17	8.034555252079623e-24
99400000	0.00005993897791732185	-1.0389120524901774e-18	6.167055627765321e-62	7.384512361304245e-15	6.8912970890941395e-15	0.009880122043888532	-4.9480422523936265e-21	2.5515121924949473e-13	1.7535160257998552e-18	1.1719400573509851e-17	8.034555252079623e-24
99500000	0.00005993897791732185	-1.0389120524901774e-18	6.167055627765321e-62	7.384512361304245e-15	6.8912970890941395e-15	0.009880122043888532	-4.941248598833105e-21	2.5515121924949473e-13	1.7535160257998552e-18	1.1719400573509851e-17	8.034555252079623e-24
99600000	0.00005993897791732185	-1.0389120524901774e-18	6.167055627765321e-62	7.384512361304245e-15	6.8912970890941395e-15	0.009880122043888532	-4.9344549452725836e-21	2.5515121924949473e-13	1.7535160257998552e-18	1.1719400573509851e-17	8.034555252079623e-24
99700000	0.00005993897791732185	-1.0389120524901774e-18	6.167055627765321e-62	7.384512361304245e-15	6.8912970890941395e-15	0.009880122043888532	-4.927661291712062e-21	2.5515121924949473e-13	1.7535160257998552e-18	1.1719400573509851e-17	8.034555252079623e-24
99800000	0.00005993897791732185	-1.0389120524901774e-18	6.167055627765321e-62	7.384512361304245e-15	6.8912970890941395e-15	0.009880122043888532	-4.92086763815154e-21	2.5515121924949473e-13	1.7535160257998552e-18	1.1719400573509851e-17	8.034555252079623e-24
99900000	0.00005993897791732185	-1.0389120524901774e-18	6.167055627765321e-62	7.384512361304245e-15	6.8912970890941395e-15	0.009880122043888532	-4.9140739845910184e-21	2.5515121924949473e-13	1.7535160257998552e-18	1.1719400573509851e-17	8.034555252079623e-24
100000000	0.00005993897791732185	-1.0389120524901774e-18	6.167055627765321e-62	7.384512361304245e-15	6.8912970890941395e-15	0.009880122043888532	-4.907280331030497e-21	2.5515121924949473e-13	1.7535160257998552e-18	1.1719400573509851e-17	8.034555252079623e-24
