# Supplementary material for: Thermodynamics Underpinning the Microbial Community‐Level Nitrogen Energy Metabolism
Source: Environ Microbiol. 2025 Feb 16;27(2):e70055. doi: 10.1111/1462-2920.70055 (PMC11830459; doi:10.1111/1462-2920.70055)
Supplement: Supplementary file 1 — Data S1. [file EMI-27-e70055-s001.zip › SI/Nnetwork/Results/kdef_-10/Iin_-5/p_0.2/O2_-4.2_H_-3..csv]

time	N2	N2H4	N2H5	N2O	NH2OH	NH3	NH3OH	NH4	NO	NO2	NO3
0	0.00001	0.00001	0.00001	0.00001	0.00001	0.00001	0.00001	0.00001	0.00001	0.00001	0.00001
100000	0.00499985139893548	7.1563583286075555e-50	2.5162032486210855e-61	2.0993461480675444e-8	7.98668813745678e-16	2.54323065670802e-7	-1.491491736814342e-20	2.076651418736279e-15	3.389415990754812e-11	7.038936074555532e-11	7.878540140514405e-10
200000	0.004999851398935482	7.156358328607626e-50	2.516203248621082e-61	2.099346148067544e-8	7.986688137460255e-16	2.543230656708021e-7	-7.252885051501904e-21	2.07665141872375e-15	3.3894159907548203e-11	7.038936074555387e-11	7.878540140514426e-10
300000	0.00499985139893548	7.15635832860782e-50	2.5162032486211003e-61	2.0993461480675444e-8	7.986688137460855e-16	2.54323065670802e-7	-7.172240428103222e-22	2.07665141871969e-15	3.389415990754843e-11	7.038936074555376e-11	7.878540140514483e-10
400000	0.00499985139893548	7.156358328607769e-50	2.5162032486210938e-61	2.0993461480675444e-8	7.986688137460867e-16	2.54323065670802e-7	1.4546333637799426e-21	2.076651418719615e-15	3.3894159907548365e-11	7.038936074555362e-11	7.87854014051447e-10
500000	0.004999851398935481	7.156358328607553e-50	2.5162032486210672e-61	2.099346148067544e-8	7.986688137460868e-16	2.5432306567080204e-7	8.071456703923481e-23	2.0766514187195952e-15	3.389415990754811e-11	7.03893607455531e-11	7.878540140514411e-10
600000	0.004999851398935481	7.1563583286075e-50	2.516203248621061e-61	2.099346148067544e-8	7.986688137460867e-16	2.5432306567080204e-7	9.49066417112524e-23	2.0766514187195952e-15	3.3894159907548055e-11	7.038936074555298e-11	7.878540140514397e-10
700000	0.004999851398935481	7.156358328607539e-50	2.5162032486210655e-61	2.099346148067544e-8	7.986688137460867e-16	2.5432306567080204e-7	8.702649425625656e-23	2.076651418719595e-15	3.38941599075481e-11	7.038936074555307e-11	7.878540140514407e-10
800000	0.00499985139893548	7.156358328607589e-50	2.5162032486210717e-61	2.0993461480675444e-8	7.986688137460867e-16	2.54323065670802e-7	7.640235185935821e-23	2.0766514187195944e-15	3.389415990754816e-11	7.038936074555318e-11	7.87854014051442e-10
900000	0.00499985139893548	7.156358328607595e-50	2.5162032486210724e-61	2.0993461480675444e-8	7.986688137460867e-16	2.54323065670802e-7	7.56174166647698e-23	2.0766514187195944e-15	3.3894159907548165e-11	7.03893607455532e-11	7.878540140514421e-10
1000000	0.00499985139893548	7.156358328607589e-50	2.5162032486210713e-61	2.0993461480675444e-8	7.986688137460867e-16	2.54323065670802e-7	7.561642463544234e-23	2.0766514187195944e-15	3.389415990754816e-11	7.038936074555317e-11	7.878540140514419e-10
1100000	0.00499985139893548	7.156358328607578e-50	2.51620324862107e-61	2.099346148067544e-8	7.986688137460867e-16	2.54323065670802e-7	7.558259967818344e-23	2.076651418719595e-15	3.3894159907548145e-11	7.038936074555314e-11	7.878540140514416e-10
1200000	0.00499985139893548	7.15635832860757e-50	2.5162032486210686e-61	2.099346148067544e-8	7.986688137460867e-16	2.54323065670802e-7	7.55691412556559e-23	2.076651418719595e-15	3.389415990754814e-11	7.038936074555313e-11	7.878540140514413e-10
1300000	0.00499985139893548	7.156358328607564e-50	2.516203248621068e-61	2.099346148067544e-8	7.986688137460867e-16	2.54323065670802e-7	7.556943082437935e-23	2.076651418719595e-15	3.389415990754813e-11	7.03893607455531e-11	7.878540140514412e-10
1400000	0.00499985139893548	7.156358328607558e-50	2.5162032486210672e-61	2.099346148067544e-8	7.986688137460867e-16	2.54323065670802e-7	7.556968566832849e-23	2.076651418719595e-15	3.3894159907548126e-11	7.038936074555309e-11	7.87854014051441e-10
1500000	0.00499985139893548	7.156358328607554e-50	2.5162032486210665e-61	2.0993461480675438e-8	7.986688137460867e-16	2.54323065670802e-7	7.556990738480226e-23	2.076651418719595e-15	3.389415990754812e-11	7.038936074555308e-11	7.878540140514409e-10
1600000	0.00499985139893548	7.156358328607549e-50	2.5162032486210658e-61	2.0993461480675438e-8	7.986688137460867e-16	2.54323065670802e-7	7.557009757109962e-23	2.0766514187195952e-15	3.389415990754811e-11	7.038936074555307e-11	7.878540140514407e-10
1700000	0.00499985139893548	7.156358328607546e-50	2.5162032486210655e-61	2.0993461480675438e-8	7.986688137460866e-16	2.5432306567080204e-7	7.55702578245195e-23	2.0766514187195952e-15	3.3894159907548106e-11	7.038936074555307e-11	7.878540140514406e-10
1800000	0.00499985139893548	7.156358328607543e-50	2.5162032486210648e-61	2.0993461480675438e-8	7.986688137460866e-16	2.5432306567080204e-7	7.557038974236086e-23	2.0766514187195952e-15	3.3894159907548106e-11	7.038936074555305e-11	7.878540140514405e-10
1900000	0.00499985139893548	7.15635832860754e-50	2.5162032486210644e-61	2.0993461480675438e-8	7.986688137460866e-16	2.5432306567080204e-7	7.557049492192265e-23	2.0766514187195952e-15	3.38941599075481e-11	7.038936074555305e-11	7.878540140514405e-10
2000000	0.00499985139893548	7.156358328607538e-50	2.5162032486210644e-61	2.0993461480675438e-8	7.986688137460866e-16	2.5432306567080204e-7	7.55705749605038e-23	2.0766514187195952e-15	3.38941599075481e-11	7.038936074555304e-11	7.878540140514404e-10
2100000	0.00499985139893548	7.156358328607537e-50	2.516203248621064e-61	2.0993461480675438e-8	7.986688137460866e-16	2.5432306567080204e-7	7.557063145540328e-23	2.0766514187195952e-15	3.38941599075481e-11	7.038936074555304e-11	7.878540140514404e-10
2200000	0.00499985139893548	7.1563583286075365e-50	2.516203248621064e-61	2.0993461480675438e-8	7.986688137460866e-16	2.5432306567080204e-7	7.557066600392002e-23	2.0766514187195952e-15	3.38941599075481e-11	7.038936074555304e-11	7.878540140514404e-10
2300000	0.00499985139893548	7.156358328607536e-50	2.516203248621064e-61	2.0993461480675438e-8	7.986688137460866e-16	2.5432306567080204e-7	7.557068020335298e-23	2.0766514187195952e-15	3.38941599075481e-11	7.038936074555304e-11	7.878540140514403e-10
2400000	0.00499985139893548	7.156358328607536e-50	2.516203248621064e-61	2.0993461480675438e-8	7.986688137460866e-16	2.5432306567080204e-7	7.55706756510011e-23	2.0766514187195952e-15	3.38941599075481e-11	7.038936074555304e-11	7.878540140514403e-10
2500000	0.00499985139893548	7.1563583286075365e-50	2.516203248621064e-61	2.0993461480675438e-8	7.986688137460866e-16	2.5432306567080204e-7	7.557065394416333e-23	2.0766514187195952e-15	3.38941599075481e-11	7.038936074555304e-11	7.878540140514404e-10
2600000	0.00499985139893548	7.1563583286075365e-50	2.516203248621064e-61	2.0993461480675438e-8	7.986688137460866e-16	2.5432306567080204e-7	7.557061668013862e-23	2.0766514187195952e-15	3.38941599075481e-11	7.038936074555304e-11	7.878540140514404e-10
2700000	0.00499985139893548	7.156358328607537e-50	2.5162032486210644e-61	2.0993461480675438e-8	7.986688137460866e-16	2.5432306567080204e-7	7.557056545622591e-23	2.0766514187195952e-15	3.38941599075481e-11	7.038936074555305e-11	7.878540140514404e-10
2800000	0.00499985139893548	7.156358328607538e-50	2.5162032486210644e-61	2.0993461480675438e-8	7.986688137460866e-16	2.5432306567080204e-7	7.557050186972415e-23	2.0766514187195952e-15	3.38941599075481e-11	7.038936074555305e-11	7.878540140514405e-10
2900000	0.00499985139893548	7.15635832860754e-50	2.5162032486210648e-61	2.0993461480675438e-8	7.986688137460866e-16	2.5432306567080204e-7	7.55704275179323e-23	2.0766514187195952e-15	3.38941599075481e-11	7.038936074555305e-11	7.878540140514405e-10
3000000	0.00499985139893548	7.156358328607542e-50	2.5162032486210648e-61	2.0993461480675438e-8	7.986688137460866e-16	2.5432306567080204e-7	7.557034399814929e-23	2.0766514187195952e-15	3.3894159907548106e-11	7.038936074555307e-11	7.878540140514406e-10
3100000	0.00499985139893548	7.156358328607543e-50	2.516203248621065e-61	2.0993461480675438e-8	7.986688137460866e-16	2.5432306567080204e-7	7.557025290767407e-23	2.0766514187195952e-15	3.3894159907548106e-11	7.038936074555307e-11	7.878540140514406e-10
3200000	0.00499985139893548	7.156358328607545e-50	2.5162032486210655e-61	2.099346148067544e-8	7.986688137460867e-16	2.54323065670802e-7	7.557015584380559e-23	2.0766514187195952e-15	3.3894159907548106e-11	7.038936074555308e-11	7.878540140514407e-10
3300000	0.00499985139893548	7.156358328607547e-50	2.5162032486210658e-61	2.099346148067544e-8	7.986688137460867e-16	2.54323065670802e-7	7.557005440384281e-23	2.076651418719595e-15	3.389415990754811e-11	7.038936074555308e-11	7.878540140514407e-10
3400000	0.00499985139893548	7.156358328607549e-50	2.516203248621066e-61	2.099346148067544e-8	7.986688137460867e-16	2.54323065670802e-7	7.556995018508466e-23	2.076651418719595e-15	3.389415990754811e-11	7.038936074555309e-11	7.878540140514408e-10
3500000	0.00499985139893548	7.156358328607552e-50	2.5162032486210665e-61	2.099346148067544e-8	7.986688137460867e-16	2.54323065670802e-7	7.55698447848301e-23	2.076651418719595e-15	3.389415990754811e-11	7.038936074555309e-11	7.878540140514409e-10
3600000	0.00499985139893548	7.156358328607554e-50	2.5162032486210665e-61	2.099346148067544e-8	7.986688137460867e-16	2.54323065670802e-7	7.556973980037807e-23	2.076651418719595e-15	3.389415990754812e-11	7.03893607455531e-11	7.87854014051441e-10
3700000	0.00499985139893548	7.1563583286075555e-50	2.516203248621067e-61	2.099346148067544e-8	7.986688137460867e-16	2.54323065670802e-7	7.556963682902751e-23	2.076651418719595e-15	3.389415990754812e-11	7.03893607455531e-11	7.87854014051441e-10
3800000	0.00499985139893548	7.156358328607557e-50	2.5162032486210672e-61	2.099346148067544e-8	7.986688137460867e-16	2.54323065670802e-7	7.556953746807737e-23	2.076651418719595e-15	3.389415990754812e-11	7.038936074555312e-11	7.878540140514411e-10
3900000	0.00499985139893548	7.156358328607559e-50	2.5162032486210675e-61	2.099346148067544e-8	7.986688137460867e-16	2.54323065670802e-7	7.556944331482662e-23	2.076651418719595e-15	3.3894159907548126e-11	7.038936074555312e-11	7.878540140514411e-10
4000000	0.00499985139893548	7.156358328607561e-50	2.516203248621068e-61	2.0993461480675444e-8	7.986688137460867e-16	2.54323065670802e-7	7.556935596657419e-23	2.076651418719595e-15	3.3894159907548126e-11	7.038936074555313e-11	7.878540140514412e-10
4100000	0.00499985139893548	7.156358328607562e-50	2.516203248621068e-61	2.0993461480675444e-8	7.986688137460867e-16	2.54323065670802e-7	7.556927702061903e-23	2.076651418719595e-15	3.3894159907548126e-11	7.038936074555313e-11	7.878540140514413e-10
4200000	0.00499985139893548	7.156358328607563e-50	2.5162032486210682e-61	2.0993461480675444e-8	7.986688137460867e-16	2.54323065670802e-7	7.556920807426007e-23	2.076651418719595e-15	3.389415990754813e-11	7.038936074555313e-11	7.878540140514413e-10
4300000	0.00499985139893548	7.156358328607565e-50	2.5162032486210682e-61	2.0993461480675444e-8	7.986688137460867e-16	2.54323065670802e-7	7.55691507247963e-23	2.076651418719595e-15	3.389415990754813e-11	7.038936074555314e-11	7.878540140514413e-10
4400000	0.00499985139893548	7.156358328607565e-50	2.5162032486210686e-61	2.0993461480675444e-8	7.986688137460867e-16	2.54323065670802e-7	7.556910656952662e-23	2.076651418719595e-15	3.389415990754813e-11	7.038936074555314e-11	7.878540140514414e-10
4500000	0.00499985139893548	7.156358328607566e-50	2.5162032486210686e-61	2.0993461480675444e-8	7.986688137460867e-16	2.54323065670802e-7	7.556907720575001e-23	2.076651418719595e-15	3.389415990754813e-11	7.038936074555314e-11	7.878540140514414e-10
4600000	0.00499985139893548	7.156358328607566e-50	2.5162032486210686e-61	2.0993461480675444e-8	7.986688137460867e-16	2.54323065670802e-7	7.556906423076539e-23	2.076651418719595e-15	3.389415990754813e-11	7.038936074555314e-11	7.878540140514414e-10
4700000	0.00499985139893548	7.156358328607566e-50	2.5162032486210686e-61	2.0993461480675444e-8	7.986688137460867e-16	2.54323065670802e-7	7.556906379917017e-23	2.076651418719595e-15	3.389415990754813e-11	7.038936074555314e-11	7.878540140514414e-10
4800000	0.00499985139893548	7.156358328607566e-50	2.5162032486210686e-61	2.0993461480675444e-8	7.986688137460867e-16	2.54323065670802e-7	7.556906387743862e-23	2.076651418719595e-15	3.389415990754813e-11	7.038936074555314e-11	7.878540140514414e-10
4900000	0.00499985139893548	7.156358328607566e-50	2.5162032486210686e-61	2.0993461480675444e-8	7.986688137460867e-16	2.54323065670802e-7	7.556906394594276e-23	2.076651418719595e-15	3.389415990754813e-11	7.038936074555314e-11	7.878540140514414e-10
5000000	0.00499985139893548	7.156358328607566e-50	2.5162032486210686e-61	2.0993461480675444e-8	7.986688137460867e-16	2.54323065670802e-7	7.556906400514237e-23	2.076651418719595e-15	3.389415990754813e-11	7.038936074555314e-11	7.878540140514414e-10
5100000	0.00499985139893548	7.156358328607566e-50	2.5162032486210686e-61	2.0993461480675444e-8	7.986688137460867e-16	2.54323065670802e-7	7.556906405549726e-23	2.076651418719595e-15	3.389415990754813e-11	7.038936074555314e-11	7.878540140514414e-10
5200000	0.00499985139893548	7.156358328607566e-50	2.5162032486210686e-61	2.0993461480675444e-8	7.986688137460867e-16	2.54323065670802e-7	7.556906409746717e-23	2.076651418719595e-15	3.389415990754813e-11	7.038936074555314e-11	7.878540140514414e-10
5300000	0.00499985139893548	7.156358328607566e-50	2.5162032486210686e-61	2.0993461480675444e-8	7.986688137460867e-16	2.54323065670802e-7	7.55690641315119e-23	2.076651418719595e-15	3.389415990754813e-11	7.038936074555314e-11	7.878540140514414e-10
5400000	0.00499985139893548	7.156358328607566e-50	2.5162032486210686e-61	2.0993461480675444e-8	7.986688137460867e-16	2.54323065670802e-7	7.556906415809124e-23	2.076651418719595e-15	3.389415990754813e-11	7.038936074555314e-11	7.878540140514414e-10
5500000	0.00499985139893548	7.156358328607566e-50	2.5162032486210686e-61	2.0993461480675444e-8	7.986688137460867e-16	2.54323065670802e-7	7.556906417766498e-23	2.076651418719595e-15	3.389415990754813e-11	7.038936074555314e-11	7.878540140514414e-10
5600000	0.00499985139893548	7.156358328607567e-50	2.5162032486210686e-61	2.0993461480675444e-8	7.986688137460867e-16	2.54323065670802e-7	7.556906419069286e-23	2.076651418719595e-15	3.389415990754813e-11	7.038936074555314e-11	7.878540140514414e-10
5700000	0.00499985139893548	7.156358328607567e-50	2.5162032486210686e-61	2.0993461480675444e-8	7.986688137460867e-16	2.54323065670802e-7	7.55690641976347e-23	2.076651418719595e-15	3.389415990754813e-11	7.038936074555314e-11	7.878540140514414e-10
5800000	0.00499985139893548	7.156358328607567e-50	2.516203248621069e-61	2.0993461480675444e-8	7.986688137460867e-16	2.54323065670802e-7	7.556906419895026e-23	2.076651418719595e-15	3.389415990754813e-11	7.038936074555314e-11	7.878540140514414e-10
5900000	0.00499985139893548	7.156358328607568e-50	2.516203248621069e-61	2.0993461480675444e-8	7.986688137460867e-16	2.54323065670802e-7	7.556906419509934e-23	2.076651418719595e-15	3.389415990754813e-11	7.038936074555314e-11	7.878540140514414e-10
6000000	0.00499985139893548	7.156358328607568e-50	2.516203248621069e-61	2.0993461480675444e-8	7.986688137460867e-16	2.54323065670802e-7	7.556906418654172e-23	2.076651418719595e-15	3.389415990754813e-11	7.038936074555314e-11	7.878540140514414e-10
6100000	0.00499985139893548	7.156358328607568e-50	2.516203248621069e-61	2.0993461480675444e-8	7.986688137460867e-16	2.54323065670802e-7	7.556906417373717e-23	2.076651418719595e-15	3.389415990754813e-11	7.038936074555314e-11	7.878540140514414e-10
6200000	0.00499985139893548	7.156358328607569e-50	2.516203248621069e-61	2.0993461480675448e-8	7.986688137460867e-16	2.54323065670802e-7	7.556906415714548e-23	2.076651418719595e-15	3.389415990754813e-11	7.038936074555314e-11	7.878540140514414e-10
6300000	0.00499985139893548	7.156358328607569e-50	2.516203248621069e-61	2.0993461480675448e-8	7.986688137460867e-16	2.54323065670802e-7	7.556906413722642e-23	2.076651418719595e-15	3.389415990754813e-11	7.038936074555314e-11	7.878540140514414e-10
6400000	0.00499985139893548	7.156358328607569e-50	2.516203248621069e-61	2.0993461480675448e-8	7.986688137460867e-16	2.54323065670802e-7	7.556906411443978e-23	2.076651418719595e-15	3.389415990754813e-11	7.038936074555314e-11	7.878540140514414e-10
6500000	0.00499985139893548	7.15635832860757e-50	2.516203248621069e-61	2.0993461480675448e-8	7.986688137460867e-16	2.54323065670802e-7	7.556906408924534e-23	2.076651418719595e-15	3.389415990754813e-11	7.038936074555314e-11	7.878540140514415e-10
6600000	0.00499985139893548	7.15635832860757e-50	2.516203248621069e-61	2.0993461480675448e-8	7.986688137460867e-16	2.54323065670802e-7	7.556906406210289e-23	2.076651418719595e-15	3.389415990754813e-11	7.038936074555314e-11	7.878540140514415e-10
6700000	0.00499985139893548	7.156358328607571e-50	2.516203248621069e-61	2.0993461480675448e-8	7.986688137460867e-16	2.54323065670802e-7	7.55690640334722e-23	2.076651418719595e-15	3.389415990754813e-11	7.038936074555314e-11	7.878540140514415e-10
6800000	0.004999851398935481	7.156358328607571e-50	2.5162032486210693e-61	2.0993461480675448e-8	7.986688137460867e-16	2.54323065670802e-7	7.556906400381306e-23	2.076651418719595e-15	3.389415990754813e-11	7.038936074555314e-11	7.878540140514415e-10
6900000	0.004999851398935481	7.156358328607572e-50	2.5162032486210693e-61	2.0993461480675448e-8	7.986688137460867e-16	2.54323065670802e-7	7.556906397358525e-23	2.076651418719595e-15	3.389415990754813e-11	7.038936074555314e-11	7.878540140514415e-10
7000000	0.004999851398935481	7.156358328607572e-50	2.5162032486210693e-61	2.0993461480675448e-8	7.986688137460867e-16	2.54323065670802e-7	7.556906394324855e-23	2.076651418719595e-15	3.389415990754814e-11	7.038936074555314e-11	7.878540140514415e-10
7100000	0.004999851398935481	7.156358328607572e-50	2.5162032486210693e-61	2.0993461480675448e-8	7.986688137460867e-16	2.54323065670802e-7	7.556906391326275e-23	2.076651418719595e-15	3.389415990754814e-11	7.038936074555314e-11	7.878540140514415e-10
7200000	0.004999851398935481	7.156358328607573e-50	2.5162032486210693e-61	2.0993461480675448e-8	7.986688137460867e-16	2.54323065670802e-7	7.556906388408761e-23	2.076651418719595e-15	3.389415990754814e-11	7.038936074555314e-11	7.878540140514415e-10
7300000	0.004999851398935481	7.156358328607573e-50	2.5162032486210693e-61	2.0993461480675448e-8	7.986688137460867e-16	2.54323065670802e-7	7.556906385618293e-23	2.076651418719595e-15	3.389415990754814e-11	7.038936074555314e-11	7.878540140514415e-10
7400000	0.004999851398935481	7.156358328607574e-50	2.5162032486210693e-61	2.0993461480675448e-8	7.986688137460867e-16	2.54323065670802e-7	7.556906383000849e-23	2.076651418719595e-15	3.389415990754814e-11	7.038936074555314e-11	7.878540140514415e-10
7500000	0.004999851398935481	7.156358328607574e-50	2.5162032486210693e-61	2.0993461480675448e-8	7.986688137460867e-16	2.54323065670802e-7	7.556906380602407e-23	2.076651418719595e-15	3.389415990754814e-11	7.038936074555314e-11	7.878540140514415e-10
7600000	0.004999851398935481	7.156358328607574e-50	2.5162032486210696e-61	2.0993461480675448e-8	7.986688137460867e-16	2.54323065670802e-7	7.556906378468946e-23	2.076651418719595e-15	3.389415990754814e-11	7.038936074555314e-11	7.878540140514415e-10
7700000	0.004999851398935481	7.1563583286075745e-50	2.5162032486210696e-61	2.0993461480675448e-8	7.986688137460867e-16	2.54323065670802e-7	7.556906376646441e-23	2.076651418719595e-15	3.389415990754814e-11	7.038936074555314e-11	7.878540140514415e-10
7800000	0.004999851398935481	7.1563583286075745e-50	2.5162032486210696e-61	2.0993461480675448e-8	7.986688137460867e-16	2.54323065670802e-7	7.556906375180874e-23	2.076651418719595e-15	3.389415990754814e-11	7.038936074555314e-11	7.878540140514415e-10
7900000	0.004999851398935481	7.1563583286075745e-50	2.5162032486210696e-61	2.0993461480675448e-8	7.986688137460867e-16	2.54323065670802e-7	7.556906374118221e-23	2.076651418719595e-15	3.389415990754814e-11	7.038936074555314e-11	7.878540140514415e-10
8000000	0.004999851398935481	7.156358328607575e-50	2.5162032486210696e-61	2.0993461480675448e-8	7.986688137460867e-16	2.54323065670802e-7	7.556906373504461e-23	2.076651418719595e-15	3.389415990754814e-11	7.038936074555314e-11	7.878540140514415e-10
8100000	0.004999851398935481	7.156358328607575e-50	2.5162032486210696e-61	2.0993461480675448e-8	7.986688137460867e-16	2.54323065670802e-7	7.556906373366986e-23	2.076651418719595e-15	3.389415990754814e-11	7.038936074555314e-11	7.878540140514415e-10
8200000	0.004999851398935481	7.156358328607575e-50	2.5162032486210696e-61	2.0993461480675448e-8	7.986688137460867e-16	2.54323065670802e-7	7.556906373369532e-23	2.076651418719595e-15	3.389415990754814e-11	7.038936074555314e-11	7.878540140514415e-10
8300000	0.004999851398935481	7.156358328607576e-50	2.5162032486210696e-61	2.0993461480675448e-8	7.986688137460867e-16	2.54323065670802e-7	7.556906373371975e-23	2.076651418719595e-15	3.389415990754814e-11	7.038936074555314e-11	7.878540140514415e-10
8400000	0.004999851398935481	7.156358328607576e-50	2.5162032486210696e-61	2.0993461480675448e-8	7.986688137460867e-16	2.54323065670802e-7	7.556906373374315e-23	2.076651418719595e-15	3.389415990754814e-11	7.038936074555314e-11	7.878540140514415e-10
8500000	0.004999851398935481	7.156358328607576e-50	2.5162032486210696e-61	2.0993461480675448e-8	7.986688137460867e-16	2.54323065670802e-7	7.556906373376557e-23	2.076651418719595e-15	3.389415990754814e-11	7.038936074555314e-11	7.878540140514415e-10
8600000	0.004999851398935481	7.156358328607576e-50	2.5162032486210696e-61	2.0993461480675448e-8	7.986688137460867e-16	2.54323065670802e-7	7.556906373378701e-23	2.076651418719595e-15	3.389415990754814e-11	7.038936074555314e-11	7.878540140514415e-10
8700000	0.004999851398935481	7.156358328607576e-50	2.5162032486210696e-61	2.0993461480675448e-8	7.986688137460867e-16	2.54323065670802e-7	7.556906373380747e-23	2.076651418719595e-15	3.389415990754814e-11	7.038936074555314e-11	7.878540140514415e-10
8800000	0.004999851398935481	7.156358328607577e-50	2.51620324862107e-61	2.0993461480675448e-8	7.986688137460867e-16	2.54323065670802e-7	7.556906373382698e-23	2.076651418719595e-15	3.389415990754814e-11	7.038936074555314e-11	7.878540140514415e-10
8900000	0.004999851398935481	7.156358328607577e-50	2.51620324862107e-61	2.0993461480675448e-8	7.986688137460867e-16	2.54323065670802e-7	7.556906373384556e-23	2.076651418719595e-15	3.389415990754814e-11	7.038936074555314e-11	7.878540140514415e-10
9000000	0.004999851398935481	7.156358328607577e-50	2.51620324862107e-61	2.0993461480675448e-8	7.986688137460867e-16	2.54323065670802e-7	7.556906373386322e-23	2.076651418719595e-15	3.389415990754814e-11	7.038936074555314e-11	7.878540140514415e-10
9100000	0.004999851398935481	7.156358328607577e-50	2.51620324862107e-61	2.0993461480675448e-8	7.986688137460867e-16	2.54323065670802e-7	7.556906373387997e-23	2.076651418719595e-15	3.389415990754814e-11	7.038936074555314e-11	7.878540140514415e-10
9200000	0.004999851398935481	7.156358328607577e-50	2.51620324862107e-61	2.0993461480675448e-8	7.986688137460867e-16	2.54323065670802e-7	7.556906373389584e-23	2.076651418719595e-15	3.389415990754814e-11	7.038936074555314e-11	7.878540140514415e-10
9300000	0.004999851398935481	7.156358328607578e-50	2.51620324862107e-61	2.0993461480675448e-8	7.986688137460867e-16	2.54323065670802e-7	7.556906373391083e-23	2.076651418719595e-15	3.389415990754814e-11	7.038936074555314e-11	7.878540140514415e-10
9400000	0.004999851398935481	7.156358328607578e-50	2.51620324862107e-61	2.0993461480675448e-8	7.986688137460867e-16	2.54323065670802e-7	7.556906373392497e-23	2.076651418719595e-15	3.389415990754814e-11	7.038936074555314e-11	7.878540140514415e-10
9500000	0.004999851398935481	7.156358328607578e-50	2.51620324862107e-61	2.0993461480675448e-8	7.986688137460867e-16	2.54323065670802e-7	7.556906373393826e-23	2.076651418719595e-15	3.389415990754814e-11	7.038936074555314e-11	7.878540140514415e-10
9600000	0.004999851398935481	7.156358328607578e-50	2.51620324862107e-61	2.0993461480675448e-8	7.986688137460867e-16	2.54323065670802e-7	7.556906373395072e-23	2.076651418719595e-15	3.389415990754814e-11	7.038936074555314e-11	7.878540140514415e-10
9700000	0.004999851398935481	7.156358328607578e-50	2.51620324862107e-61	2.0993461480675448e-8	7.986688137460867e-16	2.54323065670802e-7	7.556906373396238e-23	2.076651418719595e-15	3.389415990754814e-11	7.038936074555314e-11	7.878540140514415e-10
9800000	0.004999851398935481	7.156358328607578e-50	2.51620324862107e-61	2.0993461480675448e-8	7.986688137460867e-16	2.54323065670802e-7	7.556906373397326e-23	2.076651418719595e-15	3.389415990754814e-11	7.038936074555314e-11	7.878540140514415e-10
9900000	0.004999851398935481	7.156358328607578e-50	2.51620324862107e-61	2.0993461480675448e-8	7.986688137460867e-16	2.54323065670802e-7	7.556906373398334e-23	2.076651418719595e-15	3.389415990754814e-11	7.038936074555314e-11	7.878540140514415e-10
10000000	0.004999851398935481	7.156358328607578e-50	2.51620324862107e-61	2.0993461480675448e-8	7.986688137460867e-16	2.54323065670802e-7	7.556906373399266e-23	2.076651418719595e-15	3.3894159907548145e-11	7.038936074555314e-11	7.878540140514415e-10
10100000	0.004999851398935481	7.156358328607578e-50	2.51620324862107e-61	2.0993461480675448e-8	7.986688137460867e-16	2.54323065670802e-7	7.556906373400125e-23	2.076651418719595e-15	3.3894159907548145e-11	7.038936074555314e-11	7.878540140514415e-10
10200000	0.004999851398935481	7.156358328607578e-50	2.51620324862107e-61	2.0993461480675448e-8	7.986688137460867e-16	2.54323065670802e-7	7.556906373400909e-23	2.076651418719595e-15	3.3894159907548145e-11	7.038936074555314e-11	7.878540140514415e-10
10300000	0.004999851398935481	7.156358328607579e-50	2.51620324862107e-61	2.0993461480675448e-8	7.986688137460867e-16	2.54323065670802e-7	7.556906373401622e-23	2.076651418719595e-15	3.3894159907548145e-11	7.038936074555314e-11	7.878540140514415e-10
10400000	0.004999851398935481	7.156358328607579e-50	2.51620324862107e-61	2.0993461480675448e-8	7.986688137460867e-16	2.54323065670802e-7	7.556906373402265e-23	2.076651418719595e-15	3.3894159907548145e-11	7.038936074555314e-11	7.878540140514415e-10
10500000	0.004999851398935481	7.156358328607579e-50	2.51620324862107e-61	2.0993461480675448e-8	7.986688137460867e-16	2.54323065670802e-7	7.55690637340284e-23	2.076651418719595e-15	3.3894159907548145e-11	7.038936074555314e-11	7.878540140514415e-10
10600000	0.004999851398935481	7.156358328607579e-50	2.51620324862107e-61	2.0993461480675448e-8	7.986688137460867e-16	2.54323065670802e-7	7.556906373403348e-23	2.076651418719595e-15	3.3894159907548145e-11	7.038936074555314e-11	7.878540140514415e-10
10700000	0.004999851398935481	7.156358328607579e-50	2.51620324862107e-61	2.0993461480675448e-8	7.986688137460867e-16	2.54323065670802e-7	7.556906373403791e-23	2.076651418719595e-15	3.3894159907548145e-11	7.038936074555314e-11	7.878540140514415e-10
10800000	0.004999851398935481	7.156358328607579e-50	2.51620324862107e-61	2.0993461480675448e-8	7.986688137460867e-16	2.54323065670802e-7	7.556906373404171e-23	2.076651418719595e-15	3.3894159907548145e-11	7.038936074555314e-11	7.878540140514415e-10
10900000	0.004999851398935481	7.156358328607579e-50	2.51620324862107e-61	2.0993461480675448e-8	7.986688137460867e-16	2.54323065670802e-7	7.556906373404487e-23	2.076651418719595e-15	3.3894159907548145e-11	7.038936074555314e-11	7.878540140514415e-10
11000000	0.004999851398935481	7.156358328607579e-50	2.51620324862107e-61	2.0993461480675448e-8	7.986688137460867e-16	2.54323065670802e-7	7.556906373404744e-23	2.076651418719595e-15	3.3894159907548145e-11	7.038936074555314e-11	7.878540140514415e-10
11100000	0.004999851398935481	7.156358328607579e-50	2.51620324862107e-61	2.0993461480675448e-8	7.986688137460867e-16	2.54323065670802e-7	7.556906373404942e-23	2.076651418719595e-15	3.3894159907548145e-11	7.038936074555314e-11	7.878540140514415e-10
11200000	0.004999851398935481	7.156358328607579e-50	2.51620324862107e-61	2.0993461480675448e-8	7.986688137460867e-16	2.54323065670802e-7	7.556906373405082e-23	2.076651418719595e-15	3.3894159907548145e-11	7.038936074555314e-11	7.878540140514415e-10
11300000	0.004999851398935481	7.156358328607579e-50	2.51620324862107e-61	2.0993461480675448e-8	7.986688137460867e-16	2.54323065670802e-7	7.556906373405166e-23	2.076651418719595e-15	3.3894159907548145e-11	7.038936074555314e-11	7.878540140514415e-10
11400000	0.004999851398935481	7.156358328607579e-50	2.51620324862107e-61	2.0993461480675448e-8	7.986688137460867e-16	2.54323065670802e-7	7.556906373405197e-23	2.076651418719595e-15	3.3894159907548145e-11	7.038936074555314e-11	7.878540140514415e-10
11500000	0.004999851398935481	7.156358328607579e-50	2.51620324862107e-61	2.0993461480675448e-8	7.986688137460867e-16	2.54323065670802e-7	7.556906373405176e-23	2.076651418719595e-15	3.3894159907548145e-11	7.038936074555314e-11	7.878540140514415e-10
11600000	0.004999851398935481	7.156358328607579e-50	2.51620324862107e-61	2.0993461480675448e-8	7.986688137460867e-16	2.54323065670802e-7	7.556906373405102e-23	2.076651418719595e-15	3.3894159907548145e-11	7.038936074555314e-11	7.878540140514415e-10
11700000	0.004999851398935481	7.156358328607579e-50	2.51620324862107e-61	2.0993461480675448e-8	7.986688137460867e-16	2.54323065670802e-7	7.556906373404979e-23	2.076651418719595e-15	3.3894159907548145e-11	7.038936074555314e-11	7.878540140514415e-10
11800000	0.004999851398935481	7.156358328607579e-50	2.51620324862107e-61	2.0993461480675448e-8	7.986688137460867e-16	2.54323065670802e-7	7.556906373404809e-23	2.076651418719595e-15	3.3894159907548145e-11	7.038936074555314e-11	7.878540140514415e-10
11900000	0.004999851398935481	7.156358328607579e-50	2.51620324862107e-61	2.0993461480675448e-8	7.986688137460867e-16	2.54323065670802e-7	7.556906373404591e-23	2.076651418719595e-15	3.3894159907548145e-11	7.038936074555314e-11	7.878540140514415e-10
12000000	0.004999851398935481	7.156358328607579e-50	2.51620324862107e-61	2.0993461480675448e-8	7.986688137460867e-16	2.54323065670802e-7	7.55690637340433e-23	2.076651418719595e-15	3.3894159907548145e-11	7.038936074555314e-11	7.878540140514415e-10
12100000	0.004999851398935481	7.156358328607579e-50	2.51620324862107e-61	2.0993461480675448e-8	7.986688137460867e-16	2.54323065670802e-7	7.556906373404026e-23	2.076651418719595e-15	3.3894159907548145e-11	7.038936074555314e-11	7.878540140514415e-10
12200000	0.004999851398935481	7.156358328607579e-50	2.51620324862107e-61	2.0993461480675448e-8	7.986688137460867e-16	2.54323065670802e-7	7.556906373403679e-23	2.076651418719595e-15	3.3894159907548145e-11	7.038936074555314e-11	7.878540140514415e-10
12300000	0.004999851398935481	7.156358328607579e-50	2.51620324862107e-61	2.0993461480675448e-8	7.986688137460867e-16	2.54323065670802e-7	7.556906373403293e-23	2.076651418719595e-15	3.3894159907548145e-11	7.038936074555314e-11	7.878540140514415e-10
12400000	0.004999851398935481	7.156358328607579e-50	2.51620324862107e-61	2.0993461480675448e-8	7.986688137460867e-16	2.54323065670802e-7	7.556906373402868e-23	2.076651418719595e-15	3.3894159907548145e-11	7.038936074555314e-11	7.878540140514415e-10
12500000	0.004999851398935481	7.156358328607578e-50	2.51620324862107e-61	2.0993461480675448e-8	7.986688137460867e-16	2.54323065670802e-7	7.556906373402406e-23	2.076651418719595e-15	3.3894159907548145e-11	7.038936074555314e-11	7.878540140514415e-10
12600000	0.004999851398935481	7.156358328607578e-50	2.51620324862107e-61	2.0993461480675448e-8	7.986688137460867e-16	2.54323065670802e-7	7.556906373401909e-23	2.076651418719595e-15	3.3894159907548145e-11	7.038936074555314e-11	7.878540140514415e-10
12700000	0.004999851398935481	7.156358328607578e-50	2.51620324862107e-61	2.0993461480675448e-8	7.986688137460867e-16	2.54323065670802e-7	7.556906373401379e-23	2.0766514187195944e-15	3.3894159907548145e-11	7.038936074555314e-11	7.878540140514415e-10
12800000	0.004999851398935481	7.156358328607578e-50	2.51620324862107e-61	2.0993461480675448e-8	7.986688137460867e-16	2.54323065670802e-7	7.556906373400816e-23	2.0766514187195944e-15	3.3894159907548145e-11	7.038936074555314e-11	7.878540140514415e-10
12900000	0.004999851398935481	7.156358328607578e-50	2.51620324862107e-61	2.0993461480675448e-8	7.986688137460867e-16	2.54323065670802e-7	7.556906373400222e-23	2.0766514187195944e-15	3.389415990754814e-11	7.038936074555314e-11	7.878540140514415e-10
13000000	0.004999851398935481	7.156358328607578e-50	2.51620324862107e-61	2.0993461480675448e-8	7.986688137460867e-16	2.54323065670802e-7	7.5569063733996e-23	2.0766514187195944e-15	3.389415990754814e-11	7.038936074555314e-11	7.878540140514415e-10
13100000	0.004999851398935481	7.156358328607578e-50	2.51620324862107e-61	2.0993461480675448e-8	7.986688137460867e-16	2.54323065670802e-7	7.55690637339895e-23	2.0766514187195944e-15	3.389415990754814e-11	7.038936074555314e-11	7.878540140514415e-10
13200000	0.004999851398935481	7.156358328607578e-50	2.51620324862107e-61	2.0993461480675448e-8	7.986688137460867e-16	2.54323065670802e-7	7.556906373398274e-23	2.0766514187195944e-15	3.389415990754814e-11	7.038936074555314e-11	7.878540140514415e-10
13300000	0.004999851398935481	7.156358328607578e-50	2.51620324862107e-61	2.0993461480675448e-8	7.986688137460867e-16	2.54323065670802e-7	7.556906373397575e-23	2.0766514187195944e-15	3.389415990754814e-11	7.038936074555314e-11	7.878540140514415e-10
13400000	0.004999851398935481	7.156358328607578e-50	2.51620324862107e-61	2.0993461480675448e-8	7.986688137460867e-16	2.54323065670802e-7	7.556906373396852e-23	2.0766514187195944e-15	3.389415990754814e-11	7.038936074555314e-11	7.878540140514415e-10
13500000	0.004999851398935481	7.156358328607578e-50	2.51620324862107e-61	2.0993461480675448e-8	7.986688137460867e-16	2.54323065670802e-7	7.556906373396109e-23	2.0766514187195944e-15	3.389415990754814e-11	7.038936074555314e-11	7.878540140514415e-10
13600000	0.004999851398935481	7.156358328607578e-50	2.51620324862107e-61	2.0993461480675448e-8	7.986688137460867e-16	2.54323065670802e-7	7.556906373395345e-23	2.0766514187195944e-15	3.389415990754814e-11	7.038936074555314e-11	7.878540140514415e-10
13700000	0.004999851398935481	7.156358328607578e-50	2.51620324862107e-61	2.0993461480675448e-8	7.986688137460867e-16	2.54323065670802e-7	7.556906373394564e-23	2.0766514187195944e-15	3.389415990754814e-11	7.038936074555314e-11	7.878540140514415e-10
13800000	0.004999851398935481	7.156358328607577e-50	2.51620324862107e-61	2.0993461480675448e-8	7.986688137460867e-16	2.54323065670802e-7	7.556906373393766e-23	2.0766514187195944e-15	3.389415990754814e-11	7.038936074555314e-11	7.878540140514415e-10
13900000	0.004999851398935481	7.156358328607577e-50	2.51620324862107e-61	2.0993461480675448e-8	7.986688137460867e-16	2.54323065670802e-7	7.556906373392954e-23	2.0766514187195944e-15	3.389415990754814e-11	7.038936074555314e-11	7.878540140514415e-10
14000000	0.004999851398935481	7.156358328607577e-50	2.51620324862107e-61	2.0993461480675448e-8	7.986688137460867e-16	2.54323065670802e-7	7.556906373392129e-23	2.0766514187195944e-15	3.389415990754814e-11	7.038936074555314e-11	7.878540140514415e-10
14100000	0.004999851398935481	7.156358328607577e-50	2.51620324862107e-61	2.0993461480675448e-8	7.986688137460867e-16	2.54323065670802e-7	7.556906373391292e-23	2.0766514187195944e-15	3.389415990754814e-11	7.038936074555314e-11	7.878540140514415e-10
14200000	0.004999851398935481	7.156358328607577e-50	2.51620324862107e-61	2.0993461480675448e-8	7.986688137460866e-16	2.54323065670802e-7	7.556906373390444e-23	2.0766514187195944e-15	3.389415990754814e-11	7.038936074555314e-11	7.878540140514415e-10
14300000	0.004999851398935481	7.156358328607577e-50	2.51620324862107e-61	2.0993461480675448e-8	7.986688137460866e-16	2.54323065670802e-7	7.556906373389589e-23	2.0766514187195944e-15	3.389415990754814e-11	7.038936074555314e-11	7.878540140514415e-10
14400000	0.004999851398935481	7.156358328607577e-50	2.51620324862107e-61	2.0993461480675448e-8	7.986688137460866e-16	2.54323065670802e-7	7.556906373388726e-23	2.0766514187195944e-15	3.389415990754814e-11	7.038936074555314e-11	7.878540140514415e-10
14500000	0.004999851398935481	7.156358328607577e-50	2.51620324862107e-61	2.0993461480675448e-8	7.986688137460866e-16	2.54323065670802e-7	7.556906373387857e-23	2.0766514187195944e-15	3.389415990754814e-11	7.038936074555314e-11	7.878540140514415e-10
14600000	0.004999851398935481	7.156358328607577e-50	2.51620324862107e-61	2.0993461480675448e-8	7.986688137460866e-16	2.54323065670802e-7	7.556906373386985e-23	2.0766514187195944e-15	3.389415990754814e-11	7.038936074555314e-11	7.878540140514415e-10
14700000	0.004999851398935481	7.156358328607577e-50	2.51620324862107e-61	2.0993461480675448e-8	7.986688137460866e-16	2.54323065670802e-7	7.556906373386112e-23	2.0766514187195944e-15	3.389415990754814e-11	7.038936074555314e-11	7.878540140514415e-10
14800000	0.004999851398935481	7.156358328607576e-50	2.51620324862107e-61	2.0993461480675448e-8	7.986688137460866e-16	2.54323065670802e-7	7.556906373385237e-23	2.0766514187195944e-15	3.389415990754814e-11	7.038936074555314e-11	7.878540140514415e-10
14900000	0.004999851398935481	7.156358328607576e-50	2.51620324862107e-61	2.0993461480675448e-8	7.986688137460866e-16	2.54323065670802e-7	7.556906373384362e-23	2.0766514187195944e-15	3.389415990754814e-11	7.038936074555314e-11	7.878540140514415e-10
15000000	0.004999851398935481	7.156358328607576e-50	2.51620324862107e-61	2.0993461480675444e-8	7.986688137460866e-16	2.54323065670802e-7	7.556906373383491e-23	2.0766514187195944e-15	3.389415990754814e-11	7.038936074555314e-11	7.878540140514415e-10
15100000	0.00499985139893548	7.156358328607576e-50	2.51620324862107e-61	2.0993461480675444e-8	7.986688137460866e-16	2.54323065670802e-7	7.556906373382624e-23	2.0766514187195944e-15	3.389415990754814e-11	7.038936074555314e-11	7.878540140514415e-10
15200000	0.00499985139893548	7.156358328607576e-50	2.51620324862107e-61	2.0993461480675444e-8	7.986688137460866e-16	2.54323065670802e-7	7.556906373381762e-23	2.0766514187195944e-15	3.389415990754814e-11	7.038936074555314e-11	7.878540140514415e-10
15300000	0.00499985139893548	7.156358328607576e-50	2.5162032486210696e-61	2.0993461480675444e-8	7.986688137460866e-16	2.54323065670802e-7	7.556906373380909e-23	2.0766514187195944e-15	3.389415990754814e-11	7.038936074555314e-11	7.878540140514415e-10
15400000	0.00499985139893548	7.156358328607576e-50	2.5162032486210696e-61	2.0993461480675444e-8	7.986688137460866e-16	2.54323065670802e-7	7.556906373380062e-23	2.0766514187195944e-15	3.389415990754814e-11	7.038936074555314e-11	7.878540140514414e-10
15500000	0.00499985139893548	7.156358328607576e-50	2.5162032486210696e-61	2.0993461480675444e-8	7.986688137460866e-16	2.54323065670802e-7	7.556906373379228e-23	2.0766514187195944e-15	3.389415990754814e-11	7.038936074555314e-11	7.878540140514414e-10
15600000	0.00499985139893548	7.156358328607576e-50	2.5162032486210696e-61	2.0993461480675444e-8	7.986688137460866e-16	2.54323065670802e-7	7.556906373378405e-23	2.0766514187195944e-15	3.389415990754814e-11	7.038936074555314e-11	7.878540140514414e-10
15700000	0.00499985139893548	7.156358328607576e-50	2.5162032486210696e-61	2.0993461480675444e-8	7.986688137460866e-16	2.54323065670802e-7	7.556906373377595e-23	2.0766514187195944e-15	3.389415990754814e-11	7.038936074555314e-11	7.878540140514414e-10
15800000	0.00499985139893548	7.156358328607575e-50	2.5162032486210696e-61	2.0993461480675444e-8	7.986688137460866e-16	2.54323065670802e-7	7.5569063733768e-23	2.0766514187195944e-15	3.389415990754814e-11	7.038936074555314e-11	7.878540140514414e-10
15900000	0.00499985139893548	7.156358328607575e-50	2.5162032486210696e-61	2.0993461480675444e-8	7.986688137460866e-16	2.54323065670802e-7	7.556906373376022e-23	2.0766514187195944e-15	3.389415990754814e-11	7.038936074555314e-11	7.878540140514414e-10
16000000	0.00499985139893548	7.156358328607575e-50	2.5162032486210696e-61	2.0993461480675444e-8	7.986688137460866e-16	2.54323065670802e-7	7.556906373375263e-23	2.0766514187195944e-15	3.389415990754814e-11	7.038936074555314e-11	7.878540140514414e-10
16100000	0.00499985139893548	7.156358328607575e-50	2.5162032486210696e-61	2.0993461480675444e-8	7.986688137460866e-16	2.54323065670802e-7	7.556906373374523e-23	2.0766514187195944e-15	3.389415990754814e-11	7.038936074555314e-11	7.878540140514414e-10
16200000	0.00499985139893548	7.156358328607575e-50	2.5162032486210696e-61	2.0993461480675444e-8	7.986688137460866e-16	2.54323065670802e-7	7.556906373373805e-23	2.0766514187195944e-15	3.389415990754814e-11	7.038936074555314e-11	7.878540140514414e-10
16300000	0.00499985139893548	7.156358328607575e-50	2.5162032486210696e-61	2.0993461480675444e-8	7.986688137460866e-16	2.54323065670802e-7	7.55690637337311e-23	2.0766514187195944e-15	3.389415990754814e-11	7.038936074555314e-11	7.878540140514414e-10
16400000	0.00499985139893548	7.156358328607575e-50	2.5162032486210696e-61	2.0993461480675444e-8	7.986688137460866e-16	2.54323065670802e-7	7.556906373372439e-23	2.0766514187195944e-15	3.389415990754814e-11	7.038936074555314e-11	7.878540140514414e-10
16500000	0.00499985139893548	7.156358328607575e-50	2.5162032486210696e-61	2.0993461480675444e-8	7.986688137460866e-16	2.54323065670802e-7	7.556906373371795e-23	2.0766514187195944e-15	3.389415990754814e-11	7.038936074555314e-11	7.878540140514414e-10
16600000	0.00499985139893548	7.156358328607575e-50	2.5162032486210696e-61	2.0993461480675444e-8	7.986688137460866e-16	2.54323065670802e-7	7.556906373371178e-23	2.0766514187195944e-15	3.389415990754814e-11	7.038936074555314e-11	7.878540140514414e-10
16700000	0.00499985139893548	7.156358328607575e-50	2.5162032486210696e-61	2.0993461480675444e-8	7.986688137460866e-16	2.54323065670802e-7	7.55690637337059e-23	2.0766514187195944e-15	3.389415990754814e-11	7.038936074555314e-11	7.878540140514414e-10
16800000	0.00499985139893548	7.156358328607575e-50	2.5162032486210696e-61	2.0993461480675444e-8	7.986688137460866e-16	2.54323065670802e-7	7.556906373370033e-23	2.0766514187195944e-15	3.389415990754814e-11	7.038936074555314e-11	7.878540140514414e-10
16900000	0.00499985139893548	7.156358328607575e-50	2.5162032486210696e-61	2.0993461480675444e-8	7.986688137460866e-16	2.54323065670802e-7	7.55690637336951e-23	2.0766514187195944e-15	3.389415990754814e-11	7.038936074555314e-11	7.878540140514414e-10
17000000	0.00499985139893548	7.1563583286075745e-50	2.5162032486210696e-61	2.0993461480675444e-8	7.986688137460866e-16	2.54323065670802e-7	7.55690637336902e-23	2.0766514187195944e-15	3.389415990754814e-11	7.038936074555314e-11	7.878540140514414e-10
17100000	0.00499985139893548	7.1563583286075745e-50	2.5162032486210696e-61	2.0993461480675444e-8	7.986688137460866e-16	2.54323065670802e-7	7.556906373368565e-23	2.0766514187195944e-15	3.389415990754814e-11	7.038936074555314e-11	7.878540140514414e-10
17200000	0.00499985139893548	7.1563583286075745e-50	2.5162032486210696e-61	2.0993461480675444e-8	7.986688137460866e-16	2.54323065670802e-7	7.556906373368148e-23	2.0766514187195944e-15	3.389415990754814e-11	7.038936074555314e-11	7.878540140514414e-10
17300000	0.00499985139893548	7.1563583286075745e-50	2.5162032486210696e-61	2.0993461480675444e-8	7.986688137460866e-16	2.54323065670802e-7	7.556906373367768e-23	2.0766514187195944e-15	3.389415990754814e-11	7.038936074555314e-11	7.878540140514414e-10
17400000	0.00499985139893548	7.1563583286075745e-50	2.5162032486210696e-61	2.0993461480675444e-8	7.986688137460866e-16	2.54323065670802e-7	7.55690637336743e-23	2.0766514187195944e-15	3.389415990754814e-11	7.038936074555314e-11	7.878540140514414e-10
17500000	0.00499985139893548	7.1563583286075745e-50	2.5162032486210696e-61	2.0993461480675444e-8	7.986688137460866e-16	2.54323065670802e-7	7.556906373367133e-23	2.0766514187195944e-15	3.389415990754814e-11	7.038936074555314e-11	7.878540140514414e-10
17600000	0.00499985139893548	7.1563583286075745e-50	2.5162032486210696e-61	2.0993461480675444e-8	7.986688137460866e-16	2.54323065670802e-7	7.55690637336688e-23	2.0766514187195944e-15	3.389415990754814e-11	7.038936074555314e-11	7.878540140514414e-10
17700000	0.00499985139893548	7.1563583286075745e-50	2.5162032486210696e-61	2.0993461480675444e-8	7.986688137460866e-16	2.54323065670802e-7	7.556906373366672e-23	2.0766514187195944e-15	3.389415990754814e-11	7.038936074555314e-11	7.878540140514414e-10
17800000	0.00499985139893548	7.1563583286075745e-50	2.5162032486210696e-61	2.0993461480675444e-8	7.986688137460866e-16	2.54323065670802e-7	7.556906373366511e-23	2.0766514187195944e-15	3.389415990754814e-11	7.038936074555314e-11	7.878540140514414e-10
17900000	0.00499985139893548	7.1563583286075745e-50	2.5162032486210696e-61	2.0993461480675444e-8	7.986688137460866e-16	2.54323065670802e-7	7.556906373366398e-23	2.0766514187195944e-15	3.389415990754814e-11	7.038936074555314e-11	7.878540140514414e-10
18000000	0.00499985139893548	7.1563583286075745e-50	2.5162032486210696e-61	2.0993461480675444e-8	7.986688137460866e-16	2.54323065670802e-7	7.556906373366335e-23	2.0766514187195944e-15	3.389415990754814e-11	7.038936074555314e-11	7.878540140514414e-10
18100000	0.00499985139893548	7.1563583286075745e-50	2.5162032486210696e-61	2.0993461480675444e-8	7.986688137460866e-16	2.54323065670802e-7	7.556906373366321e-23	2.0766514187195944e-15	3.389415990754814e-11	7.038936074555314e-11	7.878540140514414e-10
18200000	0.00499985139893548	7.1563583286075745e-50	2.5162032486210696e-61	2.0993461480675444e-8	7.986688137460866e-16	2.54323065670802e-7	7.556906373366321e-23	2.0766514187195944e-15	3.389415990754814e-11	7.038936074555314e-11	7.878540140514414e-10
18300000	0.00499985139893548	7.1563583286075745e-50	2.5162032486210696e-61	2.0993461480675444e-8	7.986688137460866e-16	2.54323065670802e-7	7.556906373366321e-23	2.0766514187195944e-15	3.389415990754814e-11	7.038936074555314e-11	7.878540140514414e-10
18400000	0.00499985139893548	7.1563583286075745e-50	2.5162032486210696e-61	2.0993461480675444e-8	7.986688137460866e-16	2.54323065670802e-7	7.556906373366322e-23	2.0766514187195944e-15	3.389415990754814e-11	7.038936074555314e-11	7.878540140514414e-10
18500000	0.00499985139893548	7.1563583286075745e-50	2.5162032486210696e-61	2.0993461480675444e-8	7.986688137460866e-16	2.54323065670802e-7	7.556906373366322e-23	2.0766514187195944e-15	3.389415990754814e-11	7.038936074555314e-11	7.878540140514414e-10
18600000	0.00499985139893548	7.1563583286075745e-50	2.5162032486210696e-61	2.0993461480675444e-8	7.986688137460866e-16	2.54323065670802e-7	7.556906373366322e-23	2.0766514187195944e-15	3.389415990754814e-11	7.038936074555314e-11	7.878540140514414e-10
18700000	0.00499985139893548	7.1563583286075745e-50	2.5162032486210696e-61	2.0993461480675444e-8	7.986688137460866e-16	2.54323065670802e-7	7.556906373366322e-23	2.0766514187195944e-15	3.389415990754814e-11	7.038936074555314e-11	7.878540140514414e-10
18800000	0.00499985139893548	7.1563583286075745e-50	2.5162032486210696e-61	2.0993461480675444e-8	7.986688137460866e-16	2.54323065670802e-7	7.556906373366322e-23	2.0766514187195944e-15	3.389415990754814e-11	7.038936074555314e-11	7.878540140514414e-10
18900000	0.00499985139893548	7.1563583286075745e-50	2.5162032486210696e-61	2.0993461480675444e-8	7.986688137460866e-16	2.54323065670802e-7	7.556906373366322e-23	2.0766514187195944e-15	3.389415990754814e-11	7.038936074555314e-11	7.878540140514414e-10
19000000	0.00499985139893548	7.1563583286075745e-50	2.5162032486210696e-61	2.0993461480675444e-8	7.986688137460866e-16	2.54323065670802e-7	7.556906373366323e-23	2.0766514187195944e-15	3.389415990754814e-11	7.038936074555314e-11	7.878540140514414e-10
19100000	0.00499985139893548	7.1563583286075745e-50	2.5162032486210696e-61	2.0993461480675444e-8	7.986688137460866e-16	2.54323065670802e-7	7.556906373366323e-23	2.0766514187195944e-15	3.389415990754814e-11	7.038936074555314e-11	7.878540140514414e-10
19200000	0.00499985139893548	7.1563583286075745e-50	2.5162032486210696e-61	2.0993461480675444e-8	7.986688137460866e-16	2.54323065670802e-7	7.556906373366323e-23	2.0766514187195944e-15	3.389415990754814e-11	7.038936074555314e-11	7.878540140514414e-10
19300000	0.00499985139893548	7.1563583286075745e-50	2.5162032486210696e-61	2.0993461480675444e-8	7.986688137460866e-16	2.54323065670802e-7	7.556906373366323e-23	2.0766514187195944e-15	3.389415990754814e-11	7.038936074555314e-11	7.878540140514414e-10
19400000	0.00499985139893548	7.1563583286075745e-50	2.5162032486210696e-61	2.0993461480675444e-8	7.986688137460866e-16	2.54323065670802e-7	7.556906373366323e-23	2.0766514187195944e-15	3.389415990754814e-11	7.038936074555314e-11	7.878540140514414e-10
19500000	0.00499985139893548	7.1563583286075745e-50	2.5162032486210696e-61	2.0993461480675444e-8	7.986688137460866e-16	2.54323065670802e-7	7.556906373366323e-23	2.0766514187195944e-15	3.389415990754814e-11	7.038936074555314e-11	7.878540140514414e-10
19600000	0.00499985139893548	7.1563583286075745e-50	2.5162032486210696e-61	2.0993461480675444e-8	7.986688137460866e-16	2.54323065670802e-7	7.556906373366323e-23	2.0766514187195944e-15	3.389415990754814e-11	7.038936074555314e-11	7.878540140514414e-10
19700000	0.00499985139893548	7.1563583286075745e-50	2.5162032486210696e-61	2.0993461480675444e-8	7.986688137460866e-16	2.54323065670802e-7	7.556906373366323e-23	2.0766514187195944e-15	3.389415990754814e-11	7.038936074555314e-11	7.878540140514414e-10
19800000	0.00499985139893548	7.1563583286075745e-50	2.5162032486210696e-61	2.0993461480675444e-8	7.986688137460866e-16	2.54323065670802e-7	7.556906373366324e-23	2.0766514187195944e-15	3.389415990754814e-11	7.038936074555314e-11	7.878540140514414e-10
19900000	0.00499985139893548	7.156358328607574e-50	2.5162032486210696e-61	2.0993461480675444e-8	7.986688137460866e-16	2.54323065670802e-7	7.556906373366324e-23	2.0766514187195944e-15	3.389415990754814e-11	7.038936074555314e-11	7.878540140514414e-10
20000000	0.00499985139893548	7.156358328607574e-50	2.5162032486210696e-61	2.0993461480675444e-8	7.986688137460866e-16	2.54323065670802e-7	7.556906373366324e-23	2.0766514187195944e-15	3.389415990754814e-11	7.038936074555314e-11	7.878540140514414e-10
20100000	0.00499985139893548	7.156358328607574e-50	2.5162032486210696e-61	2.0993461480675444e-8	7.986688137460866e-16	2.54323065670802e-7	7.556906373366324e-23	2.0766514187195944e-15	3.389415990754814e-11	7.038936074555314e-11	7.878540140514414e-10
20200000	0.00499985139893548	7.156358328607574e-50	2.5162032486210696e-61	2.0993461480675444e-8	7.986688137460866e-16	2.54323065670802e-7	7.556906373366324e-23	2.0766514187195944e-15	3.389415990754814e-11	7.038936074555314e-11	7.878540140514414e-10
20300000	0.00499985139893548	7.156358328607574e-50	2.5162032486210696e-61	2.0993461480675444e-8	7.986688137460866e-16	2.54323065670802e-7	7.556906373366324e-23	2.0766514187195944e-15	3.389415990754814e-11	7.038936074555314e-11	7.878540140514414e-10
20400000	0.00499985139893548	7.156358328607574e-50	2.5162032486210696e-61	2.0993461480675444e-8	7.986688137460866e-16	2.54323065670802e-7	7.556906373366324e-23	2.0766514187195944e-15	3.389415990754814e-11	7.038936074555314e-11	7.878540140514414e-10
20500000	0.00499985139893548	7.156358328607574e-50	2.5162032486210696e-61	2.0993461480675444e-8	7.986688137460866e-16	2.54323065670802e-7	7.556906373366324e-23	2.0766514187195944e-15	3.389415990754814e-11	7.038936074555314e-11	7.878540140514414e-10
20600000	0.00499985139893548	7.156358328607574e-50	2.5162032486210696e-61	2.0993461480675444e-8	7.986688137460866e-16	2.54323065670802e-7	7.556906373366324e-23	2.0766514187195944e-15	3.389415990754814e-11	7.038936074555314e-11	7.878540140514414e-10
20700000	0.00499985139893548	7.156358328607574e-50	2.5162032486210696e-61	2.0993461480675444e-8	7.986688137460866e-16	2.54323065670802e-7	7.556906373366324e-23	2.0766514187195944e-15	3.389415990754814e-11	7.038936074555314e-11	7.878540140514414e-10
20800000	0.00499985139893548	7.156358328607574e-50	2.5162032486210696e-61	2.0993461480675444e-8	7.986688137460866e-16	2.54323065670802e-7	7.556906373366324e-23	2.0766514187195944e-15	3.389415990754814e-11	7.038936074555314e-11	7.878540140514414e-10
20900000	0.00499985139893548	7.156358328607574e-50	2.5162032486210696e-61	2.0993461480675444e-8	7.986688137460866e-16	2.54323065670802e-7	7.556906373366324e-23	2.0766514187195944e-15	3.389415990754814e-11	7.038936074555314e-11	7.878540140514414e-10
21000000	0.00499985139893548	7.156358328607574e-50	2.5162032486210696e-61	2.0993461480675444e-8	7.986688137460866e-16	2.54323065670802e-7	7.556906373366324e-23	2.0766514187195944e-15	3.389415990754814e-11	7.038936074555314e-11	7.878540140514414e-10
21100000	0.00499985139893548	7.156358328607574e-50	2.5162032486210696e-61	2.0993461480675444e-8	7.986688137460866e-16	2.54323065670802e-7	7.556906373366324e-23	2.0766514187195944e-15	3.389415990754814e-11	7.038936074555314e-11	7.878540140514414e-10
21200000	0.00499985139893548	7.156358328607574e-50	2.5162032486210696e-61	2.0993461480675444e-8	7.986688137460866e-16	2.54323065670802e-7	7.556906373366324e-23	2.0766514187195944e-15	3.389415990754814e-11	7.038936074555314e-11	7.878540140514414e-10
21300000	0.00499985139893548	7.156358328607574e-50	2.5162032486210696e-61	2.0993461480675444e-8	7.986688137460866e-16	2.54323065670802e-7	7.556906373366324e-23	2.0766514187195944e-15	3.389415990754814e-11	7.038936074555314e-11	7.878540140514414e-10
21400000	0.00499985139893548	7.156358328607574e-50	2.5162032486210696e-61	2.0993461480675444e-8	7.986688137460866e-16	2.54323065670802e-7	7.556906373366324e-23	2.0766514187195944e-15	3.389415990754814e-11	7.038936074555314e-11	7.878540140514414e-10
21500000	0.00499985139893548	7.156358328607574e-50	2.5162032486210696e-61	2.0993461480675444e-8	7.986688137460866e-16	2.54323065670802e-7	7.556906373366324e-23	2.0766514187195944e-15	3.389415990754814e-11	7.038936074555314e-11	7.878540140514414e-10
21600000	0.00499985139893548	7.156358328607574e-50	2.5162032486210696e-61	2.0993461480675444e-8	7.986688137460866e-16	2.54323065670802e-7	7.556906373366324e-23	2.0766514187195944e-15	3.389415990754814e-11	7.038936074555314e-11	7.878540140514414e-10
21700000	0.00499985139893548	7.156358328607574e-50	2.5162032486210696e-61	2.0993461480675444e-8	7.986688137460866e-16	2.54323065670802e-7	7.556906373366324e-23	2.0766514187195944e-15	3.389415990754814e-11	7.038936074555314e-11	7.878540140514414e-10
21800000	0.00499985139893548	7.156358328607574e-50	2.5162032486210696e-61	2.0993461480675444e-8	7.986688137460866e-16	2.54323065670802e-7	7.556906373366324e-23	2.0766514187195944e-15	3.389415990754814e-11	7.038936074555314e-11	7.878540140514414e-10
21900000	0.00499985139893548	7.156358328607574e-50	2.5162032486210696e-61	2.0993461480675444e-8	7.986688137460866e-16	2.54323065670802e-7	7.556906373366324e-23	2.0766514187195944e-15	3.389415990754814e-11	7.038936074555314e-11	7.878540140514414e-10
22000000	0.00499985139893548	7.156358328607573e-50	2.5162032486210696e-61	2.0993461480675444e-8	7.986688137460866e-16	2.54323065670802e-7	7.556906373366324e-23	2.0766514187195944e-15	3.389415990754814e-11	7.038936074555314e-11	7.878540140514414e-10
22100000	0.00499985139893548	7.156358328607573e-50	2.5162032486210696e-61	2.0993461480675444e-8	7.986688137460866e-16	2.54323065670802e-7	7.556906373366324e-23	2.0766514187195944e-15	3.389415990754814e-11	7.038936074555314e-11	7.878540140514414e-10
22200000	0.00499985139893548	7.156358328607573e-50	2.5162032486210696e-61	2.0993461480675444e-8	7.986688137460866e-16	2.54323065670802e-7	7.556906373366324e-23	2.0766514187195944e-15	3.389415990754814e-11	7.038936074555314e-11	7.878540140514414e-10
22300000	0.00499985139893548	7.156358328607573e-50	2.5162032486210696e-61	2.0993461480675444e-8	7.986688137460866e-16	2.54323065670802e-7	7.556906373366324e-23	2.0766514187195944e-15	3.389415990754814e-11	7.038936074555314e-11	7.878540140514414e-10
22400000	0.00499985139893548	7.156358328607573e-50	2.5162032486210696e-61	2.0993461480675444e-8	7.986688137460866e-16	2.54323065670802e-7	7.556906373366324e-23	2.0766514187195944e-15	3.389415990754814e-11	7.038936074555314e-11	7.878540140514414e-10
22500000	0.00499985139893548	7.156358328607573e-50	2.5162032486210696e-61	2.0993461480675444e-8	7.986688137460866e-16	2.54323065670802e-7	7.556906373366324e-23	2.0766514187195944e-15	3.389415990754814e-11	7.038936074555314e-11	7.878540140514414e-10
22600000	0.00499985139893548	7.156358328607573e-50	2.5162032486210696e-61	2.0993461480675444e-8	7.986688137460866e-16	2.54323065670802e-7	7.556906373366324e-23	2.0766514187195944e-15	3.389415990754814e-11	7.038936074555314e-11	7.878540140514414e-10
22700000	0.00499985139893548	7.156358328607573e-50	2.5162032486210696e-61	2.0993461480675444e-8	7.986688137460866e-16	2.54323065670802e-7	7.556906373366324e-23	2.0766514187195944e-15	3.389415990754814e-11	7.038936074555314e-11	7.878540140514415e-10
22800000	0.00499985139893548	7.156358328607573e-50	2.5162032486210696e-61	2.0993461480675444e-8	7.986688137460867e-16	2.54323065670802e-7	7.556906373366324e-23	2.0766514187195944e-15	3.389415990754814e-11	7.038936074555314e-11	7.878540140514415e-10
22900000	0.00499985139893548	7.156358328607573e-50	2.5162032486210696e-61	2.0993461480675444e-8	7.986688137460867e-16	2.54323065670802e-7	7.556906373366324e-23	2.0766514187195944e-15	3.389415990754814e-11	7.038936074555314e-11	7.878540140514415e-10
23000000	0.00499985139893548	7.156358328607573e-50	2.5162032486210696e-61	2.0993461480675444e-8	7.986688137460867e-16	2.54323065670802e-7	7.556906373366324e-23	2.0766514187195944e-15	3.389415990754814e-11	7.038936074555314e-11	7.878540140514415e-10
23100000	0.00499985139893548	7.156358328607573e-50	2.5162032486210696e-61	2.0993461480675444e-8	7.986688137460867e-16	2.54323065670802e-7	7.556906373366324e-23	2.0766514187195944e-15	3.389415990754814e-11	7.038936074555314e-11	7.878540140514415e-10
23200000	0.00499985139893548	7.156358328607573e-50	2.5162032486210696e-61	2.0993461480675444e-8	7.986688137460867e-16	2.54323065670802e-7	7.556906373366324e-23	2.0766514187195944e-15	3.389415990754814e-11	7.038936074555314e-11	7.878540140514415e-10
23300000	0.00499985139893548	7.156358328607573e-50	2.5162032486210696e-61	2.0993461480675444e-8	7.986688137460867e-16	2.54323065670802e-7	7.556906373366324e-23	2.0766514187195944e-15	3.389415990754814e-11	7.038936074555314e-11	7.878540140514415e-10
23400000	0.00499985139893548	7.156358328607573e-50	2.5162032486210696e-61	2.0993461480675444e-8	7.986688137460867e-16	2.54323065670802e-7	7.556906373366324e-23	2.0766514187195944e-15	3.389415990754814e-11	7.038936074555314e-11	7.878540140514415e-10
23500000	0.00499985139893548	7.156358328607573e-50	2.5162032486210696e-61	2.0993461480675444e-8	7.986688137460867e-16	2.54323065670802e-7	7.556906373366324e-23	2.0766514187195944e-15	3.389415990754814e-11	7.038936074555314e-11	7.878540140514415e-10
23600000	0.00499985139893548	7.156358328607573e-50	2.5162032486210696e-61	2.0993461480675444e-8	7.986688137460867e-16	2.54323065670802e-7	7.556906373366324e-23	2.0766514187195944e-15	3.389415990754813e-11	7.038936074555314e-11	7.878540140514415e-10
23700000	0.00499985139893548	7.156358328607572e-50	2.5162032486210696e-61	2.0993461480675444e-8	7.986688137460867e-16	2.54323065670802e-7	7.556906373366324e-23	2.0766514187195944e-15	3.389415990754813e-11	7.038936074555314e-11	7.878540140514415e-10
23800000	0.00499985139893548	7.156358328607572e-50	2.5162032486210696e-61	2.0993461480675444e-8	7.986688137460867e-16	2.54323065670802e-7	7.556906373366324e-23	2.0766514187195944e-15	3.389415990754813e-11	7.038936074555314e-11	7.878540140514415e-10
23900000	0.00499985139893548	7.156358328607572e-50	2.5162032486210696e-61	2.0993461480675444e-8	7.986688137460867e-16	2.54323065670802e-7	7.556906373366324e-23	2.0766514187195944e-15	3.389415990754813e-11	7.038936074555314e-11	7.878540140514415e-10
24000000	0.004999851398935481	7.156358328607572e-50	2.5162032486210696e-61	2.0993461480675444e-8	7.986688137460867e-16	2.54323065670802e-7	7.556906373366324e-23	2.0766514187195944e-15	3.389415990754813e-11	7.038936074555314e-11	7.878540140514415e-10
24100000	0.004999851398935481	7.156358328607572e-50	2.5162032486210696e-61	2.0993461480675444e-8	7.986688137460867e-16	2.54323065670802e-7	7.556906373366324e-23	2.0766514187195944e-15	3.389415990754813e-11	7.038936074555314e-11	7.878540140514415e-10
24200000	0.004999851398935481	7.156358328607572e-50	2.5162032486210696e-61	2.0993461480675444e-8	7.986688137460867e-16	2.54323065670802e-7	7.556906373366323e-23	2.076651418719595e-15	3.389415990754813e-11	7.038936074555314e-11	7.878540140514415e-10
24300000	0.004999851398935481	7.156358328607572e-50	2.5162032486210696e-61	2.0993461480675444e-8	7.986688137460867e-16	2.54323065670802e-7	7.556906373366323e-23	2.076651418719595e-15	3.389415990754813e-11	7.038936074555314e-11	7.878540140514415e-10
24400000	0.004999851398935481	7.156358328607572e-50	2.5162032486210696e-61	2.0993461480675444e-8	7.986688137460867e-16	2.54323065670802e-7	7.556906373366323e-23	2.076651418719595e-15	3.389415990754813e-11	7.038936074555314e-11	7.878540140514415e-10
24500000	0.004999851398935481	7.156358328607572e-50	2.5162032486210696e-61	2.0993461480675444e-8	7.986688137460867e-16	2.54323065670802e-7	7.556906373366323e-23	2.076651418719595e-15	3.389415990754813e-11	7.038936074555314e-11	7.878540140514415e-10
24600000	0.004999851398935481	7.156358328607572e-50	2.5162032486210696e-61	2.0993461480675444e-8	7.986688137460867e-16	2.54323065670802e-7	7.556906373366323e-23	2.076651418719595e-15	3.389415990754813e-11	7.038936074555314e-11	7.878540140514415e-10
24700000	0.004999851398935481	7.156358328607572e-50	2.5162032486210696e-61	2.0993461480675444e-8	7.986688137460867e-16	2.54323065670802e-7	7.556906373366323e-23	2.076651418719595e-15	3.389415990754813e-11	7.038936074555314e-11	7.878540140514415e-10
24800000	0.004999851398935481	7.156358328607572e-50	2.5162032486210696e-61	2.0993461480675444e-8	7.986688137460867e-16	2.54323065670802e-7	7.556906373366323e-23	2.076651418719595e-15	3.389415990754813e-11	7.038936074555314e-11	7.878540140514415e-10
24900000	0.004999851398935481	7.156358328607572e-50	2.5162032486210696e-61	2.0993461480675444e-8	7.986688137460867e-16	2.54323065670802e-7	7.556906373366323e-23	2.076651418719595e-15	3.389415990754813e-11	7.038936074555314e-11	7.878540140514415e-10
25000000	0.004999851398935481	7.156358328607572e-50	2.5162032486210696e-61	2.0993461480675444e-8	7.986688137460867e-16	2.54323065670802e-7	7.556906373366323e-23	2.076651418719595e-15	3.389415990754813e-11	7.038936074555314e-11	7.878540140514415e-10
25100000	0.004999851398935481	7.156358328607572e-50	2.5162032486210696e-61	2.0993461480675444e-8	7.986688137460867e-16	2.54323065670802e-7	7.556906373366323e-23	2.076651418719595e-15	3.389415990754813e-11	7.038936074555314e-11	7.878540140514415e-10
25200000	0.004999851398935481	7.156358328607572e-50	2.5162032486210696e-61	2.0993461480675444e-8	7.986688137460867e-16	2.54323065670802e-7	7.556906373366323e-23	2.076651418719595e-15	3.389415990754813e-11	7.038936074555314e-11	7.878540140514415e-10
25300000	0.004999851398935481	7.156358328607572e-50	2.5162032486210696e-61	2.0993461480675444e-8	7.986688137460867e-16	2.54323065670802e-7	7.556906373366323e-23	2.076651418719595e-15	3.389415990754813e-11	7.038936074555314e-11	7.878540140514415e-10
25400000	0.004999851398935481	7.156358328607571e-50	2.5162032486210696e-61	2.0993461480675444e-8	7.986688137460867e-16	2.54323065670802e-7	7.556906373366323e-23	2.076651418719595e-15	3.389415990754813e-11	7.038936074555314e-11	7.878540140514415e-10
25500000	0.004999851398935481	7.156358328607571e-50	2.5162032486210696e-61	2.0993461480675444e-8	7.986688137460867e-16	2.54323065670802e-7	7.556906373366323e-23	2.076651418719595e-15	3.389415990754813e-11	7.038936074555314e-11	7.878540140514415e-10
25600000	0.004999851398935481	7.156358328607571e-50	2.5162032486210696e-61	2.0993461480675444e-8	7.986688137460867e-16	2.54323065670802e-7	7.556906373366323e-23	2.076651418719595e-15	3.389415990754813e-11	7.038936074555314e-11	7.878540140514415e-10
25700000	0.004999851398935481	7.156358328607571e-50	2.5162032486210696e-61	2.0993461480675444e-8	7.986688137460867e-16	2.54323065670802e-7	7.556906373366323e-23	2.076651418719595e-15	3.389415990754813e-11	7.038936074555314e-11	7.878540140514415e-10
25800000	0.004999851398935481	7.156358328607571e-50	2.5162032486210696e-61	2.0993461480675444e-8	7.986688137460867e-16	2.54323065670802e-7	7.556906373366323e-23	2.076651418719595e-15	3.389415990754813e-11	7.038936074555314e-11	7.878540140514415e-10
25900000	0.004999851398935481	7.156358328607571e-50	2.5162032486210696e-61	2.0993461480675444e-8	7.986688137460867e-16	2.54323065670802e-7	7.556906373366323e-23	2.076651418719595e-15	3.389415990754813e-11	7.038936074555314e-11	7.878540140514415e-10
26000000	0.004999851398935481	7.156358328607571e-50	2.5162032486210696e-61	2.0993461480675444e-8	7.986688137460868e-16	2.54323065670802e-7	7.556906373366322e-23	2.076651418719595e-15	3.389415990754813e-11	7.038936074555314e-11	7.878540140514416e-10
26100000	0.004999851398935481	7.156358328607571e-50	2.5162032486210696e-61	2.0993461480675444e-8	7.986688137460868e-16	2.54323065670802e-7	7.556906373366322e-23	2.076651418719595e-15	3.389415990754813e-11	7.038936074555314e-11	7.878540140514416e-10
26200000	0.004999851398935481	7.156358328607571e-50	2.5162032486210696e-61	2.0993461480675444e-8	7.986688137460868e-16	2.54323065670802e-7	7.556906373366322e-23	2.076651418719595e-15	3.389415990754813e-11	7.038936074555314e-11	7.878540140514416e-10
26300000	0.004999851398935481	7.156358328607571e-50	2.5162032486210696e-61	2.0993461480675444e-8	7.986688137460868e-16	2.54323065670802e-7	7.556906373366322e-23	2.076651418719595e-15	3.389415990754813e-11	7.038936074555314e-11	7.878540140514416e-10
26400000	0.004999851398935481	7.156358328607571e-50	2.5162032486210696e-61	2.0993461480675444e-8	7.986688137460868e-16	2.54323065670802e-7	7.556906373366322e-23	2.076651418719595e-15	3.389415990754813e-11	7.038936074555314e-11	7.878540140514416e-10
26500000	0.004999851398935481	7.156358328607571e-50	2.5162032486210696e-61	2.0993461480675444e-8	7.986688137460868e-16	2.54323065670802e-7	7.556906373366322e-23	2.076651418719595e-15	3.389415990754813e-11	7.038936074555314e-11	7.878540140514416e-10
26600000	0.004999851398935481	7.156358328607571e-50	2.5162032486210696e-61	2.0993461480675444e-8	7.986688137460868e-16	2.54323065670802e-7	7.556906373366322e-23	2.076651418719595e-15	3.389415990754813e-11	7.038936074555314e-11	7.878540140514416e-10
26700000	0.004999851398935481	7.156358328607571e-50	2.5162032486210696e-61	2.0993461480675444e-8	7.986688137460868e-16	2.54323065670802e-7	7.556906373366322e-23	2.076651418719595e-15	3.389415990754813e-11	7.038936074555314e-11	7.878540140514416e-10
26800000	0.004999851398935481	7.156358328607571e-50	2.5162032486210696e-61	2.0993461480675444e-8	7.986688137460868e-16	2.54323065670802e-7	7.556906373366322e-23	2.076651418719595e-15	3.389415990754813e-11	7.038936074555314e-11	7.878540140514416e-10
26900000	0.004999851398935481	7.156358328607571e-50	2.5162032486210696e-61	2.0993461480675444e-8	7.986688137460868e-16	2.54323065670802e-7	7.556906373366322e-23	2.076651418719595e-15	3.389415990754813e-11	7.038936074555314e-11	7.878540140514416e-10
27000000	0.004999851398935481	7.156358328607571e-50	2.5162032486210696e-61	2.0993461480675444e-8	7.986688137460868e-16	2.54323065670802e-7	7.556906373366322e-23	2.076651418719595e-15	3.389415990754813e-11	7.038936074555314e-11	7.878540140514416e-10
27100000	0.004999851398935481	7.15635832860757e-50	2.5162032486210696e-61	2.0993461480675444e-8	7.986688137460868e-16	2.54323065670802e-7	7.556906373366322e-23	2.076651418719595e-15	3.389415990754813e-11	7.038936074555314e-11	7.878540140514416e-10
27200000	0.004999851398935481	7.15635832860757e-50	2.5162032486210696e-61	2.0993461480675444e-8	7.986688137460868e-16	2.54323065670802e-7	7.556906373366322e-23	2.076651418719595e-15	3.389415990754813e-11	7.038936074555314e-11	7.878540140514416e-10
27300000	0.004999851398935481	7.15635832860757e-50	2.5162032486210696e-61	2.0993461480675444e-8	7.986688137460868e-16	2.54323065670802e-7	7.556906373366322e-23	2.076651418719595e-15	3.389415990754813e-11	7.038936074555314e-11	7.878540140514416e-10
27400000	0.004999851398935481	7.15635832860757e-50	2.5162032486210696e-61	2.0993461480675444e-8	7.986688137460868e-16	2.54323065670802e-7	7.556906373366322e-23	2.076651418719595e-15	3.389415990754813e-11	7.038936074555314e-11	7.878540140514416e-10
27500000	0.004999851398935481	7.15635832860757e-50	2.5162032486210696e-61	2.0993461480675444e-8	7.986688137460868e-16	2.54323065670802e-7	7.556906373366322e-23	2.076651418719595e-15	3.389415990754813e-11	7.038936074555314e-11	7.878540140514416e-10
27600000	0.004999851398935481	7.15635832860757e-50	2.5162032486210696e-61	2.0993461480675444e-8	7.986688137460868e-16	2.54323065670802e-7	7.556906373366322e-23	2.076651418719595e-15	3.389415990754813e-11	7.038936074555314e-11	7.878540140514416e-10
27700000	0.004999851398935481	7.15635832860757e-50	2.5162032486210696e-61	2.0993461480675444e-8	7.986688137460868e-16	2.54323065670802e-7	7.556906373366322e-23	2.076651418719595e-15	3.389415990754813e-11	7.038936074555314e-11	7.878540140514416e-10
27800000	0.004999851398935481	7.15635832860757e-50	2.5162032486210696e-61	2.0993461480675444e-8	7.986688137460868e-16	2.54323065670802e-7	7.556906373366322e-23	2.076651418719595e-15	3.389415990754813e-11	7.038936074555314e-11	7.878540140514416e-10
27900000	0.004999851398935481	7.15635832860757e-50	2.5162032486210696e-61	2.0993461480675444e-8	7.986688137460868e-16	2.54323065670802e-7	7.556906373366322e-23	2.076651418719595e-15	3.389415990754813e-11	7.038936074555314e-11	7.878540140514416e-10
28000000	0.004999851398935481	7.15635832860757e-50	2.5162032486210696e-61	2.0993461480675444e-8	7.986688137460868e-16	2.54323065670802e-7	7.556906373366322e-23	2.076651418719595e-15	3.389415990754813e-11	7.038936074555314e-11	7.878540140514416e-10
28100000	0.004999851398935481	7.15635832860757e-50	2.5162032486210696e-61	2.0993461480675444e-8	7.986688137460868e-16	2.54323065670802e-7	7.556906373366322e-23	2.076651418719595e-15	3.389415990754813e-11	7.038936074555314e-11	7.878540140514416e-10
28200000	0.004999851398935481	7.15635832860757e-50	2.5162032486210696e-61	2.0993461480675444e-8	7.986688137460868e-16	2.54323065670802e-7	7.556906373366322e-23	2.076651418719595e-15	3.389415990754813e-11	7.038936074555314e-11	7.878540140514416e-10
28300000	0.004999851398935481	7.15635832860757e-50	2.5162032486210696e-61	2.0993461480675444e-8	7.986688137460868e-16	2.54323065670802e-7	7.556906373366322e-23	2.076651418719595e-15	3.389415990754813e-11	7.038936074555314e-11	7.878540140514416e-10
28400000	0.004999851398935481	7.15635832860757e-50	2.5162032486210696e-61	2.0993461480675444e-8	7.986688137460868e-16	2.54323065670802e-7	7.556906373366322e-23	2.076651418719595e-15	3.389415990754813e-11	7.038936074555314e-11	7.878540140514416e-10
28500000	0.004999851398935481	7.15635832860757e-50	2.5162032486210696e-61	2.0993461480675444e-8	7.986688137460868e-16	2.54323065670802e-7	7.556906373366322e-23	2.076651418719595e-15	3.389415990754813e-11	7.038936074555314e-11	7.878540140514416e-10
28600000	0.004999851398935481	7.15635832860757e-50	2.5162032486210696e-61	2.0993461480675444e-8	7.986688137460868e-16	2.54323065670802e-7	7.556906373366322e-23	2.076651418719595e-15	3.389415990754813e-11	7.038936074555314e-11	7.878540140514416e-10
28700000	0.004999851398935481	7.15635832860757e-50	2.5162032486210696e-61	2.0993461480675444e-8	7.986688137460868e-16	2.54323065670802e-7	7.556906373366322e-23	2.076651418719595e-15	3.389415990754813e-11	7.038936074555314e-11	7.878540140514416e-10
28800000	0.004999851398935481	7.15635832860757e-50	2.5162032486210696e-61	2.0993461480675444e-8	7.986688137460868e-16	2.54323065670802e-7	7.556906373366322e-23	2.076651418719595e-15	3.389415990754813e-11	7.038936074555314e-11	7.878540140514416e-10
28900000	0.004999851398935481	7.15635832860757e-50	2.5162032486210696e-61	2.0993461480675444e-8	7.986688137460868e-16	2.54323065670802e-7	7.556906373366322e-23	2.076651418719595e-15	3.389415990754813e-11	7.038936074555314e-11	7.878540140514416e-10
29000000	0.004999851398935481	7.15635832860757e-50	2.5162032486210696e-61	2.0993461480675444e-8	7.986688137460868e-16	2.54323065670802e-7	7.556906373366322e-23	2.076651418719595e-15	3.389415990754813e-11	7.038936074555314e-11	7.878540140514416e-10
29100000	0.004999851398935481	7.15635832860757e-50	2.5162032486210696e-61	2.0993461480675444e-8	7.986688137460868e-16	2.54323065670802e-7	7.556906373366322e-23	2.076651418719595e-15	3.389415990754813e-11	7.038936074555314e-11	7.878540140514416e-10
29200000	0.004999851398935481	7.15635832860757e-50	2.5162032486210696e-61	2.0993461480675444e-8	7.986688137460868e-16	2.54323065670802e-7	7.556906373366322e-23	2.076651418719595e-15	3.389415990754813e-11	7.038936074555314e-11	7.878540140514416e-10
29300000	0.004999851398935481	7.15635832860757e-50	2.5162032486210696e-61	2.0993461480675444e-8	7.986688137460868e-16	2.54323065670802e-7	7.556906373366322e-23	2.076651418719595e-15	3.389415990754813e-11	7.038936074555314e-11	7.878540140514416e-10
29400000	0.004999851398935481	7.15635832860757e-50	2.5162032486210696e-61	2.0993461480675444e-8	7.986688137460868e-16	2.54323065670802e-7	7.556906373366322e-23	2.076651418719595e-15	3.389415990754813e-11	7.038936074555314e-11	7.878540140514416e-10
29500000	0.004999851398935481	7.15635832860757e-50	2.5162032486210696e-61	2.0993461480675444e-8	7.986688137460868e-16	2.54323065670802e-7	7.556906373366322e-23	2.076651418719595e-15	3.389415990754813e-11	7.038936074555314e-11	7.878540140514416e-10
29600000	0.004999851398935481	7.15635832860757e-50	2.5162032486210696e-61	2.0993461480675444e-8	7.986688137460868e-16	2.54323065670802e-7	7.556906373366322e-23	2.076651418719595e-15	3.389415990754813e-11	7.038936074555314e-11	7.878540140514416e-10
29700000	0.004999851398935481	7.156358328607569e-50	2.5162032486210696e-61	2.0993461480675444e-8	7.986688137460868e-16	2.54323065670802e-7	7.556906373366322e-23	2.076651418719595e-15	3.389415990754813e-11	7.038936074555314e-11	7.878540140514416e-10
29800000	0.004999851398935481	7.156358328607569e-50	2.5162032486210696e-61	2.0993461480675444e-8	7.986688137460868e-16	2.54323065670802e-7	7.556906373366322e-23	2.076651418719595e-15	3.389415990754813e-11	7.038936074555314e-11	7.878540140514416e-10
29900000	0.004999851398935481	7.156358328607569e-50	2.5162032486210696e-61	2.0993461480675444e-8	7.986688137460868e-16	2.54323065670802e-7	7.556906373366322e-23	2.076651418719595e-15	3.389415990754813e-11	7.038936074555314e-11	7.878540140514416e-10
30000000	0.004999851398935481	7.156358328607569e-50	2.5162032486210696e-61	2.0993461480675444e-8	7.986688137460868e-16	2.54323065670802e-7	7.556906373366322e-23	2.076651418719595e-15	3.389415990754813e-11	7.038936074555314e-11	7.878540140514416e-10
30100000	0.004999851398935481	7.156358328607569e-50	2.5162032486210696e-61	2.0993461480675444e-8	7.986688137460868e-16	2.54323065670802e-7	7.556906373366322e-23	2.076651418719595e-15	3.389415990754813e-11	7.038936074555314e-11	7.878540140514416e-10
30200000	0.004999851398935481	7.156358328607569e-50	2.5162032486210696e-61	2.0993461480675444e-8	7.986688137460868e-16	2.54323065670802e-7	7.556906373366322e-23	2.076651418719595e-15	3.389415990754813e-11	7.038936074555314e-11	7.878540140514416e-10
30300000	0.004999851398935481	7.156358328607569e-50	2.5162032486210696e-61	2.0993461480675444e-8	7.986688137460868e-16	2.54323065670802e-7	7.556906373366322e-23	2.076651418719595e-15	3.389415990754813e-11	7.038936074555314e-11	7.878540140514416e-10
30400000	0.004999851398935481	7.156358328607569e-50	2.5162032486210696e-61	2.0993461480675444e-8	7.986688137460868e-16	2.54323065670802e-7	7.556906373366322e-23	2.076651418719595e-15	3.389415990754813e-11	7.038936074555314e-11	7.878540140514416e-10
30500000	0.004999851398935481	7.156358328607569e-50	2.5162032486210696e-61	2.0993461480675444e-8	7.986688137460868e-16	2.54323065670802e-7	7.556906373366322e-23	2.076651418719595e-15	3.389415990754813e-11	7.038936074555314e-11	7.878540140514416e-10
30600000	0.004999851398935481	7.156358328607569e-50	2.5162032486210696e-61	2.0993461480675444e-8	7.986688137460868e-16	2.54323065670802e-7	7.556906373366322e-23	2.076651418719595e-15	3.389415990754813e-11	7.038936074555314e-11	7.878540140514416e-10
30700000	0.004999851398935481	7.156358328607569e-50	2.5162032486210696e-61	2.0993461480675444e-8	7.986688137460868e-16	2.54323065670802e-7	7.556906373366322e-23	2.076651418719595e-15	3.389415990754813e-11	7.038936074555314e-11	7.878540140514416e-10
30800000	0.004999851398935481	7.156358328607569e-50	2.5162032486210696e-61	2.0993461480675444e-8	7.986688137460868e-16	2.54323065670802e-7	7.556906373366322e-23	2.076651418719595e-15	3.389415990754813e-11	7.038936074555314e-11	7.878540140514416e-10
30900000	0.004999851398935481	7.156358328607569e-50	2.5162032486210696e-61	2.0993461480675444e-8	7.986688137460868e-16	2.54323065670802e-7	7.556906373366322e-23	2.076651418719595e-15	3.389415990754813e-11	7.038936074555314e-11	7.878540140514416e-10
31000000	0.004999851398935481	7.156358328607569e-50	2.5162032486210696e-61	2.0993461480675444e-8	7.986688137460868e-16	2.54323065670802e-7	7.556906373366322e-23	2.076651418719595e-15	3.389415990754813e-11	7.038936074555314e-11	7.878540140514416e-10
31100000	0.004999851398935481	7.156358328607569e-50	2.5162032486210696e-61	2.0993461480675444e-8	7.986688137460868e-16	2.54323065670802e-7	7.556906373366322e-23	2.076651418719595e-15	3.389415990754813e-11	7.038936074555314e-11	7.878540140514416e-10
31200000	0.004999851398935481	7.156358328607569e-50	2.5162032486210696e-61	2.0993461480675444e-8	7.986688137460868e-16	2.54323065670802e-7	7.556906373366322e-23	2.076651418719595e-15	3.389415990754813e-11	7.038936074555314e-11	7.878540140514416e-10
31300000	0.004999851398935481	7.156358328607569e-50	2.5162032486210696e-61	2.0993461480675444e-8	7.986688137460868e-16	2.54323065670802e-7	7.556906373366322e-23	2.076651418719595e-15	3.389415990754813e-11	7.038936074555314e-11	7.878540140514416e-10
31400000	0.004999851398935481	7.156358328607569e-50	2.5162032486210696e-61	2.0993461480675444e-8	7.986688137460868e-16	2.54323065670802e-7	7.556906373366322e-23	2.076651418719595e-15	3.389415990754813e-11	7.038936074555314e-11	7.878540140514416e-10
31500000	0.004999851398935481	7.156358328607569e-50	2.5162032486210696e-61	2.0993461480675444e-8	7.986688137460868e-16	2.54323065670802e-7	7.556906373366322e-23	2.076651418719595e-15	3.389415990754813e-11	7.038936074555314e-11	7.878540140514416e-10
31600000	0.004999851398935481	7.156358328607569e-50	2.5162032486210696e-61	2.0993461480675444e-8	7.986688137460868e-16	2.54323065670802e-7	7.556906373366322e-23	2.076651418719595e-15	3.389415990754813e-11	7.038936074555314e-11	7.878540140514416e-10
31700000	0.004999851398935481	7.156358328607569e-50	2.5162032486210696e-61	2.0993461480675444e-8	7.986688137460868e-16	2.54323065670802e-7	7.556906373366322e-23	2.076651418719595e-15	3.389415990754813e-11	7.038936074555314e-11	7.878540140514416e-10
31800000	0.004999851398935481	7.156358328607569e-50	2.5162032486210693e-61	2.0993461480675444e-8	7.986688137460868e-16	2.54323065670802e-7	7.556906373366322e-23	2.076651418719595e-15	3.389415990754813e-11	7.038936074555314e-11	7.878540140514416e-10
31900000	0.004999851398935481	7.156358328607569e-50	2.5162032486210693e-61	2.0993461480675444e-8	7.986688137460868e-16	2.54323065670802e-7	7.556906373366322e-23	2.076651418719595e-15	3.389415990754813e-11	7.038936074555314e-11	7.878540140514416e-10
32000000	0.004999851398935481	7.156358328607569e-50	2.5162032486210693e-61	2.0993461480675444e-8	7.986688137460868e-16	2.54323065670802e-7	7.556906373366322e-23	2.076651418719595e-15	3.389415990754813e-11	7.038936074555314e-11	7.878540140514416e-10
32100000	0.004999851398935481	7.156358328607569e-50	2.5162032486210693e-61	2.0993461480675444e-8	7.986688137460868e-16	2.54323065670802e-7	7.556906373366322e-23	2.076651418719595e-15	3.389415990754813e-11	7.038936074555314e-11	7.878540140514416e-10
32200000	0.004999851398935481	7.156358328607569e-50	2.5162032486210693e-61	2.0993461480675444e-8	7.986688137460868e-16	2.54323065670802e-7	7.556906373366322e-23	2.076651418719595e-15	3.389415990754813e-11	7.038936074555314e-11	7.878540140514416e-10
32300000	0.004999851398935481	7.156358328607569e-50	2.5162032486210693e-61	2.0993461480675444e-8	7.986688137460868e-16	2.54323065670802e-7	7.556906373366322e-23	2.076651418719595e-15	3.389415990754813e-11	7.038936074555314e-11	7.878540140514416e-10
32400000	0.004999851398935481	7.156358328607569e-50	2.5162032486210693e-61	2.0993461480675444e-8	7.986688137460868e-16	2.54323065670802e-7	7.556906373366322e-23	2.076651418719595e-15	3.389415990754813e-11	7.038936074555314e-11	7.878540140514416e-10
32500000	0.004999851398935481	7.156358328607569e-50	2.5162032486210693e-61	2.0993461480675444e-8	7.986688137460868e-16	2.54323065670802e-7	7.556906373366321e-23	2.076651418719595e-15	3.389415990754813e-11	7.038936074555314e-11	7.878540140514416e-10
32600000	0.004999851398935481	7.156358328607569e-50	2.5162032486210693e-61	2.0993461480675444e-8	7.986688137460868e-16	2.54323065670802e-7	7.556906373366321e-23	2.076651418719595e-15	3.389415990754813e-11	7.038936074555314e-11	7.878540140514416e-10
32700000	0.004999851398935481	7.156358328607569e-50	2.5162032486210693e-61	2.0993461480675444e-8	7.986688137460868e-16	2.54323065670802e-7	7.556906373366321e-23	2.076651418719595e-15	3.389415990754813e-11	7.038936074555314e-11	7.878540140514416e-10
32800000	0.004999851398935481	7.156358328607569e-50	2.5162032486210693e-61	2.0993461480675444e-8	7.986688137460868e-16	2.54323065670802e-7	7.556906373366321e-23	2.076651418719595e-15	3.389415990754813e-11	7.038936074555314e-11	7.878540140514416e-10
32900000	0.004999851398935481	7.156358328607569e-50	2.5162032486210693e-61	2.0993461480675444e-8	7.986688137460868e-16	2.54323065670802e-7	7.556906373366321e-23	2.076651418719595e-15	3.389415990754813e-11	7.038936074555314e-11	7.878540140514416e-10
33000000	0.004999851398935481	7.156358328607569e-50	2.5162032486210693e-61	2.0993461480675444e-8	7.986688137460868e-16	2.54323065670802e-7	7.556906373366321e-23	2.076651418719595e-15	3.389415990754813e-11	7.038936074555314e-11	7.878540140514415e-10
33100000	0.004999851398935481	7.156358328607569e-50	2.5162032486210693e-61	2.0993461480675444e-8	7.986688137460868e-16	2.54323065670802e-7	7.556906373366321e-23	2.076651418719595e-15	3.389415990754813e-11	7.038936074555314e-11	7.878540140514415e-10
33200000	0.004999851398935481	7.156358328607569e-50	2.5162032486210693e-61	2.0993461480675444e-8	7.986688137460868e-16	2.54323065670802e-7	7.556906373366321e-23	2.076651418719595e-15	3.389415990754813e-11	7.038936074555314e-11	7.878540140514415e-10
33300000	0.004999851398935481	7.156358328607569e-50	2.5162032486210693e-61	2.0993461480675444e-8	7.986688137460868e-16	2.54323065670802e-7	7.556906373366321e-23	2.076651418719595e-15	3.389415990754813e-11	7.038936074555314e-11	7.878540140514415e-10
33400000	0.004999851398935481	7.156358328607569e-50	2.5162032486210693e-61	2.0993461480675444e-8	7.986688137460868e-16	2.54323065670802e-7	7.556906373366321e-23	2.076651418719595e-15	3.389415990754813e-11	7.038936074555314e-11	7.878540140514415e-10
33500000	0.004999851398935481	7.156358328607569e-50	2.5162032486210693e-61	2.0993461480675444e-8	7.986688137460868e-16	2.54323065670802e-7	7.556906373366321e-23	2.076651418719595e-15	3.389415990754813e-11	7.038936074555314e-11	7.878540140514415e-10
33600000	0.004999851398935481	7.15635832860757e-50	2.5162032486210693e-61	2.0993461480675444e-8	7.986688137460868e-16	2.54323065670802e-7	7.556906373366321e-23	2.076651418719595e-15	3.389415990754813e-11	7.038936074555314e-11	7.878540140514415e-10
33700000	0.004999851398935481	7.15635832860757e-50	2.5162032486210693e-61	2.0993461480675444e-8	7.986688137460868e-16	2.54323065670802e-7	7.556906373366321e-23	2.076651418719595e-15	3.389415990754813e-11	7.038936074555314e-11	7.878540140514415e-10
33800000	0.004999851398935481	7.15635832860757e-50	2.5162032486210693e-61	2.0993461480675444e-8	7.986688137460868e-16	2.54323065670802e-7	7.556906373366321e-23	2.076651418719595e-15	3.389415990754813e-11	7.038936074555314e-11	7.878540140514415e-10
33900000	0.004999851398935481	7.15635832860757e-50	2.5162032486210693e-61	2.0993461480675444e-8	7.986688137460868e-16	2.54323065670802e-7	7.556906373366321e-23	2.076651418719595e-15	3.389415990754813e-11	7.038936074555314e-11	7.878540140514415e-10
34000000	0.004999851398935481	7.15635832860757e-50	2.5162032486210693e-61	2.0993461480675444e-8	7.986688137460868e-16	2.54323065670802e-7	7.556906373366321e-23	2.076651418719595e-15	3.389415990754814e-11	7.038936074555314e-11	7.878540140514415e-10
34100000	0.004999851398935481	7.15635832860757e-50	2.5162032486210693e-61	2.0993461480675444e-8	7.986688137460868e-16	2.54323065670802e-7	7.556906373366321e-23	2.076651418719595e-15	3.389415990754814e-11	7.038936074555314e-11	7.878540140514415e-10
34200000	0.004999851398935481	7.15635832860757e-50	2.5162032486210693e-61	2.0993461480675444e-8	7.986688137460868e-16	2.54323065670802e-7	7.556906373366321e-23	2.076651418719595e-15	3.389415990754814e-11	7.038936074555314e-11	7.878540140514415e-10
34300000	0.004999851398935481	7.15635832860757e-50	2.5162032486210693e-61	2.0993461480675444e-8	7.986688137460868e-16	2.54323065670802e-7	7.556906373366321e-23	2.076651418719595e-15	3.389415990754814e-11	7.038936074555314e-11	7.878540140514415e-10
34400000	0.004999851398935481	7.15635832860757e-50	2.5162032486210693e-61	2.0993461480675444e-8	7.986688137460868e-16	2.54323065670802e-7	7.556906373366321e-23	2.076651418719595e-15	3.389415990754814e-11	7.038936074555314e-11	7.878540140514415e-10
34500000	0.004999851398935481	7.15635832860757e-50	2.5162032486210693e-61	2.0993461480675444e-8	7.986688137460868e-16	2.54323065670802e-7	7.556906373366321e-23	2.076651418719595e-15	3.389415990754814e-11	7.038936074555314e-11	7.878540140514415e-10
34600000	0.004999851398935481	7.15635832860757e-50	2.5162032486210693e-61	2.0993461480675444e-8	7.986688137460868e-16	2.54323065670802e-7	7.556906373366321e-23	2.076651418719595e-15	3.389415990754814e-11	7.038936074555314e-11	7.878540140514415e-10
34700000	0.00499985139893548	7.15635832860757e-50	2.5162032486210693e-61	2.0993461480675444e-8	7.986688137460868e-16	2.54323065670802e-7	7.556906373366321e-23	2.076651418719595e-15	3.389415990754814e-11	7.038936074555314e-11	7.878540140514415e-10
34800000	0.00499985139893548	7.15635832860757e-50	2.5162032486210693e-61	2.0993461480675444e-8	7.986688137460868e-16	2.54323065670802e-7	7.556906373366321e-23	2.076651418719595e-15	3.389415990754814e-11	7.038936074555314e-11	7.878540140514415e-10
34900000	0.00499985139893548	7.15635832860757e-50	2.5162032486210693e-61	2.0993461480675444e-8	7.986688137460868e-16	2.54323065670802e-7	7.556906373366321e-23	2.076651418719595e-15	3.389415990754814e-11	7.038936074555314e-11	7.878540140514415e-10
35000000	0.00499985139893548	7.15635832860757e-50	2.5162032486210693e-61	2.0993461480675444e-8	7.986688137460868e-16	2.54323065670802e-7	7.556906373366321e-23	2.076651418719595e-15	3.389415990754814e-11	7.038936074555314e-11	7.878540140514415e-10
35100000	0.00499985139893548	7.15635832860757e-50	2.5162032486210693e-61	2.0993461480675444e-8	7.986688137460868e-16	2.54323065670802e-7	7.556906373366321e-23	2.076651418719595e-15	3.389415990754814e-11	7.038936074555314e-11	7.878540140514415e-10
35200000	0.00499985139893548	7.15635832860757e-50	2.5162032486210693e-61	2.0993461480675444e-8	7.986688137460868e-16	2.54323065670802e-7	7.556906373366321e-23	2.076651418719595e-15	3.389415990754814e-11	7.038936074555314e-11	7.878540140514415e-10
35300000	0.00499985139893548	7.15635832860757e-50	2.5162032486210693e-61	2.0993461480675444e-8	7.986688137460868e-16	2.54323065670802e-7	7.556906373366321e-23	2.076651418719595e-15	3.389415990754814e-11	7.038936074555314e-11	7.878540140514415e-10
35400000	0.00499985139893548	7.15635832860757e-50	2.5162032486210693e-61	2.0993461480675444e-8	7.986688137460868e-16	2.54323065670802e-7	7.556906373366321e-23	2.076651418719595e-15	3.389415990754814e-11	7.038936074555314e-11	7.878540140514415e-10
35500000	0.00499985139893548	7.15635832860757e-50	2.5162032486210693e-61	2.0993461480675444e-8	7.986688137460868e-16	2.54323065670802e-7	7.556906373366321e-23	2.076651418719595e-15	3.389415990754814e-11	7.038936074555314e-11	7.878540140514415e-10
35600000	0.00499985139893548	7.15635832860757e-50	2.5162032486210693e-61	2.0993461480675444e-8	7.986688137460868e-16	2.54323065670802e-7	7.556906373366321e-23	2.076651418719595e-15	3.389415990754814e-11	7.038936074555314e-11	7.878540140514415e-10
35700000	0.00499985139893548	7.15635832860757e-50	2.5162032486210693e-61	2.0993461480675444e-8	7.986688137460868e-16	2.54323065670802e-7	7.556906373366321e-23	2.076651418719595e-15	3.389415990754814e-11	7.038936074555314e-11	7.878540140514415e-10
35800000	0.00499985139893548	7.15635832860757e-50	2.5162032486210693e-61	2.0993461480675444e-8	7.986688137460868e-16	2.54323065670802e-7	7.556906373366321e-23	2.076651418719595e-15	3.389415990754814e-11	7.038936074555314e-11	7.878540140514415e-10
35900000	0.00499985139893548	7.15635832860757e-50	2.516203248621069e-61	2.0993461480675444e-8	7.986688137460868e-16	2.54323065670802e-7	7.556906373366321e-23	2.076651418719595e-15	3.389415990754814e-11	7.038936074555314e-11	7.878540140514415e-10
36000000	0.00499985139893548	7.15635832860757e-50	2.516203248621069e-61	2.0993461480675444e-8	7.986688137460868e-16	2.54323065670802e-7	7.55690637336632e-23	2.076651418719595e-15	3.389415990754814e-11	7.038936074555314e-11	7.878540140514415e-10
36100000	0.00499985139893548	7.15635832860757e-50	2.516203248621069e-61	2.0993461480675444e-8	7.986688137460868e-16	2.54323065670802e-7	7.55690637336632e-23	2.076651418719595e-15	3.389415990754814e-11	7.038936074555314e-11	7.878540140514415e-10
36200000	0.00499985139893548	7.15635832860757e-50	2.516203248621069e-61	2.0993461480675444e-8	7.986688137460868e-16	2.54323065670802e-7	7.55690637336632e-23	2.076651418719595e-15	3.389415990754814e-11	7.038936074555314e-11	7.878540140514414e-10
36300000	0.00499985139893548	7.15635832860757e-50	2.516203248621069e-61	2.0993461480675444e-8	7.986688137460868e-16	2.54323065670802e-7	7.55690637336632e-23	2.076651418719595e-15	3.389415990754814e-11	7.038936074555314e-11	7.878540140514414e-10
36400000	0.00499985139893548	7.15635832860757e-50	2.516203248621069e-61	2.0993461480675444e-8	7.986688137460868e-16	2.54323065670802e-7	7.55690637336632e-23	2.076651418719595e-15	3.389415990754814e-11	7.038936074555314e-11	7.878540140514414e-10
36500000	0.00499985139893548	7.15635832860757e-50	2.516203248621069e-61	2.0993461480675444e-8	7.986688137460868e-16	2.54323065670802e-7	7.55690637336632e-23	2.076651418719595e-15	3.389415990754814e-11	7.038936074555314e-11	7.878540140514414e-10
36600000	0.00499985139893548	7.15635832860757e-50	2.516203248621069e-61	2.0993461480675444e-8	7.986688137460868e-16	2.54323065670802e-7	7.55690637336632e-23	2.076651418719595e-15	3.389415990754814e-11	7.038936074555314e-11	7.878540140514414e-10
36700000	0.00499985139893548	7.15635832860757e-50	2.516203248621069e-61	2.0993461480675444e-8	7.986688137460868e-16	2.54323065670802e-7	7.55690637336632e-23	2.076651418719595e-15	3.389415990754814e-11	7.038936074555314e-11	7.878540140514414e-10
36800000	0.00499985139893548	7.15635832860757e-50	2.516203248621069e-61	2.0993461480675444e-8	7.986688137460868e-16	2.54323065670802e-7	7.55690637336632e-23	2.076651418719595e-15	3.389415990754814e-11	7.038936074555314e-11	7.878540140514414e-10
36900000	0.00499985139893548	7.15635832860757e-50	2.516203248621069e-61	2.0993461480675444e-8	7.986688137460868e-16	2.54323065670802e-7	7.55690637336632e-23	2.076651418719595e-15	3.389415990754814e-11	7.038936074555314e-11	7.878540140514414e-10
37000000	0.00499985139893548	7.15635832860757e-50	2.516203248621069e-61	2.0993461480675444e-8	7.986688137460868e-16	2.54323065670802e-7	7.55690637336632e-23	2.076651418719595e-15	3.389415990754814e-11	7.038936074555314e-11	7.878540140514414e-10
37100000	0.00499985139893548	7.15635832860757e-50	2.516203248621069e-61	2.0993461480675444e-8	7.986688137460868e-16	2.54323065670802e-7	7.55690637336632e-23	2.076651418719595e-15	3.389415990754814e-11	7.038936074555314e-11	7.878540140514414e-10
37200000	0.00499985139893548	7.15635832860757e-50	2.516203248621069e-61	2.0993461480675444e-8	7.986688137460868e-16	2.54323065670802e-7	7.55690637336632e-23	2.076651418719595e-15	3.389415990754814e-11	7.038936074555314e-11	7.878540140514414e-10
37300000	0.00499985139893548	7.15635832860757e-50	2.516203248621069e-61	2.0993461480675444e-8	7.986688137460868e-16	2.54323065670802e-7	7.55690637336632e-23	2.076651418719595e-15	3.389415990754814e-11	7.038936074555314e-11	7.878540140514414e-10
37400000	0.00499985139893548	7.15635832860757e-50	2.516203248621069e-61	2.0993461480675444e-8	7.986688137460868e-16	2.54323065670802e-7	7.55690637336632e-23	2.076651418719595e-15	3.389415990754814e-11	7.038936074555314e-11	7.878540140514414e-10
37500000	0.00499985139893548	7.15635832860757e-50	2.516203248621069e-61	2.0993461480675444e-8	7.986688137460868e-16	2.54323065670802e-7	7.55690637336632e-23	2.076651418719595e-15	3.389415990754814e-11	7.038936074555314e-11	7.878540140514414e-10
37600000	0.00499985139893548	7.15635832860757e-50	2.516203248621069e-61	2.0993461480675444e-8	7.986688137460868e-16	2.54323065670802e-7	7.55690637336632e-23	2.076651418719595e-15	3.389415990754814e-11	7.038936074555314e-11	7.878540140514414e-10
37700000	0.00499985139893548	7.15635832860757e-50	2.516203248621069e-61	2.0993461480675444e-8	7.986688137460868e-16	2.54323065670802e-7	7.55690637336632e-23	2.076651418719595e-15	3.389415990754814e-11	7.038936074555314e-11	7.878540140514414e-10
37800000	0.00499985139893548	7.15635832860757e-50	2.516203248621069e-61	2.0993461480675444e-8	7.986688137460868e-16	2.54323065670802e-7	7.55690637336632e-23	2.076651418719595e-15	3.389415990754814e-11	7.038936074555314e-11	7.878540140514414e-10
37900000	0.00499985139893548	7.15635832860757e-50	2.516203248621069e-61	2.0993461480675444e-8	7.986688137460868e-16	2.54323065670802e-7	7.55690637336632e-23	2.076651418719595e-15	3.389415990754814e-11	7.038936074555314e-11	7.878540140514414e-10
38000000	0.00499985139893548	7.15635832860757e-50	2.516203248621069e-61	2.0993461480675444e-8	7.986688137460868e-16	2.54323065670802e-7	7.55690637336632e-23	2.076651418719595e-15	3.389415990754814e-11	7.038936074555314e-11	7.878540140514414e-10
38100000	0.00499985139893548	7.15635832860757e-50	2.516203248621069e-61	2.0993461480675444e-8	7.986688137460868e-16	2.54323065670802e-7	7.55690637336632e-23	2.076651418719595e-15	3.389415990754814e-11	7.038936074555314e-11	7.878540140514414e-10
38200000	0.00499985139893548	7.15635832860757e-50	2.516203248621069e-61	2.0993461480675444e-8	7.986688137460868e-16	2.54323065670802e-7	7.55690637336632e-23	2.076651418719595e-15	3.389415990754814e-11	7.038936074555314e-11	7.878540140514414e-10
38300000	0.00499985139893548	7.15635832860757e-50	2.516203248621069e-61	2.0993461480675444e-8	7.986688137460868e-16	2.54323065670802e-7	7.55690637336632e-23	2.076651418719595e-15	3.389415990754814e-11	7.038936074555314e-11	7.878540140514414e-10
38400000	0.00499985139893548	7.15635832860757e-50	2.516203248621069e-61	2.0993461480675444e-8	7.986688137460868e-16	2.54323065670802e-7	7.55690637336632e-23	2.076651418719595e-15	3.389415990754814e-11	7.038936074555314e-11	7.878540140514414e-10
38500000	0.00499985139893548	7.15635832860757e-50	2.516203248621069e-61	2.0993461480675444e-8	7.986688137460868e-16	2.54323065670802e-7	7.55690637336632e-23	2.076651418719595e-15	3.389415990754814e-11	7.038936074555314e-11	7.878540140514414e-10
38600000	0.00499985139893548	7.15635832860757e-50	2.516203248621069e-61	2.0993461480675444e-8	7.986688137460868e-16	2.54323065670802e-7	7.55690637336632e-23	2.076651418719595e-15	3.389415990754814e-11	7.038936074555314e-11	7.878540140514414e-10
38700000	0.00499985139893548	7.15635832860757e-50	2.516203248621069e-61	2.0993461480675444e-8	7.986688137460868e-16	2.54323065670802e-7	7.55690637336632e-23	2.076651418719595e-15	3.389415990754814e-11	7.038936074555314e-11	7.878540140514414e-10
38800000	0.00499985139893548	7.15635832860757e-50	2.516203248621069e-61	2.0993461480675444e-8	7.986688137460868e-16	2.54323065670802e-7	7.55690637336632e-23	2.076651418719595e-15	3.389415990754814e-11	7.038936074555314e-11	7.878540140514414e-10
38900000	0.00499985139893548	7.15635832860757e-50	2.516203248621069e-61	2.0993461480675444e-8	7.986688137460868e-16	2.54323065670802e-7	7.55690637336632e-23	2.076651418719595e-15	3.389415990754814e-11	7.038936074555314e-11	7.878540140514414e-10
39000000	0.00499985139893548	7.15635832860757e-50	2.516203248621069e-61	2.0993461480675444e-8	7.986688137460868e-16	2.54323065670802e-7	7.55690637336632e-23	2.076651418719595e-15	3.389415990754814e-11	7.038936074555314e-11	7.878540140514414e-10
39100000	0.00499985139893548	7.15635832860757e-50	2.516203248621069e-61	2.0993461480675444e-8	7.986688137460868e-16	2.54323065670802e-7	7.55690637336632e-23	2.076651418719595e-15	3.389415990754814e-11	7.038936074555314e-11	7.878540140514414e-10
39200000	0.00499985139893548	7.15635832860757e-50	2.516203248621069e-61	2.0993461480675444e-8	7.986688137460868e-16	2.54323065670802e-7	7.55690637336632e-23	2.076651418719595e-15	3.389415990754814e-11	7.038936074555314e-11	7.878540140514414e-10
39300000	0.00499985139893548	7.15635832860757e-50	2.516203248621069e-61	2.0993461480675444e-8	7.986688137460868e-16	2.54323065670802e-7	7.55690637336632e-23	2.076651418719595e-15	3.389415990754814e-11	7.038936074555314e-11	7.878540140514414e-10
39400000	0.00499985139893548	7.15635832860757e-50	2.516203248621069e-61	2.0993461480675444e-8	7.986688137460868e-16	2.54323065670802e-7	7.55690637336632e-23	2.076651418719595e-15	3.389415990754814e-11	7.038936074555314e-11	7.878540140514414e-10
39500000	0.00499985139893548	7.15635832860757e-50	2.516203248621069e-61	2.0993461480675444e-8	7.986688137460868e-16	2.54323065670802e-7	7.55690637336632e-23	2.076651418719595e-15	3.389415990754814e-11	7.038936074555314e-11	7.878540140514414e-10
39600000	0.00499985139893548	7.15635832860757e-50	2.516203248621069e-61	2.0993461480675444e-8	7.986688137460868e-16	2.54323065670802e-7	7.55690637336632e-23	2.076651418719595e-15	3.389415990754814e-11	7.038936074555314e-11	7.878540140514414e-10
39700000	0.00499985139893548	7.15635832860757e-50	2.516203248621069e-61	2.0993461480675444e-8	7.986688137460868e-16	2.54323065670802e-7	7.55690637336632e-23	2.076651418719595e-15	3.389415990754814e-11	7.038936074555314e-11	7.878540140514414e-10
39800000	0.00499985139893548	7.15635832860757e-50	2.516203248621069e-61	2.0993461480675444e-8	7.986688137460868e-16	2.54323065670802e-7	7.55690637336632e-23	2.076651418719595e-15	3.389415990754814e-11	7.038936074555314e-11	7.878540140514414e-10
39900000	0.00499985139893548	7.15635832860757e-50	2.516203248621069e-61	2.0993461480675444e-8	7.986688137460868e-16	2.54323065670802e-7	7.55690637336632e-23	2.076651418719595e-15	3.389415990754814e-11	7.038936074555314e-11	7.878540140514414e-10
40000000	0.00499985139893548	7.15635832860757e-50	2.516203248621069e-61	2.0993461480675444e-8	7.986688137460868e-16	2.54323065670802e-7	7.55690637336632e-23	2.076651418719595e-15	3.389415990754814e-11	7.038936074555314e-11	7.878540140514414e-10
40100000	0.00499985139893548	7.15635832860757e-50	2.516203248621069e-61	2.0993461480675444e-8	7.986688137460868e-16	2.54323065670802e-7	7.55690637336632e-23	2.076651418719595e-15	3.389415990754814e-11	7.038936074555314e-11	7.878540140514414e-10
40200000	0.00499985139893548	7.15635832860757e-50	2.516203248621069e-61	2.0993461480675444e-8	7.986688137460868e-16	2.54323065670802e-7	7.55690637336632e-23	2.076651418719595e-15	3.389415990754814e-11	7.038936074555314e-11	7.878540140514414e-10
40300000	0.00499985139893548	7.15635832860757e-50	2.516203248621069e-61	2.0993461480675444e-8	7.986688137460868e-16	2.54323065670802e-7	7.55690637336632e-23	2.076651418719595e-15	3.389415990754814e-11	7.038936074555314e-11	7.878540140514414e-10
40400000	0.00499985139893548	7.15635832860757e-50	2.516203248621069e-61	2.0993461480675444e-8	7.986688137460868e-16	2.54323065670802e-7	7.55690637336632e-23	2.076651418719595e-15	3.389415990754814e-11	7.038936074555314e-11	7.878540140514414e-10
40500000	0.00499985139893548	7.15635832860757e-50	2.516203248621069e-61	2.0993461480675444e-8	7.986688137460868e-16	2.54323065670802e-7	7.55690637336632e-23	2.076651418719595e-15	3.389415990754814e-11	7.038936074555314e-11	7.878540140514414e-10
40600000	0.00499985139893548	7.15635832860757e-50	2.516203248621069e-61	2.0993461480675444e-8	7.986688137460868e-16	2.54323065670802e-7	7.55690637336632e-23	2.076651418719595e-15	3.389415990754814e-11	7.038936074555314e-11	7.878540140514414e-10
40700000	0.00499985139893548	7.15635832860757e-50	2.516203248621069e-61	2.0993461480675444e-8	7.986688137460868e-16	2.54323065670802e-7	7.55690637336632e-23	2.076651418719595e-15	3.389415990754814e-11	7.038936074555314e-11	7.878540140514414e-10
40800000	0.00499985139893548	7.15635832860757e-50	2.516203248621069e-61	2.0993461480675444e-8	7.986688137460868e-16	2.54323065670802e-7	7.55690637336632e-23	2.076651418719595e-15	3.389415990754814e-11	7.038936074555314e-11	7.878540140514414e-10
40900000	0.00499985139893548	7.15635832860757e-50	2.516203248621069e-61	2.0993461480675444e-8	7.986688137460868e-16	2.54323065670802e-7	7.55690637336632e-23	2.076651418719595e-15	3.389415990754814e-11	7.038936074555314e-11	7.878540140514414e-10
41000000	0.00499985139893548	7.15635832860757e-50	2.516203248621069e-61	2.0993461480675444e-8	7.986688137460868e-16	2.54323065670802e-7	7.55690637336632e-23	2.076651418719595e-15	3.389415990754814e-11	7.038936074555314e-11	7.878540140514414e-10
41100000	0.00499985139893548	7.15635832860757e-50	2.516203248621069e-61	2.0993461480675444e-8	7.986688137460868e-16	2.54323065670802e-7	7.55690637336632e-23	2.076651418719595e-15	3.389415990754814e-11	7.038936074555314e-11	7.878540140514414e-10
41200000	0.00499985139893548	7.15635832860757e-50	2.516203248621069e-61	2.0993461480675444e-8	7.986688137460868e-16	2.54323065670802e-7	7.55690637336632e-23	2.076651418719595e-15	3.389415990754814e-11	7.038936074555314e-11	7.878540140514414e-10
41300000	0.00499985139893548	7.15635832860757e-50	2.516203248621069e-61	2.0993461480675444e-8	7.986688137460868e-16	2.54323065670802e-7	7.55690637336632e-23	2.076651418719595e-15	3.389415990754814e-11	7.038936074555314e-11	7.878540140514414e-10
41400000	0.00499985139893548	7.15635832860757e-50	2.516203248621069e-61	2.0993461480675444e-8	7.986688137460868e-16	2.54323065670802e-7	7.55690637336632e-23	2.076651418719595e-15	3.389415990754814e-11	7.038936074555314e-11	7.878540140514414e-10
41500000	0.00499985139893548	7.15635832860757e-50	2.516203248621069e-61	2.0993461480675444e-8	7.986688137460868e-16	2.54323065670802e-7	7.55690637336632e-23	2.076651418719595e-15	3.389415990754814e-11	7.038936074555314e-11	7.878540140514414e-10
41600000	0.00499985139893548	7.15635832860757e-50	2.516203248621069e-61	2.0993461480675444e-8	7.986688137460868e-16	2.54323065670802e-7	7.55690637336632e-23	2.076651418719595e-15	3.389415990754814e-11	7.038936074555314e-11	7.878540140514414e-10
41700000	0.00499985139893548	7.15635832860757e-50	2.516203248621069e-61	2.0993461480675444e-8	7.986688137460868e-16	2.54323065670802e-7	7.55690637336632e-23	2.076651418719595e-15	3.389415990754814e-11	7.038936074555314e-11	7.878540140514414e-10
41800000	0.00499985139893548	7.15635832860757e-50	2.516203248621069e-61	2.0993461480675444e-8	7.986688137460868e-16	2.54323065670802e-7	7.55690637336632e-23	2.076651418719595e-15	3.389415990754814e-11	7.038936074555314e-11	7.878540140514414e-10
41900000	0.00499985139893548	7.15635832860757e-50	2.516203248621069e-61	2.0993461480675444e-8	7.986688137460868e-16	2.54323065670802e-7	7.55690637336632e-23	2.076651418719595e-15	3.389415990754814e-11	7.038936074555314e-11	7.878540140514414e-10
42000000	0.00499985139893548	7.15635832860757e-50	2.516203248621069e-61	2.0993461480675444e-8	7.986688137460868e-16	2.54323065670802e-7	7.55690637336632e-23	2.076651418719595e-15	3.389415990754814e-11	7.038936074555314e-11	7.878540140514414e-10
42100000	0.00499985139893548	7.15635832860757e-50	2.5162032486210693e-61	2.0993461480675444e-8	7.986688137460868e-16	2.54323065670802e-7	7.556906373366321e-23	2.076651418719595e-15	3.389415990754814e-11	7.038936074555314e-11	7.878540140514414e-10
42200000	0.00499985139893548	7.15635832860757e-50	2.5162032486210693e-61	2.0993461480675444e-8	7.986688137460868e-16	2.54323065670802e-7	7.556906373366321e-23	2.076651418719595e-15	3.389415990754814e-11	7.038936074555314e-11	7.878540140514414e-10
42300000	0.00499985139893548	7.15635832860757e-50	2.5162032486210693e-61	2.0993461480675444e-8	7.986688137460868e-16	2.54323065670802e-7	7.556906373366321e-23	2.076651418719595e-15	3.389415990754814e-11	7.038936074555314e-11	7.878540140514414e-10
42400000	0.00499985139893548	7.15635832860757e-50	2.5162032486210693e-61	2.0993461480675444e-8	7.986688137460868e-16	2.54323065670802e-7	7.556906373366321e-23	2.076651418719595e-15	3.389415990754814e-11	7.038936074555314e-11	7.878540140514414e-10
42500000	0.00499985139893548	7.15635832860757e-50	2.5162032486210693e-61	2.0993461480675444e-8	7.986688137460868e-16	2.54323065670802e-7	7.556906373366321e-23	2.076651418719595e-15	3.389415990754814e-11	7.038936074555314e-11	7.878540140514414e-10
42600000	0.00499985139893548	7.15635832860757e-50	2.5162032486210693e-61	2.0993461480675444e-8	7.986688137460868e-16	2.54323065670802e-7	7.556906373366321e-23	2.076651418719595e-15	3.389415990754814e-11	7.038936074555314e-11	7.878540140514414e-10
42700000	0.00499985139893548	7.15635832860757e-50	2.5162032486210693e-61	2.0993461480675444e-8	7.986688137460868e-16	2.54323065670802e-7	7.556906373366321e-23	2.076651418719595e-15	3.389415990754814e-11	7.038936074555314e-11	7.878540140514414e-10
42800000	0.00499985139893548	7.15635832860757e-50	2.5162032486210693e-61	2.0993461480675444e-8	7.986688137460868e-16	2.54323065670802e-7	7.556906373366321e-23	2.076651418719595e-15	3.389415990754814e-11	7.038936074555314e-11	7.878540140514414e-10
42900000	0.00499985139893548	7.15635832860757e-50	2.5162032486210693e-61	2.0993461480675444e-8	7.986688137460868e-16	2.54323065670802e-7	7.556906373366321e-23	2.076651418719595e-15	3.389415990754814e-11	7.038936074555314e-11	7.878540140514414e-10
43000000	0.00499985139893548	7.15635832860757e-50	2.5162032486210693e-61	2.0993461480675444e-8	7.986688137460868e-16	2.54323065670802e-7	7.556906373366321e-23	2.076651418719595e-15	3.389415990754814e-11	7.038936074555314e-11	7.878540140514414e-10
43100000	0.00499985139893548	7.15635832860757e-50	2.5162032486210693e-61	2.0993461480675444e-8	7.986688137460868e-16	2.54323065670802e-7	7.556906373366321e-23	2.076651418719595e-15	3.389415990754814e-11	7.038936074555314e-11	7.878540140514415e-10
43200000	0.00499985139893548	7.15635832860757e-50	2.5162032486210693e-61	2.0993461480675444e-8	7.986688137460868e-16	2.54323065670802e-7	7.556906373366321e-23	2.076651418719595e-15	3.389415990754814e-11	7.038936074555314e-11	7.878540140514415e-10
43300000	0.00499985139893548	7.15635832860757e-50	2.5162032486210693e-61	2.0993461480675444e-8	7.986688137460868e-16	2.54323065670802e-7	7.556906373366321e-23	2.076651418719595e-15	3.389415990754814e-11	7.038936074555314e-11	7.878540140514415e-10
43400000	0.00499985139893548	7.15635832860757e-50	2.5162032486210693e-61	2.0993461480675444e-8	7.986688137460868e-16	2.54323065670802e-7	7.556906373366321e-23	2.076651418719595e-15	3.389415990754814e-11	7.038936074555314e-11	7.878540140514415e-10
43500000	0.00499985139893548	7.15635832860757e-50	2.5162032486210693e-61	2.0993461480675444e-8	7.986688137460867e-16	2.54323065670802e-7	7.556906373366321e-23	2.076651418719595e-15	3.389415990754814e-11	7.038936074555314e-11	7.878540140514415e-10
43600000	0.00499985139893548	7.15635832860757e-50	2.5162032486210693e-61	2.0993461480675444e-8	7.986688137460867e-16	2.54323065670802e-7	7.556906373366321e-23	2.076651418719595e-15	3.389415990754814e-11	7.038936074555314e-11	7.878540140514415e-10
43700000	0.00499985139893548	7.156358328607571e-50	2.5162032486210693e-61	2.0993461480675444e-8	7.986688137460867e-16	2.54323065670802e-7	7.556906373366321e-23	2.076651418719595e-15	3.389415990754814e-11	7.038936074555314e-11	7.878540140514415e-10
43800000	0.00499985139893548	7.156358328607571e-50	2.5162032486210693e-61	2.0993461480675444e-8	7.986688137460867e-16	2.54323065670802e-7	7.556906373366321e-23	2.076651418719595e-15	3.389415990754814e-11	7.038936074555314e-11	7.878540140514415e-10
43900000	0.00499985139893548	7.156358328607571e-50	2.5162032486210693e-61	2.0993461480675444e-8	7.986688137460867e-16	2.54323065670802e-7	7.556906373366321e-23	2.076651418719595e-15	3.389415990754814e-11	7.038936074555314e-11	7.878540140514415e-10
44000000	0.00499985139893548	7.156358328607571e-50	2.5162032486210693e-61	2.0993461480675444e-8	7.986688137460867e-16	2.54323065670802e-7	7.556906373366321e-23	2.076651418719595e-15	3.389415990754814e-11	7.038936074555314e-11	7.878540140514415e-10
44100000	0.00499985139893548	7.156358328607571e-50	2.5162032486210693e-61	2.0993461480675444e-8	7.986688137460867e-16	2.54323065670802e-7	7.556906373366321e-23	2.076651418719595e-15	3.389415990754814e-11	7.038936074555314e-11	7.878540140514415e-10
44200000	0.00499985139893548	7.156358328607571e-50	2.5162032486210693e-61	2.0993461480675444e-8	7.986688137460867e-16	2.54323065670802e-7	7.556906373366321e-23	2.076651418719595e-15	3.389415990754814e-11	7.038936074555314e-11	7.878540140514415e-10
44300000	0.00499985139893548	7.156358328607571e-50	2.5162032486210693e-61	2.0993461480675444e-8	7.986688137460867e-16	2.54323065670802e-7	7.556906373366321e-23	2.076651418719595e-15	3.389415990754814e-11	7.038936074555314e-11	7.878540140514415e-10
44400000	0.00499985139893548	7.156358328607571e-50	2.5162032486210696e-61	2.0993461480675444e-8	7.986688137460867e-16	2.54323065670802e-7	7.556906373366321e-23	2.076651418719595e-15	3.389415990754814e-11	7.038936074555314e-11	7.878540140514415e-10
44500000	0.00499985139893548	7.156358328607571e-50	2.5162032486210696e-61	2.0993461480675444e-8	7.986688137460867e-16	2.54323065670802e-7	7.556906373366322e-23	2.076651418719595e-15	3.389415990754814e-11	7.038936074555314e-11	7.878540140514415e-10
44600000	0.00499985139893548	7.156358328607571e-50	2.5162032486210696e-61	2.0993461480675444e-8	7.986688137460867e-16	2.54323065670802e-7	7.556906373366322e-23	2.076651418719595e-15	3.389415990754814e-11	7.038936074555314e-11	7.878540140514415e-10
44700000	0.004999851398935481	7.156358328607571e-50	2.5162032486210696e-61	2.0993461480675444e-8	7.986688137460867e-16	2.54323065670802e-7	7.556906373366322e-23	2.076651418719595e-15	3.389415990754814e-11	7.038936074555314e-11	7.878540140514415e-10
44800000	0.004999851398935481	7.156358328607571e-50	2.5162032486210696e-61	2.0993461480675444e-8	7.986688137460867e-16	2.54323065670802e-7	7.556906373366322e-23	2.076651418719595e-15	3.389415990754814e-11	7.038936074555314e-11	7.878540140514415e-10
44900000	0.004999851398935481	7.156358328607571e-50	2.5162032486210696e-61	2.0993461480675444e-8	7.986688137460867e-16	2.54323065670802e-7	7.556906373366322e-23	2.076651418719595e-15	3.389415990754814e-11	7.038936074555314e-11	7.878540140514415e-10
45000000	0.004999851398935481	7.156358328607571e-50	2.5162032486210696e-61	2.0993461480675444e-8	7.986688137460867e-16	2.54323065670802e-7	7.556906373366322e-23	2.076651418719595e-15	3.389415990754814e-11	7.038936074555314e-11	7.878540140514415e-10
45100000	0.004999851398935481	7.156358328607571e-50	2.5162032486210696e-61	2.0993461480675444e-8	7.986688137460867e-16	2.54323065670802e-7	7.556906373366322e-23	2.076651418719595e-15	3.389415990754814e-11	7.038936074555314e-11	7.878540140514415e-10
45200000	0.004999851398935481	7.156358328607571e-50	2.5162032486210696e-61	2.0993461480675444e-8	7.986688137460867e-16	2.54323065670802e-7	7.556906373366322e-23	2.076651418719595e-15	3.389415990754814e-11	7.038936074555314e-11	7.878540140514415e-10
45300000	0.004999851398935481	7.156358328607571e-50	2.5162032486210696e-61	2.0993461480675444e-8	7.986688137460867e-16	2.54323065670802e-7	7.556906373366322e-23	2.076651418719595e-15	3.389415990754814e-11	7.038936074555314e-11	7.878540140514415e-10
45400000	0.004999851398935481	7.156358328607571e-50	2.5162032486210696e-61	2.0993461480675444e-8	7.986688137460867e-16	2.54323065670802e-7	7.556906373366322e-23	2.076651418719595e-15	3.389415990754814e-11	7.038936074555314e-11	7.878540140514415e-10
45500000	0.004999851398935481	7.156358328607571e-50	2.5162032486210696e-61	2.0993461480675444e-8	7.986688137460867e-16	2.54323065670802e-7	7.556906373366322e-23	2.076651418719595e-15	3.389415990754814e-11	7.038936074555314e-11	7.878540140514415e-10
45600000	0.004999851398935481	7.156358328607571e-50	2.5162032486210696e-61	2.0993461480675444e-8	7.986688137460867e-16	2.54323065670802e-7	7.556906373366322e-23	2.076651418719595e-15	3.389415990754814e-11	7.038936074555314e-11	7.878540140514415e-10
45700000	0.004999851398935481	7.156358328607571e-50	2.5162032486210696e-61	2.0993461480675444e-8	7.986688137460867e-16	2.54323065670802e-7	7.556906373366322e-23	2.076651418719595e-15	3.389415990754814e-11	7.038936074555314e-11	7.878540140514415e-10
45800000	0.004999851398935481	7.156358328607571e-50	2.5162032486210696e-61	2.0993461480675444e-8	7.986688137460867e-16	2.54323065670802e-7	7.556906373366322e-23	2.076651418719595e-15	3.389415990754814e-11	7.038936074555314e-11	7.878540140514415e-10
45900000	0.004999851398935481	7.156358328607571e-50	2.5162032486210696e-61	2.0993461480675444e-8	7.986688137460867e-16	2.54323065670802e-7	7.556906373366322e-23	2.076651418719595e-15	3.389415990754814e-11	7.038936074555314e-11	7.878540140514415e-10
46000000	0.004999851398935481	7.156358328607571e-50	2.5162032486210696e-61	2.0993461480675444e-8	7.986688137460867e-16	2.54323065670802e-7	7.556906373366322e-23	2.076651418719595e-15	3.389415990754814e-11	7.038936074555314e-11	7.878540140514415e-10
46100000	0.004999851398935481	7.156358328607571e-50	2.5162032486210696e-61	2.0993461480675444e-8	7.986688137460867e-16	2.54323065670802e-7	7.556906373366322e-23	2.076651418719595e-15	3.389415990754814e-11	7.038936074555314e-11	7.878540140514415e-10
46200000	0.004999851398935481	7.156358328607571e-50	2.5162032486210696e-61	2.0993461480675444e-8	7.986688137460867e-16	2.54323065670802e-7	7.556906373366322e-23	2.076651418719595e-15	3.389415990754814e-11	7.038936074555314e-11	7.878540140514416e-10
46300000	0.004999851398935481	7.156358328607571e-50	2.5162032486210696e-61	2.0993461480675444e-8	7.986688137460867e-16	2.54323065670802e-7	7.556906373366322e-23	2.076651418719595e-15	3.389415990754814e-11	7.038936074555314e-11	7.878540140514416e-10
46400000	0.004999851398935481	7.156358328607571e-50	2.5162032486210696e-61	2.0993461480675444e-8	7.986688137460867e-16	2.54323065670802e-7	7.556906373366322e-23	2.076651418719595e-15	3.389415990754814e-11	7.038936074555314e-11	7.878540140514416e-10
46500000	0.004999851398935481	7.156358328607571e-50	2.5162032486210696e-61	2.0993461480675444e-8	7.986688137460867e-16	2.54323065670802e-7	7.556906373366322e-23	2.076651418719595e-15	3.389415990754814e-11	7.038936074555314e-11	7.878540140514416e-10
46600000	0.004999851398935481	7.156358328607571e-50	2.5162032486210696e-61	2.0993461480675444e-8	7.986688137460867e-16	2.54323065670802e-7	7.556906373366322e-23	2.076651418719595e-15	3.389415990754814e-11	7.038936074555314e-11	7.878540140514416e-10
46700000	0.004999851398935481	7.156358328607571e-50	2.51620324862107e-61	2.0993461480675444e-8	7.986688137460867e-16	2.54323065670802e-7	7.556906373366322e-23	2.076651418719595e-15	3.389415990754814e-11	7.038936074555314e-11	7.878540140514416e-10
46800000	0.004999851398935481	7.156358328607571e-50	2.51620324862107e-61	2.0993461480675444e-8	7.986688137460867e-16	2.54323065670802e-7	7.556906373366323e-23	2.076651418719595e-15	3.389415990754814e-11	7.038936074555314e-11	7.878540140514416e-10
46900000	0.004999851398935481	7.156358328607571e-50	2.51620324862107e-61	2.0993461480675444e-8	7.986688137460867e-16	2.54323065670802e-7	7.556906373366323e-23	2.076651418719595e-15	3.389415990754814e-11	7.038936074555314e-11	7.878540140514416e-10
47000000	0.004999851398935481	7.156358328607571e-50	2.51620324862107e-61	2.0993461480675444e-8	7.986688137460867e-16	2.54323065670802e-7	7.556906373366323e-23	2.076651418719595e-15	3.389415990754814e-11	7.038936074555314e-11	7.878540140514416e-10
47100000	0.004999851398935481	7.156358328607571e-50	2.51620324862107e-61	2.0993461480675444e-8	7.986688137460867e-16	2.54323065670802e-7	7.556906373366323e-23	2.076651418719595e-15	3.389415990754814e-11	7.038936074555314e-11	7.878540140514416e-10
47200000	0.004999851398935481	7.156358328607571e-50	2.51620324862107e-61	2.0993461480675444e-8	7.986688137460867e-16	2.54323065670802e-7	7.556906373366323e-23	2.076651418719595e-15	3.389415990754814e-11	7.038936074555314e-11	7.878540140514416e-10
47300000	0.004999851398935481	7.156358328607571e-50	2.51620324862107e-61	2.0993461480675444e-8	7.986688137460867e-16	2.54323065670802e-7	7.556906373366323e-23	2.076651418719595e-15	3.389415990754814e-11	7.038936074555314e-11	7.878540140514416e-10
47400000	0.004999851398935481	7.156358328607571e-50	2.51620324862107e-61	2.0993461480675444e-8	7.986688137460867e-16	2.54323065670802e-7	7.556906373366323e-23	2.076651418719595e-15	3.389415990754814e-11	7.038936074555314e-11	7.878540140514416e-10
47500000	0.004999851398935481	7.156358328607571e-50	2.51620324862107e-61	2.0993461480675444e-8	7.986688137460867e-16	2.54323065670802e-7	7.556906373366323e-23	2.076651418719595e-15	3.389415990754814e-11	7.038936074555314e-11	7.878540140514416e-10
47600000	0.004999851398935481	7.156358328607571e-50	2.51620324862107e-61	2.0993461480675444e-8	7.986688137460867e-16	2.54323065670802e-7	7.556906373366323e-23	2.076651418719595e-15	3.389415990754814e-11	7.038936074555314e-11	7.878540140514416e-10
47700000	0.004999851398935481	7.156358328607571e-50	2.51620324862107e-61	2.0993461480675444e-8	7.986688137460867e-16	2.54323065670802e-7	7.556906373366323e-23	2.076651418719595e-15	3.389415990754814e-11	7.038936074555314e-11	7.878540140514416e-10
47800000	0.004999851398935481	7.156358328607571e-50	2.51620324862107e-61	2.0993461480675444e-8	7.986688137460867e-16	2.54323065670802e-7	7.556906373366323e-23	2.076651418719595e-15	3.389415990754814e-11	7.038936074555314e-11	7.878540140514416e-10
47900000	0.004999851398935481	7.156358328607571e-50	2.51620324862107e-61	2.0993461480675444e-8	7.986688137460867e-16	2.54323065670802e-7	7.556906373366323e-23	2.076651418719595e-15	3.389415990754814e-11	7.038936074555314e-11	7.878540140514416e-10
48000000	0.004999851398935481	7.156358328607571e-50	2.51620324862107e-61	2.0993461480675444e-8	7.986688137460867e-16	2.54323065670802e-7	7.556906373366323e-23	2.076651418719595e-15	3.389415990754814e-11	7.038936074555314e-11	7.878540140514416e-10
48100000	0.004999851398935481	7.156358328607571e-50	2.51620324862107e-61	2.0993461480675444e-8	7.986688137460867e-16	2.54323065670802e-7	7.556906373366323e-23	2.076651418719595e-15	3.389415990754814e-11	7.038936074555314e-11	7.878540140514416e-10
48200000	0.004999851398935481	7.156358328607571e-50	2.51620324862107e-61	2.0993461480675444e-8	7.986688137460867e-16	2.54323065670802e-7	7.556906373366323e-23	2.076651418719595e-15	3.389415990754814e-11	7.038936074555314e-11	7.878540140514416e-10
48300000	0.004999851398935481	7.156358328607571e-50	2.51620324862107e-61	2.0993461480675444e-8	7.986688137460867e-16	2.54323065670802e-7	7.556906373366323e-23	2.076651418719595e-15	3.389415990754814e-11	7.038936074555314e-11	7.878540140514416e-10
48400000	0.004999851398935481	7.156358328607571e-50	2.51620324862107e-61	2.0993461480675444e-8	7.986688137460867e-16	2.54323065670802e-7	7.556906373366323e-23	2.076651418719595e-15	3.389415990754814e-11	7.038936074555314e-11	7.878540140514416e-10
48500000	0.004999851398935481	7.156358328607571e-50	2.51620324862107e-61	2.0993461480675444e-8	7.986688137460867e-16	2.54323065670802e-7	7.556906373366323e-23	2.076651418719595e-15	3.389415990754814e-11	7.038936074555314e-11	7.878540140514416e-10
48600000	0.004999851398935481	7.156358328607571e-50	2.51620324862107e-61	2.0993461480675444e-8	7.986688137460867e-16	2.54323065670802e-7	7.556906373366323e-23	2.076651418719595e-15	3.389415990754814e-11	7.038936074555314e-11	7.878540140514416e-10
48700000	0.004999851398935481	7.156358328607571e-50	2.51620324862107e-61	2.0993461480675444e-8	7.986688137460867e-16	2.54323065670802e-7	7.556906373366323e-23	2.076651418719595e-15	3.389415990754814e-11	7.038936074555314e-11	7.878540140514416e-10
48800000	0.004999851398935481	7.156358328607571e-50	2.51620324862107e-61	2.0993461480675444e-8	7.986688137460867e-16	2.54323065670802e-7	7.556906373366323e-23	2.076651418719595e-15	3.389415990754814e-11	7.038936074555314e-11	7.878540140514416e-10
48900000	0.004999851398935481	7.156358328607571e-50	2.51620324862107e-61	2.0993461480675444e-8	7.986688137460867e-16	2.54323065670802e-7	7.556906373366323e-23	2.076651418719595e-15	3.389415990754814e-11	7.038936074555314e-11	7.878540140514416e-10
49000000	0.004999851398935481	7.156358328607571e-50	2.51620324862107e-61	2.0993461480675444e-8	7.986688137460867e-16	2.54323065670802e-7	7.556906373366323e-23	2.076651418719595e-15	3.389415990754814e-11	7.038936074555314e-11	7.878540140514416e-10
49100000	0.004999851398935481	7.156358328607571e-50	2.51620324862107e-61	2.0993461480675444e-8	7.986688137460867e-16	2.54323065670802e-7	7.556906373366323e-23	2.076651418719595e-15	3.389415990754814e-11	7.038936074555314e-11	7.878540140514416e-10
49200000	0.004999851398935481	7.156358328607571e-50	2.51620324862107e-61	2.0993461480675444e-8	7.986688137460867e-16	2.54323065670802e-7	7.556906373366323e-23	2.076651418719595e-15	3.389415990754814e-11	7.038936074555314e-11	7.878540140514416e-10
49300000	0.004999851398935481	7.156358328607571e-50	2.51620324862107e-61	2.0993461480675444e-8	7.986688137460867e-16	2.54323065670802e-7	7.556906373366323e-23	2.076651418719595e-15	3.389415990754814e-11	7.038936074555314e-11	7.878540140514416e-10
49400000	0.004999851398935481	7.156358328607571e-50	2.51620324862107e-61	2.0993461480675444e-8	7.986688137460867e-16	2.54323065670802e-7	7.556906373366323e-23	2.076651418719595e-15	3.389415990754814e-11	7.038936074555314e-11	7.878540140514416e-10
49500000	0.004999851398935481	7.156358328607571e-50	2.51620324862107e-61	2.0993461480675444e-8	7.986688137460867e-16	2.54323065670802e-7	7.556906373366323e-23	2.076651418719595e-15	3.389415990754814e-11	7.038936074555314e-11	7.878540140514416e-10
49600000	0.004999851398935481	7.156358328607571e-50	2.51620324862107e-61	2.0993461480675444e-8	7.986688137460867e-16	2.54323065670802e-7	7.556906373366323e-23	2.076651418719595e-15	3.389415990754814e-11	7.038936074555314e-11	7.878540140514416e-10
49700000	0.004999851398935481	7.156358328607571e-50	2.51620324862107e-61	2.0993461480675444e-8	7.986688137460867e-16	2.54323065670802e-7	7.556906373366323e-23	2.076651418719595e-15	3.389415990754814e-11	7.038936074555314e-11	7.878540140514416e-10
49800000	0.004999851398935481	7.156358328607571e-50	2.51620324862107e-61	2.0993461480675444e-8	7.986688137460867e-16	2.54323065670802e-7	7.556906373366323e-23	2.076651418719595e-15	3.389415990754814e-11	7.038936074555314e-11	7.878540140514416e-10
49900000	0.004999851398935481	7.156358328607571e-50	2.51620324862107e-61	2.0993461480675444e-8	7.986688137460867e-16	2.54323065670802e-7	7.556906373366323e-23	2.076651418719595e-15	3.389415990754814e-11	7.038936074555314e-11	7.878540140514416e-10
50000000	0.004999851398935481	7.156358328607571e-50	2.51620324862107e-61	2.0993461480675444e-8	7.986688137460867e-16	2.54323065670802e-7	7.556906373366323e-23	2.076651418719595e-15	3.389415990754814e-11	7.038936074555314e-11	7.878540140514416e-10
50100000	0.004999851398935481	7.156358328607571e-50	2.51620324862107e-61	2.0993461480675444e-8	7.986688137460867e-16	2.54323065670802e-7	7.556906373366323e-23	2.076651418719595e-15	3.389415990754814e-11	7.038936074555314e-11	7.878540140514416e-10
50200000	0.004999851398935481	7.156358328607571e-50	2.51620324862107e-61	2.0993461480675444e-8	7.986688137460867e-16	2.54323065670802e-7	7.556906373366323e-23	2.076651418719595e-15	3.389415990754814e-11	7.038936074555314e-11	7.878540140514416e-10
50300000	0.004999851398935481	7.156358328607571e-50	2.51620324862107e-61	2.0993461480675444e-8	7.986688137460867e-16	2.54323065670802e-7	7.556906373366323e-23	2.076651418719595e-15	3.389415990754814e-11	7.038936074555314e-11	7.878540140514416e-10
50400000	0.004999851398935481	7.156358328607571e-50	2.51620324862107e-61	2.0993461480675444e-8	7.986688137460867e-16	2.54323065670802e-7	7.556906373366323e-23	2.076651418719595e-15	3.389415990754814e-11	7.038936074555314e-11	7.878540140514416e-10
50500000	0.004999851398935481	7.156358328607572e-50	2.51620324862107e-61	2.0993461480675444e-8	7.986688137460867e-16	2.54323065670802e-7	7.556906373366323e-23	2.076651418719595e-15	3.389415990754814e-11	7.038936074555314e-11	7.878540140514416e-10
50600000	0.004999851398935481	7.156358328607572e-50	2.51620324862107e-61	2.0993461480675444e-8	7.986688137460867e-16	2.54323065670802e-7	7.556906373366323e-23	2.076651418719595e-15	3.389415990754814e-11	7.038936074555314e-11	7.878540140514416e-10
50700000	0.004999851398935481	7.156358328607572e-50	2.51620324862107e-61	2.0993461480675444e-8	7.986688137460867e-16	2.54323065670802e-7	7.556906373366323e-23	2.076651418719595e-15	3.389415990754814e-11	7.038936074555314e-11	7.878540140514416e-10
50800000	0.004999851398935481	7.156358328607572e-50	2.51620324862107e-61	2.0993461480675444e-8	7.986688137460867e-16	2.54323065670802e-7	7.556906373366323e-23	2.076651418719595e-15	3.389415990754814e-11	7.038936074555314e-11	7.878540140514416e-10
50900000	0.004999851398935481	7.156358328607572e-50	2.51620324862107e-61	2.0993461480675444e-8	7.986688137460867e-16	2.54323065670802e-7	7.556906373366323e-23	2.076651418719595e-15	3.389415990754814e-11	7.038936074555314e-11	7.878540140514416e-10
51000000	0.004999851398935481	7.156358328607572e-50	2.51620324862107e-61	2.0993461480675444e-8	7.986688137460867e-16	2.54323065670802e-7	7.556906373366323e-23	2.076651418719595e-15	3.389415990754814e-11	7.038936074555314e-11	7.878540140514416e-10
51100000	0.004999851398935481	7.156358328607572e-50	2.51620324862107e-61	2.0993461480675444e-8	7.986688137460867e-16	2.54323065670802e-7	7.556906373366323e-23	2.076651418719595e-15	3.389415990754814e-11	7.038936074555314e-11	7.878540140514416e-10
51200000	0.004999851398935481	7.156358328607572e-50	2.51620324862107e-61	2.0993461480675444e-8	7.986688137460867e-16	2.54323065670802e-7	7.556906373366323e-23	2.076651418719595e-15	3.389415990754814e-11	7.038936074555314e-11	7.878540140514416e-10
51300000	0.004999851398935481	7.156358328607572e-50	2.51620324862107e-61	2.0993461480675444e-8	7.986688137460867e-16	2.54323065670802e-7	7.556906373366323e-23	2.076651418719595e-15	3.389415990754814e-11	7.038936074555314e-11	7.878540140514416e-10
51400000	0.004999851398935481	7.156358328607572e-50	2.51620324862107e-61	2.0993461480675444e-8	7.986688137460867e-16	2.54323065670802e-7	7.556906373366323e-23	2.076651418719595e-15	3.389415990754814e-11	7.038936074555314e-11	7.878540140514416e-10
51500000	0.004999851398935481	7.156358328607572e-50	2.51620324862107e-61	2.0993461480675444e-8	7.986688137460867e-16	2.54323065670802e-7	7.556906373366323e-23	2.076651418719595e-15	3.389415990754814e-11	7.038936074555314e-11	7.878540140514416e-10
51600000	0.004999851398935481	7.156358328607572e-50	2.51620324862107e-61	2.0993461480675444e-8	7.986688137460867e-16	2.54323065670802e-7	7.556906373366323e-23	2.076651418719595e-15	3.389415990754814e-11	7.038936074555314e-11	7.878540140514416e-10
51700000	0.004999851398935481	7.156358328607572e-50	2.51620324862107e-61	2.0993461480675444e-8	7.986688137460867e-16	2.54323065670802e-7	7.556906373366323e-23	2.076651418719595e-15	3.389415990754814e-11	7.038936074555314e-11	7.878540140514416e-10
51800000	0.004999851398935481	7.156358328607572e-50	2.51620324862107e-61	2.0993461480675444e-8	7.986688137460867e-16	2.54323065670802e-7	7.556906373366323e-23	2.076651418719595e-15	3.389415990754814e-11	7.038936074555314e-11	7.878540140514416e-10
51900000	0.004999851398935481	7.156358328607572e-50	2.51620324862107e-61	2.0993461480675444e-8	7.986688137460867e-16	2.54323065670802e-7	7.556906373366323e-23	2.076651418719595e-15	3.389415990754814e-11	7.038936074555314e-11	7.878540140514416e-10
52000000	0.004999851398935481	7.156358328607572e-50	2.51620324862107e-61	2.0993461480675444e-8	7.986688137460867e-16	2.54323065670802e-7	7.556906373366323e-23	2.076651418719595e-15	3.389415990754814e-11	7.038936074555314e-11	7.878540140514416e-10
52100000	0.004999851398935481	7.156358328607572e-50	2.51620324862107e-61	2.0993461480675444e-8	7.986688137460867e-16	2.54323065670802e-7	7.556906373366323e-23	2.076651418719595e-15	3.389415990754814e-11	7.038936074555314e-11	7.878540140514416e-10
52200000	0.004999851398935481	7.156358328607572e-50	2.51620324862107e-61	2.0993461480675444e-8	7.986688137460867e-16	2.54323065670802e-7	7.556906373366323e-23	2.076651418719595e-15	3.389415990754814e-11	7.038936074555314e-11	7.878540140514416e-10
52300000	0.004999851398935481	7.156358328607572e-50	2.51620324862107e-61	2.0993461480675444e-8	7.986688137460867e-16	2.54323065670802e-7	7.556906373366323e-23	2.076651418719595e-15	3.389415990754814e-11	7.038936074555314e-11	7.878540140514416e-10
52400000	0.004999851398935481	7.156358328607572e-50	2.51620324862107e-61	2.0993461480675444e-8	7.986688137460867e-16	2.54323065670802e-7	7.556906373366323e-23	2.076651418719595e-15	3.389415990754814e-11	7.038936074555314e-11	7.878540140514416e-10
52500000	0.004999851398935481	7.156358328607572e-50	2.51620324862107e-61	2.0993461480675444e-8	7.986688137460867e-16	2.54323065670802e-7	7.556906373366323e-23	2.076651418719595e-15	3.389415990754814e-11	7.038936074555314e-11	7.878540140514416e-10
52600000	0.004999851398935481	7.156358328607572e-50	2.51620324862107e-61	2.0993461480675444e-8	7.986688137460867e-16	2.54323065670802e-7	7.556906373366323e-23	2.076651418719595e-15	3.389415990754814e-11	7.038936074555314e-11	7.878540140514416e-10
52700000	0.004999851398935481	7.156358328607572e-50	2.51620324862107e-61	2.0993461480675444e-8	7.986688137460867e-16	2.54323065670802e-7	7.556906373366323e-23	2.076651418719595e-15	3.389415990754814e-11	7.038936074555314e-11	7.878540140514416e-10
52800000	0.004999851398935481	7.156358328607573e-50	2.51620324862107e-61	2.0993461480675444e-8	7.986688137460867e-16	2.54323065670802e-7	7.556906373366323e-23	2.076651418719595e-15	3.389415990754814e-11	7.038936074555314e-11	7.878540140514416e-10
52900000	0.004999851398935481	7.156358328607573e-50	2.51620324862107e-61	2.0993461480675444e-8	7.986688137460867e-16	2.54323065670802e-7	7.556906373366323e-23	2.076651418719595e-15	3.389415990754814e-11	7.038936074555314e-11	7.878540140514416e-10
53000000	0.004999851398935481	7.156358328607573e-50	2.51620324862107e-61	2.0993461480675444e-8	7.986688137460867e-16	2.54323065670802e-7	7.556906373366323e-23	2.076651418719595e-15	3.389415990754814e-11	7.038936074555314e-11	7.878540140514416e-10
53100000	0.004999851398935481	7.156358328607573e-50	2.51620324862107e-61	2.0993461480675444e-8	7.986688137460867e-16	2.54323065670802e-7	7.556906373366323e-23	2.076651418719595e-15	3.389415990754814e-11	7.038936074555314e-11	7.878540140514416e-10
53200000	0.004999851398935481	7.156358328607573e-50	2.51620324862107e-61	2.0993461480675444e-8	7.986688137460867e-16	2.54323065670802e-7	7.556906373366323e-23	2.076651418719595e-15	3.389415990754814e-11	7.038936074555314e-11	7.878540140514416e-10
53300000	0.004999851398935481	7.156358328607573e-50	2.51620324862107e-61	2.0993461480675444e-8	7.986688137460867e-16	2.54323065670802e-7	7.556906373366323e-23	2.076651418719595e-15	3.389415990754814e-11	7.038936074555314e-11	7.878540140514416e-10
53400000	0.004999851398935481	7.156358328607573e-50	2.51620324862107e-61	2.0993461480675444e-8	7.986688137460867e-16	2.54323065670802e-7	7.556906373366323e-23	2.076651418719595e-15	3.389415990754814e-11	7.038936074555314e-11	7.878540140514416e-10
53500000	0.004999851398935481	7.156358328607573e-50	2.51620324862107e-61	2.0993461480675444e-8	7.986688137460867e-16	2.54323065670802e-7	7.556906373366323e-23	2.076651418719595e-15	3.389415990754814e-11	7.038936074555314e-11	7.878540140514416e-10
53600000	0.004999851398935481	7.156358328607573e-50	2.51620324862107e-61	2.0993461480675444e-8	7.986688137460867e-16	2.54323065670802e-7	7.556906373366323e-23	2.076651418719595e-15	3.389415990754814e-11	7.038936074555314e-11	7.878540140514416e-10
53700000	0.004999851398935481	7.156358328607573e-50	2.51620324862107e-61	2.0993461480675444e-8	7.986688137460867e-16	2.54323065670802e-7	7.556906373366323e-23	2.076651418719595e-15	3.389415990754814e-11	7.038936074555314e-11	7.878540140514416e-10
53800000	0.004999851398935481	7.156358328607573e-50	2.51620324862107e-61	2.0993461480675444e-8	7.986688137460867e-16	2.54323065670802e-7	7.556906373366323e-23	2.076651418719595e-15	3.389415990754814e-11	7.038936074555314e-11	7.878540140514416e-10
53900000	0.004999851398935481	7.156358328607573e-50	2.51620324862107e-61	2.0993461480675444e-8	7.986688137460867e-16	2.54323065670802e-7	7.556906373366323e-23	2.076651418719595e-15	3.389415990754814e-11	7.038936074555314e-11	7.878540140514416e-10
54000000	0.004999851398935481	7.156358328607573e-50	2.51620324862107e-61	2.0993461480675444e-8	7.986688137460867e-16	2.54323065670802e-7	7.556906373366323e-23	2.076651418719595e-15	3.389415990754814e-11	7.038936074555314e-11	7.878540140514416e-10
54100000	0.004999851398935481	7.156358328607573e-50	2.51620324862107e-61	2.0993461480675444e-8	7.986688137460867e-16	2.54323065670802e-7	7.556906373366323e-23	2.076651418719595e-15	3.389415990754814e-11	7.038936074555314e-11	7.878540140514416e-10
54200000	0.004999851398935481	7.156358328607573e-50	2.51620324862107e-61	2.0993461480675444e-8	7.986688137460867e-16	2.54323065670802e-7	7.556906373366323e-23	2.076651418719595e-15	3.389415990754814e-11	7.038936074555314e-11	7.878540140514416e-10
54300000	0.004999851398935481	7.156358328607573e-50	2.51620324862107e-61	2.0993461480675444e-8	7.986688137460867e-16	2.54323065670802e-7	7.556906373366323e-23	2.076651418719595e-15	3.389415990754814e-11	7.038936074555314e-11	7.878540140514416e-10
54400000	0.004999851398935481	7.156358328607573e-50	2.51620324862107e-61	2.0993461480675444e-8	7.986688137460867e-16	2.54323065670802e-7	7.556906373366323e-23	2.076651418719595e-15	3.389415990754814e-11	7.038936074555314e-11	7.878540140514416e-10
54500000	0.004999851398935481	7.156358328607573e-50	2.51620324862107e-61	2.0993461480675444e-8	7.986688137460867e-16	2.54323065670802e-7	7.556906373366323e-23	2.076651418719595e-15	3.389415990754814e-11	7.038936074555314e-11	7.878540140514416e-10
54600000	0.004999851398935481	7.156358328607573e-50	2.51620324862107e-61	2.0993461480675444e-8	7.986688137460867e-16	2.54323065670802e-7	7.556906373366323e-23	2.076651418719595e-15	3.389415990754814e-11	7.038936074555314e-11	7.878540140514416e-10
54700000	0.004999851398935481	7.156358328607573e-50	2.51620324862107e-61	2.0993461480675444e-8	7.986688137460867e-16	2.54323065670802e-7	7.556906373366323e-23	2.076651418719595e-15	3.389415990754814e-11	7.038936074555314e-11	7.878540140514416e-10
54800000	0.004999851398935481	7.156358328607574e-50	2.51620324862107e-61	2.0993461480675444e-8	7.986688137460867e-16	2.54323065670802e-7	7.556906373366323e-23	2.076651418719595e-15	3.389415990754814e-11	7.038936074555314e-11	7.878540140514416e-10
54900000	0.004999851398935481	7.156358328607574e-50	2.51620324862107e-61	2.0993461480675444e-8	7.986688137460867e-16	2.54323065670802e-7	7.556906373366323e-23	2.076651418719595e-15	3.389415990754814e-11	7.038936074555314e-11	7.878540140514415e-10
55000000	0.004999851398935481	7.156358328607574e-50	2.51620324862107e-61	2.0993461480675444e-8	7.986688137460867e-16	2.54323065670802e-7	7.556906373366322e-23	2.076651418719595e-15	3.389415990754814e-11	7.038936074555314e-11	7.878540140514415e-10
55100000	0.004999851398935481	7.156358328607574e-50	2.51620324862107e-61	2.0993461480675444e-8	7.986688137460867e-16	2.54323065670802e-7	7.556906373366322e-23	2.076651418719595e-15	3.389415990754814e-11	7.038936074555314e-11	7.878540140514415e-10
55200000	0.004999851398935481	7.156358328607574e-50	2.51620324862107e-61	2.0993461480675444e-8	7.986688137460867e-16	2.54323065670802e-7	7.556906373366322e-23	2.076651418719595e-15	3.389415990754814e-11	7.038936074555314e-11	7.878540140514415e-10
55300000	0.004999851398935481	7.156358328607574e-50	2.51620324862107e-61	2.0993461480675444e-8	7.986688137460867e-16	2.54323065670802e-7	7.556906373366322e-23	2.076651418719595e-15	3.389415990754814e-11	7.038936074555314e-11	7.878540140514415e-10
55400000	0.004999851398935481	7.156358328607574e-50	2.5162032486210696e-61	2.0993461480675444e-8	7.986688137460867e-16	2.54323065670802e-7	7.556906373366322e-23	2.076651418719595e-15	3.389415990754814e-11	7.038936074555314e-11	7.878540140514415e-10
55500000	0.004999851398935481	7.156358328607574e-50	2.5162032486210696e-61	2.0993461480675444e-8	7.986688137460867e-16	2.54323065670802e-7	7.556906373366322e-23	2.076651418719595e-15	3.389415990754814e-11	7.038936074555314e-11	7.878540140514415e-10
55600000	0.004999851398935481	7.156358328607574e-50	2.5162032486210696e-61	2.0993461480675444e-8	7.986688137460867e-16	2.54323065670802e-7	7.556906373366322e-23	2.076651418719595e-15	3.389415990754814e-11	7.038936074555314e-11	7.878540140514415e-10
55700000	0.004999851398935481	7.156358328607574e-50	2.5162032486210696e-61	2.0993461480675444e-8	7.986688137460867e-16	2.54323065670802e-7	7.556906373366322e-23	2.076651418719595e-15	3.389415990754814e-11	7.038936074555314e-11	7.878540140514415e-10
55800000	0.004999851398935481	7.156358328607574e-50	2.5162032486210696e-61	2.0993461480675444e-8	7.986688137460867e-16	2.54323065670802e-7	7.556906373366322e-23	2.076651418719595e-15	3.389415990754814e-11	7.038936074555314e-11	7.878540140514415e-10
55900000	0.004999851398935481	7.156358328607574e-50	2.5162032486210696e-61	2.0993461480675444e-8	7.986688137460867e-16	2.54323065670802e-7	7.556906373366322e-23	2.076651418719595e-15	3.389415990754814e-11	7.038936074555314e-11	7.878540140514415e-10
56000000	0.004999851398935481	7.156358328607574e-50	2.5162032486210696e-61	2.0993461480675444e-8	7.986688137460867e-16	2.54323065670802e-7	7.556906373366322e-23	2.076651418719595e-15	3.389415990754814e-11	7.038936074555314e-11	7.878540140514415e-10
56100000	0.004999851398935481	7.156358328607574e-50	2.5162032486210696e-61	2.0993461480675444e-8	7.986688137460867e-16	2.54323065670802e-7	7.556906373366322e-23	2.076651418719595e-15	3.389415990754814e-11	7.038936074555314e-11	7.878540140514415e-10
56200000	0.004999851398935481	7.156358328607574e-50	2.5162032486210696e-61	2.0993461480675444e-8	7.986688137460867e-16	2.54323065670802e-7	7.556906373366322e-23	2.076651418719595e-15	3.389415990754814e-11	7.038936074555314e-11	7.878540140514415e-10
56300000	0.004999851398935481	7.156358328607574e-50	2.5162032486210696e-61	2.0993461480675444e-8	7.986688137460867e-16	2.54323065670802e-7	7.556906373366322e-23	2.076651418719595e-15	3.389415990754814e-11	7.038936074555314e-11	7.878540140514415e-10
56400000	0.004999851398935481	7.156358328607574e-50	2.5162032486210696e-61	2.0993461480675444e-8	7.986688137460867e-16	2.54323065670802e-7	7.556906373366322e-23	2.076651418719595e-15	3.389415990754814e-11	7.038936074555314e-11	7.878540140514415e-10
56500000	0.004999851398935481	7.156358328607574e-50	2.5162032486210696e-61	2.0993461480675444e-8	7.986688137460867e-16	2.54323065670802e-7	7.556906373366322e-23	2.076651418719595e-15	3.389415990754814e-11	7.038936074555314e-11	7.878540140514415e-10
56600000	0.004999851398935481	7.156358328607574e-50	2.5162032486210696e-61	2.0993461480675444e-8	7.986688137460867e-16	2.54323065670802e-7	7.556906373366322e-23	2.076651418719595e-15	3.389415990754814e-11	7.038936074555314e-11	7.878540140514415e-10
56700000	0.004999851398935481	7.156358328607574e-50	2.5162032486210696e-61	2.0993461480675444e-8	7.986688137460867e-16	2.54323065670802e-7	7.556906373366322e-23	2.076651418719595e-15	3.389415990754814e-11	7.038936074555314e-11	7.878540140514415e-10
56800000	0.004999851398935481	7.156358328607574e-50	2.5162032486210696e-61	2.0993461480675444e-8	7.986688137460867e-16	2.54323065670802e-7	7.556906373366322e-23	2.076651418719595e-15	3.389415990754814e-11	7.038936074555314e-11	7.878540140514415e-10
56900000	0.004999851398935481	7.1563583286075745e-50	2.5162032486210696e-61	2.0993461480675444e-8	7.986688137460867e-16	2.54323065670802e-7	7.556906373366322e-23	2.076651418719595e-15	3.389415990754814e-11	7.038936074555314e-11	7.878540140514415e-10
57000000	0.004999851398935481	7.1563583286075745e-50	2.5162032486210696e-61	2.0993461480675444e-8	7.986688137460867e-16	2.54323065670802e-7	7.556906373366322e-23	2.076651418719595e-15	3.389415990754814e-11	7.038936074555314e-11	7.878540140514415e-10
57100000	0.004999851398935481	7.1563583286075745e-50	2.5162032486210696e-61	2.0993461480675444e-8	7.986688137460867e-16	2.54323065670802e-7	7.556906373366322e-23	2.076651418719595e-15	3.389415990754814e-11	7.038936074555314e-11	7.878540140514415e-10
57200000	0.004999851398935481	7.1563583286075745e-50	2.5162032486210696e-61	2.0993461480675444e-8	7.986688137460867e-16	2.54323065670802e-7	7.556906373366322e-23	2.076651418719595e-15	3.389415990754814e-11	7.038936074555314e-11	7.878540140514415e-10
57300000	0.004999851398935481	7.1563583286075745e-50	2.5162032486210696e-61	2.0993461480675444e-8	7.986688137460867e-16	2.54323065670802e-7	7.556906373366322e-23	2.076651418719595e-15	3.389415990754814e-11	7.038936074555314e-11	7.878540140514415e-10
57400000	0.004999851398935481	7.1563583286075745e-50	2.5162032486210696e-61	2.0993461480675444e-8	7.986688137460867e-16	2.54323065670802e-7	7.556906373366322e-23	2.076651418719595e-15	3.389415990754814e-11	7.038936074555314e-11	7.878540140514415e-10
57500000	0.004999851398935481	7.1563583286075745e-50	2.5162032486210696e-61	2.0993461480675444e-8	7.986688137460867e-16	2.54323065670802e-7	7.556906373366322e-23	2.076651418719595e-15	3.389415990754814e-11	7.038936074555314e-11	7.878540140514415e-10
57600000	0.004999851398935481	7.1563583286075745e-50	2.5162032486210696e-61	2.0993461480675444e-8	7.986688137460867e-16	2.54323065670802e-7	7.556906373366322e-23	2.076651418719595e-15	3.389415990754814e-11	7.038936074555314e-11	7.878540140514415e-10
57700000	0.004999851398935481	7.1563583286075745e-50	2.5162032486210696e-61	2.0993461480675444e-8	7.986688137460867e-16	2.54323065670802e-7	7.556906373366322e-23	2.076651418719595e-15	3.389415990754814e-11	7.038936074555314e-11	7.878540140514415e-10
57800000	0.004999851398935481	7.1563583286075745e-50	2.5162032486210696e-61	2.0993461480675444e-8	7.986688137460867e-16	2.54323065670802e-7	7.556906373366322e-23	2.076651418719595e-15	3.389415990754814e-11	7.038936074555314e-11	7.878540140514415e-10
57900000	0.004999851398935481	7.1563583286075745e-50	2.5162032486210696e-61	2.0993461480675444e-8	7.986688137460867e-16	2.54323065670802e-7	7.556906373366322e-23	2.076651418719595e-15	3.389415990754814e-11	7.038936074555314e-11	7.878540140514415e-10
58000000	0.004999851398935481	7.1563583286075745e-50	2.5162032486210696e-61	2.0993461480675444e-8	7.986688137460867e-16	2.54323065670802e-7	7.556906373366322e-23	2.076651418719595e-15	3.389415990754814e-11	7.038936074555314e-11	7.878540140514415e-10
58100000	0.004999851398935481	7.1563583286075745e-50	2.5162032486210696e-61	2.0993461480675444e-8	7.986688137460867e-16	2.54323065670802e-7	7.556906373366322e-23	2.076651418719595e-15	3.389415990754814e-11	7.038936074555314e-11	7.878540140514415e-10
58200000	0.004999851398935481	7.1563583286075745e-50	2.5162032486210696e-61	2.0993461480675444e-8	7.986688137460867e-16	2.54323065670802e-7	7.556906373366322e-23	2.076651418719595e-15	3.389415990754814e-11	7.038936074555314e-11	7.878540140514415e-10
58300000	0.004999851398935481	7.1563583286075745e-50	2.5162032486210696e-61	2.0993461480675444e-8	7.986688137460867e-16	2.54323065670802e-7	7.556906373366322e-23	2.076651418719595e-15	3.389415990754814e-11	7.038936074555314e-11	7.878540140514415e-10
58400000	0.004999851398935481	7.1563583286075745e-50	2.5162032486210696e-61	2.0993461480675444e-8	7.986688137460867e-16	2.54323065670802e-7	7.556906373366322e-23	2.076651418719595e-15	3.389415990754814e-11	7.038936074555314e-11	7.878540140514415e-10
58500000	0.004999851398935481	7.1563583286075745e-50	2.5162032486210696e-61	2.0993461480675444e-8	7.986688137460867e-16	2.54323065670802e-7	7.556906373366322e-23	2.076651418719595e-15	3.389415990754814e-11	7.038936074555314e-11	7.878540140514415e-10
58600000	0.004999851398935481	7.1563583286075745e-50	2.5162032486210696e-61	2.0993461480675444e-8	7.986688137460867e-16	2.54323065670802e-7	7.556906373366322e-23	2.076651418719595e-15	3.389415990754814e-11	7.038936074555314e-11	7.878540140514415e-10
58700000	0.004999851398935481	7.1563583286075745e-50	2.5162032486210696e-61	2.0993461480675444e-8	7.986688137460867e-16	2.54323065670802e-7	7.556906373366322e-23	2.076651418719595e-15	3.389415990754814e-11	7.038936074555314e-11	7.878540140514415e-10
58800000	0.004999851398935481	7.1563583286075745e-50	2.5162032486210696e-61	2.0993461480675444e-8	7.986688137460867e-16	2.54323065670802e-7	7.556906373366322e-23	2.076651418719595e-15	3.389415990754814e-11	7.038936074555314e-11	7.878540140514415e-10
58900000	0.004999851398935481	7.1563583286075745e-50	2.5162032486210696e-61	2.0993461480675444e-8	7.986688137460867e-16	2.54323065670802e-7	7.556906373366322e-23	2.076651418719595e-15	3.389415990754814e-11	7.038936074555314e-11	7.878540140514415e-10
59000000	0.004999851398935481	7.1563583286075745e-50	2.5162032486210696e-61	2.0993461480675444e-8	7.986688137460867e-16	2.54323065670802e-7	7.556906373366322e-23	2.076651418719595e-15	3.389415990754814e-11	7.038936074555314e-11	7.878540140514415e-10
59100000	0.004999851398935481	7.1563583286075745e-50	2.5162032486210696e-61	2.0993461480675444e-8	7.986688137460867e-16	2.54323065670802e-7	7.556906373366322e-23	2.076651418719595e-15	3.389415990754814e-11	7.038936074555314e-11	7.878540140514415e-10
59200000	0.004999851398935481	7.1563583286075745e-50	2.5162032486210696e-61	2.0993461480675444e-8	7.986688137460867e-16	2.54323065670802e-7	7.556906373366322e-23	2.076651418719595e-15	3.389415990754814e-11	7.038936074555314e-11	7.878540140514415e-10
59300000	0.004999851398935481	7.1563583286075745e-50	2.5162032486210696e-61	2.0993461480675444e-8	7.986688137460867e-16	2.54323065670802e-7	7.556906373366322e-23	2.076651418719595e-15	3.389415990754814e-11	7.038936074555314e-11	7.878540140514415e-10
59400000	0.004999851398935481	7.1563583286075745e-50	2.5162032486210696e-61	2.0993461480675444e-8	7.986688137460867e-16	2.54323065670802e-7	7.556906373366322e-23	2.076651418719595e-15	3.389415990754814e-11	7.038936074555314e-11	7.878540140514415e-10
59500000	0.004999851398935481	7.1563583286075745e-50	2.5162032486210696e-61	2.0993461480675444e-8	7.986688137460867e-16	2.54323065670802e-7	7.556906373366322e-23	2.076651418719595e-15	3.389415990754814e-11	7.038936074555314e-11	7.878540140514415e-10
59600000	0.004999851398935481	7.1563583286075745e-50	2.5162032486210696e-61	2.0993461480675444e-8	7.986688137460867e-16	2.54323065670802e-7	7.556906373366322e-23	2.076651418719595e-15	3.389415990754814e-11	7.038936074555314e-11	7.878540140514415e-10
59700000	0.004999851398935481	7.1563583286075745e-50	2.5162032486210696e-61	2.0993461480675444e-8	7.986688137460867e-16	2.54323065670802e-7	7.556906373366322e-23	2.076651418719595e-15	3.389415990754814e-11	7.038936074555314e-11	7.878540140514415e-10
59800000	0.004999851398935481	7.1563583286075745e-50	2.5162032486210696e-61	2.0993461480675444e-8	7.986688137460867e-16	2.54323065670802e-7	7.556906373366322e-23	2.076651418719595e-15	3.389415990754814e-11	7.038936074555314e-11	7.878540140514415e-10
59900000	0.004999851398935481	7.1563583286075745e-50	2.5162032486210696e-61	2.0993461480675444e-8	7.986688137460867e-16	2.54323065670802e-7	7.556906373366322e-23	2.076651418719595e-15	3.389415990754814e-11	7.038936074555314e-11	7.878540140514415e-10
60000000	0.004999851398935481	7.1563583286075745e-50	2.5162032486210696e-61	2.0993461480675444e-8	7.986688137460867e-16	2.54323065670802e-7	7.556906373366322e-23	2.076651418719595e-15	3.389415990754814e-11	7.038936074555314e-11	7.878540140514415e-10
60100000	0.004999851398935481	7.1563583286075745e-50	2.5162032486210696e-61	2.0993461480675444e-8	7.986688137460867e-16	2.54323065670802e-7	7.556906373366322e-23	2.076651418719595e-15	3.389415990754814e-11	7.038936074555314e-11	7.878540140514415e-10
60200000	0.004999851398935481	7.1563583286075745e-50	2.5162032486210696e-61	2.0993461480675444e-8	7.986688137460867e-16	2.54323065670802e-7	7.556906373366322e-23	2.076651418719595e-15	3.389415990754814e-11	7.038936074555314e-11	7.878540140514415e-10
60300000	0.004999851398935481	7.1563583286075745e-50	2.5162032486210696e-61	2.0993461480675444e-8	7.986688137460867e-16	2.54323065670802e-7	7.556906373366322e-23	2.076651418719595e-15	3.389415990754814e-11	7.038936074555314e-11	7.878540140514415e-10
60400000	0.004999851398935481	7.1563583286075745e-50	2.5162032486210696e-61	2.0993461480675444e-8	7.986688137460867e-16	2.54323065670802e-7	7.556906373366322e-23	2.076651418719595e-15	3.389415990754814e-11	7.038936074555314e-11	7.878540140514415e-10
60500000	0.004999851398935481	7.1563583286075745e-50	2.5162032486210696e-61	2.0993461480675444e-8	7.986688137460867e-16	2.54323065670802e-7	7.556906373366322e-23	2.076651418719595e-15	3.389415990754814e-11	7.038936074555314e-11	7.878540140514415e-10
60600000	0.004999851398935481	7.1563583286075745e-50	2.5162032486210696e-61	2.0993461480675444e-8	7.986688137460867e-16	2.54323065670802e-7	7.556906373366322e-23	2.076651418719595e-15	3.389415990754814e-11	7.038936074555314e-11	7.878540140514415e-10
60700000	0.004999851398935481	7.1563583286075745e-50	2.5162032486210696e-61	2.0993461480675444e-8	7.986688137460867e-16	2.54323065670802e-7	7.556906373366322e-23	2.076651418719595e-15	3.389415990754814e-11	7.038936074555314e-11	7.878540140514415e-10
60800000	0.004999851398935481	7.1563583286075745e-50	2.5162032486210696e-61	2.0993461480675444e-8	7.986688137460867e-16	2.54323065670802e-7	7.556906373366322e-23	2.076651418719595e-15	3.389415990754814e-11	7.038936074555314e-11	7.878540140514415e-10
60900000	0.004999851398935481	7.1563583286075745e-50	2.5162032486210696e-61	2.0993461480675444e-8	7.986688137460867e-16	2.54323065670802e-7	7.556906373366322e-23	2.076651418719595e-15	3.389415990754814e-11	7.038936074555314e-11	7.878540140514415e-10
61000000	0.004999851398935481	7.1563583286075745e-50	2.5162032486210696e-61	2.0993461480675444e-8	7.986688137460867e-16	2.54323065670802e-7	7.556906373366322e-23	2.076651418719595e-15	3.389415990754814e-11	7.038936074555314e-11	7.878540140514415e-10
61100000	0.004999851398935481	7.156358328607574e-50	2.5162032486210696e-61	2.0993461480675444e-8	7.986688137460867e-16	2.54323065670802e-7	7.556906373366322e-23	2.076651418719595e-15	3.389415990754814e-11	7.038936074555314e-11	7.878540140514415e-10
61200000	0.004999851398935481	7.156358328607574e-50	2.5162032486210696e-61	2.0993461480675444e-8	7.986688137460867e-16	2.54323065670802e-7	7.556906373366322e-23	2.076651418719595e-15	3.389415990754814e-11	7.038936074555314e-11	7.878540140514415e-10
61300000	0.004999851398935481	7.156358328607574e-50	2.5162032486210693e-61	2.0993461480675444e-8	7.986688137460867e-16	2.54323065670802e-7	7.556906373366322e-23	2.076651418719595e-15	3.389415990754814e-11	7.038936074555314e-11	7.878540140514415e-10
61400000	0.004999851398935481	7.156358328607574e-50	2.5162032486210693e-61	2.0993461480675444e-8	7.986688137460867e-16	2.54323065670802e-7	7.556906373366322e-23	2.076651418719595e-15	3.389415990754814e-11	7.038936074555314e-11	7.878540140514415e-10
61500000	0.004999851398935481	7.156358328607574e-50	2.5162032486210693e-61	2.0993461480675444e-8	7.986688137460867e-16	2.54323065670802e-7	7.556906373366322e-23	2.076651418719595e-15	3.389415990754814e-11	7.038936074555314e-11	7.878540140514415e-10
61600000	0.004999851398935481	7.156358328607574e-50	2.5162032486210693e-61	2.0993461480675444e-8	7.986688137460867e-16	2.54323065670802e-7	7.556906373366322e-23	2.076651418719595e-15	3.389415990754814e-11	7.038936074555314e-11	7.878540140514415e-10
61700000	0.004999851398935481	7.156358328607574e-50	2.5162032486210693e-61	2.0993461480675444e-8	7.986688137460867e-16	2.54323065670802e-7	7.556906373366322e-23	2.076651418719595e-15	3.389415990754814e-11	7.038936074555314e-11	7.878540140514415e-10
61800000	0.004999851398935481	7.156358328607574e-50	2.5162032486210693e-61	2.0993461480675444e-8	7.986688137460867e-16	2.54323065670802e-7	7.556906373366322e-23	2.076651418719595e-15	3.389415990754814e-11	7.038936074555314e-11	7.878540140514415e-10
61900000	0.004999851398935481	7.156358328607574e-50	2.5162032486210693e-61	2.0993461480675444e-8	7.986688137460867e-16	2.54323065670802e-7	7.556906373366322e-23	2.076651418719595e-15	3.389415990754814e-11	7.038936074555314e-11	7.878540140514415e-10
62000000	0.004999851398935481	7.156358328607574e-50	2.5162032486210693e-61	2.0993461480675444e-8	7.986688137460867e-16	2.54323065670802e-7	7.556906373366322e-23	2.076651418719595e-15	3.389415990754814e-11	7.038936074555314e-11	7.878540140514415e-10
62100000	0.004999851398935481	7.156358328607574e-50	2.5162032486210693e-61	2.0993461480675444e-8	7.986688137460867e-16	2.54323065670802e-7	7.556906373366322e-23	2.076651418719595e-15	3.389415990754814e-11	7.038936074555314e-11	7.878540140514415e-10
62200000	0.004999851398935481	7.156358328607574e-50	2.5162032486210693e-61	2.0993461480675444e-8	7.986688137460867e-16	2.54323065670802e-7	7.556906373366322e-23	2.076651418719595e-15	3.389415990754814e-11	7.038936074555314e-11	7.878540140514415e-10
62300000	0.004999851398935481	7.156358328607574e-50	2.5162032486210693e-61	2.0993461480675444e-8	7.986688137460867e-16	2.54323065670802e-7	7.556906373366322e-23	2.076651418719595e-15	3.389415990754814e-11	7.038936074555314e-11	7.878540140514415e-10
62400000	0.004999851398935481	7.156358328607573e-50	2.5162032486210693e-61	2.0993461480675444e-8	7.986688137460867e-16	2.54323065670802e-7	7.556906373366322e-23	2.076651418719595e-15	3.389415990754814e-11	7.038936074555314e-11	7.878540140514415e-10
62500000	0.004999851398935481	7.156358328607573e-50	2.5162032486210693e-61	2.0993461480675444e-8	7.986688137460867e-16	2.54323065670802e-7	7.556906373366322e-23	2.076651418719595e-15	3.389415990754814e-11	7.038936074555314e-11	7.878540140514415e-10
62600000	0.004999851398935481	7.156358328607573e-50	2.5162032486210693e-61	2.0993461480675444e-8	7.986688137460867e-16	2.54323065670802e-7	7.556906373366322e-23	2.076651418719595e-15	3.389415990754814e-11	7.038936074555314e-11	7.878540140514415e-10
62700000	0.004999851398935481	7.156358328607573e-50	2.5162032486210693e-61	2.0993461480675444e-8	7.986688137460867e-16	2.54323065670802e-7	7.556906373366322e-23	2.076651418719595e-15	3.389415990754814e-11	7.038936074555314e-11	7.878540140514415e-10
62800000	0.004999851398935481	7.156358328607573e-50	2.5162032486210693e-61	2.0993461480675444e-8	7.986688137460867e-16	2.54323065670802e-7	7.556906373366322e-23	2.076651418719595e-15	3.389415990754814e-11	7.038936074555314e-11	7.878540140514415e-10
62900000	0.004999851398935481	7.156358328607573e-50	2.5162032486210693e-61	2.0993461480675444e-8	7.986688137460867e-16	2.54323065670802e-7	7.556906373366322e-23	2.076651418719595e-15	3.389415990754814e-11	7.038936074555314e-11	7.878540140514415e-10
63000000	0.004999851398935481	7.156358328607573e-50	2.5162032486210693e-61	2.0993461480675444e-8	7.986688137460867e-16	2.54323065670802e-7	7.556906373366322e-23	2.076651418719595e-15	3.389415990754814e-11	7.038936074555314e-11	7.878540140514414e-10
63100000	0.004999851398935481	7.156358328607573e-50	2.5162032486210693e-61	2.0993461480675444e-8	7.986688137460867e-16	2.54323065670802e-7	7.556906373366322e-23	2.076651418719595e-15	3.389415990754814e-11	7.038936074555314e-11	7.878540140514414e-10
63200000	0.004999851398935481	7.156358328607573e-50	2.5162032486210693e-61	2.0993461480675444e-8	7.986688137460867e-16	2.54323065670802e-7	7.556906373366322e-23	2.076651418719595e-15	3.389415990754814e-11	7.038936074555314e-11	7.878540140514414e-10
63300000	0.004999851398935481	7.156358328607573e-50	2.5162032486210693e-61	2.0993461480675444e-8	7.986688137460867e-16	2.54323065670802e-7	7.556906373366322e-23	2.076651418719595e-15	3.389415990754814e-11	7.038936074555314e-11	7.878540140514414e-10
63400000	0.004999851398935481	7.156358328607573e-50	2.5162032486210693e-61	2.0993461480675444e-8	7.986688137460867e-16	2.54323065670802e-7	7.556906373366322e-23	2.076651418719595e-15	3.389415990754814e-11	7.038936074555314e-11	7.878540140514414e-10
63500000	0.004999851398935481	7.156358328607572e-50	2.5162032486210693e-61	2.0993461480675444e-8	7.986688137460867e-16	2.54323065670802e-7	7.556906373366322e-23	2.076651418719595e-15	3.389415990754814e-11	7.038936074555314e-11	7.878540140514414e-10
63600000	0.004999851398935481	7.156358328607572e-50	2.5162032486210693e-61	2.0993461480675444e-8	7.986688137460867e-16	2.54323065670802e-7	7.556906373366322e-23	2.076651418719595e-15	3.389415990754814e-11	7.038936074555314e-11	7.878540140514414e-10
63700000	0.004999851398935481	7.156358328607572e-50	2.5162032486210693e-61	2.0993461480675444e-8	7.986688137460866e-16	2.54323065670802e-7	7.556906373366322e-23	2.076651418719595e-15	3.389415990754814e-11	7.038936074555314e-11	7.878540140514414e-10
63800000	0.004999851398935481	7.156358328607572e-50	2.5162032486210693e-61	2.0993461480675444e-8	7.986688137460866e-16	2.54323065670802e-7	7.556906373366322e-23	2.076651418719595e-15	3.389415990754814e-11	7.038936074555314e-11	7.878540140514414e-10
63900000	0.00499985139893548	7.156358328607572e-50	2.5162032486210693e-61	2.0993461480675444e-8	7.986688137460866e-16	2.54323065670802e-7	7.556906373366322e-23	2.076651418719595e-15	3.389415990754814e-11	7.038936074555314e-11	7.878540140514414e-10
64000000	0.00499985139893548	7.156358328607572e-50	2.5162032486210693e-61	2.0993461480675444e-8	7.986688137460866e-16	2.54323065670802e-7	7.556906373366322e-23	2.076651418719595e-15	3.389415990754814e-11	7.038936074555314e-11	7.878540140514414e-10
64100000	0.00499985139893548	7.156358328607572e-50	2.5162032486210693e-61	2.0993461480675444e-8	7.986688137460866e-16	2.54323065670802e-7	7.556906373366322e-23	2.076651418719595e-15	3.389415990754814e-11	7.038936074555314e-11	7.878540140514414e-10
64200000	0.00499985139893548	7.156358328607572e-50	2.5162032486210693e-61	2.0993461480675444e-8	7.986688137460866e-16	2.54323065670802e-7	7.556906373366322e-23	2.076651418719595e-15	3.389415990754814e-11	7.038936074555314e-11	7.878540140514414e-10
64300000	0.00499985139893548	7.156358328607572e-50	2.5162032486210693e-61	2.0993461480675444e-8	7.986688137460866e-16	2.54323065670802e-7	7.556906373366322e-23	2.076651418719595e-15	3.389415990754814e-11	7.038936074555314e-11	7.878540140514414e-10
64400000	0.00499985139893548	7.156358328607572e-50	2.5162032486210693e-61	2.0993461480675444e-8	7.986688137460866e-16	2.54323065670802e-7	7.556906373366322e-23	2.076651418719595e-15	3.389415990754814e-11	7.038936074555314e-11	7.878540140514414e-10
64500000	0.00499985139893548	7.156358328607571e-50	2.5162032486210693e-61	2.0993461480675444e-8	7.986688137460866e-16	2.54323065670802e-7	7.556906373366322e-23	2.076651418719595e-15	3.389415990754814e-11	7.038936074555314e-11	7.878540140514414e-10
64600000	0.00499985139893548	7.156358328607571e-50	2.5162032486210693e-61	2.0993461480675444e-8	7.986688137460866e-16	2.54323065670802e-7	7.556906373366322e-23	2.076651418719595e-15	3.389415990754813e-11	7.038936074555314e-11	7.878540140514414e-10
64700000	0.00499985139893548	7.156358328607571e-50	2.5162032486210693e-61	2.0993461480675444e-8	7.986688137460866e-16	2.54323065670802e-7	7.556906373366322e-23	2.076651418719595e-15	3.389415990754813e-11	7.038936074555314e-11	7.878540140514414e-10
64800000	0.00499985139893548	7.156358328607571e-50	2.5162032486210693e-61	2.0993461480675444e-8	7.986688137460866e-16	2.54323065670802e-7	7.556906373366321e-23	2.076651418719595e-15	3.389415990754813e-11	7.038936074555314e-11	7.878540140514414e-10
64900000	0.00499985139893548	7.156358328607571e-50	2.5162032486210693e-61	2.0993461480675444e-8	7.986688137460866e-16	2.54323065670802e-7	7.556906373366321e-23	2.076651418719595e-15	3.389415990754813e-11	7.038936074555314e-11	7.878540140514414e-10
65000000	0.00499985139893548	7.156358328607571e-50	2.5162032486210693e-61	2.0993461480675444e-8	7.986688137460866e-16	2.54323065670802e-7	7.556906373366321e-23	2.076651418719595e-15	3.389415990754813e-11	7.038936074555314e-11	7.878540140514414e-10
65100000	0.00499985139893548	7.156358328607571e-50	2.5162032486210693e-61	2.0993461480675444e-8	7.986688137460866e-16	2.54323065670802e-7	7.556906373366321e-23	2.076651418719595e-15	3.389415990754813e-11	7.038936074555314e-11	7.878540140514414e-10
65200000	0.00499985139893548	7.156358328607571e-50	2.5162032486210693e-61	2.0993461480675444e-8	7.986688137460866e-16	2.54323065670802e-7	7.556906373366321e-23	2.076651418719595e-15	3.389415990754813e-11	7.038936074555314e-11	7.878540140514414e-10
65300000	0.00499985139893548	7.156358328607571e-50	2.5162032486210693e-61	2.0993461480675444e-8	7.986688137460866e-16	2.54323065670802e-7	7.556906373366321e-23	2.076651418719595e-15	3.389415990754813e-11	7.038936074555314e-11	7.878540140514414e-10
65400000	0.00499985139893548	7.15635832860757e-50	2.5162032486210693e-61	2.0993461480675444e-8	7.986688137460866e-16	2.54323065670802e-7	7.556906373366321e-23	2.076651418719595e-15	3.389415990754813e-11	7.038936074555314e-11	7.878540140514414e-10
65500000	0.00499985139893548	7.15635832860757e-50	2.5162032486210693e-61	2.0993461480675444e-8	7.986688137460866e-16	2.54323065670802e-7	7.556906373366321e-23	2.076651418719595e-15	3.389415990754813e-11	7.038936074555314e-11	7.878540140514414e-10
65600000	0.00499985139893548	7.15635832860757e-50	2.5162032486210693e-61	2.0993461480675444e-8	7.986688137460866e-16	2.54323065670802e-7	7.556906373366321e-23	2.076651418719595e-15	3.389415990754813e-11	7.038936074555314e-11	7.878540140514414e-10
65700000	0.00499985139893548	7.15635832860757e-50	2.5162032486210693e-61	2.0993461480675444e-8	7.986688137460866e-16	2.54323065670802e-7	7.556906373366321e-23	2.076651418719595e-15	3.389415990754813e-11	7.038936074555314e-11	7.878540140514414e-10
65800000	0.00499985139893548	7.15635832860757e-50	2.5162032486210693e-61	2.0993461480675444e-8	7.986688137460866e-16	2.54323065670802e-7	7.556906373366321e-23	2.076651418719595e-15	3.389415990754813e-11	7.038936074555314e-11	7.878540140514414e-10
65900000	0.00499985139893548	7.15635832860757e-50	2.516203248621069e-61	2.0993461480675444e-8	7.986688137460866e-16	2.54323065670802e-7	7.556906373366321e-23	2.076651418719595e-15	3.389415990754813e-11	7.038936074555314e-11	7.878540140514414e-10
66000000	0.00499985139893548	7.15635832860757e-50	2.516203248621069e-61	2.0993461480675444e-8	7.986688137460866e-16	2.54323065670802e-7	7.556906373366321e-23	2.076651418719595e-15	3.389415990754813e-11	7.038936074555314e-11	7.878540140514414e-10
66100000	0.00499985139893548	7.15635832860757e-50	2.516203248621069e-61	2.0993461480675444e-8	7.986688137460866e-16	2.54323065670802e-7	7.556906373366321e-23	2.076651418719595e-15	3.389415990754813e-11	7.038936074555314e-11	7.878540140514414e-10
66200000	0.00499985139893548	7.15635832860757e-50	2.516203248621069e-61	2.0993461480675444e-8	7.986688137460866e-16	2.54323065670802e-7	7.556906373366321e-23	2.076651418719595e-15	3.389415990754813e-11	7.038936074555314e-11	7.878540140514414e-10
66300000	0.00499985139893548	7.15635832860757e-50	2.516203248621069e-61	2.0993461480675444e-8	7.986688137460866e-16	2.54323065670802e-7	7.556906373366321e-23	2.076651418719595e-15	3.389415990754813e-11	7.038936074555314e-11	7.878540140514414e-10
66400000	0.00499985139893548	7.156358328607569e-50	2.516203248621069e-61	2.0993461480675444e-8	7.986688137460866e-16	2.54323065670802e-7	7.556906373366321e-23	2.076651418719595e-15	3.389415990754813e-11	7.038936074555314e-11	7.878540140514414e-10
66500000	0.00499985139893548	7.156358328607569e-50	2.516203248621069e-61	2.0993461480675444e-8	7.986688137460866e-16	2.54323065670802e-7	7.556906373366321e-23	2.076651418719595e-15	3.389415990754813e-11	7.038936074555314e-11	7.878540140514414e-10
66600000	0.00499985139893548	7.156358328607569e-50	2.516203248621069e-61	2.0993461480675444e-8	7.986688137460866e-16	2.54323065670802e-7	7.556906373366321e-23	2.076651418719595e-15	3.389415990754813e-11	7.038936074555314e-11	7.878540140514414e-10
66700000	0.00499985139893548	7.156358328607569e-50	2.516203248621069e-61	2.0993461480675444e-8	7.986688137460866e-16	2.54323065670802e-7	7.556906373366321e-23	2.076651418719595e-15	3.389415990754813e-11	7.038936074555314e-11	7.878540140514414e-10
66800000	0.00499985139893548	7.156358328607569e-50	2.516203248621069e-61	2.0993461480675444e-8	7.986688137460866e-16	2.54323065670802e-7	7.556906373366321e-23	2.076651418719595e-15	3.389415990754813e-11	7.038936074555314e-11	7.878540140514414e-10
66900000	0.00499985139893548	7.156358328607569e-50	2.516203248621069e-61	2.0993461480675444e-8	7.986688137460866e-16	2.54323065670802e-7	7.556906373366321e-23	2.076651418719595e-15	3.389415990754813e-11	7.038936074555314e-11	7.878540140514414e-10
67000000	0.00499985139893548	7.156358328607569e-50	2.516203248621069e-61	2.0993461480675444e-8	7.986688137460866e-16	2.54323065670802e-7	7.556906373366321e-23	2.076651418719595e-15	3.389415990754813e-11	7.038936074555314e-11	7.878540140514414e-10
67100000	0.00499985139893548	7.156358328607569e-50	2.516203248621069e-61	2.0993461480675444e-8	7.986688137460866e-16	2.54323065670802e-7	7.556906373366321e-23	2.076651418719595e-15	3.389415990754813e-11	7.038936074555314e-11	7.878540140514414e-10
67200000	0.00499985139893548	7.156358328607569e-50	2.516203248621069e-61	2.0993461480675444e-8	7.986688137460866e-16	2.54323065670802e-7	7.556906373366321e-23	2.076651418719595e-15	3.389415990754813e-11	7.038936074555314e-11	7.878540140514414e-10
67300000	0.00499985139893548	7.156358328607569e-50	2.516203248621069e-61	2.0993461480675444e-8	7.986688137460866e-16	2.54323065670802e-7	7.556906373366321e-23	2.076651418719595e-15	3.389415990754813e-11	7.038936074555314e-11	7.878540140514414e-10
67400000	0.00499985139893548	7.156358328607569e-50	2.516203248621069e-61	2.0993461480675444e-8	7.986688137460866e-16	2.54323065670802e-7	7.556906373366321e-23	2.076651418719595e-15	3.389415990754813e-11	7.038936074555314e-11	7.878540140514414e-10
67500000	0.00499985139893548	7.156358328607568e-50	2.516203248621069e-61	2.0993461480675444e-8	7.986688137460866e-16	2.54323065670802e-7	7.556906373366321e-23	2.076651418719595e-15	3.389415990754813e-11	7.038936074555314e-11	7.878540140514414e-10
67600000	0.00499985139893548	7.156358328607568e-50	2.516203248621069e-61	2.0993461480675444e-8	7.986688137460866e-16	2.54323065670802e-7	7.556906373366321e-23	2.076651418719595e-15	3.389415990754813e-11	7.038936074555314e-11	7.878540140514414e-10
67700000	0.00499985139893548	7.156358328607568e-50	2.516203248621069e-61	2.0993461480675444e-8	7.986688137460866e-16	2.54323065670802e-7	7.556906373366321e-23	2.076651418719595e-15	3.389415990754813e-11	7.038936074555314e-11	7.878540140514414e-10
67800000	0.00499985139893548	7.156358328607568e-50	2.516203248621069e-61	2.0993461480675444e-8	7.986688137460866e-16	2.54323065670802e-7	7.556906373366321e-23	2.076651418719595e-15	3.389415990754813e-11	7.038936074555314e-11	7.878540140514414e-10
67900000	0.00499985139893548	7.156358328607568e-50	2.516203248621069e-61	2.0993461480675444e-8	7.986688137460866e-16	2.54323065670802e-7	7.556906373366321e-23	2.076651418719595e-15	3.389415990754813e-11	7.038936074555314e-11	7.878540140514414e-10
68000000	0.00499985139893548	7.156358328607568e-50	2.516203248621069e-61	2.0993461480675444e-8	7.986688137460866e-16	2.54323065670802e-7	7.556906373366321e-23	2.076651418719595e-15	3.389415990754813e-11	7.038936074555314e-11	7.878540140514414e-10
68100000	0.00499985139893548	7.156358328607568e-50	2.516203248621069e-61	2.0993461480675444e-8	7.986688137460866e-16	2.54323065670802e-7	7.556906373366321e-23	2.076651418719595e-15	3.389415990754813e-11	7.038936074555314e-11	7.878540140514414e-10
68200000	0.00499985139893548	7.156358328607568e-50	2.516203248621069e-61	2.0993461480675444e-8	7.986688137460866e-16	2.54323065670802e-7	7.556906373366321e-23	2.076651418719595e-15	3.389415990754813e-11	7.038936074555314e-11	7.878540140514414e-10
68300000	0.00499985139893548	7.156358328607568e-50	2.516203248621069e-61	2.0993461480675444e-8	7.986688137460866e-16	2.54323065670802e-7	7.556906373366321e-23	2.076651418719595e-15	3.389415990754813e-11	7.038936074555314e-11	7.878540140514414e-10
68400000	0.00499985139893548	7.156358328607568e-50	2.516203248621069e-61	2.0993461480675444e-8	7.986688137460866e-16	2.54323065670802e-7	7.556906373366321e-23	2.076651418719595e-15	3.389415990754813e-11	7.038936074555314e-11	7.878540140514414e-10
68500000	0.00499985139893548	7.156358328607568e-50	2.516203248621069e-61	2.0993461480675444e-8	7.986688137460866e-16	2.54323065670802e-7	7.556906373366321e-23	2.076651418719595e-15	3.389415990754813e-11	7.038936074555314e-11	7.878540140514414e-10
68600000	0.00499985139893548	7.156358328607568e-50	2.516203248621069e-61	2.0993461480675444e-8	7.986688137460866e-16	2.54323065670802e-7	7.556906373366321e-23	2.076651418719595e-15	3.389415990754813e-11	7.038936074555314e-11	7.878540140514414e-10
68700000	0.00499985139893548	7.156358328607568e-50	2.516203248621069e-61	2.0993461480675444e-8	7.986688137460866e-16	2.54323065670802e-7	7.556906373366321e-23	2.076651418719595e-15	3.389415990754813e-11	7.038936074555314e-11	7.878540140514414e-10
68800000	0.00499985139893548	7.156358328607568e-50	2.516203248621069e-61	2.0993461480675444e-8	7.986688137460866e-16	2.54323065670802e-7	7.556906373366321e-23	2.076651418719595e-15	3.389415990754813e-11	7.038936074555314e-11	7.878540140514414e-10
68900000	0.00499985139893548	7.156358328607568e-50	2.516203248621069e-61	2.0993461480675444e-8	7.986688137460866e-16	2.54323065670802e-7	7.556906373366321e-23	2.076651418719595e-15	3.389415990754813e-11	7.038936074555314e-11	7.878540140514414e-10
69000000	0.00499985139893548	7.156358328607568e-50	2.516203248621069e-61	2.0993461480675444e-8	7.986688137460866e-16	2.54323065670802e-7	7.556906373366321e-23	2.076651418719595e-15	3.389415990754813e-11	7.038936074555314e-11	7.878540140514414e-10
69100000	0.00499985139893548	7.156358328607568e-50	2.516203248621069e-61	2.0993461480675444e-8	7.986688137460866e-16	2.54323065670802e-7	7.556906373366321e-23	2.076651418719595e-15	3.389415990754813e-11	7.038936074555314e-11	7.878540140514414e-10
69200000	0.00499985139893548	7.156358328607568e-50	2.516203248621069e-61	2.0993461480675444e-8	7.986688137460866e-16	2.54323065670802e-7	7.556906373366321e-23	2.076651418719595e-15	3.389415990754813e-11	7.038936074555314e-11	7.878540140514414e-10
69300000	0.00499985139893548	7.156358328607568e-50	2.516203248621069e-61	2.0993461480675444e-8	7.986688137460866e-16	2.54323065670802e-7	7.556906373366321e-23	2.076651418719595e-15	3.389415990754813e-11	7.038936074555314e-11	7.878540140514414e-10
69400000	0.00499985139893548	7.156358328607568e-50	2.516203248621069e-61	2.0993461480675444e-8	7.986688137460866e-16	2.54323065670802e-7	7.556906373366321e-23	2.076651418719595e-15	3.389415990754813e-11	7.038936074555314e-11	7.878540140514414e-10
69500000	0.00499985139893548	7.156358328607568e-50	2.516203248621069e-61	2.0993461480675444e-8	7.986688137460866e-16	2.54323065670802e-7	7.556906373366321e-23	2.076651418719595e-15	3.389415990754813e-11	7.038936074555314e-11	7.878540140514414e-10
69600000	0.00499985139893548	7.156358328607568e-50	2.516203248621069e-61	2.0993461480675444e-8	7.986688137460866e-16	2.54323065670802e-7	7.556906373366321e-23	2.076651418719595e-15	3.389415990754813e-11	7.038936074555314e-11	7.878540140514414e-10
69700000	0.00499985139893548	7.156358328607568e-50	2.516203248621069e-61	2.0993461480675444e-8	7.986688137460866e-16	2.54323065670802e-7	7.556906373366321e-23	2.076651418719595e-15	3.389415990754813e-11	7.038936074555314e-11	7.878540140514414e-10
69800000	0.00499985139893548	7.156358328607568e-50	2.516203248621069e-61	2.0993461480675444e-8	7.986688137460866e-16	2.54323065670802e-7	7.556906373366321e-23	2.076651418719595e-15	3.389415990754813e-11	7.038936074555314e-11	7.878540140514414e-10
69900000	0.00499985139893548	7.156358328607568e-50	2.516203248621069e-61	2.0993461480675444e-8	7.986688137460866e-16	2.54323065670802e-7	7.556906373366321e-23	2.076651418719595e-15	3.389415990754813e-11	7.038936074555314e-11	7.878540140514414e-10
70000000	0.00499985139893548	7.156358328607568e-50	2.516203248621069e-61	2.0993461480675444e-8	7.986688137460866e-16	2.54323065670802e-7	7.556906373366321e-23	2.076651418719595e-15	3.389415990754813e-11	7.038936074555314e-11	7.878540140514414e-10
70100000	0.00499985139893548	7.156358328607568e-50	2.516203248621069e-61	2.0993461480675444e-8	7.986688137460866e-16	2.54323065670802e-7	7.556906373366321e-23	2.076651418719595e-15	3.389415990754813e-11	7.038936074555314e-11	7.878540140514414e-10
70200000	0.00499985139893548	7.156358328607568e-50	2.516203248621069e-61	2.0993461480675444e-8	7.986688137460866e-16	2.54323065670802e-7	7.556906373366321e-23	2.076651418719595e-15	3.389415990754813e-11	7.038936074555314e-11	7.878540140514414e-10
70300000	0.00499985139893548	7.156358328607568e-50	2.516203248621069e-61	2.0993461480675444e-8	7.986688137460866e-16	2.54323065670802e-7	7.556906373366321e-23	2.076651418719595e-15	3.389415990754813e-11	7.038936074555314e-11	7.878540140514414e-10
70400000	0.00499985139893548	7.156358328607568e-50	2.516203248621069e-61	2.0993461480675444e-8	7.986688137460866e-16	2.54323065670802e-7	7.556906373366321e-23	2.076651418719595e-15	3.389415990754813e-11	7.038936074555314e-11	7.878540140514414e-10
70500000	0.00499985139893548	7.156358328607568e-50	2.516203248621069e-61	2.0993461480675444e-8	7.986688137460866e-16	2.54323065670802e-7	7.556906373366321e-23	2.076651418719595e-15	3.389415990754813e-11	7.038936074555314e-11	7.878540140514414e-10
70600000	0.00499985139893548	7.156358328607568e-50	2.516203248621069e-61	2.0993461480675444e-8	7.986688137460866e-16	2.54323065670802e-7	7.556906373366321e-23	2.076651418719595e-15	3.389415990754813e-11	7.038936074555314e-11	7.878540140514414e-10
70700000	0.00499985139893548	7.156358328607568e-50	2.516203248621069e-61	2.0993461480675444e-8	7.986688137460866e-16	2.54323065670802e-7	7.556906373366321e-23	2.076651418719595e-15	3.389415990754813e-11	7.038936074555314e-11	7.878540140514414e-10
70800000	0.00499985139893548	7.156358328607568e-50	2.516203248621069e-61	2.0993461480675444e-8	7.986688137460866e-16	2.54323065670802e-7	7.556906373366321e-23	2.076651418719595e-15	3.389415990754813e-11	7.038936074555314e-11	7.878540140514414e-10
70900000	0.00499985139893548	7.156358328607568e-50	2.516203248621069e-61	2.0993461480675444e-8	7.986688137460866e-16	2.54323065670802e-7	7.556906373366321e-23	2.076651418719595e-15	3.389415990754813e-11	7.038936074555314e-11	7.878540140514414e-10
71000000	0.00499985139893548	7.156358328607568e-50	2.516203248621069e-61	2.0993461480675444e-8	7.986688137460866e-16	2.54323065670802e-7	7.556906373366321e-23	2.076651418719595e-15	3.389415990754813e-11	7.038936074555314e-11	7.878540140514414e-10
71100000	0.00499985139893548	7.156358328607568e-50	2.516203248621069e-61	2.0993461480675444e-8	7.986688137460866e-16	2.54323065670802e-7	7.556906373366321e-23	2.076651418719595e-15	3.389415990754813e-11	7.038936074555314e-11	7.878540140514414e-10
71200000	0.00499985139893548	7.156358328607568e-50	2.516203248621069e-61	2.0993461480675444e-8	7.986688137460866e-16	2.54323065670802e-7	7.556906373366321e-23	2.076651418719595e-15	3.389415990754813e-11	7.038936074555314e-11	7.878540140514414e-10
71300000	0.00499985139893548	7.156358328607568e-50	2.516203248621069e-61	2.0993461480675444e-8	7.986688137460866e-16	2.54323065670802e-7	7.556906373366321e-23	2.076651418719595e-15	3.389415990754813e-11	7.038936074555314e-11	7.878540140514414e-10
71400000	0.00499985139893548	7.156358328607568e-50	2.516203248621069e-61	2.0993461480675444e-8	7.986688137460866e-16	2.54323065670802e-7	7.556906373366321e-23	2.076651418719595e-15	3.389415990754813e-11	7.038936074555314e-11	7.878540140514414e-10
71500000	0.00499985139893548	7.156358328607569e-50	2.516203248621069e-61	2.0993461480675444e-8	7.986688137460866e-16	2.54323065670802e-7	7.556906373366321e-23	2.076651418719595e-15	3.389415990754813e-11	7.038936074555314e-11	7.878540140514414e-10
71600000	0.00499985139893548	7.156358328607569e-50	2.516203248621069e-61	2.0993461480675444e-8	7.986688137460866e-16	2.54323065670802e-7	7.556906373366321e-23	2.076651418719595e-15	3.389415990754813e-11	7.038936074555314e-11	7.878540140514414e-10
71700000	0.00499985139893548	7.156358328607569e-50	2.516203248621069e-61	2.0993461480675444e-8	7.986688137460866e-16	2.54323065670802e-7	7.556906373366321e-23	2.076651418719595e-15	3.389415990754813e-11	7.038936074555314e-11	7.878540140514414e-10
71800000	0.00499985139893548	7.156358328607569e-50	2.516203248621069e-61	2.0993461480675444e-8	7.986688137460866e-16	2.54323065670802e-7	7.556906373366321e-23	2.076651418719595e-15	3.389415990754813e-11	7.038936074555314e-11	7.878540140514414e-10
71900000	0.00499985139893548	7.156358328607569e-50	2.516203248621069e-61	2.0993461480675444e-8	7.986688137460866e-16	2.54323065670802e-7	7.556906373366321e-23	2.076651418719595e-15	3.389415990754813e-11	7.038936074555314e-11	7.878540140514414e-10
72000000	0.00499985139893548	7.156358328607569e-50	2.516203248621069e-61	2.0993461480675444e-8	7.986688137460866e-16	2.54323065670802e-7	7.556906373366321e-23	2.076651418719595e-15	3.389415990754813e-11	7.038936074555314e-11	7.878540140514414e-10
72100000	0.00499985139893548	7.156358328607569e-50	2.5162032486210693e-61	2.0993461480675444e-8	7.986688137460866e-16	2.54323065670802e-7	7.556906373366321e-23	2.076651418719595e-15	3.389415990754813e-11	7.038936074555314e-11	7.878540140514414e-10
72200000	0.00499985139893548	7.156358328607569e-50	2.5162032486210693e-61	2.0993461480675444e-8	7.986688137460866e-16	2.54323065670802e-7	7.556906373366321e-23	2.076651418719595e-15	3.389415990754813e-11	7.038936074555314e-11	7.878540140514414e-10
72300000	0.00499985139893548	7.156358328607569e-50	2.5162032486210693e-61	2.0993461480675444e-8	7.986688137460866e-16	2.54323065670802e-7	7.556906373366321e-23	2.076651418719595e-15	3.389415990754813e-11	7.038936074555314e-11	7.878540140514414e-10
72400000	0.00499985139893548	7.156358328607569e-50	2.5162032486210693e-61	2.0993461480675444e-8	7.986688137460866e-16	2.54323065670802e-7	7.556906373366321e-23	2.076651418719595e-15	3.389415990754813e-11	7.038936074555314e-11	7.878540140514414e-10
72500000	0.00499985139893548	7.15635832860757e-50	2.5162032486210693e-61	2.0993461480675444e-8	7.986688137460866e-16	2.54323065670802e-7	7.556906373366321e-23	2.076651418719595e-15	3.389415990754813e-11	7.038936074555314e-11	7.878540140514414e-10
72600000	0.00499985139893548	7.15635832860757e-50	2.5162032486210693e-61	2.0993461480675444e-8	7.986688137460866e-16	2.54323065670802e-7	7.556906373366321e-23	2.076651418719595e-15	3.389415990754813e-11	7.038936074555314e-11	7.878540140514415e-10
72700000	0.00499985139893548	7.15635832860757e-50	2.5162032486210693e-61	2.0993461480675444e-8	7.986688137460866e-16	2.54323065670802e-7	7.556906373366321e-23	2.076651418719595e-15	3.389415990754813e-11	7.038936074555314e-11	7.878540140514415e-10
72800000	0.00499985139893548	7.15635832860757e-50	2.5162032486210693e-61	2.0993461480675444e-8	7.986688137460866e-16	2.54323065670802e-7	7.556906373366321e-23	2.076651418719595e-15	3.389415990754813e-11	7.038936074555314e-11	7.878540140514415e-10
72900000	0.00499985139893548	7.15635832860757e-50	2.5162032486210693e-61	2.0993461480675444e-8	7.986688137460866e-16	2.54323065670802e-7	7.556906373366321e-23	2.076651418719595e-15	3.389415990754813e-11	7.038936074555314e-11	7.878540140514415e-10
73000000	0.00499985139893548	7.15635832860757e-50	2.5162032486210693e-61	2.0993461480675444e-8	7.986688137460866e-16	2.54323065670802e-7	7.556906373366321e-23	2.076651418719595e-15	3.389415990754813e-11	7.038936074555314e-11	7.878540140514415e-10
73100000	0.00499985139893548	7.15635832860757e-50	2.5162032486210693e-61	2.0993461480675444e-8	7.986688137460866e-16	2.54323065670802e-7	7.556906373366321e-23	2.076651418719595e-15	3.389415990754813e-11	7.038936074555314e-11	7.878540140514415e-10
73200000	0.00499985139893548	7.15635832860757e-50	2.5162032486210693e-61	2.0993461480675444e-8	7.986688137460866e-16	2.54323065670802e-7	7.556906373366321e-23	2.076651418719595e-15	3.389415990754813e-11	7.038936074555314e-11	7.878540140514415e-10
73300000	0.00499985139893548	7.15635832860757e-50	2.5162032486210693e-61	2.0993461480675444e-8	7.986688137460866e-16	2.54323065670802e-7	7.556906373366321e-23	2.076651418719595e-15	3.389415990754813e-11	7.038936074555314e-11	7.878540140514415e-10
73400000	0.00499985139893548	7.156358328607571e-50	2.5162032486210693e-61	2.0993461480675444e-8	7.986688137460866e-16	2.54323065670802e-7	7.556906373366321e-23	2.076651418719595e-15	3.389415990754813e-11	7.038936074555314e-11	7.878540140514415e-10
73500000	0.00499985139893548	7.156358328607571e-50	2.5162032486210693e-61	2.0993461480675444e-8	7.986688137460866e-16	2.54323065670802e-7	7.556906373366321e-23	2.076651418719595e-15	3.389415990754813e-11	7.038936074555314e-11	7.878540140514415e-10
73600000	0.00499985139893548	7.156358328607571e-50	2.5162032486210693e-61	2.0993461480675444e-8	7.986688137460866e-16	2.54323065670802e-7	7.556906373366321e-23	2.076651418719595e-15	3.389415990754813e-11	7.038936074555314e-11	7.878540140514415e-10
73700000	0.00499985139893548	7.156358328607571e-50	2.5162032486210693e-61	2.0993461480675444e-8	7.986688137460866e-16	2.54323065670802e-7	7.556906373366321e-23	2.076651418719595e-15	3.389415990754813e-11	7.038936074555314e-11	7.878540140514415e-10
73800000	0.00499985139893548	7.156358328607571e-50	2.5162032486210693e-61	2.0993461480675444e-8	7.986688137460866e-16	2.54323065670802e-7	7.556906373366321e-23	2.076651418719595e-15	3.389415990754813e-11	7.038936074555314e-11	7.878540140514415e-10
73900000	0.00499985139893548	7.156358328607571e-50	2.5162032486210693e-61	2.0993461480675444e-8	7.986688137460866e-16	2.54323065670802e-7	7.556906373366321e-23	2.076651418719595e-15	3.389415990754813e-11	7.038936074555314e-11	7.878540140514415e-10
74000000	0.00499985139893548	7.156358328607571e-50	2.5162032486210693e-61	2.0993461480675444e-8	7.986688137460866e-16	2.54323065670802e-7	7.556906373366321e-23	2.076651418719595e-15	3.389415990754813e-11	7.038936074555314e-11	7.878540140514415e-10
74100000	0.00499985139893548	7.156358328607571e-50	2.5162032486210693e-61	2.0993461480675444e-8	7.986688137460866e-16	2.54323065670802e-7	7.556906373366321e-23	2.076651418719595e-15	3.389415990754813e-11	7.038936074555314e-11	7.878540140514415e-10
74200000	0.00499985139893548	7.156358328607572e-50	2.5162032486210693e-61	2.0993461480675444e-8	7.986688137460866e-16	2.54323065670802e-7	7.556906373366321e-23	2.076651418719595e-15	3.389415990754813e-11	7.038936074555314e-11	7.878540140514415e-10
74300000	0.00499985139893548	7.156358328607572e-50	2.5162032486210693e-61	2.0993461480675444e-8	7.986688137460866e-16	2.54323065670802e-7	7.556906373366321e-23	2.076651418719595e-15	3.389415990754813e-11	7.038936074555314e-11	7.878540140514415e-10
74400000	0.00499985139893548	7.156358328607572e-50	2.5162032486210696e-61	2.0993461480675444e-8	7.986688137460867e-16	2.54323065670802e-7	7.556906373366321e-23	2.076651418719595e-15	3.389415990754813e-11	7.038936074555314e-11	7.878540140514415e-10
74500000	0.00499985139893548	7.156358328607572e-50	2.5162032486210696e-61	2.0993461480675444e-8	7.986688137460867e-16	2.54323065670802e-7	7.556906373366321e-23	2.076651418719595e-15	3.389415990754813e-11	7.038936074555314e-11	7.878540140514415e-10
74600000	0.00499985139893548	7.156358328607572e-50	2.5162032486210696e-61	2.0993461480675444e-8	7.986688137460867e-16	2.54323065670802e-7	7.556906373366321e-23	2.076651418719595e-15	3.389415990754813e-11	7.038936074555314e-11	7.878540140514415e-10
74700000	0.00499985139893548	7.156358328607572e-50	2.5162032486210696e-61	2.0993461480675444e-8	7.986688137460867e-16	2.54323065670802e-7	7.556906373366321e-23	2.076651418719595e-15	3.389415990754814e-11	7.038936074555314e-11	7.878540140514415e-10
74800000	0.004999851398935481	7.156358328607572e-50	2.5162032486210696e-61	2.0993461480675444e-8	7.986688137460867e-16	2.54323065670802e-7	7.556906373366321e-23	2.076651418719595e-15	3.389415990754814e-11	7.038936074555314e-11	7.878540140514415e-10
74900000	0.004999851398935481	7.156358328607573e-50	2.5162032486210696e-61	2.0993461480675444e-8	7.986688137460867e-16	2.54323065670802e-7	7.556906373366321e-23	2.076651418719595e-15	3.389415990754814e-11	7.038936074555314e-11	7.878540140514415e-10
75000000	0.004999851398935481	7.156358328607573e-50	2.5162032486210696e-61	2.0993461480675444e-8	7.986688137460867e-16	2.54323065670802e-7	7.556906373366321e-23	2.076651418719595e-15	3.389415990754814e-11	7.038936074555314e-11	7.878540140514415e-10
75100000	0.004999851398935481	7.156358328607573e-50	2.5162032486210696e-61	2.0993461480675444e-8	7.986688137460867e-16	2.54323065670802e-7	7.556906373366321e-23	2.076651418719595e-15	3.389415990754814e-11	7.038936074555314e-11	7.878540140514415e-10
75200000	0.004999851398935481	7.156358328607573e-50	2.5162032486210696e-61	2.0993461480675444e-8	7.986688137460867e-16	2.54323065670802e-7	7.556906373366322e-23	2.076651418719595e-15	3.389415990754814e-11	7.038936074555314e-11	7.878540140514415e-10
75300000	0.004999851398935481	7.156358328607573e-50	2.5162032486210696e-61	2.0993461480675444e-8	7.986688137460867e-16	2.54323065670802e-7	7.556906373366322e-23	2.076651418719595e-15	3.389415990754814e-11	7.038936074555314e-11	7.878540140514415e-10
75400000	0.004999851398935481	7.156358328607573e-50	2.5162032486210696e-61	2.0993461480675444e-8	7.986688137460867e-16	2.54323065670802e-7	7.556906373366322e-23	2.076651418719595e-15	3.389415990754814e-11	7.038936074555314e-11	7.878540140514415e-10
75500000	0.004999851398935481	7.156358328607573e-50	2.5162032486210696e-61	2.0993461480675444e-8	7.986688137460867e-16	2.54323065670802e-7	7.556906373366322e-23	2.076651418719595e-15	3.389415990754814e-11	7.038936074555314e-11	7.878540140514415e-10
75600000	0.004999851398935481	7.156358328607573e-50	2.5162032486210696e-61	2.0993461480675444e-8	7.986688137460867e-16	2.54323065670802e-7	7.556906373366322e-23	2.076651418719595e-15	3.389415990754814e-11	7.038936074555314e-11	7.878540140514415e-10
75700000	0.004999851398935481	7.156358328607574e-50	2.5162032486210696e-61	2.0993461480675444e-8	7.986688137460867e-16	2.54323065670802e-7	7.556906373366322e-23	2.076651418719595e-15	3.389415990754814e-11	7.038936074555314e-11	7.878540140514415e-10
75800000	0.004999851398935481	7.156358328607574e-50	2.5162032486210696e-61	2.0993461480675444e-8	7.986688137460867e-16	2.54323065670802e-7	7.556906373366322e-23	2.076651418719595e-15	3.389415990754814e-11	7.038936074555314e-11	7.878540140514415e-10
75900000	0.004999851398935481	7.156358328607574e-50	2.5162032486210696e-61	2.0993461480675444e-8	7.986688137460867e-16	2.54323065670802e-7	7.556906373366322e-23	2.076651418719595e-15	3.389415990754814e-11	7.038936074555314e-11	7.878540140514415e-10
76000000	0.004999851398935481	7.156358328607574e-50	2.5162032486210696e-61	2.0993461480675444e-8	7.986688137460867e-16	2.54323065670802e-7	7.556906373366322e-23	2.076651418719595e-15	3.389415990754814e-11	7.038936074555314e-11	7.878540140514415e-10
76100000	0.004999851398935481	7.156358328607574e-50	2.5162032486210696e-61	2.0993461480675444e-8	7.986688137460867e-16	2.54323065670802e-7	7.556906373366322e-23	2.076651418719595e-15	3.389415990754814e-11	7.038936074555314e-11	7.878540140514415e-10
76200000	0.004999851398935481	7.156358328607574e-50	2.5162032486210696e-61	2.0993461480675444e-8	7.986688137460867e-16	2.54323065670802e-7	7.556906373366322e-23	2.076651418719595e-15	3.389415990754814e-11	7.038936074555314e-11	7.878540140514416e-10
76300000	0.004999851398935481	7.156358328607574e-50	2.5162032486210696e-61	2.0993461480675444e-8	7.986688137460867e-16	2.54323065670802e-7	7.556906373366322e-23	2.076651418719595e-15	3.389415990754814e-11	7.038936074555314e-11	7.878540140514416e-10
76400000	0.004999851398935481	7.156358328607574e-50	2.5162032486210696e-61	2.0993461480675444e-8	7.986688137460867e-16	2.54323065670802e-7	7.556906373366322e-23	2.076651418719595e-15	3.389415990754814e-11	7.038936074555314e-11	7.878540140514416e-10
76500000	0.004999851398935481	7.1563583286075745e-50	2.5162032486210696e-61	2.0993461480675444e-8	7.986688137460867e-16	2.54323065670802e-7	7.556906373366322e-23	2.076651418719595e-15	3.389415990754814e-11	7.038936074555314e-11	7.878540140514416e-10
76600000	0.004999851398935481	7.1563583286075745e-50	2.51620324862107e-61	2.0993461480675444e-8	7.986688137460867e-16	2.54323065670802e-7	7.556906373366322e-23	2.076651418719595e-15	3.389415990754814e-11	7.038936074555314e-11	7.878540140514416e-10
76700000	0.004999851398935481	7.1563583286075745e-50	2.51620324862107e-61	2.0993461480675444e-8	7.986688137460867e-16	2.54323065670802e-7	7.556906373366322e-23	2.076651418719595e-15	3.389415990754814e-11	7.038936074555314e-11	7.878540140514416e-10
76800000	0.004999851398935481	7.1563583286075745e-50	2.51620324862107e-61	2.0993461480675444e-8	7.986688137460867e-16	2.54323065670802e-7	7.556906373366322e-23	2.076651418719595e-15	3.389415990754814e-11	7.038936074555314e-11	7.878540140514416e-10
76900000	0.004999851398935481	7.1563583286075745e-50	2.51620324862107e-61	2.0993461480675444e-8	7.986688137460867e-16	2.54323065670802e-7	7.556906373366322e-23	2.076651418719595e-15	3.389415990754814e-11	7.038936074555314e-11	7.878540140514416e-10
77000000	0.004999851398935481	7.1563583286075745e-50	2.51620324862107e-61	2.0993461480675444e-8	7.986688137460867e-16	2.54323065670802e-7	7.556906373366322e-23	2.076651418719595e-15	3.389415990754814e-11	7.038936074555314e-11	7.878540140514416e-10
77100000	0.004999851398935481	7.1563583286075745e-50	2.51620324862107e-61	2.0993461480675444e-8	7.986688137460867e-16	2.54323065670802e-7	7.556906373366322e-23	2.076651418719595e-15	3.389415990754814e-11	7.038936074555314e-11	7.878540140514416e-10
77200000	0.004999851398935481	7.1563583286075745e-50	2.51620324862107e-61	2.0993461480675444e-8	7.986688137460867e-16	2.54323065670802e-7	7.556906373366322e-23	2.076651418719595e-15	3.389415990754814e-11	7.038936074555314e-11	7.878540140514416e-10
77300000	0.004999851398935481	7.1563583286075745e-50	2.51620324862107e-61	2.0993461480675444e-8	7.986688137460867e-16	2.54323065670802e-7	7.556906373366322e-23	2.076651418719595e-15	3.389415990754814e-11	7.038936074555314e-11	7.878540140514416e-10
77400000	0.004999851398935481	7.1563583286075745e-50	2.51620324862107e-61	2.0993461480675444e-8	7.986688137460867e-16	2.54323065670802e-7	7.556906373366322e-23	2.076651418719595e-15	3.389415990754814e-11	7.038936074555314e-11	7.878540140514416e-10
77500000	0.004999851398935481	7.156358328607575e-50	2.51620324862107e-61	2.0993461480675444e-8	7.986688137460867e-16	2.54323065670802e-7	7.556906373366322e-23	2.076651418719595e-15	3.389415990754814e-11	7.038936074555314e-11	7.878540140514416e-10
77600000	0.004999851398935481	7.156358328607575e-50	2.51620324862107e-61	2.0993461480675444e-8	7.986688137460867e-16	2.54323065670802e-7	7.556906373366322e-23	2.076651418719595e-15	3.389415990754814e-11	7.038936074555314e-11	7.878540140514416e-10
77700000	0.004999851398935481	7.156358328607575e-50	2.51620324862107e-61	2.0993461480675444e-8	7.986688137460867e-16	2.54323065670802e-7	7.556906373366322e-23	2.076651418719595e-15	3.389415990754814e-11	7.038936074555314e-11	7.878540140514416e-10
77800000	0.004999851398935481	7.156358328607575e-50	2.51620324862107e-61	2.0993461480675444e-8	7.986688137460867e-16	2.54323065670802e-7	7.556906373366322e-23	2.076651418719595e-15	3.389415990754814e-11	7.038936074555314e-11	7.878540140514416e-10
77900000	0.004999851398935481	7.156358328607575e-50	2.51620324862107e-61	2.0993461480675444e-8	7.986688137460867e-16	2.54323065670802e-7	7.556906373366322e-23	2.076651418719595e-15	3.389415990754814e-11	7.038936074555314e-11	7.878540140514416e-10
78000000	0.004999851398935481	7.156358328607575e-50	2.51620324862107e-61	2.0993461480675444e-8	7.986688137460867e-16	2.54323065670802e-7	7.556906373366322e-23	2.076651418719595e-15	3.389415990754814e-11	7.038936074555314e-11	7.878540140514416e-10
78100000	0.004999851398935481	7.156358328607575e-50	2.51620324862107e-61	2.0993461480675444e-8	7.986688137460867e-16	2.54323065670802e-7	7.556906373366322e-23	2.076651418719595e-15	3.389415990754814e-11	7.038936074555314e-11	7.878540140514416e-10
78200000	0.004999851398935481	7.156358328607575e-50	2.51620324862107e-61	2.0993461480675444e-8	7.986688137460867e-16	2.54323065670802e-7	7.556906373366322e-23	2.076651418719595e-15	3.389415990754814e-11	7.038936074555314e-11	7.878540140514416e-10
78300000	0.004999851398935481	7.156358328607575e-50	2.51620324862107e-61	2.0993461480675444e-8	7.986688137460867e-16	2.54323065670802e-7	7.556906373366322e-23	2.076651418719595e-15	3.389415990754814e-11	7.038936074555314e-11	7.878540140514416e-10
78400000	0.004999851398935481	7.156358328607575e-50	2.51620324862107e-61	2.0993461480675444e-8	7.986688137460867e-16	2.54323065670802e-7	7.556906373366322e-23	2.076651418719595e-15	3.389415990754814e-11	7.038936074555314e-11	7.878540140514416e-10
78500000	0.004999851398935481	7.156358328607575e-50	2.51620324862107e-61	2.0993461480675444e-8	7.986688137460867e-16	2.54323065670802e-7	7.556906373366322e-23	2.076651418719595e-15	3.389415990754814e-11	7.038936074555314e-11	7.878540140514416e-10
78600000	0.004999851398935481	7.156358328607575e-50	2.51620324862107e-61	2.0993461480675444e-8	7.986688137460867e-16	2.54323065670802e-7	7.556906373366322e-23	2.076651418719595e-15	3.389415990754814e-11	7.038936074555314e-11	7.878540140514416e-10
78700000	0.004999851398935481	7.156358328607575e-50	2.51620324862107e-61	2.0993461480675444e-8	7.986688137460867e-16	2.54323065670802e-7	7.556906373366322e-23	2.076651418719595e-15	3.389415990754814e-11	7.038936074555314e-11	7.878540140514416e-10
78800000	0.004999851398935481	7.156358328607575e-50	2.51620324862107e-61	2.0993461480675444e-8	7.986688137460867e-16	2.54323065670802e-7	7.556906373366322e-23	2.076651418719595e-15	3.389415990754814e-11	7.038936074555314e-11	7.878540140514416e-10
78900000	0.004999851398935481	7.156358328607575e-50	2.51620324862107e-61	2.0993461480675444e-8	7.986688137460867e-16	2.54323065670802e-7	7.556906373366322e-23	2.076651418719595e-15	3.389415990754814e-11	7.038936074555314e-11	7.878540140514416e-10
79000000	0.004999851398935481	7.156358328607575e-50	2.51620324862107e-61	2.0993461480675444e-8	7.986688137460867e-16	2.54323065670802e-7	7.556906373366322e-23	2.076651418719595e-15	3.389415990754814e-11	7.038936074555314e-11	7.878540140514416e-10
79100000	0.004999851398935481	7.156358328607576e-50	2.51620324862107e-61	2.0993461480675444e-8	7.986688137460867e-16	2.54323065670802e-7	7.556906373366322e-23	2.076651418719595e-15	3.389415990754814e-11	7.038936074555314e-11	7.878540140514416e-10
79200000	0.004999851398935481	7.156358328607576e-50	2.51620324862107e-61	2.0993461480675444e-8	7.986688137460867e-16	2.54323065670802e-7	7.556906373366322e-23	2.076651418719595e-15	3.389415990754814e-11	7.038936074555314e-11	7.878540140514416e-10
79300000	0.004999851398935481	7.156358328607576e-50	2.51620324862107e-61	2.0993461480675444e-8	7.986688137460867e-16	2.54323065670802e-7	7.556906373366322e-23	2.076651418719595e-15	3.389415990754814e-11	7.038936074555314e-11	7.878540140514416e-10
79400000	0.004999851398935481	7.156358328607576e-50	2.51620324862107e-61	2.0993461480675444e-8	7.986688137460867e-16	2.54323065670802e-7	7.556906373366322e-23	2.076651418719595e-15	3.389415990754814e-11	7.038936074555314e-11	7.878540140514416e-10
79500000	0.004999851398935481	7.156358328607576e-50	2.51620324862107e-61	2.0993461480675444e-8	7.986688137460867e-16	2.54323065670802e-7	7.556906373366322e-23	2.076651418719595e-15	3.389415990754814e-11	7.038936074555314e-11	7.878540140514416e-10
79600000	0.004999851398935481	7.156358328607576e-50	2.51620324862107e-61	2.0993461480675444e-8	7.986688137460867e-16	2.54323065670802e-7	7.556906373366322e-23	2.076651418719595e-15	3.389415990754814e-11	7.038936074555314e-11	7.878540140514416e-10
79700000	0.004999851398935481	7.156358328607576e-50	2.51620324862107e-61	2.0993461480675444e-8	7.986688137460867e-16	2.54323065670802e-7	7.556906373366322e-23	2.076651418719595e-15	3.389415990754814e-11	7.038936074555314e-11	7.878540140514416e-10
79800000	0.004999851398935481	7.156358328607576e-50	2.51620324862107e-61	2.0993461480675444e-8	7.986688137460867e-16	2.54323065670802e-7	7.556906373366322e-23	2.076651418719595e-15	3.389415990754814e-11	7.038936074555314e-11	7.878540140514416e-10
79900000	0.004999851398935481	7.156358328607576e-50	2.51620324862107e-61	2.0993461480675444e-8	7.986688137460867e-16	2.54323065670802e-7	7.556906373366322e-23	2.076651418719595e-15	3.389415990754814e-11	7.038936074555314e-11	7.878540140514416e-10
80000000	0.004999851398935481	7.156358328607576e-50	2.51620324862107e-61	2.0993461480675444e-8	7.986688137460867e-16	2.54323065670802e-7	7.556906373366322e-23	2.076651418719595e-15	3.389415990754814e-11	7.038936074555314e-11	7.878540140514416e-10
80100000	0.004999851398935481	7.156358328607576e-50	2.51620324862107e-61	2.0993461480675444e-8	7.986688137460867e-16	2.54323065670802e-7	7.556906373366322e-23	2.076651418719595e-15	3.389415990754814e-11	7.038936074555314e-11	7.878540140514416e-10
80200000	0.004999851398935481	7.156358328607576e-50	2.51620324862107e-61	2.0993461480675444e-8	7.986688137460867e-16	2.54323065670802e-7	7.556906373366322e-23	2.076651418719595e-15	3.389415990754814e-11	7.038936074555314e-11	7.878540140514416e-10
80300000	0.004999851398935481	7.156358328607576e-50	2.51620324862107e-61	2.0993461480675444e-8	7.986688137460867e-16	2.54323065670802e-7	7.556906373366322e-23	2.076651418719595e-15	3.389415990754814e-11	7.038936074555314e-11	7.878540140514416e-10
80400000	0.004999851398935481	7.156358328607576e-50	2.51620324862107e-61	2.0993461480675444e-8	7.986688137460867e-16	2.54323065670802e-7	7.556906373366322e-23	2.076651418719595e-15	3.389415990754814e-11	7.038936074555314e-11	7.878540140514416e-10
80500000	0.004999851398935481	7.156358328607576e-50	2.51620324862107e-61	2.0993461480675444e-8	7.986688137460867e-16	2.54323065670802e-7	7.556906373366322e-23	2.076651418719595e-15	3.389415990754814e-11	7.038936074555314e-11	7.878540140514416e-10
80600000	0.004999851398935481	7.156358328607576e-50	2.51620324862107e-61	2.0993461480675444e-8	7.986688137460867e-16	2.54323065670802e-7	7.556906373366322e-23	2.076651418719595e-15	3.389415990754814e-11	7.038936074555314e-11	7.878540140514416e-10
80700000	0.004999851398935481	7.156358328607576e-50	2.51620324862107e-61	2.0993461480675444e-8	7.986688137460867e-16	2.54323065670802e-7	7.556906373366322e-23	2.076651418719595e-15	3.389415990754814e-11	7.038936074555314e-11	7.878540140514416e-10
80800000	0.004999851398935481	7.156358328607576e-50	2.51620324862107e-61	2.0993461480675444e-8	7.986688137460867e-16	2.54323065670802e-7	7.556906373366322e-23	2.076651418719595e-15	3.389415990754814e-11	7.038936074555314e-11	7.878540140514416e-10
80900000	0.004999851398935481	7.156358328607576e-50	2.51620324862107e-61	2.0993461480675444e-8	7.986688137460867e-16	2.54323065670802e-7	7.556906373366322e-23	2.076651418719595e-15	3.389415990754814e-11	7.038936074555314e-11	7.878540140514416e-10
81000000	0.004999851398935481	7.156358328607575e-50	2.51620324862107e-61	2.0993461480675444e-8	7.986688137460867e-16	2.54323065670802e-7	7.556906373366322e-23	2.076651418719595e-15	3.389415990754814e-11	7.038936074555314e-11	7.878540140514416e-10
81100000	0.004999851398935481	7.156358328607575e-50	2.51620324862107e-61	2.0993461480675444e-8	7.986688137460867e-16	2.54323065670802e-7	7.556906373366322e-23	2.076651418719595e-15	3.389415990754814e-11	7.038936074555314e-11	7.878540140514416e-10
81200000	0.004999851398935481	7.156358328607575e-50	2.51620324862107e-61	2.0993461480675444e-8	7.986688137460867e-16	2.54323065670802e-7	7.556906373366322e-23	2.076651418719595e-15	3.389415990754814e-11	7.038936074555314e-11	7.878540140514416e-10
81300000	0.004999851398935481	7.156358328607575e-50	2.51620324862107e-61	2.0993461480675444e-8	7.986688137460867e-16	2.54323065670802e-7	7.556906373366322e-23	2.076651418719595e-15	3.389415990754814e-11	7.038936074555314e-11	7.878540140514416e-10
81400000	0.004999851398935481	7.156358328607575e-50	2.51620324862107e-61	2.0993461480675444e-8	7.986688137460867e-16	2.54323065670802e-7	7.556906373366322e-23	2.076651418719595e-15	3.389415990754814e-11	7.038936074555314e-11	7.878540140514416e-10
81500000	0.004999851398935481	7.156358328607575e-50	2.51620324862107e-61	2.0993461480675444e-8	7.986688137460867e-16	2.54323065670802e-7	7.556906373366322e-23	2.076651418719595e-15	3.389415990754814e-11	7.038936074555314e-11	7.878540140514416e-10
81600000	0.004999851398935481	7.156358328607575e-50	2.51620324862107e-61	2.0993461480675444e-8	7.986688137460867e-16	2.54323065670802e-7	7.556906373366322e-23	2.076651418719595e-15	3.389415990754814e-11	7.038936074555314e-11	7.878540140514416e-10
81700000	0.004999851398935481	7.156358328607575e-50	2.51620324862107e-61	2.0993461480675444e-8	7.986688137460867e-16	2.54323065670802e-7	7.556906373366322e-23	2.076651418719595e-15	3.389415990754814e-11	7.038936074555314e-11	7.878540140514416e-10
81800000	0.004999851398935481	7.156358328607575e-50	2.51620324862107e-61	2.0993461480675444e-8	7.986688137460867e-16	2.54323065670802e-7	7.556906373366322e-23	2.076651418719595e-15	3.389415990754814e-11	7.038936074555314e-11	7.878540140514416e-10
81900000	0.004999851398935481	7.156358328607575e-50	2.51620324862107e-61	2.0993461480675444e-8	7.986688137460867e-16	2.54323065670802e-7	7.556906373366322e-23	2.076651418719595e-15	3.389415990754814e-11	7.038936074555314e-11	7.878540140514416e-10
82000000	0.004999851398935481	7.156358328607575e-50	2.51620324862107e-61	2.0993461480675444e-8	7.986688137460867e-16	2.54323065670802e-7	7.556906373366322e-23	2.076651418719595e-15	3.389415990754814e-11	7.038936074555314e-11	7.878540140514416e-10
82100000	0.004999851398935481	7.156358328607575e-50	2.51620324862107e-61	2.0993461480675444e-8	7.986688137460867e-16	2.54323065670802e-7	7.556906373366322e-23	2.076651418719595e-15	3.389415990754814e-11	7.038936074555314e-11	7.878540140514416e-10
82200000	0.004999851398935481	7.156358328607575e-50	2.51620324862107e-61	2.0993461480675444e-8	7.986688137460867e-16	2.54323065670802e-7	7.556906373366322e-23	2.076651418719595e-15	3.389415990754814e-11	7.038936074555314e-11	7.878540140514416e-10
82300000	0.004999851398935481	7.156358328607575e-50	2.51620324862107e-61	2.0993461480675444e-8	7.986688137460867e-16	2.54323065670802e-7	7.556906373366322e-23	2.076651418719595e-15	3.389415990754814e-11	7.038936074555314e-11	7.878540140514416e-10
82400000	0.004999851398935481	7.156358328607575e-50	2.51620324862107e-61	2.0993461480675444e-8	7.986688137460867e-16	2.54323065670802e-7	7.556906373366322e-23	2.076651418719595e-15	3.389415990754814e-11	7.038936074555314e-11	7.878540140514416e-10
82500000	0.004999851398935481	7.156358328607575e-50	2.51620324862107e-61	2.0993461480675444e-8	7.986688137460867e-16	2.54323065670802e-7	7.556906373366322e-23	2.076651418719595e-15	3.389415990754814e-11	7.038936074555314e-11	7.878540140514416e-10
82600000	0.004999851398935481	7.156358328607575e-50	2.51620324862107e-61	2.0993461480675444e-8	7.986688137460867e-16	2.54323065670802e-7	7.556906373366322e-23	2.076651418719595e-15	3.389415990754814e-11	7.038936074555314e-11	7.878540140514416e-10
82700000	0.004999851398935481	7.156358328607575e-50	2.51620324862107e-61	2.0993461480675444e-8	7.986688137460868e-16	2.54323065670802e-7	7.556906373366322e-23	2.076651418719595e-15	3.389415990754814e-11	7.038936074555314e-11	7.878540140514416e-10
82800000	0.004999851398935481	7.156358328607575e-50	2.51620324862107e-61	2.0993461480675444e-8	7.986688137460868e-16	2.54323065670802e-7	7.556906373366322e-23	2.076651418719595e-15	3.389415990754814e-11	7.038936074555314e-11	7.878540140514416e-10
82900000	0.004999851398935481	7.156358328607575e-50	2.51620324862107e-61	2.0993461480675444e-8	7.986688137460868e-16	2.54323065670802e-7	7.556906373366322e-23	2.076651418719595e-15	3.389415990754814e-11	7.038936074555314e-11	7.878540140514416e-10
83000000	0.004999851398935481	7.1563583286075745e-50	2.51620324862107e-61	2.0993461480675444e-8	7.986688137460868e-16	2.54323065670802e-7	7.556906373366322e-23	2.076651418719595e-15	3.389415990754814e-11	7.038936074555314e-11	7.878540140514416e-10
83100000	0.004999851398935481	7.1563583286075745e-50	2.51620324862107e-61	2.0993461480675444e-8	7.986688137460868e-16	2.54323065670802e-7	7.556906373366322e-23	2.076651418719595e-15	3.389415990754814e-11	7.038936074555314e-11	7.878540140514416e-10
83200000	0.004999851398935481	7.1563583286075745e-50	2.51620324862107e-61	2.0993461480675444e-8	7.986688137460868e-16	2.54323065670802e-7	7.556906373366322e-23	2.076651418719595e-15	3.389415990754814e-11	7.038936074555314e-11	7.878540140514416e-10
83300000	0.004999851398935481	7.1563583286075745e-50	2.5162032486210696e-61	2.0993461480675444e-8	7.986688137460868e-16	2.54323065670802e-7	7.556906373366322e-23	2.076651418719595e-15	3.389415990754814e-11	7.038936074555314e-11	7.878540140514416e-10
83400000	0.004999851398935481	7.1563583286075745e-50	2.5162032486210696e-61	2.0993461480675444e-8	7.986688137460868e-16	2.54323065670802e-7	7.556906373366322e-23	2.076651418719595e-15	3.389415990754814e-11	7.038936074555314e-11	7.878540140514416e-10
83500000	0.004999851398935481	7.1563583286075745e-50	2.5162032486210696e-61	2.0993461480675444e-8	7.986688137460868e-16	2.54323065670802e-7	7.556906373366322e-23	2.076651418719595e-15	3.389415990754814e-11	7.038936074555314e-11	7.878540140514416e-10
83600000	0.004999851398935481	7.1563583286075745e-50	2.5162032486210696e-61	2.0993461480675444e-8	7.986688137460868e-16	2.54323065670802e-7	7.556906373366322e-23	2.076651418719595e-15	3.389415990754814e-11	7.038936074555314e-11	7.878540140514416e-10
83700000	0.004999851398935481	7.1563583286075745e-50	2.5162032486210696e-61	2.0993461480675444e-8	7.986688137460868e-16	2.54323065670802e-7	7.556906373366322e-23	2.076651418719595e-15	3.389415990754814e-11	7.038936074555314e-11	7.878540140514416e-10
83800000	0.004999851398935481	7.1563583286075745e-50	2.5162032486210696e-61	2.0993461480675444e-8	7.986688137460868e-16	2.54323065670802e-7	7.556906373366322e-23	2.076651418719595e-15	3.389415990754814e-11	7.038936074555314e-11	7.878540140514416e-10
83900000	0.004999851398935481	7.1563583286075745e-50	2.5162032486210696e-61	2.0993461480675444e-8	7.986688137460868e-16	2.54323065670802e-7	7.556906373366322e-23	2.076651418719595e-15	3.389415990754814e-11	7.038936074555314e-11	7.878540140514416e-10
84000000	0.004999851398935481	7.1563583286075745e-50	2.5162032486210696e-61	2.0993461480675444e-8	7.986688137460868e-16	2.54323065670802e-7	7.556906373366322e-23	2.076651418719595e-15	3.389415990754814e-11	7.038936074555314e-11	7.878540140514416e-10
84100000	0.004999851398935481	7.1563583286075745e-50	2.5162032486210696e-61	2.0993461480675444e-8	7.986688137460868e-16	2.54323065670802e-7	7.556906373366322e-23	2.076651418719595e-15	3.389415990754814e-11	7.038936074555314e-11	7.878540140514416e-10
84200000	0.004999851398935481	7.1563583286075745e-50	2.5162032486210696e-61	2.0993461480675444e-8	7.986688137460868e-16	2.54323065670802e-7	7.556906373366322e-23	2.076651418719595e-15	3.389415990754814e-11	7.038936074555314e-11	7.878540140514416e-10
84300000	0.004999851398935481	7.1563583286075745e-50	2.5162032486210696e-61	2.0993461480675444e-8	7.986688137460868e-16	2.54323065670802e-7	7.556906373366322e-23	2.076651418719595e-15	3.389415990754814e-11	7.038936074555314e-11	7.878540140514416e-10
84400000	0.004999851398935481	7.156358328607574e-50	2.5162032486210696e-61	2.0993461480675444e-8	7.986688137460868e-16	2.54323065670802e-7	7.556906373366322e-23	2.076651418719595e-15	3.389415990754814e-11	7.038936074555314e-11	7.878540140514416e-10
84500000	0.004999851398935481	7.156358328607574e-50	2.5162032486210696e-61	2.0993461480675444e-8	7.986688137460868e-16	2.54323065670802e-7	7.556906373366322e-23	2.076651418719595e-15	3.389415990754814e-11	7.038936074555314e-11	7.878540140514416e-10
84600000	0.004999851398935481	7.156358328607574e-50	2.5162032486210696e-61	2.0993461480675444e-8	7.986688137460868e-16	2.54323065670802e-7	7.556906373366322e-23	2.076651418719595e-15	3.389415990754814e-11	7.038936074555314e-11	7.878540140514416e-10
84700000	0.004999851398935481	7.156358328607574e-50	2.5162032486210696e-61	2.0993461480675444e-8	7.986688137460868e-16	2.54323065670802e-7	7.556906373366322e-23	2.076651418719595e-15	3.389415990754814e-11	7.038936074555314e-11	7.878540140514416e-10
84800000	0.004999851398935481	7.156358328607574e-50	2.5162032486210696e-61	2.0993461480675444e-8	7.986688137460868e-16	2.54323065670802e-7	7.556906373366322e-23	2.076651418719595e-15	3.389415990754814e-11	7.038936074555314e-11	7.878540140514415e-10
84900000	0.004999851398935481	7.156358328607574e-50	2.5162032486210696e-61	2.0993461480675444e-8	7.986688137460868e-16	2.54323065670802e-7	7.556906373366322e-23	2.076651418719595e-15	3.389415990754814e-11	7.038936074555314e-11	7.878540140514415e-10
85000000	0.004999851398935481	7.156358328607574e-50	2.5162032486210696e-61	2.0993461480675444e-8	7.986688137460868e-16	2.54323065670802e-7	7.556906373366322e-23	2.076651418719595e-15	3.389415990754814e-11	7.038936074555314e-11	7.878540140514415e-10
85100000	0.004999851398935481	7.156358328607574e-50	2.5162032486210696e-61	2.0993461480675444e-8	7.986688137460868e-16	2.54323065670802e-7	7.556906373366322e-23	2.076651418719595e-15	3.389415990754814e-11	7.038936074555314e-11	7.878540140514415e-10
85200000	0.004999851398935481	7.156358328607574e-50	2.5162032486210696e-61	2.0993461480675444e-8	7.986688137460868e-16	2.54323065670802e-7	7.556906373366322e-23	2.076651418719595e-15	3.389415990754814e-11	7.038936074555314e-11	7.878540140514415e-10
85300000	0.004999851398935481	7.156358328607574e-50	2.5162032486210696e-61	2.0993461480675444e-8	7.986688137460868e-16	2.54323065670802e-7	7.556906373366322e-23	2.076651418719595e-15	3.389415990754814e-11	7.038936074555314e-11	7.878540140514415e-10
85400000	0.004999851398935481	7.156358328607574e-50	2.5162032486210696e-61	2.0993461480675444e-8	7.986688137460868e-16	2.54323065670802e-7	7.556906373366322e-23	2.076651418719595e-15	3.389415990754814e-11	7.038936074555314e-11	7.878540140514415e-10
85500000	0.004999851398935481	7.156358328607574e-50	2.5162032486210696e-61	2.0993461480675444e-8	7.986688137460868e-16	2.54323065670802e-7	7.556906373366322e-23	2.076651418719595e-15	3.389415990754814e-11	7.038936074555314e-11	7.878540140514415e-10
85600000	0.004999851398935481	7.156358328607574e-50	2.5162032486210696e-61	2.0993461480675444e-8	7.986688137460868e-16	2.54323065670802e-7	7.556906373366322e-23	2.076651418719595e-15	3.389415990754814e-11	7.038936074555314e-11	7.878540140514415e-10
85700000	0.004999851398935481	7.156358328607573e-50	2.5162032486210696e-61	2.0993461480675444e-8	7.986688137460868e-16	2.54323065670802e-7	7.556906373366322e-23	2.076651418719595e-15	3.389415990754814e-11	7.038936074555314e-11	7.878540140514415e-10
85800000	0.004999851398935481	7.156358328607573e-50	2.5162032486210696e-61	2.0993461480675444e-8	7.986688137460868e-16	2.54323065670802e-7	7.556906373366322e-23	2.076651418719595e-15	3.389415990754814e-11	7.038936074555314e-11	7.878540140514415e-10
85900000	0.004999851398935481	7.156358328607573e-50	2.5162032486210696e-61	2.0993461480675444e-8	7.986688137460868e-16	2.54323065670802e-7	7.556906373366322e-23	2.076651418719595e-15	3.389415990754814e-11	7.038936074555314e-11	7.878540140514415e-10
86000000	0.004999851398935481	7.156358328607573e-50	2.5162032486210696e-61	2.0993461480675444e-8	7.986688137460868e-16	2.54323065670802e-7	7.556906373366322e-23	2.076651418719595e-15	3.389415990754814e-11	7.038936074555314e-11	7.878540140514415e-10
86100000	0.004999851398935481	7.156358328607573e-50	2.5162032486210696e-61	2.0993461480675444e-8	7.986688137460868e-16	2.54323065670802e-7	7.556906373366322e-23	2.076651418719595e-15	3.389415990754814e-11	7.038936074555314e-11	7.878540140514415e-10
86200000	0.004999851398935481	7.156358328607573e-50	2.5162032486210696e-61	2.0993461480675444e-8	7.986688137460868e-16	2.54323065670802e-7	7.556906373366322e-23	2.076651418719595e-15	3.389415990754814e-11	7.038936074555314e-11	7.878540140514415e-10
86300000	0.004999851398935481	7.156358328607573e-50	2.5162032486210693e-61	2.0993461480675444e-8	7.986688137460868e-16	2.54323065670802e-7	7.556906373366322e-23	2.076651418719595e-15	3.389415990754814e-11	7.038936074555314e-11	7.878540140514415e-10
86400000	0.004999851398935481	7.156358328607573e-50	2.5162032486210693e-61	2.0993461480675444e-8	7.986688137460868e-16	2.54323065670802e-7	7.556906373366322e-23	2.076651418719595e-15	3.389415990754814e-11	7.038936074555314e-11	7.878540140514415e-10
86500000	0.004999851398935481	7.156358328607573e-50	2.5162032486210693e-61	2.0993461480675444e-8	7.986688137460868e-16	2.54323065670802e-7	7.556906373366322e-23	2.076651418719595e-15	3.389415990754814e-11	7.038936074555314e-11	7.878540140514415e-10
86600000	0.004999851398935481	7.156358328607573e-50	2.5162032486210693e-61	2.0993461480675444e-8	7.986688137460868e-16	2.54323065670802e-7	7.556906373366322e-23	2.076651418719595e-15	3.389415990754814e-11	7.038936074555314e-11	7.878540140514415e-10
86700000	0.004999851398935481	7.156358328607573e-50	2.5162032486210693e-61	2.0993461480675444e-8	7.986688137460868e-16	2.54323065670802e-7	7.556906373366322e-23	2.076651418719595e-15	3.389415990754814e-11	7.038936074555314e-11	7.878540140514415e-10
86800000	0.004999851398935481	7.156358328607573e-50	2.5162032486210693e-61	2.0993461480675444e-8	7.986688137460868e-16	2.54323065670802e-7	7.556906373366322e-23	2.076651418719595e-15	3.389415990754814e-11	7.038936074555314e-11	7.878540140514415e-10
86900000	0.004999851398935481	7.156358328607573e-50	2.5162032486210693e-61	2.0993461480675444e-8	7.986688137460868e-16	2.54323065670802e-7	7.556906373366322e-23	2.076651418719595e-15	3.389415990754814e-11	7.038936074555314e-11	7.878540140514415e-10
87000000	0.004999851398935481	7.156358328607573e-50	2.5162032486210693e-61	2.0993461480675444e-8	7.986688137460868e-16	2.54323065670802e-7	7.556906373366322e-23	2.076651418719595e-15	3.389415990754814e-11	7.038936074555314e-11	7.878540140514415e-10
87100000	0.004999851398935481	7.156358328607573e-50	2.5162032486210693e-61	2.0993461480675444e-8	7.986688137460868e-16	2.54323065670802e-7	7.556906373366322e-23	2.076651418719595e-15	3.389415990754814e-11	7.038936074555314e-11	7.878540140514415e-10
87200000	0.004999851398935481	7.156358328607572e-50	2.5162032486210693e-61	2.0993461480675444e-8	7.986688137460868e-16	2.54323065670802e-7	7.556906373366322e-23	2.076651418719595e-15	3.389415990754814e-11	7.038936074555314e-11	7.878540140514415e-10
87300000	0.004999851398935481	7.156358328607572e-50	2.5162032486210693e-61	2.0993461480675444e-8	7.986688137460868e-16	2.54323065670802e-7	7.556906373366322e-23	2.076651418719595e-15	3.389415990754814e-11	7.038936074555314e-11	7.878540140514415e-10
87400000	0.004999851398935481	7.156358328607572e-50	2.5162032486210693e-61	2.0993461480675444e-8	7.986688137460868e-16	2.54323065670802e-7	7.556906373366322e-23	2.076651418719595e-15	3.389415990754814e-11	7.038936074555314e-11	7.878540140514415e-10
87500000	0.004999851398935481	7.156358328607572e-50	2.5162032486210693e-61	2.0993461480675444e-8	7.986688137460868e-16	2.54323065670802e-7	7.556906373366322e-23	2.076651418719595e-15	3.389415990754814e-11	7.038936074555314e-11	7.878540140514415e-10
87600000	0.004999851398935481	7.156358328607572e-50	2.5162032486210693e-61	2.0993461480675444e-8	7.986688137460868e-16	2.54323065670802e-7	7.556906373366322e-23	2.076651418719595e-15	3.389415990754814e-11	7.038936074555314e-11	7.878540140514415e-10
87700000	0.004999851398935481	7.156358328607572e-50	2.5162032486210693e-61	2.0993461480675444e-8	7.986688137460868e-16	2.54323065670802e-7	7.556906373366322e-23	2.076651418719595e-15	3.389415990754814e-11	7.038936074555314e-11	7.878540140514415e-10
87800000	0.004999851398935481	7.156358328607572e-50	2.5162032486210693e-61	2.0993461480675444e-8	7.986688137460868e-16	2.54323065670802e-7	7.556906373366322e-23	2.076651418719595e-15	3.389415990754814e-11	7.038936074555314e-11	7.878540140514415e-10
87900000	0.004999851398935481	7.156358328607572e-50	2.5162032486210693e-61	2.0993461480675444e-8	7.986688137460868e-16	2.54323065670802e-7	7.556906373366322e-23	2.076651418719595e-15	3.389415990754814e-11	7.038936074555314e-11	7.878540140514415e-10
88000000	0.004999851398935481	7.156358328607572e-50	2.5162032486210693e-61	2.0993461480675444e-8	7.986688137460868e-16	2.54323065670802e-7	7.556906373366322e-23	2.076651418719595e-15	3.389415990754814e-11	7.038936074555314e-11	7.878540140514415e-10
88100000	0.004999851398935481	7.156358328607572e-50	2.5162032486210693e-61	2.0993461480675444e-8	7.986688137460868e-16	2.54323065670802e-7	7.556906373366322e-23	2.076651418719595e-15	3.389415990754814e-11	7.038936074555314e-11	7.878540140514415e-10
88200000	0.004999851398935481	7.156358328607572e-50	2.5162032486210693e-61	2.0993461480675444e-8	7.986688137460868e-16	2.54323065670802e-7	7.556906373366322e-23	2.076651418719595e-15	3.389415990754814e-11	7.038936074555314e-11	7.878540140514415e-10
88300000	0.004999851398935481	7.156358328607572e-50	2.5162032486210693e-61	2.0993461480675444e-8	7.986688137460868e-16	2.54323065670802e-7	7.556906373366322e-23	2.076651418719595e-15	3.389415990754814e-11	7.038936074555314e-11	7.878540140514415e-10
88400000	0.004999851398935481	7.156358328607572e-50	2.5162032486210693e-61	2.0993461480675444e-8	7.986688137460868e-16	2.54323065670802e-7	7.556906373366322e-23	2.076651418719595e-15	3.389415990754814e-11	7.038936074555314e-11	7.878540140514415e-10
88500000	0.004999851398935481	7.156358328607572e-50	2.5162032486210693e-61	2.0993461480675444e-8	7.986688137460868e-16	2.54323065670802e-7	7.556906373366322e-23	2.076651418719595e-15	3.389415990754814e-11	7.038936074555314e-11	7.878540140514415e-10
88600000	0.004999851398935481	7.156358328607572e-50	2.5162032486210693e-61	2.0993461480675444e-8	7.986688137460868e-16	2.54323065670802e-7	7.556906373366322e-23	2.076651418719595e-15	3.389415990754814e-11	7.038936074555314e-11	7.878540140514415e-10
88700000	0.004999851398935481	7.156358328607572e-50	2.5162032486210693e-61	2.0993461480675444e-8	7.986688137460868e-16	2.54323065670802e-7	7.556906373366322e-23	2.076651418719595e-15	3.389415990754814e-11	7.038936074555314e-11	7.878540140514415e-10
88800000	0.004999851398935481	7.156358328607572e-50	2.5162032486210693e-61	2.0993461480675444e-8	7.986688137460868e-16	2.54323065670802e-7	7.556906373366322e-23	2.076651418719595e-15	3.389415990754814e-11	7.038936074555314e-11	7.878540140514415e-10
88900000	0.004999851398935481	7.156358328607572e-50	2.5162032486210693e-61	2.0993461480675444e-8	7.986688137460868e-16	2.54323065670802e-7	7.556906373366322e-23	2.076651418719595e-15	3.389415990754814e-11	7.038936074555314e-11	7.878540140514415e-10
89000000	0.004999851398935481	7.156358328607572e-50	2.5162032486210693e-61	2.0993461480675444e-8	7.986688137460868e-16	2.54323065670802e-7	7.556906373366322e-23	2.076651418719595e-15	3.389415990754814e-11	7.038936074555314e-11	7.878540140514415e-10
89100000	0.004999851398935481	7.156358328607572e-50	2.5162032486210693e-61	2.0993461480675444e-8	7.986688137460868e-16	2.54323065670802e-7	7.556906373366322e-23	2.076651418719595e-15	3.389415990754814e-11	7.038936074555314e-11	7.878540140514415e-10
89200000	0.004999851398935481	7.156358328607571e-50	2.5162032486210693e-61	2.0993461480675444e-8	7.986688137460868e-16	2.54323065670802e-7	7.556906373366322e-23	2.076651418719595e-15	3.389415990754814e-11	7.038936074555314e-11	7.878540140514415e-10
89300000	0.004999851398935481	7.156358328607571e-50	2.5162032486210693e-61	2.0993461480675444e-8	7.986688137460868e-16	2.54323065670802e-7	7.556906373366322e-23	2.076651418719595e-15	3.389415990754814e-11	7.038936074555314e-11	7.878540140514415e-10
89400000	0.004999851398935481	7.156358328607571e-50	2.5162032486210693e-61	2.0993461480675444e-8	7.986688137460868e-16	2.54323065670802e-7	7.556906373366322e-23	2.076651418719595e-15	3.389415990754814e-11	7.038936074555314e-11	7.878540140514415e-10
89500000	0.004999851398935481	7.156358328607571e-50	2.5162032486210693e-61	2.0993461480675444e-8	7.986688137460868e-16	2.54323065670802e-7	7.556906373366322e-23	2.076651418719595e-15	3.389415990754814e-11	7.038936074555314e-11	7.878540140514415e-10
89600000	0.004999851398935481	7.156358328607571e-50	2.5162032486210693e-61	2.0993461480675444e-8	7.986688137460868e-16	2.54323065670802e-7	7.556906373366322e-23	2.076651418719595e-15	3.389415990754814e-11	7.038936074555314e-11	7.878540140514415e-10
89700000	0.004999851398935481	7.156358328607571e-50	2.5162032486210693e-61	2.0993461480675444e-8	7.986688137460868e-16	2.54323065670802e-7	7.556906373366322e-23	2.076651418719595e-15	3.389415990754814e-11	7.038936074555314e-11	7.878540140514415e-10
89800000	0.004999851398935481	7.156358328607571e-50	2.5162032486210693e-61	2.0993461480675444e-8	7.986688137460868e-16	2.54323065670802e-7	7.556906373366322e-23	2.076651418719595e-15	3.389415990754814e-11	7.038936074555314e-11	7.878540140514415e-10
89900000	0.004999851398935481	7.156358328607571e-50	2.5162032486210693e-61	2.0993461480675444e-8	7.986688137460868e-16	2.54323065670802e-7	7.556906373366322e-23	2.076651418719595e-15	3.389415990754814e-11	7.038936074555314e-11	7.878540140514415e-10
90000000	0.004999851398935481	7.156358328607571e-50	2.5162032486210693e-61	2.0993461480675444e-8	7.986688137460868e-16	2.54323065670802e-7	7.556906373366322e-23	2.076651418719595e-15	3.389415990754814e-11	7.038936074555314e-11	7.878540140514415e-10
90100000	0.004999851398935481	7.156358328607571e-50	2.5162032486210693e-61	2.0993461480675444e-8	7.986688137460868e-16	2.54323065670802e-7	7.556906373366322e-23	2.076651418719595e-15	3.389415990754814e-11	7.038936074555314e-11	7.878540140514415e-10
90200000	0.004999851398935481	7.156358328607571e-50	2.5162032486210693e-61	2.0993461480675444e-8	7.986688137460868e-16	2.54323065670802e-7	7.556906373366322e-23	2.076651418719595e-15	3.389415990754814e-11	7.038936074555314e-11	7.878540140514415e-10
90300000	0.004999851398935481	7.156358328607571e-50	2.5162032486210693e-61	2.0993461480675444e-8	7.986688137460868e-16	2.54323065670802e-7	7.556906373366322e-23	2.076651418719595e-15	3.389415990754814e-11	7.038936074555314e-11	7.878540140514415e-10
90400000	0.004999851398935481	7.156358328607571e-50	2.5162032486210693e-61	2.0993461480675444e-8	7.986688137460868e-16	2.54323065670802e-7	7.556906373366322e-23	2.076651418719595e-15	3.389415990754814e-11	7.038936074555314e-11	7.878540140514415e-10
90500000	0.004999851398935481	7.156358328607571e-50	2.5162032486210693e-61	2.0993461480675444e-8	7.986688137460868e-16	2.54323065670802e-7	7.556906373366322e-23	2.076651418719595e-15	3.389415990754814e-11	7.038936074555314e-11	7.878540140514415e-10
90600000	0.004999851398935481	7.156358328607571e-50	2.5162032486210693e-61	2.0993461480675444e-8	7.986688137460868e-16	2.54323065670802e-7	7.556906373366322e-23	2.076651418719595e-15	3.389415990754814e-11	7.038936074555314e-11	7.878540140514415e-10
90700000	0.004999851398935481	7.156358328607571e-50	2.5162032486210693e-61	2.0993461480675444e-8	7.986688137460868e-16	2.54323065670802e-7	7.556906373366322e-23	2.076651418719595e-15	3.389415990754814e-11	7.038936074555314e-11	7.878540140514415e-10
90800000	0.004999851398935481	7.156358328607571e-50	2.5162032486210693e-61	2.0993461480675444e-8	7.986688137460868e-16	2.54323065670802e-7	7.556906373366322e-23	2.076651418719595e-15	3.389415990754814e-11	7.038936074555314e-11	7.878540140514415e-10
90900000	0.004999851398935481	7.156358328607571e-50	2.5162032486210693e-61	2.0993461480675444e-8	7.986688137460868e-16	2.54323065670802e-7	7.556906373366322e-23	2.076651418719595e-15	3.389415990754814e-11	7.038936074555314e-11	7.878540140514415e-10
91000000	0.004999851398935481	7.15635832860757e-50	2.5162032486210693e-61	2.0993461480675444e-8	7.986688137460868e-16	2.54323065670802e-7	7.556906373366322e-23	2.076651418719595e-15	3.389415990754814e-11	7.038936074555314e-11	7.878540140514415e-10
91100000	0.004999851398935481	7.15635832860757e-50	2.5162032486210693e-61	2.0993461480675444e-8	7.986688137460868e-16	2.54323065670802e-7	7.556906373366322e-23	2.076651418719595e-15	3.389415990754814e-11	7.038936074555314e-11	7.878540140514415e-10
91200000	0.004999851398935481	7.15635832860757e-50	2.5162032486210693e-61	2.0993461480675444e-8	7.986688137460868e-16	2.54323065670802e-7	7.556906373366322e-23	2.076651418719595e-15	3.389415990754814e-11	7.038936074555314e-11	7.878540140514415e-10
91300000	0.004999851398935481	7.15635832860757e-50	2.5162032486210693e-61	2.0993461480675444e-8	7.986688137460868e-16	2.54323065670802e-7	7.556906373366322e-23	2.076651418719595e-15	3.389415990754814e-11	7.038936074555314e-11	7.878540140514415e-10
91400000	0.004999851398935481	7.15635832860757e-50	2.5162032486210693e-61	2.0993461480675444e-8	7.986688137460868e-16	2.54323065670802e-7	7.556906373366322e-23	2.076651418719595e-15	3.389415990754813e-11	7.038936074555314e-11	7.878540140514415e-10
91500000	0.004999851398935481	7.15635832860757e-50	2.5162032486210693e-61	2.0993461480675444e-8	7.986688137460868e-16	2.54323065670802e-7	7.556906373366322e-23	2.076651418719595e-15	3.389415990754813e-11	7.038936074555314e-11	7.878540140514415e-10
91600000	0.004999851398935481	7.15635832860757e-50	2.5162032486210693e-61	2.0993461480675444e-8	7.986688137460868e-16	2.54323065670802e-7	7.556906373366322e-23	2.076651418719595e-15	3.389415990754813e-11	7.038936074555314e-11	7.878540140514415e-10
91700000	0.004999851398935481	7.15635832860757e-50	2.5162032486210693e-61	2.0993461480675444e-8	7.986688137460868e-16	2.54323065670802e-7	7.556906373366322e-23	2.076651418719595e-15	3.389415990754813e-11	7.038936074555314e-11	7.878540140514415e-10
91800000	0.004999851398935481	7.15635832860757e-50	2.5162032486210696e-61	2.0993461480675444e-8	7.986688137460868e-16	2.54323065670802e-7	7.556906373366322e-23	2.076651418719595e-15	3.389415990754813e-11	7.038936074555314e-11	7.878540140514415e-10
91900000	0.004999851398935481	7.15635832860757e-50	2.5162032486210696e-61	2.0993461480675444e-8	7.986688137460868e-16	2.54323065670802e-7	7.556906373366322e-23	2.076651418719595e-15	3.389415990754813e-11	7.038936074555314e-11	7.878540140514415e-10
92000000	0.004999851398935481	7.15635832860757e-50	2.5162032486210696e-61	2.0993461480675444e-8	7.986688137460868e-16	2.54323065670802e-7	7.556906373366322e-23	2.076651418719595e-15	3.389415990754813e-11	7.038936074555314e-11	7.878540140514415e-10
92100000	0.004999851398935481	7.15635832860757e-50	2.5162032486210696e-61	2.0993461480675444e-8	7.986688137460868e-16	2.54323065670802e-7	7.556906373366322e-23	2.076651418719595e-15	3.389415990754813e-11	7.038936074555314e-11	7.878540140514415e-10
92200000	0.004999851398935481	7.15635832860757e-50	2.5162032486210696e-61	2.0993461480675444e-8	7.986688137460868e-16	2.54323065670802e-7	7.556906373366322e-23	2.076651418719595e-15	3.389415990754813e-11	7.038936074555314e-11	7.878540140514415e-10
92300000	0.004999851398935481	7.15635832860757e-50	2.5162032486210696e-61	2.0993461480675444e-8	7.986688137460868e-16	2.54323065670802e-7	7.556906373366322e-23	2.076651418719595e-15	3.389415990754813e-11	7.038936074555314e-11	7.878540140514415e-10
92400000	0.004999851398935481	7.15635832860757e-50	2.5162032486210696e-61	2.0993461480675444e-8	7.986688137460868e-16	2.54323065670802e-7	7.556906373366322e-23	2.076651418719595e-15	3.389415990754813e-11	7.038936074555314e-11	7.878540140514415e-10
92500000	0.004999851398935481	7.15635832860757e-50	2.5162032486210696e-61	2.0993461480675444e-8	7.986688137460868e-16	2.54323065670802e-7	7.556906373366322e-23	2.076651418719595e-15	3.389415990754813e-11	7.038936074555314e-11	7.878540140514415e-10
92600000	0.004999851398935481	7.15635832860757e-50	2.5162032486210696e-61	2.0993461480675444e-8	7.986688137460868e-16	2.54323065670802e-7	7.556906373366322e-23	2.076651418719595e-15	3.389415990754813e-11	7.038936074555314e-11	7.878540140514415e-10
92700000	0.004999851398935481	7.15635832860757e-50	2.5162032486210696e-61	2.0993461480675444e-8	7.986688137460868e-16	2.54323065670802e-7	7.556906373366322e-23	2.076651418719595e-15	3.389415990754813e-11	7.038936074555314e-11	7.878540140514415e-10
92800000	0.004999851398935481	7.15635832860757e-50	2.5162032486210696e-61	2.0993461480675444e-8	7.986688137460868e-16	2.54323065670802e-7	7.556906373366322e-23	2.076651418719595e-15	3.389415990754813e-11	7.038936074555314e-11	7.878540140514415e-10
92900000	0.004999851398935481	7.156358328607569e-50	2.5162032486210696e-61	2.0993461480675444e-8	7.986688137460868e-16	2.54323065670802e-7	7.556906373366322e-23	2.076651418719595e-15	3.389415990754813e-11	7.038936074555314e-11	7.878540140514415e-10
93000000	0.004999851398935481	7.156358328607569e-50	2.5162032486210696e-61	2.0993461480675444e-8	7.986688137460868e-16	2.54323065670802e-7	7.556906373366322e-23	2.076651418719595e-15	3.389415990754813e-11	7.038936074555314e-11	7.878540140514415e-10
93100000	0.004999851398935481	7.156358328607569e-50	2.5162032486210696e-61	2.0993461480675444e-8	7.986688137460868e-16	2.54323065670802e-7	7.556906373366322e-23	2.076651418719595e-15	3.389415990754813e-11	7.038936074555314e-11	7.878540140514415e-10
93200000	0.004999851398935481	7.156358328607569e-50	2.5162032486210696e-61	2.0993461480675444e-8	7.986688137460868e-16	2.54323065670802e-7	7.556906373366322e-23	2.076651418719595e-15	3.389415990754813e-11	7.038936074555314e-11	7.878540140514415e-10
93300000	0.004999851398935481	7.156358328607569e-50	2.5162032486210696e-61	2.0993461480675444e-8	7.986688137460868e-16	2.54323065670802e-7	7.556906373366322e-23	2.076651418719595e-15	3.389415990754813e-11	7.038936074555314e-11	7.878540140514415e-10
93400000	0.004999851398935481	7.156358328607569e-50	2.5162032486210696e-61	2.0993461480675444e-8	7.986688137460868e-16	2.54323065670802e-7	7.556906373366322e-23	2.076651418719595e-15	3.389415990754813e-11	7.038936074555314e-11	7.878540140514415e-10
93500000	0.004999851398935481	7.156358328607569e-50	2.5162032486210696e-61	2.0993461480675444e-8	7.986688137460868e-16	2.54323065670802e-7	7.556906373366322e-23	2.076651418719595e-15	3.389415990754813e-11	7.038936074555314e-11	7.878540140514415e-10
93600000	0.004999851398935481	7.156358328607569e-50	2.5162032486210696e-61	2.0993461480675444e-8	7.986688137460868e-16	2.54323065670802e-7	7.556906373366322e-23	2.076651418719595e-15	3.389415990754813e-11	7.038936074555314e-11	7.878540140514415e-10
93700000	0.004999851398935481	7.156358328607569e-50	2.5162032486210696e-61	2.0993461480675444e-8	7.986688137460868e-16	2.54323065670802e-7	7.556906373366322e-23	2.076651418719595e-15	3.389415990754813e-11	7.038936074555314e-11	7.878540140514415e-10
93800000	0.004999851398935481	7.156358328607569e-50	2.5162032486210696e-61	2.0993461480675444e-8	7.986688137460868e-16	2.54323065670802e-7	7.556906373366322e-23	2.076651418719595e-15	3.389415990754813e-11	7.038936074555314e-11	7.878540140514415e-10
93900000	0.004999851398935481	7.156358328607569e-50	2.5162032486210696e-61	2.0993461480675444e-8	7.986688137460868e-16	2.54323065670802e-7	7.556906373366322e-23	2.076651418719595e-15	3.389415990754813e-11	7.038936074555314e-11	7.878540140514415e-10
94000000	0.004999851398935481	7.156358328607569e-50	2.5162032486210696e-61	2.0993461480675444e-8	7.986688137460868e-16	2.54323065670802e-7	7.556906373366322e-23	2.076651418719595e-15	3.389415990754813e-11	7.038936074555314e-11	7.878540140514415e-10
94100000	0.004999851398935481	7.156358328607569e-50	2.5162032486210696e-61	2.0993461480675444e-8	7.986688137460868e-16	2.54323065670802e-7	7.556906373366322e-23	2.076651418719595e-15	3.389415990754813e-11	7.038936074555314e-11	7.878540140514415e-10
94200000	0.004999851398935481	7.156358328607569e-50	2.5162032486210696e-61	2.0993461480675444e-8	7.986688137460868e-16	2.54323065670802e-7	7.556906373366322e-23	2.076651418719595e-15	3.389415990754813e-11	7.038936074555314e-11	7.878540140514415e-10
94300000	0.004999851398935481	7.156358328607569e-50	2.5162032486210696e-61	2.0993461480675444e-8	7.986688137460868e-16	2.54323065670802e-7	7.556906373366322e-23	2.076651418719595e-15	3.389415990754813e-11	7.038936074555314e-11	7.878540140514415e-10
94400000	0.004999851398935481	7.156358328607569e-50	2.5162032486210696e-61	2.0993461480675444e-8	7.986688137460868e-16	2.54323065670802e-7	7.556906373366322e-23	2.076651418719595e-15	3.389415990754813e-11	7.038936074555314e-11	7.878540140514415e-10
94500000	0.004999851398935481	7.156358328607569e-50	2.5162032486210696e-61	2.0993461480675444e-8	7.986688137460868e-16	2.54323065670802e-7	7.556906373366322e-23	2.076651418719595e-15	3.389415990754813e-11	7.038936074555314e-11	7.878540140514415e-10
94600000	0.004999851398935481	7.156358328607569e-50	2.5162032486210696e-61	2.0993461480675444e-8	7.986688137460868e-16	2.54323065670802e-7	7.556906373366322e-23	2.076651418719595e-15	3.389415990754813e-11	7.038936074555314e-11	7.878540140514415e-10
94700000	0.004999851398935481	7.156358328607569e-50	2.5162032486210696e-61	2.0993461480675444e-8	7.986688137460868e-16	2.54323065670802e-7	7.556906373366322e-23	2.076651418719595e-15	3.389415990754813e-11	7.038936074555314e-11	7.878540140514415e-10
94800000	0.004999851398935481	7.156358328607569e-50	2.5162032486210696e-61	2.0993461480675444e-8	7.986688137460868e-16	2.54323065670802e-7	7.556906373366322e-23	2.076651418719595e-15	3.389415990754813e-11	7.038936074555314e-11	7.878540140514415e-10
94900000	0.004999851398935481	7.156358328607569e-50	2.5162032486210696e-61	2.0993461480675444e-8	7.986688137460868e-16	2.54323065670802e-7	7.556906373366322e-23	2.076651418719595e-15	3.389415990754813e-11	7.038936074555314e-11	7.878540140514415e-10
95000000	0.004999851398935481	7.156358328607569e-50	2.5162032486210696e-61	2.0993461480675444e-8	7.986688137460868e-16	2.54323065670802e-7	7.556906373366322e-23	2.076651418719595e-15	3.389415990754813e-11	7.038936074555314e-11	7.878540140514415e-10
95100000	0.004999851398935481	7.156358328607569e-50	2.5162032486210696e-61	2.0993461480675444e-8	7.986688137460868e-16	2.54323065670802e-7	7.556906373366322e-23	2.076651418719595e-15	3.389415990754813e-11	7.038936074555314e-11	7.878540140514415e-10
95200000	0.004999851398935481	7.156358328607569e-50	2.5162032486210696e-61	2.0993461480675444e-8	7.986688137460868e-16	2.54323065670802e-7	7.556906373366322e-23	2.076651418719595e-15	3.389415990754813e-11	7.038936074555314e-11	7.878540140514415e-10
95300000	0.004999851398935481	7.156358328607568e-50	2.5162032486210696e-61	2.0993461480675444e-8	7.986688137460868e-16	2.54323065670802e-7	7.556906373366322e-23	2.076651418719595e-15	3.389415990754813e-11	7.038936074555314e-11	7.878540140514415e-10
95400000	0.004999851398935481	7.156358328607568e-50	2.5162032486210696e-61	2.0993461480675444e-8	7.986688137460868e-16	2.54323065670802e-7	7.556906373366322e-23	2.076651418719595e-15	3.389415990754813e-11	7.038936074555314e-11	7.878540140514415e-10
95500000	0.004999851398935481	7.156358328607568e-50	2.5162032486210696e-61	2.0993461480675444e-8	7.986688137460868e-16	2.54323065670802e-7	7.556906373366322e-23	2.076651418719595e-15	3.389415990754813e-11	7.038936074555314e-11	7.878540140514415e-10
95600000	0.004999851398935481	7.156358328607568e-50	2.5162032486210696e-61	2.0993461480675444e-8	7.986688137460868e-16	2.54323065670802e-7	7.556906373366322e-23	2.076651418719595e-15	3.389415990754813e-11	7.038936074555314e-11	7.878540140514415e-10
95700000	0.004999851398935481	7.156358328607568e-50	2.5162032486210693e-61	2.0993461480675444e-8	7.986688137460868e-16	2.54323065670802e-7	7.556906373366322e-23	2.076651418719595e-15	3.389415990754813e-11	7.038936074555314e-11	7.878540140514415e-10
95800000	0.004999851398935481	7.156358328607568e-50	2.5162032486210693e-61	2.0993461480675444e-8	7.986688137460868e-16	2.54323065670802e-7	7.556906373366322e-23	2.076651418719595e-15	3.389415990754813e-11	7.038936074555314e-11	7.878540140514415e-10
95900000	0.004999851398935481	7.156358328607568e-50	2.5162032486210693e-61	2.0993461480675444e-8	7.986688137460868e-16	2.54323065670802e-7	7.556906373366322e-23	2.076651418719595e-15	3.389415990754813e-11	7.038936074555314e-11	7.878540140514415e-10
96000000	0.004999851398935481	7.156358328607568e-50	2.5162032486210693e-61	2.0993461480675444e-8	7.986688137460868e-16	2.54323065670802e-7	7.556906373366322e-23	2.076651418719595e-15	3.389415990754813e-11	7.038936074555314e-11	7.878540140514415e-10
96100000	0.004999851398935481	7.156358328607568e-50	2.5162032486210693e-61	2.0993461480675444e-8	7.986688137460868e-16	2.54323065670802e-7	7.556906373366322e-23	2.076651418719595e-15	3.389415990754813e-11	7.038936074555314e-11	7.878540140514415e-10
96200000	0.004999851398935481	7.156358328607568e-50	2.5162032486210693e-61	2.0993461480675444e-8	7.986688137460868e-16	2.54323065670802e-7	7.556906373366322e-23	2.076651418719595e-15	3.389415990754813e-11	7.038936074555314e-11	7.878540140514415e-10
96300000	0.004999851398935481	7.156358328607568e-50	2.5162032486210693e-61	2.0993461480675444e-8	7.986688137460868e-16	2.54323065670802e-7	7.556906373366322e-23	2.076651418719595e-15	3.389415990754813e-11	7.038936074555314e-11	7.878540140514415e-10
96400000	0.004999851398935481	7.156358328607568e-50	2.5162032486210693e-61	2.0993461480675444e-8	7.986688137460868e-16	2.54323065670802e-7	7.556906373366322e-23	2.076651418719595e-15	3.389415990754813e-11	7.038936074555314e-11	7.878540140514415e-10
96500000	0.004999851398935481	7.156358328607568e-50	2.5162032486210693e-61	2.0993461480675444e-8	7.986688137460868e-16	2.54323065670802e-7	7.556906373366322e-23	2.076651418719595e-15	3.389415990754813e-11	7.038936074555314e-11	7.878540140514415e-10
96600000	0.004999851398935481	7.156358328607568e-50	2.5162032486210693e-61	2.0993461480675444e-8	7.986688137460868e-16	2.54323065670802e-7	7.556906373366322e-23	2.076651418719595e-15	3.389415990754813e-11	7.038936074555314e-11	7.878540140514415e-10
96700000	0.004999851398935481	7.156358328607568e-50	2.5162032486210693e-61	2.0993461480675444e-8	7.986688137460868e-16	2.54323065670802e-7	7.556906373366322e-23	2.076651418719595e-15	3.389415990754813e-11	7.038936074555314e-11	7.878540140514415e-10
96800000	0.004999851398935481	7.156358328607568e-50	2.5162032486210693e-61	2.0993461480675444e-8	7.986688137460868e-16	2.54323065670802e-7	7.556906373366322e-23	2.076651418719595e-15	3.389415990754813e-11	7.038936074555314e-11	7.878540140514415e-10
96900000	0.004999851398935481	7.156358328607568e-50	2.5162032486210693e-61	2.0993461480675444e-8	7.986688137460868e-16	2.54323065670802e-7	7.556906373366322e-23	2.076651418719595e-15	3.389415990754813e-11	7.038936074555314e-11	7.878540140514415e-10
97000000	0.004999851398935481	7.156358328607568e-50	2.516203248621069e-61	2.0993461480675444e-8	7.986688137460868e-16	2.54323065670802e-7	7.556906373366322e-23	2.076651418719595e-15	3.389415990754813e-11	7.038936074555314e-11	7.878540140514415e-10
97100000	0.004999851398935481	7.156358328607568e-50	2.516203248621069e-61	2.0993461480675444e-8	7.986688137460868e-16	2.54323065670802e-7	7.556906373366322e-23	2.076651418719595e-15	3.389415990754813e-11	7.038936074555314e-11	7.878540140514415e-10
97200000	0.004999851398935481	7.156358328607568e-50	2.516203248621069e-61	2.0993461480675444e-8	7.986688137460868e-16	2.54323065670802e-7	7.556906373366322e-23	2.076651418719595e-15	3.389415990754813e-11	7.038936074555314e-11	7.878540140514415e-10
97300000	0.004999851398935481	7.156358328607567e-50	2.516203248621069e-61	2.0993461480675444e-8	7.986688137460868e-16	2.54323065670802e-7	7.556906373366322e-23	2.076651418719595e-15	3.389415990754813e-11	7.038936074555314e-11	7.878540140514415e-10
97400000	0.004999851398935481	7.156358328607567e-50	2.516203248621069e-61	2.0993461480675444e-8	7.986688137460867e-16	2.54323065670802e-7	7.556906373366322e-23	2.076651418719595e-15	3.389415990754813e-11	7.038936074555314e-11	7.878540140514415e-10
97500000	0.00499985139893548	7.156358328607567e-50	2.516203248621069e-61	2.0993461480675444e-8	7.986688137460867e-16	2.54323065670802e-7	7.556906373366322e-23	2.076651418719595e-15	3.389415990754813e-11	7.038936074555314e-11	7.878540140514415e-10
97600000	0.00499985139893548	7.156358328607567e-50	2.516203248621069e-61	2.0993461480675444e-8	7.986688137460867e-16	2.54323065670802e-7	7.556906373366322e-23	2.076651418719595e-15	3.389415990754813e-11	7.038936074555314e-11	7.878540140514414e-10
97700000	0.00499985139893548	7.156358328607567e-50	2.516203248621069e-61	2.0993461480675444e-8	7.986688137460867e-16	2.54323065670802e-7	7.556906373366322e-23	2.076651418719595e-15	3.389415990754813e-11	7.038936074555314e-11	7.878540140514414e-10
97800000	0.00499985139893548	7.156358328607567e-50	2.516203248621069e-61	2.0993461480675444e-8	7.986688137460867e-16	2.54323065670802e-7	7.556906373366321e-23	2.076651418719595e-15	3.389415990754813e-11	7.038936074555314e-11	7.878540140514414e-10
97900000	0.00499985139893548	7.156358328607567e-50	2.516203248621069e-61	2.0993461480675444e-8	7.986688137460867e-16	2.54323065670802e-7	7.556906373366321e-23	2.076651418719595e-15	3.389415990754813e-11	7.038936074555314e-11	7.878540140514414e-10
98000000	0.00499985139893548	7.156358328607567e-50	2.516203248621069e-61	2.0993461480675444e-8	7.986688137460867e-16	2.54323065670802e-7	7.556906373366321e-23	2.076651418719595e-15	3.389415990754813e-11	7.038936074555314e-11	7.878540140514414e-10
98100000	0.00499985139893548	7.156358328607567e-50	2.5162032486210686e-61	2.0993461480675444e-8	7.986688137460867e-16	2.54323065670802e-7	7.556906373366321e-23	2.076651418719595e-15	3.389415990754813e-11	7.038936074555314e-11	7.878540140514414e-10
98200000	0.00499985139893548	7.156358328607567e-50	2.5162032486210686e-61	2.0993461480675444e-8	7.986688137460867e-16	2.54323065670802e-7	7.556906373366321e-23	2.076651418719595e-15	3.389415990754813e-11	7.038936074555314e-11	7.878540140514414e-10
98300000	0.00499985139893548	7.156358328607567e-50	2.5162032486210686e-61	2.0993461480675444e-8	7.986688137460867e-16	2.54323065670802e-7	7.556906373366321e-23	2.076651418719595e-15	3.389415990754813e-11	7.038936074555314e-11	7.878540140514414e-10
98400000	0.00499985139893548	7.156358328607567e-50	2.5162032486210686e-61	2.0993461480675444e-8	7.986688137460867e-16	2.54323065670802e-7	7.556906373366321e-23	2.076651418719595e-15	3.389415990754813e-11	7.038936074555314e-11	7.878540140514414e-10
98500000	0.00499985139893548	7.156358328607567e-50	2.5162032486210686e-61	2.0993461480675444e-8	7.986688137460867e-16	2.54323065670802e-7	7.556906373366321e-23	2.076651418719595e-15	3.389415990754813e-11	7.038936074555314e-11	7.878540140514414e-10
98600000	0.00499985139893548	7.156358328607567e-50	2.5162032486210686e-61	2.0993461480675444e-8	7.986688137460867e-16	2.54323065670802e-7	7.556906373366321e-23	2.076651418719595e-15	3.389415990754813e-11	7.038936074555314e-11	7.878540140514414e-10
98700000	0.00499985139893548	7.156358328607567e-50	2.5162032486210686e-61	2.0993461480675444e-8	7.986688137460867e-16	2.54323065670802e-7	7.556906373366321e-23	2.076651418719595e-15	3.389415990754813e-11	7.038936074555314e-11	7.878540140514414e-10
98800000	0.00499985139893548	7.156358328607567e-50	2.5162032486210686e-61	2.0993461480675444e-8	7.986688137460867e-16	2.54323065670802e-7	7.556906373366321e-23	2.076651418719595e-15	3.389415990754813e-11	7.038936074555314e-11	7.878540140514414e-10
98900000	0.00499985139893548	7.156358328607567e-50	2.5162032486210686e-61	2.0993461480675444e-8	7.986688137460867e-16	2.54323065670802e-7	7.556906373366321e-23	2.076651418719595e-15	3.389415990754813e-11	7.038936074555314e-11	7.878540140514414e-10
99000000	0.00499985139893548	7.156358328607567e-50	2.5162032486210686e-61	2.0993461480675444e-8	7.986688137460867e-16	2.54323065670802e-7	7.556906373366321e-23	2.076651418719595e-15	3.389415990754813e-11	7.038936074555314e-11	7.878540140514414e-10
99100000	0.00499985139893548	7.156358328607566e-50	2.5162032486210686e-61	2.0993461480675444e-8	7.986688137460867e-16	2.54323065670802e-7	7.556906373366321e-23	2.076651418719595e-15	3.389415990754813e-11	7.038936074555314e-11	7.878540140514414e-10
99200000	0.00499985139893548	7.156358328607566e-50	2.5162032486210686e-61	2.0993461480675444e-8	7.986688137460867e-16	2.54323065670802e-7	7.556906373366321e-23	2.076651418719595e-15	3.389415990754813e-11	7.038936074555314e-11	7.878540140514414e-10
99300000	0.00499985139893548	7.156358328607566e-50	2.5162032486210682e-61	2.0993461480675444e-8	7.986688137460867e-16	2.54323065670802e-7	7.556906373366321e-23	2.076651418719595e-15	3.389415990754813e-11	7.038936074555314e-11	7.878540140514414e-10
99400000	0.00499985139893548	7.156358328607566e-50	2.5162032486210682e-61	2.0993461480675444e-8	7.986688137460867e-16	2.54323065670802e-7	7.556906373366321e-23	2.076651418719595e-15	3.389415990754813e-11	7.038936074555314e-11	7.878540140514414e-10
99500000	0.00499985139893548	7.156358328607566e-50	2.5162032486210682e-61	2.0993461480675444e-8	7.986688137460867e-16	2.54323065670802e-7	7.556906373366321e-23	2.076651418719595e-15	3.389415990754813e-11	7.038936074555314e-11	7.878540140514414e-10
99600000	0.00499985139893548	7.156358328607566e-50	2.5162032486210682e-61	2.0993461480675444e-8	7.986688137460867e-16	2.54323065670802e-7	7.556906373366321e-23	2.076651418719595e-15	3.389415990754813e-11	7.038936074555314e-11	7.878540140514414e-10
99700000	0.00499985139893548	7.156358328607566e-50	2.5162032486210682e-61	2.0993461480675444e-8	7.986688137460867e-16	2.54323065670802e-7	7.556906373366321e-23	2.076651418719595e-15	3.389415990754813e-11	7.038936074555314e-11	7.878540140514414e-10
99800000	0.00499985139893548	7.156358328607566e-50	2.5162032486210682e-61	2.0993461480675444e-8	7.986688137460867e-16	2.54323065670802e-7	7.556906373366321e-23	2.076651418719595e-15	3.389415990754813e-11	7.038936074555314e-11	7.878540140514414e-10
99900000	0.00499985139893548	7.156358328607566e-50	2.5162032486210682e-61	2.0993461480675444e-8	7.986688137460867e-16	2.54323065670802e-7	7.556906373366321e-23	2.076651418719595e-15	3.389415990754813e-11	7.038936074555314e-11	7.878540140514414e-10
100000000	0.00499985139893548	7.156358328607566e-50	2.5162032486210682e-61	2.0993461480675444e-8	7.986688137460867e-16	2.54323065670802e-7	7.556906373366321e-23	2.076651418719595e-15	3.389415990754813e-11	7.038936074555314e-11	7.878540140514414e-10
