# Supplementary material for: Thermodynamics Underpinning the Microbial Community‐Level Nitrogen Energy Metabolism
Source: Environ Microbiol. 2025 Feb 16;27(2):e70055. doi: 10.1111/1462-2920.70055 (PMC11830459; doi:10.1111/1462-2920.70055)
Supplement: Supplementary file 1 — Data S1. [file EMI-27-e70055-s001.zip › SI/Nnetwork/Results/kdef_-10/Iin_-5/p_0.2/O2_-8._H_-6..csv]

time	N2	N2H4	N2H5	N2O	NH2OH	NH3	NH3OH	NH4	NO	NO2	NO3
0	0.00001	0.00001	0.00001	0.00001	0.00001	0.00001	0.00001	0.00001	0.00001	0.00001	0.00001
100000	0.004910781871555662	1.9407359316127863e-49	1.1764463615580987e-61	3.246044181546289e-11	7.856052523465638e-15	0.0001784361918486047	-3.323953575411908e-20	1.4571970818425973e-15	6.955786949087846e-15	9.874448569033074e-14	4.1692492595543005e-15
200000	0.004910781871555664	1.9407359316127756e-49	1.176446361557936e-61	3.246044181546289e-11	7.856052523447975e-15	0.0001784361918486047	-3.3237067371432545e-20	1.4571970783152517e-15	6.955786949087839e-15	9.874448568816562e-14	4.1692492595543044e-15
300000	0.004910781871555664	1.9407359316127806e-49	1.1764463615579336e-61	3.246044181546289e-11	7.856052523447707e-15	0.00017843619184860468	-3.323459898874604e-20	1.457197078261485e-15	6.955786949087843e-15	9.874448568813278e-14	4.169249259554304e-15
400000	0.004910781871555663	1.9407359316127832e-49	1.176446361557934e-61	3.246044181546289e-11	7.856052523447726e-15	0.00017843619184860468	-3.3232130606059525e-20	1.4571970782651651e-15	6.955786949087845e-15	9.8744485688135e-14	4.169249259554303e-15
500000	0.004910781871555663	1.9407359316127847e-49	1.176446361557934e-61	3.246044181546289e-11	7.856052523447735e-15	0.00017843619184860465	-3.322966222337302e-20	1.4571970782670126e-15	6.9557869490878456e-15	9.874448568813613e-14	4.169249259554303e-15
600000	0.004910781871555663	1.940735931612785e-49	1.1764463615579341e-61	3.246044181546289e-11	7.856052523447739e-15	0.00017843619184860465	-3.322719384068651e-20	1.4571970782674031e-15	6.955786949087846e-15	9.874448568813637e-14	4.169249259554303e-15
700000	0.004910781871555663	1.9407359316127847e-49	1.1764463615579341e-61	3.246044181546289e-11	7.856052523447735e-15	0.00017843619184860468	-3.3224725458000004e-20	1.4571970782667125e-15	6.9557869490878456e-15	9.874448568813595e-14	4.169249259554304e-15
800000	0.004910781871555663	1.940735931612784e-49	1.1764463615579341e-61	3.2460441815462894e-11	7.856052523447728e-15	0.00017843619184860468	-3.3222257075313497e-20	1.4571970782653164e-15	6.9557869490878456e-15	9.87444856881351e-14	4.169249259554304e-15
900000	0.004910781871555664	1.9407359316127832e-49	1.1764463615579341e-61	3.2460441815462894e-11	7.856052523447718e-15	0.00017843619184860468	-3.321978869262699e-20	1.4571970782635902e-15	6.955786949087845e-15	9.874448568813407e-14	4.169249259554304e-15
1000000	0.004910781871555664	1.940735931612782e-49	1.1764463615579341e-61	3.2460441815462894e-11	7.85605252344771e-15	0.0001784361918486047	-3.321732030994048e-20	1.4571970782619099e-15	6.955786949087844e-15	9.874448568813305e-14	4.1692492595543044e-15
1100000	0.004910781871555664	1.9407359316127813e-49	1.1764463615579341e-61	3.2460441815462894e-11	7.856052523447704e-15	0.0001784361918486047	-3.3214851927253975e-20	1.4571970782606509e-15	6.955786949087843e-15	9.874448568813229e-14	4.1692492595543044e-15
1200000	0.004910781871555664	1.9407359316127813e-49	1.1764463615579341e-61	3.2460441815462894e-11	7.8560525234477e-15	0.0001784361918486047	-3.321238354456747e-20	1.4571970782601874e-15	6.955786949087843e-15	9.874448568813201e-14	4.1692492595543044e-15
1300000	0.004910781871555664	1.9407359316127813e-49	1.1764463615579341e-61	3.2460441815462894e-11	7.8560525234477e-15	0.0001784361918486047	-3.320991516188096e-20	1.457197078260192e-15	6.955786949087843e-15	9.874448568813201e-14	4.1692492595543044e-15
1400000	0.004910781871555664	1.9407359316127813e-49	1.1764463615579341e-61	3.2460441815462894e-11	7.8560525234477e-15	0.0001784361918486047	-3.3207446779194454e-20	1.4571970782601943e-15	6.955786949087843e-15	9.874448568813201e-14	4.1692492595543044e-15
1500000	0.004910781871555664	1.940735931612781e-49	1.1764463615579341e-61	3.2460441815462894e-11	7.8560525234477e-15	0.0001784361918486047	-3.320497839650794e-20	1.4571970782601951e-15	6.955786949087843e-15	9.874448568813201e-14	4.1692492595543044e-15
1600000	0.004910781871555664	1.9407359316127806e-49	1.176446361557934e-61	3.2460441815462894e-11	7.8560525234477e-15	0.0001784361918486047	-3.3202510013821434e-20	1.4571970782601945e-15	6.9557869490878424e-15	9.874448568813201e-14	4.1692492595543044e-15
1700000	0.004910781871555664	1.94073593161278e-49	1.176446361557934e-61	3.2460441815462894e-11	7.8560525234477e-15	0.0001784361918486047	-3.3200041631134927e-20	1.4571970782601931e-15	6.9557869490878424e-15	9.874448568813201e-14	4.1692492595543044e-15
1800000	0.004910781871555664	1.9407359316127798e-49	1.1764463615579338e-61	3.2460441815462894e-11	7.8560525234477e-15	0.0001784361918486047	-3.319757324844842e-20	1.4571970782601914e-15	6.955786949087842e-15	9.874448568813201e-14	4.1692492595543044e-15
1900000	0.004910781871555664	1.940735931612779e-49	1.1764463615579338e-61	3.246044181546289e-11	7.8560525234477e-15	0.0001784361918486047	-3.319510486576191e-20	1.4571970782601894e-15	6.955786949087842e-15	9.8744485688132e-14	4.169249259554304e-15
2000000	0.004910781871555664	1.9407359316127787e-49	1.1764463615579336e-61	3.246044181546289e-11	7.8560525234477e-15	0.0001784361918486047	-3.3192636483075406e-20	1.457197078260188e-15	6.955786949087841e-15	9.8744485688132e-14	4.169249259554304e-15
2100000	0.004910781871555664	1.9407359316127783e-49	1.1764463615579336e-61	3.246044181546289e-11	7.8560525234477e-15	0.0001784361918486047	-3.31901681003889e-20	1.4571970782601872e-15	6.955786949087841e-15	9.8744485688132e-14	4.169249259554304e-15
2200000	0.004910781871555664	1.940735931612778e-49	1.1764463615579336e-61	3.246044181546289e-11	7.8560525234477e-15	0.0001784361918486047	-3.318769971770239e-20	1.4571970782601872e-15	6.955786949087841e-15	9.8744485688132e-14	4.169249259554304e-15
2300000	0.004910781871555664	1.940735931612778e-49	1.1764463615579334e-61	3.246044181546289e-11	7.8560525234477e-15	0.0001784361918486047	-3.3185231335015884e-20	1.4571970782601872e-15	6.95578694908784e-15	9.8744485688132e-14	4.169249259554304e-15
2400000	0.004910781871555664	1.9407359316127775e-49	1.1764463615579334e-61	3.246044181546289e-11	7.8560525234477e-15	0.0001784361918486047	-3.318276295232938e-20	1.4571970782601872e-15	6.95578694908784e-15	9.8744485688132e-14	4.169249259554304e-15
2500000	0.004910781871555664	1.940735931612777e-49	1.1764463615579334e-61	3.246044181546288e-11	7.8560525234477e-15	0.0001784361918486047	-3.318029456964287e-20	1.4571970782601872e-15	6.95578694908784e-15	9.874448568813199e-14	4.169249259554304e-15
2600000	0.004910781871555664	1.9407359316127768e-49	1.1764463615579334e-61	3.246044181546288e-11	7.8560525234477e-15	0.0001784361918486047	-3.3177826186956363e-20	1.4571970782601872e-15	6.95578694908784e-15	9.874448568813199e-14	4.169249259554303e-15
2700000	0.004910781871555664	1.9407359316127768e-49	1.1764463615579334e-61	3.246044181546288e-11	7.8560525234477e-15	0.0001784361918486047	-3.3175357804269856e-20	1.4571970782601872e-15	6.955786949087839e-15	9.874448568813199e-14	4.169249259554303e-15
2800000	0.004910781871555664	1.9407359316127764e-49	1.1764463615579332e-61	3.246044181546288e-11	7.8560525234477e-15	0.0001784361918486047	-3.317288942158334e-20	1.4571970782601872e-15	6.955786949087839e-15	9.874448568813199e-14	4.169249259554303e-15
2900000	0.004910781871555664	1.9407359316127764e-49	1.1764463615579332e-61	3.246044181546288e-11	7.8560525234477e-15	0.0001784361918486047	-3.3170421038896836e-20	1.4571970782601872e-15	6.955786949087839e-15	9.874448568813199e-14	4.169249259554303e-15
3000000	0.004910781871555664	1.940735931612776e-49	1.1764463615579332e-61	3.246044181546288e-11	7.8560525234477e-15	0.0001784361918486047	-3.316795265621033e-20	1.4571970782601872e-15	6.955786949087839e-15	9.874448568813199e-14	4.169249259554303e-15
3100000	0.004910781871555664	1.9407359316127756e-49	1.1764463615579332e-61	3.246044181546288e-11	7.8560525234477e-15	0.0001784361918486047	-3.316548427352382e-20	1.4571970782601872e-15	6.9557869490878385e-15	9.874448568813199e-14	4.169249259554303e-15
3200000	0.004910781871555664	1.9407359316127756e-49	1.1764463615579332e-61	3.2460441815462875e-11	7.8560525234477e-15	0.0001784361918486047	-3.3163015890837315e-20	1.4571970782601872e-15	6.9557869490878385e-15	9.874448568813199e-14	4.169249259554303e-15
3300000	0.004910781871555664	1.9407359316127756e-49	1.176446361557933e-61	3.2460441815462875e-11	7.8560525234477e-15	0.0001784361918486047	-3.316054750815081e-20	1.4571970782601872e-15	6.9557869490878385e-15	9.874448568813199e-14	4.169249259554303e-15
3400000	0.004910781871555664	1.9407359316127752e-49	1.176446361557933e-61	3.2460441815462875e-11	7.8560525234477e-15	0.0001784361918486047	-3.31580791254643e-20	1.4571970782601872e-15	6.9557869490878385e-15	9.874448568813199e-14	4.169249259554303e-15
3500000	0.004910781871555664	1.9407359316127752e-49	1.176446361557933e-61	3.2460441815462875e-11	7.8560525234477e-15	0.0001784361918486047	-3.3155610742777793e-20	1.4571970782601872e-15	6.9557869490878385e-15	9.874448568813197e-14	4.169249259554303e-15
3600000	0.004910781871555664	1.940735931612775e-49	1.176446361557933e-61	3.2460441815462875e-11	7.8560525234477e-15	0.0001784361918486047	-3.3153142360091286e-20	1.4571970782601872e-15	6.9557869490878385e-15	9.874448568813197e-14	4.169249259554303e-15
3700000	0.004910781871555664	1.940735931612775e-49	1.176446361557933e-61	3.2460441815462875e-11	7.8560525234477e-15	0.0001784361918486047	-3.315067397740478e-20	1.4571970782601872e-15	6.955786949087838e-15	9.874448568813197e-14	4.169249259554303e-15
3800000	0.004910781871555664	1.940735931612775e-49	1.176446361557933e-61	3.2460441815462875e-11	7.8560525234477e-15	0.0001784361918486047	-3.314820559471827e-20	1.4571970782601872e-15	6.955786949087838e-15	9.874448568813197e-14	4.169249259554303e-15
3900000	0.004910781871555664	1.9407359316127745e-49	1.176446361557933e-61	3.2460441815462875e-11	7.8560525234477e-15	0.0001784361918486047	-3.3145737212031765e-20	1.4571970782601872e-15	6.955786949087838e-15	9.874448568813197e-14	4.169249259554303e-15
4000000	0.004910781871555664	1.9407359316127745e-49	1.176446361557933e-61	3.2460441815462875e-11	7.8560525234477e-15	0.0001784361918486047	-3.314326882934526e-20	1.4571970782601872e-15	6.955786949087838e-15	9.874448568813197e-14	4.169249259554303e-15
4100000	0.004910781871555664	1.9407359316127745e-49	1.1764463615579329e-61	3.2460441815462875e-11	7.8560525234477e-15	0.0001784361918486047	-3.314080044665875e-20	1.4571970782601872e-15	6.955786949087838e-15	9.874448568813197e-14	4.169249259554303e-15
4200000	0.004910781871555664	1.9407359316127745e-49	1.1764463615579329e-61	3.2460441815462875e-11	7.8560525234477e-15	0.0001784361918486047	-3.3138332063972244e-20	1.4571970782601872e-15	6.955786949087838e-15	9.874448568813197e-14	4.169249259554302e-15
4300000	0.004910781871555664	1.940735931612774e-49	1.1764463615579329e-61	3.2460441815462875e-11	7.8560525234477e-15	0.0001784361918486047	-3.3135863681285737e-20	1.4571970782601872e-15	6.955786949087838e-15	9.874448568813197e-14	4.169249259554302e-15
4400000	0.004910781871555664	1.940735931612774e-49	1.1764463615579329e-61	3.2460441815462875e-11	7.8560525234477e-15	0.0001784361918486047	-3.313339529859923e-20	1.4571970782601872e-15	6.955786949087838e-15	9.874448568813197e-14	4.169249259554302e-15
4500000	0.004910781871555664	1.940735931612774e-49	1.1764463615579329e-61	3.246044181546287e-11	7.8560525234477e-15	0.0001784361918486047	-3.313092691591272e-20	1.4571970782601872e-15	6.955786949087838e-15	9.874448568813197e-14	4.169249259554302e-15
4600000	0.004910781871555664	1.940735931612774e-49	1.1764463615579329e-61	3.246044181546287e-11	7.8560525234477e-15	0.0001784361918486047	-3.3128458533226215e-20	1.4571970782601872e-15	6.955786949087838e-15	9.874448568813197e-14	4.169249259554302e-15
4700000	0.004910781871555664	1.940735931612774e-49	1.1764463615579329e-61	3.246044181546287e-11	7.8560525234477e-15	0.0001784361918486047	-3.312599015053971e-20	1.4571970782601872e-15	6.955786949087838e-15	9.874448568813197e-14	4.169249259554302e-15
4800000	0.004910781871555664	1.940735931612774e-49	1.1764463615579329e-61	3.246044181546287e-11	7.8560525234477e-15	0.0001784361918486047	-3.3123521767853195e-20	1.4571970782601872e-15	6.955786949087838e-15	9.874448568813197e-14	4.169249259554302e-15
4900000	0.004910781871555664	1.940735931612774e-49	1.1764463615579329e-61	3.246044181546287e-11	7.8560525234477e-15	0.0001784361918486047	-3.312105338516669e-20	1.4571970782601872e-15	6.955786949087838e-15	9.874448568813197e-14	4.169249259554302e-15
5000000	0.004910781871555664	1.940735931612774e-49	1.1764463615579329e-61	3.246044181546287e-11	7.8560525234477e-15	0.0001784361918486047	-3.311858500248018e-20	1.4571970782601872e-15	6.955786949087838e-15	9.874448568813197e-14	4.169249259554302e-15
5100000	0.004910781871555664	1.940735931612774e-49	1.1764463615579329e-61	3.246044181546287e-11	7.8560525234477e-15	0.0001784361918486047	-3.3116116619793674e-20	1.4571970782601872e-15	6.955786949087838e-15	9.874448568813197e-14	4.169249259554302e-15
5200000	0.004910781871555664	1.940735931612774e-49	1.1764463615579329e-61	3.246044181546287e-11	7.8560525234477e-15	0.0001784361918486047	-3.3113648237107167e-20	1.4571970782601872e-15	6.955786949087838e-15	9.874448568813197e-14	4.169249259554302e-15
5300000	0.004910781871555664	1.940735931612774e-49	1.1764463615579329e-61	3.246044181546287e-11	7.8560525234477e-15	0.0001784361918486047	-3.311117985442066e-20	1.4571970782601872e-15	6.955786949087838e-15	9.874448568813197e-14	4.169249259554302e-15
5400000	0.004910781871555664	1.940735931612774e-49	1.1764463615579329e-61	3.246044181546287e-11	7.8560525234477e-15	0.0001784361918486047	-3.310871147173415e-20	1.4571970782601872e-15	6.955786949087838e-15	9.874448568813197e-14	4.169249259554302e-15
5500000	0.004910781871555664	1.940735931612774e-49	1.1764463615579329e-61	3.246044181546287e-11	7.8560525234477e-15	0.0001784361918486047	-3.3106243089047646e-20	1.4571970782601872e-15	6.955786949087838e-15	9.874448568813197e-14	4.169249259554302e-15
5600000	0.004910781871555664	1.940735931612774e-49	1.1764463615579329e-61	3.246044181546287e-11	7.8560525234477e-15	0.0001784361918486047	-3.310377470636114e-20	1.4571970782601872e-15	6.955786949087838e-15	9.874448568813197e-14	4.169249259554302e-15
5700000	0.004910781871555664	1.940735931612774e-49	1.1764463615579329e-61	3.246044181546287e-11	7.8560525234477e-15	0.0001784361918486047	-3.310130632367463e-20	1.4571970782601872e-15	6.955786949087838e-15	9.874448568813197e-14	4.169249259554302e-15
5800000	0.004910781871555664	1.940735931612774e-49	1.1764463615579329e-61	3.246044181546287e-11	7.8560525234477e-15	0.0001784361918486047	-3.3098837940988124e-20	1.4571970782601872e-15	6.955786949087838e-15	9.874448568813197e-14	4.169249259554302e-15
5900000	0.004910781871555664	1.940735931612774e-49	1.1764463615579329e-61	3.246044181546287e-11	7.8560525234477e-15	0.0001784361918486047	-3.309636955830162e-20	1.4571970782601872e-15	6.955786949087838e-15	9.874448568813197e-14	4.169249259554302e-15
6000000	0.004910781871555664	1.940735931612774e-49	1.1764463615579329e-61	3.246044181546287e-11	7.8560525234477e-15	0.0001784361918486047	-3.309390117561511e-20	1.4571970782601872e-15	6.955786949087838e-15	9.874448568813197e-14	4.169249259554302e-15
6100000	0.004910781871555664	1.9407359316127745e-49	1.1764463615579329e-61	3.246044181546287e-11	7.8560525234477e-15	0.0001784361918486047	-3.30914327929286e-20	1.4571970782601872e-15	6.955786949087838e-15	9.874448568813197e-14	4.169249259554302e-15
6200000	0.004910781871555664	1.9407359316127745e-49	1.1764463615579329e-61	3.246044181546287e-11	7.8560525234477e-15	0.0001784361918486047	-3.3088964410242096e-20	1.4571970782601872e-15	6.955786949087838e-15	9.874448568813197e-14	4.169249259554302e-15
6300000	0.004910781871555664	1.9407359316127745e-49	1.1764463615579329e-61	3.246044181546287e-11	7.8560525234477e-15	0.0001784361918486047	-3.308649602755559e-20	1.4571970782601872e-15	6.955786949087838e-15	9.874448568813197e-14	4.169249259554302e-15
6400000	0.004910781871555664	1.9407359316127745e-49	1.1764463615579329e-61	3.246044181546287e-11	7.8560525234477e-15	0.0001784361918486047	-3.308402764486908e-20	1.4571970782601872e-15	6.955786949087838e-15	9.874448568813197e-14	4.169249259554303e-15
6500000	0.004910781871555664	1.9407359316127745e-49	1.1764463615579329e-61	3.246044181546287e-11	7.8560525234477e-15	0.0001784361918486047	-3.3081559262182575e-20	1.4571970782601872e-15	6.955786949087838e-15	9.874448568813197e-14	4.169249259554303e-15
6600000	0.004910781871555664	1.9407359316127745e-49	1.176446361557933e-61	3.246044181546287e-11	7.8560525234477e-15	0.0001784361918486047	-3.307909087949607e-20	1.4571970782601872e-15	6.955786949087838e-15	9.874448568813197e-14	4.169249259554303e-15
6700000	0.004910781871555664	1.940735931612775e-49	1.176446361557933e-61	3.246044181546287e-11	7.8560525234477e-15	0.0001784361918486047	-3.307662249680956e-20	1.4571970782601872e-15	6.955786949087838e-15	9.874448568813197e-14	4.169249259554303e-15
6800000	0.004910781871555664	1.940735931612775e-49	1.176446361557933e-61	3.2460441815462875e-11	7.8560525234477e-15	0.0001784361918486047	-3.307415411412305e-20	1.4571970782601872e-15	6.9557869490878385e-15	9.874448568813197e-14	4.169249259554303e-15
6900000	0.004910781871555664	1.940735931612775e-49	1.176446361557933e-61	3.2460441815462875e-11	7.8560525234477e-15	0.0001784361918486047	-3.307168573143654e-20	1.4571970782601872e-15	6.9557869490878385e-15	9.874448568813197e-14	4.169249259554303e-15
7000000	0.004910781871555664	1.940735931612775e-49	1.176446361557933e-61	3.2460441815462875e-11	7.8560525234477e-15	0.0001784361918486047	-3.3069217348750033e-20	1.4571970782601872e-15	6.9557869490878385e-15	9.874448568813197e-14	4.169249259554303e-15
7100000	0.004910781871555664	1.9407359316127752e-49	1.176446361557933e-61	3.2460441815462875e-11	7.8560525234477e-15	0.0001784361918486047	-3.3066748966063526e-20	1.4571970782601872e-15	6.9557869490878385e-15	9.874448568813197e-14	4.169249259554303e-15
7200000	0.004910781871555664	1.9407359316127752e-49	1.176446361557933e-61	3.2460441815462875e-11	7.8560525234477e-15	0.0001784361918486047	-3.306428058337702e-20	1.457197078260187e-15	6.9557869490878385e-15	9.874448568813197e-14	4.169249259554303e-15
7300000	0.004910781871555664	1.9407359316127752e-49	1.176446361557933e-61	3.2460441815462875e-11	7.8560525234477e-15	0.0001784361918486047	-3.306181220069051e-20	1.457197078260187e-15	6.9557869490878385e-15	9.874448568813197e-14	4.169249259554303e-15
7400000	0.004910781871555664	1.9407359316127752e-49	1.176446361557933e-61	3.2460441815462875e-11	7.8560525234477e-15	0.0001784361918486047	-3.3059343818004005e-20	1.457197078260187e-15	6.9557869490878385e-15	9.874448568813197e-14	4.169249259554303e-15
7500000	0.004910781871555664	1.9407359316127756e-49	1.176446361557933e-61	3.2460441815462875e-11	7.8560525234477e-15	0.0001784361918486047	-3.30568754353175e-20	1.457197078260187e-15	6.9557869490878385e-15	9.874448568813199e-14	4.169249259554303e-15
7600000	0.004910781871555664	1.9407359316127756e-49	1.176446361557933e-61	3.2460441815462875e-11	7.8560525234477e-15	0.0001784361918486047	-3.305440705263099e-20	1.457197078260187e-15	6.9557869490878385e-15	9.874448568813199e-14	4.169249259554303e-15
7700000	0.004910781871555664	1.9407359316127756e-49	1.176446361557933e-61	3.2460441815462875e-11	7.8560525234477e-15	0.0001784361918486047	-3.3051938669944484e-20	1.457197078260187e-15	6.955786949087839e-15	9.874448568813199e-14	4.169249259554303e-15
7800000	0.004910781871555664	1.940735931612776e-49	1.1764463615579332e-61	3.2460441815462875e-11	7.8560525234477e-15	0.0001784361918486047	-3.3049470287257977e-20	1.457197078260187e-15	6.955786949087839e-15	9.874448568813199e-14	4.169249259554303e-15
7900000	0.004910781871555664	1.940735931612776e-49	1.1764463615579332e-61	3.2460441815462875e-11	7.8560525234477e-15	0.0001784361918486047	-3.304700190457147e-20	1.457197078260187e-15	6.955786949087839e-15	9.874448568813199e-14	4.169249259554303e-15
8000000	0.004910781871555664	1.940735931612776e-49	1.1764463615579332e-61	3.2460441815462875e-11	7.8560525234477e-15	0.0001784361918486047	-3.304453352188496e-20	1.457197078260187e-15	6.955786949087839e-15	9.874448568813199e-14	4.169249259554303e-15
8100000	0.004910781871555664	1.940735931612776e-49	1.1764463615579332e-61	3.2460441815462875e-11	7.8560525234477e-15	0.0001784361918486047	-3.3042065139198455e-20	1.457197078260187e-15	6.955786949087839e-15	9.874448568813199e-14	4.169249259554303e-15
8200000	0.004910781871555664	1.9407359316127764e-49	1.1764463615579332e-61	3.2460441815462875e-11	7.8560525234477e-15	0.0001784361918486047	-3.303959675651195e-20	1.457197078260187e-15	6.955786949087839e-15	9.874448568813199e-14	4.169249259554303e-15
8300000	0.004910781871555664	1.9407359316127764e-49	1.1764463615579332e-61	3.2460441815462875e-11	7.8560525234477e-15	0.0001784361918486047	-3.303712837382544e-20	1.457197078260187e-15	6.955786949087839e-15	9.874448568813199e-14	4.169249259554303e-15
8400000	0.004910781871555664	1.9407359316127764e-49	1.1764463615579332e-61	3.2460441815462875e-11	7.8560525234477e-15	0.0001784361918486047	-3.3034659991138934e-20	1.457197078260187e-15	6.955786949087839e-15	9.874448568813199e-14	4.169249259554303e-15
8500000	0.004910781871555664	1.9407359316127768e-49	1.1764463615579332e-61	3.2460441815462875e-11	7.8560525234477e-15	0.0001784361918486047	-3.3032191608452427e-20	1.457197078260187e-15	6.95578694908784e-15	9.874448568813199e-14	4.169249259554303e-15
8600000	0.004910781871555664	1.9407359316127768e-49	1.1764463615579332e-61	3.2460441815462875e-11	7.8560525234477e-15	0.0001784361918486047	-3.302972322576592e-20	1.457197078260187e-15	6.95578694908784e-15	9.874448568813199e-14	4.169249259554303e-15
8700000	0.004910781871555664	1.9407359316127768e-49	1.1764463615579332e-61	3.2460441815462875e-11	7.8560525234477e-15	0.0001784361918486047	-3.302725484307941e-20	1.457197078260187e-15	6.95578694908784e-15	9.874448568813199e-14	4.169249259554303e-15
8800000	0.004910781871555664	1.9407359316127768e-49	1.1764463615579334e-61	3.2460441815462875e-11	7.8560525234477e-15	0.0001784361918486047	-3.3024786460392906e-20	1.457197078260187e-15	6.95578694908784e-15	9.874448568813199e-14	4.169249259554303e-15
8900000	0.004910781871555664	1.940735931612777e-49	1.1764463615579334e-61	3.2460441815462875e-11	7.8560525234477e-15	0.0001784361918486047	-3.302231807770639e-20	1.457197078260187e-15	6.95578694908784e-15	9.874448568813199e-14	4.169249259554303e-15
9000000	0.004910781871555664	1.940735931612777e-49	1.1764463615579334e-61	3.2460441815462875e-11	7.8560525234477e-15	0.0001784361918486047	-3.3019849695019885e-20	1.457197078260187e-15	6.95578694908784e-15	9.874448568813199e-14	4.169249259554303e-15
9100000	0.004910781871555664	1.940735931612777e-49	1.1764463615579334e-61	3.246044181546288e-11	7.8560525234477e-15	0.0001784361918486047	-3.301738131233338e-20	1.457197078260187e-15	6.95578694908784e-15	9.874448568813199e-14	4.169249259554304e-15
9200000	0.004910781871555664	1.9407359316127775e-49	1.1764463615579334e-61	3.246044181546288e-11	7.8560525234477e-15	0.0001784361918486047	-3.301491292964687e-20	1.457197078260187e-15	6.95578694908784e-15	9.874448568813199e-14	4.169249259554304e-15
9300000	0.004910781871555664	1.9407359316127775e-49	1.1764463615579334e-61	3.246044181546288e-11	7.8560525234477e-15	0.0001784361918486047	-3.3012444546960364e-20	1.457197078260187e-15	6.955786949087841e-15	9.874448568813199e-14	4.169249259554304e-15
9400000	0.004910781871555664	1.9407359316127775e-49	1.1764463615579334e-61	3.246044181546288e-11	7.8560525234477e-15	0.0001784361918486047	-3.300997616427386e-20	1.457197078260187e-15	6.955786949087841e-15	9.874448568813199e-14	4.169249259554304e-15
9500000	0.004910781871555664	1.9407359316127775e-49	1.1764463615579334e-61	3.246044181546288e-11	7.8560525234477e-15	0.0001784361918486047	-3.300750778158735e-20	1.457197078260187e-15	6.955786949087841e-15	9.8744485688132e-14	4.169249259554304e-15
9600000	0.004910781871555664	1.940735931612778e-49	1.1764463615579334e-61	3.246044181546288e-11	7.8560525234477e-15	0.0001784361918486047	-3.300503939890084e-20	1.457197078260187e-15	6.955786949087841e-15	9.8744485688132e-14	4.169249259554304e-15
9700000	0.004910781871555664	1.940735931612778e-49	1.1764463615579334e-61	3.246044181546288e-11	7.8560525234477e-15	0.0001784361918486047	-3.3002571016214336e-20	1.457197078260187e-15	6.955786949087841e-15	9.8744485688132e-14	4.169249259554304e-15
9800000	0.004910781871555664	1.940735931612778e-49	1.1764463615579334e-61	3.246044181546288e-11	7.8560525234477e-15	0.0001784361918486047	-3.300010263352783e-20	1.457197078260187e-15	6.955786949087841e-15	9.8744485688132e-14	4.169249259554304e-15
9900000	0.004910781871555664	1.940735931612778e-49	1.1764463615579334e-61	3.246044181546288e-11	7.8560525234477e-15	0.0001784361918486047	-3.299763425084132e-20	1.457197078260187e-15	6.955786949087841e-15	9.8744485688132e-14	4.169249259554304e-15
10000000	0.004910781871555664	1.940735931612778e-49	1.1764463615579336e-61	3.246044181546288e-11	7.8560525234477e-15	0.0001784361918486047	-3.2995165868154815e-20	1.457197078260187e-15	6.955786949087841e-15	9.8744485688132e-14	4.169249259554304e-15
10100000	0.004910781871555664	1.9407359316127783e-49	1.1764463615579336e-61	3.246044181546288e-11	7.8560525234477e-15	0.0001784361918486047	-3.299269748546831e-20	1.457197078260187e-15	6.955786949087841e-15	9.8744485688132e-14	4.169249259554304e-15
10200000	0.004910781871555664	1.9407359316127783e-49	1.1764463615579336e-61	3.246044181546288e-11	7.8560525234477e-15	0.0001784361918486047	-3.29902291027818e-20	1.457197078260187e-15	6.955786949087841e-15	9.8744485688132e-14	4.169249259554304e-15
10300000	0.004910781871555664	1.9407359316127783e-49	1.1764463615579336e-61	3.246044181546288e-11	7.8560525234477e-15	0.0001784361918486047	-3.2987760720095293e-20	1.457197078260187e-15	6.955786949087842e-15	9.8744485688132e-14	4.169249259554304e-15
10400000	0.004910781871555664	1.9407359316127783e-49	1.1764463615579336e-61	3.246044181546288e-11	7.8560525234477e-15	0.0001784361918486047	-3.2985292337408786e-20	1.457197078260187e-15	6.955786949087842e-15	9.8744485688132e-14	4.169249259554304e-15
10500000	0.004910781871555664	1.9407359316127783e-49	1.1764463615579336e-61	3.246044181546288e-11	7.8560525234477e-15	0.0001784361918486047	-3.298282395472228e-20	1.457197078260187e-15	6.955786949087842e-15	9.8744485688132e-14	4.169249259554304e-15
10600000	0.004910781871555664	1.9407359316127783e-49	1.1764463615579336e-61	3.246044181546288e-11	7.8560525234477e-15	0.0001784361918486047	-3.298035557203577e-20	1.457197078260187e-15	6.955786949087842e-15	9.8744485688132e-14	4.169249259554304e-15
10700000	0.004910781871555664	1.9407359316127787e-49	1.1764463615579336e-61	3.246044181546288e-11	7.8560525234477e-15	0.0001784361918486047	-3.2977887189349265e-20	1.457197078260187e-15	6.955786949087842e-15	9.8744485688132e-14	4.169249259554304e-15
10800000	0.004910781871555664	1.9407359316127787e-49	1.1764463615579336e-61	3.246044181546288e-11	7.8560525234477e-15	0.0001784361918486047	-3.297541880666276e-20	1.457197078260187e-15	6.955786949087842e-15	9.8744485688132e-14	4.169249259554304e-15
10900000	0.004910781871555664	1.9407359316127787e-49	1.1764463615579336e-61	3.246044181546288e-11	7.8560525234477e-15	0.0001784361918486047	-3.2972950423976245e-20	1.457197078260187e-15	6.955786949087842e-15	9.8744485688132e-14	4.169249259554304e-15
11000000	0.004910781871555664	1.9407359316127787e-49	1.1764463615579336e-61	3.246044181546288e-11	7.8560525234477e-15	0.0001784361918486047	-3.297048204128974e-20	1.457197078260187e-15	6.955786949087842e-15	9.8744485688132e-14	4.169249259554304e-15
11100000	0.004910781871555664	1.9407359316127787e-49	1.1764463615579336e-61	3.246044181546288e-11	7.8560525234477e-15	0.0001784361918486047	-3.296801365860323e-20	1.457197078260187e-15	6.955786949087842e-15	9.8744485688132e-14	4.169249259554304e-15
11200000	0.004910781871555664	1.9407359316127787e-49	1.1764463615579336e-61	3.246044181546288e-11	7.8560525234477e-15	0.0001784361918486047	-3.2965545275916724e-20	1.457197078260187e-15	6.955786949087842e-15	9.8744485688132e-14	4.169249259554304e-15
11300000	0.004910781871555664	1.9407359316127787e-49	1.1764463615579336e-61	3.246044181546288e-11	7.8560525234477e-15	0.0001784361918486047	-3.2963076893230216e-20	1.457197078260187e-15	6.955786949087842e-15	9.8744485688132e-14	4.169249259554304e-15
11400000	0.004910781871555664	1.9407359316127787e-49	1.1764463615579336e-61	3.246044181546288e-11	7.8560525234477e-15	0.0001784361918486047	-3.296060851054371e-20	1.457197078260187e-15	6.955786949087842e-15	9.8744485688132e-14	4.169249259554304e-15
11500000	0.004910781871555664	1.9407359316127787e-49	1.1764463615579336e-61	3.246044181546288e-11	7.8560525234477e-15	0.0001784361918486047	-3.29581401278572e-20	1.457197078260187e-15	6.955786949087842e-15	9.8744485688132e-14	4.169249259554304e-15
11600000	0.004910781871555664	1.9407359316127787e-49	1.1764463615579336e-61	3.246044181546288e-11	7.8560525234477e-15	0.0001784361918486047	-3.2955671745170695e-20	1.457197078260187e-15	6.955786949087842e-15	9.8744485688132e-14	4.169249259554304e-15
11700000	0.004910781871555664	1.9407359316127787e-49	1.1764463615579336e-61	3.246044181546288e-11	7.8560525234477e-15	0.0001784361918486047	-3.295320336248419e-20	1.457197078260187e-15	6.955786949087842e-15	9.8744485688132e-14	4.169249259554304e-15
11800000	0.004910781871555664	1.9407359316127787e-49	1.1764463615579336e-61	3.246044181546288e-11	7.8560525234477e-15	0.0001784361918486047	-3.295073497979768e-20	1.457197078260187e-15	6.955786949087842e-15	9.8744485688132e-14	4.169249259554304e-15
11900000	0.004910781871555664	1.9407359316127787e-49	1.1764463615579336e-61	3.246044181546288e-11	7.8560525234477e-15	0.0001784361918486047	-3.2948266597111174e-20	1.457197078260187e-15	6.955786949087842e-15	9.8744485688132e-14	4.169249259554304e-15
12000000	0.004910781871555664	1.9407359316127787e-49	1.1764463615579336e-61	3.246044181546288e-11	7.8560525234477e-15	0.0001784361918486047	-3.2945798214424667e-20	1.457197078260187e-15	6.955786949087842e-15	9.8744485688132e-14	4.169249259554304e-15
12100000	0.004910781871555664	1.9407359316127787e-49	1.1764463615579336e-61	3.246044181546288e-11	7.8560525234477e-15	0.0001784361918486047	-3.294332983173816e-20	1.457197078260187e-15	6.955786949087842e-15	9.8744485688132e-14	4.169249259554304e-15
12200000	0.004910781871555664	1.9407359316127787e-49	1.1764463615579336e-61	3.246044181546288e-11	7.8560525234477e-15	0.0001784361918486047	-3.294086144905165e-20	1.457197078260187e-15	6.955786949087842e-15	9.8744485688132e-14	4.169249259554304e-15
12300000	0.004910781871555664	1.9407359316127787e-49	1.1764463615579336e-61	3.246044181546288e-11	7.8560525234477e-15	0.0001784361918486047	-3.2938393066365146e-20	1.457197078260187e-15	6.955786949087842e-15	9.8744485688132e-14	4.169249259554304e-15
12400000	0.004910781871555664	1.9407359316127787e-49	1.1764463615579336e-61	3.246044181546288e-11	7.8560525234477e-15	0.0001784361918486047	-3.293592468367864e-20	1.457197078260187e-15	6.955786949087842e-15	9.8744485688132e-14	4.169249259554304e-15
12500000	0.004910781871555664	1.9407359316127787e-49	1.1764463615579336e-61	3.246044181546288e-11	7.8560525234477e-15	0.0001784361918486047	-3.293345630099213e-20	1.457197078260187e-15	6.955786949087842e-15	9.8744485688132e-14	4.169249259554304e-15
12600000	0.004910781871555664	1.9407359316127787e-49	1.1764463615579336e-61	3.246044181546288e-11	7.8560525234477e-15	0.0001784361918486047	-3.2930987918305624e-20	1.457197078260187e-15	6.955786949087842e-15	9.8744485688132e-14	4.169249259554304e-15
12700000	0.004910781871555664	1.9407359316127787e-49	1.1764463615579336e-61	3.246044181546288e-11	7.8560525234477e-15	0.0001784361918486047	-3.292851953561912e-20	1.457197078260187e-15	6.955786949087842e-15	9.8744485688132e-14	4.169249259554304e-15
12800000	0.004910781871555664	1.9407359316127787e-49	1.1764463615579336e-61	3.246044181546288e-11	7.8560525234477e-15	0.0001784361918486047	-3.292605115293261e-20	1.457197078260187e-15	6.955786949087842e-15	9.8744485688132e-14	4.169249259554304e-15
12900000	0.004910781871555664	1.9407359316127787e-49	1.1764463615579336e-61	3.246044181546288e-11	7.8560525234477e-15	0.0001784361918486047	-3.29235827702461e-20	1.457197078260187e-15	6.955786949087842e-15	9.8744485688132e-14	4.169249259554304e-15
13000000	0.004910781871555664	1.9407359316127787e-49	1.1764463615579336e-61	3.246044181546288e-11	7.8560525234477e-15	0.0001784361918486047	-3.292111438755959e-20	1.457197078260187e-15	6.955786949087842e-15	9.8744485688132e-14	4.169249259554304e-15
13100000	0.004910781871555664	1.9407359316127787e-49	1.1764463615579336e-61	3.246044181546288e-11	7.8560525234477e-15	0.0001784361918486047	-3.291864600487308e-20	1.457197078260187e-15	6.955786949087842e-15	9.8744485688132e-14	4.169249259554304e-15
13200000	0.004910781871555664	1.9407359316127787e-49	1.1764463615579336e-61	3.246044181546288e-11	7.8560525234477e-15	0.0001784361918486047	-3.2916177622186576e-20	1.457197078260187e-15	6.955786949087842e-15	9.8744485688132e-14	4.169249259554304e-15
13300000	0.004910781871555664	1.9407359316127787e-49	1.1764463615579336e-61	3.246044181546288e-11	7.8560525234477e-15	0.0001784361918486047	-3.291370923950007e-20	1.457197078260187e-15	6.955786949087842e-15	9.8744485688132e-14	4.169249259554304e-15
13400000	0.004910781871555664	1.9407359316127787e-49	1.1764463615579336e-61	3.246044181546288e-11	7.8560525234477e-15	0.0001784361918486047	-3.291124085681356e-20	1.457197078260187e-15	6.955786949087842e-15	9.8744485688132e-14	4.169249259554304e-15
13500000	0.004910781871555664	1.9407359316127787e-49	1.1764463615579336e-61	3.246044181546288e-11	7.8560525234477e-15	0.0001784361918486047	-3.2908772474127055e-20	1.457197078260187e-15	6.955786949087842e-15	9.8744485688132e-14	4.169249259554304e-15
13600000	0.004910781871555664	1.9407359316127787e-49	1.1764463615579336e-61	3.246044181546288e-11	7.8560525234477e-15	0.0001784361918486047	-3.290630409144055e-20	1.457197078260187e-15	6.955786949087842e-15	9.8744485688132e-14	4.169249259554304e-15
13700000	0.004910781871555664	1.9407359316127787e-49	1.1764463615579336e-61	3.246044181546288e-11	7.8560525234477e-15	0.0001784361918486047	-3.290383570875404e-20	1.457197078260187e-15	6.955786949087842e-15	9.8744485688132e-14	4.169249259554304e-15
13800000	0.004910781871555664	1.9407359316127787e-49	1.1764463615579336e-61	3.246044181546288e-11	7.8560525234477e-15	0.0001784361918486047	-3.2901367326067533e-20	1.457197078260187e-15	6.955786949087842e-15	9.8744485688132e-14	4.169249259554304e-15
13900000	0.004910781871555664	1.9407359316127787e-49	1.1764463615579336e-61	3.246044181546288e-11	7.8560525234477e-15	0.0001784361918486047	-3.2898898943381026e-20	1.457197078260187e-15	6.955786949087842e-15	9.8744485688132e-14	4.169249259554304e-15
14000000	0.004910781871555664	1.9407359316127787e-49	1.1764463615579336e-61	3.246044181546288e-11	7.8560525234477e-15	0.0001784361918486047	-3.289643056069452e-20	1.457197078260187e-15	6.955786949087842e-15	9.8744485688132e-14	4.169249259554304e-15
14100000	0.004910781871555664	1.9407359316127787e-49	1.1764463615579336e-61	3.246044181546288e-11	7.8560525234477e-15	0.0001784361918486047	-3.289396217800801e-20	1.457197078260187e-15	6.955786949087842e-15	9.8744485688132e-14	4.169249259554304e-15
14200000	0.004910781871555664	1.9407359316127787e-49	1.1764463615579336e-61	3.246044181546288e-11	7.8560525234477e-15	0.0001784361918486047	-3.2891493795321505e-20	1.457197078260187e-15	6.955786949087842e-15	9.8744485688132e-14	4.169249259554304e-15
14300000	0.004910781871555664	1.9407359316127787e-49	1.1764463615579336e-61	3.246044181546288e-11	7.8560525234477e-15	0.0001784361918486047	-3.2889025412635e-20	1.457197078260187e-15	6.955786949087842e-15	9.8744485688132e-14	4.169249259554304e-15
14400000	0.004910781871555664	1.9407359316127787e-49	1.1764463615579336e-61	3.246044181546288e-11	7.8560525234477e-15	0.0001784361918486047	-3.288655702994849e-20	1.457197078260187e-15	6.955786949087842e-15	9.8744485688132e-14	4.169249259554304e-15
14500000	0.004910781871555664	1.9407359316127787e-49	1.1764463615579336e-61	3.246044181546288e-11	7.8560525234477e-15	0.0001784361918486047	-3.2884088647261984e-20	1.457197078260187e-15	6.955786949087842e-15	9.8744485688132e-14	4.169249259554304e-15
14600000	0.004910781871555664	1.9407359316127787e-49	1.1764463615579336e-61	3.246044181546288e-11	7.8560525234477e-15	0.0001784361918486047	-3.2881620264575477e-20	1.457197078260187e-15	6.955786949087842e-15	9.8744485688132e-14	4.169249259554304e-15
14700000	0.004910781871555664	1.9407359316127787e-49	1.1764463615579336e-61	3.246044181546288e-11	7.8560525234477e-15	0.0001784361918486047	-3.287915188188897e-20	1.457197078260187e-15	6.955786949087842e-15	9.8744485688132e-14	4.169249259554304e-15
14800000	0.004910781871555664	1.9407359316127787e-49	1.1764463615579336e-61	3.246044181546288e-11	7.8560525234477e-15	0.0001784361918486047	-3.287668349920246e-20	1.457197078260187e-15	6.955786949087842e-15	9.8744485688132e-14	4.169249259554304e-15
14900000	0.004910781871555664	1.9407359316127787e-49	1.1764463615579336e-61	3.246044181546288e-11	7.8560525234477e-15	0.0001784361918486047	-3.287421511651595e-20	1.457197078260187e-15	6.955786949087842e-15	9.8744485688132e-14	4.169249259554304e-15
15000000	0.004910781871555664	1.9407359316127787e-49	1.1764463615579336e-61	3.246044181546288e-11	7.8560525234477e-15	0.0001784361918486047	-3.287174673382944e-20	1.457197078260187e-15	6.955786949087842e-15	9.8744485688132e-14	4.169249259554304e-15
15100000	0.004910781871555664	1.9407359316127787e-49	1.1764463615579336e-61	3.246044181546288e-11	7.8560525234477e-15	0.0001784361918486047	-3.2869278351142935e-20	1.457197078260187e-15	6.955786949087842e-15	9.8744485688132e-14	4.169249259554304e-15
15200000	0.004910781871555664	1.9407359316127787e-49	1.1764463615579336e-61	3.246044181546288e-11	7.8560525234477e-15	0.0001784361918486047	-3.286680996845643e-20	1.457197078260187e-15	6.955786949087842e-15	9.8744485688132e-14	4.169249259554304e-15
15300000	0.004910781871555664	1.9407359316127787e-49	1.1764463615579336e-61	3.246044181546288e-11	7.8560525234477e-15	0.0001784361918486047	-3.286434158576992e-20	1.457197078260187e-15	6.955786949087842e-15	9.8744485688132e-14	4.169249259554304e-15
15400000	0.004910781871555664	1.9407359316127787e-49	1.1764463615579336e-61	3.246044181546288e-11	7.8560525234477e-15	0.0001784361918486047	-3.2861873203083414e-20	1.457197078260187e-15	6.955786949087842e-15	9.8744485688132e-14	4.169249259554304e-15
15500000	0.004910781871555664	1.9407359316127787e-49	1.1764463615579336e-61	3.246044181546288e-11	7.8560525234477e-15	0.0001784361918486047	-3.2859404820396907e-20	1.457197078260187e-15	6.955786949087842e-15	9.8744485688132e-14	4.169249259554304e-15
15600000	0.004910781871555664	1.9407359316127787e-49	1.1764463615579336e-61	3.246044181546288e-11	7.8560525234477e-15	0.0001784361918486047	-3.28569364377104e-20	1.457197078260187e-15	6.955786949087842e-15	9.8744485688132e-14	4.169249259554304e-15
15700000	0.004910781871555664	1.9407359316127787e-49	1.1764463615579336e-61	3.246044181546288e-11	7.8560525234477e-15	0.0001784361918486047	-3.285446805502389e-20	1.457197078260187e-15	6.955786949087842e-15	9.8744485688132e-14	4.169249259554304e-15
15800000	0.004910781871555664	1.9407359316127787e-49	1.1764463615579336e-61	3.246044181546288e-11	7.8560525234477e-15	0.0001784361918486047	-3.2851999672337386e-20	1.457197078260187e-15	6.955786949087842e-15	9.8744485688132e-14	4.169249259554304e-15
15900000	0.004910781871555664	1.9407359316127787e-49	1.1764463615579336e-61	3.246044181546288e-11	7.8560525234477e-15	0.0001784361918486047	-3.284953128965088e-20	1.457197078260187e-15	6.955786949087842e-15	9.8744485688132e-14	4.169249259554304e-15
16000000	0.004910781871555664	1.9407359316127787e-49	1.1764463615579336e-61	3.246044181546288e-11	7.8560525234477e-15	0.0001784361918486047	-3.284706290696437e-20	1.457197078260187e-15	6.955786949087842e-15	9.8744485688132e-14	4.169249259554304e-15
16100000	0.004910781871555664	1.9407359316127787e-49	1.1764463615579336e-61	3.246044181546288e-11	7.8560525234477e-15	0.0001784361918486047	-3.2844594524277864e-20	1.457197078260187e-15	6.955786949087842e-15	9.8744485688132e-14	4.169249259554304e-15
16200000	0.004910781871555664	1.9407359316127787e-49	1.1764463615579336e-61	3.246044181546288e-11	7.8560525234477e-15	0.0001784361918486047	-3.284212614159136e-20	1.457197078260187e-15	6.955786949087842e-15	9.8744485688132e-14	4.169249259554304e-15
16300000	0.004910781871555664	1.9407359316127787e-49	1.1764463615579336e-61	3.246044181546288e-11	7.8560525234477e-15	0.0001784361918486047	-3.283965775890485e-20	1.457197078260187e-15	6.955786949087842e-15	9.8744485688132e-14	4.169249259554304e-15
16400000	0.004910781871555664	1.9407359316127787e-49	1.1764463615579336e-61	3.246044181546288e-11	7.8560525234477e-15	0.0001784361918486047	-3.2837189376218343e-20	1.457197078260187e-15	6.955786949087842e-15	9.8744485688132e-14	4.169249259554304e-15
16500000	0.004910781871555664	1.9407359316127787e-49	1.1764463615579336e-61	3.246044181546288e-11	7.8560525234477e-15	0.0001784361918486047	-3.2834720993531836e-20	1.457197078260187e-15	6.955786949087842e-15	9.8744485688132e-14	4.169249259554304e-15
16600000	0.004910781871555664	1.9407359316127787e-49	1.1764463615579336e-61	3.246044181546288e-11	7.8560525234477e-15	0.0001784361918486047	-3.283225261084533e-20	1.457197078260187e-15	6.955786949087842e-15	9.8744485688132e-14	4.169249259554304e-15
16700000	0.004910781871555664	1.9407359316127787e-49	1.1764463615579336e-61	3.246044181546288e-11	7.8560525234477e-15	0.0001784361918486047	-3.282978422815882e-20	1.457197078260187e-15	6.955786949087842e-15	9.8744485688132e-14	4.169249259554304e-15
16800000	0.004910781871555664	1.9407359316127787e-49	1.1764463615579336e-61	3.246044181546288e-11	7.8560525234477e-15	0.0001784361918486047	-3.2827315845472315e-20	1.457197078260187e-15	6.955786949087842e-15	9.8744485688132e-14	4.169249259554304e-15
16900000	0.004910781871555664	1.9407359316127787e-49	1.1764463615579336e-61	3.246044181546288e-11	7.8560525234477e-15	0.0001784361918486047	-3.28248474627858e-20	1.457197078260187e-15	6.955786949087842e-15	9.8744485688132e-14	4.169249259554304e-15
17000000	0.004910781871555664	1.9407359316127787e-49	1.1764463615579336e-61	3.246044181546288e-11	7.8560525234477e-15	0.0001784361918486047	-3.2822379080099295e-20	1.457197078260187e-15	6.955786949087842e-15	9.8744485688132e-14	4.169249259554304e-15
17100000	0.004910781871555664	1.9407359316127787e-49	1.1764463615579336e-61	3.246044181546289e-11	7.8560525234477e-15	0.0001784361918486047	-3.281991069741279e-20	1.457197078260187e-15	6.955786949087842e-15	9.8744485688132e-14	4.169249259554304e-15
17200000	0.004910781871555664	1.9407359316127787e-49	1.1764463615579336e-61	3.246044181546289e-11	7.8560525234477e-15	0.0001784361918486047	-3.281744231472628e-20	1.457197078260187e-15	6.955786949087842e-15	9.8744485688132e-14	4.169249259554304e-15
17300000	0.004910781871555664	1.9407359316127787e-49	1.1764463615579336e-61	3.246044181546289e-11	7.8560525234477e-15	0.0001784361918486047	-3.2814973932039773e-20	1.457197078260187e-15	6.955786949087842e-15	9.8744485688132e-14	4.169249259554304e-15
17400000	0.004910781871555664	1.9407359316127787e-49	1.1764463615579336e-61	3.246044181546289e-11	7.8560525234477e-15	0.0001784361918486047	-3.2812505549353266e-20	1.457197078260187e-15	6.955786949087841e-15	9.8744485688132e-14	4.169249259554304e-15
17500000	0.004910781871555664	1.9407359316127787e-49	1.1764463615579336e-61	3.246044181546289e-11	7.8560525234477e-15	0.0001784361918486047	-3.281003716666676e-20	1.457197078260187e-15	6.955786949087841e-15	9.8744485688132e-14	4.169249259554304e-15
17600000	0.004910781871555664	1.9407359316127787e-49	1.1764463615579336e-61	3.246044181546289e-11	7.8560525234477e-15	0.0001784361918486047	-3.280756878398025e-20	1.457197078260187e-15	6.955786949087841e-15	9.8744485688132e-14	4.169249259554304e-15
17700000	0.004910781871555664	1.9407359316127787e-49	1.1764463615579336e-61	3.246044181546289e-11	7.8560525234477e-15	0.0001784361918486047	-3.2805100401293745e-20	1.457197078260187e-15	6.955786949087841e-15	9.8744485688132e-14	4.169249259554304e-15
17800000	0.004910781871555664	1.9407359316127783e-49	1.1764463615579336e-61	3.246044181546289e-11	7.8560525234477e-15	0.0001784361918486047	-3.280263201860724e-20	1.457197078260187e-15	6.955786949087841e-15	9.8744485688132e-14	4.169249259554304e-15
17900000	0.004910781871555664	1.9407359316127783e-49	1.1764463615579336e-61	3.246044181546289e-11	7.8560525234477e-15	0.0001784361918486047	-3.280016363592073e-20	1.457197078260187e-15	6.955786949087841e-15	9.8744485688132e-14	4.169249259554304e-15
18000000	0.004910781871555664	1.9407359316127783e-49	1.1764463615579336e-61	3.246044181546289e-11	7.8560525234477e-15	0.0001784361918486047	-3.2797695253234224e-20	1.457197078260187e-15	6.955786949087841e-15	9.8744485688132e-14	4.169249259554304e-15
18100000	0.004910781871555664	1.9407359316127783e-49	1.1764463615579336e-61	3.246044181546289e-11	7.8560525234477e-15	0.0001784361918486047	-3.2795226870547717e-20	1.457197078260187e-15	6.955786949087841e-15	9.8744485688132e-14	4.169249259554304e-15
18200000	0.004910781871555664	1.9407359316127783e-49	1.1764463615579336e-61	3.246044181546289e-11	7.8560525234477e-15	0.0001784361918486047	-3.279275848786121e-20	1.457197078260187e-15	6.955786949087841e-15	9.8744485688132e-14	4.169249259554304e-15
18300000	0.004910781871555664	1.9407359316127783e-49	1.1764463615579336e-61	3.246044181546289e-11	7.8560525234477e-15	0.0001784361918486047	-3.27902901051747e-20	1.457197078260187e-15	6.955786949087841e-15	9.8744485688132e-14	4.169249259554304e-15
18400000	0.004910781871555664	1.9407359316127783e-49	1.1764463615579336e-61	3.246044181546289e-11	7.8560525234477e-15	0.0001784361918486047	-3.2787821722488195e-20	1.457197078260187e-15	6.955786949087841e-15	9.8744485688132e-14	4.169249259554304e-15
18500000	0.004910781871555664	1.9407359316127783e-49	1.1764463615579336e-61	3.246044181546289e-11	7.8560525234477e-15	0.0001784361918486047	-3.278535333980169e-20	1.457197078260187e-15	6.955786949087841e-15	9.8744485688132e-14	4.169249259554304e-15
18600000	0.004910781871555664	1.9407359316127783e-49	1.1764463615579336e-61	3.246044181546289e-11	7.8560525234477e-15	0.0001784361918486047	-3.278288495711518e-20	1.457197078260187e-15	6.955786949087841e-15	9.8744485688132e-14	4.169249259554304e-15
18700000	0.004910781871555664	1.9407359316127783e-49	1.1764463615579336e-61	3.246044181546289e-11	7.8560525234477e-15	0.0001784361918486047	-3.2780416574428674e-20	1.457197078260187e-15	6.955786949087841e-15	9.8744485688132e-14	4.169249259554304e-15
18800000	0.004910781871555664	1.9407359316127783e-49	1.1764463615579336e-61	3.246044181546289e-11	7.8560525234477e-15	0.0001784361918486047	-3.2777948191742167e-20	1.457197078260187e-15	6.955786949087841e-15	9.8744485688132e-14	4.169249259554304e-15
18900000	0.004910781871555664	1.9407359316127783e-49	1.1764463615579336e-61	3.246044181546289e-11	7.8560525234477e-15	0.0001784361918486047	-3.2775479809055654e-20	1.457197078260187e-15	6.955786949087841e-15	9.8744485688132e-14	4.169249259554304e-15
19000000	0.004910781871555664	1.9407359316127783e-49	1.1764463615579336e-61	3.246044181546289e-11	7.8560525234477e-15	0.0001784361918486047	-3.2773011426369147e-20	1.457197078260187e-15	6.955786949087841e-15	9.8744485688132e-14	4.169249259554304e-15
19100000	0.004910781871555664	1.9407359316127783e-49	1.1764463615579336e-61	3.246044181546289e-11	7.8560525234477e-15	0.0001784361918486047	-3.277054304368264e-20	1.457197078260187e-15	6.955786949087841e-15	9.8744485688132e-14	4.169249259554304e-15
19200000	0.004910781871555664	1.9407359316127783e-49	1.1764463615579336e-61	3.246044181546289e-11	7.8560525234477e-15	0.0001784361918486047	-3.276807466099613e-20	1.457197078260187e-15	6.955786949087841e-15	9.8744485688132e-14	4.169249259554304e-15
19300000	0.004910781871555664	1.9407359316127783e-49	1.1764463615579336e-61	3.246044181546289e-11	7.8560525234477e-15	0.0001784361918486047	-3.2765606278309626e-20	1.457197078260187e-15	6.955786949087841e-15	9.8744485688132e-14	4.169249259554304e-15
19400000	0.004910781871555664	1.9407359316127783e-49	1.1764463615579336e-61	3.246044181546289e-11	7.8560525234477e-15	0.0001784361918486047	-3.276313789562312e-20	1.457197078260187e-15	6.955786949087841e-15	9.8744485688132e-14	4.169249259554304e-15
19500000	0.004910781871555664	1.9407359316127783e-49	1.1764463615579336e-61	3.246044181546289e-11	7.8560525234477e-15	0.0001784361918486047	-3.276066951293661e-20	1.457197078260187e-15	6.955786949087841e-15	9.8744485688132e-14	4.169249259554304e-15
19600000	0.004910781871555664	1.9407359316127783e-49	1.1764463615579336e-61	3.246044181546289e-11	7.8560525234477e-15	0.0001784361918486047	-3.2758201130250104e-20	1.457197078260187e-15	6.955786949087841e-15	9.8744485688132e-14	4.169249259554304e-15
19700000	0.004910781871555664	1.9407359316127783e-49	1.1764463615579336e-61	3.246044181546289e-11	7.8560525234477e-15	0.0001784361918486047	-3.27557327475636e-20	1.457197078260187e-15	6.955786949087841e-15	9.8744485688132e-14	4.169249259554304e-15
19800000	0.004910781871555664	1.9407359316127783e-49	1.1764463615579336e-61	3.246044181546289e-11	7.8560525234477e-15	0.0001784361918486047	-3.275326436487709e-20	1.457197078260187e-15	6.955786949087841e-15	9.8744485688132e-14	4.169249259554304e-15
19900000	0.004910781871555664	1.9407359316127783e-49	1.1764463615579336e-61	3.246044181546289e-11	7.8560525234477e-15	0.0001784361918486047	-3.2750795982190583e-20	1.457197078260187e-15	6.955786949087841e-15	9.8744485688132e-14	4.169249259554304e-15
20000000	0.004910781871555664	1.9407359316127783e-49	1.1764463615579336e-61	3.246044181546289e-11	7.8560525234477e-15	0.0001784361918486047	-3.2748327599504076e-20	1.457197078260187e-15	6.955786949087841e-15	9.8744485688132e-14	4.169249259554304e-15
20100000	0.004910781871555664	1.9407359316127783e-49	1.1764463615579336e-61	3.246044181546289e-11	7.8560525234477e-15	0.0001784361918486047	-3.274585921681757e-20	1.457197078260187e-15	6.955786949087841e-15	9.8744485688132e-14	4.169249259554304e-15
20200000	0.004910781871555664	1.9407359316127783e-49	1.1764463615579336e-61	3.246044181546289e-11	7.8560525234477e-15	0.0001784361918486047	-3.274339083413106e-20	1.457197078260187e-15	6.955786949087841e-15	9.8744485688132e-14	4.169249259554304e-15
20300000	0.004910781871555664	1.9407359316127783e-49	1.1764463615579336e-61	3.246044181546289e-11	7.8560525234477e-15	0.0001784361918486047	-3.2740922451444555e-20	1.457197078260187e-15	6.955786949087841e-15	9.8744485688132e-14	4.169249259554304e-15
20400000	0.004910781871555664	1.9407359316127783e-49	1.1764463615579336e-61	3.246044181546289e-11	7.8560525234477e-15	0.0001784361918486047	-3.273845406875805e-20	1.457197078260187e-15	6.955786949087841e-15	9.8744485688132e-14	4.169249259554304e-15
20500000	0.004910781871555664	1.9407359316127783e-49	1.1764463615579336e-61	3.246044181546289e-11	7.8560525234477e-15	0.0001784361918486047	-3.273598568607154e-20	1.457197078260187e-15	6.955786949087841e-15	9.8744485688132e-14	4.169249259554304e-15
20600000	0.004910781871555664	1.9407359316127783e-49	1.1764463615579336e-61	3.246044181546289e-11	7.8560525234477e-15	0.0001784361918486047	-3.2733517303385033e-20	1.457197078260187e-15	6.955786949087841e-15	9.8744485688132e-14	4.169249259554304e-15
20700000	0.004910781871555664	1.9407359316127783e-49	1.1764463615579336e-61	3.246044181546289e-11	7.8560525234477e-15	0.0001784361918486047	-3.2731048920698526e-20	1.457197078260187e-15	6.955786949087841e-15	9.8744485688132e-14	4.169249259554304e-15
20800000	0.004910781871555664	1.9407359316127783e-49	1.1764463615579336e-61	3.246044181546289e-11	7.8560525234477e-15	0.0001784361918486047	-3.272858053801202e-20	1.457197078260187e-15	6.955786949087841e-15	9.8744485688132e-14	4.169249259554304e-15
20900000	0.004910781871555664	1.9407359316127783e-49	1.1764463615579336e-61	3.246044181546289e-11	7.8560525234477e-15	0.0001784361918486047	-3.272611215532551e-20	1.457197078260187e-15	6.955786949087841e-15	9.8744485688132e-14	4.169249259554304e-15
21000000	0.004910781871555664	1.9407359316127783e-49	1.1764463615579336e-61	3.246044181546289e-11	7.8560525234477e-15	0.0001784361918486047	-3.2723643772639e-20	1.457197078260187e-15	6.955786949087841e-15	9.8744485688132e-14	4.169249259554304e-15
21100000	0.004910781871555664	1.9407359316127783e-49	1.1764463615579336e-61	3.246044181546289e-11	7.8560525234477e-15	0.0001784361918486047	-3.272117538995249e-20	1.457197078260187e-15	6.955786949087841e-15	9.8744485688132e-14	4.169249259554304e-15
21200000	0.004910781871555664	1.9407359316127783e-49	1.1764463615579336e-61	3.246044181546289e-11	7.8560525234477e-15	0.0001784361918486047	-3.2718707007265985e-20	1.457197078260187e-15	6.955786949087841e-15	9.8744485688132e-14	4.169249259554304e-15
21300000	0.004910781871555664	1.9407359316127783e-49	1.1764463615579336e-61	3.246044181546289e-11	7.8560525234477e-15	0.0001784361918486047	-3.271623862457948e-20	1.457197078260187e-15	6.955786949087841e-15	9.8744485688132e-14	4.169249259554304e-15
21400000	0.004910781871555664	1.9407359316127783e-49	1.1764463615579336e-61	3.246044181546289e-11	7.8560525234477e-15	0.0001784361918486047	-3.271377024189297e-20	1.457197078260187e-15	6.955786949087841e-15	9.8744485688132e-14	4.169249259554304e-15
21500000	0.004910781871555664	1.9407359316127783e-49	1.1764463615579336e-61	3.246044181546289e-11	7.8560525234477e-15	0.0001784361918486047	-3.2711301859206464e-20	1.457197078260187e-15	6.955786949087841e-15	9.8744485688132e-14	4.169249259554304e-15
21600000	0.004910781871555664	1.9407359316127783e-49	1.1764463615579336e-61	3.246044181546289e-11	7.8560525234477e-15	0.0001784361918486047	-3.2708833476519957e-20	1.457197078260187e-15	6.955786949087841e-15	9.8744485688132e-14	4.169249259554304e-15
21700000	0.004910781871555664	1.9407359316127783e-49	1.1764463615579336e-61	3.246044181546289e-11	7.8560525234477e-15	0.0001784361918486047	-3.270636509383345e-20	1.457197078260187e-15	6.955786949087841e-15	9.8744485688132e-14	4.169249259554304e-15
21800000	0.004910781871555664	1.9407359316127783e-49	1.1764463615579336e-61	3.246044181546289e-11	7.8560525234477e-15	0.0001784361918486047	-3.270389671114694e-20	1.457197078260187e-15	6.955786949087841e-15	9.8744485688132e-14	4.169249259554304e-15
21900000	0.004910781871555664	1.9407359316127783e-49	1.1764463615579336e-61	3.246044181546289e-11	7.8560525234477e-15	0.0001784361918486047	-3.2701428328460435e-20	1.457197078260187e-15	6.955786949087841e-15	9.8744485688132e-14	4.169249259554304e-15
22000000	0.004910781871555664	1.9407359316127783e-49	1.1764463615579336e-61	3.246044181546289e-11	7.8560525234477e-15	0.0001784361918486047	-3.269895994577393e-20	1.457197078260187e-15	6.955786949087841e-15	9.8744485688132e-14	4.169249259554304e-15
22100000	0.004910781871555664	1.9407359316127783e-49	1.1764463615579336e-61	3.246044181546289e-11	7.8560525234477e-15	0.0001784361918486047	-3.269649156308742e-20	1.457197078260187e-15	6.955786949087841e-15	9.8744485688132e-14	4.169249259554304e-15
22200000	0.004910781871555664	1.9407359316127783e-49	1.1764463615579336e-61	3.246044181546289e-11	7.8560525234477e-15	0.0001784361918486047	-3.2694023180400914e-20	1.457197078260187e-15	6.955786949087841e-15	9.8744485688132e-14	4.169249259554304e-15
22300000	0.004910781871555664	1.9407359316127783e-49	1.1764463615579336e-61	3.246044181546289e-11	7.8560525234477e-15	0.0001784361918486047	-3.2691554797714407e-20	1.457197078260187e-15	6.955786949087841e-15	9.8744485688132e-14	4.169249259554304e-15
22400000	0.004910781871555664	1.9407359316127783e-49	1.1764463615579336e-61	3.246044181546289e-11	7.8560525234477e-15	0.0001784361918486047	-3.26890864150279e-20	1.457197078260187e-15	6.955786949087841e-15	9.8744485688132e-14	4.169249259554304e-15
22500000	0.004910781871555664	1.9407359316127783e-49	1.1764463615579336e-61	3.246044181546289e-11	7.8560525234477e-15	0.0001784361918486047	-3.268661803234139e-20	1.457197078260187e-15	6.955786949087841e-15	9.8744485688132e-14	4.169249259554304e-15
22600000	0.004910781871555664	1.9407359316127783e-49	1.1764463615579336e-61	3.246044181546289e-11	7.8560525234477e-15	0.0001784361918486047	-3.2684149649654886e-20	1.457197078260187e-15	6.955786949087841e-15	9.8744485688132e-14	4.169249259554304e-15
22700000	0.004910781871555664	1.9407359316127783e-49	1.1764463615579336e-61	3.246044181546289e-11	7.8560525234477e-15	0.0001784361918486047	-3.268168126696838e-20	1.457197078260187e-15	6.955786949087841e-15	9.8744485688132e-14	4.169249259554304e-15
22800000	0.004910781871555664	1.9407359316127783e-49	1.1764463615579336e-61	3.246044181546289e-11	7.8560525234477e-15	0.0001784361918486047	-3.267921288428187e-20	1.457197078260187e-15	6.955786949087841e-15	9.8744485688132e-14	4.169249259554304e-15
22900000	0.004910781871555664	1.9407359316127783e-49	1.1764463615579336e-61	3.246044181546289e-11	7.8560525234477e-15	0.0001784361918486047	-3.2676744501595364e-20	1.457197078260187e-15	6.955786949087841e-15	9.8744485688132e-14	4.169249259554304e-15
23000000	0.004910781871555664	1.9407359316127783e-49	1.1764463615579336e-61	3.246044181546289e-11	7.8560525234477e-15	0.0001784361918486047	-3.267427611890885e-20	1.457197078260187e-15	6.955786949087841e-15	9.8744485688132e-14	4.169249259554304e-15
23100000	0.004910781871555664	1.9407359316127783e-49	1.1764463615579336e-61	3.246044181546289e-11	7.8560525234477e-15	0.0001784361918486047	-3.2671807736222344e-20	1.457197078260187e-15	6.955786949087841e-15	9.8744485688132e-14	4.169249259554304e-15
23200000	0.004910781871555664	1.9407359316127783e-49	1.1764463615579336e-61	3.246044181546289e-11	7.8560525234477e-15	0.0001784361918486047	-3.266933935353584e-20	1.457197078260187e-15	6.955786949087841e-15	9.8744485688132e-14	4.169249259554304e-15
23300000	0.004910781871555664	1.9407359316127783e-49	1.1764463615579336e-61	3.246044181546289e-11	7.8560525234477e-15	0.0001784361918486047	-3.266687097084933e-20	1.457197078260187e-15	6.955786949087841e-15	9.8744485688132e-14	4.169249259554304e-15
23400000	0.004910781871555664	1.9407359316127783e-49	1.1764463615579336e-61	3.246044181546289e-11	7.8560525234477e-15	0.0001784361918486047	-3.266440258816282e-20	1.457197078260187e-15	6.955786949087841e-15	9.8744485688132e-14	4.169249259554304e-15
23500000	0.004910781871555664	1.9407359316127783e-49	1.1764463615579336e-61	3.246044181546289e-11	7.8560525234477e-15	0.0001784361918486047	-3.2661934205476316e-20	1.457197078260187e-15	6.955786949087841e-15	9.8744485688132e-14	4.169249259554304e-15
23600000	0.004910781871555664	1.9407359316127787e-49	1.1764463615579336e-61	3.246044181546289e-11	7.8560525234477e-15	0.0001784361918486047	-3.265946582278981e-20	1.457197078260187e-15	6.955786949087841e-15	9.8744485688132e-14	4.169249259554304e-15
23700000	0.004910781871555664	1.9407359316127787e-49	1.1764463615579336e-61	3.246044181546289e-11	7.8560525234477e-15	0.0001784361918486047	-3.26569974401033e-20	1.457197078260187e-15	6.955786949087841e-15	9.8744485688132e-14	4.169249259554304e-15
23800000	0.004910781871555664	1.9407359316127787e-49	1.1764463615579336e-61	3.246044181546289e-11	7.8560525234477e-15	0.0001784361918486047	-3.2654529057416795e-20	1.457197078260187e-15	6.955786949087841e-15	9.8744485688132e-14	4.169249259554304e-15
23900000	0.004910781871555664	1.9407359316127787e-49	1.1764463615579336e-61	3.246044181546289e-11	7.8560525234477e-15	0.0001784361918486047	-3.265206067473029e-20	1.457197078260187e-15	6.955786949087841e-15	9.8744485688132e-14	4.169249259554304e-15
24000000	0.004910781871555664	1.9407359316127787e-49	1.1764463615579336e-61	3.246044181546289e-11	7.8560525234477e-15	0.0001784361918486047	-3.264959229204378e-20	1.457197078260187e-15	6.955786949087841e-15	9.8744485688132e-14	4.169249259554304e-15
24100000	0.004910781871555664	1.9407359316127787e-49	1.1764463615579336e-61	3.246044181546289e-11	7.8560525234477e-15	0.0001784361918486047	-3.2647123909357273e-20	1.457197078260187e-15	6.955786949087841e-15	9.8744485688132e-14	4.169249259554304e-15
24200000	0.004910781871555664	1.9407359316127787e-49	1.1764463615579336e-61	3.246044181546289e-11	7.8560525234477e-15	0.0001784361918486047	-3.2644655526670766e-20	1.457197078260187e-15	6.955786949087841e-15	9.8744485688132e-14	4.169249259554304e-15
24300000	0.004910781871555664	1.9407359316127787e-49	1.1764463615579336e-61	3.246044181546289e-11	7.8560525234477e-15	0.0001784361918486047	-3.264218714398426e-20	1.457197078260187e-15	6.955786949087842e-15	9.8744485688132e-14	4.169249259554304e-15
24400000	0.004910781871555664	1.9407359316127787e-49	1.1764463615579336e-61	3.246044181546289e-11	7.8560525234477e-15	0.0001784361918486047	-3.263971876129775e-20	1.457197078260187e-15	6.955786949087842e-15	9.8744485688132e-14	4.169249259554304e-15
24500000	0.004910781871555664	1.9407359316127787e-49	1.1764463615579336e-61	3.246044181546289e-11	7.8560525234477e-15	0.0001784361918486047	-3.2637250378611245e-20	1.457197078260187e-15	6.955786949087842e-15	9.8744485688132e-14	4.169249259554304e-15
24600000	0.004910781871555664	1.9407359316127787e-49	1.1764463615579336e-61	3.246044181546289e-11	7.8560525234477e-15	0.0001784361918486047	-3.263478199592474e-20	1.457197078260187e-15	6.955786949087842e-15	9.8744485688132e-14	4.169249259554304e-15
24700000	0.004910781871555664	1.9407359316127787e-49	1.1764463615579336e-61	3.246044181546289e-11	7.8560525234477e-15	0.0001784361918486047	-3.263231361323823e-20	1.457197078260187e-15	6.955786949087842e-15	9.8744485688132e-14	4.169249259554304e-15
24800000	0.004910781871555664	1.9407359316127787e-49	1.1764463615579336e-61	3.246044181546289e-11	7.8560525234477e-15	0.0001784361918486047	-3.2629845230551724e-20	1.457197078260187e-15	6.955786949087842e-15	9.8744485688132e-14	4.169249259554304e-15
24900000	0.004910781871555664	1.9407359316127787e-49	1.1764463615579336e-61	3.246044181546289e-11	7.8560525234477e-15	0.0001784361918486047	-3.2627376847865217e-20	1.457197078260187e-15	6.955786949087842e-15	9.8744485688132e-14	4.169249259554304e-15
25000000	0.004910781871555664	1.9407359316127787e-49	1.1764463615579336e-61	3.246044181546289e-11	7.8560525234477e-15	0.0001784361918486047	-3.2624908465178704e-20	1.457197078260187e-15	6.955786949087842e-15	9.8744485688132e-14	4.169249259554304e-15
25100000	0.004910781871555664	1.9407359316127787e-49	1.1764463615579336e-61	3.246044181546289e-11	7.8560525234477e-15	0.0001784361918486047	-3.2622440082492197e-20	1.457197078260187e-15	6.955786949087842e-15	9.8744485688132e-14	4.169249259554304e-15
25200000	0.004910781871555664	1.9407359316127787e-49	1.1764463615579336e-61	3.246044181546289e-11	7.8560525234477e-15	0.0001784361918486047	-3.261997169980569e-20	1.457197078260187e-15	6.955786949087842e-15	9.8744485688132e-14	4.169249259554304e-15
25300000	0.004910781871555664	1.9407359316127787e-49	1.1764463615579336e-61	3.246044181546289e-11	7.8560525234477e-15	0.0001784361918486047	-3.261750331711918e-20	1.457197078260187e-15	6.955786949087842e-15	9.8744485688132e-14	4.169249259554304e-15
25400000	0.004910781871555664	1.9407359316127787e-49	1.1764463615579336e-61	3.246044181546289e-11	7.8560525234477e-15	0.0001784361918486047	-3.2615034934432675e-20	1.457197078260187e-15	6.955786949087842e-15	9.8744485688132e-14	4.169249259554304e-15
25500000	0.004910781871555664	1.940735931612779e-49	1.1764463615579336e-61	3.246044181546289e-11	7.8560525234477e-15	0.00017843619184860468	-3.261256655174617e-20	1.457197078260187e-15	6.955786949087842e-15	9.8744485688132e-14	4.169249259554304e-15
25600000	0.004910781871555664	1.940735931612779e-49	1.1764463615579336e-61	3.246044181546289e-11	7.8560525234477e-15	0.00017843619184860468	-3.261009816905966e-20	1.457197078260187e-15	6.955786949087842e-15	9.8744485688132e-14	4.169249259554304e-15
25700000	0.004910781871555664	1.940735931612779e-49	1.1764463615579336e-61	3.246044181546289e-11	7.8560525234477e-15	0.00017843619184860468	-3.2607629786373154e-20	1.457197078260187e-15	6.955786949087842e-15	9.8744485688132e-14	4.169249259554304e-15
25800000	0.004910781871555664	1.940735931612779e-49	1.1764463615579336e-61	3.246044181546289e-11	7.8560525234477e-15	0.00017843619184860468	-3.2605161403686647e-20	1.457197078260187e-15	6.955786949087842e-15	9.8744485688132e-14	4.169249259554304e-15
25900000	0.004910781871555664	1.940735931612779e-49	1.1764463615579336e-61	3.246044181546289e-11	7.8560525234477e-15	0.00017843619184860468	-3.260269302100014e-20	1.457197078260187e-15	6.955786949087842e-15	9.8744485688132e-14	4.169249259554304e-15
26000000	0.004910781871555664	1.940735931612779e-49	1.1764463615579336e-61	3.246044181546289e-11	7.8560525234477e-15	0.00017843619184860468	-3.260022463831363e-20	1.457197078260187e-15	6.955786949087842e-15	9.8744485688132e-14	4.169249259554304e-15
26100000	0.004910781871555664	1.940735931612779e-49	1.1764463615579336e-61	3.246044181546289e-11	7.8560525234477e-15	0.00017843619184860468	-3.2597756255627126e-20	1.457197078260187e-15	6.955786949087842e-15	9.8744485688132e-14	4.169249259554304e-15
26200000	0.004910781871555664	1.940735931612779e-49	1.1764463615579336e-61	3.246044181546289e-11	7.8560525234477e-15	0.00017843619184860468	-3.259528787294062e-20	1.457197078260187e-15	6.955786949087842e-15	9.8744485688132e-14	4.169249259554304e-15
26300000	0.004910781871555664	1.940735931612779e-49	1.1764463615579336e-61	3.246044181546289e-11	7.856052523447699e-15	0.00017843619184860468	-3.259281949025411e-20	1.457197078260187e-15	6.955786949087842e-15	9.874448568813199e-14	4.169249259554304e-15
26400000	0.004910781871555664	1.940735931612779e-49	1.1764463615579336e-61	3.246044181546289e-11	7.856052523447699e-15	0.00017843619184860468	-3.2590351107567604e-20	1.457197078260187e-15	6.955786949087842e-15	9.874448568813199e-14	4.169249259554304e-15
26500000	0.004910781871555664	1.940735931612779e-49	1.1764463615579336e-61	3.246044181546289e-11	7.856052523447699e-15	0.00017843619184860468	-3.25878827248811e-20	1.457197078260187e-15	6.955786949087842e-15	9.874448568813199e-14	4.169249259554304e-15
26600000	0.004910781871555664	1.940735931612779e-49	1.1764463615579336e-61	3.246044181546289e-11	7.856052523447699e-15	0.00017843619184860468	-3.258541434219459e-20	1.457197078260187e-15	6.955786949087842e-15	9.874448568813199e-14	4.169249259554304e-15
26700000	0.004910781871555664	1.940735931612779e-49	1.1764463615579336e-61	3.246044181546289e-11	7.856052523447699e-15	0.00017843619184860468	-3.2582945959508083e-20	1.457197078260187e-15	6.955786949087842e-15	9.874448568813199e-14	4.169249259554304e-15
26800000	0.004910781871555664	1.940735931612779e-49	1.1764463615579336e-61	3.246044181546289e-11	7.856052523447699e-15	0.00017843619184860468	-3.2580477576821576e-20	1.457197078260187e-15	6.9557869490878424e-15	9.874448568813199e-14	4.169249259554304e-15
26900000	0.004910781871555664	1.9407359316127794e-49	1.1764463615579336e-61	3.246044181546289e-11	7.856052523447699e-15	0.00017843619184860468	-3.257800919413507e-20	1.457197078260187e-15	6.9557869490878424e-15	9.874448568813199e-14	4.169249259554304e-15
27000000	0.004910781871555664	1.9407359316127794e-49	1.1764463615579336e-61	3.246044181546289e-11	7.856052523447699e-15	0.00017843619184860468	-3.2575540811448556e-20	1.457197078260187e-15	6.9557869490878424e-15	9.874448568813199e-14	4.169249259554304e-15
27100000	0.004910781871555664	1.9407359316127794e-49	1.1764463615579336e-61	3.246044181546289e-11	7.856052523447699e-15	0.00017843619184860468	-3.257307242876205e-20	1.457197078260187e-15	6.9557869490878424e-15	9.874448568813199e-14	4.169249259554304e-15
27200000	0.004910781871555664	1.9407359316127794e-49	1.1764463615579336e-61	3.246044181546289e-11	7.856052523447699e-15	0.00017843619184860468	-3.257060404607554e-20	1.457197078260187e-15	6.9557869490878424e-15	9.874448568813199e-14	4.169249259554304e-15
27300000	0.004910781871555664	1.9407359316127794e-49	1.1764463615579336e-61	3.246044181546289e-11	7.856052523447699e-15	0.00017843619184860468	-3.2568135663389035e-20	1.457197078260187e-15	6.9557869490878424e-15	9.874448568813199e-14	4.169249259554304e-15
27400000	0.004910781871555664	1.9407359316127794e-49	1.1764463615579336e-61	3.246044181546289e-11	7.856052523447699e-15	0.00017843619184860468	-3.256566728070253e-20	1.457197078260187e-15	6.9557869490878424e-15	9.874448568813199e-14	4.169249259554304e-15
27500000	0.004910781871555664	1.9407359316127794e-49	1.1764463615579338e-61	3.246044181546289e-11	7.856052523447699e-15	0.00017843619184860468	-3.256319889801602e-20	1.457197078260187e-15	6.9557869490878424e-15	9.874448568813199e-14	4.169249259554304e-15
27600000	0.004910781871555664	1.9407359316127794e-49	1.1764463615579338e-61	3.246044181546289e-11	7.856052523447699e-15	0.00017843619184860468	-3.2560730515329513e-20	1.457197078260187e-15	6.9557869490878424e-15	9.874448568813199e-14	4.169249259554304e-15
27700000	0.004910781871555664	1.9407359316127794e-49	1.1764463615579338e-61	3.246044181546289e-11	7.856052523447699e-15	0.00017843619184860468	-3.2558262132643006e-20	1.457197078260187e-15	6.9557869490878424e-15	9.874448568813199e-14	4.169249259554304e-15
27800000	0.004910781871555664	1.9407359316127794e-49	1.1764463615579338e-61	3.246044181546289e-11	7.856052523447699e-15	0.00017843619184860468	-3.25557937499565e-20	1.457197078260187e-15	6.9557869490878424e-15	9.874448568813199e-14	4.169249259554304e-15
27900000	0.004910781871555664	1.9407359316127794e-49	1.1764463615579338e-61	3.246044181546289e-11	7.856052523447699e-15	0.00017843619184860468	-3.255332536726999e-20	1.457197078260187e-15	6.9557869490878424e-15	9.874448568813199e-14	4.169249259554304e-15
28000000	0.004910781871555664	1.9407359316127794e-49	1.1764463615579338e-61	3.246044181546289e-11	7.856052523447699e-15	0.00017843619184860468	-3.2550856984583485e-20	1.457197078260187e-15	6.9557869490878424e-15	9.874448568813199e-14	4.169249259554304e-15
28100000	0.004910781871555664	1.9407359316127794e-49	1.1764463615579338e-61	3.246044181546289e-11	7.856052523447699e-15	0.00017843619184860468	-3.254838860189698e-20	1.457197078260187e-15	6.9557869490878424e-15	9.874448568813199e-14	4.169249259554304e-15
28200000	0.004910781871555664	1.9407359316127794e-49	1.1764463615579338e-61	3.246044181546289e-11	7.856052523447699e-15	0.00017843619184860468	-3.254592021921047e-20	1.457197078260187e-15	6.9557869490878424e-15	9.874448568813199e-14	4.169249259554304e-15
28300000	0.004910781871555664	1.9407359316127798e-49	1.1764463615579338e-61	3.246044181546289e-11	7.856052523447699e-15	0.00017843619184860468	-3.2543451836523964e-20	1.457197078260187e-15	6.9557869490878424e-15	9.874448568813199e-14	4.169249259554304e-15
28400000	0.004910781871555664	1.9407359316127798e-49	1.1764463615579338e-61	3.246044181546289e-11	7.856052523447699e-15	0.00017843619184860468	-3.2540983453837457e-20	1.457197078260187e-15	6.9557869490878424e-15	9.874448568813199e-14	4.169249259554304e-15
28500000	0.004910781871555664	1.9407359316127798e-49	1.1764463615579338e-61	3.246044181546289e-11	7.856052523447699e-15	0.00017843619184860468	-3.253851507115095e-20	1.457197078260187e-15	6.9557869490878424e-15	9.874448568813199e-14	4.169249259554304e-15
28600000	0.004910781871555664	1.9407359316127798e-49	1.1764463615579338e-61	3.246044181546289e-11	7.856052523447699e-15	0.00017843619184860468	-3.253604668846444e-20	1.457197078260187e-15	6.9557869490878424e-15	9.874448568813199e-14	4.169249259554304e-15
28700000	0.004910781871555664	1.9407359316127798e-49	1.1764463615579338e-61	3.246044181546289e-11	7.856052523447699e-15	0.00017843619184860468	-3.2533578305777935e-20	1.457197078260187e-15	6.9557869490878424e-15	9.874448568813199e-14	4.169249259554304e-15
28800000	0.004910781871555664	1.9407359316127798e-49	1.1764463615579338e-61	3.246044181546289e-11	7.856052523447699e-15	0.00017843619184860468	-3.253110992309143e-20	1.457197078260187e-15	6.9557869490878424e-15	9.874448568813199e-14	4.169249259554304e-15
28900000	0.004910781871555664	1.9407359316127798e-49	1.1764463615579338e-61	3.246044181546289e-11	7.856052523447699e-15	0.00017843619184860468	-3.2528641540404915e-20	1.457197078260187e-15	6.9557869490878424e-15	9.874448568813199e-14	4.169249259554304e-15
29000000	0.004910781871555664	1.9407359316127798e-49	1.1764463615579338e-61	3.246044181546289e-11	7.856052523447699e-15	0.00017843619184860468	-3.252617315771841e-20	1.457197078260187e-15	6.9557869490878424e-15	9.874448568813199e-14	4.169249259554304e-15
29100000	0.004910781871555664	1.9407359316127798e-49	1.1764463615579338e-61	3.246044181546289e-11	7.856052523447699e-15	0.00017843619184860468	-3.25237047750319e-20	1.457197078260187e-15	6.9557869490878424e-15	9.874448568813199e-14	4.169249259554304e-15
29200000	0.004910781871555664	1.9407359316127798e-49	1.1764463615579338e-61	3.246044181546289e-11	7.856052523447699e-15	0.00017843619184860468	-3.2521236392345394e-20	1.457197078260187e-15	6.955786949087843e-15	9.874448568813199e-14	4.169249259554304e-15
29300000	0.004910781871555664	1.9407359316127798e-49	1.1764463615579338e-61	3.246044181546289e-11	7.856052523447699e-15	0.00017843619184860468	-3.2518768009658887e-20	1.457197078260187e-15	6.955786949087843e-15	9.874448568813199e-14	4.169249259554304e-15
29400000	0.004910781871555664	1.9407359316127798e-49	1.1764463615579338e-61	3.246044181546289e-11	7.856052523447699e-15	0.00017843619184860468	-3.251629962697238e-20	1.457197078260187e-15	6.955786949087843e-15	9.874448568813199e-14	4.169249259554304e-15
29500000	0.004910781871555664	1.9407359316127798e-49	1.1764463615579338e-61	3.246044181546289e-11	7.856052523447699e-15	0.00017843619184860468	-3.251383124428587e-20	1.457197078260187e-15	6.955786949087843e-15	9.874448568813199e-14	4.169249259554304e-15
29600000	0.004910781871555664	1.9407359316127798e-49	1.1764463615579338e-61	3.246044181546289e-11	7.856052523447699e-15	0.00017843619184860468	-3.2511362861599366e-20	1.457197078260187e-15	6.955786949087843e-15	9.874448568813199e-14	4.169249259554304e-15
29700000	0.004910781871555664	1.9407359316127798e-49	1.1764463615579338e-61	3.246044181546289e-11	7.856052523447699e-15	0.00017843619184860468	-3.250889447891286e-20	1.457197078260187e-15	6.955786949087843e-15	9.874448568813199e-14	4.169249259554304e-15
29800000	0.004910781871555664	1.94073593161278e-49	1.1764463615579338e-61	3.246044181546289e-11	7.856052523447699e-15	0.00017843619184860468	-3.250642609622635e-20	1.457197078260187e-15	6.955786949087843e-15	9.874448568813199e-14	4.169249259554304e-15
29900000	0.004910781871555664	1.94073593161278e-49	1.1764463615579338e-61	3.246044181546289e-11	7.856052523447699e-15	0.00017843619184860468	-3.2503957713539844e-20	1.457197078260187e-15	6.955786949087843e-15	9.874448568813199e-14	4.169249259554304e-15
30000000	0.004910781871555664	1.94073593161278e-49	1.1764463615579338e-61	3.246044181546289e-11	7.856052523447699e-15	0.00017843619184860468	-3.250148933085334e-20	1.457197078260187e-15	6.955786949087843e-15	9.874448568813199e-14	4.169249259554304e-15
30100000	0.004910781871555664	1.94073593161278e-49	1.1764463615579338e-61	3.246044181546289e-11	7.856052523447699e-15	0.00017843619184860468	-3.249902094816683e-20	1.457197078260187e-15	6.955786949087843e-15	9.874448568813199e-14	4.169249259554304e-15
30200000	0.004910781871555664	1.94073593161278e-49	1.1764463615579338e-61	3.246044181546289e-11	7.856052523447699e-15	0.00017843619184860468	-3.2496552565480323e-20	1.457197078260187e-15	6.955786949087843e-15	9.874448568813199e-14	4.169249259554304e-15
30300000	0.004910781871555664	1.94073593161278e-49	1.1764463615579338e-61	3.246044181546289e-11	7.856052523447699e-15	0.00017843619184860468	-3.2494084182793816e-20	1.457197078260187e-15	6.955786949087843e-15	9.874448568813199e-14	4.169249259554304e-15
30400000	0.004910781871555664	1.94073593161278e-49	1.1764463615579338e-61	3.246044181546289e-11	7.856052523447699e-15	0.00017843619184860468	-3.249161580010731e-20	1.457197078260187e-15	6.955786949087843e-15	9.874448568813199e-14	4.169249259554304e-15
30500000	0.004910781871555664	1.94073593161278e-49	1.1764463615579338e-61	3.246044181546289e-11	7.856052523447699e-15	0.00017843619184860468	-3.24891474174208e-20	1.457197078260187e-15	6.955786949087843e-15	9.874448568813199e-14	4.169249259554304e-15
30600000	0.004910781871555664	1.94073593161278e-49	1.1764463615579338e-61	3.246044181546289e-11	7.856052523447699e-15	0.00017843619184860468	-3.2486679034734295e-20	1.457197078260187e-15	6.955786949087843e-15	9.874448568813199e-14	4.169249259554304e-15
30700000	0.004910781871555664	1.94073593161278e-49	1.1764463615579338e-61	3.246044181546289e-11	7.856052523447699e-15	0.00017843619184860468	-3.248421065204779e-20	1.457197078260187e-15	6.955786949087843e-15	9.874448568813199e-14	4.169249259554304e-15
30800000	0.004910781871555664	1.94073593161278e-49	1.1764463615579338e-61	3.246044181546289e-11	7.856052523447699e-15	0.00017843619184860468	-3.248174226936128e-20	1.457197078260187e-15	6.955786949087843e-15	9.874448568813199e-14	4.169249259554304e-15
30900000	0.004910781871555664	1.94073593161278e-49	1.1764463615579338e-61	3.246044181546289e-11	7.856052523447699e-15	0.00017843619184860468	-3.2479273886674773e-20	1.457197078260187e-15	6.955786949087843e-15	9.874448568813199e-14	4.169249259554304e-15
31000000	0.004910781871555664	1.94073593161278e-49	1.1764463615579338e-61	3.246044181546289e-11	7.856052523447699e-15	0.00017843619184860468	-3.247680550398826e-20	1.457197078260187e-15	6.955786949087843e-15	9.874448568813199e-14	4.169249259554304e-15
31100000	0.004910781871555664	1.94073593161278e-49	1.1764463615579338e-61	3.246044181546289e-11	7.856052523447699e-15	0.00017843619184860468	-3.2474337121301753e-20	1.457197078260187e-15	6.955786949087843e-15	9.874448568813199e-14	4.169249259554304e-15
31200000	0.004910781871555664	1.94073593161278e-49	1.1764463615579338e-61	3.246044181546289e-11	7.856052523447699e-15	0.00017843619184860468	-3.2471868738615246e-20	1.457197078260187e-15	6.955786949087843e-15	9.874448568813199e-14	4.169249259554304e-15
31300000	0.004910781871555664	1.94073593161278e-49	1.1764463615579338e-61	3.246044181546289e-11	7.856052523447699e-15	0.00017843619184860468	-3.246940035592874e-20	1.457197078260187e-15	6.955786949087843e-15	9.874448568813199e-14	4.169249259554304e-15
31400000	0.004910781871555664	1.94073593161278e-49	1.1764463615579338e-61	3.246044181546289e-11	7.856052523447699e-15	0.00017843619184860468	-3.246693197324223e-20	1.457197078260187e-15	6.955786949087843e-15	9.874448568813199e-14	4.169249259554304e-15
31500000	0.004910781871555664	1.94073593161278e-49	1.1764463615579338e-61	3.246044181546289e-11	7.856052523447699e-15	0.00017843619184860468	-3.2464463590555725e-20	1.457197078260187e-15	6.955786949087843e-15	9.874448568813199e-14	4.169249259554304e-15
31600000	0.004910781871555664	1.94073593161278e-49	1.1764463615579338e-61	3.246044181546289e-11	7.856052523447699e-15	0.00017843619184860468	-3.246199520786922e-20	1.457197078260187e-15	6.955786949087843e-15	9.874448568813199e-14	4.169249259554304e-15
31700000	0.004910781871555664	1.94073593161278e-49	1.1764463615579338e-61	3.246044181546289e-11	7.856052523447699e-15	0.00017843619184860468	-3.245952682518271e-20	1.457197078260187e-15	6.955786949087843e-15	9.874448568813199e-14	4.169249259554304e-15
31800000	0.004910781871555664	1.9407359316127806e-49	1.1764463615579338e-61	3.246044181546289e-11	7.856052523447699e-15	0.00017843619184860468	-3.2457058442496204e-20	1.457197078260187e-15	6.955786949087843e-15	9.874448568813199e-14	4.169249259554304e-15
31900000	0.004910781871555664	1.9407359316127806e-49	1.1764463615579338e-61	3.246044181546289e-11	7.856052523447699e-15	0.00017843619184860468	-3.2454590059809697e-20	1.457197078260187e-15	6.955786949087843e-15	9.874448568813199e-14	4.169249259554304e-15
32000000	0.004910781871555664	1.9407359316127806e-49	1.1764463615579338e-61	3.246044181546289e-11	7.856052523447699e-15	0.00017843619184860468	-3.245212167712319e-20	1.457197078260187e-15	6.955786949087843e-15	9.874448568813199e-14	4.169249259554304e-15
32100000	0.004910781871555664	1.9407359316127806e-49	1.1764463615579338e-61	3.246044181546289e-11	7.856052523447699e-15	0.00017843619184860468	-3.244965329443668e-20	1.457197078260187e-15	6.955786949087843e-15	9.874448568813199e-14	4.169249259554304e-15
32200000	0.004910781871555664	1.9407359316127806e-49	1.1764463615579338e-61	3.246044181546289e-11	7.856052523447699e-15	0.00017843619184860468	-3.2447184911750175e-20	1.457197078260187e-15	6.955786949087843e-15	9.874448568813199e-14	4.169249259554304e-15
32300000	0.004910781871555664	1.9407359316127806e-49	1.1764463615579338e-61	3.246044181546289e-11	7.856052523447699e-15	0.00017843619184860468	-3.244471652906367e-20	1.457197078260187e-15	6.955786949087843e-15	9.874448568813199e-14	4.169249259554304e-15
32400000	0.004910781871555664	1.9407359316127806e-49	1.1764463615579338e-61	3.246044181546289e-11	7.856052523447699e-15	0.00017843619184860468	-3.244224814637716e-20	1.457197078260187e-15	6.955786949087843e-15	9.874448568813199e-14	4.169249259554304e-15
32500000	0.004910781871555664	1.9407359316127806e-49	1.1764463615579338e-61	3.246044181546289e-11	7.856052523447699e-15	0.00017843619184860468	-3.2439779763690654e-20	1.457197078260187e-15	6.955786949087843e-15	9.874448568813199e-14	4.169249259554304e-15
32600000	0.004910781871555664	1.9407359316127806e-49	1.1764463615579338e-61	3.246044181546289e-11	7.856052523447699e-15	0.00017843619184860468	-3.243731138100415e-20	1.457197078260187e-15	6.955786949087843e-15	9.874448568813199e-14	4.169249259554304e-15
32700000	0.004910781871555664	1.9407359316127806e-49	1.1764463615579338e-61	3.246044181546289e-11	7.856052523447699e-15	0.00017843619184860468	-3.243484299831764e-20	1.457197078260187e-15	6.955786949087843e-15	9.874448568813199e-14	4.169249259554304e-15
32800000	0.004910781871555664	1.9407359316127806e-49	1.1764463615579338e-61	3.246044181546289e-11	7.856052523447699e-15	0.00017843619184860468	-3.243237461563113e-20	1.457197078260187e-15	6.955786949087843e-15	9.874448568813199e-14	4.169249259554304e-15
32900000	0.004910781871555664	1.9407359316127806e-49	1.1764463615579338e-61	3.246044181546289e-11	7.856052523447699e-15	0.00017843619184860468	-3.2429906232944626e-20	1.457197078260187e-15	6.955786949087843e-15	9.874448568813199e-14	4.169249259554304e-15
33000000	0.004910781871555664	1.9407359316127806e-49	1.1764463615579338e-61	3.246044181546289e-11	7.856052523447699e-15	0.00017843619184860468	-3.242743785025811e-20	1.457197078260187e-15	6.955786949087843e-15	9.874448568813199e-14	4.169249259554304e-15
33100000	0.004910781871555664	1.9407359316127806e-49	1.1764463615579338e-61	3.246044181546289e-11	7.856052523447699e-15	0.00017843619184860468	-3.2424969467571606e-20	1.457197078260187e-15	6.955786949087843e-15	9.874448568813199e-14	4.169249259554304e-15
33200000	0.004910781871555664	1.9407359316127806e-49	1.1764463615579338e-61	3.246044181546289e-11	7.856052523447699e-15	0.00017843619184860468	-3.24225010848851e-20	1.457197078260187e-15	6.955786949087843e-15	9.874448568813199e-14	4.169249259554304e-15
33300000	0.004910781871555664	1.9407359316127806e-49	1.1764463615579338e-61	3.246044181546289e-11	7.856052523447699e-15	0.00017843619184860468	-3.242003270219859e-20	1.457197078260187e-15	6.955786949087843e-15	9.874448568813199e-14	4.169249259554304e-15
33400000	0.004910781871555664	1.9407359316127806e-49	1.1764463615579338e-61	3.246044181546289e-11	7.856052523447699e-15	0.00017843619184860468	-3.2417564319512084e-20	1.457197078260187e-15	6.955786949087843e-15	9.874448568813199e-14	4.169249259554304e-15
33500000	0.004910781871555664	1.9407359316127806e-49	1.1764463615579338e-61	3.246044181546289e-11	7.856052523447699e-15	0.00017843619184860468	-3.241509593682558e-20	1.457197078260187e-15	6.955786949087843e-15	9.874448568813199e-14	4.169249259554304e-15
33600000	0.004910781871555664	1.9407359316127806e-49	1.1764463615579338e-61	3.246044181546289e-11	7.856052523447699e-15	0.00017843619184860468	-3.241262755413907e-20	1.457197078260187e-15	6.955786949087843e-15	9.874448568813199e-14	4.169249259554304e-15
33700000	0.004910781871555664	1.9407359316127806e-49	1.1764463615579338e-61	3.246044181546289e-11	7.856052523447699e-15	0.00017843619184860468	-3.2410159171452563e-20	1.457197078260187e-15	6.955786949087843e-15	9.874448568813199e-14	4.169249259554304e-15
33800000	0.004910781871555664	1.9407359316127806e-49	1.1764463615579338e-61	3.246044181546289e-11	7.856052523447699e-15	0.00017843619184860468	-3.2407690788766056e-20	1.457197078260187e-15	6.955786949087843e-15	9.874448568813199e-14	4.169249259554304e-15
33900000	0.004910781871555664	1.9407359316127806e-49	1.1764463615579338e-61	3.246044181546289e-11	7.856052523447699e-15	0.00017843619184860468	-3.240522240607955e-20	1.457197078260187e-15	6.955786949087843e-15	9.874448568813199e-14	4.169249259554304e-15
34000000	0.004910781871555664	1.9407359316127806e-49	1.1764463615579338e-61	3.246044181546289e-11	7.856052523447699e-15	0.00017843619184860468	-3.240275402339304e-20	1.457197078260187e-15	6.955786949087843e-15	9.874448568813199e-14	4.169249259554304e-15
34100000	0.004910781871555664	1.9407359316127806e-49	1.1764463615579338e-61	3.246044181546289e-11	7.856052523447699e-15	0.00017843619184860468	-3.2400285640706535e-20	1.457197078260187e-15	6.955786949087843e-15	9.874448568813199e-14	4.169249259554304e-15
34200000	0.004910781871555664	1.9407359316127806e-49	1.1764463615579338e-61	3.246044181546289e-11	7.856052523447699e-15	0.00017843619184860468	-3.239781725802003e-20	1.457197078260187e-15	6.955786949087843e-15	9.874448568813199e-14	4.169249259554304e-15
34300000	0.004910781871555664	1.9407359316127806e-49	1.1764463615579338e-61	3.246044181546289e-11	7.856052523447699e-15	0.00017843619184860468	-3.239534887533352e-20	1.457197078260187e-15	6.955786949087843e-15	9.874448568813199e-14	4.169249259554304e-15
34400000	0.004910781871555664	1.9407359316127806e-49	1.1764463615579338e-61	3.246044181546289e-11	7.856052523447699e-15	0.00017843619184860468	-3.2392880492647013e-20	1.457197078260187e-15	6.955786949087843e-15	9.874448568813199e-14	4.169249259554304e-15
34500000	0.004910781871555664	1.9407359316127806e-49	1.1764463615579338e-61	3.246044181546289e-11	7.856052523447699e-15	0.00017843619184860468	-3.2390412109960506e-20	1.457197078260187e-15	6.955786949087843e-15	9.874448568813199e-14	4.169249259554304e-15
34600000	0.004910781871555664	1.9407359316127806e-49	1.1764463615579338e-61	3.246044181546289e-11	7.856052523447699e-15	0.00017843619184860468	-3.2387943727274e-20	1.457197078260187e-15	6.955786949087843e-15	9.874448568813199e-14	4.169249259554304e-15
34700000	0.004910781871555664	1.9407359316127806e-49	1.1764463615579338e-61	3.246044181546289e-11	7.856052523447699e-15	0.00017843619184860468	-3.238547534458749e-20	1.457197078260187e-15	6.955786949087843e-15	9.874448568813199e-14	4.169249259554304e-15
34800000	0.004910781871555664	1.9407359316127806e-49	1.1764463615579338e-61	3.246044181546289e-11	7.856052523447699e-15	0.00017843619184860468	-3.2383006961900985e-20	1.457197078260187e-15	6.955786949087843e-15	9.874448568813199e-14	4.169249259554304e-15
34900000	0.004910781871555664	1.9407359316127806e-49	1.1764463615579338e-61	3.246044181546289e-11	7.856052523447699e-15	0.00017843619184860468	-3.238053857921448e-20	1.457197078260187e-15	6.955786949087843e-15	9.8744485688132e-14	4.169249259554304e-15
35000000	0.004910781871555664	1.9407359316127806e-49	1.1764463615579338e-61	3.246044181546289e-11	7.856052523447699e-15	0.00017843619184860468	-3.2378070196527965e-20	1.457197078260187e-15	6.955786949087843e-15	9.8744485688132e-14	4.169249259554304e-15
35100000	0.004910781871555664	1.9407359316127806e-49	1.1764463615579338e-61	3.246044181546289e-11	7.856052523447699e-15	0.00017843619184860468	-3.237560181384146e-20	1.457197078260187e-15	6.955786949087843e-15	9.8744485688132e-14	4.169249259554304e-15
35200000	0.004910781871555664	1.9407359316127806e-49	1.1764463615579338e-61	3.246044181546289e-11	7.856052523447699e-15	0.00017843619184860468	-3.237313343115495e-20	1.457197078260187e-15	6.955786949087843e-15	9.8744485688132e-14	4.169249259554304e-15
35300000	0.004910781871555664	1.9407359316127806e-49	1.1764463615579338e-61	3.246044181546289e-11	7.856052523447699e-15	0.00017843619184860468	-3.2370665048468444e-20	1.457197078260187e-15	6.955786949087843e-15	9.8744485688132e-14	4.169249259554304e-15
35400000	0.004910781871555664	1.9407359316127806e-49	1.1764463615579338e-61	3.246044181546289e-11	7.856052523447699e-15	0.00017843619184860468	-3.2368196665781937e-20	1.457197078260187e-15	6.955786949087843e-15	9.8744485688132e-14	4.169249259554304e-15
35500000	0.004910781871555664	1.9407359316127806e-49	1.1764463615579338e-61	3.246044181546289e-11	7.856052523447699e-15	0.00017843619184860468	-3.236572828309543e-20	1.457197078260187e-15	6.955786949087843e-15	9.8744485688132e-14	4.169249259554304e-15
35600000	0.004910781871555664	1.9407359316127806e-49	1.1764463615579338e-61	3.246044181546289e-11	7.856052523447699e-15	0.00017843619184860468	-3.236325990040892e-20	1.457197078260187e-15	6.955786949087843e-15	9.8744485688132e-14	4.169249259554304e-15
35700000	0.004910781871555664	1.9407359316127806e-49	1.1764463615579338e-61	3.246044181546289e-11	7.856052523447699e-15	0.00017843619184860468	-3.2360791517722415e-20	1.457197078260187e-15	6.955786949087843e-15	9.8744485688132e-14	4.169249259554304e-15
35800000	0.004910781871555664	1.9407359316127806e-49	1.1764463615579338e-61	3.246044181546289e-11	7.856052523447699e-15	0.00017843619184860468	-3.235832313503591e-20	1.457197078260187e-15	6.955786949087843e-15	9.8744485688132e-14	4.169249259554304e-15
35900000	0.004910781871555664	1.9407359316127806e-49	1.1764463615579338e-61	3.246044181546289e-11	7.856052523447699e-15	0.00017843619184860468	-3.23558547523494e-20	1.457197078260187e-15	6.955786949087843e-15	9.8744485688132e-14	4.169249259554304e-15
36000000	0.004910781871555664	1.9407359316127806e-49	1.1764463615579338e-61	3.246044181546289e-11	7.856052523447699e-15	0.00017843619184860468	-3.2353386369662894e-20	1.457197078260187e-15	6.955786949087843e-15	9.8744485688132e-14	4.169249259554304e-15
36100000	0.004910781871555664	1.9407359316127806e-49	1.1764463615579338e-61	3.246044181546289e-11	7.856052523447699e-15	0.00017843619184860468	-3.2350917986976387e-20	1.457197078260187e-15	6.955786949087843e-15	9.8744485688132e-14	4.169249259554304e-15
36200000	0.004910781871555664	1.9407359316127806e-49	1.1764463615579338e-61	3.246044181546289e-11	7.856052523447699e-15	0.00017843619184860468	-3.234844960428988e-20	1.457197078260187e-15	6.955786949087843e-15	9.8744485688132e-14	4.169249259554304e-15
36300000	0.004910781871555664	1.9407359316127806e-49	1.1764463615579338e-61	3.246044181546289e-11	7.856052523447699e-15	0.00017843619184860468	-3.234598122160337e-20	1.457197078260187e-15	6.955786949087843e-15	9.8744485688132e-14	4.169249259554304e-15
36400000	0.004910781871555664	1.9407359316127806e-49	1.1764463615579338e-61	3.246044181546289e-11	7.856052523447699e-15	0.00017843619184860468	-3.2343512838916866e-20	1.457197078260187e-15	6.955786949087843e-15	9.8744485688132e-14	4.169249259554304e-15
36500000	0.004910781871555664	1.9407359316127806e-49	1.1764463615579338e-61	3.246044181546289e-11	7.856052523447699e-15	0.00017843619184860468	-3.234104445623036e-20	1.457197078260187e-15	6.955786949087843e-15	9.8744485688132e-14	4.169249259554304e-15
36600000	0.004910781871555664	1.9407359316127806e-49	1.1764463615579338e-61	3.246044181546289e-11	7.856052523447699e-15	0.00017843619184860468	-3.233857607354385e-20	1.457197078260187e-15	6.955786949087843e-15	9.8744485688132e-14	4.169249259554304e-15
36700000	0.004910781871555664	1.9407359316127806e-49	1.1764463615579338e-61	3.246044181546289e-11	7.856052523447699e-15	0.00017843619184860468	-3.2336107690857344e-20	1.4571970782601872e-15	6.955786949087843e-15	9.8744485688132e-14	4.169249259554304e-15
36800000	0.004910781871555664	1.9407359316127806e-49	1.1764463615579338e-61	3.246044181546289e-11	7.856052523447699e-15	0.00017843619184860468	-3.233363930817084e-20	1.4571970782601872e-15	6.955786949087843e-15	9.8744485688132e-14	4.169249259554304e-15
36900000	0.004910781871555664	1.9407359316127806e-49	1.1764463615579338e-61	3.246044181546289e-11	7.856052523447699e-15	0.00017843619184860468	-3.233117092548433e-20	1.4571970782601872e-15	6.955786949087843e-15	9.8744485688132e-14	4.169249259554304e-15
37000000	0.004910781871555664	1.9407359316127806e-49	1.1764463615579338e-61	3.246044181546289e-11	7.8560525234477e-15	0.00017843619184860468	-3.232870254279782e-20	1.4571970782601872e-15	6.955786949087843e-15	9.8744485688132e-14	4.169249259554304e-15
37100000	0.004910781871555664	1.9407359316127806e-49	1.1764463615579338e-61	3.246044181546289e-11	7.8560525234477e-15	0.00017843619184860468	-3.232623416011131e-20	1.4571970782601872e-15	6.955786949087843e-15	9.8744485688132e-14	4.169249259554304e-15
37200000	0.004910781871555664	1.94073593161278e-49	1.1764463615579338e-61	3.246044181546289e-11	7.8560525234477e-15	0.00017843619184860468	-3.2323765777424803e-20	1.4571970782601872e-15	6.955786949087843e-15	9.8744485688132e-14	4.169249259554304e-15
37300000	0.004910781871555664	1.94073593161278e-49	1.1764463615579338e-61	3.246044181546289e-11	7.8560525234477e-15	0.0001784361918486047	-3.2321297394738296e-20	1.4571970782601872e-15	6.955786949087843e-15	9.8744485688132e-14	4.169249259554304e-15
37400000	0.004910781871555664	1.94073593161278e-49	1.1764463615579336e-61	3.246044181546289e-11	7.8560525234477e-15	0.0001784361918486047	-3.231882901205179e-20	1.4571970782601872e-15	6.955786949087843e-15	9.8744485688132e-14	4.169249259554304e-15
37500000	0.004910781871555664	1.94073593161278e-49	1.1764463615579336e-61	3.246044181546289e-11	7.8560525234477e-15	0.0001784361918486047	-3.231636062936528e-20	1.4571970782601872e-15	6.955786949087843e-15	9.8744485688132e-14	4.169249259554304e-15
37600000	0.004910781871555664	1.94073593161278e-49	1.1764463615579336e-61	3.246044181546289e-11	7.8560525234477e-15	0.0001784361918486047	-3.2313892246678775e-20	1.4571970782601872e-15	6.955786949087843e-15	9.8744485688132e-14	4.169249259554304e-15
37700000	0.004910781871555664	1.94073593161278e-49	1.1764463615579336e-61	3.246044181546289e-11	7.8560525234477e-15	0.0001784361918486047	-3.231142386399227e-20	1.4571970782601872e-15	6.955786949087843e-15	9.8744485688132e-14	4.169249259554304e-15
37800000	0.004910781871555664	1.94073593161278e-49	1.1764463615579336e-61	3.246044181546289e-11	7.8560525234477e-15	0.0001784361918486047	-3.230895548130576e-20	1.4571970782601872e-15	6.955786949087843e-15	9.8744485688132e-14	4.169249259554304e-15
37900000	0.004910781871555664	1.94073593161278e-49	1.1764463615579336e-61	3.246044181546289e-11	7.8560525234477e-15	0.0001784361918486047	-3.2306487098619253e-20	1.4571970782601872e-15	6.9557869490878424e-15	9.8744485688132e-14	4.169249259554304e-15
38000000	0.004910781871555664	1.94073593161278e-49	1.1764463615579336e-61	3.246044181546289e-11	7.8560525234477e-15	0.0001784361918486047	-3.2304018715932746e-20	1.4571970782601872e-15	6.9557869490878424e-15	9.8744485688132e-14	4.169249259554304e-15
38100000	0.004910781871555664	1.94073593161278e-49	1.1764463615579336e-61	3.246044181546289e-11	7.8560525234477e-15	0.0001784361918486047	-3.230155033324624e-20	1.4571970782601872e-15	6.9557869490878424e-15	9.8744485688132e-14	4.169249259554304e-15
38200000	0.004910781871555664	1.94073593161278e-49	1.1764463615579336e-61	3.246044181546289e-11	7.8560525234477e-15	0.0001784361918486047	-3.229908195055973e-20	1.4571970782601872e-15	6.9557869490878424e-15	9.8744485688132e-14	4.169249259554304e-15
38300000	0.004910781871555664	1.94073593161278e-49	1.1764463615579336e-61	3.246044181546289e-11	7.8560525234477e-15	0.0001784361918486047	-3.2296613567873225e-20	1.4571970782601872e-15	6.9557869490878424e-15	9.8744485688132e-14	4.169249259554304e-15
38400000	0.004910781871555664	1.94073593161278e-49	1.1764463615579336e-61	3.246044181546289e-11	7.8560525234477e-15	0.0001784361918486047	-3.229414518518672e-20	1.4571970782601872e-15	6.9557869490878424e-15	9.8744485688132e-14	4.169249259554304e-15
38500000	0.004910781871555664	1.94073593161278e-49	1.1764463615579336e-61	3.246044181546289e-11	7.8560525234477e-15	0.0001784361918486047	-3.229167680250021e-20	1.4571970782601872e-15	6.9557869490878424e-15	9.874448568813201e-14	4.169249259554304e-15
38600000	0.004910781871555664	1.94073593161278e-49	1.1764463615579336e-61	3.246044181546289e-11	7.8560525234477e-15	0.0001784361918486047	-3.2289208419813704e-20	1.4571970782601872e-15	6.9557869490878424e-15	9.874448568813201e-14	4.169249259554304e-15
38700000	0.004910781871555664	1.94073593161278e-49	1.1764463615579336e-61	3.246044181546289e-11	7.8560525234477e-15	0.0001784361918486047	-3.2286740037127197e-20	1.4571970782601872e-15	6.9557869490878424e-15	9.874448568813201e-14	4.169249259554304e-15
38800000	0.004910781871555664	1.94073593161278e-49	1.1764463615579336e-61	3.246044181546289e-11	7.8560525234477e-15	0.0001784361918486047	-3.228427165444069e-20	1.4571970782601872e-15	6.9557869490878424e-15	9.874448568813201e-14	4.169249259554304e-15
38900000	0.004910781871555664	1.94073593161278e-49	1.1764463615579336e-61	3.246044181546289e-11	7.8560525234477e-15	0.0001784361918486047	-3.228180327175418e-20	1.4571970782601872e-15	6.9557869490878424e-15	9.874448568813201e-14	4.169249259554304e-15
39000000	0.004910781871555664	1.94073593161278e-49	1.1764463615579336e-61	3.246044181546289e-11	7.8560525234477e-15	0.0001784361918486047	-3.227933488906767e-20	1.4571970782601872e-15	6.9557869490878424e-15	9.874448568813201e-14	4.169249259554304e-15
39100000	0.004910781871555664	1.94073593161278e-49	1.1764463615579336e-61	3.246044181546289e-11	7.8560525234477e-15	0.0001784361918486047	-3.227686650638116e-20	1.4571970782601872e-15	6.9557869490878424e-15	9.874448568813201e-14	4.169249259554304e-15
39200000	0.004910781871555664	1.94073593161278e-49	1.1764463615579336e-61	3.246044181546289e-11	7.8560525234477e-15	0.0001784361918486047	-3.2274398123694655e-20	1.4571970782601872e-15	6.9557869490878424e-15	9.874448568813201e-14	4.169249259554304e-15
39300000	0.004910781871555664	1.94073593161278e-49	1.1764463615579336e-61	3.246044181546289e-11	7.8560525234477e-15	0.0001784361918486047	-3.227192974100815e-20	1.4571970782601872e-15	6.9557869490878424e-15	9.874448568813201e-14	4.169249259554304e-15
39400000	0.004910781871555664	1.94073593161278e-49	1.1764463615579336e-61	3.246044181546289e-11	7.8560525234477e-15	0.0001784361918486047	-3.226946135832164e-20	1.4571970782601872e-15	6.9557869490878424e-15	9.874448568813201e-14	4.169249259554304e-15
39500000	0.004910781871555664	1.94073593161278e-49	1.1764463615579336e-61	3.246044181546289e-11	7.8560525234477e-15	0.0001784361918486047	-3.2266992975635134e-20	1.4571970782601872e-15	6.9557869490878424e-15	9.874448568813201e-14	4.169249259554304e-15
39600000	0.004910781871555664	1.94073593161278e-49	1.1764463615579336e-61	3.246044181546289e-11	7.8560525234477e-15	0.0001784361918486047	-3.2264524592948627e-20	1.4571970782601872e-15	6.9557869490878424e-15	9.874448568813201e-14	4.169249259554304e-15
39700000	0.004910781871555664	1.94073593161278e-49	1.1764463615579336e-61	3.246044181546289e-11	7.8560525234477e-15	0.0001784361918486047	-3.226205621026212e-20	1.4571970782601872e-15	6.9557869490878424e-15	9.874448568813201e-14	4.169249259554304e-15
39800000	0.004910781871555664	1.94073593161278e-49	1.1764463615579336e-61	3.246044181546289e-11	7.8560525234477e-15	0.0001784361918486047	-3.225958782757561e-20	1.4571970782601872e-15	6.9557869490878424e-15	9.874448568813201e-14	4.169249259554304e-15
39900000	0.004910781871555664	1.94073593161278e-49	1.1764463615579336e-61	3.246044181546289e-11	7.8560525234477e-15	0.0001784361918486047	-3.2257119444889106e-20	1.4571970782601872e-15	6.9557869490878424e-15	9.874448568813201e-14	4.169249259554304e-15
40000000	0.004910781871555664	1.94073593161278e-49	1.1764463615579336e-61	3.246044181546289e-11	7.8560525234477e-15	0.0001784361918486047	-3.22546510622026e-20	1.4571970782601872e-15	6.9557869490878424e-15	9.874448568813201e-14	4.169249259554304e-15
40100000	0.004910781871555664	1.94073593161278e-49	1.1764463615579336e-61	3.246044181546289e-11	7.8560525234477e-15	0.0001784361918486047	-3.225218267951609e-20	1.4571970782601872e-15	6.9557869490878424e-15	9.874448568813201e-14	4.169249259554304e-15
40200000	0.004910781871555664	1.94073593161278e-49	1.1764463615579336e-61	3.246044181546289e-11	7.8560525234477e-15	0.0001784361918486047	-3.2249714296829584e-20	1.4571970782601872e-15	6.9557869490878424e-15	9.874448568813201e-14	4.169249259554304e-15
40300000	0.004910781871555664	1.94073593161278e-49	1.1764463615579336e-61	3.246044181546289e-11	7.8560525234477e-15	0.0001784361918486047	-3.224724591414308e-20	1.4571970782601872e-15	6.9557869490878424e-15	9.874448568813201e-14	4.169249259554304e-15
40400000	0.004910781871555664	1.94073593161278e-49	1.1764463615579336e-61	3.246044181546289e-11	7.8560525234477e-15	0.0001784361918486047	-3.224477753145657e-20	1.4571970782601872e-15	6.9557869490878424e-15	9.874448568813201e-14	4.169249259554304e-15
40500000	0.004910781871555664	1.94073593161278e-49	1.1764463615579336e-61	3.246044181546289e-11	7.8560525234477e-15	0.0001784361918486047	-3.2242309148770063e-20	1.4571970782601872e-15	6.9557869490878424e-15	9.874448568813201e-14	4.169249259554304e-15
40600000	0.004910781871555664	1.94073593161278e-49	1.1764463615579336e-61	3.246044181546289e-11	7.8560525234477e-15	0.0001784361918486047	-3.2239840766083556e-20	1.4571970782601872e-15	6.9557869490878424e-15	9.874448568813201e-14	4.169249259554304e-15
40700000	0.004910781871555664	1.94073593161278e-49	1.1764463615579336e-61	3.246044181546289e-11	7.8560525234477e-15	0.0001784361918486047	-3.223737238339705e-20	1.4571970782601872e-15	6.9557869490878424e-15	9.874448568813201e-14	4.169249259554304e-15
40800000	0.004910781871555664	1.94073593161278e-49	1.1764463615579336e-61	3.246044181546289e-11	7.8560525234477e-15	0.0001784361918486047	-3.223490400071054e-20	1.4571970782601872e-15	6.9557869490878424e-15	9.874448568813201e-14	4.169249259554304e-15
40900000	0.004910781871555664	1.94073593161278e-49	1.1764463615579336e-61	3.246044181546289e-11	7.8560525234477e-15	0.0001784361918486047	-3.2232435618024035e-20	1.4571970782601872e-15	6.9557869490878424e-15	9.874448568813201e-14	4.169249259554304e-15
41000000	0.004910781871555664	1.94073593161278e-49	1.1764463615579336e-61	3.246044181546289e-11	7.8560525234477e-15	0.0001784361918486047	-3.222996723533752e-20	1.4571970782601872e-15	6.9557869490878424e-15	9.874448568813201e-14	4.169249259554304e-15
41100000	0.004910781871555664	1.94073593161278e-49	1.1764463615579336e-61	3.246044181546289e-11	7.8560525234477e-15	0.0001784361918486047	-3.2227498852651015e-20	1.4571970782601872e-15	6.9557869490878424e-15	9.874448568813201e-14	4.169249259554304e-15
41200000	0.004910781871555664	1.94073593161278e-49	1.1764463615579336e-61	3.246044181546289e-11	7.8560525234477e-15	0.0001784361918486047	-3.222503046996451e-20	1.4571970782601872e-15	6.9557869490878424e-15	9.874448568813201e-14	4.169249259554304e-15
41300000	0.004910781871555664	1.94073593161278e-49	1.1764463615579336e-61	3.246044181546289e-11	7.8560525234477e-15	0.0001784361918486047	-3.2222562087278e-20	1.4571970782601872e-15	6.9557869490878424e-15	9.874448568813201e-14	4.169249259554304e-15
41400000	0.004910781871555664	1.94073593161278e-49	1.1764463615579336e-61	3.246044181546289e-11	7.8560525234477e-15	0.0001784361918486047	-3.2220093704591493e-20	1.4571970782601872e-15	6.9557869490878424e-15	9.874448568813201e-14	4.169249259554304e-15
41500000	0.004910781871555664	1.94073593161278e-49	1.1764463615579336e-61	3.246044181546289e-11	7.8560525234477e-15	0.0001784361918486047	-3.2217625321904986e-20	1.4571970782601872e-15	6.9557869490878424e-15	9.874448568813201e-14	4.169249259554304e-15
41600000	0.004910781871555664	1.94073593161278e-49	1.1764463615579336e-61	3.246044181546289e-11	7.8560525234477e-15	0.0001784361918486047	-3.221515693921848e-20	1.4571970782601872e-15	6.9557869490878424e-15	9.874448568813201e-14	4.169249259554304e-15
41700000	0.004910781871555664	1.94073593161278e-49	1.1764463615579336e-61	3.246044181546289e-11	7.8560525234477e-15	0.0001784361918486047	-3.221268855653197e-20	1.4571970782601872e-15	6.9557869490878424e-15	9.874448568813201e-14	4.169249259554304e-15
41800000	0.004910781871555664	1.94073593161278e-49	1.1764463615579336e-61	3.246044181546289e-11	7.8560525234477e-15	0.0001784361918486047	-3.2210220173845465e-20	1.4571970782601872e-15	6.9557869490878424e-15	9.874448568813201e-14	4.169249259554304e-15
41900000	0.004910781871555664	1.94073593161278e-49	1.1764463615579336e-61	3.246044181546289e-11	7.8560525234477e-15	0.0001784361918486047	-3.220775179115896e-20	1.4571970782601872e-15	6.9557869490878424e-15	9.874448568813201e-14	4.169249259554304e-15
42000000	0.004910781871555664	1.94073593161278e-49	1.1764463615579336e-61	3.246044181546289e-11	7.8560525234477e-15	0.0001784361918486047	-3.220528340847245e-20	1.4571970782601872e-15	6.9557869490878424e-15	9.874448568813201e-14	4.169249259554304e-15
42100000	0.004910781871555664	1.94073593161278e-49	1.1764463615579336e-61	3.246044181546289e-11	7.8560525234477e-15	0.0001784361918486047	-3.2202815025785944e-20	1.4571970782601872e-15	6.9557869490878424e-15	9.874448568813201e-14	4.169249259554304e-15
42200000	0.004910781871555664	1.94073593161278e-49	1.1764463615579336e-61	3.246044181546289e-11	7.8560525234477e-15	0.0001784361918486047	-3.2200346643099437e-20	1.4571970782601872e-15	6.9557869490878424e-15	9.874448568813201e-14	4.169249259554304e-15
42300000	0.004910781871555664	1.94073593161278e-49	1.1764463615579336e-61	3.246044181546289e-11	7.8560525234477e-15	0.0001784361918486047	-3.219787826041293e-20	1.4571970782601872e-15	6.9557869490878424e-15	9.874448568813201e-14	4.169249259554304e-15
42400000	0.004910781871555664	1.94073593161278e-49	1.1764463615579336e-61	3.246044181546289e-11	7.8560525234477e-15	0.0001784361918486047	-3.219540987772642e-20	1.4571970782601872e-15	6.9557869490878424e-15	9.874448568813201e-14	4.169249259554304e-15
42500000	0.004910781871555664	1.94073593161278e-49	1.1764463615579336e-61	3.246044181546289e-11	7.8560525234477e-15	0.0001784361918486047	-3.2192941495039915e-20	1.4571970782601872e-15	6.9557869490878424e-15	9.874448568813201e-14	4.169249259554304e-15
42600000	0.004910781871555664	1.94073593161278e-49	1.1764463615579336e-61	3.246044181546289e-11	7.8560525234477e-15	0.0001784361918486047	-3.219047311235341e-20	1.4571970782601872e-15	6.9557869490878424e-15	9.874448568813201e-14	4.169249259554304e-15
42700000	0.004910781871555664	1.94073593161278e-49	1.1764463615579336e-61	3.246044181546289e-11	7.8560525234477e-15	0.0001784361918486047	-3.21880047296669e-20	1.4571970782601872e-15	6.9557869490878424e-15	9.874448568813201e-14	4.169249259554304e-15
42800000	0.004910781871555664	1.94073593161278e-49	1.1764463615579336e-61	3.246044181546289e-11	7.8560525234477e-15	0.0001784361918486047	-3.2185536346980394e-20	1.4571970782601872e-15	6.9557869490878424e-15	9.874448568813201e-14	4.169249259554304e-15
42900000	0.004910781871555664	1.94073593161278e-49	1.1764463615579336e-61	3.246044181546289e-11	7.8560525234477e-15	0.0001784361918486047	-3.218306796429389e-20	1.4571970782601872e-15	6.9557869490878424e-15	9.874448568813201e-14	4.169249259554304e-15
43000000	0.004910781871555664	1.94073593161278e-49	1.1764463615579336e-61	3.246044181546289e-11	7.8560525234477e-15	0.0001784361918486047	-3.2180599581607374e-20	1.4571970782601872e-15	6.9557869490878424e-15	9.874448568813201e-14	4.169249259554304e-15
43100000	0.004910781871555664	1.94073593161278e-49	1.1764463615579336e-61	3.246044181546289e-11	7.8560525234477e-15	0.0001784361918486047	-3.2178131198920867e-20	1.4571970782601872e-15	6.9557869490878424e-15	9.874448568813201e-14	4.169249259554304e-15
43200000	0.004910781871555664	1.94073593161278e-49	1.1764463615579336e-61	3.246044181546289e-11	7.8560525234477e-15	0.0001784361918486047	-3.217566281623436e-20	1.4571970782601872e-15	6.9557869490878424e-15	9.874448568813201e-14	4.169249259554304e-15
43300000	0.004910781871555664	1.94073593161278e-49	1.1764463615579336e-61	3.246044181546289e-11	7.8560525234477e-15	0.0001784361918486047	-3.217319443354785e-20	1.4571970782601872e-15	6.9557869490878424e-15	9.874448568813201e-14	4.169249259554304e-15
43400000	0.004910781871555664	1.94073593161278e-49	1.1764463615579336e-61	3.246044181546289e-11	7.8560525234477e-15	0.0001784361918486047	-3.2170726050861346e-20	1.4571970782601872e-15	6.9557869490878424e-15	9.874448568813201e-14	4.169249259554304e-15
43500000	0.004910781871555664	1.94073593161278e-49	1.1764463615579336e-61	3.246044181546289e-11	7.8560525234477e-15	0.0001784361918486047	-3.216825766817484e-20	1.4571970782601872e-15	6.9557869490878424e-15	9.874448568813201e-14	4.169249259554304e-15
43600000	0.004910781871555664	1.94073593161278e-49	1.1764463615579336e-61	3.246044181546289e-11	7.8560525234477e-15	0.0001784361918486047	-3.216578928548833e-20	1.4571970782601872e-15	6.9557869490878424e-15	9.874448568813201e-14	4.169249259554304e-15
43700000	0.004910781871555664	1.94073593161278e-49	1.1764463615579336e-61	3.246044181546289e-11	7.8560525234477e-15	0.0001784361918486047	-3.2163320902801824e-20	1.4571970782601872e-15	6.9557869490878424e-15	9.874448568813201e-14	4.169249259554304e-15
43800000	0.004910781871555664	1.94073593161278e-49	1.1764463615579336e-61	3.246044181546289e-11	7.8560525234477e-15	0.0001784361918486047	-3.216085252011532e-20	1.4571970782601872e-15	6.9557869490878424e-15	9.874448568813201e-14	4.169249259554304e-15
43900000	0.004910781871555664	1.94073593161278e-49	1.1764463615579336e-61	3.246044181546289e-11	7.8560525234477e-15	0.0001784361918486047	-3.215838413742881e-20	1.4571970782601872e-15	6.9557869490878424e-15	9.874448568813201e-14	4.169249259554304e-15
44000000	0.004910781871555664	1.94073593161278e-49	1.1764463615579336e-61	3.246044181546289e-11	7.8560525234477e-15	0.0001784361918486047	-3.2155915754742303e-20	1.4571970782601872e-15	6.9557869490878424e-15	9.874448568813201e-14	4.169249259554304e-15
44100000	0.004910781871555664	1.94073593161278e-49	1.1764463615579336e-61	3.246044181546289e-11	7.8560525234477e-15	0.0001784361918486047	-3.2153447372055796e-20	1.4571970782601872e-15	6.9557869490878424e-15	9.874448568813201e-14	4.169249259554304e-15
44200000	0.004910781871555664	1.94073593161278e-49	1.1764463615579336e-61	3.246044181546289e-11	7.8560525234477e-15	0.0001784361918486047	-3.215097898936929e-20	1.4571970782601872e-15	6.9557869490878424e-15	9.874448568813201e-14	4.169249259554304e-15
44300000	0.004910781871555664	1.94073593161278e-49	1.1764463615579336e-61	3.246044181546289e-11	7.8560525234477e-15	0.0001784361918486047	-3.214851060668278e-20	1.4571970782601872e-15	6.9557869490878424e-15	9.874448568813201e-14	4.169249259554304e-15
44400000	0.004910781871555664	1.94073593161278e-49	1.1764463615579336e-61	3.246044181546289e-11	7.8560525234477e-15	0.0001784361918486047	-3.2146042223996275e-20	1.4571970782601872e-15	6.9557869490878424e-15	9.874448568813201e-14	4.169249259554304e-15
44500000	0.004910781871555664	1.94073593161278e-49	1.1764463615579336e-61	3.246044181546289e-11	7.8560525234477e-15	0.0001784361918486047	-3.214357384130977e-20	1.4571970782601872e-15	6.9557869490878424e-15	9.874448568813201e-14	4.169249259554304e-15
44600000	0.004910781871555664	1.94073593161278e-49	1.1764463615579336e-61	3.246044181546289e-11	7.8560525234477e-15	0.0001784361918486047	-3.214110545862326e-20	1.4571970782601872e-15	6.9557869490878424e-15	9.874448568813201e-14	4.169249259554304e-15
44700000	0.004910781871555664	1.94073593161278e-49	1.1764463615579336e-61	3.246044181546289e-11	7.8560525234477e-15	0.0001784361918486047	-3.2138637075936754e-20	1.4571970782601872e-15	6.9557869490878424e-15	9.874448568813201e-14	4.169249259554304e-15
44800000	0.004910781871555664	1.9407359316127806e-49	1.1764463615579336e-61	3.246044181546289e-11	7.8560525234477e-15	0.0001784361918486047	-3.2136168693250246e-20	1.4571970782601872e-15	6.9557869490878424e-15	9.874448568813201e-14	4.169249259554304e-15
44900000	0.004910781871555664	1.9407359316127806e-49	1.1764463615579336e-61	3.246044181546289e-11	7.8560525234477e-15	0.0001784361918486047	-3.213370031056374e-20	1.4571970782601872e-15	6.9557869490878424e-15	9.874448568813201e-14	4.169249259554304e-15
45000000	0.004910781871555664	1.9407359316127806e-49	1.1764463615579336e-61	3.246044181546289e-11	7.8560525234477e-15	0.0001784361918486047	-3.2131231927877226e-20	1.4571970782601872e-15	6.9557869490878424e-15	9.874448568813201e-14	4.169249259554304e-15
45100000	0.004910781871555664	1.9407359316127806e-49	1.1764463615579338e-61	3.246044181546289e-11	7.8560525234477e-15	0.0001784361918486047	-3.212876354519072e-20	1.4571970782601872e-15	6.9557869490878424e-15	9.874448568813201e-14	4.169249259554304e-15
45200000	0.004910781871555664	1.9407359316127806e-49	1.1764463615579338e-61	3.246044181546288e-11	7.8560525234477e-15	0.0001784361918486047	-3.212629516250421e-20	1.4571970782601872e-15	6.9557869490878424e-15	9.874448568813201e-14	4.169249259554304e-15
45300000	0.004910781871555664	1.9407359316127806e-49	1.1764463615579338e-61	3.246044181546288e-11	7.8560525234477e-15	0.0001784361918486047	-3.2123826779817705e-20	1.4571970782601872e-15	6.9557869490878424e-15	9.874448568813201e-14	4.169249259554304e-15
45400000	0.004910781871555664	1.9407359316127806e-49	1.1764463615579338e-61	3.246044181546288e-11	7.8560525234477e-15	0.0001784361918486047	-3.21213583971312e-20	1.4571970782601872e-15	6.9557869490878424e-15	9.874448568813201e-14	4.169249259554304e-15
45500000	0.004910781871555664	1.9407359316127806e-49	1.1764463615579338e-61	3.246044181546288e-11	7.8560525234477e-15	0.0001784361918486047	-3.211889001444469e-20	1.4571970782601872e-15	6.9557869490878424e-15	9.874448568813201e-14	4.169249259554304e-15
45600000	0.004910781871555664	1.9407359316127806e-49	1.1764463615579338e-61	3.246044181546288e-11	7.8560525234477e-15	0.0001784361918486047	-3.2116421631758184e-20	1.4571970782601872e-15	6.9557869490878424e-15	9.8744485688132e-14	4.169249259554304e-15
45700000	0.004910781871555664	1.9407359316127806e-49	1.1764463615579338e-61	3.246044181546288e-11	7.8560525234477e-15	0.0001784361918486047	-3.2113953249071677e-20	1.4571970782601872e-15	6.9557869490878424e-15	9.8744485688132e-14	4.169249259554304e-15
45800000	0.004910781871555664	1.9407359316127806e-49	1.1764463615579338e-61	3.246044181546288e-11	7.8560525234477e-15	0.0001784361918486047	-3.211148486638517e-20	1.4571970782601872e-15	6.9557869490878424e-15	9.8744485688132e-14	4.169249259554304e-15
45900000	0.004910781871555664	1.9407359316127806e-49	1.1764463615579338e-61	3.246044181546288e-11	7.8560525234477e-15	0.0001784361918486047	-3.210901648369866e-20	1.4571970782601872e-15	6.9557869490878424e-15	9.8744485688132e-14	4.169249259554304e-15
46000000	0.004910781871555664	1.9407359316127806e-49	1.1764463615579338e-61	3.246044181546288e-11	7.8560525234477e-15	0.0001784361918486047	-3.2106548101012155e-20	1.4571970782601872e-15	6.9557869490878424e-15	9.8744485688132e-14	4.169249259554304e-15
46100000	0.004910781871555664	1.9407359316127806e-49	1.1764463615579338e-61	3.246044181546288e-11	7.8560525234477e-15	0.0001784361918486047	-3.210407971832565e-20	1.4571970782601872e-15	6.9557869490878424e-15	9.8744485688132e-14	4.169249259554304e-15
46200000	0.004910781871555664	1.9407359316127806e-49	1.1764463615579338e-61	3.246044181546288e-11	7.8560525234477e-15	0.0001784361918486047	-3.210161133563914e-20	1.4571970782601872e-15	6.9557869490878424e-15	9.8744485688132e-14	4.1692492595543044e-15
46300000	0.004910781871555664	1.9407359316127806e-49	1.1764463615579338e-61	3.246044181546288e-11	7.8560525234477e-15	0.0001784361918486047	-3.2099142952952634e-20	1.4571970782601872e-15	6.9557869490878424e-15	9.8744485688132e-14	4.1692492595543044e-15
46400000	0.004910781871555664	1.9407359316127806e-49	1.1764463615579338e-61	3.246044181546288e-11	7.8560525234477e-15	0.0001784361918486047	-3.209667457026613e-20	1.4571970782601872e-15	6.9557869490878424e-15	9.8744485688132e-14	4.1692492595543044e-15
46500000	0.004910781871555664	1.9407359316127806e-49	1.1764463615579338e-61	3.246044181546288e-11	7.8560525234477e-15	0.0001784361918486047	-3.209420618757962e-20	1.4571970782601872e-15	6.9557869490878424e-15	9.8744485688132e-14	4.1692492595543044e-15
46600000	0.004910781871555664	1.9407359316127806e-49	1.1764463615579338e-61	3.246044181546288e-11	7.8560525234477e-15	0.0001784361918486047	-3.209173780489311e-20	1.4571970782601872e-15	6.9557869490878424e-15	9.8744485688132e-14	4.1692492595543044e-15
46700000	0.004910781871555664	1.9407359316127806e-49	1.1764463615579338e-61	3.246044181546288e-11	7.8560525234477e-15	0.0001784361918486047	-3.2089269422206606e-20	1.4571970782601872e-15	6.9557869490878424e-15	9.8744485688132e-14	4.1692492595543044e-15
46800000	0.004910781871555664	1.9407359316127806e-49	1.1764463615579338e-61	3.246044181546288e-11	7.8560525234477e-15	0.00017843619184860468	-3.20868010395201e-20	1.4571970782601872e-15	6.9557869490878424e-15	9.8744485688132e-14	4.1692492595543044e-15
46900000	0.004910781871555664	1.9407359316127806e-49	1.1764463615579338e-61	3.246044181546288e-11	7.8560525234477e-15	0.00017843619184860468	-3.208433265683359e-20	1.4571970782601872e-15	6.9557869490878424e-15	9.8744485688132e-14	4.1692492595543044e-15
47000000	0.004910781871555664	1.9407359316127806e-49	1.1764463615579338e-61	3.246044181546288e-11	7.8560525234477e-15	0.00017843619184860468	-3.208186427414708e-20	1.4571970782601872e-15	6.9557869490878424e-15	9.8744485688132e-14	4.1692492595543044e-15
47100000	0.004910781871555664	1.9407359316127806e-49	1.1764463615579338e-61	3.246044181546288e-11	7.8560525234477e-15	0.00017843619184860468	-3.207939589146057e-20	1.457197078260187e-15	6.9557869490878424e-15	9.8744485688132e-14	4.1692492595543044e-15
47200000	0.004910781871555664	1.9407359316127806e-49	1.1764463615579338e-61	3.246044181546288e-11	7.8560525234477e-15	0.00017843619184860468	-3.2076927508774064e-20	1.457197078260187e-15	6.955786949087843e-15	9.8744485688132e-14	4.1692492595543044e-15
47300000	0.004910781871555664	1.9407359316127806e-49	1.1764463615579338e-61	3.246044181546288e-11	7.856052523447699e-15	0.00017843619184860468	-3.207445912608756e-20	1.457197078260187e-15	6.955786949087843e-15	9.8744485688132e-14	4.1692492595543044e-15
47400000	0.004910781871555664	1.9407359316127806e-49	1.1764463615579338e-61	3.246044181546288e-11	7.856052523447699e-15	0.00017843619184860468	-3.207199074340105e-20	1.457197078260187e-15	6.955786949087843e-15	9.8744485688132e-14	4.1692492595543044e-15
47500000	0.004910781871555664	1.9407359316127806e-49	1.1764463615579338e-61	3.246044181546288e-11	7.856052523447699e-15	0.00017843619184860468	-3.2069522360714543e-20	1.457197078260187e-15	6.955786949087843e-15	9.8744485688132e-14	4.1692492595543044e-15
47600000	0.004910781871555664	1.9407359316127806e-49	1.1764463615579338e-61	3.246044181546288e-11	7.856052523447699e-15	0.00017843619184860468	-3.2067053978028036e-20	1.457197078260187e-15	6.955786949087843e-15	9.8744485688132e-14	4.1692492595543044e-15
47700000	0.004910781871555664	1.9407359316127806e-49	1.1764463615579338e-61	3.246044181546288e-11	7.856052523447699e-15	0.00017843619184860468	-3.206458559534153e-20	1.457197078260187e-15	6.955786949087843e-15	9.8744485688132e-14	4.1692492595543044e-15
47800000	0.004910781871555664	1.9407359316127806e-49	1.1764463615579338e-61	3.246044181546288e-11	7.856052523447699e-15	0.00017843619184860468	-3.206211721265502e-20	1.457197078260187e-15	6.955786949087843e-15	9.8744485688132e-14	4.1692492595543044e-15
47900000	0.004910781871555664	1.9407359316127806e-49	1.1764463615579338e-61	3.246044181546288e-11	7.856052523447699e-15	0.00017843619184860468	-3.2059648829968515e-20	1.457197078260187e-15	6.955786949087843e-15	9.8744485688132e-14	4.1692492595543044e-15
48000000	0.004910781871555664	1.9407359316127806e-49	1.1764463615579338e-61	3.246044181546288e-11	7.856052523447699e-15	0.00017843619184860468	-3.205718044728201e-20	1.457197078260187e-15	6.955786949087843e-15	9.8744485688132e-14	4.1692492595543044e-15
48100000	0.004910781871555664	1.9407359316127806e-49	1.1764463615579338e-61	3.246044181546288e-11	7.856052523447699e-15	0.00017843619184860468	-3.20547120645955e-20	1.457197078260187e-15	6.955786949087843e-15	9.8744485688132e-14	4.1692492595543044e-15
48200000	0.004910781871555664	1.9407359316127806e-49	1.1764463615579338e-61	3.246044181546288e-11	7.856052523447699e-15	0.00017843619184860468	-3.2052243681908993e-20	1.457197078260187e-15	6.955786949087843e-15	9.8744485688132e-14	4.1692492595543044e-15
48300000	0.004910781871555664	1.9407359316127806e-49	1.1764463615579338e-61	3.246044181546288e-11	7.856052523447699e-15	0.00017843619184860468	-3.2049775299222486e-20	1.457197078260187e-15	6.955786949087843e-15	9.8744485688132e-14	4.1692492595543044e-15
48400000	0.004910781871555664	1.940735931612781e-49	1.1764463615579338e-61	3.246044181546288e-11	7.856052523447699e-15	0.00017843619184860468	-3.204730691653598e-20	1.457197078260187e-15	6.955786949087843e-15	9.8744485688132e-14	4.1692492595543044e-15
48500000	0.004910781871555664	1.940735931612781e-49	1.1764463615579338e-61	3.246044181546288e-11	7.856052523447699e-15	0.00017843619184860468	-3.204483853384947e-20	1.457197078260187e-15	6.955786949087843e-15	9.8744485688132e-14	4.1692492595543044e-15
48600000	0.004910781871555664	1.940735931612781e-49	1.176446361557934e-61	3.246044181546288e-11	7.856052523447699e-15	0.00017843619184860468	-3.2042370151162965e-20	1.457197078260187e-15	6.955786949087843e-15	9.8744485688132e-14	4.1692492595543044e-15
48700000	0.004910781871555664	1.940735931612781e-49	1.176446361557934e-61	3.246044181546288e-11	7.856052523447699e-15	0.00017843619184860468	-3.203990176847646e-20	1.457197078260187e-15	6.955786949087843e-15	9.874448568813199e-14	4.1692492595543044e-15
48800000	0.004910781871555664	1.940735931612781e-49	1.176446361557934e-61	3.246044181546288e-11	7.856052523447699e-15	0.00017843619184860468	-3.203743338578995e-20	1.457197078260187e-15	6.955786949087843e-15	9.874448568813199e-14	4.1692492595543044e-15
48900000	0.004910781871555664	1.940735931612781e-49	1.176446361557934e-61	3.246044181546288e-11	7.856052523447699e-15	0.00017843619184860468	-3.2034965003103444e-20	1.457197078260187e-15	6.955786949087843e-15	9.874448568813199e-14	4.1692492595543044e-15
49000000	0.004910781871555664	1.940735931612781e-49	1.176446361557934e-61	3.246044181546288e-11	7.856052523447699e-15	0.00017843619184860468	-3.203249662041693e-20	1.457197078260187e-15	6.955786949087843e-15	9.874448568813199e-14	4.1692492595543044e-15
49100000	0.004910781871555664	1.940735931612781e-49	1.176446361557934e-61	3.246044181546288e-11	7.856052523447699e-15	0.00017843619184860468	-3.2030028237730424e-20	1.457197078260187e-15	6.955786949087843e-15	9.874448568813199e-14	4.1692492595543044e-15
49200000	0.004910781871555664	1.940735931612781e-49	1.176446361557934e-61	3.246044181546288e-11	7.856052523447699e-15	0.00017843619184860468	-3.2027559855043917e-20	1.457197078260187e-15	6.955786949087843e-15	9.874448568813199e-14	4.1692492595543044e-15
49300000	0.004910781871555664	1.940735931612781e-49	1.176446361557934e-61	3.246044181546288e-11	7.856052523447699e-15	0.00017843619184860468	-3.202509147235741e-20	1.457197078260187e-15	6.955786949087843e-15	9.874448568813199e-14	4.1692492595543044e-15
49400000	0.004910781871555664	1.940735931612781e-49	1.176446361557934e-61	3.246044181546288e-11	7.856052523447699e-15	0.00017843619184860468	-3.20226230896709e-20	1.457197078260187e-15	6.955786949087843e-15	9.874448568813199e-14	4.1692492595543044e-15
49500000	0.004910781871555664	1.940735931612781e-49	1.176446361557934e-61	3.246044181546288e-11	7.856052523447699e-15	0.00017843619184860468	-3.2020154706984395e-20	1.457197078260187e-15	6.955786949087843e-15	9.874448568813199e-14	4.1692492595543044e-15
49600000	0.004910781871555664	1.940735931612781e-49	1.176446361557934e-61	3.246044181546288e-11	7.856052523447699e-15	0.00017843619184860468	-3.201768632429789e-20	1.457197078260187e-15	6.955786949087843e-15	9.874448568813199e-14	4.1692492595543044e-15
49700000	0.004910781871555664	1.940735931612781e-49	1.176446361557934e-61	3.246044181546288e-11	7.856052523447699e-15	0.00017843619184860468	-3.201521794161138e-20	1.457197078260187e-15	6.955786949087843e-15	9.874448568813199e-14	4.1692492595543044e-15
49800000	0.004910781871555664	1.940735931612781e-49	1.176446361557934e-61	3.246044181546288e-11	7.856052523447699e-15	0.00017843619184860468	-3.2012749558924874e-20	1.457197078260187e-15	6.955786949087843e-15	9.874448568813199e-14	4.1692492595543044e-15
49900000	0.004910781871555664	1.940735931612781e-49	1.176446361557934e-61	3.246044181546288e-11	7.856052523447699e-15	0.00017843619184860468	-3.201028117623837e-20	1.457197078260187e-15	6.955786949087843e-15	9.874448568813199e-14	4.1692492595543044e-15
50000000	0.004910781871555664	1.940735931612781e-49	1.176446361557934e-61	3.246044181546288e-11	7.856052523447699e-15	0.00017843619184860468	-3.200781279355186e-20	1.457197078260187e-15	6.955786949087843e-15	9.874448568813199e-14	4.1692492595543044e-15
50100000	0.004910781871555664	1.940735931612781e-49	1.176446361557934e-61	3.246044181546288e-11	7.856052523447699e-15	0.00017843619184860468	-3.200534441086535e-20	1.457197078260187e-15	6.955786949087843e-15	9.874448568813199e-14	4.1692492595543044e-15
50200000	0.004910781871555664	1.940735931612781e-49	1.176446361557934e-61	3.246044181546288e-11	7.856052523447699e-15	0.00017843619184860468	-3.2002876028178846e-20	1.457197078260187e-15	6.955786949087843e-15	9.874448568813199e-14	4.1692492595543044e-15
50300000	0.004910781871555664	1.940735931612781e-49	1.176446361557934e-61	3.246044181546288e-11	7.856052523447699e-15	0.00017843619184860468	-3.200040764549234e-20	1.457197078260187e-15	6.955786949087843e-15	9.874448568813199e-14	4.1692492595543044e-15
50400000	0.004910781871555664	1.940735931612781e-49	1.176446361557934e-61	3.246044181546288e-11	7.856052523447699e-15	0.00017843619184860468	-3.199793926280583e-20	1.457197078260187e-15	6.955786949087843e-15	9.874448568813199e-14	4.1692492595543044e-15
50500000	0.004910781871555664	1.940735931612781e-49	1.176446361557934e-61	3.246044181546288e-11	7.856052523447699e-15	0.00017843619184860468	-3.1995470880119324e-20	1.457197078260187e-15	6.955786949087843e-15	9.874448568813199e-14	4.1692492595543044e-15
50600000	0.004910781871555664	1.940735931612781e-49	1.176446361557934e-61	3.246044181546288e-11	7.856052523447699e-15	0.00017843619184860468	-3.199300249743282e-20	1.457197078260187e-15	6.955786949087843e-15	9.874448568813199e-14	4.1692492595543044e-15
50700000	0.004910781871555664	1.940735931612781e-49	1.176446361557934e-61	3.246044181546288e-11	7.856052523447699e-15	0.00017843619184860468	-3.199053411474631e-20	1.457197078260187e-15	6.955786949087843e-15	9.874448568813199e-14	4.1692492595543044e-15
50800000	0.004910781871555664	1.940735931612781e-49	1.176446361557934e-61	3.246044181546288e-11	7.856052523447699e-15	0.00017843619184860468	-3.1988065732059803e-20	1.457197078260187e-15	6.955786949087843e-15	9.874448568813199e-14	4.1692492595543044e-15
50900000	0.004910781871555664	1.940735931612781e-49	1.176446361557934e-61	3.246044181546288e-11	7.856052523447699e-15	0.00017843619184860468	-3.1985597349373296e-20	1.457197078260187e-15	6.955786949087843e-15	9.874448568813199e-14	4.1692492595543044e-15
51000000	0.004910781871555664	1.940735931612781e-49	1.176446361557934e-61	3.246044181546288e-11	7.856052523447699e-15	0.00017843619184860468	-3.1983128966686783e-20	1.457197078260187e-15	6.955786949087843e-15	9.874448568813199e-14	4.1692492595543044e-15
51100000	0.004910781871555664	1.940735931612781e-49	1.176446361557934e-61	3.246044181546288e-11	7.856052523447699e-15	0.00017843619184860468	-3.1980660584000276e-20	1.457197078260187e-15	6.955786949087843e-15	9.874448568813199e-14	4.1692492595543044e-15
51200000	0.004910781871555664	1.940735931612781e-49	1.176446361557934e-61	3.246044181546288e-11	7.856052523447699e-15	0.00017843619184860468	-3.197819220131377e-20	1.457197078260187e-15	6.955786949087843e-15	9.874448568813199e-14	4.1692492595543044e-15
51300000	0.004910781871555664	1.940735931612781e-49	1.176446361557934e-61	3.246044181546288e-11	7.856052523447699e-15	0.00017843619184860468	-3.197572381862726e-20	1.457197078260187e-15	6.955786949087843e-15	9.874448568813199e-14	4.1692492595543044e-15
51400000	0.004910781871555664	1.940735931612781e-49	1.176446361557934e-61	3.246044181546288e-11	7.856052523447699e-15	0.00017843619184860468	-3.1973255435940755e-20	1.457197078260187e-15	6.955786949087843e-15	9.874448568813199e-14	4.1692492595543044e-15
51500000	0.004910781871555664	1.940735931612781e-49	1.176446361557934e-61	3.246044181546288e-11	7.856052523447699e-15	0.00017843619184860468	-3.197078705325425e-20	1.457197078260187e-15	6.955786949087843e-15	9.874448568813199e-14	4.1692492595543044e-15
51600000	0.004910781871555664	1.940735931612781e-49	1.176446361557934e-61	3.246044181546288e-11	7.856052523447699e-15	0.00017843619184860468	-3.196831867056774e-20	1.457197078260187e-15	6.955786949087843e-15	9.874448568813199e-14	4.1692492595543044e-15
51700000	0.004910781871555664	1.940735931612781e-49	1.176446361557934e-61	3.246044181546288e-11	7.856052523447699e-15	0.00017843619184860468	-3.1965850287881233e-20	1.457197078260187e-15	6.955786949087843e-15	9.874448568813199e-14	4.1692492595543044e-15
51800000	0.004910781871555664	1.940735931612781e-49	1.176446361557934e-61	3.246044181546288e-11	7.856052523447699e-15	0.00017843619184860468	-3.1963381905194726e-20	1.457197078260187e-15	6.955786949087843e-15	9.874448568813199e-14	4.1692492595543044e-15
51900000	0.004910781871555664	1.940735931612781e-49	1.176446361557934e-61	3.246044181546288e-11	7.856052523447699e-15	0.00017843619184860468	-3.196091352250822e-20	1.457197078260187e-15	6.955786949087843e-15	9.874448568813199e-14	4.1692492595543044e-15
52000000	0.004910781871555664	1.940735931612781e-49	1.176446361557934e-61	3.246044181546288e-11	7.856052523447699e-15	0.00017843619184860468	-3.195844513982171e-20	1.457197078260187e-15	6.955786949087843e-15	9.874448568813199e-14	4.1692492595543044e-15
52100000	0.004910781871555664	1.940735931612781e-49	1.176446361557934e-61	3.246044181546288e-11	7.856052523447699e-15	0.00017843619184860468	-3.1955976757135205e-20	1.457197078260187e-15	6.955786949087843e-15	9.874448568813199e-14	4.1692492595543044e-15
52200000	0.004910781871555664	1.940735931612781e-49	1.176446361557934e-61	3.246044181546288e-11	7.856052523447699e-15	0.00017843619184860468	-3.19535083744487e-20	1.457197078260187e-15	6.955786949087843e-15	9.874448568813199e-14	4.1692492595543044e-15
52300000	0.004910781871555664	1.940735931612781e-49	1.176446361557934e-61	3.246044181546288e-11	7.856052523447699e-15	0.00017843619184860468	-3.195103999176219e-20	1.457197078260187e-15	6.955786949087843e-15	9.874448568813199e-14	4.1692492595543044e-15
52400000	0.004910781871555664	1.940735931612781e-49	1.176446361557934e-61	3.246044181546288e-11	7.856052523447699e-15	0.00017843619184860468	-3.1948571609075684e-20	1.457197078260187e-15	6.955786949087843e-15	9.874448568813199e-14	4.1692492595543044e-15
52500000	0.004910781871555664	1.940735931612781e-49	1.176446361557934e-61	3.246044181546288e-11	7.856052523447699e-15	0.00017843619184860468	-3.1946103226389177e-20	1.457197078260187e-15	6.955786949087843e-15	9.874448568813199e-14	4.1692492595543044e-15
52600000	0.004910781871555664	1.940735931612781e-49	1.176446361557934e-61	3.246044181546288e-11	7.856052523447699e-15	0.00017843619184860468	-3.194363484370267e-20	1.457197078260187e-15	6.955786949087843e-15	9.874448568813199e-14	4.1692492595543044e-15
52700000	0.004910781871555664	1.940735931612781e-49	1.176446361557934e-61	3.246044181546288e-11	7.856052523447699e-15	0.00017843619184860468	-3.194116646101616e-20	1.457197078260187e-15	6.955786949087843e-15	9.874448568813199e-14	4.1692492595543044e-15
52800000	0.004910781871555664	1.940735931612781e-49	1.176446361557934e-61	3.246044181546288e-11	7.856052523447699e-15	0.00017843619184860468	-3.1938698078329655e-20	1.457197078260187e-15	6.955786949087843e-15	9.874448568813199e-14	4.1692492595543044e-15
52900000	0.004910781871555664	1.940735931612781e-49	1.176446361557934e-61	3.246044181546288e-11	7.856052523447699e-15	0.00017843619184860468	-3.193622969564315e-20	1.457197078260187e-15	6.955786949087843e-15	9.874448568813199e-14	4.1692492595543044e-15
53000000	0.004910781871555664	1.940735931612781e-49	1.176446361557934e-61	3.246044181546288e-11	7.856052523447699e-15	0.00017843619184860468	-3.1933761312956635e-20	1.457197078260187e-15	6.955786949087843e-15	9.874448568813199e-14	4.1692492595543044e-15
53100000	0.004910781871555664	1.940735931612781e-49	1.176446361557934e-61	3.246044181546288e-11	7.856052523447699e-15	0.00017843619184860468	-3.193129293027013e-20	1.457197078260187e-15	6.955786949087843e-15	9.874448568813199e-14	4.1692492595543044e-15
53200000	0.004910781871555664	1.940735931612781e-49	1.176446361557934e-61	3.246044181546288e-11	7.856052523447699e-15	0.00017843619184860468	-3.192882454758362e-20	1.457197078260187e-15	6.955786949087843e-15	9.874448568813199e-14	4.1692492595543044e-15
53300000	0.004910781871555664	1.940735931612781e-49	1.176446361557934e-61	3.246044181546288e-11	7.856052523447699e-15	0.00017843619184860468	-3.1926356164897114e-20	1.457197078260187e-15	6.955786949087843e-15	9.874448568813199e-14	4.1692492595543044e-15
53400000	0.004910781871555664	1.940735931612781e-49	1.176446361557934e-61	3.246044181546288e-11	7.856052523447699e-15	0.00017843619184860468	-3.1923887782210607e-20	1.457197078260187e-15	6.955786949087843e-15	9.874448568813199e-14	4.1692492595543044e-15
53500000	0.004910781871555664	1.940735931612781e-49	1.176446361557934e-61	3.246044181546288e-11	7.856052523447699e-15	0.00017843619184860468	-3.19214193995241e-20	1.457197078260187e-15	6.955786949087843e-15	9.874448568813199e-14	4.1692492595543044e-15
53600000	0.004910781871555664	1.940735931612781e-49	1.176446361557934e-61	3.246044181546288e-11	7.856052523447699e-15	0.00017843619184860468	-3.191895101683759e-20	1.457197078260187e-15	6.955786949087843e-15	9.874448568813199e-14	4.1692492595543044e-15
53700000	0.004910781871555664	1.940735931612781e-49	1.176446361557934e-61	3.246044181546288e-11	7.856052523447699e-15	0.00017843619184860468	-3.1916482634151086e-20	1.457197078260187e-15	6.955786949087843e-15	9.874448568813199e-14	4.1692492595543044e-15
53800000	0.004910781871555664	1.940735931612781e-49	1.176446361557934e-61	3.246044181546288e-11	7.856052523447699e-15	0.00017843619184860468	-3.191401425146458e-20	1.457197078260187e-15	6.955786949087843e-15	9.874448568813199e-14	4.1692492595543044e-15
53900000	0.004910781871555664	1.940735931612781e-49	1.176446361557934e-61	3.246044181546288e-11	7.856052523447699e-15	0.00017843619184860468	-3.191154586877807e-20	1.457197078260187e-15	6.955786949087843e-15	9.874448568813199e-14	4.1692492595543044e-15
54000000	0.004910781871555664	1.940735931612781e-49	1.176446361557934e-61	3.246044181546288e-11	7.856052523447699e-15	0.00017843619184860468	-3.1909077486091564e-20	1.457197078260187e-15	6.955786949087843e-15	9.874448568813199e-14	4.1692492595543044e-15
54100000	0.004910781871555664	1.9407359316127806e-49	1.176446361557934e-61	3.246044181546288e-11	7.856052523447699e-15	0.00017843619184860468	-3.190660910340506e-20	1.457197078260187e-15	6.955786949087843e-15	9.874448568813199e-14	4.1692492595543044e-15
54200000	0.004910781871555664	1.9407359316127806e-49	1.176446361557934e-61	3.246044181546288e-11	7.856052523447699e-15	0.00017843619184860468	-3.190414072071855e-20	1.457197078260187e-15	6.955786949087843e-15	9.874448568813199e-14	4.1692492595543044e-15
54300000	0.004910781871555664	1.9407359316127806e-49	1.176446361557934e-61	3.246044181546288e-11	7.856052523447699e-15	0.00017843619184860468	-3.1901672338032043e-20	1.457197078260187e-15	6.955786949087843e-15	9.874448568813199e-14	4.1692492595543044e-15
54400000	0.004910781871555664	1.9407359316127806e-49	1.176446361557934e-61	3.246044181546288e-11	7.856052523447699e-15	0.00017843619184860468	-3.1899203955345536e-20	1.457197078260187e-15	6.955786949087843e-15	9.874448568813199e-14	4.1692492595543044e-15
54500000	0.004910781871555664	1.9407359316127806e-49	1.176446361557934e-61	3.246044181546288e-11	7.856052523447699e-15	0.00017843619184860468	-3.189673557265903e-20	1.457197078260187e-15	6.955786949087843e-15	9.874448568813199e-14	4.1692492595543044e-15
54600000	0.004910781871555664	1.9407359316127806e-49	1.176446361557934e-61	3.246044181546288e-11	7.856052523447699e-15	0.00017843619184860468	-3.189426718997252e-20	1.457197078260187e-15	6.955786949087843e-15	9.874448568813199e-14	4.1692492595543044e-15
54700000	0.004910781871555664	1.9407359316127806e-49	1.176446361557934e-61	3.246044181546288e-11	7.856052523447699e-15	0.00017843619184860468	-3.1891798807286015e-20	1.457197078260187e-15	6.955786949087843e-15	9.874448568813199e-14	4.1692492595543044e-15
54800000	0.004910781871555664	1.9407359316127806e-49	1.176446361557934e-61	3.246044181546288e-11	7.856052523447699e-15	0.00017843619184860468	-3.188933042459951e-20	1.457197078260187e-15	6.955786949087843e-15	9.874448568813199e-14	4.1692492595543044e-15
54900000	0.004910781871555664	1.9407359316127806e-49	1.176446361557934e-61	3.246044181546288e-11	7.856052523447699e-15	0.00017843619184860468	-3.1886862041913e-20	1.457197078260187e-15	6.955786949087843e-15	9.874448568813199e-14	4.1692492595543044e-15
55000000	0.004910781871555664	1.9407359316127806e-49	1.176446361557934e-61	3.246044181546288e-11	7.856052523447699e-15	0.00017843619184860468	-3.188439365922649e-20	1.457197078260187e-15	6.955786949087843e-15	9.874448568813199e-14	4.169249259554304e-15
55100000	0.004910781871555664	1.9407359316127806e-49	1.176446361557934e-61	3.246044181546288e-11	7.856052523447699e-15	0.00017843619184860468	-3.188192527653998e-20	1.457197078260187e-15	6.955786949087843e-15	9.874448568813199e-14	4.169249259554304e-15
55200000	0.004910781871555664	1.9407359316127806e-49	1.176446361557934e-61	3.246044181546288e-11	7.856052523447699e-15	0.00017843619184860468	-3.1879456893853473e-20	1.457197078260187e-15	6.955786949087843e-15	9.874448568813199e-14	4.169249259554304e-15
55300000	0.004910781871555664	1.9407359316127806e-49	1.176446361557934e-61	3.246044181546288e-11	7.856052523447699e-15	0.00017843619184860468	-3.1876988511166966e-20	1.457197078260187e-15	6.955786949087843e-15	9.874448568813199e-14	4.169249259554304e-15
55400000	0.004910781871555664	1.9407359316127806e-49	1.176446361557934e-61	3.246044181546288e-11	7.856052523447699e-15	0.00017843619184860468	-3.187452012848046e-20	1.457197078260187e-15	6.955786949087843e-15	9.874448568813199e-14	4.169249259554304e-15
55500000	0.004910781871555664	1.9407359316127806e-49	1.176446361557934e-61	3.246044181546288e-11	7.856052523447699e-15	0.00017843619184860468	-3.187205174579395e-20	1.457197078260187e-15	6.955786949087843e-15	9.874448568813199e-14	4.169249259554304e-15
55600000	0.004910781871555664	1.9407359316127806e-49	1.176446361557934e-61	3.246044181546288e-11	7.856052523447699e-15	0.00017843619184860468	-3.1869583363107445e-20	1.457197078260187e-15	6.955786949087843e-15	9.874448568813199e-14	4.169249259554304e-15
55700000	0.004910781871555664	1.9407359316127806e-49	1.176446361557934e-61	3.246044181546288e-11	7.856052523447699e-15	0.00017843619184860468	-3.186711498042094e-20	1.457197078260187e-15	6.955786949087843e-15	9.874448568813199e-14	4.169249259554304e-15
55800000	0.004910781871555664	1.9407359316127806e-49	1.176446361557934e-61	3.246044181546288e-11	7.856052523447699e-15	0.00017843619184860468	-3.186464659773443e-20	1.457197078260187e-15	6.955786949087843e-15	9.874448568813199e-14	4.169249259554304e-15
55900000	0.004910781871555664	1.9407359316127806e-49	1.176446361557934e-61	3.246044181546288e-11	7.856052523447699e-15	0.00017843619184860468	-3.1862178215047924e-20	1.457197078260187e-15	6.955786949087843e-15	9.874448568813199e-14	4.169249259554304e-15
56000000	0.004910781871555664	1.9407359316127806e-49	1.176446361557934e-61	3.246044181546288e-11	7.856052523447699e-15	0.00017843619184860468	-3.1859709832361417e-20	1.457197078260187e-15	6.955786949087843e-15	9.874448568813199e-14	4.169249259554304e-15
56100000	0.004910781871555664	1.94073593161278e-49	1.176446361557934e-61	3.246044181546288e-11	7.856052523447699e-15	0.00017843619184860468	-3.185724144967491e-20	1.457197078260187e-15	6.955786949087843e-15	9.874448568813199e-14	4.169249259554304e-15
56200000	0.004910781871555664	1.94073593161278e-49	1.176446361557934e-61	3.246044181546288e-11	7.856052523447699e-15	0.00017843619184860468	-3.18547730669884e-20	1.457197078260187e-15	6.955786949087843e-15	9.874448568813199e-14	4.169249259554304e-15
56300000	0.004910781871555664	1.94073593161278e-49	1.176446361557934e-61	3.246044181546288e-11	7.856052523447699e-15	0.00017843619184860468	-3.1852304684301895e-20	1.457197078260187e-15	6.955786949087843e-15	9.874448568813199e-14	4.169249259554304e-15
56400000	0.004910781871555664	1.94073593161278e-49	1.176446361557934e-61	3.246044181546288e-11	7.856052523447699e-15	0.00017843619184860468	-3.184983630161539e-20	1.457197078260187e-15	6.955786949087843e-15	9.874448568813199e-14	4.169249259554304e-15
56500000	0.004910781871555664	1.94073593161278e-49	1.176446361557934e-61	3.246044181546288e-11	7.856052523447699e-15	0.00017843619184860468	-3.184736791892888e-20	1.457197078260187e-15	6.955786949087843e-15	9.874448568813199e-14	4.169249259554304e-15
56600000	0.004910781871555664	1.94073593161278e-49	1.176446361557934e-61	3.246044181546288e-11	7.856052523447699e-15	0.00017843619184860468	-3.1844899536242374e-20	1.457197078260187e-15	6.955786949087843e-15	9.874448568813199e-14	4.169249259554304e-15
56700000	0.004910781871555664	1.94073593161278e-49	1.176446361557934e-61	3.246044181546288e-11	7.856052523447699e-15	0.00017843619184860468	-3.184243115355587e-20	1.457197078260187e-15	6.955786949087843e-15	9.874448568813199e-14	4.169249259554304e-15
56800000	0.004910781871555664	1.94073593161278e-49	1.176446361557934e-61	3.246044181546288e-11	7.856052523447699e-15	0.00017843619184860468	-3.183996277086936e-20	1.457197078260187e-15	6.955786949087843e-15	9.874448568813199e-14	4.169249259554304e-15
56900000	0.004910781871555664	1.94073593161278e-49	1.176446361557934e-61	3.246044181546288e-11	7.856052523447699e-15	0.00017843619184860468	-3.183749438818285e-20	1.457197078260187e-15	6.955786949087843e-15	9.874448568813199e-14	4.169249259554304e-15
57000000	0.004910781871555664	1.94073593161278e-49	1.176446361557934e-61	3.246044181546288e-11	7.856052523447699e-15	0.00017843619184860468	-3.183502600549634e-20	1.457197078260187e-15	6.955786949087843e-15	9.874448568813199e-14	4.169249259554304e-15
57100000	0.004910781871555664	1.94073593161278e-49	1.176446361557934e-61	3.246044181546288e-11	7.856052523447699e-15	0.00017843619184860468	-3.183255762280983e-20	1.457197078260187e-15	6.955786949087843e-15	9.874448568813199e-14	4.169249259554304e-15
57200000	0.004910781871555664	1.94073593161278e-49	1.176446361557934e-61	3.246044181546288e-11	7.856052523447699e-15	0.00017843619184860468	-3.1830089240123326e-20	1.457197078260187e-15	6.9557869490878424e-15	9.874448568813199e-14	4.169249259554304e-15
57300000	0.004910781871555664	1.94073593161278e-49	1.176446361557934e-61	3.246044181546288e-11	7.856052523447699e-15	0.00017843619184860468	-3.182762085743682e-20	1.457197078260187e-15	6.9557869490878424e-15	9.874448568813199e-14	4.169249259554304e-15
57400000	0.004910781871555664	1.94073593161278e-49	1.176446361557934e-61	3.246044181546288e-11	7.856052523447699e-15	0.00017843619184860468	-3.182515247475031e-20	1.457197078260187e-15	6.9557869490878424e-15	9.874448568813199e-14	4.169249259554304e-15
57500000	0.004910781871555664	1.94073593161278e-49	1.176446361557934e-61	3.246044181546288e-11	7.856052523447699e-15	0.00017843619184860468	-3.1822684092063804e-20	1.457197078260187e-15	6.9557869490878424e-15	9.874448568813199e-14	4.169249259554304e-15
57600000	0.004910781871555664	1.94073593161278e-49	1.176446361557934e-61	3.246044181546288e-11	7.856052523447699e-15	0.00017843619184860468	-3.18202157093773e-20	1.457197078260187e-15	6.9557869490878424e-15	9.874448568813199e-14	4.169249259554304e-15
57700000	0.004910781871555664	1.94073593161278e-49	1.176446361557934e-61	3.246044181546288e-11	7.856052523447699e-15	0.00017843619184860468	-3.181774732669079e-20	1.457197078260187e-15	6.9557869490878424e-15	9.874448568813199e-14	4.169249259554304e-15
57800000	0.004910781871555664	1.9407359316127798e-49	1.176446361557934e-61	3.246044181546288e-11	7.856052523447699e-15	0.00017843619184860468	-3.1815278944004283e-20	1.457197078260187e-15	6.9557869490878424e-15	9.874448568813199e-14	4.169249259554304e-15
57900000	0.004910781871555664	1.9407359316127798e-49	1.176446361557934e-61	3.246044181546288e-11	7.856052523447699e-15	0.00017843619184860468	-3.1812810561317776e-20	1.457197078260187e-15	6.9557869490878424e-15	9.874448568813199e-14	4.169249259554304e-15
58000000	0.004910781871555664	1.9407359316127798e-49	1.176446361557934e-61	3.246044181546288e-11	7.856052523447699e-15	0.00017843619184860468	-3.181034217863127e-20	1.457197078260187e-15	6.9557869490878424e-15	9.874448568813199e-14	4.169249259554304e-15
58100000	0.004910781871555664	1.9407359316127798e-49	1.176446361557934e-61	3.246044181546288e-11	7.856052523447699e-15	0.00017843619184860468	-3.180787379594476e-20	1.457197078260187e-15	6.9557869490878424e-15	9.874448568813199e-14	4.169249259554304e-15
58200000	0.004910781871555664	1.9407359316127798e-49	1.176446361557934e-61	3.246044181546288e-11	7.856052523447699e-15	0.00017843619184860468	-3.1805405413258255e-20	1.457197078260187e-15	6.9557869490878424e-15	9.874448568813199e-14	4.169249259554304e-15
58300000	0.004910781871555664	1.9407359316127798e-49	1.176446361557934e-61	3.246044181546288e-11	7.856052523447699e-15	0.00017843619184860468	-3.180293703057175e-20	1.457197078260187e-15	6.9557869490878424e-15	9.874448568813199e-14	4.169249259554304e-15
58400000	0.004910781871555664	1.9407359316127798e-49	1.176446361557934e-61	3.246044181546288e-11	7.856052523447699e-15	0.00017843619184860468	-3.180046864788524e-20	1.457197078260187e-15	6.9557869490878424e-15	9.874448568813199e-14	4.169249259554304e-15
58500000	0.004910781871555664	1.9407359316127798e-49	1.176446361557934e-61	3.246044181546288e-11	7.856052523447699e-15	0.00017843619184860468	-3.1798000265198734e-20	1.457197078260187e-15	6.9557869490878424e-15	9.874448568813199e-14	4.169249259554303e-15
58600000	0.004910781871555664	1.9407359316127798e-49	1.176446361557934e-61	3.246044181546288e-11	7.856052523447699e-15	0.00017843619184860468	-3.1795531882512226e-20	1.457197078260187e-15	6.9557869490878424e-15	9.874448568813199e-14	4.169249259554303e-15
58700000	0.004910781871555664	1.9407359316127798e-49	1.176446361557934e-61	3.246044181546288e-11	7.856052523447699e-15	0.00017843619184860468	-3.179306349982572e-20	1.457197078260187e-15	6.9557869490878424e-15	9.874448568813199e-14	4.169249259554303e-15
58800000	0.004910781871555664	1.9407359316127798e-49	1.176446361557934e-61	3.246044181546288e-11	7.856052523447699e-15	0.00017843619184860468	-3.179059511713921e-20	1.457197078260187e-15	6.9557869490878424e-15	9.874448568813199e-14	4.169249259554303e-15
58900000	0.004910781871555664	1.9407359316127798e-49	1.176446361557934e-61	3.246044181546288e-11	7.856052523447699e-15	0.00017843619184860468	-3.1788126734452705e-20	1.457197078260187e-15	6.9557869490878424e-15	9.874448568813199e-14	4.169249259554303e-15
59000000	0.004910781871555664	1.9407359316127798e-49	1.176446361557934e-61	3.246044181546288e-11	7.856052523447699e-15	0.00017843619184860468	-3.178565835176619e-20	1.457197078260187e-15	6.9557869490878424e-15	9.874448568813199e-14	4.169249259554303e-15
59100000	0.004910781871555664	1.9407359316127798e-49	1.176446361557934e-61	3.246044181546288e-11	7.856052523447699e-15	0.00017843619184860468	-3.1783189969079685e-20	1.457197078260187e-15	6.9557869490878424e-15	9.874448568813199e-14	4.169249259554303e-15
59200000	0.004910781871555664	1.9407359316127798e-49	1.176446361557934e-61	3.246044181546288e-11	7.856052523447699e-15	0.00017843619184860468	-3.178072158639318e-20	1.457197078260187e-15	6.9557869490878424e-15	9.874448568813199e-14	4.169249259554303e-15
59300000	0.004910781871555664	1.9407359316127798e-49	1.176446361557934e-61	3.246044181546288e-11	7.856052523447699e-15	0.00017843619184860468	-3.177825320370667e-20	1.457197078260187e-15	6.9557869490878424e-15	9.874448568813199e-14	4.169249259554303e-15
59400000	0.004910781871555664	1.9407359316127798e-49	1.176446361557934e-61	3.246044181546288e-11	7.856052523447699e-15	0.00017843619184860468	-3.1775784821020164e-20	1.457197078260187e-15	6.9557869490878424e-15	9.874448568813199e-14	4.169249259554303e-15
59500000	0.004910781871555664	1.9407359316127798e-49	1.176446361557934e-61	3.246044181546288e-11	7.856052523447699e-15	0.00017843619184860468	-3.1773316438333657e-20	1.457197078260187e-15	6.9557869490878424e-15	9.874448568813199e-14	4.169249259554303e-15
59600000	0.004910781871555664	1.9407359316127794e-49	1.176446361557934e-61	3.246044181546288e-11	7.856052523447699e-15	0.00017843619184860468	-3.177084805564715e-20	1.457197078260187e-15	6.9557869490878424e-15	9.874448568813199e-14	4.169249259554303e-15
59700000	0.004910781871555664	1.9407359316127794e-49	1.176446361557934e-61	3.246044181546288e-11	7.856052523447699e-15	0.00017843619184860468	-3.176837967296064e-20	1.457197078260187e-15	6.9557869490878424e-15	9.874448568813199e-14	4.169249259554303e-15
59800000	0.004910781871555664	1.9407359316127794e-49	1.176446361557934e-61	3.246044181546288e-11	7.856052523447699e-15	0.00017843619184860468	-3.1765911290274135e-20	1.457197078260187e-15	6.9557869490878424e-15	9.874448568813199e-14	4.169249259554303e-15
59900000	0.004910781871555664	1.9407359316127794e-49	1.176446361557934e-61	3.246044181546288e-11	7.856052523447699e-15	0.00017843619184860468	-3.176344290758763e-20	1.457197078260187e-15	6.9557869490878424e-15	9.874448568813199e-14	4.169249259554303e-15
60000000	0.004910781871555664	1.9407359316127794e-49	1.176446361557934e-61	3.246044181546288e-11	7.856052523447699e-15	0.00017843619184860468	-3.176097452490112e-20	1.457197078260187e-15	6.9557869490878424e-15	9.874448568813199e-14	4.169249259554303e-15
60100000	0.004910781871555664	1.9407359316127794e-49	1.176446361557934e-61	3.246044181546288e-11	7.856052523447699e-15	0.00017843619184860468	-3.1758506142214614e-20	1.457197078260187e-15	6.9557869490878424e-15	9.874448568813199e-14	4.169249259554303e-15
60200000	0.004910781871555664	1.9407359316127794e-49	1.176446361557934e-61	3.246044181546288e-11	7.856052523447699e-15	0.00017843619184860468	-3.175603775952811e-20	1.457197078260187e-15	6.9557869490878424e-15	9.874448568813199e-14	4.169249259554303e-15
60300000	0.004910781871555664	1.9407359316127794e-49	1.176446361557934e-61	3.246044181546288e-11	7.856052523447699e-15	0.00017843619184860468	-3.17535693768416e-20	1.457197078260187e-15	6.9557869490878424e-15	9.874448568813199e-14	4.169249259554303e-15
60400000	0.004910781871555664	1.9407359316127794e-49	1.176446361557934e-61	3.246044181546288e-11	7.856052523447699e-15	0.00017843619184860468	-3.175110099415509e-20	1.457197078260187e-15	6.9557869490878424e-15	9.874448568813199e-14	4.169249259554303e-15
60500000	0.004910781871555664	1.9407359316127794e-49	1.176446361557934e-61	3.246044181546288e-11	7.856052523447699e-15	0.00017843619184860468	-3.1748632611468586e-20	1.457197078260187e-15	6.9557869490878424e-15	9.874448568813199e-14	4.169249259554303e-15
60600000	0.004910781871555664	1.9407359316127794e-49	1.176446361557934e-61	3.246044181546288e-11	7.856052523447699e-15	0.00017843619184860468	-3.174616422878208e-20	1.457197078260187e-15	6.9557869490878424e-15	9.874448568813199e-14	4.169249259554303e-15
60700000	0.004910781871555664	1.9407359316127794e-49	1.176446361557934e-61	3.246044181546288e-11	7.856052523447699e-15	0.00017843619184860468	-3.174369584609557e-20	1.457197078260187e-15	6.9557869490878424e-15	9.874448568813199e-14	4.169249259554303e-15
60800000	0.004910781871555664	1.9407359316127794e-49	1.176446361557934e-61	3.246044181546288e-11	7.856052523447699e-15	0.00017843619184860468	-3.1741227463409065e-20	1.457197078260187e-15	6.9557869490878424e-15	9.874448568813199e-14	4.169249259554303e-15
60900000	0.004910781871555664	1.9407359316127794e-49	1.176446361557934e-61	3.246044181546288e-11	7.856052523447699e-15	0.00017843619184860468	-3.173875908072256e-20	1.457197078260187e-15	6.9557869490878424e-15	9.874448568813199e-14	4.169249259554303e-15
61000000	0.004910781871555664	1.9407359316127794e-49	1.176446361557934e-61	3.246044181546288e-11	7.856052523447699e-15	0.00017843619184860468	-3.1736290698036044e-20	1.457197078260187e-15	6.9557869490878424e-15	9.874448568813199e-14	4.169249259554303e-15
61100000	0.004910781871555664	1.9407359316127794e-49	1.176446361557934e-61	3.246044181546288e-11	7.856052523447699e-15	0.00017843619184860468	-3.173382231534954e-20	1.457197078260187e-15	6.9557869490878424e-15	9.874448568813199e-14	4.169249259554303e-15
61200000	0.004910781871555664	1.9407359316127794e-49	1.176446361557934e-61	3.246044181546288e-11	7.856052523447699e-15	0.00017843619184860468	-3.173135393266303e-20	1.457197078260187e-15	6.9557869490878424e-15	9.874448568813199e-14	4.169249259554303e-15
61300000	0.004910781871555664	1.9407359316127794e-49	1.176446361557934e-61	3.246044181546288e-11	7.856052523447699e-15	0.00017843619184860468	-3.1728885549976523e-20	1.457197078260187e-15	6.9557869490878424e-15	9.874448568813199e-14	4.169249259554303e-15
61400000	0.004910781871555664	1.9407359316127794e-49	1.176446361557934e-61	3.246044181546288e-11	7.856052523447699e-15	0.00017843619184860468	-3.1726417167290016e-20	1.457197078260187e-15	6.9557869490878424e-15	9.874448568813199e-14	4.169249259554303e-15
61500000	0.004910781871555664	1.9407359316127794e-49	1.176446361557934e-61	3.246044181546288e-11	7.856052523447699e-15	0.00017843619184860468	-3.172394878460351e-20	1.457197078260187e-15	6.9557869490878424e-15	9.874448568813199e-14	4.169249259554303e-15
61600000	0.004910781871555664	1.9407359316127794e-49	1.176446361557934e-61	3.246044181546288e-11	7.856052523447699e-15	0.00017843619184860468	-3.1721480401917e-20	1.457197078260187e-15	6.9557869490878424e-15	9.874448568813199e-14	4.169249259554303e-15
61700000	0.004910781871555664	1.9407359316127794e-49	1.176446361557934e-61	3.246044181546288e-11	7.856052523447699e-15	0.00017843619184860468	-3.1719012019230495e-20	1.457197078260187e-15	6.9557869490878424e-15	9.874448568813199e-14	4.169249259554303e-15
61800000	0.004910781871555664	1.9407359316127794e-49	1.176446361557934e-61	3.246044181546288e-11	7.856052523447699e-15	0.00017843619184860468	-3.171654363654399e-20	1.457197078260187e-15	6.9557869490878424e-15	9.874448568813199e-14	4.169249259554303e-15
61900000	0.004910781871555664	1.9407359316127794e-49	1.176446361557934e-61	3.246044181546288e-11	7.856052523447699e-15	0.00017843619184860468	-3.171407525385748e-20	1.457197078260187e-15	6.9557869490878424e-15	9.874448568813199e-14	4.169249259554303e-15
62000000	0.004910781871555664	1.9407359316127794e-49	1.176446361557934e-61	3.246044181546288e-11	7.856052523447699e-15	0.00017843619184860468	-3.1711606871170974e-20	1.457197078260187e-15	6.9557869490878424e-15	9.874448568813199e-14	4.169249259554303e-15
62100000	0.004910781871555664	1.9407359316127794e-49	1.176446361557934e-61	3.246044181546288e-11	7.856052523447699e-15	0.00017843619184860468	-3.1709138488484466e-20	1.457197078260187e-15	6.9557869490878424e-15	9.874448568813199e-14	4.169249259554303e-15
62200000	0.004910781871555664	1.9407359316127794e-49	1.176446361557934e-61	3.246044181546288e-11	7.856052523447699e-15	0.00017843619184860468	-3.170667010579796e-20	1.457197078260187e-15	6.9557869490878424e-15	9.874448568813199e-14	4.169249259554303e-15
62300000	0.004910781871555664	1.9407359316127794e-49	1.176446361557934e-61	3.246044181546288e-11	7.856052523447699e-15	0.00017843619184860468	-3.170420172311145e-20	1.457197078260187e-15	6.9557869490878424e-15	9.874448568813199e-14	4.169249259554303e-15
62400000	0.004910781871555664	1.9407359316127794e-49	1.176446361557934e-61	3.246044181546288e-11	7.856052523447699e-15	0.00017843619184860468	-3.1701733340424945e-20	1.457197078260187e-15	6.9557869490878424e-15	9.874448568813199e-14	4.169249259554303e-15
62500000	0.004910781871555664	1.9407359316127794e-49	1.176446361557934e-61	3.246044181546288e-11	7.856052523447699e-15	0.00017843619184860468	-3.169926495773844e-20	1.457197078260187e-15	6.9557869490878424e-15	9.874448568813199e-14	4.169249259554303e-15
62600000	0.004910781871555664	1.9407359316127794e-49	1.176446361557934e-61	3.246044181546288e-11	7.856052523447699e-15	0.00017843619184860468	-3.169679657505193e-20	1.457197078260187e-15	6.9557869490878424e-15	9.874448568813199e-14	4.169249259554303e-15
62700000	0.004910781871555664	1.9407359316127794e-49	1.176446361557934e-61	3.246044181546288e-11	7.856052523447699e-15	0.00017843619184860468	-3.1694328192365424e-20	1.457197078260187e-15	6.9557869490878424e-15	9.874448568813199e-14	4.169249259554303e-15
62800000	0.004910781871555664	1.9407359316127794e-49	1.176446361557934e-61	3.246044181546288e-11	7.856052523447699e-15	0.00017843619184860468	-3.1691859809678917e-20	1.457197078260187e-15	6.9557869490878424e-15	9.874448568813199e-14	4.169249259554303e-15
62900000	0.004910781871555664	1.9407359316127794e-49	1.176446361557934e-61	3.246044181546288e-11	7.856052523447699e-15	0.00017843619184860468	-3.168939142699241e-20	1.457197078260187e-15	6.9557869490878424e-15	9.874448568813199e-14	4.169249259554303e-15
63000000	0.004910781871555664	1.9407359316127794e-49	1.176446361557934e-61	3.246044181546288e-11	7.856052523447699e-15	0.00017843619184860468	-3.1686923044305897e-20	1.457197078260187e-15	6.9557869490878424e-15	9.874448568813199e-14	4.169249259554303e-15
63100000	0.004910781871555664	1.9407359316127794e-49	1.176446361557934e-61	3.246044181546288e-11	7.856052523447699e-15	0.00017843619184860468	-3.168445466161939e-20	1.457197078260187e-15	6.9557869490878424e-15	9.874448568813199e-14	4.169249259554303e-15
63200000	0.004910781871555664	1.9407359316127794e-49	1.176446361557934e-61	3.246044181546288e-11	7.856052523447699e-15	0.00017843619184860468	-3.168198627893288e-20	1.457197078260187e-15	6.9557869490878424e-15	9.874448568813199e-14	4.169249259554303e-15
63300000	0.004910781871555664	1.9407359316127794e-49	1.176446361557934e-61	3.246044181546288e-11	7.856052523447699e-15	0.00017843619184860468	-3.1679517896246375e-20	1.457197078260187e-15	6.9557869490878424e-15	9.874448568813199e-14	4.169249259554303e-15
63400000	0.004910781871555664	1.9407359316127794e-49	1.176446361557934e-61	3.246044181546288e-11	7.856052523447699e-15	0.00017843619184860468	-3.167704951355987e-20	1.457197078260187e-15	6.9557869490878424e-15	9.874448568813199e-14	4.169249259554303e-15
63500000	0.004910781871555664	1.9407359316127794e-49	1.176446361557934e-61	3.246044181546288e-11	7.856052523447699e-15	0.00017843619184860468	-3.167458113087336e-20	1.457197078260187e-15	6.9557869490878424e-15	9.874448568813199e-14	4.169249259554303e-15
63600000	0.004910781871555664	1.9407359316127794e-49	1.176446361557934e-61	3.246044181546288e-11	7.856052523447699e-15	0.00017843619184860468	-3.1672112748186854e-20	1.457197078260187e-15	6.9557869490878424e-15	9.874448568813199e-14	4.169249259554303e-15
63700000	0.004910781871555664	1.9407359316127794e-49	1.176446361557934e-61	3.246044181546288e-11	7.856052523447699e-15	0.00017843619184860468	-3.166964436550035e-20	1.457197078260187e-15	6.9557869490878424e-15	9.874448568813199e-14	4.169249259554303e-15
63800000	0.004910781871555664	1.9407359316127794e-49	1.176446361557934e-61	3.246044181546288e-11	7.856052523447699e-15	0.00017843619184860468	-3.166717598281384e-20	1.457197078260187e-15	6.9557869490878424e-15	9.874448568813199e-14	4.169249259554303e-15
63900000	0.004910781871555664	1.9407359316127794e-49	1.176446361557934e-61	3.246044181546288e-11	7.856052523447699e-15	0.00017843619184860468	-3.166470760012733e-20	1.457197078260187e-15	6.9557869490878424e-15	9.874448568813199e-14	4.169249259554303e-15
64000000	0.004910781871555664	1.9407359316127794e-49	1.176446361557934e-61	3.246044181546288e-11	7.856052523447699e-15	0.00017843619184860468	-3.1662239217440826e-20	1.457197078260187e-15	6.9557869490878424e-15	9.874448568813199e-14	4.169249259554303e-15
64100000	0.004910781871555664	1.9407359316127794e-49	1.176446361557934e-61	3.246044181546288e-11	7.856052523447699e-15	0.00017843619184860468	-3.165977083475432e-20	1.457197078260187e-15	6.9557869490878424e-15	9.874448568813199e-14	4.169249259554303e-15
64200000	0.004910781871555664	1.9407359316127794e-49	1.176446361557934e-61	3.246044181546288e-11	7.856052523447699e-15	0.00017843619184860468	-3.165730245206781e-20	1.457197078260187e-15	6.9557869490878424e-15	9.874448568813199e-14	4.169249259554303e-15
64300000	0.004910781871555664	1.9407359316127794e-49	1.176446361557934e-61	3.246044181546288e-11	7.856052523447699e-15	0.00017843619184860468	-3.1654834069381305e-20	1.457197078260187e-15	6.9557869490878424e-15	9.874448568813199e-14	4.169249259554303e-15
64400000	0.004910781871555664	1.9407359316127794e-49	1.176446361557934e-61	3.246044181546288e-11	7.856052523447699e-15	0.00017843619184860468	-3.16523656866948e-20	1.457197078260187e-15	6.9557869490878424e-15	9.874448568813199e-14	4.169249259554303e-15
64500000	0.004910781871555664	1.9407359316127794e-49	1.176446361557934e-61	3.246044181546288e-11	7.856052523447699e-15	0.00017843619184860468	-3.164989730400829e-20	1.457197078260187e-15	6.9557869490878424e-15	9.874448568813199e-14	4.169249259554303e-15
64600000	0.004910781871555664	1.9407359316127794e-49	1.176446361557934e-61	3.246044181546288e-11	7.856052523447699e-15	0.00017843619184860468	-3.1647428921321783e-20	1.457197078260187e-15	6.9557869490878424e-15	9.874448568813199e-14	4.169249259554303e-15
64700000	0.004910781871555664	1.9407359316127794e-49	1.176446361557934e-61	3.246044181546288e-11	7.856052523447699e-15	0.00017843619184860468	-3.1644960538635276e-20	1.457197078260187e-15	6.9557869490878424e-15	9.874448568813199e-14	4.169249259554303e-15
64800000	0.004910781871555664	1.9407359316127794e-49	1.176446361557934e-61	3.246044181546288e-11	7.856052523447699e-15	0.00017843619184860468	-3.164249215594877e-20	1.457197078260187e-15	6.9557869490878424e-15	9.874448568813199e-14	4.169249259554303e-15
64900000	0.004910781871555664	1.9407359316127794e-49	1.176446361557934e-61	3.246044181546288e-11	7.856052523447699e-15	0.00017843619184860468	-3.164002377326226e-20	1.457197078260187e-15	6.9557869490878424e-15	9.874448568813199e-14	4.169249259554303e-15
65000000	0.004910781871555664	1.9407359316127794e-49	1.176446361557934e-61	3.246044181546288e-11	7.856052523447699e-15	0.00017843619184860468	-3.163755539057575e-20	1.457197078260187e-15	6.9557869490878424e-15	9.874448568813199e-14	4.169249259554303e-15
65100000	0.004910781871555664	1.9407359316127794e-49	1.176446361557934e-61	3.246044181546288e-11	7.856052523447699e-15	0.00017843619184860468	-3.163508700788924e-20	1.457197078260187e-15	6.9557869490878424e-15	9.874448568813199e-14	4.169249259554303e-15
65200000	0.004910781871555664	1.9407359316127794e-49	1.176446361557934e-61	3.246044181546288e-11	7.856052523447699e-15	0.00017843619184860468	-3.1632618625202735e-20	1.457197078260187e-15	6.9557869490878424e-15	9.874448568813199e-14	4.169249259554303e-15
65300000	0.004910781871555664	1.9407359316127794e-49	1.176446361557934e-61	3.246044181546288e-11	7.856052523447699e-15	0.00017843619184860468	-3.163015024251623e-20	1.457197078260187e-15	6.9557869490878424e-15	9.874448568813199e-14	4.169249259554303e-15
65400000	0.004910781871555664	1.9407359316127794e-49	1.176446361557934e-61	3.246044181546288e-11	7.856052523447699e-15	0.00017843619184860468	-3.162768185982972e-20	1.457197078260187e-15	6.9557869490878424e-15	9.874448568813199e-14	4.169249259554303e-15
65500000	0.004910781871555664	1.9407359316127794e-49	1.176446361557934e-61	3.246044181546288e-11	7.856052523447699e-15	0.00017843619184860468	-3.1625213477143213e-20	1.457197078260187e-15	6.9557869490878424e-15	9.874448568813199e-14	4.169249259554303e-15
65600000	0.004910781871555664	1.9407359316127794e-49	1.176446361557934e-61	3.246044181546288e-11	7.856052523447699e-15	0.00017843619184860468	-3.1622745094456706e-20	1.457197078260187e-15	6.9557869490878424e-15	9.874448568813199e-14	4.169249259554303e-15
65700000	0.004910781871555664	1.9407359316127794e-49	1.176446361557934e-61	3.246044181546288e-11	7.856052523447699e-15	0.00017843619184860468	-3.16202767117702e-20	1.457197078260187e-15	6.9557869490878424e-15	9.874448568813199e-14	4.169249259554303e-15
65800000	0.004910781871555664	1.9407359316127794e-49	1.176446361557934e-61	3.246044181546288e-11	7.856052523447699e-15	0.00017843619184860468	-3.161780832908369e-20	1.457197078260187e-15	6.9557869490878424e-15	9.874448568813199e-14	4.169249259554303e-15
65900000	0.004910781871555664	1.9407359316127794e-49	1.176446361557934e-61	3.246044181546288e-11	7.856052523447699e-15	0.00017843619184860468	-3.1615339946397185e-20	1.457197078260187e-15	6.9557869490878424e-15	9.874448568813199e-14	4.169249259554303e-15
66000000	0.004910781871555664	1.9407359316127794e-49	1.176446361557934e-61	3.246044181546288e-11	7.856052523447699e-15	0.00017843619184860468	-3.161287156371068e-20	1.457197078260187e-15	6.9557869490878424e-15	9.874448568813199e-14	4.169249259554303e-15
66100000	0.004910781871555664	1.9407359316127794e-49	1.176446361557934e-61	3.246044181546288e-11	7.856052523447699e-15	0.00017843619184860468	-3.161040318102417e-20	1.457197078260187e-15	6.9557869490878424e-15	9.874448568813199e-14	4.169249259554303e-15
66200000	0.004910781871555664	1.9407359316127794e-49	1.176446361557934e-61	3.246044181546288e-11	7.856052523447699e-15	0.00017843619184860468	-3.1607934798337664e-20	1.457197078260187e-15	6.9557869490878424e-15	9.874448568813199e-14	4.169249259554303e-15
66300000	0.004910781871555664	1.9407359316127798e-49	1.176446361557934e-61	3.246044181546288e-11	7.856052523447699e-15	0.00017843619184860468	-3.1605466415651157e-20	1.457197078260187e-15	6.9557869490878424e-15	9.874448568813199e-14	4.169249259554303e-15
66400000	0.004910781871555664	1.9407359316127798e-49	1.176446361557934e-61	3.246044181546288e-11	7.856052523447699e-15	0.00017843619184860468	-3.160299803296465e-20	1.457197078260187e-15	6.9557869490878424e-15	9.874448568813199e-14	4.169249259554303e-15
66500000	0.004910781871555664	1.9407359316127798e-49	1.176446361557934e-61	3.246044181546288e-11	7.856052523447699e-15	0.00017843619184860468	-3.160052965027814e-20	1.457197078260187e-15	6.9557869490878424e-15	9.874448568813199e-14	4.169249259554303e-15
66600000	0.004910781871555664	1.9407359316127798e-49	1.1764463615579338e-61	3.246044181546288e-11	7.856052523447699e-15	0.00017843619184860468	-3.1598061267591636e-20	1.457197078260187e-15	6.9557869490878424e-15	9.874448568813199e-14	4.169249259554303e-15
66700000	0.004910781871555664	1.9407359316127798e-49	1.1764463615579338e-61	3.246044181546288e-11	7.856052523447699e-15	0.00017843619184860468	-3.159559288490513e-20	1.457197078260187e-15	6.9557869490878424e-15	9.874448568813199e-14	4.169249259554303e-15
66800000	0.004910781871555664	1.9407359316127798e-49	1.1764463615579338e-61	3.246044181546288e-11	7.856052523447699e-15	0.00017843619184860468	-3.159312450221862e-20	1.457197078260187e-15	6.9557869490878424e-15	9.874448568813199e-14	4.169249259554303e-15
66900000	0.004910781871555664	1.9407359316127798e-49	1.1764463615579338e-61	3.246044181546288e-11	7.856052523447699e-15	0.00017843619184860468	-3.1590656119532114e-20	1.457197078260187e-15	6.9557869490878424e-15	9.874448568813199e-14	4.169249259554303e-15
67000000	0.004910781871555664	1.9407359316127798e-49	1.1764463615579338e-61	3.246044181546288e-11	7.856052523447699e-15	0.00017843619184860468	-3.15881877368456e-20	1.457197078260187e-15	6.9557869490878424e-15	9.874448568813199e-14	4.169249259554303e-15
67100000	0.004910781871555664	1.9407359316127798e-49	1.1764463615579338e-61	3.246044181546288e-11	7.856052523447699e-15	0.00017843619184860468	-3.1585719354159094e-20	1.457197078260187e-15	6.9557869490878424e-15	9.874448568813199e-14	4.169249259554303e-15
67200000	0.004910781871555664	1.9407359316127798e-49	1.1764463615579338e-61	3.246044181546288e-11	7.856052523447699e-15	0.00017843619184860468	-3.1583250971472587e-20	1.457197078260187e-15	6.955786949087843e-15	9.874448568813199e-14	4.169249259554303e-15
67300000	0.004910781871555664	1.9407359316127798e-49	1.1764463615579338e-61	3.246044181546288e-11	7.856052523447699e-15	0.00017843619184860468	-3.158078258878608e-20	1.457197078260187e-15	6.955786949087843e-15	9.874448568813199e-14	4.169249259554303e-15
67400000	0.004910781871555664	1.9407359316127798e-49	1.1764463615579338e-61	3.246044181546288e-11	7.856052523447699e-15	0.00017843619184860468	-3.157831420609957e-20	1.457197078260187e-15	6.955786949087843e-15	9.874448568813199e-14	4.169249259554303e-15
67500000	0.004910781871555664	1.9407359316127798e-49	1.1764463615579338e-61	3.246044181546288e-11	7.856052523447699e-15	0.00017843619184860468	-3.1575845823413066e-20	1.457197078260187e-15	6.955786949087843e-15	9.874448568813199e-14	4.169249259554303e-15
67600000	0.004910781871555664	1.9407359316127798e-49	1.1764463615579338e-61	3.246044181546288e-11	7.856052523447699e-15	0.00017843619184860468	-3.157337744072656e-20	1.457197078260187e-15	6.955786949087843e-15	9.874448568813199e-14	4.169249259554303e-15
67700000	0.004910781871555664	1.9407359316127798e-49	1.1764463615579338e-61	3.246044181546288e-11	7.856052523447699e-15	0.00017843619184860468	-3.157090905804005e-20	1.457197078260187e-15	6.955786949087843e-15	9.874448568813199e-14	4.169249259554303e-15
67800000	0.004910781871555664	1.9407359316127798e-49	1.1764463615579338e-61	3.246044181546288e-11	7.856052523447699e-15	0.00017843619184860468	-3.1568440675353544e-20	1.457197078260187e-15	6.955786949087843e-15	9.874448568813199e-14	4.169249259554303e-15
67900000	0.004910781871555664	1.9407359316127798e-49	1.1764463615579338e-61	3.246044181546288e-11	7.856052523447699e-15	0.00017843619184860468	-3.156597229266704e-20	1.457197078260187e-15	6.955786949087843e-15	9.874448568813199e-14	4.169249259554304e-15
68000000	0.004910781871555664	1.9407359316127798e-49	1.1764463615579338e-61	3.246044181546288e-11	7.856052523447699e-15	0.00017843619184860468	-3.156350390998053e-20	1.457197078260187e-15	6.955786949087843e-15	9.874448568813199e-14	4.169249259554304e-15
68100000	0.004910781871555664	1.9407359316127798e-49	1.1764463615579338e-61	3.246044181546288e-11	7.856052523447699e-15	0.00017843619184860468	-3.1561035527294023e-20	1.457197078260187e-15	6.955786949087843e-15	9.874448568813199e-14	4.169249259554304e-15
68200000	0.004910781871555664	1.9407359316127798e-49	1.1764463615579338e-61	3.246044181546288e-11	7.856052523447699e-15	0.00017843619184860468	-3.1558567144607516e-20	1.457197078260187e-15	6.955786949087843e-15	9.874448568813199e-14	4.169249259554304e-15
68300000	0.004910781871555664	1.9407359316127798e-49	1.1764463615579338e-61	3.246044181546288e-11	7.856052523447699e-15	0.00017843619184860468	-3.155609876192101e-20	1.457197078260187e-15	6.955786949087843e-15	9.874448568813199e-14	4.169249259554304e-15
68400000	0.004910781871555664	1.9407359316127798e-49	1.1764463615579338e-61	3.246044181546288e-11	7.856052523447699e-15	0.00017843619184860468	-3.15536303792345e-20	1.457197078260187e-15	6.955786949087843e-15	9.874448568813199e-14	4.169249259554304e-15
68500000	0.004910781871555664	1.9407359316127798e-49	1.1764463615579338e-61	3.246044181546288e-11	7.856052523447699e-15	0.00017843619184860468	-3.1551161996547995e-20	1.457197078260187e-15	6.955786949087843e-15	9.874448568813199e-14	4.169249259554304e-15
68600000	0.004910781871555664	1.9407359316127798e-49	1.1764463615579338e-61	3.246044181546288e-11	7.856052523447699e-15	0.00017843619184860468	-3.154869361386149e-20	1.457197078260187e-15	6.955786949087843e-15	9.874448568813199e-14	4.169249259554304e-15
68700000	0.004910781871555664	1.9407359316127798e-49	1.1764463615579338e-61	3.246044181546288e-11	7.856052523447699e-15	0.00017843619184860468	-3.154622523117498e-20	1.457197078260187e-15	6.955786949087843e-15	9.874448568813199e-14	4.169249259554304e-15
68800000	0.004910781871555664	1.94073593161278e-49	1.1764463615579338e-61	3.246044181546288e-11	7.856052523447699e-15	0.00017843619184860468	-3.1543756848488474e-20	1.457197078260187e-15	6.955786949087843e-15	9.874448568813199e-14	4.169249259554304e-15
68900000	0.004910781871555664	1.94073593161278e-49	1.1764463615579338e-61	3.246044181546288e-11	7.856052523447699e-15	0.00017843619184860468	-3.1541288465801967e-20	1.457197078260187e-15	6.955786949087843e-15	9.874448568813199e-14	4.169249259554304e-15
69000000	0.004910781871555664	1.94073593161278e-49	1.1764463615579338e-61	3.246044181546288e-11	7.856052523447699e-15	0.00017843619184860468	-3.1538820083115453e-20	1.457197078260187e-15	6.955786949087843e-15	9.874448568813199e-14	4.169249259554304e-15
69100000	0.004910781871555664	1.94073593161278e-49	1.1764463615579338e-61	3.246044181546288e-11	7.856052523447699e-15	0.00017843619184860468	-3.1536351700428946e-20	1.457197078260187e-15	6.955786949087843e-15	9.874448568813199e-14	4.169249259554304e-15
69200000	0.004910781871555664	1.94073593161278e-49	1.1764463615579338e-61	3.246044181546288e-11	7.856052523447699e-15	0.00017843619184860468	-3.153388331774244e-20	1.457197078260187e-15	6.955786949087843e-15	9.874448568813199e-14	4.169249259554304e-15
69300000	0.004910781871555664	1.94073593161278e-49	1.1764463615579338e-61	3.246044181546288e-11	7.856052523447699e-15	0.00017843619184860468	-3.153141493505593e-20	1.457197078260187e-15	6.955786949087843e-15	9.874448568813199e-14	4.169249259554304e-15
69400000	0.004910781871555664	1.94073593161278e-49	1.1764463615579338e-61	3.246044181546288e-11	7.856052523447699e-15	0.00017843619184860468	-3.1528946552369425e-20	1.457197078260187e-15	6.955786949087843e-15	9.874448568813199e-14	4.169249259554304e-15
69500000	0.004910781871555664	1.94073593161278e-49	1.1764463615579338e-61	3.246044181546288e-11	7.856052523447699e-15	0.00017843619184860468	-3.152647816968292e-20	1.457197078260187e-15	6.955786949087843e-15	9.874448568813199e-14	4.169249259554304e-15
69600000	0.004910781871555664	1.94073593161278e-49	1.1764463615579338e-61	3.246044181546288e-11	7.856052523447699e-15	0.00017843619184860468	-3.152400978699641e-20	1.457197078260187e-15	6.955786949087843e-15	9.874448568813199e-14	4.169249259554304e-15
69700000	0.004910781871555664	1.94073593161278e-49	1.1764463615579338e-61	3.246044181546288e-11	7.856052523447699e-15	0.00017843619184860468	-3.1521541404309904e-20	1.457197078260187e-15	6.955786949087843e-15	9.874448568813199e-14	4.169249259554304e-15
69800000	0.004910781871555664	1.94073593161278e-49	1.1764463615579338e-61	3.246044181546288e-11	7.856052523447699e-15	0.00017843619184860468	-3.1519073021623397e-20	1.457197078260187e-15	6.955786949087843e-15	9.874448568813199e-14	4.169249259554304e-15
69900000	0.004910781871555664	1.94073593161278e-49	1.1764463615579338e-61	3.246044181546288e-11	7.856052523447699e-15	0.00017843619184860468	-3.151660463893689e-20	1.457197078260187e-15	6.955786949087843e-15	9.874448568813199e-14	4.169249259554304e-15
70000000	0.004910781871555664	1.94073593161278e-49	1.1764463615579338e-61	3.246044181546288e-11	7.856052523447699e-15	0.00017843619184860468	-3.151413625625038e-20	1.457197078260187e-15	6.955786949087843e-15	9.874448568813199e-14	4.169249259554304e-15
70100000	0.004910781871555664	1.94073593161278e-49	1.1764463615579338e-61	3.246044181546288e-11	7.856052523447699e-15	0.00017843619184860468	-3.1511667873563875e-20	1.457197078260187e-15	6.955786949087843e-15	9.874448568813199e-14	4.169249259554304e-15
70200000	0.004910781871555664	1.94073593161278e-49	1.1764463615579338e-61	3.246044181546288e-11	7.856052523447699e-15	0.00017843619184860468	-3.150919949087737e-20	1.457197078260187e-15	6.955786949087843e-15	9.874448568813199e-14	4.169249259554304e-15
70300000	0.004910781871555664	1.94073593161278e-49	1.1764463615579338e-61	3.246044181546288e-11	7.856052523447699e-15	0.00017843619184860468	-3.150673110819086e-20	1.457197078260187e-15	6.955786949087843e-15	9.874448568813199e-14	4.169249259554304e-15
70400000	0.004910781871555664	1.94073593161278e-49	1.1764463615579338e-61	3.246044181546288e-11	7.856052523447699e-15	0.00017843619184860468	-3.1504262725504354e-20	1.457197078260187e-15	6.955786949087843e-15	9.874448568813199e-14	4.169249259554304e-15
70500000	0.004910781871555664	1.94073593161278e-49	1.1764463615579338e-61	3.246044181546288e-11	7.856052523447699e-15	0.00017843619184860468	-3.150179434281785e-20	1.457197078260187e-15	6.955786949087843e-15	9.874448568813199e-14	4.169249259554304e-15
70600000	0.004910781871555664	1.94073593161278e-49	1.1764463615579338e-61	3.246044181546288e-11	7.856052523447699e-15	0.00017843619184860468	-3.149932596013134e-20	1.457197078260187e-15	6.955786949087843e-15	9.874448568813199e-14	4.169249259554304e-15
70700000	0.004910781871555664	1.94073593161278e-49	1.1764463615579338e-61	3.246044181546288e-11	7.856052523447699e-15	0.00017843619184860468	-3.149685757744483e-20	1.457197078260187e-15	6.955786949087843e-15	9.874448568813199e-14	4.169249259554304e-15
70800000	0.004910781871555664	1.94073593161278e-49	1.1764463615579338e-61	3.246044181546288e-11	7.856052523447699e-15	0.00017843619184860468	-3.1494389194758326e-20	1.457197078260187e-15	6.955786949087843e-15	9.874448568813199e-14	4.169249259554304e-15
70900000	0.004910781871555664	1.94073593161278e-49	1.1764463615579338e-61	3.246044181546288e-11	7.856052523447699e-15	0.00017843619184860468	-3.149192081207182e-20	1.457197078260187e-15	6.955786949087843e-15	9.874448568813199e-14	4.169249259554304e-15
71000000	0.004910781871555664	1.94073593161278e-49	1.1764463615579338e-61	3.246044181546288e-11	7.856052523447699e-15	0.00017843619184860468	-3.1489452429385306e-20	1.457197078260187e-15	6.955786949087843e-15	9.874448568813199e-14	4.169249259554304e-15
71100000	0.004910781871555664	1.94073593161278e-49	1.1764463615579338e-61	3.246044181546288e-11	7.856052523447699e-15	0.00017843619184860468	-3.14869840466988e-20	1.457197078260187e-15	6.955786949087843e-15	9.874448568813199e-14	4.169249259554304e-15
71200000	0.004910781871555664	1.94073593161278e-49	1.1764463615579338e-61	3.246044181546288e-11	7.856052523447699e-15	0.00017843619184860468	-3.148451566401229e-20	1.457197078260187e-15	6.955786949087843e-15	9.874448568813199e-14	4.169249259554304e-15
71300000	0.004910781871555664	1.94073593161278e-49	1.1764463615579338e-61	3.246044181546288e-11	7.856052523447699e-15	0.00017843619184860468	-3.1482047281325784e-20	1.457197078260187e-15	6.955786949087843e-15	9.874448568813199e-14	4.169249259554304e-15
71400000	0.004910781871555664	1.94073593161278e-49	1.1764463615579338e-61	3.246044181546288e-11	7.856052523447699e-15	0.00017843619184860468	-3.147957889863928e-20	1.457197078260187e-15	6.955786949087843e-15	9.874448568813199e-14	4.169249259554304e-15
71500000	0.004910781871555664	1.94073593161278e-49	1.1764463615579338e-61	3.246044181546288e-11	7.856052523447699e-15	0.00017843619184860468	-3.147711051595277e-20	1.457197078260187e-15	6.955786949087843e-15	9.874448568813199e-14	4.169249259554304e-15
71600000	0.004910781871555664	1.94073593161278e-49	1.1764463615579338e-61	3.246044181546288e-11	7.856052523447699e-15	0.00017843619184860468	-3.1474642133266263e-20	1.457197078260187e-15	6.955786949087843e-15	9.874448568813199e-14	4.169249259554304e-15
71700000	0.004910781871555664	1.94073593161278e-49	1.1764463615579338e-61	3.246044181546288e-11	7.856052523447699e-15	0.00017843619184860468	-3.1472173750579756e-20	1.457197078260187e-15	6.955786949087843e-15	9.874448568813199e-14	4.169249259554304e-15
71800000	0.004910781871555664	1.94073593161278e-49	1.1764463615579338e-61	3.246044181546288e-11	7.856052523447699e-15	0.00017843619184860468	-3.146970536789325e-20	1.457197078260187e-15	6.955786949087843e-15	9.874448568813199e-14	4.169249259554304e-15
71900000	0.004910781871555664	1.94073593161278e-49	1.1764463615579338e-61	3.246044181546288e-11	7.856052523447699e-15	0.00017843619184860468	-3.146723698520674e-20	1.457197078260187e-15	6.955786949087843e-15	9.874448568813199e-14	4.169249259554304e-15
72000000	0.004910781871555664	1.94073593161278e-49	1.1764463615579338e-61	3.246044181546288e-11	7.856052523447699e-15	0.00017843619184860468	-3.1464768602520235e-20	1.457197078260187e-15	6.955786949087843e-15	9.874448568813199e-14	4.169249259554304e-15
72100000	0.004910781871555664	1.94073593161278e-49	1.1764463615579338e-61	3.246044181546288e-11	7.856052523447699e-15	0.00017843619184860468	-3.146230021983373e-20	1.457197078260187e-15	6.955786949087843e-15	9.874448568813199e-14	4.169249259554304e-15
72200000	0.004910781871555664	1.94073593161278e-49	1.1764463615579338e-61	3.246044181546288e-11	7.856052523447699e-15	0.00017843619184860468	-3.145983183714722e-20	1.457197078260187e-15	6.955786949087843e-15	9.874448568813199e-14	4.169249259554304e-15
72300000	0.004910781871555664	1.94073593161278e-49	1.1764463615579338e-61	3.246044181546288e-11	7.856052523447699e-15	0.00017843619184860468	-3.1457363454460714e-20	1.457197078260187e-15	6.955786949087843e-15	9.874448568813199e-14	4.169249259554304e-15
72400000	0.004910781871555664	1.94073593161278e-49	1.1764463615579338e-61	3.246044181546288e-11	7.856052523447699e-15	0.00017843619184860468	-3.1454895071774206e-20	1.457197078260187e-15	6.955786949087843e-15	9.874448568813199e-14	4.169249259554304e-15
72500000	0.004910781871555664	1.94073593161278e-49	1.1764463615579338e-61	3.246044181546288e-11	7.856052523447699e-15	0.00017843619184860468	-3.14524266890877e-20	1.457197078260187e-15	6.955786949087843e-15	9.874448568813199e-14	4.169249259554304e-15
72600000	0.004910781871555664	1.94073593161278e-49	1.1764463615579338e-61	3.246044181546288e-11	7.856052523447699e-15	0.00017843619184860468	-3.144995830640119e-20	1.457197078260187e-15	6.955786949087843e-15	9.874448568813199e-14	4.169249259554304e-15
72700000	0.004910781871555664	1.94073593161278e-49	1.1764463615579338e-61	3.246044181546288e-11	7.856052523447699e-15	0.00017843619184860468	-3.1447489923714685e-20	1.457197078260187e-15	6.955786949087843e-15	9.874448568813199e-14	4.169249259554304e-15
72800000	0.004910781871555664	1.94073593161278e-49	1.1764463615579338e-61	3.246044181546288e-11	7.856052523447699e-15	0.00017843619184860468	-3.144502154102818e-20	1.457197078260187e-15	6.955786949087843e-15	9.874448568813199e-14	4.169249259554304e-15
72900000	0.004910781871555664	1.94073593161278e-49	1.1764463615579338e-61	3.246044181546288e-11	7.856052523447699e-15	0.00017843619184860468	-3.144255315834167e-20	1.457197078260187e-15	6.955786949087843e-15	9.874448568813199e-14	4.169249259554304e-15
73000000	0.004910781871555664	1.94073593161278e-49	1.1764463615579338e-61	3.246044181546288e-11	7.856052523447699e-15	0.00017843619184860468	-3.144008477565516e-20	1.457197078260187e-15	6.955786949087843e-15	9.874448568813199e-14	4.169249259554304e-15
73100000	0.004910781871555664	1.94073593161278e-49	1.1764463615579338e-61	3.246044181546288e-11	7.856052523447699e-15	0.00017843619184860468	-3.143761639296865e-20	1.457197078260187e-15	6.955786949087843e-15	9.874448568813199e-14	4.169249259554304e-15
73200000	0.004910781871555664	1.94073593161278e-49	1.1764463615579338e-61	3.246044181546288e-11	7.856052523447699e-15	0.00017843619184860468	-3.1435148010282144e-20	1.457197078260187e-15	6.955786949087843e-15	9.874448568813199e-14	4.169249259554304e-15
73300000	0.004910781871555664	1.94073593161278e-49	1.1764463615579338e-61	3.246044181546288e-11	7.856052523447699e-15	0.00017843619184860468	-3.1432679627595637e-20	1.457197078260187e-15	6.955786949087843e-15	9.874448568813199e-14	4.169249259554304e-15
73400000	0.004910781871555664	1.94073593161278e-49	1.1764463615579338e-61	3.246044181546288e-11	7.856052523447699e-15	0.00017843619184860468	-3.143021124490913e-20	1.457197078260187e-15	6.955786949087843e-15	9.874448568813199e-14	4.169249259554304e-15
73500000	0.004910781871555664	1.94073593161278e-49	1.1764463615579338e-61	3.246044181546288e-11	7.856052523447699e-15	0.00017843619184860468	-3.142774286222262e-20	1.457197078260187e-15	6.955786949087843e-15	9.874448568813199e-14	4.169249259554304e-15
73600000	0.004910781871555664	1.94073593161278e-49	1.1764463615579338e-61	3.246044181546288e-11	7.856052523447699e-15	0.00017843619184860468	-3.1425274479536115e-20	1.457197078260187e-15	6.955786949087843e-15	9.874448568813199e-14	4.169249259554304e-15
73700000	0.004910781871555664	1.94073593161278e-49	1.1764463615579338e-61	3.246044181546288e-11	7.856052523447699e-15	0.00017843619184860468	-3.142280609684961e-20	1.457197078260187e-15	6.955786949087843e-15	9.874448568813199e-14	4.169249259554304e-15
73800000	0.004910781871555664	1.94073593161278e-49	1.1764463615579338e-61	3.246044181546288e-11	7.856052523447699e-15	0.00017843619184860468	-3.14203377141631e-20	1.457197078260187e-15	6.955786949087843e-15	9.874448568813199e-14	4.169249259554304e-15
73900000	0.004910781871555664	1.94073593161278e-49	1.1764463615579338e-61	3.246044181546288e-11	7.856052523447699e-15	0.00017843619184860468	-3.1417869331476594e-20	1.457197078260187e-15	6.955786949087843e-15	9.874448568813199e-14	4.169249259554304e-15
74000000	0.004910781871555664	1.94073593161278e-49	1.1764463615579338e-61	3.246044181546288e-11	7.856052523447699e-15	0.00017843619184860468	-3.141540094879009e-20	1.457197078260187e-15	6.955786949087843e-15	9.874448568813199e-14	4.169249259554304e-15
74100000	0.004910781871555664	1.94073593161278e-49	1.1764463615579338e-61	3.246044181546288e-11	7.856052523447699e-15	0.00017843619184860468	-3.141293256610358e-20	1.457197078260187e-15	6.955786949087843e-15	9.874448568813199e-14	4.169249259554304e-15
74200000	0.004910781871555664	1.94073593161278e-49	1.1764463615579338e-61	3.246044181546288e-11	7.856052523447699e-15	0.00017843619184860468	-3.141046418341707e-20	1.457197078260187e-15	6.955786949087843e-15	9.874448568813199e-14	4.169249259554304e-15
74300000	0.004910781871555664	1.94073593161278e-49	1.1764463615579338e-61	3.246044181546288e-11	7.856052523447699e-15	0.00017843619184860468	-3.1407995800730566e-20	1.457197078260187e-15	6.955786949087843e-15	9.874448568813199e-14	4.169249259554304e-15
74400000	0.004910781871555664	1.94073593161278e-49	1.1764463615579338e-61	3.246044181546288e-11	7.856052523447699e-15	0.00017843619184860468	-3.140552741804406e-20	1.457197078260187e-15	6.955786949087843e-15	9.874448568813199e-14	4.169249259554304e-15
74500000	0.004910781871555664	1.94073593161278e-49	1.1764463615579338e-61	3.246044181546288e-11	7.856052523447699e-15	0.00017843619184860468	-3.140305903535755e-20	1.457197078260187e-15	6.955786949087843e-15	9.874448568813199e-14	4.169249259554304e-15
74600000	0.004910781871555664	1.94073593161278e-49	1.1764463615579338e-61	3.246044181546288e-11	7.856052523447699e-15	0.00017843619184860468	-3.1400590652671045e-20	1.457197078260187e-15	6.955786949087843e-15	9.874448568813199e-14	4.169249259554304e-15
74700000	0.004910781871555664	1.94073593161278e-49	1.1764463615579338e-61	3.246044181546288e-11	7.856052523447699e-15	0.00017843619184860468	-3.139812226998454e-20	1.457197078260187e-15	6.955786949087843e-15	9.874448568813199e-14	4.169249259554304e-15
74800000	0.004910781871555664	1.94073593161278e-49	1.1764463615579338e-61	3.246044181546288e-11	7.856052523447699e-15	0.00017843619184860468	-3.139565388729803e-20	1.457197078260187e-15	6.955786949087843e-15	9.874448568813199e-14	4.169249259554304e-15
74900000	0.004910781871555664	1.94073593161278e-49	1.1764463615579338e-61	3.246044181546288e-11	7.856052523447699e-15	0.00017843619184860468	-3.1393185504611523e-20	1.457197078260187e-15	6.955786949087843e-15	9.874448568813199e-14	4.169249259554304e-15
75000000	0.004910781871555664	1.94073593161278e-49	1.1764463615579338e-61	3.246044181546288e-11	7.856052523447699e-15	0.00017843619184860468	-3.139071712192501e-20	1.457197078260187e-15	6.955786949087843e-15	9.874448568813199e-14	4.169249259554304e-15
75100000	0.004910781871555664	1.94073593161278e-49	1.1764463615579338e-61	3.246044181546288e-11	7.856052523447699e-15	0.00017843619184860468	-3.1388248739238503e-20	1.457197078260187e-15	6.955786949087843e-15	9.874448568813199e-14	4.169249259554304e-15
75200000	0.004910781871555664	1.94073593161278e-49	1.1764463615579338e-61	3.246044181546288e-11	7.856052523447699e-15	0.00017843619184860468	-3.1385780356551996e-20	1.457197078260187e-15	6.955786949087843e-15	9.874448568813199e-14	4.169249259554304e-15
75300000	0.004910781871555664	1.94073593161278e-49	1.1764463615579338e-61	3.246044181546288e-11	7.856052523447699e-15	0.00017843619184860468	-3.138331197386549e-20	1.457197078260187e-15	6.955786949087843e-15	9.874448568813199e-14	4.169249259554304e-15
75400000	0.004910781871555664	1.94073593161278e-49	1.1764463615579338e-61	3.246044181546288e-11	7.856052523447699e-15	0.00017843619184860468	-3.138084359117898e-20	1.457197078260187e-15	6.955786949087843e-15	9.874448568813199e-14	4.169249259554304e-15
75500000	0.004910781871555664	1.94073593161278e-49	1.1764463615579338e-61	3.246044181546289e-11	7.856052523447699e-15	0.00017843619184860468	-3.1378375208492475e-20	1.457197078260187e-15	6.955786949087843e-15	9.874448568813199e-14	4.169249259554304e-15
75600000	0.004910781871555664	1.94073593161278e-49	1.1764463615579338e-61	3.246044181546289e-11	7.856052523447699e-15	0.00017843619184860468	-3.137590682580597e-20	1.457197078260187e-15	6.955786949087843e-15	9.874448568813199e-14	4.169249259554304e-15
75700000	0.004910781871555664	1.9407359316127798e-49	1.1764463615579338e-61	3.246044181546289e-11	7.856052523447699e-15	0.00017843619184860468	-3.137343844311946e-20	1.457197078260187e-15	6.955786949087843e-15	9.874448568813199e-14	4.169249259554304e-15
75800000	0.004910781871555664	1.9407359316127798e-49	1.1764463615579338e-61	3.246044181546289e-11	7.856052523447699e-15	0.00017843619184860468	-3.1370970060432954e-20	1.457197078260187e-15	6.955786949087843e-15	9.874448568813199e-14	4.169249259554304e-15
75900000	0.004910781871555664	1.9407359316127798e-49	1.1764463615579338e-61	3.246044181546289e-11	7.856052523447699e-15	0.00017843619184860468	-3.1368501677746446e-20	1.457197078260187e-15	6.955786949087843e-15	9.874448568813199e-14	4.169249259554304e-15
76000000	0.004910781871555664	1.9407359316127798e-49	1.1764463615579338e-61	3.246044181546289e-11	7.856052523447699e-15	0.00017843619184860468	-3.136603329505994e-20	1.457197078260187e-15	6.955786949087843e-15	9.874448568813199e-14	4.169249259554304e-15
76100000	0.004910781871555664	1.9407359316127798e-49	1.1764463615579338e-61	3.246044181546289e-11	7.856052523447699e-15	0.00017843619184860468	-3.136356491237343e-20	1.457197078260187e-15	6.955786949087843e-15	9.874448568813199e-14	4.169249259554304e-15
76200000	0.004910781871555664	1.9407359316127798e-49	1.1764463615579338e-61	3.246044181546289e-11	7.856052523447699e-15	0.00017843619184860468	-3.1361096529686925e-20	1.457197078260187e-15	6.955786949087843e-15	9.874448568813199e-14	4.169249259554304e-15
76300000	0.004910781871555664	1.9407359316127798e-49	1.1764463615579338e-61	3.246044181546289e-11	7.856052523447699e-15	0.00017843619184860468	-3.135862814700042e-20	1.457197078260187e-15	6.955786949087843e-15	9.874448568813199e-14	4.169249259554304e-15
76400000	0.004910781871555664	1.9407359316127798e-49	1.1764463615579338e-61	3.246044181546289e-11	7.856052523447699e-15	0.00017843619184860468	-3.135615976431391e-20	1.457197078260187e-15	6.955786949087843e-15	9.874448568813199e-14	4.169249259554304e-15
76500000	0.004910781871555664	1.9407359316127798e-49	1.1764463615579338e-61	3.246044181546289e-11	7.856052523447699e-15	0.00017843619184860468	-3.1353691381627404e-20	1.457197078260187e-15	6.955786949087843e-15	9.874448568813199e-14	4.169249259554304e-15
76600000	0.004910781871555664	1.9407359316127798e-49	1.1764463615579338e-61	3.246044181546289e-11	7.856052523447699e-15	0.00017843619184860468	-3.1351222998940897e-20	1.457197078260187e-15	6.955786949087843e-15	9.874448568813199e-14	4.169249259554304e-15
76700000	0.004910781871555664	1.9407359316127798e-49	1.1764463615579338e-61	3.246044181546289e-11	7.856052523447699e-15	0.00017843619184860468	-3.134875461625439e-20	1.457197078260187e-15	6.955786949087843e-15	9.874448568813199e-14	4.169249259554304e-15
76800000	0.004910781871555664	1.9407359316127798e-49	1.1764463615579338e-61	3.246044181546289e-11	7.856052523447699e-15	0.00017843619184860468	-3.134628623356788e-20	1.457197078260187e-15	6.955786949087843e-15	9.874448568813199e-14	4.169249259554304e-15
76900000	0.004910781871555664	1.9407359316127798e-49	1.1764463615579338e-61	3.246044181546289e-11	7.856052523447699e-15	0.00017843619184860468	-3.1343817850881376e-20	1.457197078260187e-15	6.955786949087843e-15	9.874448568813199e-14	4.169249259554304e-15
77000000	0.004910781871555664	1.9407359316127798e-49	1.1764463615579338e-61	3.246044181546289e-11	7.856052523447699e-15	0.00017843619184860468	-3.134134946819486e-20	1.457197078260187e-15	6.955786949087843e-15	9.874448568813199e-14	4.169249259554304e-15
77100000	0.004910781871555664	1.9407359316127798e-49	1.1764463615579338e-61	3.246044181546289e-11	7.856052523447699e-15	0.00017843619184860468	-3.1338881085508355e-20	1.457197078260187e-15	6.955786949087843e-15	9.874448568813199e-14	4.169249259554304e-15
77200000	0.004910781871555664	1.9407359316127798e-49	1.1764463615579338e-61	3.246044181546289e-11	7.856052523447699e-15	0.00017843619184860468	-3.133641270282185e-20	1.457197078260187e-15	6.9557869490878424e-15	9.874448568813199e-14	4.169249259554304e-15
77300000	0.004910781871555664	1.9407359316127798e-49	1.1764463615579338e-61	3.246044181546289e-11	7.856052523447699e-15	0.00017843619184860468	-3.133394432013534e-20	1.457197078260187e-15	6.9557869490878424e-15	9.874448568813199e-14	4.169249259554304e-15
77400000	0.004910781871555664	1.9407359316127798e-49	1.1764463615579338e-61	3.246044181546289e-11	7.856052523447699e-15	0.00017843619184860468	-3.1331475937448834e-20	1.457197078260187e-15	6.9557869490878424e-15	9.874448568813199e-14	4.169249259554304e-15
77500000	0.004910781871555664	1.9407359316127798e-49	1.1764463615579338e-61	3.246044181546289e-11	7.856052523447699e-15	0.00017843619184860468	-3.132900755476233e-20	1.457197078260187e-15	6.9557869490878424e-15	9.874448568813199e-14	4.169249259554304e-15
77600000	0.004910781871555664	1.9407359316127798e-49	1.1764463615579338e-61	3.246044181546289e-11	7.856052523447699e-15	0.00017843619184860468	-3.132653917207582e-20	1.457197078260187e-15	6.9557869490878424e-15	9.874448568813199e-14	4.169249259554304e-15
77700000	0.004910781871555664	1.9407359316127798e-49	1.1764463615579338e-61	3.246044181546289e-11	7.856052523447699e-15	0.00017843619184860468	-3.132407078938931e-20	1.457197078260187e-15	6.9557869490878424e-15	9.874448568813199e-14	4.169249259554304e-15
77800000	0.004910781871555664	1.9407359316127798e-49	1.1764463615579338e-61	3.246044181546289e-11	7.856052523447699e-15	0.00017843619184860468	-3.1321602406702806e-20	1.457197078260187e-15	6.9557869490878424e-15	9.874448568813199e-14	4.169249259554304e-15
77900000	0.004910781871555664	1.9407359316127798e-49	1.1764463615579338e-61	3.246044181546289e-11	7.856052523447699e-15	0.00017843619184860468	-3.13191340240163e-20	1.457197078260187e-15	6.9557869490878424e-15	9.874448568813199e-14	4.169249259554304e-15
78000000	0.004910781871555664	1.9407359316127798e-49	1.1764463615579338e-61	3.246044181546289e-11	7.856052523447699e-15	0.00017843619184860468	-3.131666564132979e-20	1.457197078260187e-15	6.9557869490878424e-15	9.874448568813199e-14	4.169249259554304e-15
78100000	0.004910781871555664	1.9407359316127798e-49	1.1764463615579338e-61	3.246044181546289e-11	7.856052523447699e-15	0.00017843619184860468	-3.1314197258643285e-20	1.457197078260187e-15	6.9557869490878424e-15	9.874448568813199e-14	4.169249259554304e-15
78200000	0.004910781871555664	1.9407359316127798e-49	1.1764463615579338e-61	3.246044181546289e-11	7.856052523447699e-15	0.00017843619184860468	-3.131172887595678e-20	1.457197078260187e-15	6.9557869490878424e-15	9.874448568813199e-14	4.169249259554304e-15
78300000	0.004910781871555664	1.9407359316127798e-49	1.1764463615579338e-61	3.246044181546289e-11	7.856052523447699e-15	0.00017843619184860468	-3.130926049327027e-20	1.457197078260187e-15	6.9557869490878424e-15	9.874448568813199e-14	4.169249259554304e-15
78400000	0.004910781871555664	1.9407359316127798e-49	1.1764463615579338e-61	3.246044181546289e-11	7.856052523447699e-15	0.00017843619184860468	-3.1306792110583763e-20	1.457197078260187e-15	6.9557869490878424e-15	9.874448568813199e-14	4.169249259554304e-15
78500000	0.004910781871555664	1.9407359316127798e-49	1.1764463615579338e-61	3.246044181546289e-11	7.856052523447699e-15	0.00017843619184860468	-3.1304323727897256e-20	1.457197078260187e-15	6.9557869490878424e-15	9.874448568813199e-14	4.169249259554304e-15
78600000	0.004910781871555664	1.9407359316127798e-49	1.1764463615579338e-61	3.246044181546289e-11	7.856052523447699e-15	0.00017843619184860468	-3.130185534521075e-20	1.457197078260187e-15	6.9557869490878424e-15	9.874448568813199e-14	4.169249259554304e-15
78700000	0.004910781871555664	1.9407359316127798e-49	1.1764463615579338e-61	3.246044181546289e-11	7.856052523447699e-15	0.00017843619184860468	-3.129938696252424e-20	1.457197078260187e-15	6.9557869490878424e-15	9.874448568813199e-14	4.169249259554304e-15
78800000	0.004910781871555664	1.9407359316127794e-49	1.1764463615579338e-61	3.246044181546289e-11	7.856052523447699e-15	0.00017843619184860468	-3.1296918579837735e-20	1.457197078260187e-15	6.9557869490878424e-15	9.874448568813199e-14	4.169249259554304e-15
78900000	0.004910781871555664	1.9407359316127794e-49	1.1764463615579338e-61	3.246044181546289e-11	7.856052523447699e-15	0.00017843619184860468	-3.129445019715123e-20	1.457197078260187e-15	6.9557869490878424e-15	9.874448568813199e-14	4.169249259554304e-15
79000000	0.004910781871555664	1.9407359316127794e-49	1.1764463615579338e-61	3.246044181546289e-11	7.856052523447699e-15	0.00017843619184860468	-3.1291981814464715e-20	1.457197078260187e-15	6.9557869490878424e-15	9.874448568813199e-14	4.169249259554304e-15
79100000	0.004910781871555664	1.9407359316127794e-49	1.1764463615579338e-61	3.246044181546289e-11	7.856052523447699e-15	0.00017843619184860468	-3.128951343177821e-20	1.457197078260187e-15	6.9557869490878424e-15	9.874448568813199e-14	4.169249259554304e-15
79200000	0.004910781871555664	1.9407359316127794e-49	1.1764463615579338e-61	3.246044181546289e-11	7.856052523447699e-15	0.00017843619184860468	-3.12870450490917e-20	1.457197078260187e-15	6.9557869490878424e-15	9.874448568813199e-14	4.169249259554304e-15
79300000	0.004910781871555664	1.9407359316127794e-49	1.1764463615579338e-61	3.246044181546289e-11	7.856052523447699e-15	0.00017843619184860468	-3.1284576666405193e-20	1.457197078260187e-15	6.9557869490878424e-15	9.874448568813199e-14	4.169249259554304e-15
79400000	0.004910781871555664	1.9407359316127794e-49	1.1764463615579338e-61	3.246044181546289e-11	7.856052523447699e-15	0.00017843619184860468	-3.1282108283718686e-20	1.457197078260187e-15	6.9557869490878424e-15	9.874448568813199e-14	4.169249259554304e-15
79500000	0.004910781871555664	1.9407359316127794e-49	1.1764463615579338e-61	3.246044181546289e-11	7.856052523447699e-15	0.00017843619184860468	-3.127963990103218e-20	1.457197078260187e-15	6.9557869490878424e-15	9.874448568813199e-14	4.169249259554304e-15
79600000	0.004910781871555664	1.9407359316127794e-49	1.1764463615579338e-61	3.246044181546289e-11	7.856052523447699e-15	0.00017843619184860468	-3.127717151834567e-20	1.457197078260187e-15	6.9557869490878424e-15	9.874448568813199e-14	4.169249259554304e-15
79700000	0.004910781871555664	1.9407359316127794e-49	1.1764463615579338e-61	3.246044181546289e-11	7.856052523447699e-15	0.00017843619184860468	-3.1274703135659165e-20	1.457197078260187e-15	6.9557869490878424e-15	9.874448568813199e-14	4.169249259554304e-15
79800000	0.004910781871555664	1.9407359316127794e-49	1.1764463615579338e-61	3.246044181546289e-11	7.856052523447699e-15	0.00017843619184860468	-3.127223475297266e-20	1.457197078260187e-15	6.9557869490878424e-15	9.874448568813199e-14	4.169249259554304e-15
79900000	0.004910781871555664	1.9407359316127794e-49	1.1764463615579338e-61	3.246044181546289e-11	7.856052523447699e-15	0.00017843619184860468	-3.126976637028615e-20	1.457197078260187e-15	6.9557869490878424e-15	9.874448568813199e-14	4.169249259554304e-15
80000000	0.004910781871555664	1.9407359316127794e-49	1.1764463615579338e-61	3.246044181546289e-11	7.856052523447699e-15	0.00017843619184860468	-3.1267297987599644e-20	1.457197078260187e-15	6.9557869490878424e-15	9.874448568813199e-14	4.169249259554304e-15
80100000	0.004910781871555664	1.9407359316127794e-49	1.1764463615579338e-61	3.246044181546289e-11	7.856052523447699e-15	0.00017843619184860468	-3.1264829604913137e-20	1.457197078260187e-15	6.9557869490878424e-15	9.874448568813199e-14	4.169249259554304e-15
80200000	0.004910781871555664	1.9407359316127794e-49	1.1764463615579338e-61	3.246044181546289e-11	7.856052523447699e-15	0.00017843619184860468	-3.126236122222663e-20	1.457197078260187e-15	6.9557869490878424e-15	9.874448568813199e-14	4.169249259554304e-15
80300000	0.004910781871555664	1.9407359316127794e-49	1.1764463615579338e-61	3.246044181546289e-11	7.856052523447699e-15	0.00017843619184860468	-3.125989283954012e-20	1.457197078260187e-15	6.9557869490878424e-15	9.874448568813199e-14	4.169249259554304e-15
80400000	0.004910781871555664	1.9407359316127794e-49	1.1764463615579338e-61	3.246044181546289e-11	7.856052523447699e-15	0.00017843619184860468	-3.1257424456853616e-20	1.457197078260187e-15	6.9557869490878424e-15	9.874448568813199e-14	4.169249259554304e-15
80500000	0.004910781871555664	1.9407359316127794e-49	1.1764463615579338e-61	3.246044181546289e-11	7.856052523447699e-15	0.00017843619184860468	-3.125495607416711e-20	1.457197078260187e-15	6.9557869490878424e-15	9.874448568813199e-14	4.169249259554304e-15
80600000	0.004910781871555664	1.9407359316127794e-49	1.1764463615579338e-61	3.246044181546289e-11	7.856052523447699e-15	0.00017843619184860468	-3.12524876914806e-20	1.457197078260187e-15	6.9557869490878424e-15	9.874448568813199e-14	4.169249259554304e-15
80700000	0.004910781871555664	1.9407359316127794e-49	1.1764463615579338e-61	3.246044181546289e-11	7.856052523447699e-15	0.00017843619184860468	-3.1250019308794094e-20	1.457197078260187e-15	6.9557869490878424e-15	9.874448568813199e-14	4.169249259554304e-15
80800000	0.004910781871555664	1.9407359316127794e-49	1.1764463615579338e-61	3.246044181546289e-11	7.856052523447699e-15	0.00017843619184860468	-3.124755092610759e-20	1.457197078260187e-15	6.9557869490878424e-15	9.874448568813199e-14	4.169249259554304e-15
80900000	0.004910781871555664	1.9407359316127794e-49	1.1764463615579338e-61	3.246044181546289e-11	7.856052523447699e-15	0.00017843619184860468	-3.124508254342108e-20	1.457197078260187e-15	6.9557869490878424e-15	9.874448568813199e-14	4.169249259554304e-15
81000000	0.004910781871555664	1.9407359316127794e-49	1.1764463615579338e-61	3.246044181546289e-11	7.856052523447699e-15	0.00017843619184860468	-3.124261416073457e-20	1.457197078260187e-15	6.9557869490878424e-15	9.874448568813199e-14	4.169249259554304e-15
81100000	0.004910781871555664	1.9407359316127794e-49	1.1764463615579338e-61	3.246044181546289e-11	7.856052523447699e-15	0.00017843619184860468	-3.124014577804806e-20	1.457197078260187e-15	6.9557869490878424e-15	9.874448568813199e-14	4.169249259554304e-15
81200000	0.004910781871555664	1.9407359316127794e-49	1.1764463615579338e-61	3.246044181546289e-11	7.856052523447699e-15	0.00017843619184860468	-3.123767739536155e-20	1.457197078260187e-15	6.9557869490878424e-15	9.874448568813199e-14	4.169249259554304e-15
81300000	0.004910781871555664	1.9407359316127794e-49	1.1764463615579338e-61	3.246044181546289e-11	7.856052523447699e-15	0.00017843619184860468	-3.1235209012675046e-20	1.457197078260187e-15	6.9557869490878424e-15	9.874448568813199e-14	4.169249259554304e-15
81400000	0.004910781871555664	1.9407359316127794e-49	1.1764463615579338e-61	3.246044181546289e-11	7.856052523447699e-15	0.00017843619184860468	-3.123274062998854e-20	1.457197078260187e-15	6.9557869490878424e-15	9.874448568813199e-14	4.169249259554304e-15
81500000	0.004910781871555664	1.9407359316127794e-49	1.1764463615579338e-61	3.246044181546289e-11	7.856052523447699e-15	0.00017843619184860468	-3.123027224730203e-20	1.457197078260187e-15	6.9557869490878424e-15	9.874448568813199e-14	4.169249259554304e-15
81600000	0.004910781871555664	1.9407359316127794e-49	1.1764463615579338e-61	3.246044181546289e-11	7.856052523447699e-15	0.00017843619184860468	-3.1227803864615524e-20	1.457197078260187e-15	6.9557869490878424e-15	9.874448568813199e-14	4.169249259554304e-15
81700000	0.004910781871555664	1.9407359316127794e-49	1.1764463615579338e-61	3.246044181546289e-11	7.856052523447699e-15	0.00017843619184860468	-3.122533548192902e-20	1.457197078260187e-15	6.9557869490878424e-15	9.874448568813199e-14	4.169249259554304e-15
81800000	0.004910781871555664	1.9407359316127794e-49	1.1764463615579338e-61	3.246044181546289e-11	7.856052523447699e-15	0.00017843619184860468	-3.122286709924251e-20	1.457197078260187e-15	6.9557869490878424e-15	9.874448568813199e-14	4.169249259554304e-15
81900000	0.004910781871555664	1.9407359316127794e-49	1.1764463615579338e-61	3.246044181546289e-11	7.856052523447699e-15	0.00017843619184860468	-3.1220398716556003e-20	1.457197078260187e-15	6.9557869490878424e-15	9.874448568813199e-14	4.169249259554304e-15
82000000	0.004910781871555664	1.9407359316127794e-49	1.1764463615579338e-61	3.246044181546289e-11	7.856052523447699e-15	0.00017843619184860468	-3.1217930333869496e-20	1.457197078260187e-15	6.9557869490878424e-15	9.874448568813199e-14	4.169249259554304e-15
82100000	0.004910781871555664	1.9407359316127794e-49	1.1764463615579338e-61	3.246044181546289e-11	7.856052523447699e-15	0.00017843619184860468	-3.121546195118299e-20	1.457197078260187e-15	6.9557869490878424e-15	9.874448568813199e-14	4.169249259554304e-15
82200000	0.004910781871555664	1.9407359316127794e-49	1.1764463615579338e-61	3.246044181546289e-11	7.856052523447699e-15	0.00017843619184860468	-3.121299356849648e-20	1.457197078260187e-15	6.9557869490878424e-15	9.874448568813199e-14	4.169249259554304e-15
82300000	0.004910781871555664	1.9407359316127794e-49	1.1764463615579338e-61	3.246044181546289e-11	7.856052523447699e-15	0.00017843619184860468	-3.1210525185809975e-20	1.457197078260187e-15	6.9557869490878424e-15	9.874448568813199e-14	4.169249259554304e-15
82400000	0.004910781871555664	1.9407359316127794e-49	1.1764463615579338e-61	3.246044181546289e-11	7.856052523447699e-15	0.00017843619184860468	-3.120805680312347e-20	1.457197078260187e-15	6.9557869490878424e-15	9.874448568813199e-14	4.169249259554304e-15
82500000	0.004910781871555664	1.9407359316127794e-49	1.1764463615579338e-61	3.246044181546289e-11	7.856052523447699e-15	0.00017843619184860468	-3.120558842043696e-20	1.457197078260187e-15	6.9557869490878424e-15	9.874448568813199e-14	4.169249259554304e-15
82600000	0.004910781871555664	1.9407359316127794e-49	1.1764463615579338e-61	3.246044181546289e-11	7.856052523447699e-15	0.00017843619184860468	-3.1203120037750454e-20	1.457197078260187e-15	6.9557869490878424e-15	9.874448568813199e-14	4.169249259554304e-15
82700000	0.004910781871555664	1.9407359316127794e-49	1.1764463615579338e-61	3.246044181546289e-11	7.856052523447699e-15	0.00017843619184860468	-3.1200651655063947e-20	1.457197078260187e-15	6.9557869490878424e-15	9.874448568813199e-14	4.169249259554304e-15
82800000	0.004910781871555664	1.9407359316127794e-49	1.1764463615579338e-61	3.246044181546289e-11	7.856052523447699e-15	0.00017843619184860468	-3.119818327237744e-20	1.457197078260187e-15	6.9557869490878424e-15	9.874448568813199e-14	4.169249259554304e-15
82900000	0.004910781871555664	1.9407359316127794e-49	1.1764463615579338e-61	3.246044181546289e-11	7.856052523447699e-15	0.00017843619184860468	-3.119571488969093e-20	1.457197078260187e-15	6.9557869490878424e-15	9.874448568813199e-14	4.169249259554304e-15
83000000	0.004910781871555664	1.9407359316127794e-49	1.1764463615579338e-61	3.246044181546289e-11	7.856052523447699e-15	0.00017843619184860468	-3.119324650700442e-20	1.457197078260187e-15	6.9557869490878424e-15	9.874448568813199e-14	4.169249259554304e-15
83100000	0.004910781871555664	1.9407359316127794e-49	1.1764463615579338e-61	3.246044181546289e-11	7.856052523447699e-15	0.00017843619184860468	-3.119077812431791e-20	1.457197078260187e-15	6.9557869490878424e-15	9.874448568813199e-14	4.169249259554304e-15
83200000	0.004910781871555664	1.9407359316127794e-49	1.1764463615579338e-61	3.246044181546289e-11	7.856052523447699e-15	0.00017843619184860468	-3.1188309741631405e-20	1.457197078260187e-15	6.9557869490878424e-15	9.874448568813199e-14	4.169249259554304e-15
83300000	0.004910781871555664	1.9407359316127794e-49	1.1764463615579338e-61	3.246044181546289e-11	7.856052523447699e-15	0.00017843619184860468	-3.11858413589449e-20	1.457197078260187e-15	6.9557869490878424e-15	9.874448568813199e-14	4.169249259554304e-15
83400000	0.004910781871555664	1.9407359316127794e-49	1.1764463615579338e-61	3.246044181546289e-11	7.856052523447699e-15	0.00017843619184860468	-3.118337297625839e-20	1.457197078260187e-15	6.9557869490878424e-15	9.874448568813199e-14	4.169249259554304e-15
83500000	0.004910781871555664	1.9407359316127794e-49	1.1764463615579338e-61	3.246044181546289e-11	7.856052523447699e-15	0.00017843619184860468	-3.1180904593571884e-20	1.457197078260187e-15	6.9557869490878424e-15	9.874448568813199e-14	4.169249259554304e-15
83600000	0.004910781871555664	1.9407359316127794e-49	1.1764463615579338e-61	3.246044181546289e-11	7.856052523447699e-15	0.00017843619184860468	-3.1178436210885377e-20	1.457197078260187e-15	6.9557869490878424e-15	9.874448568813199e-14	4.169249259554304e-15
83700000	0.004910781871555664	1.9407359316127794e-49	1.1764463615579338e-61	3.246044181546289e-11	7.856052523447699e-15	0.00017843619184860468	-3.117596782819887e-20	1.457197078260187e-15	6.9557869490878424e-15	9.874448568813199e-14	4.169249259554304e-15
83800000	0.004910781871555664	1.9407359316127794e-49	1.1764463615579338e-61	3.246044181546289e-11	7.856052523447699e-15	0.00017843619184860468	-3.117349944551236e-20	1.457197078260187e-15	6.9557869490878424e-15	9.874448568813199e-14	4.169249259554304e-15
83900000	0.004910781871555664	1.9407359316127794e-49	1.1764463615579338e-61	3.246044181546289e-11	7.856052523447699e-15	0.00017843619184860468	-3.1171031062825856e-20	1.457197078260187e-15	6.9557869490878424e-15	9.874448568813199e-14	4.169249259554304e-15
84000000	0.004910781871555664	1.9407359316127794e-49	1.1764463615579338e-61	3.246044181546289e-11	7.856052523447699e-15	0.00017843619184860468	-3.116856268013935e-20	1.457197078260187e-15	6.9557869490878424e-15	9.874448568813199e-14	4.169249259554304e-15
84100000	0.004910781871555664	1.9407359316127794e-49	1.1764463615579338e-61	3.246044181546289e-11	7.856052523447699e-15	0.00017843619184860468	-3.116609429745284e-20	1.457197078260187e-15	6.9557869490878424e-15	9.874448568813199e-14	4.169249259554304e-15
84200000	0.004910781871555664	1.9407359316127794e-49	1.1764463615579338e-61	3.246044181546289e-11	7.856052523447699e-15	0.00017843619184860468	-3.1163625914766334e-20	1.457197078260187e-15	6.9557869490878424e-15	9.874448568813199e-14	4.169249259554304e-15
84300000	0.004910781871555664	1.9407359316127794e-49	1.1764463615579338e-61	3.246044181546289e-11	7.856052523447699e-15	0.00017843619184860468	-3.116115753207983e-20	1.457197078260187e-15	6.9557869490878424e-15	9.874448568813199e-14	4.169249259554304e-15
84400000	0.004910781871555664	1.9407359316127794e-49	1.1764463615579338e-61	3.246044181546289e-11	7.856052523447699e-15	0.00017843619184860468	-3.115868914939332e-20	1.457197078260187e-15	6.9557869490878424e-15	9.874448568813199e-14	4.169249259554304e-15
84500000	0.004910781871555664	1.9407359316127794e-49	1.1764463615579338e-61	3.246044181546289e-11	7.856052523447699e-15	0.00017843619184860468	-3.115622076670681e-20	1.457197078260187e-15	6.9557869490878424e-15	9.874448568813199e-14	4.169249259554304e-15
84600000	0.004910781871555664	1.9407359316127794e-49	1.1764463615579338e-61	3.246044181546289e-11	7.856052523447699e-15	0.00017843619184860468	-3.1153752384020306e-20	1.457197078260187e-15	6.9557869490878424e-15	9.874448568813199e-14	4.169249259554304e-15
84700000	0.004910781871555664	1.9407359316127794e-49	1.1764463615579338e-61	3.246044181546289e-11	7.856052523447699e-15	0.00017843619184860468	-3.11512840013338e-20	1.457197078260187e-15	6.9557869490878424e-15	9.874448568813199e-14	4.169249259554304e-15
84800000	0.004910781871555664	1.9407359316127794e-49	1.1764463615579338e-61	3.246044181546289e-11	7.856052523447699e-15	0.00017843619184860468	-3.114881561864729e-20	1.457197078260187e-15	6.9557869490878424e-15	9.874448568813199e-14	4.169249259554304e-15
84900000	0.004910781871555664	1.9407359316127794e-49	1.1764463615579338e-61	3.246044181546289e-11	7.856052523447699e-15	0.00017843619184860468	-3.1146347235960785e-20	1.457197078260187e-15	6.9557869490878424e-15	9.874448568813199e-14	4.169249259554304e-15
85000000	0.004910781871555664	1.9407359316127794e-49	1.1764463615579338e-61	3.246044181546289e-11	7.856052523447699e-15	0.00017843619184860468	-3.114387885327427e-20	1.457197078260187e-15	6.9557869490878424e-15	9.874448568813199e-14	4.169249259554304e-15
85100000	0.004910781871555664	1.9407359316127794e-49	1.1764463615579338e-61	3.246044181546289e-11	7.856052523447699e-15	0.00017843619184860468	-3.1141410470587764e-20	1.457197078260187e-15	6.9557869490878424e-15	9.874448568813199e-14	4.169249259554304e-15
85200000	0.004910781871555664	1.9407359316127794e-49	1.1764463615579338e-61	3.246044181546289e-11	7.856052523447699e-15	0.00017843619184860468	-3.113894208790126e-20	1.457197078260187e-15	6.9557869490878424e-15	9.874448568813199e-14	4.169249259554304e-15
85300000	0.004910781871555664	1.9407359316127794e-49	1.1764463615579338e-61	3.246044181546289e-11	7.856052523447699e-15	0.00017843619184860468	-3.113647370521475e-20	1.457197078260187e-15	6.9557869490878424e-15	9.874448568813199e-14	4.169249259554304e-15
85400000	0.004910781871555664	1.9407359316127794e-49	1.1764463615579338e-61	3.246044181546289e-11	7.856052523447699e-15	0.00017843619184860468	-3.1134005322528243e-20	1.457197078260187e-15	6.9557869490878424e-15	9.874448568813199e-14	4.169249259554304e-15
85500000	0.004910781871555664	1.9407359316127794e-49	1.1764463615579338e-61	3.246044181546289e-11	7.856052523447699e-15	0.00017843619184860468	-3.1131536939841736e-20	1.457197078260187e-15	6.9557869490878424e-15	9.874448568813199e-14	4.169249259554304e-15
85600000	0.004910781871555664	1.9407359316127794e-49	1.1764463615579338e-61	3.246044181546289e-11	7.856052523447699e-15	0.00017843619184860468	-3.112906855715523e-20	1.457197078260187e-15	6.9557869490878424e-15	9.874448568813199e-14	4.169249259554304e-15
85700000	0.004910781871555664	1.9407359316127794e-49	1.1764463615579338e-61	3.246044181546289e-11	7.856052523447699e-15	0.00017843619184860468	-3.112660017446872e-20	1.457197078260187e-15	6.9557869490878424e-15	9.874448568813199e-14	4.169249259554304e-15
85800000	0.004910781871555664	1.9407359316127794e-49	1.1764463615579338e-61	3.246044181546289e-11	7.856052523447699e-15	0.00017843619184860468	-3.1124131791782215e-20	1.457197078260187e-15	6.9557869490878424e-15	9.874448568813199e-14	4.169249259554304e-15
85900000	0.004910781871555664	1.9407359316127794e-49	1.1764463615579338e-61	3.246044181546289e-11	7.856052523447699e-15	0.00017843619184860468	-3.112166340909571e-20	1.457197078260187e-15	6.9557869490878424e-15	9.874448568813199e-14	4.169249259554304e-15
86000000	0.004910781871555664	1.9407359316127794e-49	1.1764463615579338e-61	3.246044181546289e-11	7.856052523447699e-15	0.00017843619184860468	-3.11191950264092e-20	1.457197078260187e-15	6.9557869490878424e-15	9.874448568813199e-14	4.169249259554304e-15
86100000	0.004910781871555664	1.9407359316127794e-49	1.1764463615579338e-61	3.246044181546289e-11	7.856052523447699e-15	0.00017843619184860468	-3.1116726643722694e-20	1.457197078260187e-15	6.9557869490878424e-15	9.874448568813199e-14	4.169249259554304e-15
86200000	0.004910781871555664	1.9407359316127794e-49	1.1764463615579338e-61	3.246044181546289e-11	7.856052523447699e-15	0.00017843619184860468	-3.1114258261036187e-20	1.457197078260187e-15	6.9557869490878424e-15	9.874448568813199e-14	4.169249259554304e-15
86300000	0.004910781871555664	1.9407359316127794e-49	1.1764463615579338e-61	3.246044181546289e-11	7.856052523447699e-15	0.00017843619184860468	-3.111178987834968e-20	1.457197078260187e-15	6.9557869490878424e-15	9.874448568813199e-14	4.169249259554304e-15
86400000	0.004910781871555664	1.9407359316127794e-49	1.1764463615579338e-61	3.246044181546289e-11	7.856052523447699e-15	0.00017843619184860468	-3.110932149566317e-20	1.457197078260187e-15	6.9557869490878424e-15	9.874448568813199e-14	4.169249259554304e-15
86500000	0.004910781871555664	1.9407359316127794e-49	1.1764463615579338e-61	3.246044181546289e-11	7.856052523447699e-15	0.00017843619184860468	-3.1106853112976665e-20	1.457197078260187e-15	6.9557869490878424e-15	9.874448568813199e-14	4.169249259554304e-15
86600000	0.004910781871555664	1.9407359316127794e-49	1.1764463615579338e-61	3.246044181546289e-11	7.856052523447699e-15	0.00017843619184860468	-3.110438473029016e-20	1.457197078260187e-15	6.9557869490878424e-15	9.874448568813199e-14	4.169249259554304e-15
86700000	0.004910781871555664	1.9407359316127794e-49	1.1764463615579338e-61	3.246044181546289e-11	7.856052523447699e-15	0.00017843619184860468	-3.110191634760365e-20	1.457197078260187e-15	6.9557869490878424e-15	9.874448568813199e-14	4.169249259554304e-15
86800000	0.004910781871555664	1.9407359316127794e-49	1.1764463615579338e-61	3.246044181546289e-11	7.856052523447699e-15	0.00017843619184860468	-3.1099447964917144e-20	1.457197078260187e-15	6.9557869490878424e-15	9.874448568813199e-14	4.169249259554304e-15
86900000	0.004910781871555664	1.9407359316127794e-49	1.1764463615579338e-61	3.246044181546289e-11	7.856052523447699e-15	0.00017843619184860468	-3.1096979582230637e-20	1.457197078260187e-15	6.955786949087843e-15	9.874448568813199e-14	4.169249259554304e-15
87000000	0.004910781871555664	1.9407359316127794e-49	1.176446361557934e-61	3.246044181546289e-11	7.856052523447699e-15	0.00017843619184860468	-3.1094511199544124e-20	1.457197078260187e-15	6.955786949087843e-15	9.874448568813199e-14	4.169249259554304e-15
87100000	0.004910781871555664	1.9407359316127794e-49	1.176446361557934e-61	3.246044181546289e-11	7.856052523447699e-15	0.00017843619184860468	-3.1092042816857617e-20	1.457197078260187e-15	6.955786949087843e-15	9.874448568813199e-14	4.169249259554304e-15
87200000	0.004910781871555664	1.9407359316127794e-49	1.176446361557934e-61	3.246044181546289e-11	7.856052523447699e-15	0.00017843619184860468	-3.108957443417111e-20	1.457197078260187e-15	6.955786949087843e-15	9.874448568813199e-14	4.169249259554304e-15
87300000	0.004910781871555664	1.9407359316127794e-49	1.176446361557934e-61	3.246044181546289e-11	7.856052523447699e-15	0.00017843619184860468	-3.10871060514846e-20	1.457197078260187e-15	6.955786949087843e-15	9.874448568813199e-14	4.169249259554304e-15
87400000	0.004910781871555664	1.9407359316127798e-49	1.176446361557934e-61	3.246044181546289e-11	7.856052523447699e-15	0.00017843619184860468	-3.1084637668798095e-20	1.457197078260187e-15	6.955786949087843e-15	9.874448568813199e-14	4.169249259554304e-15
87500000	0.004910781871555664	1.9407359316127798e-49	1.176446361557934e-61	3.246044181546289e-11	7.856052523447699e-15	0.00017843619184860468	-3.108216928611159e-20	1.457197078260187e-15	6.955786949087843e-15	9.874448568813199e-14	4.169249259554304e-15
87600000	0.004910781871555664	1.9407359316127798e-49	1.176446361557934e-61	3.246044181546289e-11	7.856052523447699e-15	0.00017843619184860468	-3.107970090342508e-20	1.457197078260187e-15	6.955786949087843e-15	9.874448568813199e-14	4.169249259554304e-15
87700000	0.004910781871555664	1.9407359316127798e-49	1.176446361557934e-61	3.246044181546289e-11	7.856052523447699e-15	0.00017843619184860468	-3.1077232520738574e-20	1.457197078260187e-15	6.955786949087843e-15	9.874448568813199e-14	4.169249259554304e-15
87800000	0.004910781871555664	1.9407359316127798e-49	1.176446361557934e-61	3.246044181546289e-11	7.856052523447699e-15	0.00017843619184860468	-3.107476413805207e-20	1.457197078260187e-15	6.955786949087843e-15	9.874448568813199e-14	4.169249259554304e-15
87900000	0.004910781871555664	1.9407359316127798e-49	1.176446361557934e-61	3.246044181546289e-11	7.856052523447699e-15	0.00017843619184860468	-3.107229575536556e-20	1.457197078260187e-15	6.955786949087843e-15	9.874448568813199e-14	4.169249259554304e-15
88000000	0.004910781871555664	1.9407359316127798e-49	1.176446361557934e-61	3.246044181546289e-11	7.856052523447699e-15	0.00017843619184860468	-3.106982737267905e-20	1.457197078260187e-15	6.955786949087843e-15	9.874448568813199e-14	4.169249259554304e-15
88100000	0.004910781871555664	1.9407359316127798e-49	1.176446361557934e-61	3.246044181546289e-11	7.856052523447699e-15	0.00017843619184860468	-3.1067358989992546e-20	1.457197078260187e-15	6.955786949087843e-15	9.874448568813199e-14	4.169249259554304e-15
88200000	0.004910781871555664	1.9407359316127798e-49	1.176446361557934e-61	3.246044181546289e-11	7.856052523447699e-15	0.00017843619184860468	-3.106489060730604e-20	1.457197078260187e-15	6.955786949087843e-15	9.874448568813199e-14	4.169249259554304e-15
88300000	0.004910781871555664	1.9407359316127798e-49	1.176446361557934e-61	3.246044181546289e-11	7.856052523447699e-15	0.00017843619184860468	-3.106242222461953e-20	1.457197078260187e-15	6.955786949087843e-15	9.874448568813199e-14	4.169249259554304e-15
88400000	0.004910781871555664	1.9407359316127798e-49	1.176446361557934e-61	3.246044181546289e-11	7.856052523447699e-15	0.00017843619184860468	-3.1059953841933025e-20	1.457197078260187e-15	6.955786949087843e-15	9.874448568813199e-14	4.169249259554304e-15
88500000	0.004910781871555664	1.9407359316127798e-49	1.176446361557934e-61	3.246044181546289e-11	7.856052523447699e-15	0.00017843619184860468	-3.105748545924652e-20	1.457197078260187e-15	6.955786949087843e-15	9.874448568813199e-14	4.169249259554304e-15
88600000	0.004910781871555664	1.9407359316127798e-49	1.176446361557934e-61	3.246044181546289e-11	7.856052523447699e-15	0.00017843619184860468	-3.105501707656001e-20	1.457197078260187e-15	6.955786949087843e-15	9.874448568813199e-14	4.169249259554304e-15
88700000	0.004910781871555664	1.9407359316127798e-49	1.176446361557934e-61	3.246044181546289e-11	7.856052523447699e-15	0.00017843619184860468	-3.1052548693873503e-20	1.457197078260187e-15	6.955786949087843e-15	9.874448568813199e-14	4.169249259554304e-15
88800000	0.004910781871555664	1.9407359316127798e-49	1.176446361557934e-61	3.246044181546289e-11	7.856052523447699e-15	0.00017843619184860468	-3.1050080311186996e-20	1.457197078260187e-15	6.955786949087843e-15	9.874448568813199e-14	4.169249259554304e-15
88900000	0.004910781871555664	1.9407359316127798e-49	1.176446361557934e-61	3.246044181546289e-11	7.856052523447699e-15	0.00017843619184860468	-3.104761192850049e-20	1.457197078260187e-15	6.955786949087843e-15	9.874448568813199e-14	4.169249259554304e-15
89000000	0.004910781871555664	1.9407359316127798e-49	1.176446361557934e-61	3.246044181546289e-11	7.856052523447699e-15	0.00017843619184860468	-3.1045143545813976e-20	1.457197078260187e-15	6.955786949087843e-15	9.874448568813199e-14	4.169249259554304e-15
89100000	0.004910781871555664	1.9407359316127798e-49	1.176446361557934e-61	3.246044181546289e-11	7.856052523447699e-15	0.00017843619184860468	-3.104267516312747e-20	1.457197078260187e-15	6.955786949087843e-15	9.874448568813199e-14	4.169249259554304e-15
89200000	0.004910781871555664	1.9407359316127798e-49	1.176446361557934e-61	3.246044181546289e-11	7.856052523447699e-15	0.00017843619184860468	-3.104020678044096e-20	1.457197078260187e-15	6.955786949087843e-15	9.874448568813199e-14	4.169249259554304e-15
89300000	0.004910781871555664	1.9407359316127798e-49	1.176446361557934e-61	3.246044181546289e-11	7.856052523447699e-15	0.00017843619184860468	-3.1037738397754455e-20	1.457197078260187e-15	6.955786949087843e-15	9.874448568813199e-14	4.169249259554304e-15
89400000	0.004910781871555664	1.9407359316127798e-49	1.176446361557934e-61	3.246044181546289e-11	7.856052523447699e-15	0.00017843619184860468	-3.103527001506795e-20	1.457197078260187e-15	6.955786949087843e-15	9.874448568813199e-14	4.169249259554304e-15
89500000	0.004910781871555664	1.9407359316127798e-49	1.176446361557934e-61	3.246044181546289e-11	7.856052523447699e-15	0.00017843619184860468	-3.103280163238144e-20	1.457197078260187e-15	6.955786949087843e-15	9.874448568813199e-14	4.169249259554304e-15
89600000	0.004910781871555664	1.9407359316127798e-49	1.176446361557934e-61	3.246044181546289e-11	7.856052523447699e-15	0.00017843619184860468	-3.1030333249694934e-20	1.457197078260187e-15	6.955786949087843e-15	9.874448568813199e-14	4.169249259554304e-15
89700000	0.004910781871555664	1.9407359316127798e-49	1.176446361557934e-61	3.246044181546289e-11	7.856052523447699e-15	0.00017843619184860468	-3.1027864867008426e-20	1.457197078260187e-15	6.955786949087843e-15	9.874448568813199e-14	4.169249259554304e-15
89800000	0.004910781871555664	1.9407359316127798e-49	1.176446361557934e-61	3.246044181546289e-11	7.856052523447699e-15	0.00017843619184860468	-3.102539648432192e-20	1.457197078260187e-15	6.955786949087843e-15	9.874448568813199e-14	4.169249259554304e-15
89900000	0.004910781871555664	1.9407359316127798e-49	1.176446361557934e-61	3.246044181546289e-11	7.856052523447699e-15	0.00017843619184860468	-3.102292810163541e-20	1.457197078260187e-15	6.955786949087843e-15	9.874448568813199e-14	4.169249259554304e-15
90000000	0.004910781871555664	1.9407359316127798e-49	1.176446361557934e-61	3.246044181546289e-11	7.856052523447699e-15	0.00017843619184860468	-3.1020459718948905e-20	1.457197078260187e-15	6.955786949087843e-15	9.874448568813199e-14	4.169249259554304e-15
90100000	0.004910781871555664	1.9407359316127798e-49	1.176446361557934e-61	3.246044181546289e-11	7.856052523447699e-15	0.00017843619184860468	-3.10179913362624e-20	1.457197078260187e-15	6.955786949087843e-15	9.874448568813199e-14	4.169249259554304e-15
90200000	0.004910781871555664	1.9407359316127798e-49	1.176446361557934e-61	3.246044181546289e-11	7.856052523447699e-15	0.00017843619184860468	-3.101552295357589e-20	1.457197078260187e-15	6.955786949087843e-15	9.874448568813199e-14	4.169249259554304e-15
90300000	0.004910781871555664	1.9407359316127798e-49	1.176446361557934e-61	3.246044181546289e-11	7.856052523447699e-15	0.00017843619184860468	-3.1013054570889384e-20	1.457197078260187e-15	6.955786949087843e-15	9.874448568813199e-14	4.169249259554304e-15
90400000	0.004910781871555664	1.9407359316127798e-49	1.176446361557934e-61	3.246044181546289e-11	7.856052523447699e-15	0.00017843619184860468	-3.1010586188202877e-20	1.457197078260187e-15	6.955786949087843e-15	9.874448568813199e-14	4.169249259554304e-15
90500000	0.004910781871555664	1.9407359316127798e-49	1.176446361557934e-61	3.246044181546289e-11	7.856052523447699e-15	0.00017843619184860468	-3.100811780551637e-20	1.457197078260187e-15	6.955786949087843e-15	9.874448568813199e-14	4.169249259554304e-15
90600000	0.004910781871555664	1.9407359316127798e-49	1.176446361557934e-61	3.246044181546289e-11	7.856052523447699e-15	0.00017843619184860468	-3.100564942282986e-20	1.457197078260187e-15	6.955786949087843e-15	9.874448568813199e-14	4.169249259554304e-15
90700000	0.004910781871555664	1.9407359316127798e-49	1.176446361557934e-61	3.246044181546289e-11	7.856052523447699e-15	0.00017843619184860468	-3.1003181040143356e-20	1.457197078260187e-15	6.955786949087843e-15	9.874448568813199e-14	4.169249259554304e-15
90800000	0.004910781871555664	1.9407359316127798e-49	1.176446361557934e-61	3.246044181546289e-11	7.856052523447699e-15	0.00017843619184860468	-3.100071265745685e-20	1.457197078260187e-15	6.955786949087843e-15	9.874448568813199e-14	4.169249259554304e-15
90900000	0.004910781871555664	1.9407359316127798e-49	1.176446361557934e-61	3.246044181546289e-11	7.856052523447699e-15	0.00017843619184860468	-3.099824427477034e-20	1.457197078260187e-15	6.955786949087843e-15	9.874448568813199e-14	4.169249259554304e-15
91000000	0.004910781871555664	1.9407359316127798e-49	1.176446361557934e-61	3.246044181546289e-11	7.856052523447699e-15	0.00017843619184860468	-3.099577589208383e-20	1.457197078260187e-15	6.955786949087843e-15	9.874448568813199e-14	4.169249259554304e-15
91100000	0.004910781871555664	1.9407359316127798e-49	1.176446361557934e-61	3.246044181546289e-11	7.856052523447699e-15	0.00017843619184860468	-3.099330750939732e-20	1.457197078260187e-15	6.955786949087843e-15	9.874448568813199e-14	4.169249259554304e-15
91200000	0.004910781871555664	1.9407359316127798e-49	1.176446361557934e-61	3.246044181546289e-11	7.856052523447699e-15	0.00017843619184860468	-3.0990839126710814e-20	1.457197078260187e-15	6.955786949087843e-15	9.874448568813199e-14	4.169249259554304e-15
91300000	0.004910781871555664	1.9407359316127798e-49	1.176446361557934e-61	3.246044181546289e-11	7.856052523447699e-15	0.00017843619184860468	-3.098837074402431e-20	1.457197078260187e-15	6.955786949087843e-15	9.874448568813199e-14	4.169249259554304e-15
91400000	0.004910781871555664	1.9407359316127798e-49	1.176446361557934e-61	3.246044181546289e-11	7.856052523447699e-15	0.00017843619184860468	-3.09859023613378e-20	1.457197078260187e-15	6.955786949087843e-15	9.874448568813199e-14	4.169249259554304e-15
91500000	0.004910781871555664	1.9407359316127798e-49	1.176446361557934e-61	3.246044181546289e-11	7.856052523447699e-15	0.00017843619184860468	-3.098343397865129e-20	1.457197078260187e-15	6.955786949087843e-15	9.874448568813199e-14	4.169249259554304e-15
91600000	0.004910781871555664	1.9407359316127798e-49	1.176446361557934e-61	3.246044181546289e-11	7.856052523447699e-15	0.00017843619184860468	-3.0980965595964786e-20	1.457197078260187e-15	6.955786949087843e-15	9.874448568813199e-14	4.169249259554304e-15
91700000	0.004910781871555664	1.9407359316127798e-49	1.176446361557934e-61	3.246044181546289e-11	7.856052523447699e-15	0.00017843619184860468	-3.097849721327828e-20	1.457197078260187e-15	6.955786949087843e-15	9.874448568813199e-14	4.169249259554304e-15
91800000	0.004910781871555664	1.9407359316127798e-49	1.176446361557934e-61	3.246044181546289e-11	7.856052523447699e-15	0.00017843619184860468	-3.097602883059177e-20	1.457197078260187e-15	6.955786949087843e-15	9.874448568813199e-14	4.169249259554304e-15
91900000	0.004910781871555664	1.9407359316127798e-49	1.176446361557934e-61	3.246044181546289e-11	7.856052523447699e-15	0.00017843619184860468	-3.0973560447905265e-20	1.457197078260187e-15	6.955786949087843e-15	9.874448568813199e-14	4.169249259554304e-15
92000000	0.004910781871555664	1.9407359316127798e-49	1.176446361557934e-61	3.246044181546289e-11	7.856052523447699e-15	0.00017843619184860468	-3.097109206521876e-20	1.457197078260187e-15	6.955786949087843e-15	9.874448568813199e-14	4.169249259554304e-15
92100000	0.004910781871555664	1.9407359316127798e-49	1.176446361557934e-61	3.246044181546289e-11	7.856052523447699e-15	0.00017843619184860468	-3.096862368253225e-20	1.457197078260187e-15	6.955786949087843e-15	9.874448568813199e-14	4.169249259554304e-15
92200000	0.004910781871555664	1.9407359316127798e-49	1.176446361557934e-61	3.246044181546289e-11	7.856052523447699e-15	0.00017843619184860468	-3.0966155299845743e-20	1.457197078260187e-15	6.955786949087843e-15	9.874448568813199e-14	4.169249259554304e-15
92300000	0.004910781871555664	1.9407359316127798e-49	1.176446361557934e-61	3.246044181546289e-11	7.856052523447699e-15	0.00017843619184860468	-3.0963686917159236e-20	1.457197078260187e-15	6.955786949087843e-15	9.874448568813199e-14	4.169249259554304e-15
92400000	0.004910781871555664	1.9407359316127798e-49	1.176446361557934e-61	3.246044181546289e-11	7.856052523447699e-15	0.00017843619184860468	-3.096121853447273e-20	1.457197078260187e-15	6.955786949087843e-15	9.874448568813199e-14	4.169249259554304e-15
92500000	0.004910781871555664	1.9407359316127798e-49	1.176446361557934e-61	3.246044181546289e-11	7.856052523447699e-15	0.00017843619184860468	-3.095875015178622e-20	1.457197078260187e-15	6.955786949087843e-15	9.874448568813199e-14	4.169249259554304e-15
92600000	0.004910781871555664	1.9407359316127798e-49	1.176446361557934e-61	3.246044181546289e-11	7.856052523447699e-15	0.00017843619184860468	-3.0956281769099715e-20	1.457197078260187e-15	6.955786949087843e-15	9.874448568813199e-14	4.169249259554304e-15
92700000	0.004910781871555664	1.9407359316127798e-49	1.176446361557934e-61	3.246044181546289e-11	7.856052523447699e-15	0.00017843619184860468	-3.095381338641321e-20	1.457197078260187e-15	6.955786949087843e-15	9.874448568813199e-14	4.169249259554304e-15
92800000	0.004910781871555664	1.9407359316127798e-49	1.176446361557934e-61	3.246044181546289e-11	7.856052523447699e-15	0.00017843619184860468	-3.09513450037267e-20	1.457197078260187e-15	6.955786949087843e-15	9.874448568813199e-14	4.169249259554304e-15
92900000	0.004910781871555664	1.9407359316127798e-49	1.176446361557934e-61	3.246044181546289e-11	7.856052523447699e-15	0.00017843619184860468	-3.0948876621040194e-20	1.457197078260187e-15	6.955786949087843e-15	9.874448568813199e-14	4.169249259554304e-15
93000000	0.004910781871555664	1.9407359316127798e-49	1.176446361557934e-61	3.246044181546289e-11	7.856052523447699e-15	0.00017843619184860468	-3.094640823835368e-20	1.457197078260187e-15	6.955786949087843e-15	9.874448568813199e-14	4.169249259554304e-15
93100000	0.004910781871555664	1.9407359316127798e-49	1.176446361557934e-61	3.246044181546289e-11	7.856052523447699e-15	0.00017843619184860468	-3.0943939855667174e-20	1.457197078260187e-15	6.955786949087843e-15	9.874448568813199e-14	4.169249259554304e-15
93200000	0.004910781871555664	1.9407359316127798e-49	1.176446361557934e-61	3.246044181546289e-11	7.856052523447699e-15	0.00017843619184860468	-3.0941471472980666e-20	1.457197078260187e-15	6.955786949087843e-15	9.874448568813199e-14	4.169249259554304e-15
93300000	0.004910781871555664	1.9407359316127798e-49	1.176446361557934e-61	3.246044181546289e-11	7.856052523447699e-15	0.00017843619184860468	-3.093900309029416e-20	1.457197078260187e-15	6.955786949087843e-15	9.874448568813199e-14	4.169249259554304e-15
93400000	0.004910781871555664	1.9407359316127798e-49	1.176446361557934e-61	3.246044181546289e-11	7.856052523447699e-15	0.00017843619184860468	-3.093653470760765e-20	1.457197078260187e-15	6.955786949087843e-15	9.874448568813199e-14	4.169249259554304e-15
93500000	0.004910781871555664	1.9407359316127798e-49	1.176446361557934e-61	3.246044181546289e-11	7.856052523447699e-15	0.00017843619184860468	-3.0934066324921145e-20	1.457197078260187e-15	6.955786949087843e-15	9.874448568813199e-14	4.169249259554304e-15
93600000	0.004910781871555664	1.9407359316127798e-49	1.176446361557934e-61	3.246044181546289e-11	7.856052523447699e-15	0.00017843619184860468	-3.093159794223464e-20	1.457197078260187e-15	6.955786949087843e-15	9.874448568813199e-14	4.169249259554304e-15
93700000	0.004910781871555664	1.9407359316127798e-49	1.176446361557934e-61	3.246044181546289e-11	7.856052523447699e-15	0.00017843619184860468	-3.092912955954813e-20	1.457197078260187e-15	6.955786949087843e-15	9.874448568813199e-14	4.169249259554304e-15
93800000	0.004910781871555664	1.9407359316127798e-49	1.176446361557934e-61	3.246044181546289e-11	7.856052523447699e-15	0.00017843619184860468	-3.0926661176861624e-20	1.457197078260187e-15	6.955786949087843e-15	9.874448568813199e-14	4.169249259554304e-15
93900000	0.004910781871555664	1.9407359316127798e-49	1.176446361557934e-61	3.246044181546289e-11	7.856052523447699e-15	0.00017843619184860468	-3.0924192794175117e-20	1.457197078260187e-15	6.955786949087843e-15	9.874448568813199e-14	4.169249259554304e-15
94000000	0.004910781871555664	1.9407359316127798e-49	1.176446361557934e-61	3.246044181546289e-11	7.856052523447699e-15	0.00017843619184860468	-3.092172441148861e-20	1.457197078260187e-15	6.955786949087843e-15	9.874448568813199e-14	4.169249259554304e-15
94100000	0.004910781871555664	1.9407359316127798e-49	1.176446361557934e-61	3.246044181546289e-11	7.856052523447699e-15	0.00017843619184860468	-3.09192560288021e-20	1.457197078260187e-15	6.955786949087843e-15	9.874448568813199e-14	4.169249259554304e-15
94200000	0.004910781871555664	1.9407359316127798e-49	1.176446361557934e-61	3.246044181546289e-11	7.856052523447699e-15	0.00017843619184860468	-3.0916787646115596e-20	1.457197078260187e-15	6.955786949087843e-15	9.874448568813199e-14	4.169249259554304e-15
94300000	0.004910781871555664	1.9407359316127798e-49	1.176446361557934e-61	3.246044181546289e-11	7.856052523447699e-15	0.00017843619184860468	-3.091431926342909e-20	1.457197078260187e-15	6.955786949087843e-15	9.874448568813199e-14	4.169249259554304e-15
94400000	0.004910781871555664	1.9407359316127798e-49	1.176446361557934e-61	3.246044181546289e-11	7.856052523447699e-15	0.00017843619184860468	-3.091185088074258e-20	1.457197078260187e-15	6.955786949087843e-15	9.874448568813199e-14	4.169249259554304e-15
94500000	0.004910781871555664	1.9407359316127798e-49	1.176446361557934e-61	3.246044181546289e-11	7.856052523447699e-15	0.00017843619184860468	-3.0909382498056074e-20	1.457197078260187e-15	6.955786949087843e-15	9.874448568813199e-14	4.169249259554304e-15
94600000	0.004910781871555664	1.9407359316127798e-49	1.176446361557934e-61	3.246044181546289e-11	7.856052523447699e-15	0.00017843619184860468	-3.090691411536957e-20	1.457197078260187e-15	6.955786949087843e-15	9.874448568813199e-14	4.169249259554304e-15
94700000	0.004910781871555664	1.9407359316127798e-49	1.176446361557934e-61	3.246044181546289e-11	7.856052523447699e-15	0.00017843619184860468	-3.090444573268306e-20	1.457197078260187e-15	6.955786949087843e-15	9.874448568813199e-14	4.169249259554304e-15
94800000	0.004910781871555664	1.9407359316127798e-49	1.176446361557934e-61	3.246044181546289e-11	7.856052523447699e-15	0.00017843619184860468	-3.0901977349996553e-20	1.457197078260187e-15	6.955786949087843e-15	9.874448568813199e-14	4.169249259554304e-15
94900000	0.004910781871555664	1.9407359316127798e-49	1.176446361557934e-61	3.246044181546289e-11	7.856052523447699e-15	0.00017843619184860468	-3.0899508967310046e-20	1.457197078260187e-15	6.955786949087843e-15	9.874448568813199e-14	4.169249259554304e-15
95000000	0.004910781871555664	1.9407359316127798e-49	1.176446361557934e-61	3.246044181546289e-11	7.856052523447699e-15	0.00017843619184860468	-3.089704058462353e-20	1.457197078260187e-15	6.955786949087843e-15	9.874448568813199e-14	4.169249259554304e-15
95100000	0.004910781871555664	1.9407359316127798e-49	1.176446361557934e-61	3.246044181546289e-11	7.856052523447699e-15	0.00017843619184860468	-3.0894572201937026e-20	1.457197078260187e-15	6.955786949087843e-15	9.874448568813199e-14	4.169249259554304e-15
95200000	0.004910781871555664	1.9407359316127798e-49	1.176446361557934e-61	3.246044181546289e-11	7.856052523447699e-15	0.00017843619184860468	-3.089210381925052e-20	1.457197078260187e-15	6.955786949087843e-15	9.874448568813199e-14	4.169249259554304e-15
95300000	0.004910781871555664	1.9407359316127798e-49	1.176446361557934e-61	3.246044181546289e-11	7.856052523447699e-15	0.00017843619184860468	-3.088963543656401e-20	1.457197078260187e-15	6.955786949087843e-15	9.874448568813199e-14	4.169249259554304e-15
95400000	0.004910781871555664	1.9407359316127798e-49	1.176446361557934e-61	3.246044181546289e-11	7.856052523447699e-15	0.00017843619184860468	-3.0887167053877505e-20	1.457197078260187e-15	6.955786949087843e-15	9.874448568813199e-14	4.169249259554304e-15
95500000	0.004910781871555664	1.9407359316127798e-49	1.176446361557934e-61	3.246044181546289e-11	7.856052523447699e-15	0.00017843619184860468	-3.0884698671191e-20	1.457197078260187e-15	6.955786949087843e-15	9.874448568813199e-14	4.169249259554304e-15
95600000	0.004910781871555664	1.9407359316127798e-49	1.176446361557934e-61	3.246044181546289e-11	7.856052523447699e-15	0.00017843619184860468	-3.088223028850449e-20	1.457197078260187e-15	6.955786949087843e-15	9.874448568813199e-14	4.169249259554304e-15
95700000	0.004910781871555664	1.9407359316127798e-49	1.176446361557934e-61	3.246044181546289e-11	7.856052523447699e-15	0.00017843619184860468	-3.0879761905817983e-20	1.457197078260187e-15	6.955786949087843e-15	9.874448568813199e-14	4.169249259554304e-15
95800000	0.004910781871555664	1.9407359316127798e-49	1.176446361557934e-61	3.246044181546289e-11	7.856052523447699e-15	0.00017843619184860468	-3.0877293523131476e-20	1.457197078260187e-15	6.955786949087843e-15	9.874448568813199e-14	4.169249259554304e-15
95900000	0.004910781871555664	1.9407359316127798e-49	1.176446361557934e-61	3.246044181546289e-11	7.856052523447699e-15	0.00017843619184860468	-3.087482514044497e-20	1.457197078260187e-15	6.955786949087843e-15	9.874448568813199e-14	4.169249259554304e-15
96000000	0.004910781871555664	1.9407359316127798e-49	1.176446361557934e-61	3.246044181546289e-11	7.856052523447699e-15	0.00017843619184860468	-3.087235675775846e-20	1.457197078260187e-15	6.955786949087843e-15	9.874448568813199e-14	4.169249259554304e-15
96100000	0.004910781871555664	1.9407359316127798e-49	1.176446361557934e-61	3.246044181546289e-11	7.856052523447699e-15	0.00017843619184860468	-3.0869888375071955e-20	1.457197078260187e-15	6.955786949087843e-15	9.874448568813199e-14	4.169249259554304e-15
96200000	0.004910781871555664	1.9407359316127798e-49	1.176446361557934e-61	3.246044181546289e-11	7.856052523447699e-15	0.00017843619184860468	-3.086741999238545e-20	1.457197078260187e-15	6.955786949087843e-15	9.874448568813199e-14	4.169249259554304e-15
96300000	0.004910781871555664	1.9407359316127798e-49	1.176446361557934e-61	3.246044181546289e-11	7.856052523447699e-15	0.00017843619184860468	-3.086495160969894e-20	1.457197078260187e-15	6.955786949087843e-15	9.874448568813199e-14	4.169249259554304e-15
96400000	0.004910781871555664	1.9407359316127798e-49	1.176446361557934e-61	3.246044181546289e-11	7.856052523447699e-15	0.00017843619184860468	-3.0862483227012434e-20	1.457197078260187e-15	6.955786949087843e-15	9.874448568813199e-14	4.169249259554304e-15
96500000	0.004910781871555664	1.9407359316127798e-49	1.176446361557934e-61	3.246044181546289e-11	7.856052523447699e-15	0.00017843619184860468	-3.0860014844325927e-20	1.457197078260187e-15	6.955786949087843e-15	9.874448568813199e-14	4.169249259554304e-15
96600000	0.004910781871555664	1.9407359316127798e-49	1.176446361557934e-61	3.246044181546289e-11	7.856052523447699e-15	0.00017843619184860468	-3.085754646163942e-20	1.457197078260187e-15	6.955786949087843e-15	9.874448568813199e-14	4.169249259554304e-15
96700000	0.004910781871555664	1.9407359316127798e-49	1.176446361557934e-61	3.246044181546289e-11	7.856052523447699e-15	0.00017843619184860468	-3.085507807895291e-20	1.457197078260187e-15	6.9557869490878424e-15	9.874448568813199e-14	4.169249259554304e-15
96800000	0.004910781871555664	1.9407359316127798e-49	1.176446361557934e-61	3.246044181546289e-11	7.856052523447699e-15	0.00017843619184860468	-3.0852609696266405e-20	1.457197078260187e-15	6.9557869490878424e-15	9.874448568813199e-14	4.169249259554304e-15
96900000	0.004910781871555664	1.9407359316127798e-49	1.176446361557934e-61	3.246044181546289e-11	7.856052523447699e-15	0.00017843619184860468	-3.08501413135799e-20	1.457197078260187e-15	6.9557869490878424e-15	9.874448568813199e-14	4.169249259554304e-15
97000000	0.004910781871555664	1.9407359316127798e-49	1.176446361557934e-61	3.246044181546289e-11	7.856052523447699e-15	0.00017843619184860468	-3.0847672930893385e-20	1.457197078260187e-15	6.9557869490878424e-15	9.874448568813199e-14	4.169249259554304e-15
97100000	0.004910781871555664	1.9407359316127798e-49	1.176446361557934e-61	3.246044181546289e-11	7.856052523447699e-15	0.00017843619184860468	-3.084520454820688e-20	1.457197078260187e-15	6.9557869490878424e-15	9.874448568813199e-14	4.169249259554304e-15
97200000	0.004910781871555664	1.9407359316127798e-49	1.176446361557934e-61	3.246044181546289e-11	7.856052523447699e-15	0.00017843619184860468	-3.084273616552037e-20	1.457197078260187e-15	6.9557869490878424e-15	9.874448568813199e-14	4.169249259554304e-15
97300000	0.004910781871555664	1.9407359316127798e-49	1.176446361557934e-61	3.246044181546289e-11	7.856052523447699e-15	0.00017843619184860468	-3.0840267782833864e-20	1.457197078260187e-15	6.9557869490878424e-15	9.874448568813199e-14	4.169249259554304e-15
97400000	0.004910781871555664	1.9407359316127798e-49	1.176446361557934e-61	3.246044181546289e-11	7.856052523447699e-15	0.00017843619184860468	-3.0837799400147357e-20	1.457197078260187e-15	6.9557869490878424e-15	9.874448568813199e-14	4.169249259554304e-15
97500000	0.004910781871555664	1.9407359316127798e-49	1.176446361557934e-61	3.246044181546289e-11	7.856052523447699e-15	0.00017843619184860468	-3.083533101746085e-20	1.457197078260187e-15	6.9557869490878424e-15	9.874448568813199e-14	4.169249259554304e-15
97600000	0.004910781871555664	1.9407359316127798e-49	1.176446361557934e-61	3.246044181546289e-11	7.856052523447699e-15	0.00017843619184860468	-3.083286263477434e-20	1.457197078260187e-15	6.9557869490878424e-15	9.874448568813199e-14	4.169249259554304e-15
97700000	0.004910781871555664	1.9407359316127798e-49	1.176446361557934e-61	3.246044181546289e-11	7.856052523447699e-15	0.00017843619184860468	-3.0830394252087836e-20	1.457197078260187e-15	6.9557869490878424e-15	9.874448568813199e-14	4.169249259554304e-15
97800000	0.004910781871555664	1.9407359316127798e-49	1.176446361557934e-61	3.246044181546289e-11	7.856052523447699e-15	0.00017843619184860468	-3.082792586940133e-20	1.457197078260187e-15	6.9557869490878424e-15	9.874448568813199e-14	4.169249259554304e-15
97900000	0.004910781871555664	1.9407359316127798e-49	1.176446361557934e-61	3.246044181546289e-11	7.856052523447699e-15	0.00017843619184860468	-3.082545748671482e-20	1.457197078260187e-15	6.9557869490878424e-15	9.874448568813199e-14	4.169249259554304e-15
98000000	0.004910781871555664	1.9407359316127798e-49	1.176446361557934e-61	3.246044181546289e-11	7.856052523447699e-15	0.00017843619184860468	-3.0822989104028314e-20	1.457197078260187e-15	6.9557869490878424e-15	9.874448568813199e-14	4.169249259554304e-15
98100000	0.004910781871555664	1.9407359316127798e-49	1.176446361557934e-61	3.246044181546289e-11	7.856052523447699e-15	0.00017843619184860468	-3.082052072134181e-20	1.457197078260187e-15	6.9557869490878424e-15	9.874448568813199e-14	4.169249259554304e-15
98200000	0.004910781871555664	1.9407359316127798e-49	1.176446361557934e-61	3.246044181546289e-11	7.856052523447699e-15	0.00017843619184860468	-3.08180523386553e-20	1.457197078260187e-15	6.9557869490878424e-15	9.874448568813199e-14	4.169249259554304e-15
98300000	0.004910781871555664	1.9407359316127798e-49	1.176446361557934e-61	3.246044181546289e-11	7.856052523447699e-15	0.00017843619184860468	-3.0815583955968793e-20	1.457197078260187e-15	6.9557869490878424e-15	9.874448568813199e-14	4.169249259554304e-15
98400000	0.004910781871555664	1.9407359316127798e-49	1.176446361557934e-61	3.246044181546289e-11	7.856052523447699e-15	0.00017843619184860468	-3.0813115573282286e-20	1.457197078260187e-15	6.9557869490878424e-15	9.874448568813199e-14	4.169249259554304e-15
98500000	0.004910781871555664	1.9407359316127798e-49	1.176446361557934e-61	3.246044181546289e-11	7.856052523447699e-15	0.00017843619184860468	-3.081064719059578e-20	1.457197078260187e-15	6.9557869490878424e-15	9.874448568813199e-14	4.169249259554304e-15
98600000	0.004910781871555664	1.9407359316127798e-49	1.176446361557934e-61	3.246044181546289e-11	7.856052523447699e-15	0.00017843619184860468	-3.080817880790927e-20	1.457197078260187e-15	6.9557869490878424e-15	9.874448568813199e-14	4.169249259554304e-15
98700000	0.004910781871555664	1.9407359316127798e-49	1.176446361557934e-61	3.246044181546289e-11	7.856052523447699e-15	0.00017843619184860468	-3.0805710425222765e-20	1.457197078260187e-15	6.9557869490878424e-15	9.874448568813199e-14	4.169249259554304e-15
98800000	0.004910781871555664	1.9407359316127798e-49	1.176446361557934e-61	3.246044181546289e-11	7.856052523447699e-15	0.00017843619184860468	-3.080324204253626e-20	1.457197078260187e-15	6.9557869490878424e-15	9.874448568813199e-14	4.169249259554304e-15
98900000	0.004910781871555664	1.9407359316127798e-49	1.176446361557934e-61	3.246044181546289e-11	7.856052523447699e-15	0.00017843619184860468	-3.080077365984975e-20	1.457197078260187e-15	6.9557869490878424e-15	9.874448568813199e-14	4.169249259554304e-15
99000000	0.004910781871555664	1.9407359316127798e-49	1.176446361557934e-61	3.246044181546289e-11	7.856052523447699e-15	0.00017843619184860468	-3.079830527716324e-20	1.457197078260187e-15	6.9557869490878424e-15	9.874448568813199e-14	4.169249259554304e-15
99100000	0.004910781871555664	1.9407359316127798e-49	1.176446361557934e-61	3.246044181546289e-11	7.856052523447699e-15	0.00017843619184860468	-3.079583689447673e-20	1.457197078260187e-15	6.9557869490878424e-15	9.874448568813199e-14	4.169249259554304e-15
99200000	0.004910781871555664	1.9407359316127798e-49	1.176446361557934e-61	3.246044181546289e-11	7.856052523447699e-15	0.00017843619184860468	-3.0793368511790223e-20	1.457197078260187e-15	6.9557869490878424e-15	9.874448568813199e-14	4.169249259554304e-15
99300000	0.004910781871555664	1.9407359316127798e-49	1.176446361557934e-61	3.246044181546289e-11	7.856052523447699e-15	0.00017843619184860468	-3.0790900129103716e-20	1.457197078260187e-15	6.9557869490878424e-15	9.874448568813199e-14	4.169249259554304e-15
99400000	0.004910781871555664	1.9407359316127798e-49	1.176446361557934e-61	3.246044181546289e-11	7.856052523447699e-15	0.00017843619184860468	-3.078843174641721e-20	1.457197078260187e-15	6.9557869490878424e-15	9.874448568813199e-14	4.169249259554304e-15
99500000	0.004910781871555664	1.9407359316127798e-49	1.176446361557934e-61	3.246044181546289e-11	7.856052523447699e-15	0.00017843619184860468	-3.07859633637307e-20	1.457197078260187e-15	6.9557869490878424e-15	9.874448568813199e-14	4.169249259554304e-15
99600000	0.004910781871555664	1.9407359316127798e-49	1.176446361557934e-61	3.246044181546289e-11	7.856052523447699e-15	0.00017843619184860468	-3.0783494981044195e-20	1.457197078260187e-15	6.9557869490878424e-15	9.874448568813199e-14	4.169249259554304e-15
99700000	0.004910781871555664	1.9407359316127798e-49	1.176446361557934e-61	3.246044181546289e-11	7.856052523447699e-15	0.00017843619184860468	-3.078102659835769e-20	1.457197078260187e-15	6.9557869490878424e-15	9.874448568813199e-14	4.169249259554304e-15
99800000	0.004910781871555664	1.9407359316127798e-49	1.176446361557934e-61	3.246044181546289e-11	7.856052523447699e-15	0.00017843619184860468	-3.077855821567118e-20	1.457197078260187e-15	6.9557869490878424e-15	9.874448568813199e-14	4.169249259554304e-15
99900000	0.004910781871555664	1.9407359316127798e-49	1.176446361557934e-61	3.246044181546289e-11	7.856052523447699e-15	0.00017843619184860468	-3.0776089832984674e-20	1.457197078260187e-15	6.9557869490878424e-15	9.874448568813199e-14	4.169249259554304e-15
100000000	0.004910781871555664	1.9407359316127798e-49	1.176446361557934e-61	3.246044181546289e-11	7.856052523447699e-15	0.00017843619184860468	-3.0773621450298167e-20	1.457197078260187e-15	6.9557869490878424e-15	9.874448568813199e-14	4.169249259554304e-15
