# Supplementary material for: Thermodynamics Underpinning the Microbial Community‐Level Nitrogen Energy Metabolism
Source: Environ Microbiol. 2025 Feb 16;27(2):e70055. doi: 10.1111/1462-2920.70055 (PMC11830459; doi:10.1111/1462-2920.70055)
Supplement: Supplementary file 1 — Data S1. [file EMI-27-e70055-s001.zip › SI/Nnetwork/Results/kdef_-10/Iin_-5/p_0.2/O2_-4._H_-10.5.csv]

time	N2	N2H4	N2H5	N2O	NH2OH	NH3	NH3OH	NH4	NO	NO2	NO3
0	0.00001	0.00001	0.00001	0.00001	0.00001	0.00001	0.00001	0.00001	0.00001	0.00001	0.00001
100000	0.004999881382989341	5.682343863003807e-50	5.422227180876726e-69	2.7785991062896973e-8	6.514793185813125e-16	1.8004746849352054e-7	-2.225092359944419e-20	4.646391693812076e-23	5.070869836878989e-11	1.0012918457975281e-10	1.4637321710561415e-9
200000	0.0049998813829893385	5.682343863003789e-50	5.42222857228749e-69	2.778599106289697e-8	6.514793185815157e-16	1.8004746849352054e-7	-2.2250923592387045e-20	4.647369916618229e-23	5.070869836878985e-11	1.0012918457978794e-10	1.4637321710561533e-9
300000	0.004999881382989339	5.682343863003792e-50	5.422228591738126e-69	2.7785991062896973e-8	6.514793185815182e-16	1.8004746849352054e-7	-2.2250923585329893e-20	4.647383593666816e-23	5.0708698368789865e-11	1.0012918457978842e-10	1.4637321710561535e-9
400000	0.00499988138298934	5.682343863003793e-50	5.422228590557022e-69	2.7785991062896976e-8	6.514793185815181e-16	1.8004746849352054e-7	-2.225092357827274e-20	4.647382763731147e-23	5.0708698368789865e-11	1.0012918457978838e-10	1.4637321710561535e-9
500000	0.00499988138298934	5.682343863003793e-50	5.422228590065978e-69	2.7785991062896976e-8	6.514793185815181e-16	1.8004746849352054e-7	-2.2250923571215592e-20	4.64738241868573e-23	5.070869836878987e-11	1.0012918457978837e-10	1.4637321710561535e-9
600000	0.00499988138298934	5.682343863003793e-50	5.422228590102543e-69	2.7785991062896976e-8	6.514793185815181e-16	1.8004746849352054e-7	-2.225092356415844e-20	4.6473824443784194e-23	5.070869836878987e-11	1.0012918457978837e-10	1.4637321710561535e-9
700000	0.00499988138298934	5.682343863003793e-50	5.422228590504263e-69	2.7785991062896976e-8	6.514793185815181e-16	1.8004746849352054e-7	-2.2250923557101288e-20	4.6473827266570684e-23	5.0708698368789865e-11	1.0012918457978838e-10	1.4637321710561535e-9
800000	0.00499988138298934	5.682343863003793e-50	5.422228591108683e-69	2.7785991062896976e-8	6.514793185815182e-16	1.8004746849352054e-7	-2.225092355004414e-20	4.647383151369532e-23	5.0708698368789865e-11	1.0012918457978839e-10	1.4637321710561535e-9
900000	0.004999881382989339	5.682343863003792e-50	5.422228591753352e-69	2.7785991062896976e-8	6.514793185815182e-16	1.8004746849352054e-7	-2.2250923542986987e-20	4.647383604363664e-23	5.0708698368789865e-11	1.001291845797884e-10	1.4637321710561535e-9
1000000	0.004999881382989339	5.682343863003792e-50	5.422228592275817e-69	2.7785991062896976e-8	6.514793185815182e-16	1.8004746849352054e-7	-2.2250923535929835e-20	4.6473839714873175e-23	5.070869836878986e-11	1.0012918457978843e-10	1.4637321710561535e-9
1100000	0.004999881382989339	5.682343863003792e-50	5.422228592513624e-69	2.7785991062896976e-8	6.514793185815182e-16	1.8004746849352054e-7	-2.2250923528872686e-20	4.647384138588348e-23	5.070869836878986e-11	1.0012918457978843e-10	1.4637321710561535e-9
1200000	0.004999881382989339	5.682343863003792e-50	5.422228592513835e-69	2.7785991062896976e-8	6.514793185815182e-16	1.8004746849352054e-7	-2.2250923521815534e-20	4.6473841387367966e-23	5.070869836878986e-11	1.0012918457978843e-10	1.4637321710561535e-9
1300000	0.004999881382989339	5.682343863003792e-50	5.422228592512847e-69	2.7785991062896976e-8	6.514793185815182e-16	1.8004746849352054e-7	-2.2250923514758382e-20	4.6473841380417086e-23	5.070869836878986e-11	1.0012918457978843e-10	1.4637321710561535e-9
1400000	0.004999881382989339	5.682343863003792e-50	5.422228592512577e-69	2.7785991062896976e-8	6.514793185815182e-16	1.8004746849352054e-7	-2.225092350770123e-20	4.647384137852401e-23	5.070869836878986e-11	1.0012918457978843e-10	1.4637321710561535e-9
1500000	0.004999881382989339	5.682343863003792e-50	5.422228592512837e-69	2.7785991062896973e-8	6.514793185815182e-16	1.8004746849352054e-7	-2.225092350064408e-20	4.647384138035503e-23	5.070869836878986e-11	1.0012918457978843e-10	1.4637321710561535e-9
1600000	0.004999881382989339	5.682343863003792e-50	5.422228592513438e-69	2.7785991062896973e-8	6.514793185815182e-16	1.8004746849352054e-7	-2.225092349358693e-20	4.6473841384576443e-23	5.070869836878986e-11	1.0012918457978843e-10	1.4637321710561535e-9
1700000	0.0049998813829893385	5.682343863003792e-50	5.422228592514189e-69	2.778599106289697e-8	6.514793185815182e-16	1.8004746849352054e-7	-2.2250923486529777e-20	4.647384138985453e-23	5.070869836878986e-11	1.0012918457978844e-10	1.4637321710561535e-9
1800000	0.0049998813829893385	5.682343863003792e-50	5.422228592514901e-69	2.778599106289697e-8	6.514793185815182e-16	1.8004746849352054e-7	-2.2250923479472628e-20	4.647384139485557e-23	5.070869836878986e-11	1.0012918457978844e-10	1.4637321710561535e-9
1900000	0.0049998813829893385	5.682343863003792e-50	5.422228592515382e-69	2.7785991062896966e-8	6.514793185815182e-16	1.8004746849352054e-7	-2.2250923472415476e-20	4.647384139824586e-23	5.070869836878986e-11	1.0012918457978844e-10	1.4637321710561535e-9
2000000	0.0049998813829893385	5.682343863003792e-50	5.422228592515482e-69	2.7785991062896966e-8	6.514793185815182e-16	1.8004746849352054e-7	-2.2250923465358324e-20	4.647384139894761e-23	5.070869836878986e-11	1.0012918457978844e-10	1.4637321710561535e-9
2100000	0.0049998813829893385	5.682343863003792e-50	5.422228592515479e-69	2.7785991062896966e-8	6.514793185815182e-16	1.8004746849352054e-7	-2.2250923458301172e-20	4.647384139892938e-23	5.070869836878986e-11	1.0012918457978844e-10	1.4637321710561535e-9
2200000	0.0049998813829893385	5.682343863003792e-50	5.422228592515477e-69	2.7785991062896963e-8	6.514793185815182e-16	1.8004746849352054e-7	-2.2250923451244023e-20	4.6473841398912026e-23	5.070869836878986e-11	1.0012918457978844e-10	1.4637321710561535e-9
2300000	0.0049998813829893385	5.682343863003792e-50	5.422228592515475e-69	2.7785991062896963e-8	6.514793185815182e-16	1.8004746849352054e-7	-2.225092344418687e-20	4.6473841398895516e-23	5.070869836878986e-11	1.0012918457978844e-10	1.4637321710561535e-9
2400000	0.0049998813829893385	5.682343863003792e-50	5.422228592515472e-69	2.7785991062896963e-8	6.514793185815182e-16	1.8004746849352054e-7	-2.225092343712972e-20	4.6473841398879846e-23	5.070869836878986e-11	1.0012918457978844e-10	1.4637321710561535e-9
2500000	0.0049998813829893385	5.682343863003792e-50	5.42222859251547e-69	2.7785991062896963e-8	6.514793185815182e-16	1.8004746849352054e-7	-2.2250923430072567e-20	4.6473841398864994e-23	5.070869836878986e-11	1.0012918457978844e-10	1.4637321710561535e-9
2600000	0.0049998813829893385	5.682343863003792e-50	5.422228592515468e-69	2.778599106289696e-8	6.514793185815182e-16	1.8004746849352054e-7	-2.2250923423015418e-20	4.647384139885095e-23	5.070869836878986e-11	1.0012918457978846e-10	1.4637321710561535e-9
2700000	0.004999881382989338	5.682343863003792e-50	5.422228592515466e-69	2.778599106289696e-8	6.514793185815182e-16	1.8004746849352054e-7	-2.2250923415958266e-20	4.6473841398837693e-23	5.070869836878986e-11	1.0012918457978846e-10	1.4637321710561535e-9
2800000	0.004999881382989338	5.682343863003792e-50	5.422228592515465e-69	2.778599106289696e-8	6.514793185815182e-16	1.8004746849352054e-7	-2.2250923408901114e-20	4.647384139882521e-23	5.070869836878986e-11	1.0012918457978846e-10	1.4637321710561535e-9
2900000	0.004999881382989338	5.682343863003792e-50	5.422228592515463e-69	2.778599106289696e-8	6.514793185815182e-16	1.8004746849352054e-7	-2.2250923401843962e-20	4.647384139881349e-23	5.070869836878986e-11	1.0012918457978846e-10	1.4637321710561535e-9
3000000	0.004999881382989338	5.682343863003792e-50	5.422228592515461e-69	2.778599106289696e-8	6.514793185815182e-16	1.8004746849352054e-7	-2.2250923394786813e-20	4.6473841398802505e-23	5.070869836878986e-11	1.0012918457978846e-10	1.4637321710561535e-9
3100000	0.004999881382989338	5.682343863003793e-50	5.42222859251546e-69	2.778599106289696e-8	6.514793185815182e-16	1.8004746849352054e-7	-2.225092338772966e-20	4.647384139879225e-23	5.070869836878986e-11	1.0012918457978846e-10	1.4637321710561535e-9
3200000	0.004999881382989338	5.682343863003793e-50	5.422228592515459e-69	2.7785991062896956e-8	6.514793185815182e-16	1.8004746849352054e-7	-2.225092338067251e-20	4.647384139878271e-23	5.070869836878986e-11	1.0012918457978846e-10	1.4637321710561535e-9
3300000	0.004999881382989338	5.682343863003793e-50	5.422228592515457e-69	2.7785991062896956e-8	6.514793185815182e-16	1.8004746849352054e-7	-2.2250923373615357e-20	4.647384139877386e-23	5.070869836878986e-11	1.0012918457978846e-10	1.4637321710561535e-9
3400000	0.004999881382989338	5.682343863003793e-50	5.422228592515455e-69	2.7785991062896956e-8	6.514793185815183e-16	1.8004746849352054e-7	-2.2250923366558208e-20	4.6473841398765694e-23	5.070869836878986e-11	1.0012918457978846e-10	1.4637321710561535e-9
3500000	0.004999881382989338	5.682343863003793e-50	5.422228592515454e-69	2.7785991062896956e-8	6.514793185815183e-16	1.8004746849352054e-7	-2.2250923359501056e-20	4.647384139875819e-23	5.070869836878986e-11	1.0012918457978846e-10	1.4637321710561535e-9
3600000	0.004999881382989338	5.682343863003793e-50	5.422228592515453e-69	2.7785991062896956e-8	6.514793185815183e-16	1.8004746849352054e-7	-2.2250923352443904e-20	4.6473841398751336e-23	5.070869836878986e-11	1.0012918457978846e-10	1.4637321710561535e-9
3700000	0.004999881382989338	5.682343863003793e-50	5.422228592515452e-69	2.7785991062896956e-8	6.514793185815183e-16	1.8004746849352054e-7	-2.2250923345386752e-20	4.647384139874512e-23	5.070869836878986e-11	1.0012918457978846e-10	1.4637321710561535e-9
3800000	0.004999881382989338	5.682343863003793e-50	5.422228592515451e-69	2.7785991062896956e-8	6.514793185815183e-16	1.8004746849352057e-7	-2.2250923338329603e-20	4.6473841398739516e-23	5.070869836878986e-11	1.0012918457978846e-10	1.4637321710561535e-9
3900000	0.004999881382989338	5.682343863003793e-50	5.422228592515451e-69	2.7785991062896956e-8	6.514793185815183e-16	1.8004746849352057e-7	-2.225092333127245e-20	4.6473841398734514e-23	5.070869836878986e-11	1.0012918457978846e-10	1.4637321710561535e-9
4000000	0.004999881382989338	5.682343863003793e-50	5.42222859251545e-69	2.7785991062896956e-8	6.514793185815183e-16	1.8004746849352057e-7	-2.22509233242153e-20	4.64738413987301e-23	5.070869836878986e-11	1.0012918457978846e-10	1.4637321710561535e-9
4100000	0.004999881382989338	5.682343863003793e-50	5.42222859251545e-69	2.7785991062896956e-8	6.514793185815183e-16	1.8004746849352057e-7	-2.2250923317158147e-20	4.6473841398726256e-23	5.070869836878986e-11	1.0012918457978846e-10	1.4637321710561535e-9
4200000	0.004999881382989338	5.682343863003793e-50	5.422228592515449e-69	2.7785991062896956e-8	6.514793185815183e-16	1.8004746849352057e-7	-2.2250923310100998e-20	4.647384139872297e-23	5.070869836878986e-11	1.0012918457978846e-10	1.4637321710561535e-9
4300000	0.004999881382989338	5.682343863003793e-50	5.422228592515449e-69	2.7785991062896956e-8	6.514793185815183e-16	1.8004746849352057e-7	-2.2250923303043846e-20	4.6473841398720226e-23	5.070869836878986e-11	1.0012918457978846e-10	1.4637321710561535e-9
4400000	0.004999881382989338	5.682343863003793e-50	5.422228592515449e-69	2.7785991062896956e-8	6.514793185815183e-16	1.8004746849352057e-7	-2.2250923295986694e-20	4.6473841398718e-23	5.070869836878986e-11	1.0012918457978846e-10	1.4637321710561535e-9
4500000	0.004999881382989338	5.682343863003793e-50	5.422228592515448e-69	2.7785991062896956e-8	6.514793185815183e-16	1.8004746849352057e-7	-2.2250923288929542e-20	4.647384139871629e-23	5.070869836878986e-11	1.0012918457978846e-10	1.4637321710561535e-9
4600000	0.004999881382989338	5.682343863003793e-50	5.422228592515448e-69	2.7785991062896956e-8	6.514793185815183e-16	1.8004746849352057e-7	-2.2250923281872393e-20	4.6473841398715066e-23	5.070869836878986e-11	1.0012918457978846e-10	1.4637321710561535e-9
4700000	0.004999881382989338	5.682343863003793e-50	5.422228592515448e-69	2.7785991062896956e-8	6.514793185815183e-16	1.8004746849352057e-7	-2.225092327481524e-20	4.647384139871432e-23	5.070869836878986e-11	1.0012918457978846e-10	1.4637321710561535e-9
4800000	0.004999881382989338	5.682343863003793e-50	5.422228592515448e-69	2.7785991062896956e-8	6.514793185815183e-16	1.8004746849352057e-7	-2.225092326775809e-20	4.647384139871404e-23	5.070869836878986e-11	1.0012918457978846e-10	1.4637321710561535e-9
4900000	0.004999881382989338	5.682343863003793e-50	5.422228592515448e-69	2.7785991062896956e-8	6.514793185815183e-16	1.8004746849352057e-7	-2.2250923260700937e-20	4.64738413987142e-23	5.070869836878986e-11	1.0012918457978846e-10	1.4637321710561535e-9
5000000	0.004999881382989338	5.682343863003793e-50	5.422228592515448e-69	2.7785991062896956e-8	6.514793185815183e-16	1.8004746849352057e-7	-2.2250923253643785e-20	4.6473841398714795e-23	5.070869836878986e-11	1.0012918457978846e-10	1.4637321710561535e-9
5100000	0.004999881382989338	5.682343863003793e-50	5.422228592515448e-69	2.7785991062896956e-8	6.514793185815183e-16	1.8004746849352057e-7	-2.2250923246586636e-20	4.6473841398715806e-23	5.070869836878986e-11	1.0012918457978846e-10	1.4637321710561535e-9
5200000	0.004999881382989338	5.682343863003793e-50	5.422228592515449e-69	2.7785991062896956e-8	6.514793185815183e-16	1.8004746849352057e-7	-2.2250923239529484e-20	4.6473841398717217e-23	5.070869836878986e-11	1.0012918457978846e-10	1.4637321710561535e-9
5300000	0.004999881382989338	5.682343863003793e-50	5.422228592515449e-69	2.7785991062896956e-8	6.514793185815183e-16	1.8004746849352057e-7	-2.2250923232472332e-20	4.647384139871901e-23	5.070869836878986e-11	1.0012918457978846e-10	1.4637321710561535e-9
5400000	0.004999881382989338	5.682343863003793e-50	5.422228592515449e-69	2.7785991062896956e-8	6.514793185815183e-16	1.8004746849352057e-7	-2.225092322541518e-20	4.6473841398721167e-23	5.070869836878986e-11	1.0012918457978846e-10	1.4637321710561535e-9
5500000	0.004999881382989338	5.682343863003793e-50	5.42222859251545e-69	2.7785991062896956e-8	6.514793185815183e-16	1.8004746849352057e-7	-2.225092321835803e-20	4.647384139872368e-23	5.070869836878986e-11	1.0012918457978846e-10	1.4637321710561535e-9
5600000	0.004999881382989338	5.682343863003793e-50	5.42222859251545e-69	2.7785991062896956e-8	6.514793185815183e-16	1.8004746849352057e-7	-2.225092321130088e-20	4.647384139872653e-23	5.070869836878986e-11	1.0012918457978846e-10	1.4637321710561535e-9
5700000	0.004999881382989338	5.682343863003793e-50	5.422228592515451e-69	2.7785991062896956e-8	6.514793185815183e-16	1.8004746849352057e-7	-2.2250923204243727e-20	4.64738413987297e-23	5.070869836878986e-11	1.0012918457978846e-10	1.4637321710561535e-9
5800000	0.004999881382989338	5.682343863003793e-50	5.422228592515451e-69	2.7785991062896956e-8	6.514793185815183e-16	1.8004746849352057e-7	-2.2250923197186575e-20	4.647384139873318e-23	5.070869836878986e-11	1.0012918457978846e-10	1.4637321710561535e-9
5900000	0.004999881382989338	5.682343863003793e-50	5.422228592515452e-69	2.7785991062896956e-8	6.514793185815183e-16	1.8004746849352057e-7	-2.2250923190129426e-20	4.647384139873695e-23	5.070869836878986e-11	1.0012918457978846e-10	1.4637321710561535e-9
6000000	0.004999881382989338	5.682343863003793e-50	5.422228592515452e-69	2.7785991062896956e-8	6.514793185815183e-16	1.8004746849352057e-7	-2.2250923183072274e-20	4.647384139874099e-23	5.0708698368789865e-11	1.0012918457978846e-10	1.4637321710561535e-9
6100000	0.004999881382989338	5.682343863003793e-50	5.422228592515453e-69	2.7785991062896956e-8	6.514793185815183e-16	1.8004746849352057e-7	-2.2250923176015122e-20	4.6473841398745294e-23	5.0708698368789865e-11	1.0012918457978846e-10	1.4637321710561535e-9
6200000	0.004999881382989338	5.682343863003793e-50	5.422228592515454e-69	2.778599106289696e-8	6.514793185815183e-16	1.8004746849352057e-7	-2.225092316895797e-20	4.6473841398749837e-23	5.0708698368789865e-11	1.0012918457978846e-10	1.4637321710561535e-9
6300000	0.004999881382989338	5.682343863003793e-50	5.422228592515454e-69	2.778599106289696e-8	6.514793185815182e-16	1.8004746849352057e-7	-2.225092316190082e-20	4.647384139875461e-23	5.0708698368789865e-11	1.0012918457978846e-10	1.4637321710561535e-9
6400000	0.004999881382989338	5.682343863003793e-50	5.422228592515455e-69	2.778599106289696e-8	6.514793185815182e-16	1.8004746849352057e-7	-2.225092315484367e-20	4.6473841398759593e-23	5.0708698368789865e-11	1.0012918457978846e-10	1.4637321710561535e-9
6500000	0.0049998813829893385	5.682343863003793e-50	5.422228592515457e-69	2.778599106289696e-8	6.514793185815182e-16	1.8004746849352057e-7	-2.2250923147786517e-20	4.647384139876478e-23	5.0708698368789865e-11	1.0012918457978846e-10	1.4637321710561535e-9
6600000	0.0049998813829893385	5.682343863003793e-50	5.422228592515458e-69	2.778599106289696e-8	6.514793185815182e-16	1.8004746849352057e-7	-2.2250923140729365e-20	4.647384139877014e-23	5.0708698368789865e-11	1.0012918457978846e-10	1.4637321710561535e-9
6700000	0.0049998813829893385	5.682343863003793e-50	5.422228592515458e-69	2.778599106289696e-8	6.514793185815182e-16	1.8004746849352054e-7	-2.2250923133672216e-20	4.647384139877567e-23	5.0708698368789865e-11	1.0012918457978846e-10	1.4637321710561535e-9
6800000	0.0049998813829893385	5.682343863003793e-50	5.422228592515459e-69	2.778599106289696e-8	6.514793185815182e-16	1.8004746849352054e-7	-2.2250923126615064e-20	4.6473841398781346e-23	5.0708698368789865e-11	1.0012918457978846e-10	1.4637321710561535e-9
6900000	0.0049998813829893385	5.682343863003793e-50	5.42222859251546e-69	2.778599106289696e-8	6.514793185815182e-16	1.8004746849352054e-7	-2.2250923119557912e-20	4.647384139878716e-23	5.0708698368789865e-11	1.0012918457978846e-10	1.4637321710561535e-9
7000000	0.0049998813829893385	5.682343863003793e-50	5.422228592515461e-69	2.778599106289696e-8	6.514793185815182e-16	1.8004746849352054e-7	-2.225092311250076e-20	4.647384139879309e-23	5.0708698368789865e-11	1.0012918457978846e-10	1.4637321710561535e-9
7100000	0.0049998813829893385	5.682343863003793e-50	5.422228592515462e-69	2.7785991062896963e-8	6.514793185815182e-16	1.8004746849352054e-7	-2.225092310544361e-20	4.647384139879912e-23	5.0708698368789865e-11	1.0012918457978846e-10	1.4637321710561535e-9
7200000	0.0049998813829893385	5.682343863003793e-50	5.422228592515463e-69	2.7785991062896963e-8	6.514793185815182e-16	1.8004746849352054e-7	-2.225092309838646e-20	4.6473841398805244e-23	5.0708698368789865e-11	1.0012918457978846e-10	1.4637321710561535e-9
7300000	0.0049998813829893385	5.682343863003793e-50	5.422228592515464e-69	2.7785991062896963e-8	6.514793185815182e-16	1.8004746849352054e-7	-2.2250923091329307e-20	4.647384139881144e-23	5.0708698368789865e-11	1.0012918457978846e-10	1.4637321710561535e-9
7400000	0.0049998813829893385	5.682343863003794e-50	5.422228592515465e-69	2.7785991062896963e-8	6.514793185815182e-16	1.8004746849352054e-7	-2.2250923084272155e-20	4.6473841398817686e-23	5.0708698368789865e-11	1.0012918457978846e-10	1.4637321710561535e-9
7500000	0.0049998813829893385	5.682343863003794e-50	5.422228592515466e-69	2.7785991062896963e-8	6.514793185815182e-16	1.8004746849352054e-7	-2.2250923077215007e-20	4.6473841398823975e-23	5.0708698368789865e-11	1.0012918457978846e-10	1.4637321710561535e-9
7600000	0.0049998813829893385	5.682343863003794e-50	5.422228592515466e-69	2.7785991062896963e-8	6.514793185815182e-16	1.8004746849352054e-7	-2.2250923070157855e-20	4.647384139883029e-23	5.0708698368789865e-11	1.0012918457978846e-10	1.4637321710561535e-9
7700000	0.0049998813829893385	5.682343863003794e-50	5.422228592515467e-69	2.7785991062896963e-8	6.514793185815182e-16	1.8004746849352054e-7	-2.2250923063100703e-20	4.647384139883661e-23	5.0708698368789865e-11	1.0012918457978846e-10	1.4637321710561535e-9
7800000	0.0049998813829893385	5.682343863003794e-50	5.422228592515468e-69	2.7785991062896966e-8	6.514793185815182e-16	1.8004746849352054e-7	-2.225092305604355e-20	4.647384139884293e-23	5.0708698368789865e-11	1.0012918457978846e-10	1.4637321710561535e-9
7900000	0.0049998813829893385	5.682343863003794e-50	5.422228592515469e-69	2.7785991062896966e-8	6.514793185815182e-16	1.8004746849352054e-7	-2.2250923048986402e-20	4.647384139884923e-23	5.0708698368789865e-11	1.0012918457978846e-10	1.4637321710561535e-9
8000000	0.0049998813829893385	5.682343863003794e-50	5.42222859251547e-69	2.7785991062896966e-8	6.514793185815182e-16	1.8004746849352054e-7	-2.225092304192925e-20	4.6473841398855484e-23	5.0708698368789865e-11	1.0012918457978846e-10	1.4637321710561535e-9
8100000	0.0049998813829893385	5.682343863003794e-50	5.422228592515471e-69	2.7785991062896966e-8	6.514793185815182e-16	1.8004746849352054e-7	-2.2250923034872098e-20	4.647384139886169e-23	5.0708698368789865e-11	1.0012918457978846e-10	1.4637321710561535e-9
8200000	0.0049998813829893385	5.682343863003794e-50	5.422228592515472e-69	2.7785991062896966e-8	6.514793185815182e-16	1.8004746849352054e-7	-2.2250923027814946e-20	4.647384139886783e-23	5.0708698368789865e-11	1.0012918457978844e-10	1.4637321710561535e-9
8300000	0.0049998813829893385	5.682343863003794e-50	5.422228592515473e-69	2.7785991062896966e-8	6.514793185815182e-16	1.8004746849352054e-7	-2.2250923020757797e-20	4.647384139887388e-23	5.0708698368789865e-11	1.0012918457978844e-10	1.4637321710561535e-9
8400000	0.0049998813829893385	5.682343863003794e-50	5.422228592515474e-69	2.7785991062896966e-8	6.514793185815182e-16	1.8004746849352054e-7	-2.2250923013700645e-20	4.6473841398879835e-23	5.0708698368789865e-11	1.0012918457978844e-10	1.4637321710561535e-9
8500000	0.0049998813829893385	5.682343863003794e-50	5.422228592515475e-69	2.7785991062896966e-8	6.514793185815182e-16	1.8004746849352054e-7	-2.2250923006643493e-20	4.6473841398885677e-23	5.0708698368789865e-11	1.0012918457978844e-10	1.4637321710561535e-9
8600000	0.0049998813829893385	5.682343863003794e-50	5.422228592515476e-69	2.778599106289697e-8	6.514793185815182e-16	1.8004746849352054e-7	-2.225092299958634e-20	4.6473841398891384e-23	5.0708698368789865e-11	1.0012918457978844e-10	1.4637321710561535e-9
8700000	0.004999881382989339	5.682343863003794e-50	5.422228592515476e-69	2.778599106289697e-8	6.514793185815182e-16	1.8004746849352054e-7	-2.2250922992529192e-20	4.6473841398896944e-23	5.0708698368789865e-11	1.0012918457978844e-10	1.4637321710561535e-9
8800000	0.004999881382989339	5.682343863003794e-50	5.422228592515477e-69	2.778599106289697e-8	6.514793185815182e-16	1.8004746849352054e-7	-2.225092298547204e-20	4.647384139890234e-23	5.0708698368789865e-11	1.0012918457978844e-10	1.4637321710561535e-9
8900000	0.004999881382989339	5.682343863003794e-50	5.422228592515478e-69	2.778599106289697e-8	6.514793185815182e-16	1.8004746849352054e-7	-2.2250922978414888e-20	4.647384139890756e-23	5.0708698368789865e-11	1.0012918457978844e-10	1.4637321710561535e-9
9000000	0.004999881382989339	5.682343863003794e-50	5.422228592515479e-69	2.778599106289697e-8	6.514793185815182e-16	1.8004746849352054e-7	-2.2250922971357736e-20	4.647384139891259e-23	5.0708698368789865e-11	1.0012918457978844e-10	1.4637321710561535e-9
9100000	0.004999881382989339	5.682343863003794e-50	5.422228592515479e-69	2.778599106289697e-8	6.514793185815182e-16	1.8004746849352054e-7	-2.2250922964300587e-20	4.647384139891741e-23	5.0708698368789865e-11	1.0012918457978844e-10	1.4637321710561535e-9
9200000	0.004999881382989339	5.682343863003794e-50	5.42222859251548e-69	2.778599106289697e-8	6.514793185815182e-16	1.8004746849352054e-7	-2.2250922957243435e-20	4.6473841398922e-23	5.0708698368789865e-11	1.0012918457978844e-10	1.4637321710561535e-9
9300000	0.004999881382989339	5.682343863003794e-50	5.422228592515481e-69	2.778599106289697e-8	6.514793185815182e-16	1.8004746849352054e-7	-2.2250922950186283e-20	4.6473841398926355e-23	5.0708698368789865e-11	1.0012918457978844e-10	1.4637321710561535e-9
9400000	0.004999881382989339	5.682343863003794e-50	5.422228592515481e-69	2.778599106289697e-8	6.514793185815182e-16	1.8004746849352054e-7	-2.225092294312913e-20	4.647384139893045e-23	5.0708698368789865e-11	1.0012918457978844e-10	1.4637321710561535e-9
9500000	0.004999881382989339	5.682343863003794e-50	5.422228592515482e-69	2.778599106289697e-8	6.514793185815182e-16	1.8004746849352054e-7	-2.225092293607198e-20	4.647384139893428e-23	5.0708698368789865e-11	1.0012918457978844e-10	1.4637321710561535e-9
9600000	0.004999881382989339	5.682343863003794e-50	5.422228592515482e-69	2.7785991062896973e-8	6.514793185815182e-16	1.8004746849352054e-7	-2.225092292901483e-20	4.6473841398937816e-23	5.0708698368789865e-11	1.0012918457978844e-10	1.4637321710561535e-9
9700000	0.004999881382989339	5.682343863003794e-50	5.422228592515483e-69	2.7785991062896973e-8	6.514793185815182e-16	1.8004746849352054e-7	-2.2250922921957678e-20	4.6473841398941054e-23	5.0708698368789865e-11	1.0012918457978844e-10	1.4637321710561535e-9
9800000	0.004999881382989339	5.682343863003794e-50	5.422228592515483e-69	2.7785991062896973e-8	6.514793185815182e-16	1.8004746849352054e-7	-2.2250922914900526e-20	4.647384139894397e-23	5.0708698368789865e-11	1.0012918457978844e-10	1.4637321710561535e-9
9900000	0.004999881382989339	5.682343863003794e-50	5.422228592515484e-69	2.7785991062896973e-8	6.514793185815182e-16	1.8004746849352054e-7	-2.2250922907843374e-20	4.6473841398946556e-23	5.0708698368789865e-11	1.0012918457978844e-10	1.4637321710561535e-9
10000000	0.004999881382989339	5.682343863003794e-50	5.422228592515484e-69	2.7785991062896973e-8	6.514793185815182e-16	1.8004746849352054e-7	-2.2250922900786225e-20	4.6473841398948795e-23	5.0708698368789865e-11	1.0012918457978844e-10	1.4637321710561535e-9
10100000	0.004999881382989339	5.682343863003794e-50	5.422228592515484e-69	2.7785991062896973e-8	6.514793185815182e-16	1.8004746849352054e-7	-2.2250922893729073e-20	4.6473841398950664e-23	5.0708698368789865e-11	1.0012918457978844e-10	1.4637321710561535e-9
10200000	0.004999881382989339	5.682343863003794e-50	5.422228592515485e-69	2.7785991062896973e-8	6.514793185815182e-16	1.8004746849352054e-7	-2.225092288667192e-20	4.647384139895215e-23	5.0708698368789865e-11	1.0012918457978844e-10	1.4637321710561535e-9
10300000	0.004999881382989339	5.682343863003794e-50	5.422228592515485e-69	2.7785991062896973e-8	6.514793185815182e-16	1.8004746849352054e-7	-2.225092287961477e-20	4.6473841398953244e-23	5.0708698368789865e-11	1.0012918457978844e-10	1.4637321710561535e-9
10400000	0.004999881382989339	5.682343863003794e-50	5.422228592515485e-69	2.7785991062896973e-8	6.514793185815182e-16	1.8004746849352054e-7	-2.225092287255762e-20	4.6473841398953926e-23	5.0708698368789865e-11	1.0012918457978844e-10	1.4637321710561535e-9
10500000	0.004999881382989339	5.682343863003794e-50	5.422228592515485e-69	2.7785991062896973e-8	6.514793185815182e-16	1.8004746849352054e-7	-2.2250922865500468e-20	4.6473841398954185e-23	5.0708698368789865e-11	1.0012918457978844e-10	1.4637321710561535e-9
10600000	0.004999881382989339	5.682343863003794e-50	5.422228592515485e-69	2.7785991062896973e-8	6.514793185815182e-16	1.8004746849352054e-7	-2.2250922858443316e-20	4.6473841398954185e-23	5.0708698368789865e-11	1.0012918457978844e-10	1.4637321710561535e-9
10700000	0.004999881382989339	5.682343863003794e-50	5.422228592515485e-69	2.7785991062896973e-8	6.514793185815182e-16	1.8004746849352054e-7	-2.2250922851386164e-20	4.647384139895418e-23	5.0708698368789865e-11	1.0012918457978844e-10	1.4637321710561535e-9
10800000	0.004999881382989339	5.682343863003794e-50	5.422228592515485e-69	2.7785991062896973e-8	6.514793185815182e-16	1.8004746849352054e-7	-2.2250922844329015e-20	4.647384139895418e-23	5.0708698368789865e-11	1.0012918457978844e-10	1.4637321710561535e-9
10900000	0.004999881382989339	5.682343863003794e-50	5.422228592515485e-69	2.7785991062896973e-8	6.514793185815182e-16	1.8004746849352054e-7	-2.2250922837271863e-20	4.647384139895418e-23	5.0708698368789865e-11	1.0012918457978844e-10	1.4637321710561535e-9
11000000	0.004999881382989339	5.682343863003794e-50	5.422228592515485e-69	2.7785991062896973e-8	6.514793185815182e-16	1.8004746849352054e-7	-2.225092283021471e-20	4.6473841398954173e-23	5.0708698368789865e-11	1.0012918457978844e-10	1.4637321710561535e-9
11100000	0.004999881382989339	5.682343863003794e-50	5.422228592515485e-69	2.7785991062896973e-8	6.514793185815182e-16	1.8004746849352054e-7	-2.225092282315756e-20	4.6473841398954173e-23	5.0708698368789865e-11	1.0012918457978844e-10	1.4637321710561535e-9
11200000	0.004999881382989339	5.682343863003794e-50	5.422228592515485e-69	2.7785991062896973e-8	6.514793185815182e-16	1.8004746849352054e-7	-2.225092281610041e-20	4.6473841398954173e-23	5.0708698368789865e-11	1.0012918457978844e-10	1.4637321710561535e-9
11300000	0.004999881382989339	5.682343863003794e-50	5.422228592515485e-69	2.7785991062896973e-8	6.514793185815182e-16	1.8004746849352054e-7	-2.2250922809043258e-20	4.647384139895417e-23	5.0708698368789865e-11	1.0012918457978844e-10	1.4637321710561535e-9
11400000	0.004999881382989339	5.682343863003794e-50	5.422228592515485e-69	2.7785991062896973e-8	6.514793185815182e-16	1.8004746849352054e-7	-2.2250922801986106e-20	4.647384139895417e-23	5.0708698368789865e-11	1.0012918457978844e-10	1.4637321710561535e-9
11500000	0.004999881382989339	5.682343863003794e-50	5.422228592515485e-69	2.7785991062896973e-8	6.514793185815182e-16	1.8004746849352054e-7	-2.2250922794928954e-20	4.647384139895417e-23	5.0708698368789865e-11	1.0012918457978844e-10	1.4637321710561535e-9
11600000	0.004999881382989339	5.682343863003794e-50	5.422228592515485e-69	2.7785991062896973e-8	6.514793185815182e-16	1.8004746849352054e-7	-2.2250922787871805e-20	4.647384139895417e-23	5.0708698368789865e-11	1.0012918457978844e-10	1.4637321710561535e-9
11700000	0.004999881382989339	5.682343863003794e-50	5.422228592515485e-69	2.7785991062896973e-8	6.514793185815182e-16	1.8004746849352054e-7	-2.2250922780814653e-20	4.647384139895417e-23	5.0708698368789865e-11	1.0012918457978844e-10	1.4637321710561535e-9
11800000	0.004999881382989339	5.682343863003794e-50	5.422228592515485e-69	2.7785991062896973e-8	6.514793185815182e-16	1.8004746849352054e-7	-2.22509227737575e-20	4.647384139895416e-23	5.0708698368789865e-11	1.0012918457978844e-10	1.4637321710561535e-9
11900000	0.004999881382989339	5.682343863003794e-50	5.422228592515485e-69	2.7785991062896973e-8	6.514793185815182e-16	1.8004746849352054e-7	-2.225092276670035e-20	4.647384139895416e-23	5.0708698368789865e-11	1.0012918457978844e-10	1.4637321710561535e-9
12000000	0.004999881382989339	5.682343863003794e-50	5.422228592515485e-69	2.7785991062896973e-8	6.514793185815182e-16	1.8004746849352054e-7	-2.22509227596432e-20	4.647384139895416e-23	5.0708698368789865e-11	1.0012918457978844e-10	1.4637321710561535e-9
12100000	0.004999881382989339	5.682343863003794e-50	5.422228592515485e-69	2.7785991062896973e-8	6.514793185815182e-16	1.8004746849352054e-7	-2.2250922752586048e-20	4.647384139895416e-23	5.0708698368789865e-11	1.0012918457978844e-10	1.4637321710561535e-9
12200000	0.004999881382989339	5.682343863003794e-50	5.422228592515485e-69	2.7785991062896973e-8	6.514793185815182e-16	1.8004746849352054e-7	-2.2250922745528896e-20	4.647384139895416e-23	5.0708698368789865e-11	1.0012918457978844e-10	1.4637321710561535e-9
12300000	0.004999881382989339	5.682343863003794e-50	5.422228592515485e-69	2.7785991062896973e-8	6.514793185815182e-16	1.8004746849352054e-7	-2.2250922738471744e-20	4.647384139895416e-23	5.0708698368789865e-11	1.0012918457978844e-10	1.4637321710561535e-9
12400000	0.004999881382989339	5.682343863003794e-50	5.422228592515485e-69	2.7785991062896973e-8	6.514793185815182e-16	1.8004746849352054e-7	-2.2250922731414595e-20	4.647384139895416e-23	5.0708698368789865e-11	1.0012918457978844e-10	1.4637321710561535e-9
12500000	0.004999881382989339	5.682343863003794e-50	5.422228592515485e-69	2.7785991062896973e-8	6.514793185815182e-16	1.8004746849352054e-7	-2.2250922724357443e-20	4.6473841398954155e-23	5.0708698368789865e-11	1.0012918457978844e-10	1.4637321710561535e-9
12600000	0.004999881382989339	5.682343863003794e-50	5.422228592515485e-69	2.7785991062896973e-8	6.514793185815182e-16	1.8004746849352054e-7	-2.225092271730029e-20	4.6473841398954155e-23	5.0708698368789865e-11	1.0012918457978844e-10	1.4637321710561535e-9
12700000	0.004999881382989339	5.682343863003794e-50	5.422228592515485e-69	2.7785991062896973e-8	6.514793185815182e-16	1.8004746849352054e-7	-2.225092271024314e-20	4.6473841398954155e-23	5.0708698368789865e-11	1.0012918457978844e-10	1.4637321710561535e-9
12800000	0.004999881382989339	5.682343863003794e-50	5.422228592515485e-69	2.7785991062896973e-8	6.514793185815182e-16	1.8004746849352054e-7	-2.225092270318599e-20	4.6473841398954155e-23	5.0708698368789865e-11	1.0012918457978844e-10	1.4637321710561535e-9
12900000	0.004999881382989339	5.682343863003794e-50	5.422228592515485e-69	2.7785991062896973e-8	6.514793185815182e-16	1.8004746849352054e-7	-2.2250922696128838e-20	4.6473841398954155e-23	5.0708698368789865e-11	1.0012918457978844e-10	1.4637321710561535e-9
13000000	0.004999881382989339	5.682343863003794e-50	5.422228592515485e-69	2.7785991062896973e-8	6.514793185815182e-16	1.8004746849352054e-7	-2.2250922689071686e-20	4.6473841398954155e-23	5.0708698368789865e-11	1.0012918457978844e-10	1.4637321710561535e-9
13100000	0.004999881382989339	5.682343863003794e-50	5.422228592515485e-69	2.7785991062896973e-8	6.514793185815182e-16	1.8004746849352054e-7	-2.2250922682014534e-20	4.6473841398954155e-23	5.0708698368789865e-11	1.0012918457978844e-10	1.4637321710561535e-9
13200000	0.004999881382989339	5.682343863003794e-50	5.422228592515485e-69	2.7785991062896973e-8	6.514793185815182e-16	1.8004746849352054e-7	-2.2250922674957385e-20	4.6473841398954155e-23	5.0708698368789865e-11	1.0012918457978844e-10	1.4637321710561535e-9
13300000	0.004999881382989339	5.682343863003794e-50	5.422228592515485e-69	2.7785991062896973e-8	6.514793185815182e-16	1.8004746849352054e-7	-2.2250922667900233e-20	4.6473841398954155e-23	5.0708698368789865e-11	1.0012918457978844e-10	1.4637321710561535e-9
13400000	0.004999881382989339	5.682343863003794e-50	5.422228592515485e-69	2.7785991062896973e-8	6.514793185815182e-16	1.8004746849352054e-7	-2.225092266084308e-20	4.6473841398954155e-23	5.0708698368789865e-11	1.0012918457978844e-10	1.4637321710561535e-9
13500000	0.004999881382989339	5.682343863003794e-50	5.422228592515485e-69	2.7785991062896973e-8	6.514793185815182e-16	1.8004746849352054e-7	-2.225092265378593e-20	4.6473841398954155e-23	5.0708698368789865e-11	1.0012918457978844e-10	1.4637321710561535e-9
13600000	0.004999881382989339	5.682343863003794e-50	5.422228592515485e-69	2.7785991062896973e-8	6.514793185815182e-16	1.8004746849352054e-7	-2.225092264672878e-20	4.6473841398954155e-23	5.0708698368789865e-11	1.0012918457978844e-10	1.4637321710561535e-9
13700000	0.004999881382989339	5.682343863003794e-50	5.422228592515485e-69	2.7785991062896973e-8	6.514793185815182e-16	1.8004746849352054e-7	-2.2250922639671628e-20	4.6473841398954155e-23	5.0708698368789865e-11	1.0012918457978844e-10	1.4637321710561535e-9
13800000	0.004999881382989339	5.682343863003794e-50	5.422228592515485e-69	2.7785991062896973e-8	6.514793185815182e-16	1.8004746849352054e-7	-2.2250922632614476e-20	4.6473841398954155e-23	5.0708698368789865e-11	1.0012918457978844e-10	1.4637321710561535e-9
13900000	0.004999881382989339	5.682343863003794e-50	5.422228592515485e-69	2.7785991062896973e-8	6.514793185815182e-16	1.8004746849352054e-7	-2.2250922625557324e-20	4.6473841398954155e-23	5.0708698368789865e-11	1.0012918457978844e-10	1.4637321710561535e-9
14000000	0.004999881382989339	5.682343863003794e-50	5.422228592515485e-69	2.7785991062896973e-8	6.514793185815182e-16	1.8004746849352054e-7	-2.2250922618500172e-20	4.6473841398954155e-23	5.0708698368789865e-11	1.0012918457978844e-10	1.4637321710561535e-9
14100000	0.004999881382989339	5.682343863003794e-50	5.422228592515485e-69	2.7785991062896973e-8	6.514793185815182e-16	1.8004746849352054e-7	-2.2250922611443023e-20	4.6473841398954155e-23	5.0708698368789865e-11	1.0012918457978844e-10	1.4637321710561535e-9
14200000	0.004999881382989339	5.682343863003794e-50	5.422228592515485e-69	2.7785991062896973e-8	6.514793185815182e-16	1.8004746849352054e-7	-2.225092260438587e-20	4.6473841398954155e-23	5.0708698368789865e-11	1.0012918457978844e-10	1.4637321710561535e-9
14300000	0.004999881382989339	5.682343863003794e-50	5.422228592515485e-69	2.7785991062896973e-8	6.514793185815182e-16	1.8004746849352054e-7	-2.225092259732872e-20	4.6473841398954155e-23	5.0708698368789865e-11	1.0012918457978844e-10	1.4637321710561535e-9
14400000	0.004999881382989339	5.682343863003794e-50	5.422228592515485e-69	2.7785991062896973e-8	6.514793185815182e-16	1.8004746849352054e-7	-2.2250922590271567e-20	4.6473841398954155e-23	5.0708698368789865e-11	1.0012918457978844e-10	1.4637321710561535e-9
14500000	0.004999881382989339	5.682343863003794e-50	5.422228592515485e-69	2.7785991062896973e-8	6.514793185815182e-16	1.8004746849352054e-7	-2.2250922583214418e-20	4.647384139895416e-23	5.0708698368789865e-11	1.0012918457978844e-10	1.4637321710561535e-9
14600000	0.004999881382989339	5.682343863003794e-50	5.422228592515485e-69	2.7785991062896973e-8	6.514793185815182e-16	1.8004746849352054e-7	-2.2250922576157266e-20	4.647384139895416e-23	5.0708698368789865e-11	1.0012918457978844e-10	1.4637321710561535e-9
14700000	0.004999881382989339	5.682343863003794e-50	5.422228592515485e-69	2.778599106289697e-8	6.514793185815182e-16	1.8004746849352054e-7	-2.2250922569100114e-20	4.647384139895416e-23	5.0708698368789865e-11	1.0012918457978844e-10	1.4637321710561535e-9
14800000	0.004999881382989339	5.682343863003794e-50	5.422228592515485e-69	2.778599106289697e-8	6.514793185815182e-16	1.8004746849352054e-7	-2.2250922562042962e-20	4.647384139895416e-23	5.0708698368789865e-11	1.0012918457978844e-10	1.4637321710561535e-9
14900000	0.004999881382989339	5.682343863003794e-50	5.422228592515484e-69	2.778599106289697e-8	6.514793185815182e-16	1.8004746849352054e-7	-2.2250922554985813e-20	4.647384139895416e-23	5.0708698368789865e-11	1.0012918457978844e-10	1.4637321710561535e-9
15000000	0.004999881382989339	5.682343863003793e-50	5.422228592515484e-69	2.778599106289697e-8	6.514793185815182e-16	1.8004746849352054e-7	-2.225092254792866e-20	4.647384139895416e-23	5.0708698368789865e-11	1.0012918457978844e-10	1.4637321710561535e-9
15100000	0.004999881382989339	5.682343863003793e-50	5.422228592515484e-69	2.778599106289697e-8	6.514793185815182e-16	1.8004746849352054e-7	-2.225092254087151e-20	4.647384139895416e-23	5.0708698368789865e-11	1.0012918457978844e-10	1.4637321710561535e-9
15200000	0.004999881382989339	5.682343863003793e-50	5.422228592515484e-69	2.778599106289697e-8	6.514793185815182e-16	1.8004746849352054e-7	-2.2250922533814357e-20	4.647384139895416e-23	5.0708698368789865e-11	1.0012918457978844e-10	1.4637321710561535e-9
15300000	0.004999881382989339	5.682343863003793e-50	5.422228592515484e-69	2.778599106289697e-8	6.514793185815181e-16	1.8004746849352054e-7	-2.2250922526757208e-20	4.647384139895416e-23	5.0708698368789865e-11	1.0012918457978844e-10	1.4637321710561535e-9
15400000	0.004999881382989339	5.682343863003793e-50	5.422228592515484e-69	2.778599106289697e-8	6.514793185815181e-16	1.8004746849352054e-7	-2.2250922519700056e-20	4.647384139895416e-23	5.0708698368789865e-11	1.0012918457978844e-10	1.4637321710561535e-9
15500000	0.004999881382989339	5.682343863003793e-50	5.422228592515484e-69	2.778599106289697e-8	6.514793185815181e-16	1.8004746849352054e-7	-2.2250922512642904e-20	4.647384139895417e-23	5.0708698368789865e-11	1.0012918457978844e-10	1.4637321710561535e-9
15600000	0.004999881382989339	5.682343863003793e-50	5.422228592515484e-69	2.778599106289697e-8	6.514793185815181e-16	1.8004746849352054e-7	-2.2250922505585752e-20	4.647384139895417e-23	5.0708698368789865e-11	1.0012918457978844e-10	1.4637321710561535e-9
15700000	0.004999881382989339	5.682343863003793e-50	5.422228592515484e-69	2.778599106289697e-8	6.514793185815181e-16	1.8004746849352054e-7	-2.2250922498528603e-20	4.647384139895417e-23	5.0708698368789865e-11	1.0012918457978844e-10	1.4637321710561535e-9
15800000	0.004999881382989339	5.682343863003793e-50	5.422228592515484e-69	2.778599106289697e-8	6.514793185815181e-16	1.8004746849352054e-7	-2.225092249147145e-20	4.647384139895417e-23	5.0708698368789865e-11	1.0012918457978844e-10	1.4637321710561535e-9
15900000	0.004999881382989339	5.682343863003793e-50	5.422228592515484e-69	2.778599106289697e-8	6.514793185815181e-16	1.8004746849352054e-7	-2.22509224844143e-20	4.647384139895417e-23	5.0708698368789865e-11	1.0012918457978844e-10	1.4637321710561535e-9
16000000	0.004999881382989339	5.682343863003793e-50	5.422228592515484e-69	2.778599106289697e-8	6.514793185815181e-16	1.8004746849352054e-7	-2.2250922477357147e-20	4.647384139895417e-23	5.070869836878986e-11	1.0012918457978844e-10	1.4637321710561535e-9
16100000	0.004999881382989339	5.682343863003793e-50	5.422228592515484e-69	2.778599106289697e-8	6.514793185815181e-16	1.8004746849352054e-7	-2.2250922470299998e-20	4.647384139895417e-23	5.070869836878986e-11	1.0012918457978844e-10	1.4637321710561535e-9
16200000	0.004999881382989339	5.682343863003793e-50	5.422228592515484e-69	2.778599106289697e-8	6.514793185815181e-16	1.8004746849352054e-7	-2.2250922463242846e-20	4.647384139895417e-23	5.070869836878986e-11	1.0012918457978844e-10	1.4637321710561535e-9
16300000	0.004999881382989339	5.682343863003793e-50	5.422228592515484e-69	2.778599106289697e-8	6.514793185815181e-16	1.8004746849352054e-7	-2.2250922456185694e-20	4.6473841398954173e-23	5.070869836878986e-11	1.0012918457978844e-10	1.4637321710561535e-9
16400000	0.0049998813829893385	5.682343863003793e-50	5.422228592515484e-69	2.778599106289697e-8	6.514793185815181e-16	1.8004746849352054e-7	-2.2250922449128542e-20	4.6473841398954173e-23	5.070869836878986e-11	1.0012918457978844e-10	1.4637321710561535e-9
16500000	0.0049998813829893385	5.682343863003793e-50	5.422228592515484e-69	2.778599106289697e-8	6.514793185815181e-16	1.8004746849352054e-7	-2.2250922442071393e-20	4.6473841398954173e-23	5.070869836878986e-11	1.0012918457978844e-10	1.4637321710561535e-9
16600000	0.0049998813829893385	5.682343863003793e-50	5.422228592515484e-69	2.778599106289697e-8	6.514793185815181e-16	1.8004746849352054e-7	-2.225092243501424e-20	4.6473841398954173e-23	5.070869836878986e-11	1.0012918457978844e-10	1.4637321710561535e-9
16700000	0.0049998813829893385	5.682343863003793e-50	5.422228592515484e-69	2.778599106289697e-8	6.514793185815181e-16	1.8004746849352054e-7	-2.225092242795709e-20	4.6473841398954173e-23	5.070869836878986e-11	1.0012918457978844e-10	1.4637321710561535e-9
16800000	0.0049998813829893385	5.682343863003793e-50	5.422228592515484e-69	2.778599106289697e-8	6.514793185815181e-16	1.8004746849352054e-7	-2.2250922420899937e-20	4.6473841398954173e-23	5.070869836878986e-11	1.0012918457978844e-10	1.4637321710561535e-9
16900000	0.0049998813829893385	5.682343863003793e-50	5.422228592515484e-69	2.778599106289697e-8	6.514793185815181e-16	1.8004746849352054e-7	-2.2250922413842788e-20	4.6473841398954173e-23	5.070869836878986e-11	1.0012918457978844e-10	1.4637321710561535e-9
17000000	0.0049998813829893385	5.682343863003793e-50	5.422228592515484e-69	2.778599106289697e-8	6.514793185815181e-16	1.8004746849352054e-7	-2.2250922406785636e-20	4.6473841398954173e-23	5.070869836878986e-11	1.0012918457978844e-10	1.4637321710561535e-9
17100000	0.0049998813829893385	5.682343863003793e-50	5.422228592515484e-69	2.778599106289697e-8	6.514793185815181e-16	1.8004746849352054e-7	-2.2250922399728484e-20	4.647384139895418e-23	5.070869836878986e-11	1.0012918457978844e-10	1.4637321710561535e-9
17200000	0.0049998813829893385	5.682343863003793e-50	5.422228592515484e-69	2.778599106289697e-8	6.514793185815181e-16	1.8004746849352054e-7	-2.2250922392671332e-20	4.647384139895418e-23	5.070869836878986e-11	1.0012918457978844e-10	1.4637321710561535e-9
17300000	0.0049998813829893385	5.682343863003793e-50	5.422228592515484e-69	2.7785991062896966e-8	6.514793185815181e-16	1.8004746849352054e-7	-2.2250922385614183e-20	4.647384139895418e-23	5.070869836878986e-11	1.0012918457978844e-10	1.4637321710561535e-9
17400000	0.0049998813829893385	5.682343863003793e-50	5.422228592515484e-69	2.7785991062896966e-8	6.514793185815181e-16	1.8004746849352054e-7	-2.225092237855703e-20	4.647384139895418e-23	5.070869836878986e-11	1.0012918457978844e-10	1.4637321710561535e-9
17500000	0.0049998813829893385	5.682343863003793e-50	5.422228592515484e-69	2.7785991062896966e-8	6.514793185815181e-16	1.8004746849352054e-7	-2.225092237149988e-20	4.647384139895418e-23	5.070869836878986e-11	1.0012918457978844e-10	1.4637321710561535e-9
17600000	0.0049998813829893385	5.682343863003792e-50	5.422228592515483e-69	2.7785991062896966e-8	6.514793185815181e-16	1.8004746849352054e-7	-2.2250922364442727e-20	4.647384139895418e-23	5.070869836878986e-11	1.0012918457978844e-10	1.4637321710561535e-9
17700000	0.0049998813829893385	5.682343863003792e-50	5.422228592515483e-69	2.7785991062896966e-8	6.514793185815181e-16	1.8004746849352054e-7	-2.2250922357385578e-20	4.647384139895418e-23	5.070869836878986e-11	1.0012918457978844e-10	1.4637321710561535e-9
17800000	0.0049998813829893385	5.682343863003792e-50	5.422228592515483e-69	2.7785991062896966e-8	6.514793185815181e-16	1.8004746849352054e-7	-2.2250922350328426e-20	4.647384139895418e-23	5.070869836878986e-11	1.0012918457978844e-10	1.4637321710561535e-9
17900000	0.0049998813829893385	5.682343863003792e-50	5.422228592515483e-69	2.7785991062896966e-8	6.514793185815181e-16	1.8004746849352054e-7	-2.2250922343271274e-20	4.647384139895418e-23	5.070869836878986e-11	1.0012918457978844e-10	1.4637321710561535e-9
18000000	0.0049998813829893385	5.682343863003792e-50	5.422228592515483e-69	2.7785991062896966e-8	6.514793185815181e-16	1.8004746849352054e-7	-2.2250922336214122e-20	4.6473841398954185e-23	5.070869836878986e-11	1.0012918457978844e-10	1.4637321710561535e-9
18100000	0.0049998813829893385	5.682343863003792e-50	5.422228592515483e-69	2.7785991062896966e-8	6.514793185815181e-16	1.8004746849352054e-7	-2.2250922329156973e-20	4.6473841398954185e-23	5.070869836878986e-11	1.0012918457978844e-10	1.4637321710561535e-9
18200000	0.0049998813829893385	5.682343863003792e-50	5.422228592515483e-69	2.7785991062896966e-8	6.514793185815181e-16	1.8004746849352054e-7	-2.225092232209982e-20	4.6473841398954185e-23	5.070869836878986e-11	1.0012918457978844e-10	1.4637321710561535e-9
18300000	0.0049998813829893385	5.682343863003792e-50	5.422228592515483e-69	2.7785991062896966e-8	6.514793185815181e-16	1.8004746849352054e-7	-2.225092231504267e-20	4.6473841398954185e-23	5.070869836878986e-11	1.0012918457978844e-10	1.4637321710561535e-9
18400000	0.0049998813829893385	5.682343863003792e-50	5.422228592515483e-69	2.7785991062896966e-8	6.514793185815181e-16	1.8004746849352054e-7	-2.2250922307985517e-20	4.6473841398954185e-23	5.070869836878986e-11	1.0012918457978844e-10	1.4637321710561535e-9
18500000	0.0049998813829893385	5.682343863003792e-50	5.422228592515483e-69	2.7785991062896966e-8	6.514793185815181e-16	1.8004746849352054e-7	-2.2250922300928365e-20	4.6473841398954185e-23	5.070869836878986e-11	1.0012918457978844e-10	1.4637321710561535e-9
18600000	0.0049998813829893385	5.682343863003792e-50	5.422228592515483e-69	2.7785991062896966e-8	6.514793185815181e-16	1.8004746849352054e-7	-2.2250922293871217e-20	4.6473841398954185e-23	5.070869836878986e-11	1.0012918457978844e-10	1.4637321710561535e-9
18700000	0.0049998813829893385	5.682343863003792e-50	5.422228592515483e-69	2.7785991062896966e-8	6.514793185815181e-16	1.8004746849352054e-7	-2.2250922286814065e-20	4.6473841398954185e-23	5.070869836878986e-11	1.0012918457978844e-10	1.4637321710561535e-9
18800000	0.0049998813829893385	5.682343863003792e-50	5.422228592515483e-69	2.7785991062896966e-8	6.514793185815181e-16	1.8004746849352054e-7	-2.2250922279756913e-20	4.6473841398954185e-23	5.070869836878986e-11	1.0012918457978844e-10	1.4637321710561535e-9
18900000	0.0049998813829893385	5.682343863003792e-50	5.422228592515483e-69	2.7785991062896966e-8	6.514793185815181e-16	1.8004746849352054e-7	-2.225092227269976e-20	4.6473841398954185e-23	5.070869836878986e-11	1.0012918457978844e-10	1.4637321710561535e-9
19000000	0.0049998813829893385	5.682343863003792e-50	5.422228592515483e-69	2.7785991062896966e-8	6.514793185815181e-16	1.8004746849352054e-7	-2.2250922265642612e-20	4.6473841398954185e-23	5.070869836878986e-11	1.0012918457978844e-10	1.4637321710561535e-9
19100000	0.0049998813829893385	5.682343863003792e-50	5.422228592515483e-69	2.7785991062896966e-8	6.514793185815181e-16	1.8004746849352054e-7	-2.225092225858546e-20	4.6473841398954185e-23	5.070869836878986e-11	1.0012918457978844e-10	1.4637321710561535e-9
19200000	0.0049998813829893385	5.682343863003792e-50	5.422228592515483e-69	2.7785991062896966e-8	6.514793185815181e-16	1.8004746849352054e-7	-2.2250922251528308e-20	4.6473841398954185e-23	5.070869836878986e-11	1.0012918457978844e-10	1.4637321710561535e-9
19300000	0.0049998813829893385	5.682343863003792e-50	5.422228592515483e-69	2.7785991062896966e-8	6.514793185815181e-16	1.8004746849352054e-7	-2.2250922244471156e-20	4.6473841398954185e-23	5.070869836878986e-11	1.0012918457978844e-10	1.4637321710561535e-9
19400000	0.0049998813829893385	5.682343863003792e-50	5.422228592515483e-69	2.7785991062896966e-8	6.514793185815181e-16	1.8004746849352054e-7	-2.2250922237414007e-20	4.6473841398954185e-23	5.070869836878986e-11	1.0012918457978844e-10	1.4637321710561535e-9
19500000	0.0049998813829893385	5.682343863003792e-50	5.422228592515483e-69	2.7785991062896966e-8	6.514793185815181e-16	1.8004746849352054e-7	-2.2250922230356855e-20	4.6473841398954185e-23	5.070869836878986e-11	1.0012918457978844e-10	1.4637321710561535e-9
19600000	0.0049998813829893385	5.682343863003792e-50	5.422228592515483e-69	2.7785991062896966e-8	6.514793185815181e-16	1.8004746849352054e-7	-2.2250922223299703e-20	4.6473841398954185e-23	5.070869836878986e-11	1.0012918457978844e-10	1.4637321710561535e-9
19700000	0.0049998813829893385	5.682343863003792e-50	5.422228592515483e-69	2.7785991062896966e-8	6.514793185815181e-16	1.8004746849352054e-7	-2.225092221624255e-20	4.6473841398954185e-23	5.070869836878986e-11	1.0012918457978844e-10	1.4637321710561535e-9
19800000	0.0049998813829893385	5.682343863003792e-50	5.422228592515483e-69	2.7785991062896966e-8	6.514793185815181e-16	1.8004746849352054e-7	-2.2250922209185402e-20	4.6473841398954185e-23	5.070869836878986e-11	1.0012918457978844e-10	1.4637321710561535e-9
19900000	0.0049998813829893385	5.682343863003792e-50	5.422228592515483e-69	2.7785991062896966e-8	6.514793185815181e-16	1.8004746849352054e-7	-2.225092220212825e-20	4.6473841398954185e-23	5.070869836878986e-11	1.0012918457978844e-10	1.4637321710561535e-9
20000000	0.0049998813829893385	5.682343863003792e-50	5.422228592515483e-69	2.7785991062896966e-8	6.514793185815181e-16	1.8004746849352054e-7	-2.2250922195071098e-20	4.6473841398954185e-23	5.070869836878986e-11	1.0012918457978844e-10	1.4637321710561535e-9
20100000	0.0049998813829893385	5.682343863003792e-50	5.422228592515483e-69	2.7785991062896966e-8	6.514793185815181e-16	1.8004746849352054e-7	-2.2250922188013946e-20	4.6473841398954185e-23	5.070869836878986e-11	1.0012918457978844e-10	1.4637321710561535e-9
20200000	0.0049998813829893385	5.682343863003792e-50	5.422228592515483e-69	2.7785991062896966e-8	6.514793185815181e-16	1.8004746849352054e-7	-2.2250922180956797e-20	4.6473841398954185e-23	5.070869836878986e-11	1.0012918457978844e-10	1.4637321710561535e-9
20300000	0.0049998813829893385	5.682343863003792e-50	5.422228592515483e-69	2.7785991062896966e-8	6.514793185815181e-16	1.8004746849352054e-7	-2.2250922173899645e-20	4.6473841398954185e-23	5.070869836878986e-11	1.0012918457978844e-10	1.4637321710561535e-9
20400000	0.0049998813829893385	5.682343863003792e-50	5.422228592515483e-69	2.7785991062896966e-8	6.514793185815181e-16	1.8004746849352054e-7	-2.2250922166842493e-20	4.6473841398954185e-23	5.070869836878986e-11	1.0012918457978844e-10	1.4637321710561535e-9
20500000	0.0049998813829893385	5.682343863003792e-50	5.422228592515483e-69	2.7785991062896966e-8	6.514793185815181e-16	1.8004746849352054e-7	-2.225092215978534e-20	4.6473841398954185e-23	5.070869836878986e-11	1.0012918457978844e-10	1.4637321710561535e-9
20600000	0.0049998813829893385	5.682343863003792e-50	5.422228592515483e-69	2.7785991062896966e-8	6.514793185815181e-16	1.8004746849352054e-7	-2.2250922152728192e-20	4.6473841398954185e-23	5.070869836878986e-11	1.0012918457978844e-10	1.4637321710561535e-9
20700000	0.0049998813829893385	5.682343863003792e-50	5.422228592515483e-69	2.7785991062896966e-8	6.514793185815181e-16	1.8004746849352054e-7	-2.225092214567104e-20	4.6473841398954185e-23	5.070869836878986e-11	1.0012918457978844e-10	1.4637321710561535e-9
20800000	0.0049998813829893385	5.682343863003792e-50	5.422228592515483e-69	2.7785991062896966e-8	6.514793185815181e-16	1.8004746849352054e-7	-2.2250922138613888e-20	4.6473841398954185e-23	5.070869836878986e-11	1.0012918457978844e-10	1.4637321710561535e-9
20900000	0.0049998813829893385	5.682343863003792e-50	5.422228592515483e-69	2.7785991062896966e-8	6.514793185815181e-16	1.8004746849352054e-7	-2.2250922131556736e-20	4.6473841398954185e-23	5.070869836878986e-11	1.0012918457978844e-10	1.4637321710561535e-9
21000000	0.0049998813829893385	5.682343863003792e-50	5.422228592515483e-69	2.7785991062896966e-8	6.514793185815181e-16	1.8004746849352054e-7	-2.2250922124499587e-20	4.6473841398954185e-23	5.070869836878986e-11	1.0012918457978844e-10	1.4637321710561535e-9
21100000	0.0049998813829893385	5.682343863003792e-50	5.422228592515483e-69	2.7785991062896966e-8	6.514793185815181e-16	1.8004746849352054e-7	-2.2250922117442435e-20	4.6473841398954185e-23	5.070869836878986e-11	1.0012918457978844e-10	1.4637321710561535e-9
21200000	0.0049998813829893385	5.682343863003792e-50	5.422228592515483e-69	2.7785991062896966e-8	6.514793185815181e-16	1.8004746849352054e-7	-2.2250922110385283e-20	4.6473841398954185e-23	5.070869836878986e-11	1.0012918457978844e-10	1.4637321710561535e-9
21300000	0.0049998813829893385	5.682343863003792e-50	5.422228592515483e-69	2.7785991062896966e-8	6.514793185815181e-16	1.8004746849352054e-7	-2.225092210332813e-20	4.6473841398954185e-23	5.070869836878986e-11	1.0012918457978844e-10	1.4637321710561535e-9
21400000	0.0049998813829893385	5.682343863003792e-50	5.422228592515483e-69	2.7785991062896966e-8	6.514793185815181e-16	1.8004746849352054e-7	-2.2250922096270982e-20	4.6473841398954185e-23	5.070869836878986e-11	1.0012918457978844e-10	1.4637321710561535e-9
21500000	0.0049998813829893385	5.682343863003792e-50	5.422228592515483e-69	2.7785991062896966e-8	6.514793185815181e-16	1.8004746849352054e-7	-2.225092208921383e-20	4.6473841398954185e-23	5.070869836878986e-11	1.0012918457978844e-10	1.4637321710561535e-9
21600000	0.0049998813829893385	5.682343863003792e-50	5.422228592515483e-69	2.7785991062896966e-8	6.514793185815181e-16	1.8004746849352054e-7	-2.2250922082156678e-20	4.6473841398954185e-23	5.070869836878986e-11	1.0012918457978844e-10	1.4637321710561535e-9
21700000	0.0049998813829893385	5.682343863003792e-50	5.422228592515483e-69	2.7785991062896966e-8	6.514793185815181e-16	1.8004746849352054e-7	-2.2250922075099526e-20	4.6473841398954185e-23	5.070869836878986e-11	1.0012918457978844e-10	1.4637321710561535e-9
21800000	0.0049998813829893385	5.682343863003792e-50	5.422228592515483e-69	2.7785991062896966e-8	6.514793185815181e-16	1.8004746849352054e-7	-2.2250922068042374e-20	4.6473841398954185e-23	5.070869836878986e-11	1.0012918457978844e-10	1.4637321710561535e-9
21900000	0.0049998813829893385	5.682343863003792e-50	5.422228592515483e-69	2.7785991062896966e-8	6.514793185815181e-16	1.8004746849352054e-7	-2.2250922060985225e-20	4.6473841398954185e-23	5.070869836878986e-11	1.0012918457978844e-10	1.4637321710561535e-9
22000000	0.0049998813829893385	5.682343863003792e-50	5.422228592515483e-69	2.7785991062896966e-8	6.514793185815181e-16	1.8004746849352054e-7	-2.2250922053928073e-20	4.6473841398954185e-23	5.070869836878986e-11	1.0012918457978844e-10	1.4637321710561535e-9
22100000	0.0049998813829893385	5.682343863003792e-50	5.422228592515483e-69	2.7785991062896966e-8	6.514793185815181e-16	1.8004746849352054e-7	-2.225092204687092e-20	4.6473841398954185e-23	5.070869836878986e-11	1.0012918457978844e-10	1.4637321710561535e-9
22200000	0.0049998813829893385	5.682343863003792e-50	5.422228592515483e-69	2.7785991062896966e-8	6.514793185815181e-16	1.8004746849352054e-7	-2.225092203981377e-20	4.6473841398954185e-23	5.070869836878986e-11	1.0012918457978844e-10	1.4637321710561535e-9
22300000	0.0049998813829893385	5.682343863003792e-50	5.422228592515483e-69	2.7785991062896966e-8	6.514793185815181e-16	1.8004746849352054e-7	-2.225092203275662e-20	4.6473841398954185e-23	5.070869836878986e-11	1.0012918457978844e-10	1.4637321710561535e-9
22400000	0.0049998813829893385	5.682343863003792e-50	5.422228592515483e-69	2.7785991062896966e-8	6.514793185815181e-16	1.8004746849352054e-7	-2.2250922025699468e-20	4.6473841398954185e-23	5.070869836878986e-11	1.0012918457978844e-10	1.4637321710561535e-9
22500000	0.0049998813829893385	5.682343863003792e-50	5.422228592515483e-69	2.7785991062896966e-8	6.514793185815181e-16	1.8004746849352054e-7	-2.2250922018642316e-20	4.6473841398954185e-23	5.070869836878986e-11	1.0012918457978844e-10	1.4637321710561535e-9
22600000	0.0049998813829893385	5.682343863003792e-50	5.422228592515483e-69	2.778599106289697e-8	6.514793185815181e-16	1.8004746849352054e-7	-2.2250922011585164e-20	4.6473841398954185e-23	5.070869836878986e-11	1.0012918457978844e-10	1.4637321710561535e-9
22700000	0.0049998813829893385	5.682343863003792e-50	5.422228592515483e-69	2.778599106289697e-8	6.514793185815181e-16	1.8004746849352054e-7	-2.2250922004528015e-20	4.6473841398954185e-23	5.070869836878986e-11	1.0012918457978844e-10	1.4637321710561535e-9
22800000	0.0049998813829893385	5.682343863003792e-50	5.422228592515483e-69	2.778599106289697e-8	6.514793185815181e-16	1.8004746849352054e-7	-2.2250921997470863e-20	4.6473841398954185e-23	5.070869836878986e-11	1.0012918457978844e-10	1.4637321710561535e-9
22900000	0.0049998813829893385	5.682343863003792e-50	5.422228592515483e-69	2.778599106289697e-8	6.514793185815181e-16	1.8004746849352054e-7	-2.225092199041371e-20	4.6473841398954185e-23	5.070869836878986e-11	1.0012918457978844e-10	1.4637321710561535e-9
23000000	0.0049998813829893385	5.682343863003792e-50	5.422228592515483e-69	2.778599106289697e-8	6.514793185815182e-16	1.8004746849352054e-7	-2.225092198335656e-20	4.6473841398954185e-23	5.070869836878986e-11	1.0012918457978844e-10	1.4637321710561535e-9
23100000	0.0049998813829893385	5.682343863003792e-50	5.422228592515483e-69	2.778599106289697e-8	6.514793185815182e-16	1.8004746849352054e-7	-2.225092197629941e-20	4.6473841398954185e-23	5.070869836878986e-11	1.0012918457978844e-10	1.4637321710561535e-9
23200000	0.0049998813829893385	5.682343863003792e-50	5.422228592515483e-69	2.778599106289697e-8	6.514793185815182e-16	1.8004746849352054e-7	-2.2250921969242258e-20	4.6473841398954185e-23	5.070869836878986e-11	1.0012918457978844e-10	1.4637321710561535e-9
23300000	0.0049998813829893385	5.682343863003792e-50	5.422228592515483e-69	2.778599106289697e-8	6.514793185815182e-16	1.8004746849352054e-7	-2.2250921962185106e-20	4.6473841398954185e-23	5.070869836878986e-11	1.0012918457978844e-10	1.4637321710561535e-9
23400000	0.0049998813829893385	5.682343863003792e-50	5.422228592515483e-69	2.778599106289697e-8	6.514793185815182e-16	1.8004746849352054e-7	-2.2250921955127954e-20	4.6473841398954185e-23	5.070869836878986e-11	1.0012918457978844e-10	1.4637321710561535e-9
23500000	0.0049998813829893385	5.682343863003792e-50	5.422228592515483e-69	2.778599106289697e-8	6.514793185815182e-16	1.8004746849352054e-7	-2.2250921948070805e-20	4.6473841398954185e-23	5.070869836878986e-11	1.0012918457978844e-10	1.4637321710561535e-9
23600000	0.0049998813829893385	5.682343863003792e-50	5.422228592515483e-69	2.778599106289697e-8	6.514793185815182e-16	1.8004746849352054e-7	-2.2250921941013653e-20	4.6473841398954185e-23	5.070869836878986e-11	1.0012918457978844e-10	1.4637321710561535e-9
23700000	0.0049998813829893385	5.682343863003792e-50	5.422228592515483e-69	2.778599106289697e-8	6.514793185815182e-16	1.8004746849352054e-7	-2.22509219339565e-20	4.6473841398954185e-23	5.070869836878986e-11	1.0012918457978844e-10	1.4637321710561535e-9
23800000	0.0049998813829893385	5.682343863003792e-50	5.422228592515483e-69	2.778599106289697e-8	6.514793185815182e-16	1.8004746849352054e-7	-2.225092192689935e-20	4.6473841398954185e-23	5.070869836878986e-11	1.0012918457978844e-10	1.4637321710561535e-9
23900000	0.0049998813829893385	5.682343863003792e-50	5.422228592515483e-69	2.778599106289697e-8	6.514793185815182e-16	1.8004746849352054e-7	-2.2250921919842197e-20	4.6473841398954185e-23	5.070869836878986e-11	1.0012918457978844e-10	1.4637321710561535e-9
24000000	0.0049998813829893385	5.682343863003792e-50	5.422228592515483e-69	2.778599106289697e-8	6.514793185815182e-16	1.8004746849352054e-7	-2.2250921912785048e-20	4.647384139895419e-23	5.070869836878986e-11	1.0012918457978844e-10	1.4637321710561535e-9
24100000	0.0049998813829893385	5.682343863003792e-50	5.422228592515483e-69	2.778599106289697e-8	6.514793185815182e-16	1.8004746849352054e-7	-2.2250921905727896e-20	4.647384139895419e-23	5.070869836878986e-11	1.0012918457978844e-10	1.4637321710561535e-9
24200000	0.0049998813829893385	5.682343863003792e-50	5.422228592515483e-69	2.778599106289697e-8	6.514793185815182e-16	1.8004746849352054e-7	-2.2250921898670744e-20	4.647384139895419e-23	5.070869836878986e-11	1.0012918457978844e-10	1.4637321710561535e-9
24300000	0.0049998813829893385	5.682343863003792e-50	5.422228592515483e-69	2.778599106289697e-8	6.514793185815182e-16	1.8004746849352054e-7	-2.2250921891613592e-20	4.647384139895419e-23	5.070869836878986e-11	1.0012918457978844e-10	1.4637321710561535e-9
24400000	0.0049998813829893385	5.682343863003792e-50	5.422228592515483e-69	2.778599106289697e-8	6.514793185815182e-16	1.8004746849352054e-7	-2.2250921884556443e-20	4.647384139895419e-23	5.070869836878986e-11	1.0012918457978844e-10	1.4637321710561535e-9
24500000	0.0049998813829893385	5.682343863003792e-50	5.422228592515483e-69	2.7785991062896973e-8	6.514793185815182e-16	1.8004746849352054e-7	-2.225092187749929e-20	4.647384139895419e-23	5.070869836878986e-11	1.0012918457978844e-10	1.4637321710561535e-9
24600000	0.0049998813829893385	5.682343863003792e-50	5.422228592515483e-69	2.7785991062896973e-8	6.514793185815182e-16	1.8004746849352054e-7	-2.225092187044214e-20	4.647384139895419e-23	5.070869836878986e-11	1.0012918457978844e-10	1.4637321710561535e-9
24700000	0.0049998813829893385	5.682343863003792e-50	5.422228592515483e-69	2.7785991062896973e-8	6.514793185815182e-16	1.8004746849352054e-7	-2.2250921863384987e-20	4.647384139895419e-23	5.070869836878986e-11	1.0012918457978844e-10	1.4637321710561535e-9
24800000	0.0049998813829893385	5.682343863003792e-50	5.422228592515483e-69	2.7785991062896973e-8	6.514793185815182e-16	1.8004746849352054e-7	-2.2250921856327838e-20	4.647384139895419e-23	5.070869836878986e-11	1.0012918457978844e-10	1.4637321710561535e-9
24900000	0.0049998813829893385	5.682343863003792e-50	5.422228592515483e-69	2.7785991062896973e-8	6.514793185815182e-16	1.8004746849352054e-7	-2.2250921849270686e-20	4.647384139895419e-23	5.070869836878986e-11	1.0012918457978843e-10	1.4637321710561535e-9
25000000	0.0049998813829893385	5.682343863003792e-50	5.422228592515483e-69	2.7785991062896973e-8	6.514793185815182e-16	1.8004746849352054e-7	-2.2250921842213534e-20	4.647384139895419e-23	5.070869836878986e-11	1.0012918457978843e-10	1.4637321710561535e-9
25100000	0.0049998813829893385	5.682343863003792e-50	5.422228592515483e-69	2.7785991062896973e-8	6.514793185815182e-16	1.8004746849352054e-7	-2.2250921835156382e-20	4.647384139895419e-23	5.070869836878986e-11	1.0012918457978843e-10	1.4637321710561535e-9
25200000	0.0049998813829893385	5.682343863003792e-50	5.422228592515483e-69	2.7785991062896973e-8	6.514793185815182e-16	1.8004746849352054e-7	-2.2250921828099233e-20	4.647384139895419e-23	5.070869836878986e-11	1.0012918457978843e-10	1.4637321710561535e-9
25300000	0.0049998813829893385	5.682343863003792e-50	5.422228592515483e-69	2.7785991062896973e-8	6.514793185815182e-16	1.8004746849352054e-7	-2.225092182104208e-20	4.647384139895419e-23	5.070869836878986e-11	1.0012918457978843e-10	1.4637321710561535e-9
25400000	0.0049998813829893385	5.682343863003792e-50	5.422228592515483e-69	2.7785991062896973e-8	6.514793185815182e-16	1.8004746849352054e-7	-2.225092181398493e-20	4.647384139895419e-23	5.070869836878986e-11	1.0012918457978843e-10	1.4637321710561535e-9
25500000	0.0049998813829893385	5.682343863003792e-50	5.422228592515483e-69	2.7785991062896973e-8	6.514793185815182e-16	1.8004746849352054e-7	-2.2250921806927777e-20	4.647384139895419e-23	5.070869836878986e-11	1.0012918457978843e-10	1.4637321710561535e-9
25600000	0.0049998813829893385	5.682343863003792e-50	5.422228592515483e-69	2.7785991062896973e-8	6.514793185815182e-16	1.8004746849352054e-7	-2.2250921799870628e-20	4.647384139895419e-23	5.070869836878986e-11	1.0012918457978843e-10	1.4637321710561535e-9
25700000	0.0049998813829893385	5.682343863003792e-50	5.422228592515483e-69	2.7785991062896973e-8	6.514793185815182e-16	1.8004746849352054e-7	-2.2250921792813476e-20	4.647384139895419e-23	5.070869836878986e-11	1.0012918457978843e-10	1.4637321710561535e-9
25800000	0.0049998813829893385	5.682343863003792e-50	5.422228592515483e-69	2.7785991062896973e-8	6.514793185815182e-16	1.8004746849352054e-7	-2.2250921785756324e-20	4.647384139895419e-23	5.070869836878986e-11	1.0012918457978843e-10	1.4637321710561535e-9
25900000	0.0049998813829893385	5.682343863003792e-50	5.422228592515483e-69	2.7785991062896973e-8	6.514793185815182e-16	1.8004746849352054e-7	-2.2250921778699172e-20	4.647384139895419e-23	5.070869836878986e-11	1.0012918457978843e-10	1.4637321710561535e-9
26000000	0.0049998813829893385	5.682343863003792e-50	5.422228592515483e-69	2.7785991062896973e-8	6.514793185815182e-16	1.8004746849352054e-7	-2.225092177164202e-20	4.647384139895419e-23	5.070869836878986e-11	1.0012918457978843e-10	1.4637321710561535e-9
26100000	0.0049998813829893385	5.682343863003792e-50	5.422228592515483e-69	2.7785991062896973e-8	6.514793185815182e-16	1.8004746849352054e-7	-2.225092176458487e-20	4.647384139895419e-23	5.070869836878986e-11	1.0012918457978843e-10	1.4637321710561535e-9
26200000	0.0049998813829893385	5.682343863003792e-50	5.422228592515483e-69	2.7785991062896976e-8	6.514793185815182e-16	1.8004746849352054e-7	-2.225092175752772e-20	4.647384139895419e-23	5.070869836878986e-11	1.0012918457978843e-10	1.4637321710561535e-9
26300000	0.004999881382989339	5.682343863003792e-50	5.422228592515483e-69	2.7785991062896976e-8	6.514793185815182e-16	1.8004746849352054e-7	-2.2250921750470567e-20	4.647384139895419e-23	5.070869836878986e-11	1.0012918457978843e-10	1.4637321710561535e-9
26400000	0.004999881382989339	5.682343863003792e-50	5.422228592515483e-69	2.7785991062896976e-8	6.514793185815182e-16	1.8004746849352054e-7	-2.2250921743413415e-20	4.647384139895419e-23	5.070869836878986e-11	1.0012918457978843e-10	1.4637321710561535e-9
26500000	0.004999881382989339	5.682343863003792e-50	5.422228592515483e-69	2.7785991062896976e-8	6.514793185815182e-16	1.8004746849352054e-7	-2.2250921736356266e-20	4.647384139895419e-23	5.070869836878986e-11	1.0012918457978843e-10	1.4637321710561535e-9
26600000	0.004999881382989339	5.682343863003792e-50	5.422228592515483e-69	2.7785991062896976e-8	6.514793185815182e-16	1.8004746849352054e-7	-2.2250921729299114e-20	4.647384139895419e-23	5.070869836878986e-11	1.0012918457978843e-10	1.4637321710561535e-9
26700000	0.004999881382989339	5.682343863003792e-50	5.422228592515483e-69	2.7785991062896976e-8	6.514793185815183e-16	1.8004746849352054e-7	-2.2250921722241962e-20	4.647384139895419e-23	5.070869836878986e-11	1.0012918457978843e-10	1.4637321710561535e-9
26800000	0.004999881382989339	5.682343863003792e-50	5.422228592515483e-69	2.7785991062896976e-8	6.514793185815183e-16	1.8004746849352054e-7	-2.225092171518481e-20	4.647384139895419e-23	5.070869836878986e-11	1.0012918457978843e-10	1.4637321710561535e-9
26900000	0.004999881382989339	5.682343863003792e-50	5.422228592515483e-69	2.7785991062896976e-8	6.514793185815183e-16	1.8004746849352054e-7	-2.225092170812766e-20	4.647384139895419e-23	5.070869836878986e-11	1.0012918457978843e-10	1.4637321710561535e-9
27000000	0.004999881382989339	5.682343863003792e-50	5.422228592515483e-69	2.7785991062896976e-8	6.514793185815183e-16	1.8004746849352054e-7	-2.225092170107051e-20	4.647384139895419e-23	5.070869836878986e-11	1.0012918457978843e-10	1.4637321710561535e-9
27100000	0.004999881382989339	5.682343863003792e-50	5.422228592515483e-69	2.7785991062896976e-8	6.514793185815183e-16	1.8004746849352054e-7	-2.2250921694013357e-20	4.647384139895419e-23	5.070869836878986e-11	1.0012918457978843e-10	1.4637321710561535e-9
27200000	0.004999881382989339	5.682343863003792e-50	5.422228592515483e-69	2.7785991062896976e-8	6.514793185815183e-16	1.8004746849352054e-7	-2.2250921686956205e-20	4.647384139895419e-23	5.070869836878986e-11	1.0012918457978843e-10	1.4637321710561535e-9
27300000	0.004999881382989339	5.682343863003792e-50	5.422228592515483e-69	2.7785991062896976e-8	6.514793185815183e-16	1.8004746849352054e-7	-2.2250921679899056e-20	4.647384139895419e-23	5.070869836878986e-11	1.0012918457978843e-10	1.4637321710561535e-9
27400000	0.004999881382989339	5.682343863003792e-50	5.422228592515483e-69	2.7785991062896976e-8	6.514793185815183e-16	1.8004746849352054e-7	-2.2250921672841904e-20	4.647384139895419e-23	5.070869836878986e-11	1.0012918457978843e-10	1.4637321710561535e-9
27500000	0.004999881382989339	5.682343863003792e-50	5.422228592515483e-69	2.7785991062896976e-8	6.514793185815183e-16	1.8004746849352054e-7	-2.2250921665784752e-20	4.647384139895419e-23	5.070869836878986e-11	1.0012918457978843e-10	1.4637321710561535e-9
27600000	0.004999881382989339	5.682343863003792e-50	5.422228592515483e-69	2.7785991062896976e-8	6.514793185815183e-16	1.8004746849352054e-7	-2.22509216587276e-20	4.647384139895419e-23	5.070869836878986e-11	1.0012918457978843e-10	1.4637321710561535e-9
27700000	0.004999881382989339	5.682343863003792e-50	5.422228592515483e-69	2.7785991062896976e-8	6.514793185815183e-16	1.8004746849352054e-7	-2.225092165167045e-20	4.647384139895419e-23	5.070869836878986e-11	1.0012918457978843e-10	1.4637321710561535e-9
27800000	0.004999881382989339	5.682343863003792e-50	5.422228592515483e-69	2.7785991062896976e-8	6.514793185815183e-16	1.8004746849352054e-7	-2.22509216446133e-20	4.647384139895419e-23	5.070869836878986e-11	1.0012918457978843e-10	1.4637321710561535e-9
27900000	0.004999881382989339	5.682343863003792e-50	5.422228592515483e-69	2.7785991062896976e-8	6.514793185815183e-16	1.8004746849352054e-7	-2.2250921637556147e-20	4.647384139895419e-23	5.070869836878986e-11	1.0012918457978843e-10	1.4637321710561535e-9
28000000	0.004999881382989339	5.682343863003792e-50	5.422228592515483e-69	2.778599106289698e-8	6.514793185815183e-16	1.8004746849352054e-7	-2.2250921630498995e-20	4.647384139895419e-23	5.070869836878986e-11	1.0012918457978843e-10	1.4637321710561535e-9
28100000	0.004999881382989339	5.682343863003792e-50	5.422228592515483e-69	2.778599106289698e-8	6.514793185815183e-16	1.8004746849352054e-7	-2.2250921623441846e-20	4.647384139895419e-23	5.070869836878986e-11	1.0012918457978843e-10	1.4637321710561535e-9
28200000	0.004999881382989339	5.682343863003792e-50	5.422228592515483e-69	2.778599106289698e-8	6.514793185815183e-16	1.8004746849352054e-7	-2.2250921616384694e-20	4.647384139895419e-23	5.070869836878986e-11	1.0012918457978843e-10	1.4637321710561535e-9
28300000	0.004999881382989339	5.682343863003792e-50	5.422228592515483e-69	2.778599106289698e-8	6.514793185815183e-16	1.8004746849352054e-7	-2.2250921609327542e-20	4.647384139895419e-23	5.070869836878986e-11	1.0012918457978843e-10	1.4637321710561535e-9
28400000	0.004999881382989339	5.682343863003792e-50	5.422228592515483e-69	2.778599106289698e-8	6.514793185815183e-16	1.8004746849352054e-7	-2.225092160227039e-20	4.647384139895419e-23	5.070869836878986e-11	1.0012918457978843e-10	1.4637321710561535e-9
28500000	0.004999881382989339	5.682343863003792e-50	5.422228592515483e-69	2.778599106289698e-8	6.514793185815183e-16	1.8004746849352054e-7	-2.2250921595213238e-20	4.647384139895419e-23	5.070869836878986e-11	1.0012918457978843e-10	1.4637321710561535e-9
28600000	0.004999881382989339	5.682343863003792e-50	5.422228592515483e-69	2.778599106289698e-8	6.514793185815183e-16	1.8004746849352054e-7	-2.225092158815609e-20	4.647384139895419e-23	5.070869836878986e-11	1.0012918457978843e-10	1.4637321710561535e-9
28700000	0.004999881382989339	5.682343863003792e-50	5.422228592515483e-69	2.778599106289698e-8	6.514793185815183e-16	1.8004746849352054e-7	-2.2250921581098937e-20	4.647384139895419e-23	5.070869836878986e-11	1.0012918457978843e-10	1.4637321710561535e-9
28800000	0.004999881382989339	5.682343863003792e-50	5.422228592515483e-69	2.778599106289698e-8	6.514793185815183e-16	1.8004746849352054e-7	-2.2250921574041785e-20	4.647384139895419e-23	5.070869836878986e-11	1.0012918457978843e-10	1.4637321710561535e-9
28900000	0.004999881382989339	5.682343863003792e-50	5.422228592515483e-69	2.778599106289698e-8	6.514793185815183e-16	1.8004746849352054e-7	-2.2250921566984633e-20	4.647384139895419e-23	5.070869836878986e-11	1.0012918457978843e-10	1.4637321710561535e-9
29000000	0.004999881382989339	5.682343863003792e-50	5.422228592515483e-69	2.778599106289698e-8	6.514793185815183e-16	1.8004746849352054e-7	-2.2250921559927484e-20	4.647384139895419e-23	5.070869836878986e-11	1.0012918457978843e-10	1.4637321710561535e-9
29100000	0.004999881382989339	5.682343863003792e-50	5.422228592515483e-69	2.778599106289698e-8	6.514793185815183e-16	1.8004746849352054e-7	-2.2250921552870332e-20	4.647384139895419e-23	5.070869836878986e-11	1.0012918457978843e-10	1.4637321710561535e-9
29200000	0.004999881382989339	5.682343863003792e-50	5.422228592515483e-69	2.778599106289698e-8	6.514793185815183e-16	1.8004746849352054e-7	-2.225092154581318e-20	4.647384139895419e-23	5.070869836878986e-11	1.0012918457978843e-10	1.4637321710561535e-9
29300000	0.004999881382989339	5.682343863003792e-50	5.422228592515483e-69	2.778599106289698e-8	6.514793185815183e-16	1.8004746849352054e-7	-2.2250921538756028e-20	4.647384139895419e-23	5.070869836878986e-11	1.0012918457978843e-10	1.4637321710561535e-9
29400000	0.004999881382989339	5.682343863003792e-50	5.422228592515483e-69	2.778599106289698e-8	6.514793185815183e-16	1.8004746849352054e-7	-2.225092153169888e-20	4.647384139895419e-23	5.070869836878986e-11	1.0012918457978843e-10	1.4637321710561535e-9
29500000	0.004999881382989339	5.682343863003792e-50	5.422228592515483e-69	2.778599106289698e-8	6.514793185815183e-16	1.8004746849352054e-7	-2.2250921524641727e-20	4.647384139895419e-23	5.070869836878986e-11	1.0012918457978843e-10	1.4637321710561535e-9
29600000	0.004999881382989339	5.682343863003792e-50	5.422228592515483e-69	2.778599106289698e-8	6.514793185815183e-16	1.8004746849352054e-7	-2.2250921517584575e-20	4.647384139895419e-23	5.070869836878986e-11	1.0012918457978843e-10	1.4637321710561535e-9
29700000	0.004999881382989339	5.682343863003792e-50	5.422228592515483e-69	2.778599106289698e-8	6.514793185815183e-16	1.8004746849352054e-7	-2.2250921510527423e-20	4.647384139895419e-23	5.070869836878986e-11	1.0012918457978843e-10	1.4637321710561535e-9
29800000	0.004999881382989339	5.682343863003792e-50	5.422228592515483e-69	2.778599106289698e-8	6.514793185815183e-16	1.8004746849352054e-7	-2.2250921503470275e-20	4.647384139895419e-23	5.070869836878986e-11	1.0012918457978843e-10	1.4637321710561535e-9
29900000	0.004999881382989339	5.682343863003792e-50	5.422228592515483e-69	2.778599106289698e-8	6.514793185815183e-16	1.8004746849352054e-7	-2.2250921496413123e-20	4.647384139895419e-23	5.070869836878986e-11	1.0012918457978843e-10	1.4637321710561535e-9
30000000	0.004999881382989339	5.682343863003792e-50	5.422228592515483e-69	2.778599106289698e-8	6.514793185815183e-16	1.8004746849352054e-7	-2.225092148935597e-20	4.647384139895419e-23	5.070869836878986e-11	1.0012918457978843e-10	1.4637321710561535e-9
30100000	0.004999881382989339	5.682343863003792e-50	5.422228592515483e-69	2.778599106289698e-8	6.514793185815183e-16	1.8004746849352054e-7	-2.225092148229882e-20	4.647384139895419e-23	5.070869836878986e-11	1.0012918457978843e-10	1.4637321710561535e-9
30200000	0.004999881382989339	5.682343863003792e-50	5.422228592515483e-69	2.778599106289698e-8	6.514793185815183e-16	1.8004746849352054e-7	-2.225092147524167e-20	4.647384139895419e-23	5.070869836878986e-11	1.0012918457978843e-10	1.4637321710561535e-9
30300000	0.004999881382989339	5.682343863003792e-50	5.422228592515483e-69	2.778599106289698e-8	6.514793185815183e-16	1.8004746849352054e-7	-2.2250921468184518e-20	4.647384139895419e-23	5.070869836878986e-11	1.0012918457978843e-10	1.4637321710561535e-9
30400000	0.004999881382989339	5.682343863003792e-50	5.422228592515483e-69	2.778599106289698e-8	6.514793185815183e-16	1.8004746849352054e-7	-2.2250921461127366e-20	4.647384139895419e-23	5.070869836878986e-11	1.0012918457978843e-10	1.4637321710561535e-9
30500000	0.004999881382989339	5.682343863003792e-50	5.422228592515483e-69	2.778599106289698e-8	6.514793185815183e-16	1.8004746849352054e-7	-2.2250921454070214e-20	4.647384139895419e-23	5.070869836878986e-11	1.0012918457978843e-10	1.4637321710561535e-9
30600000	0.004999881382989339	5.682343863003792e-50	5.422228592515483e-69	2.778599106289698e-8	6.514793185815183e-16	1.8004746849352054e-7	-2.2250921447013065e-20	4.647384139895419e-23	5.070869836878986e-11	1.0012918457978843e-10	1.4637321710561535e-9
30700000	0.004999881382989339	5.682343863003792e-50	5.422228592515483e-69	2.778599106289698e-8	6.514793185815183e-16	1.8004746849352054e-7	-2.2250921439955913e-20	4.647384139895419e-23	5.070869836878986e-11	1.0012918457978843e-10	1.4637321710561535e-9
30800000	0.004999881382989339	5.682343863003792e-50	5.422228592515483e-69	2.778599106289698e-8	6.514793185815183e-16	1.8004746849352054e-7	-2.225092143289876e-20	4.647384139895419e-23	5.070869836878986e-11	1.0012918457978843e-10	1.4637321710561535e-9
30900000	0.004999881382989339	5.682343863003792e-50	5.422228592515483e-69	2.778599106289698e-8	6.514793185815183e-16	1.8004746849352054e-7	-2.225092142584161e-20	4.647384139895419e-23	5.070869836878986e-11	1.0012918457978843e-10	1.4637321710561535e-9
31000000	0.004999881382989339	5.682343863003792e-50	5.422228592515483e-69	2.778599106289698e-8	6.514793185815183e-16	1.8004746849352054e-7	-2.225092141878446e-20	4.647384139895419e-23	5.070869836878986e-11	1.0012918457978843e-10	1.4637321710561535e-9
31100000	0.004999881382989339	5.682343863003792e-50	5.422228592515483e-69	2.778599106289698e-8	6.514793185815183e-16	1.8004746849352054e-7	-2.2250921411727308e-20	4.647384139895419e-23	5.070869836878986e-11	1.0012918457978843e-10	1.4637321710561535e-9
31200000	0.004999881382989339	5.682343863003792e-50	5.422228592515483e-69	2.778599106289698e-8	6.514793185815183e-16	1.8004746849352054e-7	-2.2250921404670156e-20	4.647384139895419e-23	5.070869836878986e-11	1.0012918457978843e-10	1.4637321710561535e-9
31300000	0.004999881382989339	5.682343863003792e-50	5.422228592515483e-69	2.778599106289698e-8	6.514793185815183e-16	1.8004746849352054e-7	-2.2250921397613004e-20	4.647384139895419e-23	5.070869836878986e-11	1.0012918457978843e-10	1.4637321710561535e-9
31400000	0.004999881382989339	5.682343863003792e-50	5.422228592515483e-69	2.778599106289698e-8	6.514793185815183e-16	1.8004746849352054e-7	-2.2250921390555855e-20	4.647384139895419e-23	5.070869836878986e-11	1.0012918457978843e-10	1.4637321710561535e-9
31500000	0.004999881382989339	5.682343863003792e-50	5.422228592515483e-69	2.778599106289698e-8	6.514793185815183e-16	1.8004746849352054e-7	-2.2250921383498703e-20	4.647384139895419e-23	5.070869836878986e-11	1.0012918457978843e-10	1.4637321710561535e-9
31600000	0.004999881382989339	5.682343863003792e-50	5.422228592515483e-69	2.778599106289698e-8	6.514793185815183e-16	1.8004746849352054e-7	-2.225092137644155e-20	4.647384139895419e-23	5.070869836878986e-11	1.0012918457978843e-10	1.4637321710561535e-9
31700000	0.004999881382989339	5.682343863003792e-50	5.422228592515483e-69	2.778599106289698e-8	6.514793185815183e-16	1.8004746849352054e-7	-2.22509213693844e-20	4.647384139895419e-23	5.070869836878986e-11	1.0012918457978843e-10	1.4637321710561535e-9
31800000	0.004999881382989339	5.682343863003792e-50	5.422228592515483e-69	2.778599106289698e-8	6.514793185815183e-16	1.8004746849352054e-7	-2.2250921362327247e-20	4.647384139895419e-23	5.070869836878986e-11	1.0012918457978843e-10	1.4637321710561535e-9
31900000	0.004999881382989339	5.682343863003792e-50	5.422228592515483e-69	2.778599106289698e-8	6.514793185815183e-16	1.8004746849352054e-7	-2.2250921355270098e-20	4.647384139895419e-23	5.070869836878986e-11	1.0012918457978843e-10	1.4637321710561535e-9
32000000	0.004999881382989339	5.682343863003792e-50	5.422228592515483e-69	2.778599106289698e-8	6.514793185815183e-16	1.8004746849352054e-7	-2.2250921348212946e-20	4.647384139895419e-23	5.070869836878986e-11	1.0012918457978843e-10	1.4637321710561535e-9
32100000	0.004999881382989339	5.682343863003792e-50	5.422228592515483e-69	2.778599106289698e-8	6.514793185815183e-16	1.8004746849352054e-7	-2.2250921341155794e-20	4.647384139895419e-23	5.070869836878986e-11	1.0012918457978843e-10	1.4637321710561535e-9
32200000	0.004999881382989339	5.682343863003792e-50	5.422228592515483e-69	2.778599106289698e-8	6.514793185815183e-16	1.8004746849352054e-7	-2.2250921334098642e-20	4.647384139895419e-23	5.070869836878986e-11	1.0012918457978843e-10	1.4637321710561535e-9
32300000	0.004999881382989339	5.682343863003792e-50	5.422228592515483e-69	2.778599106289698e-8	6.514793185815183e-16	1.8004746849352054e-7	-2.2250921327041493e-20	4.647384139895419e-23	5.070869836878986e-11	1.0012918457978843e-10	1.4637321710561535e-9
32400000	0.004999881382989339	5.682343863003792e-50	5.422228592515483e-69	2.778599106289698e-8	6.514793185815183e-16	1.8004746849352054e-7	-2.225092131998434e-20	4.647384139895419e-23	5.070869836878986e-11	1.0012918457978843e-10	1.4637321710561535e-9
32500000	0.004999881382989339	5.682343863003792e-50	5.422228592515483e-69	2.778599106289698e-8	6.514793185815183e-16	1.8004746849352054e-7	-2.225092131292719e-20	4.647384139895419e-23	5.070869836878986e-11	1.0012918457978843e-10	1.4637321710561535e-9
32600000	0.004999881382989339	5.682343863003792e-50	5.422228592515483e-69	2.778599106289698e-8	6.514793185815183e-16	1.8004746849352054e-7	-2.2250921305870037e-20	4.647384139895419e-23	5.070869836878986e-11	1.0012918457978843e-10	1.4637321710561535e-9
32700000	0.004999881382989339	5.682343863003792e-50	5.422228592515483e-69	2.778599106289698e-8	6.514793185815183e-16	1.8004746849352054e-7	-2.2250921298812888e-20	4.647384139895419e-23	5.070869836878986e-11	1.0012918457978843e-10	1.4637321710561535e-9
32800000	0.004999881382989339	5.682343863003792e-50	5.422228592515483e-69	2.778599106289698e-8	6.514793185815183e-16	1.8004746849352054e-7	-2.2250921291755736e-20	4.647384139895419e-23	5.070869836878986e-11	1.0012918457978843e-10	1.4637321710561535e-9
32900000	0.004999881382989339	5.682343863003792e-50	5.422228592515483e-69	2.778599106289698e-8	6.514793185815183e-16	1.8004746849352054e-7	-2.2250921284698584e-20	4.647384139895419e-23	5.070869836878986e-11	1.0012918457978843e-10	1.4637321710561535e-9
33000000	0.004999881382989339	5.682343863003792e-50	5.422228592515483e-69	2.778599106289698e-8	6.514793185815183e-16	1.8004746849352054e-7	-2.2250921277641432e-20	4.647384139895419e-23	5.070869836878986e-11	1.0012918457978843e-10	1.4637321710561535e-9
33100000	0.004999881382989339	5.682343863003792e-50	5.422228592515483e-69	2.778599106289698e-8	6.514793185815183e-16	1.8004746849352054e-7	-2.2250921270584283e-20	4.647384139895419e-23	5.070869836878986e-11	1.0012918457978843e-10	1.4637321710561535e-9
33200000	0.004999881382989339	5.682343863003792e-50	5.422228592515483e-69	2.778599106289698e-8	6.514793185815183e-16	1.8004746849352054e-7	-2.225092126352713e-20	4.647384139895419e-23	5.070869836878986e-11	1.0012918457978843e-10	1.4637321710561535e-9
33300000	0.004999881382989339	5.682343863003792e-50	5.422228592515483e-69	2.778599106289698e-8	6.514793185815183e-16	1.8004746849352054e-7	-2.225092125646998e-20	4.647384139895419e-23	5.070869836878986e-11	1.0012918457978843e-10	1.4637321710561535e-9
33400000	0.004999881382989339	5.682343863003792e-50	5.422228592515483e-69	2.778599106289698e-8	6.514793185815183e-16	1.8004746849352054e-7	-2.2250921249412827e-20	4.647384139895419e-23	5.070869836878986e-11	1.0012918457978843e-10	1.4637321710561535e-9
33500000	0.004999881382989339	5.682343863003792e-50	5.422228592515483e-69	2.778599106289698e-8	6.514793185815183e-16	1.8004746849352054e-7	-2.2250921242355678e-20	4.647384139895419e-23	5.070869836878986e-11	1.0012918457978843e-10	1.4637321710561535e-9
33600000	0.004999881382989339	5.682343863003792e-50	5.422228592515483e-69	2.778599106289698e-8	6.514793185815183e-16	1.8004746849352054e-7	-2.2250921235298526e-20	4.647384139895419e-23	5.070869836878986e-11	1.0012918457978843e-10	1.4637321710561535e-9
33700000	0.004999881382989339	5.682343863003792e-50	5.422228592515483e-69	2.778599106289698e-8	6.514793185815183e-16	1.8004746849352054e-7	-2.2250921228241374e-20	4.647384139895419e-23	5.070869836878986e-11	1.0012918457978843e-10	1.4637321710561535e-9
33800000	0.004999881382989339	5.682343863003792e-50	5.422228592515483e-69	2.778599106289698e-8	6.514793185815183e-16	1.8004746849352054e-7	-2.2250921221184222e-20	4.647384139895419e-23	5.070869836878986e-11	1.0012918457978843e-10	1.4637321710561535e-9
33900000	0.004999881382989339	5.682343863003792e-50	5.422228592515483e-69	2.778599106289698e-8	6.514793185815183e-16	1.8004746849352054e-7	-2.225092121412707e-20	4.647384139895419e-23	5.070869836878986e-11	1.0012918457978843e-10	1.4637321710561535e-9
34000000	0.004999881382989339	5.682343863003792e-50	5.422228592515483e-69	2.778599106289698e-8	6.514793185815183e-16	1.8004746849352054e-7	-2.225092120706992e-20	4.647384139895419e-23	5.070869836878986e-11	1.0012918457978843e-10	1.4637321710561535e-9
34100000	0.004999881382989339	5.682343863003792e-50	5.422228592515483e-69	2.778599106289698e-8	6.514793185815183e-16	1.8004746849352054e-7	-2.225092120001277e-20	4.647384139895419e-23	5.070869836878986e-11	1.0012918457978843e-10	1.4637321710561535e-9
34200000	0.004999881382989339	5.682343863003792e-50	5.422228592515483e-69	2.778599106289698e-8	6.514793185815183e-16	1.8004746849352054e-7	-2.2250921192955617e-20	4.647384139895419e-23	5.070869836878986e-11	1.0012918457978843e-10	1.4637321710561535e-9
34300000	0.004999881382989339	5.682343863003792e-50	5.422228592515483e-69	2.778599106289698e-8	6.514793185815183e-16	1.8004746849352054e-7	-2.2250921185898465e-20	4.647384139895419e-23	5.070869836878986e-11	1.0012918457978843e-10	1.4637321710561535e-9
34400000	0.004999881382989339	5.682343863003792e-50	5.422228592515483e-69	2.778599106289698e-8	6.514793185815183e-16	1.8004746849352054e-7	-2.2250921178841316e-20	4.647384139895419e-23	5.070869836878986e-11	1.0012918457978843e-10	1.4637321710561535e-9
34500000	0.004999881382989339	5.682343863003792e-50	5.422228592515483e-69	2.778599106289698e-8	6.514793185815183e-16	1.8004746849352054e-7	-2.2250921171784164e-20	4.647384139895419e-23	5.070869836878986e-11	1.0012918457978843e-10	1.4637321710561535e-9
34600000	0.004999881382989339	5.682343863003792e-50	5.422228592515483e-69	2.778599106289698e-8	6.514793185815183e-16	1.8004746849352054e-7	-2.2250921164727012e-20	4.647384139895419e-23	5.070869836878986e-11	1.0012918457978843e-10	1.4637321710561535e-9
34700000	0.004999881382989339	5.682343863003792e-50	5.422228592515483e-69	2.778599106289698e-8	6.514793185815183e-16	1.8004746849352054e-7	-2.225092115766986e-20	4.647384139895419e-23	5.070869836878986e-11	1.0012918457978843e-10	1.4637321710561535e-9
34800000	0.004999881382989339	5.682343863003792e-50	5.422228592515483e-69	2.778599106289698e-8	6.514793185815183e-16	1.8004746849352054e-7	-2.225092115061271e-20	4.647384139895419e-23	5.070869836878986e-11	1.0012918457978843e-10	1.4637321710561535e-9
34900000	0.004999881382989339	5.682343863003792e-50	5.422228592515483e-69	2.778599106289698e-8	6.514793185815183e-16	1.8004746849352054e-7	-2.225092114355556e-20	4.647384139895419e-23	5.070869836878986e-11	1.0012918457978843e-10	1.4637321710561535e-9
35000000	0.004999881382989339	5.682343863003792e-50	5.422228592515483e-69	2.778599106289698e-8	6.514793185815183e-16	1.8004746849352054e-7	-2.2250921136498407e-20	4.647384139895419e-23	5.070869836878986e-11	1.0012918457978843e-10	1.4637321710561535e-9
35100000	0.004999881382989339	5.682343863003792e-50	5.422228592515483e-69	2.778599106289698e-8	6.514793185815183e-16	1.8004746849352054e-7	-2.2250921129441255e-20	4.647384139895419e-23	5.070869836878986e-11	1.0012918457978843e-10	1.4637321710561535e-9
35200000	0.004999881382989339	5.682343863003792e-50	5.422228592515483e-69	2.778599106289698e-8	6.514793185815183e-16	1.8004746849352054e-7	-2.2250921122384106e-20	4.647384139895419e-23	5.070869836878986e-11	1.0012918457978844e-10	1.4637321710561535e-9
35300000	0.004999881382989339	5.682343863003792e-50	5.422228592515483e-69	2.778599106289698e-8	6.514793185815183e-16	1.8004746849352054e-7	-2.2250921115326954e-20	4.647384139895419e-23	5.070869836878986e-11	1.0012918457978844e-10	1.4637321710561535e-9
35400000	0.004999881382989339	5.682343863003792e-50	5.422228592515483e-69	2.778599106289698e-8	6.514793185815183e-16	1.8004746849352054e-7	-2.2250921108269802e-20	4.647384139895419e-23	5.070869836878986e-11	1.0012918457978844e-10	1.4637321710561535e-9
35500000	0.004999881382989339	5.682343863003791e-50	5.422228592515483e-69	2.778599106289698e-8	6.514793185815182e-16	1.8004746849352054e-7	-2.225092110121265e-20	4.647384139895419e-23	5.070869836878986e-11	1.0012918457978844e-10	1.4637321710561535e-9
35600000	0.004999881382989339	5.682343863003791e-50	5.422228592515483e-69	2.778599106289698e-8	6.514793185815182e-16	1.8004746849352054e-7	-2.22509210941555e-20	4.647384139895419e-23	5.070869836878986e-11	1.0012918457978844e-10	1.4637321710561535e-9
35700000	0.004999881382989339	5.682343863003791e-50	5.422228592515483e-69	2.778599106289698e-8	6.514793185815182e-16	1.8004746849352054e-7	-2.225092108709835e-20	4.647384139895419e-23	5.070869836878986e-11	1.0012918457978844e-10	1.4637321710561535e-9
35800000	0.004999881382989339	5.682343863003791e-50	5.422228592515483e-69	2.778599106289698e-8	6.514793185815182e-16	1.8004746849352054e-7	-2.2250921080041197e-20	4.647384139895419e-23	5.070869836878986e-11	1.0012918457978844e-10	1.4637321710561535e-9
35900000	0.004999881382989339	5.682343863003791e-50	5.422228592515483e-69	2.778599106289698e-8	6.514793185815182e-16	1.8004746849352054e-7	-2.2250921072984045e-20	4.647384139895419e-23	5.070869836878986e-11	1.0012918457978844e-10	1.4637321710561535e-9
36000000	0.004999881382989339	5.682343863003791e-50	5.422228592515483e-69	2.778599106289698e-8	6.514793185815182e-16	1.8004746849352054e-7	-2.2250921065926893e-20	4.647384139895419e-23	5.070869836878986e-11	1.0012918457978844e-10	1.4637321710561535e-9
36100000	0.004999881382989339	5.682343863003791e-50	5.422228592515483e-69	2.778599106289698e-8	6.514793185815182e-16	1.8004746849352054e-7	-2.2250921058869744e-20	4.647384139895419e-23	5.070869836878986e-11	1.0012918457978844e-10	1.4637321710561535e-9
36200000	0.004999881382989339	5.682343863003791e-50	5.422228592515483e-69	2.778599106289698e-8	6.514793185815182e-16	1.8004746849352054e-7	-2.2250921051812592e-20	4.647384139895419e-23	5.070869836878986e-11	1.0012918457978844e-10	1.4637321710561535e-9
36300000	0.004999881382989339	5.682343863003791e-50	5.422228592515483e-69	2.778599106289698e-8	6.514793185815182e-16	1.8004746849352054e-7	-2.225092104475544e-20	4.647384139895419e-23	5.070869836878986e-11	1.0012918457978844e-10	1.4637321710561535e-9
36400000	0.004999881382989339	5.682343863003791e-50	5.422228592515483e-69	2.778599106289698e-8	6.514793185815182e-16	1.8004746849352054e-7	-2.2250921037698288e-20	4.647384139895419e-23	5.070869836878986e-11	1.0012918457978844e-10	1.4637321710561535e-9
36500000	0.004999881382989339	5.682343863003791e-50	5.422228592515483e-69	2.778599106289698e-8	6.514793185815182e-16	1.8004746849352054e-7	-2.225092103064114e-20	4.647384139895419e-23	5.070869836878986e-11	1.0012918457978844e-10	1.4637321710561535e-9
36600000	0.004999881382989339	5.682343863003791e-50	5.422228592515483e-69	2.778599106289698e-8	6.514793185815182e-16	1.8004746849352054e-7	-2.2250921023583987e-20	4.647384139895419e-23	5.070869836878986e-11	1.0012918457978844e-10	1.4637321710561535e-9
36700000	0.004999881382989339	5.682343863003791e-50	5.422228592515483e-69	2.7785991062896976e-8	6.514793185815182e-16	1.8004746849352054e-7	-2.2250921016526835e-20	4.647384139895419e-23	5.070869836878986e-11	1.0012918457978844e-10	1.4637321710561535e-9
36800000	0.004999881382989339	5.682343863003791e-50	5.422228592515483e-69	2.7785991062896976e-8	6.514793185815182e-16	1.8004746849352054e-7	-2.2250921009469683e-20	4.647384139895419e-23	5.070869836878986e-11	1.0012918457978844e-10	1.4637321710561535e-9
36900000	0.004999881382989339	5.682343863003791e-50	5.422228592515483e-69	2.7785991062896976e-8	6.514793185815182e-16	1.8004746849352054e-7	-2.2250921002412534e-20	4.647384139895419e-23	5.070869836878986e-11	1.0012918457978844e-10	1.4637321710561535e-9
37000000	0.004999881382989339	5.682343863003791e-50	5.422228592515483e-69	2.7785991062896976e-8	6.514793185815182e-16	1.8004746849352054e-7	-2.2250920995355382e-20	4.647384139895419e-23	5.070869836878986e-11	1.0012918457978844e-10	1.4637321710561535e-9
37100000	0.004999881382989339	5.682343863003791e-50	5.422228592515483e-69	2.7785991062896976e-8	6.514793185815182e-16	1.8004746849352054e-7	-2.225092098829823e-20	4.647384139895419e-23	5.070869836878986e-11	1.0012918457978844e-10	1.4637321710561535e-9
37200000	0.004999881382989339	5.682343863003791e-50	5.422228592515483e-69	2.7785991062896976e-8	6.514793185815182e-16	1.8004746849352054e-7	-2.2250920981241078e-20	4.647384139895419e-23	5.070869836878986e-11	1.0012918457978844e-10	1.4637321710561535e-9
37300000	0.004999881382989339	5.682343863003791e-50	5.422228592515483e-69	2.7785991062896976e-8	6.514793185815182e-16	1.8004746849352054e-7	-2.225092097418393e-20	4.647384139895419e-23	5.070869836878986e-11	1.0012918457978844e-10	1.4637321710561535e-9
37400000	0.004999881382989339	5.682343863003791e-50	5.422228592515483e-69	2.7785991062896976e-8	6.514793185815182e-16	1.8004746849352054e-7	-2.2250920967126777e-20	4.647384139895419e-23	5.070869836878986e-11	1.0012918457978844e-10	1.4637321710561535e-9
37500000	0.004999881382989339	5.682343863003791e-50	5.422228592515483e-69	2.7785991062896976e-8	6.514793185815182e-16	1.8004746849352054e-7	-2.2250920960069625e-20	4.647384139895419e-23	5.070869836878986e-11	1.0012918457978844e-10	1.4637321710561535e-9
37600000	0.004999881382989339	5.682343863003791e-50	5.422228592515483e-69	2.7785991062896976e-8	6.514793185815182e-16	1.8004746849352054e-7	-2.2250920953012473e-20	4.647384139895419e-23	5.070869836878986e-11	1.0012918457978844e-10	1.4637321710561535e-9
37700000	0.004999881382989339	5.682343863003791e-50	5.422228592515483e-69	2.7785991062896976e-8	6.514793185815182e-16	1.8004746849352054e-7	-2.2250920945955324e-20	4.647384139895419e-23	5.070869836878986e-11	1.0012918457978844e-10	1.4637321710561535e-9
37800000	0.004999881382989339	5.682343863003791e-50	5.422228592515483e-69	2.7785991062896976e-8	6.514793185815182e-16	1.8004746849352054e-7	-2.2250920938898172e-20	4.647384139895419e-23	5.070869836878986e-11	1.0012918457978844e-10	1.4637321710561535e-9
37900000	0.004999881382989339	5.682343863003791e-50	5.422228592515483e-69	2.7785991062896976e-8	6.514793185815182e-16	1.8004746849352054e-7	-2.225092093184102e-20	4.647384139895419e-23	5.070869836878986e-11	1.0012918457978844e-10	1.4637321710561535e-9
38000000	0.004999881382989339	5.682343863003791e-50	5.422228592515483e-69	2.7785991062896976e-8	6.514793185815182e-16	1.8004746849352054e-7	-2.2250920924783868e-20	4.647384139895419e-23	5.070869836878986e-11	1.0012918457978844e-10	1.4637321710561535e-9
38100000	0.004999881382989339	5.682343863003791e-50	5.422228592515483e-69	2.7785991062896976e-8	6.514793185815182e-16	1.8004746849352054e-7	-2.225092091772672e-20	4.647384139895419e-23	5.070869836878986e-11	1.0012918457978844e-10	1.4637321710561535e-9
38200000	0.004999881382989339	5.682343863003791e-50	5.422228592515483e-69	2.7785991062896976e-8	6.514793185815182e-16	1.8004746849352054e-7	-2.2250920910669567e-20	4.647384139895419e-23	5.070869836878986e-11	1.0012918457978844e-10	1.4637321710561535e-9
38300000	0.004999881382989339	5.682343863003791e-50	5.422228592515483e-69	2.7785991062896976e-8	6.514793185815182e-16	1.8004746849352054e-7	-2.2250920903612415e-20	4.647384139895419e-23	5.070869836878986e-11	1.0012918457978844e-10	1.4637321710561535e-9
38400000	0.004999881382989339	5.682343863003791e-50	5.422228592515483e-69	2.7785991062896976e-8	6.514793185815182e-16	1.8004746849352054e-7	-2.2250920896555263e-20	4.647384139895419e-23	5.070869836878986e-11	1.0012918457978844e-10	1.4637321710561535e-9
38500000	0.004999881382989339	5.682343863003791e-50	5.422228592515483e-69	2.7785991062896976e-8	6.514793185815182e-16	1.8004746849352054e-7	-2.225092088949811e-20	4.647384139895419e-23	5.070869836878986e-11	1.0012918457978844e-10	1.4637321710561535e-9
38600000	0.004999881382989339	5.682343863003791e-50	5.422228592515483e-69	2.7785991062896976e-8	6.514793185815182e-16	1.8004746849352054e-7	-2.2250920882440962e-20	4.647384139895419e-23	5.070869836878986e-11	1.0012918457978844e-10	1.4637321710561535e-9
38700000	0.004999881382989339	5.682343863003791e-50	5.422228592515483e-69	2.7785991062896976e-8	6.514793185815182e-16	1.8004746849352054e-7	-2.225092087538381e-20	4.647384139895419e-23	5.070869836878986e-11	1.0012918457978844e-10	1.4637321710561535e-9
38800000	0.004999881382989339	5.682343863003791e-50	5.422228592515483e-69	2.7785991062896976e-8	6.514793185815182e-16	1.8004746849352054e-7	-2.2250920868326658e-20	4.647384139895419e-23	5.070869836878986e-11	1.0012918457978844e-10	1.4637321710561535e-9
38900000	0.004999881382989339	5.682343863003791e-50	5.422228592515483e-69	2.7785991062896976e-8	6.514793185815182e-16	1.8004746849352054e-7	-2.2250920861269506e-20	4.647384139895419e-23	5.070869836878986e-11	1.0012918457978844e-10	1.4637321710561535e-9
39000000	0.004999881382989339	5.682343863003791e-50	5.422228592515483e-69	2.7785991062896976e-8	6.514793185815182e-16	1.8004746849352054e-7	-2.2250920854212357e-20	4.647384139895419e-23	5.070869836878986e-11	1.0012918457978844e-10	1.4637321710561535e-9
39100000	0.004999881382989339	5.682343863003791e-50	5.422228592515483e-69	2.7785991062896976e-8	6.514793185815182e-16	1.8004746849352054e-7	-2.2250920847155205e-20	4.647384139895419e-23	5.070869836878986e-11	1.0012918457978844e-10	1.4637321710561535e-9
39200000	0.004999881382989339	5.682343863003791e-50	5.422228592515483e-69	2.7785991062896976e-8	6.514793185815182e-16	1.8004746849352054e-7	-2.2250920840098053e-20	4.647384139895419e-23	5.070869836878986e-11	1.0012918457978844e-10	1.4637321710561535e-9
39300000	0.004999881382989339	5.682343863003791e-50	5.422228592515483e-69	2.7785991062896976e-8	6.514793185815182e-16	1.8004746849352054e-7	-2.22509208330409e-20	4.647384139895419e-23	5.070869836878986e-11	1.0012918457978844e-10	1.4637321710561535e-9
39400000	0.004999881382989339	5.682343863003791e-50	5.422228592515483e-69	2.7785991062896976e-8	6.514793185815182e-16	1.8004746849352054e-7	-2.2250920825983752e-20	4.647384139895419e-23	5.070869836878986e-11	1.0012918457978844e-10	1.4637321710561535e-9
39500000	0.004999881382989339	5.682343863003791e-50	5.422228592515483e-69	2.7785991062896976e-8	6.514793185815182e-16	1.8004746849352054e-7	-2.22509208189266e-20	4.647384139895419e-23	5.070869836878986e-11	1.0012918457978844e-10	1.4637321710561535e-9
39600000	0.004999881382989339	5.682343863003791e-50	5.422228592515483e-69	2.7785991062896976e-8	6.514793185815182e-16	1.8004746849352054e-7	-2.2250920811869448e-20	4.647384139895419e-23	5.070869836878986e-11	1.0012918457978844e-10	1.4637321710561535e-9
39700000	0.004999881382989339	5.682343863003791e-50	5.422228592515483e-69	2.7785991062896976e-8	6.514793185815182e-16	1.8004746849352054e-7	-2.2250920804812296e-20	4.647384139895419e-23	5.070869836878986e-11	1.0012918457978844e-10	1.4637321710561535e-9
39800000	0.004999881382989339	5.682343863003791e-50	5.422228592515483e-69	2.7785991062896976e-8	6.514793185815182e-16	1.8004746849352054e-7	-2.2250920797755147e-20	4.647384139895419e-23	5.070869836878986e-11	1.0012918457978844e-10	1.4637321710561535e-9
39900000	0.004999881382989339	5.682343863003791e-50	5.422228592515483e-69	2.7785991062896976e-8	6.514793185815182e-16	1.8004746849352054e-7	-2.2250920790697995e-20	4.647384139895419e-23	5.070869836878986e-11	1.0012918457978844e-10	1.4637321710561535e-9
40000000	0.004999881382989339	5.682343863003791e-50	5.422228592515483e-69	2.7785991062896976e-8	6.514793185815182e-16	1.8004746849352054e-7	-2.2250920783640843e-20	4.647384139895419e-23	5.070869836878986e-11	1.0012918457978844e-10	1.4637321710561535e-9
40100000	0.004999881382989339	5.682343863003791e-50	5.422228592515483e-69	2.7785991062896976e-8	6.514793185815182e-16	1.8004746849352054e-7	-2.225092077658369e-20	4.647384139895419e-23	5.070869836878986e-11	1.0012918457978844e-10	1.4637321710561535e-9
40200000	0.004999881382989339	5.682343863003791e-50	5.422228592515483e-69	2.7785991062896976e-8	6.514793185815182e-16	1.8004746849352054e-7	-2.2250920769526542e-20	4.647384139895419e-23	5.070869836878986e-11	1.0012918457978844e-10	1.4637321710561535e-9
40300000	0.004999881382989339	5.682343863003791e-50	5.422228592515483e-69	2.7785991062896976e-8	6.514793185815182e-16	1.8004746849352054e-7	-2.225092076246939e-20	4.647384139895419e-23	5.070869836878986e-11	1.0012918457978844e-10	1.4637321710561535e-9
40400000	0.004999881382989339	5.682343863003791e-50	5.422228592515483e-69	2.7785991062896976e-8	6.514793185815182e-16	1.8004746849352054e-7	-2.2250920755412238e-20	4.647384139895419e-23	5.070869836878986e-11	1.0012918457978844e-10	1.4637321710561535e-9
40500000	0.004999881382989339	5.682343863003791e-50	5.422228592515483e-69	2.7785991062896976e-8	6.514793185815182e-16	1.8004746849352054e-7	-2.2250920748355086e-20	4.647384139895419e-23	5.070869836878986e-11	1.0012918457978844e-10	1.4637321710561535e-9
40600000	0.004999881382989339	5.682343863003791e-50	5.422228592515483e-69	2.7785991062896976e-8	6.514793185815182e-16	1.8004746849352054e-7	-2.2250920741297937e-20	4.647384139895419e-23	5.070869836878986e-11	1.0012918457978844e-10	1.4637321710561535e-9
40700000	0.004999881382989339	5.682343863003791e-50	5.422228592515483e-69	2.7785991062896976e-8	6.514793185815182e-16	1.8004746849352054e-7	-2.2250920734240785e-20	4.647384139895419e-23	5.070869836878986e-11	1.0012918457978844e-10	1.4637321710561535e-9
40800000	0.004999881382989339	5.682343863003791e-50	5.422228592515483e-69	2.7785991062896976e-8	6.514793185815182e-16	1.8004746849352054e-7	-2.2250920727183633e-20	4.647384139895419e-23	5.070869836878986e-11	1.0012918457978844e-10	1.4637321710561535e-9
40900000	0.004999881382989339	5.682343863003791e-50	5.422228592515483e-69	2.7785991062896976e-8	6.514793185815182e-16	1.8004746849352054e-7	-2.225092072012648e-20	4.647384139895419e-23	5.070869836878986e-11	1.0012918457978844e-10	1.4637321710561535e-9
41000000	0.004999881382989339	5.682343863003791e-50	5.422228592515483e-69	2.7785991062896976e-8	6.514793185815182e-16	1.8004746849352054e-7	-2.2250920713069333e-20	4.647384139895419e-23	5.070869836878986e-11	1.0012918457978844e-10	1.4637321710561535e-9
41100000	0.004999881382989339	5.682343863003791e-50	5.422228592515483e-69	2.7785991062896976e-8	6.514793185815182e-16	1.8004746849352054e-7	-2.225092070601218e-20	4.647384139895419e-23	5.070869836878986e-11	1.0012918457978844e-10	1.4637321710561535e-9
41200000	0.004999881382989339	5.682343863003791e-50	5.422228592515483e-69	2.7785991062896976e-8	6.514793185815182e-16	1.8004746849352054e-7	-2.225092069895503e-20	4.647384139895419e-23	5.070869836878986e-11	1.0012918457978844e-10	1.4637321710561535e-9
41300000	0.004999881382989339	5.682343863003791e-50	5.422228592515483e-69	2.7785991062896976e-8	6.514793185815182e-16	1.8004746849352054e-7	-2.2250920691897877e-20	4.647384139895419e-23	5.070869836878986e-11	1.0012918457978844e-10	1.4637321710561535e-9
41400000	0.004999881382989339	5.682343863003791e-50	5.422228592515483e-69	2.7785991062896976e-8	6.514793185815182e-16	1.8004746849352054e-7	-2.2250920684840728e-20	4.647384139895419e-23	5.070869836878986e-11	1.0012918457978844e-10	1.4637321710561535e-9
41500000	0.004999881382989339	5.682343863003791e-50	5.422228592515483e-69	2.7785991062896976e-8	6.514793185815182e-16	1.8004746849352054e-7	-2.2250920677783576e-20	4.647384139895419e-23	5.070869836878986e-11	1.0012918457978844e-10	1.4637321710561535e-9
41600000	0.004999881382989339	5.682343863003791e-50	5.422228592515483e-69	2.7785991062896976e-8	6.514793185815182e-16	1.8004746849352054e-7	-2.2250920670726424e-20	4.647384139895419e-23	5.070869836878986e-11	1.0012918457978844e-10	1.4637321710561535e-9
41700000	0.004999881382989339	5.682343863003791e-50	5.422228592515483e-69	2.7785991062896976e-8	6.514793185815182e-16	1.8004746849352054e-7	-2.2250920663669272e-20	4.647384139895419e-23	5.070869836878986e-11	1.0012918457978844e-10	1.4637321710561535e-9
41800000	0.004999881382989339	5.682343863003791e-50	5.422228592515483e-69	2.7785991062896976e-8	6.514793185815182e-16	1.8004746849352054e-7	-2.225092065661212e-20	4.647384139895419e-23	5.070869836878986e-11	1.0012918457978844e-10	1.4637321710561535e-9
41900000	0.004999881382989339	5.682343863003791e-50	5.422228592515483e-69	2.7785991062896976e-8	6.514793185815182e-16	1.8004746849352054e-7	-2.225092064955497e-20	4.647384139895419e-23	5.070869836878986e-11	1.0012918457978844e-10	1.4637321710561535e-9
42000000	0.004999881382989339	5.682343863003791e-50	5.422228592515483e-69	2.7785991062896976e-8	6.514793185815182e-16	1.8004746849352054e-7	-2.225092064249782e-20	4.647384139895419e-23	5.070869836878986e-11	1.0012918457978844e-10	1.4637321710561535e-9
42100000	0.004999881382989339	5.682343863003791e-50	5.422228592515483e-69	2.7785991062896976e-8	6.514793185815182e-16	1.8004746849352054e-7	-2.2250920635440667e-20	4.647384139895419e-23	5.070869836878986e-11	1.0012918457978844e-10	1.4637321710561535e-9
42200000	0.004999881382989339	5.682343863003791e-50	5.422228592515483e-69	2.7785991062896976e-8	6.514793185815182e-16	1.8004746849352054e-7	-2.2250920628383515e-20	4.647384139895419e-23	5.070869836878986e-11	1.0012918457978844e-10	1.4637321710561535e-9
42300000	0.004999881382989339	5.682343863003791e-50	5.422228592515483e-69	2.7785991062896976e-8	6.514793185815182e-16	1.8004746849352054e-7	-2.2250920621326366e-20	4.647384139895419e-23	5.070869836878986e-11	1.0012918457978844e-10	1.4637321710561535e-9
42400000	0.004999881382989339	5.682343863003791e-50	5.422228592515483e-69	2.7785991062896976e-8	6.514793185815182e-16	1.8004746849352054e-7	-2.2250920614269214e-20	4.647384139895419e-23	5.070869836878986e-11	1.0012918457978844e-10	1.4637321710561535e-9
42500000	0.004999881382989339	5.682343863003791e-50	5.422228592515483e-69	2.7785991062896976e-8	6.514793185815182e-16	1.8004746849352054e-7	-2.2250920607212062e-20	4.647384139895419e-23	5.070869836878986e-11	1.0012918457978844e-10	1.4637321710561535e-9
42600000	0.004999881382989339	5.682343863003791e-50	5.422228592515483e-69	2.7785991062896976e-8	6.514793185815182e-16	1.8004746849352054e-7	-2.225092060015491e-20	4.647384139895419e-23	5.070869836878986e-11	1.0012918457978844e-10	1.4637321710561535e-9
42700000	0.004999881382989339	5.682343863003791e-50	5.422228592515483e-69	2.7785991062896976e-8	6.514793185815182e-16	1.8004746849352054e-7	-2.225092059309776e-20	4.647384139895419e-23	5.070869836878986e-11	1.0012918457978844e-10	1.4637321710561535e-9
42800000	0.004999881382989339	5.682343863003791e-50	5.422228592515483e-69	2.7785991062896976e-8	6.514793185815182e-16	1.8004746849352054e-7	-2.225092058604061e-20	4.647384139895419e-23	5.070869836878986e-11	1.0012918457978844e-10	1.4637321710561535e-9
42900000	0.004999881382989339	5.682343863003791e-50	5.422228592515483e-69	2.7785991062896976e-8	6.514793185815182e-16	1.8004746849352054e-7	-2.2250920578983457e-20	4.647384139895419e-23	5.070869836878986e-11	1.0012918457978844e-10	1.4637321710561535e-9
43000000	0.004999881382989339	5.682343863003791e-50	5.422228592515483e-69	2.7785991062896976e-8	6.514793185815182e-16	1.8004746849352054e-7	-2.2250920571926305e-20	4.647384139895419e-23	5.070869836878986e-11	1.0012918457978844e-10	1.4637321710561535e-9
43100000	0.004999881382989339	5.682343863003791e-50	5.422228592515483e-69	2.7785991062896976e-8	6.514793185815182e-16	1.8004746849352054e-7	-2.2250920564869156e-20	4.647384139895419e-23	5.070869836878986e-11	1.0012918457978844e-10	1.4637321710561535e-9
43200000	0.004999881382989339	5.682343863003791e-50	5.422228592515483e-69	2.7785991062896976e-8	6.514793185815182e-16	1.8004746849352054e-7	-2.2250920557812004e-20	4.647384139895419e-23	5.070869836878986e-11	1.0012918457978844e-10	1.4637321710561535e-9
43300000	0.004999881382989339	5.682343863003791e-50	5.422228592515483e-69	2.7785991062896976e-8	6.514793185815182e-16	1.8004746849352054e-7	-2.2250920550754852e-20	4.647384139895419e-23	5.070869836878986e-11	1.0012918457978844e-10	1.4637321710561535e-9
43400000	0.004999881382989339	5.682343863003791e-50	5.422228592515483e-69	2.7785991062896976e-8	6.514793185815182e-16	1.8004746849352054e-7	-2.22509205436977e-20	4.647384139895419e-23	5.070869836878986e-11	1.0012918457978844e-10	1.4637321710561535e-9
43500000	0.004999881382989339	5.682343863003791e-50	5.422228592515483e-69	2.7785991062896976e-8	6.514793185815182e-16	1.8004746849352054e-7	-2.225092053664055e-20	4.647384139895419e-23	5.070869836878986e-11	1.0012918457978844e-10	1.4637321710561535e-9
43600000	0.004999881382989339	5.682343863003791e-50	5.422228592515483e-69	2.7785991062896976e-8	6.514793185815182e-16	1.8004746849352054e-7	-2.22509205295834e-20	4.647384139895419e-23	5.070869836878986e-11	1.0012918457978844e-10	1.4637321710561535e-9
43700000	0.004999881382989339	5.682343863003791e-50	5.422228592515483e-69	2.7785991062896976e-8	6.514793185815182e-16	1.8004746849352054e-7	-2.2250920522526247e-20	4.647384139895419e-23	5.070869836878986e-11	1.0012918457978844e-10	1.4637321710561535e-9
43800000	0.004999881382989339	5.682343863003791e-50	5.422228592515483e-69	2.7785991062896976e-8	6.514793185815182e-16	1.8004746849352054e-7	-2.2250920515469095e-20	4.647384139895419e-23	5.070869836878986e-11	1.0012918457978844e-10	1.4637321710561535e-9
43900000	0.004999881382989339	5.682343863003791e-50	5.422228592515483e-69	2.7785991062896976e-8	6.514793185815182e-16	1.8004746849352054e-7	-2.2250920508411943e-20	4.647384139895419e-23	5.070869836878986e-11	1.0012918457978844e-10	1.4637321710561535e-9
44000000	0.004999881382989339	5.682343863003791e-50	5.422228592515483e-69	2.7785991062896976e-8	6.514793185815182e-16	1.8004746849352054e-7	-2.2250920501354794e-20	4.647384139895419e-23	5.070869836878986e-11	1.0012918457978844e-10	1.4637321710561535e-9
44100000	0.004999881382989339	5.682343863003791e-50	5.422228592515483e-69	2.7785991062896976e-8	6.514793185815182e-16	1.8004746849352054e-7	-2.2250920494297642e-20	4.647384139895419e-23	5.070869836878986e-11	1.0012918457978844e-10	1.4637321710561535e-9
44200000	0.004999881382989339	5.682343863003791e-50	5.422228592515483e-69	2.7785991062896976e-8	6.514793185815182e-16	1.8004746849352054e-7	-2.225092048724049e-20	4.647384139895419e-23	5.070869836878986e-11	1.0012918457978844e-10	1.4637321710561535e-9
44300000	0.004999881382989339	5.682343863003791e-50	5.422228592515483e-69	2.7785991062896976e-8	6.514793185815182e-16	1.8004746849352054e-7	-2.2250920480183338e-20	4.647384139895419e-23	5.070869836878986e-11	1.0012918457978844e-10	1.4637321710561535e-9
44400000	0.004999881382989339	5.682343863003791e-50	5.422228592515483e-69	2.7785991062896976e-8	6.514793185815182e-16	1.8004746849352054e-7	-2.225092047312619e-20	4.647384139895419e-23	5.070869836878986e-11	1.0012918457978844e-10	1.4637321710561535e-9
44500000	0.004999881382989339	5.682343863003791e-50	5.422228592515483e-69	2.7785991062896976e-8	6.514793185815182e-16	1.8004746849352054e-7	-2.2250920466069037e-20	4.647384139895419e-23	5.070869836878986e-11	1.0012918457978844e-10	1.4637321710561535e-9
44600000	0.004999881382989339	5.682343863003791e-50	5.422228592515483e-69	2.7785991062896976e-8	6.514793185815182e-16	1.8004746849352054e-7	-2.2250920459011885e-20	4.647384139895419e-23	5.070869836878986e-11	1.0012918457978844e-10	1.4637321710561535e-9
44700000	0.004999881382989339	5.682343863003791e-50	5.422228592515483e-69	2.7785991062896976e-8	6.514793185815182e-16	1.8004746849352054e-7	-2.2250920451954733e-20	4.647384139895419e-23	5.070869836878986e-11	1.0012918457978843e-10	1.4637321710561535e-9
44800000	0.004999881382989339	5.682343863003791e-50	5.422228592515483e-69	2.7785991062896976e-8	6.514793185815182e-16	1.8004746849352054e-7	-2.2250920444897584e-20	4.647384139895419e-23	5.070869836878986e-11	1.0012918457978843e-10	1.4637321710561535e-9
44900000	0.004999881382989339	5.682343863003791e-50	5.422228592515484e-69	2.7785991062896976e-8	6.514793185815182e-16	1.8004746849352054e-7	-2.2250920437840432e-20	4.647384139895419e-23	5.070869836878986e-11	1.0012918457978843e-10	1.4637321710561535e-9
45000000	0.004999881382989339	5.682343863003791e-50	5.422228592515484e-69	2.7785991062896976e-8	6.514793185815182e-16	1.8004746849352054e-7	-2.225092043078328e-20	4.647384139895419e-23	5.070869836878986e-11	1.0012918457978843e-10	1.4637321710561535e-9
45100000	0.004999881382989339	5.682343863003791e-50	5.422228592515484e-69	2.7785991062896976e-8	6.514793185815182e-16	1.8004746849352054e-7	-2.2250920423726128e-20	4.647384139895419e-23	5.070869836878986e-11	1.0012918457978843e-10	1.4637321710561535e-9
45200000	0.004999881382989339	5.682343863003791e-50	5.422228592515484e-69	2.7785991062896976e-8	6.514793185815182e-16	1.8004746849352054e-7	-2.225092041666898e-20	4.647384139895419e-23	5.070869836878986e-11	1.0012918457978843e-10	1.4637321710561535e-9
45300000	0.004999881382989339	5.682343863003791e-50	5.422228592515484e-69	2.7785991062896976e-8	6.514793185815182e-16	1.8004746849352054e-7	-2.2250920409611827e-20	4.647384139895419e-23	5.070869836878986e-11	1.0012918457978843e-10	1.4637321710561535e-9
45400000	0.004999881382989339	5.682343863003791e-50	5.422228592515484e-69	2.7785991062896976e-8	6.514793185815182e-16	1.8004746849352054e-7	-2.2250920402554675e-20	4.647384139895419e-23	5.070869836878986e-11	1.0012918457978843e-10	1.4637321710561535e-9
45500000	0.004999881382989339	5.682343863003791e-50	5.422228592515484e-69	2.7785991062896976e-8	6.514793185815182e-16	1.8004746849352054e-7	-2.2250920395497523e-20	4.647384139895419e-23	5.070869836878986e-11	1.0012918457978843e-10	1.4637321710561535e-9
45600000	0.004999881382989339	5.682343863003791e-50	5.422228592515484e-69	2.7785991062896976e-8	6.514793185815183e-16	1.8004746849352054e-7	-2.2250920388440374e-20	4.647384139895419e-23	5.070869836878986e-11	1.0012918457978843e-10	1.4637321710561535e-9
45700000	0.004999881382989339	5.682343863003791e-50	5.422228592515484e-69	2.7785991062896976e-8	6.514793185815183e-16	1.8004746849352054e-7	-2.2250920381383222e-20	4.647384139895419e-23	5.070869836878986e-11	1.0012918457978843e-10	1.4637321710561535e-9
45800000	0.004999881382989339	5.682343863003791e-50	5.422228592515484e-69	2.7785991062896976e-8	6.514793185815183e-16	1.8004746849352054e-7	-2.225092037432607e-20	4.647384139895419e-23	5.070869836878986e-11	1.0012918457978843e-10	1.4637321710561535e-9
45900000	0.004999881382989339	5.682343863003791e-50	5.422228592515484e-69	2.7785991062896976e-8	6.514793185815183e-16	1.8004746849352054e-7	-2.2250920367268918e-20	4.647384139895419e-23	5.070869836878986e-11	1.0012918457978843e-10	1.4637321710561535e-9
46000000	0.004999881382989339	5.682343863003791e-50	5.422228592515484e-69	2.7785991062896976e-8	6.514793185815183e-16	1.8004746849352054e-7	-2.2250920360211766e-20	4.647384139895419e-23	5.070869836878986e-11	1.0012918457978843e-10	1.4637321710561535e-9
46100000	0.004999881382989339	5.682343863003792e-50	5.422228592515484e-69	2.7785991062896976e-8	6.514793185815183e-16	1.8004746849352054e-7	-2.2250920353154617e-20	4.647384139895419e-23	5.070869836878986e-11	1.0012918457978843e-10	1.4637321710561535e-9
46200000	0.004999881382989339	5.682343863003792e-50	5.422228592515484e-69	2.7785991062896976e-8	6.514793185815183e-16	1.8004746849352054e-7	-2.2250920346097465e-20	4.647384139895419e-23	5.070869836878986e-11	1.0012918457978843e-10	1.4637321710561535e-9
46300000	0.004999881382989339	5.682343863003792e-50	5.422228592515484e-69	2.7785991062896976e-8	6.514793185815183e-16	1.8004746849352054e-7	-2.2250920339040313e-20	4.647384139895419e-23	5.070869836878986e-11	1.0012918457978843e-10	1.4637321710561535e-9
46400000	0.004999881382989339	5.682343863003792e-50	5.422228592515484e-69	2.7785991062896976e-8	6.514793185815183e-16	1.8004746849352054e-7	-2.225092033198316e-20	4.647384139895419e-23	5.070869836878986e-11	1.0012918457978843e-10	1.4637321710561535e-9
46500000	0.004999881382989339	5.682343863003792e-50	5.422228592515484e-69	2.7785991062896976e-8	6.514793185815183e-16	1.8004746849352054e-7	-2.2250920324926012e-20	4.647384139895419e-23	5.070869836878986e-11	1.0012918457978843e-10	1.4637321710561535e-9
46600000	0.004999881382989339	5.682343863003792e-50	5.422228592515484e-69	2.7785991062896976e-8	6.514793185815183e-16	1.8004746849352054e-7	-2.225092031786886e-20	4.647384139895419e-23	5.070869836878986e-11	1.0012918457978843e-10	1.4637321710561535e-9
46700000	0.004999881382989339	5.682343863003792e-50	5.422228592515484e-69	2.7785991062896976e-8	6.514793185815183e-16	1.8004746849352054e-7	-2.2250920310811708e-20	4.647384139895419e-23	5.070869836878986e-11	1.0012918457978843e-10	1.4637321710561535e-9
46800000	0.004999881382989339	5.682343863003792e-50	5.422228592515484e-69	2.7785991062896976e-8	6.514793185815183e-16	1.8004746849352054e-7	-2.2250920303754556e-20	4.647384139895419e-23	5.070869836878986e-11	1.0012918457978843e-10	1.4637321710561535e-9
46900000	0.004999881382989339	5.682343863003792e-50	5.422228592515484e-69	2.7785991062896976e-8	6.514793185815183e-16	1.8004746849352054e-7	-2.2250920296697407e-20	4.647384139895419e-23	5.070869836878986e-11	1.0012918457978843e-10	1.4637321710561535e-9
47000000	0.004999881382989339	5.682343863003792e-50	5.422228592515484e-69	2.7785991062896976e-8	6.514793185815183e-16	1.8004746849352054e-7	-2.2250920289640255e-20	4.647384139895419e-23	5.070869836878986e-11	1.0012918457978843e-10	1.4637321710561535e-9
47100000	0.004999881382989339	5.682343863003792e-50	5.422228592515484e-69	2.7785991062896976e-8	6.514793185815183e-16	1.8004746849352054e-7	-2.2250920282583103e-20	4.647384139895419e-23	5.070869836878986e-11	1.0012918457978843e-10	1.4637321710561535e-9
47200000	0.004999881382989339	5.682343863003792e-50	5.422228592515484e-69	2.7785991062896976e-8	6.514793185815183e-16	1.8004746849352054e-7	-2.225092027552595e-20	4.647384139895419e-23	5.070869836878986e-11	1.0012918457978843e-10	1.4637321710561535e-9
47300000	0.004999881382989339	5.682343863003792e-50	5.422228592515484e-69	2.7785991062896976e-8	6.514793185815183e-16	1.8004746849352054e-7	-2.2250920268468802e-20	4.647384139895419e-23	5.070869836878986e-11	1.0012918457978843e-10	1.4637321710561535e-9
47400000	0.004999881382989339	5.682343863003792e-50	5.422228592515484e-69	2.7785991062896976e-8	6.514793185815183e-16	1.8004746849352054e-7	-2.225092026141165e-20	4.647384139895419e-23	5.070869836878986e-11	1.0012918457978843e-10	1.4637321710561535e-9
47500000	0.004999881382989339	5.682343863003792e-50	5.422228592515484e-69	2.7785991062896976e-8	6.514793185815183e-16	1.8004746849352054e-7	-2.2250920254354498e-20	4.647384139895419e-23	5.070869836878986e-11	1.0012918457978843e-10	1.4637321710561535e-9
47600000	0.004999881382989339	5.682343863003792e-50	5.422228592515484e-69	2.7785991062896976e-8	6.514793185815183e-16	1.8004746849352054e-7	-2.2250920247297346e-20	4.647384139895419e-23	5.070869836878986e-11	1.0012918457978843e-10	1.4637321710561535e-9
47700000	0.004999881382989339	5.682343863003792e-50	5.422228592515484e-69	2.7785991062896976e-8	6.514793185815183e-16	1.8004746849352054e-7	-2.2250920240240197e-20	4.647384139895419e-23	5.070869836878986e-11	1.0012918457978843e-10	1.4637321710561535e-9
47800000	0.004999881382989339	5.682343863003792e-50	5.422228592515484e-69	2.7785991062896976e-8	6.514793185815183e-16	1.8004746849352054e-7	-2.2250920233183045e-20	4.647384139895419e-23	5.070869836878986e-11	1.0012918457978843e-10	1.4637321710561535e-9
47900000	0.004999881382989339	5.682343863003792e-50	5.422228592515484e-69	2.7785991062896976e-8	6.514793185815183e-16	1.8004746849352054e-7	-2.2250920226125893e-20	4.647384139895419e-23	5.070869836878986e-11	1.0012918457978843e-10	1.4637321710561535e-9
48000000	0.004999881382989339	5.682343863003792e-50	5.422228592515484e-69	2.7785991062896976e-8	6.514793185815183e-16	1.8004746849352054e-7	-2.225092021906874e-20	4.647384139895419e-23	5.070869836878986e-11	1.0012918457978843e-10	1.4637321710561535e-9
48100000	0.004999881382989339	5.682343863003792e-50	5.422228592515484e-69	2.7785991062896976e-8	6.514793185815183e-16	1.8004746849352054e-7	-2.2250920212011592e-20	4.647384139895419e-23	5.070869836878986e-11	1.0012918457978843e-10	1.4637321710561535e-9
48200000	0.004999881382989339	5.682343863003792e-50	5.422228592515484e-69	2.7785991062896976e-8	6.514793185815183e-16	1.8004746849352054e-7	-2.225092020495444e-20	4.647384139895419e-23	5.070869836878986e-11	1.0012918457978843e-10	1.4637321710561535e-9
48300000	0.004999881382989339	5.682343863003792e-50	5.422228592515484e-69	2.7785991062896976e-8	6.514793185815183e-16	1.8004746849352054e-7	-2.2250920197897288e-20	4.647384139895419e-23	5.070869836878986e-11	1.0012918457978843e-10	1.4637321710561535e-9
48400000	0.004999881382989339	5.682343863003792e-50	5.422228592515484e-69	2.7785991062896976e-8	6.514793185815183e-16	1.8004746849352054e-7	-2.2250920190840136e-20	4.647384139895419e-23	5.070869836878986e-11	1.0012918457978843e-10	1.4637321710561535e-9
48500000	0.004999881382989339	5.682343863003792e-50	5.422228592515484e-69	2.7785991062896976e-8	6.514793185815183e-16	1.8004746849352054e-7	-2.2250920183782984e-20	4.647384139895419e-23	5.070869836878986e-11	1.0012918457978843e-10	1.4637321710561535e-9
48600000	0.004999881382989339	5.682343863003792e-50	5.422228592515484e-69	2.7785991062896976e-8	6.514793185815183e-16	1.8004746849352054e-7	-2.2250920176725835e-20	4.647384139895419e-23	5.070869836878986e-11	1.0012918457978843e-10	1.4637321710561535e-9
48700000	0.004999881382989339	5.682343863003792e-50	5.422228592515484e-69	2.7785991062896976e-8	6.514793185815183e-16	1.8004746849352054e-7	-2.2250920169668683e-20	4.647384139895419e-23	5.070869836878986e-11	1.0012918457978843e-10	1.4637321710561535e-9
48800000	0.004999881382989339	5.682343863003792e-50	5.422228592515484e-69	2.7785991062896976e-8	6.514793185815183e-16	1.8004746849352054e-7	-2.225092016261153e-20	4.647384139895419e-23	5.070869836878986e-11	1.0012918457978843e-10	1.4637321710561535e-9
48900000	0.004999881382989339	5.682343863003792e-50	5.422228592515484e-69	2.7785991062896976e-8	6.514793185815183e-16	1.8004746849352054e-7	-2.225092015555438e-20	4.647384139895419e-23	5.070869836878986e-11	1.0012918457978843e-10	1.4637321710561535e-9
49000000	0.004999881382989339	5.682343863003792e-50	5.422228592515484e-69	2.7785991062896976e-8	6.514793185815183e-16	1.8004746849352054e-7	-2.225092014849723e-20	4.647384139895419e-23	5.070869836878986e-11	1.0012918457978843e-10	1.4637321710561535e-9
49100000	0.004999881382989339	5.682343863003792e-50	5.422228592515484e-69	2.7785991062896976e-8	6.514793185815183e-16	1.8004746849352054e-7	-2.2250920141440078e-20	4.647384139895419e-23	5.070869836878986e-11	1.0012918457978843e-10	1.4637321710561535e-9
49200000	0.004999881382989339	5.682343863003792e-50	5.422228592515484e-69	2.7785991062896976e-8	6.514793185815183e-16	1.8004746849352054e-7	-2.2250920134382926e-20	4.647384139895419e-23	5.070869836878986e-11	1.0012918457978843e-10	1.4637321710561535e-9
49300000	0.004999881382989339	5.682343863003792e-50	5.422228592515484e-69	2.7785991062896976e-8	6.514793185815183e-16	1.8004746849352054e-7	-2.2250920127325774e-20	4.647384139895419e-23	5.070869836878986e-11	1.0012918457978843e-10	1.4637321710561535e-9
49400000	0.004999881382989339	5.682343863003792e-50	5.422228592515484e-69	2.7785991062896976e-8	6.514793185815183e-16	1.8004746849352054e-7	-2.2250920120268625e-20	4.647384139895419e-23	5.070869836878986e-11	1.0012918457978843e-10	1.4637321710561535e-9
49500000	0.004999881382989339	5.682343863003792e-50	5.422228592515484e-69	2.7785991062896976e-8	6.514793185815183e-16	1.8004746849352054e-7	-2.2250920113211473e-20	4.647384139895419e-23	5.070869836878986e-11	1.0012918457978843e-10	1.4637321710561535e-9
49600000	0.004999881382989339	5.682343863003792e-50	5.422228592515484e-69	2.7785991062896976e-8	6.514793185815183e-16	1.8004746849352054e-7	-2.225092010615432e-20	4.647384139895419e-23	5.070869836878986e-11	1.0012918457978843e-10	1.4637321710561535e-9
49700000	0.004999881382989339	5.682343863003792e-50	5.422228592515484e-69	2.7785991062896976e-8	6.514793185815183e-16	1.8004746849352054e-7	-2.225092009909717e-20	4.647384139895419e-23	5.070869836878986e-11	1.0012918457978843e-10	1.4637321710561535e-9
49800000	0.004999881382989339	5.682343863003792e-50	5.422228592515484e-69	2.7785991062896976e-8	6.514793185815183e-16	1.8004746849352054e-7	-2.225092009204002e-20	4.647384139895419e-23	5.070869836878986e-11	1.0012918457978843e-10	1.4637321710561535e-9
49900000	0.004999881382989339	5.682343863003792e-50	5.422228592515484e-69	2.7785991062896976e-8	6.514793185815183e-16	1.8004746849352054e-7	-2.2250920084982868e-20	4.647384139895419e-23	5.070869836878986e-11	1.0012918457978843e-10	1.4637321710561535e-9
50000000	0.004999881382989339	5.682343863003792e-50	5.422228592515484e-69	2.7785991062896976e-8	6.514793185815183e-16	1.8004746849352054e-7	-2.2250920077925716e-20	4.647384139895419e-23	5.070869836878986e-11	1.0012918457978843e-10	1.4637321710561535e-9
50100000	0.004999881382989339	5.682343863003792e-50	5.422228592515484e-69	2.7785991062896976e-8	6.514793185815183e-16	1.8004746849352054e-7	-2.2250920070868564e-20	4.647384139895419e-23	5.070869836878986e-11	1.0012918457978843e-10	1.4637321710561535e-9
50200000	0.004999881382989339	5.682343863003792e-50	5.422228592515484e-69	2.7785991062896976e-8	6.514793185815183e-16	1.8004746849352054e-7	-2.2250920063811415e-20	4.647384139895419e-23	5.070869836878986e-11	1.0012918457978843e-10	1.4637321710561535e-9
50300000	0.004999881382989339	5.682343863003792e-50	5.422228592515484e-69	2.7785991062896976e-8	6.514793185815183e-16	1.8004746849352054e-7	-2.2250920056754263e-20	4.647384139895419e-23	5.070869836878986e-11	1.0012918457978843e-10	1.4637321710561535e-9
50400000	0.004999881382989339	5.682343863003792e-50	5.422228592515484e-69	2.7785991062896976e-8	6.514793185815183e-16	1.8004746849352054e-7	-2.225092004969711e-20	4.647384139895419e-23	5.070869836878986e-11	1.0012918457978843e-10	1.4637321710561535e-9
50500000	0.004999881382989339	5.682343863003792e-50	5.422228592515484e-69	2.7785991062896976e-8	6.514793185815183e-16	1.8004746849352054e-7	-2.225092004263996e-20	4.647384139895419e-23	5.070869836878986e-11	1.0012918457978843e-10	1.4637321710561535e-9
50600000	0.004999881382989339	5.682343863003792e-50	5.422228592515484e-69	2.7785991062896976e-8	6.514793185815183e-16	1.8004746849352054e-7	-2.225092003558281e-20	4.647384139895419e-23	5.070869836878986e-11	1.0012918457978843e-10	1.4637321710561535e-9
50700000	0.004999881382989339	5.682343863003792e-50	5.422228592515484e-69	2.7785991062896976e-8	6.514793185815183e-16	1.8004746849352054e-7	-2.2250920028525658e-20	4.647384139895419e-23	5.070869836878986e-11	1.0012918457978843e-10	1.4637321710561535e-9
50800000	0.004999881382989339	5.682343863003792e-50	5.422228592515484e-69	2.7785991062896976e-8	6.514793185815183e-16	1.8004746849352054e-7	-2.2250920021468506e-20	4.647384139895419e-23	5.070869836878986e-11	1.0012918457978843e-10	1.4637321710561535e-9
50900000	0.004999881382989339	5.682343863003792e-50	5.422228592515484e-69	2.7785991062896976e-8	6.514793185815183e-16	1.8004746849352054e-7	-2.2250920014411354e-20	4.647384139895419e-23	5.070869836878986e-11	1.0012918457978843e-10	1.4637321710561535e-9
51000000	0.004999881382989339	5.682343863003792e-50	5.422228592515484e-69	2.7785991062896976e-8	6.514793185815183e-16	1.8004746849352054e-7	-2.2250920007354205e-20	4.647384139895419e-23	5.070869836878986e-11	1.0012918457978843e-10	1.4637321710561535e-9
51100000	0.004999881382989339	5.682343863003792e-50	5.422228592515484e-69	2.7785991062896976e-8	6.514793185815183e-16	1.8004746849352054e-7	-2.2250920000297053e-20	4.647384139895419e-23	5.070869836878986e-11	1.0012918457978843e-10	1.4637321710561535e-9
51200000	0.004999881382989339	5.682343863003792e-50	5.422228592515484e-69	2.7785991062896976e-8	6.514793185815183e-16	1.8004746849352054e-7	-2.22509199932399e-20	4.647384139895419e-23	5.070869836878986e-11	1.0012918457978843e-10	1.4637321710561535e-9
51300000	0.004999881382989339	5.682343863003792e-50	5.422228592515484e-69	2.7785991062896976e-8	6.514793185815183e-16	1.8004746849352054e-7	-2.225091998618275e-20	4.647384139895419e-23	5.070869836878986e-11	1.0012918457978843e-10	1.4637321710561535e-9
51400000	0.004999881382989339	5.682343863003792e-50	5.422228592515484e-69	2.7785991062896976e-8	6.514793185815183e-16	1.8004746849352054e-7	-2.22509199791256e-20	4.647384139895419e-23	5.070869836878986e-11	1.0012918457978843e-10	1.4637321710561535e-9
51500000	0.004999881382989339	5.682343863003792e-50	5.422228592515484e-69	2.7785991062896976e-8	6.514793185815183e-16	1.8004746849352054e-7	-2.2250919972068448e-20	4.647384139895419e-23	5.070869836878986e-11	1.0012918457978843e-10	1.4637321710561535e-9
51600000	0.004999881382989339	5.682343863003792e-50	5.422228592515484e-69	2.7785991062896976e-8	6.514793185815183e-16	1.8004746849352054e-7	-2.2250919965011296e-20	4.647384139895419e-23	5.070869836878986e-11	1.0012918457978843e-10	1.4637321710561535e-9
51700000	0.004999881382989339	5.682343863003792e-50	5.422228592515484e-69	2.7785991062896976e-8	6.514793185815183e-16	1.8004746849352054e-7	-2.2250919957954144e-20	4.647384139895419e-23	5.070869836878986e-11	1.0012918457978843e-10	1.4637321710561535e-9
51800000	0.004999881382989339	5.682343863003792e-50	5.422228592515484e-69	2.7785991062896976e-8	6.514793185815183e-16	1.8004746849352054e-7	-2.2250919950896992e-20	4.647384139895419e-23	5.070869836878986e-11	1.0012918457978843e-10	1.4637321710561535e-9
51900000	0.004999881382989339	5.682343863003792e-50	5.422228592515484e-69	2.7785991062896976e-8	6.514793185815183e-16	1.8004746849352054e-7	-2.2250919943839843e-20	4.647384139895419e-23	5.070869836878986e-11	1.0012918457978843e-10	1.4637321710561535e-9
52000000	0.004999881382989339	5.682343863003792e-50	5.422228592515484e-69	2.7785991062896976e-8	6.514793185815183e-16	1.8004746849352054e-7	-2.225091993678269e-20	4.647384139895419e-23	5.070869836878986e-11	1.0012918457978843e-10	1.4637321710561535e-9
52100000	0.004999881382989339	5.682343863003792e-50	5.422228592515484e-69	2.7785991062896973e-8	6.514793185815183e-16	1.8004746849352054e-7	-2.225091992972554e-20	4.647384139895419e-23	5.070869836878986e-11	1.0012918457978843e-10	1.4637321710561535e-9
52200000	0.004999881382989339	5.682343863003792e-50	5.422228592515484e-69	2.7785991062896973e-8	6.514793185815183e-16	1.8004746849352054e-7	-2.2250919922668387e-20	4.647384139895419e-23	5.070869836878986e-11	1.0012918457978843e-10	1.4637321710561535e-9
52300000	0.004999881382989339	5.682343863003792e-50	5.422228592515484e-69	2.7785991062896973e-8	6.514793185815183e-16	1.8004746849352054e-7	-2.225091991561124e-20	4.647384139895419e-23	5.070869836878986e-11	1.0012918457978843e-10	1.4637321710561535e-9
52400000	0.004999881382989339	5.682343863003792e-50	5.422228592515484e-69	2.7785991062896973e-8	6.514793185815183e-16	1.8004746849352054e-7	-2.2250919908554087e-20	4.647384139895419e-23	5.070869836878986e-11	1.0012918457978843e-10	1.4637321710561535e-9
52500000	0.004999881382989339	5.682343863003792e-50	5.422228592515484e-69	2.7785991062896973e-8	6.514793185815183e-16	1.8004746849352054e-7	-2.2250919901496935e-20	4.647384139895419e-23	5.070869836878986e-11	1.0012918457978843e-10	1.4637321710561535e-9
52600000	0.004999881382989339	5.682343863003792e-50	5.422228592515484e-69	2.7785991062896973e-8	6.514793185815183e-16	1.8004746849352054e-7	-2.2250919894439783e-20	4.647384139895419e-23	5.070869836878986e-11	1.0012918457978843e-10	1.4637321710561535e-9
52700000	0.004999881382989339	5.682343863003792e-50	5.422228592515484e-69	2.7785991062896973e-8	6.514793185815183e-16	1.8004746849352054e-7	-2.2250919887382634e-20	4.647384139895419e-23	5.070869836878986e-11	1.0012918457978843e-10	1.4637321710561535e-9
52800000	0.004999881382989339	5.682343863003792e-50	5.422228592515484e-69	2.7785991062896973e-8	6.514793185815183e-16	1.8004746849352054e-7	-2.2250919880325482e-20	4.647384139895419e-23	5.070869836878986e-11	1.0012918457978843e-10	1.4637321710561535e-9
52900000	0.004999881382989339	5.682343863003792e-50	5.422228592515484e-69	2.7785991062896973e-8	6.514793185815183e-16	1.8004746849352054e-7	-2.225091987326833e-20	4.647384139895419e-23	5.070869836878986e-11	1.0012918457978843e-10	1.4637321710561535e-9
53000000	0.004999881382989339	5.682343863003792e-50	5.422228592515484e-69	2.7785991062896973e-8	6.514793185815183e-16	1.8004746849352054e-7	-2.2250919866211178e-20	4.647384139895419e-23	5.070869836878986e-11	1.0012918457978843e-10	1.4637321710561535e-9
53100000	0.004999881382989339	5.682343863003792e-50	5.422228592515484e-69	2.7785991062896973e-8	6.514793185815183e-16	1.8004746849352054e-7	-2.225091985915403e-20	4.647384139895419e-23	5.070869836878986e-11	1.0012918457978843e-10	1.4637321710561535e-9
53200000	0.004999881382989339	5.682343863003792e-50	5.422228592515484e-69	2.7785991062896973e-8	6.514793185815183e-16	1.8004746849352054e-7	-2.2250919852096877e-20	4.647384139895419e-23	5.070869836878986e-11	1.0012918457978843e-10	1.4637321710561535e-9
53300000	0.004999881382989339	5.682343863003792e-50	5.422228592515484e-69	2.7785991062896973e-8	6.514793185815183e-16	1.8004746849352054e-7	-2.2250919845039725e-20	4.647384139895419e-23	5.070869836878986e-11	1.0012918457978843e-10	1.4637321710561535e-9
53400000	0.004999881382989339	5.682343863003792e-50	5.422228592515484e-69	2.7785991062896973e-8	6.514793185815183e-16	1.8004746849352054e-7	-2.2250919837982573e-20	4.647384139895419e-23	5.070869836878986e-11	1.0012918457978843e-10	1.4637321710561535e-9
53500000	0.004999881382989339	5.682343863003792e-50	5.422228592515484e-69	2.7785991062896973e-8	6.514793185815182e-16	1.8004746849352054e-7	-2.2250919830925424e-20	4.647384139895419e-23	5.070869836878986e-11	1.0012918457978843e-10	1.4637321710561535e-9
53600000	0.004999881382989339	5.682343863003792e-50	5.422228592515484e-69	2.7785991062896973e-8	6.514793185815182e-16	1.8004746849352054e-7	-2.2250919823868272e-20	4.647384139895419e-23	5.070869836878986e-11	1.0012918457978843e-10	1.4637321710561535e-9
53700000	0.004999881382989339	5.682343863003792e-50	5.422228592515484e-69	2.7785991062896973e-8	6.514793185815182e-16	1.8004746849352054e-7	-2.225091981681112e-20	4.647384139895419e-23	5.070869836878986e-11	1.0012918457978843e-10	1.4637321710561535e-9
53800000	0.004999881382989339	5.682343863003792e-50	5.422228592515484e-69	2.7785991062896973e-8	6.514793185815182e-16	1.8004746849352054e-7	-2.2250919809753968e-20	4.647384139895419e-23	5.070869836878986e-11	1.0012918457978843e-10	1.4637321710561535e-9
53900000	0.004999881382989339	5.682343863003792e-50	5.422228592515484e-69	2.7785991062896973e-8	6.514793185815182e-16	1.8004746849352054e-7	-2.2250919802696816e-20	4.647384139895419e-23	5.070869836878986e-11	1.0012918457978843e-10	1.4637321710561535e-9
54000000	0.004999881382989339	5.682343863003792e-50	5.422228592515484e-69	2.7785991062896973e-8	6.514793185815182e-16	1.8004746849352054e-7	-2.2250919795639667e-20	4.647384139895419e-23	5.070869836878986e-11	1.0012918457978843e-10	1.4637321710561535e-9
54100000	0.004999881382989339	5.682343863003792e-50	5.422228592515484e-69	2.7785991062896973e-8	6.514793185815182e-16	1.8004746849352054e-7	-2.2250919788582515e-20	4.647384139895419e-23	5.070869836878986e-11	1.0012918457978843e-10	1.4637321710561535e-9
54200000	0.004999881382989339	5.682343863003792e-50	5.422228592515484e-69	2.7785991062896973e-8	6.514793185815182e-16	1.8004746849352054e-7	-2.2250919781525363e-20	4.647384139895419e-23	5.070869836878986e-11	1.0012918457978843e-10	1.4637321710561535e-9
54300000	0.004999881382989339	5.682343863003792e-50	5.422228592515484e-69	2.7785991062896973e-8	6.514793185815182e-16	1.8004746849352054e-7	-2.225091977446821e-20	4.647384139895419e-23	5.070869836878986e-11	1.0012918457978843e-10	1.4637321710561535e-9
54400000	0.004999881382989339	5.682343863003792e-50	5.422228592515484e-69	2.7785991062896973e-8	6.514793185815182e-16	1.8004746849352054e-7	-2.2250919767411062e-20	4.647384139895419e-23	5.070869836878986e-11	1.0012918457978843e-10	1.4637321710561535e-9
54500000	0.004999881382989339	5.682343863003792e-50	5.422228592515484e-69	2.7785991062896973e-8	6.514793185815182e-16	1.8004746849352054e-7	-2.225091976035391e-20	4.647384139895419e-23	5.070869836878986e-11	1.0012918457978843e-10	1.4637321710561535e-9
54600000	0.004999881382989339	5.682343863003792e-50	5.422228592515484e-69	2.7785991062896973e-8	6.514793185815182e-16	1.8004746849352054e-7	-2.2250919753296758e-20	4.647384139895419e-23	5.070869836878986e-11	1.0012918457978843e-10	1.4637321710561535e-9
54700000	0.004999881382989339	5.682343863003792e-50	5.422228592515484e-69	2.7785991062896973e-8	6.514793185815182e-16	1.8004746849352054e-7	-2.2250919746239606e-20	4.647384139895419e-23	5.070869836878986e-11	1.0012918457978843e-10	1.4637321710561535e-9
54800000	0.004999881382989339	5.682343863003792e-50	5.422228592515484e-69	2.7785991062896973e-8	6.514793185815182e-16	1.8004746849352054e-7	-2.2250919739182457e-20	4.647384139895419e-23	5.070869836878986e-11	1.0012918457978844e-10	1.4637321710561535e-9
54900000	0.004999881382989339	5.682343863003792e-50	5.422228592515484e-69	2.778599106289697e-8	6.514793185815182e-16	1.8004746849352054e-7	-2.2250919732125305e-20	4.647384139895419e-23	5.070869836878986e-11	1.0012918457978844e-10	1.4637321710561535e-9
55000000	0.004999881382989339	5.682343863003792e-50	5.422228592515484e-69	2.778599106289697e-8	6.514793185815182e-16	1.8004746849352054e-7	-2.2250919725068153e-20	4.647384139895419e-23	5.070869836878986e-11	1.0012918457978844e-10	1.4637321710561535e-9
55100000	0.004999881382989339	5.682343863003792e-50	5.422228592515484e-69	2.778599106289697e-8	6.514793185815182e-16	1.8004746849352054e-7	-2.2250919718011e-20	4.647384139895419e-23	5.070869836878986e-11	1.0012918457978844e-10	1.4637321710561535e-9
55200000	0.004999881382989339	5.682343863003792e-50	5.422228592515484e-69	2.778599106289697e-8	6.514793185815182e-16	1.8004746849352054e-7	-2.2250919710953852e-20	4.647384139895419e-23	5.070869836878986e-11	1.0012918457978844e-10	1.4637321710561535e-9
55300000	0.004999881382989339	5.682343863003792e-50	5.422228592515484e-69	2.778599106289697e-8	6.514793185815182e-16	1.8004746849352054e-7	-2.22509197038967e-20	4.647384139895419e-23	5.070869836878986e-11	1.0012918457978844e-10	1.4637321710561535e-9
55400000	0.004999881382989339	5.682343863003792e-50	5.422228592515484e-69	2.778599106289697e-8	6.514793185815182e-16	1.8004746849352054e-7	-2.2250919696839548e-20	4.647384139895419e-23	5.070869836878986e-11	1.0012918457978844e-10	1.4637321710561535e-9
55500000	0.004999881382989339	5.682343863003792e-50	5.422228592515484e-69	2.778599106289697e-8	6.514793185815182e-16	1.8004746849352054e-7	-2.2250919689782396e-20	4.647384139895419e-23	5.070869836878986e-11	1.0012918457978844e-10	1.4637321710561535e-9
55600000	0.0049998813829893385	5.682343863003792e-50	5.422228592515484e-69	2.778599106289697e-8	6.514793185815182e-16	1.8004746849352054e-7	-2.2250919682725247e-20	4.647384139895419e-23	5.070869836878986e-11	1.0012918457978844e-10	1.4637321710561535e-9
55700000	0.0049998813829893385	5.682343863003792e-50	5.422228592515484e-69	2.778599106289697e-8	6.514793185815182e-16	1.8004746849352054e-7	-2.2250919675668095e-20	4.647384139895419e-23	5.070869836878986e-11	1.0012918457978844e-10	1.4637321710561535e-9
55800000	0.0049998813829893385	5.682343863003792e-50	5.422228592515484e-69	2.778599106289697e-8	6.514793185815182e-16	1.8004746849352054e-7	-2.2250919668610943e-20	4.647384139895419e-23	5.070869836878986e-11	1.0012918457978844e-10	1.4637321710561535e-9
55900000	0.0049998813829893385	5.682343863003792e-50	5.422228592515484e-69	2.778599106289697e-8	6.514793185815182e-16	1.8004746849352054e-7	-2.225091966155379e-20	4.647384139895419e-23	5.070869836878986e-11	1.0012918457978844e-10	1.4637321710561535e-9
56000000	0.0049998813829893385	5.682343863003792e-50	5.422228592515484e-69	2.778599106289697e-8	6.514793185815182e-16	1.8004746849352054e-7	-2.225091965449664e-20	4.647384139895419e-23	5.070869836878986e-11	1.0012918457978844e-10	1.4637321710561535e-9
56100000	0.0049998813829893385	5.682343863003792e-50	5.422228592515484e-69	2.778599106289697e-8	6.514793185815182e-16	1.8004746849352054e-7	-2.225091964743949e-20	4.647384139895419e-23	5.070869836878986e-11	1.0012918457978844e-10	1.4637321710561535e-9
56200000	0.0049998813829893385	5.682343863003792e-50	5.422228592515484e-69	2.778599106289697e-8	6.514793185815182e-16	1.8004746849352054e-7	-2.2250919640382338e-20	4.647384139895419e-23	5.070869836878986e-11	1.0012918457978844e-10	1.4637321710561535e-9
56300000	0.0049998813829893385	5.682343863003792e-50	5.422228592515483e-69	2.778599106289697e-8	6.514793185815182e-16	1.8004746849352054e-7	-2.2250919633325186e-20	4.647384139895419e-23	5.070869836878986e-11	1.0012918457978844e-10	1.4637321710561535e-9
56400000	0.0049998813829893385	5.682343863003792e-50	5.422228592515483e-69	2.778599106289697e-8	6.514793185815182e-16	1.8004746849352054e-7	-2.2250919626268034e-20	4.647384139895419e-23	5.070869836878986e-11	1.0012918457978844e-10	1.4637321710561535e-9
56500000	0.0049998813829893385	5.682343863003792e-50	5.422228592515483e-69	2.778599106289697e-8	6.514793185815182e-16	1.8004746849352054e-7	-2.2250919619210885e-20	4.647384139895419e-23	5.070869836878986e-11	1.0012918457978844e-10	1.4637321710561535e-9
56600000	0.0049998813829893385	5.682343863003792e-50	5.422228592515483e-69	2.778599106289697e-8	6.514793185815182e-16	1.8004746849352054e-7	-2.2250919612153733e-20	4.647384139895419e-23	5.070869836878986e-11	1.0012918457978844e-10	1.4637321710561535e-9
56700000	0.0049998813829893385	5.682343863003792e-50	5.422228592515483e-69	2.778599106289697e-8	6.514793185815182e-16	1.8004746849352054e-7	-2.225091960509658e-20	4.647384139895419e-23	5.070869836878986e-11	1.0012918457978844e-10	1.4637321710561535e-9
56800000	0.0049998813829893385	5.682343863003792e-50	5.422228592515483e-69	2.778599106289697e-8	6.514793185815181e-16	1.8004746849352054e-7	-2.225091959803943e-20	4.647384139895419e-23	5.070869836878986e-11	1.0012918457978844e-10	1.4637321710561535e-9
56900000	0.0049998813829893385	5.682343863003792e-50	5.422228592515483e-69	2.778599106289697e-8	6.514793185815181e-16	1.8004746849352054e-7	-2.225091959098228e-20	4.647384139895419e-23	5.070869836878986e-11	1.0012918457978844e-10	1.4637321710561535e-9
57000000	0.0049998813829893385	5.682343863003792e-50	5.422228592515483e-69	2.778599106289697e-8	6.514793185815181e-16	1.8004746849352054e-7	-2.2250919583925128e-20	4.647384139895419e-23	5.070869836878986e-11	1.0012918457978844e-10	1.4637321710561535e-9
57100000	0.0049998813829893385	5.682343863003792e-50	5.422228592515483e-69	2.778599106289697e-8	6.514793185815181e-16	1.8004746849352054e-7	-2.2250919576867976e-20	4.647384139895419e-23	5.070869836878986e-11	1.0012918457978844e-10	1.4637321710561535e-9
57200000	0.0049998813829893385	5.682343863003792e-50	5.422228592515483e-69	2.778599106289697e-8	6.514793185815181e-16	1.8004746849352054e-7	-2.2250919569810824e-20	4.647384139895419e-23	5.070869836878986e-11	1.0012918457978844e-10	1.4637321710561535e-9
57300000	0.0049998813829893385	5.682343863003792e-50	5.422228592515483e-69	2.778599106289697e-8	6.514793185815181e-16	1.8004746849352054e-7	-2.2250919562753675e-20	4.647384139895419e-23	5.070869836878986e-11	1.0012918457978844e-10	1.4637321710561535e-9
57400000	0.0049998813829893385	5.682343863003792e-50	5.422228592515483e-69	2.778599106289697e-8	6.514793185815181e-16	1.8004746849352054e-7	-2.2250919555696523e-20	4.647384139895419e-23	5.070869836878986e-11	1.0012918457978844e-10	1.4637321710561535e-9
57500000	0.0049998813829893385	5.682343863003792e-50	5.422228592515483e-69	2.7785991062896966e-8	6.514793185815181e-16	1.8004746849352054e-7	-2.225091954863937e-20	4.647384139895419e-23	5.070869836878986e-11	1.0012918457978844e-10	1.4637321710561535e-9
57600000	0.0049998813829893385	5.682343863003792e-50	5.422228592515483e-69	2.7785991062896966e-8	6.514793185815181e-16	1.8004746849352054e-7	-2.225091954158222e-20	4.647384139895419e-23	5.070869836878986e-11	1.0012918457978844e-10	1.4637321710561535e-9
57700000	0.0049998813829893385	5.682343863003792e-50	5.422228592515483e-69	2.7785991062896966e-8	6.514793185815181e-16	1.8004746849352054e-7	-2.225091953452507e-20	4.647384139895419e-23	5.070869836878986e-11	1.0012918457978844e-10	1.4637321710561535e-9
57800000	0.0049998813829893385	5.682343863003792e-50	5.422228592515483e-69	2.7785991062896966e-8	6.514793185815181e-16	1.8004746849352054e-7	-2.2250919527467918e-20	4.647384139895419e-23	5.070869836878986e-11	1.0012918457978844e-10	1.4637321710561535e-9
57900000	0.0049998813829893385	5.682343863003792e-50	5.422228592515483e-69	2.7785991062896966e-8	6.514793185815181e-16	1.8004746849352054e-7	-2.2250919520410766e-20	4.647384139895419e-23	5.070869836878986e-11	1.0012918457978844e-10	1.4637321710561535e-9
58000000	0.0049998813829893385	5.682343863003792e-50	5.422228592515483e-69	2.7785991062896966e-8	6.514793185815181e-16	1.8004746849352054e-7	-2.2250919513353614e-20	4.647384139895419e-23	5.070869836878986e-11	1.0012918457978844e-10	1.4637321710561535e-9
58100000	0.0049998813829893385	5.682343863003792e-50	5.422228592515483e-69	2.7785991062896966e-8	6.514793185815181e-16	1.8004746849352054e-7	-2.2250919506296465e-20	4.647384139895419e-23	5.070869836878986e-11	1.0012918457978844e-10	1.4637321710561535e-9
58200000	0.0049998813829893385	5.682343863003792e-50	5.422228592515483e-69	2.7785991062896966e-8	6.514793185815181e-16	1.8004746849352054e-7	-2.2250919499239313e-20	4.647384139895419e-23	5.070869836878986e-11	1.0012918457978844e-10	1.4637321710561535e-9
58300000	0.0049998813829893385	5.682343863003792e-50	5.422228592515483e-69	2.7785991062896966e-8	6.514793185815181e-16	1.8004746849352054e-7	-2.225091949218216e-20	4.647384139895419e-23	5.070869836878986e-11	1.0012918457978844e-10	1.4637321710561535e-9
58400000	0.0049998813829893385	5.682343863003792e-50	5.422228592515483e-69	2.7785991062896966e-8	6.514793185815181e-16	1.8004746849352054e-7	-2.225091948512501e-20	4.647384139895419e-23	5.070869836878986e-11	1.0012918457978844e-10	1.4637321710561535e-9
58500000	0.0049998813829893385	5.682343863003792e-50	5.422228592515483e-69	2.7785991062896966e-8	6.514793185815181e-16	1.8004746849352054e-7	-2.2250919478067857e-20	4.647384139895419e-23	5.070869836878986e-11	1.0012918457978844e-10	1.4637321710561535e-9
58600000	0.0049998813829893385	5.682343863003792e-50	5.422228592515483e-69	2.7785991062896966e-8	6.514793185815181e-16	1.8004746849352054e-7	-2.2250919471010708e-20	4.647384139895419e-23	5.070869836878986e-11	1.0012918457978844e-10	1.4637321710561535e-9
58700000	0.0049998813829893385	5.682343863003792e-50	5.422228592515483e-69	2.7785991062896966e-8	6.514793185815181e-16	1.8004746849352054e-7	-2.2250919463953556e-20	4.647384139895419e-23	5.070869836878986e-11	1.0012918457978844e-10	1.4637321710561535e-9
58800000	0.0049998813829893385	5.682343863003792e-50	5.422228592515483e-69	2.7785991062896966e-8	6.514793185815181e-16	1.8004746849352054e-7	-2.2250919456896404e-20	4.647384139895419e-23	5.070869836878986e-11	1.0012918457978844e-10	1.4637321710561535e-9
58900000	0.0049998813829893385	5.682343863003792e-50	5.422228592515483e-69	2.7785991062896966e-8	6.514793185815181e-16	1.8004746849352054e-7	-2.2250919449839252e-20	4.647384139895419e-23	5.070869836878986e-11	1.0012918457978844e-10	1.4637321710561535e-9
59000000	0.0049998813829893385	5.682343863003792e-50	5.422228592515483e-69	2.7785991062896966e-8	6.514793185815181e-16	1.8004746849352054e-7	-2.2250919442782103e-20	4.647384139895419e-23	5.070869836878986e-11	1.0012918457978844e-10	1.4637321710561535e-9
59100000	0.0049998813829893385	5.682343863003792e-50	5.422228592515483e-69	2.7785991062896966e-8	6.514793185815181e-16	1.8004746849352054e-7	-2.225091943572495e-20	4.647384139895419e-23	5.070869836878986e-11	1.0012918457978844e-10	1.4637321710561535e-9
59200000	0.0049998813829893385	5.682343863003792e-50	5.422228592515483e-69	2.7785991062896966e-8	6.514793185815181e-16	1.8004746849352054e-7	-2.22509194286678e-20	4.647384139895419e-23	5.070869836878986e-11	1.0012918457978844e-10	1.4637321710561535e-9
59300000	0.0049998813829893385	5.682343863003792e-50	5.422228592515483e-69	2.7785991062896966e-8	6.514793185815181e-16	1.8004746849352054e-7	-2.2250919421610647e-20	4.647384139895419e-23	5.070869836878986e-11	1.0012918457978844e-10	1.4637321710561535e-9
59400000	0.0049998813829893385	5.682343863003792e-50	5.422228592515483e-69	2.7785991062896966e-8	6.514793185815181e-16	1.8004746849352054e-7	-2.2250919414553498e-20	4.647384139895419e-23	5.070869836878986e-11	1.0012918457978844e-10	1.4637321710561535e-9
59500000	0.0049998813829893385	5.682343863003792e-50	5.422228592515483e-69	2.7785991062896966e-8	6.514793185815181e-16	1.8004746849352054e-7	-2.2250919407496346e-20	4.647384139895419e-23	5.070869836878986e-11	1.0012918457978844e-10	1.4637321710561535e-9
59600000	0.0049998813829893385	5.682343863003792e-50	5.422228592515483e-69	2.7785991062896966e-8	6.514793185815181e-16	1.8004746849352054e-7	-2.2250919400439194e-20	4.647384139895419e-23	5.070869836878986e-11	1.0012918457978844e-10	1.4637321710561535e-9
59700000	0.0049998813829893385	5.682343863003792e-50	5.422228592515483e-69	2.7785991062896966e-8	6.514793185815181e-16	1.8004746849352054e-7	-2.2250919393382042e-20	4.647384139895419e-23	5.070869836878986e-11	1.0012918457978844e-10	1.4637321710561535e-9
59800000	0.0049998813829893385	5.682343863003792e-50	5.422228592515483e-69	2.7785991062896966e-8	6.514793185815181e-16	1.8004746849352054e-7	-2.2250919386324893e-20	4.647384139895419e-23	5.070869836878986e-11	1.0012918457978844e-10	1.4637321710561535e-9
59900000	0.0049998813829893385	5.682343863003792e-50	5.422228592515483e-69	2.7785991062896966e-8	6.514793185815181e-16	1.8004746849352054e-7	-2.225091937926774e-20	4.647384139895419e-23	5.070869836878986e-11	1.0012918457978844e-10	1.4637321710561535e-9
60000000	0.0049998813829893385	5.682343863003792e-50	5.422228592515483e-69	2.7785991062896966e-8	6.514793185815181e-16	1.8004746849352054e-7	-2.225091937221059e-20	4.647384139895419e-23	5.070869836878986e-11	1.0012918457978844e-10	1.4637321710561535e-9
60100000	0.0049998813829893385	5.682343863003792e-50	5.422228592515483e-69	2.7785991062896966e-8	6.514793185815181e-16	1.8004746849352054e-7	-2.2250919365153437e-20	4.647384139895419e-23	5.070869836878986e-11	1.0012918457978844e-10	1.4637321710561535e-9
60200000	0.0049998813829893385	5.682343863003792e-50	5.422228592515483e-69	2.7785991062896966e-8	6.514793185815181e-16	1.8004746849352054e-7	-2.2250919358096288e-20	4.647384139895419e-23	5.070869836878986e-11	1.0012918457978844e-10	1.4637321710561535e-9
60300000	0.0049998813829893385	5.682343863003792e-50	5.422228592515483e-69	2.7785991062896966e-8	6.514793185815181e-16	1.8004746849352054e-7	-2.2250919351039136e-20	4.647384139895419e-23	5.070869836878986e-11	1.0012918457978844e-10	1.4637321710561535e-9
60400000	0.0049998813829893385	5.682343863003792e-50	5.422228592515483e-69	2.7785991062896966e-8	6.514793185815181e-16	1.8004746849352054e-7	-2.2250919343981984e-20	4.647384139895419e-23	5.070869836878986e-11	1.0012918457978844e-10	1.4637321710561535e-9
60500000	0.0049998813829893385	5.682343863003792e-50	5.422228592515483e-69	2.7785991062896966e-8	6.514793185815181e-16	1.8004746849352054e-7	-2.2250919336924832e-20	4.647384139895419e-23	5.070869836878986e-11	1.0012918457978844e-10	1.4637321710561535e-9
60600000	0.0049998813829893385	5.682343863003792e-50	5.422228592515483e-69	2.7785991062896966e-8	6.514793185815181e-16	1.8004746849352054e-7	-2.2250919329867683e-20	4.647384139895419e-23	5.070869836878986e-11	1.0012918457978844e-10	1.4637321710561535e-9
60700000	0.0049998813829893385	5.682343863003792e-50	5.422228592515483e-69	2.7785991062896966e-8	6.514793185815181e-16	1.8004746849352054e-7	-2.225091932281053e-20	4.647384139895419e-23	5.070869836878986e-11	1.0012918457978844e-10	1.4637321710561535e-9
60800000	0.0049998813829893385	5.682343863003792e-50	5.422228592515483e-69	2.7785991062896966e-8	6.514793185815181e-16	1.8004746849352054e-7	-2.225091931575338e-20	4.647384139895419e-23	5.070869836878986e-11	1.0012918457978844e-10	1.4637321710561535e-9
60900000	0.0049998813829893385	5.682343863003792e-50	5.422228592515483e-69	2.7785991062896966e-8	6.514793185815181e-16	1.8004746849352054e-7	-2.2250919308696227e-20	4.647384139895419e-23	5.070869836878986e-11	1.0012918457978844e-10	1.4637321710561535e-9
61000000	0.0049998813829893385	5.682343863003792e-50	5.422228592515483e-69	2.7785991062896966e-8	6.514793185815181e-16	1.8004746849352054e-7	-2.2250919301639078e-20	4.647384139895419e-23	5.070869836878986e-11	1.0012918457978844e-10	1.4637321710561535e-9
61100000	0.0049998813829893385	5.682343863003792e-50	5.422228592515483e-69	2.7785991062896966e-8	6.514793185815181e-16	1.8004746849352054e-7	-2.2250919294581926e-20	4.647384139895419e-23	5.070869836878986e-11	1.0012918457978844e-10	1.4637321710561535e-9
61200000	0.0049998813829893385	5.682343863003792e-50	5.422228592515483e-69	2.7785991062896966e-8	6.514793185815181e-16	1.8004746849352054e-7	-2.2250919287524774e-20	4.647384139895419e-23	5.070869836878986e-11	1.0012918457978844e-10	1.4637321710561535e-9
61300000	0.0049998813829893385	5.682343863003792e-50	5.422228592515483e-69	2.7785991062896966e-8	6.514793185815181e-16	1.8004746849352054e-7	-2.2250919280467622e-20	4.647384139895419e-23	5.070869836878986e-11	1.0012918457978844e-10	1.4637321710561535e-9
61400000	0.0049998813829893385	5.682343863003792e-50	5.422228592515483e-69	2.7785991062896966e-8	6.514793185815181e-16	1.8004746849352054e-7	-2.2250919273410473e-20	4.647384139895419e-23	5.070869836878986e-11	1.0012918457978844e-10	1.4637321710561535e-9
61500000	0.0049998813829893385	5.682343863003792e-50	5.422228592515483e-69	2.7785991062896966e-8	6.514793185815181e-16	1.8004746849352054e-7	-2.225091926635332e-20	4.647384139895419e-23	5.070869836878986e-11	1.0012918457978844e-10	1.4637321710561535e-9
61600000	0.0049998813829893385	5.682343863003792e-50	5.422228592515483e-69	2.7785991062896966e-8	6.514793185815181e-16	1.8004746849352054e-7	-2.225091925929617e-20	4.647384139895419e-23	5.070869836878986e-11	1.0012918457978844e-10	1.4637321710561535e-9
61700000	0.0049998813829893385	5.682343863003792e-50	5.422228592515483e-69	2.7785991062896966e-8	6.514793185815181e-16	1.8004746849352054e-7	-2.2250919252239017e-20	4.647384139895419e-23	5.070869836878986e-11	1.0012918457978844e-10	1.4637321710561535e-9
61800000	0.0049998813829893385	5.682343863003792e-50	5.422228592515483e-69	2.7785991062896966e-8	6.514793185815181e-16	1.8004746849352054e-7	-2.2250919245181865e-20	4.647384139895419e-23	5.070869836878986e-11	1.0012918457978844e-10	1.4637321710561535e-9
61900000	0.0049998813829893385	5.682343863003792e-50	5.422228592515483e-69	2.7785991062896966e-8	6.514793185815181e-16	1.8004746849352054e-7	-2.2250919238124716e-20	4.647384139895419e-23	5.070869836878986e-11	1.0012918457978844e-10	1.4637321710561535e-9
62000000	0.0049998813829893385	5.682343863003792e-50	5.422228592515483e-69	2.7785991062896966e-8	6.514793185815181e-16	1.8004746849352054e-7	-2.2250919231067564e-20	4.647384139895419e-23	5.070869836878986e-11	1.0012918457978844e-10	1.4637321710561535e-9
62100000	0.0049998813829893385	5.682343863003792e-50	5.422228592515483e-69	2.7785991062896966e-8	6.514793185815181e-16	1.8004746849352054e-7	-2.2250919224010412e-20	4.647384139895419e-23	5.070869836878986e-11	1.0012918457978844e-10	1.4637321710561535e-9
62200000	0.0049998813829893385	5.682343863003792e-50	5.422228592515483e-69	2.7785991062896966e-8	6.514793185815181e-16	1.8004746849352054e-7	-2.225091921695326e-20	4.647384139895419e-23	5.070869836878986e-11	1.0012918457978844e-10	1.4637321710561535e-9
62300000	0.0049998813829893385	5.682343863003792e-50	5.422228592515483e-69	2.778599106289697e-8	6.514793185815181e-16	1.8004746849352054e-7	-2.225091920989611e-20	4.647384139895419e-23	5.070869836878986e-11	1.0012918457978844e-10	1.4637321710561535e-9
62400000	0.0049998813829893385	5.682343863003792e-50	5.422228592515483e-69	2.778599106289697e-8	6.514793185815181e-16	1.8004746849352054e-7	-2.225091920283896e-20	4.647384139895419e-23	5.070869836878986e-11	1.0012918457978844e-10	1.4637321710561535e-9
62500000	0.0049998813829893385	5.682343863003792e-50	5.422228592515483e-69	2.778599106289697e-8	6.514793185815181e-16	1.8004746849352054e-7	-2.2250919195781807e-20	4.647384139895419e-23	5.070869836878986e-11	1.0012918457978844e-10	1.4637321710561535e-9
62600000	0.0049998813829893385	5.682343863003792e-50	5.422228592515483e-69	2.778599106289697e-8	6.514793185815181e-16	1.8004746849352054e-7	-2.2250919188724655e-20	4.647384139895419e-23	5.070869836878986e-11	1.0012918457978844e-10	1.4637321710561535e-9
62700000	0.0049998813829893385	5.682343863003792e-50	5.422228592515483e-69	2.778599106289697e-8	6.514793185815181e-16	1.8004746849352054e-7	-2.2250919181667506e-20	4.647384139895419e-23	5.070869836878986e-11	1.0012918457978844e-10	1.4637321710561535e-9
62800000	0.0049998813829893385	5.682343863003792e-50	5.422228592515483e-69	2.778599106289697e-8	6.514793185815181e-16	1.8004746849352054e-7	-2.2250919174610354e-20	4.647384139895419e-23	5.070869836878986e-11	1.0012918457978844e-10	1.4637321710561535e-9
62900000	0.0049998813829893385	5.682343863003792e-50	5.422228592515483e-69	2.778599106289697e-8	6.514793185815181e-16	1.8004746849352054e-7	-2.2250919167553202e-20	4.647384139895419e-23	5.070869836878986e-11	1.0012918457978844e-10	1.4637321710561535e-9
63000000	0.0049998813829893385	5.682343863003792e-50	5.422228592515483e-69	2.778599106289697e-8	6.514793185815181e-16	1.8004746849352054e-7	-2.225091916049605e-20	4.647384139895419e-23	5.070869836878986e-11	1.0012918457978844e-10	1.4637321710561535e-9
63100000	0.0049998813829893385	5.682343863003792e-50	5.422228592515483e-69	2.778599106289697e-8	6.514793185815181e-16	1.8004746849352054e-7	-2.22509191534389e-20	4.647384139895419e-23	5.070869836878986e-11	1.0012918457978844e-10	1.4637321710561535e-9
63200000	0.0049998813829893385	5.682343863003792e-50	5.422228592515483e-69	2.778599106289697e-8	6.514793185815181e-16	1.8004746849352054e-7	-2.225091914638175e-20	4.647384139895419e-23	5.070869836878986e-11	1.0012918457978844e-10	1.4637321710561535e-9
63300000	0.0049998813829893385	5.682343863003792e-50	5.422228592515483e-69	2.778599106289697e-8	6.514793185815181e-16	1.8004746849352054e-7	-2.2250919139324597e-20	4.647384139895419e-23	5.070869836878986e-11	1.0012918457978844e-10	1.4637321710561535e-9
63400000	0.0049998813829893385	5.682343863003792e-50	5.422228592515483e-69	2.778599106289697e-8	6.514793185815181e-16	1.8004746849352054e-7	-2.2250919132267446e-20	4.647384139895419e-23	5.070869836878986e-11	1.0012918457978844e-10	1.4637321710561535e-9
63500000	0.0049998813829893385	5.682343863003792e-50	5.422228592515483e-69	2.778599106289697e-8	6.514793185815182e-16	1.8004746849352054e-7	-2.2250919125210297e-20	4.647384139895419e-23	5.070869836878986e-11	1.0012918457978844e-10	1.4637321710561535e-9
63600000	0.0049998813829893385	5.682343863003792e-50	5.422228592515483e-69	2.778599106289697e-8	6.514793185815182e-16	1.8004746849352054e-7	-2.2250919118153145e-20	4.647384139895419e-23	5.070869836878986e-11	1.0012918457978844e-10	1.4637321710561535e-9
63700000	0.0049998813829893385	5.682343863003792e-50	5.422228592515483e-69	2.778599106289697e-8	6.514793185815182e-16	1.8004746849352054e-7	-2.2250919111095993e-20	4.647384139895419e-23	5.070869836878986e-11	1.0012918457978844e-10	1.4637321710561535e-9
63800000	0.0049998813829893385	5.682343863003792e-50	5.422228592515483e-69	2.778599106289697e-8	6.514793185815182e-16	1.8004746849352054e-7	-2.225091910403884e-20	4.647384139895419e-23	5.070869836878986e-11	1.0012918457978844e-10	1.4637321710561535e-9
63900000	0.0049998813829893385	5.682343863003792e-50	5.422228592515483e-69	2.778599106289697e-8	6.514793185815182e-16	1.8004746849352054e-7	-2.225091909698169e-20	4.647384139895419e-23	5.070869836878986e-11	1.0012918457978844e-10	1.4637321710561535e-9
64000000	0.0049998813829893385	5.682343863003792e-50	5.422228592515483e-69	2.7785991062896973e-8	6.514793185815182e-16	1.8004746849352054e-7	-2.225091908992454e-20	4.647384139895419e-23	5.070869836878986e-11	1.0012918457978844e-10	1.4637321710561535e-9
64100000	0.0049998813829893385	5.682343863003792e-50	5.422228592515483e-69	2.7785991062896973e-8	6.514793185815182e-16	1.8004746849352054e-7	-2.2250919082867388e-20	4.647384139895419e-23	5.070869836878986e-11	1.0012918457978844e-10	1.4637321710561535e-9
64200000	0.0049998813829893385	5.682343863003792e-50	5.422228592515483e-69	2.7785991062896973e-8	6.514793185815182e-16	1.8004746849352054e-7	-2.2250919075810236e-20	4.647384139895419e-23	5.070869836878986e-11	1.0012918457978844e-10	1.4637321710561535e-9
64300000	0.0049998813829893385	5.682343863003792e-50	5.422228592515483e-69	2.7785991062896973e-8	6.514793185815182e-16	1.8004746849352054e-7	-2.2250919068753084e-20	4.647384139895419e-23	5.070869836878986e-11	1.0012918457978844e-10	1.4637321710561535e-9
64400000	0.0049998813829893385	5.682343863003792e-50	5.422228592515483e-69	2.7785991062896973e-8	6.514793185815182e-16	1.8004746849352054e-7	-2.2250919061695935e-20	4.647384139895419e-23	5.070869836878986e-11	1.0012918457978844e-10	1.4637321710561535e-9
64500000	0.0049998813829893385	5.682343863003792e-50	5.422228592515483e-69	2.7785991062896973e-8	6.514793185815182e-16	1.8004746849352054e-7	-2.2250919054638783e-20	4.647384139895419e-23	5.070869836878986e-11	1.0012918457978844e-10	1.4637321710561535e-9
64600000	0.0049998813829893385	5.682343863003792e-50	5.422228592515483e-69	2.7785991062896973e-8	6.514793185815182e-16	1.8004746849352054e-7	-2.225091904758163e-20	4.647384139895419e-23	5.070869836878986e-11	1.0012918457978844e-10	1.4637321710561535e-9
64700000	0.0049998813829893385	5.682343863003792e-50	5.422228592515483e-69	2.7785991062896973e-8	6.514793185815182e-16	1.8004746849352054e-7	-2.225091904052448e-20	4.647384139895419e-23	5.070869836878986e-11	1.0012918457978844e-10	1.4637321710561535e-9
64800000	0.0049998813829893385	5.682343863003791e-50	5.422228592515483e-69	2.7785991062896973e-8	6.514793185815182e-16	1.8004746849352054e-7	-2.225091903346733e-20	4.647384139895419e-23	5.070869836878986e-11	1.0012918457978844e-10	1.4637321710561535e-9
64900000	0.0049998813829893385	5.682343863003791e-50	5.422228592515483e-69	2.7785991062896973e-8	6.514793185815182e-16	1.8004746849352054e-7	-2.2250919026410178e-20	4.647384139895419e-23	5.070869836878986e-11	1.0012918457978844e-10	1.4637321710561535e-9
65000000	0.0049998813829893385	5.682343863003791e-50	5.422228592515483e-69	2.7785991062896973e-8	6.514793185815182e-16	1.8004746849352054e-7	-2.2250919019353026e-20	4.647384139895419e-23	5.070869836878986e-11	1.0012918457978844e-10	1.4637321710561535e-9
65100000	0.0049998813829893385	5.682343863003791e-50	5.422228592515483e-69	2.7785991062896973e-8	6.514793185815182e-16	1.8004746849352054e-7	-2.2250919012295874e-20	4.647384139895419e-23	5.070869836878986e-11	1.0012918457978844e-10	1.4637321710561535e-9
65200000	0.0049998813829893385	5.682343863003791e-50	5.422228592515483e-69	2.7785991062896973e-8	6.514793185815182e-16	1.8004746849352054e-7	-2.2250919005238725e-20	4.647384139895419e-23	5.070869836878986e-11	1.0012918457978844e-10	1.4637321710561535e-9
65300000	0.0049998813829893385	5.682343863003791e-50	5.422228592515483e-69	2.7785991062896973e-8	6.514793185815182e-16	1.8004746849352054e-7	-2.2250918998181573e-20	4.647384139895419e-23	5.070869836878986e-11	1.0012918457978844e-10	1.4637321710561535e-9
65400000	0.0049998813829893385	5.682343863003791e-50	5.422228592515483e-69	2.7785991062896976e-8	6.514793185815182e-16	1.8004746849352054e-7	-2.225091899112442e-20	4.647384139895419e-23	5.070869836878986e-11	1.0012918457978844e-10	1.4637321710561535e-9
65500000	0.0049998813829893385	5.682343863003791e-50	5.422228592515483e-69	2.7785991062896976e-8	6.514793185815182e-16	1.8004746849352054e-7	-2.225091898406727e-20	4.647384139895419e-23	5.070869836878986e-11	1.0012918457978844e-10	1.4637321710561535e-9
65600000	0.0049998813829893385	5.682343863003791e-50	5.422228592515483e-69	2.7785991062896976e-8	6.514793185815182e-16	1.8004746849352054e-7	-2.225091897701012e-20	4.647384139895419e-23	5.070869836878986e-11	1.0012918457978844e-10	1.4637321710561535e-9
65700000	0.0049998813829893385	5.682343863003791e-50	5.422228592515483e-69	2.7785991062896976e-8	6.514793185815182e-16	1.8004746849352054e-7	-2.2250918969952968e-20	4.647384139895419e-23	5.070869836878986e-11	1.0012918457978843e-10	1.4637321710561535e-9
65800000	0.0049998813829893385	5.682343863003791e-50	5.422228592515483e-69	2.7785991062896976e-8	6.514793185815182e-16	1.8004746849352054e-7	-2.2250918962895816e-20	4.647384139895419e-23	5.070869836878986e-11	1.0012918457978843e-10	1.4637321710561535e-9
65900000	0.0049998813829893385	5.682343863003791e-50	5.422228592515483e-69	2.7785991062896976e-8	6.514793185815182e-16	1.8004746849352054e-7	-2.2250918955838664e-20	4.647384139895419e-23	5.070869836878986e-11	1.0012918457978843e-10	1.4637321710561535e-9
66000000	0.0049998813829893385	5.682343863003791e-50	5.422228592515484e-69	2.7785991062896976e-8	6.514793185815182e-16	1.8004746849352054e-7	-2.2250918948781512e-20	4.647384139895419e-23	5.070869836878986e-11	1.0012918457978843e-10	1.4637321710561535e-9
66100000	0.0049998813829893385	5.682343863003791e-50	5.422228592515484e-69	2.7785991062896976e-8	6.514793185815182e-16	1.8004746849352054e-7	-2.2250918941724363e-20	4.647384139895419e-23	5.070869836878986e-11	1.0012918457978843e-10	1.4637321710561535e-9
66200000	0.0049998813829893385	5.682343863003791e-50	5.422228592515484e-69	2.7785991062896976e-8	6.514793185815182e-16	1.8004746849352054e-7	-2.225091893466721e-20	4.647384139895419e-23	5.070869836878986e-11	1.0012918457978843e-10	1.4637321710561535e-9
66300000	0.004999881382989339	5.682343863003791e-50	5.422228592515484e-69	2.7785991062896976e-8	6.514793185815182e-16	1.8004746849352054e-7	-2.225091892761006e-20	4.647384139895419e-23	5.070869836878986e-11	1.0012918457978843e-10	1.4637321710561535e-9
66400000	0.004999881382989339	5.682343863003791e-50	5.422228592515484e-69	2.7785991062896976e-8	6.514793185815182e-16	1.8004746849352054e-7	-2.2250918920552907e-20	4.647384139895419e-23	5.070869836878986e-11	1.0012918457978843e-10	1.4637321710561535e-9
66500000	0.004999881382989339	5.682343863003791e-50	5.422228592515484e-69	2.7785991062896976e-8	6.514793185815182e-16	1.8004746849352054e-7	-2.2250918913495758e-20	4.647384139895419e-23	5.070869836878986e-11	1.0012918457978843e-10	1.4637321710561535e-9
66600000	0.004999881382989339	5.682343863003791e-50	5.422228592515484e-69	2.7785991062896976e-8	6.514793185815182e-16	1.8004746849352054e-7	-2.2250918906438606e-20	4.647384139895419e-23	5.070869836878986e-11	1.0012918457978843e-10	1.4637321710561535e-9
66700000	0.004999881382989339	5.682343863003791e-50	5.422228592515484e-69	2.778599106289698e-8	6.514793185815182e-16	1.8004746849352054e-7	-2.2250918899381454e-20	4.647384139895419e-23	5.070869836878986e-11	1.0012918457978843e-10	1.4637321710561535e-9
66800000	0.004999881382989339	5.682343863003791e-50	5.422228592515484e-69	2.778599106289698e-8	6.514793185815183e-16	1.8004746849352054e-7	-2.2250918892324302e-20	4.647384139895419e-23	5.070869836878986e-11	1.0012918457978843e-10	1.4637321710561535e-9
66900000	0.004999881382989339	5.682343863003791e-50	5.422228592515484e-69	2.778599106289698e-8	6.514793185815183e-16	1.8004746849352054e-7	-2.2250918885267153e-20	4.647384139895419e-23	5.070869836878986e-11	1.0012918457978843e-10	1.4637321710561535e-9
67000000	0.004999881382989339	5.682343863003791e-50	5.422228592515484e-69	2.778599106289698e-8	6.514793185815183e-16	1.8004746849352054e-7	-2.225091887821e-20	4.647384139895419e-23	5.070869836878986e-11	1.0012918457978843e-10	1.4637321710561535e-9
67100000	0.004999881382989339	5.682343863003791e-50	5.422228592515484e-69	2.778599106289698e-8	6.514793185815183e-16	1.8004746849352054e-7	-2.225091887115285e-20	4.647384139895419e-23	5.070869836878986e-11	1.0012918457978843e-10	1.4637321710561535e-9
67200000	0.004999881382989339	5.682343863003791e-50	5.422228592515484e-69	2.778599106289698e-8	6.514793185815183e-16	1.8004746849352054e-7	-2.2250918864095697e-20	4.647384139895419e-23	5.070869836878986e-11	1.0012918457978843e-10	1.4637321710561535e-9
67300000	0.004999881382989339	5.682343863003791e-50	5.422228592515484e-69	2.778599106289698e-8	6.514793185815183e-16	1.8004746849352054e-7	-2.2250918857038548e-20	4.647384139895419e-23	5.070869836878986e-11	1.0012918457978843e-10	1.4637321710561535e-9
67400000	0.004999881382989339	5.682343863003791e-50	5.422228592515484e-69	2.778599106289698e-8	6.514793185815183e-16	1.8004746849352054e-7	-2.2250918849981396e-20	4.647384139895419e-23	5.070869836878986e-11	1.0012918457978843e-10	1.4637321710561535e-9
67500000	0.004999881382989339	5.682343863003791e-50	5.422228592515484e-69	2.778599106289698e-8	6.514793185815183e-16	1.8004746849352054e-7	-2.2250918842924244e-20	4.647384139895419e-23	5.070869836878986e-11	1.0012918457978843e-10	1.4637321710561535e-9
67600000	0.004999881382989339	5.682343863003791e-50	5.422228592515484e-69	2.778599106289698e-8	6.514793185815183e-16	1.8004746849352054e-7	-2.2250918835867092e-20	4.647384139895419e-23	5.070869836878986e-11	1.0012918457978843e-10	1.4637321710561535e-9
67700000	0.004999881382989339	5.682343863003791e-50	5.422228592515484e-69	2.778599106289698e-8	6.514793185815183e-16	1.8004746849352054e-7	-2.2250918828809943e-20	4.647384139895419e-23	5.070869836878986e-11	1.0012918457978843e-10	1.4637321710561535e-9
67800000	0.004999881382989339	5.682343863003791e-50	5.422228592515484e-69	2.778599106289698e-8	6.514793185815183e-16	1.8004746849352054e-7	-2.225091882175279e-20	4.647384139895419e-23	5.070869836878986e-11	1.0012918457978843e-10	1.4637321710561535e-9
67900000	0.004999881382989339	5.682343863003791e-50	5.422228592515484e-69	2.778599106289698e-8	6.514793185815183e-16	1.8004746849352054e-7	-2.225091881469564e-20	4.647384139895419e-23	5.070869836878986e-11	1.0012918457978843e-10	1.4637321710561535e-9
68000000	0.004999881382989339	5.682343863003791e-50	5.422228592515484e-69	2.778599106289698e-8	6.514793185815183e-16	1.8004746849352054e-7	-2.2250918807638487e-20	4.647384139895419e-23	5.070869836878986e-11	1.0012918457978843e-10	1.4637321710561535e-9
68100000	0.004999881382989339	5.682343863003791e-50	5.422228592515484e-69	2.778599106289698e-8	6.514793185815183e-16	1.8004746849352054e-7	-2.2250918800581338e-20	4.647384139895419e-23	5.070869836878986e-11	1.0012918457978843e-10	1.4637321710561535e-9
68200000	0.004999881382989339	5.682343863003791e-50	5.422228592515484e-69	2.7785991062896983e-8	6.514793185815183e-16	1.8004746849352054e-7	-2.2250918793524186e-20	4.647384139895419e-23	5.070869836878986e-11	1.0012918457978843e-10	1.4637321710561535e-9
68300000	0.004999881382989339	5.682343863003791e-50	5.422228592515484e-69	2.7785991062896983e-8	6.514793185815183e-16	1.8004746849352054e-7	-2.2250918786467034e-20	4.647384139895419e-23	5.070869836878986e-11	1.0012918457978843e-10	1.4637321710561535e-9
68400000	0.004999881382989339	5.682343863003791e-50	5.422228592515484e-69	2.7785991062896983e-8	6.514793185815183e-16	1.8004746849352054e-7	-2.2250918779409882e-20	4.647384139895419e-23	5.070869836878986e-11	1.0012918457978843e-10	1.4637321710561535e-9
68500000	0.004999881382989339	5.682343863003791e-50	5.422228592515484e-69	2.7785991062896983e-8	6.514793185815183e-16	1.8004746849352054e-7	-2.225091877235273e-20	4.647384139895419e-23	5.070869836878986e-11	1.0012918457978843e-10	1.4637321710561535e-9
68600000	0.004999881382989339	5.682343863003791e-50	5.422228592515484e-69	2.7785991062896983e-8	6.514793185815183e-16	1.8004746849352054e-7	-2.225091876529558e-20	4.647384139895419e-23	5.070869836878986e-11	1.0012918457978843e-10	1.4637321710561535e-9
68700000	0.004999881382989339	5.682343863003791e-50	5.422228592515484e-69	2.7785991062896983e-8	6.514793185815183e-16	1.8004746849352054e-7	-2.225091875823843e-20	4.647384139895419e-23	5.070869836878986e-11	1.0012918457978843e-10	1.4637321710561535e-9
68800000	0.004999881382989339	5.682343863003791e-50	5.422228592515484e-69	2.7785991062896983e-8	6.514793185815183e-16	1.8004746849352054e-7	-2.2250918751181277e-20	4.647384139895419e-23	5.070869836878986e-11	1.0012918457978843e-10	1.4637321710561535e-9
68900000	0.004999881382989339	5.682343863003791e-50	5.422228592515484e-69	2.7785991062896983e-8	6.514793185815183e-16	1.8004746849352054e-7	-2.2250918744124125e-20	4.647384139895419e-23	5.070869836878986e-11	1.0012918457978843e-10	1.4637321710561535e-9
69000000	0.004999881382989339	5.682343863003791e-50	5.422228592515484e-69	2.7785991062896983e-8	6.514793185815183e-16	1.8004746849352054e-7	-2.2250918737066976e-20	4.647384139895419e-23	5.070869836878986e-11	1.0012918457978843e-10	1.4637321710561535e-9
69100000	0.004999881382989339	5.682343863003791e-50	5.422228592515484e-69	2.7785991062896983e-8	6.514793185815183e-16	1.8004746849352054e-7	-2.2250918730009824e-20	4.647384139895419e-23	5.070869836878986e-11	1.0012918457978843e-10	1.4637321710561535e-9
69200000	0.004999881382989339	5.682343863003791e-50	5.422228592515484e-69	2.7785991062896983e-8	6.514793185815183e-16	1.8004746849352054e-7	-2.2250918722952672e-20	4.647384139895419e-23	5.070869836878986e-11	1.0012918457978843e-10	1.4637321710561535e-9
69300000	0.004999881382989339	5.682343863003791e-50	5.422228592515484e-69	2.7785991062896983e-8	6.514793185815183e-16	1.8004746849352054e-7	-2.225091871589552e-20	4.647384139895419e-23	5.070869836878986e-11	1.0012918457978843e-10	1.4637321710561535e-9
69400000	0.004999881382989339	5.682343863003791e-50	5.422228592515484e-69	2.7785991062896983e-8	6.514793185815183e-16	1.8004746849352054e-7	-2.225091870883837e-20	4.647384139895419e-23	5.070869836878986e-11	1.0012918457978843e-10	1.4637321710561535e-9
69500000	0.004999881382989339	5.682343863003791e-50	5.422228592515484e-69	2.7785991062896983e-8	6.514793185815183e-16	1.8004746849352054e-7	-2.225091870178122e-20	4.647384139895419e-23	5.070869836878986e-11	1.0012918457978843e-10	1.4637321710561535e-9
69600000	0.004999881382989339	5.682343863003791e-50	5.422228592515484e-69	2.7785991062896983e-8	6.514793185815183e-16	1.8004746849352054e-7	-2.2250918694724067e-20	4.647384139895419e-23	5.070869836878986e-11	1.0012918457978843e-10	1.4637321710561535e-9
69700000	0.004999881382989339	5.682343863003791e-50	5.422228592515484e-69	2.7785991062896983e-8	6.514793185815183e-16	1.8004746849352054e-7	-2.2250918687666915e-20	4.647384139895419e-23	5.070869836878986e-11	1.0012918457978843e-10	1.4637321710561535e-9
69800000	0.004999881382989339	5.682343863003791e-50	5.422228592515484e-69	2.7785991062896983e-8	6.514793185815183e-16	1.8004746849352054e-7	-2.2250918680609766e-20	4.647384139895419e-23	5.070869836878986e-11	1.0012918457978843e-10	1.4637321710561535e-9
69900000	0.004999881382989339	5.682343863003791e-50	5.422228592515484e-69	2.7785991062896983e-8	6.514793185815183e-16	1.8004746849352054e-7	-2.2250918673552614e-20	4.647384139895419e-23	5.070869836878986e-11	1.0012918457978843e-10	1.4637321710561535e-9
70000000	0.004999881382989339	5.682343863003791e-50	5.422228592515484e-69	2.7785991062896983e-8	6.514793185815183e-16	1.8004746849352054e-7	-2.2250918666495462e-20	4.647384139895419e-23	5.070869836878986e-11	1.0012918457978843e-10	1.4637321710561535e-9
70100000	0.004999881382989339	5.682343863003791e-50	5.422228592515484e-69	2.7785991062896983e-8	6.514793185815183e-16	1.8004746849352054e-7	-2.225091865943831e-20	4.647384139895419e-23	5.070869836878986e-11	1.0012918457978843e-10	1.4637321710561535e-9
70200000	0.004999881382989339	5.682343863003791e-50	5.422228592515484e-69	2.7785991062896983e-8	6.514793185815183e-16	1.8004746849352054e-7	-2.225091865238116e-20	4.647384139895419e-23	5.070869836878986e-11	1.0012918457978843e-10	1.4637321710561535e-9
70300000	0.004999881382989339	5.682343863003791e-50	5.422228592515484e-69	2.7785991062896983e-8	6.514793185815183e-16	1.8004746849352054e-7	-2.225091864532401e-20	4.647384139895419e-23	5.070869836878986e-11	1.0012918457978843e-10	1.4637321710561535e-9
70400000	0.004999881382989339	5.682343863003791e-50	5.422228592515484e-69	2.7785991062896983e-8	6.514793185815183e-16	1.8004746849352054e-7	-2.2250918638266857e-20	4.647384139895419e-23	5.070869836878986e-11	1.0012918457978843e-10	1.4637321710561535e-9
70500000	0.004999881382989339	5.682343863003791e-50	5.422228592515484e-69	2.7785991062896983e-8	6.514793185815183e-16	1.8004746849352054e-7	-2.2250918631209705e-20	4.647384139895419e-23	5.070869836878986e-11	1.0012918457978843e-10	1.4637321710561535e-9
70600000	0.004999881382989339	5.682343863003791e-50	5.422228592515484e-69	2.7785991062896983e-8	6.514793185815183e-16	1.8004746849352054e-7	-2.2250918624152556e-20	4.647384139895419e-23	5.070869836878986e-11	1.0012918457978843e-10	1.4637321710561535e-9
70700000	0.004999881382989339	5.682343863003791e-50	5.422228592515484e-69	2.7785991062896983e-8	6.514793185815183e-16	1.8004746849352054e-7	-2.2250918617095404e-20	4.647384139895419e-23	5.070869836878986e-11	1.0012918457978843e-10	1.4637321710561535e-9
70800000	0.004999881382989339	5.682343863003791e-50	5.422228592515484e-69	2.7785991062896983e-8	6.514793185815183e-16	1.8004746849352054e-7	-2.2250918610038252e-20	4.647384139895419e-23	5.070869836878986e-11	1.0012918457978843e-10	1.4637321710561535e-9
70900000	0.004999881382989339	5.682343863003791e-50	5.422228592515484e-69	2.7785991062896983e-8	6.514793185815183e-16	1.8004746849352054e-7	-2.22509186029811e-20	4.647384139895419e-23	5.070869836878986e-11	1.0012918457978843e-10	1.4637321710561535e-9
71000000	0.004999881382989339	5.682343863003791e-50	5.422228592515484e-69	2.7785991062896983e-8	6.514793185815183e-16	1.8004746849352054e-7	-2.225091859592395e-20	4.647384139895419e-23	5.070869836878986e-11	1.0012918457978843e-10	1.4637321710561535e-9
71100000	0.004999881382989339	5.682343863003791e-50	5.422228592515484e-69	2.7785991062896983e-8	6.514793185815183e-16	1.8004746849352054e-7	-2.22509185888668e-20	4.647384139895419e-23	5.070869836878986e-11	1.0012918457978843e-10	1.4637321710561535e-9
71200000	0.004999881382989339	5.682343863003791e-50	5.422228592515484e-69	2.7785991062896983e-8	6.514793185815183e-16	1.8004746849352054e-7	-2.2250918581809647e-20	4.647384139895419e-23	5.070869836878986e-11	1.0012918457978843e-10	1.4637321710561535e-9
71300000	0.004999881382989339	5.682343863003791e-50	5.422228592515484e-69	2.7785991062896983e-8	6.514793185815183e-16	1.8004746849352054e-7	-2.2250918574752495e-20	4.647384139895419e-23	5.070869836878986e-11	1.0012918457978843e-10	1.4637321710561535e-9
71400000	0.004999881382989339	5.682343863003791e-50	5.422228592515484e-69	2.7785991062896983e-8	6.514793185815183e-16	1.8004746849352054e-7	-2.2250918567695346e-20	4.647384139895419e-23	5.070869836878986e-11	1.0012918457978843e-10	1.4637321710561535e-9
71500000	0.004999881382989339	5.682343863003791e-50	5.422228592515484e-69	2.7785991062896983e-8	6.514793185815183e-16	1.8004746849352054e-7	-2.2250918560638194e-20	4.647384139895419e-23	5.070869836878986e-11	1.0012918457978843e-10	1.4637321710561535e-9
71600000	0.004999881382989339	5.682343863003791e-50	5.422228592515484e-69	2.7785991062896983e-8	6.514793185815183e-16	1.8004746849352054e-7	-2.2250918553581042e-20	4.647384139895419e-23	5.070869836878986e-11	1.0012918457978843e-10	1.4637321710561535e-9
71700000	0.004999881382989339	5.682343863003791e-50	5.422228592515484e-69	2.7785991062896983e-8	6.514793185815183e-16	1.8004746849352054e-7	-2.225091854652389e-20	4.647384139895419e-23	5.070869836878986e-11	1.0012918457978843e-10	1.4637321710561535e-9
71800000	0.004999881382989339	5.682343863003791e-50	5.422228592515484e-69	2.7785991062896983e-8	6.514793185815183e-16	1.8004746849352054e-7	-2.2250918539466738e-20	4.647384139895419e-23	5.070869836878986e-11	1.0012918457978843e-10	1.4637321710561535e-9
71900000	0.004999881382989339	5.682343863003791e-50	5.422228592515484e-69	2.7785991062896983e-8	6.514793185815183e-16	1.8004746849352054e-7	-2.225091853240959e-20	4.647384139895419e-23	5.070869836878986e-11	1.0012918457978843e-10	1.4637321710561535e-9
72000000	0.004999881382989339	5.682343863003791e-50	5.422228592515484e-69	2.7785991062896983e-8	6.514793185815183e-16	1.8004746849352054e-7	-2.2250918525352437e-20	4.647384139895419e-23	5.070869836878986e-11	1.0012918457978843e-10	1.4637321710561535e-9
72100000	0.004999881382989339	5.682343863003791e-50	5.422228592515484e-69	2.7785991062896983e-8	6.514793185815183e-16	1.8004746849352054e-7	-2.2250918518295285e-20	4.647384139895419e-23	5.070869836878986e-11	1.0012918457978843e-10	1.4637321710561535e-9
72200000	0.004999881382989339	5.682343863003791e-50	5.422228592515484e-69	2.7785991062896983e-8	6.514793185815183e-16	1.8004746849352054e-7	-2.2250918511238133e-20	4.647384139895419e-23	5.070869836878986e-11	1.0012918457978843e-10	1.4637321710561535e-9
72300000	0.004999881382989339	5.682343863003791e-50	5.422228592515484e-69	2.7785991062896983e-8	6.514793185815183e-16	1.8004746849352054e-7	-2.2250918504180984e-20	4.647384139895419e-23	5.070869836878986e-11	1.0012918457978843e-10	1.4637321710561535e-9
72400000	0.004999881382989339	5.682343863003791e-50	5.422228592515484e-69	2.7785991062896983e-8	6.514793185815183e-16	1.8004746849352054e-7	-2.2250918497123832e-20	4.647384139895419e-23	5.070869836878986e-11	1.0012918457978843e-10	1.4637321710561535e-9
72500000	0.004999881382989339	5.682343863003791e-50	5.422228592515484e-69	2.7785991062896983e-8	6.514793185815183e-16	1.8004746849352054e-7	-2.225091849006668e-20	4.647384139895419e-23	5.070869836878986e-11	1.0012918457978843e-10	1.4637321710561535e-9
72600000	0.004999881382989339	5.682343863003791e-50	5.422228592515484e-69	2.7785991062896983e-8	6.514793185815183e-16	1.8004746849352054e-7	-2.2250918483009528e-20	4.647384139895419e-23	5.070869836878986e-11	1.0012918457978843e-10	1.4637321710561535e-9
72700000	0.004999881382989339	5.682343863003791e-50	5.422228592515484e-69	2.7785991062896983e-8	6.514793185815183e-16	1.8004746849352054e-7	-2.225091847595238e-20	4.647384139895419e-23	5.070869836878986e-11	1.0012918457978843e-10	1.4637321710561535e-9
72800000	0.004999881382989339	5.682343863003791e-50	5.422228592515484e-69	2.7785991062896983e-8	6.514793185815183e-16	1.8004746849352054e-7	-2.2250918468895227e-20	4.647384139895419e-23	5.070869836878986e-11	1.0012918457978843e-10	1.4637321710561535e-9
72900000	0.004999881382989339	5.682343863003791e-50	5.422228592515484e-69	2.7785991062896983e-8	6.514793185815183e-16	1.8004746849352054e-7	-2.2250918461838075e-20	4.647384139895419e-23	5.070869836878986e-11	1.0012918457978843e-10	1.4637321710561535e-9
73000000	0.004999881382989339	5.682343863003791e-50	5.422228592515484e-69	2.7785991062896983e-8	6.514793185815183e-16	1.8004746849352054e-7	-2.2250918454780923e-20	4.647384139895419e-23	5.070869836878986e-11	1.0012918457978843e-10	1.4637321710561535e-9
73100000	0.004999881382989339	5.682343863003791e-50	5.422228592515484e-69	2.7785991062896983e-8	6.514793185815183e-16	1.8004746849352054e-7	-2.2250918447723774e-20	4.647384139895419e-23	5.070869836878986e-11	1.0012918457978843e-10	1.4637321710561535e-9
73200000	0.004999881382989339	5.682343863003791e-50	5.422228592515484e-69	2.7785991062896983e-8	6.514793185815183e-16	1.8004746849352054e-7	-2.2250918440666622e-20	4.647384139895419e-23	5.070869836878986e-11	1.0012918457978843e-10	1.4637321710561535e-9
73300000	0.004999881382989339	5.682343863003791e-50	5.422228592515484e-69	2.7785991062896983e-8	6.514793185815183e-16	1.8004746849352054e-7	-2.225091843360947e-20	4.647384139895419e-23	5.070869836878986e-11	1.0012918457978843e-10	1.4637321710561535e-9
73400000	0.004999881382989339	5.682343863003791e-50	5.422228592515484e-69	2.7785991062896983e-8	6.514793185815183e-16	1.8004746849352054e-7	-2.2250918426552318e-20	4.647384139895419e-23	5.070869836878986e-11	1.0012918457978843e-10	1.4637321710561535e-9
73500000	0.004999881382989339	5.682343863003791e-50	5.422228592515484e-69	2.7785991062896983e-8	6.514793185815183e-16	1.8004746849352054e-7	-2.225091841949517e-20	4.647384139895419e-23	5.070869836878986e-11	1.0012918457978843e-10	1.4637321710561535e-9
73600000	0.004999881382989339	5.682343863003791e-50	5.422228592515484e-69	2.7785991062896983e-8	6.514793185815183e-16	1.8004746849352054e-7	-2.2250918412438017e-20	4.647384139895419e-23	5.070869836878986e-11	1.0012918457978843e-10	1.4637321710561535e-9
73700000	0.004999881382989339	5.682343863003791e-50	5.422228592515484e-69	2.7785991062896983e-8	6.514793185815183e-16	1.8004746849352054e-7	-2.2250918405380865e-20	4.647384139895419e-23	5.070869836878986e-11	1.0012918457978843e-10	1.4637321710561535e-9
73800000	0.004999881382989339	5.682343863003791e-50	5.422228592515484e-69	2.7785991062896983e-8	6.514793185815183e-16	1.8004746849352054e-7	-2.2250918398323713e-20	4.647384139895419e-23	5.070869836878986e-11	1.0012918457978843e-10	1.4637321710561535e-9
73900000	0.004999881382989339	5.682343863003791e-50	5.422228592515484e-69	2.7785991062896983e-8	6.514793185815183e-16	1.8004746849352054e-7	-2.225091839126656e-20	4.647384139895419e-23	5.070869836878986e-11	1.0012918457978843e-10	1.4637321710561535e-9
74000000	0.004999881382989339	5.682343863003791e-50	5.422228592515484e-69	2.7785991062896983e-8	6.514793185815183e-16	1.8004746849352054e-7	-2.2250918384209412e-20	4.647384139895419e-23	5.070869836878986e-11	1.0012918457978843e-10	1.4637321710561535e-9
74100000	0.004999881382989339	5.682343863003791e-50	5.422228592515484e-69	2.7785991062896983e-8	6.514793185815183e-16	1.8004746849352054e-7	-2.225091837715226e-20	4.647384139895419e-23	5.070869836878986e-11	1.0012918457978843e-10	1.4637321710561535e-9
74200000	0.004999881382989339	5.682343863003791e-50	5.422228592515484e-69	2.778599106289698e-8	6.514793185815183e-16	1.8004746849352054e-7	-2.2250918370095108e-20	4.647384139895419e-23	5.070869836878986e-11	1.0012918457978843e-10	1.4637321710561535e-9
74300000	0.004999881382989339	5.682343863003791e-50	5.422228592515484e-69	2.778599106289698e-8	6.514793185815183e-16	1.8004746849352054e-7	-2.2250918363037956e-20	4.647384139895419e-23	5.070869836878986e-11	1.0012918457978843e-10	1.4637321710561535e-9
74400000	0.004999881382989339	5.682343863003791e-50	5.422228592515484e-69	2.778599106289698e-8	6.514793185815183e-16	1.8004746849352054e-7	-2.2250918355980807e-20	4.647384139895419e-23	5.070869836878986e-11	1.0012918457978843e-10	1.4637321710561535e-9
74500000	0.004999881382989339	5.682343863003791e-50	5.422228592515484e-69	2.778599106289698e-8	6.514793185815183e-16	1.8004746849352054e-7	-2.2250918348923655e-20	4.647384139895419e-23	5.070869836878986e-11	1.0012918457978843e-10	1.4637321710561535e-9
74600000	0.004999881382989339	5.682343863003791e-50	5.422228592515484e-69	2.778599106289698e-8	6.514793185815183e-16	1.8004746849352054e-7	-2.2250918341866504e-20	4.647384139895419e-23	5.070869836878986e-11	1.0012918457978843e-10	1.4637321710561535e-9
74700000	0.004999881382989339	5.682343863003791e-50	5.422228592515484e-69	2.778599106289698e-8	6.514793185815183e-16	1.8004746849352054e-7	-2.2250918334809352e-20	4.647384139895419e-23	5.070869836878986e-11	1.0012918457978843e-10	1.4637321710561535e-9
74800000	0.004999881382989339	5.682343863003791e-50	5.422228592515484e-69	2.778599106289698e-8	6.514793185815183e-16	1.8004746849352054e-7	-2.2250918327752203e-20	4.647384139895419e-23	5.070869836878986e-11	1.0012918457978843e-10	1.4637321710561535e-9
74900000	0.004999881382989339	5.682343863003791e-50	5.422228592515484e-69	2.778599106289698e-8	6.514793185815183e-16	1.8004746849352054e-7	-2.225091832069505e-20	4.647384139895419e-23	5.070869836878986e-11	1.0012918457978843e-10	1.4637321710561535e-9
75000000	0.004999881382989339	5.682343863003791e-50	5.422228592515484e-69	2.778599106289698e-8	6.514793185815183e-16	1.8004746849352054e-7	-2.22509183136379e-20	4.647384139895419e-23	5.070869836878986e-11	1.0012918457978843e-10	1.4637321710561535e-9
75100000	0.004999881382989339	5.682343863003791e-50	5.422228592515484e-69	2.778599106289698e-8	6.514793185815183e-16	1.8004746849352054e-7	-2.2250918306580747e-20	4.647384139895419e-23	5.070869836878986e-11	1.0012918457978843e-10	1.4637321710561535e-9
75200000	0.004999881382989339	5.682343863003791e-50	5.422228592515484e-69	2.778599106289698e-8	6.514793185815183e-16	1.8004746849352054e-7	-2.2250918299523598e-20	4.647384139895419e-23	5.070869836878986e-11	1.0012918457978844e-10	1.4637321710561535e-9
75300000	0.004999881382989339	5.682343863003791e-50	5.422228592515484e-69	2.778599106289698e-8	6.514793185815183e-16	1.8004746849352054e-7	-2.2250918292466446e-20	4.647384139895419e-23	5.070869836878986e-11	1.0012918457978844e-10	1.4637321710561535e-9
75400000	0.004999881382989339	5.682343863003791e-50	5.422228592515484e-69	2.778599106289698e-8	6.514793185815183e-16	1.8004746849352054e-7	-2.2250918285409294e-20	4.647384139895419e-23	5.070869836878986e-11	1.0012918457978844e-10	1.4637321710561535e-9
75500000	0.004999881382989339	5.682343863003791e-50	5.422228592515484e-69	2.778599106289698e-8	6.514793185815183e-16	1.8004746849352054e-7	-2.2250918278352142e-20	4.647384139895419e-23	5.070869836878986e-11	1.0012918457978844e-10	1.4637321710561535e-9
75600000	0.004999881382989339	5.682343863003791e-50	5.422228592515484e-69	2.778599106289698e-8	6.514793185815182e-16	1.8004746849352054e-7	-2.2250918271294993e-20	4.647384139895419e-23	5.070869836878986e-11	1.0012918457978844e-10	1.4637321710561535e-9
75700000	0.004999881382989339	5.682343863003791e-50	5.422228592515484e-69	2.778599106289698e-8	6.514793185815182e-16	1.8004746849352054e-7	-2.225091826423784e-20	4.647384139895419e-23	5.070869836878986e-11	1.0012918457978844e-10	1.4637321710561535e-9
75800000	0.004999881382989339	5.682343863003791e-50	5.422228592515484e-69	2.778599106289698e-8	6.514793185815182e-16	1.8004746849352054e-7	-2.225091825718069e-20	4.647384139895419e-23	5.070869836878986e-11	1.0012918457978844e-10	1.4637321710561535e-9
75900000	0.0049998813829893385	5.682343863003791e-50	5.422228592515484e-69	2.778599106289698e-8	6.514793185815182e-16	1.8004746849352054e-7	-2.2250918250123537e-20	4.647384139895419e-23	5.070869836878986e-11	1.0012918457978844e-10	1.4637321710561535e-9
76000000	0.0049998813829893385	5.682343863003791e-50	5.422228592515484e-69	2.7785991062896976e-8	6.514793185815182e-16	1.8004746849352054e-7	-2.2250918243066385e-20	4.647384139895419e-23	5.070869836878986e-11	1.0012918457978844e-10	1.4637321710561535e-9
76100000	0.0049998813829893385	5.682343863003791e-50	5.422228592515484e-69	2.7785991062896976e-8	6.514793185815182e-16	1.8004746849352054e-7	-2.2250918236009236e-20	4.647384139895419e-23	5.070869836878986e-11	1.0012918457978844e-10	1.4637321710561535e-9
76200000	0.0049998813829893385	5.682343863003791e-50	5.422228592515484e-69	2.7785991062896976e-8	6.514793185815182e-16	1.8004746849352054e-7	-2.2250918228952084e-20	4.647384139895419e-23	5.070869836878986e-11	1.0012918457978844e-10	1.4637321710561535e-9
76300000	0.0049998813829893385	5.682343863003791e-50	5.422228592515484e-69	2.7785991062896976e-8	6.514793185815182e-16	1.8004746849352054e-7	-2.2250918221894932e-20	4.647384139895419e-23	5.070869836878986e-11	1.0012918457978844e-10	1.4637321710561535e-9
76400000	0.0049998813829893385	5.682343863003791e-50	5.422228592515484e-69	2.7785991062896976e-8	6.514793185815182e-16	1.8004746849352054e-7	-2.225091821483778e-20	4.647384139895419e-23	5.070869836878986e-11	1.0012918457978844e-10	1.4637321710561535e-9
76500000	0.0049998813829893385	5.682343863003791e-50	5.422228592515484e-69	2.7785991062896976e-8	6.514793185815182e-16	1.8004746849352054e-7	-2.225091820778063e-20	4.647384139895419e-23	5.070869836878986e-11	1.0012918457978844e-10	1.4637321710561535e-9
76600000	0.0049998813829893385	5.682343863003791e-50	5.422228592515484e-69	2.7785991062896976e-8	6.514793185815182e-16	1.8004746849352054e-7	-2.225091820072348e-20	4.647384139895419e-23	5.070869836878986e-11	1.0012918457978844e-10	1.4637321710561535e-9
76700000	0.0049998813829893385	5.682343863003791e-50	5.422228592515484e-69	2.7785991062896976e-8	6.514793185815182e-16	1.8004746849352054e-7	-2.2250918193666327e-20	4.647384139895419e-23	5.070869836878986e-11	1.0012918457978844e-10	1.4637321710561535e-9
76800000	0.0049998813829893385	5.682343863003791e-50	5.422228592515484e-69	2.7785991062896976e-8	6.514793185815182e-16	1.8004746849352054e-7	-2.2250918186609175e-20	4.647384139895419e-23	5.070869836878986e-11	1.0012918457978844e-10	1.4637321710561535e-9
76900000	0.0049998813829893385	5.682343863003791e-50	5.422228592515484e-69	2.7785991062896976e-8	6.514793185815182e-16	1.8004746849352054e-7	-2.2250918179552026e-20	4.647384139895419e-23	5.070869836878986e-11	1.0012918457978844e-10	1.4637321710561535e-9
77000000	0.0049998813829893385	5.682343863003791e-50	5.422228592515484e-69	2.7785991062896976e-8	6.514793185815182e-16	1.8004746849352054e-7	-2.2250918172494874e-20	4.647384139895419e-23	5.070869836878986e-11	1.0012918457978844e-10	1.4637321710561535e-9
77100000	0.0049998813829893385	5.682343863003791e-50	5.422228592515484e-69	2.7785991062896976e-8	6.514793185815182e-16	1.8004746849352054e-7	-2.2250918165437722e-20	4.647384139895419e-23	5.070869836878986e-11	1.0012918457978844e-10	1.4637321710561535e-9
77200000	0.0049998813829893385	5.682343863003791e-50	5.422228592515484e-69	2.7785991062896976e-8	6.514793185815182e-16	1.8004746849352054e-7	-2.225091815838057e-20	4.647384139895419e-23	5.070869836878986e-11	1.0012918457978844e-10	1.4637321710561535e-9
77300000	0.0049998813829893385	5.682343863003791e-50	5.422228592515484e-69	2.7785991062896976e-8	6.514793185815182e-16	1.8004746849352054e-7	-2.225091815132342e-20	4.647384139895419e-23	5.070869836878986e-11	1.0012918457978844e-10	1.4637321710561535e-9
77400000	0.0049998813829893385	5.682343863003791e-50	5.422228592515484e-69	2.7785991062896976e-8	6.514793185815182e-16	1.8004746849352054e-7	-2.225091814426627e-20	4.647384139895419e-23	5.070869836878986e-11	1.0012918457978844e-10	1.4637321710561535e-9
77500000	0.0049998813829893385	5.682343863003791e-50	5.422228592515484e-69	2.7785991062896976e-8	6.514793185815182e-16	1.8004746849352054e-7	-2.2250918137209117e-20	4.647384139895419e-23	5.070869836878986e-11	1.0012918457978844e-10	1.4637321710561535e-9
77600000	0.0049998813829893385	5.682343863003791e-50	5.422228592515484e-69	2.7785991062896976e-8	6.514793185815182e-16	1.8004746849352054e-7	-2.2250918130151965e-20	4.647384139895419e-23	5.070869836878986e-11	1.0012918457978844e-10	1.4637321710561535e-9
77700000	0.0049998813829893385	5.682343863003791e-50	5.422228592515484e-69	2.7785991062896976e-8	6.514793185815182e-16	1.8004746849352054e-7	-2.2250918123094816e-20	4.647384139895419e-23	5.070869836878986e-11	1.0012918457978844e-10	1.4637321710561535e-9
77800000	0.0049998813829893385	5.682343863003791e-50	5.422228592515484e-69	2.7785991062896976e-8	6.514793185815182e-16	1.8004746849352054e-7	-2.2250918116037664e-20	4.647384139895419e-23	5.070869836878986e-11	1.0012918457978844e-10	1.4637321710561535e-9
77900000	0.0049998813829893385	5.682343863003791e-50	5.422228592515484e-69	2.7785991062896973e-8	6.514793185815182e-16	1.8004746849352054e-7	-2.2250918108980512e-20	4.647384139895419e-23	5.070869836878986e-11	1.0012918457978844e-10	1.4637321710561535e-9
78000000	0.0049998813829893385	5.682343863003791e-50	5.422228592515484e-69	2.7785991062896973e-8	6.514793185815182e-16	1.8004746849352054e-7	-2.225091810192336e-20	4.647384139895419e-23	5.070869836878986e-11	1.0012918457978844e-10	1.4637321710561535e-9
78100000	0.0049998813829893385	5.682343863003791e-50	5.422228592515484e-69	2.7785991062896973e-8	6.514793185815182e-16	1.8004746849352054e-7	-2.225091809486621e-20	4.647384139895419e-23	5.070869836878986e-11	1.0012918457978844e-10	1.4637321710561535e-9
78200000	0.0049998813829893385	5.682343863003791e-50	5.422228592515484e-69	2.7785991062896973e-8	6.514793185815182e-16	1.8004746849352054e-7	-2.225091808780906e-20	4.647384139895419e-23	5.070869836878986e-11	1.0012918457978844e-10	1.4637321710561535e-9
78300000	0.0049998813829893385	5.682343863003791e-50	5.422228592515484e-69	2.7785991062896973e-8	6.514793185815182e-16	1.8004746849352054e-7	-2.2250918080751907e-20	4.647384139895419e-23	5.070869836878986e-11	1.0012918457978844e-10	1.4637321710561535e-9
78400000	0.0049998813829893385	5.682343863003791e-50	5.422228592515484e-69	2.7785991062896973e-8	6.514793185815182e-16	1.8004746849352054e-7	-2.2250918073694755e-20	4.647384139895419e-23	5.070869836878986e-11	1.0012918457978844e-10	1.4637321710561535e-9
78500000	0.0049998813829893385	5.682343863003791e-50	5.422228592515484e-69	2.7785991062896973e-8	6.514793185815182e-16	1.8004746849352054e-7	-2.2250918066637603e-20	4.647384139895419e-23	5.070869836878986e-11	1.0012918457978844e-10	1.4637321710561535e-9
78600000	0.0049998813829893385	5.682343863003791e-50	5.422228592515484e-69	2.7785991062896973e-8	6.514793185815182e-16	1.8004746849352054e-7	-2.2250918059580454e-20	4.647384139895419e-23	5.070869836878986e-11	1.0012918457978844e-10	1.4637321710561535e-9
78700000	0.0049998813829893385	5.682343863003791e-50	5.422228592515484e-69	2.7785991062896973e-8	6.514793185815182e-16	1.8004746849352054e-7	-2.2250918052523302e-20	4.647384139895419e-23	5.070869836878986e-11	1.0012918457978844e-10	1.4637321710561535e-9
78800000	0.0049998813829893385	5.682343863003791e-50	5.422228592515484e-69	2.7785991062896973e-8	6.514793185815182e-16	1.8004746849352054e-7	-2.225091804546615e-20	4.647384139895419e-23	5.070869836878986e-11	1.0012918457978844e-10	1.4637321710561535e-9
78900000	0.0049998813829893385	5.682343863003791e-50	5.422228592515484e-69	2.7785991062896973e-8	6.514793185815182e-16	1.8004746849352054e-7	-2.2250918038408998e-20	4.647384139895419e-23	5.070869836878986e-11	1.0012918457978844e-10	1.4637321710561535e-9
79000000	0.0049998813829893385	5.682343863003791e-50	5.422228592515484e-69	2.7785991062896973e-8	6.514793185815182e-16	1.8004746849352054e-7	-2.225091803135185e-20	4.647384139895419e-23	5.070869836878986e-11	1.0012918457978844e-10	1.4637321710561535e-9
79100000	0.0049998813829893385	5.682343863003791e-50	5.422228592515484e-69	2.7785991062896973e-8	6.514793185815182e-16	1.8004746849352054e-7	-2.2250918024294697e-20	4.647384139895419e-23	5.070869836878986e-11	1.0012918457978844e-10	1.4637321710561535e-9
79200000	0.0049998813829893385	5.682343863003791e-50	5.422228592515484e-69	2.7785991062896973e-8	6.514793185815182e-16	1.8004746849352054e-7	-2.2250918017237545e-20	4.647384139895419e-23	5.070869836878986e-11	1.0012918457978844e-10	1.4637321710561535e-9
79300000	0.0049998813829893385	5.682343863003791e-50	5.422228592515484e-69	2.7785991062896973e-8	6.514793185815182e-16	1.8004746849352054e-7	-2.2250918010180393e-20	4.647384139895419e-23	5.070869836878986e-11	1.0012918457978844e-10	1.4637321710561535e-9
79400000	0.0049998813829893385	5.682343863003791e-50	5.422228592515484e-69	2.7785991062896973e-8	6.514793185815182e-16	1.8004746849352054e-7	-2.2250918003123244e-20	4.647384139895419e-23	5.070869836878986e-11	1.0012918457978844e-10	1.4637321710561535e-9
79500000	0.0049998813829893385	5.682343863003791e-50	5.422228592515484e-69	2.7785991062896973e-8	6.514793185815182e-16	1.8004746849352054e-7	-2.2250917996066092e-20	4.647384139895419e-23	5.070869836878986e-11	1.0012918457978844e-10	1.4637321710561535e-9
79600000	0.0049998813829893385	5.682343863003791e-50	5.422228592515484e-69	2.7785991062896973e-8	6.514793185815182e-16	1.8004746849352054e-7	-2.225091798900894e-20	4.647384139895419e-23	5.070869836878986e-11	1.0012918457978844e-10	1.4637321710561535e-9
79700000	0.0049998813829893385	5.682343863003791e-50	5.422228592515484e-69	2.7785991062896973e-8	6.514793185815182e-16	1.8004746849352054e-7	-2.2250917981951788e-20	4.647384139895419e-23	5.070869836878986e-11	1.0012918457978844e-10	1.4637321710561535e-9
79800000	0.0049998813829893385	5.682343863003791e-50	5.422228592515484e-69	2.7785991062896973e-8	6.514793185815182e-16	1.8004746849352054e-7	-2.225091797489464e-20	4.647384139895419e-23	5.070869836878986e-11	1.0012918457978844e-10	1.4637321710561535e-9
79900000	0.0049998813829893385	5.682343863003791e-50	5.422228592515484e-69	2.7785991062896973e-8	6.514793185815182e-16	1.8004746849352054e-7	-2.2250917967837487e-20	4.647384139895419e-23	5.070869836878986e-11	1.0012918457978844e-10	1.4637321710561535e-9
80000000	0.0049998813829893385	5.682343863003791e-50	5.422228592515484e-69	2.7785991062896973e-8	6.514793185815182e-16	1.8004746849352054e-7	-2.2250917960780335e-20	4.647384139895419e-23	5.070869836878986e-11	1.0012918457978844e-10	1.4637321710561535e-9
80100000	0.0049998813829893385	5.682343863003791e-50	5.422228592515484e-69	2.7785991062896973e-8	6.514793185815182e-16	1.8004746849352054e-7	-2.2250917953723183e-20	4.647384139895419e-23	5.070869836878986e-11	1.0012918457978844e-10	1.4637321710561535e-9
80200000	0.0049998813829893385	5.682343863003791e-50	5.422228592515484e-69	2.7785991062896973e-8	6.514793185815182e-16	1.8004746849352054e-7	-2.2250917946666034e-20	4.647384139895419e-23	5.070869836878986e-11	1.0012918457978844e-10	1.4637321710561535e-9
80300000	0.0049998813829893385	5.682343863003791e-50	5.422228592515484e-69	2.7785991062896973e-8	6.514793185815182e-16	1.8004746849352054e-7	-2.2250917939608882e-20	4.647384139895419e-23	5.070869836878986e-11	1.0012918457978844e-10	1.4637321710561535e-9
80400000	0.0049998813829893385	5.682343863003791e-50	5.422228592515484e-69	2.7785991062896973e-8	6.514793185815182e-16	1.8004746849352054e-7	-2.225091793255173e-20	4.647384139895419e-23	5.070869836878986e-11	1.0012918457978844e-10	1.4637321710561535e-9
80500000	0.0049998813829893385	5.682343863003791e-50	5.422228592515484e-69	2.7785991062896973e-8	6.514793185815182e-16	1.8004746849352054e-7	-2.2250917925494578e-20	4.647384139895419e-23	5.070869836878986e-11	1.0012918457978844e-10	1.4637321710561535e-9
80600000	0.0049998813829893385	5.682343863003791e-50	5.422228592515484e-69	2.7785991062896973e-8	6.514793185815182e-16	1.8004746849352054e-7	-2.225091791843743e-20	4.647384139895419e-23	5.070869836878986e-11	1.0012918457978844e-10	1.4637321710561535e-9
80700000	0.0049998813829893385	5.682343863003791e-50	5.422228592515484e-69	2.7785991062896973e-8	6.514793185815182e-16	1.8004746849352054e-7	-2.2250917911380277e-20	4.647384139895419e-23	5.070869836878986e-11	1.0012918457978844e-10	1.4637321710561535e-9
80800000	0.0049998813829893385	5.682343863003791e-50	5.422228592515484e-69	2.7785991062896973e-8	6.514793185815182e-16	1.8004746849352054e-7	-2.2250917904323125e-20	4.647384139895419e-23	5.070869836878986e-11	1.0012918457978844e-10	1.4637321710561535e-9
80900000	0.0049998813829893385	5.682343863003791e-50	5.422228592515484e-69	2.7785991062896973e-8	6.514793185815182e-16	1.8004746849352054e-7	-2.2250917897265973e-20	4.647384139895419e-23	5.070869836878986e-11	1.0012918457978844e-10	1.4637321710561535e-9
81000000	0.0049998813829893385	5.682343863003791e-50	5.422228592515484e-69	2.7785991062896973e-8	6.514793185815182e-16	1.8004746849352054e-7	-2.2250917890208824e-20	4.647384139895419e-23	5.070869836878986e-11	1.0012918457978844e-10	1.4637321710561535e-9
81100000	0.0049998813829893385	5.682343863003791e-50	5.422228592515484e-69	2.7785991062896973e-8	6.514793185815182e-16	1.8004746849352054e-7	-2.2250917883151672e-20	4.647384139895419e-23	5.070869836878986e-11	1.0012918457978844e-10	1.4637321710561535e-9
81200000	0.0049998813829893385	5.682343863003791e-50	5.422228592515484e-69	2.7785991062896973e-8	6.514793185815182e-16	1.8004746849352054e-7	-2.225091787609452e-20	4.647384139895419e-23	5.070869836878986e-11	1.0012918457978844e-10	1.4637321710561535e-9
81300000	0.0049998813829893385	5.682343863003791e-50	5.422228592515484e-69	2.7785991062896973e-8	6.514793185815182e-16	1.8004746849352054e-7	-2.2250917869037368e-20	4.647384139895419e-23	5.070869836878986e-11	1.0012918457978844e-10	1.4637321710561535e-9
81400000	0.0049998813829893385	5.682343863003791e-50	5.422228592515484e-69	2.7785991062896973e-8	6.514793185815182e-16	1.8004746849352054e-7	-2.225091786198022e-20	4.647384139895419e-23	5.070869836878986e-11	1.0012918457978844e-10	1.4637321710561535e-9
81500000	0.0049998813829893385	5.682343863003791e-50	5.422228592515484e-69	2.7785991062896973e-8	6.514793185815182e-16	1.8004746849352054e-7	-2.2250917854923067e-20	4.647384139895419e-23	5.070869836878986e-11	1.0012918457978844e-10	1.4637321710561535e-9
81600000	0.0049998813829893385	5.682343863003791e-50	5.422228592515484e-69	2.7785991062896973e-8	6.514793185815182e-16	1.8004746849352054e-7	-2.2250917847865915e-20	4.647384139895419e-23	5.070869836878986e-11	1.0012918457978844e-10	1.4637321710561535e-9
81700000	0.0049998813829893385	5.682343863003791e-50	5.422228592515484e-69	2.7785991062896973e-8	6.514793185815182e-16	1.8004746849352054e-7	-2.2250917840808763e-20	4.647384139895419e-23	5.070869836878986e-11	1.0012918457978844e-10	1.4637321710561535e-9
81800000	0.0049998813829893385	5.682343863003791e-50	5.422228592515484e-69	2.7785991062896973e-8	6.514793185815182e-16	1.8004746849352054e-7	-2.225091783375161e-20	4.647384139895419e-23	5.070869836878986e-11	1.0012918457978844e-10	1.4637321710561535e-9
81900000	0.0049998813829893385	5.682343863003791e-50	5.422228592515484e-69	2.7785991062896973e-8	6.514793185815182e-16	1.8004746849352054e-7	-2.2250917826694462e-20	4.647384139895419e-23	5.070869836878986e-11	1.0012918457978844e-10	1.4637321710561535e-9
82000000	0.0049998813829893385	5.682343863003791e-50	5.422228592515484e-69	2.7785991062896973e-8	6.514793185815182e-16	1.8004746849352054e-7	-2.225091781963731e-20	4.647384139895419e-23	5.070869836878986e-11	1.0012918457978844e-10	1.4637321710561535e-9
82100000	0.0049998813829893385	5.682343863003791e-50	5.422228592515484e-69	2.7785991062896973e-8	6.514793185815182e-16	1.8004746849352054e-7	-2.2250917812580158e-20	4.647384139895419e-23	5.070869836878986e-11	1.0012918457978844e-10	1.4637321710561535e-9
82200000	0.0049998813829893385	5.682343863003791e-50	5.422228592515484e-69	2.7785991062896973e-8	6.514793185815182e-16	1.8004746849352054e-7	-2.2250917805523006e-20	4.647384139895419e-23	5.070869836878986e-11	1.0012918457978844e-10	1.4637321710561535e-9
82300000	0.0049998813829893385	5.682343863003791e-50	5.422228592515484e-69	2.7785991062896973e-8	6.514793185815182e-16	1.8004746849352054e-7	-2.2250917798465857e-20	4.647384139895419e-23	5.070869836878986e-11	1.0012918457978844e-10	1.4637321710561535e-9
82400000	0.0049998813829893385	5.682343863003791e-50	5.422228592515484e-69	2.7785991062896973e-8	6.514793185815182e-16	1.8004746849352054e-7	-2.2250917791408705e-20	4.647384139895419e-23	5.070869836878986e-11	1.0012918457978844e-10	1.4637321710561535e-9
82500000	0.0049998813829893385	5.682343863003791e-50	5.422228592515484e-69	2.7785991062896973e-8	6.514793185815182e-16	1.8004746849352054e-7	-2.2250917784351553e-20	4.647384139895419e-23	5.070869836878986e-11	1.0012918457978844e-10	1.4637321710561535e-9
82600000	0.0049998813829893385	5.682343863003791e-50	5.422228592515484e-69	2.7785991062896973e-8	6.514793185815182e-16	1.8004746849352054e-7	-2.22509177772944e-20	4.647384139895419e-23	5.070869836878986e-11	1.0012918457978844e-10	1.4637321710561535e-9
82700000	0.0049998813829893385	5.682343863003791e-50	5.422228592515484e-69	2.7785991062896973e-8	6.514793185815182e-16	1.8004746849352054e-7	-2.2250917770237252e-20	4.647384139895419e-23	5.070869836878986e-11	1.0012918457978844e-10	1.4637321710561535e-9
82800000	0.0049998813829893385	5.682343863003791e-50	5.422228592515484e-69	2.7785991062896973e-8	6.514793185815182e-16	1.8004746849352054e-7	-2.22509177631801e-20	4.647384139895419e-23	5.070869836878986e-11	1.0012918457978844e-10	1.4637321710561535e-9
82900000	0.0049998813829893385	5.682343863003791e-50	5.422228592515484e-69	2.7785991062896973e-8	6.514793185815182e-16	1.8004746849352054e-7	-2.2250917756122948e-20	4.647384139895419e-23	5.070869836878986e-11	1.0012918457978844e-10	1.4637321710561535e-9
83000000	0.0049998813829893385	5.682343863003791e-50	5.422228592515484e-69	2.7785991062896973e-8	6.514793185815182e-16	1.8004746849352054e-7	-2.2250917749065796e-20	4.647384139895419e-23	5.070869836878986e-11	1.0012918457978844e-10	1.4637321710561535e-9
83100000	0.0049998813829893385	5.682343863003791e-50	5.422228592515484e-69	2.7785991062896973e-8	6.514793185815182e-16	1.8004746849352054e-7	-2.2250917742008647e-20	4.647384139895419e-23	5.070869836878986e-11	1.0012918457978844e-10	1.4637321710561535e-9
83200000	0.0049998813829893385	5.682343863003791e-50	5.422228592515484e-69	2.7785991062896973e-8	6.514793185815182e-16	1.8004746849352054e-7	-2.2250917734951495e-20	4.647384139895419e-23	5.070869836878986e-11	1.0012918457978844e-10	1.4637321710561535e-9
83300000	0.0049998813829893385	5.682343863003791e-50	5.422228592515484e-69	2.7785991062896973e-8	6.514793185815182e-16	1.8004746849352054e-7	-2.2250917727894343e-20	4.647384139895419e-23	5.070869836878986e-11	1.0012918457978844e-10	1.4637321710561535e-9
83400000	0.0049998813829893385	5.682343863003791e-50	5.422228592515484e-69	2.7785991062896973e-8	6.514793185815182e-16	1.8004746849352054e-7	-2.225091772083719e-20	4.647384139895419e-23	5.070869836878986e-11	1.0012918457978844e-10	1.4637321710561535e-9
83500000	0.0049998813829893385	5.682343863003791e-50	5.422228592515484e-69	2.7785991062896973e-8	6.514793185815182e-16	1.8004746849352054e-7	-2.2250917713780042e-20	4.647384139895419e-23	5.070869836878986e-11	1.0012918457978844e-10	1.4637321710561535e-9
83600000	0.0049998813829893385	5.682343863003791e-50	5.422228592515484e-69	2.7785991062896973e-8	6.514793185815182e-16	1.8004746849352054e-7	-2.225091770672289e-20	4.647384139895419e-23	5.070869836878986e-11	1.0012918457978844e-10	1.4637321710561535e-9
83700000	0.0049998813829893385	5.682343863003791e-50	5.422228592515484e-69	2.7785991062896973e-8	6.514793185815182e-16	1.8004746849352054e-7	-2.2250917699665738e-20	4.647384139895419e-23	5.070869836878986e-11	1.0012918457978844e-10	1.4637321710561535e-9
83800000	0.0049998813829893385	5.682343863003791e-50	5.422228592515484e-69	2.7785991062896973e-8	6.514793185815182e-16	1.8004746849352054e-7	-2.2250917692608586e-20	4.647384139895419e-23	5.070869836878986e-11	1.0012918457978844e-10	1.4637321710561535e-9
83900000	0.0049998813829893385	5.682343863003791e-50	5.422228592515484e-69	2.7785991062896973e-8	6.514793185815182e-16	1.8004746849352054e-7	-2.2250917685551434e-20	4.647384139895419e-23	5.070869836878986e-11	1.0012918457978844e-10	1.4637321710561535e-9
84000000	0.0049998813829893385	5.682343863003791e-50	5.422228592515484e-69	2.7785991062896973e-8	6.514793185815182e-16	1.8004746849352054e-7	-2.2250917678494285e-20	4.647384139895419e-23	5.070869836878986e-11	1.0012918457978844e-10	1.4637321710561535e-9
84100000	0.0049998813829893385	5.682343863003791e-50	5.422228592515484e-69	2.7785991062896973e-8	6.514793185815182e-16	1.8004746849352054e-7	-2.2250917671437133e-20	4.647384139895419e-23	5.070869836878986e-11	1.0012918457978844e-10	1.4637321710561535e-9
84200000	0.0049998813829893385	5.682343863003791e-50	5.422228592515484e-69	2.7785991062896973e-8	6.514793185815182e-16	1.8004746849352054e-7	-2.225091766437998e-20	4.647384139895419e-23	5.070869836878986e-11	1.0012918457978844e-10	1.4637321710561535e-9
84300000	0.0049998813829893385	5.682343863003791e-50	5.422228592515484e-69	2.7785991062896973e-8	6.514793185815182e-16	1.8004746849352054e-7	-2.225091765732283e-20	4.647384139895419e-23	5.070869836878986e-11	1.0012918457978844e-10	1.4637321710561535e-9
84400000	0.0049998813829893385	5.682343863003791e-50	5.422228592515484e-69	2.7785991062896973e-8	6.514793185815182e-16	1.8004746849352054e-7	-2.225091765026568e-20	4.647384139895419e-23	5.070869836878986e-11	1.0012918457978844e-10	1.4637321710561535e-9
84500000	0.0049998813829893385	5.682343863003791e-50	5.422228592515484e-69	2.7785991062896973e-8	6.514793185815182e-16	1.8004746849352054e-7	-2.2250917643208528e-20	4.647384139895419e-23	5.070869836878986e-11	1.0012918457978844e-10	1.4637321710561535e-9
84600000	0.0049998813829893385	5.682343863003791e-50	5.422228592515484e-69	2.7785991062896973e-8	6.514793185815182e-16	1.8004746849352054e-7	-2.2250917636151376e-20	4.647384139895419e-23	5.070869836878986e-11	1.0012918457978844e-10	1.4637321710561535e-9
84700000	0.0049998813829893385	5.682343863003791e-50	5.422228592515484e-69	2.7785991062896973e-8	6.514793185815182e-16	1.8004746849352054e-7	-2.2250917629094224e-20	4.647384139895419e-23	5.070869836878986e-11	1.0012918457978843e-10	1.4637321710561535e-9
84800000	0.0049998813829893385	5.682343863003791e-50	5.422228592515484e-69	2.7785991062896973e-8	6.514793185815182e-16	1.8004746849352054e-7	-2.2250917622037075e-20	4.647384139895419e-23	5.070869836878986e-11	1.0012918457978843e-10	1.4637321710561535e-9
84900000	0.0049998813829893385	5.682343863003791e-50	5.422228592515484e-69	2.7785991062896973e-8	6.514793185815182e-16	1.8004746849352054e-7	-2.2250917614979923e-20	4.647384139895419e-23	5.070869836878986e-11	1.0012918457978843e-10	1.4637321710561535e-9
85000000	0.0049998813829893385	5.682343863003791e-50	5.422228592515484e-69	2.7785991062896973e-8	6.514793185815182e-16	1.8004746849352054e-7	-2.225091760792277e-20	4.647384139895419e-23	5.070869836878986e-11	1.0012918457978843e-10	1.4637321710561535e-9
85100000	0.0049998813829893385	5.682343863003791e-50	5.422228592515484e-69	2.7785991062896973e-8	6.514793185815182e-16	1.8004746849352054e-7	-2.225091760086562e-20	4.647384139895419e-23	5.070869836878986e-11	1.0012918457978843e-10	1.4637321710561535e-9
85200000	0.0049998813829893385	5.682343863003791e-50	5.422228592515483e-69	2.7785991062896973e-8	6.514793185815182e-16	1.8004746849352054e-7	-2.225091759380847e-20	4.647384139895419e-23	5.070869836878986e-11	1.0012918457978843e-10	1.4637321710561535e-9
85300000	0.0049998813829893385	5.682343863003791e-50	5.422228592515483e-69	2.7785991062896973e-8	6.514793185815182e-16	1.8004746849352054e-7	-2.2250917586751318e-20	4.647384139895419e-23	5.070869836878986e-11	1.0012918457978843e-10	1.4637321710561535e-9
85400000	0.0049998813829893385	5.682343863003791e-50	5.422228592515483e-69	2.7785991062896973e-8	6.514793185815182e-16	1.8004746849352054e-7	-2.2250917579694166e-20	4.647384139895419e-23	5.070869836878986e-11	1.0012918457978843e-10	1.4637321710561535e-9
85500000	0.0049998813829893385	5.682343863003791e-50	5.422228592515483e-69	2.7785991062896973e-8	6.514793185815183e-16	1.8004746849352054e-7	-2.2250917572637014e-20	4.647384139895419e-23	5.070869836878986e-11	1.0012918457978843e-10	1.4637321710561535e-9
85600000	0.0049998813829893385	5.682343863003791e-50	5.422228592515483e-69	2.7785991062896973e-8	6.514793185815183e-16	1.8004746849352054e-7	-2.2250917565579865e-20	4.647384139895419e-23	5.070869836878986e-11	1.0012918457978843e-10	1.4637321710561535e-9
85700000	0.004999881382989339	5.682343863003791e-50	5.422228592515483e-69	2.7785991062896973e-8	6.514793185815183e-16	1.8004746849352054e-7	-2.2250917558522713e-20	4.647384139895419e-23	5.070869836878986e-11	1.0012918457978843e-10	1.4637321710561535e-9
85800000	0.004999881382989339	5.682343863003791e-50	5.422228592515483e-69	2.7785991062896973e-8	6.514793185815183e-16	1.8004746849352054e-7	-2.225091755146556e-20	4.647384139895419e-23	5.070869836878986e-11	1.0012918457978843e-10	1.4637321710561535e-9
85900000	0.004999881382989339	5.682343863003791e-50	5.422228592515483e-69	2.7785991062896973e-8	6.514793185815183e-16	1.8004746849352054e-7	-2.225091754440841e-20	4.647384139895419e-23	5.070869836878986e-11	1.0012918457978843e-10	1.4637321710561535e-9
86000000	0.004999881382989339	5.682343863003791e-50	5.422228592515483e-69	2.7785991062896973e-8	6.514793185815183e-16	1.8004746849352054e-7	-2.2250917537351258e-20	4.647384139895419e-23	5.070869836878986e-11	1.0012918457978843e-10	1.4637321710561535e-9
86100000	0.004999881382989339	5.682343863003791e-50	5.422228592515483e-69	2.7785991062896973e-8	6.514793185815183e-16	1.8004746849352054e-7	-2.225091753029411e-20	4.647384139895419e-23	5.070869836878986e-11	1.0012918457978843e-10	1.4637321710561535e-9
86200000	0.004999881382989339	5.682343863003791e-50	5.422228592515483e-69	2.7785991062896973e-8	6.514793185815183e-16	1.8004746849352054e-7	-2.2250917523236957e-20	4.647384139895419e-23	5.070869836878986e-11	1.0012918457978843e-10	1.4637321710561535e-9
86300000	0.004999881382989339	5.682343863003791e-50	5.422228592515483e-69	2.7785991062896973e-8	6.514793185815183e-16	1.8004746849352054e-7	-2.2250917516179805e-20	4.647384139895419e-23	5.070869836878986e-11	1.0012918457978843e-10	1.4637321710561535e-9
86400000	0.004999881382989339	5.682343863003791e-50	5.422228592515483e-69	2.7785991062896976e-8	6.514793185815183e-16	1.8004746849352054e-7	-2.2250917509122653e-20	4.647384139895419e-23	5.070869836878986e-11	1.0012918457978843e-10	1.4637321710561535e-9
86500000	0.004999881382989339	5.682343863003791e-50	5.422228592515483e-69	2.7785991062896976e-8	6.514793185815183e-16	1.8004746849352054e-7	-2.2250917502065504e-20	4.647384139895419e-23	5.070869836878986e-11	1.0012918457978843e-10	1.4637321710561535e-9
86600000	0.004999881382989339	5.682343863003791e-50	5.422228592515483e-69	2.7785991062896976e-8	6.514793185815183e-16	1.8004746849352054e-7	-2.2250917495008352e-20	4.647384139895419e-23	5.070869836878986e-11	1.0012918457978843e-10	1.4637321710561535e-9
86700000	0.004999881382989339	5.682343863003791e-50	5.422228592515483e-69	2.7785991062896976e-8	6.514793185815183e-16	1.8004746849352054e-7	-2.22509174879512e-20	4.647384139895419e-23	5.070869836878986e-11	1.0012918457978843e-10	1.4637321710561535e-9
86800000	0.004999881382989339	5.682343863003791e-50	5.422228592515483e-69	2.7785991062896976e-8	6.514793185815183e-16	1.8004746849352054e-7	-2.2250917480894048e-20	4.647384139895419e-23	5.070869836878986e-11	1.0012918457978843e-10	1.4637321710561535e-9
86900000	0.004999881382989339	5.682343863003791e-50	5.422228592515483e-69	2.7785991062896976e-8	6.514793185815183e-16	1.8004746849352054e-7	-2.22509174738369e-20	4.647384139895419e-23	5.070869836878986e-11	1.0012918457978843e-10	1.4637321710561535e-9
87000000	0.004999881382989339	5.682343863003791e-50	5.422228592515483e-69	2.7785991062896976e-8	6.514793185815183e-16	1.8004746849352054e-7	-2.2250917466779747e-20	4.647384139895419e-23	5.070869836878986e-11	1.0012918457978843e-10	1.4637321710561535e-9
87100000	0.004999881382989339	5.682343863003791e-50	5.422228592515483e-69	2.7785991062896976e-8	6.514793185815183e-16	1.8004746849352054e-7	-2.2250917459722595e-20	4.647384139895419e-23	5.070869836878986e-11	1.0012918457978843e-10	1.4637321710561535e-9
87200000	0.004999881382989339	5.682343863003791e-50	5.422228592515483e-69	2.7785991062896976e-8	6.514793185815183e-16	1.8004746849352054e-7	-2.2250917452665443e-20	4.647384139895419e-23	5.070869836878986e-11	1.0012918457978843e-10	1.4637321710561535e-9
87300000	0.004999881382989339	5.682343863003791e-50	5.422228592515483e-69	2.7785991062896976e-8	6.514793185815183e-16	1.8004746849352054e-7	-2.2250917445608294e-20	4.647384139895419e-23	5.070869836878986e-11	1.0012918457978843e-10	1.4637321710561535e-9
87400000	0.004999881382989339	5.682343863003791e-50	5.422228592515483e-69	2.7785991062896976e-8	6.514793185815183e-16	1.8004746849352054e-7	-2.2250917438551142e-20	4.647384139895419e-23	5.070869836878986e-11	1.0012918457978843e-10	1.4637321710561535e-9
87500000	0.004999881382989339	5.682343863003791e-50	5.422228592515483e-69	2.7785991062896976e-8	6.514793185815183e-16	1.8004746849352054e-7	-2.225091743149399e-20	4.647384139895419e-23	5.070869836878986e-11	1.0012918457978843e-10	1.4637321710561535e-9
87600000	0.004999881382989339	5.682343863003791e-50	5.422228592515483e-69	2.7785991062896976e-8	6.514793185815183e-16	1.8004746849352054e-7	-2.2250917424436838e-20	4.647384139895419e-23	5.070869836878986e-11	1.0012918457978843e-10	1.4637321710561535e-9
87700000	0.004999881382989339	5.682343863003791e-50	5.422228592515483e-69	2.7785991062896976e-8	6.514793185815183e-16	1.8004746849352054e-7	-2.225091741737969e-20	4.647384139895419e-23	5.070869836878986e-11	1.0012918457978843e-10	1.4637321710561535e-9
87800000	0.004999881382989339	5.682343863003791e-50	5.422228592515483e-69	2.7785991062896976e-8	6.514793185815183e-16	1.8004746849352054e-7	-2.2250917410322537e-20	4.647384139895419e-23	5.070869836878986e-11	1.0012918457978843e-10	1.4637321710561535e-9
87900000	0.004999881382989339	5.682343863003791e-50	5.422228592515483e-69	2.7785991062896976e-8	6.514793185815183e-16	1.8004746849352054e-7	-2.2250917403265385e-20	4.647384139895419e-23	5.070869836878986e-11	1.0012918457978843e-10	1.4637321710561535e-9
88000000	0.004999881382989339	5.682343863003791e-50	5.422228592515483e-69	2.7785991062896976e-8	6.514793185815183e-16	1.8004746849352054e-7	-2.2250917396208233e-20	4.647384139895419e-23	5.070869836878986e-11	1.0012918457978843e-10	1.4637321710561535e-9
88100000	0.004999881382989339	5.682343863003791e-50	5.422228592515483e-69	2.7785991062896976e-8	6.514793185815183e-16	1.8004746849352054e-7	-2.2250917389151084e-20	4.647384139895419e-23	5.070869836878986e-11	1.0012918457978843e-10	1.4637321710561535e-9
88200000	0.004999881382989339	5.682343863003791e-50	5.422228592515483e-69	2.7785991062896976e-8	6.514793185815183e-16	1.8004746849352054e-7	-2.2250917382093932e-20	4.647384139895419e-23	5.070869836878986e-11	1.0012918457978843e-10	1.4637321710561535e-9
88300000	0.004999881382989339	5.682343863003791e-50	5.422228592515483e-69	2.7785991062896976e-8	6.514793185815183e-16	1.8004746849352054e-7	-2.225091737503678e-20	4.647384139895419e-23	5.070869836878986e-11	1.0012918457978843e-10	1.4637321710561535e-9
88400000	0.004999881382989339	5.682343863003791e-50	5.422228592515483e-69	2.7785991062896976e-8	6.514793185815183e-16	1.8004746849352054e-7	-2.2250917367979628e-20	4.647384139895419e-23	5.070869836878986e-11	1.0012918457978843e-10	1.4637321710561535e-9
88500000	0.004999881382989339	5.682343863003791e-50	5.422228592515483e-69	2.7785991062896976e-8	6.514793185815183e-16	1.8004746849352054e-7	-2.2250917360922476e-20	4.647384139895419e-23	5.070869836878986e-11	1.0012918457978843e-10	1.4637321710561535e-9
88600000	0.004999881382989339	5.682343863003791e-50	5.422228592515483e-69	2.7785991062896976e-8	6.514793185815183e-16	1.8004746849352054e-7	-2.2250917353865327e-20	4.647384139895419e-23	5.070869836878986e-11	1.0012918457978843e-10	1.4637321710561535e-9
88700000	0.004999881382989339	5.682343863003791e-50	5.422228592515483e-69	2.7785991062896976e-8	6.514793185815183e-16	1.8004746849352054e-7	-2.2250917346808175e-20	4.647384139895419e-23	5.070869836878986e-11	1.0012918457978843e-10	1.4637321710561535e-9
88800000	0.004999881382989339	5.682343863003791e-50	5.422228592515483e-69	2.7785991062896976e-8	6.514793185815183e-16	1.8004746849352054e-7	-2.2250917339751023e-20	4.647384139895419e-23	5.070869836878986e-11	1.0012918457978843e-10	1.4637321710561535e-9
88900000	0.004999881382989339	5.682343863003791e-50	5.422228592515483e-69	2.7785991062896976e-8	6.514793185815183e-16	1.8004746849352054e-7	-2.225091733269387e-20	4.647384139895419e-23	5.070869836878986e-11	1.0012918457978843e-10	1.4637321710561535e-9
89000000	0.004999881382989339	5.682343863003791e-50	5.422228592515483e-69	2.7785991062896976e-8	6.514793185815183e-16	1.8004746849352054e-7	-2.2250917325636722e-20	4.647384139895419e-23	5.070869836878986e-11	1.0012918457978843e-10	1.4637321710561535e-9
89100000	0.004999881382989339	5.682343863003791e-50	5.422228592515483e-69	2.7785991062896976e-8	6.514793185815183e-16	1.8004746849352054e-7	-2.225091731857957e-20	4.647384139895419e-23	5.070869836878986e-11	1.0012918457978843e-10	1.4637321710561535e-9
89200000	0.004999881382989339	5.682343863003791e-50	5.422228592515483e-69	2.7785991062896976e-8	6.514793185815183e-16	1.8004746849352054e-7	-2.2250917311522418e-20	4.647384139895419e-23	5.070869836878986e-11	1.0012918457978843e-10	1.4637321710561535e-9
89300000	0.004999881382989339	5.682343863003791e-50	5.422228592515483e-69	2.7785991062896976e-8	6.514793185815183e-16	1.8004746849352054e-7	-2.2250917304465266e-20	4.647384139895419e-23	5.070869836878986e-11	1.0012918457978843e-10	1.4637321710561535e-9
89400000	0.004999881382989339	5.682343863003791e-50	5.422228592515483e-69	2.7785991062896976e-8	6.514793185815183e-16	1.8004746849352054e-7	-2.2250917297408117e-20	4.647384139895419e-23	5.070869836878986e-11	1.0012918457978843e-10	1.4637321710561535e-9
89500000	0.004999881382989339	5.682343863003791e-50	5.422228592515483e-69	2.7785991062896976e-8	6.514793185815183e-16	1.8004746849352054e-7	-2.2250917290350965e-20	4.647384139895419e-23	5.070869836878986e-11	1.0012918457978843e-10	1.4637321710561535e-9
89600000	0.004999881382989339	5.682343863003791e-50	5.422228592515483e-69	2.7785991062896976e-8	6.514793185815183e-16	1.8004746849352054e-7	-2.2250917283293813e-20	4.647384139895419e-23	5.070869836878986e-11	1.0012918457978843e-10	1.4637321710561535e-9
89700000	0.004999881382989339	5.682343863003791e-50	5.422228592515483e-69	2.7785991062896976e-8	6.514793185815183e-16	1.8004746849352054e-7	-2.225091727623666e-20	4.647384139895419e-23	5.070869836878986e-11	1.0012918457978843e-10	1.4637321710561535e-9
89800000	0.004999881382989339	5.682343863003791e-50	5.422228592515483e-69	2.7785991062896976e-8	6.514793185815183e-16	1.8004746849352054e-7	-2.2250917269179512e-20	4.647384139895419e-23	5.070869836878986e-11	1.0012918457978843e-10	1.4637321710561535e-9
89900000	0.004999881382989339	5.682343863003791e-50	5.422228592515483e-69	2.7785991062896976e-8	6.514793185815183e-16	1.8004746849352054e-7	-2.225091726212236e-20	4.647384139895419e-23	5.070869836878986e-11	1.0012918457978843e-10	1.4637321710561535e-9
90000000	0.004999881382989339	5.682343863003791e-50	5.422228592515483e-69	2.7785991062896976e-8	6.514793185815183e-16	1.8004746849352054e-7	-2.2250917255065208e-20	4.647384139895419e-23	5.070869836878986e-11	1.0012918457978843e-10	1.4637321710561535e-9
90100000	0.004999881382989339	5.682343863003791e-50	5.422228592515483e-69	2.7785991062896976e-8	6.514793185815183e-16	1.8004746849352054e-7	-2.2250917248008056e-20	4.647384139895419e-23	5.070869836878986e-11	1.0012918457978843e-10	1.4637321710561535e-9
90200000	0.004999881382989339	5.682343863003791e-50	5.422228592515483e-69	2.7785991062896976e-8	6.514793185815183e-16	1.8004746849352054e-7	-2.2250917240950907e-20	4.647384139895419e-23	5.070869836878986e-11	1.0012918457978843e-10	1.4637321710561535e-9
90300000	0.004999881382989339	5.682343863003791e-50	5.422228592515483e-69	2.7785991062896976e-8	6.514793185815183e-16	1.8004746849352054e-7	-2.2250917233893755e-20	4.647384139895419e-23	5.070869836878986e-11	1.0012918457978843e-10	1.4637321710561535e-9
90400000	0.004999881382989339	5.682343863003791e-50	5.422228592515483e-69	2.7785991062896976e-8	6.514793185815183e-16	1.8004746849352054e-7	-2.2250917226836603e-20	4.647384139895419e-23	5.070869836878986e-11	1.0012918457978843e-10	1.4637321710561535e-9
90500000	0.004999881382989339	5.682343863003791e-50	5.422228592515483e-69	2.7785991062896976e-8	6.514793185815183e-16	1.8004746849352054e-7	-2.225091721977945e-20	4.647384139895419e-23	5.070869836878986e-11	1.0012918457978843e-10	1.4637321710561535e-9
90600000	0.004999881382989339	5.682343863003791e-50	5.422228592515483e-69	2.7785991062896976e-8	6.514793185815183e-16	1.8004746849352054e-7	-2.2250917212722302e-20	4.647384139895419e-23	5.070869836878986e-11	1.0012918457978843e-10	1.4637321710561535e-9
90700000	0.004999881382989339	5.682343863003791e-50	5.422228592515483e-69	2.7785991062896976e-8	6.514793185815183e-16	1.8004746849352054e-7	-2.225091720566515e-20	4.647384139895419e-23	5.070869836878986e-11	1.0012918457978843e-10	1.4637321710561535e-9
90800000	0.004999881382989339	5.682343863003791e-50	5.422228592515483e-69	2.7785991062896976e-8	6.514793185815183e-16	1.8004746849352054e-7	-2.2250917198607998e-20	4.647384139895419e-23	5.070869836878986e-11	1.0012918457978843e-10	1.4637321710561535e-9
90900000	0.004999881382989339	5.682343863003791e-50	5.422228592515483e-69	2.7785991062896976e-8	6.514793185815183e-16	1.8004746849352054e-7	-2.2250917191550846e-20	4.647384139895419e-23	5.070869836878986e-11	1.0012918457978843e-10	1.4637321710561535e-9
91000000	0.004999881382989339	5.682343863003791e-50	5.422228592515483e-69	2.7785991062896976e-8	6.514793185815183e-16	1.8004746849352054e-7	-2.2250917184493697e-20	4.647384139895419e-23	5.070869836878986e-11	1.0012918457978843e-10	1.4637321710561535e-9
91100000	0.004999881382989339	5.682343863003791e-50	5.422228592515483e-69	2.7785991062896976e-8	6.514793185815183e-16	1.8004746849352054e-7	-2.2250917177436545e-20	4.647384139895419e-23	5.070869836878986e-11	1.0012918457978843e-10	1.4637321710561535e-9
91200000	0.004999881382989339	5.682343863003791e-50	5.422228592515483e-69	2.7785991062896976e-8	6.514793185815183e-16	1.8004746849352054e-7	-2.2250917170379393e-20	4.647384139895419e-23	5.070869836878986e-11	1.0012918457978843e-10	1.4637321710561535e-9
91300000	0.004999881382989339	5.682343863003791e-50	5.422228592515483e-69	2.7785991062896976e-8	6.514793185815183e-16	1.8004746849352054e-7	-2.225091716332224e-20	4.647384139895419e-23	5.070869836878986e-11	1.0012918457978843e-10	1.4637321710561535e-9
91400000	0.004999881382989339	5.682343863003791e-50	5.422228592515483e-69	2.7785991062896976e-8	6.514793185815183e-16	1.8004746849352054e-7	-2.2250917156265092e-20	4.647384139895419e-23	5.070869836878986e-11	1.0012918457978843e-10	1.4637321710561535e-9
91500000	0.004999881382989339	5.682343863003791e-50	5.422228592515483e-69	2.7785991062896976e-8	6.514793185815183e-16	1.8004746849352054e-7	-2.225091714920794e-20	4.647384139895419e-23	5.070869836878986e-11	1.0012918457978843e-10	1.4637321710561535e-9
91600000	0.004999881382989339	5.682343863003791e-50	5.422228592515483e-69	2.7785991062896976e-8	6.514793185815183e-16	1.8004746849352054e-7	-2.2250917142150788e-20	4.647384139895419e-23	5.070869836878986e-11	1.0012918457978843e-10	1.4637321710561535e-9
91700000	0.004999881382989339	5.682343863003791e-50	5.422228592515483e-69	2.7785991062896976e-8	6.514793185815183e-16	1.8004746849352054e-7	-2.2250917135093636e-20	4.647384139895419e-23	5.070869836878986e-11	1.0012918457978843e-10	1.4637321710561535e-9
91800000	0.004999881382989339	5.682343863003791e-50	5.422228592515483e-69	2.7785991062896976e-8	6.514793185815183e-16	1.8004746849352054e-7	-2.2250917128036487e-20	4.647384139895419e-23	5.070869836878986e-11	1.0012918457978843e-10	1.4637321710561535e-9
91900000	0.004999881382989339	5.682343863003791e-50	5.422228592515483e-69	2.7785991062896976e-8	6.514793185815183e-16	1.8004746849352054e-7	-2.2250917120979335e-20	4.647384139895419e-23	5.070869836878986e-11	1.0012918457978843e-10	1.4637321710561535e-9
92000000	0.004999881382989339	5.682343863003791e-50	5.422228592515483e-69	2.7785991062896976e-8	6.514793185815183e-16	1.8004746849352054e-7	-2.2250917113922183e-20	4.647384139895419e-23	5.070869836878986e-11	1.0012918457978843e-10	1.4637321710561535e-9
92100000	0.004999881382989339	5.682343863003791e-50	5.422228592515483e-69	2.7785991062896976e-8	6.514793185815183e-16	1.8004746849352054e-7	-2.225091710686503e-20	4.647384139895419e-23	5.070869836878986e-11	1.0012918457978843e-10	1.4637321710561535e-9
92200000	0.004999881382989339	5.682343863003791e-50	5.422228592515483e-69	2.7785991062896976e-8	6.514793185815183e-16	1.8004746849352054e-7	-2.2250917099807882e-20	4.647384139895419e-23	5.070869836878986e-11	1.0012918457978843e-10	1.4637321710561535e-9
92300000	0.004999881382989339	5.682343863003791e-50	5.422228592515483e-69	2.7785991062896976e-8	6.514793185815182e-16	1.8004746849352054e-7	-2.225091709275073e-20	4.647384139895419e-23	5.070869836878986e-11	1.0012918457978843e-10	1.4637321710561535e-9
92400000	0.004999881382989339	5.682343863003791e-50	5.422228592515483e-69	2.7785991062896976e-8	6.514793185815182e-16	1.8004746849352054e-7	-2.2250917085693578e-20	4.647384139895419e-23	5.070869836878986e-11	1.0012918457978843e-10	1.4637321710561535e-9
92500000	0.004999881382989339	5.682343863003791e-50	5.422228592515483e-69	2.7785991062896976e-8	6.514793185815182e-16	1.8004746849352054e-7	-2.2250917078636426e-20	4.647384139895419e-23	5.070869836878986e-11	1.0012918457978843e-10	1.4637321710561535e-9
92600000	0.004999881382989339	5.682343863003791e-50	5.422228592515483e-69	2.7785991062896976e-8	6.514793185815182e-16	1.8004746849352054e-7	-2.2250917071579277e-20	4.647384139895419e-23	5.070869836878986e-11	1.0012918457978843e-10	1.4637321710561535e-9
92700000	0.004999881382989339	5.682343863003791e-50	5.422228592515483e-69	2.7785991062896973e-8	6.514793185815182e-16	1.8004746849352054e-7	-2.2250917064522125e-20	4.647384139895419e-23	5.070869836878986e-11	1.0012918457978843e-10	1.4637321710561535e-9
92800000	0.004999881382989339	5.682343863003791e-50	5.422228592515483e-69	2.7785991062896973e-8	6.514793185815182e-16	1.8004746849352054e-7	-2.2250917057464973e-20	4.647384139895419e-23	5.070869836878986e-11	1.0012918457978843e-10	1.4637321710561535e-9
92900000	0.004999881382989339	5.682343863003791e-50	5.422228592515483e-69	2.7785991062896973e-8	6.514793185815182e-16	1.8004746849352054e-7	-2.225091705040782e-20	4.647384139895419e-23	5.070869836878986e-11	1.0012918457978843e-10	1.4637321710561535e-9
93000000	0.004999881382989339	5.682343863003791e-50	5.422228592515483e-69	2.7785991062896973e-8	6.514793185815182e-16	1.8004746849352054e-7	-2.2250917043350672e-20	4.647384139895419e-23	5.070869836878986e-11	1.0012918457978843e-10	1.4637321710561535e-9
93100000	0.004999881382989339	5.682343863003791e-50	5.422228592515483e-69	2.7785991062896973e-8	6.514793185815182e-16	1.8004746849352054e-7	-2.225091703629352e-20	4.647384139895419e-23	5.070869836878986e-11	1.0012918457978843e-10	1.4637321710561535e-9
93200000	0.004999881382989339	5.682343863003791e-50	5.422228592515483e-69	2.7785991062896973e-8	6.514793185815182e-16	1.8004746849352054e-7	-2.2250917029236368e-20	4.647384139895419e-23	5.070869836878986e-11	1.0012918457978843e-10	1.4637321710561535e-9
93300000	0.004999881382989339	5.682343863003791e-50	5.422228592515483e-69	2.7785991062896973e-8	6.514793185815182e-16	1.8004746849352054e-7	-2.2250917022179216e-20	4.647384139895419e-23	5.070869836878986e-11	1.0012918457978843e-10	1.4637321710561535e-9
93400000	0.004999881382989339	5.682343863003791e-50	5.422228592515483e-69	2.7785991062896973e-8	6.514793185815182e-16	1.8004746849352054e-7	-2.2250917015122067e-20	4.647384139895419e-23	5.070869836878986e-11	1.0012918457978843e-10	1.4637321710561535e-9
93500000	0.004999881382989339	5.682343863003791e-50	5.422228592515483e-69	2.7785991062896973e-8	6.514793185815182e-16	1.8004746849352054e-7	-2.2250917008064915e-20	4.647384139895419e-23	5.070869836878986e-11	1.0012918457978843e-10	1.4637321710561535e-9
93600000	0.004999881382989339	5.682343863003791e-50	5.422228592515483e-69	2.7785991062896973e-8	6.514793185815182e-16	1.8004746849352054e-7	-2.2250917001007763e-20	4.647384139895419e-23	5.070869836878986e-11	1.0012918457978843e-10	1.4637321710561535e-9
93700000	0.004999881382989339	5.682343863003791e-50	5.422228592515483e-69	2.7785991062896973e-8	6.514793185815182e-16	1.8004746849352054e-7	-2.225091699395061e-20	4.647384139895419e-23	5.070869836878986e-11	1.0012918457978843e-10	1.4637321710561535e-9
93800000	0.004999881382989339	5.682343863003791e-50	5.422228592515483e-69	2.7785991062896973e-8	6.514793185815182e-16	1.8004746849352054e-7	-2.2250916986893462e-20	4.647384139895419e-23	5.070869836878986e-11	1.0012918457978843e-10	1.4637321710561535e-9
93900000	0.004999881382989339	5.682343863003791e-50	5.422228592515483e-69	2.7785991062896973e-8	6.514793185815182e-16	1.8004746849352054e-7	-2.225091697983631e-20	4.647384139895419e-23	5.070869836878986e-11	1.0012918457978843e-10	1.4637321710561535e-9
94000000	0.004999881382989339	5.682343863003791e-50	5.422228592515483e-69	2.7785991062896973e-8	6.514793185815182e-16	1.8004746849352054e-7	-2.2250916972779158e-20	4.647384139895419e-23	5.070869836878986e-11	1.0012918457978843e-10	1.4637321710561535e-9
94100000	0.004999881382989339	5.682343863003791e-50	5.422228592515483e-69	2.7785991062896973e-8	6.514793185815182e-16	1.8004746849352054e-7	-2.2250916965722006e-20	4.647384139895419e-23	5.070869836878986e-11	1.0012918457978843e-10	1.4637321710561535e-9
94200000	0.004999881382989339	5.682343863003791e-50	5.422228592515483e-69	2.7785991062896973e-8	6.514793185815182e-16	1.8004746849352054e-7	-2.2250916958664857e-20	4.647384139895419e-23	5.070869836878986e-11	1.0012918457978843e-10	1.4637321710561535e-9
94300000	0.004999881382989339	5.682343863003791e-50	5.422228592515483e-69	2.7785991062896973e-8	6.514793185815182e-16	1.8004746849352054e-7	-2.2250916951607705e-20	4.647384139895419e-23	5.070869836878986e-11	1.0012918457978843e-10	1.4637321710561535e-9
94400000	0.004999881382989339	5.682343863003791e-50	5.422228592515483e-69	2.7785991062896973e-8	6.514793185815182e-16	1.8004746849352054e-7	-2.2250916944550553e-20	4.647384139895419e-23	5.070869836878986e-11	1.0012918457978843e-10	1.4637321710561535e-9
94500000	0.004999881382989339	5.682343863003791e-50	5.422228592515483e-69	2.7785991062896973e-8	6.514793185815182e-16	1.8004746849352054e-7	-2.22509169374934e-20	4.647384139895419e-23	5.070869836878986e-11	1.0012918457978843e-10	1.4637321710561535e-9
94600000	0.004999881382989339	5.682343863003791e-50	5.422228592515483e-69	2.7785991062896973e-8	6.514793185815182e-16	1.8004746849352054e-7	-2.2250916930436252e-20	4.647384139895419e-23	5.070869836878986e-11	1.0012918457978843e-10	1.4637321710561535e-9
94700000	0.004999881382989339	5.682343863003791e-50	5.422228592515483e-69	2.7785991062896973e-8	6.514793185815182e-16	1.8004746849352054e-7	-2.22509169233791e-20	4.647384139895419e-23	5.070869836878986e-11	1.0012918457978843e-10	1.4637321710561535e-9
94800000	0.004999881382989339	5.682343863003791e-50	5.422228592515483e-69	2.7785991062896973e-8	6.514793185815182e-16	1.8004746849352054e-7	-2.2250916916321948e-20	4.647384139895419e-23	5.070869836878986e-11	1.0012918457978843e-10	1.4637321710561535e-9
94900000	0.004999881382989339	5.682343863003791e-50	5.422228592515483e-69	2.7785991062896973e-8	6.514793185815182e-16	1.8004746849352054e-7	-2.2250916909264796e-20	4.647384139895419e-23	5.070869836878986e-11	1.0012918457978843e-10	1.4637321710561535e-9
95000000	0.004999881382989339	5.682343863003791e-50	5.422228592515483e-69	2.7785991062896973e-8	6.514793185815182e-16	1.8004746849352054e-7	-2.2250916902207647e-20	4.647384139895419e-23	5.070869836878986e-11	1.0012918457978843e-10	1.4637321710561535e-9
95100000	0.004999881382989339	5.682343863003791e-50	5.422228592515483e-69	2.7785991062896973e-8	6.514793185815182e-16	1.8004746849352054e-7	-2.2250916895150495e-20	4.647384139895419e-23	5.070869836878986e-11	1.0012918457978843e-10	1.4637321710561535e-9
95200000	0.004999881382989339	5.682343863003791e-50	5.422228592515483e-69	2.7785991062896973e-8	6.514793185815182e-16	1.8004746849352054e-7	-2.2250916888093343e-20	4.647384139895419e-23	5.070869836878986e-11	1.0012918457978843e-10	1.4637321710561535e-9
95300000	0.004999881382989339	5.682343863003791e-50	5.422228592515483e-69	2.7785991062896973e-8	6.514793185815182e-16	1.8004746849352054e-7	-2.225091688103619e-20	4.647384139895419e-23	5.070869836878986e-11	1.0012918457978843e-10	1.4637321710561535e-9
95400000	0.004999881382989339	5.682343863003791e-50	5.422228592515483e-69	2.7785991062896973e-8	6.514793185815182e-16	1.8004746849352054e-7	-2.2250916873979042e-20	4.647384139895419e-23	5.070869836878986e-11	1.0012918457978843e-10	1.4637321710561535e-9
95500000	0.004999881382989339	5.682343863003791e-50	5.422228592515483e-69	2.7785991062896973e-8	6.514793185815182e-16	1.8004746849352054e-7	-2.225091686692189e-20	4.647384139895419e-23	5.070869836878986e-11	1.0012918457978843e-10	1.4637321710561535e-9
95600000	0.004999881382989339	5.682343863003791e-50	5.422228592515483e-69	2.7785991062896973e-8	6.514793185815182e-16	1.8004746849352054e-7	-2.2250916859864738e-20	4.647384139895419e-23	5.070869836878986e-11	1.0012918457978843e-10	1.4637321710561535e-9
95700000	0.004999881382989339	5.682343863003791e-50	5.422228592515483e-69	2.7785991062896973e-8	6.514793185815182e-16	1.8004746849352054e-7	-2.2250916852807586e-20	4.647384139895419e-23	5.070869836878986e-11	1.0012918457978843e-10	1.4637321710561535e-9
95800000	0.004999881382989339	5.682343863003791e-50	5.422228592515483e-69	2.7785991062896973e-8	6.514793185815182e-16	1.8004746849352054e-7	-2.2250916845750437e-20	4.647384139895419e-23	5.070869836878986e-11	1.0012918457978843e-10	1.4637321710561535e-9
95900000	0.004999881382989339	5.682343863003791e-50	5.422228592515483e-69	2.7785991062896973e-8	6.514793185815182e-16	1.8004746849352054e-7	-2.2250916838693285e-20	4.647384139895419e-23	5.070869836878986e-11	1.0012918457978843e-10	1.4637321710561535e-9
96000000	0.004999881382989339	5.682343863003791e-50	5.422228592515483e-69	2.7785991062896973e-8	6.514793185815182e-16	1.8004746849352054e-7	-2.2250916831636133e-20	4.647384139895419e-23	5.070869836878986e-11	1.0012918457978843e-10	1.4637321710561535e-9
96100000	0.004999881382989339	5.682343863003791e-50	5.422228592515483e-69	2.7785991062896973e-8	6.514793185815182e-16	1.8004746849352054e-7	-2.225091682457898e-20	4.647384139895419e-23	5.070869836878986e-11	1.0012918457978843e-10	1.4637321710561535e-9
96200000	0.004999881382989339	5.682343863003791e-50	5.422228592515483e-69	2.7785991062896973e-8	6.514793185815182e-16	1.8004746849352054e-7	-2.2250916817521832e-20	4.647384139895419e-23	5.070869836878986e-11	1.0012918457978843e-10	1.4637321710561535e-9
96300000	0.004999881382989339	5.682343863003791e-50	5.422228592515483e-69	2.7785991062896973e-8	6.514793185815182e-16	1.8004746849352054e-7	-2.225091681046468e-20	4.647384139895419e-23	5.070869836878986e-11	1.0012918457978843e-10	1.4637321710561535e-9
96400000	0.004999881382989339	5.682343863003791e-50	5.422228592515483e-69	2.7785991062896973e-8	6.514793185815182e-16	1.8004746849352054e-7	-2.2250916803407528e-20	4.647384139895419e-23	5.070869836878986e-11	1.0012918457978843e-10	1.4637321710561535e-9
96500000	0.004999881382989339	5.682343863003791e-50	5.422228592515483e-69	2.7785991062896973e-8	6.514793185815182e-16	1.8004746849352054e-7	-2.2250916796350376e-20	4.647384139895419e-23	5.070869836878986e-11	1.0012918457978843e-10	1.4637321710561535e-9
96600000	0.004999881382989339	5.682343863003791e-50	5.422228592515483e-69	2.7785991062896973e-8	6.514793185815182e-16	1.8004746849352054e-7	-2.2250916789293227e-20	4.647384139895419e-23	5.070869836878986e-11	1.0012918457978843e-10	1.4637321710561535e-9
96700000	0.004999881382989339	5.682343863003791e-50	5.422228592515483e-69	2.7785991062896973e-8	6.514793185815182e-16	1.8004746849352054e-7	-2.2250916782236075e-20	4.647384139895419e-23	5.070869836878986e-11	1.0012918457978843e-10	1.4637321710561535e-9
96800000	0.004999881382989339	5.682343863003791e-50	5.422228592515483e-69	2.7785991062896973e-8	6.514793185815182e-16	1.8004746849352054e-7	-2.2250916775178923e-20	4.647384139895419e-23	5.070869836878986e-11	1.0012918457978843e-10	1.4637321710561535e-9
96900000	0.004999881382989339	5.682343863003791e-50	5.422228592515483e-69	2.7785991062896973e-8	6.514793185815182e-16	1.8004746849352054e-7	-2.225091676812177e-20	4.647384139895419e-23	5.070869836878986e-11	1.0012918457978843e-10	1.4637321710561535e-9
97000000	0.004999881382989339	5.682343863003791e-50	5.422228592515483e-69	2.7785991062896973e-8	6.514793185815182e-16	1.8004746849352054e-7	-2.2250916761064623e-20	4.647384139895419e-23	5.070869836878986e-11	1.0012918457978843e-10	1.4637321710561535e-9
97100000	0.004999881382989339	5.682343863003791e-50	5.422228592515483e-69	2.7785991062896973e-8	6.514793185815182e-16	1.8004746849352054e-7	-2.225091675400747e-20	4.647384139895419e-23	5.070869836878986e-11	1.0012918457978843e-10	1.4637321710561535e-9
97200000	0.004999881382989339	5.682343863003791e-50	5.422228592515483e-69	2.7785991062896973e-8	6.514793185815182e-16	1.8004746849352054e-7	-2.225091674695032e-20	4.647384139895419e-23	5.070869836878986e-11	1.0012918457978843e-10	1.4637321710561535e-9
97300000	0.004999881382989339	5.682343863003791e-50	5.422228592515483e-69	2.7785991062896973e-8	6.514793185815182e-16	1.8004746849352054e-7	-2.2250916739893167e-20	4.647384139895419e-23	5.070869836878986e-11	1.0012918457978843e-10	1.4637321710561535e-9
97400000	0.004999881382989339	5.682343863003791e-50	5.422228592515483e-69	2.7785991062896973e-8	6.514793185815182e-16	1.8004746849352054e-7	-2.2250916732836018e-20	4.647384139895419e-23	5.070869836878986e-11	1.0012918457978843e-10	1.4637321710561535e-9
97500000	0.0049998813829893385	5.682343863003791e-50	5.422228592515483e-69	2.7785991062896973e-8	6.514793185815182e-16	1.8004746849352054e-7	-2.2250916725778866e-20	4.647384139895419e-23	5.070869836878986e-11	1.0012918457978843e-10	1.4637321710561535e-9
97600000	0.0049998813829893385	5.682343863003791e-50	5.422228592515483e-69	2.7785991062896973e-8	6.514793185815182e-16	1.8004746849352054e-7	-2.2250916718721714e-20	4.647384139895419e-23	5.070869836878986e-11	1.0012918457978843e-10	1.4637321710561535e-9
97700000	0.0049998813829893385	5.682343863003791e-50	5.422228592515483e-69	2.7785991062896973e-8	6.514793185815181e-16	1.8004746849352054e-7	-2.2250916711664562e-20	4.647384139895419e-23	5.070869836878986e-11	1.0012918457978844e-10	1.4637321710561535e-9
97800000	0.0049998813829893385	5.682343863003791e-50	5.422228592515483e-69	2.7785991062896973e-8	6.514793185815181e-16	1.8004746849352054e-7	-2.2250916704607413e-20	4.647384139895419e-23	5.070869836878986e-11	1.0012918457978844e-10	1.4637321710561535e-9
97900000	0.0049998813829893385	5.682343863003791e-50	5.422228592515483e-69	2.7785991062896973e-8	6.514793185815181e-16	1.8004746849352054e-7	-2.225091669755026e-20	4.647384139895419e-23	5.070869836878986e-11	1.0012918457978844e-10	1.4637321710561535e-9
98000000	0.0049998813829893385	5.682343863003791e-50	5.422228592515483e-69	2.7785991062896973e-8	6.514793185815181e-16	1.8004746849352054e-7	-2.225091669049311e-20	4.647384139895419e-23	5.070869836878986e-11	1.0012918457978844e-10	1.4637321710561535e-9
98100000	0.0049998813829893385	5.682343863003791e-50	5.422228592515483e-69	2.7785991062896973e-8	6.514793185815181e-16	1.8004746849352054e-7	-2.2250916683435957e-20	4.647384139895419e-23	5.070869836878986e-11	1.0012918457978844e-10	1.4637321710561535e-9
98200000	0.0049998813829893385	5.682343863003792e-50	5.422228592515483e-69	2.7785991062896973e-8	6.514793185815181e-16	1.8004746849352054e-7	-2.2250916676378808e-20	4.647384139895419e-23	5.070869836878986e-11	1.0012918457978844e-10	1.4637321710561535e-9
98300000	0.0049998813829893385	5.682343863003792e-50	5.422228592515483e-69	2.7785991062896973e-8	6.514793185815181e-16	1.8004746849352054e-7	-2.2250916669321656e-20	4.647384139895419e-23	5.070869836878986e-11	1.0012918457978844e-10	1.4637321710561535e-9
98400000	0.0049998813829893385	5.682343863003792e-50	5.422228592515483e-69	2.7785991062896973e-8	6.514793185815181e-16	1.8004746849352054e-7	-2.2250916662264504e-20	4.647384139895419e-23	5.070869836878986e-11	1.0012918457978844e-10	1.4637321710561535e-9
98500000	0.0049998813829893385	5.682343863003792e-50	5.422228592515483e-69	2.7785991062896973e-8	6.514793185815181e-16	1.8004746849352054e-7	-2.2250916655207352e-20	4.647384139895419e-23	5.070869836878986e-11	1.0012918457978844e-10	1.4637321710561535e-9
98600000	0.0049998813829893385	5.682343863003792e-50	5.422228592515483e-69	2.7785991062896973e-8	6.514793185815181e-16	1.8004746849352054e-7	-2.2250916648150203e-20	4.647384139895419e-23	5.070869836878986e-11	1.0012918457978844e-10	1.4637321710561535e-9
98700000	0.0049998813829893385	5.682343863003792e-50	5.422228592515483e-69	2.7785991062896973e-8	6.514793185815181e-16	1.8004746849352054e-7	-2.225091664109305e-20	4.647384139895419e-23	5.070869836878986e-11	1.0012918457978844e-10	1.4637321710561535e-9
98800000	0.0049998813829893385	5.682343863003792e-50	5.422228592515483e-69	2.7785991062896973e-8	6.514793185815181e-16	1.8004746849352054e-7	-2.22509166340359e-20	4.647384139895419e-23	5.070869836878986e-11	1.0012918457978844e-10	1.4637321710561535e-9
98900000	0.0049998813829893385	5.682343863003792e-50	5.422228592515483e-69	2.7785991062896973e-8	6.514793185815181e-16	1.8004746849352054e-7	-2.2250916626978747e-20	4.647384139895419e-23	5.070869836878986e-11	1.0012918457978844e-10	1.4637321710561535e-9
99000000	0.0049998813829893385	5.682343863003792e-50	5.422228592515483e-69	2.7785991062896973e-8	6.514793185815181e-16	1.8004746849352054e-7	-2.2250916619921598e-20	4.647384139895419e-23	5.070869836878986e-11	1.0012918457978844e-10	1.4637321710561535e-9
99100000	0.0049998813829893385	5.682343863003792e-50	5.422228592515483e-69	2.7785991062896973e-8	6.514793185815181e-16	1.8004746849352054e-7	-2.2250916612864446e-20	4.647384139895419e-23	5.070869836878986e-11	1.0012918457978844e-10	1.4637321710561535e-9
99200000	0.0049998813829893385	5.682343863003792e-50	5.422228592515483e-69	2.7785991062896973e-8	6.514793185815181e-16	1.8004746849352054e-7	-2.2250916605807294e-20	4.647384139895419e-23	5.070869836878986e-11	1.0012918457978844e-10	1.4637321710561535e-9
99300000	0.0049998813829893385	5.682343863003792e-50	5.422228592515483e-69	2.7785991062896973e-8	6.514793185815181e-16	1.8004746849352054e-7	-2.2250916598750142e-20	4.647384139895419e-23	5.070869836878986e-11	1.0012918457978844e-10	1.4637321710561535e-9
99400000	0.0049998813829893385	5.682343863003792e-50	5.422228592515483e-69	2.7785991062896973e-8	6.514793185815181e-16	1.8004746849352054e-7	-2.2250916591692993e-20	4.647384139895419e-23	5.070869836878986e-11	1.0012918457978844e-10	1.4637321710561535e-9
99500000	0.0049998813829893385	5.682343863003792e-50	5.422228592515483e-69	2.7785991062896973e-8	6.514793185815181e-16	1.8004746849352054e-7	-2.225091658463584e-20	4.647384139895419e-23	5.070869836878986e-11	1.0012918457978844e-10	1.4637321710561535e-9
99600000	0.0049998813829893385	5.682343863003792e-50	5.422228592515483e-69	2.7785991062896973e-8	6.514793185815181e-16	1.8004746849352054e-7	-2.225091657757869e-20	4.647384139895419e-23	5.070869836878986e-11	1.0012918457978844e-10	1.4637321710561535e-9
99700000	0.0049998813829893385	5.682343863003792e-50	5.422228592515483e-69	2.7785991062896973e-8	6.514793185815181e-16	1.8004746849352054e-7	-2.2250916570521537e-20	4.647384139895419e-23	5.070869836878986e-11	1.0012918457978844e-10	1.4637321710561535e-9
99800000	0.0049998813829893385	5.682343863003792e-50	5.422228592515483e-69	2.7785991062896973e-8	6.514793185815181e-16	1.8004746849352054e-7	-2.2250916563464388e-20	4.647384139895419e-23	5.070869836878986e-11	1.0012918457978844e-10	1.4637321710561535e-9
99900000	0.0049998813829893385	5.682343863003792e-50	5.422228592515483e-69	2.7785991062896973e-8	6.514793185815181e-16	1.8004746849352054e-7	-2.2250916556407236e-20	4.647384139895419e-23	5.070869836878986e-11	1.0012918457978844e-10	1.4637321710561535e-9
100000000	0.0049998813829893385	5.682343863003792e-50	5.422228592515483e-69	2.7785991062896973e-8	6.514793185815181e-16	1.8004746849352054e-7	-2.2250916549350084e-20	4.647384139895419e-23	5.070869836878986e-11	1.0012918457978844e-10	1.4637321710561535e-9
