# Supplementary material for: Thermodynamics Underpinning the Microbial Community‐Level Nitrogen Energy Metabolism
Source: Environ Microbiol. 2025 Feb 16;27(2):e70055. doi: 10.1111/1462-2920.70055 (PMC11830459; doi:10.1111/1462-2920.70055)
Supplement: Supplementary file 1 — Data S1. [file EMI-27-e70055-s001.zip › SI/Nnetwork/Results/kdef_-10/Iin_-5/p_0.2/O2_-6._H_-8.5.csv]

time	N2	N2H4	N2H5	N2O	NH2OH	NH3	NH3OH	NH4	NO	NO2	NO3
0	0.00001	0.00001	0.00001	0.00001	0.00001	0.00001	0.00001	0.00001	0.00001	0.00001	0.00001
100000	0.004997152746419529	1.7554197210846423e-49	-2.51080346597939e-50	1.2236169831375227e-9	2.5066050497232057e-15	5.692051459163579e-6	-1.9490157876931322e-20	1.4699416978464195e-19	6.724562434229788e-13	3.1655011660055656e-12	4.627351443744801e-12
200000	0.004997152746419528	1.755419721084645e-49	-2.1760719093938303e-49	1.2236169831375227e-9	2.506605049731792e-15	5.6920514591635785e-6	-1.8909682370768755e-20	1.4699516515375305e-19	6.72456243422979e-13	3.1655011660073614e-12	4.627351443744867e-12
300000	0.004997152746419528	1.755419721084644e-49	-4.457478839211214e-49	1.2236169831375227e-9	2.5066050497309058e-15	5.6920514591635785e-6	-1.8909679897852188e-20	1.469950595951451e-19	6.724562434229789e-13	3.1655011660071707e-12	4.627351443744859e-12
400000	0.004997152746419529	1.755419721084642e-49	-6.738885768952822e-49	1.2236169831375225e-9	2.506605049729392e-15	5.6920514591635785e-6	-1.8909677424935615e-20	1.469948793674376e-19	6.724562434229787e-13	3.1655011660068456e-12	4.627351443744846e-12
500000	0.004997152746419529	1.7554197210846427e-49	-9.020292698216116e-49	1.2236169831375225e-9	2.506605049729395e-15	5.6920514591635785e-6	-1.8909674952019057e-20	1.469948797365212e-19	6.724562434229787e-13	3.165501166006846e-12	4.627351443744846e-12
600000	0.004997152746419529	1.7554197210846435e-49	-1.1301699627257789e-48	1.2236169831375227e-9	2.5066050497293856e-15	5.692051459163579e-6	-1.89096724791025e-20	1.4699487859775235e-19	6.724562434229788e-13	3.165501166006844e-12	4.627351443744847e-12
700000	0.004997152746419529	1.7554197210846442e-49	-1.3583106556464039e-48	1.2236169831375227e-9	2.506605049729386e-15	5.692051459163579e-6	-1.890967000618594e-20	1.4699487861622531e-19	6.724562434229788e-13	3.165501166006844e-12	4.627351443744847e-12
800000	0.004997152746419529	1.7554197210846446e-49	-1.5864513485659008e-48	1.2236169831375227e-9	2.506605049729386e-15	5.69205145916358e-6	-1.890966753326938e-20	1.4699487863167748e-19	6.724562434229789e-13	3.165501166006844e-12	4.627351443744848e-12
900000	0.004997152746419529	1.755419721084645e-49	-1.8145920414843446e-48	1.2236169831375229e-9	2.5066050497293864e-15	5.69205145916358e-6	-1.8909665060352822e-20	1.4699487864391886e-19	6.724562434229789e-13	3.165501166006844e-12	4.627351443744848e-12
1000000	0.004997152746419529	1.7554197210846454e-49	-2.0427327344018172e-48	1.2236169831375229e-9	2.5066050497293864e-15	5.69205145916358e-6	-1.8909662587436264e-20	1.469948786531987e-19	6.724562434229789e-13	3.165501166006844e-12	4.627351443744848e-12
1100000	0.004997152746419528	1.7554197210846454e-49	-2.2708734273184008e-48	1.2236169831375229e-9	2.506605049729387e-15	5.69205145916358e-6	-1.8909660114519706e-20	1.4699487865976616e-19	6.724562434229789e-13	3.165501166006844e-12	4.6273514437448486e-12
1200000	0.004997152746419528	1.7554197210846458e-49	-2.499014120234176e-48	1.2236169831375229e-9	2.506605049729387e-15	5.69205145916358e-6	-1.8909657641603145e-20	1.4699487866387048e-19	6.724562434229789e-13	3.165501166006844e-12	4.6273514437448486e-12
1300000	0.004997152746419528	1.7554197210846458e-49	-2.7271548131492257e-48	1.2236169831375229e-9	2.506605049729387e-15	5.69205145916358e-6	-1.8909655168686588e-20	1.469948786657609e-19	6.724562434229789e-13	3.165501166006844e-12	4.6273514437448486e-12
1400000	0.004997152746419528	1.7554197210846458e-49	-2.9552955060636306e-48	1.2236169831375229e-9	2.506605049729387e-15	5.69205145916358e-6	-1.890965269577003e-20	1.469948786656866e-19	6.724562434229789e-13	3.165501166006844e-12	4.6273514437448486e-12
1500000	0.004997152746419528	1.7554197210846454e-49	-3.183436198977473e-48	1.2236169831375229e-9	2.506605049729387e-15	5.69205145916358e-6	-1.8909650222853472e-20	1.469948786638968e-19	6.724562434229789e-13	3.1655011660068444e-12	4.6273514437448486e-12
1600000	0.004997152746419528	1.7554197210846454e-49	-3.411576891890835e-48	1.2236169831375229e-9	2.506605049729387e-15	5.69205145916358e-6	-1.890964774993691e-20	1.4699487866064072e-19	6.724562434229789e-13	3.1655011660068444e-12	4.6273514437448486e-12
1700000	0.004997152746419528	1.755419721084645e-49	-3.6397175848037975e-48	1.2236169831375227e-9	2.506605049729387e-15	5.69205145916358e-6	-1.8909645277020353e-20	1.4699487865616758e-19	6.724562434229789e-13	3.1655011660068444e-12	4.6273514437448486e-12
1800000	0.004997152746419529	1.755419721084645e-49	-3.867858277716443e-48	1.2236169831375227e-9	2.506605049729387e-15	5.69205145916358e-6	-1.8909642804103795e-20	1.469948786507266e-19	6.724562434229789e-13	3.1655011660068444e-12	4.627351443744848e-12
1900000	0.004997152746419529	1.7554197210846446e-49	-4.095998970628853e-48	1.2236169831375227e-9	2.5066050497293864e-15	5.69205145916358e-6	-1.8909640331187237e-20	1.4699487864456696e-19	6.724562434229788e-13	3.1655011660068444e-12	4.627351443744848e-12
2000000	0.004997152746419529	1.7554197210846442e-49	-4.324139663541108e-48	1.2236169831375227e-9	2.5066050497293864e-15	5.69205145916358e-6	-1.890963785827068e-20	1.4699487863793789e-19	6.724562434229788e-13	3.1655011660068444e-12	4.627351443744848e-12
2100000	0.004997152746419529	1.755419721084644e-49	-4.552280356453291e-48	1.2236169831375227e-9	2.5066050497293864e-15	5.69205145916358e-6	-1.8909635385354118e-20	1.4699487863108863e-19	6.724562434229788e-13	3.1655011660068444e-12	4.627351443744848e-12
2200000	0.004997152746419529	1.7554197210846435e-49	-4.780421049365484e-48	1.2236169831375227e-9	2.5066050497293864e-15	5.69205145916358e-6	-1.890963291243756e-20	1.4699487862426836e-19	6.724562434229788e-13	3.1655011660068444e-12	4.627351443744848e-12
2300000	0.004997152746419529	1.7554197210846435e-49	-5.0085617422777685e-48	1.2236169831375227e-9	2.5066050497293864e-15	5.692051459163579e-6	-1.8909630439521003e-20	1.469948786177263e-19	6.724562434229788e-13	3.1655011660068444e-12	4.627351443744848e-12
2400000	0.004997152746419529	1.755419721084643e-49	-5.236702435190225e-48	1.2236169831375225e-9	2.506605049729386e-15	5.692051459163579e-6	-1.8909627966604445e-20	1.4699487861171168e-19	6.724562434229787e-13	3.1655011660068444e-12	4.627351443744847e-12
2500000	0.004997152746419529	1.7554197210846427e-49	-5.464843128102937e-48	1.2236169831375225e-9	2.506605049729386e-15	5.692051459163579e-6	-1.8909625493687884e-20	1.469948786064737e-19	6.724562434229787e-13	3.1655011660068444e-12	4.627351443744847e-12
2600000	0.004997152746419529	1.7554197210846427e-49	-5.692983821015985e-48	1.2236169831375225e-9	2.506605049729386e-15	5.692051459163579e-6	-1.8909623020771326e-20	1.469948786022616e-19	6.724562434229787e-13	3.1655011660068444e-12	4.627351443744847e-12
2700000	0.004997152746419529	1.7554197210846423e-49	-5.921124513929452e-48	1.2236169831375225e-9	2.506605049729386e-15	5.692051459163579e-6	-1.8909620547854768e-20	1.4699487859932455e-19	6.724562434229787e-13	3.1655011660068444e-12	4.627351443744847e-12
2800000	0.004997152746419529	1.7554197210846423e-49	-6.149265206843417e-48	1.2236169831375225e-9	2.506605049729386e-15	5.692051459163579e-6	-1.890961807493821e-20	1.469948785979118e-19	6.724562434229787e-13	3.1655011660068444e-12	4.627351443744847e-12
2900000	0.004997152746419529	1.7554197210846423e-49	-6.377405899757541e-48	1.2236169831375225e-9	2.506605049729386e-15	5.692051459163579e-6	-1.890961560202165e-20	1.4699487859782828e-19	6.724562434229787e-13	3.1655011660068444e-12	4.627351443744847e-12
3000000	0.004997152746419529	1.7554197210846423e-49	-6.605546592670597e-48	1.2236169831375225e-9	2.506605049729386e-15	5.692051459163579e-6	-1.890961312910509e-20	1.4699487859783564e-19	6.724562434229787e-13	3.1655011660068444e-12	4.627351443744847e-12
3100000	0.004997152746419529	1.7554197210846423e-49	-6.833687285582577e-48	1.2236169831375225e-9	2.506605049729386e-15	5.692051459163579e-6	-1.8909610656188533e-20	1.4699487859784156e-19	6.724562434229787e-13	3.1655011660068444e-12	4.627351443744847e-12
3200000	0.004997152746419529	1.7554197210846423e-49	-7.06182797849356e-48	1.2236169831375225e-9	2.506605049729386e-15	5.692051459163579e-6	-1.8909608183271975e-20	1.4699487859784611e-19	6.724562434229787e-13	3.1655011660068444e-12	4.627351443744847e-12
3300000	0.004997152746419529	1.755419721084642e-49	-7.289968671403628e-48	1.2236169831375225e-9	2.506605049729386e-15	5.692051459163579e-6	-1.8909605710355417e-20	1.4699487859784941e-19	6.724562434229787e-13	3.1655011660068444e-12	4.627351443744847e-12
3400000	0.004997152746419529	1.755419721084642e-49	-7.518109364312865e-48	1.2236169831375225e-9	2.506605049729386e-15	5.692051459163579e-6	-1.8909603237438857e-20	1.4699487859785158e-19	6.724562434229787e-13	3.1655011660068444e-12	4.627351443744847e-12
3500000	0.004997152746419529	1.755419721084642e-49	-7.74625005722135e-48	1.2236169831375225e-9	2.506605049729386e-15	5.692051459163579e-6	-1.89096007645223e-20	1.469948785978527e-19	6.724562434229787e-13	3.1655011660068444e-12	4.627351443744847e-12
3600000	0.004997152746419529	1.755419721084642e-49	-7.974390750129166e-48	1.2236169831375225e-9	2.506605049729386e-15	5.692051459163579e-6	-1.890959829160574e-20	1.4699487859785293e-19	6.724562434229787e-13	3.1655011660068444e-12	4.627351443744847e-12
3700000	0.004997152746419529	1.755419721084642e-49	-8.202531443036395e-48	1.2236169831375225e-9	2.506605049729386e-15	5.692051459163579e-6	-1.8909595818689183e-20	1.4699487859785235e-19	6.724562434229787e-13	3.1655011660068444e-12	4.627351443744847e-12
3800000	0.004997152746419529	1.755419721084642e-49	-8.430672135943119e-48	1.2236169831375225e-9	2.506605049729386e-15	5.692051459163579e-6	-1.8909593345772622e-20	1.4699487859785107e-19	6.724562434229787e-13	3.1655011660068444e-12	4.627351443744847e-12
3900000	0.004997152746419529	1.755419721084642e-49	-8.658812828849417e-48	1.2236169831375225e-9	2.506605049729386e-15	5.692051459163579e-6	-1.8909590872856064e-20	1.4699487859784922e-19	6.724562434229787e-13	3.1655011660068444e-12	4.627351443744847e-12
4000000	0.004997152746419529	1.755419721084642e-49	-8.886953521755374e-48	1.2236169831375225e-9	2.506605049729386e-15	5.692051459163579e-6	-1.8909588399939506e-20	1.469948785978469e-19	6.724562434229787e-13	3.1655011660068444e-12	4.627351443744847e-12
4100000	0.004997152746419529	1.755419721084642e-49	-9.115094214661071e-48	1.2236169831375225e-9	2.506605049729386e-15	5.692051459163579e-6	-1.8909585927022948e-20	1.4699487859784424e-19	6.724562434229787e-13	3.1655011660068444e-12	4.627351443744847e-12
4200000	0.004997152746419529	1.755419721084642e-49	-9.343234907566588e-48	1.2236169831375225e-9	2.506605049729386e-15	5.6920514591635785e-6	-1.8909583454106387e-20	1.4699487859784132e-19	6.724562434229787e-13	3.1655011660068444e-12	4.627351443744847e-12
4300000	0.004997152746419529	1.755419721084642e-49	-9.571375600472009e-48	1.2236169831375225e-9	2.5066050497293856e-15	5.6920514591635785e-6	-1.890958098118983e-20	1.4699487859783827e-19	6.724562434229787e-13	3.1655011660068444e-12	4.627351443744847e-12
4400000	0.004997152746419529	1.7554197210846416e-49	-9.799516293377414e-48	1.2236169831375225e-9	2.5066050497293856e-15	5.6920514591635785e-6	-1.8909578508273272e-20	1.4699487859783519e-19	6.724562434229787e-13	3.165501166006844e-12	4.627351443744847e-12
4500000	0.004997152746419529	1.7554197210846416e-49	-1.0027656986282886e-47	1.2236169831375225e-9	2.5066050497293856e-15	5.6920514591635785e-6	-1.8909576035356714e-20	1.4699487859783222e-19	6.724562434229787e-13	3.165501166006844e-12	4.627351443744847e-12
4600000	0.004997152746419529	1.7554197210846416e-49	-1.0255797679188507e-47	1.2236169831375225e-9	2.5066050497293856e-15	5.6920514591635785e-6	-1.8909573562440156e-20	1.4699487859782943e-19	6.724562434229787e-13	3.165501166006844e-12	4.627351443744847e-12
4700000	0.004997152746419529	1.7554197210846416e-49	-1.0483938372094356e-47	1.2236169831375225e-9	2.5066050497293856e-15	5.6920514591635785e-6	-1.8909571089523595e-20	1.4699487859782698e-19	6.724562434229787e-13	3.165501166006844e-12	4.627351443744847e-12
4800000	0.004997152746419529	1.7554197210846416e-49	-1.0712079065000518e-47	1.2236169831375225e-9	2.5066050497293856e-15	5.6920514591635785e-6	-1.8909568616607037e-20	1.4699487859782493e-19	6.724562434229787e-13	3.165501166006844e-12	4.627351443744847e-12
4900000	0.004997152746419529	1.7554197210846416e-49	-1.0940219757907073e-47	1.2236169831375225e-9	2.5066050497293856e-15	5.6920514591635785e-6	-1.890956614369048e-20	1.4699487859782344e-19	6.724562434229787e-13	3.165501166006844e-12	4.627351443744847e-12
5000000	0.004997152746419529	1.7554197210846416e-49	-1.1168360450814102e-47	1.2236169831375225e-9	2.5066050497293856e-15	5.6920514591635785e-6	-1.890956367077392e-20	1.4699487859782257e-19	6.724562434229787e-13	3.165501166006844e-12	4.627351443744847e-12
5100000	0.004997152746419529	1.7554197210846416e-49	-1.1396501143721645e-47	1.2236169831375225e-9	2.5066050497293856e-15	5.6920514591635785e-6	-1.890956119785736e-20	1.4699487859782243e-19	6.724562434229787e-13	3.165501166006844e-12	4.627351443744847e-12
5200000	0.004997152746419529	1.7554197210846416e-49	-1.162464183662925e-47	1.2236169831375225e-9	2.5066050497293856e-15	5.6920514591635785e-6	-1.8909558724940802e-20	1.4699487859782243e-19	6.724562434229787e-13	3.165501166006844e-12	4.627351443744847e-12
5300000	0.004997152746419529	1.7554197210846416e-49	-1.1852782529536795e-47	1.2236169831375225e-9	2.5066050497293856e-15	5.6920514591635785e-6	-1.8909556252024244e-20	1.4699487859782243e-19	6.724562434229787e-13	3.165501166006844e-12	4.627351443744847e-12
5400000	0.004997152746419529	1.7554197210846416e-49	-1.2080923222444282e-47	1.2236169831375225e-9	2.5066050497293856e-15	5.6920514591635785e-6	-1.8909553779107687e-20	1.4699487859782245e-19	6.724562434229787e-13	3.165501166006844e-12	4.627351443744847e-12
5500000	0.004997152746419529	1.7554197210846416e-49	-1.230906391535171e-47	1.2236169831375225e-9	2.5066050497293856e-15	5.6920514591635785e-6	-1.8909551306191126e-20	1.4699487859782245e-19	6.724562434229787e-13	3.165501166006844e-12	4.627351443744847e-12
5600000	0.004997152746419529	1.7554197210846416e-49	-1.2537204608259081e-47	1.2236169831375225e-9	2.5066050497293856e-15	5.6920514591635785e-6	-1.8909548833274568e-20	1.4699487859782245e-19	6.724562434229787e-13	3.165501166006844e-12	4.627351443744847e-12
5700000	0.004997152746419529	1.7554197210846416e-49	-1.2765345301166398e-47	1.2236169831375225e-9	2.5066050497293856e-15	5.6920514591635785e-6	-1.890954636035801e-20	1.4699487859782245e-19	6.724562434229787e-13	3.165501166006844e-12	4.627351443744847e-12
5800000	0.004997152746419529	1.7554197210846416e-49	-1.2993485994073662e-47	1.2236169831375225e-9	2.5066050497293856e-15	5.6920514591635785e-6	-1.8909543887441452e-20	1.4699487859782245e-19	6.724562434229787e-13	3.165501166006844e-12	4.627351443744847e-12
5900000	0.004997152746419529	1.7554197210846416e-49	-1.3221626686980872e-47	1.2236169831375225e-9	2.5066050497293856e-15	5.6920514591635785e-6	-1.890954141452489e-20	1.4699487859782245e-19	6.724562434229787e-13	3.165501166006844e-12	4.627351443744847e-12
6000000	0.004997152746419529	1.7554197210846412e-49	-1.3449767379888024e-47	1.2236169831375225e-9	2.5066050497293856e-15	5.6920514591635785e-6	-1.8909538941608333e-20	1.4699487859782245e-19	6.724562434229787e-13	3.165501166006844e-12	4.627351443744847e-12
6100000	0.004997152746419529	1.7554197210846412e-49	-1.367790807279513e-47	1.2236169831375225e-9	2.5066050497293856e-15	5.6920514591635785e-6	-1.8909536468691775e-20	1.4699487859782245e-19	6.724562434229787e-13	3.165501166006844e-12	4.627351443744847e-12
6200000	0.004997152746419529	1.7554197210846412e-49	-1.3906048765702182e-47	1.2236169831375225e-9	2.5066050497293856e-15	5.692051459163578e-6	-1.8909533995775217e-20	1.4699487859782247e-19	6.724562434229787e-13	3.165501166006844e-12	4.627351443744847e-12
6300000	0.004997152746419529	1.7554197210846412e-49	-1.4134189458609185e-47	1.2236169831375225e-9	2.5066050497293856e-15	5.692051459163578e-6	-1.890953152285866e-20	1.4699487859782247e-19	6.724562434229787e-13	3.165501166006844e-12	4.627351443744847e-12
6400000	0.004997152746419529	1.7554197210846412e-49	-1.4362330151516138e-47	1.2236169831375225e-9	2.5066050497293856e-15	5.692051459163578e-6	-1.89095290499421e-20	1.4699487859782247e-19	6.724562434229787e-13	3.165501166006844e-12	4.627351443744847e-12
6500000	0.004997152746419529	1.7554197210846412e-49	-1.4590470844423044e-47	1.2236169831375225e-9	2.5066050497293856e-15	5.692051459163578e-6	-1.890952657702554e-20	1.4699487859782247e-19	6.724562434229787e-13	3.1655011660068436e-12	4.627351443744847e-12
6600000	0.004997152746419529	1.7554197210846412e-49	-1.4818611537329901e-47	1.2236169831375225e-9	2.5066050497293856e-15	5.692051459163578e-6	-1.8909524104108983e-20	1.4699487859782247e-19	6.724562434229787e-13	3.1655011660068436e-12	4.627351443744847e-12
6700000	0.004997152746419529	1.7554197210846412e-49	-1.5046752230236713e-47	1.2236169831375225e-9	2.5066050497293856e-15	5.692051459163578e-6	-1.8909521631192425e-20	1.4699487859782247e-19	6.724562434229787e-13	3.1655011660068436e-12	4.627351443744847e-12
6800000	0.004997152746419529	1.7554197210846412e-49	-1.5274892923143476e-47	1.2236169831375225e-9	2.5066050497293856e-15	5.692051459163578e-6	-1.8909519158275864e-20	1.4699487859782247e-19	6.724562434229787e-13	3.1655011660068436e-12	4.627351443744847e-12
6900000	0.004997152746419529	1.7554197210846412e-49	-1.5503033616050197e-47	1.2236169831375225e-9	2.5066050497293856e-15	5.692051459163578e-6	-1.8909516685359306e-20	1.4699487859782247e-19	6.724562434229787e-13	3.1655011660068436e-12	4.627351443744847e-12
7000000	0.004997152746419529	1.7554197210846412e-49	-1.5731174308956875e-47	1.2236169831375225e-9	2.5066050497293856e-15	5.692051459163578e-6	-1.8909514212442748e-20	1.4699487859782247e-19	6.724562434229787e-13	3.1655011660068436e-12	4.627351443744847e-12
7100000	0.004997152746419529	1.7554197210846412e-49	-1.595931500186351e-47	1.2236169831375225e-9	2.5066050497293856e-15	5.692051459163578e-6	-1.890951173952619e-20	1.4699487859782247e-19	6.724562434229787e-13	3.1655011660068436e-12	4.627351443744847e-12
7200000	0.004997152746419529	1.7554197210846412e-49	-1.6187455694770102e-47	1.2236169831375225e-9	2.5066050497293856e-15	5.692051459163578e-6	-1.890950926660963e-20	1.4699487859782247e-19	6.724562434229787e-13	3.1655011660068436e-12	4.627351443744847e-12
7300000	0.004997152746419529	1.7554197210846412e-49	-1.641559638767665e-47	1.2236169831375225e-9	2.5066050497293856e-15	5.692051459163578e-6	-1.890950679369307e-20	1.4699487859782247e-19	6.724562434229787e-13	3.1655011660068436e-12	4.627351443744847e-12
7400000	0.004997152746419529	1.7554197210846412e-49	-1.6643737080583163e-47	1.2236169831375225e-9	2.5066050497293856e-15	5.692051459163578e-6	-1.8909504320776514e-20	1.4699487859782247e-19	6.724562434229787e-13	3.1655011660068436e-12	4.627351443744847e-12
7500000	0.004997152746419529	1.7554197210846412e-49	-1.6871877773489637e-47	1.2236169831375225e-9	2.5066050497293856e-15	5.692051459163578e-6	-1.8909501847859956e-20	1.4699487859782247e-19	6.724562434229787e-13	3.1655011660068436e-12	4.627351443744847e-12
7600000	0.004997152746419529	1.7554197210846412e-49	-1.710001846639607e-47	1.2236169831375225e-9	2.5066050497293856e-15	5.692051459163578e-6	-1.8909499374943395e-20	1.469948785978225e-19	6.724562434229787e-13	3.1655011660068436e-12	4.627351443744847e-12
7700000	0.004997152746419529	1.7554197210846412e-49	-1.7328159159302462e-47	1.2236169831375225e-9	2.5066050497293856e-15	5.692051459163578e-6	-1.8909496902026837e-20	1.469948785978225e-19	6.724562434229787e-13	3.1655011660068436e-12	4.627351443744847e-12
7800000	0.004997152746419529	1.7554197210846412e-49	-1.7556299852208822e-47	1.2236169831375225e-9	2.5066050497293856e-15	5.692051459163578e-6	-1.890949442911028e-20	1.469948785978225e-19	6.724562434229787e-13	3.1655011660068436e-12	4.627351443744847e-12
7900000	0.004997152746419529	1.7554197210846412e-49	-1.7784440545115147e-47	1.2236169831375225e-9	2.5066050497293856e-15	5.692051459163578e-6	-1.890949195619372e-20	1.469948785978225e-19	6.724562434229787e-13	3.1655011660068436e-12	4.627351443744847e-12
8000000	0.004997152746419529	1.7554197210846412e-49	-1.8012581238021436e-47	1.2236169831375225e-9	2.5066050497293856e-15	5.692051459163578e-6	-1.890948948327716e-20	1.469948785978225e-19	6.724562434229787e-13	3.1655011660068436e-12	4.627351443744847e-12
8100000	0.004997152746419529	1.7554197210846412e-49	-1.824072193092769e-47	1.2236169831375225e-9	2.5066050497293856e-15	5.692051459163578e-6	-1.8909487010360602e-20	1.469948785978225e-19	6.724562434229787e-13	3.1655011660068436e-12	4.627351443744847e-12
8200000	0.004997152746419529	1.7554197210846412e-49	-1.8468862623833914e-47	1.2236169831375225e-9	2.5066050497293856e-15	5.692051459163578e-6	-1.8909484537444044e-20	1.469948785978225e-19	6.724562434229787e-13	3.1655011660068436e-12	4.627351443744847e-12
8300000	0.004997152746419529	1.7554197210846412e-49	-1.8697003316740103e-47	1.2236169831375225e-9	2.5066050497293856e-15	5.692051459163578e-6	-1.8909482064527486e-20	1.469948785978225e-19	6.724562434229787e-13	3.1655011660068436e-12	4.627351443744847e-12
8400000	0.004997152746419529	1.7554197210846412e-49	-1.8925144009646263e-47	1.2236169831375225e-9	2.5066050497293856e-15	5.692051459163578e-6	-1.8909479591610925e-20	1.469948785978225e-19	6.724562434229787e-13	3.1655011660068436e-12	4.627351443744847e-12
8500000	0.004997152746419529	1.7554197210846412e-49	-1.9153284702552394e-47	1.2236169831375225e-9	2.5066050497293856e-15	5.692051459163578e-6	-1.8909477118694368e-20	1.469948785978225e-19	6.724562434229787e-13	3.1655011660068436e-12	4.627351443744847e-12
8600000	0.004997152746419529	1.7554197210846412e-49	-1.938142539545849e-47	1.2236169831375225e-9	2.5066050497293856e-15	5.692051459163578e-6	-1.890947464577781e-20	1.469948785978225e-19	6.724562434229787e-13	3.1655011660068436e-12	4.627351443744847e-12
8700000	0.004997152746419529	1.7554197210846412e-49	-1.9609566088364563e-47	1.2236169831375225e-9	2.5066050497293856e-15	5.692051459163578e-6	-1.8909472172861252e-20	1.469948785978225e-19	6.724562434229787e-13	3.1655011660068436e-12	4.627351443744847e-12
8800000	0.004997152746419529	1.7554197210846412e-49	-1.9837706781270606e-47	1.2236169831375225e-9	2.5066050497293856e-15	5.692051459163578e-6	-1.890946969994469e-20	1.469948785978225e-19	6.724562434229787e-13	3.1655011660068436e-12	4.627351443744847e-12
8900000	0.004997152746419529	1.7554197210846412e-49	-2.0065847474176625e-47	1.2236169831375225e-9	2.5066050497293856e-15	5.692051459163578e-6	-1.8909467227028133e-20	1.469948785978225e-19	6.724562434229787e-13	3.1655011660068436e-12	4.627351443744847e-12
9000000	0.004997152746419529	1.7554197210846416e-49	-2.0293988167082615e-47	1.2236169831375225e-9	2.5066050497293856e-15	5.692051459163578e-6	-1.8909464754111575e-20	1.469948785978225e-19	6.724562434229787e-13	3.1655011660068436e-12	4.627351443744847e-12
9100000	0.004997152746419529	1.7554197210846416e-49	-2.052212885998858e-47	1.2236169831375225e-9	2.5066050497293856e-15	5.692051459163578e-6	-1.8909462281195017e-20	1.469948785978225e-19	6.724562434229787e-13	3.1655011660068436e-12	4.627351443744847e-12
9200000	0.004997152746419529	1.7554197210846416e-49	-2.0750269552894524e-47	1.2236169831375225e-9	2.5066050497293856e-15	5.692051459163578e-6	-1.890945980827846e-20	1.469948785978225e-19	6.724562434229787e-13	3.1655011660068436e-12	4.627351443744847e-12
9300000	0.004997152746419529	1.7554197210846416e-49	-2.0978410245800446e-47	1.2236169831375225e-9	2.5066050497293856e-15	5.692051459163578e-6	-1.8909457335361898e-20	1.469948785978225e-19	6.724562434229787e-13	3.1655011660068436e-12	4.627351443744847e-12
9400000	0.004997152746419529	1.7554197210846416e-49	-2.1206550938706343e-47	1.2236169831375225e-9	2.5066050497293856e-15	5.692051459163578e-6	-1.890945486244534e-20	1.469948785978225e-19	6.724562434229787e-13	3.1655011660068436e-12	4.627351443744847e-12
9500000	0.004997152746419529	1.7554197210846416e-49	-2.1434691631612221e-47	1.2236169831375225e-9	2.5066050497293856e-15	5.692051459163578e-6	-1.8909452389528783e-20	1.469948785978225e-19	6.724562434229787e-13	3.1655011660068436e-12	4.627351443744847e-12
9600000	0.004997152746419529	1.7554197210846416e-49	-2.1662832324518078e-47	1.2236169831375225e-9	2.5066050497293856e-15	5.692051459163578e-6	-1.8909449916612225e-20	1.469948785978225e-19	6.724562434229787e-13	3.1655011660068436e-12	4.627351443744847e-12
9700000	0.004997152746419529	1.7554197210846416e-49	-2.1890973017423917e-47	1.2236169831375225e-9	2.5066050497293856e-15	5.692051459163578e-6	-1.8909447443695664e-20	1.469948785978225e-19	6.724562434229787e-13	3.1655011660068436e-12	4.627351443744847e-12
9800000	0.004997152746419529	1.7554197210846416e-49	-2.2119113710329736e-47	1.2236169831375225e-9	2.5066050497293856e-15	5.692051459163578e-6	-1.8909444970779106e-20	1.469948785978225e-19	6.724562434229787e-13	3.1655011660068436e-12	4.627351443744847e-12
9900000	0.004997152746419529	1.7554197210846416e-49	-2.2347254403235537e-47	1.2236169831375225e-9	2.5066050497293856e-15	5.692051459163578e-6	-1.8909442497862548e-20	1.469948785978225e-19	6.724562434229787e-13	3.1655011660068436e-12	4.627351443744847e-12
10000000	0.004997152746419529	1.7554197210846416e-49	-2.2575395096141317e-47	1.2236169831375225e-9	2.5066050497293856e-15	5.692051459163578e-6	-1.890944002494599e-20	1.469948785978225e-19	6.724562434229787e-13	3.1655011660068436e-12	4.627351443744847e-12
10100000	0.004997152746419529	1.7554197210846416e-49	-2.280353578904709e-47	1.2236169831375225e-9	2.5066050497293856e-15	5.692051459163578e-6	-1.890943755202943e-20	1.4699487859782247e-19	6.724562434229787e-13	3.1655011660068436e-12	4.627351443744847e-12
10200000	0.004997152746419529	1.7554197210846416e-49	-2.3031676481952845e-47	1.2236169831375225e-9	2.5066050497293856e-15	5.692051459163578e-6	-1.890943507911287e-20	1.4699487859782247e-19	6.724562434229787e-13	3.1655011660068436e-12	4.627351443744847e-12
10300000	0.004997152746419529	1.7554197210846416e-49	-2.325981717485858e-47	1.2236169831375225e-9	2.5066050497293856e-15	5.692051459163578e-6	-1.8909432606196313e-20	1.4699487859782247e-19	6.724562434229787e-13	3.1655011660068436e-12	4.627351443744847e-12
10400000	0.004997152746419529	1.7554197210846416e-49	-2.3487957867764314e-47	1.2236169831375225e-9	2.5066050497293856e-15	5.692051459163578e-6	-1.8909430133279755e-20	1.4699487859782247e-19	6.724562434229787e-13	3.1655011660068436e-12	4.627351443744847e-12
10500000	0.004997152746419529	1.7554197210846416e-49	-2.3716098560670027e-47	1.2236169831375225e-9	2.5066050497293856e-15	5.692051459163578e-6	-1.8909427660363195e-20	1.4699487859782247e-19	6.724562434229787e-13	3.1655011660068436e-12	4.627351443744847e-12
10600000	0.004997152746419529	1.7554197210846416e-49	-2.3944239253575735e-47	1.2236169831375225e-9	2.5066050497293856e-15	5.692051459163578e-6	-1.8909425187446637e-20	1.4699487859782247e-19	6.724562434229787e-13	3.1655011660068436e-12	4.627351443744847e-12
10700000	0.004997152746419529	1.7554197210846416e-49	-2.417237994648143e-47	1.2236169831375225e-9	2.5066050497293856e-15	5.692051459163578e-6	-1.890942271453008e-20	1.4699487859782247e-19	6.724562434229787e-13	3.1655011660068436e-12	4.627351443744847e-12
10800000	0.004997152746419529	1.7554197210846416e-49	-2.440052063938711e-47	1.2236169831375225e-9	2.5066050497293856e-15	5.692051459163578e-6	-1.890942024161352e-20	1.4699487859782247e-19	6.724562434229787e-13	3.1655011660068436e-12	4.627351443744847e-12
10900000	0.004997152746419529	1.7554197210846416e-49	-2.462866133229279e-47	1.2236169831375225e-9	2.5066050497293856e-15	5.692051459163578e-6	-1.890941776869696e-20	1.4699487859782247e-19	6.724562434229787e-13	3.1655011660068436e-12	4.627351443744847e-12
11000000	0.004997152746419529	1.7554197210846416e-49	-2.485680202519846e-47	1.2236169831375225e-9	2.5066050497293856e-15	5.692051459163578e-6	-1.8909415295780402e-20	1.4699487859782247e-19	6.724562434229787e-13	3.165501166006844e-12	4.627351443744847e-12
11100000	0.004997152746419529	1.7554197210846416e-49	-2.508494271810412e-47	1.2236169831375225e-9	2.5066050497293856e-15	5.692051459163578e-6	-1.8909412822863844e-20	1.4699487859782247e-19	6.724562434229787e-13	3.165501166006844e-12	4.627351443744847e-12
11200000	0.004997152746419529	1.7554197210846416e-49	-2.5313083411009777e-47	1.2236169831375225e-9	2.5066050497293856e-15	5.692051459163578e-6	-1.8909410349947286e-20	1.4699487859782247e-19	6.724562434229787e-13	3.165501166006844e-12	4.627351443744847e-12
11300000	0.004997152746419529	1.755419721084642e-49	-2.5541224103915427e-47	1.2236169831375225e-9	2.5066050497293856e-15	5.692051459163578e-6	-1.8909407877030725e-20	1.4699487859782247e-19	6.724562434229787e-13	3.165501166006844e-12	4.627351443744847e-12
11400000	0.004997152746419529	1.755419721084642e-49	-2.5769364796821076e-47	1.2236169831375225e-9	2.5066050497293856e-15	5.692051459163578e-6	-1.8909405404114167e-20	1.4699487859782247e-19	6.724562434229787e-13	3.165501166006844e-12	4.627351443744847e-12
11500000	0.004997152746419529	1.755419721084642e-49	-2.599750548972672e-47	1.2236169831375225e-9	2.5066050497293856e-15	5.692051459163578e-6	-1.890940293119761e-20	1.4699487859782247e-19	6.724562434229787e-13	3.165501166006844e-12	4.627351443744847e-12
11600000	0.004997152746419529	1.755419721084642e-49	-2.6225646182632366e-47	1.2236169831375225e-9	2.5066050497293856e-15	5.692051459163578e-6	-1.8909400458281052e-20	1.4699487859782247e-19	6.724562434229787e-13	3.165501166006844e-12	4.627351443744847e-12
11700000	0.004997152746419529	1.755419721084642e-49	-2.6453786875538005e-47	1.2236169831375225e-9	2.5066050497293856e-15	5.692051459163578e-6	-1.8909397985364494e-20	1.4699487859782247e-19	6.724562434229787e-13	3.165501166006844e-12	4.627351443744847e-12
11800000	0.004997152746419529	1.755419721084642e-49	-2.668192756844365e-47	1.2236169831375225e-9	2.5066050497293856e-15	5.692051459163578e-6	-1.8909395512447933e-20	1.4699487859782247e-19	6.724562434229787e-13	3.165501166006844e-12	4.627351443744847e-12
11900000	0.004997152746419529	1.755419721084642e-49	-2.691006826134929e-47	1.2236169831375225e-9	2.5066050497293856e-15	5.6920514591635785e-6	-1.8909393039531375e-20	1.4699487859782247e-19	6.724562434229787e-13	3.165501166006844e-12	4.627351443744847e-12
12000000	0.004997152746419529	1.755419721084642e-49	-2.7138208954254935e-47	1.2236169831375225e-9	2.5066050497293856e-15	5.6920514591635785e-6	-1.8909390566614817e-20	1.4699487859782247e-19	6.724562434229787e-13	3.165501166006844e-12	4.627351443744847e-12
12100000	0.004997152746419529	1.755419721084642e-49	-2.7366349647160584e-47	1.2236169831375225e-9	2.5066050497293856e-15	5.6920514591635785e-6	-1.890938809369826e-20	1.4699487859782247e-19	6.724562434229787e-13	3.165501166006844e-12	4.627351443744847e-12
12200000	0.004997152746419529	1.755419721084642e-49	-2.759449034006623e-47	1.2236169831375225e-9	2.5066050497293856e-15	5.6920514591635785e-6	-1.8909385620781698e-20	1.4699487859782247e-19	6.724562434229787e-13	3.165501166006844e-12	4.627351443744847e-12
12300000	0.004997152746419529	1.755419721084642e-49	-2.7822631032971883e-47	1.2236169831375225e-9	2.5066050497293856e-15	5.6920514591635785e-6	-1.890938314786514e-20	1.4699487859782247e-19	6.724562434229787e-13	3.165501166006844e-12	4.627351443744847e-12
12400000	0.004997152746419529	1.755419721084642e-49	-2.805077172587754e-47	1.2236169831375225e-9	2.5066050497293856e-15	5.6920514591635785e-6	-1.8909380674948582e-20	1.4699487859782247e-19	6.724562434229787e-13	3.165501166006844e-12	4.627351443744847e-12
12500000	0.004997152746419529	1.755419721084642e-49	-2.827891241878321e-47	1.2236169831375225e-9	2.5066050497293856e-15	5.6920514591635785e-6	-1.8909378202032025e-20	1.4699487859782247e-19	6.724562434229787e-13	3.165501166006844e-12	4.627351443744847e-12
12600000	0.004997152746419529	1.755419721084642e-49	-2.850705311168888e-47	1.2236169831375225e-9	2.5066050497293856e-15	5.6920514591635785e-6	-1.8909375729115464e-20	1.4699487859782245e-19	6.724562434229787e-13	3.165501166006844e-12	4.627351443744847e-12
12700000	0.004997152746419529	1.755419721084642e-49	-2.873519380459456e-47	1.2236169831375225e-9	2.5066050497293856e-15	5.6920514591635785e-6	-1.8909373256198906e-20	1.4699487859782245e-19	6.724562434229787e-13	3.165501166006844e-12	4.627351443744847e-12
12800000	0.004997152746419529	1.755419721084642e-49	-2.896333449750025e-47	1.2236169831375225e-9	2.5066050497293856e-15	5.6920514591635785e-6	-1.8909370783282348e-20	1.4699487859782245e-19	6.724562434229787e-13	3.165501166006844e-12	4.627351443744847e-12
12900000	0.004997152746419529	1.755419721084642e-49	-2.919147519040595e-47	1.2236169831375225e-9	2.5066050497293856e-15	5.6920514591635785e-6	-1.890936831036579e-20	1.4699487859782245e-19	6.724562434229787e-13	3.165501166006844e-12	4.627351443744847e-12
13000000	0.004997152746419529	1.755419721084642e-49	-2.941961588331166e-47	1.2236169831375225e-9	2.5066050497293856e-15	5.6920514591635785e-6	-1.890936583744923e-20	1.4699487859782245e-19	6.724562434229787e-13	3.165501166006844e-12	4.627351443744847e-12
13100000	0.004997152746419529	1.755419721084642e-49	-2.964775657621738e-47	1.2236169831375225e-9	2.5066050497293856e-15	5.6920514591635785e-6	-1.890936336453267e-20	1.4699487859782245e-19	6.724562434229787e-13	3.165501166006844e-12	4.627351443744847e-12
13200000	0.004997152746419529	1.755419721084642e-49	-2.9875897269123113e-47	1.2236169831375225e-9	2.5066050497293856e-15	5.6920514591635785e-6	-1.8909360891616113e-20	1.4699487859782245e-19	6.724562434229787e-13	3.165501166006844e-12	4.627351443744847e-12
13300000	0.004997152746419529	1.755419721084642e-49	-3.010403796202886e-47	1.2236169831375225e-9	2.5066050497293856e-15	5.6920514591635785e-6	-1.8909358418699555e-20	1.4699487859782245e-19	6.724562434229787e-13	3.165501166006844e-12	4.627351443744847e-12
13400000	0.004997152746419529	1.7554197210846423e-49	-3.033217865493462e-47	1.2236169831375225e-9	2.5066050497293856e-15	5.6920514591635785e-6	-1.8909355945782994e-20	1.4699487859782245e-19	6.724562434229787e-13	3.165501166006844e-12	4.627351443744847e-12
13500000	0.004997152746419529	1.7554197210846423e-49	-3.0560319347840397e-47	1.2236169831375225e-9	2.5066050497293856e-15	5.6920514591635785e-6	-1.8909353472866437e-20	1.4699487859782245e-19	6.724562434229787e-13	3.165501166006844e-12	4.627351443744847e-12
13600000	0.004997152746419529	1.7554197210846423e-49	-3.0788460040746187e-47	1.2236169831375225e-9	2.5066050497293856e-15	5.6920514591635785e-6	-1.890935099994988e-20	1.4699487859782245e-19	6.724562434229787e-13	3.165501166006844e-12	4.627351443744847e-12
13700000	0.004997152746419529	1.7554197210846423e-49	-3.1016600733651997e-47	1.2236169831375225e-9	2.5066050497293856e-15	5.6920514591635785e-6	-1.890934852703332e-20	1.4699487859782245e-19	6.724562434229787e-13	3.165501166006844e-12	4.627351443744847e-12
13800000	0.004997152746419529	1.7554197210846423e-49	-3.124474142655782e-47	1.2236169831375225e-9	2.5066050497293856e-15	5.6920514591635785e-6	-1.890934605411676e-20	1.4699487859782245e-19	6.724562434229787e-13	3.165501166006844e-12	4.627351443744847e-12
13900000	0.004997152746419529	1.7554197210846423e-49	-3.1472882119463666e-47	1.2236169831375225e-9	2.5066050497293856e-15	5.6920514591635785e-6	-1.8909343581200202e-20	1.4699487859782245e-19	6.724562434229787e-13	3.165501166006844e-12	4.627351443744847e-12
14000000	0.004997152746419529	1.7554197210846423e-49	-3.1701022812369534e-47	1.2236169831375225e-9	2.5066050497293856e-15	5.6920514591635785e-6	-1.8909341108283644e-20	1.4699487859782245e-19	6.724562434229787e-13	3.165501166006844e-12	4.627351443744847e-12
14100000	0.004997152746419529	1.7554197210846423e-49	-3.192916350527542e-47	1.2236169831375225e-9	2.5066050497293856e-15	5.6920514591635785e-6	-1.8909338635367086e-20	1.4699487859782245e-19	6.724562434229787e-13	3.165501166006844e-12	4.627351443744847e-12
14200000	0.004997152746419529	1.7554197210846423e-49	-3.215730419818133e-47	1.2236169831375225e-9	2.5066050497293856e-15	5.6920514591635785e-6	-1.8909336162450528e-20	1.4699487859782245e-19	6.724562434229787e-13	3.165501166006844e-12	4.627351443744847e-12
14300000	0.004997152746419529	1.7554197210846423e-49	-3.2385444891087255e-47	1.2236169831375225e-9	2.5066050497293856e-15	5.6920514591635785e-6	-1.8909333689533967e-20	1.4699487859782245e-19	6.724562434229787e-13	3.165501166006844e-12	4.627351443744847e-12
14400000	0.004997152746419529	1.7554197210846423e-49	-3.261358558399321e-47	1.2236169831375225e-9	2.5066050497293856e-15	5.6920514591635785e-6	-1.890933121661741e-20	1.4699487859782245e-19	6.724562434229787e-13	3.165501166006844e-12	4.627351443744847e-12
14500000	0.004997152746419529	1.7554197210846423e-49	-3.2841726276899186e-47	1.2236169831375225e-9	2.5066050497293856e-15	5.6920514591635785e-6	-1.890932874370085e-20	1.4699487859782245e-19	6.724562434229787e-13	3.165501166006844e-12	4.627351443744847e-12
14600000	0.004997152746419529	1.7554197210846423e-49	-3.306986696980519e-47	1.2236169831375225e-9	2.5066050497293856e-15	5.6920514591635785e-6	-1.8909326270784294e-20	1.4699487859782245e-19	6.724562434229787e-13	3.165501166006844e-12	4.627351443744847e-12
14700000	0.004997152746419529	1.7554197210846423e-49	-3.329800766271122e-47	1.2236169831375225e-9	2.5066050497293856e-15	5.6920514591635785e-6	-1.8909323797867733e-20	1.4699487859782245e-19	6.724562434229787e-13	3.165501166006844e-12	4.627351443744847e-12
14800000	0.004997152746419529	1.7554197210846423e-49	-3.3526148355617273e-47	1.2236169831375225e-9	2.5066050497293856e-15	5.6920514591635785e-6	-1.8909321324951175e-20	1.4699487859782245e-19	6.724562434229787e-13	3.165501166006844e-12	4.627351443744847e-12
14900000	0.004997152746419529	1.7554197210846423e-49	-3.3754289048523355e-47	1.2236169831375225e-9	2.5066050497293856e-15	5.6920514591635785e-6	-1.8909318852034617e-20	1.4699487859782245e-19	6.724562434229787e-13	3.165501166006844e-12	4.627351443744847e-12
15000000	0.004997152746419529	1.7554197210846423e-49	-3.3982429741429466e-47	1.2236169831375225e-9	2.5066050497293856e-15	5.6920514591635785e-6	-1.890931637911806e-20	1.4699487859782245e-19	6.724562434229787e-13	3.165501166006844e-12	4.627351443744847e-12
15100000	0.004997152746419529	1.7554197210846423e-49	-3.42105704343356e-47	1.2236169831375225e-9	2.5066050497293856e-15	5.6920514591635785e-6	-1.8909313906201498e-20	1.4699487859782245e-19	6.724562434229787e-13	3.165501166006844e-12	4.627351443744847e-12
15200000	0.004997152746419529	1.7554197210846423e-49	-3.4438711127241694e-47	1.2236169831375225e-9	2.5066050497293856e-15	5.6920514591635785e-6	-1.890931143328494e-20	1.4699487859782245e-19	6.724562434229787e-13	3.165501166006844e-12	4.627351443744847e-12
15300000	0.004997152746419529	1.7554197210846423e-49	-3.4666851820147727e-47	1.2236169831375225e-9	2.5066050497293856e-15	5.6920514591635785e-6	-1.8909308960368382e-20	1.4699487859782245e-19	6.724562434229787e-13	3.165501166006844e-12	4.627351443744847e-12
15400000	0.004997152746419529	1.7554197210846423e-49	-3.4894992513053703e-47	1.2236169831375225e-9	2.5066050497293856e-15	5.6920514591635785e-6	-1.8909306487451824e-20	1.4699487859782245e-19	6.724562434229787e-13	3.165501166006844e-12	4.627351443744847e-12
15500000	0.004997152746419529	1.7554197210846423e-49	-3.512313320595962e-47	1.2236169831375225e-9	2.5066050497293856e-15	5.6920514591635785e-6	-1.8909304014535263e-20	1.4699487859782245e-19	6.724562434229787e-13	3.165501166006844e-12	4.627351443744847e-12
15600000	0.004997152746419529	1.7554197210846423e-49	-3.5351273898865483e-47	1.2236169831375225e-9	2.5066050497293856e-15	5.6920514591635785e-6	-1.8909301541618706e-20	1.4699487859782245e-19	6.724562434229787e-13	3.165501166006844e-12	4.627351443744847e-12
15700000	0.004997152746419529	1.7554197210846423e-49	-3.557941459177129e-47	1.2236169831375225e-9	2.5066050497293856e-15	5.6920514591635785e-6	-1.8909299068702148e-20	1.4699487859782245e-19	6.724562434229787e-13	3.165501166006844e-12	4.627351443744847e-12
15800000	0.004997152746419529	1.7554197210846423e-49	-3.580755528467704e-47	1.2236169831375225e-9	2.5066050497293856e-15	5.6920514591635785e-6	-1.890929659578559e-20	1.4699487859782245e-19	6.724562434229787e-13	3.165501166006844e-12	4.627351443744847e-12
15900000	0.004997152746419529	1.7554197210846423e-49	-3.6035695977582733e-47	1.2236169831375225e-9	2.5066050497293856e-15	5.6920514591635785e-6	-1.890929412286903e-20	1.4699487859782245e-19	6.724562434229787e-13	3.165501166006844e-12	4.627351443744847e-12
16000000	0.004997152746419529	1.7554197210846423e-49	-3.6263836670488377e-47	1.2236169831375225e-9	2.5066050497293856e-15	5.6920514591635785e-6	-1.890929164995247e-20	1.4699487859782245e-19	6.724562434229787e-13	3.165501166006844e-12	4.627351443744847e-12
16100000	0.004997152746419529	1.7554197210846423e-49	-3.6491977363393974e-47	1.2236169831375225e-9	2.5066050497293856e-15	5.6920514591635785e-6	-1.8909289177035913e-20	1.4699487859782245e-19	6.724562434229787e-13	3.165501166006844e-12	4.627351443744847e-12
16200000	0.004997152746419529	1.7554197210846423e-49	-3.6720118056299516e-47	1.2236169831375225e-9	2.5066050497293856e-15	5.6920514591635785e-6	-1.8909286704119355e-20	1.4699487859782245e-19	6.724562434229787e-13	3.165501166006844e-12	4.627351443744847e-12
16300000	0.004997152746419529	1.7554197210846423e-49	-3.6948258749205005e-47	1.2236169831375225e-9	2.5066050497293856e-15	5.6920514591635785e-6	-1.8909284231202797e-20	1.4699487859782245e-19	6.724562434229787e-13	3.165501166006844e-12	4.627351443744847e-12
16400000	0.004997152746419529	1.7554197210846423e-49	-3.717639944211045e-47	1.2236169831375225e-9	2.5066050497293856e-15	5.6920514591635785e-6	-1.8909281758286236e-20	1.4699487859782245e-19	6.724562434229787e-13	3.165501166006844e-12	4.627351443744847e-12
16500000	0.004997152746419529	1.7554197210846423e-49	-3.740454013501584e-47	1.2236169831375225e-9	2.5066050497293856e-15	5.6920514591635785e-6	-1.8909279285369678e-20	1.4699487859782245e-19	6.724562434229787e-13	3.165501166006844e-12	4.627351443744847e-12
16600000	0.004997152746419529	1.7554197210846423e-49	-3.763268082792119e-47	1.2236169831375225e-9	2.5066050497293856e-15	5.6920514591635785e-6	-1.890927681245312e-20	1.4699487859782245e-19	6.724562434229787e-13	3.165501166006844e-12	4.627351443744847e-12
16700000	0.004997152746419529	1.7554197210846423e-49	-3.786082152082649e-47	1.2236169831375225e-9	2.5066050497293856e-15	5.6920514591635785e-6	-1.8909274339536563e-20	1.4699487859782245e-19	6.724562434229787e-13	3.165501166006844e-12	4.627351443744847e-12
16800000	0.004997152746419529	1.7554197210846423e-49	-3.8088962213731746e-47	1.2236169831375225e-9	2.5066050497293856e-15	5.6920514591635785e-6	-1.8909271866620002e-20	1.4699487859782245e-19	6.724562434229787e-13	3.165501166006844e-12	4.627351443744847e-12
16900000	0.004997152746419529	1.7554197210846423e-49	-3.8317102906636953e-47	1.2236169831375225e-9	2.5066050497293856e-15	5.6920514591635785e-6	-1.8909269393703444e-20	1.4699487859782245e-19	6.724562434229787e-13	3.165501166006844e-12	4.627351443744847e-12
17000000	0.004997152746419529	1.7554197210846423e-49	-3.854524359954212e-47	1.2236169831375225e-9	2.5066050497293856e-15	5.6920514591635785e-6	-1.8909266920786886e-20	1.4699487859782245e-19	6.724562434229787e-13	3.165501166006844e-12	4.627351443744847e-12
17100000	0.004997152746419529	1.7554197210846423e-49	-3.877338429244724e-47	1.2236169831375225e-9	2.5066050497293856e-15	5.6920514591635785e-6	-1.8909264447870328e-20	1.4699487859782245e-19	6.724562434229787e-13	3.165501166006844e-12	4.627351443744847e-12
17200000	0.004997152746419529	1.7554197210846423e-49	-3.900152498535232e-47	1.2236169831375225e-9	2.5066050497293856e-15	5.6920514591635785e-6	-1.8909261974953767e-20	1.4699487859782245e-19	6.724562434229787e-13	3.165501166006844e-12	4.627351443744847e-12
17300000	0.004997152746419529	1.7554197210846423e-49	-3.9229665678257363e-47	1.2236169831375225e-9	2.5066050497293856e-15	5.6920514591635785e-6	-1.890925950203721e-20	1.4699487859782245e-19	6.724562434229787e-13	3.165501166006844e-12	4.627351443744847e-12
17400000	0.004997152746419529	1.7554197210846423e-49	-3.9457806371162366e-47	1.2236169831375225e-9	2.5066050497293856e-15	5.6920514591635785e-6	-1.890925702912065e-20	1.4699487859782245e-19	6.724562434229787e-13	3.165501166006844e-12	4.627351443744847e-12
17500000	0.004997152746419529	1.7554197210846423e-49	-3.968594706406732e-47	1.2236169831375225e-9	2.5066050497293856e-15	5.6920514591635785e-6	-1.8909254556204093e-20	1.4699487859782245e-19	6.724562434229787e-13	3.165501166006844e-12	4.627351443744847e-12
17600000	0.004997152746419529	1.7554197210846423e-49	-3.9914087756972245e-47	1.2236169831375225e-9	2.5066050497293856e-15	5.6920514591635785e-6	-1.8909252083287533e-20	1.4699487859782245e-19	6.724562434229787e-13	3.165501166006844e-12	4.627351443744847e-12
17700000	0.004997152746419529	1.7554197210846423e-49	-4.014222844987713e-47	1.2236169831375225e-9	2.5066050497293856e-15	5.6920514591635785e-6	-1.8909249610370975e-20	1.4699487859782245e-19	6.724562434229787e-13	3.165501166006844e-12	4.627351443744847e-12
17800000	0.004997152746419529	1.7554197210846423e-49	-4.037036914278198e-47	1.2236169831375225e-9	2.5066050497293856e-15	5.6920514591635785e-6	-1.8909247137454417e-20	1.4699487859782245e-19	6.724562434229787e-13	3.165501166006844e-12	4.627351443744847e-12
17900000	0.004997152746419529	1.7554197210846423e-49	-4.059850983568679e-47	1.2236169831375225e-9	2.5066050497293856e-15	5.6920514591635785e-6	-1.890924466453786e-20	1.4699487859782245e-19	6.724562434229787e-13	3.165501166006844e-12	4.627351443744847e-12
18000000	0.004997152746419529	1.7554197210846423e-49	-4.0826650528591566e-47	1.2236169831375225e-9	2.5066050497293856e-15	5.6920514591635785e-6	-1.8909242191621298e-20	1.4699487859782245e-19	6.724562434229787e-13	3.165501166006844e-12	4.627351443744847e-12
18100000	0.004997152746419529	1.7554197210846423e-49	-4.105479122149631e-47	1.2236169831375225e-9	2.5066050497293856e-15	5.6920514591635785e-6	-1.890923971870474e-20	1.4699487859782245e-19	6.724562434229787e-13	3.165501166006844e-12	4.627351443744847e-12
18200000	0.004997152746419529	1.7554197210846423e-49	-4.1282931914401023e-47	1.2236169831375225e-9	2.5066050497293856e-15	5.6920514591635785e-6	-1.8909237245788182e-20	1.4699487859782245e-19	6.724562434229787e-13	3.165501166006844e-12	4.627351443744847e-12
18300000	0.004997152746419529	1.7554197210846423e-49	-4.15110726073057e-47	1.2236169831375225e-9	2.5066050497293856e-15	5.6920514591635785e-6	-1.8909234772871624e-20	1.4699487859782245e-19	6.724562434229787e-13	3.165501166006844e-12	4.627351443744847e-12
18400000	0.004997152746419529	1.7554197210846423e-49	-4.1739213300210353e-47	1.2236169831375225e-9	2.5066050497293856e-15	5.6920514591635785e-6	-1.8909232299955063e-20	1.4699487859782245e-19	6.724562434229787e-13	3.165501166006844e-12	4.627351443744847e-12
18500000	0.004997152746419529	1.7554197210846423e-49	-4.1967353993114967e-47	1.2236169831375225e-9	2.5066050497293856e-15	5.6920514591635785e-6	-1.8909229827038505e-20	1.4699487859782245e-19	6.724562434229787e-13	3.165501166006844e-12	4.627351443744847e-12
18600000	0.004997152746419529	1.7554197210846423e-49	-4.2195494686019556e-47	1.2236169831375225e-9	2.5066050497293856e-15	5.6920514591635785e-6	-1.8909227354121948e-20	1.4699487859782245e-19	6.724562434229787e-13	3.165501166006844e-12	4.627351443744847e-12
18700000	0.004997152746419529	1.7554197210846423e-49	-4.2423635378924117e-47	1.2236169831375225e-9	2.5066050497293856e-15	5.6920514591635785e-6	-1.890922488120539e-20	1.4699487859782245e-19	6.724562434229787e-13	3.165501166006844e-12	4.627351443744847e-12
18800000	0.004997152746419529	1.7554197210846423e-49	-4.2651776071828653e-47	1.2236169831375225e-9	2.5066050497293856e-15	5.6920514591635785e-6	-1.890922240828883e-20	1.4699487859782245e-19	6.724562434229787e-13	3.165501166006844e-12	4.627351443744847e-12
18900000	0.004997152746419529	1.7554197210846423e-49	-4.2879916764733155e-47	1.2236169831375225e-9	2.5066050497293856e-15	5.6920514591635785e-6	-1.890921993537227e-20	1.4699487859782245e-19	6.724562434229787e-13	3.165501166006844e-12	4.627351443744847e-12
19000000	0.004997152746419529	1.7554197210846423e-49	-4.310805745763764e-47	1.2236169831375225e-9	2.5066050497293856e-15	5.6920514591635785e-6	-1.8909217462455713e-20	1.4699487859782245e-19	6.724562434229787e-13	3.165501166006844e-12	4.627351443744847e-12
19100000	0.004997152746419529	1.7554197210846423e-49	-4.333619815054209e-47	1.2236169831375225e-9	2.5066050497293856e-15	5.6920514591635785e-6	-1.8909214989539155e-20	1.4699487859782245e-19	6.724562434229787e-13	3.165501166006844e-12	4.627351443744847e-12
19200000	0.004997152746419529	1.7554197210846423e-49	-4.3564338843446525e-47	1.2236169831375225e-9	2.5066050497293856e-15	5.6920514591635785e-6	-1.8909212516622597e-20	1.4699487859782245e-19	6.724562434229787e-13	3.165501166006844e-12	4.627351443744847e-12
19300000	0.004997152746419529	1.7554197210846423e-49	-4.379247953635094e-47	1.2236169831375225e-9	2.5066050497293856e-15	5.6920514591635785e-6	-1.8909210043706036e-20	1.4699487859782245e-19	6.724562434229787e-13	3.165501166006844e-12	4.627351443744847e-12
19400000	0.004997152746419529	1.7554197210846423e-49	-4.402062022925532e-47	1.2236169831375225e-9	2.5066050497293856e-15	5.6920514591635785e-6	-1.8909207570789478e-20	1.4699487859782245e-19	6.724562434229787e-13	3.165501166006844e-12	4.627351443744847e-12
19500000	0.004997152746419529	1.7554197210846423e-49	-4.424876092215969e-47	1.2236169831375225e-9	2.5066050497293856e-15	5.6920514591635785e-6	-1.890920509787292e-20	1.4699487859782245e-19	6.724562434229787e-13	3.165501166006844e-12	4.627351443744847e-12
19600000	0.004997152746419529	1.7554197210846423e-49	-4.447690161506404e-47	1.2236169831375225e-9	2.5066050497293856e-15	5.6920514591635785e-6	-1.8909202624956363e-20	1.4699487859782245e-19	6.724562434229787e-13	3.165501166006844e-12	4.627351443744847e-12
19700000	0.004997152746419529	1.7554197210846423e-49	-4.470504230796836e-47	1.2236169831375225e-9	2.5066050497293856e-15	5.6920514591635785e-6	-1.8909200152039802e-20	1.4699487859782245e-19	6.724562434229787e-13	3.165501166006844e-12	4.627351443744847e-12
19800000	0.004997152746419529	1.7554197210846423e-49	-4.493318300087266e-47	1.2236169831375225e-9	2.5066050497293856e-15	5.6920514591635785e-6	-1.8909197679123244e-20	1.4699487859782245e-19	6.724562434229787e-13	3.165501166006844e-12	4.627351443744847e-12
19900000	0.004997152746419529	1.7554197210846423e-49	-4.516132369377696e-47	1.2236169831375225e-9	2.5066050497293856e-15	5.6920514591635785e-6	-1.8909195206206686e-20	1.4699487859782245e-19	6.724562434229788e-13	3.165501166006844e-12	4.627351443744847e-12
20000000	0.004997152746419529	1.7554197210846423e-49	-4.538946438668123e-47	1.2236169831375225e-9	2.5066050497293856e-15	5.6920514591635785e-6	-1.8909192733290128e-20	1.4699487859782245e-19	6.724562434229788e-13	3.165501166006844e-12	4.627351443744847e-12
20100000	0.004997152746419529	1.7554197210846423e-49	-4.561760507958549e-47	1.2236169831375225e-9	2.5066050497293856e-15	5.6920514591635785e-6	-1.8909190260373567e-20	1.4699487859782245e-19	6.724562434229788e-13	3.165501166006844e-12	4.627351443744847e-12
20200000	0.004997152746419529	1.7554197210846423e-49	-4.584574577248974e-47	1.2236169831375225e-9	2.5066050497293856e-15	5.6920514591635785e-6	-1.890918778745701e-20	1.4699487859782245e-19	6.724562434229788e-13	3.165501166006844e-12	4.627351443744847e-12
20300000	0.004997152746419529	1.7554197210846423e-49	-4.607388646539396e-47	1.2236169831375225e-9	2.5066050497293856e-15	5.6920514591635785e-6	-1.890918531454045e-20	1.4699487859782245e-19	6.724562434229788e-13	3.165501166006844e-12	4.627351443744847e-12
20400000	0.004997152746419529	1.7554197210846423e-49	-4.630202715829818e-47	1.2236169831375225e-9	2.5066050497293856e-15	5.6920514591635785e-6	-1.8909182841623893e-20	1.4699487859782245e-19	6.724562434229788e-13	3.165501166006844e-12	4.627351443744847e-12
20500000	0.004997152746419529	1.7554197210846423e-49	-4.653016785120238e-47	1.2236169831375225e-9	2.5066050497293856e-15	5.6920514591635785e-6	-1.8909180368707332e-20	1.4699487859782245e-19	6.724562434229788e-13	3.165501166006844e-12	4.627351443744847e-12
20600000	0.004997152746419529	1.7554197210846423e-49	-4.675830854410658e-47	1.2236169831375225e-9	2.5066050497293856e-15	5.6920514591635785e-6	-1.8909177895790774e-20	1.4699487859782245e-19	6.724562434229788e-13	3.165501166006844e-12	4.627351443744847e-12
20700000	0.004997152746419529	1.7554197210846423e-49	-4.698644923701076e-47	1.2236169831375225e-9	2.5066050497293856e-15	5.6920514591635785e-6	-1.8909175422874217e-20	1.4699487859782245e-19	6.724562434229788e-13	3.165501166006844e-12	4.627351443744847e-12
20800000	0.004997152746419529	1.7554197210846423e-49	-4.721458992991493e-47	1.2236169831375225e-9	2.5066050497293856e-15	5.6920514591635785e-6	-1.890917294995766e-20	1.4699487859782245e-19	6.724562434229788e-13	3.165501166006844e-12	4.627351443744847e-12
20900000	0.004997152746419529	1.7554197210846423e-49	-4.74427306228191e-47	1.2236169831375225e-9	2.5066050497293856e-15	5.6920514591635785e-6	-1.8909170477041098e-20	1.4699487859782245e-19	6.724562434229788e-13	3.165501166006844e-12	4.627351443744847e-12
21000000	0.004997152746419529	1.7554197210846423e-49	-4.767087131572326e-47	1.2236169831375225e-9	2.5066050497293856e-15	5.6920514591635785e-6	-1.890916800412454e-20	1.4699487859782245e-19	6.724562434229788e-13	3.165501166006844e-12	4.627351443744847e-12
21100000	0.004997152746419529	1.7554197210846423e-49	-4.789901200862741e-47	1.2236169831375225e-9	2.5066050497293856e-15	5.6920514591635785e-6	-1.8909165531207982e-20	1.4699487859782245e-19	6.724562434229788e-13	3.165501166006844e-12	4.627351443744847e-12
21200000	0.004997152746419529	1.7554197210846423e-49	-4.812715270153155e-47	1.2236169831375225e-9	2.5066050497293856e-15	5.6920514591635785e-6	-1.8909163058291424e-20	1.4699487859782245e-19	6.724562434229788e-13	3.165501166006844e-12	4.627351443744847e-12
21300000	0.004997152746419529	1.7554197210846423e-49	-4.83552933944357e-47	1.2236169831375225e-9	2.5066050497293856e-15	5.6920514591635785e-6	-1.8909160585374863e-20	1.4699487859782245e-19	6.724562434229788e-13	3.165501166006844e-12	4.627351443744847e-12
21400000	0.004997152746419529	1.7554197210846423e-49	-4.858343408733984e-47	1.2236169831375225e-9	2.5066050497293856e-15	5.6920514591635785e-6	-1.8909158112458305e-20	1.4699487859782245e-19	6.724562434229788e-13	3.165501166006844e-12	4.627351443744847e-12
21500000	0.004997152746419529	1.7554197210846423e-49	-4.881157478024396e-47	1.2236169831375225e-9	2.5066050497293856e-15	5.6920514591635785e-6	-1.8909155639541747e-20	1.4699487859782245e-19	6.724562434229788e-13	3.165501166006844e-12	4.627351443744847e-12
21600000	0.004997152746419529	1.7554197210846423e-49	-4.90397154731481e-47	1.2236169831375225e-9	2.5066050497293856e-15	5.6920514591635785e-6	-1.890915316662519e-20	1.4699487859782245e-19	6.724562434229788e-13	3.165501166006844e-12	4.627351443744847e-12
21700000	0.004997152746419529	1.7554197210846423e-49	-4.926785616605223e-47	1.2236169831375225e-9	2.5066050497293856e-15	5.6920514591635785e-6	-1.8909150693708632e-20	1.4699487859782245e-19	6.724562434229788e-13	3.165501166006844e-12	4.627351443744847e-12
21800000	0.004997152746419529	1.7554197210846423e-49	-4.949599685895636e-47	1.2236169831375225e-9	2.5066050497293856e-15	5.6920514591635785e-6	-1.890914822079207e-20	1.4699487859782243e-19	6.724562434229788e-13	3.165501166006844e-12	4.627351443744847e-12
21900000	0.004997152746419529	1.7554197210846423e-49	-4.972413755186049e-47	1.2236169831375225e-9	2.5066050497293856e-15	5.6920514591635785e-6	-1.8909145747875513e-20	1.4699487859782243e-19	6.724562434229788e-13	3.165501166006844e-12	4.627351443744847e-12
22000000	0.004997152746419529	1.7554197210846423e-49	-4.995227824476462e-47	1.2236169831375225e-9	2.5066050497293856e-15	5.6920514591635785e-6	-1.8909143274958955e-20	1.4699487859782243e-19	6.724562434229788e-13	3.165501166006844e-12	4.627351443744847e-12
22100000	0.004997152746419529	1.7554197210846423e-49	-5.018041893766876e-47	1.2236169831375225e-9	2.5066050497293856e-15	5.6920514591635785e-6	-1.8909140802042397e-20	1.4699487859782243e-19	6.724562434229788e-13	3.165501166006844e-12	4.627351443744847e-12
22200000	0.004997152746419529	1.7554197210846423e-49	-5.04085596305729e-47	1.2236169831375225e-9	2.5066050497293856e-15	5.6920514591635785e-6	-1.8909138329125836e-20	1.4699487859782243e-19	6.724562434229788e-13	3.165501166006844e-12	4.627351443744847e-12
22300000	0.004997152746419529	1.7554197210846423e-49	-5.063670032347704e-47	1.2236169831375225e-9	2.5066050497293856e-15	5.6920514591635785e-6	-1.8909135856209278e-20	1.4699487859782243e-19	6.724562434229788e-13	3.165501166006844e-12	4.627351443744847e-12
22400000	0.004997152746419529	1.7554197210846423e-49	-5.086484101638119e-47	1.2236169831375225e-9	2.5066050497293856e-15	5.6920514591635785e-6	-1.890913338329272e-20	1.4699487859782243e-19	6.724562434229788e-13	3.165501166006844e-12	4.627351443744847e-12
22500000	0.004997152746419529	1.7554197210846423e-49	-5.109298170928534e-47	1.2236169831375225e-9	2.5066050497293856e-15	5.6920514591635785e-6	-1.8909130910376162e-20	1.4699487859782243e-19	6.724562434229788e-13	3.165501166006844e-12	4.627351443744847e-12
22600000	0.004997152746419529	1.7554197210846423e-49	-5.1321122402189505e-47	1.2236169831375225e-9	2.5066050497293856e-15	5.6920514591635785e-6	-1.89091284374596e-20	1.4699487859782243e-19	6.724562434229788e-13	3.165501166006844e-12	4.627351443744847e-12
22700000	0.004997152746419529	1.7554197210846423e-49	-5.154926309509367e-47	1.2236169831375225e-9	2.5066050497293856e-15	5.6920514591635785e-6	-1.8909125964543044e-20	1.4699487859782243e-19	6.724562434229788e-13	3.165501166006844e-12	4.627351443744847e-12
22800000	0.004997152746419529	1.7554197210846423e-49	-5.177740378799785e-47	1.2236169831375225e-9	2.5066050497293856e-15	5.6920514591635785e-6	-1.8909123491626486e-20	1.4699487859782243e-19	6.724562434229788e-13	3.165501166006844e-12	4.627351443744847e-12
22900000	0.004997152746419529	1.7554197210846423e-49	-5.200554448090203e-47	1.2236169831375225e-9	2.5066050497293856e-15	5.6920514591635785e-6	-1.8909121018709928e-20	1.4699487859782243e-19	6.724562434229788e-13	3.165501166006844e-12	4.627351443744847e-12
23000000	0.004997152746419529	1.7554197210846423e-49	-5.223368517380623e-47	1.2236169831375225e-9	2.5066050497293856e-15	5.6920514591635785e-6	-1.8909118545793367e-20	1.4699487859782243e-19	6.724562434229788e-13	3.165501166006844e-12	4.627351443744847e-12
23100000	0.004997152746419529	1.7554197210846423e-49	-5.246182586671045e-47	1.2236169831375225e-9	2.5066050497293856e-15	5.6920514591635785e-6	-1.890911607287681e-20	1.4699487859782243e-19	6.724562434229788e-13	3.165501166006844e-12	4.627351443744847e-12
23200000	0.004997152746419529	1.7554197210846423e-49	-5.268996655961466e-47	1.2236169831375225e-9	2.5066050497293856e-15	5.6920514591635785e-6	-1.890911359996025e-20	1.4699487859782243e-19	6.724562434229788e-13	3.165501166006844e-12	4.627351443744847e-12
23300000	0.004997152746419529	1.7554197210846423e-49	-5.291810725251891e-47	1.2236169831375225e-9	2.5066050497293856e-15	5.6920514591635785e-6	-1.8909111127043693e-20	1.4699487859782243e-19	6.724562434229788e-13	3.165501166006844e-12	4.627351443744847e-12
23400000	0.004997152746419529	1.7554197210846423e-49	-5.314624794542315e-47	1.2236169831375225e-9	2.5066050497293856e-15	5.6920514591635785e-6	-1.8909108654127132e-20	1.4699487859782243e-19	6.724562434229788e-13	3.165501166006844e-12	4.627351443744847e-12
23500000	0.004997152746419529	1.7554197210846423e-49	-5.337438863832741e-47	1.2236169831375225e-9	2.5066050497293856e-15	5.6920514591635785e-6	-1.8909106181210574e-20	1.4699487859782243e-19	6.724562434229788e-13	3.165501166006844e-12	4.627351443744847e-12
23600000	0.004997152746419529	1.7554197210846423e-49	-5.36025293312317e-47	1.2236169831375225e-9	2.5066050497293856e-15	5.6920514591635785e-6	-1.8909103708294016e-20	1.4699487859782243e-19	6.724562434229788e-13	3.165501166006844e-12	4.627351443744847e-12
23700000	0.004997152746419529	1.7554197210846423e-49	-5.383067002413599e-47	1.2236169831375225e-9	2.5066050497293856e-15	5.6920514591635785e-6	-1.890910123537746e-20	1.4699487859782243e-19	6.724562434229788e-13	3.165501166006844e-12	4.627351443744847e-12
23800000	0.004997152746419529	1.7554197210846423e-49	-5.405881071704031e-47	1.2236169831375225e-9	2.5066050497293856e-15	5.6920514591635785e-6	-1.8909098762460898e-20	1.4699487859782243e-19	6.724562434229788e-13	3.165501166006844e-12	4.627351443744847e-12
23900000	0.004997152746419529	1.7554197210846423e-49	-5.428695140994464e-47	1.2236169831375225e-9	2.5066050497293856e-15	5.6920514591635785e-6	-1.890909628954434e-20	1.4699487859782243e-19	6.724562434229788e-13	3.165501166006844e-12	4.627351443744847e-12
24000000	0.004997152746419529	1.7554197210846423e-49	-5.4515092102849e-47	1.2236169831375225e-9	2.5066050497293856e-15	5.6920514591635785e-6	-1.8909093816627782e-20	1.4699487859782243e-19	6.724562434229788e-13	3.165501166006844e-12	4.627351443744847e-12
24100000	0.004997152746419529	1.7554197210846423e-49	-5.474323279575338e-47	1.2236169831375225e-9	2.5066050497293856e-15	5.6920514591635785e-6	-1.8909091343711224e-20	1.4699487859782243e-19	6.724562434229788e-13	3.165501166006844e-12	4.627351443744847e-12
24200000	0.004997152746419529	1.7554197210846423e-49	-5.497137348865777e-47	1.2236169831375225e-9	2.5066050497293856e-15	5.6920514591635785e-6	-1.8909088870794666e-20	1.4699487859782243e-19	6.724562434229788e-13	3.165501166006844e-12	4.627351443744847e-12
24300000	0.004997152746419529	1.7554197210846423e-49	-5.519951418156219e-47	1.2236169831375225e-9	2.5066050497293856e-15	5.6920514591635785e-6	-1.8909086397878105e-20	1.4699487859782243e-19	6.724562434229788e-13	3.165501166006844e-12	4.627351443744847e-12
24400000	0.004997152746419529	1.7554197210846423e-49	-5.5427654874466625e-47	1.2236169831375225e-9	2.5066050497293856e-15	5.6920514591635785e-6	-1.8909083924961547e-20	1.4699487859782243e-19	6.724562434229788e-13	3.165501166006844e-12	4.627351443744847e-12
24500000	0.004997152746419529	1.7554197210846423e-49	-5.565579556737109e-47	1.2236169831375225e-9	2.5066050497293856e-15	5.6920514591635785e-6	-1.890908145204499e-20	1.4699487859782243e-19	6.724562434229788e-13	3.165501166006844e-12	4.627351443744847e-12
24600000	0.004997152746419529	1.7554197210846423e-49	-5.588393626027559e-47	1.2236169831375225e-9	2.5066050497293856e-15	5.6920514591635785e-6	-1.890907897912843e-20	1.4699487859782243e-19	6.724562434229788e-13	3.165501166006844e-12	4.627351443744847e-12
24700000	0.004997152746419529	1.7554197210846423e-49	-5.611207695318011e-47	1.2236169831375225e-9	2.5066050497293856e-15	5.6920514591635785e-6	-1.890907650621187e-20	1.4699487859782243e-19	6.724562434229788e-13	3.165501166006844e-12	4.627351443744847e-12
24800000	0.004997152746419529	1.7554197210846423e-49	-5.634021764608465e-47	1.2236169831375225e-9	2.5066050497293856e-15	5.6920514591635785e-6	-1.8909074033295313e-20	1.4699487859782243e-19	6.724562434229788e-13	3.165501166006844e-12	4.627351443744847e-12
24900000	0.004997152746419529	1.7554197210846423e-49	-5.656835833898922e-47	1.2236169831375225e-9	2.5066050497293856e-15	5.6920514591635785e-6	-1.8909071560378755e-20	1.4699487859782243e-19	6.724562434229788e-13	3.165501166006844e-12	4.627351443744847e-12
25000000	0.004997152746419529	1.7554197210846423e-49	-5.679649903189382e-47	1.2236169831375225e-9	2.5066050497293856e-15	5.6920514591635785e-6	-1.8909069087462197e-20	1.4699487859782243e-19	6.724562434229788e-13	3.165501166006844e-12	4.627351443744847e-12
25100000	0.004997152746419529	1.7554197210846423e-49	-5.702463972479845e-47	1.2236169831375225e-9	2.5066050497293856e-15	5.6920514591635785e-6	-1.8909066614545636e-20	1.4699487859782243e-19	6.724562434229788e-13	3.165501166006844e-12	4.627351443744847e-12
25200000	0.004997152746419529	1.7554197210846423e-49	-5.725278041770303e-47	1.2236169831375225e-9	2.5066050497293856e-15	5.6920514591635785e-6	-1.8909064141629078e-20	1.4699487859782243e-19	6.724562434229788e-13	3.165501166006844e-12	4.627351443744847e-12
25300000	0.004997152746419529	1.7554197210846423e-49	-5.748092111060755e-47	1.2236169831375225e-9	2.5066050497293856e-15	5.6920514591635785e-6	-1.890906166871252e-20	1.4699487859782243e-19	6.724562434229788e-13	3.165501166006844e-12	4.627351443744847e-12
25400000	0.004997152746419529	1.7554197210846423e-49	-5.770906180351201e-47	1.2236169831375225e-9	2.5066050497293856e-15	5.6920514591635785e-6	-1.8909059195795962e-20	1.4699487859782243e-19	6.724562434229788e-13	3.165501166006844e-12	4.627351443744847e-12
25500000	0.004997152746419529	1.7554197210846423e-49	-5.793720249641642e-47	1.2236169831375225e-9	2.5066050497293856e-15	5.6920514591635785e-6	-1.89090567228794e-20	1.4699487859782243e-19	6.724562434229788e-13	3.165501166006844e-12	4.627351443744847e-12
25600000	0.004997152746419529	1.7554197210846423e-49	-5.816534318932077e-47	1.2236169831375225e-9	2.5066050497293856e-15	5.6920514591635785e-6	-1.8909054249962843e-20	1.4699487859782243e-19	6.724562434229788e-13	3.165501166006844e-12	4.627351443744847e-12
25700000	0.004997152746419529	1.7554197210846423e-49	-5.839348388222506e-47	1.2236169831375225e-9	2.5066050497293856e-15	5.6920514591635785e-6	-1.8909051777046286e-20	1.4699487859782243e-19	6.724562434229788e-13	3.165501166006844e-12	4.627351443744847e-12
25800000	0.004997152746419529	1.7554197210846423e-49	-5.86216245751293e-47	1.2236169831375225e-9	2.5066050497293856e-15	5.6920514591635785e-6	-1.8909049304129728e-20	1.4699487859782243e-19	6.724562434229788e-13	3.165501166006844e-12	4.627351443744847e-12
25900000	0.004997152746419529	1.7554197210846423e-49	-5.884976526803349e-47	1.2236169831375225e-9	2.5066050497293856e-15	5.6920514591635785e-6	-1.8909046831213167e-20	1.4699487859782243e-19	6.724562434229788e-13	3.165501166006844e-12	4.627351443744847e-12
26000000	0.004997152746419529	1.7554197210846423e-49	-5.907790596093762e-47	1.2236169831375225e-9	2.5066050497293856e-15	5.6920514591635785e-6	-1.890904435829661e-20	1.4699487859782243e-19	6.724562434229788e-13	3.165501166006844e-12	4.627351443744847e-12
26100000	0.004997152746419529	1.7554197210846423e-49	-5.93060466538417e-47	1.2236169831375225e-9	2.5066050497293856e-15	5.6920514591635785e-6	-1.890904188538005e-20	1.4699487859782243e-19	6.724562434229788e-13	3.165501166006844e-12	4.627351443744847e-12
26200000	0.004997152746419529	1.7554197210846423e-49	-5.953418734674573e-47	1.2236169831375225e-9	2.5066050497293856e-15	5.6920514591635785e-6	-1.8909039412463493e-20	1.4699487859782243e-19	6.724562434229788e-13	3.165501166006844e-12	4.627351443744847e-12
26300000	0.004997152746419529	1.7554197210846423e-49	-5.976232803964971e-47	1.2236169831375225e-9	2.5066050497293856e-15	5.6920514591635785e-6	-1.8909036939546935e-20	1.4699487859782243e-19	6.724562434229788e-13	3.165501166006844e-12	4.627351443744847e-12
26400000	0.004997152746419529	1.7554197210846423e-49	-5.999046873255364e-47	1.2236169831375225e-9	2.5066050497293856e-15	5.6920514591635785e-6	-1.8909034466630374e-20	1.4699487859782243e-19	6.724562434229788e-13	3.165501166006844e-12	4.627351443744847e-12
26500000	0.004997152746419529	1.7554197210846423e-49	-6.021860942545753e-47	1.2236169831375225e-9	2.5066050497293856e-15	5.6920514591635785e-6	-1.8909031993713816e-20	1.4699487859782243e-19	6.724562434229788e-13	3.165501166006844e-12	4.627351443744847e-12
26600000	0.004997152746419529	1.7554197210846423e-49	-6.044675011836136e-47	1.2236169831375225e-9	2.5066050497293856e-15	5.6920514591635785e-6	-1.8909029520797258e-20	1.4699487859782243e-19	6.724562434229788e-13	3.165501166006844e-12	4.627351443744847e-12
26700000	0.004997152746419529	1.7554197210846423e-49	-6.067489081126515e-47	1.2236169831375225e-9	2.5066050497293856e-15	5.6920514591635785e-6	-1.89090270478807e-20	1.4699487859782243e-19	6.724562434229788e-13	3.165501166006844e-12	4.627351443744847e-12
26800000	0.004997152746419529	1.7554197210846423e-49	-6.090303150416889e-47	1.2236169831375225e-9	2.5066050497293856e-15	5.6920514591635785e-6	-1.890902457496414e-20	1.4699487859782243e-19	6.724562434229788e-13	3.165501166006844e-12	4.627351443744847e-12
26900000	0.004997152746419529	1.7554197210846423e-49	-6.113117219707259e-47	1.2236169831375225e-9	2.5066050497293856e-15	5.6920514591635785e-6	-1.8909022102047582e-20	1.4699487859782243e-19	6.724562434229788e-13	3.165501166006844e-12	4.627351443744847e-12
27000000	0.004997152746419529	1.7554197210846423e-49	-6.135931288997624e-47	1.2236169831375225e-9	2.5066050497293856e-15	5.6920514591635785e-6	-1.8909019629131024e-20	1.4699487859782243e-19	6.724562434229788e-13	3.165501166006844e-12	4.627351443744847e-12
27100000	0.004997152746419529	1.7554197210846423e-49	-6.158745358287986e-47	1.2236169831375225e-9	2.5066050497293856e-15	5.6920514591635785e-6	-1.8909017156214466e-20	1.4699487859782243e-19	6.724562434229788e-13	3.165501166006844e-12	4.627351443744847e-12
27200000	0.004997152746419529	1.7554197210846423e-49	-6.181559427578343e-47	1.2236169831375225e-9	2.5066050497293856e-15	5.6920514591635785e-6	-1.8909014683297905e-20	1.4699487859782243e-19	6.724562434229788e-13	3.165501166006844e-12	4.627351443744847e-12
27300000	0.004997152746419529	1.7554197210846423e-49	-6.204373496868695e-47	1.2236169831375225e-9	2.5066050497293856e-15	5.6920514591635785e-6	-1.8909012210381347e-20	1.4699487859782243e-19	6.724562434229788e-13	3.165501166006844e-12	4.627351443744847e-12
27400000	0.004997152746419529	1.7554197210846423e-49	-6.227187566159045e-47	1.2236169831375225e-9	2.5066050497293856e-15	5.6920514591635785e-6	-1.890900973746479e-20	1.4699487859782243e-19	6.724562434229788e-13	3.165501166006844e-12	4.627351443744847e-12
27500000	0.004997152746419529	1.7554197210846423e-49	-6.25000163544939e-47	1.2236169831375225e-9	2.5066050497293856e-15	5.6920514591635785e-6	-1.890900726454823e-20	1.4699487859782243e-19	6.724562434229788e-13	3.165501166006844e-12	4.627351443744847e-12
27600000	0.004997152746419529	1.7554197210846423e-49	-6.27281570473973e-47	1.2236169831375225e-9	2.5066050497293856e-15	5.6920514591635785e-6	-1.890900479163167e-20	1.4699487859782243e-19	6.724562434229788e-13	3.165501166006844e-12	4.627351443744847e-12
27700000	0.004997152746419529	1.7554197210846423e-49	-6.295629774030068e-47	1.2236169831375225e-9	2.5066050497293856e-15	5.6920514591635785e-6	-1.8909002318715112e-20	1.4699487859782243e-19	6.724562434229788e-13	3.165501166006844e-12	4.627351443744847e-12
27800000	0.004997152746419529	1.7554197210846423e-49	-6.318443843320401e-47	1.2236169831375225e-9	2.5066050497293856e-15	5.6920514591635785e-6	-1.8908999845798555e-20	1.4699487859782243e-19	6.724562434229788e-13	3.165501166006844e-12	4.627351443744847e-12
27900000	0.004997152746419529	1.7554197210846423e-49	-6.3412579126107315e-47	1.2236169831375225e-9	2.5066050497293856e-15	5.6920514591635785e-6	-1.8908997372881997e-20	1.4699487859782243e-19	6.724562434229788e-13	3.165501166006844e-12	4.627351443744847e-12
28000000	0.004997152746419529	1.7554197210846423e-49	-6.364071981901058e-47	1.2236169831375225e-9	2.5066050497293856e-15	5.6920514591635785e-6	-1.8908994899965436e-20	1.4699487859782243e-19	6.724562434229788e-13	3.165501166006844e-12	4.627351443744847e-12
28100000	0.004997152746419529	1.7554197210846423e-49	-6.386886051191381e-47	1.2236169831375225e-9	2.5066050497293856e-15	5.6920514591635785e-6	-1.8908992427048878e-20	1.4699487859782243e-19	6.724562434229788e-13	3.165501166006844e-12	4.627351443744847e-12
28200000	0.004997152746419529	1.7554197210846423e-49	-6.409700120481701e-47	1.2236169831375225e-9	2.5066050497293856e-15	5.6920514591635785e-6	-1.890898995413232e-20	1.4699487859782243e-19	6.724562434229788e-13	3.165501166006844e-12	4.627351443744847e-12
28300000	0.004997152746419529	1.7554197210846423e-49	-6.432514189772018e-47	1.2236169831375225e-9	2.5066050497293856e-15	5.6920514591635785e-6	-1.8908987481215762e-20	1.4699487859782243e-19	6.724562434229788e-13	3.165501166006844e-12	4.627351443744847e-12
28400000	0.004997152746419529	1.7554197210846423e-49	-6.455328259062332e-47	1.2236169831375225e-9	2.5066050497293856e-15	5.6920514591635785e-6	-1.89089850082992e-20	1.4699487859782243e-19	6.724562434229788e-13	3.165501166006844e-12	4.627351443744847e-12
28500000	0.004997152746419529	1.7554197210846423e-49	-6.478142328352643e-47	1.2236169831375225e-9	2.5066050497293856e-15	5.6920514591635785e-6	-1.8908982535382643e-20	1.4699487859782243e-19	6.724562434229788e-13	3.165501166006844e-12	4.627351443744847e-12
28600000	0.004997152746419529	1.7554197210846423e-49	-6.500956397642951e-47	1.2236169831375225e-9	2.5066050497293856e-15	5.6920514591635785e-6	-1.8908980062466085e-20	1.4699487859782243e-19	6.724562434229788e-13	3.165501166006844e-12	4.627351443744847e-12
28700000	0.004997152746419529	1.7554197210846423e-49	-6.523770466933255e-47	1.2236169831375225e-9	2.5066050497293856e-15	5.6920514591635785e-6	-1.8908977589549527e-20	1.4699487859782243e-19	6.724562434229788e-13	3.165501166006844e-12	4.627351443744847e-12
28800000	0.004997152746419529	1.7554197210846423e-49	-6.546584536223558e-47	1.2236169831375225e-9	2.5066050497293856e-15	5.6920514591635785e-6	-1.8908975116632967e-20	1.4699487859782243e-19	6.724562434229788e-13	3.165501166006844e-12	4.627351443744847e-12
28900000	0.004997152746419529	1.7554197210846423e-49	-6.569398605513857e-47	1.2236169831375225e-9	2.5066050497293856e-15	5.6920514591635785e-6	-1.890897264371641e-20	1.4699487859782243e-19	6.724562434229788e-13	3.165501166006844e-12	4.627351443744847e-12
29000000	0.004997152746419529	1.7554197210846423e-49	-6.592212674804154e-47	1.2236169831375225e-9	2.5066050497293856e-15	5.6920514591635785e-6	-1.890897017079985e-20	1.4699487859782243e-19	6.724562434229788e-13	3.165501166006844e-12	4.627351443744847e-12
29100000	0.004997152746419529	1.7554197210846423e-49	-6.615026744094448e-47	1.2236169831375225e-9	2.5066050497293856e-15	5.6920514591635785e-6	-1.8908967697883293e-20	1.4699487859782243e-19	6.724562434229788e-13	3.165501166006844e-12	4.627351443744847e-12
29200000	0.004997152746419529	1.7554197210846423e-49	-6.63784081338474e-47	1.2236169831375225e-9	2.5066050497293856e-15	5.6920514591635785e-6	-1.8908965224966735e-20	1.4699487859782243e-19	6.724562434229788e-13	3.165501166006844e-12	4.627351443744847e-12
29300000	0.004997152746419529	1.7554197210846423e-49	-6.66065488267503e-47	1.2236169831375225e-9	2.5066050497293856e-15	5.6920514591635785e-6	-1.8908962752050174e-20	1.4699487859782243e-19	6.724562434229788e-13	3.165501166006844e-12	4.627351443744847e-12
29400000	0.004997152746419529	1.7554197210846423e-49	-6.683468951965318e-47	1.2236169831375225e-9	2.5066050497293856e-15	5.6920514591635785e-6	-1.8908960279133616e-20	1.4699487859782243e-19	6.724562434229788e-13	3.165501166006844e-12	4.627351443744847e-12
29500000	0.004997152746419529	1.7554197210846423e-49	-6.706283021255603e-47	1.2236169831375225e-9	2.5066050497293856e-15	5.6920514591635785e-6	-1.8908957806217058e-20	1.4699487859782243e-19	6.724562434229788e-13	3.165501166006844e-12	4.627351443744847e-12
29600000	0.004997152746419529	1.7554197210846423e-49	-6.729097090545887e-47	1.2236169831375225e-9	2.5066050497293856e-15	5.6920514591635785e-6	-1.89089553333005e-20	1.4699487859782243e-19	6.724562434229788e-13	3.165501166006844e-12	4.627351443744847e-12
29700000	0.004997152746419529	1.7554197210846423e-49	-6.751911159836168e-47	1.2236169831375225e-9	2.5066050497293856e-15	5.6920514591635785e-6	-1.890895286038394e-20	1.4699487859782243e-19	6.724562434229788e-13	3.165501166006844e-12	4.627351443744847e-12
29800000	0.004997152746419529	1.7554197210846423e-49	-6.774725229126448e-47	1.2236169831375225e-9	2.5066050497293856e-15	5.6920514591635785e-6	-1.8908950387467382e-20	1.4699487859782243e-19	6.724562434229788e-13	3.165501166006844e-12	4.627351443744847e-12
29900000	0.004997152746419529	1.7554197210846423e-49	-6.797539298416725e-47	1.2236169831375225e-9	2.5066050497293856e-15	5.6920514591635785e-6	-1.8908947914550824e-20	1.4699487859782243e-19	6.724562434229788e-13	3.165501166006844e-12	4.627351443744847e-12
30000000	0.004997152746419529	1.7554197210846423e-49	-6.820353367707002e-47	1.2236169831375225e-9	2.5066050497293856e-15	5.6920514591635785e-6	-1.8908945441634266e-20	1.4699487859782243e-19	6.724562434229788e-13	3.165501166006844e-12	4.627351443744847e-12
30100000	0.004997152746419529	1.7554197210846423e-49	-6.843167436997277e-47	1.2236169831375225e-9	2.5066050497293856e-15	5.6920514591635785e-6	-1.8908942968717705e-20	1.4699487859782243e-19	6.724562434229788e-13	3.165501166006844e-12	4.627351443744847e-12
30200000	0.004997152746419529	1.7554197210846423e-49	-6.86598150628755e-47	1.2236169831375225e-9	2.5066050497293856e-15	5.6920514591635785e-6	-1.8908940495801147e-20	1.4699487859782243e-19	6.724562434229788e-13	3.165501166006844e-12	4.627351443744847e-12
30300000	0.004997152746419529	1.7554197210846423e-49	-6.888795575577821e-47	1.2236169831375225e-9	2.5066050497293856e-15	5.6920514591635785e-6	-1.890893802288459e-20	1.4699487859782243e-19	6.724562434229788e-13	3.165501166006844e-12	4.627351443744847e-12
30400000	0.004997152746419529	1.7554197210846423e-49	-6.911609644868092e-47	1.2236169831375225e-9	2.5066050497293856e-15	5.6920514591635785e-6	-1.890893554996803e-20	1.4699487859782243e-19	6.724562434229788e-13	3.165501166006844e-12	4.627351443744847e-12
30500000	0.004997152746419529	1.7554197210846423e-49	-6.934423714158362e-47	1.2236169831375225e-9	2.5066050497293856e-15	5.6920514591635785e-6	-1.890893307705147e-20	1.4699487859782243e-19	6.724562434229788e-13	3.165501166006844e-12	4.627351443744847e-12
30600000	0.004997152746419529	1.7554197210846423e-49	-6.95723778344863e-47	1.2236169831375225e-9	2.5066050497293856e-15	5.6920514591635785e-6	-1.8908930604134912e-20	1.4699487859782243e-19	6.724562434229788e-13	3.165501166006844e-12	4.627351443744847e-12
30700000	0.004997152746419529	1.7554197210846423e-49	-6.980051852738897e-47	1.2236169831375227e-9	2.5066050497293856e-15	5.692051459163579e-6	-1.8908928131218354e-20	1.4699487859782243e-19	6.724562434229788e-13	3.165501166006844e-12	4.627351443744847e-12
30800000	0.004997152746419529	1.7554197210846423e-49	-7.002865922029164e-47	1.2236169831375227e-9	2.5066050497293856e-15	5.692051459163579e-6	-1.8908925658301797e-20	1.4699487859782243e-19	6.724562434229788e-13	3.165501166006844e-12	4.627351443744847e-12
30900000	0.004997152746419529	1.7554197210846423e-49	-7.025679991319429e-47	1.2236169831375227e-9	2.5066050497293856e-15	5.692051459163579e-6	-1.8908923185385236e-20	1.4699487859782243e-19	6.724562434229788e-13	3.165501166006844e-12	4.627351443744847e-12
31000000	0.004997152746419529	1.7554197210846423e-49	-7.048494060609694e-47	1.2236169831375227e-9	2.506605049729386e-15	5.692051459163579e-6	-1.8908920712468678e-20	1.4699487859782243e-19	6.724562434229788e-13	3.165501166006844e-12	4.627351443744847e-12
31100000	0.004997152746419529	1.7554197210846423e-49	-7.071308129899958e-47	1.2236169831375227e-9	2.506605049729386e-15	5.692051459163579e-6	-1.890891823955212e-20	1.4699487859782243e-19	6.724562434229788e-13	3.165501166006844e-12	4.627351443744847e-12
31200000	0.004997152746419529	1.7554197210846423e-49	-7.094122199190221e-47	1.2236169831375227e-9	2.506605049729386e-15	5.692051459163579e-6	-1.8908915766635562e-20	1.4699487859782243e-19	6.724562434229788e-13	3.165501166006844e-12	4.627351443744847e-12
31300000	0.004997152746419529	1.7554197210846423e-49	-7.116936268480484e-47	1.2236169831375227e-9	2.506605049729386e-15	5.692051459163579e-6	-1.8908913293719e-20	1.4699487859782243e-19	6.724562434229788e-13	3.165501166006844e-12	4.627351443744847e-12
31400000	0.004997152746419529	1.7554197210846423e-49	-7.139750337770747e-47	1.2236169831375227e-9	2.506605049729386e-15	5.692051459163579e-6	-1.8908910820802443e-20	1.4699487859782243e-19	6.724562434229788e-13	3.165501166006844e-12	4.627351443744847e-12
31500000	0.004997152746419529	1.7554197210846423e-49	-7.162564407061009e-47	1.2236169831375227e-9	2.506605049729386e-15	5.692051459163579e-6	-1.8908908347885885e-20	1.4699487859782243e-19	6.724562434229788e-13	3.165501166006844e-12	4.627351443744847e-12
31600000	0.004997152746419529	1.7554197210846423e-49	-7.185378476351271e-47	1.2236169831375227e-9	2.506605049729386e-15	5.692051459163579e-6	-1.8908905874969327e-20	1.4699487859782243e-19	6.724562434229788e-13	3.165501166006844e-12	4.627351443744847e-12
31700000	0.004997152746419529	1.7554197210846427e-49	-7.208192545641533e-47	1.2236169831375227e-9	2.506605049729386e-15	5.692051459163579e-6	-1.890890340205277e-20	1.4699487859782243e-19	6.724562434229788e-13	3.165501166006844e-12	4.627351443744847e-12
31800000	0.004997152746419529	1.7554197210846427e-49	-7.231006614931794e-47	1.2236169831375227e-9	2.506605049729386e-15	5.692051459163579e-6	-1.890890092913621e-20	1.4699487859782243e-19	6.724562434229788e-13	3.165501166006844e-12	4.627351443744847e-12
31900000	0.004997152746419529	1.7554197210846427e-49	-7.253820684222056e-47	1.2236169831375227e-9	2.506605049729386e-15	5.692051459163579e-6	-1.890889845621965e-20	1.4699487859782243e-19	6.724562434229788e-13	3.165501166006844e-12	4.627351443744847e-12
32000000	0.004997152746419529	1.7554197210846427e-49	-7.276634753512318e-47	1.2236169831375227e-9	2.506605049729386e-15	5.692051459163579e-6	-1.8908895983303093e-20	1.4699487859782243e-19	6.724562434229788e-13	3.165501166006844e-12	4.627351443744847e-12
32100000	0.004997152746419529	1.7554197210846427e-49	-7.299448822802581e-47	1.2236169831375227e-9	2.506605049729386e-15	5.692051459163579e-6	-1.8908893510386535e-20	1.4699487859782243e-19	6.724562434229788e-13	3.165501166006844e-12	4.627351443744847e-12
32200000	0.004997152746419529	1.7554197210846427e-49	-7.322262892092844e-47	1.2236169831375227e-9	2.506605049729386e-15	5.692051459163579e-6	-1.8908891037469974e-20	1.4699487859782243e-19	6.724562434229788e-13	3.165501166006844e-12	4.627351443744847e-12
32300000	0.004997152746419529	1.7554197210846427e-49	-7.345076961383107e-47	1.2236169831375227e-9	2.506605049729386e-15	5.692051459163579e-6	-1.8908888564553416e-20	1.4699487859782243e-19	6.724562434229788e-13	3.165501166006844e-12	4.627351443744847e-12
32400000	0.004997152746419529	1.7554197210846427e-49	-7.36789103067337e-47	1.2236169831375227e-9	2.506605049729386e-15	5.692051459163579e-6	-1.8908886091636858e-20	1.4699487859782243e-19	6.724562434229788e-13	3.165501166006844e-12	4.627351443744847e-12
32500000	0.004997152746419529	1.7554197210846427e-49	-7.390705099963635e-47	1.2236169831375227e-9	2.506605049729386e-15	5.692051459163579e-6	-1.89088836187203e-20	1.4699487859782243e-19	6.724562434229788e-13	3.165501166006844e-12	4.627351443744847e-12
32600000	0.004997152746419529	1.7554197210846427e-49	-7.4135191692539e-47	1.2236169831375227e-9	2.506605049729386e-15	5.692051459163579e-6	-1.890888114580374e-20	1.4699487859782243e-19	6.724562434229788e-13	3.165501166006844e-12	4.627351443744847e-12
32700000	0.004997152746419529	1.7554197210846427e-49	-7.436333238544165e-47	1.2236169831375227e-9	2.506605049729386e-15	5.692051459163579e-6	-1.890887867288718e-20	1.4699487859782243e-19	6.724562434229788e-13	3.165501166006844e-12	4.627351443744847e-12
32800000	0.004997152746419529	1.7554197210846427e-49	-7.459147307834432e-47	1.2236169831375227e-9	2.506605049729386e-15	5.692051459163579e-6	-1.8908876199970623e-20	1.4699487859782243e-19	6.724562434229788e-13	3.165501166006844e-12	4.627351443744847e-12
32900000	0.004997152746419529	1.7554197210846427e-49	-7.4819613771247e-47	1.2236169831375227e-9	2.506605049729386e-15	5.692051459163579e-6	-1.8908873727054066e-20	1.4699487859782243e-19	6.724562434229788e-13	3.165501166006844e-12	4.627351443744847e-12
33000000	0.004997152746419529	1.7554197210846427e-49	-7.504775446414969e-47	1.2236169831375227e-9	2.506605049729386e-15	5.692051459163579e-6	-1.8908871254137505e-20	1.4699487859782243e-19	6.724562434229788e-13	3.165501166006844e-12	4.627351443744847e-12
33100000	0.004997152746419529	1.7554197210846427e-49	-7.527589515705239e-47	1.2236169831375227e-9	2.506605049729386e-15	5.692051459163579e-6	-1.8908868781220947e-20	1.4699487859782243e-19	6.724562434229788e-13	3.165501166006844e-12	4.627351443744847e-12
33200000	0.004997152746419529	1.7554197210846427e-49	-7.55040358499551e-47	1.2236169831375227e-9	2.506605049729386e-15	5.692051459163579e-6	-1.890886630830439e-20	1.4699487859782243e-19	6.724562434229788e-13	3.165501166006844e-12	4.627351443744847e-12
33300000	0.004997152746419529	1.7554197210846427e-49	-7.573217654285781e-47	1.2236169831375227e-9	2.506605049729386e-15	5.692051459163579e-6	-1.890886383538783e-20	1.4699487859782243e-19	6.724562434229788e-13	3.165501166006844e-12	4.627351443744847e-12
33400000	0.004997152746419529	1.7554197210846427e-49	-7.596031723576056e-47	1.2236169831375227e-9	2.506605049729386e-15	5.692051459163579e-6	-1.890886136247127e-20	1.4699487859782243e-19	6.724562434229788e-13	3.165501166006844e-12	4.627351443744847e-12
33500000	0.004997152746419529	1.7554197210846427e-49	-7.618845792866331e-47	1.2236169831375227e-9	2.506605049729386e-15	5.692051459163579e-6	-1.8908858889554712e-20	1.4699487859782243e-19	6.724562434229788e-13	3.165501166006844e-12	4.627351443744847e-12
33600000	0.004997152746419529	1.7554197210846427e-49	-7.641659862156608e-47	1.2236169831375227e-9	2.506605049729386e-15	5.692051459163579e-6	-1.8908856416638154e-20	1.4699487859782243e-19	6.724562434229788e-13	3.165501166006844e-12	4.627351443744847e-12
33700000	0.004997152746419529	1.7554197210846427e-49	-7.664473931446887e-47	1.2236169831375227e-9	2.506605049729386e-15	5.692051459163579e-6	-1.8908853943721596e-20	1.4699487859782243e-19	6.724562434229788e-13	3.165501166006844e-12	4.627351443744847e-12
33800000	0.004997152746419529	1.7554197210846427e-49	-7.687288000737167e-47	1.2236169831375227e-9	2.506605049729386e-15	5.692051459163579e-6	-1.8908851470805035e-20	1.4699487859782243e-19	6.724562434229788e-13	3.165501166006844e-12	4.627351443744847e-12
33900000	0.004997152746419529	1.7554197210846427e-49	-7.710102070027449e-47	1.2236169831375227e-9	2.506605049729386e-15	5.692051459163579e-6	-1.8908848997888478e-20	1.4699487859782243e-19	6.724562434229788e-13	3.165501166006844e-12	4.627351443744847e-12
34000000	0.004997152746419529	1.7554197210846427e-49	-7.732916139317734e-47	1.2236169831375227e-9	2.506605049729386e-15	5.692051459163579e-6	-1.890884652497192e-20	1.4699487859782243e-19	6.724562434229788e-13	3.165501166006844e-12	4.627351443744847e-12
34100000	0.004997152746419529	1.7554197210846427e-49	-7.75573020860802e-47	1.2236169831375227e-9	2.506605049729386e-15	5.692051459163579e-6	-1.8908844052055362e-20	1.4699487859782243e-19	6.724562434229788e-13	3.165501166006844e-12	4.627351443744847e-12
34200000	0.004997152746419529	1.7554197210846427e-49	-7.778544277898308e-47	1.2236169831375227e-9	2.506605049729386e-15	5.692051459163579e-6	-1.8908841579138804e-20	1.4699487859782243e-19	6.724562434229788e-13	3.165501166006844e-12	4.627351443744847e-12
34300000	0.004997152746419529	1.7554197210846427e-49	-7.801358347188599e-47	1.2236169831375227e-9	2.506605049729386e-15	5.692051459163579e-6	-1.8908839106222243e-20	1.4699487859782243e-19	6.724562434229788e-13	3.165501166006844e-12	4.627351443744847e-12
34400000	0.004997152746419529	1.7554197210846427e-49	-7.824172416478893e-47	1.2236169831375227e-9	2.506605049729386e-15	5.692051459163579e-6	-1.8908836633305685e-20	1.4699487859782243e-19	6.724562434229788e-13	3.165501166006844e-12	4.627351443744847e-12
34500000	0.004997152746419529	1.7554197210846427e-49	-7.846986485769188e-47	1.2236169831375227e-9	2.506605049729386e-15	5.692051459163579e-6	-1.8908834160389127e-20	1.4699487859782243e-19	6.724562434229788e-13	3.165501166006844e-12	4.627351443744847e-12
34600000	0.004997152746419529	1.7554197210846427e-49	-7.869800555059486e-47	1.2236169831375227e-9	2.506605049729386e-15	5.692051459163579e-6	-1.890883168747257e-20	1.4699487859782243e-19	6.724562434229788e-13	3.165501166006844e-12	4.627351443744847e-12
34700000	0.004997152746419529	1.7554197210846427e-49	-7.892614624349787e-47	1.2236169831375227e-9	2.506605049729386e-15	5.692051459163579e-6	-1.8908829214556008e-20	1.4699487859782243e-19	6.724562434229788e-13	3.165501166006844e-12	4.627351443744847e-12
34800000	0.004997152746419529	1.7554197210846427e-49	-7.91542869364009e-47	1.2236169831375227e-9	2.506605049729386e-15	5.692051459163579e-6	-1.890882674163945e-20	1.4699487859782243e-19	6.724562434229788e-13	3.165501166006844e-12	4.627351443744847e-12
34900000	0.004997152746419529	1.7554197210846427e-49	-7.9382427629303955e-47	1.2236169831375227e-9	2.506605049729386e-15	5.692051459163579e-6	-1.8908824268722893e-20	1.4699487859782243e-19	6.724562434229788e-13	3.165501166006844e-12	4.627351443744847e-12
35000000	0.004997152746419529	1.7554197210846427e-49	-7.961056832220704e-47	1.2236169831375227e-9	2.506605049729386e-15	5.692051459163579e-6	-1.8908821795806335e-20	1.4699487859782243e-19	6.724562434229788e-13	3.165501166006844e-12	4.627351443744847e-12
35100000	0.004997152746419529	1.7554197210846427e-49	-7.983870901511017e-47	1.2236169831375227e-9	2.506605049729386e-15	5.692051459163579e-6	-1.8908819322889774e-20	1.4699487859782243e-19	6.724562434229788e-13	3.165501166006844e-12	4.627351443744847e-12
35200000	0.004997152746419529	1.7554197210846427e-49	-8.006684970801323e-47	1.2236169831375227e-9	2.506605049729386e-15	5.692051459163579e-6	-1.8908816849973216e-20	1.4699487859782243e-19	6.724562434229788e-13	3.165501166006844e-12	4.627351443744847e-12
35300000	0.004997152746419529	1.7554197210846427e-49	-8.029499040091625e-47	1.2236169831375227e-9	2.506605049729386e-15	5.692051459163579e-6	-1.8908814377056658e-20	1.4699487859782243e-19	6.724562434229788e-13	3.165501166006844e-12	4.627351443744847e-12
35400000	0.004997152746419529	1.7554197210846427e-49	-8.052313109381919e-47	1.2236169831375227e-9	2.506605049729386e-15	5.692051459163579e-6	-1.89088119041401e-20	1.4699487859782243e-19	6.724562434229788e-13	3.165501166006844e-12	4.627351443744847e-12
35500000	0.004997152746419529	1.7554197210846427e-49	-8.075127178672209e-47	1.2236169831375227e-9	2.506605049729386e-15	5.692051459163579e-6	-1.890880943122354e-20	1.4699487859782243e-19	6.724562434229788e-13	3.165501166006844e-12	4.627351443744847e-12
35600000	0.004997152746419529	1.7554197210846427e-49	-8.097941247962492e-47	1.2236169831375227e-9	2.506605049729386e-15	5.692051459163579e-6	-1.890880695830698e-20	1.4699487859782243e-19	6.724562434229788e-13	3.165501166006844e-12	4.627351443744847e-12
35700000	0.004997152746419529	1.7554197210846427e-49	-8.120755317252771e-47	1.2236169831375227e-9	2.506605049729386e-15	5.692051459163579e-6	-1.8908804485390423e-20	1.4699487859782243e-19	6.724562434229788e-13	3.165501166006844e-12	4.627351443744847e-12
35800000	0.004997152746419529	1.7554197210846427e-49	-8.143569386543044e-47	1.2236169831375227e-9	2.506605049729386e-15	5.692051459163579e-6	-1.8908802012473865e-20	1.4699487859782243e-19	6.724562434229788e-13	3.165501166006844e-12	4.627351443744847e-12
35900000	0.004997152746419529	1.7554197210846427e-49	-8.166383455833312e-47	1.2236169831375227e-9	2.506605049729386e-15	5.692051459163579e-6	-1.8908799539557305e-20	1.4699487859782243e-19	6.724562434229788e-13	3.165501166006844e-12	4.627351443744847e-12
36000000	0.004997152746419529	1.7554197210846427e-49	-8.189197525123574e-47	1.2236169831375227e-9	2.506605049729386e-15	5.692051459163579e-6	-1.8908797066640747e-20	1.4699487859782243e-19	6.724562434229788e-13	3.165501166006844e-12	4.627351443744847e-12
36100000	0.004997152746419529	1.7554197210846427e-49	-8.212011594413831e-47	1.2236169831375227e-9	2.506605049729386e-15	5.692051459163579e-6	-1.890879459372419e-20	1.4699487859782243e-19	6.724562434229788e-13	3.165501166006844e-12	4.627351443744847e-12
36200000	0.004997152746419529	1.7554197210846427e-49	-8.234825663704082e-47	1.2236169831375227e-9	2.506605049729386e-15	5.692051459163579e-6	-1.890879212080763e-20	1.4699487859782243e-19	6.724562434229788e-13	3.165501166006844e-12	4.627351443744847e-12
36300000	0.004997152746419529	1.7554197210846427e-49	-8.257639732994329e-47	1.2236169831375227e-9	2.506605049729386e-15	5.692051459163579e-6	-1.8908789647891073e-20	1.4699487859782243e-19	6.724562434229788e-13	3.165501166006844e-12	4.627351443744847e-12
36400000	0.004997152746419529	1.7554197210846427e-49	-8.2804538022845715e-47	1.2236169831375227e-9	2.506605049729386e-15	5.692051459163579e-6	-1.8908787174974512e-20	1.4699487859782243e-19	6.724562434229788e-13	3.165501166006844e-12	4.627351443744847e-12
36500000	0.004997152746419529	1.7554197210846427e-49	-8.303267871574808e-47	1.2236169831375227e-9	2.506605049729386e-15	5.692051459163579e-6	-1.8908784702057954e-20	1.4699487859782243e-19	6.724562434229788e-13	3.165501166006844e-12	4.627351443744847e-12
36600000	0.004997152746419529	1.7554197210846427e-49	-8.32608194086504e-47	1.2236169831375227e-9	2.506605049729386e-15	5.692051459163579e-6	-1.8908782229141396e-20	1.4699487859782243e-19	6.724562434229788e-13	3.165501166006844e-12	4.627351443744847e-12
36700000	0.004997152746419529	1.7554197210846427e-49	-8.348896010155268e-47	1.2236169831375227e-9	2.506605049729386e-15	5.692051459163579e-6	-1.8908779756224838e-20	1.4699487859782243e-19	6.724562434229788e-13	3.165501166006844e-12	4.627351443744847e-12
36800000	0.004997152746419529	1.7554197210846427e-49	-8.371710079445492e-47	1.2236169831375227e-9	2.506605049729386e-15	5.692051459163579e-6	-1.8908777283308277e-20	1.4699487859782243e-19	6.724562434229788e-13	3.165501166006844e-12	4.627351443744847e-12
36900000	0.004997152746419529	1.7554197210846427e-49	-8.394524148735711e-47	1.2236169831375227e-9	2.506605049729386e-15	5.692051459163579e-6	-1.890877481039172e-20	1.4699487859782243e-19	6.724562434229788e-13	3.165501166006844e-12	4.627351443744847e-12
37000000	0.004997152746419529	1.7554197210846427e-49	-8.417338218025925e-47	1.2236169831375227e-9	2.506605049729386e-15	5.692051459163579e-6	-1.8908772337475162e-20	1.4699487859782243e-19	6.724562434229788e-13	3.165501166006844e-12	4.627351443744847e-12
37100000	0.004997152746419529	1.7554197210846427e-49	-8.440152287316135e-47	1.2236169831375227e-9	2.506605049729386e-15	5.692051459163579e-6	-1.8908769864558604e-20	1.4699487859782243e-19	6.724562434229788e-13	3.165501166006844e-12	4.627351443744847e-12
37200000	0.004997152746419529	1.7554197210846427e-49	-8.46296635660634e-47	1.2236169831375227e-9	2.506605049729386e-15	5.692051459163579e-6	-1.8908767391642043e-20	1.4699487859782243e-19	6.724562434229788e-13	3.165501166006844e-12	4.627351443744847e-12
37300000	0.004997152746419529	1.7554197210846427e-49	-8.485780425896543e-47	1.2236169831375227e-9	2.506605049729386e-15	5.692051459163579e-6	-1.8908764918725485e-20	1.4699487859782243e-19	6.724562434229788e-13	3.165501166006844e-12	4.627351443744847e-12
37400000	0.004997152746419529	1.7554197210846427e-49	-8.50859449518674e-47	1.2236169831375227e-9	2.506605049729386e-15	5.692051459163579e-6	-1.8908762445808927e-20	1.4699487859782243e-19	6.724562434229788e-13	3.165501166006844e-12	4.627351443744847e-12
37500000	0.004997152746419529	1.7554197210846427e-49	-8.531408564476934e-47	1.2236169831375227e-9	2.506605049729386e-15	5.692051459163579e-6	-1.890875997289237e-20	1.4699487859782243e-19	6.724562434229788e-13	3.165501166006844e-12	4.627351443744847e-12
37600000	0.004997152746419529	1.7554197210846427e-49	-8.554222633767124e-47	1.2236169831375227e-9	2.506605049729386e-15	5.692051459163579e-6	-1.8908757499975808e-20	1.4699487859782243e-19	6.724562434229788e-13	3.165501166006844e-12	4.627351443744847e-12
37700000	0.004997152746419529	1.7554197210846427e-49	-8.57703670305731e-47	1.2236169831375227e-9	2.506605049729386e-15	5.692051459163579e-6	-1.890875502705925e-20	1.4699487859782243e-19	6.724562434229788e-13	3.165501166006844e-12	4.627351443744847e-12
37800000	0.004997152746419529	1.7554197210846427e-49	-8.599850772347493e-47	1.2236169831375227e-9	2.506605049729386e-15	5.692051459163579e-6	-1.8908752554142692e-20	1.4699487859782243e-19	6.724562434229788e-13	3.165501166006844e-12	4.627351443744847e-12
37900000	0.004997152746419529	1.7554197210846427e-49	-8.622664841637672e-47	1.2236169831375227e-9	2.506605049729386e-15	5.692051459163579e-6	-1.8908750081226135e-20	1.4699487859782243e-19	6.724562434229788e-13	3.165501166006844e-12	4.627351443744847e-12
38000000	0.004997152746419529	1.7554197210846427e-49	-8.645478910927848e-47	1.2236169831375227e-9	2.506605049729386e-15	5.692051459163579e-6	-1.8908747608309574e-20	1.4699487859782243e-19	6.724562434229788e-13	3.165501166006844e-12	4.627351443744847e-12
38100000	0.004997152746419529	1.7554197210846427e-49	-8.668292980218019e-47	1.2236169831375227e-9	2.506605049729386e-15	5.692051459163579e-6	-1.8908745135393016e-20	1.4699487859782243e-19	6.724562434229788e-13	3.165501166006844e-12	4.627351443744847e-12
38200000	0.004997152746419529	1.7554197210846427e-49	-8.691107049508188e-47	1.2236169831375227e-9	2.506605049729386e-15	5.692051459163579e-6	-1.8908742662476458e-20	1.4699487859782243e-19	6.724562434229788e-13	3.165501166006844e-12	4.627351443744847e-12
38300000	0.004997152746419529	1.7554197210846427e-49	-8.713921118798354e-47	1.2236169831375227e-9	2.506605049729386e-15	5.692051459163579e-6	-1.89087401895599e-20	1.4699487859782243e-19	6.724562434229788e-13	3.165501166006844e-12	4.627351443744847e-12
38400000	0.004997152746419529	1.7554197210846427e-49	-8.736735188088517e-47	1.2236169831375227e-9	2.506605049729386e-15	5.692051459163579e-6	-1.890873771664334e-20	1.4699487859782243e-19	6.724562434229788e-13	3.165501166006844e-12	4.627351443744847e-12
38500000	0.004997152746419529	1.7554197210846427e-49	-8.759549257378677e-47	1.2236169831375227e-9	2.506605049729386e-15	5.692051459163579e-6	-1.890873524372678e-20	1.4699487859782243e-19	6.724562434229788e-13	3.165501166006844e-12	4.627351443744847e-12
38600000	0.004997152746419529	1.7554197210846427e-49	-8.782363326668833e-47	1.2236169831375227e-9	2.506605049729386e-15	5.692051459163579e-6	-1.8908732770810223e-20	1.4699487859782243e-19	6.724562434229788e-13	3.165501166006844e-12	4.627351443744847e-12
38700000	0.004997152746419529	1.7554197210846427e-49	-8.805177395958987e-47	1.2236169831375227e-9	2.506605049729386e-15	5.692051459163579e-6	-1.8908730297893665e-20	1.4699487859782243e-19	6.724562434229788e-13	3.165501166006844e-12	4.627351443744847e-12
38800000	0.004997152746419529	1.7554197210846427e-49	-8.827991465249137e-47	1.2236169831375227e-9	2.506605049729386e-15	5.692051459163579e-6	-1.8908727824977104e-20	1.4699487859782243e-19	6.724562434229788e-13	3.165501166006844e-12	4.627351443744847e-12
38900000	0.004997152746419529	1.7554197210846427e-49	-8.850805534539285e-47	1.2236169831375227e-9	2.506605049729386e-15	5.692051459163579e-6	-1.8908725352060546e-20	1.4699487859782243e-19	6.724562434229788e-13	3.165501166006844e-12	4.627351443744847e-12
39000000	0.004997152746419529	1.7554197210846427e-49	-8.873619603829432e-47	1.2236169831375227e-9	2.506605049729386e-15	5.692051459163579e-6	-1.890872287914399e-20	1.4699487859782243e-19	6.724562434229788e-13	3.165501166006844e-12	4.627351443744847e-12
39100000	0.004997152746419529	1.7554197210846427e-49	-8.896433673119574e-47	1.2236169831375227e-9	2.506605049729386e-15	5.692051459163579e-6	-1.890872040622743e-20	1.4699487859782243e-19	6.724562434229788e-13	3.165501166006844e-12	4.627351443744847e-12
39200000	0.004997152746419529	1.7554197210846427e-49	-8.919247742409717e-47	1.2236169831375227e-9	2.506605049729386e-15	5.692051459163579e-6	-1.8908717933310873e-20	1.4699487859782243e-19	6.724562434229788e-13	3.165501166006844e-12	4.627351443744847e-12
39300000	0.004997152746419529	1.7554197210846427e-49	-8.942061811699855e-47	1.2236169831375227e-9	2.506605049729386e-15	5.692051459163579e-6	-1.8908715460394312e-20	1.4699487859782243e-19	6.724562434229788e-13	3.165501166006844e-12	4.627351443744847e-12
39400000	0.004997152746419529	1.7554197210846427e-49	-8.964875880989992e-47	1.2236169831375227e-9	2.506605049729386e-15	5.692051459163579e-6	-1.8908712987477754e-20	1.4699487859782243e-19	6.724562434229788e-13	3.165501166006844e-12	4.627351443744847e-12
39500000	0.004997152746419529	1.7554197210846427e-49	-8.987689950280125e-47	1.2236169831375227e-9	2.506605049729386e-15	5.692051459163579e-6	-1.8908710514561196e-20	1.4699487859782243e-19	6.724562434229788e-13	3.165501166006844e-12	4.627351443744847e-12
39600000	0.004997152746419529	1.7554197210846427e-49	-9.010504019570257e-47	1.2236169831375227e-9	2.506605049729386e-15	5.692051459163579e-6	-1.8908708041644638e-20	1.4699487859782243e-19	6.724562434229788e-13	3.165501166006844e-12	4.627351443744847e-12
39700000	0.004997152746419529	1.7554197210846427e-49	-9.033318088860388e-47	1.2236169831375227e-9	2.506605049729386e-15	5.692051459163579e-6	-1.8908705568728077e-20	1.4699487859782243e-19	6.724562434229788e-13	3.165501166006844e-12	4.627351443744847e-12
39800000	0.004997152746419529	1.7554197210846427e-49	-9.056132158150517e-47	1.2236169831375227e-9	2.506605049729386e-15	5.692051459163579e-6	-1.890870309581152e-20	1.4699487859782243e-19	6.724562434229788e-13	3.165501166006844e-12	4.627351443744847e-12
39900000	0.004997152746419529	1.7554197210846427e-49	-9.078946227440644e-47	1.2236169831375227e-9	2.506605049729386e-15	5.692051459163579e-6	-1.890870062289496e-20	1.4699487859782243e-19	6.724562434229788e-13	3.165501166006844e-12	4.627351443744847e-12
40000000	0.004997152746419529	1.7554197210846427e-49	-9.101760296730769e-47	1.2236169831375227e-9	2.506605049729386e-15	5.692051459163579e-6	-1.8908698149978404e-20	1.4699487859782243e-19	6.724562434229788e-13	3.165501166006844e-12	4.627351443744847e-12
40100000	0.004997152746419529	1.7554197210846427e-49	-9.124574366020892e-47	1.2236169831375227e-9	2.506605049729386e-15	5.692051459163579e-6	-1.8908695677061843e-20	1.4699487859782243e-19	6.724562434229788e-13	3.165501166006844e-12	4.627351443744847e-12
40200000	0.004997152746419529	1.7554197210846427e-49	-9.147388435311015e-47	1.2236169831375227e-9	2.506605049729386e-15	5.692051459163579e-6	-1.8908693204145285e-20	1.4699487859782243e-19	6.724562434229788e-13	3.165501166006844e-12	4.627351443744847e-12
40300000	0.004997152746419529	1.7554197210846427e-49	-9.170202504601136e-47	1.2236169831375227e-9	2.506605049729386e-15	5.692051459163579e-6	-1.8908690731228727e-20	1.4699487859782243e-19	6.724562434229788e-13	3.165501166006844e-12	4.627351443744847e-12
40400000	0.004997152746419529	1.7554197210846427e-49	-9.193016573891255e-47	1.2236169831375227e-9	2.506605049729386e-15	5.692051459163579e-6	-1.890868825831217e-20	1.4699487859782243e-19	6.724562434229788e-13	3.165501166006844e-12	4.627351443744847e-12
40500000	0.004997152746419529	1.7554197210846427e-49	-9.215830643181372e-47	1.2236169831375227e-9	2.506605049729386e-15	5.692051459163579e-6	-1.8908685785395608e-20	1.4699487859782243e-19	6.724562434229788e-13	3.165501166006844e-12	4.627351443744847e-12
40600000	0.004997152746419529	1.7554197210846427e-49	-9.23864471247149e-47	1.2236169831375227e-9	2.506605049729386e-15	5.692051459163579e-6	-1.890868331247905e-20	1.4699487859782243e-19	6.724562434229788e-13	3.165501166006844e-12	4.627351443744847e-12
40700000	0.004997152746419529	1.7554197210846427e-49	-9.261458781761605e-47	1.2236169831375227e-9	2.506605049729386e-15	5.692051459163579e-6	-1.8908680839562492e-20	1.4699487859782243e-19	6.724562434229788e-13	3.165501166006844e-12	4.627351443744847e-12
40800000	0.004997152746419529	1.7554197210846427e-49	-9.28427285105172e-47	1.2236169831375227e-9	2.506605049729386e-15	5.692051459163579e-6	-1.8908678366645934e-20	1.4699487859782243e-19	6.724562434229788e-13	3.165501166006844e-12	4.627351443744847e-12
40900000	0.004997152746419529	1.7554197210846427e-49	-9.307086920341835e-47	1.2236169831375227e-9	2.506605049729386e-15	5.692051459163579e-6	-1.8908675893729373e-20	1.4699487859782243e-19	6.724562434229788e-13	3.165501166006844e-12	4.627351443744847e-12
41000000	0.004997152746419529	1.7554197210846427e-49	-9.329900989631949e-47	1.2236169831375227e-9	2.506605049729386e-15	5.6920514591635785e-6	-1.8908673420812816e-20	1.4699487859782243e-19	6.724562434229788e-13	3.165501166006844e-12	4.627351443744847e-12
41100000	0.004997152746419529	1.7554197210846427e-49	-9.352715058922062e-47	1.2236169831375227e-9	2.506605049729386e-15	5.6920514591635785e-6	-1.8908670947896258e-20	1.4699487859782243e-19	6.724562434229788e-13	3.165501166006844e-12	4.627351443744847e-12
41200000	0.004997152746419529	1.7554197210846427e-49	-9.375529128212173e-47	1.2236169831375227e-9	2.506605049729386e-15	5.6920514591635785e-6	-1.89086684749797e-20	1.4699487859782243e-19	6.724562434229788e-13	3.165501166006844e-12	4.627351443744847e-12
41300000	0.004997152746419529	1.7554197210846427e-49	-9.398343197502286e-47	1.2236169831375227e-9	2.506605049729386e-15	5.6920514591635785e-6	-1.890866600206314e-20	1.4699487859782243e-19	6.724562434229788e-13	3.165501166006844e-12	4.627351443744847e-12
41400000	0.004997152746419529	1.7554197210846427e-49	-9.421157266792398e-47	1.2236169831375227e-9	2.5066050497293856e-15	5.6920514591635785e-6	-1.890866352914658e-20	1.4699487859782243e-19	6.724562434229788e-13	3.165501166006844e-12	4.627351443744847e-12
41500000	0.004997152746419529	1.7554197210846427e-49	-9.44397133608251e-47	1.2236169831375227e-9	2.5066050497293856e-15	5.6920514591635785e-6	-1.8908661056230023e-20	1.4699487859782243e-19	6.724562434229788e-13	3.165501166006844e-12	4.627351443744847e-12
41600000	0.004997152746419529	1.7554197210846427e-49	-9.466785405372619e-47	1.2236169831375227e-9	2.5066050497293856e-15	5.6920514591635785e-6	-1.8908658583313465e-20	1.4699487859782243e-19	6.724562434229788e-13	3.165501166006844e-12	4.627351443744847e-12
41700000	0.004997152746419529	1.7554197210846427e-49	-9.48959947466273e-47	1.2236169831375227e-9	2.5066050497293856e-15	5.6920514591635785e-6	-1.8908656110396907e-20	1.4699487859782243e-19	6.724562434229788e-13	3.165501166006844e-12	4.627351443744847e-12
41800000	0.004997152746419529	1.7554197210846427e-49	-9.512413543952841e-47	1.2236169831375227e-9	2.5066050497293856e-15	5.6920514591635785e-6	-1.8908653637480346e-20	1.4699487859782243e-19	6.724562434229788e-13	3.165501166006844e-12	4.627351443744847e-12
41900000	0.004997152746419529	1.7554197210846427e-49	-9.535227613242953e-47	1.2236169831375227e-9	2.5066050497293856e-15	5.6920514591635785e-6	-1.8908651164563788e-20	1.4699487859782243e-19	6.724562434229788e-13	3.165501166006844e-12	4.627351443744847e-12
42000000	0.004997152746419529	1.7554197210846427e-49	-9.558041682533062e-47	1.2236169831375227e-9	2.5066050497293856e-15	5.6920514591635785e-6	-1.890864869164723e-20	1.4699487859782243e-19	6.724562434229788e-13	3.165501166006844e-12	4.627351443744847e-12
42100000	0.004997152746419529	1.7554197210846423e-49	-9.580855751823173e-47	1.2236169831375227e-9	2.5066050497293856e-15	5.6920514591635785e-6	-1.8908646218730673e-20	1.4699487859782243e-19	6.724562434229788e-13	3.165501166006844e-12	4.627351443744847e-12
42200000	0.004997152746419529	1.7554197210846423e-49	-9.603669821113285e-47	1.2236169831375227e-9	2.5066050497293856e-15	5.6920514591635785e-6	-1.8908643745814112e-20	1.4699487859782243e-19	6.724562434229788e-13	3.165501166006844e-12	4.627351443744847e-12
42300000	0.004997152746419529	1.7554197210846423e-49	-9.626483890403398e-47	1.2236169831375227e-9	2.5066050497293856e-15	5.6920514591635785e-6	-1.8908641272897554e-20	1.4699487859782243e-19	6.724562434229788e-13	3.165501166006844e-12	4.627351443744847e-12
42400000	0.004997152746419529	1.7554197210846423e-49	-9.64929795969351e-47	1.2236169831375227e-9	2.5066050497293856e-15	5.6920514591635785e-6	-1.8908638799980996e-20	1.4699487859782243e-19	6.724562434229788e-13	3.165501166006844e-12	4.627351443744847e-12
42500000	0.004997152746419529	1.7554197210846423e-49	-9.672112028983623e-47	1.2236169831375227e-9	2.5066050497293856e-15	5.6920514591635785e-6	-1.8908636327064438e-20	1.4699487859782243e-19	6.724562434229788e-13	3.165501166006844e-12	4.627351443744847e-12
42600000	0.004997152746419529	1.7554197210846423e-49	-9.694926098273738e-47	1.2236169831375227e-9	2.5066050497293856e-15	5.6920514591635785e-6	-1.8908633854147877e-20	1.4699487859782243e-19	6.724562434229788e-13	3.165501166006844e-12	4.627351443744847e-12
42700000	0.004997152746419529	1.7554197210846423e-49	-9.717740167563851e-47	1.2236169831375227e-9	2.5066050497293856e-15	5.6920514591635785e-6	-1.890863138123132e-20	1.4699487859782243e-19	6.724562434229788e-13	3.165501166006844e-12	4.627351443744847e-12
42800000	0.004997152746419529	1.7554197210846423e-49	-9.740554236853968e-47	1.2236169831375227e-9	2.5066050497293856e-15	5.6920514591635785e-6	-1.890862890831476e-20	1.4699487859782243e-19	6.724562434229788e-13	3.165501166006844e-12	4.627351443744847e-12
42900000	0.004997152746419529	1.7554197210846423e-49	-9.763368306144084e-47	1.2236169831375227e-9	2.5066050497293856e-15	5.6920514591635785e-6	-1.8908626435398203e-20	1.4699487859782243e-19	6.724562434229788e-13	3.165501166006844e-12	4.627351443744847e-12
43000000	0.004997152746419529	1.7554197210846423e-49	-9.7861823754342e-47	1.2236169831375227e-9	2.5066050497293856e-15	5.6920514591635785e-6	-1.8908623962481643e-20	1.4699487859782243e-19	6.724562434229788e-13	3.165501166006844e-12	4.627351443744847e-12
43100000	0.004997152746419529	1.7554197210846423e-49	-9.80899644472432e-47	1.2236169831375227e-9	2.5066050497293856e-15	5.6920514591635785e-6	-1.8908621489565085e-20	1.4699487859782243e-19	6.724562434229788e-13	3.165501166006844e-12	4.627351443744847e-12
43200000	0.004997152746419529	1.7554197210846423e-49	-9.831810514014441e-47	1.2236169831375227e-9	2.5066050497293856e-15	5.6920514591635785e-6	-1.8908619016648527e-20	1.4699487859782243e-19	6.724562434229788e-13	3.165501166006844e-12	4.627351443744847e-12
43300000	0.004997152746419529	1.7554197210846423e-49	-9.854624583304562e-47	1.2236169831375227e-9	2.5066050497293856e-15	5.6920514591635785e-6	-1.890861654373197e-20	1.4699487859782243e-19	6.724562434229788e-13	3.165501166006844e-12	4.627351443744847e-12
43400000	0.004997152746419529	1.7554197210846423e-49	-9.877438652594683e-47	1.2236169831375227e-9	2.5066050497293856e-15	5.6920514591635785e-6	-1.8908614070815408e-20	1.4699487859782243e-19	6.724562434229788e-13	3.165501166006844e-12	4.627351443744847e-12
43500000	0.004997152746419529	1.7554197210846423e-49	-9.900252721884808e-47	1.2236169831375227e-9	2.5066050497293856e-15	5.6920514591635785e-6	-1.890861159789885e-20	1.4699487859782243e-19	6.724562434229788e-13	3.165501166006844e-12	4.627351443744847e-12
43600000	0.004997152746419529	1.7554197210846423e-49	-9.923066791174935e-47	1.2236169831375227e-9	2.5066050497293856e-15	5.6920514591635785e-6	-1.8908609124982292e-20	1.4699487859782243e-19	6.724562434229788e-13	3.165501166006844e-12	4.627351443744847e-12
43700000	0.004997152746419529	1.7554197210846423e-49	-9.945880860465062e-47	1.2236169831375227e-9	2.5066050497293856e-15	5.6920514591635785e-6	-1.8908606652065734e-20	1.4699487859782243e-19	6.724562434229788e-13	3.165501166006844e-12	4.627351443744847e-12
43800000	0.004997152746419529	1.7554197210846423e-49	-9.96869492975519e-47	1.2236169831375227e-9	2.5066050497293856e-15	5.6920514591635785e-6	-1.8908604179149173e-20	1.4699487859782243e-19	6.724562434229788e-13	3.165501166006844e-12	4.627351443744847e-12
43900000	0.004997152746419529	1.7554197210846423e-49	-9.991508999045322e-47	1.2236169831375227e-9	2.5066050497293856e-15	5.6920514591635785e-6	-1.8908601706232615e-20	1.4699487859782243e-19	6.724562434229788e-13	3.165501166006844e-12	4.627351443744847e-12
44000000	0.004997152746419529	1.7554197210846423e-49	-1.0014323068335454e-46	1.2236169831375227e-9	2.5066050497293856e-15	5.6920514591635785e-6	-1.8908599233316058e-20	1.4699487859782243e-19	6.724562434229788e-13	3.165501166006844e-12	4.627351443744847e-12
44100000	0.004997152746419529	1.7554197210846423e-49	-1.0037137137625591e-46	1.2236169831375227e-9	2.5066050497293856e-15	5.6920514591635785e-6	-1.89085967603995e-20	1.4699487859782243e-19	6.724562434229788e-13	3.165501166006844e-12	4.627351443744847e-12
44200000	0.004997152746419529	1.7554197210846423e-49	-1.0059951206915728e-46	1.2236169831375227e-9	2.5066050497293856e-15	5.6920514591635785e-6	-1.8908594287482942e-20	1.4699487859782243e-19	6.724562434229788e-13	3.165501166006844e-12	4.627351443744847e-12
44300000	0.004997152746419529	1.7554197210846423e-49	-1.0082765276205868e-46	1.2236169831375227e-9	2.5066050497293856e-15	5.6920514591635785e-6	-1.890859181456638e-20	1.4699487859782243e-19	6.724562434229788e-13	3.165501166006844e-12	4.627351443744847e-12
44400000	0.004997152746419529	1.7554197210846423e-49	-1.0105579345496009e-46	1.2236169831375227e-9	2.5066050497293856e-15	5.6920514591635785e-6	-1.8908589341649823e-20	1.4699487859782243e-19	6.724562434229788e-13	3.165501166006844e-12	4.627351443744847e-12
44500000	0.004997152746419529	1.7554197210846423e-49	-1.0128393414786153e-46	1.2236169831375227e-9	2.5066050497293856e-15	5.6920514591635785e-6	-1.8908586868733265e-20	1.4699487859782243e-19	6.724562434229788e-13	3.165501166006844e-12	4.627351443744847e-12
44600000	0.004997152746419529	1.7554197210846423e-49	-1.0151207484076301e-46	1.2236169831375227e-9	2.5066050497293856e-15	5.6920514591635785e-6	-1.8908584395816707e-20	1.4699487859782243e-19	6.724562434229788e-13	3.165501166006844e-12	4.627351443744847e-12
44700000	0.004997152746419529	1.7554197210846423e-49	-1.017402155336645e-46	1.2236169831375227e-9	2.5066050497293856e-15	5.6920514591635785e-6	-1.8908581922900146e-20	1.4699487859782243e-19	6.724562434229788e-13	3.165501166006844e-12	4.627351443744847e-12
44800000	0.004997152746419529	1.7554197210846423e-49	-1.0196835622656602e-46	1.2236169831375227e-9	2.5066050497293856e-15	5.6920514591635785e-6	-1.8908579449983588e-20	1.4699487859782243e-19	6.724562434229788e-13	3.165501166006844e-12	4.627351443744847e-12
44900000	0.004997152746419529	1.7554197210846423e-49	-1.0219649691946758e-46	1.2236169831375227e-9	2.5066050497293856e-15	5.6920514591635785e-6	-1.890857697706703e-20	1.4699487859782243e-19	6.724562434229788e-13	3.165501166006844e-12	4.627351443744847e-12
45000000	0.004997152746419529	1.7554197210846423e-49	-1.0242463761236916e-46	1.2236169831375227e-9	2.5066050497293856e-15	5.6920514591635785e-6	-1.8908574504150472e-20	1.4699487859782243e-19	6.724562434229788e-13	3.165501166006844e-12	4.627351443744847e-12
45100000	0.004997152746419529	1.7554197210846423e-49	-1.0265277830527076e-46	1.2236169831375227e-9	2.5066050497293856e-15	5.6920514591635785e-6	-1.8908572031233912e-20	1.4699487859782243e-19	6.724562434229788e-13	3.165501166006844e-12	4.627351443744847e-12
45200000	0.004997152746419529	1.7554197210846423e-49	-1.0288091899817232e-46	1.2236169831375227e-9	2.5066050497293856e-15	5.6920514591635785e-6	-1.8908569558317354e-20	1.4699487859782243e-19	6.724562434229788e-13	3.165501166006844e-12	4.627351443744847e-12
45300000	0.004997152746419529	1.7554197210846423e-49	-1.031090596910738e-46	1.2236169831375227e-9	2.5066050497293856e-15	5.6920514591635785e-6	-1.8908567085400796e-20	1.4699487859782243e-19	6.724562434229788e-13	3.165501166006844e-12	4.627351443744847e-12
45400000	0.004997152746419529	1.7554197210846423e-49	-1.0333720038397525e-46	1.2236169831375227e-9	2.5066050497293856e-15	5.6920514591635785e-6	-1.8908564612484238e-20	1.4699487859782243e-19	6.724562434229788e-13	3.165501166006844e-12	4.627351443744847e-12
45500000	0.004997152746419529	1.7554197210846423e-49	-1.0356534107687663e-46	1.2236169831375227e-9	2.5066050497293856e-15	5.6920514591635785e-6	-1.8908562139567677e-20	1.4699487859782243e-19	6.724562434229788e-13	3.165501166006844e-12	4.627351443744847e-12
45600000	0.004997152746419529	1.7554197210846423e-49	-1.0379348176977796e-46	1.2236169831375227e-9	2.5066050497293856e-15	5.6920514591635785e-6	-1.890855966665112e-20	1.4699487859782243e-19	6.724562434229788e-13	3.165501166006844e-12	4.627351443744847e-12
45700000	0.004997152746419529	1.7554197210846423e-49	-1.0402162246267923e-46	1.2236169831375227e-9	2.5066050497293856e-15	5.6920514591635785e-6	-1.890855719373456e-20	1.4699487859782243e-19	6.724562434229788e-13	3.165501166006844e-12	4.627351443744847e-12
45800000	0.004997152746419529	1.7554197210846423e-49	-1.0424976315558046e-46	1.2236169831375227e-9	2.5066050497293856e-15	5.6920514591635785e-6	-1.8908554720818003e-20	1.4699487859782243e-19	6.724562434229788e-13	3.165501166006844e-12	4.627351443744847e-12
45900000	0.004997152746419529	1.7554197210846423e-49	-1.0447790384848161e-46	1.2236169831375227e-9	2.5066050497293856e-15	5.6920514591635785e-6	-1.8908552247901442e-20	1.4699487859782243e-19	6.724562434229788e-13	3.165501166006844e-12	4.627351443744847e-12
46000000	0.004997152746419529	1.7554197210846423e-49	-1.0470604454138273e-46	1.2236169831375227e-9	2.5066050497293856e-15	5.6920514591635785e-6	-1.8908549774984884e-20	1.4699487859782243e-19	6.724562434229788e-13	3.165501166006844e-12	4.627351443744847e-12
46100000	0.004997152746419529	1.7554197210846423e-49	-1.0493418523428378e-46	1.2236169831375227e-9	2.5066050497293856e-15	5.6920514591635785e-6	-1.8908547302068327e-20	1.4699487859782243e-19	6.724562434229788e-13	3.165501166006844e-12	4.627351443744847e-12
46200000	0.004997152746419529	1.7554197210846423e-49	-1.051623259271848e-46	1.2236169831375227e-9	2.5066050497293856e-15	5.6920514591635785e-6	-1.890854482915177e-20	1.4699487859782243e-19	6.724562434229788e-13	3.165501166006844e-12	4.627351443744847e-12
46300000	0.004997152746419529	1.7554197210846423e-49	-1.0539046662008575e-46	1.2236169831375227e-9	2.5066050497293856e-15	5.6920514591635785e-6	-1.890854235623521e-20	1.4699487859782243e-19	6.724562434229788e-13	3.165501166006844e-12	4.627351443744847e-12
46400000	0.004997152746419529	1.7554197210846423e-49	-1.0561860731298665e-46	1.2236169831375227e-9	2.5066050497293856e-15	5.6920514591635785e-6	-1.890853988331865e-20	1.4699487859782243e-19	6.724562434229788e-13	3.165501166006844e-12	4.627351443744847e-12
46500000	0.004997152746419529	1.7554197210846423e-49	-1.0584674800588752e-46	1.2236169831375227e-9	2.5066050497293856e-15	5.6920514591635785e-6	-1.8908537410402092e-20	1.4699487859782243e-19	6.724562434229788e-13	3.165501166006844e-12	4.627351443744847e-12
46600000	0.004997152746419529	1.7554197210846423e-49	-1.0607488869878834e-46	1.2236169831375227e-9	2.5066050497293856e-15	5.6920514591635785e-6	-1.8908534937485534e-20	1.4699487859782243e-19	6.724562434229788e-13	3.165501166006844e-12	4.627351443744847e-12
46700000	0.004997152746419529	1.7554197210846423e-49	-1.063030293916891e-46	1.2236169831375227e-9	2.5066050497293856e-15	5.6920514591635785e-6	-1.8908532464568976e-20	1.4699487859782243e-19	6.724562434229788e-13	3.165501166006844e-12	4.627351443744847e-12
46800000	0.004997152746419529	1.7554197210846423e-49	-1.0653117008458982e-46	1.2236169831375227e-9	2.5066050497293856e-15	5.6920514591635785e-6	-1.8908529991652415e-20	1.4699487859782243e-19	6.724562434229788e-13	3.165501166006844e-12	4.627351443744847e-12
46900000	0.004997152746419529	1.7554197210846423e-49	-1.067593107774905e-46	1.2236169831375227e-9	2.5066050497293856e-15	5.6920514591635785e-6	-1.8908527518735857e-20	1.4699487859782243e-19	6.724562434229788e-13	3.165501166006844e-12	4.627351443744847e-12
47000000	0.004997152746419529	1.7554197210846423e-49	-1.0698745147039112e-46	1.2236169831375227e-9	2.5066050497293856e-15	5.6920514591635785e-6	-1.89085250458193e-20	1.4699487859782243e-19	6.724562434229788e-13	3.165501166006844e-12	4.627351443744847e-12
47100000	0.004997152746419529	1.7554197210846423e-49	-1.072155921632917e-46	1.2236169831375227e-9	2.5066050497293856e-15	5.6920514591635785e-6	-1.8908522572902742e-20	1.4699487859782243e-19	6.724562434229788e-13	3.165501166006844e-12	4.627351443744847e-12
47200000	0.004997152746419529	1.7554197210846423e-49	-1.0744373285619226e-46	1.2236169831375227e-9	2.5066050497293856e-15	5.6920514591635785e-6	-1.890852009998618e-20	1.4699487859782243e-19	6.724562434229788e-13	3.165501166006844e-12	4.627351443744847e-12
47300000	0.004997152746419529	1.7554197210846423e-49	-1.0767187354909277e-46	1.2236169831375227e-9	2.5066050497293856e-15	5.6920514591635785e-6	-1.8908517627069623e-20	1.4699487859782243e-19	6.724562434229788e-13	3.165501166006844e-12	4.627351443744847e-12
47400000	0.004997152746419529	1.7554197210846423e-49	-1.0790001424199324e-46	1.2236169831375227e-9	2.5066050497293856e-15	5.6920514591635785e-6	-1.8908515154153065e-20	1.4699487859782243e-19	6.724562434229788e-13	3.165501166006844e-12	4.627351443744847e-12
47500000	0.004997152746419529	1.7554197210846423e-49	-1.0812815493489365e-46	1.2236169831375227e-9	2.5066050497293856e-15	5.6920514591635785e-6	-1.8908512681236507e-20	1.4699487859782243e-19	6.724562434229788e-13	3.165501166006844e-12	4.627351443744847e-12
47600000	0.004997152746419529	1.7554197210846423e-49	-1.0835629562779405e-46	1.2236169831375227e-9	2.5066050497293856e-15	5.6920514591635785e-6	-1.8908510208319946e-20	1.4699487859782243e-19	6.724562434229788e-13	3.165501166006844e-12	4.627351443744847e-12
47700000	0.004997152746419529	1.7554197210846423e-49	-1.085844363206944e-46	1.2236169831375227e-9	2.5066050497293856e-15	5.6920514591635785e-6	-1.8908507735403388e-20	1.4699487859782243e-19	6.724562434229788e-13	3.165501166006844e-12	4.627351443744847e-12
47800000	0.004997152746419529	1.7554197210846423e-49	-1.0881257701359472e-46	1.2236169831375227e-9	2.5066050497293856e-15	5.6920514591635785e-6	-1.890850526248683e-20	1.4699487859782243e-19	6.724562434229788e-13	3.165501166006844e-12	4.627351443744847e-12
47900000	0.004997152746419529	1.7554197210846423e-49	-1.09040717706495e-46	1.2236169831375227e-9	2.5066050497293856e-15	5.6920514591635785e-6	-1.8908502789570272e-20	1.4699487859782243e-19	6.724562434229788e-13	3.165501166006844e-12	4.627351443744847e-12
48000000	0.004997152746419529	1.7554197210846423e-49	-1.0926885839939523e-46	1.2236169831375227e-9	2.5066050497293856e-15	5.6920514591635785e-6	-1.890850031665371e-20	1.4699487859782243e-19	6.724562434229788e-13	3.165501166006844e-12	4.627351443744847e-12
48100000	0.004997152746419529	1.7554197210846423e-49	-1.0949699909229545e-46	1.2236169831375227e-9	2.5066050497293856e-15	5.6920514591635785e-6	-1.8908497843737154e-20	1.4699487859782243e-19	6.724562434229788e-13	3.165501166006844e-12	4.627351443744847e-12
48200000	0.004997152746419529	1.7554197210846423e-49	-1.0972513978519561e-46	1.2236169831375227e-9	2.5066050497293856e-15	5.6920514591635785e-6	-1.8908495370820596e-20	1.4699487859782243e-19	6.724562434229788e-13	3.165501166006844e-12	4.627351443744847e-12
48300000	0.004997152746419529	1.7554197210846423e-49	-1.0995328047809577e-46	1.2236169831375227e-9	2.5066050497293856e-15	5.6920514591635785e-6	-1.8908492897904038e-20	1.4699487859782243e-19	6.724562434229788e-13	3.165501166006844e-12	4.627351443744847e-12
48400000	0.004997152746419529	1.7554197210846423e-49	-1.1018142117099588e-46	1.2236169831375227e-9	2.5066050497293856e-15	5.6920514591635785e-6	-1.8908490424987477e-20	1.4699487859782243e-19	6.724562434229788e-13	3.165501166006844e-12	4.627351443744847e-12
48500000	0.004997152746419529	1.7554197210846423e-49	-1.1040956186389598e-46	1.2236169831375227e-9	2.5066050497293856e-15	5.6920514591635785e-6	-1.890848795207092e-20	1.4699487859782243e-19	6.724562434229788e-13	3.165501166006844e-12	4.627351443744847e-12
48600000	0.004997152746419529	1.7554197210846423e-49	-1.1063770255679602e-46	1.2236169831375227e-9	2.5066050497293856e-15	5.6920514591635785e-6	-1.890848547915436e-20	1.4699487859782243e-19	6.724562434229788e-13	3.165501166006844e-12	4.627351443744847e-12
48700000	0.004997152746419529	1.7554197210846423e-49	-1.1086584324969605e-46	1.2236169831375227e-9	2.5066050497293856e-15	5.6920514591635785e-6	-1.8908483006237803e-20	1.4699487859782243e-19	6.724562434229788e-13	3.165501166006844e-12	4.627351443744847e-12
48800000	0.004997152746419529	1.7554197210846423e-49	-1.1109398394259605e-46	1.2236169831375227e-9	2.5066050497293856e-15	5.6920514591635785e-6	-1.8908480533321242e-20	1.4699487859782243e-19	6.724562434229788e-13	3.165501166006844e-12	4.627351443744847e-12
48900000	0.004997152746419529	1.7554197210846423e-49	-1.1132212463549602e-46	1.2236169831375227e-9	2.5066050497293856e-15	5.6920514591635785e-6	-1.8908478060404684e-20	1.4699487859782243e-19	6.724562434229788e-13	3.165501166006844e-12	4.627351443744847e-12
49000000	0.004997152746419529	1.7554197210846423e-49	-1.1155026532839596e-46	1.2236169831375227e-9	2.5066050497293856e-15	5.6920514591635785e-6	-1.8908475587488126e-20	1.4699487859782243e-19	6.724562434229788e-13	3.165501166006844e-12	4.627351443744847e-12
49100000	0.004997152746419529	1.7554197210846423e-49	-1.117784060212959e-46	1.2236169831375227e-9	2.5066050497293856e-15	5.6920514591635785e-6	-1.890847311457157e-20	1.4699487859782243e-19	6.724562434229788e-13	3.165501166006844e-12	4.627351443744847e-12
49200000	0.004997152746419529	1.7554197210846423e-49	-1.1200654671419578e-46	1.2236169831375227e-9	2.5066050497293856e-15	5.6920514591635785e-6	-1.890847064165501e-20	1.4699487859782243e-19	6.724562434229788e-13	3.165501166006844e-12	4.627351443744847e-12
49300000	0.004997152746419529	1.7554197210846423e-49	-1.1223468740709567e-46	1.2236169831375227e-9	2.5066050497293856e-15	5.6920514591635785e-6	-1.890846816873845e-20	1.4699487859782243e-19	6.724562434229788e-13	3.165501166006844e-12	4.627351443744847e-12
49400000	0.004997152746419529	1.7554197210846423e-49	-1.1246282809999552e-46	1.2236169831375227e-9	2.5066050497293856e-15	5.6920514591635785e-6	-1.8908465695821892e-20	1.4699487859782243e-19	6.724562434229788e-13	3.165501166006844e-12	4.627351443744847e-12
49500000	0.004997152746419529	1.7554197210846427e-49	-1.1269096879289535e-46	1.2236169831375227e-9	2.5066050497293856e-15	5.6920514591635785e-6	-1.8908463222905334e-20	1.4699487859782243e-19	6.724562434229788e-13	3.165501166006844e-12	4.627351443744847e-12
49600000	0.004997152746419529	1.7554197210846427e-49	-1.1291910948579516e-46	1.2236169831375227e-9	2.5066050497293856e-15	5.6920514591635785e-6	-1.8908460749988776e-20	1.4699487859782243e-19	6.724562434229788e-13	3.165501166006844e-12	4.627351443744847e-12
49700000	0.004997152746419529	1.7554197210846427e-49	-1.1314725017869495e-46	1.2236169831375227e-9	2.5066050497293856e-15	5.6920514591635785e-6	-1.8908458277072215e-20	1.4699487859782243e-19	6.724562434229788e-13	3.165501166006844e-12	4.627351443744847e-12
49800000	0.004997152746419529	1.7554197210846427e-49	-1.1337539087159472e-46	1.2236169831375227e-9	2.5066050497293856e-15	5.6920514591635785e-6	-1.8908455804155657e-20	1.4699487859782243e-19	6.724562434229788e-13	3.165501166006844e-12	4.627351443744847e-12
49900000	0.004997152746419529	1.7554197210846427e-49	-1.136035315644945e-46	1.2236169831375227e-9	2.5066050497293856e-15	5.6920514591635785e-6	-1.89084533312391e-20	1.4699487859782243e-19	6.724562434229788e-13	3.165501166006844e-12	4.627351443744847e-12
50000000	0.004997152746419529	1.7554197210846427e-49	-1.1383167225739423e-46	1.2236169831375227e-9	2.5066050497293856e-15	5.6920514591635785e-6	-1.890845085832254e-20	1.4699487859782243e-19	6.724562434229788e-13	3.165501166006844e-12	4.627351443744847e-12
50100000	0.004997152746419529	1.7554197210846427e-49	-1.1405981295029394e-46	1.2236169831375227e-9	2.5066050497293856e-15	5.6920514591635785e-6	-1.890844838540598e-20	1.4699487859782243e-19	6.724562434229788e-13	3.165501166006844e-12	4.627351443744847e-12
50200000	0.004997152746419529	1.7554197210846427e-49	-1.1428795364319365e-46	1.2236169831375227e-9	2.5066050497293856e-15	5.6920514591635785e-6	-1.8908445912489423e-20	1.4699487859782243e-19	6.724562434229788e-13	3.165501166006844e-12	4.627351443744847e-12
50300000	0.004997152746419529	1.7554197210846427e-49	-1.1451609433609335e-46	1.2236169831375227e-9	2.5066050497293856e-15	5.6920514591635785e-6	-1.8908443439572865e-20	1.4699487859782243e-19	6.724562434229788e-13	3.165501166006844e-12	4.627351443744847e-12
50400000	0.004997152746419529	1.7554197210846427e-49	-1.1474423502899304e-46	1.2236169831375227e-9	2.5066050497293856e-15	5.6920514591635785e-6	-1.8908440966656307e-20	1.4699487859782243e-19	6.724562434229788e-13	3.165501166006844e-12	4.627351443744847e-12
50500000	0.004997152746419529	1.7554197210846427e-49	-1.1497237572189271e-46	1.2236169831375227e-9	2.5066050497293856e-15	5.6920514591635785e-6	-1.8908438493739746e-20	1.4699487859782243e-19	6.724562434229788e-13	3.165501166006844e-12	4.627351443744847e-12
50600000	0.004997152746419529	1.7554197210846427e-49	-1.1520051641479237e-46	1.2236169831375227e-9	2.5066050497293856e-15	5.6920514591635785e-6	-1.8908436020823188e-20	1.4699487859782243e-19	6.724562434229788e-13	3.165501166006844e-12	4.627351443744847e-12
50700000	0.004997152746419529	1.7554197210846427e-49	-1.1542865710769202e-46	1.2236169831375227e-9	2.5066050497293856e-15	5.6920514591635785e-6	-1.890843354790663e-20	1.4699487859782243e-19	6.724562434229788e-13	3.165501166006844e-12	4.627351443744847e-12
50800000	0.004997152746419529	1.7554197210846427e-49	-1.1565679780059166e-46	1.2236169831375227e-9	2.5066050497293856e-15	5.6920514591635785e-6	-1.8908431074990072e-20	1.4699487859782243e-19	6.724562434229788e-13	3.165501166006844e-12	4.627351443744847e-12
50900000	0.004997152746419529	1.7554197210846427e-49	-1.158849384934913e-46	1.2236169831375227e-9	2.5066050497293856e-15	5.6920514591635785e-6	-1.890842860207351e-20	1.4699487859782243e-19	6.724562434229788e-13	3.165501166006844e-12	4.627351443744847e-12
51000000	0.004997152746419529	1.7554197210846427e-49	-1.1611307918639091e-46	1.2236169831375227e-9	2.5066050497293856e-15	5.6920514591635785e-6	-1.8908426129156953e-20	1.4699487859782243e-19	6.724562434229788e-13	3.165501166006844e-12	4.627351443744847e-12
51100000	0.004997152746419529	1.7554197210846427e-49	-1.1634121987929053e-46	1.2236169831375227e-9	2.5066050497293856e-15	5.6920514591635785e-6	-1.8908423656240395e-20	1.4699487859782243e-19	6.724562434229788e-13	3.165501166006844e-12	4.627351443744847e-12
51200000	0.004997152746419529	1.7554197210846427e-49	-1.1656936057219014e-46	1.2236169831375227e-9	2.5066050497293856e-15	5.6920514591635785e-6	-1.8908421183323838e-20	1.4699487859782243e-19	6.724562434229788e-13	3.165501166006844e-12	4.627351443744847e-12
51300000	0.004997152746419529	1.7554197210846427e-49	-1.1679750126508974e-46	1.2236169831375227e-9	2.5066050497293856e-15	5.6920514591635785e-6	-1.8908418710407277e-20	1.4699487859782243e-19	6.724562434229788e-13	3.165501166006844e-12	4.627351443744847e-12
51400000	0.004997152746419529	1.7554197210846427e-49	-1.1702564195798936e-46	1.2236169831375227e-9	2.5066050497293856e-15	5.6920514591635785e-6	-1.890841623749072e-20	1.4699487859782243e-19	6.724562434229788e-13	3.165501166006844e-12	4.627351443744847e-12
51500000	0.004997152746419529	1.7554197210846427e-49	-1.1725378265088895e-46	1.2236169831375227e-9	2.5066050497293856e-15	5.6920514591635785e-6	-1.890841376457416e-20	1.4699487859782243e-19	6.724562434229788e-13	3.165501166006844e-12	4.627351443744847e-12
51600000	0.004997152746419529	1.7554197210846427e-49	-1.1748192334378855e-46	1.2236169831375227e-9	2.5066050497293856e-15	5.6920514591635785e-6	-1.8908411291657603e-20	1.4699487859782243e-19	6.724562434229788e-13	3.165501166006844e-12	4.627351443744847e-12
51700000	0.004997152746419529	1.7554197210846427e-49	-1.1771006403668815e-46	1.2236169831375227e-9	2.5066050497293856e-15	5.6920514591635785e-6	-1.8908408818741045e-20	1.4699487859782243e-19	6.724562434229788e-13	3.165501166006844e-12	4.627351443744847e-12
51800000	0.004997152746419529	1.7554197210846427e-49	-1.1793820472958774e-46	1.2236169831375227e-9	2.5066050497293856e-15	5.6920514591635785e-6	-1.8908406345824484e-20	1.4699487859782243e-19	6.724562434229788e-13	3.165501166006844e-12	4.627351443744847e-12
51900000	0.004997152746419529	1.7554197210846427e-49	-1.1816634542248734e-46	1.2236169831375227e-9	2.5066050497293856e-15	5.6920514591635785e-6	-1.8908403872907926e-20	1.4699487859782243e-19	6.724562434229788e-13	3.165501166006844e-12	4.627351443744847e-12
52000000	0.004997152746419529	1.7554197210846427e-49	-1.1839448611538694e-46	1.2236169831375227e-9	2.5066050497293856e-15	5.6920514591635785e-6	-1.8908401399991368e-20	1.4699487859782243e-19	6.724562434229788e-13	3.165501166006844e-12	4.627351443744847e-12
52100000	0.004997152746419529	1.7554197210846427e-49	-1.1862262680828653e-46	1.2236169831375227e-9	2.5066050497293856e-15	5.6920514591635785e-6	-1.890839892707481e-20	1.4699487859782243e-19	6.724562434229788e-13	3.165501166006844e-12	4.627351443744847e-12
52200000	0.004997152746419529	1.7554197210846427e-49	-1.1885076750118615e-46	1.2236169831375227e-9	2.5066050497293856e-15	5.6920514591635785e-6	-1.890839645415825e-20	1.4699487859782243e-19	6.724562434229788e-13	3.165501166006844e-12	4.627351443744847e-12
52300000	0.004997152746419529	1.7554197210846427e-49	-1.1907890819408575e-46	1.2236169831375227e-9	2.5066050497293856e-15	5.6920514591635785e-6	-1.8908393981241692e-20	1.4699487859782243e-19	6.724562434229788e-13	3.165501166006844e-12	4.627351443744847e-12
52400000	0.004997152746419529	1.7554197210846427e-49	-1.1930704888698536e-46	1.2236169831375227e-9	2.5066050497293856e-15	5.6920514591635785e-6	-1.8908391508325134e-20	1.4699487859782243e-19	6.724562434229788e-13	3.165501166006844e-12	4.627351443744847e-12
52500000	0.004997152746419529	1.7554197210846427e-49	-1.1953518957988498e-46	1.2236169831375227e-9	2.5066050497293856e-15	5.6920514591635785e-6	-1.8908389035408576e-20	1.4699487859782243e-19	6.724562434229788e-13	3.165501166006844e-12	4.627351443744847e-12
52600000	0.004997152746419529	1.7554197210846427e-49	-1.1976333027278461e-46	1.2236169831375227e-9	2.5066050497293856e-15	5.6920514591635785e-6	-1.8908386562492015e-20	1.4699487859782243e-19	6.724562434229788e-13	3.165501166006844e-12	4.627351443744847e-12
52700000	0.004997152746419529	1.7554197210846427e-49	-1.1999147096568425e-46	1.2236169831375227e-9	2.5066050497293856e-15	5.6920514591635785e-6	-1.8908384089575457e-20	1.4699487859782243e-19	6.724562434229788e-13	3.165501166006844e-12	4.627351443744847e-12
52800000	0.004997152746419529	1.755419721084643e-49	-1.202196116585839e-46	1.2236169831375227e-9	2.5066050497293856e-15	5.6920514591635785e-6	-1.89083816166589e-20	1.4699487859782243e-19	6.724562434229788e-13	3.165501166006844e-12	4.627351443744847e-12
52900000	0.004997152746419529	1.755419721084643e-49	-1.2044775235148354e-46	1.2236169831375227e-9	2.5066050497293856e-15	5.6920514591635785e-6	-1.890837914374234e-20	1.4699487859782243e-19	6.724562434229788e-13	3.165501166006844e-12	4.627351443744847e-12
53000000	0.004997152746419529	1.755419721084643e-49	-1.2067589304438321e-46	1.2236169831375227e-9	2.5066050497293856e-15	5.6920514591635785e-6	-1.890837667082578e-20	1.4699487859782243e-19	6.724562434229788e-13	3.165501166006844e-12	4.627351443744847e-12
53100000	0.004997152746419529	1.755419721084643e-49	-1.2090403373728289e-46	1.2236169831375227e-9	2.5066050497293856e-15	5.6920514591635785e-6	-1.8908374197909222e-20	1.4699487859782243e-19	6.724562434229788e-13	3.165501166006844e-12	4.627351443744847e-12
53200000	0.004997152746419529	1.755419721084643e-49	-1.2113217443018258e-46	1.2236169831375227e-9	2.5066050497293856e-15	5.6920514591635785e-6	-1.8908371724992665e-20	1.4699487859782243e-19	6.724562434229788e-13	3.165501166006844e-12	4.627351443744847e-12
53300000	0.004997152746419529	1.755419721084643e-49	-1.2136031512308228e-46	1.2236169831375227e-9	2.5066050497293856e-15	5.6920514591635785e-6	-1.8908369252076107e-20	1.4699487859782243e-19	6.724562434229788e-13	3.165501166006844e-12	4.627351443744847e-12
53400000	0.004997152746419529	1.755419721084643e-49	-1.2158845581598199e-46	1.2236169831375227e-9	2.5066050497293856e-15	5.6920514591635785e-6	-1.8908366779159546e-20	1.4699487859782243e-19	6.724562434229788e-13	3.165501166006844e-12	4.627351443744847e-12
53500000	0.004997152746419529	1.755419721084643e-49	-1.2181659650888172e-46	1.2236169831375227e-9	2.5066050497293856e-15	5.6920514591635785e-6	-1.8908364306242988e-20	1.4699487859782243e-19	6.724562434229788e-13	3.165501166006844e-12	4.627351443744847e-12
53600000	0.004997152746419529	1.755419721084643e-49	-1.2204473720178147e-46	1.2236169831375227e-9	2.5066050497293856e-15	5.6920514591635785e-6	-1.890836183332643e-20	1.4699487859782243e-19	6.724562434229788e-13	3.165501166006844e-12	4.627351443744847e-12
53700000	0.004997152746419529	1.755419721084643e-49	-1.2227287789468123e-46	1.2236169831375227e-9	2.5066050497293856e-15	5.6920514591635785e-6	-1.8908359360409872e-20	1.4699487859782243e-19	6.724562434229788e-13	3.165501166006844e-12	4.627351443744847e-12
53800000	0.004997152746419529	1.755419721084643e-49	-1.2250101858758102e-46	1.2236169831375227e-9	2.5066050497293856e-15	5.6920514591635785e-6	-1.890835688749331e-20	1.4699487859782243e-19	6.724562434229788e-13	3.165501166006844e-12	4.627351443744847e-12
53900000	0.004997152746419529	1.755419721084643e-49	-1.227291592804808e-46	1.2236169831375227e-9	2.5066050497293856e-15	5.6920514591635785e-6	-1.8908354414576753e-20	1.4699487859782243e-19	6.724562434229788e-13	3.165501166006844e-12	4.627351443744847e-12
54000000	0.004997152746419529	1.755419721084643e-49	-1.2295729997338064e-46	1.2236169831375227e-9	2.5066050497293856e-15	5.6920514591635785e-6	-1.8908351941660195e-20	1.4699487859782243e-19	6.724562434229788e-13	3.165501166006844e-12	4.627351443744847e-12
54100000	0.004997152746419529	1.755419721084643e-49	-1.2318544066628047e-46	1.2236169831375227e-9	2.5066050497293856e-15	5.6920514591635785e-6	-1.8908349468743637e-20	1.4699487859782243e-19	6.724562434229788e-13	3.165501166006844e-12	4.627351443744847e-12
54200000	0.004997152746419529	1.755419721084643e-49	-1.2341358135918034e-46	1.2236169831375227e-9	2.5066050497293856e-15	5.6920514591635785e-6	-1.890834699582708e-20	1.4699487859782243e-19	6.724562434229788e-13	3.165501166006844e-12	4.627351443744847e-12
54300000	0.004997152746419529	1.755419721084643e-49	-1.2364172205208023e-46	1.2236169831375227e-9	2.5066050497293856e-15	5.6920514591635785e-6	-1.890834452291052e-20	1.4699487859782243e-19	6.724562434229788e-13	3.165501166006844e-12	4.627351443744847e-12
54400000	0.004997152746419529	1.755419721084643e-49	-1.2386986274498013e-46	1.2236169831375227e-9	2.5066050497293856e-15	5.6920514591635785e-6	-1.890834204999396e-20	1.4699487859782243e-19	6.724562434229788e-13	3.165501166006844e-12	4.627351443744847e-12
54500000	0.004997152746419529	1.755419721084643e-49	-1.2409800343788006e-46	1.2236169831375227e-9	2.5066050497293856e-15	5.6920514591635785e-6	-1.8908339577077403e-20	1.4699487859782243e-19	6.724562434229788e-13	3.165501166006844e-12	4.627351443744847e-12
54600000	0.004997152746419529	1.755419721084643e-49	-1.2432614413078003e-46	1.2236169831375227e-9	2.5066050497293856e-15	5.6920514591635785e-6	-1.8908337104160845e-20	1.4699487859782243e-19	6.724562434229788e-13	3.165501166006844e-12	4.627351443744847e-12
54700000	0.004997152746419529	1.755419721084643e-49	-1.2455428482368001e-46	1.2236169831375227e-9	2.5066050497293856e-15	5.6920514591635785e-6	-1.8908334631244284e-20	1.4699487859782243e-19	6.724562434229788e-13	3.165501166006844e-12	4.627351443744847e-12
54800000	0.004997152746419529	1.755419721084643e-49	-1.2478242551658002e-46	1.2236169831375227e-9	2.5066050497293856e-15	5.6920514591635785e-6	-1.8908332158327726e-20	1.4699487859782243e-19	6.724562434229788e-13	3.165501166006844e-12	4.627351443744847e-12
54900000	0.004997152746419529	1.755419721084643e-49	-1.2501056620948006e-46	1.2236169831375227e-9	2.5066050497293856e-15	5.6920514591635785e-6	-1.8908329685411168e-20	1.4699487859782243e-19	6.724562434229788e-13	3.165501166006844e-12	4.627351443744847e-12
55000000	0.004997152746419529	1.755419721084643e-49	-1.2523870690238013e-46	1.2236169831375227e-9	2.5066050497293856e-15	5.6920514591635785e-6	-1.890832721249461e-20	1.4699487859782243e-19	6.724562434229788e-13	3.165501166006844e-12	4.627351443744847e-12
55100000	0.004997152746419529	1.755419721084643e-49	-1.254668475952802e-46	1.2236169831375227e-9	2.5066050497293856e-15	5.6920514591635785e-6	-1.890832473957805e-20	1.4699487859782243e-19	6.724562434229788e-13	3.165501166006844e-12	4.627351443744847e-12
55200000	0.004997152746419529	1.755419721084643e-49	-1.2569498828818025e-46	1.2236169831375227e-9	2.5066050497293856e-15	5.6920514591635785e-6	-1.8908322266661492e-20	1.4699487859782243e-19	6.724562434229788e-13	3.165501166006844e-12	4.627351443744847e-12
55300000	0.004997152746419529	1.755419721084643e-49	-1.2592312898108026e-46	1.2236169831375227e-9	2.5066050497293856e-15	5.6920514591635785e-6	-1.8908319793744934e-20	1.4699487859782243e-19	6.724562434229788e-13	3.165501166006844e-12	4.627351443744847e-12
55400000	0.004997152746419529	1.755419721084643e-49	-1.2615126967398018e-46	1.2236169831375227e-9	2.5066050497293856e-15	5.6920514591635785e-6	-1.8908317320828376e-20	1.4699487859782243e-19	6.724562434229788e-13	3.165501166006844e-12	4.627351443744847e-12
55500000	0.004997152746419529	1.755419721084643e-49	-1.2637941036688005e-46	1.2236169831375227e-9	2.5066050497293856e-15	5.6920514591635785e-6	-1.8908314847911815e-20	1.4699487859782243e-19	6.724562434229788e-13	3.165501166006844e-12	4.627351443744847e-12
55600000	0.004997152746419529	1.755419721084643e-49	-1.2660755105977986e-46	1.2236169831375227e-9	2.5066050497293856e-15	5.6920514591635785e-6	-1.8908312374995257e-20	1.4699487859782243e-19	6.724562434229788e-13	3.165501166006844e-12	4.627351443744847e-12
55700000	0.004997152746419529	1.755419721084643e-49	-1.2683569175267964e-46	1.2236169831375227e-9	2.5066050497293856e-15	5.6920514591635785e-6	-1.89083099020787e-20	1.4699487859782243e-19	6.724562434229788e-13	3.165501166006844e-12	4.627351443744847e-12
55800000	0.004997152746419529	1.755419721084643e-49	-1.2706383244557933e-46	1.2236169831375227e-9	2.5066050497293856e-15	5.6920514591635785e-6	-1.890830742916214e-20	1.4699487859782243e-19	6.724562434229788e-13	3.165501166006844e-12	4.627351443744847e-12
55900000	0.004997152746419529	1.755419721084643e-49	-1.2729197313847898e-46	1.2236169831375227e-9	2.5066050497293856e-15	5.6920514591635785e-6	-1.890830495624558e-20	1.4699487859782243e-19	6.724562434229788e-13	3.165501166006844e-12	4.627351443744847e-12
56000000	0.004997152746419529	1.755419721084643e-49	-1.2752011383137858e-46	1.2236169831375227e-9	2.5066050497293856e-15	5.6920514591635785e-6	-1.8908302483329022e-20	1.4699487859782243e-19	6.724562434229788e-13	3.165501166006844e-12	4.627351443744847e-12
56100000	0.004997152746419529	1.755419721084643e-49	-1.2774825452427814e-46	1.2236169831375227e-9	2.5066050497293856e-15	5.6920514591635785e-6	-1.8908300010412464e-20	1.4699487859782243e-19	6.724562434229788e-13	3.165501166006844e-12	4.627351443744847e-12
56200000	0.004997152746419529	1.755419721084643e-49	-1.2797639521717764e-46	1.2236169831375227e-9	2.5066050497293856e-15	5.6920514591635785e-6	-1.8908297537495907e-20	1.4699487859782243e-19	6.724562434229788e-13	3.165501166006844e-12	4.627351443744847e-12
56300000	0.004997152746419529	1.755419721084643e-49	-1.2820453591007708e-46	1.2236169831375227e-9	2.5066050497293856e-15	5.6920514591635785e-6	-1.890829506457935e-20	1.4699487859782243e-19	6.724562434229788e-13	3.165501166006844e-12	4.627351443744847e-12
56400000	0.004997152746419529	1.755419721084643e-49	-1.2843267660297648e-46	1.2236169831375227e-9	2.5066050497293856e-15	5.6920514591635785e-6	-1.8908292591662788e-20	1.4699487859782243e-19	6.724562434229788e-13	3.165501166006844e-12	4.627351443744847e-12
56500000	0.004997152746419529	1.755419721084643e-49	-1.2866081729587583e-46	1.2236169831375227e-9	2.5066050497293856e-15	5.6920514591635785e-6	-1.890829011874623e-20	1.4699487859782243e-19	6.724562434229788e-13	3.165501166006844e-12	4.627351443744847e-12
56600000	0.004997152746419529	1.755419721084643e-49	-1.2888895798877513e-46	1.2236169831375227e-9	2.5066050497293856e-15	5.6920514591635785e-6	-1.8908287645829672e-20	1.4699487859782243e-19	6.724562434229788e-13	3.165501166006844e-12	4.627351443744847e-12
56700000	0.004997152746419529	1.755419721084643e-49	-1.2911709868167438e-46	1.2236169831375227e-9	2.5066050497293856e-15	5.6920514591635785e-6	-1.8908285172913114e-20	1.4699487859782243e-19	6.724562434229788e-13	3.165501166006844e-12	4.627351443744847e-12
56800000	0.004997152746419529	1.755419721084643e-49	-1.2934523937457358e-46	1.2236169831375227e-9	2.5066050497293856e-15	5.6920514591635785e-6	-1.8908282699996553e-20	1.4699487859782243e-19	6.724562434229788e-13	3.165501166006844e-12	4.627351443744847e-12
56900000	0.004997152746419529	1.755419721084643e-49	-1.2957338006747275e-46	1.2236169831375227e-9	2.5066050497293856e-15	5.6920514591635785e-6	-1.8908280227079995e-20	1.4699487859782243e-19	6.724562434229788e-13	3.165501166006844e-12	4.627351443744847e-12
57000000	0.004997152746419529	1.755419721084643e-49	-1.2980152076037186e-46	1.2236169831375227e-9	2.5066050497293856e-15	5.6920514591635785e-6	-1.8908277754163437e-20	1.4699487859782243e-19	6.724562434229788e-13	3.165501166006844e-12	4.627351443744847e-12
57100000	0.004997152746419529	1.755419721084643e-49	-1.3002966145327096e-46	1.2236169831375227e-9	2.5066050497293856e-15	5.6920514591635785e-6	-1.890827528124688e-20	1.4699487859782243e-19	6.724562434229788e-13	3.165501166006844e-12	4.627351443744847e-12
57200000	0.004997152746419529	1.755419721084643e-49	-1.3025780214616999e-46	1.2236169831375227e-9	2.5066050497293856e-15	5.6920514591635785e-6	-1.8908272808330318e-20	1.4699487859782243e-19	6.724562434229788e-13	3.165501166006844e-12	4.627351443744847e-12
57300000	0.004997152746419529	1.755419721084643e-49	-1.3048594283906898e-46	1.2236169831375227e-9	2.5066050497293856e-15	5.6920514591635785e-6	-1.890827033541376e-20	1.4699487859782243e-19	6.724562434229788e-13	3.165501166006844e-12	4.627351443744847e-12
57400000	0.004997152746419529	1.755419721084643e-49	-1.3071408353196794e-46	1.2236169831375227e-9	2.5066050497293856e-15	5.6920514591635785e-6	-1.8908267862497203e-20	1.4699487859782243e-19	6.724562434229788e-13	3.165501166006844e-12	4.627351443744847e-12
57500000	0.004997152746419529	1.755419721084643e-49	-1.3094222422486685e-46	1.2236169831375227e-9	2.5066050497293856e-15	5.6920514591635785e-6	-1.8908265389580645e-20	1.4699487859782243e-19	6.724562434229788e-13	3.165501166006844e-12	4.627351443744847e-12
57600000	0.004997152746419529	1.755419721084643e-49	-1.3117036491776573e-46	1.2236169831375227e-9	2.5066050497293856e-15	5.6920514591635785e-6	-1.8908262916664084e-20	1.4699487859782243e-19	6.724562434229788e-13	3.165501166006844e-12	4.627351443744847e-12
57700000	0.004997152746419529	1.755419721084643e-49	-1.3139850561066457e-46	1.2236169831375227e-9	2.5066050497293856e-15	5.6920514591635785e-6	-1.8908260443747526e-20	1.4699487859782243e-19	6.724562434229788e-13	3.165501166006844e-12	4.627351443744847e-12
57800000	0.004997152746419529	1.755419721084643e-49	-1.3162664630356337e-46	1.2236169831375227e-9	2.5066050497293856e-15	5.6920514591635785e-6	-1.8908257970830968e-20	1.4699487859782243e-19	6.724562434229788e-13	3.165501166006844e-12	4.627351443744847e-12
57900000	0.004997152746419529	1.755419721084643e-49	-1.3185478699646215e-46	1.2236169831375227e-9	2.5066050497293856e-15	5.6920514591635785e-6	-1.890825549791441e-20	1.4699487859782243e-19	6.724562434229788e-13	3.165501166006844e-12	4.627351443744847e-12
58000000	0.004997152746419529	1.755419721084643e-49	-1.3208292768936087e-46	1.2236169831375227e-9	2.5066050497293856e-15	5.6920514591635785e-6	-1.890825302499785e-20	1.4699487859782243e-19	6.724562434229788e-13	3.165501166006844e-12	4.627351443744847e-12
58100000	0.004997152746419529	1.755419721084643e-49	-1.3231106838225957e-46	1.2236169831375227e-9	2.5066050497293856e-15	5.6920514591635785e-6	-1.890825055208129e-20	1.4699487859782243e-19	6.724562434229788e-13	3.165501166006844e-12	4.627351443744847e-12
58200000	0.004997152746419529	1.755419721084643e-49	-1.3253920907515823e-46	1.2236169831375227e-9	2.5066050497293856e-15	5.6920514591635785e-6	-1.8908248079164733e-20	1.4699487859782243e-19	6.724562434229788e-13	3.165501166006844e-12	4.627351443744847e-12
58300000	0.004997152746419529	1.755419721084643e-49	-1.3276734976805688e-46	1.2236169831375227e-9	2.5066050497293856e-15	5.6920514591635785e-6	-1.8908245606248176e-20	1.4699487859782243e-19	6.724562434229788e-13	3.165501166006844e-12	4.627351443744847e-12
58400000	0.004997152746419529	1.755419721084643e-49	-1.3299549046095548e-46	1.2236169831375227e-9	2.5066050497293856e-15	5.6920514591635785e-6	-1.8908243133331615e-20	1.4699487859782243e-19	6.724562434229788e-13	3.165501166006844e-12	4.627351443744847e-12
58500000	0.004997152746419529	1.755419721084643e-49	-1.3322363115385405e-46	1.2236169831375227e-9	2.5066050497293856e-15	5.6920514591635785e-6	-1.8908240660415057e-20	1.4699487859782243e-19	6.724562434229788e-13	3.165501166006844e-12	4.627351443744847e-12
58600000	0.004997152746419529	1.755419721084643e-49	-1.334517718467526e-46	1.2236169831375227e-9	2.5066050497293856e-15	5.6920514591635785e-6	-1.89082381874985e-20	1.4699487859782243e-19	6.724562434229788e-13	3.165501166006844e-12	4.627351443744847e-12
58700000	0.004997152746419529	1.755419721084643e-49	-1.336799125396511e-46	1.2236169831375227e-9	2.5066050497293856e-15	5.6920514591635785e-6	-1.890823571458194e-20	1.4699487859782243e-19	6.724562434229788e-13	3.165501166006844e-12	4.627351443744847e-12
58800000	0.004997152746419529	1.755419721084643e-49	-1.339080532325496e-46	1.2236169831375227e-9	2.5066050497293856e-15	5.6920514591635785e-6	-1.890823324166538e-20	1.4699487859782243e-19	6.724562434229788e-13	3.165501166006844e-12	4.627351443744847e-12
58900000	0.004997152746419529	1.755419721084643e-49	-1.3413619392544806e-46	1.2236169831375227e-9	2.5066050497293856e-15	5.6920514591635785e-6	-1.8908230768748822e-20	1.4699487859782243e-19	6.724562434229788e-13	3.165501166006844e-12	4.627351443744847e-12
59000000	0.004997152746419529	1.755419721084643e-49	-1.3436433461834649e-46	1.2236169831375227e-9	2.5066050497293856e-15	5.6920514591635785e-6	-1.8908228295832264e-20	1.4699487859782243e-19	6.724562434229788e-13	3.165501166006844e-12	4.627351443744847e-12
59100000	0.004997152746419529	1.755419721084643e-49	-1.345924753112449e-46	1.2236169831375227e-9	2.5066050497293856e-15	5.6920514591635785e-6	-1.8908225822915706e-20	1.4699487859782243e-19	6.724562434229788e-13	3.165501166006844e-12	4.627351443744847e-12
59200000	0.004997152746419529	1.755419721084643e-49	-1.348206160041433e-46	1.2236169831375227e-9	2.5066050497293856e-15	5.6920514591635785e-6	-1.8908223349999148e-20	1.4699487859782243e-19	6.724562434229788e-13	3.165501166006844e-12	4.627351443744847e-12
59300000	0.004997152746419529	1.755419721084643e-49	-1.3504875669704164e-46	1.2236169831375227e-9	2.5066050497293856e-15	5.6920514591635785e-6	-1.8908220877082588e-20	1.4699487859782243e-19	6.724562434229788e-13	3.165501166006844e-12	4.627351443744847e-12
59400000	0.004997152746419529	1.755419721084643e-49	-1.3527689738994e-46	1.2236169831375227e-9	2.5066050497293856e-15	5.6920514591635785e-6	-1.890821840416603e-20	1.4699487859782243e-19	6.724562434229788e-13	3.165501166006844e-12	4.627351443744847e-12
59500000	0.004997152746419529	1.755419721084643e-49	-1.355050380828383e-46	1.2236169831375227e-9	2.5066050497293856e-15	5.6920514591635785e-6	-1.8908215931249472e-20	1.4699487859782243e-19	6.724562434229788e-13	3.165501166006844e-12	4.627351443744847e-12
59600000	0.004997152746419529	1.7554197210846427e-49	-1.3573317877573662e-46	1.2236169831375227e-9	2.5066050497293856e-15	5.6920514591635785e-6	-1.8908213458332914e-20	1.4699487859782243e-19	6.724562434229788e-13	3.165501166006844e-12	4.627351443744847e-12
59700000	0.004997152746419529	1.7554197210846427e-49	-1.359613194686349e-46	1.2236169831375227e-9	2.5066050497293856e-15	5.6920514591635785e-6	-1.8908210985416353e-20	1.4699487859782243e-19	6.724562434229788e-13	3.165501166006844e-12	4.627351443744847e-12
59800000	0.004997152746419529	1.7554197210846427e-49	-1.3618946016153315e-46	1.2236169831375227e-9	2.5066050497293856e-15	5.6920514591635785e-6	-1.8908208512499795e-20	1.4699487859782243e-19	6.724562434229788e-13	3.165501166006844e-12	4.627351443744847e-12
59900000	0.004997152746419529	1.7554197210846427e-49	-1.364176008544314e-46	1.2236169831375227e-9	2.5066050497293856e-15	5.6920514591635785e-6	-1.8908206039583237e-20	1.4699487859782243e-19	6.724562434229788e-13	3.165501166006844e-12	4.627351443744847e-12
60000000	0.004997152746419529	1.7554197210846427e-49	-1.3664574154732964e-46	1.2236169831375227e-9	2.5066050497293856e-15	5.6920514591635785e-6	-1.890820356666668e-20	1.4699487859782243e-19	6.724562434229788e-13	3.165501166006844e-12	4.627351443744847e-12
60100000	0.004997152746419529	1.7554197210846427e-49	-1.3687388224022784e-46	1.2236169831375227e-9	2.5066050497293856e-15	5.6920514591635785e-6	-1.8908201093750118e-20	1.4699487859782243e-19	6.724562434229788e-13	3.165501166006844e-12	4.627351443744847e-12
60200000	0.004997152746419529	1.7554197210846427e-49	-1.3710202293312605e-46	1.2236169831375227e-9	2.5066050497293856e-15	5.6920514591635785e-6	-1.890819862083356e-20	1.4699487859782243e-19	6.724562434229788e-13	3.165501166006844e-12	4.627351443744847e-12
60300000	0.004997152746419529	1.7554197210846427e-49	-1.3733016362602423e-46	1.2236169831375227e-9	2.5066050497293856e-15	5.6920514591635785e-6	-1.8908196147917003e-20	1.4699487859782243e-19	6.724562434229788e-13	3.165501166006844e-12	4.627351443744847e-12
60400000	0.004997152746419529	1.7554197210846427e-49	-1.375583043189224e-46	1.2236169831375227e-9	2.5066050497293856e-15	5.6920514591635785e-6	-1.8908193675000445e-20	1.4699487859782243e-19	6.724562434229788e-13	3.165501166006844e-12	4.627351443744847e-12
60500000	0.004997152746419529	1.7554197210846427e-49	-1.3778644501182056e-46	1.2236169831375227e-9	2.5066050497293856e-15	5.6920514591635785e-6	-1.8908191202083884e-20	1.4699487859782243e-19	6.724562434229788e-13	3.165501166006844e-12	4.627351443744847e-12
60600000	0.004997152746419529	1.7554197210846427e-49	-1.380145857047187e-46	1.2236169831375227e-9	2.5066050497293856e-15	5.6920514591635785e-6	-1.8908188729167326e-20	1.4699487859782243e-19	6.724562434229788e-13	3.165501166006844e-12	4.627351443744847e-12
60700000	0.004997152746419529	1.7554197210846427e-49	-1.3824272639761684e-46	1.2236169831375227e-9	2.5066050497293856e-15	5.6920514591635785e-6	-1.8908186256250768e-20	1.4699487859782243e-19	6.724562434229788e-13	3.165501166006844e-12	4.627351443744847e-12
60800000	0.004997152746419529	1.7554197210846427e-49	-1.3847086709051498e-46	1.2236169831375227e-9	2.5066050497293856e-15	5.6920514591635785e-6	-1.890818378333421e-20	1.4699487859782243e-19	6.724562434229788e-13	3.165501166006844e-12	4.627351443744847e-12
60900000	0.004997152746419529	1.7554197210846427e-49	-1.386990077834131e-46	1.2236169831375225e-9	2.5066050497293856e-15	5.6920514591635785e-6	-1.890818131041765e-20	1.4699487859782243e-19	6.724562434229788e-13	3.165501166006844e-12	4.627351443744847e-12
61000000	0.004997152746419529	1.7554197210846427e-49	-1.3892714847631122e-46	1.2236169831375225e-9	2.5066050497293856e-15	5.6920514591635785e-6	-1.890817883750109e-20	1.4699487859782243e-19	6.724562434229788e-13	3.165501166006844e-12	4.627351443744847e-12
61100000	0.004997152746419529	1.7554197210846427e-49	-1.3915528916920932e-46	1.2236169831375225e-9	2.5066050497293856e-15	5.6920514591635785e-6	-1.8908176364584533e-20	1.4699487859782243e-19	6.724562434229788e-13	3.165501166006844e-12	4.627351443744847e-12
61200000	0.004997152746419529	1.7554197210846427e-49	-1.3938342986210741e-46	1.2236169831375225e-9	2.5066050497293856e-15	5.6920514591635785e-6	-1.8908173891667975e-20	1.4699487859782243e-19	6.724562434229788e-13	3.165501166006844e-12	4.627351443744847e-12
61300000	0.004997152746419529	1.7554197210846427e-49	-1.3961157055500551e-46	1.2236169831375225e-9	2.5066050497293856e-15	5.6920514591635785e-6	-1.8908171418751415e-20	1.4699487859782243e-19	6.724562434229788e-13	3.165501166006844e-12	4.627351443744847e-12
61400000	0.004997152746419529	1.7554197210846427e-49	-1.3983971124790361e-46	1.2236169831375225e-9	2.5066050497293856e-15	5.6920514591635785e-6	-1.8908168945834857e-20	1.4699487859782243e-19	6.724562434229788e-13	3.165501166006844e-12	4.627351443744847e-12
61500000	0.004997152746419529	1.7554197210846427e-49	-1.400678519408017e-46	1.2236169831375225e-9	2.5066050497293856e-15	5.6920514591635785e-6	-1.89081664729183e-20	1.4699487859782243e-19	6.724562434229788e-13	3.165501166006844e-12	4.627351443744847e-12
61600000	0.004997152746419529	1.7554197210846427e-49	-1.4029599263369977e-46	1.2236169831375225e-9	2.5066050497293856e-15	5.6920514591635785e-6	-1.890816400000174e-20	1.4699487859782243e-19	6.724562434229788e-13	3.165501166006844e-12	4.627351443744847e-12
61700000	0.004997152746419529	1.7554197210846427e-49	-1.4052413332659787e-46	1.2236169831375225e-9	2.5066050497293856e-15	5.6920514591635785e-6	-1.8908161527085183e-20	1.4699487859782243e-19	6.724562434229788e-13	3.165501166006844e-12	4.627351443744847e-12
61800000	0.004997152746419529	1.7554197210846427e-49	-1.4075227401949595e-46	1.2236169831375225e-9	2.5066050497293856e-15	5.6920514591635785e-6	-1.8908159054168622e-20	1.4699487859782243e-19	6.724562434229788e-13	3.165501166006844e-12	4.627351443744847e-12
61900000	0.004997152746419529	1.7554197210846427e-49	-1.4098041471239403e-46	1.2236169831375225e-9	2.5066050497293856e-15	5.6920514591635785e-6	-1.8908156581252064e-20	1.4699487859782243e-19	6.724562434229788e-13	3.165501166006844e-12	4.627351443744847e-12
62000000	0.004997152746419529	1.7554197210846427e-49	-1.4120855540529213e-46	1.2236169831375225e-9	2.5066050497293856e-15	5.6920514591635785e-6	-1.8908154108335506e-20	1.4699487859782243e-19	6.724562434229788e-13	3.165501166006844e-12	4.627351443744847e-12
62100000	0.004997152746419529	1.7554197210846427e-49	-1.4143669609819021e-46	1.2236169831375225e-9	2.5066050497293856e-15	5.6920514591635785e-6	-1.8908151635418948e-20	1.4699487859782243e-19	6.724562434229788e-13	3.165501166006844e-12	4.627351443744847e-12
62200000	0.004997152746419529	1.7554197210846427e-49	-1.416648367910883e-46	1.2236169831375225e-9	2.5066050497293856e-15	5.6920514591635785e-6	-1.8908149162502387e-20	1.4699487859782243e-19	6.724562434229788e-13	3.165501166006844e-12	4.627351443744847e-12
62300000	0.004997152746419529	1.7554197210846427e-49	-1.418929774839864e-46	1.2236169831375225e-9	2.5066050497293856e-15	5.6920514591635785e-6	-1.890814668958583e-20	1.4699487859782243e-19	6.724562434229788e-13	3.165501166006844e-12	4.627351443744847e-12
62400000	0.004997152746419529	1.7554197210846427e-49	-1.421211181768845e-46	1.2236169831375225e-9	2.5066050497293856e-15	5.6920514591635785e-6	-1.8908144216669272e-20	1.4699487859782243e-19	6.724562434229788e-13	3.165501166006844e-12	4.627351443744847e-12
62500000	0.004997152746419529	1.7554197210846427e-49	-1.4234925886978263e-46	1.2236169831375225e-9	2.5066050497293856e-15	5.6920514591635785e-6	-1.8908141743752714e-20	1.4699487859782243e-19	6.724562434229788e-13	3.165501166006844e-12	4.627351443744847e-12
62600000	0.004997152746419529	1.7554197210846427e-49	-1.4257739956268073e-46	1.2236169831375225e-9	2.5066050497293856e-15	5.6920514591635785e-6	-1.8908139270836153e-20	1.4699487859782243e-19	6.724562434229788e-13	3.165501166006844e-12	4.627351443744847e-12
62700000	0.004997152746419529	1.7554197210846427e-49	-1.4280554025557886e-46	1.2236169831375225e-9	2.5066050497293856e-15	5.6920514591635785e-6	-1.8908136797919595e-20	1.4699487859782243e-19	6.724562434229788e-13	3.165501166006844e-12	4.627351443744847e-12
62800000	0.004997152746419529	1.7554197210846427e-49	-1.4303368094847698e-46	1.2236169831375225e-9	2.5066050497293856e-15	5.6920514591635785e-6	-1.8908134325003037e-20	1.4699487859782243e-19	6.724562434229788e-13	3.165501166006844e-12	4.627351443744847e-12
62900000	0.004997152746419529	1.7554197210846423e-49	-1.4326182164137514e-46	1.2236169831375225e-9	2.5066050497293856e-15	5.6920514591635785e-6	-1.890813185208648e-20	1.4699487859782243e-19	6.724562434229788e-13	3.165501166006844e-12	4.627351443744847e-12
63000000	0.004997152746419529	1.7554197210846423e-49	-1.4348996233427328e-46	1.2236169831375225e-9	2.5066050497293856e-15	5.6920514591635785e-6	-1.8908129379169918e-20	1.4699487859782243e-19	6.724562434229788e-13	3.165501166006844e-12	4.627351443744847e-12
63100000	0.004997152746419529	1.7554197210846423e-49	-1.4371810302717146e-46	1.2236169831375225e-9	2.5066050497293856e-15	5.6920514591635785e-6	-1.890812690625336e-20	1.4699487859782243e-19	6.724562434229788e-13	3.165501166006844e-12	4.627351443744847e-12
63200000	0.004997152746419529	1.7554197210846423e-49	-1.4394624372006963e-46	1.2236169831375225e-9	2.5066050497293856e-15	5.6920514591635785e-6	-1.8908124433336802e-20	1.4699487859782243e-19	6.724562434229788e-13	3.165501166006844e-12	4.627351443744847e-12
63300000	0.004997152746419529	1.7554197210846423e-49	-1.441743844129678e-46	1.2236169831375225e-9	2.5066050497293856e-15	5.6920514591635785e-6	-1.8908121960420244e-20	1.4699487859782243e-19	6.724562434229788e-13	3.165501166006844e-12	4.627351443744847e-12
63400000	0.004997152746419529	1.7554197210846423e-49	-1.4440252510586603e-46	1.2236169831375225e-9	2.5066050497293856e-15	5.6920514591635785e-6	-1.8908119487503684e-20	1.4699487859782243e-19	6.724562434229788e-13	3.165501166006844e-12	4.627351443744847e-12
63500000	0.004997152746419529	1.7554197210846423e-49	-1.4463066579876424e-46	1.2236169831375225e-9	2.5066050497293856e-15	5.6920514591635785e-6	-1.8908117014587126e-20	1.4699487859782243e-19	6.724562434229788e-13	3.165501166006844e-12	4.627351443744847e-12
63600000	0.004997152746419529	1.7554197210846423e-49	-1.4485880649166248e-46	1.2236169831375225e-9	2.5066050497293856e-15	5.6920514591635785e-6	-1.8908114541670568e-20	1.4699487859782243e-19	6.724562434229788e-13	3.165501166006844e-12	4.627351443744847e-12
63700000	0.004997152746419529	1.7554197210846423e-49	-1.4508694718456073e-46	1.2236169831375225e-9	2.5066050497293856e-15	5.6920514591635785e-6	-1.890811206875401e-20	1.4699487859782243e-19	6.724562434229788e-13	3.165501166006844e-12	4.627351443744847e-12
63800000	0.004997152746419529	1.7554197210846423e-49	-1.45315087877459e-46	1.2236169831375225e-9	2.5066050497293856e-15	5.6920514591635785e-6	-1.890810959583745e-20	1.4699487859782243e-19	6.724562434229788e-13	3.165501166006844e-12	4.627351443744847e-12
63900000	0.004997152746419529	1.7554197210846423e-49	-1.455432285703573e-46	1.2236169831375225e-9	2.5066050497293856e-15	5.6920514591635785e-6	-1.890810712292089e-20	1.4699487859782243e-19	6.724562434229788e-13	3.165501166006844e-12	4.627351443744847e-12
64000000	0.004997152746419529	1.7554197210846423e-49	-1.457713692632556e-46	1.2236169831375225e-9	2.5066050497293856e-15	5.6920514591635785e-6	-1.8908104650004333e-20	1.4699487859782243e-19	6.724562434229788e-13	3.165501166006844e-12	4.627351443744847e-12
64100000	0.004997152746419529	1.7554197210846423e-49	-1.4599950995615393e-46	1.2236169831375225e-9	2.5066050497293856e-15	5.6920514591635785e-6	-1.8908102177087775e-20	1.4699487859782243e-19	6.724562434229788e-13	3.165501166006844e-12	4.627351443744847e-12
64200000	0.004997152746419529	1.7554197210846423e-49	-1.4622765064905228e-46	1.2236169831375225e-9	2.5066050497293856e-15	5.6920514591635785e-6	-1.8908099704171217e-20	1.4699487859782243e-19	6.724562434229788e-13	3.165501166006844e-12	4.627351443744847e-12
64300000	0.004997152746419529	1.7554197210846423e-49	-1.4645579134195065e-46	1.2236169831375225e-9	2.5066050497293856e-15	5.6920514591635785e-6	-1.8908097231254656e-20	1.4699487859782243e-19	6.724562434229788e-13	3.165501166006844e-12	4.627351443744847e-12
64400000	0.004997152746419529	1.7554197210846423e-49	-1.4668393203484906e-46	1.2236169831375225e-9	2.5066050497293856e-15	5.6920514591635785e-6	-1.89080947583381e-20	1.4699487859782243e-19	6.724562434229788e-13	3.165501166006844e-12	4.627351443744847e-12
64500000	0.004997152746419529	1.7554197210846423e-49	-1.4691207272774747e-46	1.2236169831375225e-9	2.5066050497293856e-15	5.6920514591635785e-6	-1.890809228542154e-20	1.4699487859782243e-19	6.724562434229788e-13	3.165501166006844e-12	4.627351443744847e-12
64600000	0.004997152746419529	1.7554197210846423e-49	-1.4714021342064592e-46	1.2236169831375225e-9	2.5066050497293856e-15	5.6920514591635785e-6	-1.8908089812504983e-20	1.4699487859782243e-19	6.724562434229788e-13	3.165501166006844e-12	4.627351443744847e-12
64700000	0.004997152746419529	1.7554197210846423e-49	-1.4736835411354439e-46	1.2236169831375225e-9	2.5066050497293856e-15	5.6920514591635785e-6	-1.8908087339588422e-20	1.4699487859782243e-19	6.724562434229788e-13	3.165501166006844e-12	4.627351443744847e-12
64800000	0.004997152746419529	1.7554197210846423e-49	-1.475964948064429e-46	1.2236169831375225e-9	2.5066050497293856e-15	5.6920514591635785e-6	-1.8908084866671864e-20	1.4699487859782243e-19	6.724562434229788e-13	3.165501166006844e-12	4.627351443744847e-12
64900000	0.004997152746419529	1.7554197210846423e-49	-1.4782463549934142e-46	1.2236169831375225e-9	2.5066050497293856e-15	5.6920514591635785e-6	-1.8908082393755306e-20	1.4699487859782243e-19	6.724562434229788e-13	3.165501166006844e-12	4.627351443744847e-12
65000000	0.004997152746419529	1.7554197210846423e-49	-1.4805277619223997e-46	1.2236169831375225e-9	2.5066050497293856e-15	5.6920514591635785e-6	-1.8908079920838748e-20	1.4699487859782243e-19	6.724562434229788e-13	3.165501166006844e-12	4.627351443744847e-12
65100000	0.004997152746419529	1.7554197210846423e-49	-1.4828091688513855e-46	1.2236169831375225e-9	2.5066050497293856e-15	5.6920514591635785e-6	-1.8908077447922187e-20	1.4699487859782243e-19	6.724562434229788e-13	3.165501166006844e-12	4.627351443744847e-12
65200000	0.004997152746419529	1.7554197210846423e-49	-1.4850905757803708e-46	1.2236169831375225e-9	2.5066050497293856e-15	5.6920514591635785e-6	-1.890807497500563e-20	1.4699487859782243e-19	6.724562434229788e-13	3.165501166006844e-12	4.627351443744847e-12
65300000	0.004997152746419529	1.7554197210846423e-49	-1.4873719827093557e-46	1.2236169831375225e-9	2.5066050497293856e-15	5.6920514591635785e-6	-1.890807250208907e-20	1.4699487859782243e-19	6.724562434229788e-13	3.165501166006844e-12	4.627351443744847e-12
65400000	0.004997152746419529	1.7554197210846423e-49	-1.4896533896383398e-46	1.2236169831375225e-9	2.5066050497293856e-15	5.6920514591635785e-6	-1.8908070029172514e-20	1.4699487859782243e-19	6.724562434229788e-13	3.165501166006844e-12	4.627351443744847e-12
65500000	0.004997152746419529	1.7554197210846423e-49	-1.4919347965673235e-46	1.2236169831375225e-9	2.5066050497293856e-15	5.6920514591635785e-6	-1.8908067556255953e-20	1.4699487859782243e-19	6.724562434229788e-13	3.165501166006844e-12	4.627351443744847e-12
65600000	0.004997152746419529	1.7554197210846423e-49	-1.4942162034963065e-46	1.2236169831375225e-9	2.5066050497293856e-15	5.6920514591635785e-6	-1.8908065083339395e-20	1.4699487859782243e-19	6.724562434229788e-13	3.165501166006844e-12	4.627351443744847e-12
65700000	0.004997152746419529	1.7554197210846423e-49	-1.496497610425289e-46	1.2236169831375225e-9	2.5066050497293856e-15	5.6920514591635785e-6	-1.8908062610422837e-20	1.4699487859782243e-19	6.724562434229788e-13	3.165501166006844e-12	4.627351443744847e-12
65800000	0.004997152746419529	1.7554197210846423e-49	-1.498779017354271e-46	1.2236169831375225e-9	2.5066050497293856e-15	5.6920514591635785e-6	-1.890806013750628e-20	1.4699487859782243e-19	6.724562434229788e-13	3.165501166006844e-12	4.627351443744847e-12
65900000	0.004997152746419529	1.7554197210846423e-49	-1.5010604242832524e-46	1.2236169831375225e-9	2.5066050497293856e-15	5.6920514591635785e-6	-1.8908057664589718e-20	1.4699487859782243e-19	6.724562434229788e-13	3.165501166006844e-12	4.627351443744847e-12
66000000	0.004997152746419529	1.7554197210846423e-49	-1.5033418312122331e-46	1.2236169831375225e-9	2.5066050497293856e-15	5.6920514591635785e-6	-1.890805519167316e-20	1.4699487859782243e-19	6.724562434229788e-13	3.165501166006844e-12	4.627351443744847e-12
66100000	0.004997152746419529	1.7554197210846423e-49	-1.5056232381412136e-46	1.2236169831375225e-9	2.5066050497293856e-15	5.6920514591635785e-6	-1.8908052718756602e-20	1.4699487859782243e-19	6.724562434229788e-13	3.165501166006844e-12	4.627351443744847e-12
66200000	0.004997152746419529	1.7554197210846423e-49	-1.5079046450701934e-46	1.2236169831375225e-9	2.5066050497293856e-15	5.6920514591635785e-6	-1.8908050245840044e-20	1.4699487859782243e-19	6.724562434229788e-13	3.165501166006844e-12	4.627351443744847e-12
66300000	0.004997152746419529	1.7554197210846423e-49	-1.5101860519991728e-46	1.2236169831375225e-9	2.5066050497293856e-15	5.6920514591635785e-6	-1.8908047772923486e-20	1.4699487859782243e-19	6.724562434229788e-13	3.165501166006844e-12	4.627351443744847e-12
66400000	0.004997152746419529	1.7554197210846423e-49	-1.5124674589281517e-46	1.2236169831375225e-9	2.5066050497293856e-15	5.6920514591635785e-6	-1.8908045300006926e-20	1.4699487859782243e-19	6.724562434229788e-13	3.165501166006844e-12	4.627351443744847e-12
66500000	0.004997152746419529	1.7554197210846423e-49	-1.51474886585713e-46	1.2236169831375225e-9	2.5066050497293856e-15	5.6920514591635785e-6	-1.8908042827090368e-20	1.4699487859782243e-19	6.724562434229788e-13	3.165501166006844e-12	4.627351443744847e-12
66600000	0.004997152746419529	1.7554197210846423e-49	-1.5170302727861078e-46	1.2236169831375225e-9	2.5066050497293856e-15	5.6920514591635785e-6	-1.890804035417381e-20	1.4699487859782243e-19	6.724562434229788e-13	3.165501166006844e-12	4.627351443744847e-12
66700000	0.004997152746419529	1.7554197210846423e-49	-1.5193116797150853e-46	1.2236169831375225e-9	2.5066050497293856e-15	5.6920514591635785e-6	-1.8908037881257252e-20	1.4699487859782243e-19	6.724562434229788e-13	3.165501166006844e-12	4.627351443744847e-12
66800000	0.004997152746419529	1.7554197210846423e-49	-1.5215930866440624e-46	1.2236169831375225e-9	2.5066050497293856e-15	5.6920514591635785e-6	-1.890803540834069e-20	1.4699487859782243e-19	6.724562434229788e-13	3.165501166006844e-12	4.627351443744847e-12
66900000	0.004997152746419529	1.7554197210846423e-49	-1.523874493573039e-46	1.2236169831375225e-9	2.5066050497293856e-15	5.6920514591635785e-6	-1.8908032935424133e-20	1.4699487859782243e-19	6.724562434229788e-13	3.165501166006844e-12	4.627351443744847e-12
67000000	0.004997152746419529	1.7554197210846423e-49	-1.526155900502015e-46	1.2236169831375225e-9	2.5066050497293856e-15	5.6920514591635785e-6	-1.8908030462507575e-20	1.4699487859782243e-19	6.724562434229788e-13	3.165501166006844e-12	4.627351443744847e-12
67100000	0.004997152746419529	1.7554197210846423e-49	-1.5284373074309906e-46	1.2236169831375225e-9	2.5066050497293856e-15	5.6920514591635785e-6	-1.8908027989591017e-20	1.4699487859782243e-19	6.724562434229788e-13	3.165501166006844e-12	4.627351443744847e-12
67200000	0.004997152746419529	1.7554197210846423e-49	-1.5307187143599658e-46	1.2236169831375225e-9	2.5066050497293856e-15	5.6920514591635785e-6	-1.8908025516674456e-20	1.4699487859782243e-19	6.724562434229788e-13	3.165501166006844e-12	4.627351443744847e-12
67300000	0.004997152746419529	1.7554197210846423e-49	-1.5330001212889407e-46	1.2236169831375225e-9	2.5066050497293856e-15	5.6920514591635785e-6	-1.8908023043757898e-20	1.4699487859782243e-19	6.724562434229788e-13	3.165501166006844e-12	4.627351443744847e-12
67400000	0.004997152746419529	1.7554197210846423e-49	-1.5352815282179151e-46	1.2236169831375225e-9	2.5066050497293856e-15	5.6920514591635785e-6	-1.890802057084134e-20	1.4699487859782243e-19	6.724562434229788e-13	3.165501166006844e-12	4.627351443744847e-12
67500000	0.004997152746419529	1.7554197210846423e-49	-1.5375629351468891e-46	1.2236169831375225e-9	2.5066050497293856e-15	5.6920514591635785e-6	-1.8908018097924783e-20	1.4699487859782243e-19	6.724562434229788e-13	3.165501166006844e-12	4.627351443744847e-12
67600000	0.004997152746419529	1.7554197210846423e-49	-1.539844342075863e-46	1.2236169831375225e-9	2.5066050497293856e-15	5.6920514591635785e-6	-1.8908015625008222e-20	1.4699487859782243e-19	6.724562434229788e-13	3.165501166006844e-12	4.627351443744847e-12
67700000	0.004997152746419529	1.7554197210846423e-49	-1.5421257490048361e-46	1.2236169831375225e-9	2.5066050497293856e-15	5.6920514591635785e-6	-1.8908013152091664e-20	1.4699487859782243e-19	6.724562434229788e-13	3.165501166006844e-12	4.627351443744847e-12
67800000	0.004997152746419529	1.7554197210846423e-49	-1.544407155933809e-46	1.2236169831375225e-9	2.5066050497293856e-15	5.6920514591635785e-6	-1.8908010679175106e-20	1.4699487859782243e-19	6.724562434229788e-13	3.165501166006844e-12	4.627351443744847e-12
67900000	0.004997152746419529	1.7554197210846423e-49	-1.5466885628627816e-46	1.2236169831375225e-9	2.5066050497293856e-15	5.6920514591635785e-6	-1.8908008206258548e-20	1.4699487859782243e-19	6.724562434229788e-13	3.165501166006844e-12	4.627351443744847e-12
68000000	0.004997152746419529	1.7554197210846423e-49	-1.5489699697917538e-46	1.2236169831375225e-9	2.5066050497293856e-15	5.6920514591635785e-6	-1.8908005733341987e-20	1.4699487859782243e-19	6.724562434229788e-13	3.165501166006844e-12	4.627351443744847e-12
68100000	0.004997152746419529	1.7554197210846423e-49	-1.5512513767207257e-46	1.2236169831375225e-9	2.5066050497293856e-15	5.6920514591635785e-6	-1.890800326042543e-20	1.4699487859782243e-19	6.724562434229788e-13	3.165501166006844e-12	4.627351443744847e-12
68200000	0.004997152746419529	1.7554197210846423e-49	-1.5535327836496973e-46	1.2236169831375225e-9	2.5066050497293856e-15	5.6920514591635785e-6	-1.890800078750887e-20	1.4699487859782243e-19	6.724562434229788e-13	3.165501166006844e-12	4.627351443744847e-12
68300000	0.004997152746419529	1.7554197210846423e-49	-1.5558141905786684e-46	1.2236169831375225e-9	2.5066050497293856e-15	5.6920514591635785e-6	-1.8907998314592313e-20	1.4699487859782243e-19	6.724562434229788e-13	3.165501166006844e-12	4.627351443744847e-12
68400000	0.004997152746419529	1.7554197210846423e-49	-1.5580955975076393e-46	1.2236169831375225e-9	2.5066050497293856e-15	5.6920514591635785e-6	-1.8907995841675753e-20	1.4699487859782243e-19	6.724562434229788e-13	3.165501166006844e-12	4.627351443744847e-12
68500000	0.004997152746419529	1.7554197210846423e-49	-1.56037700443661e-46	1.2236169831375225e-9	2.5066050497293856e-15	5.6920514591635785e-6	-1.8907993368759195e-20	1.4699487859782243e-19	6.724562434229788e-13	3.165501166006844e-12	4.627351443744847e-12
68600000	0.004997152746419529	1.7554197210846423e-49	-1.5626584113655803e-46	1.2236169831375225e-9	2.5066050497293856e-15	5.6920514591635785e-6	-1.8907990895842637e-20	1.4699487859782243e-19	6.724562434229788e-13	3.165501166006844e-12	4.627351443744847e-12
68700000	0.004997152746419529	1.7554197210846423e-49	-1.5649398182945504e-46	1.2236169831375225e-9	2.5066050497293856e-15	5.6920514591635785e-6	-1.890798842292608e-20	1.4699487859782243e-19	6.724562434229788e-13	3.165501166006844e-12	4.627351443744847e-12
68800000	0.004997152746419529	1.7554197210846427e-49	-1.56722122522352e-46	1.2236169831375225e-9	2.5066050497293856e-15	5.6920514591635785e-6	-1.8907985950009518e-20	1.4699487859782243e-19	6.724562434229788e-13	3.165501166006844e-12	4.627351443744847e-12
68900000	0.004997152746419529	1.7554197210846427e-49	-1.5695026321524896e-46	1.2236169831375225e-9	2.5066050497293856e-15	5.6920514591635785e-6	-1.890798347709296e-20	1.4699487859782243e-19	6.724562434229788e-13	3.165501166006844e-12	4.627351443744847e-12
69000000	0.004997152746419529	1.7554197210846427e-49	-1.571784039081459e-46	1.2236169831375225e-9	2.5066050497293856e-15	5.6920514591635785e-6	-1.8907981004176402e-20	1.4699487859782243e-19	6.724562434229788e-13	3.165501166006844e-12	4.627351443744847e-12
69100000	0.004997152746419529	1.7554197210846427e-49	-1.5740654460104279e-46	1.2236169831375225e-9	2.5066050497293856e-15	5.6920514591635785e-6	-1.8907978531259844e-20	1.4699487859782243e-19	6.724562434229788e-13	3.165501166006844e-12	4.627351443744847e-12
69200000	0.004997152746419529	1.7554197210846427e-49	-1.5763468529393966e-46	1.2236169831375225e-9	2.5066050497293856e-15	5.6920514591635785e-6	-1.8907976058343286e-20	1.4699487859782243e-19	6.724562434229788e-13	3.165501166006844e-12	4.627351443744847e-12
69300000	0.004997152746419529	1.7554197210846427e-49	-1.5786282598683651e-46	1.2236169831375225e-9	2.5066050497293856e-15	5.6920514591635785e-6	-1.8907973585426725e-20	1.4699487859782243e-19	6.724562434229788e-13	3.165501166006844e-12	4.627351443744847e-12
69400000	0.004997152746419529	1.7554197210846427e-49	-1.5809096667973335e-46	1.2236169831375225e-9	2.5066050497293856e-15	5.6920514591635785e-6	-1.8907971112510167e-20	1.4699487859782243e-19	6.724562434229788e-13	3.165501166006844e-12	4.627351443744847e-12
69500000	0.004997152746419529	1.7554197210846427e-49	-1.5831910737263015e-46	1.2236169831375225e-9	2.5066050497293856e-15	5.6920514591635785e-6	-1.890796863959361e-20	1.4699487859782243e-19	6.724562434229788e-13	3.165501166006844e-12	4.627351443744847e-12
69600000	0.004997152746419529	1.7554197210846427e-49	-1.5854724806552694e-46	1.2236169831375225e-9	2.5066050497293856e-15	5.6920514591635785e-6	-1.8907966166677052e-20	1.4699487859782243e-19	6.724562434229788e-13	3.165501166006844e-12	4.627351443744847e-12
69700000	0.004997152746419529	1.7554197210846427e-49	-1.5877538875842372e-46	1.2236169831375225e-9	2.5066050497293856e-15	5.6920514591635785e-6	-1.890796369376049e-20	1.4699487859782243e-19	6.724562434229788e-13	3.165501166006844e-12	4.627351443744847e-12
69800000	0.004997152746419529	1.7554197210846427e-49	-1.5900352945132046e-46	1.2236169831375225e-9	2.5066050497293856e-15	5.6920514591635785e-6	-1.8907961220843933e-20	1.4699487859782243e-19	6.724562434229788e-13	3.165501166006844e-12	4.627351443744847e-12
69900000	0.004997152746419529	1.7554197210846427e-49	-1.592316701442172e-46	1.2236169831375225e-9	2.5066050497293856e-15	5.6920514591635785e-6	-1.8907958747927375e-20	1.4699487859782243e-19	6.724562434229788e-13	3.165501166006844e-12	4.627351443744847e-12
70000000	0.004997152746419529	1.7554197210846427e-49	-1.5945981083711391e-46	1.2236169831375225e-9	2.5066050497293856e-15	5.6920514591635785e-6	-1.8907956275010817e-20	1.4699487859782243e-19	6.724562434229788e-13	3.165501166006844e-12	4.627351443744847e-12
70100000	0.004997152746419529	1.7554197210846427e-49	-1.5968795153001061e-46	1.2236169831375225e-9	2.5066050497293856e-15	5.6920514591635785e-6	-1.8907953802094256e-20	1.4699487859782243e-19	6.724562434229788e-13	3.165501166006844e-12	4.627351443744847e-12
70200000	0.004997152746419529	1.7554197210846427e-49	-1.5991609222290731e-46	1.2236169831375225e-9	2.5066050497293856e-15	5.6920514591635785e-6	-1.8907951329177698e-20	1.4699487859782243e-19	6.724562434229788e-13	3.165501166006844e-12	4.627351443744847e-12
70300000	0.004997152746419529	1.7554197210846427e-49	-1.6014423291580397e-46	1.2236169831375225e-9	2.5066050497293856e-15	5.6920514591635785e-6	-1.890794885626114e-20	1.4699487859782243e-19	6.724562434229788e-13	3.165501166006844e-12	4.627351443744847e-12
70400000	0.004997152746419529	1.7554197210846427e-49	-1.6037237360870063e-46	1.2236169831375225e-9	2.5066050497293856e-15	5.6920514591635785e-6	-1.8907946383344582e-20	1.4699487859782243e-19	6.724562434229788e-13	3.165501166006844e-12	4.627351443744847e-12
70500000	0.004997152746419529	1.7554197210846427e-49	-1.606005143015973e-46	1.2236169831375225e-9	2.5066050497293856e-15	5.6920514591635785e-6	-1.8907943910428022e-20	1.4699487859782243e-19	6.724562434229788e-13	3.165501166006844e-12	4.627351443744847e-12
70600000	0.004997152746419529	1.7554197210846427e-49	-1.6082865499449391e-46	1.2236169831375225e-9	2.5066050497293856e-15	5.6920514591635785e-6	-1.8907941437511464e-20	1.4699487859782243e-19	6.724562434229788e-13	3.165501166006844e-12	4.627351443744847e-12
70700000	0.004997152746419529	1.7554197210846427e-49	-1.6105679568739055e-46	1.2236169831375225e-9	2.5066050497293856e-15	5.692051459163579e-6	-1.8907938964594906e-20	1.4699487859782243e-19	6.724562434229788e-13	3.165501166006844e-12	4.627351443744847e-12
70800000	0.004997152746419529	1.7554197210846427e-49	-1.6128493638028716e-46	1.2236169831375225e-9	2.5066050497293856e-15	5.692051459163579e-6	-1.8907936491678348e-20	1.4699487859782243e-19	6.724562434229788e-13	3.165501166006844e-12	4.627351443744847e-12
70900000	0.004997152746419529	1.7554197210846427e-49	-1.6151307707318378e-46	1.2236169831375225e-9	2.506605049729386e-15	5.692051459163579e-6	-1.8907934018761787e-20	1.4699487859782243e-19	6.724562434229788e-13	3.165501166006844e-12	4.627351443744847e-12
71000000	0.004997152746419529	1.7554197210846427e-49	-1.6174121776608038e-46	1.2236169831375225e-9	2.506605049729386e-15	5.692051459163579e-6	-1.890793154584523e-20	1.4699487859782243e-19	6.724562434229788e-13	3.165501166006844e-12	4.627351443744847e-12
71100000	0.004997152746419529	1.7554197210846427e-49	-1.6196935845897696e-46	1.2236169831375225e-9	2.506605049729386e-15	5.692051459163579e-6	-1.890792907292867e-20	1.4699487859782243e-19	6.724562434229788e-13	3.165501166006844e-12	4.627351443744847e-12
71200000	0.004997152746419529	1.7554197210846427e-49	-1.6219749915187356e-46	1.2236169831375225e-9	2.506605049729386e-15	5.692051459163579e-6	-1.8907926600012113e-20	1.4699487859782243e-19	6.724562434229788e-13	3.165501166006844e-12	4.627351443744847e-12
71300000	0.004997152746419529	1.755419721084643e-49	-1.6242563984477015e-46	1.2236169831375225e-9	2.506605049729386e-15	5.692051459163579e-6	-1.8907924127095552e-20	1.4699487859782243e-19	6.724562434229788e-13	3.165501166006844e-12	4.627351443744847e-12
71400000	0.004997152746419529	1.755419721084643e-49	-1.6265378053766673e-46	1.2236169831375225e-9	2.506605049729386e-15	5.692051459163579e-6	-1.8907921654178994e-20	1.4699487859782243e-19	6.724562434229788e-13	3.165501166006844e-12	4.627351443744847e-12
71500000	0.004997152746419529	1.755419721084643e-49	-1.6288192123056331e-46	1.2236169831375225e-9	2.506605049729386e-15	5.692051459163579e-6	-1.8907919181262437e-20	1.4699487859782243e-19	6.724562434229788e-13	3.165501166006844e-12	4.627351443744847e-12
71600000	0.004997152746419529	1.755419721084643e-49	-1.6311006192345987e-46	1.2236169831375225e-9	2.506605049729386e-15	5.692051459163579e-6	-1.890791670834588e-20	1.4699487859782243e-19	6.724562434229788e-13	3.165501166006844e-12	4.627351443744847e-12
71700000	0.004997152746419529	1.755419721084643e-49	-1.6333820261635646e-46	1.2236169831375225e-9	2.506605049729386e-15	5.692051459163579e-6	-1.890791423542932e-20	1.4699487859782243e-19	6.724562434229788e-13	3.165501166006844e-12	4.627351443744847e-12
71800000	0.004997152746419529	1.755419721084643e-49	-1.6356634330925302e-46	1.2236169831375225e-9	2.506605049729386e-15	5.692051459163579e-6	-1.890791176251276e-20	1.4699487859782243e-19	6.724562434229788e-13	3.165501166006844e-12	4.627351443744847e-12
71900000	0.004997152746419529	1.755419721084643e-49	-1.637944840021496e-46	1.2236169831375227e-9	2.506605049729386e-15	5.692051459163579e-6	-1.8907909289596202e-20	1.4699487859782243e-19	6.724562434229788e-13	3.165501166006844e-12	4.627351443744847e-12
72000000	0.004997152746419529	1.755419721084643e-49	-1.6402262469504618e-46	1.2236169831375227e-9	2.506605049729386e-15	5.692051459163579e-6	-1.8907906816679644e-20	1.4699487859782243e-19	6.724562434229788e-13	3.165501166006844e-12	4.627351443744847e-12
72100000	0.004997152746419529	1.755419721084643e-49	-1.6425076538794275e-46	1.2236169831375227e-9	2.506605049729386e-15	5.692051459163579e-6	-1.8907904343763086e-20	1.4699487859782243e-19	6.724562434229788e-13	3.165501166006844e-12	4.627351443744847e-12
72200000	0.004997152746419529	1.755419721084643e-49	-1.6447890608083933e-46	1.2236169831375227e-9	2.506605049729386e-15	5.692051459163579e-6	-1.8907901870846525e-20	1.4699487859782243e-19	6.724562434229788e-13	3.165501166006844e-12	4.627351443744847e-12
72300000	0.004997152746419529	1.755419721084643e-49	-1.6470704677373593e-46	1.2236169831375227e-9	2.506605049729386e-15	5.692051459163579e-6	-1.8907899397929967e-20	1.4699487859782243e-19	6.724562434229788e-13	3.165501166006844e-12	4.627351443744847e-12
72400000	0.004997152746419529	1.755419721084643e-49	-1.6493518746663251e-46	1.2236169831375227e-9	2.506605049729386e-15	5.692051459163579e-6	-1.890789692501341e-20	1.4699487859782243e-19	6.724562434229788e-13	3.165501166006844e-12	4.627351443744847e-12
72500000	0.004997152746419529	1.755419721084643e-49	-1.6516332815952911e-46	1.2236169831375227e-9	2.506605049729386e-15	5.692051459163579e-6	-1.8907894452096852e-20	1.4699487859782243e-19	6.724562434229788e-13	3.165501166006844e-12	4.627351443744847e-12
72600000	0.004997152746419529	1.755419721084643e-49	-1.6539146885242572e-46	1.2236169831375227e-9	2.506605049729386e-15	5.692051459163579e-6	-1.890789197918029e-20	1.4699487859782243e-19	6.724562434229788e-13	3.165501166006844e-12	4.627351443744847e-12
72700000	0.004997152746419529	1.755419721084643e-49	-1.6561960954532234e-46	1.2236169831375227e-9	2.506605049729386e-15	5.692051459163579e-6	-1.8907889506263733e-20	1.4699487859782243e-19	6.724562434229788e-13	3.165501166006844e-12	4.627351443744847e-12
72800000	0.004997152746419529	1.755419721084643e-49	-1.6584775023821896e-46	1.2236169831375227e-9	2.506605049729386e-15	5.692051459163579e-6	-1.8907887033347175e-20	1.4699487859782243e-19	6.724562434229788e-13	3.165501166006844e-12	4.627351443744847e-12
72900000	0.004997152746419529	1.755419721084643e-49	-1.6607589093111558e-46	1.2236169831375227e-9	2.506605049729386e-15	5.692051459163579e-6	-1.8907884560430617e-20	1.4699487859782243e-19	6.724562434229788e-13	3.165501166006844e-12	4.627351443744847e-12
73000000	0.004997152746419529	1.755419721084643e-49	-1.6630403162401222e-46	1.2236169831375227e-9	2.506605049729386e-15	5.692051459163579e-6	-1.8907882087514056e-20	1.4699487859782243e-19	6.724562434229788e-13	3.165501166006844e-12	4.627351443744847e-12
73100000	0.004997152746419529	1.755419721084643e-49	-1.6653217231690888e-46	1.2236169831375227e-9	2.506605049729386e-15	5.692051459163579e-6	-1.8907879614597498e-20	1.4699487859782243e-19	6.724562434229788e-13	3.165501166006844e-12	4.627351443744847e-12
73200000	0.004997152746419529	1.755419721084643e-49	-1.6676031300980554e-46	1.2236169831375227e-9	2.506605049729386e-15	5.692051459163579e-6	-1.890787714168094e-20	1.4699487859782243e-19	6.724562434229788e-13	3.165501166006844e-12	4.627351443744847e-12
73300000	0.004997152746419529	1.755419721084643e-49	-1.6698845370270222e-46	1.2236169831375227e-9	2.506605049729386e-15	5.692051459163579e-6	-1.8907874668764382e-20	1.4699487859782243e-19	6.724562434229788e-13	3.165501166006844e-12	4.627351443744847e-12
73400000	0.004997152746419529	1.755419721084643e-49	-1.6721659439559892e-46	1.2236169831375227e-9	2.506605049729386e-15	5.692051459163579e-6	-1.890787219584782e-20	1.4699487859782243e-19	6.724562434229788e-13	3.165501166006844e-12	4.627351443744847e-12
73500000	0.004997152746419529	1.755419721084643e-49	-1.6744473508849562e-46	1.2236169831375227e-9	2.506605049729386e-15	5.692051459163579e-6	-1.8907869722931264e-20	1.4699487859782243e-19	6.724562434229788e-13	3.165501166006844e-12	4.627351443744847e-12
73600000	0.004997152746419529	1.7554197210846435e-49	-1.6767287578139234e-46	1.2236169831375227e-9	2.506605049729386e-15	5.692051459163579e-6	-1.8907867250014706e-20	1.4699487859782243e-19	6.724562434229788e-13	3.165501166006844e-12	4.627351443744847e-12
73700000	0.004997152746419529	1.7554197210846435e-49	-1.679010164742891e-46	1.2236169831375227e-9	2.506605049729386e-15	5.692051459163579e-6	-1.8907864777098148e-20	1.4699487859782243e-19	6.724562434229788e-13	3.165501166006844e-12	4.627351443744847e-12
73800000	0.004997152746419529	1.7554197210846435e-49	-1.6812915716718585e-46	1.2236169831375227e-9	2.506605049729386e-15	5.692051459163579e-6	-1.8907862304181587e-20	1.4699487859782243e-19	6.724562434229788e-13	3.165501166006844e-12	4.627351443744847e-12
73900000	0.004997152746419529	1.7554197210846435e-49	-1.6835729786008263e-46	1.2236169831375227e-9	2.506605049729386e-15	5.692051459163579e-6	-1.890785983126503e-20	1.4699487859782243e-19	6.724562434229788e-13	3.165501166006844e-12	4.627351443744847e-12
74000000	0.004997152746419529	1.7554197210846435e-49	-1.6858543855297943e-46	1.2236169831375227e-9	2.506605049729386e-15	5.692051459163579e-6	-1.890785735834847e-20	1.4699487859782243e-19	6.724562434229788e-13	3.165501166006844e-12	4.627351443744847e-12
74100000	0.004997152746419529	1.7554197210846435e-49	-1.6881357924587624e-46	1.2236169831375227e-9	2.506605049729386e-15	5.692051459163579e-6	-1.8907854885431913e-20	1.4699487859782243e-19	6.724562434229788e-13	3.165501166006844e-12	4.627351443744847e-12
74200000	0.004997152746419529	1.7554197210846435e-49	-1.6904171993877308e-46	1.2236169831375227e-9	2.506605049729386e-15	5.692051459163579e-6	-1.8907852412515355e-20	1.4699487859782243e-19	6.724562434229788e-13	3.165501166006844e-12	4.627351443744847e-12
74300000	0.004997152746419529	1.7554197210846435e-49	-1.6926986063166995e-46	1.2236169831375227e-9	2.506605049729386e-15	5.692051459163579e-6	-1.8907849939598794e-20	1.4699487859782243e-19	6.724562434229788e-13	3.165501166006844e-12	4.627351443744847e-12
74400000	0.004997152746419529	1.7554197210846435e-49	-1.6949800132456682e-46	1.2236169831375227e-9	2.506605049729386e-15	5.692051459163579e-6	-1.8907847466682236e-20	1.4699487859782243e-19	6.724562434229788e-13	3.165501166006844e-12	4.627351443744847e-12
74500000	0.004997152746419529	1.7554197210846435e-49	-1.6972614201746374e-46	1.2236169831375227e-9	2.506605049729386e-15	5.692051459163579e-6	-1.890784499376568e-20	1.4699487859782243e-19	6.724562434229788e-13	3.165501166006844e-12	4.627351443744847e-12
74600000	0.004997152746419529	1.7554197210846435e-49	-1.6995428271036067e-46	1.2236169831375227e-9	2.506605049729386e-15	5.692051459163579e-6	-1.890784252084912e-20	1.4699487859782243e-19	6.724562434229788e-13	3.165501166006844e-12	4.627351443744847e-12
74700000	0.004997152746419529	1.7554197210846435e-49	-1.7018242340325764e-46	1.2236169831375227e-9	2.506605049729386e-15	5.692051459163579e-6	-1.890784004793256e-20	1.4699487859782243e-19	6.724562434229788e-13	3.165501166006844e-12	4.627351443744847e-12
74800000	0.004997152746419529	1.7554197210846435e-49	-1.7041056409615461e-46	1.2236169831375227e-9	2.506605049729386e-15	5.692051459163579e-6	-1.8907837575016002e-20	1.4699487859782243e-19	6.724562434229788e-13	3.165501166006844e-12	4.627351443744847e-12
74900000	0.004997152746419529	1.7554197210846435e-49	-1.7063870478905164e-46	1.2236169831375227e-9	2.506605049729386e-15	5.692051459163579e-6	-1.8907835102099444e-20	1.4699487859782243e-19	6.724562434229788e-13	3.165501166006844e-12	4.627351443744847e-12
75000000	0.004997152746419529	1.7554197210846435e-49	-1.7086684548194867e-46	1.2236169831375227e-9	2.506605049729386e-15	5.692051459163579e-6	-1.8907832629182886e-20	1.4699487859782243e-19	6.724562434229788e-13	3.165501166006844e-12	4.627351443744847e-12
75100000	0.004997152746419529	1.7554197210846435e-49	-1.7109498617484576e-46	1.2236169831375227e-9	2.506605049729386e-15	5.692051459163579e-6	-1.8907830156266325e-20	1.4699487859782243e-19	6.724562434229788e-13	3.165501166006844e-12	4.627351443744847e-12
75200000	0.004997152746419529	1.7554197210846435e-49	-1.7132312686774277e-46	1.2236169831375227e-9	2.506605049729386e-15	5.692051459163579e-6	-1.8907827683349767e-20	1.4699487859782243e-19	6.724562434229788e-13	3.165501166006844e-12	4.627351443744847e-12
75300000	0.004997152746419529	1.7554197210846435e-49	-1.7155126756063974e-46	1.2236169831375227e-9	2.506605049729386e-15	5.692051459163579e-6	-1.890782521043321e-20	1.4699487859782243e-19	6.724562434229788e-13	3.165501166006844e-12	4.627351443744847e-12
75400000	0.004997152746419529	1.7554197210846435e-49	-1.7177940825353665e-46	1.2236169831375227e-9	2.506605049729386e-15	5.692051459163579e-6	-1.890782273751665e-20	1.4699487859782243e-19	6.724562434229788e-13	3.165501166006844e-12	4.627351443744847e-12
75500000	0.004997152746419529	1.7554197210846435e-49	-1.7200754894643349e-46	1.2236169831375227e-9	2.506605049729386e-15	5.692051459163579e-6	-1.890782026460009e-20	1.4699487859782243e-19	6.724562434229788e-13	3.165501166006844e-12	4.627351443744847e-12
75600000	0.004997152746419529	1.7554197210846435e-49	-1.7223568963933029e-46	1.2236169831375227e-9	2.506605049729386e-15	5.692051459163579e-6	-1.8907817791683533e-20	1.4699487859782243e-19	6.724562434229788e-13	3.165501166006844e-12	4.627351443744847e-12
75700000	0.004997152746419529	1.7554197210846435e-49	-1.7246383033222702e-46	1.2236169831375227e-9	2.506605049729386e-15	5.692051459163579e-6	-1.8907815318766975e-20	1.4699487859782243e-19	6.724562434229788e-13	3.165501166006844e-12	4.627351443744847e-12
75800000	0.004997152746419529	1.7554197210846435e-49	-1.726919710251237e-46	1.2236169831375227e-9	2.506605049729386e-15	5.692051459163579e-6	-1.8907812845850417e-20	1.4699487859782243e-19	6.724562434229788e-13	3.165501166006844e-12	4.627351443744847e-12
75900000	0.004997152746419529	1.7554197210846435e-49	-1.7292011171802034e-46	1.2236169831375227e-9	2.506605049729386e-15	5.692051459163579e-6	-1.8907810372933856e-20	1.4699487859782243e-19	6.724562434229788e-13	3.165501166006844e-12	4.627351443744847e-12
76000000	0.004997152746419529	1.7554197210846435e-49	-1.7314825241091693e-46	1.2236169831375227e-9	2.506605049729386e-15	5.692051459163579e-6	-1.8907807900017298e-20	1.4699487859782243e-19	6.724562434229788e-13	3.165501166006844e-12	4.627351443744847e-12
76100000	0.004997152746419529	1.7554197210846435e-49	-1.7337639310381345e-46	1.2236169831375227e-9	2.506605049729386e-15	5.692051459163579e-6	-1.890780542710074e-20	1.4699487859782243e-19	6.724562434229788e-13	3.165501166006844e-12	4.627351443744847e-12
76200000	0.004997152746419529	1.7554197210846435e-49	-1.7360453379670992e-46	1.2236169831375227e-9	2.506605049729386e-15	5.692051459163579e-6	-1.8907802954184182e-20	1.4699487859782243e-19	6.724562434229788e-13	3.165501166006844e-12	4.627351443744847e-12
76300000	0.004997152746419529	1.7554197210846435e-49	-1.7383267448960634e-46	1.2236169831375227e-9	2.506605049729386e-15	5.692051459163579e-6	-1.8907800481267624e-20	1.4699487859782243e-19	6.724562434229788e-13	3.165501166006844e-12	4.627351443744847e-12
76400000	0.004997152746419529	1.7554197210846435e-49	-1.7406081518250271e-46	1.2236169831375227e-9	2.506605049729386e-15	5.692051459163579e-6	-1.8907798008351063e-20	1.4699487859782243e-19	6.724562434229788e-13	3.165501166006844e-12	4.627351443744847e-12
76500000	0.004997152746419529	1.7554197210846435e-49	-1.7428895587539904e-46	1.2236169831375227e-9	2.506605049729386e-15	5.692051459163579e-6	-1.8907795535434505e-20	1.4699487859782243e-19	6.724562434229788e-13	3.165501166006844e-12	4.627351443744847e-12
76600000	0.004997152746419529	1.7554197210846435e-49	-1.7451709656829531e-46	1.2236169831375227e-9	2.506605049729386e-15	5.692051459163579e-6	-1.8907793062517948e-20	1.4699487859782243e-19	6.724562434229788e-13	3.165501166006844e-12	4.627351443744847e-12
76700000	0.004997152746419529	1.7554197210846435e-49	-1.7474523726119154e-46	1.2236169831375227e-9	2.506605049729386e-15	5.692051459163579e-6	-1.890779058960139e-20	1.4699487859782243e-19	6.724562434229788e-13	3.165501166006844e-12	4.627351443744847e-12
76800000	0.004997152746419529	1.7554197210846435e-49	-1.7497337795408774e-46	1.2236169831375227e-9	2.506605049729386e-15	5.692051459163579e-6	-1.890778811668483e-20	1.4699487859782243e-19	6.724562434229788e-13	3.165501166006844e-12	4.627351443744847e-12
76900000	0.004997152746419529	1.7554197210846435e-49	-1.752015186469839e-46	1.2236169831375227e-9	2.506605049729386e-15	5.692051459163579e-6	-1.890778564376827e-20	1.4699487859782243e-19	6.724562434229788e-13	3.165501166006844e-12	4.627351443744847e-12
77000000	0.004997152746419529	1.7554197210846435e-49	-1.7542965933987997e-46	1.2236169831375227e-9	2.506605049729386e-15	5.692051459163579e-6	-1.8907783170851713e-20	1.4699487859782243e-19	6.724562434229788e-13	3.165501166006844e-12	4.627351443744847e-12
77100000	0.004997152746419529	1.7554197210846435e-49	-1.7565780003277605e-46	1.2236169831375227e-9	2.506605049729386e-15	5.692051459163579e-6	-1.8907780697935155e-20	1.4699487859782243e-19	6.724562434229788e-13	3.165501166006844e-12	4.627351443744847e-12
77200000	0.004997152746419529	1.7554197210846435e-49	-1.7588594072567205e-46	1.2236169831375227e-9	2.506605049729386e-15	5.692051459163579e-6	-1.8907778225018594e-20	1.4699487859782243e-19	6.724562434229788e-13	3.165501166006844e-12	4.627351443744847e-12
77300000	0.004997152746419529	1.7554197210846435e-49	-1.76114081418568e-46	1.2236169831375227e-9	2.506605049729386e-15	5.692051459163579e-6	-1.8907775752102036e-20	1.4699487859782243e-19	6.724562434229788e-13	3.165501166006844e-12	4.627351443744847e-12
77400000	0.004997152746419529	1.7554197210846435e-49	-1.7634222211146397e-46	1.2236169831375227e-9	2.506605049729386e-15	5.692051459163579e-6	-1.8907773279185478e-20	1.4699487859782243e-19	6.724562434229788e-13	3.165501166006844e-12	4.627351443744847e-12
77500000	0.004997152746419529	1.7554197210846435e-49	-1.7657036280435985e-46	1.2236169831375227e-9	2.506605049729386e-15	5.692051459163579e-6	-1.890777080626892e-20	1.4699487859782243e-19	6.724562434229788e-13	3.165501166006844e-12	4.627351443744847e-12
77600000	0.004997152746419529	1.7554197210846435e-49	-1.767985034972557e-46	1.2236169831375227e-9	2.506605049729386e-15	5.692051459163579e-6	-1.890776833335236e-20	1.4699487859782243e-19	6.724562434229788e-13	3.165501166006844e-12	4.627351443744847e-12
77700000	0.004997152746419529	1.7554197210846435e-49	-1.7702664419015153e-46	1.2236169831375227e-9	2.506605049729386e-15	5.692051459163579e-6	-1.8907765860435802e-20	1.4699487859782243e-19	6.724562434229788e-13	3.165501166006844e-12	4.627351443744847e-12
77800000	0.004997152746419529	1.7554197210846435e-49	-1.772547848830473e-46	1.2236169831375227e-9	2.506605049729386e-15	5.692051459163579e-6	-1.8907763387519244e-20	1.4699487859782243e-19	6.724562434229788e-13	3.165501166006844e-12	4.627351443744847e-12
77900000	0.004997152746419529	1.7554197210846435e-49	-1.7748292557594303e-46	1.2236169831375227e-9	2.506605049729386e-15	5.692051459163579e-6	-1.8907760914602686e-20	1.4699487859782243e-19	6.724562434229788e-13	3.165501166006844e-12	4.627351443744847e-12
78000000	0.004997152746419529	1.7554197210846435e-49	-1.7771106626883875e-46	1.2236169831375227e-9	2.506605049729386e-15	5.692051459163579e-6	-1.8907758441686125e-20	1.4699487859782243e-19	6.724562434229788e-13	3.165501166006844e-12	4.627351443744847e-12
78100000	0.004997152746419529	1.7554197210846435e-49	-1.7793920696173444e-46	1.2236169831375227e-9	2.506605049729386e-15	5.692051459163579e-6	-1.8907755968769567e-20	1.4699487859782243e-19	6.724562434229788e-13	3.165501166006844e-12	4.627351443744847e-12
78200000	0.004997152746419529	1.7554197210846435e-49	-1.7816734765463005e-46	1.2236169831375227e-9	2.506605049729386e-15	5.692051459163579e-6	-1.890775349585301e-20	1.4699487859782243e-19	6.724562434229788e-13	3.165501166006844e-12	4.627351443744847e-12
78300000	0.004997152746419529	1.7554197210846435e-49	-1.7839548834752566e-46	1.2236169831375227e-9	2.506605049729386e-15	5.692051459163579e-6	-1.890775102293645e-20	1.4699487859782243e-19	6.724562434229788e-13	3.165501166006844e-12	4.627351443744847e-12
78400000	0.004997152746419529	1.7554197210846435e-49	-1.7862362904042127e-46	1.2236169831375227e-9	2.506605049729386e-15	5.692051459163579e-6	-1.890774855001989e-20	1.4699487859782243e-19	6.724562434229788e-13	3.165501166006844e-12	4.627351443744847e-12
78500000	0.004997152746419529	1.7554197210846435e-49	-1.788517697333168e-46	1.2236169831375227e-9	2.506605049729386e-15	5.692051459163579e-6	-1.8907746077103332e-20	1.4699487859782243e-19	6.724562434229788e-13	3.165501166006844e-12	4.627351443744847e-12
78600000	0.004997152746419529	1.7554197210846435e-49	-1.7907991042621234e-46	1.2236169831375227e-9	2.506605049729386e-15	5.692051459163579e-6	-1.8907743604186775e-20	1.4699487859782243e-19	6.724562434229788e-13	3.165501166006844e-12	4.627351443744847e-12
78700000	0.004997152746419529	1.7554197210846435e-49	-1.7930805111910783e-46	1.2236169831375227e-9	2.506605049729386e-15	5.692051459163579e-6	-1.8907741131270217e-20	1.4699487859782243e-19	6.724562434229788e-13	3.165501166006844e-12	4.627351443744847e-12
78800000	0.004997152746419529	1.7554197210846435e-49	-1.795361918120033e-46	1.2236169831375227e-9	2.506605049729386e-15	5.692051459163579e-6	-1.8907738658353656e-20	1.4699487859782243e-19	6.724562434229788e-13	3.165501166006844e-12	4.627351443744847e-12
78900000	0.004997152746419529	1.7554197210846435e-49	-1.7976433250489874e-46	1.2236169831375227e-9	2.506605049729386e-15	5.692051459163579e-6	-1.8907736185437098e-20	1.4699487859782243e-19	6.724562434229788e-13	3.165501166006844e-12	4.627351443744847e-12
79000000	0.004997152746419529	1.7554197210846435e-49	-1.7999247319779415e-46	1.2236169831375227e-9	2.506605049729386e-15	5.692051459163579e-6	-1.890773371252054e-20	1.4699487859782243e-19	6.724562434229788e-13	3.165501166006844e-12	4.627351443744847e-12
79100000	0.004997152746419529	1.7554197210846435e-49	-1.8022061389068953e-46	1.2236169831375227e-9	2.506605049729386e-15	5.692051459163579e-6	-1.8907731239603982e-20	1.4699487859782243e-19	6.724562434229788e-13	3.165501166006844e-12	4.627351443744847e-12
79200000	0.004997152746419529	1.7554197210846435e-49	-1.804487545835849e-46	1.2236169831375227e-9	2.506605049729386e-15	5.692051459163579e-6	-1.8907728766687424e-20	1.4699487859782243e-19	6.724562434229788e-13	3.165501166006844e-12	4.627351443744847e-12
79300000	0.004997152746419529	1.7554197210846435e-49	-1.8067689527648024e-46	1.2236169831375227e-9	2.506605049729386e-15	5.692051459163579e-6	-1.8907726293770863e-20	1.4699487859782243e-19	6.724562434229788e-13	3.165501166006844e-12	4.627351443744847e-12
79400000	0.004997152746419529	1.7554197210846435e-49	-1.8090503596937554e-46	1.2236169831375227e-9	2.506605049729386e-15	5.692051459163579e-6	-1.8907723820854305e-20	1.4699487859782243e-19	6.724562434229788e-13	3.165501166006844e-12	4.627351443744847e-12
79500000	0.004997152746419529	1.755419721084643e-49	-1.8113317666227084e-46	1.2236169831375227e-9	2.506605049729386e-15	5.692051459163579e-6	-1.8907721347937747e-20	1.4699487859782243e-19	6.724562434229788e-13	3.165501166006844e-12	4.627351443744847e-12
79600000	0.004997152746419529	1.755419721084643e-49	-1.8136131735516614e-46	1.2236169831375227e-9	2.506605049729386e-15	5.692051459163579e-6	-1.890771887502119e-20	1.4699487859782243e-19	6.724562434229788e-13	3.165501166006844e-12	4.627351443744847e-12
79700000	0.004997152746419529	1.755419721084643e-49	-1.815894580480614e-46	1.2236169831375227e-9	2.506605049729386e-15	5.692051459163579e-6	-1.890771640210463e-20	1.4699487859782243e-19	6.724562434229788e-13	3.165501166006844e-12	4.627351443744847e-12
79800000	0.004997152746419529	1.755419721084643e-49	-1.8181759874095662e-46	1.2236169831375227e-9	2.506605049729386e-15	5.692051459163579e-6	-1.890771392918807e-20	1.4699487859782243e-19	6.724562434229788e-13	3.165501166006844e-12	4.627351443744847e-12
79900000	0.004997152746419529	1.755419721084643e-49	-1.8204573943385184e-46	1.2236169831375227e-9	2.506605049729386e-15	5.692051459163579e-6	-1.8907711456271513e-20	1.4699487859782243e-19	6.724562434229788e-13	3.165501166006844e-12	4.627351443744847e-12
80000000	0.004997152746419529	1.755419721084643e-49	-1.8227388012674706e-46	1.2236169831375227e-9	2.506605049729386e-15	5.692051459163579e-6	-1.8907708983354955e-20	1.4699487859782243e-19	6.724562434229788e-13	3.165501166006844e-12	4.627351443744847e-12
80100000	0.004997152746419529	1.755419721084643e-49	-1.8250202081964225e-46	1.2236169831375227e-9	2.506605049729386e-15	5.692051459163579e-6	-1.8907706510438394e-20	1.4699487859782243e-19	6.724562434229788e-13	3.165501166006844e-12	4.627351443744847e-12
80200000	0.004997152746419529	1.755419721084643e-49	-1.8273016151253743e-46	1.2236169831375227e-9	2.506605049729386e-15	5.692051459163579e-6	-1.8907704037521836e-20	1.4699487859782243e-19	6.724562434229788e-13	3.165501166006844e-12	4.627351443744847e-12
80300000	0.004997152746419529	1.755419721084643e-49	-1.8295830220543257e-46	1.2236169831375227e-9	2.506605049729386e-15	5.692051459163579e-6	-1.8907701564605278e-20	1.4699487859782243e-19	6.724562434229788e-13	3.165501166006844e-12	4.627351443744847e-12
80400000	0.004997152746419529	1.755419721084643e-49	-1.831864428983277e-46	1.2236169831375227e-9	2.506605049729386e-15	5.692051459163579e-6	-1.890769909168872e-20	1.4699487859782243e-19	6.724562434229788e-13	3.165501166006844e-12	4.627351443744847e-12
80500000	0.004997152746419529	1.755419721084643e-49	-1.8341458359122286e-46	1.2236169831375227e-9	2.506605049729386e-15	5.692051459163579e-6	-1.890769661877216e-20	1.4699487859782243e-19	6.724562434229788e-13	3.165501166006844e-12	4.627351443744847e-12
80600000	0.004997152746419529	1.755419721084643e-49	-1.83642724284118e-46	1.2236169831375227e-9	2.506605049729386e-15	5.692051459163579e-6	-1.89076941458556e-20	1.4699487859782243e-19	6.724562434229788e-13	3.165501166006844e-12	4.627351443744847e-12
80700000	0.004997152746419529	1.755419721084643e-49	-1.838708649770131e-46	1.2236169831375227e-9	2.506605049729386e-15	5.692051459163579e-6	-1.8907691672939044e-20	1.4699487859782243e-19	6.724562434229788e-13	3.165501166006844e-12	4.627351443744847e-12
80800000	0.004997152746419529	1.755419721084643e-49	-1.840990056699082e-46	1.2236169831375227e-9	2.506605049729386e-15	5.692051459163579e-6	-1.8907689200022486e-20	1.4699487859782243e-19	6.724562434229788e-13	3.165501166006844e-12	4.627351443744847e-12
80900000	0.004997152746419529	1.755419721084643e-49	-1.843271463628033e-46	1.2236169831375227e-9	2.506605049729386e-15	5.692051459163579e-6	-1.8907686727105925e-20	1.4699487859782243e-19	6.724562434229788e-13	3.165501166006844e-12	4.627351443744847e-12
81000000	0.004997152746419529	1.755419721084643e-49	-1.845552870556984e-46	1.2236169831375227e-9	2.506605049729386e-15	5.6920514591635785e-6	-1.8907684254189367e-20	1.4699487859782243e-19	6.724562434229788e-13	3.165501166006844e-12	4.627351443744847e-12
81100000	0.004997152746419529	1.755419721084643e-49	-1.847834277485935e-46	1.2236169831375227e-9	2.506605049729386e-15	5.6920514591635785e-6	-1.890768178127281e-20	1.4699487859782243e-19	6.724562434229788e-13	3.165501166006844e-12	4.627351443744847e-12
81200000	0.004997152746419529	1.755419721084643e-49	-1.8501156844148855e-46	1.2236169831375227e-9	2.506605049729386e-15	5.6920514591635785e-6	-1.890767930835625e-20	1.4699487859782243e-19	6.724562434229788e-13	3.165501166006844e-12	4.627351443744847e-12
81300000	0.004997152746419529	1.755419721084643e-49	-1.852397091343836e-46	1.2236169831375227e-9	2.506605049729386e-15	5.6920514591635785e-6	-1.890767683543969e-20	1.4699487859782243e-19	6.724562434229788e-13	3.165501166006844e-12	4.627351443744847e-12
81400000	0.004997152746419529	1.755419721084643e-49	-1.8546784982727872e-46	1.2236169831375227e-9	2.506605049729386e-15	5.6920514591635785e-6	-1.8907674362523132e-20	1.4699487859782243e-19	6.724562434229788e-13	3.165501166006844e-12	4.627351443744847e-12
81500000	0.004997152746419529	1.755419721084643e-49	-1.856959905201738e-46	1.2236169831375227e-9	2.5066050497293856e-15	5.6920514591635785e-6	-1.8907671889606574e-20	1.4699487859782243e-19	6.724562434229788e-13	3.165501166006844e-12	4.627351443744847e-12
81600000	0.004997152746419529	1.755419721084643e-49	-1.859241312130688e-46	1.2236169831375227e-9	2.5066050497293856e-15	5.6920514591635785e-6	-1.8907669416690016e-20	1.4699487859782243e-19	6.724562434229788e-13	3.165501166006844e-12	4.627351443744847e-12
81700000	0.004997152746419529	1.755419721084643e-49	-1.8615227190596388e-46	1.2236169831375227e-9	2.5066050497293856e-15	5.6920514591635785e-6	-1.890766694377346e-20	1.4699487859782243e-19	6.724562434229788e-13	3.165501166006844e-12	4.627351443744847e-12
81800000	0.004997152746419529	1.7554197210846427e-49	-1.8638041259885894e-46	1.2236169831375227e-9	2.5066050497293856e-15	5.6920514591635785e-6	-1.8907664470856898e-20	1.4699487859782243e-19	6.724562434229788e-13	3.165501166006844e-12	4.627351443744847e-12
81900000	0.004997152746419529	1.7554197210846427e-49	-1.86608553291754e-46	1.2236169831375227e-9	2.5066050497293856e-15	5.6920514591635785e-6	-1.890766199794034e-20	1.4699487859782243e-19	6.724562434229788e-13	3.165501166006844e-12	4.627351443744847e-12
82000000	0.004997152746419529	1.7554197210846427e-49	-1.8683669398464908e-46	1.2236169831375227e-9	2.5066050497293856e-15	5.6920514591635785e-6	-1.8907659525023782e-20	1.4699487859782243e-19	6.724562434229788e-13	3.165501166006844e-12	4.627351443744847e-12
82100000	0.004997152746419529	1.7554197210846427e-49	-1.8706483467754414e-46	1.2236169831375227e-9	2.5066050497293856e-15	5.6920514591635785e-6	-1.8907657052107224e-20	1.4699487859782243e-19	6.724562434229788e-13	3.165501166006844e-12	4.627351443744847e-12
82200000	0.004997152746419529	1.7554197210846427e-49	-1.872929753704392e-46	1.2236169831375227e-9	2.5066050497293856e-15	5.6920514591635785e-6	-1.8907654579190663e-20	1.4699487859782243e-19	6.724562434229788e-13	3.165501166006844e-12	4.627351443744847e-12
82300000	0.004997152746419529	1.7554197210846427e-49	-1.875211160633343e-46	1.2236169831375227e-9	2.5066050497293856e-15	5.6920514591635785e-6	-1.8907652106274105e-20	1.4699487859782243e-19	6.724562434229788e-13	3.165501166006844e-12	4.627351443744847e-12
82400000	0.004997152746419529	1.7554197210846427e-49	-1.8774925675622938e-46	1.2236169831375227e-9	2.5066050497293856e-15	5.6920514591635785e-6	-1.8907649633357547e-20	1.4699487859782243e-19	6.724562434229788e-13	3.165501166006844e-12	4.627351443744847e-12
82500000	0.004997152746419529	1.7554197210846427e-49	-1.8797739744912448e-46	1.2236169831375227e-9	2.5066050497293856e-15	5.6920514591635785e-6	-1.890764716044099e-20	1.4699487859782243e-19	6.724562434229788e-13	3.165501166006844e-12	4.627351443744847e-12
82600000	0.004997152746419529	1.7554197210846427e-49	-1.8820553814201955e-46	1.2236169831375227e-9	2.5066050497293856e-15	5.6920514591635785e-6	-1.8907644687524428e-20	1.4699487859782243e-19	6.724562434229788e-13	3.165501166006844e-12	4.627351443744847e-12
82700000	0.004997152746419529	1.7554197210846427e-49	-1.8843367883491465e-46	1.2236169831375227e-9	2.5066050497293856e-15	5.6920514591635785e-6	-1.890764221460787e-20	1.4699487859782243e-19	6.724562434229788e-13	3.165501166006844e-12	4.627351443744847e-12
82800000	0.004997152746419529	1.7554197210846427e-49	-1.8866181952780975e-46	1.2236169831375227e-9	2.5066050497293856e-15	5.6920514591635785e-6	-1.8907639741691313e-20	1.4699487859782243e-19	6.724562434229788e-13	3.165501166006844e-12	4.627351443744847e-12
82900000	0.004997152746419529	1.7554197210846427e-49	-1.888899602207049e-46	1.2236169831375227e-9	2.5066050497293856e-15	5.6920514591635785e-6	-1.8907637268774755e-20	1.4699487859782243e-19	6.724562434229788e-13	3.165501166006844e-12	4.627351443744847e-12
83000000	0.004997152746419529	1.7554197210846427e-49	-1.891181009136e-46	1.2236169831375227e-9	2.5066050497293856e-15	5.6920514591635785e-6	-1.8907634795858194e-20	1.4699487859782243e-19	6.724562434229788e-13	3.165501166006844e-12	4.627351443744847e-12
83100000	0.004997152746419529	1.7554197210846427e-49	-1.8934624160649515e-46	1.2236169831375227e-9	2.5066050497293856e-15	5.6920514591635785e-6	-1.8907632322941636e-20	1.4699487859782243e-19	6.724562434229788e-13	3.165501166006844e-12	4.627351443744847e-12
83200000	0.004997152746419529	1.7554197210846427e-49	-1.8957438229939033e-46	1.2236169831375227e-9	2.5066050497293856e-15	5.6920514591635785e-6	-1.8907629850025078e-20	1.4699487859782243e-19	6.724562434229788e-13	3.165501166006844e-12	4.627351443744847e-12
83300000	0.004997152746419529	1.7554197210846427e-49	-1.8980252299228547e-46	1.2236169831375227e-9	2.5066050497293856e-15	5.6920514591635785e-6	-1.890762737710852e-20	1.4699487859782243e-19	6.724562434229788e-13	3.165501166006844e-12	4.627351443744847e-12
83400000	0.004997152746419529	1.7554197210846427e-49	-1.9003066368518065e-46	1.2236169831375227e-9	2.5066050497293856e-15	5.6920514591635785e-6	-1.890762490419196e-20	1.4699487859782243e-19	6.724562434229788e-13	3.165501166006844e-12	4.627351443744847e-12
83500000	0.004997152746419529	1.7554197210846427e-49	-1.9025880437807587e-46	1.2236169831375227e-9	2.5066050497293856e-15	5.6920514591635785e-6	-1.89076224312754e-20	1.4699487859782243e-19	6.724562434229788e-13	3.165501166006844e-12	4.627351443744847e-12
83600000	0.004997152746419529	1.7554197210846427e-49	-1.9048694507097106e-46	1.2236169831375227e-9	2.5066050497293856e-15	5.6920514591635785e-6	-1.8907619958358843e-20	1.4699487859782243e-19	6.724562434229788e-13	3.165501166006844e-12	4.627351443744847e-12
83700000	0.004997152746419529	1.7554197210846427e-49	-1.907150857638663e-46	1.2236169831375227e-9	2.5066050497293856e-15	5.6920514591635785e-6	-1.8907617485442286e-20	1.4699487859782243e-19	6.724562434229788e-13	3.165501166006844e-12	4.627351443744847e-12
83800000	0.004997152746419529	1.7554197210846427e-49	-1.9094322645676154e-46	1.2236169831375227e-9	2.5066050497293856e-15	5.6920514591635785e-6	-1.8907615012525725e-20	1.4699487859782243e-19	6.724562434229788e-13	3.165501166006844e-12	4.627351443744847e-12
83900000	0.004997152746419529	1.7554197210846423e-49	-1.911713671496568e-46	1.2236169831375227e-9	2.5066050497293856e-15	5.6920514591635785e-6	-1.8907612539609167e-20	1.4699487859782243e-19	6.724562434229788e-13	3.165501166006844e-12	4.627351443744847e-12
84000000	0.004997152746419529	1.7554197210846423e-49	-1.913995078425521e-46	1.2236169831375227e-9	2.5066050497293856e-15	5.6920514591635785e-6	-1.890761006669261e-20	1.4699487859782243e-19	6.724562434229788e-13	3.165501166006844e-12	4.627351443744847e-12
84100000	0.004997152746419529	1.7554197210846423e-49	-1.916276485354474e-46	1.2236169831375227e-9	2.5066050497293856e-15	5.6920514591635785e-6	-1.890760759377605e-20	1.4699487859782243e-19	6.724562434229788e-13	3.165501166006844e-12	4.627351443744847e-12
84200000	0.004997152746419529	1.7554197210846423e-49	-1.9185578922834273e-46	1.2236169831375227e-9	2.5066050497293856e-15	5.6920514591635785e-6	-1.8907605120859493e-20	1.4699487859782243e-19	6.724562434229788e-13	3.165501166006844e-12	4.627351443744847e-12
84300000	0.004997152746419529	1.7554197210846423e-49	-1.9208392992123807e-46	1.2236169831375227e-9	2.5066050497293856e-15	5.6920514591635785e-6	-1.8907602647942932e-20	1.4699487859782243e-19	6.724562434229788e-13	3.165501166006844e-12	4.627351443744847e-12
84400000	0.004997152746419529	1.7554197210846423e-49	-1.9231207061413345e-46	1.2236169831375227e-9	2.5066050497293856e-15	5.6920514591635785e-6	-1.8907600175026374e-20	1.4699487859782243e-19	6.724562434229788e-13	3.165501166006844e-12	4.627351443744847e-12
84500000	0.004997152746419529	1.7554197210846423e-49	-1.9254021130702886e-46	1.2236169831375227e-9	2.5066050497293856e-15	5.6920514591635785e-6	-1.8907597702109816e-20	1.4699487859782243e-19	6.724562434229788e-13	3.165501166006844e-12	4.627351443744847e-12
84600000	0.004997152746419529	1.7554197210846423e-49	-1.9276835199992428e-46	1.2236169831375227e-9	2.5066050497293856e-15	5.6920514591635785e-6	-1.8907595229193258e-20	1.4699487859782243e-19	6.724562434229788e-13	3.165501166006844e-12	4.627351443744847e-12
84700000	0.004997152746419529	1.7554197210846423e-49	-1.9299649269281973e-46	1.2236169831375227e-9	2.5066050497293856e-15	5.6920514591635785e-6	-1.8907592756276698e-20	1.4699487859782243e-19	6.724562434229788e-13	3.165501166006844e-12	4.627351443744847e-12
84800000	0.004997152746419529	1.7554197210846423e-49	-1.9322463338571523e-46	1.2236169831375227e-9	2.5066050497293856e-15	5.6920514591635785e-6	-1.890759028336014e-20	1.4699487859782243e-19	6.724562434229788e-13	3.165501166006844e-12	4.627351443744847e-12
84900000	0.004997152746419529	1.7554197210846423e-49	-1.9345277407861072e-46	1.2236169831375227e-9	2.5066050497293856e-15	5.6920514591635785e-6	-1.8907587810443582e-20	1.4699487859782243e-19	6.724562434229788e-13	3.165501166006844e-12	4.627351443744847e-12
85000000	0.004997152746419529	1.7554197210846423e-49	-1.9368091477150625e-46	1.2236169831375227e-9	2.5066050497293856e-15	5.6920514591635785e-6	-1.8907585337527024e-20	1.4699487859782243e-19	6.724562434229788e-13	3.165501166006844e-12	4.627351443744847e-12
85100000	0.004997152746419529	1.7554197210846423e-49	-1.939090554644018e-46	1.2236169831375227e-9	2.5066050497293856e-15	5.6920514591635785e-6	-1.8907582864610463e-20	1.4699487859782243e-19	6.724562434229788e-13	3.165501166006844e-12	4.627351443744847e-12
85200000	0.004997152746419529	1.7554197210846423e-49	-1.941371961572973e-46	1.2236169831375227e-9	2.5066050497293856e-15	5.6920514591635785e-6	-1.8907580391693905e-20	1.4699487859782243e-19	6.724562434229788e-13	3.165501166006844e-12	4.627351443744847e-12
85300000	0.004997152746419529	1.7554197210846423e-49	-1.9436533685019273e-46	1.2236169831375227e-9	2.5066050497293856e-15	5.6920514591635785e-6	-1.8907577918777347e-20	1.4699487859782243e-19	6.724562434229788e-13	3.165501166006844e-12	4.627351443744847e-12
85400000	0.004997152746419529	1.7554197210846423e-49	-1.9459347754308807e-46	1.2236169831375227e-9	2.5066050497293856e-15	5.6920514591635785e-6	-1.890757544586079e-20	1.4699487859782243e-19	6.724562434229788e-13	3.165501166006844e-12	4.627351443744847e-12
85500000	0.004997152746419529	1.7554197210846423e-49	-1.9482161823598333e-46	1.2236169831375227e-9	2.5066050497293856e-15	5.6920514591635785e-6	-1.8907572972944228e-20	1.4699487859782243e-19	6.724562434229788e-13	3.165501166006844e-12	4.627351443744847e-12
85600000	0.004997152746419529	1.7554197210846423e-49	-1.950497589288785e-46	1.2236169831375227e-9	2.5066050497293856e-15	5.6920514591635785e-6	-1.890757050002767e-20	1.4699487859782243e-19	6.724562434229788e-13	3.165501166006844e-12	4.627351443744847e-12
85700000	0.004997152746419529	1.7554197210846423e-49	-1.952778996217736e-46	1.2236169831375227e-9	2.5066050497293856e-15	5.6920514591635785e-6	-1.8907568027111113e-20	1.4699487859782243e-19	6.724562434229788e-13	3.165501166006844e-12	4.627351443744847e-12
85800000	0.004997152746419529	1.7554197210846423e-49	-1.955060403146687e-46	1.2236169831375227e-9	2.5066050497293856e-15	5.6920514591635785e-6	-1.8907565554194555e-20	1.4699487859782243e-19	6.724562434229788e-13	3.165501166006844e-12	4.627351443744847e-12
85900000	0.004997152746419529	1.7554197210846423e-49	-1.9573418100756367e-46	1.2236169831375227e-9	2.5066050497293856e-15	5.6920514591635785e-6	-1.8907563081277994e-20	1.4699487859782243e-19	6.724562434229788e-13	3.165501166006844e-12	4.627351443744847e-12
86000000	0.004997152746419529	1.7554197210846423e-49	-1.9596232170045858e-46	1.2236169831375227e-9	2.5066050497293856e-15	5.6920514591635785e-6	-1.8907560608361436e-20	1.4699487859782243e-19	6.724562434229788e-13	3.165501166006844e-12	4.627351443744847e-12
86100000	0.004997152746419529	1.7554197210846423e-49	-1.961904623933534e-46	1.2236169831375227e-9	2.5066050497293856e-15	5.6920514591635785e-6	-1.8907558135444878e-20	1.4699487859782243e-19	6.724562434229788e-13	3.165501166006844e-12	4.627351443744847e-12
86200000	0.004997152746419529	1.7554197210846423e-49	-1.964186030862482e-46	1.2236169831375227e-9	2.5066050497293856e-15	5.6920514591635785e-6	-1.890755566252832e-20	1.4699487859782243e-19	6.724562434229788e-13	3.165501166006844e-12	4.627351443744847e-12
86300000	0.004997152746419529	1.7554197210846423e-49	-1.9664674377914292e-46	1.2236169831375227e-9	2.5066050497293856e-15	5.6920514591635785e-6	-1.8907553189611762e-20	1.4699487859782243e-19	6.724562434229788e-13	3.165501166006844e-12	4.627351443744847e-12
86400000	0.004997152746419529	1.7554197210846423e-49	-1.968748844720376e-46	1.2236169831375227e-9	2.5066050497293856e-15	5.6920514591635785e-6	-1.89075507166952e-20	1.4699487859782243e-19	6.724562434229788e-13	3.165501166006844e-12	4.627351443744847e-12
86500000	0.004997152746419529	1.7554197210846423e-49	-1.9710302516493216e-46	1.2236169831375227e-9	2.5066050497293856e-15	5.6920514591635785e-6	-1.8907548243778643e-20	1.4699487859782243e-19	6.724562434229788e-13	3.165501166006844e-12	4.627351443744847e-12
86600000	0.004997152746419529	1.7554197210846423e-49	-1.973311658578267e-46	1.2236169831375227e-9	2.5066050497293856e-15	5.6920514591635785e-6	-1.8907545770862085e-20	1.4699487859782243e-19	6.724562434229788e-13	3.165501166006844e-12	4.627351443744847e-12
86700000	0.004997152746419529	1.7554197210846423e-49	-1.975593065507212e-46	1.2236169831375227e-9	2.5066050497293856e-15	5.6920514591635785e-6	-1.8907543297945528e-20	1.4699487859782243e-19	6.724562434229788e-13	3.165501166006844e-12	4.627351443744847e-12
86800000	0.004997152746419529	1.7554197210846423e-49	-1.9778744724361564e-46	1.2236169831375227e-9	2.5066050497293856e-15	5.6920514591635785e-6	-1.8907540825028967e-20	1.4699487859782243e-19	6.724562434229788e-13	3.165501166006844e-12	4.627351443744847e-12
86900000	0.004997152746419529	1.7554197210846423e-49	-1.9801558793651e-46	1.2236169831375227e-9	2.5066050497293856e-15	5.6920514591635785e-6	-1.890753835211241e-20	1.4699487859782243e-19	6.724562434229788e-13	3.165501166006844e-12	4.627351443744847e-12
87000000	0.004997152746419529	1.7554197210846423e-49	-1.9824372862940433e-46	1.2236169831375227e-9	2.5066050497293856e-15	5.6920514591635785e-6	-1.890753587919585e-20	1.4699487859782243e-19	6.724562434229788e-13	3.165501166006844e-12	4.627351443744847e-12
87100000	0.004997152746419529	1.7554197210846423e-49	-1.9847186932229862e-46	1.2236169831375227e-9	2.5066050497293856e-15	5.6920514591635785e-6	-1.8907533406279293e-20	1.4699487859782243e-19	6.724562434229788e-13	3.165501166006844e-12	4.627351443744847e-12
87200000	0.004997152746419529	1.7554197210846423e-49	-1.9870001001519287e-46	1.2236169831375227e-9	2.5066050497293856e-15	5.6920514591635785e-6	-1.8907530933362732e-20	1.4699487859782243e-19	6.724562434229788e-13	3.165501166006844e-12	4.627351443744847e-12
87300000	0.004997152746419529	1.7554197210846423e-49	-1.9892815070808704e-46	1.2236169831375227e-9	2.5066050497293856e-15	5.6920514591635785e-6	-1.8907528460446174e-20	1.4699487859782243e-19	6.724562434229788e-13	3.165501166006844e-12	4.627351443744847e-12
87400000	0.004997152746419529	1.7554197210846423e-49	-1.9915629140098117e-46	1.2236169831375227e-9	2.5066050497293856e-15	5.6920514591635785e-6	-1.8907525987529616e-20	1.4699487859782243e-19	6.724562434229788e-13	3.165501166006844e-12	4.627351443744847e-12
87500000	0.004997152746419529	1.7554197210846423e-49	-1.9938443209387527e-46	1.2236169831375227e-9	2.5066050497293856e-15	5.6920514591635785e-6	-1.8907523514613058e-20	1.4699487859782243e-19	6.724562434229788e-13	3.165501166006844e-12	4.627351443744847e-12
87600000	0.004997152746419529	1.7554197210846423e-49	-1.9961257278676932e-46	1.2236169831375227e-9	2.5066050497293856e-15	5.6920514591635785e-6	-1.89075210416965e-20	1.4699487859782243e-19	6.724562434229788e-13	3.165501166006844e-12	4.627351443744847e-12
87700000	0.004997152746419529	1.7554197210846423e-49	-1.9984071347966334e-46	1.2236169831375227e-9	2.5066050497293856e-15	5.6920514591635785e-6	-1.890751856877994e-20	1.4699487859782243e-19	6.724562434229788e-13	3.165501166006844e-12	4.627351443744847e-12
87800000	0.004997152746419529	1.7554197210846423e-49	-2.000688541725573e-46	1.2236169831375227e-9	2.5066050497293856e-15	5.6920514591635785e-6	-1.8907516095863382e-20	1.4699487859782243e-19	6.724562434229788e-13	3.165501166006844e-12	4.627351443744847e-12
87900000	0.004997152746419529	1.7554197210846423e-49	-2.0029699486545125e-46	1.2236169831375227e-9	2.5066050497293856e-15	5.6920514591635785e-6	-1.8907513622946824e-20	1.4699487859782243e-19	6.724562434229788e-13	3.165501166006844e-12	4.627351443744847e-12
88000000	0.004997152746419529	1.7554197210846423e-49	-2.005251355583452e-46	1.2236169831375227e-9	2.5066050497293856e-15	5.6920514591635785e-6	-1.8907511150030266e-20	1.4699487859782243e-19	6.724562434229788e-13	3.165501166006844e-12	4.627351443744847e-12
88100000	0.004997152746419529	1.7554197210846423e-49	-2.0075327625123905e-46	1.2236169831375227e-9	2.5066050497293856e-15	5.6920514591635785e-6	-1.8907508677113705e-20	1.4699487859782243e-19	6.724562434229788e-13	3.165501166006844e-12	4.627351443744847e-12
88200000	0.004997152746419529	1.7554197210846423e-49	-2.009814169441329e-46	1.2236169831375227e-9	2.5066050497293856e-15	5.6920514591635785e-6	-1.8907506204197147e-20	1.4699487859782243e-19	6.724562434229788e-13	3.165501166006844e-12	4.627351443744847e-12
88300000	0.004997152746419529	1.7554197210846423e-49	-2.012095576370267e-46	1.2236169831375227e-9	2.5066050497293856e-15	5.6920514591635785e-6	-1.890750373128059e-20	1.4699487859782243e-19	6.724562434229788e-13	3.165501166006844e-12	4.627351443744847e-12
88400000	0.004997152746419529	1.7554197210846423e-49	-2.0143769832992047e-46	1.2236169831375227e-9	2.5066050497293856e-15	5.6920514591635785e-6	-1.890750125836403e-20	1.4699487859782243e-19	6.724562434229788e-13	3.165501166006844e-12	4.627351443744847e-12
88500000	0.004997152746419529	1.7554197210846423e-49	-2.0166583902281425e-46	1.2236169831375227e-9	2.5066050497293856e-15	5.6920514591635785e-6	-1.8907498785447473e-20	1.4699487859782243e-19	6.724562434229788e-13	3.165501166006844e-12	4.627351443744847e-12
88600000	0.004997152746419529	1.7554197210846423e-49	-2.0189397971570796e-46	1.2236169831375227e-9	2.5066050497293856e-15	5.6920514591635785e-6	-1.8907496312530912e-20	1.4699487859782243e-19	6.724562434229788e-13	3.165501166006844e-12	4.627351443744847e-12
88700000	0.004997152746419529	1.7554197210846423e-49	-2.021221204086017e-46	1.2236169831375227e-9	2.5066050497293856e-15	5.6920514591635785e-6	-1.8907493839614354e-20	1.4699487859782243e-19	6.724562434229788e-13	3.165501166006844e-12	4.627351443744847e-12
88800000	0.004997152746419529	1.7554197210846423e-49	-2.0235026110149537e-46	1.2236169831375227e-9	2.5066050497293856e-15	5.6920514591635785e-6	-1.8907491366697797e-20	1.4699487859782243e-19	6.724562434229788e-13	3.165501166006844e-12	4.627351443744847e-12
88900000	0.004997152746419529	1.7554197210846423e-49	-2.0257840179438903e-46	1.2236169831375227e-9	2.5066050497293856e-15	5.6920514591635785e-6	-1.890748889378124e-20	1.4699487859782243e-19	6.724562434229788e-13	3.165501166006844e-12	4.627351443744847e-12
89000000	0.004997152746419529	1.7554197210846423e-49	-2.028065424872827e-46	1.2236169831375227e-9	2.5066050497293856e-15	5.6920514591635785e-6	-1.8907486420864678e-20	1.4699487859782243e-19	6.724562434229788e-13	3.165501166006844e-12	4.627351443744847e-12
89100000	0.004997152746419529	1.7554197210846423e-49	-2.0303468318017632e-46	1.2236169831375227e-9	2.5066050497293856e-15	5.692051459163579e-6	-1.890748394794812e-20	1.4699487859782243e-19	6.724562434229788e-13	3.165501166006844e-12	4.627351443744847e-12
89200000	0.004997152746419529	1.7554197210846423e-49	-2.0326282387306995e-46	1.2236169831375227e-9	2.5066050497293856e-15	5.692051459163579e-6	-1.8907481475031562e-20	1.4699487859782243e-19	6.724562434229788e-13	3.165501166006844e-12	4.627351443744847e-12
89300000	0.004997152746419529	1.7554197210846423e-49	-2.0349096456596354e-46	1.2236169831375227e-9	2.5066050497293856e-15	5.692051459163579e-6	-1.8907479002115004e-20	1.4699487859782243e-19	6.724562434229788e-13	3.165501166006844e-12	4.627351443744847e-12
89400000	0.004997152746419529	1.7554197210846423e-49	-2.0371910525885713e-46	1.2236169831375227e-9	2.5066050497293856e-15	5.692051459163579e-6	-1.8907476529198443e-20	1.4699487859782243e-19	6.724562434229788e-13	3.165501166006844e-12	4.627351443744847e-12
89500000	0.004997152746419529	1.7554197210846423e-49	-2.039472459517507e-46	1.2236169831375227e-9	2.5066050497293856e-15	5.692051459163579e-6	-1.8907474056281885e-20	1.4699487859782243e-19	6.724562434229788e-13	3.165501166006844e-12	4.627351443744847e-12
89600000	0.004997152746419529	1.7554197210846423e-49	-2.0417538664464426e-46	1.2236169831375227e-9	2.5066050497293856e-15	5.692051459163579e-6	-1.8907471583365327e-20	1.4699487859782243e-19	6.724562434229788e-13	3.165501166006844e-12	4.627351443744847e-12
89700000	0.004997152746419529	1.7554197210846423e-49	-2.0440352733753785e-46	1.2236169831375227e-9	2.5066050497293856e-15	5.692051459163579e-6	-1.890746911044877e-20	1.4699487859782243e-19	6.724562434229788e-13	3.165501166006844e-12	4.627351443744847e-12
89800000	0.004997152746419529	1.7554197210846423e-49	-2.046316680304314e-46	1.2236169831375227e-9	2.5066050497293856e-15	5.692051459163579e-6	-1.8907466637532212e-20	1.4699487859782243e-19	6.724562434229788e-13	3.165501166006844e-12	4.627351443744847e-12
89900000	0.004997152746419529	1.7554197210846423e-49	-2.0485980872332495e-46	1.2236169831375227e-9	2.5066050497293856e-15	5.692051459163579e-6	-1.890746416461565e-20	1.4699487859782243e-19	6.724562434229788e-13	3.165501166006844e-12	4.627351443744847e-12
90000000	0.004997152746419529	1.7554197210846423e-49	-2.050879494162185e-46	1.2236169831375227e-9	2.5066050497293856e-15	5.692051459163579e-6	-1.8907461691699093e-20	1.4699487859782243e-19	6.724562434229788e-13	3.165501166006844e-12	4.627351443744847e-12
90100000	0.004997152746419529	1.7554197210846423e-49	-2.0531609010911204e-46	1.2236169831375227e-9	2.5066050497293856e-15	5.692051459163579e-6	-1.8907459218782535e-20	1.4699487859782243e-19	6.724562434229788e-13	3.165501166006844e-12	4.627351443744847e-12
90200000	0.004997152746419529	1.7554197210846423e-49	-2.055442308020056e-46	1.2236169831375227e-9	2.5066050497293856e-15	5.692051459163579e-6	-1.8907456745865977e-20	1.4699487859782243e-19	6.724562434229788e-13	3.165501166006844e-12	4.627351443744847e-12
90300000	0.004997152746419529	1.7554197210846423e-49	-2.0577237149489918e-46	1.2236169831375227e-9	2.5066050497293856e-15	5.692051459163579e-6	-1.8907454272949416e-20	1.4699487859782243e-19	6.724562434229788e-13	3.165501166006844e-12	4.627351443744847e-12
90400000	0.004997152746419529	1.7554197210846427e-49	-2.0600051218779273e-46	1.2236169831375227e-9	2.5066050497293856e-15	5.692051459163579e-6	-1.8907451800032858e-20	1.4699487859782243e-19	6.724562434229788e-13	3.165501166006844e-12	4.627351443744847e-12
90500000	0.004997152746419529	1.7554197210846427e-49	-2.0622865288068628e-46	1.2236169831375227e-9	2.5066050497293856e-15	5.692051459163579e-6	-1.89074493271163e-20	1.4699487859782243e-19	6.724562434229788e-13	3.165501166006844e-12	4.627351443744847e-12
90600000	0.004997152746419529	1.7554197210846427e-49	-2.0645679357357986e-46	1.2236169831375227e-9	2.5066050497293856e-15	5.692051459163579e-6	-1.8907446854199742e-20	1.4699487859782243e-19	6.724562434229788e-13	3.165501166006844e-12	4.627351443744847e-12
90700000	0.004997152746419529	1.7554197210846427e-49	-2.0668493426647345e-46	1.2236169831375227e-9	2.5066050497293856e-15	5.692051459163579e-6	-1.890744438128318e-20	1.4699487859782243e-19	6.724562434229788e-13	3.165501166006844e-12	4.627351443744847e-12
90800000	0.004997152746419529	1.7554197210846427e-49	-2.0691307495936704e-46	1.2236169831375227e-9	2.5066050497293856e-15	5.692051459163579e-6	-1.8907441908366624e-20	1.4699487859782243e-19	6.724562434229788e-13	3.165501166006844e-12	4.627351443744847e-12
90900000	0.004997152746419529	1.7554197210846427e-49	-2.0714121565226063e-46	1.2236169831375227e-9	2.5066050497293856e-15	5.692051459163579e-6	-1.8907439435450066e-20	1.4699487859782243e-19	6.724562434229788e-13	3.165501166006844e-12	4.627351443744847e-12
91000000	0.004997152746419529	1.7554197210846427e-49	-2.0736935634515425e-46	1.2236169831375227e-9	2.5066050497293856e-15	5.692051459163579e-6	-1.8907436962533508e-20	1.4699487859782243e-19	6.724562434229788e-13	3.165501166006844e-12	4.627351443744847e-12
91100000	0.004997152746419529	1.7554197210846427e-49	-2.0759749703804788e-46	1.2236169831375227e-9	2.5066050497293856e-15	5.692051459163579e-6	-1.890743448961695e-20	1.4699487859782243e-19	6.724562434229788e-13	3.165501166006844e-12	4.627351443744847e-12
91200000	0.004997152746419529	1.7554197210846427e-49	-2.0782563773094155e-46	1.2236169831375227e-9	2.5066050497293856e-15	5.692051459163579e-6	-1.890743201670039e-20	1.4699487859782243e-19	6.724562434229788e-13	3.165501166006844e-12	4.627351443744847e-12
91300000	0.004997152746419529	1.7554197210846427e-49	-2.080537784238352e-46	1.2236169831375227e-9	2.5066050497293856e-15	5.692051459163579e-6	-1.890742954378383e-20	1.4699487859782243e-19	6.724562434229788e-13	3.165501166006844e-12	4.627351443744847e-12
91400000	0.004997152746419529	1.7554197210846427e-49	-2.082819191167289e-46	1.2236169831375227e-9	2.5066050497293856e-15	5.692051459163579e-6	-1.8907427070867273e-20	1.4699487859782243e-19	6.724562434229788e-13	3.165501166006844e-12	4.627351443744847e-12
91500000	0.004997152746419529	1.7554197210846427e-49	-2.0851005980962262e-46	1.2236169831375227e-9	2.5066050497293856e-15	5.692051459163579e-6	-1.8907424597950715e-20	1.4699487859782243e-19	6.724562434229788e-13	3.165501166006844e-12	4.627351443744847e-12
91600000	0.004997152746419529	1.7554197210846427e-49	-2.0873820050251636e-46	1.2236169831375227e-9	2.5066050497293856e-15	5.692051459163579e-6	-1.8907422125034154e-20	1.4699487859782243e-19	6.724562434229788e-13	3.165501166006844e-12	4.627351443744847e-12
91700000	0.004997152746419529	1.7554197210846427e-49	-2.089663411954101e-46	1.2236169831375227e-9	2.5066050497293856e-15	5.692051459163579e-6	-1.8907419652117596e-20	1.4699487859782243e-19	6.724562434229788e-13	3.165501166006844e-12	4.627351443744847e-12
91800000	0.004997152746419529	1.7554197210846427e-49	-2.091944818883039e-46	1.2236169831375227e-9	2.5066050497293856e-15	5.692051459163579e-6	-1.890741717920104e-20	1.4699487859782243e-19	6.724562434229788e-13	3.165501166006844e-12	4.627351443744847e-12
91900000	0.004997152746419529	1.7554197210846427e-49	-2.094226225811977e-46	1.2236169831375227e-9	2.5066050497293856e-15	5.692051459163579e-6	-1.890741470628448e-20	1.4699487859782243e-19	6.724562434229788e-13	3.165501166006844e-12	4.627351443744847e-12
92000000	0.004997152746419529	1.7554197210846427e-49	-2.0965076327409157e-46	1.2236169831375227e-9	2.5066050497293856e-15	5.692051459163579e-6	-1.890741223336792e-20	1.4699487859782243e-19	6.724562434229788e-13	3.165501166006844e-12	4.627351443744847e-12
92100000	0.004997152746419529	1.7554197210846427e-49	-2.0987890396698543e-46	1.2236169831375227e-9	2.5066050497293856e-15	5.692051459163579e-6	-1.8907409760451362e-20	1.4699487859782243e-19	6.724562434229788e-13	3.165501166006844e-12	4.627351443744847e-12
92200000	0.004997152746419529	1.7554197210846427e-49	-2.1010704465987937e-46	1.2236169831375227e-9	2.5066050497293856e-15	5.692051459163579e-6	-1.8907407287534804e-20	1.4699487859782243e-19	6.724562434229788e-13	3.165501166006844e-12	4.627351443744847e-12
92300000	0.004997152746419529	1.7554197210846427e-49	-2.103351853527733e-46	1.2236169831375227e-9	2.5066050497293856e-15	5.692051459163579e-6	-1.8907404814618246e-20	1.4699487859782243e-19	6.724562434229788e-13	3.165501166006844e-12	4.627351443744847e-12
92400000	0.004997152746419529	1.7554197210846427e-49	-2.1056332604566728e-46	1.2236169831375227e-9	2.5066050497293856e-15	5.692051459163579e-6	-1.8907402341701688e-20	1.4699487859782243e-19	6.724562434229788e-13	3.165501166006844e-12	4.627351443744847e-12
92500000	0.004997152746419529	1.7554197210846427e-49	-2.107914667385613e-46	1.2236169831375227e-9	2.5066050497293856e-15	5.692051459163579e-6	-1.8907399868785127e-20	1.4699487859782243e-19	6.724562434229788e-13	3.165501166006844e-12	4.627351443744847e-12
92600000	0.004997152746419529	1.7554197210846427e-49	-2.1101960743145535e-46	1.2236169831375227e-9	2.5066050497293856e-15	5.692051459163579e-6	-1.890739739586857e-20	1.4699487859782243e-19	6.724562434229788e-13	3.165501166006844e-12	4.627351443744847e-12
92700000	0.004997152746419529	1.7554197210846427e-49	-2.1124774812434933e-46	1.2236169831375227e-9	2.5066050497293856e-15	5.692051459163579e-6	-1.890739492295201e-20	1.4699487859782243e-19	6.724562434229788e-13	3.165501166006844e-12	4.627351443744847e-12
92800000	0.004997152746419529	1.7554197210846427e-49	-2.114758888172432e-46	1.2236169831375227e-9	2.5066050497293856e-15	5.692051459163579e-6	-1.8907392450035454e-20	1.4699487859782243e-19	6.724562434229788e-13	3.165501166006844e-12	4.627351443744847e-12
92900000	0.004997152746419529	1.7554197210846427e-49	-2.11704029510137e-46	1.2236169831375227e-9	2.5066050497293856e-15	5.692051459163579e-6	-1.8907389977118893e-20	1.4699487859782243e-19	6.724562434229788e-13	3.165501166006844e-12	4.627351443744847e-12
93000000	0.004997152746419529	1.7554197210846427e-49	-2.119321702030307e-46	1.2236169831375227e-9	2.5066050497293856e-15	5.692051459163579e-6	-1.8907387504202335e-20	1.4699487859782243e-19	6.724562434229788e-13	3.165501166006844e-12	4.627351443744847e-12
93100000	0.004997152746419529	1.7554197210846427e-49	-2.1216031089592438e-46	1.2236169831375227e-9	2.5066050497293856e-15	5.692051459163579e-6	-1.8907385031285777e-20	1.4699487859782243e-19	6.724562434229788e-13	3.165501166006844e-12	4.627351443744847e-12
93200000	0.004997152746419529	1.7554197210846427e-49	-2.1238845158881796e-46	1.2236169831375227e-9	2.5066050497293856e-15	5.692051459163579e-6	-1.890738255836922e-20	1.4699487859782243e-19	6.724562434229788e-13	3.165501166006844e-12	4.627351443744847e-12
93300000	0.004997152746419529	1.7554197210846427e-49	-2.1261659228171147e-46	1.2236169831375227e-9	2.5066050497293856e-15	5.692051459163579e-6	-1.8907380085452658e-20	1.4699487859782243e-19	6.724562434229788e-13	3.165501166006844e-12	4.627351443744847e-12
93400000	0.004997152746419529	1.7554197210846427e-49	-2.1284473297460494e-46	1.2236169831375227e-9	2.5066050497293856e-15	5.692051459163579e-6	-1.89073776125361e-20	1.4699487859782243e-19	6.724562434229788e-13	3.165501166006844e-12	4.627351443744847e-12
93500000	0.004997152746419529	1.7554197210846427e-49	-2.130728736674983e-46	1.2236169831375227e-9	2.5066050497293856e-15	5.692051459163579e-6	-1.8907375139619542e-20	1.4699487859782243e-19	6.724562434229788e-13	3.165501166006844e-12	4.627351443744847e-12
93600000	0.004997152746419529	1.7554197210846427e-49	-2.133010143603916e-46	1.2236169831375227e-9	2.5066050497293856e-15	5.692051459163579e-6	-1.8907372666702984e-20	1.4699487859782243e-19	6.724562434229788e-13	3.165501166006844e-12	4.627351443744847e-12
93700000	0.004997152746419529	1.7554197210846427e-49	-2.135291550532849e-46	1.2236169831375227e-9	2.5066050497293856e-15	5.692051459163579e-6	-1.8907370193786423e-20	1.4699487859782243e-19	6.724562434229788e-13	3.165501166006844e-12	4.627351443744847e-12
93800000	0.004997152746419529	1.7554197210846427e-49	-2.1375729574617805e-46	1.2236169831375227e-9	2.5066050497293856e-15	5.692051459163579e-6	-1.8907367720869865e-20	1.4699487859782243e-19	6.724562434229788e-13	3.165501166006844e-12	4.627351443744847e-12
93900000	0.004997152746419529	1.7554197210846427e-49	-2.139854364390712e-46	1.2236169831375227e-9	2.5066050497293856e-15	5.692051459163579e-6	-1.8907365247953308e-20	1.4699487859782243e-19	6.724562434229788e-13	3.165501166006844e-12	4.627351443744847e-12
94000000	0.004997152746419529	1.7554197210846427e-49	-2.1421357713196425e-46	1.2236169831375227e-9	2.5066050497293856e-15	5.692051459163579e-6	-1.890736277503675e-20	1.4699487859782243e-19	6.724562434229788e-13	3.165501166006844e-12	4.627351443744847e-12
94100000	0.004997152746419529	1.7554197210846427e-49	-2.144417178248573e-46	1.2236169831375227e-9	2.5066050497293856e-15	5.692051459163579e-6	-1.8907360302120192e-20	1.4699487859782243e-19	6.724562434229788e-13	3.165501166006844e-12	4.627351443744847e-12
94200000	0.004997152746419529	1.7554197210846427e-49	-2.1466985851775022e-46	1.2236169831375227e-9	2.5066050497293856e-15	5.692051459163579e-6	-1.890735782920363e-20	1.4699487859782243e-19	6.724562434229788e-13	3.165501166006844e-12	4.627351443744847e-12
94300000	0.004997152746419529	1.7554197210846427e-49	-2.1489799921064315e-46	1.2236169831375227e-9	2.5066050497293856e-15	5.692051459163579e-6	-1.8907355356287073e-20	1.4699487859782243e-19	6.724562434229788e-13	3.165501166006844e-12	4.627351443744847e-12
94400000	0.004997152746419529	1.7554197210846427e-49	-2.15126139903536e-46	1.2236169831375227e-9	2.5066050497293856e-15	5.692051459163579e-6	-1.8907352883370515e-20	1.4699487859782243e-19	6.724562434229788e-13	3.165501166006844e-12	4.627351443744847e-12
94500000	0.004997152746419529	1.7554197210846427e-49	-2.153542805964288e-46	1.2236169831375227e-9	2.5066050497293856e-15	5.692051459163579e-6	-1.8907350410453957e-20	1.4699487859782243e-19	6.724562434229788e-13	3.165501166006844e-12	4.627351443744847e-12
94600000	0.004997152746419529	1.7554197210846427e-49	-2.1558242128932154e-46	1.2236169831375227e-9	2.5066050497293856e-15	5.692051459163579e-6	-1.8907347937537396e-20	1.4699487859782243e-19	6.724562434229788e-13	3.165501166006844e-12	4.627351443744847e-12
94700000	0.004997152746419529	1.7554197210846427e-49	-2.1581056198221427e-46	1.2236169831375227e-9	2.5066050497293856e-15	5.692051459163579e-6	-1.8907345464620838e-20	1.4699487859782243e-19	6.724562434229788e-13	3.165501166006844e-12	4.627351443744847e-12
94800000	0.004997152746419529	1.7554197210846427e-49	-2.1603870267510692e-46	1.2236169831375227e-9	2.5066050497293856e-15	5.692051459163579e-6	-1.890734299170428e-20	1.4699487859782243e-19	6.724562434229788e-13	3.165501166006844e-12	4.627351443744847e-12
94900000	0.004997152746419529	1.7554197210846427e-49	-2.1626684336799954e-46	1.2236169831375227e-9	2.5066050497293856e-15	5.692051459163579e-6	-1.8907340518787723e-20	1.4699487859782243e-19	6.724562434229788e-13	3.165501166006844e-12	4.627351443744847e-12
95000000	0.004997152746419529	1.7554197210846427e-49	-2.164949840608921e-46	1.2236169831375227e-9	2.5066050497293856e-15	5.692051459163579e-6	-1.8907338045871162e-20	1.4699487859782243e-19	6.724562434229788e-13	3.165501166006844e-12	4.627351443744847e-12
95100000	0.004997152746419529	1.7554197210846427e-49	-2.167231247537846e-46	1.2236169831375227e-9	2.5066050497293856e-15	5.692051459163579e-6	-1.8907335572954604e-20	1.4699487859782243e-19	6.724562434229788e-13	3.165501166006844e-12	4.627351443744847e-12
95200000	0.004997152746419529	1.7554197210846427e-49	-2.169512654466771e-46	1.2236169831375227e-9	2.5066050497293856e-15	5.692051459163579e-6	-1.8907333100038046e-20	1.4699487859782243e-19	6.724562434229788e-13	3.165501166006844e-12	4.627351443744847e-12
95300000	0.004997152746419529	1.7554197210846427e-49	-2.1717940613956957e-46	1.2236169831375227e-9	2.5066050497293856e-15	5.692051459163579e-6	-1.8907330627121488e-20	1.4699487859782243e-19	6.724562434229788e-13	3.165501166006844e-12	4.627351443744847e-12
95400000	0.004997152746419529	1.7554197210846427e-49	-2.17407546832462e-46	1.2236169831375227e-9	2.5066050497293856e-15	5.692051459163579e-6	-1.890732815420493e-20	1.4699487859782243e-19	6.724562434229788e-13	3.165501166006844e-12	4.627351443744847e-12
95500000	0.004997152746419529	1.7554197210846427e-49	-2.1763568752535438e-46	1.2236169831375227e-9	2.5066050497293856e-15	5.692051459163579e-6	-1.890732568128837e-20	1.4699487859782243e-19	6.724562434229788e-13	3.165501166006844e-12	4.627351443744847e-12
95600000	0.004997152746419529	1.7554197210846427e-49	-2.178638282182467e-46	1.2236169831375227e-9	2.5066050497293856e-15	5.692051459163579e-6	-1.890732320837181e-20	1.4699487859782243e-19	6.724562434229788e-13	3.165501166006844e-12	4.627351443744847e-12
95700000	0.004997152746419529	1.7554197210846427e-49	-2.1809196891113906e-46	1.2236169831375227e-9	2.5066050497293856e-15	5.692051459163579e-6	-1.8907320735455253e-20	1.4699487859782243e-19	6.724562434229788e-13	3.165501166006844e-12	4.627351443744847e-12
95800000	0.004997152746419529	1.7554197210846427e-49	-2.1832010960403137e-46	1.2236169831375227e-9	2.5066050497293856e-15	5.692051459163579e-6	-1.8907318262538695e-20	1.4699487859782243e-19	6.724562434229788e-13	3.165501166006844e-12	4.627351443744847e-12
95900000	0.004997152746419529	1.7554197210846427e-49	-2.1854825029692363e-46	1.2236169831375227e-9	2.5066050497293856e-15	5.692051459163579e-6	-1.8907315789622135e-20	1.4699487859782243e-19	6.724562434229788e-13	3.165501166006844e-12	4.627351443744847e-12
96000000	0.004997152746419529	1.7554197210846427e-49	-2.1877639098981586e-46	1.2236169831375227e-9	2.5066050497293856e-15	5.692051459163579e-6	-1.8907313316705577e-20	1.4699487859782243e-19	6.724562434229788e-13	3.165501166006844e-12	4.627351443744847e-12
96100000	0.004997152746419529	1.7554197210846427e-49	-2.190045316827081e-46	1.2236169831375227e-9	2.5066050497293856e-15	5.692051459163579e-6	-1.890731084378902e-20	1.4699487859782243e-19	6.724562434229788e-13	3.165501166006844e-12	4.627351443744847e-12
96200000	0.004997152746419529	1.7554197210846427e-49	-2.1923267237560027e-46	1.2236169831375227e-9	2.5066050497293856e-15	5.692051459163579e-6	-1.890730837087246e-20	1.4699487859782243e-19	6.724562434229788e-13	3.165501166006844e-12	4.627351443744847e-12
96300000	0.004997152746419529	1.7554197210846427e-49	-2.194608130684924e-46	1.2236169831375227e-9	2.5066050497293856e-15	5.692051459163579e-6	-1.8907305897955903e-20	1.4699487859782243e-19	6.724562434229788e-13	3.165501166006844e-12	4.627351443744847e-12
96400000	0.004997152746419529	1.7554197210846427e-49	-2.1968895376138457e-46	1.2236169831375227e-9	2.5066050497293856e-15	5.692051459163579e-6	-1.8907303425039342e-20	1.4699487859782243e-19	6.724562434229788e-13	3.165501166006844e-12	4.627351443744847e-12
96500000	0.004997152746419529	1.7554197210846427e-49	-2.199170944542767e-46	1.2236169831375227e-9	2.5066050497293856e-15	5.692051459163579e-6	-1.8907300952122784e-20	1.4699487859782243e-19	6.724562434229788e-13	3.165501166006844e-12	4.627351443744847e-12
96600000	0.004997152746419529	1.7554197210846427e-49	-2.2014523514716883e-46	1.2236169831375227e-9	2.5066050497293856e-15	5.692051459163579e-6	-1.8907298479206226e-20	1.4699487859782243e-19	6.724562434229788e-13	3.165501166006844e-12	4.627351443744847e-12
96700000	0.004997152746419529	1.7554197210846427e-49	-2.2037337584006094e-46	1.2236169831375225e-9	2.5066050497293856e-15	5.692051459163579e-6	-1.8907296006289668e-20	1.4699487859782243e-19	6.724562434229788e-13	3.165501166006844e-12	4.627351443744847e-12
96800000	0.004997152746419529	1.7554197210846427e-49	-2.20601516532953e-46	1.2236169831375225e-9	2.5066050497293856e-15	5.6920514591635785e-6	-1.8907293533373107e-20	1.4699487859782243e-19	6.724562434229788e-13	3.165501166006844e-12	4.627351443744847e-12
96900000	0.004997152746419529	1.7554197210846427e-49	-2.2082965722584508e-46	1.2236169831375225e-9	2.5066050497293856e-15	5.6920514591635785e-6	-1.890729106045655e-20	1.4699487859782243e-19	6.724562434229788e-13	3.165501166006844e-12	4.627351443744847e-12
97000000	0.004997152746419529	1.7554197210846427e-49	-2.2105779791873715e-46	1.2236169831375225e-9	2.5066050497293856e-15	5.6920514591635785e-6	-1.8907288587539992e-20	1.4699487859782243e-19	6.724562434229788e-13	3.165501166006844e-12	4.627351443744847e-12
97100000	0.004997152746419529	1.7554197210846427e-49	-2.212859386116292e-46	1.2236169831375225e-9	2.5066050497293856e-15	5.6920514591635785e-6	-1.8907286114623434e-20	1.4699487859782243e-19	6.724562434229788e-13	3.165501166006844e-12	4.627351443744847e-12
97200000	0.004997152746419529	1.7554197210846427e-49	-2.2151407930452125e-46	1.2236169831375225e-9	2.5066050497293856e-15	5.6920514591635785e-6	-1.8907283641706873e-20	1.4699487859782243e-19	6.724562434229788e-13	3.165501166006844e-12	4.627351443744847e-12
97300000	0.004997152746419529	1.7554197210846427e-49	-2.2174221999741332e-46	1.2236169831375225e-9	2.5066050497293856e-15	5.6920514591635785e-6	-1.8907281168790315e-20	1.4699487859782243e-19	6.724562434229788e-13	3.165501166006844e-12	4.627351443744847e-12
97400000	0.004997152746419529	1.7554197210846427e-49	-2.2197036069030535e-46	1.2236169831375225e-9	2.5066050497293856e-15	5.6920514591635785e-6	-1.8907278695873757e-20	1.4699487859782243e-19	6.724562434229788e-13	3.165501166006844e-12	4.627351443744847e-12
97500000	0.004997152746419529	1.7554197210846427e-49	-2.221985013831974e-46	1.2236169831375225e-9	2.5066050497293856e-15	5.6920514591635785e-6	-1.89072762229572e-20	1.4699487859782243e-19	6.724562434229788e-13	3.165501166006844e-12	4.627351443744847e-12
97600000	0.004997152746419529	1.7554197210846427e-49	-2.224266420760894e-46	1.2236169831375225e-9	2.5066050497293856e-15	5.6920514591635785e-6	-1.890727375004064e-20	1.4699487859782243e-19	6.724562434229788e-13	3.165501166006844e-12	4.627351443744847e-12
97700000	0.004997152746419529	1.7554197210846427e-49	-2.226547827689815e-46	1.2236169831375225e-9	2.5066050497293856e-15	5.6920514591635785e-6	-1.890727127712408e-20	1.4699487859782243e-19	6.724562434229788e-13	3.165501166006844e-12	4.627351443744847e-12
97800000	0.004997152746419529	1.7554197210846427e-49	-2.228829234618735e-46	1.2236169831375225e-9	2.5066050497293856e-15	5.6920514591635785e-6	-1.8907268804207522e-20	1.4699487859782243e-19	6.724562434229788e-13	3.165501166006844e-12	4.627351443744847e-12
97900000	0.004997152746419529	1.7554197210846427e-49	-2.2311106415476555e-46	1.2236169831375225e-9	2.5066050497293856e-15	5.6920514591635785e-6	-1.8907266331290965e-20	1.4699487859782243e-19	6.724562434229788e-13	3.165501166006844e-12	4.627351443744847e-12
98000000	0.004997152746419529	1.7554197210846427e-49	-2.2333920484765762e-46	1.2236169831375225e-9	2.5066050497293856e-15	5.6920514591635785e-6	-1.8907263858374407e-20	1.4699487859782243e-19	6.724562434229788e-13	3.165501166006844e-12	4.627351443744847e-12
98100000	0.004997152746419529	1.7554197210846427e-49	-2.235673455405497e-46	1.2236169831375225e-9	2.5066050497293856e-15	5.6920514591635785e-6	-1.8907261385457846e-20	1.4699487859782243e-19	6.724562434229788e-13	3.165501166006844e-12	4.627351443744847e-12
98200000	0.004997152746419529	1.7554197210846427e-49	-2.2379548623344176e-46	1.2236169831375225e-9	2.5066050497293856e-15	5.6920514591635785e-6	-1.8907258912541288e-20	1.4699487859782243e-19	6.724562434229788e-13	3.165501166006844e-12	4.627351443744847e-12
98300000	0.004997152746419529	1.7554197210846427e-49	-2.2402362692633383e-46	1.2236169831375225e-9	2.5066050497293856e-15	5.6920514591635785e-6	-1.890725643962473e-20	1.4699487859782243e-19	6.724562434229788e-13	3.165501166006844e-12	4.627351443744847e-12
98400000	0.004997152746419529	1.7554197210846427e-49	-2.2425176761922594e-46	1.2236169831375225e-9	2.5066050497293856e-15	5.6920514591635785e-6	-1.8907253966708172e-20	1.4699487859782243e-19	6.724562434229788e-13	3.165501166006844e-12	4.627351443744847e-12
98500000	0.004997152746419529	1.7554197210846427e-49	-2.2447990831211805e-46	1.2236169831375225e-9	2.5066050497293856e-15	5.6920514591635785e-6	-1.8907251493791614e-20	1.4699487859782243e-19	6.724562434229788e-13	3.165501166006844e-12	4.627351443744847e-12
98600000	0.004997152746419529	1.7554197210846427e-49	-2.247080490050102e-46	1.2236169831375225e-9	2.5066050497293856e-15	5.6920514591635785e-6	-1.8907249020875053e-20	1.4699487859782243e-19	6.724562434229788e-13	3.165501166006844e-12	4.627351443744847e-12
98700000	0.004997152746419529	1.7554197210846427e-49	-2.249361896979023e-46	1.2236169831375225e-9	2.5066050497293856e-15	5.6920514591635785e-6	-1.8907246547958495e-20	1.4699487859782243e-19	6.724562434229788e-13	3.165501166006844e-12	4.627351443744847e-12
98800000	0.004997152746419529	1.7554197210846427e-49	-2.251643303907945e-46	1.2236169831375225e-9	2.5066050497293856e-15	5.6920514591635785e-6	-1.8907244075041937e-20	1.4699487859782243e-19	6.724562434229788e-13	3.165501166006844e-12	4.627351443744847e-12
98900000	0.004997152746419529	1.7554197210846427e-49	-2.253924710836867e-46	1.2236169831375225e-9	2.5066050497293856e-15	5.6920514591635785e-6	-1.890724160212538e-20	1.4699487859782243e-19	6.724562434229788e-13	3.165501166006844e-12	4.627351443744847e-12
99000000	0.004997152746419529	1.7554197210846427e-49	-2.2562061177657887e-46	1.2236169831375225e-9	2.5066050497293856e-15	5.6920514591635785e-6	-1.890723912920882e-20	1.4699487859782243e-19	6.724562434229788e-13	3.165501166006844e-12	4.627351443744847e-12
99100000	0.004997152746419529	1.7554197210846427e-49	-2.2584875246947114e-46	1.2236169831375225e-9	2.5066050497293856e-15	5.6920514591635785e-6	-1.890723665629226e-20	1.4699487859782243e-19	6.724562434229788e-13	3.165501166006844e-12	4.627351443744847e-12
99200000	0.004997152746419529	1.7554197210846427e-49	-2.2607689316236336e-46	1.2236169831375225e-9	2.5066050497293856e-15	5.6920514591635785e-6	-1.8907234183375703e-20	1.4699487859782243e-19	6.724562434229788e-13	3.165501166006844e-12	4.627351443744847e-12
99300000	0.004997152746419529	1.7554197210846427e-49	-2.2630503385525567e-46	1.2236169831375225e-9	2.5066050497293856e-15	5.6920514591635785e-6	-1.8907231710459145e-20	1.4699487859782243e-19	6.724562434229788e-13	3.165501166006844e-12	4.627351443744847e-12
99400000	0.004997152746419529	1.7554197210846427e-49	-2.2653317454814797e-46	1.2236169831375225e-9	2.5066050497293856e-15	5.6920514591635785e-6	-1.8907229237542584e-20	1.4699487859782243e-19	6.724562434229788e-13	3.165501166006844e-12	4.627351443744847e-12
99500000	0.004997152746419529	1.7554197210846427e-49	-2.267613152410403e-46	1.2236169831375225e-9	2.5066050497293856e-15	5.6920514591635785e-6	-1.8907226764626026e-20	1.4699487859782243e-19	6.724562434229788e-13	3.165501166006844e-12	4.627351443744847e-12
99600000	0.004997152746419529	1.7554197210846427e-49	-2.269894559339327e-46	1.2236169831375225e-9	2.5066050497293856e-15	5.6920514591635785e-6	-1.8907224291709468e-20	1.4699487859782243e-19	6.724562434229788e-13	3.165501166006844e-12	4.627351443744847e-12
99700000	0.004997152746419529	1.7554197210846427e-49	-2.272175966268251e-46	1.2236169831375225e-9	2.5066050497293856e-15	5.6920514591635785e-6	-1.890722181879291e-20	1.4699487859782243e-19	6.724562434229788e-13	3.165501166006844e-12	4.627351443744847e-12
99800000	0.004997152746419529	1.7554197210846427e-49	-2.2744573731971758e-46	1.2236169831375225e-9	2.5066050497293856e-15	5.6920514591635785e-6	-1.890721934587635e-20	1.4699487859782243e-19	6.724562434229788e-13	3.165501166006844e-12	4.627351443744847e-12
99900000	0.004997152746419529	1.7554197210846427e-49	-2.2767387801261004e-46	1.2236169831375225e-9	2.5066050497293856e-15	5.6920514591635785e-6	-1.890721687295979e-20	1.4699487859782243e-19	6.724562434229788e-13	3.165501166006844e-12	4.627351443744847e-12
100000000	0.004997152746419529	1.7554197210846427e-49	-2.2790201870550257e-46	1.2236169831375225e-9	2.5066050497293856e-15	5.6920514591635785e-6	-1.8907214400043234e-20	1.4699487859782243e-19	6.724562434229788e-13	3.165501166006844e-12	4.627351443744847e-12
