# Supplementary material for: Thermodynamics Underpinning the Microbial Community‐Level Nitrogen Energy Metabolism
Source: Environ Microbiol. 2025 Feb 16;27(2):e70055. doi: 10.1111/1462-2920.70055 (PMC11830459; doi:10.1111/1462-2920.70055)
Supplement: Supplementary file 1 — Data S1. [file EMI-27-e70055-s001.zip › SI/Nnetwork/Results/kdef_-10/Iin_-5/p_0.2/O2_-9.2_H_-7..csv]

time	N2	N2H4	N2H5	N2O	NH2OH	NH3	NH3OH	NH4	NO	NO2	NO3
0	0.00001	0.00001	0.00001	0.00001	0.00001	0.00001	0.00001	0.00001	0.00001	0.00001	0.00001
100000	0.004334216618041376	-4.547132474226576e-22	-2.0091484494678914e-19	3.228779306914133e-12	1.4722287072983765e-14	0.0013315667574316876	-4.103894379858797e-20	1.08742241916532e-15	4.401861616856139e-16	1.1693267161117313e-14	5.343290198439699e-17
200000	0.004334216618041378	-4.547132474226576e-22	-2.0091484494678914e-19	3.2287793069141324e-12	1.472228707298654e-14	0.0013315667574316876	-4.10384846899084e-20	1.0874224197142797e-15	4.4018616168561403e-16	1.1693267161512442e-14	5.343290198439702e-17
300000	0.004334216618041378	-4.547132474226576e-22	-2.0091484494678914e-19	3.2287793069141332e-12	1.472228707298658e-14	0.0013315667574316876	-4.1038025581228823e-20	1.0874224197221377e-15	4.4018616168561413e-16	1.169326716151808e-14	5.343290198439702e-17
400000	0.004334216618041379	-4.547132474226576e-22	-2.0091484494678914e-19	3.2287793069141336e-12	1.472228707298658e-14	0.0013315667574316876	-4.103756647254925e-20	1.0874224197216538e-15	4.401861616856142e-16	1.1693267161517734e-14	5.343290198439702e-17
500000	0.004334216618041379	-4.547132474226576e-22	-2.0091484494678914e-19	3.2287793069141336e-12	1.472228707298658e-14	0.0013315667574316876	-4.103710736386968e-20	1.0874224197214597e-15	4.401861616856142e-16	1.1693267161517597e-14	5.343290198439702e-17
600000	0.004334216618041379	-4.547132474226576e-22	-2.0091484494678914e-19	3.2287793069141336e-12	1.472228707298658e-14	0.0013315667574316876	-4.10366482551901e-20	1.0874224197214861e-15	4.401861616856142e-16	1.1693267161517614e-14	5.343290198439702e-17
700000	0.004334216618041378	-4.547132474226576e-22	-2.0091484494678914e-19	3.2287793069141336e-12	1.472228707298658e-14	0.0013315667574316876	-4.1036189146510526e-20	1.0874224197216628e-15	4.4018616168561413e-16	1.169326716151774e-14	5.343290198439702e-17
800000	0.004334216618041378	-4.547132474226576e-22	-2.0091484494678914e-19	3.2287793069141332e-12	1.472228707298658e-14	0.0013315667574316876	-4.1035730037830956e-20	1.0874224197219198e-15	4.4018616168561413e-16	1.1693267161517923e-14	5.3432901984397025e-17
900000	0.004334216618041378	-4.547132474226576e-22	-2.0091484494678914e-19	3.228779306914133e-12	1.4722287072986583e-14	0.0013315667574316876	-4.103527092915138e-20	1.0874224197221874e-15	4.401861616856141e-16	1.1693267161518114e-14	5.3432901984397025e-17
1000000	0.004334216618041377	-4.547132474226576e-22	-2.0091484494678914e-19	3.228779306914133e-12	1.4722287072986583e-14	0.0013315667574316876	-4.1034811820471805e-20	1.0874224197223955e-15	4.4018616168561403e-16	1.1693267161518263e-14	5.343290198439703e-17
1100000	0.004334216618041377	-4.547132474226576e-22	-2.0091484494678914e-19	3.228779306914133e-12	1.4722287072986583e-14	0.0013315667574316876	-4.103435271179223e-20	1.0874224197224744e-15	4.4018616168561403e-16	1.169326716151832e-14	5.343290198439703e-17
1200000	0.004334216618041377	-4.547132474226576e-22	-2.0091484494678914e-19	3.228779306914133e-12	1.4722287072986583e-14	0.0013315667574316876	-4.103389360311266e-20	1.0874224197224736e-15	4.4018616168561403e-16	1.169326716151832e-14	5.343290198439703e-17
1300000	0.004334216618041377	-4.547132474226576e-22	-2.0091484494678914e-19	3.228779306914133e-12	1.4722287072986583e-14	0.0013315667574316876	-4.1033434494433083e-20	1.0874224197224732e-15	4.4018616168561403e-16	1.1693267161518318e-14	5.343290198439703e-17
1400000	0.004334216618041377	-4.547132474226576e-22	-2.0091484494678914e-19	3.228779306914133e-12	1.4722287072986583e-14	0.0013315667574316876	-4.103297538575351e-20	1.0874224197224732e-15	4.4018616168561403e-16	1.1693267161518318e-14	5.343290198439703e-17
1500000	0.004334216618041377	-4.547132474226576e-22	-2.0091484494678914e-19	3.228779306914133e-12	1.4722287072986583e-14	0.0013315667574316876	-4.103251627707393e-20	1.0874224197224734e-15	4.4018616168561403e-16	1.1693267161518318e-14	5.343290198439703e-17
1600000	0.004334216618041377	-4.547132474226576e-22	-2.0091484494678914e-19	3.228779306914133e-12	1.4722287072986583e-14	0.0013315667574316876	-4.103205716839436e-20	1.0874224197224736e-15	4.4018616168561403e-16	1.169326716151832e-14	5.3432901984397025e-17
1700000	0.004334216618041378	-4.547132474226576e-22	-2.0091484494678914e-19	3.228779306914133e-12	1.472228707298658e-14	0.0013315667574316876	-4.1031598059714786e-20	1.087422419722474e-15	4.401861616856141e-16	1.169326716151832e-14	5.3432901984397025e-17
1800000	0.004334216618041378	-4.547132474226576e-22	-2.0091484494678914e-19	3.228779306914133e-12	1.472228707298658e-14	0.0013315667574316876	-4.103113895103521e-20	1.0874224197224742e-15	4.401861616856141e-16	1.169326716151832e-14	5.343290198439702e-17
1900000	0.004334216618041378	-4.547132474226576e-22	-2.0091484494678914e-19	3.228779306914133e-12	1.472228707298658e-14	0.0013315667574316876	-4.1030679842355634e-20	1.0874224197224744e-15	4.401861616856141e-16	1.169326716151832e-14	5.343290198439702e-17
2000000	0.004334216618041378	-4.547132474226576e-22	-2.0091484494678914e-19	3.228779306914133e-12	1.472228707298658e-14	0.0013315667574316876	-4.1030220733676065e-20	1.0874224197224744e-15	4.401861616856141e-16	1.169326716151832e-14	5.343290198439702e-17
2100000	0.004334216618041378	-4.547132474226576e-22	-2.0091484494678914e-19	3.228779306914133e-12	1.472228707298658e-14	0.0013315667574316876	-4.102976162499649e-20	1.0874224197224744e-15	4.401861616856141e-16	1.169326716151832e-14	5.343290198439702e-17
2200000	0.004334216618041378	-4.547132474226576e-22	-2.0091484494678914e-19	3.228779306914133e-12	1.4722287072986576e-14	0.0013315667574316876	-4.1029302516316913e-20	1.0874224197224744e-15	4.401861616856141e-16	1.169326716151832e-14	5.343290198439701e-17
2300000	0.004334216618041379	-4.547132474226576e-22	-2.0091484494678914e-19	3.228779306914133e-12	1.4722287072986576e-14	0.0013315667574316876	-4.102884340763734e-20	1.0874224197224744e-15	4.401861616856141e-16	1.169326716151832e-14	5.343290198439701e-17
2400000	0.004334216618041379	-4.547132474226576e-22	-2.0091484494678914e-19	3.228779306914133e-12	1.4722287072986576e-14	0.0013315667574316876	-4.102838429895777e-20	1.0874224197224744e-15	4.401861616856141e-16	1.169326716151832e-14	5.343290198439701e-17
2500000	0.004334216618041379	-4.547132474226576e-22	-2.0091484494678914e-19	3.228779306914133e-12	1.4722287072986576e-14	0.0013315667574316876	-4.102792519027819e-20	1.0874224197224744e-15	4.4018616168561413e-16	1.169326716151832e-14	5.343290198439701e-17
2600000	0.004334216618041379	-4.547132474226576e-22	-2.0091484494678914e-19	3.228779306914133e-12	1.4722287072986576e-14	0.0013315667574316876	-4.1027466081598616e-20	1.0874224197224744e-15	4.4018616168561413e-16	1.169326716151832e-14	5.3432901984397007e-17
2700000	0.004334216618041379	-4.547132474226576e-22	-2.0091484494678914e-19	3.228779306914133e-12	1.4722287072986576e-14	0.0013315667574316876	-4.102700697291904e-20	1.0874224197224744e-15	4.4018616168561413e-16	1.169326716151832e-14	5.3432901984397007e-17
2800000	0.004334216618041379	-4.547132474226576e-22	-2.0091484494678914e-19	3.228779306914133e-12	1.4722287072986576e-14	0.0013315667574316876	-4.102654786423947e-20	1.0874224197224744e-15	4.4018616168561413e-16	1.169326716151832e-14	5.3432901984397007e-17
2900000	0.004334216618041379	-4.547132474226576e-22	-2.0091484494678914e-19	3.228779306914133e-12	1.4722287072986573e-14	0.0013315667574316876	-4.1026088755559895e-20	1.0874224197224744e-15	4.4018616168561413e-16	1.169326716151832e-14	5.3432901984397007e-17
3000000	0.004334216618041379	-4.547132474226576e-22	-2.0091484494678914e-19	3.228779306914133e-12	1.4722287072986573e-14	0.0013315667574316876	-4.102562964688032e-20	1.0874224197224744e-15	4.4018616168561413e-16	1.169326716151832e-14	5.3432901984397007e-17
3100000	0.004334216618041379	-4.547132474226576e-22	-2.0091484494678914e-19	3.228779306914133e-12	1.4722287072986573e-14	0.0013315667574316876	-4.102517053820074e-20	1.0874224197224744e-15	4.4018616168561413e-16	1.169326716151832e-14	5.3432901984397007e-17
3200000	0.004334216618041379	-4.547132474226576e-22	-2.0091484494678914e-19	3.228779306914133e-12	1.4722287072986573e-14	0.0013315667574316876	-4.1024711429521173e-20	1.0874224197224744e-15	4.4018616168561413e-16	1.169326716151832e-14	5.3432901984397e-17
3300000	0.0043342166180413795	-4.547132474226576e-22	-2.0091484494678914e-19	3.228779306914133e-12	1.4722287072986573e-14	0.0013315667574316876	-4.10242523208416e-20	1.0874224197224744e-15	4.4018616168561413e-16	1.169326716151832e-14	5.3432901984397e-17
3400000	0.0043342166180413795	-4.547132474226576e-22	-2.0091484494678914e-19	3.228779306914133e-12	1.4722287072986573e-14	0.0013315667574316876	-4.102379321216202e-20	1.0874224197224744e-15	4.4018616168561413e-16	1.169326716151832e-14	5.3432901984397e-17
3500000	0.0043342166180413795	-4.547132474226576e-22	-2.0091484494678914e-19	3.228779306914133e-12	1.4722287072986573e-14	0.0013315667574316876	-4.1023334103482446e-20	1.0874224197224744e-15	4.4018616168561413e-16	1.169326716151832e-14	5.3432901984397e-17
3600000	0.0043342166180413795	-4.547132474226576e-22	-2.0091484494678914e-19	3.228779306914133e-12	1.4722287072986573e-14	0.0013315667574316876	-4.1022874994802876e-20	1.0874224197224744e-15	4.4018616168561413e-16	1.169326716151832e-14	5.3432901984397e-17
3700000	0.0043342166180413795	-4.547132474226576e-22	-2.0091484494678914e-19	3.228779306914133e-12	1.4722287072986573e-14	0.0013315667574316876	-4.10224158861233e-20	1.0874224197224744e-15	4.4018616168561413e-16	1.169326716151832e-14	5.3432901984397e-17
3800000	0.0043342166180413795	-4.547132474226576e-22	-2.0091484494678914e-19	3.228779306914133e-12	1.4722287072986573e-14	0.0013315667574316876	-4.1021956777443724e-20	1.0874224197224744e-15	4.4018616168561413e-16	1.169326716151832e-14	5.3432901984397e-17
3900000	0.0043342166180413795	-4.547132474226576e-22	-2.0091484494678914e-19	3.228779306914133e-12	1.4722287072986573e-14	0.0013315667574316876	-4.102149766876415e-20	1.0874224197224744e-15	4.4018616168561413e-16	1.169326716151832e-14	5.3432901984397e-17
4000000	0.0043342166180413795	-4.547132474226576e-22	-2.0091484494678914e-19	3.228779306914133e-12	1.4722287072986573e-14	0.0013315667574316876	-4.102103856008458e-20	1.0874224197224744e-15	4.4018616168561413e-16	1.169326716151832e-14	5.3432901984397e-17
4100000	0.0043342166180413795	-4.547132474226576e-22	-2.0091484494678914e-19	3.228779306914133e-12	1.4722287072986573e-14	0.0013315667574316876	-4.1020579451405e-20	1.0874224197224744e-15	4.4018616168561413e-16	1.169326716151832e-14	5.3432901984396995e-17
4200000	0.0043342166180413795	-4.547132474226576e-22	-2.0091484494678914e-19	3.228779306914133e-12	1.4722287072986573e-14	0.0013315667574316876	-4.102012034272543e-20	1.0874224197224744e-15	4.4018616168561413e-16	1.169326716151832e-14	5.3432901984396995e-17
4300000	0.0043342166180413795	-4.547132474226576e-22	-2.0091484494678914e-19	3.228779306914133e-12	1.4722287072986573e-14	0.0013315667574316876	-4.101966123404585e-20	1.0874224197224744e-15	4.4018616168561413e-16	1.169326716151832e-14	5.3432901984396995e-17
4400000	0.0043342166180413795	-4.547132474226576e-22	-2.0091484494678914e-19	3.228779306914133e-12	1.4722287072986573e-14	0.0013315667574316876	-4.101920212536628e-20	1.0874224197224744e-15	4.4018616168561413e-16	1.169326716151832e-14	5.3432901984396995e-17
4500000	0.0043342166180413795	-4.547132474226576e-22	-2.0091484494678914e-19	3.228779306914133e-12	1.4722287072986573e-14	0.0013315667574316876	-4.1018743016686706e-20	1.0874224197224744e-15	4.4018616168561413e-16	1.169326716151832e-14	5.3432901984396995e-17
4600000	0.0043342166180413795	-4.547132474226576e-22	-2.0091484494678914e-19	3.228779306914133e-12	1.4722287072986573e-14	0.0013315667574316876	-4.101828390800713e-20	1.0874224197224744e-15	4.4018616168561413e-16	1.169326716151832e-14	5.3432901984396995e-17
4700000	0.0043342166180413795	-4.547132474226576e-22	-2.0091484494678914e-19	3.228779306914133e-12	1.4722287072986573e-14	0.0013315667574316876	-4.1017824799327554e-20	1.0874224197224744e-15	4.4018616168561413e-16	1.169326716151832e-14	5.3432901984396995e-17
4800000	0.0043342166180413795	-4.547132474226576e-22	-2.0091484494678914e-19	3.228779306914133e-12	1.4722287072986573e-14	0.0013315667574316876	-4.1017365690647984e-20	1.0874224197224744e-15	4.4018616168561413e-16	1.169326716151832e-14	5.3432901984396995e-17
4900000	0.0043342166180413795	-4.547132474226576e-22	-2.0091484494678914e-19	3.228779306914133e-12	1.4722287072986573e-14	0.0013315667574316876	-4.101690658196841e-20	1.0874224197224744e-15	4.4018616168561413e-16	1.169326716151832e-14	5.3432901984396995e-17
5000000	0.0043342166180413795	-4.547132474226576e-22	-2.0091484494678914e-19	3.228779306914133e-12	1.4722287072986573e-14	0.0013315667574316876	-4.101644747328883e-20	1.0874224197224744e-15	4.4018616168561413e-16	1.169326716151832e-14	5.3432901984396995e-17
5100000	0.0043342166180413795	-4.547132474226576e-22	-2.0091484494678914e-19	3.228779306914133e-12	1.4722287072986573e-14	0.0013315667574316876	-4.101598836460926e-20	1.0874224197224744e-15	4.4018616168561413e-16	1.169326716151832e-14	5.3432901984396995e-17
5200000	0.0043342166180413795	-4.547132474226576e-22	-2.0091484494678914e-19	3.228779306914133e-12	1.4722287072986573e-14	0.0013315667574316876	-4.101552925592969e-20	1.0874224197224744e-15	4.4018616168561413e-16	1.169326716151832e-14	5.3432901984396995e-17
5300000	0.0043342166180413795	-4.547132474226576e-22	-2.0091484494678914e-19	3.228779306914133e-12	1.4722287072986573e-14	0.0013315667574316876	-4.101507014725011e-20	1.0874224197224744e-15	4.4018616168561413e-16	1.169326716151832e-14	5.3432901984396995e-17
5400000	0.0043342166180413795	-4.547132474226576e-22	-2.0091484494678914e-19	3.228779306914133e-12	1.4722287072986573e-14	0.0013315667574316876	-4.1014611038570536e-20	1.0874224197224744e-15	4.4018616168561413e-16	1.169326716151832e-14	5.3432901984396995e-17
5500000	0.0043342166180413795	-4.547132474226576e-22	-2.0091484494678914e-19	3.228779306914133e-12	1.4722287072986573e-14	0.0013315667574316876	-4.101415192989096e-20	1.0874224197224744e-15	4.4018616168561413e-16	1.169326716151832e-14	5.3432901984396995e-17
5600000	0.0043342166180413795	-4.547132474226576e-22	-2.0091484494678914e-19	3.228779306914133e-12	1.4722287072986573e-14	0.0013315667574316876	-4.101369282121139e-20	1.0874224197224744e-15	4.4018616168561413e-16	1.169326716151832e-14	5.3432901984396995e-17
5700000	0.0043342166180413795	-4.547132474226576e-22	-2.0091484494678914e-19	3.228779306914133e-12	1.4722287072986573e-14	0.0013315667574316876	-4.1013233712531814e-20	1.0874224197224744e-15	4.4018616168561413e-16	1.169326716151832e-14	5.3432901984396995e-17
5800000	0.0043342166180413795	-4.547132474226576e-22	-2.0091484494678914e-19	3.228779306914133e-12	1.4722287072986573e-14	0.0013315667574316876	-4.101277460385224e-20	1.0874224197224744e-15	4.4018616168561413e-16	1.169326716151832e-14	5.3432901984396995e-17
5900000	0.0043342166180413795	-4.547132474226576e-22	-2.0091484494678914e-19	3.228779306914133e-12	1.4722287072986573e-14	0.0013315667574316876	-4.101231549517266e-20	1.0874224197224744e-15	4.4018616168561413e-16	1.169326716151832e-14	5.3432901984396995e-17
6000000	0.0043342166180413795	-4.547132474226576e-22	-2.0091484494678914e-19	3.228779306914133e-12	1.4722287072986573e-14	0.0013315667574316876	-4.101185638649309e-20	1.0874224197224744e-15	4.4018616168561413e-16	1.169326716151832e-14	5.3432901984396995e-17
6100000	0.0043342166180413795	-4.547132474226576e-22	-2.0091484494678914e-19	3.228779306914133e-12	1.4722287072986573e-14	0.0013315667574316876	-4.101139727781352e-20	1.0874224197224744e-15	4.4018616168561413e-16	1.169326716151832e-14	5.3432901984397e-17
6200000	0.0043342166180413795	-4.547132474226576e-22	-2.0091484494678914e-19	3.228779306914133e-12	1.4722287072986573e-14	0.0013315667574316876	-4.101093816913394e-20	1.0874224197224744e-15	4.4018616168561413e-16	1.169326716151832e-14	5.3432901984397e-17
6300000	0.0043342166180413795	-4.547132474226576e-22	-2.0091484494678914e-19	3.228779306914133e-12	1.4722287072986573e-14	0.0013315667574316876	-4.1010479060454365e-20	1.0874224197224744e-15	4.4018616168561413e-16	1.169326716151832e-14	5.3432901984397e-17
6400000	0.0043342166180413795	-4.547132474226576e-22	-2.0091484494678914e-19	3.228779306914133e-12	1.4722287072986573e-14	0.0013315667574316876	-4.1010019951774796e-20	1.0874224197224744e-15	4.4018616168561413e-16	1.169326716151832e-14	5.3432901984397e-17
6500000	0.0043342166180413795	-4.547132474226576e-22	-2.0091484494678914e-19	3.228779306914133e-12	1.4722287072986573e-14	0.0013315667574316876	-4.100956084309522e-20	1.0874224197224744e-15	4.4018616168561413e-16	1.169326716151832e-14	5.3432901984397e-17
6600000	0.0043342166180413795	-4.547132474226576e-22	-2.0091484494678914e-19	3.228779306914133e-12	1.4722287072986573e-14	0.0013315667574316876	-4.1009101734415644e-20	1.0874224197224744e-15	4.4018616168561413e-16	1.169326716151832e-14	5.3432901984397e-17
6700000	0.004334216618041379	-4.547132474226576e-22	-2.0091484494678914e-19	3.228779306914133e-12	1.4722287072986576e-14	0.0013315667574316876	-4.100864262573607e-20	1.0874224197224744e-15	4.401861616856141e-16	1.169326716151832e-14	5.3432901984397e-17
6800000	0.004334216618041379	-4.547132474226576e-22	-2.0091484494678914e-19	3.228779306914133e-12	1.4722287072986576e-14	0.0013315667574316876	-4.10081835170565e-20	1.0874224197224744e-15	4.401861616856141e-16	1.169326716151832e-14	5.3432901984397e-17
6900000	0.004334216618041379	-4.547132474226576e-22	-2.0091484494678914e-19	3.228779306914133e-12	1.4722287072986576e-14	0.0013315667574316876	-4.100772440837692e-20	1.0874224197224744e-15	4.401861616856141e-16	1.169326716151832e-14	5.3432901984397e-17
7000000	0.004334216618041379	-4.547132474226576e-22	-2.0091484494678914e-19	3.228779306914133e-12	1.4722287072986576e-14	0.0013315667574316876	-4.1007265299697347e-20	1.0874224197224744e-15	4.401861616856141e-16	1.169326716151832e-14	5.3432901984397e-17
7100000	0.004334216618041379	-4.547132474226576e-22	-2.0091484494678914e-19	3.228779306914133e-12	1.4722287072986576e-14	0.0013315667574316876	-4.100680619101777e-20	1.0874224197224744e-15	4.401861616856141e-16	1.169326716151832e-14	5.3432901984397e-17
7200000	0.004334216618041379	-4.547132474226576e-22	-2.0091484494678914e-19	3.228779306914133e-12	1.4722287072986576e-14	0.0013315667574316876	-4.10063470823382e-20	1.0874224197224744e-15	4.401861616856141e-16	1.169326716151832e-14	5.3432901984397e-17
7300000	0.004334216618041379	-4.547132474226576e-22	-2.0091484494678914e-19	3.228779306914133e-12	1.4722287072986576e-14	0.0013315667574316876	-4.1005887973658626e-20	1.0874224197224744e-15	4.401861616856141e-16	1.169326716151832e-14	5.3432901984397e-17
7400000	0.004334216618041379	-4.547132474226576e-22	-2.0091484494678914e-19	3.228779306914133e-12	1.4722287072986576e-14	0.0013315667574316876	-4.100542886497905e-20	1.0874224197224744e-15	4.401861616856141e-16	1.169326716151832e-14	5.3432901984397e-17
7500000	0.004334216618041379	-4.547132474226576e-22	-2.0091484494678914e-19	3.228779306914133e-12	1.4722287072986576e-14	0.0013315667574316876	-4.1004969756299474e-20	1.0874224197224744e-15	4.401861616856141e-16	1.169326716151832e-14	5.3432901984397007e-17
7600000	0.004334216618041379	-4.547132474226576e-22	-2.0091484494678914e-19	3.228779306914133e-12	1.4722287072986576e-14	0.0013315667574316876	-4.1004510647619904e-20	1.0874224197224744e-15	4.401861616856141e-16	1.169326716151832e-14	5.3432901984397007e-17
7700000	0.004334216618041379	-4.547132474226576e-22	-2.0091484494678914e-19	3.228779306914133e-12	1.4722287072986576e-14	0.0013315667574316876	-4.100405153894033e-20	1.0874224197224744e-15	4.401861616856141e-16	1.169326716151832e-14	5.3432901984397007e-17
7800000	0.004334216618041379	-4.547132474226576e-22	-2.0091484494678914e-19	3.228779306914133e-12	1.4722287072986576e-14	0.0013315667574316876	-4.100359243026075e-20	1.0874224197224744e-15	4.401861616856141e-16	1.169326716151832e-14	5.3432901984397007e-17
7900000	0.004334216618041379	-4.547132474226576e-22	-2.0091484494678914e-19	3.228779306914133e-12	1.472228707298658e-14	0.0013315667574316876	-4.1003133321581177e-20	1.0874224197224744e-15	4.401861616856141e-16	1.169326716151832e-14	5.3432901984397007e-17
8000000	0.004334216618041379	-4.547132474226576e-22	-2.0091484494678914e-19	3.228779306914133e-12	1.472228707298658e-14	0.0013315667574316876	-4.1002674212901607e-20	1.0874224197224744e-15	4.401861616856141e-16	1.169326716151832e-14	5.3432901984397007e-17
8100000	0.004334216618041379	-4.547132474226576e-22	-2.0091484494678914e-19	3.228779306914133e-12	1.472228707298658e-14	0.0013315667574316876	-4.100221510422203e-20	1.0874224197224744e-15	4.401861616856141e-16	1.169326716151832e-14	5.3432901984397007e-17
8200000	0.004334216618041379	-4.547132474226576e-22	-2.0091484494678914e-19	3.228779306914133e-12	1.472228707298658e-14	0.0013315667574316876	-4.1001755995542455e-20	1.0874224197224744e-15	4.401861616856141e-16	1.169326716151832e-14	5.3432901984397007e-17
8300000	0.004334216618041379	-4.547132474226576e-22	-2.0091484494678914e-19	3.228779306914133e-12	1.472228707298658e-14	0.0013315667574316876	-4.100129688686288e-20	1.0874224197224744e-15	4.401861616856141e-16	1.169326716151832e-14	5.3432901984397007e-17
8400000	0.004334216618041379	-4.547132474226576e-22	-2.0091484494678914e-19	3.228779306914133e-12	1.472228707298658e-14	0.0013315667574316876	-4.100083777818331e-20	1.0874224197224744e-15	4.401861616856141e-16	1.169326716151832e-14	5.3432901984397007e-17
8500000	0.004334216618041379	-4.547132474226576e-22	-2.0091484494678914e-19	3.228779306914133e-12	1.472228707298658e-14	0.0013315667574316876	-4.1000378669503734e-20	1.0874224197224744e-15	4.401861616856141e-16	1.169326716151832e-14	5.3432901984397007e-17
8600000	0.004334216618041378	-4.547132474226576e-22	-2.0091484494678914e-19	3.228779306914133e-12	1.472228707298658e-14	0.0013315667574316876	-4.099991956082416e-20	1.0874224197224744e-15	4.4018616168561403e-16	1.169326716151832e-14	5.3432901984397007e-17
8700000	0.004334216618041378	-4.547132474226576e-22	-2.0091484494678914e-19	3.228779306914133e-12	1.472228707298658e-14	0.0013315667574316876	-4.099946045214458e-20	1.0874224197224744e-15	4.4018616168561403e-16	1.169326716151832e-14	5.3432901984397007e-17
8800000	0.004334216618041378	-4.547132474226576e-22	-2.0091484494678914e-19	3.228779306914133e-12	1.472228707298658e-14	0.0013315667574316876	-4.099900134346501e-20	1.0874224197224744e-15	4.4018616168561403e-16	1.169326716151832e-14	5.3432901984397007e-17
8900000	0.004334216618041378	-4.547132474226576e-22	-2.0091484494678914e-19	3.228779306914133e-12	1.472228707298658e-14	0.0013315667574316876	-4.0998542234785437e-20	1.0874224197224744e-15	4.4018616168561403e-16	1.169326716151832e-14	5.343290198439701e-17
9000000	0.004334216618041378	-4.547132474226576e-22	-2.0091484494678914e-19	3.228779306914133e-12	1.472228707298658e-14	0.0013315667574316876	-4.099808312610586e-20	1.0874224197224744e-15	4.4018616168561403e-16	1.169326716151832e-14	5.343290198439701e-17
9100000	0.004334216618041378	-4.547132474226576e-22	-2.0091484494678914e-19	3.228779306914133e-12	1.472228707298658e-14	0.0013315667574316876	-4.0997624017426285e-20	1.0874224197224744e-15	4.4018616168561403e-16	1.169326716151832e-14	5.343290198439701e-17
9200000	0.004334216618041378	-4.547132474226576e-22	-2.0091484494678914e-19	3.228779306914133e-12	1.4722287072986583e-14	0.0013315667574316876	-4.0997164908746715e-20	1.0874224197224744e-15	4.4018616168561403e-16	1.169326716151832e-14	5.343290198439701e-17
9300000	0.004334216618041378	-4.547132474226576e-22	-2.0091484494678914e-19	3.228779306914133e-12	1.4722287072986583e-14	0.0013315667574316876	-4.099670580006714e-20	1.0874224197224744e-15	4.4018616168561403e-16	1.169326716151832e-14	5.343290198439701e-17
9400000	0.004334216618041378	-4.547132474226576e-22	-2.0091484494678914e-19	3.228779306914133e-12	1.4722287072986583e-14	0.0013315667574316876	-4.0996246691387564e-20	1.0874224197224744e-15	4.4018616168561403e-16	1.169326716151832e-14	5.343290198439701e-17
9500000	0.004334216618041378	-4.547132474226576e-22	-2.0091484494678914e-19	3.228779306914133e-12	1.4722287072986583e-14	0.0013315667574316876	-4.099578758270799e-20	1.0874224197224744e-15	4.4018616168561403e-16	1.169326716151832e-14	5.343290198439701e-17
9600000	0.004334216618041378	-4.547132474226576e-22	-2.0091484494678914e-19	3.228779306914133e-12	1.4722287072986583e-14	0.0013315667574316876	-4.099532847402842e-20	1.0874224197224744e-15	4.4018616168561403e-16	1.169326716151832e-14	5.343290198439701e-17
9700000	0.004334216618041378	-4.547132474226576e-22	-2.0091484494678914e-19	3.228779306914133e-12	1.4722287072986583e-14	0.0013315667574316876	-4.099486936534884e-20	1.0874224197224744e-15	4.4018616168561403e-16	1.169326716151832e-14	5.343290198439701e-17
9800000	0.004334216618041378	-4.547132474226576e-22	-2.0091484494678914e-19	3.228779306914133e-12	1.4722287072986583e-14	0.0013315667574316876	-4.0994410256669267e-20	1.0874224197224744e-15	4.4018616168561403e-16	1.169326716151832e-14	5.343290198439701e-17
9900000	0.004334216618041378	-4.547132474226576e-22	-2.0091484494678914e-19	3.228779306914133e-12	1.4722287072986583e-14	0.0013315667574316876	-4.099395114798969e-20	1.0874224197224744e-15	4.4018616168561403e-16	1.169326716151832e-14	5.343290198439701e-17
10000000	0.004334216618041378	-4.547132474226576e-22	-2.0091484494678914e-19	3.228779306914133e-12	1.4722287072986583e-14	0.0013315667574316876	-4.099349203931012e-20	1.0874224197224744e-15	4.4018616168561403e-16	1.169326716151832e-14	5.343290198439701e-17
10100000	0.004334216618041378	-4.547132474226576e-22	-2.0091484494678914e-19	3.228779306914133e-12	1.4722287072986583e-14	0.0013315667574316876	-4.0993032930630545e-20	1.0874224197224744e-15	4.4018616168561403e-16	1.169326716151832e-14	5.343290198439701e-17
10200000	0.004334216618041378	-4.547132474226576e-22	-2.0091484494678914e-19	3.228779306914133e-12	1.4722287072986583e-14	0.0013315667574316876	-4.099257382195097e-20	1.0874224197224744e-15	4.4018616168561403e-16	1.169326716151832e-14	5.343290198439701e-17
10300000	0.004334216618041378	-4.547132474226576e-22	-2.0091484494678914e-19	3.228779306914133e-12	1.4722287072986583e-14	0.0013315667574316876	-4.0992114713271394e-20	1.0874224197224744e-15	4.4018616168561403e-16	1.169326716151832e-14	5.343290198439701e-17
10400000	0.004334216618041378	-4.547132474226576e-22	-2.0091484494678914e-19	3.228779306914133e-12	1.4722287072986583e-14	0.0013315667574316876	-4.0991655604591824e-20	1.0874224197224744e-15	4.4018616168561403e-16	1.169326716151832e-14	5.343290198439701e-17
10500000	0.004334216618041378	-4.547132474226576e-22	-2.0091484494678914e-19	3.228779306914133e-12	1.4722287072986583e-14	0.0013315667574316876	-4.099119649591225e-20	1.0874224197224744e-15	4.4018616168561403e-16	1.169326716151832e-14	5.343290198439701e-17
10600000	0.004334216618041378	-4.547132474226576e-22	-2.0091484494678914e-19	3.228779306914133e-12	1.4722287072986583e-14	0.0013315667574316876	-4.099073738723267e-20	1.0874224197224744e-15	4.4018616168561403e-16	1.169326716151832e-14	5.343290198439701e-17
10700000	0.004334216618041378	-4.547132474226576e-22	-2.0091484494678914e-19	3.228779306914133e-12	1.4722287072986583e-14	0.0013315667574316876	-4.0990278278553096e-20	1.0874224197224744e-15	4.4018616168561403e-16	1.169326716151832e-14	5.343290198439701e-17
10800000	0.004334216618041378	-4.547132474226576e-22	-2.0091484494678914e-19	3.228779306914133e-12	1.4722287072986583e-14	0.0013315667574316876	-4.0989819169873527e-20	1.0874224197224744e-15	4.4018616168561403e-16	1.169326716151832e-14	5.343290198439701e-17
10900000	0.004334216618041378	-4.547132474226576e-22	-2.0091484494678914e-19	3.228779306914133e-12	1.4722287072986583e-14	0.0013315667574316876	-4.098936006119395e-20	1.0874224197224744e-15	4.4018616168561403e-16	1.169326716151832e-14	5.343290198439701e-17
11000000	0.004334216618041378	-4.547132474226576e-22	-2.0091484494678914e-19	3.228779306914133e-12	1.4722287072986583e-14	0.0013315667574316876	-4.0988900952514375e-20	1.0874224197224744e-15	4.4018616168561403e-16	1.169326716151832e-14	5.343290198439701e-17
11100000	0.004334216618041378	-4.547132474226576e-22	-2.0091484494678914e-19	3.228779306914133e-12	1.4722287072986583e-14	0.0013315667574316876	-4.09884418438348e-20	1.0874224197224744e-15	4.4018616168561403e-16	1.169326716151832e-14	5.343290198439701e-17
11200000	0.004334216618041378	-4.547132474226576e-22	-2.0091484494678914e-19	3.228779306914133e-12	1.4722287072986583e-14	0.0013315667574316876	-4.098798273515523e-20	1.0874224197224744e-15	4.4018616168561403e-16	1.169326716151832e-14	5.343290198439701e-17
11300000	0.004334216618041378	-4.547132474226576e-22	-2.0091484494678914e-19	3.228779306914133e-12	1.4722287072986583e-14	0.0013315667574316876	-4.0987523626475654e-20	1.0874224197224744e-15	4.4018616168561403e-16	1.169326716151832e-14	5.343290198439701e-17
11400000	0.004334216618041378	-4.547132474226576e-22	-2.0091484494678914e-19	3.228779306914133e-12	1.4722287072986583e-14	0.0013315667574316876	-4.098706451779608e-20	1.0874224197224744e-15	4.4018616168561403e-16	1.169326716151832e-14	5.343290198439701e-17
11500000	0.004334216618041378	-4.547132474226576e-22	-2.0091484494678914e-19	3.228779306914133e-12	1.4722287072986583e-14	0.0013315667574316876	-4.09866054091165e-20	1.0874224197224744e-15	4.4018616168561403e-16	1.169326716151832e-14	5.343290198439701e-17
11600000	0.004334216618041378	-4.547132474226576e-22	-2.0091484494678914e-19	3.228779306914133e-12	1.4722287072986583e-14	0.0013315667574316876	-4.098614630043693e-20	1.0874224197224744e-15	4.4018616168561403e-16	1.169326716151832e-14	5.343290198439701e-17
11700000	0.004334216618041378	-4.547132474226576e-22	-2.0091484494678914e-19	3.228779306914133e-12	1.4722287072986583e-14	0.0013315667574316876	-4.0985687191757357e-20	1.0874224197224744e-15	4.4018616168561403e-16	1.169326716151832e-14	5.343290198439701e-17
11800000	0.004334216618041378	-4.547132474226576e-22	-2.0091484494678914e-19	3.228779306914133e-12	1.4722287072986583e-14	0.0013315667574316876	-4.098522808307778e-20	1.0874224197224744e-15	4.4018616168561403e-16	1.169326716151832e-14	5.343290198439701e-17
11900000	0.004334216618041378	-4.547132474226576e-22	-2.0091484494678914e-19	3.228779306914133e-12	1.4722287072986583e-14	0.0013315667574316876	-4.0984768974398205e-20	1.0874224197224744e-15	4.4018616168561403e-16	1.169326716151832e-14	5.343290198439701e-17
12000000	0.004334216618041378	-4.547132474226576e-22	-2.0091484494678914e-19	3.228779306914133e-12	1.4722287072986583e-14	0.0013315667574316876	-4.0984309865718635e-20	1.0874224197224744e-15	4.4018616168561403e-16	1.169326716151832e-14	5.343290198439701e-17
12100000	0.004334216618041378	-4.547132474226576e-22	-2.0091484494678914e-19	3.228779306914133e-12	1.4722287072986583e-14	0.0013315667574316876	-4.098385075703906e-20	1.0874224197224744e-15	4.4018616168561403e-16	1.169326716151832e-14	5.343290198439701e-17
12200000	0.004334216618041378	-4.547132474226576e-22	-2.0091484494678914e-19	3.228779306914133e-12	1.4722287072986583e-14	0.0013315667574316876	-4.0983391648359484e-20	1.0874224197224744e-15	4.4018616168561403e-16	1.169326716151832e-14	5.343290198439701e-17
12300000	0.004334216618041378	-4.547132474226576e-22	-2.0091484494678914e-19	3.228779306914133e-12	1.4722287072986583e-14	0.0013315667574316876	-4.098293253967991e-20	1.0874224197224744e-15	4.4018616168561403e-16	1.169326716151832e-14	5.343290198439701e-17
12400000	0.004334216618041378	-4.547132474226576e-22	-2.0091484494678914e-19	3.228779306914133e-12	1.4722287072986583e-14	0.0013315667574316876	-4.098247343100034e-20	1.0874224197224744e-15	4.4018616168561403e-16	1.169326716151832e-14	5.343290198439701e-17
12500000	0.004334216618041378	-4.547132474226576e-22	-2.0091484494678914e-19	3.228779306914133e-12	1.4722287072986583e-14	0.0013315667574316876	-4.098201432232076e-20	1.0874224197224744e-15	4.4018616168561403e-16	1.169326716151832e-14	5.343290198439701e-17
12600000	0.004334216618041378	-4.547132474226576e-22	-2.0091484494678914e-19	3.228779306914133e-12	1.4722287072986583e-14	0.0013315667574316876	-4.0981555213641186e-20	1.0874224197224744e-15	4.4018616168561403e-16	1.169326716151832e-14	5.343290198439701e-17
12700000	0.004334216618041378	-4.547132474226576e-22	-2.0091484494678914e-19	3.228779306914133e-12	1.4722287072986583e-14	0.0013315667574316876	-4.098109610496161e-20	1.0874224197224744e-15	4.4018616168561403e-16	1.169326716151832e-14	5.343290198439701e-17
12800000	0.004334216618041378	-4.547132474226576e-22	-2.0091484494678914e-19	3.228779306914133e-12	1.4722287072986583e-14	0.0013315667574316876	-4.098063699628204e-20	1.0874224197224744e-15	4.4018616168561403e-16	1.169326716151832e-14	5.343290198439701e-17
12900000	0.004334216618041378	-4.547132474226576e-22	-2.0091484494678914e-19	3.228779306914133e-12	1.4722287072986583e-14	0.0013315667574316876	-4.0980177887602465e-20	1.0874224197224744e-15	4.4018616168561403e-16	1.169326716151832e-14	5.343290198439701e-17
13000000	0.004334216618041378	-4.547132474226576e-22	-2.0091484494678914e-19	3.228779306914133e-12	1.4722287072986583e-14	0.0013315667574316876	-4.097971877892289e-20	1.0874224197224744e-15	4.4018616168561403e-16	1.169326716151832e-14	5.343290198439701e-17
13100000	0.004334216618041378	-4.547132474226576e-22	-2.0091484494678914e-19	3.228779306914133e-12	1.4722287072986583e-14	0.0013315667574316876	-4.0979259670243313e-20	1.0874224197224744e-15	4.4018616168561403e-16	1.169326716151832e-14	5.343290198439701e-17
13200000	0.004334216618041378	-4.547132474226576e-22	-2.0091484494678914e-19	3.228779306914133e-12	1.4722287072986583e-14	0.0013315667574316876	-4.0978800561563744e-20	1.0874224197224744e-15	4.4018616168561403e-16	1.169326716151832e-14	5.343290198439701e-17
13300000	0.004334216618041378	-4.547132474226576e-22	-2.0091484494678914e-19	3.228779306914133e-12	1.4722287072986583e-14	0.0013315667574316876	-4.097834145288417e-20	1.0874224197224744e-15	4.4018616168561403e-16	1.169326716151832e-14	5.343290198439701e-17
13400000	0.004334216618041378	-4.547132474226576e-22	-2.0091484494678914e-19	3.228779306914133e-12	1.4722287072986583e-14	0.0013315667574316876	-4.097788234420459e-20	1.0874224197224744e-15	4.4018616168561403e-16	1.169326716151832e-14	5.343290198439701e-17
13500000	0.004334216618041378	-4.547132474226576e-22	-2.0091484494678914e-19	3.228779306914133e-12	1.4722287072986583e-14	0.0013315667574316876	-4.0977423235525016e-20	1.0874224197224744e-15	4.4018616168561403e-16	1.169326716151832e-14	5.343290198439701e-17
13600000	0.004334216618041378	-4.547132474226576e-22	-2.0091484494678914e-19	3.228779306914133e-12	1.4722287072986583e-14	0.0013315667574316876	-4.0976964126845446e-20	1.0874224197224744e-15	4.4018616168561403e-16	1.169326716151832e-14	5.343290198439701e-17
13700000	0.004334216618041378	-4.547132474226576e-22	-2.0091484494678914e-19	3.228779306914133e-12	1.4722287072986583e-14	0.0013315667574316876	-4.097650501816587e-20	1.0874224197224744e-15	4.4018616168561403e-16	1.169326716151832e-14	5.343290198439701e-17
13800000	0.004334216618041378	-4.547132474226576e-22	-2.0091484494678914e-19	3.228779306914133e-12	1.4722287072986583e-14	0.0013315667574316876	-4.0976045909486295e-20	1.0874224197224744e-15	4.4018616168561403e-16	1.169326716151832e-14	5.343290198439701e-17
13900000	0.004334216618041378	-4.547132474226576e-22	-2.0091484494678914e-19	3.228779306914133e-12	1.4722287072986583e-14	0.0013315667574316876	-4.097558680080672e-20	1.0874224197224744e-15	4.4018616168561403e-16	1.169326716151832e-14	5.343290198439701e-17
14000000	0.004334216618041378	-4.547132474226576e-22	-2.0091484494678914e-19	3.228779306914133e-12	1.4722287072986583e-14	0.0013315667574316876	-4.097512769212715e-20	1.0874224197224744e-15	4.4018616168561403e-16	1.169326716151832e-14	5.343290198439701e-17
14100000	0.004334216618041378	-4.547132474226576e-22	-2.0091484494678914e-19	3.228779306914133e-12	1.4722287072986583e-14	0.0013315667574316876	-4.0974668583447573e-20	1.0874224197224744e-15	4.4018616168561403e-16	1.169326716151832e-14	5.343290198439701e-17
14200000	0.004334216618041378	-4.547132474226576e-22	-2.0091484494678914e-19	3.228779306914133e-12	1.4722287072986583e-14	0.0013315667574316876	-4.0974209474768e-20	1.0874224197224744e-15	4.4018616168561403e-16	1.169326716151832e-14	5.343290198439701e-17
14300000	0.004334216618041378	-4.547132474226576e-22	-2.0091484494678914e-19	3.228779306914133e-12	1.4722287072986583e-14	0.0013315667574316876	-4.097375036608842e-20	1.0874224197224744e-15	4.4018616168561403e-16	1.169326716151832e-14	5.343290198439701e-17
14400000	0.004334216618041378	-4.547132474226576e-22	-2.0091484494678914e-19	3.2287793069141324e-12	1.4722287072986583e-14	0.0013315667574316876	-4.097329125740885e-20	1.0874224197224744e-15	4.4018616168561403e-16	1.169326716151832e-14	5.343290198439701e-17
14500000	0.004334216618041378	-4.547132474226576e-22	-2.0091484494678914e-19	3.2287793069141324e-12	1.4722287072986583e-14	0.0013315667574316876	-4.0972832148729276e-20	1.0874224197224744e-15	4.4018616168561403e-16	1.169326716151832e-14	5.343290198439701e-17
14600000	0.004334216618041378	-4.547132474226576e-22	-2.0091484494678914e-19	3.2287793069141324e-12	1.4722287072986583e-14	0.0013315667574316876	-4.09723730400497e-20	1.0874224197224744e-15	4.4018616168561403e-16	1.169326716151832e-14	5.343290198439701e-17
14700000	0.004334216618041378	-4.547132474226576e-22	-2.0091484494678914e-19	3.2287793069141324e-12	1.4722287072986583e-14	0.0013315667574316876	-4.0971913931370125e-20	1.0874224197224744e-15	4.4018616168561403e-16	1.169326716151832e-14	5.343290198439701e-17
14800000	0.004334216618041378	-4.547132474226576e-22	-2.0091484494678914e-19	3.2287793069141324e-12	1.4722287072986583e-14	0.0013315667574316876	-4.0971454822690555e-20	1.0874224197224744e-15	4.4018616168561403e-16	1.169326716151832e-14	5.343290198439701e-17
14900000	0.004334216618041378	-4.547132474226576e-22	-2.0091484494678914e-19	3.2287793069141324e-12	1.4722287072986583e-14	0.0013315667574316876	-4.097099571401098e-20	1.0874224197224744e-15	4.4018616168561403e-16	1.169326716151832e-14	5.343290198439701e-17
15000000	0.004334216618041378	-4.547132474226576e-22	-2.0091484494678914e-19	3.2287793069141324e-12	1.4722287072986583e-14	0.0013315667574316876	-4.0970536605331403e-20	1.0874224197224744e-15	4.4018616168561403e-16	1.169326716151832e-14	5.343290198439701e-17
15100000	0.004334216618041378	-4.547132474226576e-22	-2.0091484494678914e-19	3.2287793069141324e-12	1.4722287072986583e-14	0.0013315667574316876	-4.097007749665183e-20	1.0874224197224744e-15	4.4018616168561403e-16	1.169326716151832e-14	5.343290198439702e-17
15200000	0.004334216618041378	-4.547132474226576e-22	-2.0091484494678914e-19	3.2287793069141324e-12	1.4722287072986583e-14	0.0013315667574316876	-4.096961838797226e-20	1.0874224197224744e-15	4.4018616168561403e-16	1.169326716151832e-14	5.343290198439702e-17
15300000	0.004334216618041378	-4.547132474226576e-22	-2.0091484494678914e-19	3.2287793069141324e-12	1.4722287072986583e-14	0.0013315667574316876	-4.096915927929268e-20	1.0874224197224744e-15	4.4018616168561403e-16	1.169326716151832e-14	5.343290198439702e-17
15400000	0.004334216618041378	-4.547132474226576e-22	-2.0091484494678914e-19	3.2287793069141324e-12	1.4722287072986583e-14	0.0013315667574316876	-4.0968700170613106e-20	1.0874224197224744e-15	4.4018616168561403e-16	1.169326716151832e-14	5.343290198439702e-17
15500000	0.004334216618041378	-4.547132474226576e-22	-2.0091484494678914e-19	3.2287793069141324e-12	1.4722287072986583e-14	0.0013315667574316876	-4.096824106193353e-20	1.0874224197224744e-15	4.4018616168561403e-16	1.169326716151832e-14	5.343290198439702e-17
15600000	0.004334216618041378	-4.547132474226576e-22	-2.0091484494678914e-19	3.2287793069141324e-12	1.4722287072986583e-14	0.0013315667574316876	-4.096778195325396e-20	1.0874224197224744e-15	4.4018616168561403e-16	1.169326716151832e-14	5.343290198439702e-17
15700000	0.004334216618041378	-4.547132474226576e-22	-2.0091484494678914e-19	3.2287793069141324e-12	1.4722287072986583e-14	0.0013315667574316876	-4.0967322844574385e-20	1.0874224197224744e-15	4.401861616856141e-16	1.169326716151832e-14	5.343290198439702e-17
15800000	0.004334216618041378	-4.547132474226576e-22	-2.0091484494678914e-19	3.2287793069141324e-12	1.4722287072986583e-14	0.0013315667574316876	-4.096686373589481e-20	1.0874224197224744e-15	4.401861616856141e-16	1.169326716151832e-14	5.343290198439702e-17
15900000	0.004334216618041378	-4.547132474226576e-22	-2.0091484494678914e-19	3.2287793069141324e-12	1.4722287072986583e-14	0.0013315667574316876	-4.0966404627215233e-20	1.0874224197224744e-15	4.401861616856141e-16	1.169326716151832e-14	5.343290198439702e-17
16000000	0.004334216618041378	-4.547132474226576e-22	-2.0091484494678914e-19	3.2287793069141324e-12	1.4722287072986583e-14	0.0013315667574316876	-4.0965945518535663e-20	1.0874224197224744e-15	4.401861616856141e-16	1.169326716151832e-14	5.343290198439702e-17
16100000	0.004334216618041378	-4.547132474226576e-22	-2.0091484494678914e-19	3.2287793069141324e-12	1.4722287072986583e-14	0.0013315667574316876	-4.096548640985609e-20	1.0874224197224744e-15	4.401861616856141e-16	1.169326716151832e-14	5.343290198439702e-17
16200000	0.004334216618041378	-4.547132474226576e-22	-2.0091484494678914e-19	3.2287793069141324e-12	1.472228707298658e-14	0.0013315667574316876	-4.096502730117651e-20	1.0874224197224744e-15	4.401861616856141e-16	1.169326716151832e-14	5.343290198439702e-17
16300000	0.004334216618041378	-4.547132474226576e-22	-2.0091484494678914e-19	3.2287793069141324e-12	1.472228707298658e-14	0.0013315667574316876	-4.0964568192496936e-20	1.0874224197224744e-15	4.401861616856141e-16	1.169326716151832e-14	5.343290198439702e-17
16400000	0.004334216618041378	-4.547132474226576e-22	-2.0091484494678914e-19	3.2287793069141324e-12	1.472228707298658e-14	0.0013315667574316876	-4.0964109083817366e-20	1.0874224197224744e-15	4.401861616856141e-16	1.169326716151832e-14	5.343290198439702e-17
16500000	0.004334216618041378	-4.547132474226576e-22	-2.0091484494678914e-19	3.2287793069141324e-12	1.472228707298658e-14	0.0013315667574316876	-4.096364997513779e-20	1.0874224197224744e-15	4.401861616856141e-16	1.169326716151832e-14	5.343290198439702e-17
16600000	0.004334216618041378	-4.547132474226576e-22	-2.0091484494678914e-19	3.2287793069141324e-12	1.472228707298658e-14	0.0013315667574316876	-4.0963190866458215e-20	1.0874224197224744e-15	4.401861616856141e-16	1.169326716151832e-14	5.343290198439702e-17
16700000	0.004334216618041378	-4.547132474226576e-22	-2.0091484494678914e-19	3.2287793069141324e-12	1.472228707298658e-14	0.0013315667574316876	-4.096273175777864e-20	1.0874224197224744e-15	4.401861616856141e-16	1.169326716151832e-14	5.343290198439702e-17
16800000	0.004334216618041378	-4.547132474226576e-22	-2.0091484494678914e-19	3.2287793069141324e-12	1.472228707298658e-14	0.0013315667574316876	-4.096227264909907e-20	1.0874224197224744e-15	4.401861616856141e-16	1.169326716151832e-14	5.343290198439702e-17
16900000	0.004334216618041378	-4.547132474226576e-22	-2.0091484494678914e-19	3.2287793069141324e-12	1.472228707298658e-14	0.0013315667574316876	-4.0961813540419493e-20	1.0874224197224744e-15	4.401861616856141e-16	1.169326716151832e-14	5.343290198439702e-17
17000000	0.004334216618041378	-4.547132474226576e-22	-2.0091484494678914e-19	3.2287793069141324e-12	1.472228707298658e-14	0.0013315667574316876	-4.096135443173992e-20	1.0874224197224744e-15	4.401861616856141e-16	1.169326716151832e-14	5.343290198439702e-17
17100000	0.004334216618041378	-4.547132474226576e-22	-2.0091484494678914e-19	3.2287793069141324e-12	1.472228707298658e-14	0.0013315667574316876	-4.096089532306034e-20	1.0874224197224744e-15	4.401861616856141e-16	1.169326716151832e-14	5.343290198439702e-17
17200000	0.004334216618041378	-4.547132474226576e-22	-2.0091484494678914e-19	3.2287793069141324e-12	1.472228707298658e-14	0.0013315667574316876	-4.096043621438077e-20	1.0874224197224744e-15	4.401861616856141e-16	1.169326716151832e-14	5.343290198439702e-17
17300000	0.004334216618041378	-4.547132474226576e-22	-2.0091484494678914e-19	3.2287793069141324e-12	1.472228707298658e-14	0.0013315667574316876	-4.0959977105701196e-20	1.0874224197224744e-15	4.401861616856141e-16	1.169326716151832e-14	5.343290198439702e-17
17400000	0.004334216618041378	-4.547132474226576e-22	-2.0091484494678914e-19	3.2287793069141324e-12	1.472228707298658e-14	0.0013315667574316876	-4.095951799702162e-20	1.0874224197224744e-15	4.401861616856141e-16	1.169326716151832e-14	5.343290198439702e-17
17500000	0.004334216618041378	-4.547132474226576e-22	-2.0091484494678914e-19	3.2287793069141324e-12	1.472228707298658e-14	0.0013315667574316876	-4.0959058888342044e-20	1.0874224197224744e-15	4.401861616856141e-16	1.169326716151832e-14	5.343290198439702e-17
17600000	0.004334216618041378	-4.547132474226576e-22	-2.0091484494678914e-19	3.2287793069141324e-12	1.472228707298658e-14	0.0013315667574316876	-4.0958599779662475e-20	1.0874224197224744e-15	4.401861616856141e-16	1.169326716151832e-14	5.343290198439702e-17
17700000	0.004334216618041378	-4.547132474226576e-22	-2.0091484494678914e-19	3.2287793069141324e-12	1.472228707298658e-14	0.0013315667574316876	-4.09581406709829e-20	1.0874224197224744e-15	4.401861616856141e-16	1.169326716151832e-14	5.343290198439702e-17
17800000	0.004334216618041378	-4.547132474226576e-22	-2.0091484494678914e-19	3.2287793069141324e-12	1.472228707298658e-14	0.0013315667574316876	-4.095768156230332e-20	1.0874224197224744e-15	4.401861616856141e-16	1.169326716151832e-14	5.343290198439702e-17
17900000	0.004334216618041378	-4.547132474226576e-22	-2.0091484494678914e-19	3.2287793069141324e-12	1.472228707298658e-14	0.0013315667574316876	-4.095722245362375e-20	1.0874224197224744e-15	4.401861616856141e-16	1.169326716151832e-14	5.343290198439702e-17
18000000	0.004334216618041378	-4.547132474226576e-22	-2.0091484494678914e-19	3.2287793069141324e-12	1.472228707298658e-14	0.0013315667574316876	-4.095676334494418e-20	1.0874224197224744e-15	4.401861616856141e-16	1.169326716151832e-14	5.343290198439702e-17
18100000	0.004334216618041378	-4.547132474226576e-22	-2.0091484494678914e-19	3.2287793069141324e-12	1.472228707298658e-14	0.0013315667574316876	-4.09563042362646e-20	1.0874224197224744e-15	4.401861616856141e-16	1.169326716151832e-14	5.343290198439702e-17
18200000	0.004334216618041378	-4.547132474226576e-22	-2.0091484494678914e-19	3.2287793069141324e-12	1.472228707298658e-14	0.0013315667574316876	-4.0955845127585026e-20	1.0874224197224744e-15	4.401861616856141e-16	1.169326716151832e-14	5.343290198439702e-17
18300000	0.004334216618041378	-4.547132474226576e-22	-2.0091484494678914e-19	3.2287793069141324e-12	1.472228707298658e-14	0.0013315667574316876	-4.095538601890545e-20	1.0874224197224744e-15	4.401861616856141e-16	1.169326716151832e-14	5.343290198439702e-17
18400000	0.004334216618041378	-4.547132474226576e-22	-2.0091484494678914e-19	3.2287793069141324e-12	1.472228707298658e-14	0.0013315667574316876	-4.095492691022588e-20	1.0874224197224744e-15	4.401861616856141e-16	1.169326716151832e-14	5.343290198439702e-17
18500000	0.004334216618041378	-4.547132474226576e-22	-2.0091484494678914e-19	3.2287793069141324e-12	1.472228707298658e-14	0.0013315667574316876	-4.0954467801546304e-20	1.0874224197224744e-15	4.401861616856141e-16	1.169326716151832e-14	5.343290198439702e-17
18600000	0.004334216618041378	-4.547132474226576e-22	-2.0091484494678914e-19	3.2287793069141324e-12	1.472228707298658e-14	0.0013315667574316876	-4.095400869286673e-20	1.0874224197224744e-15	4.401861616856141e-16	1.169326716151832e-14	5.343290198439702e-17
18700000	0.004334216618041378	-4.547132474226576e-22	-2.0091484494678914e-19	3.2287793069141324e-12	1.472228707298658e-14	0.0013315667574316876	-4.095354958418715e-20	1.0874224197224744e-15	4.401861616856141e-16	1.169326716151832e-14	5.343290198439702e-17
18800000	0.004334216618041378	-4.547132474226576e-22	-2.0091484494678914e-19	3.2287793069141324e-12	1.472228707298658e-14	0.0013315667574316876	-4.0953090475507583e-20	1.0874224197224744e-15	4.401861616856141e-16	1.169326716151832e-14	5.343290198439702e-17
18900000	0.004334216618041378	-4.547132474226576e-22	-2.0091484494678914e-19	3.2287793069141324e-12	1.472228707298658e-14	0.0013315667574316876	-4.095263136682801e-20	1.0874224197224744e-15	4.401861616856141e-16	1.169326716151832e-14	5.343290198439702e-17
19000000	0.004334216618041378	-4.547132474226576e-22	-2.0091484494678914e-19	3.2287793069141324e-12	1.472228707298658e-14	0.0013315667574316876	-4.095217225814843e-20	1.0874224197224744e-15	4.401861616856141e-16	1.169326716151832e-14	5.343290198439702e-17
19100000	0.004334216618041378	-4.547132474226576e-22	-2.0091484494678914e-19	3.2287793069141324e-12	1.472228707298658e-14	0.0013315667574316876	-4.0951713149468856e-20	1.0874224197224744e-15	4.401861616856141e-16	1.169326716151832e-14	5.343290198439702e-17
19200000	0.004334216618041378	-4.547132474226576e-22	-2.0091484494678914e-19	3.2287793069141324e-12	1.472228707298658e-14	0.0013315667574316876	-4.0951254040789286e-20	1.0874224197224744e-15	4.401861616856141e-16	1.169326716151832e-14	5.343290198439702e-17
19300000	0.004334216618041378	-4.547132474226576e-22	-2.0091484494678914e-19	3.2287793069141324e-12	1.472228707298658e-14	0.0013315667574316876	-4.095079493210971e-20	1.0874224197224744e-15	4.401861616856141e-16	1.169326716151832e-14	5.343290198439702e-17
19400000	0.004334216618041378	-4.547132474226576e-22	-2.0091484494678914e-19	3.2287793069141324e-12	1.472228707298658e-14	0.0013315667574316876	-4.0950335823430134e-20	1.0874224197224744e-15	4.401861616856141e-16	1.169326716151832e-14	5.343290198439702e-17
19500000	0.004334216618041378	-4.547132474226576e-22	-2.0091484494678914e-19	3.2287793069141324e-12	1.472228707298658e-14	0.0013315667574316876	-4.094987671475056e-20	1.0874224197224744e-15	4.401861616856141e-16	1.169326716151832e-14	5.343290198439702e-17
19600000	0.004334216618041378	-4.547132474226576e-22	-2.0091484494678914e-19	3.2287793069141324e-12	1.472228707298658e-14	0.0013315667574316876	-4.094941760607099e-20	1.0874224197224744e-15	4.401861616856141e-16	1.169326716151832e-14	5.343290198439702e-17
19700000	0.004334216618041378	-4.547132474226576e-22	-2.0091484494678914e-19	3.2287793069141324e-12	1.472228707298658e-14	0.0013315667574316876	-4.094895849739141e-20	1.0874224197224744e-15	4.401861616856141e-16	1.169326716151832e-14	5.343290198439702e-17
19800000	0.004334216618041378	-4.547132474226576e-22	-2.0091484494678914e-19	3.2287793069141324e-12	1.472228707298658e-14	0.0013315667574316876	-4.094849938871184e-20	1.0874224197224744e-15	4.401861616856141e-16	1.169326716151832e-14	5.343290198439702e-17
19900000	0.004334216618041378	-4.547132474226576e-22	-2.0091484494678914e-19	3.2287793069141324e-12	1.472228707298658e-14	0.0013315667574316876	-4.094804028003227e-20	1.0874224197224744e-15	4.401861616856141e-16	1.169326716151832e-14	5.343290198439702e-17
20000000	0.004334216618041378	-4.547132474226576e-22	-2.0091484494678914e-19	3.2287793069141324e-12	1.472228707298658e-14	0.0013315667574316876	-4.094758117135269e-20	1.0874224197224744e-15	4.401861616856141e-16	1.169326716151832e-14	5.343290198439702e-17
20100000	0.004334216618041378	-4.547132474226576e-22	-2.0091484494678914e-19	3.2287793069141324e-12	1.472228707298658e-14	0.0013315667574316876	-4.0947122062673116e-20	1.0874224197224744e-15	4.401861616856141e-16	1.169326716151832e-14	5.343290198439702e-17
20200000	0.004334216618041378	-4.547132474226576e-22	-2.0091484494678914e-19	3.2287793069141324e-12	1.472228707298658e-14	0.0013315667574316876	-4.094666295399354e-20	1.0874224197224744e-15	4.401861616856141e-16	1.169326716151832e-14	5.343290198439702e-17
20300000	0.004334216618041378	-4.547132474226576e-22	-2.0091484494678914e-19	3.2287793069141324e-12	1.472228707298658e-14	0.0013315667574316876	-4.094620384531397e-20	1.0874224197224744e-15	4.401861616856141e-16	1.169326716151832e-14	5.343290198439702e-17
20400000	0.004334216618041378	-4.547132474226576e-22	-2.0091484494678914e-19	3.2287793069141324e-12	1.472228707298658e-14	0.0013315667574316876	-4.0945744736634394e-20	1.0874224197224744e-15	4.401861616856141e-16	1.169326716151832e-14	5.343290198439702e-17
20500000	0.004334216618041378	-4.547132474226576e-22	-2.0091484494678914e-19	3.2287793069141324e-12	1.472228707298658e-14	0.0013315667574316876	-4.094528562795482e-20	1.0874224197224744e-15	4.401861616856141e-16	1.169326716151832e-14	5.343290198439702e-17
20600000	0.004334216618041378	-4.547132474226576e-22	-2.0091484494678914e-19	3.2287793069141324e-12	1.472228707298658e-14	0.0013315667574316876	-4.094482651927524e-20	1.0874224197224744e-15	4.401861616856141e-16	1.169326716151832e-14	5.343290198439702e-17
20700000	0.004334216618041378	-4.547132474226576e-22	-2.0091484494678914e-19	3.2287793069141324e-12	1.472228707298658e-14	0.0013315667574316876	-4.094436741059567e-20	1.0874224197224744e-15	4.401861616856141e-16	1.169326716151832e-14	5.343290198439702e-17
20800000	0.004334216618041378	-4.547132474226576e-22	-2.0091484494678914e-19	3.2287793069141324e-12	1.472228707298658e-14	0.0013315667574316876	-4.09439083019161e-20	1.0874224197224744e-15	4.401861616856141e-16	1.169326716151832e-14	5.343290198439702e-17
20900000	0.004334216618041378	-4.547132474226576e-22	-2.0091484494678914e-19	3.2287793069141324e-12	1.472228707298658e-14	0.0013315667574316876	-4.094344919323652e-20	1.0874224197224744e-15	4.401861616856141e-16	1.169326716151832e-14	5.343290198439702e-17
21000000	0.004334216618041378	-4.547132474226576e-22	-2.0091484494678914e-19	3.2287793069141324e-12	1.472228707298658e-14	0.0013315667574316876	-4.0942990084556946e-20	1.0874224197224744e-15	4.401861616856141e-16	1.169326716151832e-14	5.343290198439702e-17
21100000	0.004334216618041378	-4.547132474226576e-22	-2.0091484494678914e-19	3.2287793069141324e-12	1.472228707298658e-14	0.0013315667574316876	-4.0942530975877376e-20	1.0874224197224744e-15	4.401861616856141e-16	1.169326716151832e-14	5.343290198439702e-17
21200000	0.004334216618041378	-4.547132474226576e-22	-2.0091484494678914e-19	3.2287793069141324e-12	1.472228707298658e-14	0.0013315667574316876	-4.09420718671978e-20	1.0874224197224744e-15	4.401861616856141e-16	1.169326716151832e-14	5.343290198439702e-17
21300000	0.004334216618041378	-4.547132474226576e-22	-2.0091484494678914e-19	3.2287793069141324e-12	1.472228707298658e-14	0.0013315667574316876	-4.0941612758518224e-20	1.0874224197224744e-15	4.401861616856141e-16	1.169326716151832e-14	5.343290198439702e-17
21400000	0.004334216618041378	-4.547132474226576e-22	-2.0091484494678914e-19	3.2287793069141324e-12	1.472228707298658e-14	0.0013315667574316876	-4.094115364983865e-20	1.0874224197224744e-15	4.401861616856141e-16	1.169326716151832e-14	5.343290198439702e-17
21500000	0.004334216618041378	-4.547132474226576e-22	-2.0091484494678914e-19	3.2287793069141324e-12	1.472228707298658e-14	0.0013315667574316876	-4.094069454115908e-20	1.0874224197224744e-15	4.401861616856141e-16	1.169326716151832e-14	5.343290198439702e-17
21600000	0.004334216618041378	-4.547132474226576e-22	-2.0091484494678914e-19	3.2287793069141324e-12	1.472228707298658e-14	0.0013315667574316876	-4.09402354324795e-20	1.0874224197224744e-15	4.401861616856141e-16	1.169326716151832e-14	5.343290198439702e-17
21700000	0.004334216618041378	-4.547132474226576e-22	-2.0091484494678914e-19	3.2287793069141324e-12	1.472228707298658e-14	0.0013315667574316876	-4.0939776323799927e-20	1.0874224197224744e-15	4.401861616856141e-16	1.169326716151832e-14	5.343290198439702e-17
21800000	0.004334216618041378	-4.547132474226576e-22	-2.0091484494678914e-19	3.2287793069141324e-12	1.472228707298658e-14	0.0013315667574316876	-4.093931721512035e-20	1.0874224197224744e-15	4.401861616856141e-16	1.169326716151832e-14	5.343290198439702e-17
21900000	0.004334216618041378	-4.547132474226576e-22	-2.0091484494678914e-19	3.2287793069141324e-12	1.472228707298658e-14	0.0013315667574316876	-4.093885810644078e-20	1.0874224197224744e-15	4.401861616856141e-16	1.169326716151832e-14	5.343290198439702e-17
22000000	0.004334216618041378	-4.547132474226576e-22	-2.0091484494678914e-19	3.2287793069141324e-12	1.472228707298658e-14	0.0013315667574316876	-4.0938398997761206e-20	1.0874224197224744e-15	4.401861616856141e-16	1.169326716151832e-14	5.343290198439702e-17
22100000	0.004334216618041378	-4.547132474226576e-22	-2.0091484494678914e-19	3.2287793069141324e-12	1.472228707298658e-14	0.0013315667574316876	-4.093793988908163e-20	1.0874224197224744e-15	4.401861616856141e-16	1.169326716151832e-14	5.343290198439702e-17
22200000	0.004334216618041378	-4.547132474226576e-22	-2.0091484494678914e-19	3.2287793069141324e-12	1.472228707298658e-14	0.0013315667574316876	-4.0937480780402054e-20	1.0874224197224744e-15	4.401861616856141e-16	1.169326716151832e-14	5.343290198439702e-17
22300000	0.004334216618041378	-4.547132474226576e-22	-2.0091484494678914e-19	3.2287793069141324e-12	1.472228707298658e-14	0.0013315667574316876	-4.0937021671722484e-20	1.0874224197224744e-15	4.401861616856141e-16	1.169326716151832e-14	5.343290198439702e-17
22400000	0.004334216618041378	-4.547132474226576e-22	-2.0091484494678914e-19	3.2287793069141324e-12	1.472228707298658e-14	0.0013315667574316876	-4.093656256304291e-20	1.0874224197224744e-15	4.401861616856141e-16	1.169326716151832e-14	5.343290198439702e-17
22500000	0.004334216618041378	-4.547132474226576e-22	-2.0091484494678914e-19	3.2287793069141324e-12	1.472228707298658e-14	0.0013315667574316876	-4.093610345436333e-20	1.0874224197224744e-15	4.401861616856141e-16	1.169326716151832e-14	5.343290198439702e-17
22600000	0.004334216618041378	-4.547132474226576e-22	-2.0091484494678914e-19	3.2287793069141324e-12	1.472228707298658e-14	0.0013315667574316876	-4.0935644345683757e-20	1.0874224197224744e-15	4.401861616856141e-16	1.169326716151832e-14	5.343290198439702e-17
22700000	0.004334216618041378	-4.547132474226576e-22	-2.0091484494678914e-19	3.2287793069141324e-12	1.472228707298658e-14	0.0013315667574316876	-4.093518523700418e-20	1.0874224197224744e-15	4.401861616856141e-16	1.169326716151832e-14	5.343290198439702e-17
22800000	0.004334216618041378	-4.547132474226576e-22	-2.0091484494678914e-19	3.2287793069141324e-12	1.472228707298658e-14	0.0013315667574316876	-4.093472612832461e-20	1.0874224197224744e-15	4.401861616856141e-16	1.169326716151832e-14	5.343290198439702e-17
22900000	0.004334216618041378	-4.547132474226576e-22	-2.0091484494678914e-19	3.2287793069141324e-12	1.472228707298658e-14	0.0013315667574316876	-4.0934267019645035e-20	1.0874224197224744e-15	4.401861616856141e-16	1.169326716151832e-14	5.343290198439702e-17
23000000	0.004334216618041378	-4.547132474226576e-22	-2.0091484494678914e-19	3.2287793069141324e-12	1.472228707298658e-14	0.0013315667574316876	-4.093380791096546e-20	1.0874224197224744e-15	4.401861616856141e-16	1.169326716151832e-14	5.343290198439702e-17
23100000	0.004334216618041378	-4.547132474226576e-22	-2.0091484494678914e-19	3.2287793069141324e-12	1.472228707298658e-14	0.0013315667574316876	-4.0933348802285884e-20	1.0874224197224744e-15	4.401861616856141e-16	1.169326716151832e-14	5.343290198439702e-17
23200000	0.004334216618041378	-4.547132474226576e-22	-2.0091484494678914e-19	3.2287793069141324e-12	1.472228707298658e-14	0.0013315667574316876	-4.0932889693606314e-20	1.0874224197224744e-15	4.401861616856141e-16	1.169326716151832e-14	5.343290198439702e-17
23300000	0.004334216618041378	-4.547132474226576e-22	-2.0091484494678914e-19	3.2287793069141324e-12	1.472228707298658e-14	0.0013315667574316876	-4.093243058492674e-20	1.0874224197224744e-15	4.401861616856141e-16	1.169326716151832e-14	5.343290198439702e-17
23400000	0.004334216618041378	-4.547132474226576e-22	-2.0091484494678914e-19	3.2287793069141324e-12	1.472228707298658e-14	0.0013315667574316876	-4.093197147624716e-20	1.0874224197224744e-15	4.401861616856141e-16	1.169326716151832e-14	5.343290198439702e-17
23500000	0.004334216618041378	-4.547132474226576e-22	-2.0091484494678914e-19	3.2287793069141324e-12	1.472228707298658e-14	0.0013315667574316876	-4.0931512367567587e-20	1.0874224197224744e-15	4.401861616856141e-16	1.169326716151832e-14	5.343290198439702e-17
23600000	0.004334216618041378	-4.547132474226576e-22	-2.0091484494678914e-19	3.2287793069141324e-12	1.472228707298658e-14	0.0013315667574316876	-4.0931053258888017e-20	1.0874224197224744e-15	4.401861616856141e-16	1.169326716151832e-14	5.343290198439702e-17
23700000	0.004334216618041378	-4.547132474226576e-22	-2.0091484494678914e-19	3.2287793069141324e-12	1.472228707298658e-14	0.0013315667574316876	-4.093059415020844e-20	1.0874224197224744e-15	4.401861616856141e-16	1.169326716151832e-14	5.343290198439702e-17
23800000	0.004334216618041378	-4.547132474226576e-22	-2.0091484494678914e-19	3.2287793069141324e-12	1.472228707298658e-14	0.0013315667574316876	-4.0930135041528865e-20	1.0874224197224744e-15	4.401861616856141e-16	1.169326716151832e-14	5.343290198439702e-17
23900000	0.004334216618041378	-4.547132474226576e-22	-2.0091484494678914e-19	3.2287793069141324e-12	1.472228707298658e-14	0.0013315667574316876	-4.092967593284929e-20	1.0874224197224744e-15	4.401861616856141e-16	1.169326716151832e-14	5.343290198439702e-17
24000000	0.004334216618041378	-4.547132474226576e-22	-2.0091484494678914e-19	3.2287793069141324e-12	1.472228707298658e-14	0.0013315667574316876	-4.092921682416972e-20	1.0874224197224744e-15	4.401861616856141e-16	1.169326716151832e-14	5.343290198439702e-17
24100000	0.004334216618041378	-4.547132474226576e-22	-2.0091484494678914e-19	3.2287793069141324e-12	1.472228707298658e-14	0.0013315667574316876	-4.0928757715490144e-20	1.0874224197224744e-15	4.401861616856141e-16	1.169326716151832e-14	5.343290198439702e-17
24200000	0.004334216618041378	-4.547132474226576e-22	-2.0091484494678914e-19	3.2287793069141324e-12	1.472228707298658e-14	0.0013315667574316876	-4.092829860681057e-20	1.0874224197224744e-15	4.401861616856141e-16	1.169326716151832e-14	5.343290198439702e-17
24300000	0.004334216618041378	-4.547132474226576e-22	-2.0091484494678914e-19	3.2287793069141324e-12	1.472228707298658e-14	0.0013315667574316876	-4.092783949813099e-20	1.0874224197224744e-15	4.401861616856141e-16	1.169326716151832e-14	5.343290198439702e-17
24400000	0.004334216618041378	-4.547132474226576e-22	-2.0091484494678914e-19	3.2287793069141324e-12	1.472228707298658e-14	0.0013315667574316876	-4.092738038945142e-20	1.0874224197224744e-15	4.401861616856141e-16	1.169326716151832e-14	5.343290198439702e-17
24500000	0.004334216618041378	-4.547132474226576e-22	-2.0091484494678914e-19	3.2287793069141324e-12	1.472228707298658e-14	0.0013315667574316876	-4.0926921280771847e-20	1.0874224197224744e-15	4.401861616856141e-16	1.169326716151832e-14	5.343290198439702e-17
24600000	0.004334216618041378	-4.547132474226576e-22	-2.0091484494678914e-19	3.2287793069141324e-12	1.472228707298658e-14	0.0013315667574316876	-4.092646217209227e-20	1.0874224197224744e-15	4.401861616856141e-16	1.169326716151832e-14	5.343290198439702e-17
24700000	0.004334216618041378	-4.547132474226576e-22	-2.0091484494678914e-19	3.2287793069141324e-12	1.472228707298658e-14	0.0013315667574316876	-4.0926003063412695e-20	1.0874224197224744e-15	4.401861616856141e-16	1.169326716151832e-14	5.343290198439702e-17
24800000	0.004334216618041378	-4.547132474226576e-22	-2.0091484494678914e-19	3.2287793069141324e-12	1.472228707298658e-14	0.0013315667574316876	-4.0925543954733125e-20	1.0874224197224744e-15	4.401861616856141e-16	1.169326716151832e-14	5.343290198439702e-17
24900000	0.004334216618041378	-4.547132474226576e-22	-2.0091484494678914e-19	3.2287793069141324e-12	1.472228707298658e-14	0.0013315667574316876	-4.092508484605355e-20	1.0874224197224744e-15	4.401861616856141e-16	1.169326716151832e-14	5.343290198439702e-17
25000000	0.004334216618041378	-4.547132474226576e-22	-2.0091484494678914e-19	3.2287793069141324e-12	1.472228707298658e-14	0.0013315667574316876	-4.0924625737373974e-20	1.0874224197224744e-15	4.401861616856141e-16	1.169326716151832e-14	5.343290198439702e-17
25100000	0.004334216618041378	-4.547132474226576e-22	-2.0091484494678914e-19	3.2287793069141324e-12	1.472228707298658e-14	0.0013315667574316876	-4.09241666286944e-20	1.0874224197224744e-15	4.401861616856141e-16	1.169326716151832e-14	5.343290198439702e-17
25200000	0.004334216618041378	-4.547132474226576e-22	-2.0091484494678914e-19	3.2287793069141324e-12	1.472228707298658e-14	0.0013315667574316876	-4.092370752001483e-20	1.0874224197224744e-15	4.401861616856141e-16	1.169326716151832e-14	5.343290198439702e-17
25300000	0.004334216618041378	-4.547132474226576e-22	-2.0091484494678914e-19	3.2287793069141324e-12	1.472228707298658e-14	0.0013315667574316876	-4.092324841133525e-20	1.0874224197224744e-15	4.401861616856141e-16	1.169326716151832e-14	5.343290198439702e-17
25400000	0.004334216618041378	-4.547132474226576e-22	-2.0091484494678914e-19	3.2287793069141324e-12	1.472228707298658e-14	0.0013315667574316876	-4.0922789302655677e-20	1.0874224197224744e-15	4.401861616856141e-16	1.169326716151832e-14	5.343290198439702e-17
25500000	0.004334216618041378	-4.547132474226576e-22	-2.0091484494678914e-19	3.2287793069141324e-12	1.472228707298658e-14	0.0013315667574316876	-4.09223301939761e-20	1.0874224197224744e-15	4.401861616856141e-16	1.169326716151832e-14	5.343290198439702e-17
25600000	0.004334216618041378	-4.547132474226576e-22	-2.0091484494678914e-19	3.2287793069141324e-12	1.472228707298658e-14	0.0013315667574316876	-4.092187108529653e-20	1.0874224197224744e-15	4.401861616856141e-16	1.169326716151832e-14	5.343290198439702e-17
25700000	0.004334216618041378	-4.547132474226576e-22	-2.0091484494678914e-19	3.2287793069141324e-12	1.472228707298658e-14	0.0013315667574316876	-4.0921411976616955e-20	1.0874224197224744e-15	4.401861616856141e-16	1.169326716151832e-14	5.343290198439702e-17
25800000	0.004334216618041378	-4.547132474226576e-22	-2.0091484494678914e-19	3.2287793069141324e-12	1.4722287072986583e-14	0.0013315667574316876	-4.092095286793738e-20	1.0874224197224744e-15	4.401861616856141e-16	1.169326716151832e-14	5.343290198439702e-17
25900000	0.004334216618041378	-4.547132474226576e-22	-2.0091484494678914e-19	3.2287793069141324e-12	1.4722287072986583e-14	0.0013315667574316876	-4.0920493759257804e-20	1.0874224197224744e-15	4.401861616856141e-16	1.169326716151832e-14	5.343290198439702e-17
26000000	0.004334216618041378	-4.547132474226576e-22	-2.0091484494678914e-19	3.2287793069141324e-12	1.4722287072986583e-14	0.0013315667574316876	-4.0920034650578234e-20	1.0874224197224744e-15	4.401861616856141e-16	1.169326716151832e-14	5.343290198439702e-17
26100000	0.004334216618041378	-4.547132474226576e-22	-2.0091484494678914e-19	3.2287793069141324e-12	1.4722287072986583e-14	0.0013315667574316876	-4.091957554189866e-20	1.0874224197224744e-15	4.401861616856141e-16	1.169326716151832e-14	5.343290198439702e-17
26200000	0.004334216618041378	-4.547132474226576e-22	-2.0091484494678914e-19	3.2287793069141324e-12	1.4722287072986583e-14	0.0013315667574316876	-4.091911643321908e-20	1.0874224197224744e-15	4.401861616856141e-16	1.169326716151832e-14	5.343290198439702e-17
26300000	0.004334216618041378	-4.547132474226576e-22	-2.0091484494678914e-19	3.2287793069141324e-12	1.4722287072986583e-14	0.0013315667574316876	-4.0918657324539506e-20	1.0874224197224744e-15	4.401861616856141e-16	1.169326716151832e-14	5.343290198439702e-17
26400000	0.004334216618041378	-4.547132474226576e-22	-2.0091484494678914e-19	3.2287793069141324e-12	1.4722287072986583e-14	0.0013315667574316876	-4.0918198215859937e-20	1.0874224197224744e-15	4.401861616856141e-16	1.169326716151832e-14	5.343290198439702e-17
26500000	0.004334216618041378	-4.547132474226576e-22	-2.0091484494678914e-19	3.2287793069141324e-12	1.4722287072986583e-14	0.0013315667574316876	-4.091773910718036e-20	1.0874224197224744e-15	4.401861616856141e-16	1.169326716151832e-14	5.343290198439702e-17
26600000	0.004334216618041378	-4.547132474226576e-22	-2.0091484494678914e-19	3.2287793069141324e-12	1.4722287072986583e-14	0.0013315667574316876	-4.0917279998500785e-20	1.0874224197224744e-15	4.401861616856141e-16	1.169326716151832e-14	5.343290198439702e-17
26700000	0.004334216618041378	-4.547132474226576e-22	-2.0091484494678914e-19	3.2287793069141324e-12	1.4722287072986583e-14	0.0013315667574316876	-4.091682088982121e-20	1.0874224197224744e-15	4.401861616856141e-16	1.169326716151832e-14	5.343290198439702e-17
26800000	0.004334216618041378	-4.547132474226576e-22	-2.0091484494678914e-19	3.2287793069141324e-12	1.4722287072986583e-14	0.0013315667574316876	-4.091636178114164e-20	1.0874224197224744e-15	4.401861616856141e-16	1.169326716151832e-14	5.343290198439702e-17
26900000	0.004334216618041378	-4.547132474226576e-22	-2.0091484494678914e-19	3.2287793069141324e-12	1.4722287072986583e-14	0.0013315667574316876	-4.0915902672462064e-20	1.0874224197224744e-15	4.401861616856141e-16	1.169326716151832e-14	5.343290198439702e-17
27000000	0.004334216618041378	-4.547132474226576e-22	-2.0091484494678914e-19	3.2287793069141324e-12	1.4722287072986583e-14	0.0013315667574316876	-4.091544356378249e-20	1.0874224197224744e-15	4.401861616856141e-16	1.169326716151832e-14	5.343290198439702e-17
27100000	0.004334216618041378	-4.547132474226576e-22	-2.0091484494678914e-19	3.2287793069141324e-12	1.4722287072986583e-14	0.0013315667574316876	-4.091498445510291e-20	1.0874224197224744e-15	4.401861616856141e-16	1.169326716151832e-14	5.343290198439702e-17
27200000	0.004334216618041378	-4.547132474226576e-22	-2.0091484494678914e-19	3.2287793069141324e-12	1.4722287072986583e-14	0.0013315667574316876	-4.091452534642334e-20	1.0874224197224744e-15	4.401861616856141e-16	1.169326716151832e-14	5.343290198439702e-17
27300000	0.004334216618041378	-4.547132474226576e-22	-2.0091484494678914e-19	3.2287793069141324e-12	1.4722287072986583e-14	0.0013315667574316876	-4.0914066237743766e-20	1.0874224197224744e-15	4.401861616856141e-16	1.169326716151832e-14	5.343290198439702e-17
27400000	0.004334216618041378	-4.547132474226576e-22	-2.0091484494678914e-19	3.2287793069141324e-12	1.4722287072986583e-14	0.0013315667574316876	-4.091360712906419e-20	1.0874224197224744e-15	4.401861616856141e-16	1.169326716151832e-14	5.343290198439702e-17
27500000	0.004334216618041378	-4.547132474226576e-22	-2.0091484494678914e-19	3.2287793069141324e-12	1.4722287072986583e-14	0.0013315667574316876	-4.0913148020384615e-20	1.0874224197224744e-15	4.401861616856141e-16	1.169326716151832e-14	5.343290198439702e-17
27600000	0.004334216618041378	-4.547132474226576e-22	-2.0091484494678914e-19	3.2287793069141324e-12	1.4722287072986583e-14	0.0013315667574316876	-4.0912688911705045e-20	1.0874224197224744e-15	4.401861616856141e-16	1.169326716151832e-14	5.343290198439702e-17
27700000	0.004334216618041378	-4.547132474226576e-22	-2.0091484494678914e-19	3.2287793069141324e-12	1.4722287072986583e-14	0.0013315667574316876	-4.091222980302547e-20	1.0874224197224744e-15	4.401861616856141e-16	1.169326716151832e-14	5.343290198439702e-17
27800000	0.004334216618041378	-4.547132474226576e-22	-2.0091484494678914e-19	3.2287793069141324e-12	1.4722287072986583e-14	0.0013315667574316876	-4.0911770694345893e-20	1.0874224197224744e-15	4.401861616856141e-16	1.169326716151832e-14	5.343290198439702e-17
27900000	0.004334216618041378	-4.547132474226576e-22	-2.0091484494678914e-19	3.2287793069141324e-12	1.4722287072986583e-14	0.0013315667574316876	-4.091131158566632e-20	1.0874224197224744e-15	4.401861616856141e-16	1.169326716151832e-14	5.343290198439702e-17
28000000	0.004334216618041378	-4.547132474226576e-22	-2.0091484494678914e-19	3.2287793069141324e-12	1.4722287072986583e-14	0.0013315667574316876	-4.091085247698675e-20	1.0874224197224744e-15	4.401861616856141e-16	1.169326716151832e-14	5.343290198439702e-17
28100000	0.004334216618041378	-4.547132474226576e-22	-2.0091484494678914e-19	3.2287793069141324e-12	1.4722287072986583e-14	0.0013315667574316876	-4.091039336830717e-20	1.0874224197224744e-15	4.401861616856141e-16	1.169326716151832e-14	5.343290198439702e-17
28200000	0.004334216618041378	-4.547132474226576e-22	-2.0091484494678914e-19	3.2287793069141324e-12	1.4722287072986583e-14	0.0013315667574316876	-4.0909934259627596e-20	1.0874224197224744e-15	4.401861616856141e-16	1.169326716151832e-14	5.343290198439702e-17
28300000	0.004334216618041378	-4.547132474226576e-22	-2.0091484494678914e-19	3.2287793069141324e-12	1.4722287072986583e-14	0.0013315667574316876	-4.090947515094802e-20	1.0874224197224744e-15	4.401861616856141e-16	1.169326716151832e-14	5.343290198439702e-17
28400000	0.004334216618041378	-4.547132474226576e-22	-2.0091484494678914e-19	3.2287793069141324e-12	1.4722287072986583e-14	0.0013315667574316876	-4.090901604226845e-20	1.0874224197224744e-15	4.401861616856141e-16	1.169326716151832e-14	5.343290198439702e-17
28500000	0.004334216618041378	-4.547132474226576e-22	-2.0091484494678914e-19	3.2287793069141324e-12	1.4722287072986583e-14	0.0013315667574316876	-4.0908556933588875e-20	1.0874224197224744e-15	4.401861616856141e-16	1.169326716151832e-14	5.343290198439702e-17
28600000	0.004334216618041378	-4.547132474226576e-22	-2.0091484494678914e-19	3.2287793069141324e-12	1.4722287072986583e-14	0.0013315667574316876	-4.09080978249093e-20	1.0874224197224744e-15	4.401861616856141e-16	1.169326716151832e-14	5.343290198439702e-17
28700000	0.004334216618041378	-4.547132474226576e-22	-2.0091484494678914e-19	3.2287793069141324e-12	1.4722287072986583e-14	0.0013315667574316876	-4.0907638716229723e-20	1.0874224197224744e-15	4.401861616856141e-16	1.169326716151832e-14	5.343290198439702e-17
28800000	0.004334216618041378	-4.547132474226576e-22	-2.0091484494678914e-19	3.2287793069141324e-12	1.4722287072986583e-14	0.0013315667574316876	-4.0907179607550154e-20	1.0874224197224744e-15	4.401861616856141e-16	1.169326716151832e-14	5.343290198439702e-17
28900000	0.004334216618041378	-4.547132474226576e-22	-2.0091484494678914e-19	3.2287793069141324e-12	1.4722287072986583e-14	0.0013315667574316876	-4.090672049887058e-20	1.0874224197224744e-15	4.401861616856141e-16	1.169326716151832e-14	5.343290198439702e-17
29000000	0.004334216618041378	-4.547132474226576e-22	-2.0091484494678914e-19	3.2287793069141324e-12	1.4722287072986583e-14	0.0013315667574316876	-4.0906261390191e-20	1.0874224197224744e-15	4.401861616856141e-16	1.169326716151832e-14	5.343290198439702e-17
29100000	0.004334216618041378	-4.547132474226576e-22	-2.0091484494678914e-19	3.2287793069141324e-12	1.4722287072986583e-14	0.0013315667574316876	-4.0905802281511426e-20	1.0874224197224744e-15	4.401861616856141e-16	1.169326716151832e-14	5.343290198439702e-17
29200000	0.004334216618041378	-4.547132474226576e-22	-2.0091484494678914e-19	3.2287793069141324e-12	1.4722287072986583e-14	0.0013315667574316876	-4.0905343172831856e-20	1.0874224197224744e-15	4.401861616856141e-16	1.169326716151832e-14	5.343290198439702e-17
29300000	0.004334216618041378	-4.547132474226576e-22	-2.0091484494678914e-19	3.2287793069141324e-12	1.4722287072986583e-14	0.0013315667574316876	-4.090488406415228e-20	1.0874224197224744e-15	4.401861616856141e-16	1.169326716151832e-14	5.343290198439702e-17
29400000	0.004334216618041378	-4.547132474226576e-22	-2.0091484494678914e-19	3.2287793069141324e-12	1.4722287072986583e-14	0.0013315667574316876	-4.0904424955472705e-20	1.0874224197224744e-15	4.401861616856141e-16	1.169326716151832e-14	5.343290198439702e-17
29500000	0.004334216618041378	-4.547132474226576e-22	-2.0091484494678914e-19	3.2287793069141324e-12	1.4722287072986583e-14	0.0013315667574316876	-4.090396584679313e-20	1.0874224197224744e-15	4.401861616856141e-16	1.169326716151832e-14	5.343290198439702e-17
29600000	0.004334216618041378	-4.547132474226576e-22	-2.0091484494678914e-19	3.2287793069141324e-12	1.4722287072986583e-14	0.0013315667574316876	-4.090350673811356e-20	1.0874224197224744e-15	4.401861616856141e-16	1.169326716151832e-14	5.343290198439702e-17
29700000	0.004334216618041378	-4.547132474226576e-22	-2.0091484494678914e-19	3.2287793069141324e-12	1.4722287072986583e-14	0.0013315667574316876	-4.0903047629433983e-20	1.0874224197224744e-15	4.401861616856141e-16	1.169326716151832e-14	5.343290198439702e-17
29800000	0.004334216618041378	-4.547132474226576e-22	-2.0091484494678914e-19	3.2287793069141324e-12	1.4722287072986583e-14	0.0013315667574316876	-4.090258852075441e-20	1.0874224197224744e-15	4.401861616856141e-16	1.169326716151832e-14	5.343290198439702e-17
29900000	0.004334216618041378	-4.547132474226576e-22	-2.0091484494678914e-19	3.2287793069141324e-12	1.4722287072986583e-14	0.0013315667574316876	-4.090212941207484e-20	1.0874224197224744e-15	4.401861616856141e-16	1.169326716151832e-14	5.343290198439702e-17
30000000	0.004334216618041378	-4.547132474226576e-22	-2.0091484494678914e-19	3.2287793069141324e-12	1.4722287072986583e-14	0.0013315667574316876	-4.090167030339526e-20	1.0874224197224744e-15	4.401861616856141e-16	1.169326716151832e-14	5.343290198439702e-17
30100000	0.004334216618041378	-4.547132474226576e-22	-2.0091484494678914e-19	3.2287793069141324e-12	1.4722287072986583e-14	0.0013315667574316876	-4.0901211194715686e-20	1.0874224197224744e-15	4.401861616856141e-16	1.169326716151832e-14	5.343290198439702e-17
30200000	0.004334216618041378	-4.547132474226576e-22	-2.0091484494678914e-19	3.2287793069141324e-12	1.4722287072986583e-14	0.0013315667574316876	-4.090075208603611e-20	1.0874224197224744e-15	4.401861616856141e-16	1.169326716151832e-14	5.343290198439702e-17
30300000	0.004334216618041378	-4.547132474226576e-22	-2.0091484494678914e-19	3.2287793069141324e-12	1.4722287072986583e-14	0.0013315667574316876	-4.090029297735654e-20	1.0874224197224744e-15	4.401861616856141e-16	1.169326716151832e-14	5.343290198439702e-17
30400000	0.004334216618041378	-4.547132474226576e-22	-2.0091484494678914e-19	3.2287793069141324e-12	1.4722287072986583e-14	0.0013315667574316876	-4.0899833868676965e-20	1.0874224197224744e-15	4.401861616856141e-16	1.169326716151832e-14	5.343290198439702e-17
30500000	0.004334216618041378	-4.547132474226576e-22	-2.0091484494678914e-19	3.2287793069141324e-12	1.4722287072986583e-14	0.0013315667574316876	-4.089937475999739e-20	1.0874224197224744e-15	4.401861616856141e-16	1.169326716151832e-14	5.343290198439702e-17
30600000	0.004334216618041378	-4.547132474226576e-22	-2.0091484494678914e-19	3.2287793069141324e-12	1.4722287072986583e-14	0.0013315667574316876	-4.0898915651317813e-20	1.0874224197224744e-15	4.401861616856141e-16	1.169326716151832e-14	5.343290198439702e-17
30700000	0.004334216618041378	-4.547132474226576e-22	-2.0091484494678914e-19	3.2287793069141324e-12	1.4722287072986583e-14	0.0013315667574316876	-4.0898456542638243e-20	1.0874224197224744e-15	4.401861616856141e-16	1.169326716151832e-14	5.343290198439702e-17
30800000	0.004334216618041378	-4.547132474226576e-22	-2.0091484494678914e-19	3.2287793069141324e-12	1.4722287072986583e-14	0.0013315667574316876	-4.089799743395867e-20	1.0874224197224744e-15	4.401861616856141e-16	1.169326716151832e-14	5.343290198439702e-17
30900000	0.004334216618041378	-4.547132474226576e-22	-2.0091484494678914e-19	3.2287793069141324e-12	1.4722287072986583e-14	0.0013315667574316876	-4.089753832527909e-20	1.0874224197224744e-15	4.401861616856141e-16	1.169326716151832e-14	5.343290198439702e-17
31000000	0.004334216618041378	-4.547132474226576e-22	-2.0091484494678914e-19	3.2287793069141324e-12	1.4722287072986583e-14	0.0013315667574316876	-4.0897079216599516e-20	1.0874224197224744e-15	4.401861616856141e-16	1.169326716151832e-14	5.343290198439702e-17
31100000	0.004334216618041378	-4.547132474226576e-22	-2.0091484494678914e-19	3.2287793069141324e-12	1.4722287072986583e-14	0.0013315667574316876	-4.0896620107919946e-20	1.0874224197224744e-15	4.401861616856141e-16	1.169326716151832e-14	5.343290198439702e-17
31200000	0.004334216618041378	-4.547132474226576e-22	-2.0091484494678914e-19	3.2287793069141324e-12	1.4722287072986583e-14	0.0013315667574316876	-4.089616099924037e-20	1.0874224197224744e-15	4.401861616856141e-16	1.169326716151832e-14	5.343290198439702e-17
31300000	0.004334216618041378	-4.547132474226576e-22	-2.0091484494678914e-19	3.2287793069141324e-12	1.4722287072986583e-14	0.0013315667574316876	-4.0895701890560795e-20	1.0874224197224744e-15	4.401861616856141e-16	1.169326716151832e-14	5.343290198439702e-17
31400000	0.004334216618041378	-4.547132474226576e-22	-2.0091484494678914e-19	3.2287793069141324e-12	1.4722287072986583e-14	0.0013315667574316876	-4.089524278188122e-20	1.0874224197224744e-15	4.401861616856141e-16	1.169326716151832e-14	5.343290198439702e-17
31500000	0.004334216618041378	-4.547132474226576e-22	-2.0091484494678914e-19	3.2287793069141324e-12	1.4722287072986583e-14	0.0013315667574316876	-4.089478367320165e-20	1.0874224197224744e-15	4.401861616856141e-16	1.169326716151832e-14	5.343290198439702e-17
31600000	0.004334216618041378	-4.547132474226576e-22	-2.0091484494678914e-19	3.2287793069141324e-12	1.4722287072986583e-14	0.0013315667574316876	-4.0894324564522073e-20	1.0874224197224744e-15	4.401861616856141e-16	1.169326716151832e-14	5.343290198439702e-17
31700000	0.004334216618041378	-4.547132474226576e-22	-2.0091484494678914e-19	3.2287793069141324e-12	1.4722287072986583e-14	0.0013315667574316876	-4.08938654558425e-20	1.0874224197224744e-15	4.401861616856141e-16	1.169326716151832e-14	5.343290198439702e-17
31800000	0.004334216618041378	-4.547132474226576e-22	-2.0091484494678914e-19	3.2287793069141324e-12	1.4722287072986583e-14	0.0013315667574316876	-4.089340634716292e-20	1.0874224197224744e-15	4.401861616856141e-16	1.169326716151832e-14	5.343290198439702e-17
31900000	0.004334216618041378	-4.547132474226576e-22	-2.0091484494678914e-19	3.2287793069141324e-12	1.4722287072986583e-14	0.0013315667574316876	-4.089294723848335e-20	1.0874224197224744e-15	4.401861616856141e-16	1.169326716151832e-14	5.343290198439702e-17
32000000	0.004334216618041378	-4.547132474226576e-22	-2.0091484494678914e-19	3.2287793069141324e-12	1.4722287072986583e-14	0.0013315667574316876	-4.0892488129803776e-20	1.0874224197224744e-15	4.401861616856141e-16	1.169326716151832e-14	5.343290198439702e-17
32100000	0.004334216618041378	-4.547132474226576e-22	-2.0091484494678914e-19	3.2287793069141324e-12	1.4722287072986583e-14	0.0013315667574316876	-4.08920290211242e-20	1.0874224197224744e-15	4.401861616856141e-16	1.169326716151832e-14	5.343290198439702e-17
32200000	0.004334216618041378	-4.547132474226576e-22	-2.0091484494678914e-19	3.2287793069141324e-12	1.4722287072986583e-14	0.0013315667574316876	-4.0891569912444624e-20	1.0874224197224744e-15	4.401861616856141e-16	1.169326716151832e-14	5.343290198439702e-17
32300000	0.004334216618041378	-4.547132474226576e-22	-2.0091484494678914e-19	3.2287793069141324e-12	1.4722287072986583e-14	0.0013315667574316876	-4.0891110803765055e-20	1.0874224197224744e-15	4.401861616856141e-16	1.169326716151832e-14	5.343290198439702e-17
32400000	0.004334216618041378	-4.547132474226576e-22	-2.0091484494678914e-19	3.2287793069141324e-12	1.4722287072986583e-14	0.0013315667574316876	-4.089065169508548e-20	1.0874224197224744e-15	4.401861616856141e-16	1.169326716151832e-14	5.343290198439702e-17
32500000	0.004334216618041378	-4.547132474226576e-22	-2.0091484494678914e-19	3.2287793069141324e-12	1.4722287072986583e-14	0.0013315667574316876	-4.0890192586405903e-20	1.0874224197224744e-15	4.401861616856141e-16	1.169326716151832e-14	5.343290198439702e-17
32600000	0.004334216618041378	-4.547132474226576e-22	-2.0091484494678914e-19	3.2287793069141324e-12	1.4722287072986583e-14	0.0013315667574316876	-4.088973347772633e-20	1.0874224197224744e-15	4.401861616856141e-16	1.169326716151832e-14	5.343290198439702e-17
32700000	0.004334216618041378	-4.547132474226576e-22	-2.0091484494678914e-19	3.2287793069141324e-12	1.4722287072986583e-14	0.0013315667574316876	-4.088927436904675e-20	1.0874224197224744e-15	4.401861616856141e-16	1.169326716151832e-14	5.343290198439702e-17
32800000	0.004334216618041378	-4.547132474226576e-22	-2.0091484494678914e-19	3.2287793069141324e-12	1.4722287072986583e-14	0.0013315667574316876	-4.088881526036718e-20	1.0874224197224744e-15	4.401861616856141e-16	1.169326716151832e-14	5.343290198439702e-17
32900000	0.004334216618041378	-4.547132474226576e-22	-2.0091484494678914e-19	3.2287793069141324e-12	1.4722287072986583e-14	0.0013315667574316876	-4.0888356151687606e-20	1.0874224197224744e-15	4.401861616856141e-16	1.169326716151832e-14	5.343290198439702e-17
33000000	0.004334216618041378	-4.547132474226576e-22	-2.0091484494678914e-19	3.2287793069141324e-12	1.4722287072986583e-14	0.0013315667574316876	-4.088789704300803e-20	1.0874224197224744e-15	4.401861616856141e-16	1.169326716151832e-14	5.343290198439702e-17
33100000	0.004334216618041378	-4.547132474226576e-22	-2.0091484494678914e-19	3.2287793069141324e-12	1.4722287072986583e-14	0.0013315667574316876	-4.0887437934328454e-20	1.0874224197224744e-15	4.401861616856141e-16	1.169326716151832e-14	5.343290198439702e-17
33200000	0.004334216618041378	-4.547132474226576e-22	-2.0091484494678914e-19	3.2287793069141324e-12	1.4722287072986583e-14	0.0013315667574316876	-4.0886978825648885e-20	1.0874224197224744e-15	4.401861616856141e-16	1.169326716151832e-14	5.343290198439702e-17
33300000	0.004334216618041378	-4.547132474226576e-22	-2.0091484494678914e-19	3.2287793069141324e-12	1.4722287072986583e-14	0.0013315667574316876	-4.088651971696931e-20	1.0874224197224744e-15	4.401861616856141e-16	1.169326716151832e-14	5.343290198439702e-17
33400000	0.004334216618041378	-4.547132474226576e-22	-2.0091484494678914e-19	3.2287793069141324e-12	1.472228707298658e-14	0.0013315667574316876	-4.088606060828973e-20	1.0874224197224744e-15	4.401861616856141e-16	1.169326716151832e-14	5.343290198439702e-17
33500000	0.004334216618041378	-4.547132474226576e-22	-2.0091484494678914e-19	3.2287793069141324e-12	1.472228707298658e-14	0.0013315667574316876	-4.088560149961016e-20	1.0874224197224744e-15	4.401861616856141e-16	1.169326716151832e-14	5.343290198439702e-17
33600000	0.004334216618041378	-4.547132474226576e-22	-2.0091484494678914e-19	3.2287793069141324e-12	1.472228707298658e-14	0.0013315667574316876	-4.088514239093059e-20	1.0874224197224744e-15	4.401861616856141e-16	1.169326716151832e-14	5.343290198439702e-17
33700000	0.004334216618041378	-4.547132474226576e-22	-2.0091484494678914e-19	3.2287793069141324e-12	1.472228707298658e-14	0.0013315667574316876	-4.088468328225101e-20	1.0874224197224744e-15	4.401861616856141e-16	1.169326716151832e-14	5.343290198439702e-17
33800000	0.004334216618041378	-4.547132474226576e-22	-2.0091484494678914e-19	3.2287793069141324e-12	1.472228707298658e-14	0.0013315667574316876	-4.0884224173571436e-20	1.0874224197224744e-15	4.401861616856141e-16	1.169326716151832e-14	5.343290198439702e-17
33900000	0.004334216618041378	-4.547132474226576e-22	-2.0091484494678914e-19	3.2287793069141324e-12	1.472228707298658e-14	0.0013315667574316876	-4.088376506489186e-20	1.0874224197224744e-15	4.401861616856141e-16	1.169326716151832e-14	5.343290198439702e-17
34000000	0.004334216618041378	-4.547132474226576e-22	-2.0091484494678914e-19	3.2287793069141324e-12	1.472228707298658e-14	0.0013315667574316876	-4.088330595621229e-20	1.0874224197224744e-15	4.401861616856141e-16	1.169326716151832e-14	5.343290198439702e-17
34100000	0.004334216618041378	-4.547132474226576e-22	-2.0091484494678914e-19	3.2287793069141324e-12	1.472228707298658e-14	0.0013315667574316876	-4.0882846847532714e-20	1.0874224197224744e-15	4.401861616856141e-16	1.169326716151832e-14	5.343290198439702e-17
34200000	0.004334216618041378	-4.547132474226576e-22	-2.0091484494678914e-19	3.2287793069141324e-12	1.472228707298658e-14	0.0013315667574316876	-4.088238773885314e-20	1.0874224197224744e-15	4.401861616856141e-16	1.169326716151832e-14	5.343290198439702e-17
34300000	0.004334216618041378	-4.547132474226576e-22	-2.0091484494678914e-19	3.2287793069141324e-12	1.472228707298658e-14	0.0013315667574316876	-4.088192863017356e-20	1.0874224197224744e-15	4.401861616856141e-16	1.169326716151832e-14	5.343290198439702e-17
34400000	0.004334216618041378	-4.547132474226576e-22	-2.0091484494678914e-19	3.2287793069141324e-12	1.472228707298658e-14	0.0013315667574316876	-4.088146952149399e-20	1.0874224197224744e-15	4.401861616856141e-16	1.169326716151832e-14	5.343290198439702e-17
34500000	0.004334216618041378	-4.547132474226576e-22	-2.0091484494678914e-19	3.2287793069141324e-12	1.472228707298658e-14	0.0013315667574316876	-4.088101041281442e-20	1.0874224197224744e-15	4.401861616856141e-16	1.169326716151832e-14	5.343290198439702e-17
34600000	0.004334216618041378	-4.547132474226576e-22	-2.0091484494678914e-19	3.2287793069141324e-12	1.472228707298658e-14	0.0013315667574316876	-4.088055130413484e-20	1.0874224197224744e-15	4.401861616856141e-16	1.169326716151832e-14	5.343290198439702e-17
34700000	0.004334216618041378	-4.547132474226576e-22	-2.0091484494678914e-19	3.2287793069141324e-12	1.472228707298658e-14	0.0013315667574316876	-4.0880092195455266e-20	1.0874224197224744e-15	4.401861616856141e-16	1.169326716151832e-14	5.343290198439702e-17
34800000	0.004334216618041378	-4.547132474226576e-22	-2.0091484494678914e-19	3.2287793069141324e-12	1.472228707298658e-14	0.0013315667574316876	-4.0879633086775696e-20	1.0874224197224744e-15	4.401861616856141e-16	1.169326716151832e-14	5.343290198439702e-17
34900000	0.004334216618041378	-4.547132474226576e-22	-2.0091484494678914e-19	3.2287793069141324e-12	1.472228707298658e-14	0.0013315667574316876	-4.087917397809612e-20	1.0874224197224744e-15	4.401861616856141e-16	1.169326716151832e-14	5.343290198439702e-17
35000000	0.004334216618041378	-4.547132474226576e-22	-2.0091484494678914e-19	3.2287793069141324e-12	1.472228707298658e-14	0.0013315667574316876	-4.0878714869416544e-20	1.0874224197224744e-15	4.401861616856141e-16	1.169326716151832e-14	5.343290198439702e-17
35100000	0.004334216618041378	-4.547132474226576e-22	-2.0091484494678914e-19	3.2287793069141324e-12	1.472228707298658e-14	0.0013315667574316876	-4.087825576073697e-20	1.0874224197224744e-15	4.401861616856141e-16	1.169326716151832e-14	5.343290198439702e-17
35200000	0.004334216618041378	-4.547132474226576e-22	-2.0091484494678914e-19	3.2287793069141324e-12	1.472228707298658e-14	0.0013315667574316876	-4.08777966520574e-20	1.0874224197224744e-15	4.401861616856141e-16	1.169326716151832e-14	5.343290198439702e-17
35300000	0.004334216618041378	-4.547132474226576e-22	-2.0091484494678914e-19	3.2287793069141324e-12	1.472228707298658e-14	0.0013315667574316876	-4.087733754337782e-20	1.0874224197224744e-15	4.401861616856141e-16	1.169326716151832e-14	5.343290198439702e-17
35400000	0.004334216618041378	-4.547132474226576e-22	-2.0091484494678914e-19	3.2287793069141324e-12	1.472228707298658e-14	0.0013315667574316876	-4.087687843469825e-20	1.0874224197224744e-15	4.401861616856141e-16	1.169326716151832e-14	5.343290198439702e-17
35500000	0.004334216618041378	-4.547132474226576e-22	-2.0091484494678914e-19	3.2287793069141324e-12	1.472228707298658e-14	0.0013315667574316876	-4.087641932601867e-20	1.0874224197224744e-15	4.401861616856141e-16	1.169326716151832e-14	5.343290198439702e-17
35600000	0.004334216618041378	-4.547132474226576e-22	-2.0091484494678914e-19	3.2287793069141324e-12	1.472228707298658e-14	0.0013315667574316876	-4.08759602173391e-20	1.0874224197224744e-15	4.401861616856141e-16	1.169326716151832e-14	5.343290198439702e-17
35700000	0.004334216618041378	-4.547132474226576e-22	-2.0091484494678914e-19	3.2287793069141324e-12	1.472228707298658e-14	0.0013315667574316876	-4.0875501108659526e-20	1.0874224197224744e-15	4.401861616856141e-16	1.169326716151832e-14	5.343290198439702e-17
35800000	0.004334216618041378	-4.547132474226576e-22	-2.0091484494678914e-19	3.2287793069141324e-12	1.472228707298658e-14	0.0013315667574316876	-4.087504199997995e-20	1.0874224197224744e-15	4.401861616856141e-16	1.169326716151832e-14	5.343290198439702e-17
35900000	0.004334216618041378	-4.547132474226576e-22	-2.0091484494678914e-19	3.2287793069141324e-12	1.472228707298658e-14	0.0013315667574316876	-4.0874582891300374e-20	1.0874224197224744e-15	4.401861616856141e-16	1.169326716151832e-14	5.343290198439702e-17
36000000	0.004334216618041378	-4.547132474226576e-22	-2.0091484494678914e-19	3.2287793069141324e-12	1.472228707298658e-14	0.0013315667574316876	-4.0874123782620804e-20	1.0874224197224744e-15	4.401861616856141e-16	1.169326716151832e-14	5.343290198439702e-17
36100000	0.004334216618041378	-4.547132474226576e-22	-2.0091484494678914e-19	3.2287793069141324e-12	1.472228707298658e-14	0.0013315667574316876	-4.087366467394123e-20	1.0874224197224744e-15	4.401861616856141e-16	1.169326716151832e-14	5.343290198439702e-17
36200000	0.004334216618041378	-4.547132474226576e-22	-2.0091484494678914e-19	3.2287793069141324e-12	1.472228707298658e-14	0.0013315667574316876	-4.087320556526165e-20	1.0874224197224744e-15	4.401861616856141e-16	1.169326716151832e-14	5.343290198439702e-17
36300000	0.004334216618041378	-4.547132474226576e-22	-2.0091484494678914e-19	3.2287793069141324e-12	1.472228707298658e-14	0.0013315667574316876	-4.0872746456582077e-20	1.0874224197224744e-15	4.401861616856141e-16	1.169326716151832e-14	5.343290198439702e-17
36400000	0.004334216618041378	-4.547132474226576e-22	-2.0091484494678914e-19	3.2287793069141324e-12	1.472228707298658e-14	0.0013315667574316876	-4.087228734790251e-20	1.0874224197224744e-15	4.401861616856141e-16	1.169326716151832e-14	5.343290198439702e-17
36500000	0.004334216618041378	-4.547132474226576e-22	-2.0091484494678914e-19	3.2287793069141324e-12	1.472228707298658e-14	0.0013315667574316876	-4.087182823922293e-20	1.0874224197224744e-15	4.401861616856141e-16	1.169326716151832e-14	5.343290198439702e-17
36600000	0.004334216618041378	-4.547132474226576e-22	-2.0091484494678914e-19	3.2287793069141324e-12	1.472228707298658e-14	0.0013315667574316876	-4.0871369130543355e-20	1.0874224197224744e-15	4.401861616856141e-16	1.169326716151832e-14	5.343290198439702e-17
36700000	0.004334216618041378	-4.547132474226576e-22	-2.0091484494678914e-19	3.2287793069141324e-12	1.4722287072986576e-14	0.0013315667574316876	-4.087091002186378e-20	1.0874224197224744e-15	4.401861616856141e-16	1.169326716151832e-14	5.343290198439702e-17
36800000	0.004334216618041378	-4.547132474226576e-22	-2.0091484494678914e-19	3.2287793069141324e-12	1.4722287072986576e-14	0.0013315667574316876	-4.087045091318421e-20	1.0874224197224744e-15	4.401861616856141e-16	1.169326716151832e-14	5.343290198439702e-17
36900000	0.004334216618041378	-4.547132474226576e-22	-2.0091484494678914e-19	3.2287793069141324e-12	1.4722287072986576e-14	0.0013315667574316876	-4.0869991804504634e-20	1.0874224197224744e-15	4.401861616856141e-16	1.169326716151832e-14	5.343290198439702e-17
37000000	0.004334216618041378	-4.547132474226576e-22	-2.0091484494678914e-19	3.2287793069141324e-12	1.4722287072986576e-14	0.0013315667574316876	-4.086953269582506e-20	1.0874224197224744e-15	4.401861616856141e-16	1.169326716151832e-14	5.343290198439702e-17
37100000	0.004334216618041378	-4.547132474226576e-22	-2.0091484494678914e-19	3.2287793069141324e-12	1.4722287072986576e-14	0.0013315667574316876	-4.086907358714548e-20	1.0874224197224744e-15	4.401861616856141e-16	1.169326716151832e-14	5.343290198439702e-17
37200000	0.004334216618041378	-4.547132474226576e-22	-2.0091484494678914e-19	3.2287793069141324e-12	1.4722287072986576e-14	0.0013315667574316876	-4.086861447846591e-20	1.0874224197224744e-15	4.401861616856141e-16	1.169326716151832e-14	5.343290198439702e-17
37300000	0.004334216618041378	-4.547132474226576e-22	-2.0091484494678914e-19	3.2287793069141324e-12	1.4722287072986576e-14	0.0013315667574316876	-4.0868155369786337e-20	1.0874224197224744e-15	4.401861616856141e-16	1.169326716151832e-14	5.343290198439702e-17
37400000	0.004334216618041378	-4.547132474226576e-22	-2.0091484494678914e-19	3.2287793069141324e-12	1.4722287072986576e-14	0.0013315667574316876	-4.086769626110676e-20	1.0874224197224744e-15	4.401861616856141e-16	1.169326716151832e-14	5.343290198439702e-17
37500000	0.004334216618041378	-4.547132474226576e-22	-2.0091484494678914e-19	3.2287793069141324e-12	1.4722287072986576e-14	0.0013315667574316876	-4.0867237152427185e-20	1.0874224197224744e-15	4.401861616856141e-16	1.169326716151832e-14	5.343290198439702e-17
37600000	0.004334216618041378	-4.547132474226576e-22	-2.0091484494678914e-19	3.2287793069141324e-12	1.4722287072986576e-14	0.0013315667574316876	-4.0866778043747616e-20	1.0874224197224744e-15	4.401861616856141e-16	1.169326716151832e-14	5.343290198439702e-17
37700000	0.004334216618041378	-4.547132474226576e-22	-2.0091484494678914e-19	3.2287793069141324e-12	1.4722287072986576e-14	0.0013315667574316876	-4.086631893506804e-20	1.0874224197224744e-15	4.401861616856141e-16	1.169326716151832e-14	5.343290198439702e-17
37800000	0.004334216618041378	-4.547132474226576e-22	-2.0091484494678914e-19	3.2287793069141324e-12	1.4722287072986576e-14	0.0013315667574316876	-4.0865859826388464e-20	1.0874224197224744e-15	4.401861616856141e-16	1.169326716151832e-14	5.343290198439702e-17
37900000	0.004334216618041378	-4.547132474226576e-22	-2.0091484494678914e-19	3.2287793069141324e-12	1.4722287072986576e-14	0.0013315667574316876	-4.086540071770889e-20	1.0874224197224744e-15	4.401861616856141e-16	1.169326716151832e-14	5.343290198439702e-17
38000000	0.004334216618041378	-4.547132474226576e-22	-2.0091484494678914e-19	3.2287793069141324e-12	1.4722287072986576e-14	0.0013315667574316876	-4.086494160902932e-20	1.0874224197224744e-15	4.401861616856141e-16	1.169326716151832e-14	5.343290198439702e-17
38100000	0.004334216618041378	-4.547132474226576e-22	-2.0091484494678914e-19	3.2287793069141324e-12	1.4722287072986576e-14	0.0013315667574316876	-4.086448250034974e-20	1.0874224197224744e-15	4.401861616856141e-16	1.169326716151832e-14	5.343290198439702e-17
38200000	0.004334216618041378	-4.547132474226576e-22	-2.0091484494678914e-19	3.2287793069141324e-12	1.4722287072986576e-14	0.0013315667574316876	-4.0864023391670167e-20	1.0874224197224744e-15	4.401861616856141e-16	1.169326716151832e-14	5.343290198439702e-17
38300000	0.004334216618041378	-4.547132474226576e-22	-2.0091484494678914e-19	3.2287793069141324e-12	1.4722287072986576e-14	0.0013315667574316876	-4.086356428299059e-20	1.0874224197224744e-15	4.401861616856141e-16	1.169326716151832e-14	5.343290198439702e-17
38400000	0.004334216618041378	-4.547132474226576e-22	-2.0091484494678914e-19	3.2287793069141324e-12	1.4722287072986576e-14	0.0013315667574316876	-4.086310517431102e-20	1.0874224197224744e-15	4.401861616856141e-16	1.169326716151832e-14	5.343290198439702e-17
38500000	0.004334216618041378	-4.547132474226576e-22	-2.0091484494678914e-19	3.2287793069141324e-12	1.4722287072986576e-14	0.0013315667574316876	-4.0862646065631445e-20	1.0874224197224744e-15	4.401861616856141e-16	1.169326716151832e-14	5.343290198439702e-17
38600000	0.004334216618041378	-4.547132474226576e-22	-2.0091484494678914e-19	3.2287793069141324e-12	1.4722287072986576e-14	0.0013315667574316876	-4.086218695695187e-20	1.0874224197224744e-15	4.401861616856141e-16	1.169326716151832e-14	5.343290198439702e-17
38700000	0.004334216618041378	-4.547132474226576e-22	-2.0091484494678914e-19	3.2287793069141324e-12	1.4722287072986576e-14	0.0013315667574316876	-4.0861727848272294e-20	1.0874224197224744e-15	4.401861616856141e-16	1.169326716151832e-14	5.343290198439702e-17
38800000	0.004334216618041378	-4.547132474226576e-22	-2.0091484494678914e-19	3.2287793069141324e-12	1.4722287072986576e-14	0.0013315667574316876	-4.0861268739592724e-20	1.0874224197224744e-15	4.401861616856141e-16	1.169326716151832e-14	5.343290198439702e-17
38900000	0.004334216618041378	-4.547132474226576e-22	-2.0091484494678914e-19	3.2287793069141324e-12	1.4722287072986576e-14	0.0013315667574316876	-4.086080963091315e-20	1.0874224197224744e-15	4.401861616856141e-16	1.169326716151832e-14	5.343290198439702e-17
39000000	0.004334216618041378	-4.547132474226576e-22	-2.0091484494678914e-19	3.2287793069141324e-12	1.4722287072986576e-14	0.0013315667574316876	-4.086035052223357e-20	1.0874224197224744e-15	4.401861616856141e-16	1.169326716151832e-14	5.343290198439702e-17
39100000	0.004334216618041378	-4.547132474226576e-22	-2.0091484494678914e-19	3.2287793069141324e-12	1.4722287072986576e-14	0.0013315667574316876	-4.0859891413553997e-20	1.0874224197224744e-15	4.401861616856141e-16	1.169326716151832e-14	5.343290198439702e-17
39200000	0.004334216618041378	-4.547132474226576e-22	-2.0091484494678914e-19	3.2287793069141324e-12	1.4722287072986576e-14	0.0013315667574316876	-4.0859432304874427e-20	1.0874224197224744e-15	4.401861616856141e-16	1.169326716151832e-14	5.343290198439702e-17
39300000	0.004334216618041378	-4.547132474226576e-22	-2.0091484494678914e-19	3.2287793069141324e-12	1.4722287072986576e-14	0.0013315667574316876	-4.085897319619485e-20	1.0874224197224744e-15	4.401861616856141e-16	1.169326716151832e-14	5.343290198439702e-17
39400000	0.004334216618041378	-4.547132474226576e-22	-2.0091484494678914e-19	3.2287793069141324e-12	1.4722287072986576e-14	0.0013315667574316876	-4.0858514087515275e-20	1.0874224197224744e-15	4.401861616856141e-16	1.169326716151832e-14	5.343290198439702e-17
39500000	0.004334216618041378	-4.547132474226576e-22	-2.0091484494678914e-19	3.2287793069141324e-12	1.4722287072986576e-14	0.0013315667574316876	-4.08580549788357e-20	1.0874224197224744e-15	4.401861616856141e-16	1.169326716151832e-14	5.343290198439702e-17
39600000	0.004334216618041378	-4.547132474226576e-22	-2.0091484494678914e-19	3.2287793069141324e-12	1.4722287072986576e-14	0.0013315667574316876	-4.085759587015613e-20	1.0874224197224744e-15	4.401861616856141e-16	1.169326716151832e-14	5.343290198439702e-17
39700000	0.004334216618041378	-4.547132474226576e-22	-2.0091484494678914e-19	3.2287793069141324e-12	1.4722287072986576e-14	0.0013315667574316876	-4.0857136761476554e-20	1.0874224197224744e-15	4.401861616856141e-16	1.169326716151832e-14	5.343290198439702e-17
39800000	0.004334216618041378	-4.547132474226576e-22	-2.0091484494678914e-19	3.2287793069141324e-12	1.4722287072986576e-14	0.0013315667574316876	-4.085667765279698e-20	1.0874224197224744e-15	4.401861616856141e-16	1.169326716151832e-14	5.343290198439702e-17
39900000	0.004334216618041378	-4.547132474226576e-22	-2.0091484494678914e-19	3.2287793069141324e-12	1.4722287072986576e-14	0.0013315667574316876	-4.085621854411741e-20	1.0874224197224744e-15	4.401861616856141e-16	1.169326716151832e-14	5.343290198439702e-17
40000000	0.004334216618041378	-4.547132474226576e-22	-2.0091484494678914e-19	3.2287793069141324e-12	1.4722287072986576e-14	0.0013315667574316876	-4.085575943543783e-20	1.0874224197224744e-15	4.401861616856141e-16	1.169326716151832e-14	5.343290198439702e-17
40100000	0.004334216618041378	-4.547132474226576e-22	-2.0091484494678914e-19	3.2287793069141324e-12	1.4722287072986576e-14	0.0013315667574316876	-4.0855300326758257e-20	1.0874224197224744e-15	4.401861616856141e-16	1.169326716151832e-14	5.343290198439702e-17
40200000	0.004334216618041378	-4.547132474226576e-22	-2.0091484494678914e-19	3.2287793069141324e-12	1.4722287072986576e-14	0.0013315667574316876	-4.085484121807868e-20	1.0874224197224744e-15	4.401861616856141e-16	1.169326716151832e-14	5.343290198439702e-17
40300000	0.004334216618041378	-4.547132474226576e-22	-2.0091484494678914e-19	3.2287793069141324e-12	1.4722287072986576e-14	0.0013315667574316876	-4.085438210939911e-20	1.0874224197224744e-15	4.401861616856141e-16	1.169326716151832e-14	5.343290198439702e-17
40400000	0.004334216618041378	-4.547132474226576e-22	-2.0091484494678914e-19	3.2287793069141324e-12	1.4722287072986576e-14	0.0013315667574316876	-4.0853923000719535e-20	1.0874224197224744e-15	4.401861616856141e-16	1.169326716151832e-14	5.343290198439702e-17
40500000	0.004334216618041378	-4.547132474226576e-22	-2.0091484494678914e-19	3.2287793069141324e-12	1.4722287072986576e-14	0.0013315667574316876	-4.085346389203996e-20	1.0874224197224744e-15	4.401861616856141e-16	1.169326716151832e-14	5.343290198439702e-17
40600000	0.004334216618041378	-4.547132474226576e-22	-2.0091484494678914e-19	3.2287793069141324e-12	1.4722287072986576e-14	0.0013315667574316876	-4.0853004783360384e-20	1.0874224197224744e-15	4.401861616856141e-16	1.169326716151832e-14	5.343290198439702e-17
40700000	0.004334216618041378	-4.547132474226576e-22	-2.0091484494678914e-19	3.2287793069141324e-12	1.4722287072986576e-14	0.0013315667574316876	-4.0852545674680814e-20	1.0874224197224744e-15	4.401861616856141e-16	1.169326716151832e-14	5.343290198439702e-17
40800000	0.004334216618041378	-4.547132474226576e-22	-2.0091484494678914e-19	3.2287793069141324e-12	1.4722287072986576e-14	0.0013315667574316876	-4.085208656600124e-20	1.0874224197224744e-15	4.401861616856141e-16	1.169326716151832e-14	5.343290198439702e-17
40900000	0.004334216618041378	-4.547132474226576e-22	-2.0091484494678914e-19	3.2287793069141324e-12	1.4722287072986576e-14	0.0013315667574316876	-4.085162745732166e-20	1.0874224197224744e-15	4.401861616856141e-16	1.169326716151832e-14	5.343290198439702e-17
41000000	0.004334216618041378	-4.547132474226576e-22	-2.0091484494678914e-19	3.2287793069141324e-12	1.4722287072986576e-14	0.0013315667574316876	-4.0851168348642086e-20	1.0874224197224744e-15	4.401861616856141e-16	1.169326716151832e-14	5.343290198439702e-17
41100000	0.004334216618041378	-4.547132474226576e-22	-2.0091484494678914e-19	3.2287793069141324e-12	1.4722287072986576e-14	0.0013315667574316876	-4.0850709239962517e-20	1.0874224197224744e-15	4.401861616856141e-16	1.169326716151832e-14	5.343290198439702e-17
41200000	0.004334216618041378	-4.547132474226576e-22	-2.0091484494678914e-19	3.2287793069141324e-12	1.4722287072986576e-14	0.0013315667574316876	-4.085025013128294e-20	1.0874224197224744e-15	4.401861616856141e-16	1.169326716151832e-14	5.343290198439702e-17
41300000	0.004334216618041378	-4.547132474226576e-22	-2.0091484494678914e-19	3.2287793069141324e-12	1.4722287072986576e-14	0.0013315667574316876	-4.0849791022603365e-20	1.0874224197224744e-15	4.401861616856141e-16	1.169326716151832e-14	5.343290198439702e-17
41400000	0.004334216618041378	-4.547132474226576e-22	-2.0091484494678914e-19	3.2287793069141324e-12	1.4722287072986576e-14	0.0013315667574316876	-4.084933191392379e-20	1.0874224197224744e-15	4.401861616856141e-16	1.169326716151832e-14	5.343290198439702e-17
41500000	0.004334216618041378	-4.547132474226576e-22	-2.0091484494678914e-19	3.2287793069141324e-12	1.4722287072986576e-14	0.0013315667574316876	-4.084887280524422e-20	1.0874224197224744e-15	4.401861616856141e-16	1.169326716151832e-14	5.343290198439702e-17
41600000	0.004334216618041378	-4.547132474226576e-22	-2.0091484494678914e-19	3.2287793069141324e-12	1.4722287072986576e-14	0.0013315667574316876	-4.0848413696564644e-20	1.0874224197224744e-15	4.401861616856141e-16	1.169326716151832e-14	5.343290198439702e-17
41700000	0.004334216618041378	-4.547132474226576e-22	-2.0091484494678914e-19	3.2287793069141324e-12	1.4722287072986576e-14	0.0013315667574316876	-4.084795458788507e-20	1.0874224197224744e-15	4.401861616856141e-16	1.169326716151832e-14	5.343290198439702e-17
41800000	0.004334216618041378	-4.547132474226576e-22	-2.0091484494678914e-19	3.2287793069141324e-12	1.4722287072986576e-14	0.0013315667574316876	-4.084749547920549e-20	1.0874224197224744e-15	4.401861616856141e-16	1.169326716151832e-14	5.343290198439702e-17
41900000	0.004334216618041378	-4.547132474226576e-22	-2.0091484494678914e-19	3.2287793069141324e-12	1.4722287072986576e-14	0.0013315667574316876	-4.084703637052592e-20	1.0874224197224744e-15	4.401861616856141e-16	1.169326716151832e-14	5.343290198439702e-17
42000000	0.004334216618041378	-4.547132474226576e-22	-2.0091484494678914e-19	3.2287793069141324e-12	1.4722287072986576e-14	0.0013315667574316876	-4.0846577261846346e-20	1.0874224197224744e-15	4.401861616856141e-16	1.169326716151832e-14	5.343290198439702e-17
42100000	0.004334216618041378	-4.547132474226576e-22	-2.0091484494678914e-19	3.2287793069141324e-12	1.4722287072986576e-14	0.0013315667574316876	-4.084611815316677e-20	1.0874224197224744e-15	4.401861616856141e-16	1.169326716151832e-14	5.343290198439702e-17
42200000	0.004334216618041378	-4.547132474226576e-22	-2.0091484494678914e-19	3.2287793069141324e-12	1.4722287072986576e-14	0.0013315667574316876	-4.0845659044487195e-20	1.0874224197224744e-15	4.401861616856141e-16	1.169326716151832e-14	5.343290198439702e-17
42300000	0.004334216618041378	-4.547132474226576e-22	-2.0091484494678914e-19	3.2287793069141324e-12	1.4722287072986576e-14	0.0013315667574316876	-4.0845199935807625e-20	1.0874224197224744e-15	4.401861616856141e-16	1.169326716151832e-14	5.343290198439702e-17
42400000	0.004334216618041378	-4.547132474226576e-22	-2.0091484494678914e-19	3.2287793069141324e-12	1.4722287072986576e-14	0.0013315667574316876	-4.084474082712805e-20	1.0874224197224744e-15	4.401861616856141e-16	1.169326716151832e-14	5.343290198439702e-17
42500000	0.004334216618041378	-4.547132474226576e-22	-2.0091484494678914e-19	3.2287793069141324e-12	1.4722287072986576e-14	0.0013315667574316876	-4.0844281718448474e-20	1.0874224197224744e-15	4.401861616856141e-16	1.169326716151832e-14	5.343290198439702e-17
42600000	0.004334216618041378	-4.547132474226576e-22	-2.0091484494678914e-19	3.2287793069141324e-12	1.4722287072986576e-14	0.0013315667574316876	-4.08438226097689e-20	1.0874224197224744e-15	4.401861616856141e-16	1.169326716151832e-14	5.343290198439702e-17
42700000	0.004334216618041378	-4.547132474226576e-22	-2.0091484494678914e-19	3.2287793069141324e-12	1.4722287072986576e-14	0.0013315667574316876	-4.084336350108932e-20	1.0874224197224744e-15	4.401861616856141e-16	1.169326716151832e-14	5.343290198439702e-17
42800000	0.004334216618041378	-4.547132474226576e-22	-2.0091484494678914e-19	3.2287793069141324e-12	1.4722287072986576e-14	0.0013315667574316876	-4.084290439240975e-20	1.0874224197224744e-15	4.401861616856141e-16	1.169326716151832e-14	5.343290198439702e-17
42900000	0.004334216618041378	-4.547132474226576e-22	-2.0091484494678914e-19	3.2287793069141324e-12	1.4722287072986576e-14	0.0013315667574316876	-4.0842445283730176e-20	1.0874224197224744e-15	4.401861616856141e-16	1.169326716151832e-14	5.343290198439702e-17
43000000	0.004334216618041378	-4.547132474226576e-22	-2.0091484494678914e-19	3.2287793069141324e-12	1.4722287072986576e-14	0.0013315667574316876	-4.08419861750506e-20	1.0874224197224744e-15	4.401861616856141e-16	1.169326716151832e-14	5.343290198439702e-17
43100000	0.004334216618041378	-4.547132474226576e-22	-2.0091484494678914e-19	3.2287793069141324e-12	1.4722287072986576e-14	0.0013315667574316876	-4.0841527066371025e-20	1.0874224197224744e-15	4.401861616856141e-16	1.169326716151832e-14	5.343290198439702e-17
43200000	0.004334216618041378	-4.547132474226576e-22	-2.0091484494678914e-19	3.2287793069141324e-12	1.4722287072986576e-14	0.0013315667574316876	-4.0841067957691455e-20	1.0874224197224744e-15	4.401861616856141e-16	1.169326716151832e-14	5.343290198439702e-17
43300000	0.004334216618041378	-4.547132474226576e-22	-2.0091484494678914e-19	3.2287793069141324e-12	1.4722287072986576e-14	0.0013315667574316876	-4.084060884901188e-20	1.0874224197224744e-15	4.401861616856141e-16	1.169326716151832e-14	5.343290198439702e-17
43400000	0.004334216618041378	-4.547132474226576e-22	-2.0091484494678914e-19	3.2287793069141324e-12	1.4722287072986576e-14	0.0013315667574316876	-4.0840149740332303e-20	1.0874224197224744e-15	4.401861616856141e-16	1.169326716151832e-14	5.343290198439702e-17
43500000	0.004334216618041378	-4.547132474226576e-22	-2.0091484494678914e-19	3.2287793069141324e-12	1.4722287072986576e-14	0.0013315667574316876	-4.083969063165273e-20	1.0874224197224744e-15	4.401861616856141e-16	1.169326716151832e-14	5.343290198439702e-17
43600000	0.004334216618041378	-4.547132474226576e-22	-2.0091484494678914e-19	3.2287793069141324e-12	1.4722287072986576e-14	0.0013315667574316876	-4.083923152297316e-20	1.0874224197224744e-15	4.401861616856141e-16	1.169326716151832e-14	5.343290198439702e-17
43700000	0.004334216618041378	-4.547132474226576e-22	-2.0091484494678914e-19	3.2287793069141324e-12	1.4722287072986576e-14	0.0013315667574316876	-4.083877241429358e-20	1.0874224197224744e-15	4.401861616856141e-16	1.169326716151832e-14	5.343290198439702e-17
43800000	0.004334216618041378	-4.547132474226576e-22	-2.0091484494678914e-19	3.2287793069141324e-12	1.4722287072986576e-14	0.0013315667574316876	-4.0838313305614006e-20	1.0874224197224744e-15	4.401861616856141e-16	1.169326716151832e-14	5.343290198439702e-17
43900000	0.004334216618041378	-4.547132474226576e-22	-2.0091484494678914e-19	3.2287793069141324e-12	1.4722287072986576e-14	0.0013315667574316876	-4.083785419693443e-20	1.0874224197224744e-15	4.401861616856141e-16	1.169326716151832e-14	5.343290198439702e-17
44000000	0.004334216618041378	-4.547132474226576e-22	-2.0091484494678914e-19	3.2287793069141324e-12	1.4722287072986576e-14	0.0013315667574316876	-4.083739508825486e-20	1.0874224197224744e-15	4.401861616856141e-16	1.169326716151832e-14	5.343290198439702e-17
44100000	0.004334216618041378	-4.547132474226576e-22	-2.0091484494678914e-19	3.2287793069141324e-12	1.4722287072986576e-14	0.0013315667574316876	-4.0836935979575285e-20	1.0874224197224744e-15	4.401861616856141e-16	1.169326716151832e-14	5.343290198439702e-17
44200000	0.004334216618041378	-4.547132474226576e-22	-2.0091484494678914e-19	3.2287793069141324e-12	1.4722287072986576e-14	0.0013315667574316876	-4.083647687089571e-20	1.0874224197224744e-15	4.401861616856141e-16	1.169326716151832e-14	5.343290198439702e-17
44300000	0.004334216618041378	-4.547132474226576e-22	-2.0091484494678914e-19	3.2287793069141324e-12	1.4722287072986576e-14	0.0013315667574316876	-4.0836017762216133e-20	1.0874224197224744e-15	4.401861616856141e-16	1.169326716151832e-14	5.343290198439702e-17
44400000	0.004334216618041378	-4.547132474226576e-22	-2.0091484494678914e-19	3.2287793069141324e-12	1.4722287072986576e-14	0.0013315667574316876	-4.0835558653536563e-20	1.0874224197224744e-15	4.401861616856141e-16	1.169326716151832e-14	5.343290198439702e-17
44500000	0.004334216618041378	-4.547132474226576e-22	-2.0091484494678914e-19	3.2287793069141324e-12	1.4722287072986576e-14	0.0013315667574316876	-4.083509954485699e-20	1.0874224197224744e-15	4.401861616856141e-16	1.169326716151832e-14	5.343290198439702e-17
44600000	0.004334216618041378	-4.547132474226576e-22	-2.0091484494678914e-19	3.228779306914133e-12	1.4722287072986576e-14	0.0013315667574316876	-4.083464043617741e-20	1.0874224197224744e-15	4.401861616856141e-16	1.169326716151832e-14	5.343290198439702e-17
44700000	0.004334216618041378	-4.547132474226576e-22	-2.0091484494678914e-19	3.228779306914133e-12	1.4722287072986576e-14	0.0013315667574316876	-4.0834181327497836e-20	1.0874224197224744e-15	4.401861616856141e-16	1.169326716151832e-14	5.343290198439702e-17
44800000	0.004334216618041378	-4.547132474226576e-22	-2.0091484494678914e-19	3.228779306914133e-12	1.4722287072986576e-14	0.0013315667574316876	-4.0833722218818266e-20	1.0874224197224744e-15	4.401861616856141e-16	1.169326716151832e-14	5.343290198439702e-17
44900000	0.004334216618041378	-4.547132474226576e-22	-2.0091484494678914e-19	3.228779306914133e-12	1.4722287072986576e-14	0.0013315667574316876	-4.083326311013869e-20	1.0874224197224744e-15	4.401861616856141e-16	1.169326716151832e-14	5.343290198439702e-17
45000000	0.004334216618041378	-4.547132474226576e-22	-2.0091484494678914e-19	3.228779306914133e-12	1.4722287072986576e-14	0.0013315667574316876	-4.0832804001459115e-20	1.0874224197224744e-15	4.401861616856141e-16	1.169326716151832e-14	5.343290198439702e-17
45100000	0.004334216618041378	-4.547132474226576e-22	-2.0091484494678914e-19	3.228779306914133e-12	1.4722287072986576e-14	0.0013315667574316876	-4.083234489277954e-20	1.0874224197224744e-15	4.401861616856141e-16	1.169326716151832e-14	5.343290198439702e-17
45200000	0.004334216618041378	-4.547132474226576e-22	-2.0091484494678914e-19	3.228779306914133e-12	1.4722287072986576e-14	0.0013315667574316876	-4.083188578409997e-20	1.0874224197224744e-15	4.401861616856141e-16	1.169326716151832e-14	5.343290198439702e-17
45300000	0.004334216618041378	-4.547132474226576e-22	-2.0091484494678914e-19	3.228779306914133e-12	1.4722287072986576e-14	0.0013315667574316876	-4.0831426675420393e-20	1.0874224197224744e-15	4.401861616856141e-16	1.169326716151832e-14	5.343290198439702e-17
45400000	0.004334216618041378	-4.547132474226576e-22	-2.0091484494678914e-19	3.228779306914133e-12	1.4722287072986576e-14	0.0013315667574316876	-4.083096756674082e-20	1.0874224197224744e-15	4.401861616856141e-16	1.169326716151832e-14	5.343290198439702e-17
45500000	0.004334216618041378	-4.547132474226576e-22	-2.0091484494678914e-19	3.228779306914133e-12	1.4722287072986576e-14	0.0013315667574316876	-4.083050845806124e-20	1.0874224197224744e-15	4.401861616856141e-16	1.169326716151832e-14	5.343290198439702e-17
45600000	0.004334216618041378	-4.547132474226576e-22	-2.0091484494678914e-19	3.228779306914133e-12	1.4722287072986576e-14	0.0013315667574316876	-4.083004934938167e-20	1.0874224197224744e-15	4.401861616856141e-16	1.169326716151832e-14	5.343290198439702e-17
45700000	0.004334216618041378	-4.547132474226576e-22	-2.0091484494678914e-19	3.228779306914133e-12	1.4722287072986576e-14	0.0013315667574316876	-4.0829590240702096e-20	1.0874224197224744e-15	4.401861616856141e-16	1.169326716151832e-14	5.343290198439702e-17
45800000	0.004334216618041378	-4.547132474226576e-22	-2.0091484494678914e-19	3.228779306914133e-12	1.4722287072986576e-14	0.0013315667574316876	-4.082913113202252e-20	1.0874224197224744e-15	4.401861616856141e-16	1.169326716151832e-14	5.343290198439702e-17
45900000	0.004334216618041378	-4.547132474226576e-22	-2.0091484494678914e-19	3.228779306914133e-12	1.4722287072986576e-14	0.0013315667574316876	-4.0828672023342944e-20	1.0874224197224744e-15	4.401861616856141e-16	1.169326716151832e-14	5.343290198439702e-17
46000000	0.004334216618041378	-4.547132474226576e-22	-2.0091484494678914e-19	3.228779306914133e-12	1.4722287072986576e-14	0.0013315667574316876	-4.0828212914663375e-20	1.0874224197224744e-15	4.401861616856141e-16	1.169326716151832e-14	5.343290198439702e-17
46100000	0.004334216618041378	-4.547132474226576e-22	-2.0091484494678914e-19	3.228779306914133e-12	1.4722287072986576e-14	0.0013315667574316876	-4.08277538059838e-20	1.0874224197224744e-15	4.401861616856141e-16	1.169326716151832e-14	5.343290198439702e-17
46200000	0.004334216618041378	-4.547132474226576e-22	-2.0091484494678914e-19	3.228779306914133e-12	1.4722287072986576e-14	0.0013315667574316876	-4.0827294697304223e-20	1.0874224197224744e-15	4.401861616856141e-16	1.169326716151832e-14	5.343290198439702e-17
46300000	0.004334216618041378	-4.547132474226576e-22	-2.0091484494678914e-19	3.228779306914133e-12	1.4722287072986576e-14	0.0013315667574316876	-4.082683558862465e-20	1.0874224197224744e-15	4.401861616856141e-16	1.169326716151832e-14	5.343290198439702e-17
46400000	0.004334216618041378	-4.547132474226576e-22	-2.0091484494678914e-19	3.228779306914133e-12	1.4722287072986576e-14	0.0013315667574316876	-4.082637647994508e-20	1.0874224197224744e-15	4.401861616856141e-16	1.169326716151832e-14	5.343290198439702e-17
46500000	0.004334216618041378	-4.547132474226576e-22	-2.0091484494678914e-19	3.228779306914133e-12	1.4722287072986576e-14	0.0013315667574316876	-4.08259173712655e-20	1.0874224197224744e-15	4.401861616856141e-16	1.169326716151832e-14	5.343290198439702e-17
46600000	0.004334216618041378	-4.547132474226576e-22	-2.0091484494678914e-19	3.228779306914133e-12	1.4722287072986576e-14	0.0013315667574316876	-4.0825458262585926e-20	1.0874224197224744e-15	4.401861616856141e-16	1.169326716151832e-14	5.343290198439702e-17
46700000	0.004334216618041378	-4.547132474226576e-22	-2.0091484494678914e-19	3.228779306914133e-12	1.4722287072986576e-14	0.0013315667574316876	-4.082499915390635e-20	1.0874224197224744e-15	4.401861616856141e-16	1.169326716151832e-14	5.343290198439702e-17
46800000	0.004334216618041378	-4.547132474226576e-22	-2.0091484494678914e-19	3.228779306914133e-12	1.4722287072986576e-14	0.0013315667574316876	-4.082454004522678e-20	1.0874224197224744e-15	4.401861616856141e-16	1.169326716151832e-14	5.343290198439702e-17
46900000	0.004334216618041378	-4.547132474226576e-22	-2.0091484494678914e-19	3.228779306914133e-12	1.4722287072986576e-14	0.0013315667574316876	-4.0824080936547205e-20	1.0874224197224744e-15	4.401861616856141e-16	1.169326716151832e-14	5.343290198439702e-17
47000000	0.004334216618041378	-4.547132474226576e-22	-2.0091484494678914e-19	3.228779306914133e-12	1.4722287072986576e-14	0.0013315667574316876	-4.082362182786763e-20	1.0874224197224744e-15	4.401861616856141e-16	1.169326716151832e-14	5.343290198439702e-17
47100000	0.004334216618041378	-4.547132474226576e-22	-2.0091484494678914e-19	3.228779306914133e-12	1.4722287072986576e-14	0.0013315667574316876	-4.082316271918805e-20	1.0874224197224744e-15	4.401861616856141e-16	1.169326716151832e-14	5.343290198439702e-17
47200000	0.004334216618041378	-4.547132474226576e-22	-2.0091484494678914e-19	3.228779306914133e-12	1.4722287072986576e-14	0.0013315667574316876	-4.0822703610508483e-20	1.0874224197224744e-15	4.401861616856141e-16	1.169326716151832e-14	5.343290198439702e-17
47300000	0.004334216618041378	-4.547132474226576e-22	-2.0091484494678914e-19	3.228779306914133e-12	1.4722287072986576e-14	0.0013315667574316876	-4.082224450182891e-20	1.0874224197224744e-15	4.401861616856141e-16	1.169326716151832e-14	5.343290198439702e-17
47400000	0.004334216618041378	-4.547132474226576e-22	-2.0091484494678914e-19	3.228779306914133e-12	1.4722287072986576e-14	0.0013315667574316876	-4.082178539314933e-20	1.0874224197224744e-15	4.401861616856141e-16	1.169326716151832e-14	5.343290198439702e-17
47500000	0.004334216618041378	-4.547132474226576e-22	-2.0091484494678914e-19	3.228779306914133e-12	1.4722287072986576e-14	0.0013315667574316876	-4.0821326284469756e-20	1.0874224197224744e-15	4.401861616856141e-16	1.169326716151832e-14	5.343290198439702e-17
47600000	0.004334216618041378	-4.547132474226576e-22	-2.0091484494678914e-19	3.228779306914133e-12	1.4722287072986576e-14	0.0013315667574316876	-4.0820867175790186e-20	1.0874224197224744e-15	4.401861616856141e-16	1.169326716151832e-14	5.343290198439702e-17
47700000	0.004334216618041378	-4.547132474226576e-22	-2.0091484494678914e-19	3.228779306914133e-12	1.4722287072986576e-14	0.0013315667574316876	-4.082040806711061e-20	1.0874224197224744e-15	4.401861616856141e-16	1.169326716151832e-14	5.343290198439702e-17
47800000	0.004334216618041378	-4.547132474226576e-22	-2.0091484494678914e-19	3.228779306914133e-12	1.4722287072986576e-14	0.0013315667574316876	-4.0819948958431034e-20	1.0874224197224744e-15	4.401861616856141e-16	1.169326716151832e-14	5.343290198439702e-17
47900000	0.004334216618041378	-4.547132474226576e-22	-2.0091484494678914e-19	3.228779306914133e-12	1.4722287072986576e-14	0.0013315667574316876	-4.081948984975146e-20	1.0874224197224744e-15	4.401861616856141e-16	1.169326716151832e-14	5.343290198439702e-17
48000000	0.004334216618041378	-4.547132474226576e-22	-2.0091484494678914e-19	3.228779306914133e-12	1.4722287072986576e-14	0.0013315667574316876	-4.081903074107189e-20	1.0874224197224744e-15	4.401861616856141e-16	1.169326716151832e-14	5.343290198439702e-17
48100000	0.004334216618041378	-4.547132474226576e-22	-2.0091484494678914e-19	3.228779306914133e-12	1.4722287072986576e-14	0.0013315667574316876	-4.081857163239231e-20	1.0874224197224744e-15	4.401861616856141e-16	1.169326716151832e-14	5.343290198439702e-17
48200000	0.004334216618041378	-4.547132474226576e-22	-2.0091484494678914e-19	3.228779306914133e-12	1.4722287072986576e-14	0.0013315667574316876	-4.081811252371274e-20	1.0874224197224744e-15	4.401861616856141e-16	1.169326716151832e-14	5.343290198439702e-17
48300000	0.004334216618041378	-4.547132474226576e-22	-2.0091484494678914e-19	3.228779306914133e-12	1.4722287072986576e-14	0.0013315667574316876	-4.081765341503316e-20	1.0874224197224744e-15	4.401861616856141e-16	1.169326716151832e-14	5.343290198439702e-17
48400000	0.004334216618041378	-4.547132474226576e-22	-2.0091484494678914e-19	3.228779306914133e-12	1.4722287072986576e-14	0.0013315667574316876	-4.081719430635359e-20	1.0874224197224744e-15	4.401861616856141e-16	1.169326716151832e-14	5.343290198439702e-17
48500000	0.004334216618041378	-4.547132474226576e-22	-2.0091484494678914e-19	3.228779306914133e-12	1.4722287072986576e-14	0.0013315667574316876	-4.0816735197674016e-20	1.0874224197224744e-15	4.401861616856141e-16	1.169326716151832e-14	5.343290198439702e-17
48600000	0.004334216618041378	-4.547132474226576e-22	-2.0091484494678914e-19	3.228779306914133e-12	1.4722287072986576e-14	0.0013315667574316876	-4.081627608899444e-20	1.0874224197224744e-15	4.401861616856141e-16	1.169326716151832e-14	5.343290198439702e-17
48700000	0.004334216618041378	-4.547132474226576e-22	-2.0091484494678914e-19	3.228779306914133e-12	1.4722287072986576e-14	0.0013315667574316876	-4.0815816980314864e-20	1.0874224197224744e-15	4.401861616856141e-16	1.169326716151832e-14	5.343290198439702e-17
48800000	0.004334216618041378	-4.547132474226576e-22	-2.0091484494678914e-19	3.228779306914133e-12	1.4722287072986576e-14	0.0013315667574316876	-4.0815357871635294e-20	1.0874224197224744e-15	4.401861616856141e-16	1.169326716151832e-14	5.343290198439702e-17
48900000	0.004334216618041378	-4.547132474226576e-22	-2.0091484494678914e-19	3.228779306914133e-12	1.4722287072986576e-14	0.0013315667574316876	-4.081489876295572e-20	1.0874224197224744e-15	4.401861616856141e-16	1.169326716151832e-14	5.343290198439702e-17
49000000	0.004334216618041378	-4.547132474226576e-22	-2.0091484494678914e-19	3.228779306914133e-12	1.4722287072986576e-14	0.0013315667574316876	-4.081443965427614e-20	1.0874224197224744e-15	4.401861616856141e-16	1.169326716151832e-14	5.343290198439702e-17
49100000	0.004334216618041378	-4.547132474226576e-22	-2.0091484494678914e-19	3.228779306914133e-12	1.4722287072986576e-14	0.0013315667574316876	-4.081398054559657e-20	1.0874224197224744e-15	4.401861616856141e-16	1.169326716151832e-14	5.343290198439702e-17
49200000	0.004334216618041378	-4.547132474226576e-22	-2.0091484494678914e-19	3.228779306914133e-12	1.4722287072986576e-14	0.0013315667574316876	-4.0813521436917e-20	1.0874224197224744e-15	4.401861616856141e-16	1.169326716151832e-14	5.343290198439702e-17
49300000	0.004334216618041378	-4.547132474226576e-22	-2.0091484494678914e-19	3.228779306914133e-12	1.4722287072986576e-14	0.0013315667574316876	-4.081306232823742e-20	1.0874224197224744e-15	4.401861616856141e-16	1.169326716151832e-14	5.343290198439702e-17
49400000	0.004334216618041378	-4.547132474226576e-22	-2.0091484494678914e-19	3.228779306914133e-12	1.4722287072986576e-14	0.0013315667574316876	-4.0812603219557846e-20	1.0874224197224744e-15	4.401861616856141e-16	1.169326716151832e-14	5.343290198439702e-17
49500000	0.004334216618041378	-4.547132474226576e-22	-2.0091484494678914e-19	3.228779306914133e-12	1.4722287072986576e-14	0.0013315667574316876	-4.081214411087827e-20	1.0874224197224744e-15	4.401861616856141e-16	1.169326716151832e-14	5.343290198439702e-17
49600000	0.004334216618041378	-4.547132474226576e-22	-2.0091484494678914e-19	3.228779306914133e-12	1.4722287072986576e-14	0.0013315667574316876	-4.08116850021987e-20	1.0874224197224744e-15	4.401861616856141e-16	1.169326716151832e-14	5.343290198439702e-17
49700000	0.004334216618041378	-4.547132474226576e-22	-2.0091484494678914e-19	3.228779306914133e-12	1.4722287072986576e-14	0.0013315667574316876	-4.0811225893519124e-20	1.0874224197224744e-15	4.401861616856141e-16	1.169326716151832e-14	5.343290198439702e-17
49800000	0.004334216618041378	-4.547132474226576e-22	-2.0091484494678914e-19	3.228779306914133e-12	1.4722287072986576e-14	0.0013315667574316876	-4.081076678483955e-20	1.0874224197224744e-15	4.401861616856141e-16	1.169326716151832e-14	5.343290198439702e-17
49900000	0.004334216618041378	-4.547132474226576e-22	-2.0091484494678914e-19	3.228779306914133e-12	1.4722287072986576e-14	0.0013315667574316876	-4.081030767615998e-20	1.0874224197224744e-15	4.401861616856141e-16	1.169326716151832e-14	5.343290198439702e-17
50000000	0.004334216618041378	-4.547132474226576e-22	-2.0091484494678914e-19	3.228779306914133e-12	1.4722287072986576e-14	0.0013315667574316876	-4.08098485674804e-20	1.0874224197224744e-15	4.401861616856141e-16	1.169326716151832e-14	5.343290198439702e-17
50100000	0.004334216618041378	-4.547132474226576e-22	-2.0091484494678914e-19	3.228779306914133e-12	1.4722287072986576e-14	0.0013315667574316876	-4.080938945880083e-20	1.0874224197224744e-15	4.401861616856141e-16	1.169326716151832e-14	5.343290198439702e-17
50200000	0.004334216618041378	-4.547132474226576e-22	-2.0091484494678914e-19	3.228779306914133e-12	1.4722287072986576e-14	0.0013315667574316876	-4.080893035012125e-20	1.0874224197224744e-15	4.401861616856141e-16	1.169326716151832e-14	5.343290198439702e-17
50300000	0.004334216618041378	-4.547132474226576e-22	-2.0091484494678914e-19	3.228779306914133e-12	1.4722287072986576e-14	0.0013315667574316876	-4.080847124144168e-20	1.0874224197224744e-15	4.401861616856141e-16	1.169326716151832e-14	5.343290198439702e-17
50400000	0.004334216618041378	-4.547132474226576e-22	-2.0091484494678914e-19	3.228779306914133e-12	1.4722287072986576e-14	0.0013315667574316876	-4.0808012132762106e-20	1.0874224197224744e-15	4.401861616856141e-16	1.169326716151832e-14	5.343290198439702e-17
50500000	0.004334216618041378	-4.547132474226576e-22	-2.0091484494678914e-19	3.228779306914133e-12	1.4722287072986576e-14	0.0013315667574316876	-4.080755302408253e-20	1.0874224197224744e-15	4.401861616856141e-16	1.169326716151832e-14	5.343290198439702e-17
50600000	0.004334216618041378	-4.547132474226576e-22	-2.0091484494678914e-19	3.228779306914133e-12	1.4722287072986576e-14	0.0013315667574316876	-4.0807093915402954e-20	1.0874224197224744e-15	4.401861616856141e-16	1.169326716151832e-14	5.343290198439702e-17
50700000	0.004334216618041378	-4.547132474226576e-22	-2.0091484494678914e-19	3.228779306914133e-12	1.4722287072986576e-14	0.0013315667574316876	-4.0806634806723384e-20	1.0874224197224744e-15	4.401861616856141e-16	1.169326716151832e-14	5.343290198439702e-17
50800000	0.004334216618041378	-4.547132474226576e-22	-2.0091484494678914e-19	3.228779306914133e-12	1.4722287072986576e-14	0.0013315667574316876	-4.080617569804381e-20	1.0874224197224744e-15	4.401861616856141e-16	1.169326716151832e-14	5.343290198439702e-17
50900000	0.004334216618041378	-4.547132474226576e-22	-2.0091484494678914e-19	3.228779306914133e-12	1.4722287072986576e-14	0.0013315667574316876	-4.080571658936423e-20	1.0874224197224744e-15	4.401861616856141e-16	1.169326716151832e-14	5.343290198439702e-17
51000000	0.004334216618041378	-4.547132474226576e-22	-2.0091484494678914e-19	3.228779306914133e-12	1.4722287072986576e-14	0.0013315667574316876	-4.0805257480684657e-20	1.0874224197224744e-15	4.401861616856141e-16	1.169326716151832e-14	5.343290198439702e-17
51100000	0.004334216618041378	-4.547132474226576e-22	-2.0091484494678914e-19	3.228779306914133e-12	1.4722287072986576e-14	0.0013315667574316876	-4.080479837200509e-20	1.0874224197224744e-15	4.401861616856141e-16	1.169326716151832e-14	5.343290198439702e-17
51200000	0.004334216618041378	-4.547132474226576e-22	-2.0091484494678914e-19	3.228779306914133e-12	1.4722287072986576e-14	0.0013315667574316876	-4.080433926332551e-20	1.0874224197224744e-15	4.401861616856141e-16	1.169326716151832e-14	5.343290198439702e-17
51300000	0.004334216618041378	-4.547132474226576e-22	-2.0091484494678914e-19	3.228779306914133e-12	1.4722287072986576e-14	0.0013315667574316876	-4.0803880154645936e-20	1.0874224197224744e-15	4.401861616856141e-16	1.169326716151832e-14	5.343290198439702e-17
51400000	0.004334216618041378	-4.547132474226576e-22	-2.0091484494678914e-19	3.228779306914133e-12	1.4722287072986576e-14	0.0013315667574316876	-4.080342104596636e-20	1.0874224197224744e-15	4.401861616856141e-16	1.169326716151832e-14	5.343290198439702e-17
51500000	0.004334216618041378	-4.547132474226576e-22	-2.0091484494678914e-19	3.228779306914133e-12	1.4722287072986576e-14	0.0013315667574316876	-4.080296193728679e-20	1.0874224197224744e-15	4.401861616856141e-16	1.169326716151832e-14	5.343290198439702e-17
51600000	0.004334216618041378	-4.547132474226576e-22	-2.0091484494678914e-19	3.228779306914133e-12	1.4722287072986576e-14	0.0013315667574316876	-4.0802502828607214e-20	1.0874224197224744e-15	4.401861616856141e-16	1.169326716151832e-14	5.343290198439702e-17
51700000	0.004334216618041378	-4.547132474226576e-22	-2.0091484494678914e-19	3.228779306914133e-12	1.4722287072986576e-14	0.0013315667574316876	-4.080204371992764e-20	1.0874224197224744e-15	4.401861616856141e-16	1.169326716151832e-14	5.343290198439702e-17
51800000	0.004334216618041378	-4.547132474226576e-22	-2.0091484494678914e-19	3.228779306914133e-12	1.4722287072986576e-14	0.0013315667574316876	-4.080158461124806e-20	1.0874224197224744e-15	4.401861616856141e-16	1.169326716151832e-14	5.343290198439702e-17
51900000	0.004334216618041378	-4.547132474226576e-22	-2.0091484494678914e-19	3.228779306914133e-12	1.4722287072986576e-14	0.0013315667574316876	-4.080112550256849e-20	1.0874224197224744e-15	4.401861616856141e-16	1.169326716151832e-14	5.343290198439702e-17
52000000	0.004334216618041378	-4.547132474226576e-22	-2.0091484494678914e-19	3.228779306914133e-12	1.4722287072986576e-14	0.0013315667574316876	-4.0800666393888917e-20	1.0874224197224744e-15	4.401861616856141e-16	1.169326716151832e-14	5.343290198439702e-17
52100000	0.004334216618041378	-4.547132474226576e-22	-2.0091484494678914e-19	3.228779306914133e-12	1.4722287072986576e-14	0.0013315667574316876	-4.080020728520934e-20	1.0874224197224744e-15	4.401861616856141e-16	1.169326716151832e-14	5.343290198439702e-17
52200000	0.004334216618041378	-4.547132474226576e-22	-2.0091484494678914e-19	3.228779306914133e-12	1.4722287072986576e-14	0.0013315667574316876	-4.0799748176529765e-20	1.0874224197224744e-15	4.401861616856141e-16	1.169326716151832e-14	5.343290198439702e-17
52300000	0.004334216618041378	-4.547132474226576e-22	-2.0091484494678914e-19	3.228779306914133e-12	1.4722287072986576e-14	0.0013315667574316876	-4.0799289067850196e-20	1.0874224197224744e-15	4.401861616856141e-16	1.169326716151832e-14	5.343290198439702e-17
52400000	0.004334216618041378	-4.547132474226576e-22	-2.0091484494678914e-19	3.228779306914133e-12	1.4722287072986576e-14	0.0013315667574316876	-4.079882995917062e-20	1.0874224197224744e-15	4.401861616856141e-16	1.169326716151832e-14	5.343290198439702e-17
52500000	0.004334216618041378	-4.547132474226576e-22	-2.0091484494678914e-19	3.228779306914133e-12	1.4722287072986576e-14	0.0013315667574316876	-4.0798370850491044e-20	1.0874224197224744e-15	4.401861616856141e-16	1.169326716151832e-14	5.343290198439702e-17
52600000	0.004334216618041378	-4.547132474226576e-22	-2.0091484494678914e-19	3.228779306914133e-12	1.4722287072986576e-14	0.0013315667574316876	-4.079791174181147e-20	1.0874224197224744e-15	4.401861616856141e-16	1.169326716151832e-14	5.343290198439702e-17
52700000	0.004334216618041378	-4.547132474226576e-22	-2.0091484494678914e-19	3.228779306914133e-12	1.4722287072986576e-14	0.0013315667574316876	-4.079745263313189e-20	1.0874224197224744e-15	4.401861616856141e-16	1.169326716151832e-14	5.343290198439702e-17
52800000	0.004334216618041378	-4.547132474226576e-22	-2.0091484494678914e-19	3.228779306914133e-12	1.4722287072986576e-14	0.0013315667574316876	-4.079699352445232e-20	1.0874224197224744e-15	4.401861616856141e-16	1.169326716151832e-14	5.343290198439702e-17
52900000	0.004334216618041378	-4.547132474226576e-22	-2.0091484494678914e-19	3.228779306914133e-12	1.4722287072986576e-14	0.0013315667574316876	-4.0796534415772747e-20	1.0874224197224744e-15	4.401861616856141e-16	1.169326716151832e-14	5.343290198439702e-17
53000000	0.004334216618041378	-4.547132474226576e-22	-2.0091484494678914e-19	3.228779306914133e-12	1.4722287072986576e-14	0.0013315667574316876	-4.079607530709317e-20	1.0874224197224744e-15	4.401861616856141e-16	1.169326716151832e-14	5.343290198439702e-17
53100000	0.004334216618041378	-4.547132474226576e-22	-2.0091484494678914e-19	3.228779306914133e-12	1.4722287072986576e-14	0.0013315667574316876	-4.0795616198413595e-20	1.0874224197224744e-15	4.401861616856141e-16	1.169326716151832e-14	5.343290198439702e-17
53200000	0.004334216618041378	-4.547132474226576e-22	-2.0091484494678914e-19	3.228779306914133e-12	1.4722287072986576e-14	0.0013315667574316876	-4.0795157089734025e-20	1.0874224197224744e-15	4.401861616856141e-16	1.169326716151832e-14	5.343290198439702e-17
53300000	0.004334216618041378	-4.547132474226576e-22	-2.0091484494678914e-19	3.228779306914133e-12	1.4722287072986576e-14	0.0013315667574316876	-4.079469798105445e-20	1.0874224197224744e-15	4.401861616856141e-16	1.169326716151832e-14	5.343290198439702e-17
53400000	0.004334216618041378	-4.547132474226576e-22	-2.0091484494678914e-19	3.228779306914133e-12	1.4722287072986576e-14	0.0013315667574316876	-4.0794238872374874e-20	1.0874224197224744e-15	4.401861616856141e-16	1.169326716151832e-14	5.343290198439702e-17
53500000	0.004334216618041378	-4.547132474226576e-22	-2.0091484494678914e-19	3.228779306914133e-12	1.4722287072986576e-14	0.0013315667574316876	-4.07937797636953e-20	1.0874224197224744e-15	4.401861616856141e-16	1.169326716151832e-14	5.343290198439702e-17
53600000	0.004334216618041378	-4.547132474226576e-22	-2.0091484494678914e-19	3.228779306914133e-12	1.4722287072986576e-14	0.0013315667574316876	-4.079332065501573e-20	1.0874224197224744e-15	4.401861616856141e-16	1.169326716151832e-14	5.343290198439702e-17
53700000	0.004334216618041378	-4.547132474226576e-22	-2.0091484494678914e-19	3.228779306914133e-12	1.4722287072986576e-14	0.0013315667574316876	-4.079286154633615e-20	1.0874224197224744e-15	4.401861616856141e-16	1.169326716151832e-14	5.343290198439702e-17
53800000	0.004334216618041378	-4.547132474226576e-22	-2.0091484494678914e-19	3.228779306914133e-12	1.4722287072986576e-14	0.0013315667574316876	-4.0792402437656577e-20	1.0874224197224744e-15	4.401861616856141e-16	1.169326716151832e-14	5.343290198439702e-17
53900000	0.004334216618041378	-4.547132474226576e-22	-2.0091484494678914e-19	3.2287793069141332e-12	1.4722287072986576e-14	0.0013315667574316876	-4.0791943328977e-20	1.0874224197224744e-15	4.401861616856141e-16	1.169326716151832e-14	5.343290198439702e-17
54000000	0.004334216618041378	-4.547132474226576e-22	-2.0091484494678914e-19	3.2287793069141332e-12	1.4722287072986576e-14	0.0013315667574316876	-4.079148422029743e-20	1.0874224197224744e-15	4.401861616856141e-16	1.169326716151832e-14	5.343290198439702e-17
54100000	0.004334216618041378	-4.547132474226576e-22	-2.0091484494678914e-19	3.2287793069141332e-12	1.4722287072986576e-14	0.0013315667574316876	-4.0791025111617855e-20	1.0874224197224744e-15	4.401861616856141e-16	1.169326716151832e-14	5.343290198439702e-17
54200000	0.004334216618041378	-4.547132474226576e-22	-2.0091484494678914e-19	3.2287793069141332e-12	1.4722287072986576e-14	0.0013315667574316876	-4.079056600293828e-20	1.0874224197224744e-15	4.401861616856141e-16	1.169326716151832e-14	5.343290198439702e-17
54300000	0.004334216618041378	-4.547132474226576e-22	-2.0091484494678914e-19	3.2287793069141332e-12	1.4722287072986576e-14	0.0013315667574316876	-4.0790106894258704e-20	1.0874224197224744e-15	4.401861616856141e-16	1.169326716151832e-14	5.343290198439702e-17
54400000	0.004334216618041378	-4.547132474226576e-22	-2.0091484494678914e-19	3.2287793069141332e-12	1.4722287072986576e-14	0.0013315667574316876	-4.0789647785579134e-20	1.0874224197224744e-15	4.401861616856141e-16	1.169326716151832e-14	5.343290198439702e-17
54500000	0.004334216618041378	-4.547132474226576e-22	-2.0091484494678914e-19	3.2287793069141332e-12	1.4722287072986576e-14	0.0013315667574316876	-4.078918867689956e-20	1.0874224197224744e-15	4.401861616856141e-16	1.169326716151832e-14	5.343290198439702e-17
54600000	0.004334216618041378	-4.547132474226576e-22	-2.0091484494678914e-19	3.2287793069141332e-12	1.4722287072986576e-14	0.0013315667574316876	-4.078872956821998e-20	1.0874224197224744e-15	4.4018616168561403e-16	1.169326716151832e-14	5.343290198439702e-17
54700000	0.004334216618041378	-4.547132474226576e-22	-2.0091484494678914e-19	3.2287793069141332e-12	1.4722287072986576e-14	0.0013315667574316876	-4.0788270459540406e-20	1.0874224197224744e-15	4.4018616168561403e-16	1.169326716151832e-14	5.343290198439702e-17
54800000	0.004334216618041378	-4.547132474226576e-22	-2.0091484494678914e-19	3.2287793069141332e-12	1.4722287072986576e-14	0.0013315667574316876	-4.0787811350860837e-20	1.0874224197224744e-15	4.4018616168561403e-16	1.169326716151832e-14	5.343290198439702e-17
54900000	0.004334216618041378	-4.547132474226576e-22	-2.0091484494678914e-19	3.2287793069141332e-12	1.472228707298658e-14	0.0013315667574316876	-4.078735224218126e-20	1.0874224197224744e-15	4.4018616168561403e-16	1.169326716151832e-14	5.343290198439702e-17
55000000	0.004334216618041378	-4.547132474226576e-22	-2.0091484494678914e-19	3.2287793069141332e-12	1.472228707298658e-14	0.0013315667574316876	-4.0786893133501685e-20	1.0874224197224744e-15	4.4018616168561403e-16	1.169326716151832e-14	5.3432901984397025e-17
55100000	0.004334216618041378	-4.547132474226576e-22	-2.0091484494678914e-19	3.2287793069141332e-12	1.472228707298658e-14	0.0013315667574316876	-4.078643402482211e-20	1.0874224197224744e-15	4.4018616168561403e-16	1.169326716151832e-14	5.3432901984397025e-17
55200000	0.004334216618041378	-4.547132474226576e-22	-2.0091484494678914e-19	3.2287793069141332e-12	1.472228707298658e-14	0.0013315667574316876	-4.078597491614254e-20	1.0874224197224744e-15	4.4018616168561403e-16	1.169326716151832e-14	5.3432901984397025e-17
55300000	0.004334216618041378	-4.547132474226576e-22	-2.0091484494678914e-19	3.2287793069141332e-12	1.472228707298658e-14	0.0013315667574316876	-4.0785515807462964e-20	1.0874224197224744e-15	4.4018616168561403e-16	1.169326716151832e-14	5.3432901984397025e-17
55400000	0.004334216618041378	-4.547132474226576e-22	-2.0091484494678914e-19	3.2287793069141332e-12	1.472228707298658e-14	0.0013315667574316876	-4.078505669878339e-20	1.0874224197224744e-15	4.4018616168561403e-16	1.169326716151832e-14	5.3432901984397025e-17
55500000	0.004334216618041378	-4.547132474226576e-22	-2.0091484494678914e-19	3.2287793069141332e-12	1.472228707298658e-14	0.0013315667574316876	-4.078459759010381e-20	1.0874224197224744e-15	4.4018616168561403e-16	1.169326716151832e-14	5.3432901984397025e-17
55600000	0.004334216618041378	-4.547132474226576e-22	-2.0091484494678914e-19	3.2287793069141332e-12	1.472228707298658e-14	0.0013315667574316876	-4.078413848142424e-20	1.0874224197224744e-15	4.4018616168561403e-16	1.169326716151832e-14	5.3432901984397025e-17
55700000	0.004334216618041378	-4.547132474226576e-22	-2.0091484494678914e-19	3.2287793069141332e-12	1.472228707298658e-14	0.0013315667574316876	-4.0783679372744667e-20	1.0874224197224744e-15	4.4018616168561403e-16	1.169326716151832e-14	5.3432901984397025e-17
55800000	0.004334216618041378	-4.547132474226576e-22	-2.0091484494678914e-19	3.2287793069141332e-12	1.472228707298658e-14	0.0013315667574316876	-4.078322026406509e-20	1.0874224197224744e-15	4.4018616168561403e-16	1.169326716151832e-14	5.3432901984397025e-17
55900000	0.004334216618041378	-4.547132474226576e-22	-2.0091484494678914e-19	3.2287793069141332e-12	1.472228707298658e-14	0.0013315667574316876	-4.0782761155385515e-20	1.0874224197224744e-15	4.4018616168561403e-16	1.169326716151832e-14	5.3432901984397025e-17
56000000	0.004334216618041378	-4.547132474226576e-22	-2.0091484494678914e-19	3.2287793069141332e-12	1.472228707298658e-14	0.0013315667574316876	-4.0782302046705945e-20	1.0874224197224744e-15	4.4018616168561403e-16	1.169326716151832e-14	5.3432901984397025e-17
56100000	0.004334216618041378	-4.547132474226576e-22	-2.0091484494678914e-19	3.2287793069141332e-12	1.472228707298658e-14	0.0013315667574316876	-4.078184293802637e-20	1.0874224197224744e-15	4.4018616168561403e-16	1.169326716151832e-14	5.3432901984397025e-17
56200000	0.004334216618041378	-4.547132474226576e-22	-2.0091484494678914e-19	3.2287793069141332e-12	1.472228707298658e-14	0.0013315667574316876	-4.0781383829346794e-20	1.0874224197224744e-15	4.4018616168561403e-16	1.169326716151832e-14	5.3432901984397025e-17
56300000	0.004334216618041378	-4.547132474226576e-22	-2.0091484494678914e-19	3.2287793069141332e-12	1.472228707298658e-14	0.0013315667574316876	-4.078092472066722e-20	1.0874224197224744e-15	4.4018616168561403e-16	1.169326716151832e-14	5.3432901984397025e-17
56400000	0.004334216618041378	-4.547132474226576e-22	-2.0091484494678914e-19	3.2287793069141332e-12	1.472228707298658e-14	0.0013315667574316876	-4.078046561198765e-20	1.0874224197224744e-15	4.4018616168561403e-16	1.169326716151832e-14	5.3432901984397025e-17
56500000	0.004334216618041378	-4.547132474226576e-22	-2.0091484494678914e-19	3.2287793069141332e-12	1.472228707298658e-14	0.0013315667574316876	-4.078000650330807e-20	1.0874224197224744e-15	4.4018616168561403e-16	1.169326716151832e-14	5.3432901984397025e-17
56600000	0.004334216618041378	-4.547132474226576e-22	-2.0091484494678914e-19	3.2287793069141332e-12	1.472228707298658e-14	0.0013315667574316876	-4.0779547394628496e-20	1.0874224197224744e-15	4.4018616168561403e-16	1.169326716151832e-14	5.3432901984397025e-17
56700000	0.004334216618041378	-4.547132474226576e-22	-2.0091484494678914e-19	3.2287793069141332e-12	1.472228707298658e-14	0.0013315667574316876	-4.077908828594892e-20	1.0874224197224744e-15	4.4018616168561403e-16	1.169326716151832e-14	5.3432901984397025e-17
56800000	0.004334216618041378	-4.547132474226576e-22	-2.0091484494678914e-19	3.2287793069141332e-12	1.472228707298658e-14	0.0013315667574316876	-4.077862917726935e-20	1.0874224197224744e-15	4.4018616168561403e-16	1.169326716151832e-14	5.3432901984397025e-17
56900000	0.004334216618041378	-4.547132474226576e-22	-2.0091484494678914e-19	3.2287793069141332e-12	1.472228707298658e-14	0.0013315667574316876	-4.0778170068589775e-20	1.0874224197224744e-15	4.4018616168561403e-16	1.169326716151832e-14	5.3432901984397025e-17
57000000	0.004334216618041378	-4.547132474226576e-22	-2.0091484494678914e-19	3.2287793069141332e-12	1.472228707298658e-14	0.0013315667574316876	-4.07777109599102e-20	1.0874224197224744e-15	4.4018616168561403e-16	1.169326716151832e-14	5.3432901984397025e-17
57100000	0.004334216618041378	-4.547132474226576e-22	-2.0091484494678914e-19	3.2287793069141332e-12	1.472228707298658e-14	0.0013315667574316876	-4.0777251851230623e-20	1.0874224197224744e-15	4.4018616168561403e-16	1.169326716151832e-14	5.3432901984397025e-17
57200000	0.004334216618041378	-4.547132474226576e-22	-2.0091484494678914e-19	3.2287793069141332e-12	1.472228707298658e-14	0.0013315667574316876	-4.0776792742551054e-20	1.0874224197224744e-15	4.4018616168561403e-16	1.169326716151832e-14	5.3432901984397025e-17
57300000	0.004334216618041378	-4.547132474226576e-22	-2.0091484494678914e-19	3.2287793069141332e-12	1.472228707298658e-14	0.0013315667574316876	-4.077633363387148e-20	1.0874224197224744e-15	4.4018616168561403e-16	1.169326716151832e-14	5.3432901984397025e-17
57400000	0.004334216618041378	-4.547132474226576e-22	-2.0091484494678914e-19	3.2287793069141332e-12	1.472228707298658e-14	0.0013315667574316876	-4.07758745251919e-20	1.0874224197224744e-15	4.4018616168561403e-16	1.169326716151832e-14	5.3432901984397025e-17
57500000	0.004334216618041378	-4.547132474226576e-22	-2.0091484494678914e-19	3.2287793069141332e-12	1.472228707298658e-14	0.0013315667574316876	-4.0775415416512326e-20	1.0874224197224744e-15	4.4018616168561403e-16	1.169326716151832e-14	5.3432901984397025e-17
57600000	0.004334216618041378	-4.547132474226576e-22	-2.0091484494678914e-19	3.2287793069141332e-12	1.472228707298658e-14	0.0013315667574316876	-4.0774956307832756e-20	1.0874224197224744e-15	4.4018616168561403e-16	1.169326716151832e-14	5.3432901984397025e-17
57700000	0.004334216618041378	-4.547132474226576e-22	-2.0091484494678914e-19	3.2287793069141332e-12	1.472228707298658e-14	0.0013315667574316876	-4.077449719915318e-20	1.0874224197224744e-15	4.4018616168561403e-16	1.169326716151832e-14	5.3432901984397025e-17
57800000	0.004334216618041378	-4.547132474226576e-22	-2.0091484494678914e-19	3.2287793069141332e-12	1.472228707298658e-14	0.0013315667574316876	-4.0774038090473605e-20	1.0874224197224744e-15	4.4018616168561403e-16	1.169326716151832e-14	5.3432901984397025e-17
57900000	0.004334216618041378	-4.547132474226576e-22	-2.0091484494678914e-19	3.2287793069141332e-12	1.472228707298658e-14	0.0013315667574316876	-4.077357898179403e-20	1.0874224197224744e-15	4.4018616168561403e-16	1.169326716151832e-14	5.3432901984397025e-17
58000000	0.004334216618041378	-4.547132474226576e-22	-2.0091484494678914e-19	3.2287793069141332e-12	1.472228707298658e-14	0.0013315667574316876	-4.077311987311446e-20	1.0874224197224744e-15	4.4018616168561403e-16	1.169326716151832e-14	5.3432901984397025e-17
58100000	0.004334216618041378	-4.547132474226576e-22	-2.0091484494678914e-19	3.2287793069141332e-12	1.472228707298658e-14	0.0013315667574316876	-4.0772660764434883e-20	1.0874224197224744e-15	4.4018616168561403e-16	1.169326716151832e-14	5.3432901984397025e-17
58200000	0.004334216618041378	-4.547132474226576e-22	-2.0091484494678914e-19	3.2287793069141332e-12	1.472228707298658e-14	0.0013315667574316876	-4.077220165575531e-20	1.0874224197224744e-15	4.4018616168561403e-16	1.169326716151832e-14	5.3432901984397025e-17
58300000	0.004334216618041378	-4.547132474226576e-22	-2.0091484494678914e-19	3.2287793069141332e-12	1.472228707298658e-14	0.0013315667574316876	-4.077174254707573e-20	1.0874224197224744e-15	4.4018616168561403e-16	1.169326716151832e-14	5.3432901984397025e-17
58400000	0.004334216618041378	-4.547132474226576e-22	-2.0091484494678914e-19	3.2287793069141332e-12	1.472228707298658e-14	0.0013315667574316876	-4.077128343839616e-20	1.0874224197224744e-15	4.4018616168561403e-16	1.169326716151832e-14	5.3432901984397025e-17
58500000	0.004334216618041378	-4.547132474226576e-22	-2.0091484494678914e-19	3.2287793069141332e-12	1.472228707298658e-14	0.0013315667574316876	-4.0770824329716586e-20	1.0874224197224744e-15	4.4018616168561403e-16	1.169326716151832e-14	5.3432901984397025e-17
58600000	0.004334216618041378	-4.547132474226576e-22	-2.0091484494678914e-19	3.2287793069141332e-12	1.472228707298658e-14	0.0013315667574316876	-4.077036522103701e-20	1.0874224197224744e-15	4.4018616168561403e-16	1.169326716151832e-14	5.3432901984397025e-17
58700000	0.004334216618041378	-4.547132474226576e-22	-2.0091484494678914e-19	3.2287793069141332e-12	1.472228707298658e-14	0.0013315667574316876	-4.0769906112357435e-20	1.0874224197224744e-15	4.4018616168561403e-16	1.169326716151832e-14	5.3432901984397025e-17
58800000	0.004334216618041378	-4.547132474226576e-22	-2.0091484494678914e-19	3.2287793069141332e-12	1.472228707298658e-14	0.0013315667574316876	-4.0769447003677865e-20	1.0874224197224744e-15	4.4018616168561403e-16	1.169326716151832e-14	5.3432901984397025e-17
58900000	0.004334216618041378	-4.547132474226576e-22	-2.0091484494678914e-19	3.2287793069141332e-12	1.472228707298658e-14	0.0013315667574316876	-4.076898789499829e-20	1.0874224197224744e-15	4.4018616168561403e-16	1.169326716151832e-14	5.3432901984397025e-17
59000000	0.004334216618041378	-4.547132474226576e-22	-2.0091484494678914e-19	3.2287793069141332e-12	1.472228707298658e-14	0.0013315667574316876	-4.0768528786318713e-20	1.0874224197224744e-15	4.4018616168561403e-16	1.169326716151832e-14	5.3432901984397025e-17
59100000	0.004334216618041378	-4.547132474226576e-22	-2.0091484494678914e-19	3.2287793069141332e-12	1.472228707298658e-14	0.0013315667574316876	-4.076806967763914e-20	1.0874224197224744e-15	4.4018616168561403e-16	1.169326716151832e-14	5.3432901984397025e-17
59200000	0.004334216618041378	-4.547132474226576e-22	-2.0091484494678914e-19	3.2287793069141332e-12	1.472228707298658e-14	0.0013315667574316876	-4.076761056895957e-20	1.0874224197224744e-15	4.4018616168561403e-16	1.169326716151832e-14	5.3432901984397025e-17
59300000	0.004334216618041378	-4.547132474226576e-22	-2.0091484494678914e-19	3.2287793069141332e-12	1.472228707298658e-14	0.0013315667574316876	-4.076715146027999e-20	1.0874224197224744e-15	4.4018616168561403e-16	1.169326716151832e-14	5.3432901984397025e-17
59400000	0.004334216618041378	-4.547132474226576e-22	-2.0091484494678914e-19	3.2287793069141332e-12	1.472228707298658e-14	0.0013315667574316876	-4.0766692351600416e-20	1.0874224197224744e-15	4.4018616168561403e-16	1.169326716151832e-14	5.3432901984397025e-17
59500000	0.004334216618041378	-4.547132474226576e-22	-2.0091484494678914e-19	3.2287793069141332e-12	1.472228707298658e-14	0.0013315667574316876	-4.076623324292084e-20	1.0874224197224744e-15	4.4018616168561403e-16	1.169326716151832e-14	5.3432901984397025e-17
59600000	0.004334216618041378	-4.547132474226576e-22	-2.0091484494678914e-19	3.2287793069141332e-12	1.472228707298658e-14	0.0013315667574316876	-4.076577413424127e-20	1.0874224197224744e-15	4.4018616168561403e-16	1.169326716151832e-14	5.3432901984397025e-17
59700000	0.004334216618041378	-4.547132474226576e-22	-2.0091484494678914e-19	3.2287793069141332e-12	1.472228707298658e-14	0.0013315667574316876	-4.0765315025561695e-20	1.0874224197224744e-15	4.4018616168561403e-16	1.169326716151832e-14	5.3432901984397025e-17
59800000	0.004334216618041378	-4.547132474226576e-22	-2.0091484494678914e-19	3.2287793069141332e-12	1.472228707298658e-14	0.0013315667574316876	-4.076485591688212e-20	1.0874224197224744e-15	4.4018616168561403e-16	1.169326716151832e-14	5.3432901984397025e-17
59900000	0.004334216618041378	-4.547132474226576e-22	-2.0091484494678914e-19	3.2287793069141332e-12	1.472228707298658e-14	0.0013315667574316876	-4.076439680820255e-20	1.0874224197224744e-15	4.4018616168561403e-16	1.169326716151832e-14	5.3432901984397025e-17
60000000	0.004334216618041378	-4.547132474226576e-22	-2.0091484494678914e-19	3.2287793069141332e-12	1.472228707298658e-14	0.0013315667574316876	-4.0763937699522973e-20	1.0874224197224744e-15	4.4018616168561403e-16	1.169326716151832e-14	5.3432901984397025e-17
60100000	0.004334216618041378	-4.547132474226576e-22	-2.0091484494678914e-19	3.2287793069141332e-12	1.472228707298658e-14	0.0013315667574316876	-4.07634785908434e-20	1.0874224197224744e-15	4.4018616168561403e-16	1.169326716151832e-14	5.3432901984397025e-17
60200000	0.004334216618041378	-4.547132474226576e-22	-2.0091484494678914e-19	3.2287793069141332e-12	1.472228707298658e-14	0.0013315667574316876	-4.076301948216382e-20	1.0874224197224744e-15	4.4018616168561403e-16	1.169326716151832e-14	5.3432901984397025e-17
60300000	0.004334216618041378	-4.547132474226576e-22	-2.0091484494678914e-19	3.2287793069141332e-12	1.472228707298658e-14	0.0013315667574316876	-4.076256037348425e-20	1.0874224197224744e-15	4.4018616168561403e-16	1.169326716151832e-14	5.3432901984397025e-17
60400000	0.004334216618041378	-4.547132474226576e-22	-2.0091484494678914e-19	3.2287793069141332e-12	1.472228707298658e-14	0.0013315667574316876	-4.0762101264804676e-20	1.0874224197224744e-15	4.4018616168561403e-16	1.169326716151832e-14	5.3432901984397025e-17
60500000	0.004334216618041378	-4.547132474226576e-22	-2.0091484494678914e-19	3.2287793069141332e-12	1.472228707298658e-14	0.0013315667574316876	-4.07616421561251e-20	1.0874224197224744e-15	4.4018616168561403e-16	1.169326716151832e-14	5.3432901984397025e-17
60600000	0.004334216618041378	-4.547132474226576e-22	-2.0091484494678914e-19	3.2287793069141332e-12	1.472228707298658e-14	0.0013315667574316876	-4.0761183047445525e-20	1.0874224197224744e-15	4.4018616168561403e-16	1.169326716151832e-14	5.3432901984397025e-17
60700000	0.004334216618041378	-4.547132474226576e-22	-2.0091484494678914e-19	3.2287793069141332e-12	1.472228707298658e-14	0.0013315667574316876	-4.0760723938765955e-20	1.0874224197224744e-15	4.4018616168561403e-16	1.169326716151832e-14	5.3432901984397025e-17
60800000	0.004334216618041378	-4.547132474226576e-22	-2.0091484494678914e-19	3.2287793069141332e-12	1.472228707298658e-14	0.0013315667574316876	-4.076026483008638e-20	1.0874224197224744e-15	4.4018616168561403e-16	1.169326716151832e-14	5.3432901984397025e-17
60900000	0.004334216618041378	-4.547132474226576e-22	-2.0091484494678914e-19	3.2287793069141332e-12	1.472228707298658e-14	0.0013315667574316876	-4.0759805721406803e-20	1.0874224197224744e-15	4.4018616168561403e-16	1.169326716151832e-14	5.3432901984397025e-17
61000000	0.004334216618041378	-4.547132474226576e-22	-2.0091484494678914e-19	3.2287793069141332e-12	1.472228707298658e-14	0.0013315667574316876	-4.075934661272723e-20	1.0874224197224744e-15	4.4018616168561403e-16	1.169326716151832e-14	5.3432901984397025e-17
61100000	0.004334216618041378	-4.547132474226576e-22	-2.0091484494678914e-19	3.2287793069141332e-12	1.472228707298658e-14	0.0013315667574316876	-4.075888750404766e-20	1.0874224197224744e-15	4.4018616168561403e-16	1.169326716151832e-14	5.3432901984397025e-17
61200000	0.004334216618041378	-4.547132474226576e-22	-2.0091484494678914e-19	3.2287793069141332e-12	1.472228707298658e-14	0.0013315667574316876	-4.075842839536808e-20	1.0874224197224744e-15	4.4018616168561403e-16	1.169326716151832e-14	5.3432901984397025e-17
61300000	0.004334216618041378	-4.547132474226576e-22	-2.0091484494678914e-19	3.2287793069141332e-12	1.472228707298658e-14	0.0013315667574316876	-4.0757969286688506e-20	1.0874224197224744e-15	4.4018616168561403e-16	1.169326716151832e-14	5.3432901984397025e-17
61400000	0.004334216618041378	-4.547132474226576e-22	-2.0091484494678914e-19	3.2287793069141332e-12	1.472228707298658e-14	0.0013315667574316876	-4.075751017800893e-20	1.0874224197224744e-15	4.4018616168561403e-16	1.169326716151832e-14	5.3432901984397025e-17
61500000	0.004334216618041378	-4.547132474226576e-22	-2.0091484494678914e-19	3.2287793069141332e-12	1.472228707298658e-14	0.0013315667574316876	-4.075705106932936e-20	1.0874224197224744e-15	4.4018616168561403e-16	1.169326716151832e-14	5.3432901984397025e-17
61600000	0.004334216618041378	-4.547132474226576e-22	-2.0091484494678914e-19	3.2287793069141332e-12	1.472228707298658e-14	0.0013315667574316876	-4.0756591960649785e-20	1.0874224197224744e-15	4.4018616168561403e-16	1.169326716151832e-14	5.3432901984397025e-17
61700000	0.004334216618041378	-4.547132474226576e-22	-2.0091484494678914e-19	3.2287793069141332e-12	1.472228707298658e-14	0.0013315667574316876	-4.075613285197021e-20	1.0874224197224744e-15	4.4018616168561403e-16	1.169326716151832e-14	5.3432901984397025e-17
61800000	0.004334216618041378	-4.547132474226576e-22	-2.0091484494678914e-19	3.2287793069141332e-12	1.472228707298658e-14	0.0013315667574316876	-4.075567374329063e-20	1.0874224197224744e-15	4.4018616168561403e-16	1.169326716151832e-14	5.3432901984397025e-17
61900000	0.004334216618041378	-4.547132474226576e-22	-2.0091484494678914e-19	3.2287793069141332e-12	1.472228707298658e-14	0.0013315667574316876	-4.0755214634611063e-20	1.0874224197224744e-15	4.4018616168561403e-16	1.169326716151832e-14	5.3432901984397025e-17
62000000	0.004334216618041378	-4.547132474226576e-22	-2.0091484494678914e-19	3.2287793069141332e-12	1.472228707298658e-14	0.0013315667574316876	-4.075475552593149e-20	1.0874224197224744e-15	4.4018616168561403e-16	1.169326716151832e-14	5.3432901984397025e-17
62100000	0.004334216618041378	-4.547132474226576e-22	-2.0091484494678914e-19	3.2287793069141332e-12	1.472228707298658e-14	0.0013315667574316876	-4.075429641725191e-20	1.0874224197224744e-15	4.4018616168561403e-16	1.169326716151832e-14	5.3432901984397025e-17
62200000	0.004334216618041378	-4.547132474226576e-22	-2.0091484494678914e-19	3.2287793069141332e-12	1.472228707298658e-14	0.0013315667574316876	-4.0753837308572336e-20	1.0874224197224744e-15	4.4018616168561403e-16	1.169326716151832e-14	5.3432901984397025e-17
62300000	0.004334216618041378	-4.547132474226576e-22	-2.0091484494678914e-19	3.2287793069141332e-12	1.472228707298658e-14	0.0013315667574316876	-4.0753378199892766e-20	1.0874224197224744e-15	4.4018616168561403e-16	1.169326716151832e-14	5.3432901984397025e-17
62400000	0.004334216618041378	-4.547132474226576e-22	-2.0091484494678914e-19	3.2287793069141332e-12	1.472228707298658e-14	0.0013315667574316876	-4.075291909121319e-20	1.0874224197224744e-15	4.4018616168561403e-16	1.169326716151832e-14	5.3432901984397025e-17
62500000	0.004334216618041378	-4.547132474226576e-22	-2.0091484494678914e-19	3.2287793069141332e-12	1.472228707298658e-14	0.0013315667574316876	-4.0752459982533614e-20	1.0874224197224744e-15	4.4018616168561403e-16	1.169326716151832e-14	5.3432901984397025e-17
62600000	0.004334216618041378	-4.547132474226576e-22	-2.0091484494678914e-19	3.2287793069141332e-12	1.472228707298658e-14	0.0013315667574316876	-4.075200087385404e-20	1.0874224197224744e-15	4.4018616168561403e-16	1.169326716151832e-14	5.3432901984397025e-17
62700000	0.004334216618041378	-4.547132474226576e-22	-2.0091484494678914e-19	3.2287793069141332e-12	1.472228707298658e-14	0.0013315667574316876	-4.075154176517446e-20	1.0874224197224744e-15	4.4018616168561403e-16	1.169326716151832e-14	5.3432901984397025e-17
62800000	0.004334216618041378	-4.547132474226576e-22	-2.0091484494678914e-19	3.2287793069141332e-12	1.472228707298658e-14	0.0013315667574316876	-4.0751082656494893e-20	1.0874224197224744e-15	4.4018616168561403e-16	1.169326716151832e-14	5.3432901984397025e-17
62900000	0.004334216618041378	-4.547132474226576e-22	-2.0091484494678914e-19	3.2287793069141332e-12	1.472228707298658e-14	0.0013315667574316876	-4.075062354781532e-20	1.0874224197224744e-15	4.4018616168561403e-16	1.169326716151832e-14	5.3432901984397025e-17
63000000	0.004334216618041378	-4.547132474226576e-22	-2.0091484494678914e-19	3.2287793069141332e-12	1.472228707298658e-14	0.0013315667574316876	-4.075016443913574e-20	1.0874224197224744e-15	4.4018616168561403e-16	1.169326716151832e-14	5.3432901984397025e-17
63100000	0.004334216618041378	-4.547132474226576e-22	-2.0091484494678914e-19	3.2287793069141332e-12	1.472228707298658e-14	0.0013315667574316876	-4.0749705330456166e-20	1.0874224197224744e-15	4.4018616168561403e-16	1.169326716151832e-14	5.3432901984397025e-17
63200000	0.004334216618041378	-4.547132474226576e-22	-2.0091484494678914e-19	3.2287793069141332e-12	1.472228707298658e-14	0.0013315667574316876	-4.0749246221776596e-20	1.0874224197224744e-15	4.4018616168561403e-16	1.169326716151832e-14	5.3432901984397025e-17
63300000	0.004334216618041378	-4.547132474226576e-22	-2.0091484494678914e-19	3.2287793069141332e-12	1.472228707298658e-14	0.0013315667574316876	-4.074878711309702e-20	1.0874224197224744e-15	4.4018616168561403e-16	1.169326716151832e-14	5.3432901984397025e-17
63400000	0.004334216618041378	-4.547132474226576e-22	-2.0091484494678914e-19	3.2287793069141332e-12	1.472228707298658e-14	0.0013315667574316876	-4.0748328004417444e-20	1.0874224197224744e-15	4.4018616168561403e-16	1.169326716151832e-14	5.3432901984397025e-17
63500000	0.004334216618041378	-4.547132474226576e-22	-2.0091484494678914e-19	3.2287793069141332e-12	1.472228707298658e-14	0.0013315667574316876	-4.074786889573787e-20	1.0874224197224744e-15	4.4018616168561403e-16	1.169326716151832e-14	5.3432901984397025e-17
63600000	0.004334216618041378	-4.547132474226576e-22	-2.0091484494678914e-19	3.2287793069141332e-12	1.472228707298658e-14	0.0013315667574316876	-4.07474097870583e-20	1.0874224197224744e-15	4.4018616168561403e-16	1.169326716151832e-14	5.3432901984397025e-17
63700000	0.004334216618041378	-4.547132474226576e-22	-2.0091484494678914e-19	3.2287793069141332e-12	1.472228707298658e-14	0.0013315667574316876	-4.074695067837872e-20	1.0874224197224744e-15	4.4018616168561403e-16	1.169326716151832e-14	5.3432901984397025e-17
63800000	0.004334216618041378	-4.547132474226576e-22	-2.0091484494678914e-19	3.2287793069141332e-12	1.472228707298658e-14	0.0013315667574316876	-4.074649156969915e-20	1.0874224197224744e-15	4.4018616168561403e-16	1.169326716151832e-14	5.3432901984397025e-17
63900000	0.004334216618041378	-4.547132474226576e-22	-2.0091484494678914e-19	3.2287793069141332e-12	1.472228707298658e-14	0.0013315667574316876	-4.074603246101957e-20	1.0874224197224744e-15	4.4018616168561403e-16	1.169326716151832e-14	5.3432901984397025e-17
64000000	0.004334216618041378	-4.547132474226576e-22	-2.0091484494678914e-19	3.2287793069141332e-12	1.472228707298658e-14	0.0013315667574316876	-4.074557335234e-20	1.0874224197224744e-15	4.4018616168561403e-16	1.169326716151832e-14	5.3432901984397025e-17
64100000	0.004334216618041378	-4.547132474226576e-22	-2.0091484494678914e-19	3.2287793069141332e-12	1.472228707298658e-14	0.0013315667574316876	-4.0745114243660426e-20	1.0874224197224744e-15	4.4018616168561403e-16	1.169326716151832e-14	5.3432901984397025e-17
64200000	0.004334216618041378	-4.547132474226576e-22	-2.0091484494678914e-19	3.2287793069141332e-12	1.472228707298658e-14	0.0013315667574316876	-4.074465513498085e-20	1.0874224197224744e-15	4.4018616168561403e-16	1.169326716151832e-14	5.3432901984397025e-17
64300000	0.004334216618041378	-4.547132474226576e-22	-2.0091484494678914e-19	3.2287793069141332e-12	1.472228707298658e-14	0.0013315667574316876	-4.0744196026301274e-20	1.0874224197224744e-15	4.4018616168561403e-16	1.169326716151832e-14	5.3432901984397025e-17
64400000	0.004334216618041378	-4.547132474226576e-22	-2.0091484494678914e-19	3.2287793069141332e-12	1.472228707298658e-14	0.0013315667574316876	-4.0743736917621704e-20	1.0874224197224744e-15	4.4018616168561403e-16	1.169326716151832e-14	5.3432901984397025e-17
64500000	0.004334216618041378	-4.547132474226576e-22	-2.0091484494678914e-19	3.2287793069141332e-12	1.472228707298658e-14	0.0013315667574316876	-4.074327780894213e-20	1.0874224197224744e-15	4.4018616168561403e-16	1.169326716151832e-14	5.3432901984397025e-17
64600000	0.004334216618041378	-4.547132474226576e-22	-2.0091484494678914e-19	3.2287793069141332e-12	1.472228707298658e-14	0.0013315667574316876	-4.074281870026255e-20	1.0874224197224744e-15	4.4018616168561403e-16	1.169326716151832e-14	5.3432901984397025e-17
64700000	0.004334216618041378	-4.547132474226576e-22	-2.0091484494678914e-19	3.2287793069141332e-12	1.472228707298658e-14	0.0013315667574316876	-4.0742359591582977e-20	1.0874224197224744e-15	4.4018616168561403e-16	1.169326716151832e-14	5.3432901984397025e-17
64800000	0.004334216618041378	-4.547132474226576e-22	-2.0091484494678914e-19	3.2287793069141332e-12	1.472228707298658e-14	0.0013315667574316876	-4.074190048290341e-20	1.0874224197224744e-15	4.4018616168561403e-16	1.169326716151832e-14	5.3432901984397025e-17
64900000	0.004334216618041378	-4.547132474226576e-22	-2.0091484494678914e-19	3.2287793069141332e-12	1.472228707298658e-14	0.0013315667574316876	-4.074144137422383e-20	1.0874224197224744e-15	4.4018616168561403e-16	1.169326716151832e-14	5.3432901984397025e-17
65000000	0.004334216618041378	-4.547132474226576e-22	-2.0091484494678914e-19	3.2287793069141332e-12	1.472228707298658e-14	0.0013315667574316876	-4.0740982265544256e-20	1.0874224197224744e-15	4.4018616168561403e-16	1.169326716151832e-14	5.3432901984397025e-17
65100000	0.004334216618041378	-4.547132474226576e-22	-2.0091484494678914e-19	3.2287793069141332e-12	1.472228707298658e-14	0.0013315667574316876	-4.074052315686468e-20	1.0874224197224744e-15	4.4018616168561403e-16	1.169326716151832e-14	5.3432901984397025e-17
65200000	0.004334216618041378	-4.547132474226576e-22	-2.0091484494678914e-19	3.2287793069141332e-12	1.472228707298658e-14	0.0013315667574316876	-4.074006404818511e-20	1.0874224197224744e-15	4.4018616168561403e-16	1.169326716151832e-14	5.3432901984397025e-17
65300000	0.004334216618041378	-4.547132474226576e-22	-2.0091484494678914e-19	3.2287793069141332e-12	1.472228707298658e-14	0.0013315667574316876	-4.0739604939505534e-20	1.0874224197224744e-15	4.4018616168561403e-16	1.169326716151832e-14	5.3432901984397025e-17
65400000	0.004334216618041378	-4.547132474226576e-22	-2.0091484494678914e-19	3.2287793069141332e-12	1.472228707298658e-14	0.0013315667574316876	-4.073914583082596e-20	1.0874224197224744e-15	4.4018616168561403e-16	1.169326716151832e-14	5.3432901984397025e-17
65500000	0.004334216618041378	-4.547132474226576e-22	-2.0091484494678914e-19	3.2287793069141332e-12	1.472228707298658e-14	0.0013315667574316876	-4.073868672214638e-20	1.0874224197224744e-15	4.4018616168561403e-16	1.169326716151832e-14	5.3432901984397025e-17
65600000	0.004334216618041378	-4.547132474226576e-22	-2.0091484494678914e-19	3.2287793069141332e-12	1.472228707298658e-14	0.0013315667574316876	-4.073822761346681e-20	1.0874224197224744e-15	4.4018616168561403e-16	1.169326716151832e-14	5.3432901984397025e-17
65700000	0.004334216618041378	-4.547132474226576e-22	-2.0091484494678914e-19	3.2287793069141332e-12	1.472228707298658e-14	0.0013315667574316876	-4.0737768504787237e-20	1.0874224197224744e-15	4.4018616168561403e-16	1.169326716151832e-14	5.3432901984397025e-17
65800000	0.004334216618041378	-4.547132474226576e-22	-2.0091484494678914e-19	3.2287793069141332e-12	1.472228707298658e-14	0.0013315667574316876	-4.073730939610766e-20	1.0874224197224744e-15	4.4018616168561403e-16	1.169326716151832e-14	5.3432901984397025e-17
65900000	0.004334216618041378	-4.547132474226576e-22	-2.0091484494678914e-19	3.2287793069141332e-12	1.472228707298658e-14	0.0013315667574316876	-4.0736850287428085e-20	1.0874224197224744e-15	4.4018616168561403e-16	1.169326716151832e-14	5.3432901984397025e-17
66000000	0.004334216618041378	-4.547132474226576e-22	-2.0091484494678914e-19	3.2287793069141332e-12	1.472228707298658e-14	0.0013315667574316876	-4.0736391178748516e-20	1.0874224197224744e-15	4.4018616168561403e-16	1.169326716151832e-14	5.3432901984397025e-17
66100000	0.004334216618041378	-4.547132474226576e-22	-2.0091484494678914e-19	3.2287793069141332e-12	1.472228707298658e-14	0.0013315667574316876	-4.073593207006894e-20	1.0874224197224744e-15	4.4018616168561403e-16	1.169326716151832e-14	5.3432901984397025e-17
66200000	0.004334216618041378	-4.547132474226576e-22	-2.0091484494678914e-19	3.2287793069141332e-12	1.472228707298658e-14	0.0013315667574316876	-4.0735472961389364e-20	1.0874224197224744e-15	4.4018616168561403e-16	1.169326716151832e-14	5.3432901984397025e-17
66300000	0.004334216618041378	-4.547132474226576e-22	-2.0091484494678914e-19	3.228779306914133e-12	1.472228707298658e-14	0.0013315667574316876	-4.073501385270979e-20	1.0874224197224744e-15	4.4018616168561403e-16	1.169326716151832e-14	5.3432901984397025e-17
66400000	0.004334216618041378	-4.547132474226576e-22	-2.0091484494678914e-19	3.228779306914133e-12	1.472228707298658e-14	0.0013315667574316876	-4.073455474403022e-20	1.0874224197224744e-15	4.4018616168561403e-16	1.169326716151832e-14	5.3432901984397025e-17
66500000	0.004334216618041378	-4.547132474226576e-22	-2.0091484494678914e-19	3.228779306914133e-12	1.472228707298658e-14	0.0013315667574316876	-4.073409563535064e-20	1.0874224197224744e-15	4.4018616168561403e-16	1.169326716151832e-14	5.3432901984397025e-17
66600000	0.004334216618041378	-4.547132474226576e-22	-2.0091484494678914e-19	3.228779306914133e-12	1.472228707298658e-14	0.0013315667574316876	-4.0733636526671067e-20	1.0874224197224744e-15	4.4018616168561403e-16	1.169326716151832e-14	5.3432901984397025e-17
66700000	0.004334216618041378	-4.547132474226576e-22	-2.0091484494678914e-19	3.228779306914133e-12	1.472228707298658e-14	0.0013315667574316876	-4.073317741799149e-20	1.0874224197224744e-15	4.4018616168561403e-16	1.169326716151832e-14	5.343290198439702e-17
66800000	0.004334216618041378	-4.547132474226576e-22	-2.0091484494678914e-19	3.228779306914133e-12	1.472228707298658e-14	0.0013315667574316876	-4.073271830931192e-20	1.0874224197224744e-15	4.4018616168561403e-16	1.169326716151832e-14	5.343290198439702e-17
66900000	0.004334216618041378	-4.547132474226576e-22	-2.0091484494678914e-19	3.228779306914133e-12	1.472228707298658e-14	0.0013315667574316876	-4.0732259200632345e-20	1.0874224197224744e-15	4.4018616168561403e-16	1.169326716151832e-14	5.343290198439702e-17
67000000	0.004334216618041378	-4.547132474226576e-22	-2.0091484494678914e-19	3.228779306914133e-12	1.472228707298658e-14	0.0013315667574316876	-4.073180009195277e-20	1.0874224197224744e-15	4.4018616168561403e-16	1.169326716151832e-14	5.343290198439702e-17
67100000	0.004334216618041378	-4.547132474226576e-22	-2.0091484494678914e-19	3.228779306914133e-12	1.472228707298658e-14	0.0013315667574316876	-4.0731340983273194e-20	1.0874224197224744e-15	4.4018616168561403e-16	1.169326716151832e-14	5.343290198439702e-17
67200000	0.004334216618041378	-4.547132474226576e-22	-2.0091484494678914e-19	3.228779306914133e-12	1.472228707298658e-14	0.0013315667574316876	-4.0730881874593624e-20	1.0874224197224744e-15	4.4018616168561403e-16	1.169326716151832e-14	5.343290198439702e-17
67300000	0.004334216618041378	-4.547132474226576e-22	-2.0091484494678914e-19	3.228779306914133e-12	1.472228707298658e-14	0.0013315667574316876	-4.073042276591405e-20	1.0874224197224744e-15	4.4018616168561403e-16	1.169326716151832e-14	5.343290198439702e-17
67400000	0.004334216618041378	-4.547132474226576e-22	-2.0091484494678914e-19	3.228779306914133e-12	1.472228707298658e-14	0.0013315667574316876	-4.072996365723447e-20	1.0874224197224744e-15	4.4018616168561403e-16	1.169326716151832e-14	5.343290198439702e-17
67500000	0.004334216618041378	-4.547132474226576e-22	-2.0091484494678914e-19	3.228779306914133e-12	1.472228707298658e-14	0.0013315667574316876	-4.0729504548554897e-20	1.0874224197224744e-15	4.4018616168561403e-16	1.169326716151832e-14	5.343290198439702e-17
67600000	0.004334216618041378	-4.547132474226576e-22	-2.0091484494678914e-19	3.228779306914133e-12	1.472228707298658e-14	0.0013315667574316876	-4.0729045439875327e-20	1.0874224197224744e-15	4.4018616168561403e-16	1.169326716151832e-14	5.343290198439702e-17
67700000	0.004334216618041378	-4.547132474226576e-22	-2.0091484494678914e-19	3.228779306914133e-12	1.472228707298658e-14	0.0013315667574316876	-4.072858633119575e-20	1.0874224197224744e-15	4.4018616168561403e-16	1.169326716151832e-14	5.343290198439702e-17
67800000	0.004334216618041378	-4.547132474226576e-22	-2.0091484494678914e-19	3.228779306914133e-12	1.472228707298658e-14	0.0013315667574316876	-4.0728127222516175e-20	1.0874224197224744e-15	4.4018616168561403e-16	1.169326716151832e-14	5.343290198439702e-17
67900000	0.004334216618041378	-4.547132474226576e-22	-2.0091484494678914e-19	3.228779306914133e-12	1.472228707298658e-14	0.0013315667574316876	-4.07276681138366e-20	1.0874224197224744e-15	4.4018616168561403e-16	1.169326716151832e-14	5.343290198439702e-17
68000000	0.004334216618041378	-4.547132474226576e-22	-2.0091484494678914e-19	3.228779306914133e-12	1.472228707298658e-14	0.0013315667574316876	-4.072720900515703e-20	1.0874224197224744e-15	4.4018616168561403e-16	1.169326716151832e-14	5.343290198439702e-17
68100000	0.004334216618041378	-4.547132474226576e-22	-2.0091484494678914e-19	3.228779306914133e-12	1.472228707298658e-14	0.0013315667574316876	-4.0726749896477454e-20	1.0874224197224744e-15	4.4018616168561403e-16	1.169326716151832e-14	5.343290198439702e-17
68200000	0.004334216618041378	-4.547132474226576e-22	-2.0091484494678914e-19	3.228779306914133e-12	1.472228707298658e-14	0.0013315667574316876	-4.072629078779788e-20	1.0874224197224744e-15	4.4018616168561403e-16	1.169326716151832e-14	5.343290198439702e-17
68300000	0.004334216618041378	-4.547132474226576e-22	-2.0091484494678914e-19	3.228779306914133e-12	1.472228707298658e-14	0.0013315667574316876	-4.07258316791183e-20	1.0874224197224744e-15	4.4018616168561403e-16	1.169326716151832e-14	5.343290198439702e-17
68400000	0.004334216618041378	-4.547132474226576e-22	-2.0091484494678914e-19	3.228779306914133e-12	1.472228707298658e-14	0.0013315667574316876	-4.072537257043873e-20	1.0874224197224744e-15	4.4018616168561403e-16	1.169326716151832e-14	5.343290198439702e-17
68500000	0.004334216618041378	-4.547132474226576e-22	-2.0091484494678914e-19	3.228779306914133e-12	1.472228707298658e-14	0.0013315667574316876	-4.0724913461759157e-20	1.0874224197224744e-15	4.4018616168561403e-16	1.169326716151832e-14	5.343290198439702e-17
68600000	0.004334216618041378	-4.547132474226576e-22	-2.0091484494678914e-19	3.228779306914133e-12	1.472228707298658e-14	0.0013315667574316876	-4.072445435307958e-20	1.0874224197224744e-15	4.4018616168561403e-16	1.169326716151832e-14	5.343290198439702e-17
68700000	0.004334216618041378	-4.547132474226576e-22	-2.0091484494678914e-19	3.228779306914133e-12	1.472228707298658e-14	0.0013315667574316876	-4.0723995244400005e-20	1.0874224197224744e-15	4.4018616168561403e-16	1.169326716151832e-14	5.343290198439702e-17
68800000	0.004334216618041378	-4.547132474226576e-22	-2.0091484494678914e-19	3.228779306914133e-12	1.472228707298658e-14	0.0013315667574316876	-4.0723536135720435e-20	1.0874224197224744e-15	4.4018616168561403e-16	1.169326716151832e-14	5.343290198439702e-17
68900000	0.004334216618041378	-4.547132474226576e-22	-2.0091484494678914e-19	3.228779306914133e-12	1.472228707298658e-14	0.0013315667574316876	-4.072307702704086e-20	1.0874224197224744e-15	4.4018616168561403e-16	1.169326716151832e-14	5.343290198439702e-17
69000000	0.004334216618041378	-4.547132474226576e-22	-2.0091484494678914e-19	3.228779306914133e-12	1.472228707298658e-14	0.0013315667574316876	-4.0722617918361284e-20	1.0874224197224744e-15	4.4018616168561403e-16	1.169326716151832e-14	5.343290198439702e-17
69100000	0.004334216618041378	-4.547132474226576e-22	-2.0091484494678914e-19	3.228779306914133e-12	1.472228707298658e-14	0.0013315667574316876	-4.072215880968171e-20	1.0874224197224744e-15	4.4018616168561403e-16	1.169326716151832e-14	5.343290198439702e-17
69200000	0.004334216618041378	-4.547132474226576e-22	-2.0091484494678914e-19	3.228779306914133e-12	1.472228707298658e-14	0.0013315667574316876	-4.072169970100214e-20	1.0874224197224744e-15	4.4018616168561403e-16	1.169326716151832e-14	5.343290198439702e-17
69300000	0.004334216618041378	-4.547132474226576e-22	-2.0091484494678914e-19	3.228779306914133e-12	1.472228707298658e-14	0.0013315667574316876	-4.072124059232256e-20	1.0874224197224744e-15	4.4018616168561403e-16	1.169326716151832e-14	5.343290198439702e-17
69400000	0.004334216618041378	-4.547132474226576e-22	-2.0091484494678914e-19	3.228779306914133e-12	1.472228707298658e-14	0.0013315667574316876	-4.0720781483642987e-20	1.0874224197224744e-15	4.4018616168561403e-16	1.169326716151832e-14	5.343290198439702e-17
69500000	0.004334216618041378	-4.547132474226576e-22	-2.0091484494678914e-19	3.228779306914133e-12	1.472228707298658e-14	0.0013315667574316876	-4.0720322374963417e-20	1.0874224197224744e-15	4.4018616168561403e-16	1.169326716151832e-14	5.343290198439702e-17
69600000	0.004334216618041378	-4.547132474226576e-22	-2.0091484494678914e-19	3.228779306914133e-12	1.472228707298658e-14	0.0013315667574316876	-4.071986326628384e-20	1.0874224197224744e-15	4.4018616168561403e-16	1.169326716151832e-14	5.343290198439702e-17
69700000	0.004334216618041378	-4.547132474226576e-22	-2.0091484494678914e-19	3.228779306914133e-12	1.472228707298658e-14	0.0013315667574316876	-4.0719404157604265e-20	1.0874224197224744e-15	4.4018616168561403e-16	1.169326716151832e-14	5.343290198439702e-17
69800000	0.004334216618041378	-4.547132474226576e-22	-2.0091484494678914e-19	3.228779306914133e-12	1.472228707298658e-14	0.0013315667574316876	-4.071894504892469e-20	1.0874224197224744e-15	4.4018616168561403e-16	1.169326716151832e-14	5.343290198439702e-17
69900000	0.004334216618041378	-4.547132474226576e-22	-2.0091484494678914e-19	3.228779306914133e-12	1.472228707298658e-14	0.0013315667574316876	-4.071848594024512e-20	1.0874224197224744e-15	4.4018616168561403e-16	1.169326716151832e-14	5.343290198439702e-17
70000000	0.004334216618041378	-4.547132474226576e-22	-2.0091484494678914e-19	3.228779306914133e-12	1.472228707298658e-14	0.0013315667574316876	-4.0718026831565544e-20	1.0874224197224744e-15	4.4018616168561403e-16	1.169326716151832e-14	5.343290198439702e-17
70100000	0.004334216618041378	-4.547132474226576e-22	-2.0091484494678914e-19	3.228779306914133e-12	1.472228707298658e-14	0.0013315667574316876	-4.071756772288597e-20	1.0874224197224744e-15	4.4018616168561403e-16	1.169326716151832e-14	5.343290198439702e-17
70200000	0.004334216618041378	-4.547132474226576e-22	-2.0091484494678914e-19	3.228779306914133e-12	1.472228707298658e-14	0.0013315667574316876	-4.071710861420639e-20	1.0874224197224744e-15	4.4018616168561403e-16	1.169326716151832e-14	5.343290198439702e-17
70300000	0.004334216618041378	-4.547132474226576e-22	-2.0091484494678914e-19	3.228779306914133e-12	1.472228707298658e-14	0.0013315667574316876	-4.071664950552682e-20	1.0874224197224744e-15	4.4018616168561403e-16	1.169326716151832e-14	5.343290198439702e-17
70400000	0.004334216618041378	-4.547132474226576e-22	-2.0091484494678914e-19	3.228779306914133e-12	1.472228707298658e-14	0.0013315667574316876	-4.0716190396847247e-20	1.0874224197224744e-15	4.4018616168561403e-16	1.169326716151832e-14	5.343290198439702e-17
70500000	0.004334216618041378	-4.547132474226576e-22	-2.0091484494678914e-19	3.228779306914133e-12	1.472228707298658e-14	0.0013315667574316876	-4.071573128816767e-20	1.0874224197224744e-15	4.4018616168561403e-16	1.169326716151832e-14	5.343290198439702e-17
70600000	0.004334216618041378	-4.547132474226576e-22	-2.0091484494678914e-19	3.228779306914133e-12	1.472228707298658e-14	0.0013315667574316876	-4.0715272179488095e-20	1.0874224197224744e-15	4.4018616168561403e-16	1.169326716151832e-14	5.343290198439702e-17
70700000	0.004334216618041378	-4.547132474226576e-22	-2.0091484494678914e-19	3.228779306914133e-12	1.472228707298658e-14	0.0013315667574316876	-4.0714813070808525e-20	1.0874224197224744e-15	4.4018616168561403e-16	1.169326716151832e-14	5.343290198439702e-17
70800000	0.004334216618041378	-4.547132474226576e-22	-2.0091484494678914e-19	3.228779306914133e-12	1.472228707298658e-14	0.0013315667574316876	-4.071435396212895e-20	1.0874224197224744e-15	4.4018616168561403e-16	1.169326716151832e-14	5.343290198439702e-17
70900000	0.004334216618041378	-4.547132474226576e-22	-2.0091484494678914e-19	3.228779306914133e-12	1.472228707298658e-14	0.0013315667574316876	-4.0713894853449374e-20	1.0874224197224744e-15	4.4018616168561403e-16	1.169326716151832e-14	5.343290198439702e-17
71000000	0.004334216618041378	-4.547132474226576e-22	-2.0091484494678914e-19	3.228779306914133e-12	1.472228707298658e-14	0.0013315667574316876	-4.07134357447698e-20	1.0874224197224744e-15	4.4018616168561403e-16	1.169326716151832e-14	5.343290198439702e-17
71100000	0.004334216618041378	-4.547132474226576e-22	-2.0091484494678914e-19	3.228779306914133e-12	1.472228707298658e-14	0.0013315667574316876	-4.071297663609023e-20	1.0874224197224744e-15	4.4018616168561403e-16	1.169326716151832e-14	5.343290198439702e-17
71200000	0.004334216618041378	-4.547132474226576e-22	-2.0091484494678914e-19	3.228779306914133e-12	1.472228707298658e-14	0.0013315667574316876	-4.071251752741065e-20	1.0874224197224744e-15	4.4018616168561403e-16	1.169326716151832e-14	5.343290198439702e-17
71300000	0.004334216618041378	-4.547132474226576e-22	-2.0091484494678914e-19	3.228779306914133e-12	1.472228707298658e-14	0.0013315667574316876	-4.0712058418731076e-20	1.0874224197224744e-15	4.4018616168561403e-16	1.169326716151832e-14	5.343290198439702e-17
71400000	0.004334216618041378	-4.547132474226576e-22	-2.0091484494678914e-19	3.228779306914133e-12	1.472228707298658e-14	0.0013315667574316876	-4.07115993100515e-20	1.0874224197224744e-15	4.4018616168561403e-16	1.169326716151832e-14	5.343290198439701e-17
71500000	0.004334216618041378	-4.547132474226576e-22	-2.0091484494678914e-19	3.228779306914133e-12	1.472228707298658e-14	0.0013315667574316876	-4.071114020137193e-20	1.0874224197224744e-15	4.4018616168561403e-16	1.169326716151832e-14	5.343290198439701e-17
71600000	0.004334216618041378	-4.547132474226576e-22	-2.0091484494678914e-19	3.228779306914133e-12	1.472228707298658e-14	0.0013315667574316876	-4.0710681092692355e-20	1.0874224197224744e-15	4.4018616168561403e-16	1.169326716151832e-14	5.343290198439701e-17
71700000	0.004334216618041378	-4.547132474226576e-22	-2.0091484494678914e-19	3.228779306914133e-12	1.472228707298658e-14	0.0013315667574316876	-4.071022198401278e-20	1.0874224197224744e-15	4.4018616168561403e-16	1.169326716151832e-14	5.343290198439701e-17
71800000	0.004334216618041378	-4.547132474226576e-22	-2.0091484494678914e-19	3.228779306914133e-12	1.472228707298658e-14	0.0013315667574316876	-4.0709762875333203e-20	1.0874224197224744e-15	4.4018616168561403e-16	1.169326716151832e-14	5.343290198439701e-17
71900000	0.004334216618041378	-4.547132474226576e-22	-2.0091484494678914e-19	3.228779306914133e-12	1.472228707298658e-14	0.0013315667574316876	-4.0709303766653634e-20	1.0874224197224744e-15	4.4018616168561403e-16	1.169326716151832e-14	5.343290198439701e-17
72000000	0.004334216618041378	-4.547132474226576e-22	-2.0091484494678914e-19	3.228779306914133e-12	1.472228707298658e-14	0.0013315667574316876	-4.070884465797406e-20	1.0874224197224744e-15	4.4018616168561403e-16	1.169326716151832e-14	5.343290198439701e-17
72100000	0.004334216618041378	-4.547132474226576e-22	-2.0091484494678914e-19	3.228779306914133e-12	1.472228707298658e-14	0.0013315667574316876	-4.070838554929448e-20	1.0874224197224744e-15	4.4018616168561403e-16	1.169326716151832e-14	5.343290198439701e-17
72200000	0.004334216618041378	-4.547132474226576e-22	-2.0091484494678914e-19	3.228779306914133e-12	1.472228707298658e-14	0.0013315667574316876	-4.0707926440614906e-20	1.0874224197224744e-15	4.4018616168561403e-16	1.169326716151832e-14	5.343290198439701e-17
72300000	0.004334216618041378	-4.547132474226576e-22	-2.0091484494678914e-19	3.228779306914133e-12	1.472228707298658e-14	0.0013315667574316876	-4.0707467331935336e-20	1.0874224197224744e-15	4.4018616168561403e-16	1.169326716151832e-14	5.343290198439701e-17
72400000	0.004334216618041378	-4.547132474226576e-22	-2.0091484494678914e-19	3.228779306914133e-12	1.472228707298658e-14	0.0013315667574316876	-4.070700822325576e-20	1.0874224197224744e-15	4.4018616168561403e-16	1.169326716151832e-14	5.343290198439701e-17
72500000	0.004334216618041378	-4.547132474226576e-22	-2.0091484494678914e-19	3.228779306914133e-12	1.472228707298658e-14	0.0013315667574316876	-4.0706549114576185e-20	1.0874224197224744e-15	4.4018616168561403e-16	1.169326716151832e-14	5.343290198439701e-17
72600000	0.004334216618041378	-4.547132474226576e-22	-2.0091484494678914e-19	3.228779306914133e-12	1.472228707298658e-14	0.0013315667574316876	-4.070609000589661e-20	1.0874224197224744e-15	4.4018616168561403e-16	1.169326716151832e-14	5.343290198439701e-17
72700000	0.004334216618041378	-4.547132474226576e-22	-2.0091484494678914e-19	3.228779306914133e-12	1.472228707298658e-14	0.0013315667574316876	-4.070563089721704e-20	1.0874224197224744e-15	4.4018616168561403e-16	1.169326716151832e-14	5.343290198439701e-17
72800000	0.004334216618041378	-4.547132474226576e-22	-2.0091484494678914e-19	3.228779306914133e-12	1.472228707298658e-14	0.0013315667574316876	-4.0705171788537463e-20	1.0874224197224744e-15	4.4018616168561403e-16	1.169326716151832e-14	5.343290198439701e-17
72900000	0.004334216618041378	-4.547132474226576e-22	-2.0091484494678914e-19	3.228779306914133e-12	1.472228707298658e-14	0.0013315667574316876	-4.070471267985789e-20	1.0874224197224744e-15	4.4018616168561403e-16	1.169326716151832e-14	5.343290198439701e-17
73000000	0.004334216618041378	-4.547132474226576e-22	-2.0091484494678914e-19	3.228779306914133e-12	1.472228707298658e-14	0.0013315667574316876	-4.070425357117831e-20	1.0874224197224744e-15	4.4018616168561403e-16	1.169326716151832e-14	5.343290198439701e-17
73100000	0.004334216618041378	-4.547132474226576e-22	-2.0091484494678914e-19	3.228779306914133e-12	1.472228707298658e-14	0.0013315667574316876	-4.0703794462498736e-20	1.0874224197224744e-15	4.4018616168561403e-16	1.169326716151832e-14	5.343290198439701e-17
73200000	0.004334216618041378	-4.547132474226576e-22	-2.0091484494678914e-19	3.228779306914133e-12	1.472228707298658e-14	0.0013315667574316876	-4.0703335353819166e-20	1.0874224197224744e-15	4.4018616168561403e-16	1.169326716151832e-14	5.343290198439701e-17
73300000	0.004334216618041378	-4.547132474226576e-22	-2.0091484494678914e-19	3.228779306914133e-12	1.472228707298658e-14	0.0013315667574316876	-4.070287624513959e-20	1.0874224197224744e-15	4.4018616168561403e-16	1.169326716151832e-14	5.343290198439701e-17
73400000	0.004334216618041378	-4.547132474226576e-22	-2.0091484494678914e-19	3.228779306914133e-12	1.472228707298658e-14	0.0013315667574316876	-4.0702417136460015e-20	1.0874224197224744e-15	4.4018616168561403e-16	1.169326716151832e-14	5.343290198439701e-17
73500000	0.004334216618041378	-4.547132474226576e-22	-2.0091484494678914e-19	3.228779306914133e-12	1.472228707298658e-14	0.0013315667574316876	-4.070195802778044e-20	1.0874224197224744e-15	4.4018616168561403e-16	1.169326716151832e-14	5.343290198439701e-17
73600000	0.004334216618041378	-4.547132474226576e-22	-2.0091484494678914e-19	3.228779306914133e-12	1.472228707298658e-14	0.0013315667574316876	-4.070149891910087e-20	1.0874224197224744e-15	4.4018616168561403e-16	1.169326716151832e-14	5.343290198439701e-17
73700000	0.004334216618041378	-4.547132474226576e-22	-2.0091484494678914e-19	3.228779306914133e-12	1.472228707298658e-14	0.0013315667574316876	-4.0701039810421293e-20	1.0874224197224744e-15	4.4018616168561403e-16	1.169326716151832e-14	5.343290198439701e-17
73800000	0.004334216618041378	-4.547132474226576e-22	-2.0091484494678914e-19	3.228779306914133e-12	1.472228707298658e-14	0.0013315667574316876	-4.070058070174172e-20	1.0874224197224744e-15	4.4018616168561403e-16	1.169326716151832e-14	5.343290198439701e-17
73900000	0.004334216618041378	-4.547132474226576e-22	-2.0091484494678914e-19	3.228779306914133e-12	1.472228707298658e-14	0.0013315667574316876	-4.070012159306214e-20	1.0874224197224744e-15	4.4018616168561403e-16	1.169326716151832e-14	5.343290198439701e-17
74000000	0.004334216618041378	-4.547132474226576e-22	-2.0091484494678914e-19	3.228779306914133e-12	1.472228707298658e-14	0.0013315667574316876	-4.069966248438257e-20	1.0874224197224744e-15	4.4018616168561403e-16	1.169326716151832e-14	5.343290198439701e-17
74100000	0.004334216618041378	-4.547132474226576e-22	-2.0091484494678914e-19	3.228779306914133e-12	1.472228707298658e-14	0.0013315667574316876	-4.0699203375702996e-20	1.0874224197224744e-15	4.4018616168561403e-16	1.169326716151832e-14	5.343290198439701e-17
74200000	0.004334216618041378	-4.547132474226576e-22	-2.0091484494678914e-19	3.228779306914133e-12	1.472228707298658e-14	0.0013315667574316876	-4.069874426702342e-20	1.0874224197224744e-15	4.4018616168561403e-16	1.169326716151832e-14	5.343290198439701e-17
74300000	0.004334216618041378	-4.547132474226576e-22	-2.0091484494678914e-19	3.228779306914133e-12	1.472228707298658e-14	0.0013315667574316876	-4.0698285158343845e-20	1.0874224197224744e-15	4.401861616856141e-16	1.169326716151832e-14	5.343290198439701e-17
74400000	0.004334216618041378	-4.547132474226576e-22	-2.0091484494678914e-19	3.228779306914133e-12	1.4722287072986576e-14	0.0013315667574316876	-4.0697826049664275e-20	1.0874224197224744e-15	4.401861616856141e-16	1.169326716151832e-14	5.343290198439701e-17
74500000	0.004334216618041378	-4.547132474226576e-22	-2.0091484494678914e-19	3.228779306914133e-12	1.4722287072986576e-14	0.0013315667574316876	-4.06973669409847e-20	1.0874224197224744e-15	4.401861616856141e-16	1.169326716151832e-14	5.343290198439701e-17
74600000	0.004334216618041378	-4.547132474226576e-22	-2.0091484494678914e-19	3.228779306914133e-12	1.4722287072986576e-14	0.0013315667574316876	-4.0696907832305123e-20	1.0874224197224744e-15	4.401861616856141e-16	1.169326716151832e-14	5.343290198439701e-17
74700000	0.004334216618041378	-4.547132474226576e-22	-2.0091484494678914e-19	3.228779306914133e-12	1.4722287072986576e-14	0.0013315667574316876	-4.069644872362555e-20	1.0874224197224744e-15	4.401861616856141e-16	1.169326716151832e-14	5.343290198439701e-17
74800000	0.004334216618041378	-4.547132474226576e-22	-2.0091484494678914e-19	3.228779306914133e-12	1.4722287072986576e-14	0.0013315667574316876	-4.069598961494598e-20	1.0874224197224744e-15	4.401861616856141e-16	1.169326716151832e-14	5.343290198439701e-17
74900000	0.004334216618041378	-4.547132474226576e-22	-2.0091484494678914e-19	3.228779306914133e-12	1.4722287072986576e-14	0.0013315667574316876	-4.06955305062664e-20	1.0874224197224744e-15	4.401861616856141e-16	1.169326716151832e-14	5.343290198439701e-17
75000000	0.004334216618041378	-4.547132474226576e-22	-2.0091484494678914e-19	3.228779306914133e-12	1.4722287072986576e-14	0.0013315667574316876	-4.0695071397586826e-20	1.0874224197224744e-15	4.401861616856141e-16	1.169326716151832e-14	5.343290198439701e-17
75100000	0.004334216618041378	-4.547132474226576e-22	-2.0091484494678914e-19	3.228779306914133e-12	1.4722287072986576e-14	0.0013315667574316876	-4.069461228890725e-20	1.0874224197224744e-15	4.401861616856141e-16	1.169326716151832e-14	5.343290198439701e-17
75200000	0.004334216618041378	-4.547132474226576e-22	-2.0091484494678914e-19	3.228779306914133e-12	1.4722287072986576e-14	0.0013315667574316876	-4.069415318022768e-20	1.0874224197224744e-15	4.401861616856141e-16	1.169326716151832e-14	5.343290198439701e-17
75300000	0.004334216618041378	-4.547132474226576e-22	-2.0091484494678914e-19	3.228779306914133e-12	1.4722287072986576e-14	0.0013315667574316876	-4.0693694071548105e-20	1.0874224197224744e-15	4.401861616856141e-16	1.169326716151832e-14	5.343290198439701e-17
75400000	0.004334216618041378	-4.547132474226576e-22	-2.0091484494678914e-19	3.228779306914133e-12	1.4722287072986576e-14	0.0013315667574316876	-4.069323496286853e-20	1.0874224197224744e-15	4.401861616856141e-16	1.169326716151832e-14	5.343290198439701e-17
75500000	0.004334216618041378	-4.547132474226576e-22	-2.0091484494678914e-19	3.228779306914133e-12	1.4722287072986576e-14	0.0013315667574316876	-4.069277585418895e-20	1.0874224197224744e-15	4.401861616856141e-16	1.169326716151832e-14	5.343290198439701e-17
75600000	0.004334216618041378	-4.547132474226576e-22	-2.0091484494678914e-19	3.228779306914133e-12	1.4722287072986576e-14	0.0013315667574316876	-4.0692316745509383e-20	1.0874224197224744e-15	4.401861616856141e-16	1.169326716151832e-14	5.343290198439701e-17
75700000	0.004334216618041378	-4.547132474226576e-22	-2.0091484494678914e-19	3.228779306914133e-12	1.4722287072986576e-14	0.0013315667574316876	-4.069185763682981e-20	1.0874224197224744e-15	4.401861616856141e-16	1.169326716151832e-14	5.343290198439701e-17
75800000	0.004334216618041378	-4.547132474226576e-22	-2.0091484494678914e-19	3.228779306914133e-12	1.4722287072986576e-14	0.0013315667574316876	-4.069139852815023e-20	1.0874224197224744e-15	4.401861616856141e-16	1.169326716151832e-14	5.343290198439701e-17
75900000	0.004334216618041378	-4.547132474226576e-22	-2.0091484494678914e-19	3.228779306914133e-12	1.4722287072986576e-14	0.0013315667574316876	-4.0690939419470656e-20	1.0874224197224744e-15	4.401861616856141e-16	1.169326716151832e-14	5.343290198439701e-17
76000000	0.004334216618041378	-4.547132474226576e-22	-2.0091484494678914e-19	3.228779306914133e-12	1.4722287072986576e-14	0.0013315667574316876	-4.0690480310791086e-20	1.0874224197224744e-15	4.401861616856141e-16	1.169326716151832e-14	5.343290198439701e-17
76100000	0.004334216618041378	-4.547132474226576e-22	-2.0091484494678914e-19	3.228779306914133e-12	1.4722287072986576e-14	0.0013315667574316876	-4.069002120211151e-20	1.0874224197224744e-15	4.401861616856141e-16	1.169326716151832e-14	5.343290198439701e-17
76200000	0.004334216618041378	-4.547132474226576e-22	-2.0091484494678914e-19	3.228779306914133e-12	1.4722287072986576e-14	0.0013315667574316876	-4.0689562093431934e-20	1.0874224197224744e-15	4.401861616856141e-16	1.169326716151832e-14	5.343290198439701e-17
76300000	0.004334216618041378	-4.547132474226576e-22	-2.0091484494678914e-19	3.228779306914133e-12	1.4722287072986576e-14	0.0013315667574316876	-4.068910298475236e-20	1.0874224197224744e-15	4.401861616856141e-16	1.169326716151832e-14	5.343290198439701e-17
76400000	0.004334216618041378	-4.547132474226576e-22	-2.0091484494678914e-19	3.228779306914133e-12	1.4722287072986576e-14	0.0013315667574316876	-4.068864387607279e-20	1.0874224197224744e-15	4.401861616856141e-16	1.169326716151832e-14	5.343290198439701e-17
76500000	0.004334216618041378	-4.547132474226576e-22	-2.0091484494678914e-19	3.228779306914133e-12	1.4722287072986576e-14	0.0013315667574316876	-4.0688184767393213e-20	1.0874224197224744e-15	4.401861616856141e-16	1.169326716151832e-14	5.343290198439701e-17
76600000	0.004334216618041378	-4.547132474226576e-22	-2.0091484494678914e-19	3.228779306914133e-12	1.4722287072986576e-14	0.0013315667574316876	-4.068772565871364e-20	1.0874224197224744e-15	4.401861616856141e-16	1.169326716151832e-14	5.343290198439701e-17
76700000	0.004334216618041378	-4.547132474226576e-22	-2.0091484494678914e-19	3.228779306914133e-12	1.4722287072986576e-14	0.0013315667574316876	-4.068726655003406e-20	1.0874224197224744e-15	4.401861616856141e-16	1.169326716151832e-14	5.343290198439701e-17
76800000	0.004334216618041378	-4.547132474226576e-22	-2.0091484494678914e-19	3.228779306914133e-12	1.4722287072986576e-14	0.0013315667574316876	-4.068680744135449e-20	1.0874224197224744e-15	4.401861616856141e-16	1.169326716151832e-14	5.343290198439701e-17
76900000	0.004334216618041378	-4.547132474226576e-22	-2.0091484494678914e-19	3.228779306914133e-12	1.4722287072986576e-14	0.0013315667574316876	-4.0686348332674916e-20	1.0874224197224744e-15	4.401861616856141e-16	1.169326716151832e-14	5.343290198439701e-17
77000000	0.004334216618041378	-4.547132474226576e-22	-2.0091484494678914e-19	3.228779306914133e-12	1.4722287072986576e-14	0.0013315667574316876	-4.068588922399534e-20	1.0874224197224744e-15	4.401861616856141e-16	1.169326716151832e-14	5.343290198439701e-17
77100000	0.004334216618041378	-4.547132474226576e-22	-2.0091484494678914e-19	3.228779306914133e-12	1.4722287072986576e-14	0.0013315667574316876	-4.0685430115315764e-20	1.0874224197224744e-15	4.401861616856141e-16	1.169326716151832e-14	5.343290198439701e-17
77200000	0.004334216618041378	-4.547132474226576e-22	-2.0091484494678914e-19	3.228779306914133e-12	1.4722287072986576e-14	0.0013315667574316876	-4.0684971006636194e-20	1.0874224197224744e-15	4.401861616856141e-16	1.169326716151832e-14	5.343290198439701e-17
77300000	0.004334216618041378	-4.547132474226576e-22	-2.0091484494678914e-19	3.228779306914133e-12	1.4722287072986576e-14	0.0013315667574316876	-4.068451189795662e-20	1.0874224197224744e-15	4.401861616856141e-16	1.169326716151832e-14	5.343290198439701e-17
77400000	0.004334216618041378	-4.547132474226576e-22	-2.0091484494678914e-19	3.228779306914133e-12	1.4722287072986576e-14	0.0013315667574316876	-4.068405278927704e-20	1.0874224197224744e-15	4.401861616856141e-16	1.169326716151832e-14	5.343290198439701e-17
77500000	0.004334216618041378	-4.547132474226576e-22	-2.0091484494678914e-19	3.228779306914133e-12	1.4722287072986576e-14	0.0013315667574316876	-4.068359368059747e-20	1.0874224197224744e-15	4.401861616856141e-16	1.169326716151832e-14	5.343290198439701e-17
77600000	0.004334216618041378	-4.547132474226576e-22	-2.0091484494678914e-19	3.228779306914133e-12	1.4722287072986576e-14	0.0013315667574316876	-4.06831345719179e-20	1.0874224197224744e-15	4.401861616856141e-16	1.169326716151832e-14	5.343290198439701e-17
77700000	0.004334216618041378	-4.547132474226576e-22	-2.0091484494678914e-19	3.228779306914133e-12	1.4722287072986576e-14	0.0013315667574316876	-4.068267546323832e-20	1.0874224197224744e-15	4.401861616856141e-16	1.169326716151832e-14	5.343290198439701e-17
77800000	0.004334216618041378	-4.547132474226576e-22	-2.0091484494678914e-19	3.228779306914133e-12	1.4722287072986576e-14	0.0013315667574316876	-4.0682216354558746e-20	1.0874224197224744e-15	4.401861616856141e-16	1.169326716151832e-14	5.343290198439701e-17
77900000	0.004334216618041378	-4.547132474226576e-22	-2.0091484494678914e-19	3.228779306914133e-12	1.4722287072986576e-14	0.0013315667574316876	-4.068175724587917e-20	1.0874224197224744e-15	4.401861616856141e-16	1.169326716151832e-14	5.343290198439701e-17
78000000	0.004334216618041378	-4.547132474226576e-22	-2.0091484494678914e-19	3.228779306914133e-12	1.4722287072986576e-14	0.0013315667574316876	-4.06812981371996e-20	1.0874224197224744e-15	4.401861616856141e-16	1.169326716151832e-14	5.343290198439701e-17
78100000	0.004334216618041378	-4.547132474226576e-22	-2.0091484494678914e-19	3.228779306914133e-12	1.4722287072986576e-14	0.0013315667574316876	-4.0680839028520024e-20	1.0874224197224744e-15	4.401861616856141e-16	1.169326716151832e-14	5.343290198439701e-17
78200000	0.004334216618041378	-4.547132474226576e-22	-2.0091484494678914e-19	3.228779306914133e-12	1.4722287072986576e-14	0.0013315667574316876	-4.068037991984045e-20	1.0874224197224744e-15	4.401861616856141e-16	1.169326716151832e-14	5.343290198439701e-17
78300000	0.004334216618041378	-4.547132474226576e-22	-2.0091484494678914e-19	3.228779306914133e-12	1.4722287072986576e-14	0.0013315667574316876	-4.067992081116087e-20	1.0874224197224744e-15	4.401861616856141e-16	1.169326716151832e-14	5.343290198439701e-17
78400000	0.004334216618041378	-4.547132474226576e-22	-2.0091484494678914e-19	3.228779306914133e-12	1.4722287072986576e-14	0.0013315667574316876	-4.06794617024813e-20	1.0874224197224744e-15	4.401861616856141e-16	1.169326716151832e-14	5.343290198439701e-17
78500000	0.004334216618041378	-4.547132474226576e-22	-2.0091484494678914e-19	3.228779306914133e-12	1.4722287072986576e-14	0.0013315667574316876	-4.067900259380173e-20	1.0874224197224744e-15	4.401861616856141e-16	1.169326716151832e-14	5.343290198439701e-17
78600000	0.004334216618041378	-4.547132474226576e-22	-2.0091484494678914e-19	3.228779306914133e-12	1.4722287072986576e-14	0.0013315667574316876	-4.067854348512215e-20	1.0874224197224744e-15	4.401861616856141e-16	1.169326716151832e-14	5.343290198439701e-17
78700000	0.004334216618041378	-4.547132474226576e-22	-2.0091484494678914e-19	3.228779306914133e-12	1.4722287072986576e-14	0.0013315667574316876	-4.0678084376442576e-20	1.0874224197224744e-15	4.401861616856141e-16	1.169326716151832e-14	5.343290198439701e-17
78800000	0.004334216618041378	-4.547132474226576e-22	-2.0091484494678914e-19	3.228779306914133e-12	1.4722287072986576e-14	0.0013315667574316876	-4.0677625267763006e-20	1.0874224197224744e-15	4.401861616856141e-16	1.169326716151832e-14	5.343290198439701e-17
78900000	0.004334216618041378	-4.547132474226576e-22	-2.0091484494678914e-19	3.228779306914133e-12	1.4722287072986576e-14	0.0013315667574316876	-4.067716615908343e-20	1.0874224197224744e-15	4.401861616856141e-16	1.169326716151832e-14	5.343290198439701e-17
79000000	0.004334216618041378	-4.547132474226576e-22	-2.0091484494678914e-19	3.228779306914133e-12	1.4722287072986576e-14	0.0013315667574316876	-4.0676707050403854e-20	1.0874224197224744e-15	4.401861616856141e-16	1.169326716151832e-14	5.343290198439701e-17
79100000	0.004334216618041378	-4.547132474226576e-22	-2.0091484494678914e-19	3.228779306914133e-12	1.4722287072986576e-14	0.0013315667574316876	-4.067624794172428e-20	1.0874224197224744e-15	4.401861616856141e-16	1.169326716151832e-14	5.343290198439701e-17
79200000	0.004334216618041378	-4.547132474226576e-22	-2.0091484494678914e-19	3.228779306914133e-12	1.4722287072986576e-14	0.0013315667574316876	-4.067578883304471e-20	1.0874224197224744e-15	4.401861616856141e-16	1.169326716151832e-14	5.343290198439701e-17
79300000	0.004334216618041378	-4.547132474226576e-22	-2.0091484494678914e-19	3.228779306914133e-12	1.4722287072986576e-14	0.0013315667574316876	-4.067532972436513e-20	1.0874224197224744e-15	4.401861616856141e-16	1.169326716151832e-14	5.343290198439701e-17
79400000	0.004334216618041378	-4.547132474226576e-22	-2.0091484494678914e-19	3.228779306914133e-12	1.4722287072986576e-14	0.0013315667574316876	-4.0674870615685557e-20	1.0874224197224744e-15	4.401861616856141e-16	1.169326716151832e-14	5.343290198439701e-17
79500000	0.004334216618041378	-4.547132474226576e-22	-2.0091484494678914e-19	3.228779306914133e-12	1.4722287072986576e-14	0.0013315667574316876	-4.067441150700599e-20	1.0874224197224744e-15	4.401861616856141e-16	1.169326716151832e-14	5.343290198439701e-17
79600000	0.004334216618041378	-4.547132474226576e-22	-2.0091484494678914e-19	3.228779306914133e-12	1.4722287072986576e-14	0.0013315667574316876	-4.067395239832641e-20	1.0874224197224744e-15	4.401861616856141e-16	1.169326716151832e-14	5.343290198439701e-17
79700000	0.004334216618041378	-4.547132474226576e-22	-2.0091484494678914e-19	3.228779306914133e-12	1.4722287072986576e-14	0.0013315667574316876	-4.0673493289646836e-20	1.0874224197224744e-15	4.401861616856141e-16	1.169326716151832e-14	5.343290198439701e-17
79800000	0.004334216618041378	-4.547132474226576e-22	-2.0091484494678914e-19	3.228779306914133e-12	1.4722287072986576e-14	0.0013315667574316876	-4.067303418096726e-20	1.0874224197224744e-15	4.401861616856141e-16	1.169326716151832e-14	5.343290198439701e-17
79900000	0.004334216618041378	-4.547132474226576e-22	-2.0091484494678914e-19	3.228779306914133e-12	1.4722287072986576e-14	0.0013315667574316876	-4.067257507228769e-20	1.0874224197224744e-15	4.401861616856141e-16	1.169326716151832e-14	5.343290198439701e-17
80000000	0.004334216618041378	-4.547132474226576e-22	-2.0091484494678914e-19	3.228779306914133e-12	1.4722287072986576e-14	0.0013315667574316876	-4.0672115963608114e-20	1.0874224197224744e-15	4.401861616856141e-16	1.169326716151832e-14	5.343290198439701e-17
80100000	0.004334216618041378	-4.547132474226576e-22	-2.0091484494678914e-19	3.228779306914133e-12	1.4722287072986576e-14	0.0013315667574316876	-4.067165685492854e-20	1.0874224197224744e-15	4.401861616856141e-16	1.169326716151832e-14	5.343290198439701e-17
80200000	0.004334216618041378	-4.547132474226576e-22	-2.0091484494678914e-19	3.228779306914133e-12	1.4722287072986576e-14	0.0013315667574316876	-4.067119774624896e-20	1.0874224197224744e-15	4.401861616856141e-16	1.169326716151832e-14	5.343290198439701e-17
80300000	0.004334216618041378	-4.547132474226576e-22	-2.0091484494678914e-19	3.228779306914133e-12	1.4722287072986576e-14	0.0013315667574316876	-4.067073863756939e-20	1.0874224197224744e-15	4.401861616856141e-16	1.169326716151832e-14	5.343290198439701e-17
80400000	0.004334216618041378	-4.547132474226576e-22	-2.0091484494678914e-19	3.228779306914133e-12	1.4722287072986576e-14	0.0013315667574316876	-4.067027952888982e-20	1.0874224197224744e-15	4.401861616856141e-16	1.169326716151832e-14	5.343290198439701e-17
80500000	0.004334216618041378	-4.547132474226576e-22	-2.0091484494678914e-19	3.228779306914133e-12	1.4722287072986576e-14	0.0013315667574316876	-4.066982042021024e-20	1.0874224197224744e-15	4.401861616856141e-16	1.169326716151832e-14	5.343290198439701e-17
80600000	0.004334216618041378	-4.547132474226576e-22	-2.0091484494678914e-19	3.228779306914133e-12	1.4722287072986576e-14	0.0013315667574316876	-4.0669361311530665e-20	1.0874224197224744e-15	4.401861616856141e-16	1.169326716151832e-14	5.343290198439701e-17
80700000	0.004334216618041378	-4.547132474226576e-22	-2.0091484494678914e-19	3.228779306914133e-12	1.4722287072986576e-14	0.0013315667574316876	-4.0668902202851096e-20	1.0874224197224744e-15	4.401861616856141e-16	1.169326716151832e-14	5.343290198439701e-17
80800000	0.004334216618041378	-4.547132474226576e-22	-2.0091484494678914e-19	3.228779306914133e-12	1.4722287072986576e-14	0.0013315667574316876	-4.066844309417152e-20	1.0874224197224744e-15	4.401861616856141e-16	1.169326716151832e-14	5.343290198439701e-17
80900000	0.004334216618041378	-4.547132474226576e-22	-2.0091484494678914e-19	3.228779306914133e-12	1.4722287072986576e-14	0.0013315667574316876	-4.0667983985491944e-20	1.0874224197224744e-15	4.401861616856141e-16	1.169326716151832e-14	5.343290198439701e-17
81000000	0.004334216618041378	-4.547132474226576e-22	-2.0091484494678914e-19	3.228779306914133e-12	1.4722287072986576e-14	0.0013315667574316876	-4.066752487681237e-20	1.0874224197224744e-15	4.401861616856141e-16	1.169326716151832e-14	5.343290198439701e-17
81100000	0.004334216618041378	-4.547132474226576e-22	-2.0091484494678914e-19	3.228779306914133e-12	1.4722287072986576e-14	0.0013315667574316876	-4.06670657681328e-20	1.0874224197224744e-15	4.401861616856141e-16	1.169326716151832e-14	5.343290198439701e-17
81200000	0.004334216618041378	-4.547132474226576e-22	-2.0091484494678914e-19	3.228779306914133e-12	1.4722287072986576e-14	0.0013315667574316876	-4.066660665945322e-20	1.0874224197224744e-15	4.401861616856141e-16	1.169326716151832e-14	5.343290198439701e-17
81300000	0.004334216618041378	-4.547132474226576e-22	-2.0091484494678914e-19	3.228779306914133e-12	1.4722287072986576e-14	0.0013315667574316876	-4.0666147550773647e-20	1.0874224197224744e-15	4.401861616856141e-16	1.169326716151832e-14	5.343290198439701e-17
81400000	0.004334216618041378	-4.547132474226576e-22	-2.0091484494678914e-19	3.228779306914133e-12	1.4722287072986576e-14	0.0013315667574316876	-4.066568844209407e-20	1.0874224197224744e-15	4.401861616856141e-16	1.169326716151832e-14	5.343290198439701e-17
81500000	0.004334216618041378	-4.547132474226576e-22	-2.0091484494678914e-19	3.228779306914133e-12	1.4722287072986576e-14	0.0013315667574316876	-4.06652293334145e-20	1.0874224197224744e-15	4.401861616856141e-16	1.169326716151832e-14	5.343290198439701e-17
81600000	0.004334216618041378	-4.547132474226576e-22	-2.0091484494678914e-19	3.228779306914133e-12	1.4722287072986576e-14	0.0013315667574316876	-4.0664770224734925e-20	1.0874224197224744e-15	4.401861616856141e-16	1.169326716151832e-14	5.343290198439701e-17
81700000	0.004334216618041378	-4.547132474226576e-22	-2.0091484494678914e-19	3.228779306914133e-12	1.4722287072986576e-14	0.0013315667574316876	-4.066431111605535e-20	1.0874224197224744e-15	4.401861616856141e-16	1.169326716151832e-14	5.343290198439701e-17
81800000	0.004334216618041378	-4.547132474226576e-22	-2.0091484494678914e-19	3.228779306914133e-12	1.4722287072986576e-14	0.0013315667574316876	-4.0663852007375774e-20	1.0874224197224744e-15	4.401861616856141e-16	1.169326716151832e-14	5.343290198439701e-17
81900000	0.004334216618041378	-4.547132474226576e-22	-2.0091484494678914e-19	3.228779306914133e-12	1.4722287072986576e-14	0.0013315667574316876	-4.0663392898696204e-20	1.0874224197224744e-15	4.401861616856141e-16	1.169326716151832e-14	5.343290198439701e-17
82000000	0.004334216618041378	-4.547132474226576e-22	-2.0091484494678914e-19	3.228779306914133e-12	1.4722287072986576e-14	0.0013315667574316876	-4.066293379001663e-20	1.0874224197224744e-15	4.401861616856141e-16	1.169326716151832e-14	5.343290198439701e-17
82100000	0.004334216618041378	-4.547132474226576e-22	-2.0091484494678914e-19	3.228779306914133e-12	1.4722287072986576e-14	0.0013315667574316876	-4.066247468133705e-20	1.0874224197224744e-15	4.401861616856141e-16	1.169326716151832e-14	5.343290198439701e-17
82200000	0.004334216618041378	-4.547132474226576e-22	-2.0091484494678914e-19	3.228779306914133e-12	1.4722287072986576e-14	0.0013315667574316876	-4.0662015572657477e-20	1.0874224197224744e-15	4.401861616856141e-16	1.169326716151832e-14	5.343290198439701e-17
82300000	0.004334216618041378	-4.547132474226576e-22	-2.0091484494678914e-19	3.228779306914133e-12	1.4722287072986576e-14	0.0013315667574316876	-4.0661556463977907e-20	1.0874224197224744e-15	4.401861616856141e-16	1.169326716151832e-14	5.343290198439701e-17
82400000	0.004334216618041378	-4.547132474226576e-22	-2.0091484494678914e-19	3.228779306914133e-12	1.4722287072986576e-14	0.0013315667574316876	-4.066109735529833e-20	1.0874224197224744e-15	4.401861616856141e-16	1.169326716151832e-14	5.343290198439701e-17
82500000	0.004334216618041378	-4.547132474226576e-22	-2.0091484494678914e-19	3.228779306914133e-12	1.4722287072986576e-14	0.0013315667574316876	-4.0660638246618755e-20	1.0874224197224744e-15	4.401861616856141e-16	1.169326716151832e-14	5.343290198439701e-17
82600000	0.004334216618041378	-4.547132474226576e-22	-2.0091484494678914e-19	3.228779306914133e-12	1.4722287072986576e-14	0.0013315667574316876	-4.066017913793918e-20	1.0874224197224744e-15	4.401861616856141e-16	1.169326716151832e-14	5.343290198439701e-17
82700000	0.004334216618041378	-4.547132474226576e-22	-2.0091484494678914e-19	3.228779306914133e-12	1.4722287072986576e-14	0.0013315667574316876	-4.065972002925961e-20	1.0874224197224744e-15	4.401861616856141e-16	1.169326716151832e-14	5.343290198439701e-17
82800000	0.004334216618041378	-4.547132474226576e-22	-2.0091484494678914e-19	3.228779306914133e-12	1.4722287072986576e-14	0.0013315667574316876	-4.0659260920580034e-20	1.0874224197224744e-15	4.401861616856141e-16	1.169326716151832e-14	5.343290198439701e-17
82900000	0.004334216618041378	-4.547132474226576e-22	-2.0091484494678914e-19	3.228779306914133e-12	1.4722287072986576e-14	0.0013315667574316876	-4.065880181190046e-20	1.0874224197224744e-15	4.401861616856141e-16	1.169326716151832e-14	5.343290198439701e-17
83000000	0.004334216618041378	-4.547132474226576e-22	-2.0091484494678914e-19	3.228779306914133e-12	1.4722287072986576e-14	0.0013315667574316876	-4.065834270322088e-20	1.0874224197224744e-15	4.401861616856141e-16	1.169326716151832e-14	5.343290198439701e-17
83100000	0.004334216618041378	-4.547132474226576e-22	-2.0091484494678914e-19	3.228779306914133e-12	1.4722287072986576e-14	0.0013315667574316876	-4.0657883594541307e-20	1.0874224197224744e-15	4.401861616856141e-16	1.169326716151832e-14	5.343290198439701e-17
83200000	0.004334216618041378	-4.547132474226576e-22	-2.0091484494678914e-19	3.228779306914133e-12	1.4722287072986576e-14	0.0013315667574316876	-4.0657424485861737e-20	1.0874224197224744e-15	4.401861616856141e-16	1.169326716151832e-14	5.343290198439701e-17
83300000	0.004334216618041378	-4.547132474226576e-22	-2.0091484494678914e-19	3.228779306914133e-12	1.472228707298658e-14	0.0013315667574316876	-4.065696537718216e-20	1.0874224197224744e-15	4.401861616856141e-16	1.169326716151832e-14	5.343290198439701e-17
83400000	0.004334216618041378	-4.547132474226576e-22	-2.0091484494678914e-19	3.228779306914133e-12	1.472228707298658e-14	0.0013315667574316876	-4.0656506268502585e-20	1.0874224197224744e-15	4.401861616856141e-16	1.169326716151832e-14	5.343290198439701e-17
83500000	0.004334216618041378	-4.547132474226576e-22	-2.0091484494678914e-19	3.228779306914133e-12	1.472228707298658e-14	0.0013315667574316876	-4.065604715982301e-20	1.0874224197224744e-15	4.401861616856141e-16	1.169326716151832e-14	5.343290198439701e-17
83600000	0.004334216618041378	-4.547132474226576e-22	-2.0091484494678914e-19	3.228779306914133e-12	1.472228707298658e-14	0.0013315667574316876	-4.065558805114344e-20	1.0874224197224744e-15	4.401861616856141e-16	1.169326716151832e-14	5.343290198439701e-17
83700000	0.004334216618041378	-4.547132474226576e-22	-2.0091484494678914e-19	3.228779306914133e-12	1.472228707298658e-14	0.0013315667574316876	-4.0655128942463864e-20	1.0874224197224744e-15	4.401861616856141e-16	1.169326716151832e-14	5.343290198439701e-17
83800000	0.004334216618041378	-4.547132474226576e-22	-2.0091484494678914e-19	3.228779306914133e-12	1.472228707298658e-14	0.0013315667574316876	-4.065466983378429e-20	1.0874224197224744e-15	4.401861616856141e-16	1.169326716151832e-14	5.343290198439701e-17
83900000	0.004334216618041378	-4.547132474226576e-22	-2.0091484494678914e-19	3.228779306914133e-12	1.472228707298658e-14	0.0013315667574316876	-4.065421072510471e-20	1.0874224197224744e-15	4.401861616856141e-16	1.169326716151832e-14	5.343290198439701e-17
84000000	0.004334216618041378	-4.547132474226576e-22	-2.0091484494678914e-19	3.228779306914133e-12	1.472228707298658e-14	0.0013315667574316876	-4.065375161642514e-20	1.0874224197224744e-15	4.401861616856141e-16	1.169326716151832e-14	5.343290198439701e-17
84100000	0.004334216618041378	-4.547132474226576e-22	-2.0091484494678914e-19	3.228779306914133e-12	1.472228707298658e-14	0.0013315667574316876	-4.0653292507745567e-20	1.0874224197224744e-15	4.401861616856141e-16	1.169326716151832e-14	5.343290198439701e-17
84200000	0.004334216618041378	-4.547132474226576e-22	-2.0091484494678914e-19	3.228779306914133e-12	1.472228707298658e-14	0.0013315667574316876	-4.065283339906599e-20	1.0874224197224744e-15	4.401861616856141e-16	1.169326716151832e-14	5.343290198439701e-17
84300000	0.004334216618041378	-4.547132474226576e-22	-2.0091484494678914e-19	3.228779306914133e-12	1.472228707298658e-14	0.0013315667574316876	-4.0652374290386415e-20	1.0874224197224744e-15	4.401861616856141e-16	1.169326716151832e-14	5.343290198439701e-17
84400000	0.004334216618041378	-4.547132474226576e-22	-2.0091484494678914e-19	3.228779306914133e-12	1.472228707298658e-14	0.0013315667574316876	-4.0651915181706845e-20	1.0874224197224744e-15	4.401861616856141e-16	1.169326716151832e-14	5.343290198439701e-17
84500000	0.004334216618041378	-4.547132474226576e-22	-2.0091484494678914e-19	3.228779306914133e-12	1.472228707298658e-14	0.0013315667574316876	-4.065145607302727e-20	1.0874224197224744e-15	4.401861616856141e-16	1.169326716151832e-14	5.343290198439701e-17
84600000	0.004334216618041378	-4.547132474226576e-22	-2.0091484494678914e-19	3.228779306914133e-12	1.472228707298658e-14	0.0013315667574316876	-4.0650996964347694e-20	1.0874224197224744e-15	4.401861616856141e-16	1.169326716151832e-14	5.343290198439701e-17
84700000	0.004334216618041378	-4.547132474226576e-22	-2.0091484494678914e-19	3.228779306914133e-12	1.472228707298658e-14	0.0013315667574316876	-4.065053785566812e-20	1.0874224197224744e-15	4.401861616856141e-16	1.169326716151832e-14	5.343290198439701e-17
84800000	0.004334216618041378	-4.547132474226576e-22	-2.0091484494678914e-19	3.228779306914133e-12	1.472228707298658e-14	0.0013315667574316876	-4.065007874698855e-20	1.0874224197224744e-15	4.401861616856141e-16	1.169326716151832e-14	5.343290198439701e-17
84900000	0.004334216618041378	-4.547132474226576e-22	-2.0091484494678914e-19	3.228779306914133e-12	1.472228707298658e-14	0.0013315667574316876	-4.064961963830897e-20	1.0874224197224744e-15	4.401861616856141e-16	1.169326716151832e-14	5.343290198439701e-17
85000000	0.004334216618041378	-4.547132474226576e-22	-2.0091484494678914e-19	3.228779306914133e-12	1.472228707298658e-14	0.0013315667574316876	-4.0649160529629396e-20	1.0874224197224744e-15	4.401861616856141e-16	1.169326716151832e-14	5.343290198439701e-17
85100000	0.004334216618041378	-4.547132474226576e-22	-2.0091484494678914e-19	3.228779306914133e-12	1.472228707298658e-14	0.0013315667574316876	-4.064870142094982e-20	1.0874224197224744e-15	4.401861616856141e-16	1.169326716151832e-14	5.343290198439701e-17
85200000	0.004334216618041378	-4.547132474226576e-22	-2.0091484494678914e-19	3.228779306914133e-12	1.472228707298658e-14	0.0013315667574316876	-4.064824231227025e-20	1.0874224197224744e-15	4.401861616856141e-16	1.169326716151832e-14	5.343290198439701e-17
85300000	0.004334216618041378	-4.547132474226576e-22	-2.0091484494678914e-19	3.228779306914133e-12	1.472228707298658e-14	0.0013315667574316876	-4.0647783203590675e-20	1.0874224197224744e-15	4.401861616856141e-16	1.169326716151832e-14	5.343290198439701e-17
85400000	0.004334216618041378	-4.547132474226576e-22	-2.0091484494678914e-19	3.228779306914133e-12	1.472228707298658e-14	0.0013315667574316876	-4.06473240949111e-20	1.0874224197224744e-15	4.401861616856141e-16	1.169326716151832e-14	5.343290198439701e-17
85500000	0.004334216618041378	-4.547132474226576e-22	-2.0091484494678914e-19	3.228779306914133e-12	1.472228707298658e-14	0.0013315667574316876	-4.0646864986231523e-20	1.0874224197224744e-15	4.401861616856141e-16	1.169326716151832e-14	5.343290198439701e-17
85600000	0.004334216618041378	-4.547132474226576e-22	-2.0091484494678914e-19	3.228779306914133e-12	1.472228707298658e-14	0.0013315667574316876	-4.0646405877551954e-20	1.0874224197224744e-15	4.401861616856141e-16	1.169326716151832e-14	5.343290198439701e-17
85700000	0.004334216618041378	-4.547132474226576e-22	-2.0091484494678914e-19	3.228779306914133e-12	1.472228707298658e-14	0.0013315667574316876	-4.064594676887238e-20	1.0874224197224744e-15	4.401861616856141e-16	1.169326716151832e-14	5.343290198439701e-17
85800000	0.004334216618041378	-4.547132474226576e-22	-2.0091484494678914e-19	3.228779306914133e-12	1.472228707298658e-14	0.0013315667574316876	-4.06454876601928e-20	1.0874224197224744e-15	4.401861616856141e-16	1.169326716151832e-14	5.343290198439701e-17
85900000	0.004334216618041378	-4.547132474226576e-22	-2.0091484494678914e-19	3.228779306914133e-12	1.472228707298658e-14	0.0013315667574316876	-4.0645028551513226e-20	1.0874224197224744e-15	4.401861616856141e-16	1.169326716151832e-14	5.343290198439701e-17
86000000	0.004334216618041378	-4.547132474226576e-22	-2.0091484494678914e-19	3.228779306914133e-12	1.472228707298658e-14	0.0013315667574316876	-4.0644569442833656e-20	1.0874224197224744e-15	4.401861616856141e-16	1.169326716151832e-14	5.343290198439701e-17
86100000	0.004334216618041378	-4.547132474226576e-22	-2.0091484494678914e-19	3.228779306914133e-12	1.472228707298658e-14	0.0013315667574316876	-4.064411033415408e-20	1.0874224197224744e-15	4.401861616856141e-16	1.169326716151832e-14	5.343290198439701e-17
86200000	0.004334216618041378	-4.547132474226576e-22	-2.0091484494678914e-19	3.228779306914133e-12	1.472228707298658e-14	0.0013315667574316876	-4.0643651225474505e-20	1.0874224197224744e-15	4.401861616856141e-16	1.169326716151832e-14	5.343290198439701e-17
86300000	0.004334216618041378	-4.547132474226576e-22	-2.0091484494678914e-19	3.228779306914133e-12	1.472228707298658e-14	0.0013315667574316876	-4.064319211679493e-20	1.0874224197224744e-15	4.401861616856141e-16	1.169326716151832e-14	5.343290198439701e-17
86400000	0.004334216618041378	-4.547132474226576e-22	-2.0091484494678914e-19	3.228779306914133e-12	1.472228707298658e-14	0.0013315667574316876	-4.064273300811536e-20	1.0874224197224744e-15	4.401861616856141e-16	1.169326716151832e-14	5.343290198439701e-17
86500000	0.004334216618041378	-4.547132474226576e-22	-2.0091484494678914e-19	3.228779306914133e-12	1.472228707298658e-14	0.0013315667574316876	-4.0642273899435783e-20	1.0874224197224744e-15	4.401861616856141e-16	1.169326716151832e-14	5.343290198439701e-17
86600000	0.004334216618041378	-4.547132474226576e-22	-2.0091484494678914e-19	3.228779306914133e-12	1.472228707298658e-14	0.0013315667574316876	-4.064181479075621e-20	1.0874224197224744e-15	4.401861616856141e-16	1.169326716151832e-14	5.343290198439701e-17
86700000	0.004334216618041378	-4.547132474226576e-22	-2.0091484494678914e-19	3.228779306914133e-12	1.472228707298658e-14	0.0013315667574316876	-4.064135568207663e-20	1.0874224197224744e-15	4.401861616856141e-16	1.169326716151832e-14	5.343290198439701e-17
86800000	0.004334216618041378	-4.547132474226576e-22	-2.0091484494678914e-19	3.228779306914133e-12	1.472228707298658e-14	0.0013315667574316876	-4.064089657339706e-20	1.0874224197224744e-15	4.401861616856141e-16	1.169326716151832e-14	5.343290198439701e-17
86900000	0.004334216618041378	-4.547132474226576e-22	-2.0091484494678914e-19	3.228779306914133e-12	1.4722287072986583e-14	0.0013315667574316876	-4.0640437464717486e-20	1.0874224197224744e-15	4.401861616856141e-16	1.169326716151832e-14	5.343290198439701e-17
87000000	0.004334216618041378	-4.547132474226576e-22	-2.0091484494678914e-19	3.228779306914133e-12	1.4722287072986583e-14	0.0013315667574316876	-4.063997835603791e-20	1.0874224197224744e-15	4.401861616856141e-16	1.169326716151832e-14	5.343290198439701e-17
87100000	0.004334216618041378	-4.547132474226576e-22	-2.0091484494678914e-19	3.228779306914133e-12	1.4722287072986583e-14	0.0013315667574316876	-4.0639519247358335e-20	1.0874224197224744e-15	4.401861616856141e-16	1.169326716151832e-14	5.343290198439701e-17
87200000	0.004334216618041378	-4.547132474226576e-22	-2.0091484494678914e-19	3.228779306914133e-12	1.4722287072986583e-14	0.0013315667574316876	-4.0639060138678765e-20	1.0874224197224744e-15	4.401861616856141e-16	1.169326716151832e-14	5.343290198439701e-17
87300000	0.004334216618041378	-4.547132474226576e-22	-2.0091484494678914e-19	3.228779306914133e-12	1.4722287072986583e-14	0.0013315667574316876	-4.063860102999919e-20	1.0874224197224744e-15	4.401861616856141e-16	1.169326716151832e-14	5.343290198439701e-17
87400000	0.004334216618041378	-4.547132474226576e-22	-2.0091484494678914e-19	3.228779306914133e-12	1.4722287072986583e-14	0.0013315667574316876	-4.0638141921319613e-20	1.0874224197224744e-15	4.401861616856141e-16	1.169326716151832e-14	5.343290198439701e-17
87500000	0.004334216618041378	-4.547132474226576e-22	-2.0091484494678914e-19	3.228779306914133e-12	1.4722287072986583e-14	0.0013315667574316876	-4.063768281264004e-20	1.0874224197224744e-15	4.401861616856141e-16	1.169326716151832e-14	5.343290198439701e-17
87600000	0.004334216618041378	-4.547132474226576e-22	-2.0091484494678914e-19	3.228779306914133e-12	1.4722287072986583e-14	0.0013315667574316876	-4.063722370396047e-20	1.0874224197224744e-15	4.401861616856141e-16	1.169326716151832e-14	5.343290198439701e-17
87700000	0.004334216618041378	-4.547132474226576e-22	-2.0091484494678914e-19	3.228779306914133e-12	1.4722287072986583e-14	0.0013315667574316876	-4.063676459528089e-20	1.0874224197224744e-15	4.401861616856141e-16	1.169326716151832e-14	5.343290198439701e-17
87800000	0.004334216618041378	-4.547132474226576e-22	-2.0091484494678914e-19	3.228779306914133e-12	1.4722287072986583e-14	0.0013315667574316876	-4.0636305486601316e-20	1.0874224197224744e-15	4.401861616856141e-16	1.169326716151832e-14	5.343290198439701e-17
87900000	0.004334216618041378	-4.547132474226576e-22	-2.0091484494678914e-19	3.228779306914133e-12	1.4722287072986583e-14	0.0013315667574316876	-4.063584637792174e-20	1.0874224197224744e-15	4.401861616856141e-16	1.169326716151832e-14	5.343290198439701e-17
88000000	0.004334216618041378	-4.547132474226576e-22	-2.0091484494678914e-19	3.228779306914133e-12	1.4722287072986583e-14	0.0013315667574316876	-4.063538726924217e-20	1.0874224197224744e-15	4.401861616856141e-16	1.169326716151832e-14	5.343290198439701e-17
88100000	0.004334216618041378	-4.547132474226576e-22	-2.0091484494678914e-19	3.228779306914133e-12	1.4722287072986583e-14	0.0013315667574316876	-4.0634928160562595e-20	1.0874224197224744e-15	4.401861616856141e-16	1.169326716151832e-14	5.343290198439701e-17
88200000	0.004334216618041378	-4.547132474226576e-22	-2.0091484494678914e-19	3.228779306914133e-12	1.4722287072986583e-14	0.0013315667574316876	-4.063446905188302e-20	1.0874224197224744e-15	4.401861616856141e-16	1.169326716151832e-14	5.343290198439701e-17
88300000	0.004334216618041378	-4.547132474226576e-22	-2.0091484494678914e-19	3.228779306914133e-12	1.4722287072986583e-14	0.0013315667574316876	-4.0634009943203443e-20	1.0874224197224744e-15	4.401861616856141e-16	1.169326716151832e-14	5.343290198439701e-17
88400000	0.004334216618041378	-4.547132474226576e-22	-2.0091484494678914e-19	3.228779306914133e-12	1.4722287072986583e-14	0.0013315667574316876	-4.0633550834523873e-20	1.0874224197224744e-15	4.401861616856141e-16	1.169326716151832e-14	5.343290198439701e-17
88500000	0.004334216618041378	-4.547132474226576e-22	-2.0091484494678914e-19	3.228779306914133e-12	1.4722287072986583e-14	0.0013315667574316876	-4.06330917258443e-20	1.0874224197224744e-15	4.401861616856141e-16	1.169326716151832e-14	5.343290198439701e-17
88600000	0.004334216618041378	-4.547132474226576e-22	-2.0091484494678914e-19	3.228779306914133e-12	1.4722287072986583e-14	0.0013315667574316876	-4.063263261716472e-20	1.0874224197224744e-15	4.401861616856141e-16	1.169326716151832e-14	5.343290198439701e-17
88700000	0.004334216618041378	-4.547132474226576e-22	-2.0091484494678914e-19	3.228779306914133e-12	1.4722287072986583e-14	0.0013315667574316876	-4.0632173508485146e-20	1.0874224197224744e-15	4.401861616856141e-16	1.169326716151832e-14	5.343290198439701e-17
88800000	0.004334216618041378	-4.547132474226576e-22	-2.0091484494678914e-19	3.228779306914133e-12	1.4722287072986583e-14	0.0013315667574316876	-4.0631714399805576e-20	1.0874224197224744e-15	4.401861616856141e-16	1.169326716151832e-14	5.343290198439701e-17
88900000	0.004334216618041378	-4.547132474226576e-22	-2.0091484494678914e-19	3.228779306914133e-12	1.4722287072986583e-14	0.0013315667574316876	-4.0631255291126e-20	1.0874224197224744e-15	4.401861616856141e-16	1.169326716151832e-14	5.343290198439701e-17
89000000	0.004334216618041378	-4.547132474226576e-22	-2.0091484494678914e-19	3.228779306914133e-12	1.4722287072986583e-14	0.0013315667574316876	-4.0630796182446425e-20	1.0874224197224744e-15	4.401861616856141e-16	1.169326716151832e-14	5.343290198439701e-17
89100000	0.004334216618041378	-4.547132474226576e-22	-2.0091484494678914e-19	3.228779306914133e-12	1.4722287072986583e-14	0.0013315667574316876	-4.063033707376685e-20	1.0874224197224744e-15	4.401861616856141e-16	1.169326716151832e-14	5.343290198439701e-17
89200000	0.004334216618041378	-4.547132474226576e-22	-2.0091484494678914e-19	3.228779306914133e-12	1.4722287072986583e-14	0.0013315667574316876	-4.062987796508728e-20	1.0874224197224744e-15	4.401861616856141e-16	1.169326716151832e-14	5.343290198439701e-17
89300000	0.004334216618041378	-4.547132474226576e-22	-2.0091484494678914e-19	3.228779306914133e-12	1.4722287072986583e-14	0.0013315667574316876	-4.0629418856407703e-20	1.0874224197224744e-15	4.401861616856141e-16	1.169326716151832e-14	5.343290198439701e-17
89400000	0.004334216618041378	-4.547132474226576e-22	-2.0091484494678914e-19	3.228779306914133e-12	1.4722287072986583e-14	0.0013315667574316876	-4.062895974772813e-20	1.0874224197224744e-15	4.401861616856141e-16	1.169326716151832e-14	5.343290198439701e-17
89500000	0.004334216618041378	-4.547132474226576e-22	-2.0091484494678914e-19	3.228779306914133e-12	1.4722287072986583e-14	0.0013315667574316876	-4.062850063904856e-20	1.0874224197224744e-15	4.401861616856141e-16	1.169326716151832e-14	5.343290198439701e-17
89600000	0.004334216618041378	-4.547132474226576e-22	-2.0091484494678914e-19	3.228779306914133e-12	1.4722287072986583e-14	0.0013315667574316876	-4.062804153036898e-20	1.0874224197224744e-15	4.401861616856141e-16	1.169326716151832e-14	5.343290198439701e-17
89700000	0.004334216618041378	-4.547132474226576e-22	-2.0091484494678914e-19	3.228779306914133e-12	1.4722287072986583e-14	0.0013315667574316876	-4.0627582421689406e-20	1.0874224197224744e-15	4.401861616856141e-16	1.169326716151832e-14	5.343290198439701e-17
89800000	0.004334216618041378	-4.547132474226576e-22	-2.0091484494678914e-19	3.228779306914133e-12	1.4722287072986583e-14	0.0013315667574316876	-4.062712331300983e-20	1.0874224197224744e-15	4.401861616856141e-16	1.169326716151832e-14	5.343290198439701e-17
89900000	0.004334216618041378	-4.547132474226576e-22	-2.0091484494678914e-19	3.228779306914133e-12	1.4722287072986583e-14	0.0013315667574316876	-4.062666420433026e-20	1.0874224197224744e-15	4.401861616856141e-16	1.169326716151832e-14	5.343290198439701e-17
90000000	0.004334216618041378	-4.547132474226576e-22	-2.0091484494678914e-19	3.228779306914133e-12	1.4722287072986583e-14	0.0013315667574316876	-4.0626205095650685e-20	1.0874224197224744e-15	4.401861616856141e-16	1.169326716151832e-14	5.343290198439701e-17
90100000	0.004334216618041378	-4.547132474226576e-22	-2.0091484494678914e-19	3.228779306914133e-12	1.4722287072986583e-14	0.0013315667574316876	-4.062574598697111e-20	1.0874224197224744e-15	4.401861616856141e-16	1.169326716151832e-14	5.343290198439701e-17
90200000	0.004334216618041378	-4.547132474226576e-22	-2.0091484494678914e-19	3.228779306914133e-12	1.4722287072986583e-14	0.0013315667574316876	-4.0625286878291533e-20	1.0874224197224744e-15	4.401861616856141e-16	1.169326716151832e-14	5.343290198439701e-17
90300000	0.004334216618041378	-4.547132474226576e-22	-2.0091484494678914e-19	3.228779306914133e-12	1.4722287072986583e-14	0.0013315667574316876	-4.0624827769611963e-20	1.0874224197224744e-15	4.401861616856141e-16	1.169326716151832e-14	5.343290198439701e-17
90400000	0.004334216618041378	-4.547132474226576e-22	-2.0091484494678914e-19	3.228779306914133e-12	1.4722287072986583e-14	0.0013315667574316876	-4.062436866093239e-20	1.0874224197224744e-15	4.401861616856141e-16	1.169326716151832e-14	5.343290198439701e-17
90500000	0.004334216618041378	-4.547132474226576e-22	-2.0091484494678914e-19	3.228779306914133e-12	1.4722287072986583e-14	0.0013315667574316876	-4.062390955225281e-20	1.0874224197224744e-15	4.401861616856141e-16	1.169326716151832e-14	5.343290198439701e-17
90600000	0.004334216618041378	-4.547132474226576e-22	-2.0091484494678914e-19	3.228779306914133e-12	1.4722287072986583e-14	0.0013315667574316876	-4.0623450443573236e-20	1.0874224197224744e-15	4.401861616856141e-16	1.169326716151832e-14	5.343290198439701e-17
90700000	0.004334216618041378	-4.547132474226576e-22	-2.0091484494678914e-19	3.228779306914133e-12	1.4722287072986583e-14	0.0013315667574316876	-4.0622991334893666e-20	1.0874224197224744e-15	4.401861616856141e-16	1.169326716151832e-14	5.343290198439701e-17
90800000	0.004334216618041378	-4.547132474226576e-22	-2.0091484494678914e-19	3.228779306914133e-12	1.4722287072986583e-14	0.0013315667574316876	-4.062253222621409e-20	1.0874224197224744e-15	4.401861616856141e-16	1.169326716151832e-14	5.343290198439701e-17
90900000	0.004334216618041378	-4.547132474226576e-22	-2.0091484494678914e-19	3.228779306914133e-12	1.4722287072986583e-14	0.0013315667574316876	-4.0622073117534514e-20	1.0874224197224744e-15	4.401861616856141e-16	1.169326716151832e-14	5.343290198439701e-17
91000000	0.004334216618041378	-4.547132474226576e-22	-2.0091484494678914e-19	3.228779306914133e-12	1.4722287072986583e-14	0.0013315667574316876	-4.062161400885494e-20	1.0874224197224744e-15	4.401861616856141e-16	1.169326716151832e-14	5.343290198439701e-17
91100000	0.004334216618041378	-4.547132474226576e-22	-2.0091484494678914e-19	3.228779306914133e-12	1.4722287072986583e-14	0.0013315667574316876	-4.062115490017537e-20	1.0874224197224744e-15	4.401861616856141e-16	1.169326716151832e-14	5.343290198439701e-17
91200000	0.004334216618041378	-4.547132474226576e-22	-2.0091484494678914e-19	3.228779306914133e-12	1.4722287072986583e-14	0.0013315667574316876	-4.0620695791495793e-20	1.0874224197224744e-15	4.401861616856141e-16	1.169326716151832e-14	5.343290198439701e-17
91300000	0.004334216618041378	-4.547132474226576e-22	-2.0091484494678914e-19	3.228779306914133e-12	1.4722287072986583e-14	0.0013315667574316876	-4.062023668281622e-20	1.0874224197224744e-15	4.401861616856141e-16	1.169326716151832e-14	5.343290198439701e-17
91400000	0.004334216618041378	-4.547132474226576e-22	-2.0091484494678914e-19	3.228779306914133e-12	1.4722287072986583e-14	0.0013315667574316876	-4.061977757413665e-20	1.0874224197224744e-15	4.401861616856141e-16	1.169326716151832e-14	5.343290198439701e-17
91500000	0.004334216618041378	-4.547132474226576e-22	-2.0091484494678914e-19	3.228779306914133e-12	1.4722287072986583e-14	0.0013315667574316876	-4.061931846545707e-20	1.0874224197224744e-15	4.401861616856141e-16	1.169326716151832e-14	5.343290198439701e-17
91600000	0.004334216618041378	-4.547132474226576e-22	-2.0091484494678914e-19	3.228779306914133e-12	1.4722287072986583e-14	0.0013315667574316876	-4.0618859356777496e-20	1.0874224197224744e-15	4.401861616856141e-16	1.169326716151832e-14	5.343290198439701e-17
91700000	0.004334216618041378	-4.547132474226576e-22	-2.0091484494678914e-19	3.228779306914133e-12	1.4722287072986583e-14	0.0013315667574316876	-4.061840024809792e-20	1.0874224197224744e-15	4.401861616856141e-16	1.169326716151832e-14	5.343290198439701e-17
91800000	0.004334216618041378	-4.547132474226576e-22	-2.0091484494678914e-19	3.228779306914133e-12	1.4722287072986583e-14	0.0013315667574316876	-4.061794113941835e-20	1.0874224197224744e-15	4.401861616856141e-16	1.169326716151832e-14	5.343290198439701e-17
91900000	0.004334216618041378	-4.547132474226576e-22	-2.0091484494678914e-19	3.228779306914133e-12	1.4722287072986583e-14	0.0013315667574316876	-4.0617482030738775e-20	1.0874224197224744e-15	4.401861616856141e-16	1.169326716151832e-14	5.343290198439701e-17
92000000	0.004334216618041378	-4.547132474226576e-22	-2.0091484494678914e-19	3.228779306914133e-12	1.4722287072986583e-14	0.0013315667574316876	-4.06170229220592e-20	1.0874224197224744e-15	4.401861616856141e-16	1.169326716151832e-14	5.343290198439702e-17
92100000	0.004334216618041378	-4.547132474226576e-22	-2.0091484494678914e-19	3.228779306914133e-12	1.4722287072986583e-14	0.0013315667574316876	-4.061656381337962e-20	1.0874224197224744e-15	4.401861616856141e-16	1.169326716151832e-14	5.343290198439702e-17
92200000	0.004334216618041378	-4.547132474226576e-22	-2.0091484494678914e-19	3.228779306914133e-12	1.4722287072986583e-14	0.0013315667574316876	-4.0616104704700053e-20	1.0874224197224744e-15	4.401861616856141e-16	1.169326716151832e-14	5.343290198439702e-17
92300000	0.004334216618041378	-4.547132474226576e-22	-2.0091484494678914e-19	3.228779306914133e-12	1.4722287072986583e-14	0.0013315667574316876	-4.061564559602048e-20	1.0874224197224744e-15	4.401861616856141e-16	1.169326716151832e-14	5.343290198439702e-17
92400000	0.004334216618041378	-4.547132474226576e-22	-2.0091484494678914e-19	3.228779306914133e-12	1.4722287072986583e-14	0.0013315667574316876	-4.06151864873409e-20	1.0874224197224744e-15	4.401861616856141e-16	1.169326716151832e-14	5.343290198439702e-17
92500000	0.004334216618041378	-4.547132474226576e-22	-2.0091484494678914e-19	3.228779306914133e-12	1.4722287072986583e-14	0.0013315667574316876	-4.0614727378661326e-20	1.0874224197224744e-15	4.401861616856141e-16	1.169326716151832e-14	5.343290198439702e-17
92600000	0.004334216618041378	-4.547132474226576e-22	-2.0091484494678914e-19	3.228779306914133e-12	1.4722287072986583e-14	0.0013315667574316876	-4.0614268269981756e-20	1.0874224197224744e-15	4.401861616856141e-16	1.169326716151832e-14	5.343290198439702e-17
92700000	0.004334216618041378	-4.547132474226576e-22	-2.0091484494678914e-19	3.228779306914133e-12	1.472228707298658e-14	0.0013315667574316876	-4.061380916130218e-20	1.0874224197224744e-15	4.401861616856141e-16	1.169326716151832e-14	5.343290198439702e-17
92800000	0.004334216618041378	-4.547132474226576e-22	-2.0091484494678914e-19	3.228779306914133e-12	1.472228707298658e-14	0.0013315667574316876	-4.0613350052622604e-20	1.0874224197224744e-15	4.401861616856141e-16	1.169326716151832e-14	5.343290198439702e-17
92900000	0.004334216618041378	-4.547132474226576e-22	-2.0091484494678914e-19	3.228779306914133e-12	1.472228707298658e-14	0.0013315667574316876	-4.061289094394303e-20	1.0874224197224744e-15	4.401861616856141e-16	1.169326716151832e-14	5.343290198439702e-17
93000000	0.004334216618041378	-4.547132474226576e-22	-2.0091484494678914e-19	3.228779306914133e-12	1.472228707298658e-14	0.0013315667574316876	-4.061243183526346e-20	1.0874224197224744e-15	4.401861616856141e-16	1.169326716151832e-14	5.343290198439702e-17
93100000	0.004334216618041378	-4.547132474226576e-22	-2.0091484494678914e-19	3.228779306914133e-12	1.472228707298658e-14	0.0013315667574316876	-4.061197272658388e-20	1.0874224197224744e-15	4.401861616856141e-16	1.169326716151832e-14	5.343290198439702e-17
93200000	0.004334216618041378	-4.547132474226576e-22	-2.0091484494678914e-19	3.228779306914133e-12	1.472228707298658e-14	0.0013315667574316876	-4.061151361790431e-20	1.0874224197224744e-15	4.401861616856141e-16	1.169326716151832e-14	5.343290198439702e-17
93300000	0.004334216618041378	-4.547132474226576e-22	-2.0091484494678914e-19	3.228779306914133e-12	1.472228707298658e-14	0.0013315667574316876	-4.061105450922474e-20	1.0874224197224744e-15	4.401861616856141e-16	1.169326716151832e-14	5.343290198439702e-17
93400000	0.004334216618041378	-4.547132474226576e-22	-2.0091484494678914e-19	3.228779306914133e-12	1.472228707298658e-14	0.0013315667574316876	-4.061059540054516e-20	1.0874224197224744e-15	4.401861616856141e-16	1.169326716151832e-14	5.343290198439702e-17
93500000	0.004334216618041378	-4.547132474226576e-22	-2.0091484494678914e-19	3.228779306914133e-12	1.472228707298658e-14	0.0013315667574316876	-4.0610136291865586e-20	1.0874224197224744e-15	4.401861616856141e-16	1.169326716151832e-14	5.343290198439702e-17
93600000	0.004334216618041378	-4.547132474226576e-22	-2.0091484494678914e-19	3.228779306914133e-12	1.472228707298658e-14	0.0013315667574316876	-4.060967718318601e-20	1.0874224197224744e-15	4.401861616856141e-16	1.169326716151832e-14	5.343290198439702e-17
93700000	0.004334216618041378	-4.547132474226576e-22	-2.0091484494678914e-19	3.228779306914133e-12	1.472228707298658e-14	0.0013315667574316876	-4.060921807450644e-20	1.0874224197224744e-15	4.401861616856141e-16	1.169326716151832e-14	5.343290198439702e-17
93800000	0.004334216618041378	-4.547132474226576e-22	-2.0091484494678914e-19	3.228779306914133e-12	1.472228707298658e-14	0.0013315667574316876	-4.0608758965826864e-20	1.0874224197224744e-15	4.401861616856141e-16	1.169326716151832e-14	5.343290198439702e-17
93900000	0.004334216618041378	-4.547132474226576e-22	-2.0091484494678914e-19	3.228779306914133e-12	1.472228707298658e-14	0.0013315667574316876	-4.060829985714729e-20	1.0874224197224744e-15	4.401861616856141e-16	1.169326716151832e-14	5.343290198439702e-17
94000000	0.004334216618041378	-4.547132474226576e-22	-2.0091484494678914e-19	3.228779306914133e-12	1.472228707298658e-14	0.0013315667574316876	-4.060784074846771e-20	1.0874224197224744e-15	4.401861616856141e-16	1.169326716151832e-14	5.343290198439702e-17
94100000	0.004334216618041378	-4.547132474226576e-22	-2.0091484494678914e-19	3.228779306914133e-12	1.472228707298658e-14	0.0013315667574316876	-4.0607381639788143e-20	1.0874224197224744e-15	4.401861616856141e-16	1.169326716151832e-14	5.343290198439702e-17
94200000	0.004334216618041378	-4.547132474226576e-22	-2.0091484494678914e-19	3.228779306914133e-12	1.472228707298658e-14	0.0013315667574316876	-4.060692253110857e-20	1.0874224197224744e-15	4.401861616856141e-16	1.169326716151832e-14	5.343290198439702e-17
94300000	0.004334216618041378	-4.547132474226576e-22	-2.0091484494678914e-19	3.228779306914133e-12	1.472228707298658e-14	0.0013315667574316876	-4.060646342242899e-20	1.0874224197224744e-15	4.401861616856141e-16	1.169326716151832e-14	5.343290198439702e-17
94400000	0.004334216618041378	-4.547132474226576e-22	-2.0091484494678914e-19	3.228779306914133e-12	1.472228707298658e-14	0.0013315667574316876	-4.0606004313749416e-20	1.0874224197224744e-15	4.401861616856141e-16	1.169326716151832e-14	5.343290198439702e-17
94500000	0.004334216618041378	-4.547132474226576e-22	-2.0091484494678914e-19	3.228779306914133e-12	1.472228707298658e-14	0.0013315667574316876	-4.0605545205069846e-20	1.0874224197224744e-15	4.401861616856141e-16	1.169326716151832e-14	5.343290198439702e-17
94600000	0.004334216618041378	-4.547132474226576e-22	-2.0091484494678914e-19	3.228779306914133e-12	1.472228707298658e-14	0.0013315667574316876	-4.060508609639027e-20	1.0874224197224744e-15	4.401861616856141e-16	1.169326716151832e-14	5.343290198439702e-17
94700000	0.004334216618041378	-4.547132474226576e-22	-2.0091484494678914e-19	3.228779306914133e-12	1.472228707298658e-14	0.0013315667574316876	-4.0604626987710694e-20	1.0874224197224744e-15	4.401861616856141e-16	1.169326716151832e-14	5.343290198439702e-17
94800000	0.004334216618041378	-4.547132474226576e-22	-2.0091484494678914e-19	3.228779306914133e-12	1.472228707298658e-14	0.0013315667574316876	-4.060416787903112e-20	1.0874224197224744e-15	4.401861616856141e-16	1.169326716151832e-14	5.343290198439702e-17
94900000	0.004334216618041378	-4.547132474226576e-22	-2.0091484494678914e-19	3.228779306914133e-12	1.472228707298658e-14	0.0013315667574316876	-4.060370877035155e-20	1.0874224197224744e-15	4.401861616856141e-16	1.169326716151832e-14	5.343290198439702e-17
95000000	0.004334216618041378	-4.547132474226576e-22	-2.0091484494678914e-19	3.228779306914133e-12	1.472228707298658e-14	0.0013315667574316876	-4.060324966167197e-20	1.0874224197224744e-15	4.401861616856141e-16	1.169326716151832e-14	5.343290198439702e-17
95100000	0.004334216618041378	-4.547132474226576e-22	-2.0091484494678914e-19	3.228779306914133e-12	1.472228707298658e-14	0.0013315667574316876	-4.06027905529924e-20	1.0874224197224744e-15	4.401861616856141e-16	1.169326716151832e-14	5.343290198439702e-17
95200000	0.004334216618041378	-4.547132474226576e-22	-2.0091484494678914e-19	3.228779306914133e-12	1.472228707298658e-14	0.0013315667574316876	-4.060233144431282e-20	1.0874224197224744e-15	4.401861616856141e-16	1.169326716151832e-14	5.343290198439702e-17
95300000	0.004334216618041378	-4.547132474226576e-22	-2.0091484494678914e-19	3.228779306914133e-12	1.472228707298658e-14	0.0013315667574316876	-4.060187233563325e-20	1.0874224197224744e-15	4.401861616856141e-16	1.169326716151832e-14	5.343290198439702e-17
95400000	0.004334216618041378	-4.547132474226576e-22	-2.0091484494678914e-19	3.228779306914133e-12	1.472228707298658e-14	0.0013315667574316876	-4.0601413226953676e-20	1.0874224197224744e-15	4.401861616856141e-16	1.169326716151832e-14	5.343290198439702e-17
95500000	0.004334216618041378	-4.547132474226576e-22	-2.0091484494678914e-19	3.228779306914133e-12	1.472228707298658e-14	0.0013315667574316876	-4.06009541182741e-20	1.0874224197224744e-15	4.401861616856141e-16	1.169326716151832e-14	5.343290198439702e-17
95600000	0.004334216618041378	-4.547132474226576e-22	-2.0091484494678914e-19	3.228779306914133e-12	1.472228707298658e-14	0.0013315667574316876	-4.0600495009594524e-20	1.0874224197224744e-15	4.401861616856141e-16	1.169326716151832e-14	5.343290198439702e-17
95700000	0.004334216618041378	-4.547132474226576e-22	-2.0091484494678914e-19	3.228779306914133e-12	1.472228707298658e-14	0.0013315667574316876	-4.0600035900914954e-20	1.0874224197224744e-15	4.401861616856141e-16	1.169326716151832e-14	5.343290198439702e-17
95800000	0.004334216618041378	-4.547132474226576e-22	-2.0091484494678914e-19	3.228779306914133e-12	1.472228707298658e-14	0.0013315667574316876	-4.059957679223538e-20	1.0874224197224744e-15	4.401861616856141e-16	1.169326716151832e-14	5.343290198439702e-17
95900000	0.004334216618041378	-4.547132474226576e-22	-2.0091484494678914e-19	3.228779306914133e-12	1.472228707298658e-14	0.0013315667574316876	-4.05991176835558e-20	1.0874224197224744e-15	4.401861616856141e-16	1.169326716151832e-14	5.343290198439702e-17
96000000	0.004334216618041378	-4.547132474226576e-22	-2.0091484494678914e-19	3.228779306914133e-12	1.472228707298658e-14	0.0013315667574316876	-4.059865857487623e-20	1.0874224197224744e-15	4.401861616856141e-16	1.169326716151832e-14	5.343290198439702e-17
96100000	0.004334216618041378	-4.547132474226576e-22	-2.0091484494678914e-19	3.228779306914133e-12	1.472228707298658e-14	0.0013315667574316876	-4.059819946619666e-20	1.0874224197224744e-15	4.401861616856141e-16	1.169326716151832e-14	5.343290198439702e-17
96200000	0.004334216618041378	-4.547132474226576e-22	-2.0091484494678914e-19	3.228779306914133e-12	1.472228707298658e-14	0.0013315667574316876	-4.059774035751708e-20	1.0874224197224744e-15	4.401861616856141e-16	1.169326716151832e-14	5.343290198439702e-17
96300000	0.004334216618041378	-4.547132474226576e-22	-2.0091484494678914e-19	3.228779306914133e-12	1.472228707298658e-14	0.0013315667574316876	-4.0597281248837506e-20	1.0874224197224744e-15	4.401861616856141e-16	1.169326716151832e-14	5.343290198439702e-17
96400000	0.004334216618041378	-4.547132474226576e-22	-2.0091484494678914e-19	3.228779306914133e-12	1.472228707298658e-14	0.0013315667574316876	-4.0596822140157936e-20	1.0874224197224744e-15	4.401861616856141e-16	1.169326716151832e-14	5.343290198439702e-17
96500000	0.004334216618041378	-4.547132474226576e-22	-2.0091484494678914e-19	3.228779306914133e-12	1.472228707298658e-14	0.0013315667574316876	-4.059636303147836e-20	1.0874224197224744e-15	4.401861616856141e-16	1.169326716151832e-14	5.343290198439702e-17
96600000	0.004334216618041378	-4.547132474226576e-22	-2.0091484494678914e-19	3.228779306914133e-12	1.472228707298658e-14	0.0013315667574316876	-4.0595903922798784e-20	1.0874224197224744e-15	4.401861616856141e-16	1.169326716151832e-14	5.343290198439702e-17
96700000	0.004334216618041378	-4.547132474226576e-22	-2.0091484494678914e-19	3.228779306914133e-12	1.472228707298658e-14	0.0013315667574316876	-4.059544481411921e-20	1.0874224197224744e-15	4.401861616856141e-16	1.169326716151832e-14	5.343290198439702e-17
96800000	0.004334216618041378	-4.547132474226576e-22	-2.0091484494678914e-19	3.228779306914133e-12	1.472228707298658e-14	0.0013315667574316876	-4.059498570543964e-20	1.0874224197224744e-15	4.401861616856141e-16	1.169326716151832e-14	5.343290198439702e-17
96900000	0.004334216618041378	-4.547132474226576e-22	-2.0091484494678914e-19	3.228779306914133e-12	1.4722287072986576e-14	0.0013315667574316876	-4.059452659676006e-20	1.0874224197224744e-15	4.401861616856141e-16	1.169326716151832e-14	5.343290198439702e-17
97000000	0.004334216618041378	-4.547132474226576e-22	-2.0091484494678914e-19	3.228779306914133e-12	1.4722287072986576e-14	0.0013315667574316876	-4.0594067488080487e-20	1.0874224197224744e-15	4.401861616856141e-16	1.169326716151832e-14	5.343290198439702e-17
97100000	0.004334216618041378	-4.547132474226576e-22	-2.0091484494678914e-19	3.228779306914133e-12	1.4722287072986576e-14	0.0013315667574316876	-4.059360837940091e-20	1.0874224197224744e-15	4.401861616856141e-16	1.169326716151832e-14	5.343290198439702e-17
97200000	0.004334216618041378	-4.547132474226576e-22	-2.0091484494678914e-19	3.228779306914133e-12	1.4722287072986576e-14	0.0013315667574316876	-4.059314927072134e-20	1.0874224197224744e-15	4.401861616856141e-16	1.169326716151832e-14	5.343290198439702e-17
97300000	0.004334216618041378	-4.547132474226576e-22	-2.0091484494678914e-19	3.228779306914133e-12	1.4722287072986576e-14	0.0013315667574316876	-4.0592690162041766e-20	1.0874224197224744e-15	4.401861616856141e-16	1.169326716151832e-14	5.343290198439702e-17
97400000	0.004334216618041378	-4.547132474226576e-22	-2.0091484494678914e-19	3.228779306914133e-12	1.4722287072986576e-14	0.0013315667574316876	-4.059223105336219e-20	1.0874224197224744e-15	4.401861616856141e-16	1.169326716151832e-14	5.343290198439702e-17
97500000	0.004334216618041378	-4.547132474226576e-22	-2.0091484494678914e-19	3.228779306914133e-12	1.4722287072986576e-14	0.0013315667574316876	-4.0591771944682614e-20	1.0874224197224744e-15	4.401861616856141e-16	1.169326716151832e-14	5.343290198439702e-17
97600000	0.004334216618041378	-4.547132474226576e-22	-2.0091484494678914e-19	3.228779306914133e-12	1.4722287072986576e-14	0.0013315667574316876	-4.0591312836003044e-20	1.0874224197224744e-15	4.401861616856141e-16	1.169326716151832e-14	5.343290198439702e-17
97700000	0.004334216618041378	-4.547132474226576e-22	-2.0091484494678914e-19	3.228779306914133e-12	1.4722287072986576e-14	0.0013315667574316876	-4.059085372732347e-20	1.0874224197224744e-15	4.401861616856141e-16	1.169326716151832e-14	5.343290198439702e-17
97800000	0.004334216618041378	-4.547132474226576e-22	-2.0091484494678914e-19	3.228779306914133e-12	1.4722287072986576e-14	0.0013315667574316876	-4.059039461864389e-20	1.0874224197224744e-15	4.401861616856141e-16	1.169326716151832e-14	5.343290198439702e-17
97900000	0.004334216618041378	-4.547132474226576e-22	-2.0091484494678914e-19	3.228779306914133e-12	1.4722287072986576e-14	0.0013315667574316876	-4.058993550996432e-20	1.0874224197224744e-15	4.401861616856141e-16	1.169326716151832e-14	5.343290198439702e-17
98000000	0.004334216618041378	-4.547132474226576e-22	-2.0091484494678914e-19	3.228779306914133e-12	1.4722287072986576e-14	0.0013315667574316876	-4.058947640128475e-20	1.0874224197224744e-15	4.401861616856141e-16	1.169326716151832e-14	5.343290198439702e-17
98100000	0.004334216618041378	-4.547132474226576e-22	-2.0091484494678914e-19	3.228779306914133e-12	1.4722287072986576e-14	0.0013315667574316876	-4.058901729260517e-20	1.0874224197224744e-15	4.401861616856141e-16	1.169326716151832e-14	5.343290198439702e-17
98200000	0.004334216618041378	-4.547132474226576e-22	-2.0091484494678914e-19	3.228779306914133e-12	1.4722287072986576e-14	0.0013315667574316876	-4.0588558183925595e-20	1.0874224197224744e-15	4.401861616856141e-16	1.169326716151832e-14	5.343290198439702e-17
98300000	0.004334216618041378	-4.547132474226576e-22	-2.0091484494678914e-19	3.228779306914133e-12	1.4722287072986576e-14	0.0013315667574316876	-4.0588099075246026e-20	1.0874224197224744e-15	4.401861616856141e-16	1.169326716151832e-14	5.343290198439702e-17
98400000	0.004334216618041378	-4.547132474226576e-22	-2.0091484494678914e-19	3.228779306914133e-12	1.4722287072986576e-14	0.0013315667574316876	-4.058763996656645e-20	1.0874224197224744e-15	4.401861616856141e-16	1.169326716151832e-14	5.343290198439702e-17
98500000	0.004334216618041378	-4.547132474226576e-22	-2.0091484494678914e-19	3.228779306914133e-12	1.4722287072986576e-14	0.0013315667574316876	-4.0587180857886874e-20	1.0874224197224744e-15	4.401861616856141e-16	1.169326716151832e-14	5.343290198439702e-17
98600000	0.004334216618041378	-4.547132474226576e-22	-2.0091484494678914e-19	3.228779306914133e-12	1.4722287072986576e-14	0.0013315667574316876	-4.05867217492073e-20	1.0874224197224744e-15	4.401861616856141e-16	1.169326716151832e-14	5.343290198439702e-17
98700000	0.004334216618041378	-4.547132474226576e-22	-2.0091484494678914e-19	3.228779306914133e-12	1.4722287072986576e-14	0.0013315667574316876	-4.058626264052773e-20	1.0874224197224744e-15	4.401861616856141e-16	1.169326716151832e-14	5.343290198439702e-17
98800000	0.004334216618041378	-4.547132474226576e-22	-2.0091484494678914e-19	3.228779306914133e-12	1.4722287072986576e-14	0.0013315667574316876	-4.058580353184815e-20	1.0874224197224744e-15	4.401861616856141e-16	1.169326716151832e-14	5.343290198439702e-17
98900000	0.004334216618041378	-4.547132474226576e-22	-2.0091484494678914e-19	3.228779306914133e-12	1.4722287072986576e-14	0.0013315667574316876	-4.0585344423168577e-20	1.0874224197224744e-15	4.401861616856141e-16	1.169326716151832e-14	5.343290198439702e-17
99000000	0.004334216618041378	-4.547132474226576e-22	-2.0091484494678914e-19	3.228779306914133e-12	1.4722287072986576e-14	0.0013315667574316876	-4.0584885314489e-20	1.0874224197224744e-15	4.401861616856141e-16	1.169326716151832e-14	5.343290198439702e-17
99100000	0.004334216618041378	-4.547132474226576e-22	-2.0091484494678914e-19	3.228779306914133e-12	1.4722287072986576e-14	0.0013315667574316876	-4.058442620580943e-20	1.0874224197224744e-15	4.401861616856141e-16	1.169326716151832e-14	5.343290198439702e-17
99200000	0.004334216618041378	-4.547132474226576e-22	-2.0091484494678914e-19	3.228779306914133e-12	1.4722287072986576e-14	0.0013315667574316876	-4.0583967097129855e-20	1.0874224197224744e-15	4.401861616856141e-16	1.169326716151832e-14	5.343290198439702e-17
99300000	0.004334216618041378	-4.547132474226576e-22	-2.0091484494678914e-19	3.228779306914133e-12	1.4722287072986576e-14	0.0013315667574316876	-4.058350798845028e-20	1.0874224197224744e-15	4.401861616856141e-16	1.169326716151832e-14	5.343290198439702e-17
99400000	0.004334216618041378	-4.547132474226576e-22	-2.0091484494678914e-19	3.228779306914133e-12	1.4722287072986576e-14	0.0013315667574316876	-4.0583048879770704e-20	1.0874224197224744e-15	4.401861616856141e-16	1.169326716151832e-14	5.343290198439702e-17
99500000	0.004334216618041378	-4.547132474226576e-22	-2.0091484494678914e-19	3.228779306914133e-12	1.4722287072986576e-14	0.0013315667574316876	-4.0582589771091134e-20	1.0874224197224744e-15	4.401861616856141e-16	1.169326716151832e-14	5.343290198439702e-17
99600000	0.004334216618041378	-4.547132474226576e-22	-2.0091484494678914e-19	3.228779306914133e-12	1.4722287072986576e-14	0.0013315667574316876	-4.058213066241156e-20	1.0874224197224744e-15	4.401861616856141e-16	1.169326716151832e-14	5.343290198439702e-17
99700000	0.004334216618041378	-4.547132474226576e-22	-2.0091484494678914e-19	3.228779306914133e-12	1.4722287072986576e-14	0.0013315667574316876	-4.058167155373198e-20	1.0874224197224744e-15	4.401861616856141e-16	1.169326716151832e-14	5.343290198439702e-17
99800000	0.004334216618041378	-4.547132474226576e-22	-2.0091484494678914e-19	3.228779306914133e-12	1.4722287072986576e-14	0.0013315667574316876	-4.0581212445052407e-20	1.0874224197224744e-15	4.401861616856141e-16	1.169326716151832e-14	5.343290198439702e-17
99900000	0.004334216618041378	-4.547132474226576e-22	-2.0091484494678914e-19	3.228779306914133e-12	1.4722287072986576e-14	0.0013315667574316876	-4.0580753336372837e-20	1.0874224197224744e-15	4.401861616856141e-16	1.169326716151832e-14	5.343290198439702e-17
100000000	0.004334216618041378	-4.547132474226576e-22	-2.0091484494678914e-19	3.228779306914133e-12	1.4722287072986576e-14	0.0013315667574316876	-4.058029422769326e-20	1.0874224197224744e-15	4.401861616856141e-16	1.169326716151832e-14	5.343290198439702e-17
