# Supplementary material for: Thermodynamics Underpinning the Microbial Community‐Level Nitrogen Energy Metabolism
Source: Environ Microbiol. 2025 Feb 16;27(2):e70055. doi: 10.1111/1462-2920.70055 (PMC11830459; doi:10.1111/1462-2920.70055)
Supplement: Supplementary file 1 — Data S1. [file EMI-27-e70055-s001.zip › SI/Nnetwork/Results/kdef_-10/Iin_-5/p_0.2/O2_-9.6_H_-10..csv]

time	N2	N2H4	N2H5	N2O	NH2OH	NH3	NH3OH	NH4	NO	NO2	NO3
0	0.00001	0.00001	0.00001	0.00001	0.00001	0.00001	0.00001	0.00001	0.00001	0.00001	0.00001
100000	0.0037623270062993163	-5.665659838634054e-20	-3.4618234180673205e-19	1.4373041489585803e-12	1.726736239003262e-14	0.0024753459845037098	-7.418985974376098e-20	2.0214858066466075e-18	1.7530607584114836e-16	5.4803302500176054e-15	1.2450045362281479e-16
200000	0.003762327006299316	-5.665659838634054e-20	-3.4618234180673205e-19	1.43730414895858e-12	1.7267362390038968e-14	0.002475345984503709	-7.387849770333368e-20	2.0214867665466432e-18	1.7530607584114848e-16	5.480330251132627e-15	1.2450045363790574e-16
300000	0.003762327006299316	-5.665659838634054e-20	-3.4618234180673205e-19	1.4373041489585801e-12	1.726736239004025e-14	0.002475345984503709	-7.387849716502035e-20	2.0214869597227873e-18	1.7530607584114845e-16	5.480330251357042e-15	1.2450045364209985e-16
400000	0.003762327006299316	-5.665659838634054e-20	-3.4618234180673205e-19	1.4373041489585805e-12	1.7267362390049615e-14	0.0024753459845037098	-7.387849662670701e-20	2.021488371697557e-18	1.7530607584114836e-16	5.480330252997346e-15	1.2450045367268603e-16
500000	0.003762327006299316	-5.665659838634054e-20	-3.4618234180673205e-19	1.4373041489585805e-12	1.7267362390049564e-14	0.0024753459845037098	-7.387849608839369e-20	2.021488363970389e-18	1.7530607584114836e-16	5.4803302529883696e-15	1.24500453672522e-16
600000	0.0037623270062993163	-5.665659838634054e-20	-3.4618234180673205e-19	1.4373041489585803e-12	1.726736239004961e-14	0.0024753459845037098	-7.387849555008036e-20	2.0214883713346873e-18	1.7530607584114836e-16	5.480330252996924e-15	1.245004536726784e-16
700000	0.0037623270062993163	-5.665659838634054e-20	-3.4618234180673205e-19	1.4373041489585803e-12	1.7267362390049612e-14	0.0024753459845037098	-7.387849501176703e-20	2.0214883722057284e-18	1.7530607584114836e-16	5.480330252997936e-15	1.2450045367269695e-16
800000	0.0037623270062993163	-5.665659838634054e-20	-3.4618234180673205e-19	1.4373041489585803e-12	1.7267362390049612e-14	0.0024753459845037098	-7.38784944734537e-20	2.0214883721165055e-18	1.7530607584114836e-16	5.480330252997832e-15	1.2450045367269508e-16
900000	0.0037623270062993163	-5.665659838634054e-20	-3.4618234180673205e-19	1.4373041489585801e-12	1.726736239004961e-14	0.0024753459845037098	-7.387849393514036e-20	2.0214883720440477e-18	1.7530607584114836e-16	5.4803302529977476e-15	1.2450045367269357e-16
1000000	0.0037623270062993163	-5.665659838634054e-20	-3.4618234180673205e-19	1.4373041489585801e-12	1.726736239004961e-14	0.00247534598450371	-7.387849339682703e-20	2.021488371987158e-18	1.7530607584114836e-16	5.480330252997681e-15	1.245004536726924e-16
1100000	0.0037623270062993163	-5.665659838634054e-20	-3.4618234180673205e-19	1.4373041489585801e-12	1.726736239004961e-14	0.00247534598450371	-7.38784928585137e-20	2.0214883719446397e-18	1.7530607584114836e-16	5.4803302529976324e-15	1.245004536726915e-16
1200000	0.0037623270062993163	-5.665659838634054e-20	-3.4618234180673205e-19	1.4373041489585801e-12	1.7267362390049605e-14	0.00247534598450371	-7.387849232020038e-20	2.021488371915296e-18	1.7530607584114836e-16	5.4803302529975985e-15	1.2450045367269089e-16
1300000	0.0037623270062993163	-5.665659838634054e-20	-3.4618234180673205e-19	1.4373041489585801e-12	1.7267362390049605e-14	0.00247534598450371	-7.387849178188705e-20	2.021488371897929e-18	1.7530607584114836e-16	5.480330252997578e-15	1.2450045367269052e-16
1400000	0.0037623270062993163	-5.665659838634054e-20	-3.4618234180673205e-19	1.4373041489585801e-12	1.7267362390049605e-14	0.00247534598450371	-7.387849124357371e-20	2.0214883718913423e-18	1.7530607584114836e-16	5.48033025299757e-15	1.245004536726904e-16
1500000	0.0037623270062993163	-5.665659838634054e-20	-3.4618234180673205e-19	1.4373041489585801e-12	1.7267362390049605e-14	0.00247534598450371	-7.387849070526038e-20	2.0214883718943394e-18	1.7530607584114836e-16	5.480330252997574e-15	1.2450045367269044e-16
1600000	0.0037623270062993163	-5.665659838634054e-20	-3.4618234180673205e-19	1.4373041489585801e-12	1.7267362390049605e-14	0.00247534598450371	-7.387849016694705e-20	2.021488371905723e-18	1.7530607584114836e-16	5.4803302529975874e-15	1.245004536726907e-16
1700000	0.0037623270062993163	-5.665659838634054e-20	-3.4618234180673205e-19	1.4373041489585801e-12	1.7267362390049605e-14	0.00247534598450371	-7.387848962863373e-20	2.0214883719242957e-18	1.7530607584114836e-16	5.480330252997609e-15	1.2450045367269108e-16
1800000	0.003762327006299316	-5.665659838634054e-20	-3.4618234180673205e-19	1.4373041489585801e-12	1.726736239004961e-14	0.00247534598450371	-7.38784890903204e-20	2.021488371948861e-18	1.7530607584114836e-16	5.480330252997638e-15	1.245004536726916e-16
1900000	0.003762327006299316	-5.665659838634054e-20	-3.4618234180673205e-19	1.4373041489585801e-12	1.726736239004961e-14	0.00247534598450371	-7.387848855200706e-20	2.021488371978222e-18	1.7530607584114836e-16	5.480330252997672e-15	1.245004536726922e-16
2000000	0.003762327006299316	-5.665659838634054e-20	-3.4618234180673205e-19	1.4373041489585801e-12	1.726736239004961e-14	0.0024753459845037098	-7.387848801369373e-20	2.0214883720111818e-18	1.7530607584114836e-16	5.4803302529977105e-15	1.2450045367269288e-16
2100000	0.003762327006299316	-5.665659838634054e-20	-3.4618234180673205e-19	1.4373041489585801e-12	1.726736239004961e-14	0.0024753459845037098	-7.38784874753804e-20	2.021488372046543e-18	1.7530607584114836e-16	5.4803302529977515e-15	1.2450045367269362e-16
2200000	0.003762327006299316	-5.665659838634054e-20	-3.4618234180673205e-19	1.4373041489585801e-12	1.7267362390049612e-14	0.0024753459845037098	-7.387848693706707e-20	2.0214883720831095e-18	1.7530607584114836e-16	5.480330252997794e-15	1.245004536726944e-16
2300000	0.003762327006299316	-5.665659838634054e-20	-3.4618234180673205e-19	1.4373041489585801e-12	1.7267362390049612e-14	0.0024753459845037098	-7.387848639875375e-20	2.0214883721196833e-18	1.7530607584114836e-16	5.480330252997837e-15	1.2450045367269518e-16
2400000	0.003762327006299316	-5.665659838634054e-20	-3.4618234180673205e-19	1.4373041489585801e-12	1.7267362390049612e-14	0.0024753459845037098	-7.387848586044041e-20	2.021488372155068e-18	1.7530607584114836e-16	5.480330252997878e-15	1.2450045367269591e-16
2500000	0.0037623270062993154	-5.665659838634054e-20	-3.4618234180673205e-19	1.4373041489585801e-12	1.7267362390049612e-14	0.0024753459845037098	-7.387848532212708e-20	2.021488372188067e-18	1.7530607584114836e-16	5.480330252997916e-15	1.245004536726966e-16
2600000	0.0037623270062993154	-5.665659838634054e-20	-3.4618234180673205e-19	1.4373041489585801e-12	1.7267362390049615e-14	0.0024753459845037098	-7.387848478381375e-20	2.0214883722174824e-18	1.7530607584114836e-16	5.48033025299795e-15	1.2450045367269722e-16
2700000	0.0037623270062993154	-5.665659838634054e-20	-3.4618234180673205e-19	1.4373041489585801e-12	1.7267362390049615e-14	0.0024753459845037098	-7.387848424550042e-20	2.021488372242118e-18	1.7530607584114836e-16	5.4803302529979795e-15	1.2450045367269774e-16
2800000	0.0037623270062993154	-5.665659838634054e-20	-3.4618234180673205e-19	1.4373041489585801e-12	1.7267362390049615e-14	0.0024753459845037098	-7.387848370718708e-20	2.021488372260777e-18	1.7530607584114836e-16	5.480330252998001e-15	1.245004536726981e-16
2900000	0.0037623270062993154	-5.665659838634054e-20	-3.4618234180673205e-19	1.4373041489585801e-12	1.7267362390049615e-14	0.0024753459845037098	-7.387848316887376e-20	2.021488372272262e-18	1.7530607584114836e-16	5.480330252998014e-15	1.2450045367269836e-16
3000000	0.0037623270062993154	-5.665659838634054e-20	-3.4618234180673205e-19	1.4373041489585801e-12	1.7267362390049615e-14	0.0024753459845037098	-7.387848263056043e-20	2.0214883722754825e-18	1.7530607584114836e-16	5.480330252998018e-15	1.2450045367269843e-16
3100000	0.0037623270062993154	-5.665659838634054e-20	-3.4618234180673205e-19	1.4373041489585801e-12	1.7267362390049615e-14	0.0024753459845037098	-7.38784820922471e-20	2.0214883722754405e-18	1.7530607584114836e-16	5.480330252998018e-15	1.2450045367269843e-16
3200000	0.0037623270062993154	-5.665659838634054e-20	-3.4618234180673205e-19	1.4373041489585801e-12	1.7267362390049615e-14	0.0024753459845037098	-7.387848155393377e-20	2.0214883722754062e-18	1.7530607584114836e-16	5.480330252998018e-15	1.2450045367269843e-16
3300000	0.0037623270062993154	-5.665659838634054e-20	-3.4618234180673205e-19	1.4373041489585801e-12	1.7267362390049615e-14	0.0024753459845037098	-7.387848101562043e-20	2.0214883722753785e-18	1.7530607584114836e-16	5.480330252998018e-15	1.2450045367269843e-16
3400000	0.0037623270062993154	-5.665659838634054e-20	-3.4618234180673205e-19	1.4373041489585801e-12	1.7267362390049615e-14	0.0024753459845037098	-7.38784804773071e-20	2.0214883722753573e-18	1.7530607584114836e-16	5.480330252998018e-15	1.2450045367269843e-16
3500000	0.0037623270062993154	-5.665659838634054e-20	-3.4618234180673205e-19	1.4373041489585801e-12	1.7267362390049615e-14	0.0024753459845037098	-7.387847993899378e-20	2.021488372275342e-18	1.7530607584114836e-16	5.480330252998018e-15	1.2450045367269843e-16
3600000	0.0037623270062993154	-5.665659838634054e-20	-3.4618234180673205e-19	1.4373041489585801e-12	1.7267362390049615e-14	0.0024753459845037098	-7.387847940068045e-20	2.021488372275332e-18	1.7530607584114836e-16	5.480330252998018e-15	1.2450045367269843e-16
3700000	0.0037623270062993154	-5.665659838634054e-20	-3.4618234180673205e-19	1.4373041489585801e-12	1.7267362390049615e-14	0.0024753459845037098	-7.387847886236712e-20	2.0214883722753265e-18	1.7530607584114836e-16	5.480330252998018e-15	1.2450045367269843e-16
3800000	0.0037623270062993154	-5.665659838634054e-20	-3.4618234180673205e-19	1.4373041489585801e-12	1.7267362390049615e-14	0.0024753459845037098	-7.387847832405378e-20	2.0214883722753257e-18	1.7530607584114836e-16	5.480330252998018e-15	1.2450045367269843e-16
3900000	0.0037623270062993154	-5.665659838634054e-20	-3.4618234180673205e-19	1.4373041489585801e-12	1.7267362390049615e-14	0.0024753459845037098	-7.387847778574045e-20	2.021488372275329e-18	1.7530607584114836e-16	5.480330252998018e-15	1.2450045367269843e-16
4000000	0.0037623270062993154	-5.665659838634054e-20	-3.4618234180673205e-19	1.4373041489585801e-12	1.7267362390049615e-14	0.0024753459845037098	-7.387847724742713e-20	2.021488372275335e-18	1.7530607584114836e-16	5.480330252998018e-15	1.2450045367269843e-16
4100000	0.003762327006299316	-5.665659838634054e-20	-3.4618234180673205e-19	1.4373041489585801e-12	1.7267362390049615e-14	0.0024753459845037098	-7.38784767091138e-20	2.0214883722753442e-18	1.7530607584114836e-16	5.480330252998018e-15	1.2450045367269843e-16
4200000	0.003762327006299316	-5.665659838634054e-20	-3.4618234180673205e-19	1.4373041489585801e-12	1.7267362390049615e-14	0.0024753459845037098	-7.387847617080046e-20	2.0214883722753558e-18	1.7530607584114836e-16	5.480330252998017e-15	1.2450045367269843e-16
4300000	0.003762327006299316	-5.665659838634054e-20	-3.4618234180673205e-19	1.4373041489585801e-12	1.7267362390049615e-14	0.0024753459845037098	-7.387847563248713e-20	2.021488372275369e-18	1.7530607584114836e-16	5.480330252998017e-15	1.245004536726984e-16
4400000	0.003762327006299316	-5.665659838634054e-20	-3.4618234180673205e-19	1.4373041489585801e-12	1.7267362390049615e-14	0.0024753459845037098	-7.38784750941738e-20	2.0214883722753835e-18	1.7530607584114838e-16	5.480330252998017e-15	1.245004536726984e-16
4500000	0.003762327006299316	-5.665659838634054e-20	-3.4618234180673205e-19	1.4373041489585801e-12	1.7267362390049615e-14	0.0024753459845037098	-7.387847455586047e-20	2.021488372275399e-18	1.7530607584114838e-16	5.480330252998017e-15	1.245004536726984e-16
4600000	0.003762327006299316	-5.665659838634054e-20	-3.4618234180673205e-19	1.4373041489585801e-12	1.7267362390049615e-14	0.0024753459845037098	-7.387847401754715e-20	2.0214883722754143e-18	1.7530607584114838e-16	5.480330252998017e-15	1.245004536726984e-16
4700000	0.003762327006299316	-5.665659838634054e-20	-3.4618234180673205e-19	1.4373041489585803e-12	1.7267362390049615e-14	0.0024753459845037098	-7.387847347923381e-20	2.0214883722754297e-18	1.7530607584114838e-16	5.480330252998017e-15	1.245004536726984e-16
4800000	0.0037623270062993163	-5.665659838634054e-20	-3.4618234180673205e-19	1.4373041489585803e-12	1.7267362390049615e-14	0.0024753459845037098	-7.387847294092048e-20	2.0214883722754444e-18	1.7530607584114838e-16	5.480330252998017e-15	1.245004536726984e-16
4900000	0.0037623270062993163	-5.665659838634054e-20	-3.4618234180673205e-19	1.4373041489585803e-12	1.7267362390049615e-14	0.0024753459845037098	-7.387847240260715e-20	2.021488372275458e-18	1.7530607584114838e-16	5.480330252998017e-15	1.245004536726984e-16
5000000	0.0037623270062993163	-5.665659838634054e-20	-3.4618234180673205e-19	1.4373041489585803e-12	1.7267362390049615e-14	0.0024753459845037098	-7.387847186429382e-20	2.0214883722754694e-18	1.7530607584114838e-16	5.480330252998017e-15	1.245004536726984e-16
5100000	0.0037623270062993163	-5.665659838634054e-20	-3.4618234180673205e-19	1.4373041489585803e-12	1.7267362390049615e-14	0.0024753459845037098	-7.38784713259805e-20	2.0214883722754787e-18	1.7530607584114838e-16	5.480330252998017e-15	1.245004536726984e-16
5200000	0.0037623270062993163	-5.665659838634054e-20	-3.4618234180673205e-19	1.4373041489585803e-12	1.7267362390049615e-14	0.0024753459845037098	-7.387847078766716e-20	2.0214883722754852e-18	1.7530607584114838e-16	5.480330252998017e-15	1.245004536726984e-16
5300000	0.0037623270062993163	-5.665659838634054e-20	-3.4618234180673205e-19	1.4373041489585803e-12	1.7267362390049615e-14	0.0024753459845037098	-7.387847024935383e-20	2.0214883722754883e-18	1.7530607584114838e-16	5.480330252998017e-15	1.245004536726984e-16
5400000	0.0037623270062993163	-5.665659838634054e-20	-3.4618234180673205e-19	1.4373041489585803e-12	1.7267362390049615e-14	0.0024753459845037098	-7.38784697110405e-20	2.0214883722754887e-18	1.7530607584114838e-16	5.480330252998017e-15	1.245004536726984e-16
5500000	0.0037623270062993163	-5.665659838634054e-20	-3.4618234180673205e-19	1.4373041489585803e-12	1.7267362390049615e-14	0.0024753459845037098	-7.387846917272717e-20	2.0214883722754887e-18	1.7530607584114838e-16	5.480330252998017e-15	1.245004536726984e-16
5600000	0.0037623270062993163	-5.665659838634054e-20	-3.4618234180673205e-19	1.4373041489585803e-12	1.7267362390049615e-14	0.0024753459845037098	-7.387846863441383e-20	2.0214883722754887e-18	1.7530607584114838e-16	5.480330252998017e-15	1.245004536726984e-16
5700000	0.0037623270062993163	-5.665659838634054e-20	-3.4618234180673205e-19	1.4373041489585803e-12	1.7267362390049615e-14	0.0024753459845037098	-7.387846809610051e-20	2.0214883722754887e-18	1.7530607584114838e-16	5.480330252998017e-15	1.245004536726984e-16
5800000	0.0037623270062993163	-5.665659838634054e-20	-3.4618234180673205e-19	1.4373041489585803e-12	1.7267362390049615e-14	0.0024753459845037098	-7.387846755778718e-20	2.0214883722754887e-18	1.7530607584114838e-16	5.480330252998017e-15	1.245004536726984e-16
5900000	0.0037623270062993163	-5.665659838634054e-20	-3.4618234180673205e-19	1.4373041489585803e-12	1.7267362390049615e-14	0.0024753459845037098	-7.387846701947385e-20	2.0214883722754887e-18	1.7530607584114838e-16	5.480330252998017e-15	1.245004536726984e-16
6000000	0.0037623270062993163	-5.665659838634054e-20	-3.4618234180673205e-19	1.4373041489585803e-12	1.7267362390049615e-14	0.0024753459845037098	-7.387846648116052e-20	2.0214883722754887e-18	1.7530607584114838e-16	5.480330252998017e-15	1.245004536726984e-16
6100000	0.0037623270062993163	-5.665659838634054e-20	-3.4618234180673205e-19	1.4373041489585803e-12	1.7267362390049615e-14	0.0024753459845037098	-7.387846594284718e-20	2.0214883722754887e-18	1.7530607584114838e-16	5.480330252998017e-15	1.245004536726984e-16
6200000	0.0037623270062993163	-5.665659838634054e-20	-3.4618234180673205e-19	1.4373041489585805e-12	1.7267362390049615e-14	0.0024753459845037098	-7.387846540453385e-20	2.0214883722754883e-18	1.7530607584114838e-16	5.480330252998017e-15	1.245004536726984e-16
6300000	0.0037623270062993163	-5.665659838634054e-20	-3.4618234180673205e-19	1.4373041489585805e-12	1.7267362390049615e-14	0.0024753459845037098	-7.387846486622053e-20	2.0214883722754883e-18	1.7530607584114838e-16	5.480330252998017e-15	1.245004536726984e-16
6400000	0.0037623270062993163	-5.665659838634054e-20	-3.4618234180673205e-19	1.4373041489585805e-12	1.7267362390049615e-14	0.0024753459845037098	-7.38784643279072e-20	2.0214883722754883e-18	1.7530607584114838e-16	5.480330252998017e-15	1.245004536726984e-16
6500000	0.0037623270062993163	-5.665659838634054e-20	-3.4618234180673205e-19	1.4373041489585805e-12	1.7267362390049615e-14	0.0024753459845037098	-7.387846378959387e-20	2.0214883722754883e-18	1.7530607584114838e-16	5.480330252998017e-15	1.245004536726984e-16
6600000	0.0037623270062993163	-5.665659838634054e-20	-3.4618234180673205e-19	1.4373041489585805e-12	1.7267362390049615e-14	0.0024753459845037098	-7.387846325128053e-20	2.0214883722754883e-18	1.7530607584114838e-16	5.480330252998017e-15	1.245004536726984e-16
6700000	0.0037623270062993163	-5.665659838634054e-20	-3.4618234180673205e-19	1.4373041489585805e-12	1.7267362390049615e-14	0.0024753459845037098	-7.38784627129672e-20	2.0214883722754883e-18	1.7530607584114838e-16	5.480330252998017e-15	1.245004536726984e-16
6800000	0.0037623270062993163	-5.665659838634054e-20	-3.4618234180673205e-19	1.4373041489585805e-12	1.7267362390049615e-14	0.0024753459845037098	-7.387846217465387e-20	2.0214883722754883e-18	1.753060758411484e-16	5.480330252998017e-15	1.245004536726984e-16
6900000	0.0037623270062993163	-5.665659838634054e-20	-3.4618234180673205e-19	1.4373041489585805e-12	1.7267362390049615e-14	0.0024753459845037098	-7.387846163634054e-20	2.0214883722754883e-18	1.753060758411484e-16	5.480330252998017e-15	1.245004536726984e-16
7000000	0.0037623270062993167	-5.665659838634054e-20	-3.4618234180673205e-19	1.4373041489585805e-12	1.7267362390049615e-14	0.0024753459845037098	-7.387846109802722e-20	2.0214883722754883e-18	1.753060758411484e-16	5.480330252998017e-15	1.245004536726984e-16
7100000	0.0037623270062993167	-5.665659838634054e-20	-3.4618234180673205e-19	1.4373041489585805e-12	1.7267362390049615e-14	0.0024753459845037098	-7.387846055971388e-20	2.0214883722754883e-18	1.753060758411484e-16	5.480330252998017e-15	1.245004536726984e-16
7200000	0.0037623270062993167	-5.665659838634054e-20	-3.4618234180673205e-19	1.4373041489585805e-12	1.7267362390049615e-14	0.0024753459845037098	-7.387846002140055e-20	2.0214883722754883e-18	1.753060758411484e-16	5.480330252998017e-15	1.245004536726984e-16
7300000	0.0037623270062993167	-5.665659838634054e-20	-3.4618234180673205e-19	1.4373041489585805e-12	1.7267362390049615e-14	0.0024753459845037098	-7.387845948308722e-20	2.0214883722754883e-18	1.753060758411484e-16	5.480330252998017e-15	1.245004536726984e-16
7400000	0.0037623270062993167	-5.665659838634054e-20	-3.4618234180673205e-19	1.4373041489585805e-12	1.7267362390049615e-14	0.0024753459845037098	-7.387845894477389e-20	2.0214883722754883e-18	1.753060758411484e-16	5.480330252998017e-15	1.245004536726984e-16
7500000	0.0037623270062993167	-5.665659838634054e-20	-3.4618234180673205e-19	1.4373041489585805e-12	1.7267362390049615e-14	0.0024753459845037098	-7.387845840646055e-20	2.0214883722754883e-18	1.753060758411484e-16	5.480330252998017e-15	1.245004536726984e-16
7600000	0.0037623270062993167	-5.665659838634054e-20	-3.4618234180673205e-19	1.4373041489585805e-12	1.7267362390049615e-14	0.0024753459845037098	-7.387845786814723e-20	2.0214883722754883e-18	1.753060758411484e-16	5.480330252998017e-15	1.245004536726984e-16
7700000	0.0037623270062993167	-5.665659838634054e-20	-3.4618234180673205e-19	1.4373041489585805e-12	1.7267362390049615e-14	0.0024753459845037098	-7.38784573298339e-20	2.0214883722754883e-18	1.753060758411484e-16	5.480330252998017e-15	1.245004536726984e-16
7800000	0.0037623270062993167	-5.665659838634054e-20	-3.4618234180673205e-19	1.4373041489585805e-12	1.7267362390049615e-14	0.0024753459845037098	-7.387845679152057e-20	2.0214883722754883e-18	1.753060758411484e-16	5.480330252998017e-15	1.245004536726984e-16
7900000	0.0037623270062993167	-5.665659838634054e-20	-3.4618234180673205e-19	1.4373041489585805e-12	1.7267362390049615e-14	0.0024753459845037098	-7.387845625320724e-20	2.0214883722754883e-18	1.753060758411484e-16	5.480330252998017e-15	1.245004536726984e-16
8000000	0.0037623270062993167	-5.665659838634054e-20	-3.4618234180673205e-19	1.4373041489585805e-12	1.7267362390049615e-14	0.0024753459845037098	-7.38784557148939e-20	2.0214883722754883e-18	1.753060758411484e-16	5.480330252998017e-15	1.245004536726984e-16
8100000	0.0037623270062993167	-5.665659838634054e-20	-3.4618234180673205e-19	1.4373041489585805e-12	1.7267362390049615e-14	0.0024753459845037098	-7.387845517658057e-20	2.0214883722754883e-18	1.753060758411484e-16	5.480330252998017e-15	1.245004536726984e-16
8200000	0.0037623270062993167	-5.665659838634054e-20	-3.4618234180673205e-19	1.4373041489585805e-12	1.7267362390049615e-14	0.0024753459845037098	-7.387845463826725e-20	2.0214883722754883e-18	1.753060758411484e-16	5.480330252998017e-15	1.245004536726984e-16
8300000	0.0037623270062993167	-5.665659838634054e-20	-3.4618234180673205e-19	1.4373041489585805e-12	1.7267362390049615e-14	0.0024753459845037098	-7.387845409995392e-20	2.0214883722754883e-18	1.753060758411484e-16	5.480330252998017e-15	1.245004536726984e-16
8400000	0.0037623270062993167	-5.665659838634054e-20	-3.4618234180673205e-19	1.4373041489585805e-12	1.7267362390049615e-14	0.0024753459845037098	-7.387845356164059e-20	2.0214883722754883e-18	1.753060758411484e-16	5.480330252998017e-15	1.245004536726984e-16
8500000	0.0037623270062993167	-5.665659838634054e-20	-3.4618234180673205e-19	1.4373041489585805e-12	1.7267362390049615e-14	0.0024753459845037098	-7.387845302332725e-20	2.0214883722754883e-18	1.753060758411484e-16	5.480330252998017e-15	1.245004536726984e-16
8600000	0.0037623270062993167	-5.665659838634054e-20	-3.4618234180673205e-19	1.4373041489585805e-12	1.7267362390049615e-14	0.0024753459845037098	-7.387845248501392e-20	2.0214883722754883e-18	1.753060758411484e-16	5.480330252998017e-15	1.245004536726984e-16
8700000	0.0037623270062993167	-5.665659838634054e-20	-3.4618234180673205e-19	1.4373041489585805e-12	1.7267362390049615e-14	0.0024753459845037098	-7.387845194670059e-20	2.0214883722754883e-18	1.753060758411484e-16	5.480330252998017e-15	1.245004536726984e-16
8800000	0.0037623270062993167	-5.665659838634054e-20	-3.4618234180673205e-19	1.4373041489585805e-12	1.7267362390049615e-14	0.0024753459845037098	-7.387845140838727e-20	2.0214883722754883e-18	1.753060758411484e-16	5.480330252998017e-15	1.245004536726984e-16
8900000	0.0037623270062993163	-5.665659838634054e-20	-3.4618234180673205e-19	1.4373041489585805e-12	1.7267362390049615e-14	0.0024753459845037098	-7.387845087007394e-20	2.0214883722754883e-18	1.753060758411484e-16	5.480330252998017e-15	1.245004536726984e-16
9000000	0.0037623270062993163	-5.665659838634054e-20	-3.4618234180673205e-19	1.4373041489585805e-12	1.7267362390049615e-14	0.0024753459845037098	-7.38784503317606e-20	2.0214883722754883e-18	1.753060758411484e-16	5.480330252998017e-15	1.245004536726984e-16
9100000	0.0037623270062993163	-5.665659838634054e-20	-3.4618234180673205e-19	1.4373041489585805e-12	1.7267362390049615e-14	0.0024753459845037098	-7.387844979344727e-20	2.0214883722754883e-18	1.753060758411484e-16	5.480330252998017e-15	1.245004536726984e-16
9200000	0.0037623270062993163	-5.665659838634054e-20	-3.4618234180673205e-19	1.4373041489585805e-12	1.7267362390049615e-14	0.0024753459845037098	-7.387844925513394e-20	2.0214883722754883e-18	1.7530607584114838e-16	5.480330252998017e-15	1.245004536726984e-16
9300000	0.0037623270062993163	-5.665659838634054e-20	-3.4618234180673205e-19	1.4373041489585805e-12	1.7267362390049615e-14	0.0024753459845037098	-7.387844871682061e-20	2.0214883722754883e-18	1.7530607584114838e-16	5.480330252998017e-15	1.245004536726984e-16
9400000	0.0037623270062993163	-5.665659838634054e-20	-3.4618234180673205e-19	1.4373041489585805e-12	1.7267362390049615e-14	0.0024753459845037098	-7.387844817850727e-20	2.0214883722754883e-18	1.7530607584114838e-16	5.480330252998017e-15	1.245004536726984e-16
9500000	0.0037623270062993163	-5.665659838634054e-20	-3.4618234180673205e-19	1.4373041489585805e-12	1.7267362390049615e-14	0.0024753459845037098	-7.387844764019395e-20	2.0214883722754883e-18	1.7530607584114838e-16	5.480330252998017e-15	1.245004536726984e-16
9600000	0.0037623270062993163	-5.665659838634054e-20	-3.4618234180673205e-19	1.4373041489585805e-12	1.7267362390049615e-14	0.0024753459845037098	-7.387844710188062e-20	2.0214883722754883e-18	1.7530607584114838e-16	5.480330252998017e-15	1.245004536726984e-16
9700000	0.0037623270062993163	-5.665659838634054e-20	-3.4618234180673205e-19	1.4373041489585805e-12	1.7267362390049615e-14	0.0024753459845037098	-7.387844656356729e-20	2.0214883722754883e-18	1.7530607584114838e-16	5.480330252998017e-15	1.245004536726984e-16
9800000	0.0037623270062993163	-5.665659838634054e-20	-3.4618234180673205e-19	1.4373041489585805e-12	1.7267362390049615e-14	0.0024753459845037098	-7.387844602525396e-20	2.0214883722754883e-18	1.7530607584114838e-16	5.480330252998017e-15	1.245004536726984e-16
9900000	0.0037623270062993163	-5.665659838634054e-20	-3.4618234180673205e-19	1.4373041489585805e-12	1.7267362390049615e-14	0.0024753459845037098	-7.387844548694062e-20	2.0214883722754883e-18	1.7530607584114838e-16	5.480330252998017e-15	1.245004536726984e-16
10000000	0.0037623270062993163	-5.665659838634054e-20	-3.4618234180673205e-19	1.4373041489585805e-12	1.7267362390049615e-14	0.0024753459845037098	-7.387844494862729e-20	2.0214883722754883e-18	1.7530607584114838e-16	5.480330252998017e-15	1.245004536726984e-16
10100000	0.0037623270062993163	-5.665659838634054e-20	-3.4618234180673205e-19	1.4373041489585805e-12	1.7267362390049615e-14	0.0024753459845037098	-7.387844441031397e-20	2.0214883722754883e-18	1.7530607584114838e-16	5.480330252998017e-15	1.245004536726984e-16
10200000	0.0037623270062993163	-5.665659838634054e-20	-3.4618234180673205e-19	1.4373041489585805e-12	1.7267362390049615e-14	0.0024753459845037098	-7.387844387200064e-20	2.0214883722754883e-18	1.7530607584114838e-16	5.480330252998017e-15	1.245004536726984e-16
10300000	0.0037623270062993163	-5.665659838634054e-20	-3.4618234180673205e-19	1.4373041489585805e-12	1.7267362390049615e-14	0.0024753459845037098	-7.38784433336873e-20	2.0214883722754883e-18	1.7530607584114838e-16	5.480330252998017e-15	1.245004536726984e-16
10400000	0.0037623270062993163	-5.665659838634054e-20	-3.4618234180673205e-19	1.4373041489585805e-12	1.7267362390049615e-14	0.0024753459845037098	-7.387844279537397e-20	2.0214883722754887e-18	1.7530607584114838e-16	5.480330252998017e-15	1.245004536726984e-16
10500000	0.0037623270062993163	-5.665659838634054e-20	-3.4618234180673205e-19	1.4373041489585805e-12	1.7267362390049615e-14	0.0024753459845037098	-7.387844225706064e-20	2.0214883722754887e-18	1.7530607584114838e-16	5.480330252998017e-15	1.245004536726984e-16
10600000	0.0037623270062993163	-5.665659838634054e-20	-3.4618234180673205e-19	1.4373041489585805e-12	1.7267362390049615e-14	0.0024753459845037098	-7.387844171874731e-20	2.0214883722754887e-18	1.7530607584114838e-16	5.480330252998017e-15	1.245004536726984e-16
10700000	0.0037623270062993163	-5.665659838634054e-20	-3.4618234180673205e-19	1.4373041489585805e-12	1.7267362390049615e-14	0.0024753459845037098	-7.387844118043399e-20	2.0214883722754887e-18	1.7530607584114838e-16	5.480330252998017e-15	1.245004536726984e-16
10800000	0.0037623270062993163	-5.665659838634054e-20	-3.4618234180673205e-19	1.4373041489585805e-12	1.7267362390049615e-14	0.0024753459845037098	-7.387844064212066e-20	2.0214883722754887e-18	1.7530607584114838e-16	5.480330252998017e-15	1.245004536726984e-16
10900000	0.0037623270062993163	-5.665659838634054e-20	-3.4618234180673205e-19	1.4373041489585805e-12	1.7267362390049615e-14	0.0024753459845037098	-7.387844010380732e-20	2.0214883722754887e-18	1.7530607584114838e-16	5.480330252998017e-15	1.245004536726984e-16
11000000	0.0037623270062993163	-5.665659838634054e-20	-3.4618234180673205e-19	1.4373041489585805e-12	1.7267362390049615e-14	0.0024753459845037098	-7.387843956549399e-20	2.0214883722754887e-18	1.7530607584114838e-16	5.480330252998017e-15	1.245004536726984e-16
11100000	0.0037623270062993163	-5.665659838634054e-20	-3.4618234180673205e-19	1.4373041489585805e-12	1.7267362390049615e-14	0.0024753459845037098	-7.387843902718066e-20	2.0214883722754887e-18	1.7530607584114838e-16	5.480330252998017e-15	1.245004536726984e-16
11200000	0.0037623270062993163	-5.665659838634054e-20	-3.4618234180673205e-19	1.4373041489585805e-12	1.7267362390049615e-14	0.0024753459845037098	-7.387843848886733e-20	2.0214883722754887e-18	1.7530607584114838e-16	5.480330252998017e-15	1.245004536726984e-16
11300000	0.0037623270062993163	-5.665659838634054e-20	-3.4618234180673205e-19	1.4373041489585805e-12	1.7267362390049615e-14	0.0024753459845037098	-7.387843795055399e-20	2.0214883722754887e-18	1.7530607584114838e-16	5.480330252998017e-15	1.245004536726984e-16
11400000	0.0037623270062993163	-5.665659838634054e-20	-3.4618234180673205e-19	1.4373041489585805e-12	1.7267362390049615e-14	0.0024753459845037098	-7.387843741224067e-20	2.0214883722754887e-18	1.7530607584114838e-16	5.480330252998017e-15	1.245004536726984e-16
11500000	0.0037623270062993163	-5.665659838634054e-20	-3.4618234180673205e-19	1.4373041489585805e-12	1.7267362390049615e-14	0.0024753459845037098	-7.387843687392734e-20	2.0214883722754887e-18	1.7530607584114838e-16	5.480330252998017e-15	1.245004536726984e-16
11600000	0.0037623270062993163	-5.665659838634054e-20	-3.4618234180673205e-19	1.4373041489585805e-12	1.7267362390049615e-14	0.0024753459845037098	-7.387843633561401e-20	2.0214883722754887e-18	1.7530607584114838e-16	5.480330252998017e-15	1.245004536726984e-16
11700000	0.0037623270062993163	-5.665659838634054e-20	-3.4618234180673205e-19	1.4373041489585805e-12	1.7267362390049615e-14	0.0024753459845037098	-7.387843579730068e-20	2.0214883722754887e-18	1.7530607584114838e-16	5.480330252998017e-15	1.245004536726984e-16
11800000	0.0037623270062993163	-5.665659838634054e-20	-3.4618234180673205e-19	1.4373041489585805e-12	1.7267362390049615e-14	0.0024753459845037098	-7.387843525898734e-20	2.0214883722754887e-18	1.7530607584114838e-16	5.480330252998017e-15	1.245004536726984e-16
11900000	0.0037623270062993163	-5.665659838634054e-20	-3.4618234180673205e-19	1.4373041489585805e-12	1.7267362390049615e-14	0.0024753459845037098	-7.387843472067401e-20	2.0214883722754887e-18	1.7530607584114838e-16	5.480330252998017e-15	1.245004536726984e-16
12000000	0.0037623270062993163	-5.665659838634054e-20	-3.4618234180673205e-19	1.4373041489585805e-12	1.7267362390049615e-14	0.0024753459845037098	-7.387843418236069e-20	2.0214883722754887e-18	1.7530607584114838e-16	5.480330252998017e-15	1.245004536726984e-16
12100000	0.0037623270062993163	-5.665659838634054e-20	-3.4618234180673205e-19	1.4373041489585805e-12	1.7267362390049615e-14	0.0024753459845037098	-7.387843364404736e-20	2.0214883722754887e-18	1.7530607584114838e-16	5.480330252998017e-15	1.245004536726984e-16
12200000	0.0037623270062993163	-5.665659838634054e-20	-3.4618234180673205e-19	1.4373041489585805e-12	1.7267362390049615e-14	0.0024753459845037098	-7.387843310573403e-20	2.0214883722754887e-18	1.7530607584114838e-16	5.480330252998017e-15	1.245004536726984e-16
12300000	0.0037623270062993163	-5.665659838634054e-20	-3.4618234180673205e-19	1.4373041489585805e-12	1.7267362390049615e-14	0.0024753459845037098	-7.387843256742069e-20	2.0214883722754887e-18	1.7530607584114838e-16	5.480330252998017e-15	1.245004536726984e-16
12400000	0.0037623270062993163	-5.665659838634054e-20	-3.4618234180673205e-19	1.4373041489585805e-12	1.7267362390049615e-14	0.0024753459845037098	-7.387843202910736e-20	2.0214883722754887e-18	1.7530607584114838e-16	5.480330252998017e-15	1.245004536726984e-16
12500000	0.0037623270062993163	-5.665659838634054e-20	-3.4618234180673205e-19	1.4373041489585805e-12	1.7267362390049615e-14	0.0024753459845037098	-7.387843149079403e-20	2.0214883722754887e-18	1.7530607584114838e-16	5.480330252998017e-15	1.245004536726984e-16
12600000	0.0037623270062993163	-5.665659838634054e-20	-3.4618234180673205e-19	1.4373041489585805e-12	1.7267362390049615e-14	0.0024753459845037098	-7.387843095248071e-20	2.0214883722754887e-18	1.7530607584114838e-16	5.480330252998017e-15	1.245004536726984e-16
12700000	0.0037623270062993163	-5.665659838634054e-20	-3.4618234180673205e-19	1.4373041489585805e-12	1.7267362390049615e-14	0.0024753459845037098	-7.387843041416737e-20	2.0214883722754887e-18	1.7530607584114838e-16	5.480330252998017e-15	1.2450045367269843e-16
12800000	0.0037623270062993163	-5.665659838634054e-20	-3.4618234180673205e-19	1.4373041489585805e-12	1.7267362390049615e-14	0.0024753459845037098	-7.387842987585404e-20	2.0214883722754887e-18	1.7530607584114838e-16	5.480330252998017e-15	1.2450045367269843e-16
12900000	0.0037623270062993163	-5.665659838634054e-20	-3.4618234180673205e-19	1.4373041489585805e-12	1.7267362390049615e-14	0.0024753459845037098	-7.387842933754071e-20	2.0214883722754887e-18	1.7530607584114836e-16	5.480330252998017e-15	1.2450045367269843e-16
13000000	0.003762327006299316	-5.665659838634054e-20	-3.4618234180673205e-19	1.4373041489585805e-12	1.7267362390049615e-14	0.0024753459845037098	-7.387842879922738e-20	2.0214883722754887e-18	1.7530607584114836e-16	5.480330252998017e-15	1.2450045367269843e-16
13100000	0.003762327006299316	-5.665659838634054e-20	-3.4618234180673205e-19	1.4373041489585805e-12	1.7267362390049615e-14	0.0024753459845037098	-7.387842826091405e-20	2.021488372275489e-18	1.7530607584114836e-16	5.480330252998017e-15	1.2450045367269843e-16
13200000	0.003762327006299316	-5.665659838634054e-20	-3.4618234180673205e-19	1.4373041489585805e-12	1.7267362390049615e-14	0.0024753459845037098	-7.387842772260072e-20	2.021488372275489e-18	1.7530607584114836e-16	5.480330252998017e-15	1.2450045367269843e-16
13300000	0.003762327006299316	-5.665659838634054e-20	-3.4618234180673205e-19	1.4373041489585805e-12	1.7267362390049615e-14	0.0024753459845037098	-7.387842718428739e-20	2.021488372275489e-18	1.7530607584114836e-16	5.480330252998017e-15	1.2450045367269843e-16
13400000	0.003762327006299316	-5.665659838634054e-20	-3.4618234180673205e-19	1.4373041489585805e-12	1.7267362390049615e-14	0.0024753459845037098	-7.387842664597406e-20	2.021488372275489e-18	1.7530607584114836e-16	5.480330252998017e-15	1.2450045367269843e-16
13500000	0.003762327006299316	-5.665659838634054e-20	-3.4618234180673205e-19	1.4373041489585805e-12	1.7267362390049615e-14	0.0024753459845037098	-7.387842610766073e-20	2.021488372275489e-18	1.7530607584114836e-16	5.480330252998017e-15	1.2450045367269843e-16
13600000	0.003762327006299316	-5.665659838634054e-20	-3.4618234180673205e-19	1.4373041489585805e-12	1.7267362390049615e-14	0.0024753459845037098	-7.38784255693474e-20	2.021488372275489e-18	1.7530607584114836e-16	5.480330252998017e-15	1.2450045367269843e-16
13700000	0.003762327006299316	-5.665659838634054e-20	-3.4618234180673205e-19	1.4373041489585805e-12	1.7267362390049615e-14	0.0024753459845037098	-7.387842503103406e-20	2.021488372275489e-18	1.7530607584114836e-16	5.480330252998017e-15	1.2450045367269843e-16
13800000	0.003762327006299316	-5.665659838634054e-20	-3.4618234180673205e-19	1.4373041489585805e-12	1.7267362390049615e-14	0.0024753459845037098	-7.387842449272073e-20	2.021488372275489e-18	1.7530607584114836e-16	5.480330252998017e-15	1.2450045367269843e-16
13900000	0.003762327006299316	-5.665659838634054e-20	-3.4618234180673205e-19	1.4373041489585805e-12	1.7267362390049615e-14	0.0024753459845037098	-7.387842395440741e-20	2.021488372275489e-18	1.7530607584114836e-16	5.480330252998017e-15	1.2450045367269843e-16
14000000	0.003762327006299316	-5.665659838634054e-20	-3.4618234180673205e-19	1.4373041489585805e-12	1.7267362390049615e-14	0.0024753459845037098	-7.387842341609408e-20	2.021488372275489e-18	1.7530607584114836e-16	5.480330252998017e-15	1.2450045367269843e-16
14100000	0.003762327006299316	-5.665659838634054e-20	-3.4618234180673205e-19	1.4373041489585805e-12	1.7267362390049615e-14	0.0024753459845037098	-7.387842287778074e-20	2.021488372275489e-18	1.7530607584114836e-16	5.480330252998017e-15	1.2450045367269843e-16
14200000	0.003762327006299316	-5.665659838634054e-20	-3.4618234180673205e-19	1.4373041489585805e-12	1.7267362390049615e-14	0.0024753459845037098	-7.387842233946741e-20	2.021488372275489e-18	1.7530607584114836e-16	5.480330252998017e-15	1.2450045367269843e-16
14300000	0.003762327006299316	-5.665659838634054e-20	-3.4618234180673205e-19	1.4373041489585805e-12	1.7267362390049615e-14	0.0024753459845037098	-7.387842180115408e-20	2.021488372275489e-18	1.7530607584114836e-16	5.480330252998017e-15	1.2450045367269843e-16
14400000	0.003762327006299316	-5.665659838634054e-20	-3.4618234180673205e-19	1.4373041489585805e-12	1.7267362390049615e-14	0.0024753459845037098	-7.387842126284075e-20	2.021488372275489e-18	1.7530607584114836e-16	5.480330252998017e-15	1.2450045367269843e-16
14500000	0.003762327006299316	-5.665659838634054e-20	-3.4618234180673205e-19	1.4373041489585805e-12	1.7267362390049615e-14	0.0024753459845037098	-7.387842072452743e-20	2.021488372275489e-18	1.7530607584114836e-16	5.480330252998017e-15	1.2450045367269843e-16
14600000	0.003762327006299316	-5.665659838634054e-20	-3.4618234180673205e-19	1.4373041489585805e-12	1.7267362390049615e-14	0.0024753459845037098	-7.38784201862141e-20	2.021488372275489e-18	1.7530607584114836e-16	5.480330252998017e-15	1.2450045367269843e-16
14700000	0.003762327006299316	-5.665659838634054e-20	-3.4618234180673205e-19	1.4373041489585805e-12	1.7267362390049615e-14	0.0024753459845037098	-7.387841964790076e-20	2.021488372275489e-18	1.7530607584114836e-16	5.480330252998017e-15	1.2450045367269843e-16
14800000	0.003762327006299316	-5.665659838634054e-20	-3.4618234180673205e-19	1.4373041489585805e-12	1.7267362390049615e-14	0.0024753459845037098	-7.387841910958743e-20	2.021488372275489e-18	1.7530607584114836e-16	5.480330252998017e-15	1.2450045367269843e-16
14900000	0.003762327006299316	-5.665659838634054e-20	-3.4618234180673205e-19	1.4373041489585805e-12	1.7267362390049615e-14	0.0024753459845037098	-7.38784185712741e-20	2.021488372275489e-18	1.7530607584114836e-16	5.480330252998017e-15	1.2450045367269843e-16
15000000	0.003762327006299316	-5.665659838634054e-20	-3.4618234180673205e-19	1.4373041489585805e-12	1.7267362390049615e-14	0.0024753459845037098	-7.387841803296076e-20	2.021488372275489e-18	1.7530607584114836e-16	5.480330252998017e-15	1.2450045367269843e-16
15100000	0.003762327006299316	-5.665659838634054e-20	-3.4618234180673205e-19	1.4373041489585805e-12	1.7267362390049615e-14	0.0024753459845037098	-7.387841749464744e-20	2.021488372275489e-18	1.7530607584114836e-16	5.480330252998017e-15	1.2450045367269843e-16
15200000	0.003762327006299316	-5.665659838634054e-20	-3.4618234180673205e-19	1.4373041489585805e-12	1.7267362390049615e-14	0.0024753459845037098	-7.387841695633411e-20	2.021488372275489e-18	1.7530607584114836e-16	5.480330252998017e-15	1.2450045367269843e-16
15300000	0.003762327006299316	-5.665659838634054e-20	-3.4618234180673205e-19	1.4373041489585805e-12	1.7267362390049615e-14	0.0024753459845037098	-7.387841641802078e-20	2.021488372275489e-18	1.7530607584114836e-16	5.480330252998017e-15	1.2450045367269843e-16
15400000	0.003762327006299316	-5.665659838634054e-20	-3.4618234180673205e-19	1.4373041489585805e-12	1.7267362390049615e-14	0.0024753459845037098	-7.387841587970745e-20	2.021488372275489e-18	1.7530607584114836e-16	5.480330252998017e-15	1.2450045367269843e-16
15500000	0.003762327006299316	-5.665659838634054e-20	-3.4618234180673205e-19	1.4373041489585805e-12	1.7267362390049615e-14	0.0024753459845037098	-7.387841534139411e-20	2.021488372275489e-18	1.7530607584114836e-16	5.480330252998017e-15	1.2450045367269843e-16
15600000	0.003762327006299316	-5.665659838634054e-20	-3.4618234180673205e-19	1.4373041489585805e-12	1.7267362390049615e-14	0.0024753459845037098	-7.387841480308078e-20	2.021488372275489e-18	1.7530607584114836e-16	5.480330252998017e-15	1.2450045367269843e-16
15700000	0.003762327006299316	-5.665659838634054e-20	-3.4618234180673205e-19	1.4373041489585805e-12	1.7267362390049615e-14	0.0024753459845037098	-7.387841426476746e-20	2.021488372275489e-18	1.7530607584114836e-16	5.480330252998017e-15	1.2450045367269843e-16
15800000	0.003762327006299316	-5.665659838634054e-20	-3.4618234180673205e-19	1.4373041489585805e-12	1.7267362390049615e-14	0.0024753459845037098	-7.387841372645413e-20	2.021488372275489e-18	1.7530607584114836e-16	5.480330252998017e-15	1.2450045367269843e-16
15900000	0.003762327006299316	-5.665659838634054e-20	-3.4618234180673205e-19	1.4373041489585805e-12	1.7267362390049615e-14	0.0024753459845037098	-7.38784131881408e-20	2.021488372275489e-18	1.7530607584114836e-16	5.480330252998017e-15	1.2450045367269843e-16
16000000	0.003762327006299316	-5.665659838634054e-20	-3.4618234180673205e-19	1.4373041489585805e-12	1.7267362390049615e-14	0.0024753459845037098	-7.387841264982746e-20	2.021488372275489e-18	1.7530607584114836e-16	5.480330252998017e-15	1.2450045367269843e-16
16100000	0.003762327006299316	-5.665659838634054e-20	-3.4618234180673205e-19	1.4373041489585805e-12	1.7267362390049615e-14	0.0024753459845037098	-7.387841211151413e-20	2.021488372275489e-18	1.7530607584114836e-16	5.480330252998017e-15	1.2450045367269843e-16
16200000	0.003762327006299316	-5.665659838634054e-20	-3.4618234180673205e-19	1.4373041489585805e-12	1.7267362390049615e-14	0.0024753459845037098	-7.38784115732008e-20	2.021488372275489e-18	1.7530607584114836e-16	5.480330252998017e-15	1.2450045367269843e-16
16300000	0.003762327006299316	-5.665659838634054e-20	-3.4618234180673205e-19	1.4373041489585805e-12	1.7267362390049615e-14	0.0024753459845037098	-7.387841103488748e-20	2.021488372275489e-18	1.7530607584114836e-16	5.480330252998017e-15	1.2450045367269843e-16
16400000	0.003762327006299316	-5.665659838634054e-20	-3.4618234180673205e-19	1.4373041489585805e-12	1.7267362390049615e-14	0.0024753459845037098	-7.387841049657415e-20	2.021488372275489e-18	1.7530607584114836e-16	5.480330252998017e-15	1.2450045367269843e-16
16500000	0.003762327006299316	-5.665659838634054e-20	-3.4618234180673205e-19	1.4373041489585805e-12	1.7267362390049615e-14	0.0024753459845037098	-7.387840995826081e-20	2.021488372275489e-18	1.7530607584114836e-16	5.480330252998017e-15	1.2450045367269843e-16
16600000	0.003762327006299316	-5.665659838634054e-20	-3.4618234180673205e-19	1.4373041489585805e-12	1.7267362390049615e-14	0.0024753459845037098	-7.387840941994748e-20	2.021488372275489e-18	1.7530607584114836e-16	5.480330252998017e-15	1.2450045367269843e-16
16700000	0.003762327006299316	-5.665659838634054e-20	-3.4618234180673205e-19	1.4373041489585805e-12	1.7267362390049615e-14	0.0024753459845037098	-7.387840888163415e-20	2.021488372275489e-18	1.7530607584114836e-16	5.480330252998017e-15	1.2450045367269843e-16
16800000	0.003762327006299316	-5.665659838634054e-20	-3.4618234180673205e-19	1.4373041489585805e-12	1.7267362390049615e-14	0.0024753459845037098	-7.387840834332082e-20	2.021488372275489e-18	1.7530607584114836e-16	5.480330252998017e-15	1.2450045367269843e-16
16900000	0.003762327006299316	-5.665659838634054e-20	-3.4618234180673205e-19	1.4373041489585805e-12	1.7267362390049615e-14	0.0024753459845037098	-7.387840780500748e-20	2.021488372275489e-18	1.7530607584114836e-16	5.480330252998017e-15	1.2450045367269843e-16
17000000	0.003762327006299316	-5.665659838634054e-20	-3.4618234180673205e-19	1.4373041489585805e-12	1.7267362390049615e-14	0.0024753459845037098	-7.387840726669416e-20	2.021488372275489e-18	1.7530607584114836e-16	5.480330252998017e-15	1.2450045367269843e-16
17100000	0.003762327006299316	-5.665659838634054e-20	-3.4618234180673205e-19	1.4373041489585805e-12	1.7267362390049615e-14	0.0024753459845037098	-7.387840672838083e-20	2.021488372275489e-18	1.7530607584114836e-16	5.480330252998017e-15	1.2450045367269843e-16
17200000	0.003762327006299316	-5.665659838634054e-20	-3.4618234180673205e-19	1.4373041489585805e-12	1.7267362390049615e-14	0.0024753459845037098	-7.38784061900675e-20	2.021488372275489e-18	1.7530607584114836e-16	5.480330252998017e-15	1.2450045367269843e-16
17300000	0.003762327006299316	-5.665659838634054e-20	-3.4618234180673205e-19	1.4373041489585805e-12	1.7267362390049615e-14	0.0024753459845037098	-7.387840565175417e-20	2.021488372275489e-18	1.7530607584114836e-16	5.480330252998017e-15	1.2450045367269843e-16
17400000	0.003762327006299316	-5.665659838634054e-20	-3.4618234180673205e-19	1.4373041489585805e-12	1.7267362390049615e-14	0.0024753459845037098	-7.387840511344083e-20	2.021488372275489e-18	1.7530607584114836e-16	5.480330252998017e-15	1.2450045367269843e-16
17500000	0.003762327006299316	-5.665659838634054e-20	-3.4618234180673205e-19	1.4373041489585805e-12	1.7267362390049615e-14	0.0024753459845037098	-7.38784045751275e-20	2.021488372275489e-18	1.7530607584114836e-16	5.480330252998017e-15	1.2450045367269843e-16
17600000	0.003762327006299316	-5.665659838634054e-20	-3.4618234180673205e-19	1.4373041489585805e-12	1.7267362390049615e-14	0.0024753459845037098	-7.387840403681418e-20	2.021488372275489e-18	1.7530607584114836e-16	5.480330252998017e-15	1.2450045367269843e-16
17700000	0.003762327006299316	-5.665659838634054e-20	-3.4618234180673205e-19	1.4373041489585805e-12	1.7267362390049615e-14	0.0024753459845037098	-7.387840349850085e-20	2.021488372275489e-18	1.7530607584114836e-16	5.480330252998017e-15	1.2450045367269843e-16
17800000	0.003762327006299316	-5.665659838634054e-20	-3.4618234180673205e-19	1.4373041489585805e-12	1.7267362390049615e-14	0.0024753459845037098	-7.387840296018752e-20	2.021488372275489e-18	1.7530607584114836e-16	5.480330252998017e-15	1.2450045367269843e-16
17900000	0.003762327006299316	-5.665659838634054e-20	-3.4618234180673205e-19	1.4373041489585805e-12	1.7267362390049615e-14	0.0024753459845037098	-7.387840242187418e-20	2.021488372275489e-18	1.7530607584114836e-16	5.480330252998017e-15	1.2450045367269843e-16
18000000	0.003762327006299316	-5.665659838634054e-20	-3.4618234180673205e-19	1.4373041489585805e-12	1.7267362390049615e-14	0.0024753459845037098	-7.387840188356085e-20	2.021488372275489e-18	1.7530607584114836e-16	5.480330252998017e-15	1.2450045367269843e-16
18100000	0.003762327006299316	-5.665659838634054e-20	-3.4618234180673205e-19	1.4373041489585805e-12	1.7267362390049615e-14	0.0024753459845037098	-7.387840134524752e-20	2.021488372275489e-18	1.7530607584114836e-16	5.480330252998017e-15	1.2450045367269843e-16
18200000	0.003762327006299316	-5.665659838634054e-20	-3.4618234180673205e-19	1.4373041489585805e-12	1.7267362390049615e-14	0.0024753459845037098	-7.38784008069342e-20	2.021488372275489e-18	1.7530607584114836e-16	5.480330252998017e-15	1.2450045367269843e-16
18300000	0.003762327006299316	-5.665659838634054e-20	-3.4618234180673205e-19	1.4373041489585805e-12	1.7267362390049615e-14	0.0024753459845037098	-7.387840026862087e-20	2.021488372275489e-18	1.7530607584114836e-16	5.480330252998017e-15	1.2450045367269843e-16
18400000	0.003762327006299316	-5.665659838634054e-20	-3.4618234180673205e-19	1.4373041489585805e-12	1.7267362390049615e-14	0.0024753459845037098	-7.387839973030753e-20	2.021488372275489e-18	1.7530607584114836e-16	5.480330252998017e-15	1.2450045367269843e-16
18500000	0.003762327006299316	-5.665659838634054e-20	-3.4618234180673205e-19	1.4373041489585805e-12	1.7267362390049615e-14	0.0024753459845037098	-7.38783991919942e-20	2.021488372275489e-18	1.7530607584114836e-16	5.480330252998017e-15	1.2450045367269843e-16
18600000	0.003762327006299316	-5.665659838634054e-20	-3.4618234180673205e-19	1.4373041489585805e-12	1.7267362390049615e-14	0.0024753459845037098	-7.387839865368087e-20	2.021488372275489e-18	1.7530607584114836e-16	5.480330252998017e-15	1.2450045367269843e-16
18700000	0.003762327006299316	-5.665659838634054e-20	-3.4618234180673205e-19	1.4373041489585805e-12	1.7267362390049615e-14	0.0024753459845037098	-7.387839811536754e-20	2.021488372275489e-18	1.7530607584114836e-16	5.480330252998017e-15	1.2450045367269843e-16
18800000	0.003762327006299316	-5.665659838634054e-20	-3.4618234180673205e-19	1.4373041489585805e-12	1.7267362390049615e-14	0.0024753459845037098	-7.387839757705422e-20	2.021488372275489e-18	1.7530607584114836e-16	5.480330252998017e-15	1.2450045367269843e-16
18900000	0.003762327006299316	-5.665659838634054e-20	-3.4618234180673205e-19	1.4373041489585805e-12	1.7267362390049615e-14	0.0024753459845037098	-7.387839703874088e-20	2.021488372275489e-18	1.7530607584114836e-16	5.480330252998017e-15	1.2450045367269843e-16
19000000	0.003762327006299316	-5.665659838634054e-20	-3.4618234180673205e-19	1.4373041489585805e-12	1.7267362390049615e-14	0.0024753459845037098	-7.387839650042755e-20	2.021488372275489e-18	1.7530607584114836e-16	5.480330252998017e-15	1.2450045367269843e-16
19100000	0.003762327006299316	-5.665659838634054e-20	-3.4618234180673205e-19	1.4373041489585805e-12	1.7267362390049615e-14	0.0024753459845037098	-7.387839596211422e-20	2.021488372275489e-18	1.7530607584114836e-16	5.480330252998017e-15	1.2450045367269843e-16
19200000	0.003762327006299316	-5.665659838634054e-20	-3.4618234180673205e-19	1.4373041489585805e-12	1.7267362390049615e-14	0.0024753459845037098	-7.387839542380089e-20	2.021488372275489e-18	1.7530607584114836e-16	5.480330252998017e-15	1.2450045367269843e-16
19300000	0.003762327006299316	-5.665659838634054e-20	-3.4618234180673205e-19	1.4373041489585805e-12	1.7267362390049615e-14	0.0024753459845037098	-7.387839488548755e-20	2.021488372275489e-18	1.7530607584114836e-16	5.480330252998017e-15	1.2450045367269843e-16
19400000	0.003762327006299316	-5.665659838634054e-20	-3.4618234180673205e-19	1.4373041489585805e-12	1.7267362390049615e-14	0.0024753459845037098	-7.387839434717422e-20	2.021488372275489e-18	1.7530607584114836e-16	5.480330252998017e-15	1.2450045367269843e-16
19500000	0.003762327006299316	-5.665659838634054e-20	-3.4618234180673205e-19	1.4373041489585805e-12	1.7267362390049615e-14	0.0024753459845037098	-7.38783938088609e-20	2.021488372275489e-18	1.7530607584114836e-16	5.480330252998017e-15	1.2450045367269843e-16
19600000	0.003762327006299316	-5.665659838634054e-20	-3.4618234180673205e-19	1.4373041489585805e-12	1.7267362390049615e-14	0.0024753459845037098	-7.387839327054757e-20	2.021488372275489e-18	1.7530607584114836e-16	5.480330252998017e-15	1.2450045367269843e-16
19700000	0.003762327006299316	-5.665659838634054e-20	-3.4618234180673205e-19	1.4373041489585805e-12	1.7267362390049615e-14	0.0024753459845037098	-7.387839273223424e-20	2.021488372275489e-18	1.7530607584114836e-16	5.480330252998017e-15	1.2450045367269843e-16
19800000	0.003762327006299316	-5.665659838634054e-20	-3.4618234180673205e-19	1.4373041489585805e-12	1.7267362390049615e-14	0.0024753459845037098	-7.38783921939209e-20	2.021488372275489e-18	1.7530607584114836e-16	5.480330252998017e-15	1.2450045367269843e-16
19900000	0.003762327006299316	-5.665659838634054e-20	-3.4618234180673205e-19	1.4373041489585805e-12	1.7267362390049615e-14	0.0024753459845037098	-7.387839165560757e-20	2.021488372275489e-18	1.7530607584114836e-16	5.480330252998017e-15	1.2450045367269843e-16
20000000	0.003762327006299316	-5.665659838634054e-20	-3.4618234180673205e-19	1.4373041489585805e-12	1.7267362390049615e-14	0.0024753459845037098	-7.387839111729424e-20	2.021488372275489e-18	1.7530607584114836e-16	5.480330252998017e-15	1.2450045367269843e-16
20100000	0.003762327006299316	-5.665659838634054e-20	-3.4618234180673205e-19	1.4373041489585805e-12	1.7267362390049615e-14	0.0024753459845037098	-7.387839057898092e-20	2.021488372275489e-18	1.7530607584114836e-16	5.480330252998017e-15	1.2450045367269843e-16
20200000	0.003762327006299316	-5.665659838634054e-20	-3.4618234180673205e-19	1.4373041489585805e-12	1.7267362390049615e-14	0.0024753459845037098	-7.387839004066759e-20	2.021488372275489e-18	1.7530607584114836e-16	5.480330252998017e-15	1.2450045367269843e-16
20300000	0.003762327006299316	-5.665659838634054e-20	-3.4618234180673205e-19	1.4373041489585805e-12	1.7267362390049615e-14	0.0024753459845037098	-7.387838950235425e-20	2.021488372275489e-18	1.7530607584114836e-16	5.480330252998017e-15	1.2450045367269843e-16
20400000	0.003762327006299316	-5.665659838634054e-20	-3.4618234180673205e-19	1.4373041489585805e-12	1.7267362390049615e-14	0.0024753459845037098	-7.387838896404092e-20	2.021488372275489e-18	1.7530607584114836e-16	5.480330252998017e-15	1.2450045367269843e-16
20500000	0.003762327006299316	-5.665659838634054e-20	-3.4618234180673205e-19	1.4373041489585805e-12	1.7267362390049615e-14	0.0024753459845037098	-7.387838842572759e-20	2.021488372275489e-18	1.7530607584114836e-16	5.480330252998017e-15	1.2450045367269843e-16
20600000	0.003762327006299316	-5.665659838634054e-20	-3.4618234180673205e-19	1.4373041489585805e-12	1.7267362390049615e-14	0.0024753459845037098	-7.387838788741426e-20	2.021488372275489e-18	1.7530607584114836e-16	5.480330252998017e-15	1.2450045367269843e-16
20700000	0.003762327006299316	-5.665659838634054e-20	-3.4618234180673205e-19	1.4373041489585805e-12	1.7267362390049615e-14	0.0024753459845037098	-7.387838734910094e-20	2.021488372275489e-18	1.7530607584114836e-16	5.480330252998017e-15	1.2450045367269843e-16
20800000	0.003762327006299316	-5.665659838634054e-20	-3.4618234180673205e-19	1.4373041489585805e-12	1.7267362390049615e-14	0.0024753459845037098	-7.38783868107876e-20	2.021488372275489e-18	1.7530607584114836e-16	5.480330252998017e-15	1.2450045367269843e-16
20900000	0.003762327006299316	-5.665659838634054e-20	-3.4618234180673205e-19	1.4373041489585805e-12	1.7267362390049615e-14	0.0024753459845037098	-7.387838627247427e-20	2.021488372275489e-18	1.7530607584114836e-16	5.480330252998017e-15	1.2450045367269843e-16
21000000	0.003762327006299316	-5.665659838634054e-20	-3.4618234180673205e-19	1.4373041489585805e-12	1.7267362390049615e-14	0.0024753459845037098	-7.387838573416094e-20	2.021488372275489e-18	1.7530607584114836e-16	5.480330252998017e-15	1.2450045367269843e-16
21100000	0.003762327006299316	-5.665659838634054e-20	-3.4618234180673205e-19	1.4373041489585805e-12	1.7267362390049615e-14	0.0024753459845037098	-7.38783851958476e-20	2.021488372275489e-18	1.7530607584114836e-16	5.480330252998017e-15	1.2450045367269843e-16
21200000	0.003762327006299316	-5.665659838634054e-20	-3.4618234180673205e-19	1.4373041489585805e-12	1.7267362390049615e-14	0.0024753459845037098	-7.387838465753427e-20	2.021488372275489e-18	1.7530607584114836e-16	5.480330252998017e-15	1.2450045367269843e-16
21300000	0.003762327006299316	-5.665659838634054e-20	-3.4618234180673205e-19	1.4373041489585805e-12	1.7267362390049615e-14	0.0024753459845037098	-7.387838411922094e-20	2.021488372275489e-18	1.7530607584114836e-16	5.480330252998017e-15	1.2450045367269843e-16
21400000	0.003762327006299316	-5.665659838634054e-20	-3.4618234180673205e-19	1.4373041489585805e-12	1.7267362390049615e-14	0.0024753459845037098	-7.387838358090762e-20	2.021488372275489e-18	1.7530607584114836e-16	5.480330252998017e-15	1.2450045367269843e-16
21500000	0.003762327006299316	-5.665659838634054e-20	-3.4618234180673205e-19	1.4373041489585805e-12	1.7267362390049615e-14	0.0024753459845037098	-7.387838304259429e-20	2.021488372275489e-18	1.7530607584114836e-16	5.480330252998017e-15	1.2450045367269843e-16
21600000	0.0037623270062993163	-5.665659838634054e-20	-3.4618234180673205e-19	1.4373041489585805e-12	1.7267362390049615e-14	0.0024753459845037098	-7.387838250428096e-20	2.021488372275489e-18	1.7530607584114836e-16	5.480330252998017e-15	1.2450045367269843e-16
21700000	0.0037623270062993163	-5.665659838634054e-20	-3.4618234180673205e-19	1.4373041489585805e-12	1.7267362390049615e-14	0.0024753459845037098	-7.387838196596762e-20	2.021488372275489e-18	1.7530607584114836e-16	5.480330252998017e-15	1.2450045367269843e-16
21800000	0.0037623270062993163	-5.665659838634054e-20	-3.4618234180673205e-19	1.4373041489585803e-12	1.7267362390049615e-14	0.0024753459845037098	-7.387838142765429e-20	2.021488372275489e-18	1.7530607584114836e-16	5.480330252998017e-15	1.2450045367269843e-16
21900000	0.0037623270062993163	-5.665659838634054e-20	-3.4618234180673205e-19	1.4373041489585803e-12	1.7267362390049615e-14	0.0024753459845037098	-7.387838088934096e-20	2.021488372275489e-18	1.7530607584114836e-16	5.480330252998017e-15	1.2450045367269843e-16
22000000	0.0037623270062993163	-5.665659838634054e-20	-3.4618234180673205e-19	1.4373041489585803e-12	1.7267362390049615e-14	0.0024753459845037098	-7.387838035102764e-20	2.021488372275489e-18	1.7530607584114836e-16	5.480330252998017e-15	1.2450045367269843e-16
22100000	0.0037623270062993163	-5.665659838634054e-20	-3.4618234180673205e-19	1.4373041489585803e-12	1.7267362390049615e-14	0.0024753459845037098	-7.38783798127143e-20	2.021488372275489e-18	1.7530607584114836e-16	5.480330252998017e-15	1.2450045367269843e-16
22200000	0.0037623270062993163	-5.665659838634054e-20	-3.4618234180673205e-19	1.4373041489585803e-12	1.7267362390049615e-14	0.0024753459845037098	-7.387837927440097e-20	2.021488372275489e-18	1.7530607584114836e-16	5.480330252998017e-15	1.2450045367269843e-16
22300000	0.0037623270062993163	-5.665659838634054e-20	-3.4618234180673205e-19	1.4373041489585803e-12	1.7267362390049615e-14	0.0024753459845037098	-7.387837873608764e-20	2.0214883722754887e-18	1.7530607584114836e-16	5.480330252998017e-15	1.2450045367269843e-16
22400000	0.0037623270062993163	-5.665659838634054e-20	-3.4618234180673205e-19	1.4373041489585803e-12	1.7267362390049615e-14	0.0024753459845037098	-7.387837819777431e-20	2.0214883722754887e-18	1.7530607584114838e-16	5.480330252998017e-15	1.2450045367269843e-16
22500000	0.0037623270062993163	-5.665659838634054e-20	-3.4618234180673205e-19	1.4373041489585803e-12	1.7267362390049615e-14	0.0024753459845037098	-7.387837765946098e-20	2.0214883722754887e-18	1.7530607584114838e-16	5.480330252998017e-15	1.2450045367269843e-16
22600000	0.0037623270062993163	-5.665659838634054e-20	-3.4618234180673205e-19	1.4373041489585803e-12	1.7267362390049615e-14	0.0024753459845037098	-7.387837712114765e-20	2.0214883722754887e-18	1.7530607584114838e-16	5.480330252998017e-15	1.2450045367269843e-16
22700000	0.0037623270062993163	-5.665659838634054e-20	-3.4618234180673205e-19	1.4373041489585803e-12	1.7267362390049615e-14	0.0024753459845037098	-7.387837658283432e-20	2.0214883722754887e-18	1.7530607584114838e-16	5.480330252998017e-15	1.2450045367269843e-16
22800000	0.0037623270062993163	-5.665659838634054e-20	-3.4618234180673205e-19	1.4373041489585803e-12	1.7267362390049615e-14	0.0024753459845037098	-7.387837604452099e-20	2.0214883722754887e-18	1.7530607584114838e-16	5.480330252998017e-15	1.2450045367269843e-16
22900000	0.0037623270062993163	-5.665659838634054e-20	-3.4618234180673205e-19	1.4373041489585803e-12	1.7267362390049615e-14	0.0024753459845037098	-7.387837550620766e-20	2.0214883722754887e-18	1.7530607584114838e-16	5.480330252998017e-15	1.2450045367269843e-16
23000000	0.0037623270062993163	-5.665659838634054e-20	-3.4618234180673205e-19	1.4373041489585803e-12	1.7267362390049615e-14	0.0024753459845037098	-7.387837496789432e-20	2.0214883722754887e-18	1.7530607584114838e-16	5.480330252998017e-15	1.2450045367269843e-16
23100000	0.0037623270062993163	-5.665659838634054e-20	-3.4618234180673205e-19	1.4373041489585803e-12	1.7267362390049615e-14	0.0024753459845037098	-7.387837442958099e-20	2.0214883722754887e-18	1.7530607584114838e-16	5.480330252998017e-15	1.2450045367269843e-16
23200000	0.0037623270062993163	-5.665659838634054e-20	-3.4618234180673205e-19	1.4373041489585803e-12	1.7267362390049615e-14	0.0024753459845037098	-7.387837389126767e-20	2.0214883722754887e-18	1.7530607584114838e-16	5.480330252998017e-15	1.2450045367269843e-16
23300000	0.0037623270062993163	-5.665659838634054e-20	-3.4618234180673205e-19	1.4373041489585803e-12	1.7267362390049615e-14	0.0024753459845037098	-7.387837335295434e-20	2.0214883722754887e-18	1.7530607584114838e-16	5.480330252998017e-15	1.2450045367269843e-16
23400000	0.0037623270062993163	-5.665659838634054e-20	-3.4618234180673205e-19	1.4373041489585803e-12	1.7267362390049615e-14	0.0024753459845037098	-7.387837281464101e-20	2.0214883722754887e-18	1.7530607584114838e-16	5.480330252998017e-15	1.2450045367269843e-16
23500000	0.0037623270062993163	-5.665659838634054e-20	-3.4618234180673205e-19	1.4373041489585803e-12	1.7267362390049615e-14	0.0024753459845037098	-7.387837227632767e-20	2.0214883722754887e-18	1.7530607584114838e-16	5.480330252998017e-15	1.2450045367269843e-16
23600000	0.0037623270062993163	-5.665659838634054e-20	-3.4618234180673205e-19	1.4373041489585803e-12	1.7267362390049615e-14	0.0024753459845037098	-7.387837173801434e-20	2.0214883722754887e-18	1.7530607584114838e-16	5.480330252998017e-15	1.2450045367269843e-16
23700000	0.0037623270062993163	-5.665659838634054e-20	-3.4618234180673205e-19	1.4373041489585803e-12	1.7267362390049615e-14	0.0024753459845037098	-7.387837119970101e-20	2.0214883722754887e-18	1.7530607584114838e-16	5.480330252998017e-15	1.2450045367269843e-16
23800000	0.0037623270062993163	-5.665659838634054e-20	-3.4618234180673205e-19	1.4373041489585803e-12	1.7267362390049615e-14	0.0024753459845037098	-7.387837066138768e-20	2.0214883722754887e-18	1.7530607584114838e-16	5.480330252998017e-15	1.2450045367269843e-16
23900000	0.0037623270062993163	-5.665659838634054e-20	-3.4618234180673205e-19	1.4373041489585803e-12	1.7267362390049615e-14	0.0024753459845037098	-7.387837012307436e-20	2.0214883722754887e-18	1.7530607584114838e-16	5.480330252998017e-15	1.2450045367269843e-16
24000000	0.0037623270062993163	-5.665659838634054e-20	-3.4618234180673205e-19	1.4373041489585803e-12	1.7267362390049615e-14	0.0024753459845037098	-7.387836958476102e-20	2.0214883722754887e-18	1.7530607584114838e-16	5.480330252998017e-15	1.2450045367269843e-16
24100000	0.0037623270062993163	-5.665659838634054e-20	-3.4618234180673205e-19	1.4373041489585803e-12	1.7267362390049615e-14	0.0024753459845037098	-7.387836904644769e-20	2.0214883722754887e-18	1.7530607584114838e-16	5.480330252998017e-15	1.2450045367269843e-16
24200000	0.0037623270062993163	-5.665659838634054e-20	-3.4618234180673205e-19	1.4373041489585803e-12	1.7267362390049615e-14	0.0024753459845037098	-7.387836850813436e-20	2.0214883722754887e-18	1.7530607584114838e-16	5.480330252998017e-15	1.2450045367269843e-16
24300000	0.0037623270062993163	-5.665659838634054e-20	-3.4618234180673205e-19	1.4373041489585803e-12	1.7267362390049615e-14	0.0024753459845037098	-7.387836796982103e-20	2.0214883722754887e-18	1.7530607584114838e-16	5.480330252998017e-15	1.2450045367269843e-16
24400000	0.0037623270062993163	-5.665659838634054e-20	-3.4618234180673205e-19	1.4373041489585803e-12	1.7267362390049615e-14	0.0024753459845037098	-7.38783674315077e-20	2.0214883722754887e-18	1.7530607584114838e-16	5.480330252998017e-15	1.2450045367269843e-16
24500000	0.0037623270062993163	-5.665659838634054e-20	-3.4618234180673205e-19	1.4373041489585803e-12	1.7267362390049615e-14	0.0024753459845037098	-7.387836689319437e-20	2.0214883722754887e-18	1.7530607584114838e-16	5.480330252998017e-15	1.2450045367269843e-16
24600000	0.0037623270062993163	-5.665659838634054e-20	-3.4618234180673205e-19	1.4373041489585803e-12	1.7267362390049615e-14	0.0024753459845037098	-7.387836635488104e-20	2.0214883722754887e-18	1.7530607584114838e-16	5.480330252998017e-15	1.2450045367269843e-16
24700000	0.0037623270062993163	-5.665659838634054e-20	-3.4618234180673205e-19	1.4373041489585803e-12	1.7267362390049615e-14	0.0024753459845037098	-7.387836581656771e-20	2.0214883722754887e-18	1.7530607584114838e-16	5.480330252998017e-15	1.2450045367269843e-16
24800000	0.0037623270062993163	-5.665659838634054e-20	-3.4618234180673205e-19	1.4373041489585803e-12	1.7267362390049615e-14	0.0024753459845037098	-7.387836527825438e-20	2.0214883722754887e-18	1.7530607584114838e-16	5.480330252998017e-15	1.2450045367269843e-16
24900000	0.0037623270062993163	-5.665659838634054e-20	-3.4618234180673205e-19	1.4373041489585803e-12	1.7267362390049615e-14	0.0024753459845037098	-7.387836473994104e-20	2.0214883722754887e-18	1.7530607584114838e-16	5.480330252998017e-15	1.2450045367269843e-16
25000000	0.0037623270062993163	-5.665659838634054e-20	-3.4618234180673205e-19	1.4373041489585803e-12	1.7267362390049615e-14	0.0024753459845037098	-7.387836420162771e-20	2.0214883722754887e-18	1.7530607584114838e-16	5.480330252998017e-15	1.2450045367269843e-16
25100000	0.0037623270062993163	-5.665659838634054e-20	-3.4618234180673205e-19	1.4373041489585803e-12	1.7267362390049615e-14	0.0024753459845037098	-7.387836366331439e-20	2.0214883722754887e-18	1.7530607584114838e-16	5.480330252998017e-15	1.2450045367269843e-16
25200000	0.0037623270062993163	-5.665659838634054e-20	-3.4618234180673205e-19	1.4373041489585803e-12	1.7267362390049615e-14	0.0024753459845037098	-7.387836312500106e-20	2.0214883722754887e-18	1.7530607584114838e-16	5.480330252998017e-15	1.2450045367269843e-16
25300000	0.0037623270062993163	-5.665659838634054e-20	-3.4618234180673205e-19	1.4373041489585803e-12	1.7267362390049615e-14	0.0024753459845037098	-7.387836258668773e-20	2.0214883722754887e-18	1.7530607584114838e-16	5.480330252998017e-15	1.2450045367269843e-16
25400000	0.0037623270062993163	-5.665659838634054e-20	-3.4618234180673205e-19	1.4373041489585803e-12	1.7267362390049615e-14	0.0024753459845037098	-7.38783620483744e-20	2.0214883722754887e-18	1.7530607584114838e-16	5.480330252998017e-15	1.2450045367269843e-16
25500000	0.0037623270062993163	-5.665659838634054e-20	-3.4618234180673205e-19	1.4373041489585803e-12	1.7267362390049615e-14	0.0024753459845037098	-7.387836151006106e-20	2.0214883722754887e-18	1.7530607584114838e-16	5.480330252998017e-15	1.2450045367269843e-16
25600000	0.0037623270062993163	-5.665659838634054e-20	-3.4618234180673205e-19	1.4373041489585803e-12	1.7267362390049615e-14	0.0024753459845037098	-7.387836097174773e-20	2.0214883722754887e-18	1.7530607584114838e-16	5.480330252998017e-15	1.2450045367269843e-16
25700000	0.0037623270062993163	-5.665659838634054e-20	-3.4618234180673205e-19	1.4373041489585803e-12	1.7267362390049615e-14	0.0024753459845037098	-7.387836043343441e-20	2.0214883722754887e-18	1.7530607584114838e-16	5.480330252998017e-15	1.2450045367269843e-16
25800000	0.0037623270062993163	-5.665659838634054e-20	-3.4618234180673205e-19	1.4373041489585803e-12	1.7267362390049615e-14	0.0024753459845037098	-7.387835989512108e-20	2.0214883722754887e-18	1.7530607584114838e-16	5.480330252998017e-15	1.2450045367269843e-16
25900000	0.0037623270062993163	-5.665659838634054e-20	-3.4618234180673205e-19	1.4373041489585803e-12	1.7267362390049615e-14	0.0024753459845037098	-7.387835935680774e-20	2.0214883722754887e-18	1.7530607584114838e-16	5.480330252998017e-15	1.2450045367269843e-16
26000000	0.0037623270062993163	-5.665659838634054e-20	-3.4618234180673205e-19	1.4373041489585803e-12	1.7267362390049615e-14	0.0024753459845037098	-7.387835881849441e-20	2.0214883722754887e-18	1.7530607584114838e-16	5.480330252998017e-15	1.2450045367269843e-16
26100000	0.0037623270062993163	-5.665659838634054e-20	-3.4618234180673205e-19	1.4373041489585803e-12	1.7267362390049615e-14	0.0024753459845037098	-7.387835828018108e-20	2.0214883722754887e-18	1.7530607584114838e-16	5.480330252998017e-15	1.2450045367269843e-16
26200000	0.0037623270062993163	-5.665659838634054e-20	-3.4618234180673205e-19	1.4373041489585803e-12	1.7267362390049615e-14	0.0024753459845037098	-7.387835774186775e-20	2.0214883722754887e-18	1.7530607584114838e-16	5.480330252998017e-15	1.2450045367269843e-16
26300000	0.0037623270062993163	-5.665659838634054e-20	-3.4618234180673205e-19	1.4373041489585803e-12	1.7267362390049615e-14	0.0024753459845037098	-7.387835720355443e-20	2.0214883722754887e-18	1.7530607584114838e-16	5.480330252998017e-15	1.2450045367269843e-16
26400000	0.0037623270062993163	-5.665659838634054e-20	-3.4618234180673205e-19	1.4373041489585803e-12	1.7267362390049615e-14	0.0024753459845037098	-7.387835666524109e-20	2.0214883722754887e-18	1.7530607584114838e-16	5.480330252998017e-15	1.2450045367269843e-16
26500000	0.0037623270062993163	-5.665659838634054e-20	-3.4618234180673205e-19	1.4373041489585803e-12	1.7267362390049615e-14	0.0024753459845037098	-7.387835612692776e-20	2.0214883722754887e-18	1.7530607584114838e-16	5.480330252998017e-15	1.2450045367269843e-16
26600000	0.0037623270062993163	-5.665659838634054e-20	-3.4618234180673205e-19	1.4373041489585803e-12	1.7267362390049615e-14	0.0024753459845037098	-7.387835558861443e-20	2.0214883722754887e-18	1.7530607584114838e-16	5.480330252998017e-15	1.2450045367269843e-16
26700000	0.0037623270062993163	-5.665659838634054e-20	-3.4618234180673205e-19	1.4373041489585803e-12	1.7267362390049615e-14	0.0024753459845037098	-7.38783550503011e-20	2.0214883722754887e-18	1.7530607584114838e-16	5.480330252998017e-15	1.2450045367269843e-16
26800000	0.0037623270062993163	-5.665659838634054e-20	-3.4618234180673205e-19	1.4373041489585803e-12	1.7267362390049615e-14	0.0024753459845037098	-7.387835451198776e-20	2.0214883722754887e-18	1.7530607584114838e-16	5.480330252998017e-15	1.2450045367269843e-16
26900000	0.0037623270062993163	-5.665659838634054e-20	-3.4618234180673205e-19	1.4373041489585803e-12	1.7267362390049615e-14	0.0024753459845037098	-7.387835397367443e-20	2.0214883722754887e-18	1.7530607584114838e-16	5.480330252998017e-15	1.2450045367269843e-16
27000000	0.0037623270062993163	-5.665659838634054e-20	-3.4618234180673205e-19	1.4373041489585803e-12	1.7267362390049615e-14	0.0024753459845037098	-7.387835343536111e-20	2.0214883722754887e-18	1.7530607584114838e-16	5.480330252998017e-15	1.2450045367269843e-16
27100000	0.0037623270062993163	-5.665659838634054e-20	-3.4618234180673205e-19	1.4373041489585803e-12	1.7267362390049615e-14	0.0024753459845037098	-7.387835289704778e-20	2.0214883722754887e-18	1.7530607584114838e-16	5.480330252998017e-15	1.2450045367269843e-16
27200000	0.0037623270062993163	-5.665659838634054e-20	-3.4618234180673205e-19	1.4373041489585803e-12	1.7267362390049615e-14	0.0024753459845037098	-7.387835235873445e-20	2.0214883722754887e-18	1.7530607584114838e-16	5.480330252998017e-15	1.2450045367269843e-16
27300000	0.0037623270062993163	-5.665659838634054e-20	-3.4618234180673205e-19	1.4373041489585803e-12	1.7267362390049615e-14	0.0024753459845037098	-7.387835182042111e-20	2.0214883722754887e-18	1.7530607584114838e-16	5.480330252998017e-15	1.2450045367269843e-16
27400000	0.0037623270062993163	-5.665659838634054e-20	-3.4618234180673205e-19	1.4373041489585803e-12	1.7267362390049615e-14	0.0024753459845037098	-7.387835128210778e-20	2.0214883722754887e-18	1.7530607584114838e-16	5.480330252998017e-15	1.2450045367269843e-16
27500000	0.0037623270062993163	-5.665659838634054e-20	-3.4618234180673205e-19	1.4373041489585803e-12	1.7267362390049615e-14	0.0024753459845037098	-7.387835074379445e-20	2.0214883722754887e-18	1.7530607584114838e-16	5.480330252998017e-15	1.2450045367269843e-16
27600000	0.0037623270062993163	-5.665659838634054e-20	-3.4618234180673205e-19	1.4373041489585803e-12	1.7267362390049615e-14	0.0024753459845037098	-7.387835020548113e-20	2.0214883722754887e-18	1.7530607584114838e-16	5.480330252998017e-15	1.2450045367269843e-16
27700000	0.0037623270062993163	-5.665659838634054e-20	-3.4618234180673205e-19	1.4373041489585803e-12	1.7267362390049615e-14	0.0024753459845037098	-7.38783496671678e-20	2.0214883722754887e-18	1.7530607584114838e-16	5.480330252998017e-15	1.2450045367269843e-16
27800000	0.0037623270062993163	-5.665659838634054e-20	-3.4618234180673205e-19	1.4373041489585803e-12	1.7267362390049615e-14	0.0024753459845037098	-7.387834912885446e-20	2.0214883722754887e-18	1.7530607584114838e-16	5.480330252998017e-15	1.2450045367269843e-16
27900000	0.0037623270062993163	-5.665659838634054e-20	-3.4618234180673205e-19	1.4373041489585803e-12	1.7267362390049615e-14	0.0024753459845037098	-7.387834859054113e-20	2.0214883722754887e-18	1.7530607584114838e-16	5.480330252998017e-15	1.2450045367269843e-16
28000000	0.0037623270062993163	-5.665659838634054e-20	-3.4618234180673205e-19	1.4373041489585803e-12	1.7267362390049615e-14	0.0024753459845037098	-7.38783480522278e-20	2.0214883722754887e-18	1.7530607584114838e-16	5.480330252998017e-15	1.2450045367269843e-16
28100000	0.0037623270062993163	-5.665659838634054e-20	-3.4618234180673205e-19	1.4373041489585803e-12	1.7267362390049615e-14	0.0024753459845037098	-7.387834751391447e-20	2.0214883722754887e-18	1.7530607584114838e-16	5.480330252998017e-15	1.2450045367269843e-16
28200000	0.0037623270062993163	-5.665659838634054e-20	-3.4618234180673205e-19	1.4373041489585803e-12	1.7267362390049615e-14	0.0024753459845037098	-7.387834697560115e-20	2.0214883722754887e-18	1.7530607584114838e-16	5.480330252998017e-15	1.2450045367269843e-16
28300000	0.0037623270062993163	-5.665659838634054e-20	-3.4618234180673205e-19	1.4373041489585803e-12	1.7267362390049615e-14	0.0024753459845037098	-7.387834643728781e-20	2.0214883722754887e-18	1.7530607584114838e-16	5.480330252998017e-15	1.2450045367269843e-16
28400000	0.0037623270062993163	-5.665659838634054e-20	-3.4618234180673205e-19	1.4373041489585803e-12	1.7267362390049615e-14	0.0024753459845037098	-7.387834589897448e-20	2.0214883722754887e-18	1.7530607584114838e-16	5.480330252998017e-15	1.2450045367269843e-16
28500000	0.0037623270062993163	-5.665659838634054e-20	-3.4618234180673205e-19	1.4373041489585803e-12	1.7267362390049615e-14	0.0024753459845037098	-7.387834536066115e-20	2.0214883722754887e-18	1.7530607584114838e-16	5.480330252998017e-15	1.2450045367269843e-16
28600000	0.0037623270062993163	-5.665659838634054e-20	-3.4618234180673205e-19	1.4373041489585803e-12	1.7267362390049615e-14	0.0024753459845037098	-7.387834482234782e-20	2.0214883722754887e-18	1.7530607584114838e-16	5.480330252998017e-15	1.2450045367269843e-16
28700000	0.0037623270062993163	-5.665659838634054e-20	-3.4618234180673205e-19	1.4373041489585803e-12	1.7267362390049615e-14	0.0024753459845037098	-7.387834428403448e-20	2.0214883722754887e-18	1.7530607584114838e-16	5.480330252998017e-15	1.2450045367269843e-16
28800000	0.0037623270062993163	-5.665659838634054e-20	-3.4618234180673205e-19	1.4373041489585803e-12	1.7267362390049615e-14	0.0024753459845037098	-7.387834374572116e-20	2.0214883722754887e-18	1.7530607584114838e-16	5.480330252998017e-15	1.2450045367269843e-16
28900000	0.0037623270062993163	-5.665659838634054e-20	-3.4618234180673205e-19	1.4373041489585803e-12	1.7267362390049615e-14	0.0024753459845037098	-7.387834320740783e-20	2.0214883722754887e-18	1.7530607584114838e-16	5.480330252998017e-15	1.2450045367269843e-16
29000000	0.0037623270062993163	-5.665659838634054e-20	-3.4618234180673205e-19	1.4373041489585803e-12	1.7267362390049615e-14	0.0024753459845037098	-7.38783426690945e-20	2.0214883722754887e-18	1.7530607584114838e-16	5.480330252998017e-15	1.2450045367269843e-16
29100000	0.0037623270062993163	-5.665659838634054e-20	-3.4618234180673205e-19	1.4373041489585803e-12	1.7267362390049615e-14	0.0024753459845037098	-7.387834213078117e-20	2.0214883722754887e-18	1.7530607584114838e-16	5.480330252998017e-15	1.2450045367269843e-16
29200000	0.0037623270062993163	-5.665659838634054e-20	-3.4618234180673205e-19	1.4373041489585803e-12	1.7267362390049615e-14	0.0024753459845037098	-7.387834159246783e-20	2.0214883722754887e-18	1.7530607584114838e-16	5.480330252998017e-15	1.2450045367269843e-16
29300000	0.0037623270062993163	-5.665659838634054e-20	-3.4618234180673205e-19	1.4373041489585803e-12	1.7267362390049615e-14	0.0024753459845037098	-7.38783410541545e-20	2.0214883722754887e-18	1.7530607584114838e-16	5.480330252998017e-15	1.2450045367269843e-16
29400000	0.0037623270062993163	-5.665659838634054e-20	-3.4618234180673205e-19	1.4373041489585803e-12	1.7267362390049615e-14	0.0024753459845037098	-7.387834051584117e-20	2.0214883722754887e-18	1.7530607584114838e-16	5.480330252998017e-15	1.2450045367269843e-16
29500000	0.0037623270062993163	-5.665659838634054e-20	-3.4618234180673205e-19	1.4373041489585803e-12	1.7267362390049615e-14	0.0024753459845037098	-7.387833997752785e-20	2.0214883722754887e-18	1.7530607584114838e-16	5.480330252998017e-15	1.2450045367269843e-16
29600000	0.0037623270062993163	-5.665659838634054e-20	-3.4618234180673205e-19	1.4373041489585803e-12	1.7267362390049615e-14	0.0024753459845037098	-7.387833943921452e-20	2.0214883722754887e-18	1.7530607584114838e-16	5.480330252998017e-15	1.2450045367269843e-16
29700000	0.0037623270062993163	-5.665659838634054e-20	-3.4618234180673205e-19	1.4373041489585803e-12	1.7267362390049615e-14	0.0024753459845037098	-7.387833890090118e-20	2.0214883722754887e-18	1.7530607584114838e-16	5.480330252998017e-15	1.2450045367269843e-16
29800000	0.0037623270062993163	-5.665659838634054e-20	-3.4618234180673205e-19	1.4373041489585803e-12	1.7267362390049615e-14	0.0024753459845037098	-7.387833836258785e-20	2.0214883722754887e-18	1.7530607584114838e-16	5.480330252998017e-15	1.2450045367269843e-16
29900000	0.0037623270062993163	-5.665659838634054e-20	-3.4618234180673205e-19	1.4373041489585803e-12	1.7267362390049615e-14	0.0024753459845037098	-7.387833782427452e-20	2.0214883722754887e-18	1.7530607584114838e-16	5.480330252998017e-15	1.2450045367269843e-16
30000000	0.0037623270062993163	-5.665659838634054e-20	-3.4618234180673205e-19	1.4373041489585803e-12	1.7267362390049615e-14	0.0024753459845037098	-7.387833728596119e-20	2.0214883722754887e-18	1.7530607584114838e-16	5.480330252998017e-15	1.2450045367269843e-16
30100000	0.0037623270062993163	-5.665659838634054e-20	-3.4618234180673205e-19	1.4373041489585803e-12	1.7267362390049615e-14	0.0024753459845037098	-7.387833674764787e-20	2.0214883722754887e-18	1.7530607584114838e-16	5.480330252998017e-15	1.2450045367269843e-16
30200000	0.0037623270062993163	-5.665659838634054e-20	-3.4618234180673205e-19	1.4373041489585803e-12	1.7267362390049615e-14	0.0024753459845037098	-7.387833620933453e-20	2.0214883722754887e-18	1.7530607584114838e-16	5.480330252998017e-15	1.2450045367269843e-16
30300000	0.0037623270062993163	-5.665659838634054e-20	-3.4618234180673205e-19	1.4373041489585803e-12	1.7267362390049615e-14	0.0024753459845037098	-7.38783356710212e-20	2.0214883722754887e-18	1.7530607584114838e-16	5.480330252998017e-15	1.2450045367269843e-16
30400000	0.0037623270062993163	-5.665659838634054e-20	-3.4618234180673205e-19	1.4373041489585803e-12	1.7267362390049615e-14	0.0024753459845037098	-7.387833513270787e-20	2.0214883722754887e-18	1.7530607584114838e-16	5.480330252998017e-15	1.2450045367269843e-16
30500000	0.0037623270062993163	-5.665659838634054e-20	-3.4618234180673205e-19	1.4373041489585803e-12	1.7267362390049615e-14	0.0024753459845037098	-7.387833459439454e-20	2.0214883722754887e-18	1.7530607584114838e-16	5.480330252998017e-15	1.2450045367269843e-16
30600000	0.0037623270062993163	-5.665659838634054e-20	-3.4618234180673205e-19	1.4373041489585803e-12	1.7267362390049615e-14	0.0024753459845037098	-7.38783340560812e-20	2.0214883722754887e-18	1.7530607584114838e-16	5.480330252998017e-15	1.2450045367269843e-16
30700000	0.0037623270062993163	-5.665659838634054e-20	-3.4618234180673205e-19	1.4373041489585803e-12	1.7267362390049615e-14	0.0024753459845037098	-7.387833351776788e-20	2.0214883722754887e-18	1.7530607584114838e-16	5.480330252998017e-15	1.2450045367269843e-16
30800000	0.0037623270062993163	-5.665659838634054e-20	-3.4618234180673205e-19	1.4373041489585803e-12	1.7267362390049615e-14	0.0024753459845037098	-7.387833297945455e-20	2.0214883722754887e-18	1.7530607584114838e-16	5.480330252998017e-15	1.2450045367269843e-16
30900000	0.0037623270062993163	-5.665659838634054e-20	-3.4618234180673205e-19	1.4373041489585803e-12	1.7267362390049615e-14	0.0024753459845037098	-7.387833244114122e-20	2.0214883722754887e-18	1.7530607584114838e-16	5.480330252998017e-15	1.245004536726984e-16
31000000	0.0037623270062993163	-5.665659838634054e-20	-3.4618234180673205e-19	1.4373041489585803e-12	1.7267362390049615e-14	0.0024753459845037098	-7.387833190282789e-20	2.0214883722754887e-18	1.7530607584114838e-16	5.480330252998017e-15	1.245004536726984e-16
31100000	0.0037623270062993163	-5.665659838634054e-20	-3.4618234180673205e-19	1.4373041489585803e-12	1.7267362390049615e-14	0.0024753459845037098	-7.387833136451455e-20	2.0214883722754887e-18	1.7530607584114838e-16	5.480330252998017e-15	1.245004536726984e-16
31200000	0.0037623270062993163	-5.665659838634054e-20	-3.4618234180673205e-19	1.4373041489585803e-12	1.7267362390049615e-14	0.0024753459845037098	-7.387833082620122e-20	2.0214883722754887e-18	1.7530607584114838e-16	5.480330252998017e-15	1.245004536726984e-16
31300000	0.0037623270062993163	-5.665659838634054e-20	-3.4618234180673205e-19	1.4373041489585803e-12	1.7267362390049615e-14	0.0024753459845037098	-7.387833028788789e-20	2.0214883722754887e-18	1.7530607584114838e-16	5.480330252998017e-15	1.245004536726984e-16
31400000	0.0037623270062993163	-5.665659838634054e-20	-3.4618234180673205e-19	1.4373041489585803e-12	1.7267362390049615e-14	0.0024753459845037098	-7.387832974957457e-20	2.0214883722754887e-18	1.7530607584114838e-16	5.480330252998017e-15	1.245004536726984e-16
31500000	0.0037623270062993163	-5.665659838634054e-20	-3.4618234180673205e-19	1.4373041489585803e-12	1.7267362390049615e-14	0.0024753459845037098	-7.387832921126123e-20	2.0214883722754887e-18	1.7530607584114838e-16	5.480330252998017e-15	1.245004536726984e-16
31600000	0.0037623270062993163	-5.665659838634054e-20	-3.4618234180673205e-19	1.4373041489585803e-12	1.7267362390049615e-14	0.0024753459845037098	-7.38783286729479e-20	2.0214883722754887e-18	1.7530607584114838e-16	5.480330252998017e-15	1.245004536726984e-16
31700000	0.0037623270062993163	-5.665659838634054e-20	-3.4618234180673205e-19	1.4373041489585803e-12	1.7267362390049615e-14	0.0024753459845037098	-7.387832813463457e-20	2.0214883722754887e-18	1.7530607584114838e-16	5.480330252998017e-15	1.245004536726984e-16
31800000	0.0037623270062993163	-5.665659838634054e-20	-3.4618234180673205e-19	1.4373041489585805e-12	1.7267362390049615e-14	0.0024753459845037098	-7.387832759632124e-20	2.0214883722754887e-18	1.7530607584114838e-16	5.480330252998017e-15	1.245004536726984e-16
31900000	0.0037623270062993163	-5.665659838634054e-20	-3.4618234180673205e-19	1.4373041489585805e-12	1.7267362390049615e-14	0.0024753459845037098	-7.38783270580079e-20	2.0214883722754887e-18	1.7530607584114838e-16	5.480330252998017e-15	1.245004536726984e-16
32000000	0.0037623270062993163	-5.665659838634054e-20	-3.4618234180673205e-19	1.4373041489585805e-12	1.7267362390049615e-14	0.0024753459845037098	-7.387832651969458e-20	2.0214883722754887e-18	1.7530607584114838e-16	5.480330252998017e-15	1.245004536726984e-16
32100000	0.0037623270062993163	-5.665659838634054e-20	-3.4618234180673205e-19	1.4373041489585805e-12	1.7267362390049615e-14	0.0024753459845037098	-7.387832598138125e-20	2.0214883722754887e-18	1.7530607584114838e-16	5.480330252998017e-15	1.245004536726984e-16
32200000	0.0037623270062993163	-5.665659838634054e-20	-3.4618234180673205e-19	1.4373041489585805e-12	1.7267362390049615e-14	0.0024753459845037098	-7.387832544306792e-20	2.0214883722754887e-18	1.7530607584114838e-16	5.480330252998017e-15	1.245004536726984e-16
32300000	0.0037623270062993163	-5.665659838634054e-20	-3.4618234180673205e-19	1.4373041489585805e-12	1.7267362390049615e-14	0.0024753459845037098	-7.387832490475459e-20	2.021488372275489e-18	1.7530607584114838e-16	5.480330252998017e-15	1.245004536726984e-16
32400000	0.0037623270062993163	-5.665659838634054e-20	-3.4618234180673205e-19	1.4373041489585805e-12	1.7267362390049615e-14	0.0024753459845037098	-7.387832436644125e-20	2.021488372275489e-18	1.7530607584114838e-16	5.480330252998017e-15	1.245004536726984e-16
32500000	0.0037623270062993163	-5.665659838634054e-20	-3.4618234180673205e-19	1.4373041489585805e-12	1.7267362390049615e-14	0.0024753459845037098	-7.387832382812792e-20	2.021488372275489e-18	1.7530607584114838e-16	5.480330252998017e-15	1.245004536726984e-16
32600000	0.0037623270062993163	-5.665659838634054e-20	-3.4618234180673205e-19	1.4373041489585805e-12	1.7267362390049615e-14	0.0024753459845037098	-7.38783232898146e-20	2.021488372275489e-18	1.7530607584114838e-16	5.480330252998017e-15	1.245004536726984e-16
32700000	0.0037623270062993163	-5.665659838634054e-20	-3.4618234180673205e-19	1.4373041489585805e-12	1.7267362390049615e-14	0.0024753459845037098	-7.387832275150127e-20	2.021488372275489e-18	1.7530607584114838e-16	5.480330252998017e-15	1.245004536726984e-16
32800000	0.0037623270062993163	-5.665659838634054e-20	-3.4618234180673205e-19	1.4373041489585805e-12	1.7267362390049615e-14	0.0024753459845037098	-7.387832221318794e-20	2.021488372275489e-18	1.7530607584114838e-16	5.480330252998017e-15	1.245004536726984e-16
32900000	0.0037623270062993163	-5.665659838634054e-20	-3.4618234180673205e-19	1.4373041489585805e-12	1.7267362390049615e-14	0.0024753459845037098	-7.38783216748746e-20	2.021488372275489e-18	1.7530607584114838e-16	5.480330252998017e-15	1.245004536726984e-16
33000000	0.0037623270062993163	-5.665659838634054e-20	-3.4618234180673205e-19	1.4373041489585805e-12	1.7267362390049615e-14	0.0024753459845037098	-7.387832113656127e-20	2.021488372275489e-18	1.7530607584114838e-16	5.480330252998017e-15	1.245004536726984e-16
33100000	0.0037623270062993163	-5.665659838634054e-20	-3.4618234180673205e-19	1.4373041489585805e-12	1.7267362390049615e-14	0.0024753459845037098	-7.387832059824794e-20	2.021488372275489e-18	1.7530607584114838e-16	5.480330252998017e-15	1.245004536726984e-16
33200000	0.0037623270062993163	-5.665659838634054e-20	-3.4618234180673205e-19	1.4373041489585805e-12	1.7267362390049615e-14	0.0024753459845037098	-7.387832005993462e-20	2.021488372275489e-18	1.7530607584114838e-16	5.480330252998017e-15	1.245004536726984e-16
33300000	0.0037623270062993163	-5.665659838634054e-20	-3.4618234180673205e-19	1.4373041489585805e-12	1.7267362390049615e-14	0.0024753459845037098	-7.387831952162129e-20	2.021488372275489e-18	1.7530607584114838e-16	5.480330252998017e-15	1.245004536726984e-16
33400000	0.0037623270062993163	-5.665659838634054e-20	-3.4618234180673205e-19	1.4373041489585805e-12	1.7267362390049615e-14	0.0024753459845037098	-7.387831898330795e-20	2.021488372275489e-18	1.7530607584114838e-16	5.480330252998017e-15	1.245004536726984e-16
33500000	0.0037623270062993163	-5.665659838634054e-20	-3.4618234180673205e-19	1.4373041489585805e-12	1.7267362390049615e-14	0.0024753459845037098	-7.387831844499462e-20	2.021488372275489e-18	1.7530607584114838e-16	5.480330252998017e-15	1.245004536726984e-16
33600000	0.0037623270062993163	-5.665659838634054e-20	-3.4618234180673205e-19	1.4373041489585805e-12	1.7267362390049615e-14	0.0024753459845037098	-7.387831790668129e-20	2.021488372275489e-18	1.7530607584114838e-16	5.480330252998017e-15	1.245004536726984e-16
33700000	0.0037623270062993163	-5.665659838634054e-20	-3.4618234180673205e-19	1.4373041489585805e-12	1.7267362390049615e-14	0.0024753459845037098	-7.387831736836796e-20	2.021488372275489e-18	1.7530607584114838e-16	5.480330252998017e-15	1.245004536726984e-16
33800000	0.0037623270062993163	-5.665659838634054e-20	-3.4618234180673205e-19	1.4373041489585805e-12	1.7267362390049615e-14	0.0024753459845037098	-7.387831683005462e-20	2.021488372275489e-18	1.7530607584114838e-16	5.480330252998017e-15	1.245004536726984e-16
33900000	0.0037623270062993163	-5.665659838634054e-20	-3.4618234180673205e-19	1.4373041489585805e-12	1.7267362390049615e-14	0.0024753459845037098	-7.38783162917413e-20	2.021488372275489e-18	1.7530607584114838e-16	5.480330252998017e-15	1.245004536726984e-16
34000000	0.0037623270062993163	-5.665659838634054e-20	-3.4618234180673205e-19	1.4373041489585805e-12	1.7267362390049615e-14	0.0024753459845037098	-7.387831575342797e-20	2.021488372275489e-18	1.7530607584114838e-16	5.480330252998017e-15	1.245004536726984e-16
34100000	0.0037623270062993163	-5.665659838634054e-20	-3.4618234180673205e-19	1.4373041489585805e-12	1.7267362390049615e-14	0.0024753459845037098	-7.387831521511464e-20	2.021488372275489e-18	1.7530607584114838e-16	5.480330252998017e-15	1.245004536726984e-16
34200000	0.0037623270062993163	-5.665659838634054e-20	-3.4618234180673205e-19	1.4373041489585805e-12	1.7267362390049615e-14	0.0024753459845037098	-7.387831467680131e-20	2.021488372275489e-18	1.7530607584114838e-16	5.480330252998017e-15	1.245004536726984e-16
34300000	0.0037623270062993163	-5.665659838634054e-20	-3.4618234180673205e-19	1.4373041489585805e-12	1.7267362390049615e-14	0.0024753459845037098	-7.387831413848797e-20	2.021488372275489e-18	1.7530607584114838e-16	5.480330252998017e-15	1.245004536726984e-16
34400000	0.0037623270062993163	-5.665659838634054e-20	-3.4618234180673205e-19	1.4373041489585805e-12	1.7267362390049615e-14	0.0024753459845037098	-7.387831360017464e-20	2.021488372275489e-18	1.7530607584114838e-16	5.480330252998017e-15	1.245004536726984e-16
34500000	0.0037623270062993163	-5.665659838634054e-20	-3.4618234180673205e-19	1.4373041489585805e-12	1.7267362390049615e-14	0.0024753459845037098	-7.387831306186132e-20	2.021488372275489e-18	1.7530607584114838e-16	5.480330252998017e-15	1.245004536726984e-16
34600000	0.0037623270062993163	-5.665659838634054e-20	-3.4618234180673205e-19	1.4373041489585805e-12	1.7267362390049615e-14	0.0024753459845037098	-7.387831252354799e-20	2.021488372275489e-18	1.7530607584114838e-16	5.480330252998017e-15	1.245004536726984e-16
34700000	0.0037623270062993163	-5.665659838634054e-20	-3.4618234180673205e-19	1.4373041489585805e-12	1.7267362390049615e-14	0.0024753459845037098	-7.387831198523466e-20	2.021488372275489e-18	1.7530607584114838e-16	5.480330252998017e-15	1.245004536726984e-16
34800000	0.0037623270062993163	-5.665659838634054e-20	-3.4618234180673205e-19	1.4373041489585805e-12	1.7267362390049615e-14	0.0024753459845037098	-7.387831144692132e-20	2.021488372275489e-18	1.7530607584114838e-16	5.480330252998017e-15	1.245004536726984e-16
34900000	0.0037623270062993163	-5.665659838634054e-20	-3.4618234180673205e-19	1.4373041489585805e-12	1.7267362390049615e-14	0.0024753459845037098	-7.387831090860799e-20	2.021488372275489e-18	1.7530607584114838e-16	5.480330252998017e-15	1.245004536726984e-16
35000000	0.0037623270062993163	-5.665659838634054e-20	-3.4618234180673205e-19	1.4373041489585805e-12	1.7267362390049615e-14	0.0024753459845037098	-7.387831037029466e-20	2.021488372275489e-18	1.7530607584114838e-16	5.480330252998017e-15	1.245004536726984e-16
35100000	0.0037623270062993163	-5.665659838634054e-20	-3.4618234180673205e-19	1.4373041489585805e-12	1.7267362390049615e-14	0.0024753459845037098	-7.387830983198134e-20	2.021488372275489e-18	1.7530607584114838e-16	5.480330252998017e-15	1.245004536726984e-16
35200000	0.0037623270062993163	-5.665659838634054e-20	-3.4618234180673205e-19	1.4373041489585805e-12	1.7267362390049615e-14	0.0024753459845037098	-7.387830929366801e-20	2.021488372275489e-18	1.7530607584114838e-16	5.480330252998017e-15	1.245004536726984e-16
35300000	0.0037623270062993163	-5.665659838634054e-20	-3.4618234180673205e-19	1.4373041489585805e-12	1.7267362390049615e-14	0.0024753459845037098	-7.387830875535467e-20	2.021488372275489e-18	1.7530607584114838e-16	5.480330252998017e-15	1.245004536726984e-16
35400000	0.0037623270062993163	-5.665659838634054e-20	-3.4618234180673205e-19	1.4373041489585805e-12	1.7267362390049615e-14	0.0024753459845037098	-7.387830821704134e-20	2.021488372275489e-18	1.7530607584114838e-16	5.480330252998017e-15	1.245004536726984e-16
35500000	0.0037623270062993163	-5.665659838634054e-20	-3.4618234180673205e-19	1.4373041489585805e-12	1.7267362390049615e-14	0.0024753459845037098	-7.387830767872801e-20	2.021488372275489e-18	1.7530607584114838e-16	5.480330252998017e-15	1.245004536726984e-16
35600000	0.0037623270062993163	-5.665659838634054e-20	-3.4618234180673205e-19	1.4373041489585805e-12	1.7267362390049615e-14	0.0024753459845037098	-7.387830714041468e-20	2.021488372275489e-18	1.7530607584114838e-16	5.480330252998017e-15	1.245004536726984e-16
35700000	0.0037623270062993163	-5.665659838634054e-20	-3.4618234180673205e-19	1.4373041489585805e-12	1.7267362390049615e-14	0.0024753459845037098	-7.387830660210136e-20	2.021488372275489e-18	1.7530607584114838e-16	5.480330252998017e-15	1.245004536726984e-16
35800000	0.0037623270062993163	-5.665659838634054e-20	-3.4618234180673205e-19	1.4373041489585805e-12	1.7267362390049615e-14	0.0024753459845037098	-7.387830606378802e-20	2.021488372275489e-18	1.7530607584114838e-16	5.480330252998017e-15	1.245004536726984e-16
35900000	0.0037623270062993163	-5.665659838634054e-20	-3.4618234180673205e-19	1.4373041489585805e-12	1.7267362390049615e-14	0.0024753459845037098	-7.387830552547469e-20	2.021488372275489e-18	1.7530607584114838e-16	5.480330252998017e-15	1.245004536726984e-16
36000000	0.0037623270062993163	-5.665659838634054e-20	-3.4618234180673205e-19	1.4373041489585805e-12	1.7267362390049615e-14	0.0024753459845037098	-7.387830498716136e-20	2.021488372275489e-18	1.7530607584114838e-16	5.480330252998017e-15	1.245004536726984e-16
36100000	0.0037623270062993163	-5.665659838634054e-20	-3.4618234180673205e-19	1.4373041489585805e-12	1.7267362390049615e-14	0.0024753459845037098	-7.387830444884803e-20	2.021488372275489e-18	1.7530607584114838e-16	5.480330252998017e-15	1.245004536726984e-16
36200000	0.0037623270062993163	-5.665659838634054e-20	-3.4618234180673205e-19	1.4373041489585805e-12	1.7267362390049615e-14	0.0024753459845037098	-7.387830391053469e-20	2.021488372275489e-18	1.7530607584114838e-16	5.480330252998017e-15	1.245004536726984e-16
36300000	0.0037623270062993163	-5.665659838634054e-20	-3.4618234180673205e-19	1.4373041489585805e-12	1.7267362390049615e-14	0.0024753459845037098	-7.387830337222137e-20	2.021488372275489e-18	1.7530607584114838e-16	5.480330252998017e-15	1.245004536726984e-16
36400000	0.0037623270062993163	-5.665659838634054e-20	-3.4618234180673205e-19	1.4373041489585805e-12	1.7267362390049615e-14	0.0024753459845037098	-7.387830283390804e-20	2.021488372275489e-18	1.7530607584114838e-16	5.480330252998017e-15	1.245004536726984e-16
36500000	0.0037623270062993163	-5.665659838634054e-20	-3.4618234180673205e-19	1.4373041489585805e-12	1.7267362390049615e-14	0.0024753459845037098	-7.387830229559471e-20	2.021488372275489e-18	1.7530607584114838e-16	5.480330252998017e-15	1.245004536726984e-16
36600000	0.0037623270062993163	-5.665659838634054e-20	-3.4618234180673205e-19	1.4373041489585805e-12	1.7267362390049615e-14	0.0024753459845037098	-7.387830175728138e-20	2.021488372275489e-18	1.7530607584114838e-16	5.480330252998017e-15	1.245004536726984e-16
36700000	0.0037623270062993163	-5.665659838634054e-20	-3.4618234180673205e-19	1.4373041489585805e-12	1.7267362390049615e-14	0.0024753459845037098	-7.387830121896804e-20	2.021488372275489e-18	1.7530607584114838e-16	5.480330252998017e-15	1.245004536726984e-16
36800000	0.0037623270062993163	-5.665659838634054e-20	-3.4618234180673205e-19	1.4373041489585805e-12	1.7267362390049615e-14	0.0024753459845037098	-7.387830068065471e-20	2.021488372275489e-18	1.7530607584114838e-16	5.480330252998017e-15	1.245004536726984e-16
36900000	0.0037623270062993163	-5.665659838634054e-20	-3.4618234180673205e-19	1.4373041489585805e-12	1.7267362390049615e-14	0.0024753459845037098	-7.387830014234138e-20	2.021488372275489e-18	1.7530607584114838e-16	5.480330252998017e-15	1.245004536726984e-16
37000000	0.0037623270062993163	-5.665659838634054e-20	-3.4618234180673205e-19	1.4373041489585805e-12	1.7267362390049615e-14	0.0024753459845037098	-7.387829960402806e-20	2.021488372275489e-18	1.7530607584114838e-16	5.480330252998017e-15	1.245004536726984e-16
37100000	0.0037623270062993163	-5.665659838634054e-20	-3.4618234180673205e-19	1.4373041489585805e-12	1.7267362390049615e-14	0.0024753459845037098	-7.387829906571473e-20	2.021488372275489e-18	1.7530607584114838e-16	5.480330252998017e-15	1.245004536726984e-16
37200000	0.0037623270062993163	-5.665659838634054e-20	-3.4618234180673205e-19	1.4373041489585805e-12	1.7267362390049615e-14	0.0024753459845037098	-7.387829852740139e-20	2.021488372275489e-18	1.7530607584114838e-16	5.480330252998017e-15	1.245004536726984e-16
37300000	0.0037623270062993163	-5.665659838634054e-20	-3.4618234180673205e-19	1.4373041489585805e-12	1.7267362390049615e-14	0.0024753459845037098	-7.387829798908806e-20	2.021488372275489e-18	1.7530607584114838e-16	5.480330252998017e-15	1.245004536726984e-16
37400000	0.0037623270062993163	-5.665659838634054e-20	-3.4618234180673205e-19	1.4373041489585805e-12	1.7267362390049615e-14	0.0024753459845037098	-7.387829745077473e-20	2.021488372275489e-18	1.7530607584114838e-16	5.480330252998017e-15	1.245004536726984e-16
37500000	0.0037623270062993163	-5.665659838634054e-20	-3.4618234180673205e-19	1.4373041489585805e-12	1.7267362390049615e-14	0.0024753459845037098	-7.38782969124614e-20	2.021488372275489e-18	1.7530607584114838e-16	5.480330252998017e-15	1.245004536726984e-16
37600000	0.0037623270062993163	-5.665659838634054e-20	-3.4618234180673205e-19	1.4373041489585805e-12	1.7267362390049615e-14	0.0024753459845037098	-7.387829637414808e-20	2.021488372275489e-18	1.7530607584114838e-16	5.480330252998017e-15	1.245004536726984e-16
37700000	0.0037623270062993163	-5.665659838634054e-20	-3.4618234180673205e-19	1.4373041489585805e-12	1.7267362390049615e-14	0.0024753459845037098	-7.387829583583474e-20	2.021488372275489e-18	1.7530607584114838e-16	5.480330252998017e-15	1.245004536726984e-16
37800000	0.0037623270062993163	-5.665659838634054e-20	-3.4618234180673205e-19	1.4373041489585805e-12	1.7267362390049615e-14	0.0024753459845037098	-7.387829529752141e-20	2.021488372275489e-18	1.7530607584114838e-16	5.480330252998017e-15	1.245004536726984e-16
37900000	0.0037623270062993163	-5.665659838634054e-20	-3.4618234180673205e-19	1.4373041489585805e-12	1.7267362390049615e-14	0.0024753459845037098	-7.387829475920808e-20	2.021488372275489e-18	1.7530607584114838e-16	5.480330252998017e-15	1.245004536726984e-16
38000000	0.0037623270062993163	-5.665659838634054e-20	-3.4618234180673205e-19	1.4373041489585805e-12	1.7267362390049615e-14	0.0024753459845037098	-7.387829422089475e-20	2.021488372275489e-18	1.7530607584114838e-16	5.480330252998017e-15	1.245004536726984e-16
38100000	0.0037623270062993163	-5.665659838634054e-20	-3.4618234180673205e-19	1.4373041489585805e-12	1.7267362390049615e-14	0.0024753459845037098	-7.387829368258141e-20	2.021488372275489e-18	1.7530607584114838e-16	5.480330252998017e-15	1.245004536726984e-16
38200000	0.0037623270062993163	-5.665659838634054e-20	-3.4618234180673205e-19	1.4373041489585805e-12	1.7267362390049615e-14	0.0024753459845037098	-7.387829314426809e-20	2.021488372275489e-18	1.7530607584114838e-16	5.480330252998017e-15	1.245004536726984e-16
38300000	0.0037623270062993163	-5.665659838634054e-20	-3.4618234180673205e-19	1.4373041489585805e-12	1.7267362390049615e-14	0.0024753459845037098	-7.387829260595476e-20	2.021488372275489e-18	1.7530607584114838e-16	5.480330252998017e-15	1.245004536726984e-16
38400000	0.0037623270062993163	-5.665659838634054e-20	-3.4618234180673205e-19	1.4373041489585805e-12	1.7267362390049615e-14	0.0024753459845037098	-7.387829206764143e-20	2.021488372275489e-18	1.7530607584114838e-16	5.480330252998017e-15	1.245004536726984e-16
38500000	0.0037623270062993163	-5.665659838634054e-20	-3.4618234180673205e-19	1.4373041489585805e-12	1.7267362390049615e-14	0.0024753459845037098	-7.38782915293281e-20	2.021488372275489e-18	1.7530607584114838e-16	5.480330252998017e-15	1.245004536726984e-16
38600000	0.0037623270062993163	-5.665659838634054e-20	-3.4618234180673205e-19	1.4373041489585805e-12	1.7267362390049615e-14	0.0024753459845037098	-7.387829099101476e-20	2.021488372275489e-18	1.7530607584114838e-16	5.480330252998017e-15	1.245004536726984e-16
38700000	0.0037623270062993163	-5.665659838634054e-20	-3.4618234180673205e-19	1.4373041489585805e-12	1.7267362390049615e-14	0.0024753459845037098	-7.387829045270143e-20	2.021488372275489e-18	1.7530607584114838e-16	5.480330252998017e-15	1.245004536726984e-16
38800000	0.0037623270062993163	-5.665659838634054e-20	-3.4618234180673205e-19	1.4373041489585805e-12	1.7267362390049615e-14	0.0024753459845037098	-7.387828991438811e-20	2.021488372275489e-18	1.7530607584114838e-16	5.480330252998017e-15	1.245004536726984e-16
38900000	0.0037623270062993163	-5.665659838634054e-20	-3.4618234180673205e-19	1.4373041489585805e-12	1.7267362390049615e-14	0.0024753459845037098	-7.387828937607478e-20	2.021488372275489e-18	1.7530607584114838e-16	5.480330252998017e-15	1.245004536726984e-16
39000000	0.0037623270062993163	-5.665659838634054e-20	-3.4618234180673205e-19	1.4373041489585805e-12	1.7267362390049615e-14	0.0024753459845037098	-7.387828883776145e-20	2.021488372275489e-18	1.7530607584114838e-16	5.480330252998017e-15	1.245004536726984e-16
39100000	0.0037623270062993163	-5.665659838634054e-20	-3.4618234180673205e-19	1.4373041489585805e-12	1.7267362390049615e-14	0.0024753459845037098	-7.387828829944811e-20	2.021488372275489e-18	1.7530607584114838e-16	5.480330252998017e-15	1.245004536726984e-16
39200000	0.0037623270062993163	-5.665659838634054e-20	-3.4618234180673205e-19	1.4373041489585805e-12	1.7267362390049615e-14	0.0024753459845037098	-7.387828776113478e-20	2.021488372275489e-18	1.7530607584114838e-16	5.480330252998017e-15	1.245004536726984e-16
39300000	0.0037623270062993163	-5.665659838634054e-20	-3.4618234180673205e-19	1.4373041489585805e-12	1.7267362390049615e-14	0.0024753459845037098	-7.387828722282145e-20	2.021488372275489e-18	1.7530607584114838e-16	5.480330252998017e-15	1.245004536726984e-16
39400000	0.0037623270062993163	-5.665659838634054e-20	-3.4618234180673205e-19	1.4373041489585805e-12	1.7267362390049615e-14	0.0024753459845037098	-7.387828668450812e-20	2.021488372275489e-18	1.7530607584114838e-16	5.480330252998017e-15	1.245004536726984e-16
39500000	0.0037623270062993163	-5.665659838634054e-20	-3.4618234180673205e-19	1.4373041489585805e-12	1.7267362390049615e-14	0.0024753459845037098	-7.38782861461948e-20	2.021488372275489e-18	1.7530607584114838e-16	5.480330252998017e-15	1.245004536726984e-16
39600000	0.0037623270062993163	-5.665659838634054e-20	-3.4618234180673205e-19	1.4373041489585805e-12	1.7267362390049615e-14	0.0024753459845037098	-7.387828560788146e-20	2.021488372275489e-18	1.7530607584114838e-16	5.480330252998017e-15	1.245004536726984e-16
39700000	0.0037623270062993163	-5.665659838634054e-20	-3.4618234180673205e-19	1.4373041489585805e-12	1.7267362390049615e-14	0.0024753459845037098	-7.387828506956813e-20	2.021488372275489e-18	1.7530607584114838e-16	5.480330252998017e-15	1.245004536726984e-16
39800000	0.0037623270062993163	-5.665659838634054e-20	-3.4618234180673205e-19	1.4373041489585805e-12	1.7267362390049615e-14	0.0024753459845037098	-7.38782845312548e-20	2.021488372275489e-18	1.7530607584114838e-16	5.480330252998017e-15	1.245004536726984e-16
39900000	0.0037623270062993163	-5.665659838634054e-20	-3.4618234180673205e-19	1.4373041489585805e-12	1.7267362390049615e-14	0.0024753459845037098	-7.387828399294147e-20	2.021488372275489e-18	1.7530607584114838e-16	5.480330252998017e-15	1.245004536726984e-16
40000000	0.0037623270062993163	-5.665659838634054e-20	-3.4618234180673205e-19	1.4373041489585805e-12	1.7267362390049615e-14	0.0024753459845037098	-7.387828345462813e-20	2.021488372275489e-18	1.7530607584114838e-16	5.480330252998017e-15	1.245004536726984e-16
40100000	0.0037623270062993163	-5.665659838634054e-20	-3.4618234180673205e-19	1.4373041489585805e-12	1.7267362390049615e-14	0.0024753459845037098	-7.387828291631481e-20	2.021488372275489e-18	1.7530607584114838e-16	5.480330252998017e-15	1.245004536726984e-16
40200000	0.0037623270062993163	-5.665659838634054e-20	-3.4618234180673205e-19	1.4373041489585805e-12	1.7267362390049615e-14	0.0024753459845037098	-7.387828237800148e-20	2.021488372275489e-18	1.7530607584114838e-16	5.480330252998017e-15	1.245004536726984e-16
40300000	0.0037623270062993163	-5.665659838634054e-20	-3.4618234180673205e-19	1.4373041489585805e-12	1.7267362390049615e-14	0.0024753459845037098	-7.387828183968815e-20	2.021488372275489e-18	1.7530607584114838e-16	5.480330252998017e-15	1.245004536726984e-16
40400000	0.0037623270062993163	-5.665659838634054e-20	-3.4618234180673205e-19	1.4373041489585805e-12	1.7267362390049615e-14	0.0024753459845037098	-7.387828130137482e-20	2.021488372275489e-18	1.7530607584114838e-16	5.480330252998017e-15	1.245004536726984e-16
40500000	0.0037623270062993163	-5.665659838634054e-20	-3.4618234180673205e-19	1.4373041489585805e-12	1.7267362390049615e-14	0.0024753459845037098	-7.387828076306148e-20	2.021488372275489e-18	1.7530607584114838e-16	5.480330252998017e-15	1.245004536726984e-16
40600000	0.0037623270062993163	-5.665659838634054e-20	-3.4618234180673205e-19	1.4373041489585805e-12	1.7267362390049615e-14	0.0024753459845037098	-7.387828022474815e-20	2.021488372275489e-18	1.7530607584114838e-16	5.480330252998017e-15	1.245004536726984e-16
40700000	0.0037623270062993163	-5.665659838634054e-20	-3.4618234180673205e-19	1.4373041489585805e-12	1.7267362390049615e-14	0.0024753459845037098	-7.387827968643483e-20	2.021488372275489e-18	1.7530607584114838e-16	5.480330252998017e-15	1.245004536726984e-16
40800000	0.0037623270062993163	-5.665659838634054e-20	-3.4618234180673205e-19	1.4373041489585805e-12	1.7267362390049615e-14	0.0024753459845037098	-7.38782791481215e-20	2.021488372275489e-18	1.7530607584114838e-16	5.480330252998017e-15	1.245004536726984e-16
40900000	0.0037623270062993163	-5.665659838634054e-20	-3.4618234180673205e-19	1.4373041489585805e-12	1.7267362390049615e-14	0.0024753459845037098	-7.387827860980816e-20	2.021488372275489e-18	1.7530607584114838e-16	5.480330252998017e-15	1.245004536726984e-16
41000000	0.0037623270062993163	-5.665659838634054e-20	-3.4618234180673205e-19	1.4373041489585805e-12	1.7267362390049615e-14	0.0024753459845037098	-7.387827807149483e-20	2.021488372275489e-18	1.7530607584114838e-16	5.480330252998017e-15	1.245004536726984e-16
41100000	0.0037623270062993163	-5.665659838634054e-20	-3.4618234180673205e-19	1.4373041489585805e-12	1.7267362390049615e-14	0.0024753459845037098	-7.38782775331815e-20	2.021488372275489e-18	1.7530607584114838e-16	5.480330252998017e-15	1.245004536726984e-16
41200000	0.0037623270062993163	-5.665659838634054e-20	-3.4618234180673205e-19	1.4373041489585805e-12	1.7267362390049615e-14	0.0024753459845037098	-7.387827699486817e-20	2.021488372275489e-18	1.7530607584114838e-16	5.480330252998017e-15	1.245004536726984e-16
41300000	0.0037623270062993163	-5.665659838634054e-20	-3.4618234180673205e-19	1.4373041489585805e-12	1.7267362390049615e-14	0.0024753459845037098	-7.387827645655484e-20	2.021488372275489e-18	1.7530607584114838e-16	5.480330252998017e-15	1.245004536726984e-16
41400000	0.0037623270062993163	-5.665659838634054e-20	-3.4618234180673205e-19	1.4373041489585805e-12	1.7267362390049615e-14	0.0024753459845037098	-7.387827591824151e-20	2.021488372275489e-18	1.7530607584114838e-16	5.480330252998017e-15	1.245004536726984e-16
41500000	0.0037623270062993163	-5.665659838634054e-20	-3.4618234180673205e-19	1.4373041489585805e-12	1.7267362390049615e-14	0.0024753459845037098	-7.387827537992818e-20	2.021488372275489e-18	1.7530607584114838e-16	5.480330252998017e-15	1.245004536726984e-16
41600000	0.0037623270062993163	-5.665659838634054e-20	-3.4618234180673205e-19	1.4373041489585805e-12	1.7267362390049615e-14	0.0024753459845037098	-7.387827484161485e-20	2.021488372275489e-18	1.7530607584114838e-16	5.480330252998017e-15	1.245004536726984e-16
41700000	0.0037623270062993163	-5.665659838634054e-20	-3.4618234180673205e-19	1.4373041489585805e-12	1.7267362390049615e-14	0.0024753459845037098	-7.387827430330152e-20	2.021488372275489e-18	1.7530607584114838e-16	5.480330252998017e-15	1.245004536726984e-16
41800000	0.0037623270062993163	-5.665659838634054e-20	-3.4618234180673205e-19	1.4373041489585803e-12	1.7267362390049615e-14	0.0024753459845037098	-7.387827376498818e-20	2.021488372275489e-18	1.7530607584114838e-16	5.480330252998017e-15	1.245004536726984e-16
41900000	0.0037623270062993163	-5.665659838634054e-20	-3.4618234180673205e-19	1.4373041489585803e-12	1.7267362390049615e-14	0.0024753459845037098	-7.387827322667485e-20	2.021488372275489e-18	1.7530607584114838e-16	5.480330252998017e-15	1.245004536726984e-16
42000000	0.0037623270062993163	-5.665659838634054e-20	-3.4618234180673205e-19	1.4373041489585803e-12	1.7267362390049615e-14	0.0024753459845037098	-7.387827268836153e-20	2.021488372275489e-18	1.7530607584114838e-16	5.480330252998017e-15	1.245004536726984e-16
42100000	0.0037623270062993163	-5.665659838634054e-20	-3.4618234180673205e-19	1.4373041489585803e-12	1.7267362390049615e-14	0.0024753459845037098	-7.38782721500482e-20	2.0214883722754887e-18	1.7530607584114838e-16	5.480330252998017e-15	1.245004536726984e-16
42200000	0.0037623270062993163	-5.665659838634054e-20	-3.4618234180673205e-19	1.4373041489585803e-12	1.7267362390049615e-14	0.0024753459845037098	-7.387827161173487e-20	2.0214883722754887e-18	1.7530607584114838e-16	5.480330252998017e-15	1.245004536726984e-16
42300000	0.0037623270062993163	-5.665659838634054e-20	-3.4618234180673205e-19	1.4373041489585803e-12	1.7267362390049615e-14	0.0024753459845037098	-7.387827107342153e-20	2.0214883722754887e-18	1.7530607584114838e-16	5.480330252998017e-15	1.245004536726984e-16
42400000	0.0037623270062993163	-5.665659838634054e-20	-3.4618234180673205e-19	1.4373041489585803e-12	1.7267362390049615e-14	0.0024753459845037098	-7.38782705351082e-20	2.0214883722754887e-18	1.7530607584114838e-16	5.480330252998017e-15	1.245004536726984e-16
42500000	0.0037623270062993163	-5.665659838634054e-20	-3.4618234180673205e-19	1.4373041489585803e-12	1.7267362390049615e-14	0.0024753459845037098	-7.387826999679487e-20	2.0214883722754887e-18	1.7530607584114838e-16	5.480330252998017e-15	1.245004536726984e-16
42600000	0.0037623270062993163	-5.665659838634054e-20	-3.4618234180673205e-19	1.4373041489585803e-12	1.7267362390049615e-14	0.0024753459845037098	-7.387826945848155e-20	2.0214883722754887e-18	1.7530607584114838e-16	5.480330252998017e-15	1.245004536726984e-16
42700000	0.0037623270062993163	-5.665659838634054e-20	-3.4618234180673205e-19	1.4373041489585803e-12	1.7267362390049615e-14	0.0024753459845037098	-7.387826892016822e-20	2.0214883722754887e-18	1.7530607584114838e-16	5.480330252998017e-15	1.245004536726984e-16
42800000	0.0037623270062993163	-5.665659838634054e-20	-3.4618234180673205e-19	1.4373041489585803e-12	1.7267362390049615e-14	0.0024753459845037098	-7.387826838185488e-20	2.0214883722754887e-18	1.7530607584114838e-16	5.480330252998017e-15	1.245004536726984e-16
42900000	0.0037623270062993163	-5.665659838634054e-20	-3.4618234180673205e-19	1.4373041489585803e-12	1.7267362390049615e-14	0.0024753459845037098	-7.387826784354155e-20	2.0214883722754887e-18	1.7530607584114838e-16	5.480330252998017e-15	1.245004536726984e-16
43000000	0.0037623270062993163	-5.665659838634054e-20	-3.4618234180673205e-19	1.4373041489585803e-12	1.7267362390049615e-14	0.0024753459845037098	-7.387826730522822e-20	2.0214883722754887e-18	1.7530607584114838e-16	5.480330252998017e-15	1.245004536726984e-16
43100000	0.0037623270062993163	-5.665659838634054e-20	-3.4618234180673205e-19	1.4373041489585803e-12	1.7267362390049615e-14	0.0024753459845037098	-7.387826676691489e-20	2.0214883722754887e-18	1.7530607584114838e-16	5.480330252998017e-15	1.245004536726984e-16
43200000	0.0037623270062993163	-5.665659838634054e-20	-3.4618234180673205e-19	1.4373041489585803e-12	1.7267362390049615e-14	0.0024753459845037098	-7.387826622860157e-20	2.0214883722754887e-18	1.7530607584114838e-16	5.480330252998017e-15	1.245004536726984e-16
43300000	0.0037623270062993163	-5.665659838634054e-20	-3.4618234180673205e-19	1.4373041489585803e-12	1.7267362390049615e-14	0.0024753459845037098	-7.387826569028823e-20	2.0214883722754887e-18	1.7530607584114838e-16	5.480330252998017e-15	1.245004536726984e-16
43400000	0.0037623270062993163	-5.665659838634054e-20	-3.4618234180673205e-19	1.4373041489585803e-12	1.7267362390049615e-14	0.0024753459845037098	-7.38782651519749e-20	2.0214883722754887e-18	1.7530607584114838e-16	5.480330252998017e-15	1.245004536726984e-16
43500000	0.0037623270062993163	-5.665659838634054e-20	-3.4618234180673205e-19	1.4373041489585803e-12	1.7267362390049615e-14	0.0024753459845037098	-7.387826461366157e-20	2.0214883722754887e-18	1.7530607584114838e-16	5.480330252998017e-15	1.245004536726984e-16
43600000	0.0037623270062993163	-5.665659838634054e-20	-3.4618234180673205e-19	1.4373041489585803e-12	1.7267362390049615e-14	0.0024753459845037098	-7.387826407534824e-20	2.0214883722754887e-18	1.7530607584114838e-16	5.480330252998017e-15	1.245004536726984e-16
43700000	0.0037623270062993163	-5.665659838634054e-20	-3.4618234180673205e-19	1.4373041489585803e-12	1.7267362390049615e-14	0.0024753459845037098	-7.38782635370349e-20	2.0214883722754887e-18	1.7530607584114838e-16	5.480330252998017e-15	1.245004536726984e-16
43800000	0.0037623270062993163	-5.665659838634054e-20	-3.4618234180673205e-19	1.4373041489585803e-12	1.7267362390049615e-14	0.0024753459845037098	-7.387826299872157e-20	2.0214883722754887e-18	1.7530607584114838e-16	5.480330252998017e-15	1.245004536726984e-16
43900000	0.0037623270062993163	-5.665659838634054e-20	-3.4618234180673205e-19	1.4373041489585803e-12	1.7267362390049615e-14	0.0024753459845037098	-7.387826246040825e-20	2.0214883722754887e-18	1.7530607584114838e-16	5.480330252998017e-15	1.245004536726984e-16
44000000	0.0037623270062993163	-5.665659838634054e-20	-3.4618234180673205e-19	1.4373041489585803e-12	1.7267362390049615e-14	0.0024753459845037098	-7.387826192209492e-20	2.0214883722754887e-18	1.7530607584114838e-16	5.480330252998017e-15	1.245004536726984e-16
44100000	0.0037623270062993163	-5.665659838634054e-20	-3.4618234180673205e-19	1.4373041489585803e-12	1.7267362390049615e-14	0.0024753459845037098	-7.387826138378159e-20	2.0214883722754887e-18	1.7530607584114838e-16	5.480330252998017e-15	1.245004536726984e-16
44200000	0.0037623270062993163	-5.665659838634054e-20	-3.4618234180673205e-19	1.4373041489585803e-12	1.7267362390049615e-14	0.0024753459845037098	-7.387826084546825e-20	2.0214883722754887e-18	1.7530607584114838e-16	5.480330252998017e-15	1.245004536726984e-16
44300000	0.0037623270062993163	-5.665659838634054e-20	-3.4618234180673205e-19	1.4373041489585803e-12	1.7267362390049615e-14	0.0024753459845037098	-7.387826030715492e-20	2.0214883722754887e-18	1.7530607584114838e-16	5.480330252998017e-15	1.245004536726984e-16
44400000	0.0037623270062993163	-5.665659838634054e-20	-3.4618234180673205e-19	1.4373041489585803e-12	1.7267362390049615e-14	0.0024753459845037098	-7.387825976884159e-20	2.0214883722754887e-18	1.7530607584114838e-16	5.480330252998017e-15	1.245004536726984e-16
44500000	0.0037623270062993163	-5.665659838634054e-20	-3.4618234180673205e-19	1.4373041489585803e-12	1.7267362390049615e-14	0.0024753459845037098	-7.387825923052827e-20	2.0214883722754887e-18	1.7530607584114838e-16	5.480330252998017e-15	1.245004536726984e-16
44600000	0.0037623270062993163	-5.665659838634054e-20	-3.4618234180673205e-19	1.4373041489585803e-12	1.7267362390049615e-14	0.0024753459845037098	-7.387825869221494e-20	2.0214883722754887e-18	1.7530607584114838e-16	5.480330252998017e-15	1.245004536726984e-16
44700000	0.0037623270062993163	-5.665659838634054e-20	-3.4618234180673205e-19	1.4373041489585803e-12	1.7267362390049615e-14	0.0024753459845037098	-7.38782581539016e-20	2.0214883722754887e-18	1.7530607584114838e-16	5.480330252998017e-15	1.245004536726984e-16
44800000	0.0037623270062993163	-5.665659838634054e-20	-3.4618234180673205e-19	1.4373041489585803e-12	1.7267362390049615e-14	0.0024753459845037098	-7.387825761558827e-20	2.0214883722754887e-18	1.7530607584114838e-16	5.480330252998017e-15	1.245004536726984e-16
44900000	0.0037623270062993163	-5.665659838634054e-20	-3.4618234180673205e-19	1.4373041489585803e-12	1.7267362390049615e-14	0.0024753459845037098	-7.387825707727494e-20	2.0214883722754887e-18	1.7530607584114838e-16	5.480330252998017e-15	1.245004536726984e-16
45000000	0.0037623270062993163	-5.665659838634054e-20	-3.4618234180673205e-19	1.4373041489585803e-12	1.7267362390049615e-14	0.0024753459845037098	-7.387825653896161e-20	2.0214883722754887e-18	1.7530607584114838e-16	5.480330252998017e-15	1.245004536726984e-16
45100000	0.0037623270062993163	-5.665659838634054e-20	-3.4618234180673205e-19	1.4373041489585803e-12	1.7267362390049615e-14	0.0024753459845037098	-7.387825600064829e-20	2.0214883722754887e-18	1.7530607584114838e-16	5.480330252998017e-15	1.245004536726984e-16
45200000	0.0037623270062993163	-5.665659838634054e-20	-3.4618234180673205e-19	1.4373041489585803e-12	1.7267362390049615e-14	0.0024753459845037098	-7.387825546233495e-20	2.0214883722754887e-18	1.7530607584114838e-16	5.480330252998017e-15	1.245004536726984e-16
45300000	0.0037623270062993163	-5.665659838634054e-20	-3.4618234180673205e-19	1.4373041489585803e-12	1.7267362390049615e-14	0.0024753459845037098	-7.387825492402162e-20	2.0214883722754887e-18	1.7530607584114838e-16	5.480330252998017e-15	1.245004536726984e-16
45400000	0.0037623270062993163	-5.665659838634054e-20	-3.4618234180673205e-19	1.4373041489585803e-12	1.7267362390049615e-14	0.0024753459845037098	-7.387825438570829e-20	2.0214883722754887e-18	1.7530607584114838e-16	5.480330252998017e-15	1.245004536726984e-16
45500000	0.0037623270062993163	-5.665659838634054e-20	-3.4618234180673205e-19	1.4373041489585803e-12	1.7267362390049615e-14	0.0024753459845037098	-7.387825384739496e-20	2.0214883722754887e-18	1.7530607584114838e-16	5.480330252998017e-15	1.245004536726984e-16
45600000	0.0037623270062993163	-5.665659838634054e-20	-3.4618234180673205e-19	1.4373041489585803e-12	1.7267362390049615e-14	0.0024753459845037098	-7.387825330908162e-20	2.0214883722754887e-18	1.7530607584114838e-16	5.480330252998017e-15	1.245004536726984e-16
45700000	0.0037623270062993163	-5.665659838634054e-20	-3.4618234180673205e-19	1.4373041489585803e-12	1.7267362390049615e-14	0.0024753459845037098	-7.38782527707683e-20	2.0214883722754887e-18	1.7530607584114838e-16	5.480330252998017e-15	1.245004536726984e-16
45800000	0.0037623270062993163	-5.665659838634054e-20	-3.4618234180673205e-19	1.4373041489585803e-12	1.7267362390049615e-14	0.0024753459845037098	-7.387825223245497e-20	2.0214883722754887e-18	1.7530607584114838e-16	5.480330252998017e-15	1.245004536726984e-16
45900000	0.0037623270062993163	-5.665659838634054e-20	-3.4618234180673205e-19	1.4373041489585803e-12	1.7267362390049615e-14	0.0024753459845037098	-7.387825169414164e-20	2.0214883722754887e-18	1.7530607584114838e-16	5.480330252998017e-15	1.245004536726984e-16
46000000	0.0037623270062993163	-5.665659838634054e-20	-3.4618234180673205e-19	1.4373041489585803e-12	1.7267362390049615e-14	0.0024753459845037098	-7.387825115582831e-20	2.0214883722754887e-18	1.7530607584114838e-16	5.480330252998017e-15	1.245004536726984e-16
46100000	0.0037623270062993163	-5.665659838634054e-20	-3.4618234180673205e-19	1.4373041489585803e-12	1.7267362390049615e-14	0.0024753459845037098	-7.387825061751497e-20	2.0214883722754887e-18	1.7530607584114838e-16	5.480330252998017e-15	1.245004536726984e-16
46200000	0.0037623270062993163	-5.665659838634054e-20	-3.4618234180673205e-19	1.4373041489585803e-12	1.7267362390049615e-14	0.0024753459845037098	-7.387825007920164e-20	2.0214883722754887e-18	1.7530607584114838e-16	5.480330252998017e-15	1.245004536726984e-16
46300000	0.0037623270062993163	-5.665659838634054e-20	-3.4618234180673205e-19	1.4373041489585803e-12	1.7267362390049615e-14	0.0024753459845037098	-7.387824954088832e-20	2.0214883722754887e-18	1.7530607584114838e-16	5.480330252998017e-15	1.245004536726984e-16
46400000	0.0037623270062993163	-5.665659838634054e-20	-3.4618234180673205e-19	1.4373041489585803e-12	1.7267362390049615e-14	0.0024753459845037098	-7.387824900257499e-20	2.0214883722754887e-18	1.7530607584114838e-16	5.480330252998017e-15	1.245004536726984e-16
46500000	0.0037623270062993163	-5.665659838634054e-20	-3.4618234180673205e-19	1.4373041489585803e-12	1.7267362390049615e-14	0.0024753459845037098	-7.387824846426166e-20	2.0214883722754887e-18	1.7530607584114838e-16	5.480330252998017e-15	1.245004536726984e-16
46600000	0.0037623270062993163	-5.665659838634054e-20	-3.4618234180673205e-19	1.4373041489585803e-12	1.7267362390049615e-14	0.0024753459845037098	-7.387824792594832e-20	2.0214883722754887e-18	1.7530607584114838e-16	5.480330252998017e-15	1.245004536726984e-16
46700000	0.0037623270062993163	-5.665659838634054e-20	-3.4618234180673205e-19	1.4373041489585803e-12	1.7267362390049615e-14	0.0024753459845037098	-7.387824738763499e-20	2.0214883722754887e-18	1.7530607584114838e-16	5.480330252998017e-15	1.245004536726984e-16
46800000	0.0037623270062993163	-5.665659838634054e-20	-3.4618234180673205e-19	1.4373041489585803e-12	1.7267362390049615e-14	0.0024753459845037098	-7.387824684932166e-20	2.0214883722754887e-18	1.7530607584114838e-16	5.480330252998017e-15	1.245004536726984e-16
46900000	0.0037623270062993163	-5.665659838634054e-20	-3.4618234180673205e-19	1.4373041489585803e-12	1.7267362390049615e-14	0.0024753459845037098	-7.387824631100833e-20	2.0214883722754887e-18	1.7530607584114838e-16	5.480330252998017e-15	1.245004536726984e-16
47000000	0.0037623270062993163	-5.665659838634054e-20	-3.4618234180673205e-19	1.4373041489585803e-12	1.7267362390049615e-14	0.0024753459845037098	-7.3878245772695e-20	2.0214883722754887e-18	1.7530607584114838e-16	5.480330252998017e-15	1.245004536726984e-16
47100000	0.0037623270062993163	-5.665659838634054e-20	-3.4618234180673205e-19	1.4373041489585803e-12	1.7267362390049615e-14	0.0024753459845037098	-7.387824523438167e-20	2.0214883722754887e-18	1.7530607584114838e-16	5.480330252998017e-15	1.245004536726984e-16
47200000	0.0037623270062993163	-5.665659838634054e-20	-3.4618234180673205e-19	1.4373041489585803e-12	1.7267362390049615e-14	0.0024753459845037098	-7.387824469606834e-20	2.0214883722754887e-18	1.7530607584114838e-16	5.480330252998017e-15	1.245004536726984e-16
47300000	0.0037623270062993163	-5.665659838634054e-20	-3.4618234180673205e-19	1.4373041489585803e-12	1.7267362390049615e-14	0.0024753459845037098	-7.387824415775501e-20	2.0214883722754887e-18	1.7530607584114838e-16	5.480330252998017e-15	1.245004536726984e-16
47400000	0.0037623270062993163	-5.665659838634054e-20	-3.4618234180673205e-19	1.4373041489585803e-12	1.7267362390049615e-14	0.0024753459845037098	-7.387824361944168e-20	2.0214883722754887e-18	1.7530607584114838e-16	5.480330252998017e-15	1.245004536726984e-16
47500000	0.0037623270062993163	-5.665659838634054e-20	-3.4618234180673205e-19	1.4373041489585803e-12	1.7267362390049615e-14	0.0024753459845037098	-7.387824308112834e-20	2.0214883722754887e-18	1.7530607584114838e-16	5.480330252998017e-15	1.245004536726984e-16
47600000	0.0037623270062993163	-5.665659838634054e-20	-3.4618234180673205e-19	1.4373041489585803e-12	1.7267362390049615e-14	0.0024753459845037098	-7.387824254281502e-20	2.0214883722754887e-18	1.7530607584114838e-16	5.480330252998017e-15	1.245004536726984e-16
47700000	0.0037623270062993163	-5.665659838634054e-20	-3.4618234180673205e-19	1.4373041489585803e-12	1.7267362390049615e-14	0.0024753459845037098	-7.387824200450169e-20	2.0214883722754887e-18	1.7530607584114838e-16	5.480330252998017e-15	1.245004536726984e-16
47800000	0.0037623270062993163	-5.665659838634054e-20	-3.4618234180673205e-19	1.4373041489585803e-12	1.7267362390049615e-14	0.0024753459845037098	-7.387824146618836e-20	2.0214883722754887e-18	1.7530607584114838e-16	5.480330252998017e-15	1.245004536726984e-16
47900000	0.0037623270062993163	-5.665659838634054e-20	-3.4618234180673205e-19	1.4373041489585803e-12	1.7267362390049615e-14	0.0024753459845037098	-7.387824092787503e-20	2.0214883722754887e-18	1.7530607584114838e-16	5.480330252998017e-15	1.245004536726984e-16
48000000	0.0037623270062993163	-5.665659838634054e-20	-3.4618234180673205e-19	1.4373041489585803e-12	1.7267362390049615e-14	0.0024753459845037098	-7.387824038956169e-20	2.0214883722754887e-18	1.7530607584114838e-16	5.480330252998017e-15	1.245004536726984e-16
48100000	0.0037623270062993163	-5.665659838634054e-20	-3.4618234180673205e-19	1.4373041489585803e-12	1.7267362390049615e-14	0.0024753459845037098	-7.387823985124836e-20	2.0214883722754887e-18	1.7530607584114838e-16	5.480330252998017e-15	1.245004536726984e-16
48200000	0.0037623270062993163	-5.665659838634054e-20	-3.4618234180673205e-19	1.4373041489585803e-12	1.7267362390049615e-14	0.0024753459845037098	-7.387823931293504e-20	2.0214883722754887e-18	1.7530607584114838e-16	5.480330252998017e-15	1.245004536726984e-16
48300000	0.0037623270062993163	-5.665659838634054e-20	-3.4618234180673205e-19	1.4373041489585803e-12	1.7267362390049615e-14	0.0024753459845037098	-7.387823877462171e-20	2.0214883722754887e-18	1.7530607584114838e-16	5.480330252998017e-15	1.245004536726984e-16
48400000	0.0037623270062993163	-5.665659838634054e-20	-3.4618234180673205e-19	1.4373041489585803e-12	1.7267362390049615e-14	0.0024753459845037098	-7.387823823630838e-20	2.0214883722754887e-18	1.7530607584114838e-16	5.480330252998017e-15	1.245004536726984e-16
48500000	0.0037623270062993163	-5.665659838634054e-20	-3.4618234180673205e-19	1.4373041489585803e-12	1.7267362390049615e-14	0.0024753459845037098	-7.387823769799504e-20	2.0214883722754887e-18	1.7530607584114838e-16	5.480330252998017e-15	1.245004536726984e-16
48600000	0.0037623270062993163	-5.665659838634054e-20	-3.4618234180673205e-19	1.4373041489585803e-12	1.7267362390049615e-14	0.0024753459845037098	-7.387823715968171e-20	2.0214883722754887e-18	1.7530607584114838e-16	5.480330252998017e-15	1.245004536726984e-16
48700000	0.0037623270062993163	-5.665659838634054e-20	-3.4618234180673205e-19	1.4373041489585803e-12	1.7267362390049615e-14	0.0024753459845037098	-7.387823662136838e-20	2.0214883722754887e-18	1.7530607584114838e-16	5.480330252998017e-15	1.245004536726984e-16
48800000	0.0037623270062993163	-5.665659838634054e-20	-3.4618234180673205e-19	1.4373041489585803e-12	1.7267362390049615e-14	0.0024753459845037098	-7.387823608305506e-20	2.0214883722754887e-18	1.7530607584114838e-16	5.480330252998017e-15	1.245004536726984e-16
48900000	0.0037623270062993163	-5.665659838634054e-20	-3.4618234180673205e-19	1.4373041489585803e-12	1.7267362390049615e-14	0.0024753459845037098	-7.387823554474173e-20	2.0214883722754887e-18	1.7530607584114838e-16	5.480330252998017e-15	1.245004536726984e-16
49000000	0.0037623270062993163	-5.665659838634054e-20	-3.4618234180673205e-19	1.4373041489585803e-12	1.7267362390049615e-14	0.0024753459845037098	-7.387823500642839e-20	2.0214883722754887e-18	1.7530607584114838e-16	5.480330252998017e-15	1.245004536726984e-16
49100000	0.0037623270062993163	-5.665659838634054e-20	-3.4618234180673205e-19	1.4373041489585803e-12	1.7267362390049615e-14	0.0024753459845037098	-7.387823446811506e-20	2.0214883722754887e-18	1.7530607584114838e-16	5.480330252998017e-15	1.245004536726984e-16
49200000	0.0037623270062993163	-5.665659838634054e-20	-3.4618234180673205e-19	1.4373041489585803e-12	1.7267362390049615e-14	0.0024753459845037098	-7.387823392980173e-20	2.0214883722754887e-18	1.7530607584114838e-16	5.480330252998017e-15	1.245004536726984e-16
49300000	0.0037623270062993163	-5.665659838634054e-20	-3.4618234180673205e-19	1.4373041489585803e-12	1.7267362390049615e-14	0.0024753459845037098	-7.38782333914884e-20	2.0214883722754887e-18	1.7530607584114838e-16	5.480330252998017e-15	1.245004536726984e-16
49400000	0.0037623270062993163	-5.665659838634054e-20	-3.4618234180673205e-19	1.4373041489585803e-12	1.7267362390049615e-14	0.0024753459845037098	-7.387823285317506e-20	2.0214883722754887e-18	1.7530607584114838e-16	5.480330252998017e-15	1.245004536726984e-16
49500000	0.0037623270062993163	-5.665659838634054e-20	-3.4618234180673205e-19	1.4373041489585803e-12	1.7267362390049615e-14	0.0024753459845037098	-7.387823231486174e-20	2.0214883722754887e-18	1.7530607584114838e-16	5.480330252998017e-15	1.245004536726984e-16
49600000	0.0037623270062993163	-5.665659838634054e-20	-3.4618234180673205e-19	1.4373041489585803e-12	1.7267362390049615e-14	0.0024753459845037098	-7.387823177654841e-20	2.0214883722754887e-18	1.7530607584114838e-16	5.480330252998017e-15	1.245004536726984e-16
49700000	0.0037623270062993163	-5.665659838634054e-20	-3.4618234180673205e-19	1.4373041489585803e-12	1.7267362390049615e-14	0.0024753459845037098	-7.387823123823508e-20	2.0214883722754887e-18	1.7530607584114838e-16	5.480330252998017e-15	1.245004536726984e-16
49800000	0.0037623270062993163	-5.665659838634054e-20	-3.4618234180673205e-19	1.4373041489585803e-12	1.7267362390049615e-14	0.0024753459845037098	-7.387823069992175e-20	2.0214883722754887e-18	1.7530607584114838e-16	5.480330252998017e-15	1.245004536726984e-16
49900000	0.0037623270062993163	-5.665659838634054e-20	-3.4618234180673205e-19	1.4373041489585803e-12	1.7267362390049615e-14	0.0024753459845037098	-7.387823016160841e-20	2.0214883722754887e-18	1.7530607584114838e-16	5.480330252998017e-15	1.245004536726984e-16
50000000	0.0037623270062993163	-5.665659838634054e-20	-3.4618234180673205e-19	1.4373041489585803e-12	1.7267362390049615e-14	0.0024753459845037098	-7.387822962329508e-20	2.0214883722754887e-18	1.7530607584114838e-16	5.480330252998017e-15	1.245004536726984e-16
50100000	0.0037623270062993163	-5.665659838634054e-20	-3.4618234180673205e-19	1.4373041489585803e-12	1.7267362390049615e-14	0.0024753459845037098	-7.387822908498176e-20	2.0214883722754887e-18	1.7530607584114838e-16	5.480330252998017e-15	1.2450045367269843e-16
50200000	0.0037623270062993163	-5.665659838634054e-20	-3.4618234180673205e-19	1.4373041489585803e-12	1.7267362390049615e-14	0.0024753459845037098	-7.387822854666843e-20	2.0214883722754887e-18	1.7530607584114838e-16	5.480330252998017e-15	1.2450045367269843e-16
50300000	0.0037623270062993163	-5.665659838634054e-20	-3.4618234180673205e-19	1.4373041489585803e-12	1.7267362390049615e-14	0.0024753459845037098	-7.38782280083551e-20	2.0214883722754887e-18	1.7530607584114838e-16	5.480330252998017e-15	1.2450045367269843e-16
50400000	0.0037623270062993163	-5.665659838634054e-20	-3.4618234180673205e-19	1.4373041489585803e-12	1.7267362390049615e-14	0.0024753459845037098	-7.387822747004176e-20	2.0214883722754887e-18	1.7530607584114838e-16	5.480330252998017e-15	1.2450045367269843e-16
50500000	0.0037623270062993163	-5.665659838634054e-20	-3.4618234180673205e-19	1.4373041489585803e-12	1.7267362390049615e-14	0.0024753459845037098	-7.387822693172843e-20	2.0214883722754887e-18	1.7530607584114838e-16	5.480330252998017e-15	1.2450045367269843e-16
50600000	0.0037623270062993163	-5.665659838634054e-20	-3.4618234180673205e-19	1.4373041489585803e-12	1.7267362390049615e-14	0.0024753459845037098	-7.38782263934151e-20	2.0214883722754887e-18	1.7530607584114838e-16	5.480330252998017e-15	1.2450045367269843e-16
50700000	0.0037623270062993163	-5.665659838634054e-20	-3.4618234180673205e-19	1.4373041489585803e-12	1.7267362390049615e-14	0.0024753459845037098	-7.387822585510178e-20	2.0214883722754887e-18	1.7530607584114838e-16	5.480330252998017e-15	1.2450045367269843e-16
50800000	0.0037623270062993163	-5.665659838634054e-20	-3.4618234180673205e-19	1.4373041489585803e-12	1.7267362390049615e-14	0.0024753459845037098	-7.387822531678844e-20	2.0214883722754887e-18	1.7530607584114838e-16	5.480330252998017e-15	1.2450045367269843e-16
50900000	0.0037623270062993163	-5.665659838634054e-20	-3.4618234180673205e-19	1.4373041489585803e-12	1.7267362390049615e-14	0.0024753459845037098	-7.387822477847511e-20	2.0214883722754887e-18	1.7530607584114838e-16	5.480330252998017e-15	1.2450045367269843e-16
51000000	0.0037623270062993163	-5.665659838634054e-20	-3.4618234180673205e-19	1.4373041489585803e-12	1.7267362390049615e-14	0.0024753459845037098	-7.387822424016178e-20	2.0214883722754887e-18	1.7530607584114838e-16	5.480330252998017e-15	1.2450045367269843e-16
51100000	0.0037623270062993163	-5.665659838634054e-20	-3.4618234180673205e-19	1.4373041489585803e-12	1.7267362390049615e-14	0.0024753459845037098	-7.387822370184845e-20	2.0214883722754887e-18	1.7530607584114838e-16	5.480330252998017e-15	1.2450045367269843e-16
51200000	0.0037623270062993163	-5.665659838634054e-20	-3.4618234180673205e-19	1.4373041489585803e-12	1.7267362390049615e-14	0.0024753459845037098	-7.387822316353511e-20	2.0214883722754887e-18	1.7530607584114838e-16	5.480330252998018e-15	1.2450045367269843e-16
51300000	0.003762327006299316	-5.665659838634054e-20	-3.4618234180673205e-19	1.4373041489585803e-12	1.7267362390049615e-14	0.0024753459845037098	-7.387822262522178e-20	2.0214883722754887e-18	1.7530607584114838e-16	5.480330252998018e-15	1.2450045367269843e-16
51400000	0.003762327006299316	-5.665659838634054e-20	-3.4618234180673205e-19	1.4373041489585803e-12	1.7267362390049615e-14	0.0024753459845037098	-7.387822208690846e-20	2.0214883722754887e-18	1.7530607584114838e-16	5.480330252998018e-15	1.2450045367269843e-16
51500000	0.003762327006299316	-5.665659838634054e-20	-3.4618234180673205e-19	1.4373041489585803e-12	1.7267362390049615e-14	0.0024753459845037098	-7.387822154859513e-20	2.0214883722754887e-18	1.7530607584114838e-16	5.480330252998018e-15	1.2450045367269843e-16
51600000	0.003762327006299316	-5.665659838634054e-20	-3.4618234180673205e-19	1.4373041489585803e-12	1.7267362390049615e-14	0.0024753459845037098	-7.38782210102818e-20	2.0214883722754887e-18	1.7530607584114838e-16	5.480330252998018e-15	1.2450045367269843e-16
51700000	0.003762327006299316	-5.665659838634054e-20	-3.4618234180673205e-19	1.4373041489585805e-12	1.7267362390049615e-14	0.0024753459845037098	-7.387822047196846e-20	2.0214883722754887e-18	1.7530607584114838e-16	5.480330252998018e-15	1.2450045367269843e-16
51800000	0.003762327006299316	-5.665659838634054e-20	-3.4618234180673205e-19	1.4373041489585805e-12	1.7267362390049615e-14	0.0024753459845037098	-7.387821993365513e-20	2.0214883722754887e-18	1.7530607584114838e-16	5.480330252998018e-15	1.2450045367269843e-16
51900000	0.003762327006299316	-5.665659838634054e-20	-3.4618234180673205e-19	1.4373041489585805e-12	1.7267362390049615e-14	0.0024753459845037098	-7.38782193953418e-20	2.0214883722754887e-18	1.7530607584114838e-16	5.480330252998018e-15	1.2450045367269843e-16
52000000	0.003762327006299316	-5.665659838634054e-20	-3.4618234180673205e-19	1.4373041489585805e-12	1.7267362390049615e-14	0.0024753459845037098	-7.387821885702848e-20	2.0214883722754887e-18	1.7530607584114838e-16	5.480330252998018e-15	1.2450045367269843e-16
52100000	0.003762327006299316	-5.665659838634054e-20	-3.4618234180673205e-19	1.4373041489585805e-12	1.7267362390049615e-14	0.0024753459845037098	-7.387821831871515e-20	2.0214883722754887e-18	1.7530607584114838e-16	5.480330252998018e-15	1.2450045367269843e-16
52200000	0.003762327006299316	-5.665659838634054e-20	-3.4618234180673205e-19	1.4373041489585805e-12	1.7267362390049615e-14	0.0024753459845037098	-7.387821778040181e-20	2.0214883722754887e-18	1.7530607584114838e-16	5.480330252998018e-15	1.2450045367269843e-16
52300000	0.003762327006299316	-5.665659838634054e-20	-3.4618234180673205e-19	1.4373041489585805e-12	1.7267362390049615e-14	0.0024753459845037098	-7.387821724208848e-20	2.0214883722754887e-18	1.7530607584114838e-16	5.480330252998018e-15	1.2450045367269843e-16
52400000	0.003762327006299316	-5.665659838634054e-20	-3.4618234180673205e-19	1.4373041489585805e-12	1.7267362390049615e-14	0.0024753459845037098	-7.387821670377515e-20	2.0214883722754887e-18	1.7530607584114838e-16	5.480330252998018e-15	1.2450045367269843e-16
52500000	0.003762327006299316	-5.665659838634054e-20	-3.4618234180673205e-19	1.4373041489585805e-12	1.7267362390049615e-14	0.0024753459845037098	-7.387821616546182e-20	2.0214883722754887e-18	1.7530607584114838e-16	5.480330252998018e-15	1.2450045367269843e-16
52600000	0.003762327006299316	-5.665659838634054e-20	-3.4618234180673205e-19	1.4373041489585805e-12	1.7267362390049615e-14	0.0024753459845037098	-7.38782156271485e-20	2.0214883722754887e-18	1.7530607584114838e-16	5.480330252998018e-15	1.2450045367269843e-16
52700000	0.003762327006299316	-5.665659838634054e-20	-3.4618234180673205e-19	1.4373041489585805e-12	1.7267362390049615e-14	0.0024753459845037098	-7.387821508883516e-20	2.0214883722754887e-18	1.7530607584114838e-16	5.480330252998018e-15	1.2450045367269843e-16
52800000	0.003762327006299316	-5.665659838634054e-20	-3.4618234180673205e-19	1.4373041489585805e-12	1.7267362390049615e-14	0.0024753459845037098	-7.387821455052183e-20	2.0214883722754887e-18	1.7530607584114838e-16	5.480330252998018e-15	1.2450045367269843e-16
52900000	0.003762327006299316	-5.665659838634054e-20	-3.4618234180673205e-19	1.4373041489585805e-12	1.7267362390049615e-14	0.0024753459845037098	-7.38782140122085e-20	2.0214883722754887e-18	1.7530607584114838e-16	5.480330252998018e-15	1.2450045367269843e-16
53000000	0.003762327006299316	-5.665659838634054e-20	-3.4618234180673205e-19	1.4373041489585805e-12	1.7267362390049615e-14	0.0024753459845037098	-7.387821347389517e-20	2.0214883722754887e-18	1.7530607584114838e-16	5.480330252998018e-15	1.2450045367269843e-16
53100000	0.003762327006299316	-5.665659838634054e-20	-3.4618234180673205e-19	1.4373041489585805e-12	1.7267362390049615e-14	0.0024753459845037098	-7.387821293558183e-20	2.0214883722754887e-18	1.7530607584114838e-16	5.480330252998018e-15	1.2450045367269843e-16
53200000	0.003762327006299316	-5.665659838634054e-20	-3.4618234180673205e-19	1.4373041489585805e-12	1.7267362390049615e-14	0.0024753459845037098	-7.387821239726851e-20	2.0214883722754887e-18	1.7530607584114838e-16	5.480330252998018e-15	1.2450045367269843e-16
53300000	0.003762327006299316	-5.665659838634054e-20	-3.4618234180673205e-19	1.4373041489585805e-12	1.7267362390049615e-14	0.0024753459845037098	-7.387821185895518e-20	2.0214883722754887e-18	1.7530607584114838e-16	5.480330252998018e-15	1.2450045367269843e-16
53400000	0.003762327006299316	-5.665659838634054e-20	-3.4618234180673205e-19	1.4373041489585805e-12	1.7267362390049615e-14	0.0024753459845037098	-7.387821132064185e-20	2.0214883722754887e-18	1.7530607584114838e-16	5.480330252998018e-15	1.2450045367269843e-16
53500000	0.003762327006299316	-5.665659838634054e-20	-3.4618234180673205e-19	1.4373041489585805e-12	1.7267362390049615e-14	0.0024753459845037098	-7.387821078232852e-20	2.0214883722754887e-18	1.7530607584114838e-16	5.480330252998018e-15	1.2450045367269843e-16
53600000	0.003762327006299316	-5.665659838634054e-20	-3.4618234180673205e-19	1.4373041489585805e-12	1.7267362390049615e-14	0.0024753459845037098	-7.387821024401518e-20	2.0214883722754887e-18	1.7530607584114838e-16	5.480330252998018e-15	1.2450045367269843e-16
53700000	0.003762327006299316	-5.665659838634054e-20	-3.4618234180673205e-19	1.4373041489585805e-12	1.7267362390049615e-14	0.0024753459845037098	-7.387820970570185e-20	2.0214883722754887e-18	1.7530607584114838e-16	5.480330252998018e-15	1.2450045367269843e-16
53800000	0.003762327006299316	-5.665659838634054e-20	-3.4618234180673205e-19	1.4373041489585805e-12	1.7267362390049615e-14	0.0024753459845037098	-7.387820916738852e-20	2.0214883722754887e-18	1.7530607584114838e-16	5.480330252998018e-15	1.2450045367269843e-16
53900000	0.003762327006299316	-5.665659838634054e-20	-3.4618234180673205e-19	1.4373041489585805e-12	1.7267362390049615e-14	0.0024753459845037098	-7.38782086290752e-20	2.0214883722754887e-18	1.7530607584114838e-16	5.480330252998018e-15	1.2450045367269843e-16
54000000	0.003762327006299316	-5.665659838634054e-20	-3.4618234180673205e-19	1.4373041489585805e-12	1.7267362390049615e-14	0.0024753459845037098	-7.387820809076187e-20	2.0214883722754887e-18	1.7530607584114838e-16	5.480330252998018e-15	1.2450045367269843e-16
54100000	0.003762327006299316	-5.665659838634054e-20	-3.4618234180673205e-19	1.4373041489585805e-12	1.7267362390049615e-14	0.0024753459845037098	-7.387820755244853e-20	2.0214883722754887e-18	1.7530607584114838e-16	5.480330252998018e-15	1.2450045367269843e-16
54200000	0.003762327006299316	-5.665659838634054e-20	-3.4618234180673205e-19	1.4373041489585805e-12	1.7267362390049615e-14	0.0024753459845037098	-7.38782070141352e-20	2.0214883722754887e-18	1.7530607584114838e-16	5.480330252998018e-15	1.2450045367269843e-16
54300000	0.003762327006299316	-5.665659838634054e-20	-3.4618234180673205e-19	1.4373041489585805e-12	1.7267362390049615e-14	0.0024753459845037098	-7.387820647582187e-20	2.0214883722754887e-18	1.7530607584114838e-16	5.480330252998018e-15	1.2450045367269843e-16
54400000	0.003762327006299316	-5.665659838634054e-20	-3.4618234180673205e-19	1.4373041489585805e-12	1.7267362390049615e-14	0.0024753459845037098	-7.387820593750854e-20	2.0214883722754887e-18	1.7530607584114838e-16	5.480330252998018e-15	1.2450045367269843e-16
54500000	0.003762327006299316	-5.665659838634054e-20	-3.4618234180673205e-19	1.4373041489585805e-12	1.7267362390049615e-14	0.0024753459845037098	-7.387820539919522e-20	2.0214883722754887e-18	1.7530607584114838e-16	5.480330252998018e-15	1.2450045367269843e-16
54600000	0.003762327006299316	-5.665659838634054e-20	-3.4618234180673205e-19	1.4373041489585805e-12	1.7267362390049615e-14	0.0024753459845037098	-7.387820486088188e-20	2.0214883722754887e-18	1.7530607584114838e-16	5.480330252998018e-15	1.2450045367269843e-16
54700000	0.003762327006299316	-5.665659838634054e-20	-3.4618234180673205e-19	1.4373041489585805e-12	1.7267362390049615e-14	0.0024753459845037098	-7.387820432256855e-20	2.0214883722754887e-18	1.7530607584114838e-16	5.480330252998018e-15	1.2450045367269843e-16
54800000	0.003762327006299316	-5.665659838634054e-20	-3.4618234180673205e-19	1.4373041489585805e-12	1.7267362390049615e-14	0.0024753459845037098	-7.387820378425522e-20	2.0214883722754887e-18	1.7530607584114838e-16	5.480330252998018e-15	1.2450045367269843e-16
54900000	0.003762327006299316	-5.665659838634054e-20	-3.4618234180673205e-19	1.4373041489585805e-12	1.7267362390049615e-14	0.0024753459845037098	-7.387820324594189e-20	2.0214883722754887e-18	1.7530607584114838e-16	5.480330252998018e-15	1.2450045367269843e-16
55000000	0.003762327006299316	-5.665659838634054e-20	-3.4618234180673205e-19	1.4373041489585805e-12	1.7267362390049615e-14	0.0024753459845037098	-7.387820270762855e-20	2.0214883722754887e-18	1.7530607584114838e-16	5.480330252998018e-15	1.2450045367269843e-16
55100000	0.003762327006299316	-5.665659838634054e-20	-3.4618234180673205e-19	1.4373041489585805e-12	1.7267362390049615e-14	0.0024753459845037098	-7.387820216931523e-20	2.0214883722754887e-18	1.7530607584114838e-16	5.480330252998018e-15	1.2450045367269843e-16
55200000	0.003762327006299316	-5.665659838634054e-20	-3.4618234180673205e-19	1.4373041489585805e-12	1.7267362390049615e-14	0.0024753459845037098	-7.38782016310019e-20	2.0214883722754887e-18	1.7530607584114838e-16	5.480330252998018e-15	1.2450045367269843e-16
55300000	0.003762327006299316	-5.665659838634054e-20	-3.4618234180673205e-19	1.4373041489585805e-12	1.7267362390049615e-14	0.0024753459845037098	-7.387820109268857e-20	2.0214883722754887e-18	1.7530607584114838e-16	5.480330252998018e-15	1.2450045367269843e-16
55400000	0.003762327006299316	-5.665659838634054e-20	-3.4618234180673205e-19	1.4373041489585805e-12	1.7267362390049615e-14	0.0024753459845037098	-7.387820055437524e-20	2.0214883722754887e-18	1.7530607584114838e-16	5.480330252998018e-15	1.2450045367269843e-16
55500000	0.003762327006299316	-5.665659838634054e-20	-3.4618234180673205e-19	1.4373041489585805e-12	1.7267362390049615e-14	0.0024753459845037098	-7.38782000160619e-20	2.0214883722754887e-18	1.7530607584114838e-16	5.480330252998018e-15	1.2450045367269843e-16
55600000	0.003762327006299316	-5.665659838634054e-20	-3.4618234180673205e-19	1.4373041489585805e-12	1.7267362390049615e-14	0.0024753459845037098	-7.387819947774857e-20	2.0214883722754887e-18	1.7530607584114838e-16	5.480330252998018e-15	1.2450045367269843e-16
55700000	0.003762327006299316	-5.665659838634054e-20	-3.4618234180673205e-19	1.4373041489585805e-12	1.7267362390049615e-14	0.0024753459845037098	-7.387819893943525e-20	2.0214883722754887e-18	1.7530607584114838e-16	5.480330252998018e-15	1.2450045367269843e-16
55800000	0.003762327006299316	-5.665659838634054e-20	-3.4618234180673205e-19	1.4373041489585805e-12	1.7267362390049615e-14	0.0024753459845037098	-7.387819840112192e-20	2.0214883722754887e-18	1.7530607584114838e-16	5.480330252998018e-15	1.2450045367269843e-16
55900000	0.003762327006299316	-5.665659838634054e-20	-3.4618234180673205e-19	1.4373041489585805e-12	1.7267362390049615e-14	0.0024753459845037098	-7.387819786280859e-20	2.0214883722754887e-18	1.7530607584114838e-16	5.480330252998018e-15	1.2450045367269843e-16
56000000	0.003762327006299316	-5.665659838634054e-20	-3.4618234180673205e-19	1.4373041489585805e-12	1.7267362390049615e-14	0.0024753459845037098	-7.387819732449525e-20	2.0214883722754887e-18	1.7530607584114838e-16	5.480330252998018e-15	1.2450045367269843e-16
56100000	0.003762327006299316	-5.665659838634054e-20	-3.4618234180673205e-19	1.4373041489585805e-12	1.7267362390049615e-14	0.0024753459845037098	-7.387819678618192e-20	2.0214883722754887e-18	1.7530607584114838e-16	5.480330252998018e-15	1.2450045367269843e-16
56200000	0.003762327006299316	-5.665659838634054e-20	-3.4618234180673205e-19	1.4373041489585805e-12	1.7267362390049615e-14	0.0024753459845037098	-7.387819624786859e-20	2.0214883722754887e-18	1.7530607584114838e-16	5.480330252998018e-15	1.2450045367269843e-16
56300000	0.003762327006299316	-5.665659838634054e-20	-3.4618234180673205e-19	1.4373041489585805e-12	1.7267362390049615e-14	0.0024753459845037098	-7.387819570955527e-20	2.0214883722754887e-18	1.7530607584114838e-16	5.480330252998018e-15	1.2450045367269843e-16
56400000	0.003762327006299316	-5.665659838634054e-20	-3.4618234180673205e-19	1.4373041489585805e-12	1.7267362390049615e-14	0.0024753459845037098	-7.387819517124194e-20	2.0214883722754887e-18	1.7530607584114838e-16	5.480330252998018e-15	1.2450045367269843e-16
56500000	0.003762327006299316	-5.665659838634054e-20	-3.4618234180673205e-19	1.4373041489585805e-12	1.7267362390049615e-14	0.0024753459845037098	-7.38781946329286e-20	2.0214883722754887e-18	1.7530607584114838e-16	5.480330252998018e-15	1.2450045367269843e-16
56600000	0.003762327006299316	-5.665659838634054e-20	-3.4618234180673205e-19	1.4373041489585805e-12	1.7267362390049615e-14	0.0024753459845037098	-7.387819409461527e-20	2.0214883722754887e-18	1.7530607584114838e-16	5.480330252998018e-15	1.2450045367269843e-16
56700000	0.003762327006299316	-5.665659838634054e-20	-3.4618234180673205e-19	1.4373041489585805e-12	1.7267362390049615e-14	0.0024753459845037098	-7.387819355630194e-20	2.0214883722754887e-18	1.7530607584114838e-16	5.480330252998018e-15	1.2450045367269843e-16
56800000	0.003762327006299316	-5.665659838634054e-20	-3.4618234180673205e-19	1.4373041489585805e-12	1.7267362390049615e-14	0.0024753459845037098	-7.38781930179886e-20	2.0214883722754887e-18	1.7530607584114838e-16	5.480330252998018e-15	1.2450045367269843e-16
56900000	0.003762327006299316	-5.665659838634054e-20	-3.4618234180673205e-19	1.4373041489585805e-12	1.7267362390049615e-14	0.0024753459845037098	-7.387819247967527e-20	2.0214883722754887e-18	1.7530607584114838e-16	5.480330252998018e-15	1.2450045367269843e-16
57000000	0.003762327006299316	-5.665659838634054e-20	-3.4618234180673205e-19	1.4373041489585805e-12	1.7267362390049615e-14	0.0024753459845037098	-7.387819194136195e-20	2.0214883722754887e-18	1.7530607584114838e-16	5.480330252998018e-15	1.2450045367269843e-16
57100000	0.003762327006299316	-5.665659838634054e-20	-3.4618234180673205e-19	1.4373041489585805e-12	1.7267362390049615e-14	0.0024753459845037098	-7.387819140304862e-20	2.0214883722754887e-18	1.7530607584114838e-16	5.480330252998018e-15	1.2450045367269843e-16
57200000	0.003762327006299316	-5.665659838634054e-20	-3.4618234180673205e-19	1.4373041489585805e-12	1.7267362390049615e-14	0.0024753459845037098	-7.387819086473529e-20	2.0214883722754887e-18	1.7530607584114838e-16	5.480330252998018e-15	1.2450045367269843e-16
57300000	0.003762327006299316	-5.665659838634054e-20	-3.4618234180673205e-19	1.4373041489585805e-12	1.7267362390049615e-14	0.0024753459845037098	-7.387819032642196e-20	2.0214883722754887e-18	1.7530607584114838e-16	5.480330252998018e-15	1.2450045367269843e-16
57400000	0.003762327006299316	-5.665659838634054e-20	-3.4618234180673205e-19	1.4373041489585805e-12	1.7267362390049615e-14	0.0024753459845037098	-7.387818978810862e-20	2.0214883722754887e-18	1.7530607584114838e-16	5.480330252998018e-15	1.2450045367269843e-16
57500000	0.003762327006299316	-5.665659838634054e-20	-3.4618234180673205e-19	1.4373041489585805e-12	1.7267362390049615e-14	0.0024753459845037098	-7.387818924979529e-20	2.0214883722754887e-18	1.7530607584114838e-16	5.480330252998018e-15	1.2450045367269843e-16
57600000	0.003762327006299316	-5.665659838634054e-20	-3.4618234180673205e-19	1.4373041489585805e-12	1.7267362390049615e-14	0.0024753459845037098	-7.387818871148197e-20	2.0214883722754887e-18	1.7530607584114838e-16	5.480330252998018e-15	1.2450045367269843e-16
57700000	0.003762327006299316	-5.665659838634054e-20	-3.4618234180673205e-19	1.4373041489585805e-12	1.7267362390049615e-14	0.0024753459845037098	-7.387818817316864e-20	2.0214883722754887e-18	1.7530607584114838e-16	5.480330252998018e-15	1.2450045367269843e-16
57800000	0.003762327006299316	-5.665659838634054e-20	-3.4618234180673205e-19	1.4373041489585805e-12	1.7267362390049615e-14	0.0024753459845037098	-7.38781876348553e-20	2.0214883722754887e-18	1.7530607584114838e-16	5.480330252998018e-15	1.2450045367269843e-16
57900000	0.003762327006299316	-5.665659838634054e-20	-3.4618234180673205e-19	1.4373041489585805e-12	1.7267362390049615e-14	0.0024753459845037098	-7.387818709654197e-20	2.0214883722754887e-18	1.7530607584114838e-16	5.480330252998018e-15	1.2450045367269843e-16
58000000	0.003762327006299316	-5.665659838634054e-20	-3.4618234180673205e-19	1.4373041489585805e-12	1.7267362390049615e-14	0.0024753459845037098	-7.387818655822864e-20	2.0214883722754887e-18	1.7530607584114838e-16	5.480330252998018e-15	1.2450045367269843e-16
58100000	0.003762327006299316	-5.665659838634054e-20	-3.4618234180673205e-19	1.4373041489585805e-12	1.7267362390049615e-14	0.0024753459845037098	-7.387818601991531e-20	2.0214883722754887e-18	1.7530607584114838e-16	5.480330252998018e-15	1.2450045367269843e-16
58200000	0.003762327006299316	-5.665659838634054e-20	-3.4618234180673205e-19	1.4373041489585805e-12	1.7267362390049615e-14	0.0024753459845037098	-7.387818548160199e-20	2.0214883722754887e-18	1.7530607584114838e-16	5.480330252998018e-15	1.2450045367269843e-16
58300000	0.003762327006299316	-5.665659838634054e-20	-3.4618234180673205e-19	1.4373041489585805e-12	1.7267362390049615e-14	0.0024753459845037098	-7.387818494328866e-20	2.0214883722754887e-18	1.7530607584114838e-16	5.480330252998018e-15	1.2450045367269843e-16
58400000	0.003762327006299316	-5.665659838634054e-20	-3.4618234180673205e-19	1.4373041489585805e-12	1.7267362390049615e-14	0.0024753459845037098	-7.387818440497532e-20	2.0214883722754887e-18	1.7530607584114838e-16	5.480330252998018e-15	1.2450045367269843e-16
58500000	0.003762327006299316	-5.665659838634054e-20	-3.4618234180673205e-19	1.4373041489585805e-12	1.7267362390049615e-14	0.0024753459845037098	-7.387818386666199e-20	2.0214883722754887e-18	1.7530607584114838e-16	5.480330252998018e-15	1.2450045367269843e-16
58600000	0.003762327006299316	-5.665659838634054e-20	-3.4618234180673205e-19	1.4373041489585805e-12	1.7267362390049615e-14	0.0024753459845037098	-7.387818332834866e-20	2.0214883722754887e-18	1.7530607584114838e-16	5.480330252998018e-15	1.2450045367269843e-16
58700000	0.003762327006299316	-5.665659838634054e-20	-3.4618234180673205e-19	1.4373041489585805e-12	1.7267362390049615e-14	0.0024753459845037098	-7.387818279003533e-20	2.0214883722754887e-18	1.7530607584114838e-16	5.480330252998018e-15	1.2450045367269843e-16
58800000	0.003762327006299316	-5.665659838634054e-20	-3.4618234180673205e-19	1.4373041489585805e-12	1.7267362390049615e-14	0.0024753459845037098	-7.3878182251722e-20	2.0214883722754887e-18	1.7530607584114838e-16	5.480330252998018e-15	1.2450045367269843e-16
58900000	0.003762327006299316	-5.665659838634054e-20	-3.4618234180673205e-19	1.4373041489585805e-12	1.7267362390049615e-14	0.0024753459845037098	-7.387818171340867e-20	2.0214883722754887e-18	1.7530607584114838e-16	5.480330252998018e-15	1.2450045367269843e-16
59000000	0.003762327006299316	-5.665659838634054e-20	-3.4618234180673205e-19	1.4373041489585805e-12	1.7267362390049615e-14	0.0024753459845037098	-7.387818117509534e-20	2.0214883722754887e-18	1.7530607584114838e-16	5.480330252998018e-15	1.2450045367269843e-16
59100000	0.003762327006299316	-5.665659838634054e-20	-3.4618234180673205e-19	1.4373041489585805e-12	1.7267362390049615e-14	0.0024753459845037098	-7.387818063678201e-20	2.0214883722754887e-18	1.7530607584114838e-16	5.480330252998018e-15	1.2450045367269843e-16
59200000	0.003762327006299316	-5.665659838634054e-20	-3.4618234180673205e-19	1.4373041489585805e-12	1.7267362390049615e-14	0.0024753459845037098	-7.387818009846868e-20	2.0214883722754887e-18	1.7530607584114838e-16	5.480330252998018e-15	1.2450045367269843e-16
59300000	0.003762327006299316	-5.665659838634054e-20	-3.4618234180673205e-19	1.4373041489585805e-12	1.7267362390049615e-14	0.0024753459845037098	-7.387817956015534e-20	2.0214883722754887e-18	1.7530607584114838e-16	5.480330252998018e-15	1.2450045367269843e-16
59400000	0.003762327006299316	-5.665659838634054e-20	-3.4618234180673205e-19	1.4373041489585805e-12	1.7267362390049615e-14	0.0024753459845037098	-7.387817902184201e-20	2.0214883722754887e-18	1.7530607584114838e-16	5.480330252998018e-15	1.2450045367269843e-16
59500000	0.003762327006299316	-5.665659838634054e-20	-3.4618234180673205e-19	1.4373041489585805e-12	1.7267362390049615e-14	0.0024753459845037098	-7.387817848352869e-20	2.0214883722754887e-18	1.7530607584114838e-16	5.480330252998018e-15	1.2450045367269843e-16
59600000	0.003762327006299316	-5.665659838634054e-20	-3.4618234180673205e-19	1.4373041489585805e-12	1.7267362390049615e-14	0.0024753459845037098	-7.387817794521536e-20	2.0214883722754887e-18	1.7530607584114838e-16	5.480330252998018e-15	1.2450045367269843e-16
59700000	0.003762327006299316	-5.665659838634054e-20	-3.4618234180673205e-19	1.4373041489585805e-12	1.7267362390049615e-14	0.0024753459845037098	-7.387817740690203e-20	2.0214883722754887e-18	1.7530607584114838e-16	5.480330252998018e-15	1.2450045367269843e-16
59800000	0.003762327006299316	-5.665659838634054e-20	-3.4618234180673205e-19	1.4373041489585805e-12	1.7267362390049615e-14	0.0024753459845037098	-7.387817686858869e-20	2.0214883722754887e-18	1.7530607584114838e-16	5.480330252998018e-15	1.2450045367269843e-16
59900000	0.003762327006299316	-5.665659838634054e-20	-3.4618234180673205e-19	1.4373041489585805e-12	1.7267362390049615e-14	0.0024753459845037098	-7.387817633027536e-20	2.0214883722754887e-18	1.7530607584114838e-16	5.480330252998018e-15	1.2450045367269843e-16
60000000	0.003762327006299316	-5.665659838634054e-20	-3.4618234180673205e-19	1.4373041489585805e-12	1.7267362390049615e-14	0.0024753459845037098	-7.387817579196203e-20	2.0214883722754887e-18	1.7530607584114838e-16	5.480330252998018e-15	1.2450045367269843e-16
60100000	0.003762327006299316	-5.665659838634054e-20	-3.4618234180673205e-19	1.4373041489585805e-12	1.7267362390049615e-14	0.0024753459845037098	-7.387817525364871e-20	2.0214883722754887e-18	1.7530607584114838e-16	5.480330252998018e-15	1.2450045367269843e-16
60200000	0.003762327006299316	-5.665659838634054e-20	-3.4618234180673205e-19	1.4373041489585805e-12	1.7267362390049615e-14	0.0024753459845037098	-7.387817471533537e-20	2.0214883722754887e-18	1.7530607584114838e-16	5.480330252998018e-15	1.2450045367269843e-16
60300000	0.003762327006299316	-5.665659838634054e-20	-3.4618234180673205e-19	1.4373041489585805e-12	1.7267362390049615e-14	0.0024753459845037098	-7.387817417702204e-20	2.0214883722754887e-18	1.7530607584114838e-16	5.480330252998018e-15	1.2450045367269843e-16
60400000	0.003762327006299316	-5.665659838634054e-20	-3.4618234180673205e-19	1.4373041489585805e-12	1.7267362390049615e-14	0.0024753459845037098	-7.387817363870871e-20	2.0214883722754887e-18	1.7530607584114838e-16	5.480330252998018e-15	1.2450045367269843e-16
60500000	0.003762327006299316	-5.665659838634054e-20	-3.4618234180673205e-19	1.4373041489585805e-12	1.7267362390049615e-14	0.0024753459845037098	-7.387817310039538e-20	2.0214883722754887e-18	1.7530607584114838e-16	5.480330252998018e-15	1.2450045367269843e-16
60600000	0.003762327006299316	-5.665659838634054e-20	-3.4618234180673205e-19	1.4373041489585805e-12	1.7267362390049615e-14	0.0024753459845037098	-7.387817256208204e-20	2.0214883722754887e-18	1.7530607584114838e-16	5.480330252998018e-15	1.2450045367269843e-16
60700000	0.003762327006299316	-5.665659838634054e-20	-3.4618234180673205e-19	1.4373041489585805e-12	1.7267362390049615e-14	0.0024753459845037098	-7.387817202376872e-20	2.0214883722754887e-18	1.7530607584114838e-16	5.480330252998018e-15	1.2450045367269843e-16
60800000	0.003762327006299316	-5.665659838634054e-20	-3.4618234180673205e-19	1.4373041489585805e-12	1.7267362390049615e-14	0.0024753459845037098	-7.387817148545539e-20	2.0214883722754887e-18	1.7530607584114838e-16	5.480330252998018e-15	1.245004536726984e-16
60900000	0.003762327006299316	-5.665659838634054e-20	-3.4618234180673205e-19	1.4373041489585805e-12	1.7267362390049615e-14	0.0024753459845037098	-7.387817094714206e-20	2.0214883722754887e-18	1.7530607584114838e-16	5.480330252998018e-15	1.245004536726984e-16
61000000	0.003762327006299316	-5.665659838634054e-20	-3.4618234180673205e-19	1.4373041489585805e-12	1.7267362390049615e-14	0.0024753459845037098	-7.387817040882873e-20	2.0214883722754887e-18	1.7530607584114838e-16	5.480330252998018e-15	1.245004536726984e-16
61100000	0.003762327006299316	-5.665659838634054e-20	-3.4618234180673205e-19	1.4373041489585805e-12	1.7267362390049615e-14	0.0024753459845037098	-7.38781698705154e-20	2.0214883722754887e-18	1.7530607584114838e-16	5.480330252998018e-15	1.245004536726984e-16
61200000	0.003762327006299316	-5.665659838634054e-20	-3.4618234180673205e-19	1.4373041489585805e-12	1.7267362390049615e-14	0.0024753459845037098	-7.387816933220206e-20	2.0214883722754887e-18	1.7530607584114838e-16	5.480330252998018e-15	1.245004536726984e-16
61300000	0.003762327006299316	-5.665659838634054e-20	-3.4618234180673205e-19	1.4373041489585805e-12	1.7267362390049615e-14	0.0024753459845037098	-7.387816879388873e-20	2.0214883722754887e-18	1.7530607584114838e-16	5.480330252998018e-15	1.245004536726984e-16
61400000	0.003762327006299316	-5.665659838634054e-20	-3.4618234180673205e-19	1.4373041489585805e-12	1.7267362390049615e-14	0.0024753459845037098	-7.387816825557541e-20	2.0214883722754887e-18	1.7530607584114838e-16	5.480330252998018e-15	1.245004536726984e-16
61500000	0.003762327006299316	-5.665659838634054e-20	-3.4618234180673205e-19	1.4373041489585805e-12	1.7267362390049615e-14	0.0024753459845037098	-7.387816771726208e-20	2.0214883722754887e-18	1.7530607584114838e-16	5.480330252998018e-15	1.245004536726984e-16
61600000	0.0037623270062993163	-5.665659838634054e-20	-3.4618234180673205e-19	1.4373041489585805e-12	1.7267362390049615e-14	0.0024753459845037098	-7.387816717894874e-20	2.0214883722754887e-18	1.7530607584114838e-16	5.480330252998018e-15	1.245004536726984e-16
61700000	0.0037623270062993163	-5.665659838634054e-20	-3.4618234180673205e-19	1.4373041489585805e-12	1.7267362390049615e-14	0.0024753459845037098	-7.387816664063541e-20	2.0214883722754887e-18	1.7530607584114838e-16	5.480330252998018e-15	1.245004536726984e-16
61800000	0.0037623270062993163	-5.665659838634054e-20	-3.4618234180673205e-19	1.4373041489585805e-12	1.7267362390049615e-14	0.0024753459845037098	-7.387816610232208e-20	2.0214883722754887e-18	1.7530607584114838e-16	5.480330252998018e-15	1.245004536726984e-16
61900000	0.0037623270062993163	-5.665659838634054e-20	-3.4618234180673205e-19	1.4373041489585803e-12	1.7267362390049615e-14	0.0024753459845037098	-7.387816556400875e-20	2.0214883722754887e-18	1.7530607584114838e-16	5.480330252998018e-15	1.245004536726984e-16
62000000	0.0037623270062993163	-5.665659838634054e-20	-3.4618234180673205e-19	1.4373041489585803e-12	1.7267362390049615e-14	0.0024753459845037098	-7.387816502569543e-20	2.0214883722754887e-18	1.7530607584114838e-16	5.480330252998017e-15	1.245004536726984e-16
62100000	0.0037623270062993163	-5.665659838634054e-20	-3.4618234180673205e-19	1.4373041489585803e-12	1.7267362390049615e-14	0.0024753459845037098	-7.38781644873821e-20	2.0214883722754887e-18	1.7530607584114838e-16	5.480330252998017e-15	1.245004536726984e-16
62200000	0.0037623270062993163	-5.665659838634054e-20	-3.4618234180673205e-19	1.4373041489585803e-12	1.7267362390049615e-14	0.0024753459845037098	-7.387816394906876e-20	2.0214883722754887e-18	1.7530607584114838e-16	5.480330252998017e-15	1.245004536726984e-16
62300000	0.0037623270062993163	-5.665659838634054e-20	-3.4618234180673205e-19	1.4373041489585803e-12	1.7267362390049615e-14	0.0024753459845037098	-7.387816341075543e-20	2.0214883722754887e-18	1.7530607584114838e-16	5.480330252998017e-15	1.245004536726984e-16
62400000	0.0037623270062993163	-5.665659838634054e-20	-3.4618234180673205e-19	1.4373041489585803e-12	1.7267362390049615e-14	0.0024753459845037098	-7.38781628724421e-20	2.0214883722754887e-18	1.7530607584114838e-16	5.480330252998017e-15	1.245004536726984e-16
62500000	0.0037623270062993163	-5.665659838634054e-20	-3.4618234180673205e-19	1.4373041489585803e-12	1.7267362390049615e-14	0.0024753459845037098	-7.387816233412876e-20	2.0214883722754887e-18	1.7530607584114838e-16	5.480330252998017e-15	1.245004536726984e-16
62600000	0.0037623270062993163	-5.665659838634054e-20	-3.4618234180673205e-19	1.4373041489585803e-12	1.7267362390049615e-14	0.0024753459845037098	-7.387816179581544e-20	2.0214883722754887e-18	1.7530607584114838e-16	5.480330252998017e-15	1.245004536726984e-16
62700000	0.0037623270062993163	-5.665659838634054e-20	-3.4618234180673205e-19	1.4373041489585803e-12	1.7267362390049615e-14	0.0024753459845037098	-7.387816125750211e-20	2.0214883722754887e-18	1.7530607584114838e-16	5.480330252998017e-15	1.245004536726984e-16
62800000	0.0037623270062993163	-5.665659838634054e-20	-3.4618234180673205e-19	1.4373041489585803e-12	1.7267362390049615e-14	0.0024753459845037098	-7.387816071918878e-20	2.0214883722754887e-18	1.7530607584114838e-16	5.480330252998017e-15	1.245004536726984e-16
62900000	0.0037623270062993163	-5.665659838634054e-20	-3.4618234180673205e-19	1.4373041489585803e-12	1.7267362390049615e-14	0.0024753459845037098	-7.387816018087545e-20	2.0214883722754887e-18	1.7530607584114838e-16	5.480330252998017e-15	1.245004536726984e-16
63000000	0.0037623270062993163	-5.665659838634054e-20	-3.4618234180673205e-19	1.4373041489585803e-12	1.7267362390049615e-14	0.0024753459845037098	-7.387815964256211e-20	2.0214883722754887e-18	1.7530607584114838e-16	5.480330252998017e-15	1.245004536726984e-16
63100000	0.0037623270062993163	-5.665659838634054e-20	-3.4618234180673205e-19	1.4373041489585803e-12	1.7267362390049615e-14	0.0024753459845037098	-7.387815910424878e-20	2.0214883722754887e-18	1.7530607584114838e-16	5.480330252998017e-15	1.245004536726984e-16
63200000	0.0037623270062993163	-5.665659838634054e-20	-3.4618234180673205e-19	1.4373041489585803e-12	1.7267362390049615e-14	0.0024753459845037098	-7.387815856593546e-20	2.0214883722754887e-18	1.7530607584114838e-16	5.480330252998017e-15	1.245004536726984e-16
63300000	0.0037623270062993163	-5.665659838634054e-20	-3.4618234180673205e-19	1.4373041489585803e-12	1.7267362390049615e-14	0.0024753459845037098	-7.387815802762213e-20	2.0214883722754887e-18	1.7530607584114838e-16	5.480330252998017e-15	1.245004536726984e-16
63400000	0.0037623270062993163	-5.665659838634054e-20	-3.4618234180673205e-19	1.4373041489585803e-12	1.7267362390049615e-14	0.0024753459845037098	-7.38781574893088e-20	2.0214883722754887e-18	1.7530607584114838e-16	5.480330252998017e-15	1.245004536726984e-16
63500000	0.0037623270062993163	-5.665659838634054e-20	-3.4618234180673205e-19	1.4373041489585803e-12	1.7267362390049615e-14	0.0024753459845037098	-7.387815695099546e-20	2.0214883722754887e-18	1.7530607584114838e-16	5.480330252998017e-15	1.245004536726984e-16
63600000	0.0037623270062993163	-5.665659838634054e-20	-3.4618234180673205e-19	1.4373041489585803e-12	1.7267362390049615e-14	0.0024753459845037098	-7.387815641268213e-20	2.0214883722754887e-18	1.7530607584114838e-16	5.480330252998017e-15	1.245004536726984e-16
63700000	0.0037623270062993163	-5.665659838634054e-20	-3.4618234180673205e-19	1.4373041489585803e-12	1.7267362390049615e-14	0.0024753459845037098	-7.38781558743688e-20	2.0214883722754887e-18	1.7530607584114838e-16	5.480330252998017e-15	1.245004536726984e-16
63800000	0.0037623270062993163	-5.665659838634054e-20	-3.4618234180673205e-19	1.4373041489585803e-12	1.7267362390049615e-14	0.0024753459845037098	-7.387815533605547e-20	2.0214883722754887e-18	1.7530607584114838e-16	5.480330252998017e-15	1.245004536726984e-16
63900000	0.0037623270062993163	-5.665659838634054e-20	-3.4618234180673205e-19	1.4373041489585803e-12	1.7267362390049615e-14	0.0024753459845037098	-7.387815479774215e-20	2.0214883722754887e-18	1.7530607584114838e-16	5.480330252998017e-15	1.245004536726984e-16
64000000	0.0037623270062993163	-5.665659838634054e-20	-3.4618234180673205e-19	1.4373041489585803e-12	1.7267362390049615e-14	0.0024753459845037098	-7.387815425942881e-20	2.0214883722754887e-18	1.7530607584114838e-16	5.480330252998017e-15	1.245004536726984e-16
64100000	0.0037623270062993163	-5.665659838634054e-20	-3.4618234180673205e-19	1.4373041489585803e-12	1.7267362390049615e-14	0.0024753459845037098	-7.387815372111548e-20	2.0214883722754887e-18	1.7530607584114838e-16	5.480330252998017e-15	1.245004536726984e-16
64200000	0.0037623270062993163	-5.665659838634054e-20	-3.4618234180673205e-19	1.4373041489585803e-12	1.7267362390049615e-14	0.0024753459845037098	-7.387815318280215e-20	2.0214883722754887e-18	1.7530607584114838e-16	5.480330252998017e-15	1.245004536726984e-16
64300000	0.0037623270062993163	-5.665659838634054e-20	-3.4618234180673205e-19	1.4373041489585803e-12	1.7267362390049615e-14	0.0024753459845037098	-7.387815264448882e-20	2.0214883722754887e-18	1.7530607584114838e-16	5.480330252998017e-15	1.245004536726984e-16
64400000	0.0037623270062993163	-5.665659838634054e-20	-3.4618234180673205e-19	1.4373041489585803e-12	1.7267362390049615e-14	0.0024753459845037098	-7.387815210617548e-20	2.0214883722754887e-18	1.7530607584114838e-16	5.480330252998017e-15	1.245004536726984e-16
64500000	0.0037623270062993163	-5.665659838634054e-20	-3.4618234180673205e-19	1.4373041489585803e-12	1.7267362390049615e-14	0.0024753459845037098	-7.387815156786216e-20	2.0214883722754887e-18	1.7530607584114838e-16	5.480330252998017e-15	1.245004536726984e-16
64600000	0.0037623270062993163	-5.665659838634054e-20	-3.4618234180673205e-19	1.4373041489585803e-12	1.7267362390049615e-14	0.0024753459845037098	-7.387815102954883e-20	2.0214883722754887e-18	1.7530607584114838e-16	5.480330252998017e-15	1.245004536726984e-16
64700000	0.0037623270062993163	-5.665659838634054e-20	-3.4618234180673205e-19	1.4373041489585803e-12	1.7267362390049615e-14	0.0024753459845037098	-7.38781504912355e-20	2.0214883722754887e-18	1.7530607584114838e-16	5.480330252998017e-15	1.245004536726984e-16
64800000	0.0037623270062993163	-5.665659838634054e-20	-3.4618234180673205e-19	1.4373041489585803e-12	1.7267362390049615e-14	0.0024753459845037098	-7.387814995292217e-20	2.0214883722754887e-18	1.7530607584114838e-16	5.480330252998017e-15	1.245004536726984e-16
64900000	0.0037623270062993163	-5.665659838634054e-20	-3.4618234180673205e-19	1.4373041489585803e-12	1.7267362390049615e-14	0.0024753459845037098	-7.387814941460883e-20	2.0214883722754887e-18	1.7530607584114838e-16	5.480330252998017e-15	1.245004536726984e-16
65000000	0.0037623270062993163	-5.665659838634054e-20	-3.4618234180673205e-19	1.4373041489585803e-12	1.7267362390049615e-14	0.0024753459845037098	-7.38781488762955e-20	2.0214883722754887e-18	1.7530607584114838e-16	5.480330252998017e-15	1.245004536726984e-16
65100000	0.0037623270062993163	-5.665659838634054e-20	-3.4618234180673205e-19	1.4373041489585803e-12	1.7267362390049615e-14	0.0024753459845037098	-7.387814833798218e-20	2.0214883722754887e-18	1.7530607584114838e-16	5.480330252998017e-15	1.245004536726984e-16
65200000	0.0037623270062993163	-5.665659838634054e-20	-3.4618234180673205e-19	1.4373041489585803e-12	1.7267362390049615e-14	0.0024753459845037098	-7.387814779966885e-20	2.0214883722754887e-18	1.7530607584114838e-16	5.480330252998017e-15	1.245004536726984e-16
65300000	0.0037623270062993163	-5.665659838634054e-20	-3.4618234180673205e-19	1.4373041489585803e-12	1.7267362390049615e-14	0.0024753459845037098	-7.387814726135552e-20	2.0214883722754887e-18	1.7530607584114838e-16	5.480330252998017e-15	1.245004536726984e-16
65400000	0.0037623270062993163	-5.665659838634054e-20	-3.4618234180673205e-19	1.4373041489585803e-12	1.7267362390049615e-14	0.0024753459845037098	-7.387814672304218e-20	2.0214883722754887e-18	1.7530607584114838e-16	5.480330252998017e-15	1.245004536726984e-16
65500000	0.0037623270062993163	-5.665659838634054e-20	-3.4618234180673205e-19	1.4373041489585803e-12	1.7267362390049615e-14	0.0024753459845037098	-7.387814618472885e-20	2.0214883722754887e-18	1.7530607584114838e-16	5.480330252998017e-15	1.245004536726984e-16
65600000	0.0037623270062993163	-5.665659838634054e-20	-3.4618234180673205e-19	1.4373041489585803e-12	1.7267362390049615e-14	0.0024753459845037098	-7.387814564641552e-20	2.0214883722754887e-18	1.7530607584114838e-16	5.480330252998017e-15	1.245004536726984e-16
65700000	0.0037623270062993163	-5.665659838634054e-20	-3.4618234180673205e-19	1.4373041489585803e-12	1.7267362390049615e-14	0.0024753459845037098	-7.38781451081022e-20	2.0214883722754887e-18	1.7530607584114838e-16	5.480330252998017e-15	1.245004536726984e-16
65800000	0.0037623270062993163	-5.665659838634054e-20	-3.4618234180673205e-19	1.4373041489585803e-12	1.7267362390049615e-14	0.0024753459845037098	-7.387814456978887e-20	2.0214883722754887e-18	1.7530607584114838e-16	5.480330252998017e-15	1.245004536726984e-16
65900000	0.0037623270062993163	-5.665659838634054e-20	-3.4618234180673205e-19	1.4373041489585803e-12	1.7267362390049615e-14	0.0024753459845037098	-7.387814403147553e-20	2.0214883722754887e-18	1.7530607584114838e-16	5.480330252998017e-15	1.245004536726984e-16
66000000	0.0037623270062993163	-5.665659838634054e-20	-3.4618234180673205e-19	1.4373041489585803e-12	1.7267362390049615e-14	0.0024753459845037098	-7.38781434931622e-20	2.0214883722754887e-18	1.7530607584114838e-16	5.480330252998017e-15	1.245004536726984e-16
66100000	0.0037623270062993163	-5.665659838634054e-20	-3.4618234180673205e-19	1.4373041489585803e-12	1.7267362390049615e-14	0.0024753459845037098	-7.387814295484887e-20	2.0214883722754887e-18	1.7530607584114838e-16	5.480330252998017e-15	1.245004536726984e-16
66200000	0.0037623270062993163	-5.665659838634054e-20	-3.4618234180673205e-19	1.4373041489585803e-12	1.7267362390049615e-14	0.0024753459845037098	-7.387814241653554e-20	2.0214883722754887e-18	1.7530607584114838e-16	5.480330252998017e-15	1.245004536726984e-16
66300000	0.0037623270062993163	-5.665659838634054e-20	-3.4618234180673205e-19	1.4373041489585803e-12	1.7267362390049615e-14	0.0024753459845037098	-7.387814187822222e-20	2.0214883722754887e-18	1.7530607584114838e-16	5.480330252998017e-15	1.245004536726984e-16
66400000	0.0037623270062993163	-5.665659838634054e-20	-3.4618234180673205e-19	1.4373041489585803e-12	1.7267362390049615e-14	0.0024753459845037098	-7.387814133990888e-20	2.0214883722754887e-18	1.7530607584114838e-16	5.480330252998017e-15	1.245004536726984e-16
66500000	0.0037623270062993163	-5.665659838634054e-20	-3.4618234180673205e-19	1.4373041489585803e-12	1.7267362390049615e-14	0.0024753459845037098	-7.387814080159555e-20	2.0214883722754887e-18	1.7530607584114838e-16	5.480330252998017e-15	1.245004536726984e-16
66600000	0.0037623270062993163	-5.665659838634054e-20	-3.4618234180673205e-19	1.4373041489585803e-12	1.7267362390049615e-14	0.0024753459845037098	-7.387814026328222e-20	2.0214883722754887e-18	1.7530607584114838e-16	5.480330252998017e-15	1.245004536726984e-16
66700000	0.0037623270062993163	-5.665659838634054e-20	-3.4618234180673205e-19	1.4373041489585803e-12	1.7267362390049615e-14	0.0024753459845037098	-7.387813972496889e-20	2.0214883722754887e-18	1.7530607584114838e-16	5.480330252998017e-15	1.245004536726984e-16
66800000	0.0037623270062993163	-5.665659838634054e-20	-3.4618234180673205e-19	1.4373041489585803e-12	1.7267362390049615e-14	0.0024753459845037098	-7.387813918665555e-20	2.0214883722754887e-18	1.7530607584114838e-16	5.480330252998017e-15	1.245004536726984e-16
66900000	0.0037623270062993163	-5.665659838634054e-20	-3.4618234180673205e-19	1.4373041489585803e-12	1.7267362390049615e-14	0.0024753459845037098	-7.387813864834222e-20	2.0214883722754887e-18	1.7530607584114838e-16	5.480330252998017e-15	1.245004536726984e-16
67000000	0.0037623270062993163	-5.665659838634054e-20	-3.4618234180673205e-19	1.4373041489585803e-12	1.7267362390049615e-14	0.0024753459845037098	-7.38781381100289e-20	2.0214883722754887e-18	1.7530607584114838e-16	5.480330252998017e-15	1.245004536726984e-16
67100000	0.0037623270062993163	-5.665659838634054e-20	-3.4618234180673205e-19	1.4373041489585803e-12	1.7267362390049615e-14	0.0024753459845037098	-7.387813757171557e-20	2.0214883722754887e-18	1.7530607584114838e-16	5.480330252998017e-15	1.245004536726984e-16
67200000	0.0037623270062993163	-5.665659838634054e-20	-3.4618234180673205e-19	1.4373041489585803e-12	1.7267362390049615e-14	0.0024753459845037098	-7.387813703340224e-20	2.0214883722754887e-18	1.7530607584114838e-16	5.480330252998017e-15	1.245004536726984e-16
67300000	0.0037623270062993163	-5.665659838634054e-20	-3.4618234180673205e-19	1.4373041489585803e-12	1.7267362390049615e-14	0.0024753459845037098	-7.38781364950889e-20	2.0214883722754887e-18	1.7530607584114838e-16	5.480330252998017e-15	1.245004536726984e-16
67400000	0.0037623270062993163	-5.665659838634054e-20	-3.4618234180673205e-19	1.4373041489585803e-12	1.7267362390049615e-14	0.0024753459845037098	-7.387813595677557e-20	2.0214883722754887e-18	1.7530607584114838e-16	5.480330252998017e-15	1.245004536726984e-16
67500000	0.0037623270062993163	-5.665659838634054e-20	-3.4618234180673205e-19	1.4373041489585803e-12	1.7267362390049615e-14	0.0024753459845037098	-7.387813541846224e-20	2.0214883722754887e-18	1.7530607584114838e-16	5.480330252998017e-15	1.245004536726984e-16
67600000	0.0037623270062993163	-5.665659838634054e-20	-3.4618234180673205e-19	1.4373041489585803e-12	1.7267362390049615e-14	0.0024753459845037098	-7.387813488014892e-20	2.0214883722754887e-18	1.7530607584114838e-16	5.480330252998017e-15	1.245004536726984e-16
67700000	0.0037623270062993163	-5.665659838634054e-20	-3.4618234180673205e-19	1.4373041489585803e-12	1.7267362390049615e-14	0.0024753459845037098	-7.387813434183559e-20	2.0214883722754887e-18	1.7530607584114838e-16	5.480330252998017e-15	1.245004536726984e-16
67800000	0.0037623270062993163	-5.665659838634054e-20	-3.4618234180673205e-19	1.4373041489585803e-12	1.7267362390049615e-14	0.0024753459845037098	-7.387813380352225e-20	2.0214883722754887e-18	1.7530607584114838e-16	5.480330252998017e-15	1.245004536726984e-16
67900000	0.0037623270062993163	-5.665659838634054e-20	-3.4618234180673205e-19	1.4373041489585803e-12	1.7267362390049615e-14	0.0024753459845037098	-7.387813326520892e-20	2.0214883722754887e-18	1.7530607584114838e-16	5.480330252998017e-15	1.245004536726984e-16
68000000	0.0037623270062993163	-5.665659838634054e-20	-3.4618234180673205e-19	1.4373041489585803e-12	1.7267362390049615e-14	0.0024753459845037098	-7.387813272689559e-20	2.0214883722754887e-18	1.7530607584114838e-16	5.480330252998017e-15	1.245004536726984e-16
68100000	0.0037623270062993163	-5.665659838634054e-20	-3.4618234180673205e-19	1.4373041489585803e-12	1.7267362390049615e-14	0.0024753459845037098	-7.387813218858226e-20	2.0214883722754887e-18	1.7530607584114838e-16	5.480330252998017e-15	1.245004536726984e-16
68200000	0.0037623270062993163	-5.665659838634054e-20	-3.4618234180673205e-19	1.4373041489585803e-12	1.7267362390049615e-14	0.0024753459845037098	-7.387813165026894e-20	2.0214883722754887e-18	1.7530607584114838e-16	5.480330252998017e-15	1.245004536726984e-16
68300000	0.0037623270062993163	-5.665659838634054e-20	-3.4618234180673205e-19	1.4373041489585803e-12	1.7267362390049615e-14	0.0024753459845037098	-7.38781311119556e-20	2.0214883722754887e-18	1.7530607584114838e-16	5.480330252998017e-15	1.245004536726984e-16
68400000	0.0037623270062993163	-5.665659838634054e-20	-3.4618234180673205e-19	1.4373041489585803e-12	1.7267362390049615e-14	0.0024753459845037098	-7.387813057364227e-20	2.0214883722754887e-18	1.7530607584114838e-16	5.480330252998017e-15	1.245004536726984e-16
68500000	0.0037623270062993163	-5.665659838634054e-20	-3.4618234180673205e-19	1.4373041489585803e-12	1.7267362390049615e-14	0.0024753459845037098	-7.387813003532894e-20	2.0214883722754887e-18	1.7530607584114838e-16	5.480330252998017e-15	1.245004536726984e-16
68600000	0.0037623270062993163	-5.665659838634054e-20	-3.4618234180673205e-19	1.4373041489585803e-12	1.7267362390049615e-14	0.0024753459845037098	-7.38781294970156e-20	2.0214883722754887e-18	1.7530607584114838e-16	5.480330252998017e-15	1.245004536726984e-16
68700000	0.0037623270062993163	-5.665659838634054e-20	-3.4618234180673205e-19	1.4373041489585803e-12	1.7267362390049615e-14	0.0024753459845037098	-7.387812895870227e-20	2.0214883722754887e-18	1.7530607584114838e-16	5.480330252998017e-15	1.245004536726984e-16
68800000	0.0037623270062993163	-5.665659838634054e-20	-3.4618234180673205e-19	1.4373041489585803e-12	1.7267362390049615e-14	0.0024753459845037098	-7.387812842038895e-20	2.0214883722754887e-18	1.7530607584114838e-16	5.480330252998017e-15	1.245004536726984e-16
68900000	0.0037623270062993163	-5.665659838634054e-20	-3.4618234180673205e-19	1.4373041489585803e-12	1.7267362390049615e-14	0.0024753459845037098	-7.387812788207562e-20	2.0214883722754887e-18	1.7530607584114838e-16	5.480330252998017e-15	1.245004536726984e-16
69000000	0.0037623270062993163	-5.665659838634054e-20	-3.4618234180673205e-19	1.4373041489585803e-12	1.7267362390049615e-14	0.0024753459845037098	-7.387812734376229e-20	2.0214883722754887e-18	1.7530607584114838e-16	5.480330252998017e-15	1.245004536726984e-16
69100000	0.0037623270062993163	-5.665659838634054e-20	-3.4618234180673205e-19	1.4373041489585803e-12	1.7267362390049615e-14	0.0024753459845037098	-7.387812680544896e-20	2.0214883722754887e-18	1.7530607584114838e-16	5.480330252998017e-15	1.245004536726984e-16
69200000	0.0037623270062993163	-5.665659838634054e-20	-3.4618234180673205e-19	1.4373041489585803e-12	1.7267362390049615e-14	0.0024753459845037098	-7.387812626713562e-20	2.0214883722754887e-18	1.7530607584114838e-16	5.480330252998017e-15	1.245004536726984e-16
69300000	0.0037623270062993163	-5.665659838634054e-20	-3.4618234180673205e-19	1.4373041489585803e-12	1.7267362390049615e-14	0.0024753459845037098	-7.387812572882229e-20	2.0214883722754887e-18	1.7530607584114838e-16	5.480330252998017e-15	1.245004536726984e-16
69400000	0.0037623270062993163	-5.665659838634054e-20	-3.4618234180673205e-19	1.4373041489585803e-12	1.7267362390049615e-14	0.0024753459845037098	-7.387812519050896e-20	2.0214883722754887e-18	1.7530607584114838e-16	5.480330252998017e-15	1.245004536726984e-16
69500000	0.0037623270062993163	-5.665659838634054e-20	-3.4618234180673205e-19	1.4373041489585803e-12	1.7267362390049615e-14	0.0024753459845037098	-7.387812465219564e-20	2.0214883722754887e-18	1.7530607584114838e-16	5.480330252998017e-15	1.245004536726984e-16
69600000	0.0037623270062993163	-5.665659838634054e-20	-3.4618234180673205e-19	1.4373041489585803e-12	1.7267362390049615e-14	0.0024753459845037098	-7.38781241138823e-20	2.0214883722754887e-18	1.7530607584114838e-16	5.480330252998017e-15	1.245004536726984e-16
69700000	0.0037623270062993163	-5.665659838634054e-20	-3.4618234180673205e-19	1.4373041489585803e-12	1.7267362390049615e-14	0.0024753459845037098	-7.387812357556897e-20	2.0214883722754887e-18	1.7530607584114838e-16	5.480330252998017e-15	1.245004536726984e-16
69800000	0.0037623270062993163	-5.665659838634054e-20	-3.4618234180673205e-19	1.4373041489585803e-12	1.7267362390049615e-14	0.0024753459845037098	-7.387812303725564e-20	2.0214883722754887e-18	1.7530607584114838e-16	5.480330252998017e-15	1.245004536726984e-16
69900000	0.0037623270062993163	-5.665659838634054e-20	-3.4618234180673205e-19	1.4373041489585803e-12	1.7267362390049615e-14	0.0024753459845037098	-7.387812249894231e-20	2.0214883722754887e-18	1.7530607584114838e-16	5.480330252998017e-15	1.245004536726984e-16
70000000	0.0037623270062993163	-5.665659838634054e-20	-3.4618234180673205e-19	1.4373041489585803e-12	1.7267362390049615e-14	0.0024753459845037098	-7.387812196062898e-20	2.0214883722754887e-18	1.7530607584114838e-16	5.480330252998017e-15	1.245004536726984e-16
70100000	0.0037623270062993163	-5.665659838634054e-20	-3.4618234180673205e-19	1.4373041489585803e-12	1.7267362390049615e-14	0.0024753459845037098	-7.387812142231565e-20	2.0214883722754887e-18	1.7530607584114838e-16	5.480330252998017e-15	1.245004536726984e-16
70200000	0.0037623270062993163	-5.665659838634054e-20	-3.4618234180673205e-19	1.4373041489585803e-12	1.7267362390049615e-14	0.0024753459845037098	-7.387812088400232e-20	2.0214883722754887e-18	1.7530607584114838e-16	5.480330252998017e-15	1.245004536726984e-16
70300000	0.0037623270062993163	-5.665659838634054e-20	-3.4618234180673205e-19	1.4373041489585803e-12	1.7267362390049615e-14	0.0024753459845037098	-7.387812034568899e-20	2.0214883722754887e-18	1.7530607584114838e-16	5.480330252998017e-15	1.245004536726984e-16
70400000	0.0037623270062993163	-5.665659838634054e-20	-3.4618234180673205e-19	1.4373041489585803e-12	1.7267362390049615e-14	0.0024753459845037098	-7.387811980737566e-20	2.0214883722754887e-18	1.7530607584114838e-16	5.480330252998017e-15	1.245004536726984e-16
70500000	0.0037623270062993163	-5.665659838634054e-20	-3.4618234180673205e-19	1.4373041489585803e-12	1.7267362390049615e-14	0.0024753459845037098	-7.387811926906232e-20	2.0214883722754887e-18	1.7530607584114838e-16	5.480330252998017e-15	1.245004536726984e-16
70600000	0.0037623270062993163	-5.665659838634054e-20	-3.4618234180673205e-19	1.4373041489585803e-12	1.7267362390049615e-14	0.0024753459845037098	-7.387811873074899e-20	2.0214883722754887e-18	1.7530607584114838e-16	5.480330252998017e-15	1.245004536726984e-16
70700000	0.0037623270062993163	-5.665659838634054e-20	-3.4618234180673205e-19	1.4373041489585803e-12	1.7267362390049615e-14	0.0024753459845037098	-7.387811819243567e-20	2.0214883722754887e-18	1.7530607584114838e-16	5.480330252998017e-15	1.245004536726984e-16
70800000	0.0037623270062993163	-5.665659838634054e-20	-3.4618234180673205e-19	1.4373041489585803e-12	1.7267362390049615e-14	0.0024753459845037098	-7.387811765412234e-20	2.0214883722754887e-18	1.7530607584114838e-16	5.480330252998017e-15	1.245004536726984e-16
70900000	0.0037623270062993163	-5.665659838634054e-20	-3.4618234180673205e-19	1.4373041489585803e-12	1.7267362390049615e-14	0.0024753459845037098	-7.387811711580901e-20	2.0214883722754887e-18	1.7530607584114838e-16	5.480330252998017e-15	1.245004536726984e-16
71000000	0.0037623270062993163	-5.665659838634054e-20	-3.4618234180673205e-19	1.4373041489585803e-12	1.7267362390049615e-14	0.0024753459845037098	-7.387811657749567e-20	2.0214883722754887e-18	1.7530607584114838e-16	5.480330252998017e-15	1.245004536726984e-16
71100000	0.0037623270062993163	-5.665659838634054e-20	-3.4618234180673205e-19	1.4373041489585803e-12	1.7267362390049615e-14	0.0024753459845037098	-7.387811603918234e-20	2.0214883722754887e-18	1.7530607584114838e-16	5.480330252998017e-15	1.245004536726984e-16
71200000	0.0037623270062993163	-5.665659838634054e-20	-3.4618234180673205e-19	1.4373041489585803e-12	1.7267362390049615e-14	0.0024753459845037098	-7.387811550086901e-20	2.0214883722754887e-18	1.7530607584114838e-16	5.480330252998017e-15	1.245004536726984e-16
71300000	0.0037623270062993163	-5.665659838634054e-20	-3.4618234180673205e-19	1.4373041489585803e-12	1.7267362390049615e-14	0.0024753459845037098	-7.387811496255568e-20	2.0214883722754887e-18	1.7530607584114838e-16	5.480330252998017e-15	1.245004536726984e-16
71400000	0.0037623270062993163	-5.665659838634054e-20	-3.4618234180673205e-19	1.4373041489585803e-12	1.7267362390049615e-14	0.0024753459845037098	-7.387811442424236e-20	2.0214883722754887e-18	1.7530607584114838e-16	5.480330252998017e-15	1.245004536726984e-16
71500000	0.0037623270062993163	-5.665659838634054e-20	-3.4618234180673205e-19	1.4373041489585803e-12	1.7267362390049615e-14	0.0024753459845037098	-7.387811388592902e-20	2.0214883722754887e-18	1.7530607584114838e-16	5.480330252998017e-15	1.245004536726984e-16
71600000	0.0037623270062993163	-5.665659838634054e-20	-3.4618234180673205e-19	1.4373041489585805e-12	1.7267362390049615e-14	0.0024753459845037098	-7.387811334761569e-20	2.0214883722754887e-18	1.7530607584114838e-16	5.480330252998017e-15	1.245004536726984e-16
71700000	0.0037623270062993163	-5.665659838634054e-20	-3.4618234180673205e-19	1.4373041489585805e-12	1.7267362390049615e-14	0.0024753459845037098	-7.387811280930236e-20	2.0214883722754887e-18	1.7530607584114838e-16	5.480330252998017e-15	1.245004536726984e-16
71800000	0.0037623270062993163	-5.665659838634054e-20	-3.4618234180673205e-19	1.4373041489585805e-12	1.7267362390049615e-14	0.0024753459845037098	-7.387811227098903e-20	2.0214883722754887e-18	1.7530607584114838e-16	5.480330252998017e-15	1.245004536726984e-16
71900000	0.0037623270062993163	-5.665659838634054e-20	-3.4618234180673205e-19	1.4373041489585805e-12	1.7267362390049615e-14	0.0024753459845037098	-7.38781117326757e-20	2.0214883722754887e-18	1.7530607584114838e-16	5.480330252998017e-15	1.245004536726984e-16
72000000	0.0037623270062993163	-5.665659838634054e-20	-3.4618234180673205e-19	1.4373041489585805e-12	1.7267362390049615e-14	0.0024753459845037098	-7.387811119436237e-20	2.0214883722754887e-18	1.7530607584114838e-16	5.480330252998017e-15	1.245004536726984e-16
72100000	0.0037623270062993163	-5.665659838634054e-20	-3.4618234180673205e-19	1.4373041489585805e-12	1.7267362390049615e-14	0.0024753459845037098	-7.387811065604904e-20	2.0214883722754887e-18	1.7530607584114838e-16	5.480330252998017e-15	1.245004536726984e-16
72200000	0.0037623270062993163	-5.665659838634054e-20	-3.4618234180673205e-19	1.4373041489585805e-12	1.7267362390049615e-14	0.0024753459845037098	-7.387811011773571e-20	2.0214883722754887e-18	1.7530607584114838e-16	5.480330252998017e-15	1.245004536726984e-16
72300000	0.0037623270062993163	-5.665659838634054e-20	-3.4618234180673205e-19	1.4373041489585805e-12	1.7267362390049615e-14	0.0024753459845037098	-7.387810957942238e-20	2.0214883722754887e-18	1.7530607584114838e-16	5.480330252998017e-15	1.245004536726984e-16
72400000	0.0037623270062993163	-5.665659838634054e-20	-3.4618234180673205e-19	1.4373041489585805e-12	1.7267362390049615e-14	0.0024753459845037098	-7.387810904110904e-20	2.0214883722754887e-18	1.7530607584114838e-16	5.480330252998017e-15	1.245004536726984e-16
72500000	0.0037623270062993163	-5.665659838634054e-20	-3.4618234180673205e-19	1.4373041489585805e-12	1.7267362390049615e-14	0.0024753459845037098	-7.387810850279571e-20	2.0214883722754887e-18	1.7530607584114838e-16	5.480330252998017e-15	1.245004536726984e-16
72600000	0.0037623270062993163	-5.665659838634054e-20	-3.4618234180673205e-19	1.4373041489585805e-12	1.7267362390049615e-14	0.0024753459845037098	-7.387810796448239e-20	2.0214883722754887e-18	1.7530607584114838e-16	5.480330252998017e-15	1.245004536726984e-16
72700000	0.0037623270062993163	-5.665659838634054e-20	-3.4618234180673205e-19	1.4373041489585805e-12	1.7267362390049615e-14	0.0024753459845037098	-7.387810742616906e-20	2.0214883722754887e-18	1.7530607584114838e-16	5.480330252998017e-15	1.245004536726984e-16
72800000	0.0037623270062993163	-5.665659838634054e-20	-3.4618234180673205e-19	1.4373041489585805e-12	1.7267362390049615e-14	0.0024753459845037098	-7.387810688785573e-20	2.0214883722754887e-18	1.7530607584114838e-16	5.480330252998017e-15	1.245004536726984e-16
72900000	0.0037623270062993163	-5.665659838634054e-20	-3.4618234180673205e-19	1.4373041489585805e-12	1.7267362390049615e-14	0.0024753459845037098	-7.38781063495424e-20	2.0214883722754887e-18	1.7530607584114838e-16	5.480330252998017e-15	1.245004536726984e-16
73000000	0.0037623270062993163	-5.665659838634054e-20	-3.4618234180673205e-19	1.4373041489585805e-12	1.7267362390049615e-14	0.0024753459845037098	-7.387810581122906e-20	2.0214883722754887e-18	1.7530607584114838e-16	5.480330252998017e-15	1.245004536726984e-16
73100000	0.0037623270062993163	-5.665659838634054e-20	-3.4618234180673205e-19	1.4373041489585805e-12	1.7267362390049615e-14	0.0024753459845037098	-7.387810527291573e-20	2.0214883722754887e-18	1.7530607584114838e-16	5.480330252998017e-15	1.245004536726984e-16
73200000	0.0037623270062993163	-5.665659838634054e-20	-3.4618234180673205e-19	1.4373041489585805e-12	1.7267362390049615e-14	0.0024753459845037098	-7.387810473460241e-20	2.0214883722754887e-18	1.7530607584114838e-16	5.480330252998017e-15	1.245004536726984e-16
73300000	0.0037623270062993163	-5.665659838634054e-20	-3.4618234180673205e-19	1.4373041489585805e-12	1.7267362390049615e-14	0.0024753459845037098	-7.387810419628908e-20	2.0214883722754887e-18	1.7530607584114838e-16	5.480330252998017e-15	1.245004536726984e-16
73400000	0.0037623270062993163	-5.665659838634054e-20	-3.4618234180673205e-19	1.4373041489585805e-12	1.7267362390049615e-14	0.0024753459845037098	-7.387810365797574e-20	2.0214883722754887e-18	1.7530607584114838e-16	5.480330252998017e-15	1.245004536726984e-16
73500000	0.0037623270062993163	-5.665659838634054e-20	-3.4618234180673205e-19	1.4373041489585805e-12	1.7267362390049615e-14	0.0024753459845037098	-7.387810311966241e-20	2.0214883722754887e-18	1.7530607584114838e-16	5.480330252998017e-15	1.245004536726984e-16
73600000	0.0037623270062993163	-5.665659838634054e-20	-3.4618234180673205e-19	1.4373041489585805e-12	1.7267362390049615e-14	0.0024753459845037098	-7.387810258134908e-20	2.0214883722754887e-18	1.7530607584114838e-16	5.480330252998017e-15	1.245004536726984e-16
73700000	0.0037623270062993163	-5.665659838634054e-20	-3.4618234180673205e-19	1.4373041489585805e-12	1.7267362390049615e-14	0.0024753459845037098	-7.387810204303575e-20	2.0214883722754887e-18	1.7530607584114838e-16	5.480330252998017e-15	1.245004536726984e-16
73800000	0.0037623270062993163	-5.665659838634054e-20	-3.4618234180673205e-19	1.4373041489585805e-12	1.7267362390049615e-14	0.0024753459845037098	-7.387810150472241e-20	2.0214883722754887e-18	1.7530607584114838e-16	5.480330252998017e-15	1.245004536726984e-16
73900000	0.0037623270062993163	-5.665659838634054e-20	-3.4618234180673205e-19	1.4373041489585805e-12	1.7267362390049615e-14	0.0024753459845037098	-7.387810096640909e-20	2.0214883722754887e-18	1.7530607584114838e-16	5.480330252998017e-15	1.245004536726984e-16
74000000	0.0037623270062993163	-5.665659838634054e-20	-3.4618234180673205e-19	1.4373041489585805e-12	1.7267362390049615e-14	0.0024753459845037098	-7.387810042809576e-20	2.0214883722754887e-18	1.7530607584114838e-16	5.480330252998017e-15	1.245004536726984e-16
74100000	0.0037623270062993163	-5.665659838634054e-20	-3.4618234180673205e-19	1.4373041489585805e-12	1.7267362390049615e-14	0.0024753459845037098	-7.387809988978243e-20	2.0214883722754887e-18	1.7530607584114838e-16	5.480330252998017e-15	1.245004536726984e-16
74200000	0.0037623270062993163	-5.665659838634054e-20	-3.4618234180673205e-19	1.4373041489585805e-12	1.7267362390049615e-14	0.0024753459845037098	-7.38780993514691e-20	2.0214883722754887e-18	1.7530607584114838e-16	5.480330252998017e-15	1.245004536726984e-16
74300000	0.0037623270062993163	-5.665659838634054e-20	-3.4618234180673205e-19	1.4373041489585805e-12	1.7267362390049615e-14	0.0024753459845037098	-7.387809881315576e-20	2.0214883722754887e-18	1.7530607584114838e-16	5.480330252998017e-15	1.245004536726984e-16
74400000	0.0037623270062993163	-5.665659838634054e-20	-3.4618234180673205e-19	1.4373041489585805e-12	1.7267362390049615e-14	0.0024753459845037098	-7.387809827484243e-20	2.0214883722754887e-18	1.7530607584114838e-16	5.480330252998017e-15	1.245004536726984e-16
74500000	0.0037623270062993163	-5.665659838634054e-20	-3.4618234180673205e-19	1.4373041489585805e-12	1.7267362390049615e-14	0.0024753459845037098	-7.387809773652911e-20	2.0214883722754887e-18	1.7530607584114838e-16	5.480330252998017e-15	1.245004536726984e-16
74600000	0.0037623270062993163	-5.665659838634054e-20	-3.4618234180673205e-19	1.4373041489585805e-12	1.7267362390049615e-14	0.0024753459845037098	-7.387809719821578e-20	2.0214883722754887e-18	1.7530607584114838e-16	5.480330252998017e-15	1.245004536726984e-16
74700000	0.0037623270062993163	-5.665659838634054e-20	-3.4618234180673205e-19	1.4373041489585805e-12	1.7267362390049615e-14	0.0024753459845037098	-7.387809665990245e-20	2.0214883722754887e-18	1.7530607584114838e-16	5.480330252998017e-15	1.245004536726984e-16
74800000	0.0037623270062993163	-5.665659838634054e-20	-3.4618234180673205e-19	1.4373041489585805e-12	1.7267362390049615e-14	0.0024753459845037098	-7.387809612158911e-20	2.0214883722754887e-18	1.7530607584114838e-16	5.480330252998017e-15	1.245004536726984e-16
74900000	0.0037623270062993163	-5.665659838634054e-20	-3.4618234180673205e-19	1.4373041489585805e-12	1.7267362390049615e-14	0.0024753459845037098	-7.387809558327578e-20	2.0214883722754887e-18	1.7530607584114838e-16	5.480330252998017e-15	1.245004536726984e-16
75000000	0.0037623270062993163	-5.665659838634054e-20	-3.4618234180673205e-19	1.4373041489585805e-12	1.7267362390049615e-14	0.0024753459845037098	-7.387809504496245e-20	2.0214883722754887e-18	1.7530607584114838e-16	5.480330252998017e-15	1.245004536726984e-16
75100000	0.0037623270062993163	-5.665659838634054e-20	-3.4618234180673205e-19	1.4373041489585805e-12	1.7267362390049615e-14	0.0024753459845037098	-7.387809450664913e-20	2.0214883722754887e-18	1.7530607584114838e-16	5.480330252998017e-15	1.245004536726984e-16
75200000	0.0037623270062993163	-5.665659838634054e-20	-3.4618234180673205e-19	1.4373041489585805e-12	1.7267362390049615e-14	0.0024753459845037098	-7.38780939683358e-20	2.0214883722754887e-18	1.7530607584114838e-16	5.480330252998017e-15	1.245004536726984e-16
75300000	0.0037623270062993163	-5.665659838634054e-20	-3.4618234180673205e-19	1.4373041489585805e-12	1.7267362390049615e-14	0.0024753459845037098	-7.387809343002246e-20	2.0214883722754887e-18	1.7530607584114838e-16	5.480330252998017e-15	1.245004536726984e-16
75400000	0.0037623270062993163	-5.665659838634054e-20	-3.4618234180673205e-19	1.4373041489585805e-12	1.7267362390049615e-14	0.0024753459845037098	-7.387809289170913e-20	2.0214883722754887e-18	1.7530607584114838e-16	5.480330252998017e-15	1.245004536726984e-16
75500000	0.0037623270062993163	-5.665659838634054e-20	-3.4618234180673205e-19	1.4373041489585805e-12	1.7267362390049615e-14	0.0024753459845037098	-7.38780923533958e-20	2.0214883722754887e-18	1.7530607584114838e-16	5.480330252998017e-15	1.245004536726984e-16
75600000	0.0037623270062993163	-5.665659838634054e-20	-3.4618234180673205e-19	1.4373041489585805e-12	1.7267362390049615e-14	0.0024753459845037098	-7.387809181508247e-20	2.0214883722754887e-18	1.7530607584114838e-16	5.480330252998017e-15	1.245004536726984e-16
75700000	0.0037623270062993163	-5.665659838634054e-20	-3.4618234180673205e-19	1.4373041489585805e-12	1.7267362390049615e-14	0.0024753459845037098	-7.387809127676915e-20	2.0214883722754887e-18	1.7530607584114838e-16	5.480330252998017e-15	1.245004536726984e-16
75800000	0.0037623270062993163	-5.665659838634054e-20	-3.4618234180673205e-19	1.4373041489585805e-12	1.7267362390049615e-14	0.0024753459845037098	-7.387809073845581e-20	2.0214883722754887e-18	1.7530607584114838e-16	5.480330252998017e-15	1.245004536726984e-16
75900000	0.0037623270062993163	-5.665659838634054e-20	-3.4618234180673205e-19	1.4373041489585805e-12	1.7267362390049615e-14	0.0024753459845037098	-7.387809020014248e-20	2.0214883722754887e-18	1.7530607584114838e-16	5.480330252998017e-15	1.245004536726984e-16
76000000	0.0037623270062993163	-5.665659838634054e-20	-3.4618234180673205e-19	1.4373041489585805e-12	1.7267362390049615e-14	0.0024753459845037098	-7.387808966182915e-20	2.0214883722754887e-18	1.7530607584114838e-16	5.480330252998017e-15	1.245004536726984e-16
76100000	0.0037623270062993163	-5.665659838634054e-20	-3.4618234180673205e-19	1.4373041489585805e-12	1.7267362390049615e-14	0.0024753459845037098	-7.387808912351582e-20	2.0214883722754887e-18	1.7530607584114838e-16	5.480330252998017e-15	1.245004536726984e-16
76200000	0.0037623270062993163	-5.665659838634054e-20	-3.4618234180673205e-19	1.4373041489585805e-12	1.7267362390049615e-14	0.0024753459845037098	-7.387808858520248e-20	2.0214883722754887e-18	1.7530607584114838e-16	5.480330252998017e-15	1.245004536726984e-16
76300000	0.0037623270062993163	-5.665659838634054e-20	-3.4618234180673205e-19	1.4373041489585805e-12	1.7267362390049615e-14	0.0024753459845037098	-7.387808804688916e-20	2.0214883722754887e-18	1.7530607584114838e-16	5.480330252998017e-15	1.245004536726984e-16
76400000	0.0037623270062993163	-5.665659838634054e-20	-3.4618234180673205e-19	1.4373041489585805e-12	1.7267362390049615e-14	0.0024753459845037098	-7.387808750857583e-20	2.0214883722754887e-18	1.7530607584114838e-16	5.480330252998017e-15	1.245004536726984e-16
76500000	0.0037623270062993163	-5.665659838634054e-20	-3.4618234180673205e-19	1.4373041489585805e-12	1.7267362390049615e-14	0.0024753459845037098	-7.38780869702625e-20	2.0214883722754887e-18	1.7530607584114838e-16	5.480330252998017e-15	1.245004536726984e-16
76600000	0.0037623270062993163	-5.665659838634054e-20	-3.4618234180673205e-19	1.4373041489585805e-12	1.7267362390049615e-14	0.0024753459845037098	-7.387808643194917e-20	2.0214883722754887e-18	1.7530607584114838e-16	5.480330252998017e-15	1.245004536726984e-16
76700000	0.0037623270062993163	-5.665659838634054e-20	-3.4618234180673205e-19	1.4373041489585805e-12	1.7267362390049615e-14	0.0024753459845037098	-7.387808589363583e-20	2.0214883722754887e-18	1.7530607584114838e-16	5.480330252998017e-15	1.245004536726984e-16
76800000	0.0037623270062993163	-5.665659838634054e-20	-3.4618234180673205e-19	1.4373041489585805e-12	1.7267362390049615e-14	0.0024753459845037098	-7.38780853553225e-20	2.0214883722754887e-18	1.7530607584114838e-16	5.480330252998017e-15	1.245004536726984e-16
76900000	0.0037623270062993163	-5.665659838634054e-20	-3.4618234180673205e-19	1.4373041489585805e-12	1.7267362390049615e-14	0.0024753459845037098	-7.387808481700917e-20	2.0214883722754887e-18	1.7530607584114838e-16	5.480330252998017e-15	1.245004536726984e-16
77000000	0.0037623270062993163	-5.665659838634054e-20	-3.4618234180673205e-19	1.4373041489585805e-12	1.7267362390049615e-14	0.0024753459845037098	-7.387808427869585e-20	2.0214883722754887e-18	1.7530607584114838e-16	5.480330252998017e-15	1.245004536726984e-16
77100000	0.0037623270062993163	-5.665659838634054e-20	-3.4618234180673205e-19	1.4373041489585805e-12	1.7267362390049615e-14	0.0024753459845037098	-7.387808374038252e-20	2.0214883722754887e-18	1.7530607584114838e-16	5.480330252998017e-15	1.245004536726984e-16
77200000	0.0037623270062993163	-5.665659838634054e-20	-3.4618234180673205e-19	1.4373041489585805e-12	1.7267362390049615e-14	0.0024753459845037098	-7.387808320206918e-20	2.0214883722754887e-18	1.7530607584114838e-16	5.480330252998017e-15	1.245004536726984e-16
77300000	0.0037623270062993163	-5.665659838634054e-20	-3.4618234180673205e-19	1.4373041489585805e-12	1.7267362390049615e-14	0.0024753459845037098	-7.387808266375585e-20	2.0214883722754887e-18	1.7530607584114838e-16	5.480330252998017e-15	1.245004536726984e-16
77400000	0.0037623270062993163	-5.665659838634054e-20	-3.4618234180673205e-19	1.4373041489585805e-12	1.7267362390049615e-14	0.0024753459845037098	-7.387808212544252e-20	2.0214883722754887e-18	1.7530607584114838e-16	5.480330252998017e-15	1.245004536726984e-16
77500000	0.0037623270062993163	-5.665659838634054e-20	-3.4618234180673205e-19	1.4373041489585805e-12	1.7267362390049615e-14	0.0024753459845037098	-7.387808158712919e-20	2.0214883722754887e-18	1.7530607584114838e-16	5.480330252998017e-15	1.245004536726984e-16
77600000	0.0037623270062993163	-5.665659838634054e-20	-3.4618234180673205e-19	1.4373041489585805e-12	1.7267362390049615e-14	0.0024753459845037098	-7.387808104881587e-20	2.0214883722754887e-18	1.7530607584114838e-16	5.480330252998017e-15	1.245004536726984e-16
77700000	0.0037623270062993163	-5.665659838634054e-20	-3.4618234180673205e-19	1.4373041489585805e-12	1.7267362390049615e-14	0.0024753459845037098	-7.387808051050253e-20	2.0214883722754887e-18	1.7530607584114838e-16	5.480330252998017e-15	1.245004536726984e-16
77800000	0.0037623270062993163	-5.665659838634054e-20	-3.4618234180673205e-19	1.4373041489585805e-12	1.7267362390049615e-14	0.0024753459845037098	-7.38780799721892e-20	2.0214883722754887e-18	1.7530607584114838e-16	5.480330252998017e-15	1.245004536726984e-16
77900000	0.0037623270062993163	-5.665659838634054e-20	-3.4618234180673205e-19	1.4373041489585805e-12	1.7267362390049615e-14	0.0024753459845037098	-7.387807943387587e-20	2.0214883722754887e-18	1.7530607584114838e-16	5.480330252998017e-15	1.245004536726984e-16
78000000	0.0037623270062993163	-5.665659838634054e-20	-3.4618234180673205e-19	1.4373041489585805e-12	1.7267362390049615e-14	0.0024753459845037098	-7.387807889556254e-20	2.0214883722754887e-18	1.7530607584114838e-16	5.480330252998017e-15	1.245004536726984e-16
78100000	0.0037623270062993163	-5.665659838634054e-20	-3.4618234180673205e-19	1.4373041489585805e-12	1.7267362390049615e-14	0.0024753459845037098	-7.38780783572492e-20	2.0214883722754887e-18	1.7530607584114838e-16	5.480330252998017e-15	1.245004536726984e-16
78200000	0.0037623270062993163	-5.665659838634054e-20	-3.4618234180673205e-19	1.4373041489585805e-12	1.7267362390049615e-14	0.0024753459845037098	-7.387807781893588e-20	2.0214883722754887e-18	1.7530607584114838e-16	5.480330252998017e-15	1.245004536726984e-16
78300000	0.0037623270062993163	-5.665659838634054e-20	-3.4618234180673205e-19	1.4373041489585805e-12	1.7267362390049615e-14	0.0024753459845037098	-7.387807728062255e-20	2.0214883722754887e-18	1.7530607584114838e-16	5.480330252998017e-15	1.245004536726984e-16
78400000	0.0037623270062993163	-5.665659838634054e-20	-3.4618234180673205e-19	1.4373041489585805e-12	1.7267362390049615e-14	0.0024753459845037098	-7.387807674230922e-20	2.0214883722754887e-18	1.7530607584114838e-16	5.480330252998017e-15	1.245004536726984e-16
78500000	0.0037623270062993163	-5.665659838634054e-20	-3.4618234180673205e-19	1.4373041489585805e-12	1.7267362390049615e-14	0.0024753459845037098	-7.387807620399589e-20	2.0214883722754887e-18	1.7530607584114838e-16	5.480330252998017e-15	1.245004536726984e-16
78600000	0.0037623270062993163	-5.665659838634054e-20	-3.4618234180673205e-19	1.4373041489585805e-12	1.7267362390049615e-14	0.0024753459845037098	-7.387807566568255e-20	2.0214883722754887e-18	1.7530607584114838e-16	5.480330252998017e-15	1.245004536726984e-16
78700000	0.0037623270062993163	-5.665659838634054e-20	-3.4618234180673205e-19	1.4373041489585805e-12	1.7267362390049615e-14	0.0024753459845037098	-7.387807512736922e-20	2.0214883722754887e-18	1.7530607584114838e-16	5.480330252998017e-15	1.245004536726984e-16
78800000	0.0037623270062993163	-5.665659838634054e-20	-3.4618234180673205e-19	1.4373041489585805e-12	1.7267362390049615e-14	0.0024753459845037098	-7.38780745890559e-20	2.0214883722754887e-18	1.7530607584114838e-16	5.480330252998017e-15	1.245004536726984e-16
78900000	0.0037623270062993163	-5.665659838634054e-20	-3.4618234180673205e-19	1.4373041489585805e-12	1.7267362390049615e-14	0.0024753459845037098	-7.387807405074257e-20	2.0214883722754887e-18	1.7530607584114838e-16	5.480330252998017e-15	1.245004536726984e-16
79000000	0.0037623270062993163	-5.665659838634054e-20	-3.4618234180673205e-19	1.4373041489585805e-12	1.7267362390049615e-14	0.0024753459845037098	-7.387807351242923e-20	2.0214883722754887e-18	1.7530607584114838e-16	5.480330252998017e-15	1.245004536726984e-16
79100000	0.0037623270062993163	-5.665659838634054e-20	-3.4618234180673205e-19	1.4373041489585805e-12	1.7267362390049615e-14	0.0024753459845037098	-7.38780729741159e-20	2.0214883722754887e-18	1.7530607584114838e-16	5.480330252998017e-15	1.245004536726984e-16
79200000	0.0037623270062993163	-5.665659838634054e-20	-3.4618234180673205e-19	1.4373041489585805e-12	1.7267362390049615e-14	0.0024753459845037098	-7.387807243580257e-20	2.0214883722754887e-18	1.7530607584114838e-16	5.480330252998017e-15	1.245004536726984e-16
79300000	0.0037623270062993163	-5.665659838634054e-20	-3.4618234180673205e-19	1.4373041489585805e-12	1.7267362390049615e-14	0.0024753459845037098	-7.387807189748924e-20	2.0214883722754887e-18	1.7530607584114838e-16	5.480330252998017e-15	1.245004536726984e-16
79400000	0.0037623270062993163	-5.665659838634054e-20	-3.4618234180673205e-19	1.4373041489585805e-12	1.7267362390049615e-14	0.0024753459845037098	-7.38780713591759e-20	2.0214883722754887e-18	1.7530607584114838e-16	5.480330252998017e-15	1.245004536726984e-16
79500000	0.0037623270062993163	-5.665659838634054e-20	-3.4618234180673205e-19	1.4373041489585805e-12	1.7267362390049615e-14	0.0024753459845037098	-7.387807082086258e-20	2.0214883722754887e-18	1.7530607584114838e-16	5.480330252998017e-15	1.245004536726984e-16
79600000	0.0037623270062993163	-5.665659838634054e-20	-3.4618234180673205e-19	1.4373041489585805e-12	1.7267362390049615e-14	0.0024753459845037098	-7.387807028254925e-20	2.0214883722754887e-18	1.7530607584114838e-16	5.480330252998017e-15	1.245004536726984e-16
79700000	0.0037623270062993163	-5.665659838634054e-20	-3.4618234180673205e-19	1.4373041489585805e-12	1.7267362390049615e-14	0.0024753459845037098	-7.387806974423592e-20	2.0214883722754887e-18	1.7530607584114838e-16	5.480330252998017e-15	1.245004536726984e-16
79800000	0.0037623270062993163	-5.665659838634054e-20	-3.4618234180673205e-19	1.4373041489585805e-12	1.7267362390049615e-14	0.0024753459845037098	-7.387806920592259e-20	2.0214883722754887e-18	1.7530607584114838e-16	5.480330252998017e-15	1.245004536726984e-16
79900000	0.0037623270062993163	-5.665659838634054e-20	-3.4618234180673205e-19	1.4373041489585805e-12	1.7267362390049615e-14	0.0024753459845037098	-7.387806866760925e-20	2.0214883722754887e-18	1.7530607584114838e-16	5.480330252998017e-15	1.245004536726984e-16
80000000	0.0037623270062993163	-5.665659838634054e-20	-3.4618234180673205e-19	1.4373041489585805e-12	1.7267362390049615e-14	0.0024753459845037098	-7.387806812929592e-20	2.0214883722754887e-18	1.7530607584114838e-16	5.480330252998017e-15	1.245004536726984e-16
80100000	0.0037623270062993163	-5.665659838634054e-20	-3.4618234180673205e-19	1.4373041489585805e-12	1.7267362390049615e-14	0.0024753459845037098	-7.38780675909826e-20	2.0214883722754887e-18	1.7530607584114838e-16	5.480330252998017e-15	1.245004536726984e-16
80200000	0.0037623270062993163	-5.665659838634054e-20	-3.4618234180673205e-19	1.4373041489585805e-12	1.7267362390049615e-14	0.0024753459845037098	-7.387806705266927e-20	2.0214883722754887e-18	1.7530607584114838e-16	5.480330252998017e-15	1.245004536726984e-16
80300000	0.0037623270062993163	-5.665659838634054e-20	-3.4618234180673205e-19	1.4373041489585805e-12	1.7267362390049615e-14	0.0024753459845037098	-7.387806651435594e-20	2.0214883722754887e-18	1.7530607584114838e-16	5.480330252998017e-15	1.245004536726984e-16
80400000	0.0037623270062993163	-5.665659838634054e-20	-3.4618234180673205e-19	1.4373041489585805e-12	1.7267362390049615e-14	0.0024753459845037098	-7.38780659760426e-20	2.0214883722754887e-18	1.7530607584114838e-16	5.480330252998017e-15	1.245004536726984e-16
80500000	0.0037623270062993163	-5.665659838634054e-20	-3.4618234180673205e-19	1.4373041489585805e-12	1.7267362390049615e-14	0.0024753459845037098	-7.387806543772927e-20	2.0214883722754887e-18	1.7530607584114838e-16	5.480330252998017e-15	1.245004536726984e-16
80600000	0.0037623270062993163	-5.665659838634054e-20	-3.4618234180673205e-19	1.4373041489585805e-12	1.7267362390049615e-14	0.0024753459845037098	-7.387806489941594e-20	2.0214883722754887e-18	1.7530607584114838e-16	5.480330252998017e-15	1.245004536726984e-16
80700000	0.0037623270062993163	-5.665659838634054e-20	-3.4618234180673205e-19	1.4373041489585805e-12	1.7267362390049615e-14	0.0024753459845037098	-7.387806436110262e-20	2.0214883722754887e-18	1.7530607584114838e-16	5.480330252998017e-15	1.245004536726984e-16
80800000	0.0037623270062993163	-5.665659838634054e-20	-3.4618234180673205e-19	1.4373041489585805e-12	1.7267362390049615e-14	0.0024753459845037098	-7.387806382278929e-20	2.0214883722754887e-18	1.7530607584114838e-16	5.480330252998017e-15	1.245004536726984e-16
80900000	0.0037623270062993163	-5.665659838634054e-20	-3.4618234180673205e-19	1.4373041489585805e-12	1.7267362390049615e-14	0.0024753459845037098	-7.387806328447595e-20	2.0214883722754887e-18	1.7530607584114838e-16	5.480330252998017e-15	1.245004536726984e-16
81000000	0.0037623270062993163	-5.665659838634054e-20	-3.4618234180673205e-19	1.4373041489585805e-12	1.7267362390049615e-14	0.0024753459845037098	-7.387806274616262e-20	2.0214883722754887e-18	1.7530607584114838e-16	5.480330252998017e-15	1.245004536726984e-16
81100000	0.0037623270062993163	-5.665659838634054e-20	-3.4618234180673205e-19	1.4373041489585805e-12	1.7267362390049615e-14	0.0024753459845037098	-7.387806220784929e-20	2.0214883722754887e-18	1.7530607584114838e-16	5.480330252998017e-15	1.245004536726984e-16
81200000	0.0037623270062993163	-5.665659838634054e-20	-3.4618234180673205e-19	1.4373041489585805e-12	1.7267362390049615e-14	0.0024753459845037098	-7.387806166953596e-20	2.0214883722754887e-18	1.7530607584114838e-16	5.480330252998017e-15	1.245004536726984e-16
81300000	0.0037623270062993163	-5.665659838634054e-20	-3.4618234180673205e-19	1.4373041489585805e-12	1.7267362390049615e-14	0.0024753459845037098	-7.387806113122262e-20	2.0214883722754887e-18	1.7530607584114838e-16	5.480330252998017e-15	1.245004536726984e-16
81400000	0.0037623270062993163	-5.665659838634054e-20	-3.4618234180673205e-19	1.4373041489585805e-12	1.7267362390049615e-14	0.0024753459845037098	-7.38780605929093e-20	2.0214883722754887e-18	1.7530607584114838e-16	5.480330252998017e-15	1.245004536726984e-16
81500000	0.0037623270062993163	-5.665659838634054e-20	-3.4618234180673205e-19	1.4373041489585805e-12	1.7267362390049615e-14	0.0024753459845037098	-7.387806005459597e-20	2.0214883722754887e-18	1.7530607584114838e-16	5.480330252998017e-15	1.245004536726984e-16
81600000	0.0037623270062993163	-5.665659838634054e-20	-3.4618234180673205e-19	1.4373041489585805e-12	1.7267362390049615e-14	0.0024753459845037098	-7.387805951628264e-20	2.0214883722754887e-18	1.7530607584114838e-16	5.480330252998017e-15	1.245004536726984e-16
81700000	0.0037623270062993163	-5.665659838634054e-20	-3.4618234180673205e-19	1.4373041489585805e-12	1.7267362390049615e-14	0.0024753459845037098	-7.387805897796931e-20	2.0214883722754887e-18	1.7530607584114838e-16	5.480330252998017e-15	1.245004536726984e-16
81800000	0.0037623270062993163	-5.665659838634054e-20	-3.4618234180673205e-19	1.4373041489585805e-12	1.7267362390049615e-14	0.0024753459845037098	-7.387805843965597e-20	2.0214883722754887e-18	1.7530607584114838e-16	5.480330252998017e-15	1.245004536726984e-16
81900000	0.0037623270062993163	-5.665659838634054e-20	-3.4618234180673205e-19	1.4373041489585805e-12	1.7267362390049615e-14	0.0024753459845037098	-7.387805790134264e-20	2.0214883722754887e-18	1.7530607584114838e-16	5.480330252998017e-15	1.245004536726984e-16
82000000	0.0037623270062993163	-5.665659838634054e-20	-3.4618234180673205e-19	1.4373041489585803e-12	1.7267362390049615e-14	0.0024753459845037098	-7.387805736302932e-20	2.0214883722754887e-18	1.7530607584114838e-16	5.480330252998017e-15	1.245004536726984e-16
82100000	0.0037623270062993163	-5.665659838634054e-20	-3.4618234180673205e-19	1.4373041489585803e-12	1.7267362390049615e-14	0.0024753459845037098	-7.387805682471599e-20	2.0214883722754887e-18	1.7530607584114838e-16	5.480330252998017e-15	1.245004536726984e-16
82200000	0.0037623270062993163	-5.665659838634054e-20	-3.4618234180673205e-19	1.4373041489585803e-12	1.7267362390049615e-14	0.0024753459845037098	-7.387805628640266e-20	2.0214883722754887e-18	1.7530607584114838e-16	5.480330252998017e-15	1.245004536726984e-16
82300000	0.0037623270062993163	-5.665659838634054e-20	-3.4618234180673205e-19	1.4373041489585803e-12	1.7267362390049615e-14	0.0024753459845037098	-7.387805574808932e-20	2.0214883722754887e-18	1.7530607584114838e-16	5.480330252998017e-15	1.245004536726984e-16
82400000	0.0037623270062993163	-5.665659838634054e-20	-3.4618234180673205e-19	1.4373041489585803e-12	1.7267362390049615e-14	0.0024753459845037098	-7.387805520977599e-20	2.0214883722754887e-18	1.7530607584114838e-16	5.480330252998017e-15	1.245004536726984e-16
82500000	0.0037623270062993163	-5.665659838634054e-20	-3.4618234180673205e-19	1.4373041489585803e-12	1.7267362390049615e-14	0.0024753459845037098	-7.387805467146266e-20	2.0214883722754887e-18	1.7530607584114838e-16	5.480330252998017e-15	1.245004536726984e-16
82600000	0.0037623270062993163	-5.665659838634054e-20	-3.4618234180673205e-19	1.4373041489585803e-12	1.7267362390049615e-14	0.0024753459845037098	-7.387805413314934e-20	2.0214883722754887e-18	1.7530607584114838e-16	5.480330252998017e-15	1.245004536726984e-16
82700000	0.0037623270062993163	-5.665659838634054e-20	-3.4618234180673205e-19	1.4373041489585803e-12	1.7267362390049615e-14	0.0024753459845037098	-7.387805359483601e-20	2.0214883722754887e-18	1.7530607584114838e-16	5.480330252998017e-15	1.245004536726984e-16
82800000	0.0037623270062993163	-5.665659838634054e-20	-3.4618234180673205e-19	1.4373041489585803e-12	1.7267362390049615e-14	0.0024753459845037098	-7.387805305652267e-20	2.0214883722754887e-18	1.7530607584114838e-16	5.480330252998017e-15	1.245004536726984e-16
82900000	0.0037623270062993163	-5.665659838634054e-20	-3.4618234180673205e-19	1.4373041489585803e-12	1.7267362390049615e-14	0.0024753459845037098	-7.387805251820934e-20	2.0214883722754887e-18	1.7530607584114838e-16	5.480330252998017e-15	1.245004536726984e-16
83000000	0.0037623270062993163	-5.665659838634054e-20	-3.4618234180673205e-19	1.4373041489585803e-12	1.7267362390049615e-14	0.0024753459845037098	-7.387805197989601e-20	2.0214883722754887e-18	1.7530607584114838e-16	5.480330252998017e-15	1.245004536726984e-16
83100000	0.0037623270062993163	-5.665659838634054e-20	-3.4618234180673205e-19	1.4373041489585803e-12	1.7267362390049615e-14	0.0024753459845037098	-7.387805144158268e-20	2.0214883722754887e-18	1.7530607584114838e-16	5.480330252998017e-15	1.245004536726984e-16
83200000	0.0037623270062993163	-5.665659838634054e-20	-3.4618234180673205e-19	1.4373041489585803e-12	1.7267362390049615e-14	0.0024753459845037098	-7.387805090326936e-20	2.0214883722754887e-18	1.7530607584114838e-16	5.480330252998017e-15	1.245004536726984e-16
83300000	0.0037623270062993163	-5.665659838634054e-20	-3.4618234180673205e-19	1.4373041489585803e-12	1.7267362390049615e-14	0.0024753459845037098	-7.387805036495602e-20	2.0214883722754887e-18	1.7530607584114838e-16	5.480330252998017e-15	1.245004536726984e-16
83400000	0.0037623270062993163	-5.665659838634054e-20	-3.4618234180673205e-19	1.4373041489585803e-12	1.7267362390049615e-14	0.0024753459845037098	-7.387804982664269e-20	2.0214883722754887e-18	1.7530607584114838e-16	5.480330252998017e-15	1.245004536726984e-16
83500000	0.0037623270062993163	-5.665659838634054e-20	-3.4618234180673205e-19	1.4373041489585803e-12	1.7267362390049615e-14	0.0024753459845037098	-7.387804928832936e-20	2.0214883722754887e-18	1.7530607584114838e-16	5.480330252998017e-15	1.245004536726984e-16
83600000	0.0037623270062993163	-5.665659838634054e-20	-3.4618234180673205e-19	1.4373041489585803e-12	1.7267362390049615e-14	0.0024753459845037098	-7.387804875001603e-20	2.0214883722754887e-18	1.7530607584114838e-16	5.480330252998017e-15	1.245004536726984e-16
83700000	0.0037623270062993163	-5.665659838634054e-20	-3.4618234180673205e-19	1.4373041489585803e-12	1.7267362390049615e-14	0.0024753459845037098	-7.387804821170269e-20	2.0214883722754887e-18	1.7530607584114838e-16	5.480330252998017e-15	1.245004536726984e-16
83800000	0.0037623270062993163	-5.665659838634054e-20	-3.4618234180673205e-19	1.4373041489585803e-12	1.7267362390049615e-14	0.0024753459845037098	-7.387804767338936e-20	2.0214883722754887e-18	1.7530607584114838e-16	5.480330252998017e-15	1.245004536726984e-16
83900000	0.0037623270062993163	-5.665659838634054e-20	-3.4618234180673205e-19	1.4373041489585803e-12	1.7267362390049615e-14	0.0024753459845037098	-7.387804713507604e-20	2.0214883722754887e-18	1.7530607584114838e-16	5.480330252998017e-15	1.245004536726984e-16
84000000	0.0037623270062993163	-5.665659838634054e-20	-3.4618234180673205e-19	1.4373041489585803e-12	1.7267362390049615e-14	0.0024753459845037098	-7.387804659676271e-20	2.0214883722754887e-18	1.7530607584114838e-16	5.480330252998017e-15	1.245004536726984e-16
84100000	0.0037623270062993163	-5.665659838634054e-20	-3.4618234180673205e-19	1.4373041489585803e-12	1.7267362390049615e-14	0.0024753459845037098	-7.387804605844938e-20	2.0214883722754887e-18	1.7530607584114838e-16	5.480330252998017e-15	1.245004536726984e-16
84200000	0.0037623270062993163	-5.665659838634054e-20	-3.4618234180673205e-19	1.4373041489585803e-12	1.7267362390049615e-14	0.0024753459845037098	-7.387804552013604e-20	2.0214883722754887e-18	1.7530607584114838e-16	5.480330252998017e-15	1.245004536726984e-16
84300000	0.0037623270062993163	-5.665659838634054e-20	-3.4618234180673205e-19	1.4373041489585803e-12	1.7267362390049615e-14	0.0024753459845037098	-7.387804498182271e-20	2.0214883722754887e-18	1.7530607584114838e-16	5.480330252998017e-15	1.245004536726984e-16
84400000	0.0037623270062993163	-5.665659838634054e-20	-3.4618234180673205e-19	1.4373041489585803e-12	1.7267362390049615e-14	0.0024753459845037098	-7.387804444350938e-20	2.0214883722754887e-18	1.7530607584114838e-16	5.480330252998017e-15	1.245004536726984e-16
84500000	0.0037623270062993163	-5.665659838634054e-20	-3.4618234180673205e-19	1.4373041489585803e-12	1.7267362390049615e-14	0.0024753459845037098	-7.387804390519606e-20	2.0214883722754887e-18	1.7530607584114838e-16	5.480330252998017e-15	1.245004536726984e-16
84600000	0.0037623270062993163	-5.665659838634054e-20	-3.4618234180673205e-19	1.4373041489585803e-12	1.7267362390049615e-14	0.0024753459845037098	-7.387804336688273e-20	2.0214883722754887e-18	1.7530607584114838e-16	5.480330252998017e-15	1.245004536726984e-16
84700000	0.0037623270062993163	-5.665659838634054e-20	-3.4618234180673205e-19	1.4373041489585803e-12	1.7267362390049615e-14	0.0024753459845037098	-7.387804282856939e-20	2.0214883722754887e-18	1.7530607584114838e-16	5.480330252998017e-15	1.245004536726984e-16
84800000	0.0037623270062993163	-5.665659838634054e-20	-3.4618234180673205e-19	1.4373041489585803e-12	1.7267362390049615e-14	0.0024753459845037098	-7.387804229025606e-20	2.0214883722754887e-18	1.7530607584114838e-16	5.480330252998017e-15	1.245004536726984e-16
84900000	0.0037623270062993163	-5.665659838634054e-20	-3.4618234180673205e-19	1.4373041489585803e-12	1.7267362390049615e-14	0.0024753459845037098	-7.387804175194273e-20	2.0214883722754887e-18	1.7530607584114838e-16	5.480330252998017e-15	1.245004536726984e-16
85000000	0.0037623270062993163	-5.665659838634054e-20	-3.4618234180673205e-19	1.4373041489585803e-12	1.7267362390049615e-14	0.0024753459845037098	-7.38780412136294e-20	2.0214883722754887e-18	1.7530607584114838e-16	5.480330252998017e-15	1.245004536726984e-16
85100000	0.0037623270062993163	-5.665659838634054e-20	-3.4618234180673205e-19	1.4373041489585803e-12	1.7267362390049615e-14	0.0024753459845037098	-7.387804067531608e-20	2.0214883722754887e-18	1.7530607584114838e-16	5.480330252998017e-15	1.245004536726984e-16
85200000	0.0037623270062993163	-5.665659838634054e-20	-3.4618234180673205e-19	1.4373041489585803e-12	1.7267362390049615e-14	0.0024753459845037098	-7.387804013700274e-20	2.0214883722754887e-18	1.7530607584114838e-16	5.480330252998017e-15	1.245004536726984e-16
85300000	0.0037623270062993163	-5.665659838634054e-20	-3.4618234180673205e-19	1.4373041489585803e-12	1.7267362390049615e-14	0.0024753459845037098	-7.387803959868941e-20	2.0214883722754887e-18	1.7530607584114838e-16	5.480330252998017e-15	1.245004536726984e-16
85400000	0.0037623270062993163	-5.665659838634054e-20	-3.4618234180673205e-19	1.4373041489585803e-12	1.7267362390049615e-14	0.0024753459845037098	-7.387803906037608e-20	2.0214883722754887e-18	1.7530607584114838e-16	5.480330252998017e-15	1.245004536726984e-16
85500000	0.0037623270062993163	-5.665659838634054e-20	-3.4618234180673205e-19	1.4373041489585803e-12	1.7267362390049615e-14	0.0024753459845037098	-7.387803852206275e-20	2.0214883722754887e-18	1.7530607584114838e-16	5.480330252998017e-15	1.245004536726984e-16
85600000	0.0037623270062993163	-5.665659838634054e-20	-3.4618234180673205e-19	1.4373041489585803e-12	1.7267362390049615e-14	0.0024753459845037098	-7.387803798374941e-20	2.0214883722754887e-18	1.7530607584114838e-16	5.480330252998017e-15	1.245004536726984e-16
85700000	0.0037623270062993163	-5.665659838634054e-20	-3.4618234180673205e-19	1.4373041489585803e-12	1.7267362390049615e-14	0.0024753459845037098	-7.387803744543609e-20	2.0214883722754887e-18	1.7530607584114838e-16	5.480330252998017e-15	1.245004536726984e-16
85800000	0.0037623270062993163	-5.665659838634054e-20	-3.4618234180673205e-19	1.4373041489585803e-12	1.7267362390049615e-14	0.0024753459845037098	-7.387803690712276e-20	2.0214883722754887e-18	1.7530607584114838e-16	5.480330252998017e-15	1.245004536726984e-16
85900000	0.0037623270062993163	-5.665659838634054e-20	-3.4618234180673205e-19	1.4373041489585803e-12	1.7267362390049615e-14	0.0024753459845037098	-7.387803636880943e-20	2.0214883722754887e-18	1.7530607584114838e-16	5.480330252998017e-15	1.245004536726984e-16
86000000	0.0037623270062993163	-5.665659838634054e-20	-3.4618234180673205e-19	1.4373041489585803e-12	1.7267362390049615e-14	0.0024753459845037098	-7.38780358304961e-20	2.0214883722754887e-18	1.7530607584114838e-16	5.480330252998017e-15	1.245004536726984e-16
86100000	0.0037623270062993163	-5.665659838634054e-20	-3.4618234180673205e-19	1.4373041489585803e-12	1.7267362390049615e-14	0.0024753459845037098	-7.387803529218276e-20	2.0214883722754887e-18	1.7530607584114838e-16	5.480330252998017e-15	1.245004536726984e-16
86200000	0.0037623270062993163	-5.665659838634054e-20	-3.4618234180673205e-19	1.4373041489585803e-12	1.7267362390049615e-14	0.0024753459845037098	-7.387803475386943e-20	2.0214883722754887e-18	1.7530607584114838e-16	5.480330252998017e-15	1.245004536726984e-16
86300000	0.0037623270062993163	-5.665659838634054e-20	-3.4618234180673205e-19	1.4373041489585803e-12	1.7267362390049615e-14	0.0024753459845037098	-7.387803421555611e-20	2.0214883722754887e-18	1.7530607584114838e-16	5.480330252998017e-15	1.245004536726984e-16
86400000	0.0037623270062993163	-5.665659838634054e-20	-3.4618234180673205e-19	1.4373041489585803e-12	1.7267362390049615e-14	0.0024753459845037098	-7.387803367724278e-20	2.0214883722754887e-18	1.7530607584114838e-16	5.480330252998017e-15	1.245004536726984e-16
86500000	0.0037623270062993163	-5.665659838634054e-20	-3.4618234180673205e-19	1.4373041489585803e-12	1.7267362390049615e-14	0.0024753459845037098	-7.387803313892945e-20	2.0214883722754887e-18	1.7530607584114838e-16	5.480330252998017e-15	1.245004536726984e-16
86600000	0.0037623270062993163	-5.665659838634054e-20	-3.4618234180673205e-19	1.4373041489585803e-12	1.7267362390049615e-14	0.0024753459845037098	-7.387803260061611e-20	2.0214883722754887e-18	1.7530607584114838e-16	5.480330252998017e-15	1.245004536726984e-16
86700000	0.0037623270062993163	-5.665659838634054e-20	-3.4618234180673205e-19	1.4373041489585803e-12	1.7267362390049615e-14	0.0024753459845037098	-7.387803206230278e-20	2.0214883722754887e-18	1.7530607584114838e-16	5.480330252998017e-15	1.245004536726984e-16
86800000	0.0037623270062993163	-5.665659838634054e-20	-3.4618234180673205e-19	1.4373041489585803e-12	1.7267362390049615e-14	0.0024753459845037098	-7.387803152398945e-20	2.0214883722754887e-18	1.7530607584114838e-16	5.480330252998017e-15	1.245004536726984e-16
86900000	0.0037623270062993163	-5.665659838634054e-20	-3.4618234180673205e-19	1.4373041489585803e-12	1.7267362390049615e-14	0.0024753459845037098	-7.387803098567612e-20	2.0214883722754887e-18	1.7530607584114838e-16	5.480330252998017e-15	1.245004536726984e-16
87000000	0.0037623270062993163	-5.665659838634054e-20	-3.4618234180673205e-19	1.4373041489585803e-12	1.7267362390049615e-14	0.0024753459845037098	-7.38780304473628e-20	2.0214883722754887e-18	1.7530607584114838e-16	5.480330252998017e-15	1.245004536726984e-16
87100000	0.0037623270062993163	-5.665659838634054e-20	-3.4618234180673205e-19	1.4373041489585803e-12	1.7267362390049615e-14	0.0024753459845037098	-7.387802990904946e-20	2.0214883722754887e-18	1.7530607584114838e-16	5.480330252998017e-15	1.245004536726984e-16
87200000	0.0037623270062993163	-5.665659838634054e-20	-3.4618234180673205e-19	1.4373041489585803e-12	1.7267362390049615e-14	0.0024753459845037098	-7.387802937073613e-20	2.0214883722754887e-18	1.7530607584114838e-16	5.480330252998017e-15	1.245004536726984e-16
87300000	0.0037623270062993163	-5.665659838634054e-20	-3.4618234180673205e-19	1.4373041489585803e-12	1.7267362390049615e-14	0.0024753459845037098	-7.38780288324228e-20	2.0214883722754887e-18	1.7530607584114838e-16	5.480330252998017e-15	1.245004536726984e-16
87400000	0.0037623270062993163	-5.665659838634054e-20	-3.4618234180673205e-19	1.4373041489585803e-12	1.7267362390049615e-14	0.0024753459845037098	-7.387802829410947e-20	2.0214883722754887e-18	1.7530607584114838e-16	5.480330252998017e-15	1.245004536726984e-16
87500000	0.0037623270062993163	-5.665659838634054e-20	-3.4618234180673205e-19	1.4373041489585803e-12	1.7267362390049615e-14	0.0024753459845037098	-7.387802775579613e-20	2.0214883722754887e-18	1.7530607584114838e-16	5.480330252998017e-15	1.245004536726984e-16
87600000	0.0037623270062993163	-5.665659838634054e-20	-3.4618234180673205e-19	1.4373041489585803e-12	1.7267362390049615e-14	0.0024753459845037098	-7.387802721748281e-20	2.0214883722754887e-18	1.7530607584114838e-16	5.480330252998017e-15	1.245004536726984e-16
87700000	0.0037623270062993163	-5.665659838634054e-20	-3.4618234180673205e-19	1.4373041489585803e-12	1.7267362390049615e-14	0.0024753459845037098	-7.387802667916948e-20	2.0214883722754887e-18	1.7530607584114838e-16	5.480330252998017e-15	1.245004536726984e-16
87800000	0.0037623270062993163	-5.665659838634054e-20	-3.4618234180673205e-19	1.4373041489585803e-12	1.7267362390049615e-14	0.0024753459845037098	-7.387802614085615e-20	2.0214883722754887e-18	1.7530607584114838e-16	5.480330252998017e-15	1.245004536726984e-16
87900000	0.0037623270062993163	-5.665659838634054e-20	-3.4618234180673205e-19	1.4373041489585803e-12	1.7267362390049615e-14	0.0024753459845037098	-7.387802560254282e-20	2.0214883722754887e-18	1.7530607584114838e-16	5.480330252998017e-15	1.245004536726984e-16
88000000	0.0037623270062993163	-5.665659838634054e-20	-3.4618234180673205e-19	1.4373041489585803e-12	1.7267362390049615e-14	0.0024753459845037098	-7.387802506422948e-20	2.0214883722754887e-18	1.7530607584114838e-16	5.480330252998017e-15	1.245004536726984e-16
88100000	0.0037623270062993163	-5.665659838634054e-20	-3.4618234180673205e-19	1.4373041489585803e-12	1.7267362390049615e-14	0.0024753459845037098	-7.387802452591615e-20	2.0214883722754887e-18	1.7530607584114838e-16	5.480330252998017e-15	1.245004536726984e-16
88200000	0.0037623270062993163	-5.665659838634054e-20	-3.4618234180673205e-19	1.4373041489585803e-12	1.7267362390049615e-14	0.0024753459845037098	-7.387802398760283e-20	2.0214883722754887e-18	1.7530607584114838e-16	5.480330252998017e-15	1.245004536726984e-16
88300000	0.0037623270062993163	-5.665659838634054e-20	-3.4618234180673205e-19	1.4373041489585803e-12	1.7267362390049615e-14	0.0024753459845037098	-7.38780234492895e-20	2.0214883722754887e-18	1.7530607584114838e-16	5.480330252998017e-15	1.245004536726984e-16
88400000	0.0037623270062993163	-5.665659838634054e-20	-3.4618234180673205e-19	1.4373041489585803e-12	1.7267362390049615e-14	0.0024753459845037098	-7.387802291097616e-20	2.0214883722754887e-18	1.7530607584114838e-16	5.480330252998017e-15	1.245004536726984e-16
88500000	0.0037623270062993163	-5.665659838634054e-20	-3.4618234180673205e-19	1.4373041489585803e-12	1.7267362390049615e-14	0.0024753459845037098	-7.387802237266283e-20	2.0214883722754887e-18	1.7530607584114838e-16	5.480330252998017e-15	1.245004536726984e-16
88600000	0.0037623270062993163	-5.665659838634054e-20	-3.4618234180673205e-19	1.4373041489585803e-12	1.7267362390049615e-14	0.0024753459845037098	-7.38780218343495e-20	2.0214883722754887e-18	1.7530607584114838e-16	5.480330252998017e-15	1.245004536726984e-16
88700000	0.0037623270062993163	-5.665659838634054e-20	-3.4618234180673205e-19	1.4373041489585803e-12	1.7267362390049615e-14	0.0024753459845037098	-7.387802129603617e-20	2.0214883722754887e-18	1.7530607584114838e-16	5.480330252998017e-15	1.245004536726984e-16
88800000	0.0037623270062993163	-5.665659838634054e-20	-3.4618234180673205e-19	1.4373041489585803e-12	1.7267362390049615e-14	0.0024753459845037098	-7.387802075772285e-20	2.0214883722754887e-18	1.7530607584114838e-16	5.480330252998017e-15	1.2450045367269843e-16
88900000	0.0037623270062993163	-5.665659838634054e-20	-3.4618234180673205e-19	1.4373041489585803e-12	1.7267362390049615e-14	0.0024753459845037098	-7.387802021940951e-20	2.0214883722754887e-18	1.7530607584114838e-16	5.480330252998017e-15	1.2450045367269843e-16
89000000	0.0037623270062993163	-5.665659838634054e-20	-3.4618234180673205e-19	1.4373041489585803e-12	1.7267362390049615e-14	0.0024753459845037098	-7.387801968109618e-20	2.0214883722754887e-18	1.7530607584114838e-16	5.480330252998017e-15	1.2450045367269843e-16
89100000	0.0037623270062993163	-5.665659838634054e-20	-3.4618234180673205e-19	1.4373041489585803e-12	1.7267362390049615e-14	0.0024753459845037098	-7.387801914278285e-20	2.0214883722754887e-18	1.7530607584114838e-16	5.480330252998017e-15	1.2450045367269843e-16
89200000	0.0037623270062993163	-5.665659838634054e-20	-3.4618234180673205e-19	1.4373041489585803e-12	1.7267362390049615e-14	0.0024753459845037098	-7.387801860446952e-20	2.0214883722754887e-18	1.7530607584114838e-16	5.480330252998017e-15	1.2450045367269843e-16
89300000	0.0037623270062993163	-5.665659838634054e-20	-3.4618234180673205e-19	1.4373041489585803e-12	1.7267362390049615e-14	0.0024753459845037098	-7.387801806615618e-20	2.0214883722754887e-18	1.7530607584114838e-16	5.480330252998017e-15	1.2450045367269843e-16
89400000	0.0037623270062993163	-5.665659838634054e-20	-3.4618234180673205e-19	1.4373041489585803e-12	1.7267362390049615e-14	0.0024753459845037098	-7.387801752784286e-20	2.0214883722754887e-18	1.7530607584114838e-16	5.480330252998017e-15	1.2450045367269843e-16
89500000	0.0037623270062993163	-5.665659838634054e-20	-3.4618234180673205e-19	1.4373041489585803e-12	1.7267362390049615e-14	0.0024753459845037098	-7.387801698952953e-20	2.0214883722754887e-18	1.7530607584114838e-16	5.480330252998017e-15	1.2450045367269843e-16
89600000	0.0037623270062993163	-5.665659838634054e-20	-3.4618234180673205e-19	1.4373041489585803e-12	1.7267362390049615e-14	0.0024753459845037098	-7.38780164512162e-20	2.0214883722754887e-18	1.7530607584114838e-16	5.480330252998017e-15	1.2450045367269843e-16
89700000	0.0037623270062993163	-5.665659838634054e-20	-3.4618234180673205e-19	1.4373041489585803e-12	1.7267362390049615e-14	0.0024753459845037098	-7.387801591290287e-20	2.0214883722754887e-18	1.7530607584114838e-16	5.480330252998017e-15	1.2450045367269843e-16
89800000	0.0037623270062993163	-5.665659838634054e-20	-3.4618234180673205e-19	1.4373041489585803e-12	1.7267362390049615e-14	0.0024753459845037098	-7.387801537458953e-20	2.0214883722754887e-18	1.7530607584114838e-16	5.480330252998017e-15	1.2450045367269843e-16
89900000	0.0037623270062993163	-5.665659838634054e-20	-3.4618234180673205e-19	1.4373041489585803e-12	1.7267362390049615e-14	0.0024753459845037098	-7.38780148362762e-20	2.0214883722754887e-18	1.7530607584114838e-16	5.480330252998017e-15	1.2450045367269843e-16
90000000	0.0037623270062993163	-5.665659838634054e-20	-3.4618234180673205e-19	1.4373041489585803e-12	1.7267362390049615e-14	0.0024753459845037098	-7.387801429796288e-20	2.0214883722754887e-18	1.7530607584114838e-16	5.480330252998017e-15	1.2450045367269843e-16
90100000	0.0037623270062993163	-5.665659838634054e-20	-3.4618234180673205e-19	1.4373041489585803e-12	1.7267362390049615e-14	0.0024753459845037098	-7.387801375964955e-20	2.0214883722754887e-18	1.7530607584114838e-16	5.480330252998017e-15	1.2450045367269843e-16
90200000	0.0037623270062993163	-5.665659838634054e-20	-3.4618234180673205e-19	1.4373041489585803e-12	1.7267362390049615e-14	0.0024753459845037098	-7.387801322133622e-20	2.0214883722754887e-18	1.7530607584114838e-16	5.480330252998017e-15	1.2450045367269843e-16
90300000	0.0037623270062993163	-5.665659838634054e-20	-3.4618234180673205e-19	1.4373041489585803e-12	1.7267362390049615e-14	0.0024753459845037098	-7.387801268302288e-20	2.0214883722754887e-18	1.7530607584114838e-16	5.480330252998017e-15	1.2450045367269843e-16
90400000	0.0037623270062993163	-5.665659838634054e-20	-3.4618234180673205e-19	1.4373041489585803e-12	1.7267362390049615e-14	0.0024753459845037098	-7.387801214470955e-20	2.0214883722754887e-18	1.7530607584114838e-16	5.480330252998017e-15	1.2450045367269843e-16
90500000	0.0037623270062993163	-5.665659838634054e-20	-3.4618234180673205e-19	1.4373041489585803e-12	1.7267362390049615e-14	0.0024753459845037098	-7.387801160639622e-20	2.0214883722754887e-18	1.7530607584114838e-16	5.480330252998017e-15	1.2450045367269843e-16
90600000	0.0037623270062993163	-5.665659838634054e-20	-3.4618234180673205e-19	1.4373041489585803e-12	1.7267362390049615e-14	0.0024753459845037098	-7.38780110680829e-20	2.0214883722754887e-18	1.7530607584114838e-16	5.480330252998017e-15	1.2450045367269843e-16
90700000	0.0037623270062993163	-5.665659838634054e-20	-3.4618234180673205e-19	1.4373041489585803e-12	1.7267362390049615e-14	0.0024753459845037098	-7.387801052976957e-20	2.0214883722754887e-18	1.7530607584114838e-16	5.480330252998017e-15	1.2450045367269843e-16
90800000	0.0037623270062993163	-5.665659838634054e-20	-3.4618234180673205e-19	1.4373041489585803e-12	1.7267362390049615e-14	0.0024753459845037098	-7.387800999145623e-20	2.0214883722754887e-18	1.7530607584114838e-16	5.480330252998017e-15	1.2450045367269843e-16
90900000	0.0037623270062993163	-5.665659838634054e-20	-3.4618234180673205e-19	1.4373041489585803e-12	1.7267362390049615e-14	0.0024753459845037098	-7.38780094531429e-20	2.0214883722754887e-18	1.7530607584114838e-16	5.480330252998017e-15	1.2450045367269843e-16
91000000	0.0037623270062993163	-5.665659838634054e-20	-3.4618234180673205e-19	1.4373041489585803e-12	1.7267362390049615e-14	0.0024753459845037098	-7.387800891482957e-20	2.0214883722754887e-18	1.7530607584114838e-16	5.480330252998017e-15	1.2450045367269843e-16
91100000	0.0037623270062993163	-5.665659838634054e-20	-3.4618234180673205e-19	1.4373041489585803e-12	1.7267362390049615e-14	0.0024753459845037098	-7.387800837651624e-20	2.0214883722754887e-18	1.7530607584114838e-16	5.480330252998017e-15	1.2450045367269843e-16
91200000	0.0037623270062993163	-5.665659838634054e-20	-3.4618234180673205e-19	1.4373041489585803e-12	1.7267362390049615e-14	0.0024753459845037098	-7.387800783820292e-20	2.0214883722754887e-18	1.7530607584114838e-16	5.480330252998017e-15	1.2450045367269843e-16
91300000	0.0037623270062993163	-5.665659838634054e-20	-3.4618234180673205e-19	1.4373041489585803e-12	1.7267362390049615e-14	0.0024753459845037098	-7.387800729988958e-20	2.0214883722754887e-18	1.7530607584114838e-16	5.480330252998017e-15	1.2450045367269843e-16
91400000	0.0037623270062993163	-5.665659838634054e-20	-3.4618234180673205e-19	1.4373041489585803e-12	1.7267362390049615e-14	0.0024753459845037098	-7.387800676157625e-20	2.0214883722754887e-18	1.7530607584114838e-16	5.480330252998017e-15	1.2450045367269843e-16
91500000	0.0037623270062993163	-5.665659838634054e-20	-3.4618234180673205e-19	1.4373041489585803e-12	1.7267362390049615e-14	0.0024753459845037098	-7.387800622326292e-20	2.0214883722754887e-18	1.7530607584114838e-16	5.480330252998017e-15	1.2450045367269843e-16
91600000	0.0037623270062993163	-5.665659838634054e-20	-3.4618234180673205e-19	1.4373041489585803e-12	1.7267362390049615e-14	0.0024753459845037098	-7.387800568494959e-20	2.0214883722754887e-18	1.7530607584114838e-16	5.480330252998017e-15	1.2450045367269843e-16
91700000	0.0037623270062993163	-5.665659838634054e-20	-3.4618234180673205e-19	1.4373041489585803e-12	1.7267362390049615e-14	0.0024753459845037098	-7.387800514663625e-20	2.0214883722754887e-18	1.7530607584114838e-16	5.480330252998017e-15	1.2450045367269843e-16
91800000	0.0037623270062993163	-5.665659838634054e-20	-3.4618234180673205e-19	1.4373041489585803e-12	1.7267362390049615e-14	0.0024753459845037098	-7.387800460832293e-20	2.0214883722754887e-18	1.7530607584114838e-16	5.480330252998017e-15	1.2450045367269843e-16
91900000	0.0037623270062993163	-5.665659838634054e-20	-3.4618234180673205e-19	1.4373041489585803e-12	1.7267362390049615e-14	0.0024753459845037098	-7.38780040700096e-20	2.0214883722754887e-18	1.7530607584114838e-16	5.480330252998017e-15	1.2450045367269843e-16
92000000	0.0037623270062993163	-5.665659838634054e-20	-3.4618234180673205e-19	1.4373041489585803e-12	1.7267362390049615e-14	0.0024753459845037098	-7.387800353169627e-20	2.0214883722754887e-18	1.7530607584114838e-16	5.480330252998017e-15	1.2450045367269843e-16
92100000	0.0037623270062993163	-5.665659838634054e-20	-3.4618234180673205e-19	1.4373041489585803e-12	1.7267362390049615e-14	0.0024753459845037098	-7.387800299338294e-20	2.0214883722754887e-18	1.7530607584114838e-16	5.480330252998017e-15	1.2450045367269843e-16
92200000	0.0037623270062993163	-5.665659838634054e-20	-3.4618234180673205e-19	1.4373041489585803e-12	1.7267362390049615e-14	0.0024753459845037098	-7.38780024550696e-20	2.0214883722754887e-18	1.7530607584114838e-16	5.480330252998017e-15	1.2450045367269843e-16
92300000	0.0037623270062993163	-5.665659838634054e-20	-3.4618234180673205e-19	1.4373041489585803e-12	1.7267362390049615e-14	0.0024753459845037098	-7.387800191675627e-20	2.0214883722754887e-18	1.7530607584114838e-16	5.480330252998017e-15	1.2450045367269843e-16
92400000	0.0037623270062993163	-5.665659838634054e-20	-3.4618234180673205e-19	1.4373041489585803e-12	1.7267362390049615e-14	0.0024753459845037098	-7.387800137844295e-20	2.0214883722754887e-18	1.7530607584114838e-16	5.480330252998017e-15	1.2450045367269843e-16
92500000	0.0037623270062993163	-5.665659838634054e-20	-3.4618234180673205e-19	1.4373041489585803e-12	1.7267362390049615e-14	0.0024753459845037098	-7.387800084012962e-20	2.0214883722754887e-18	1.7530607584114838e-16	5.480330252998017e-15	1.2450045367269843e-16
92600000	0.0037623270062993163	-5.665659838634054e-20	-3.4618234180673205e-19	1.4373041489585803e-12	1.7267362390049615e-14	0.0024753459845037098	-7.387800030181629e-20	2.0214883722754887e-18	1.7530607584114838e-16	5.480330252998017e-15	1.2450045367269843e-16
92700000	0.0037623270062993163	-5.665659838634054e-20	-3.4618234180673205e-19	1.4373041489585803e-12	1.7267362390049615e-14	0.0024753459845037098	-7.387799976350295e-20	2.0214883722754887e-18	1.7530607584114838e-16	5.480330252998017e-15	1.2450045367269843e-16
92800000	0.0037623270062993163	-5.665659838634054e-20	-3.4618234180673205e-19	1.4373041489585803e-12	1.7267362390049615e-14	0.0024753459845037098	-7.387799922518962e-20	2.0214883722754887e-18	1.7530607584114838e-16	5.480330252998017e-15	1.2450045367269843e-16
92900000	0.0037623270062993163	-5.665659838634054e-20	-3.4618234180673205e-19	1.4373041489585803e-12	1.7267362390049615e-14	0.0024753459845037098	-7.387799868687629e-20	2.0214883722754887e-18	1.7530607584114838e-16	5.480330252998017e-15	1.2450045367269843e-16
93000000	0.0037623270062993163	-5.665659838634054e-20	-3.4618234180673205e-19	1.4373041489585803e-12	1.7267362390049615e-14	0.0024753459845037098	-7.387799814856297e-20	2.0214883722754887e-18	1.7530607584114838e-16	5.480330252998017e-15	1.2450045367269843e-16
93100000	0.0037623270062993163	-5.665659838634054e-20	-3.4618234180673205e-19	1.4373041489585803e-12	1.7267362390049615e-14	0.0024753459845037098	-7.387799761024964e-20	2.0214883722754887e-18	1.7530607584114838e-16	5.480330252998017e-15	1.2450045367269843e-16
93200000	0.0037623270062993163	-5.665659838634054e-20	-3.4618234180673205e-19	1.4373041489585803e-12	1.7267362390049615e-14	0.0024753459845037098	-7.38779970719363e-20	2.0214883722754887e-18	1.7530607584114838e-16	5.480330252998017e-15	1.2450045367269843e-16
93300000	0.0037623270062993163	-5.665659838634054e-20	-3.4618234180673205e-19	1.4373041489585803e-12	1.7267362390049615e-14	0.0024753459845037098	-7.387799653362297e-20	2.0214883722754887e-18	1.7530607584114838e-16	5.480330252998017e-15	1.2450045367269843e-16
93400000	0.0037623270062993163	-5.665659838634054e-20	-3.4618234180673205e-19	1.4373041489585803e-12	1.7267362390049615e-14	0.0024753459845037098	-7.387799599530964e-20	2.0214883722754887e-18	1.7530607584114838e-16	5.480330252998017e-15	1.2450045367269843e-16
93500000	0.0037623270062993163	-5.665659838634054e-20	-3.4618234180673205e-19	1.4373041489585803e-12	1.7267362390049615e-14	0.0024753459845037098	-7.387799545699631e-20	2.0214883722754887e-18	1.7530607584114838e-16	5.480330252998017e-15	1.2450045367269843e-16
93600000	0.0037623270062993163	-5.665659838634054e-20	-3.4618234180673205e-19	1.4373041489585803e-12	1.7267362390049615e-14	0.0024753459845037098	-7.387799491868297e-20	2.0214883722754887e-18	1.7530607584114838e-16	5.480330252998017e-15	1.2450045367269843e-16
93700000	0.0037623270062993163	-5.665659838634054e-20	-3.4618234180673205e-19	1.4373041489585803e-12	1.7267362390049615e-14	0.0024753459845037098	-7.387799438036965e-20	2.0214883722754887e-18	1.7530607584114838e-16	5.480330252998017e-15	1.2450045367269843e-16
93800000	0.0037623270062993163	-5.665659838634054e-20	-3.4618234180673205e-19	1.4373041489585803e-12	1.7267362390049615e-14	0.0024753459845037098	-7.387799384205632e-20	2.0214883722754887e-18	1.7530607584114838e-16	5.480330252998017e-15	1.2450045367269843e-16
93900000	0.0037623270062993163	-5.665659838634054e-20	-3.4618234180673205e-19	1.4373041489585803e-12	1.7267362390049615e-14	0.0024753459845037098	-7.387799330374299e-20	2.0214883722754887e-18	1.7530607584114838e-16	5.480330252998017e-15	1.2450045367269843e-16
94000000	0.0037623270062993163	-5.665659838634054e-20	-3.4618234180673205e-19	1.4373041489585803e-12	1.7267362390049615e-14	0.0024753459845037098	-7.387799276542966e-20	2.0214883722754887e-18	1.7530607584114838e-16	5.480330252998017e-15	1.2450045367269843e-16
94100000	0.0037623270062993163	-5.665659838634054e-20	-3.4618234180673205e-19	1.4373041489585803e-12	1.7267362390049615e-14	0.0024753459845037098	-7.387799222711632e-20	2.0214883722754887e-18	1.7530607584114838e-16	5.480330252998017e-15	1.2450045367269843e-16
94200000	0.0037623270062993163	-5.665659838634054e-20	-3.4618234180673205e-19	1.4373041489585803e-12	1.7267362390049615e-14	0.0024753459845037098	-7.387799168880299e-20	2.0214883722754887e-18	1.7530607584114838e-16	5.480330252998017e-15	1.2450045367269843e-16
94300000	0.0037623270062993163	-5.665659838634054e-20	-3.4618234180673205e-19	1.4373041489585803e-12	1.7267362390049615e-14	0.0024753459845037098	-7.387799115048967e-20	2.0214883722754887e-18	1.7530607584114838e-16	5.480330252998017e-15	1.2450045367269843e-16
94400000	0.0037623270062993163	-5.665659838634054e-20	-3.4618234180673205e-19	1.4373041489585803e-12	1.7267362390049615e-14	0.0024753459845037098	-7.387799061217634e-20	2.0214883722754887e-18	1.7530607584114838e-16	5.480330252998017e-15	1.2450045367269843e-16
94500000	0.0037623270062993163	-5.665659838634054e-20	-3.4618234180673205e-19	1.4373041489585803e-12	1.7267362390049615e-14	0.0024753459845037098	-7.3877990073863e-20	2.0214883722754887e-18	1.7530607584114838e-16	5.480330252998017e-15	1.2450045367269843e-16
94600000	0.0037623270062993163	-5.665659838634054e-20	-3.4618234180673205e-19	1.4373041489585803e-12	1.7267362390049615e-14	0.0024753459845037098	-7.387798953554967e-20	2.0214883722754887e-18	1.7530607584114838e-16	5.480330252998017e-15	1.2450045367269843e-16
94700000	0.0037623270062993163	-5.665659838634054e-20	-3.4618234180673205e-19	1.4373041489585803e-12	1.7267362390049615e-14	0.0024753459845037098	-7.387798899723634e-20	2.0214883722754887e-18	1.7530607584114838e-16	5.480330252998017e-15	1.2450045367269843e-16
94800000	0.0037623270062993163	-5.665659838634054e-20	-3.4618234180673205e-19	1.4373041489585803e-12	1.7267362390049615e-14	0.0024753459845037098	-7.387798845892301e-20	2.0214883722754887e-18	1.7530607584114838e-16	5.480330252998017e-15	1.2450045367269843e-16
94900000	0.0037623270062993163	-5.665659838634054e-20	-3.4618234180673205e-19	1.4373041489585803e-12	1.7267362390049615e-14	0.0024753459845037098	-7.387798792060969e-20	2.0214883722754887e-18	1.7530607584114838e-16	5.480330252998017e-15	1.2450045367269843e-16
95000000	0.0037623270062993163	-5.665659838634054e-20	-3.4618234180673205e-19	1.4373041489585803e-12	1.7267362390049615e-14	0.0024753459845037098	-7.387798738229636e-20	2.0214883722754887e-18	1.7530607584114838e-16	5.480330252998017e-15	1.2450045367269843e-16
95100000	0.0037623270062993163	-5.665659838634054e-20	-3.4618234180673205e-19	1.4373041489585803e-12	1.7267362390049615e-14	0.0024753459845037098	-7.387798684398302e-20	2.0214883722754887e-18	1.7530607584114838e-16	5.480330252998017e-15	1.2450045367269843e-16
95200000	0.0037623270062993163	-5.665659838634054e-20	-3.4618234180673205e-19	1.4373041489585803e-12	1.7267362390049615e-14	0.0024753459845037098	-7.387798630566969e-20	2.0214883722754887e-18	1.7530607584114838e-16	5.480330252998017e-15	1.2450045367269843e-16
95300000	0.0037623270062993163	-5.665659838634054e-20	-3.4618234180673205e-19	1.4373041489585803e-12	1.7267362390049615e-14	0.0024753459845037098	-7.387798576735636e-20	2.0214883722754887e-18	1.7530607584114838e-16	5.480330252998017e-15	1.2450045367269843e-16
95400000	0.0037623270062993163	-5.665659838634054e-20	-3.4618234180673205e-19	1.4373041489585803e-12	1.7267362390049615e-14	0.0024753459845037098	-7.387798522904303e-20	2.0214883722754887e-18	1.7530607584114838e-16	5.480330252998017e-15	1.2450045367269843e-16
95500000	0.0037623270062993163	-5.665659838634054e-20	-3.4618234180673205e-19	1.4373041489585803e-12	1.7267362390049615e-14	0.0024753459845037098	-7.38779846907297e-20	2.0214883722754887e-18	1.7530607584114838e-16	5.480330252998017e-15	1.2450045367269843e-16
95600000	0.0037623270062993163	-5.665659838634054e-20	-3.4618234180673205e-19	1.4373041489585803e-12	1.7267362390049615e-14	0.0024753459845037098	-7.387798415241637e-20	2.0214883722754887e-18	1.7530607584114838e-16	5.480330252998017e-15	1.2450045367269843e-16
95700000	0.0037623270062993163	-5.665659838634054e-20	-3.4618234180673205e-19	1.4373041489585803e-12	1.7267362390049615e-14	0.0024753459845037098	-7.387798361410304e-20	2.0214883722754887e-18	1.7530607584114838e-16	5.480330252998017e-15	1.2450045367269843e-16
95800000	0.0037623270062993163	-5.665659838634054e-20	-3.4618234180673205e-19	1.4373041489585803e-12	1.7267362390049615e-14	0.0024753459845037098	-7.387798307578971e-20	2.0214883722754887e-18	1.7530607584114838e-16	5.480330252998017e-15	1.2450045367269843e-16
95900000	0.0037623270062993163	-5.665659838634054e-20	-3.4618234180673205e-19	1.4373041489585803e-12	1.7267362390049615e-14	0.0024753459845037098	-7.387798253747638e-20	2.0214883722754887e-18	1.7530607584114838e-16	5.480330252998017e-15	1.2450045367269843e-16
96000000	0.0037623270062993163	-5.665659838634054e-20	-3.4618234180673205e-19	1.4373041489585803e-12	1.7267362390049615e-14	0.0024753459845037098	-7.387798199916304e-20	2.0214883722754887e-18	1.7530607584114838e-16	5.480330252998017e-15	1.2450045367269843e-16
96100000	0.0037623270062993163	-5.665659838634054e-20	-3.4618234180673205e-19	1.4373041489585803e-12	1.7267362390049615e-14	0.00247534598450371	-7.387798146084972e-20	2.0214883722754887e-18	1.7530607584114838e-16	5.480330252998017e-15	1.2450045367269843e-16
96200000	0.0037623270062993163	-5.665659838634054e-20	-3.4618234180673205e-19	1.4373041489585803e-12	1.7267362390049615e-14	0.00247534598450371	-7.387798092253639e-20	2.0214883722754887e-18	1.7530607584114838e-16	5.480330252998017e-15	1.2450045367269843e-16
96300000	0.0037623270062993163	-5.665659838634054e-20	-3.4618234180673205e-19	1.4373041489585803e-12	1.7267362390049615e-14	0.00247534598450371	-7.387798038422306e-20	2.0214883722754887e-18	1.7530607584114838e-16	5.480330252998017e-15	1.2450045367269843e-16
96400000	0.0037623270062993163	-5.665659838634054e-20	-3.4618234180673205e-19	1.4373041489585803e-12	1.7267362390049615e-14	0.00247534598450371	-7.387797984590973e-20	2.0214883722754887e-18	1.7530607584114838e-16	5.480330252998017e-15	1.2450045367269843e-16
96500000	0.0037623270062993163	-5.665659838634054e-20	-3.4618234180673205e-19	1.4373041489585803e-12	1.7267362390049615e-14	0.00247534598450371	-7.387797930759639e-20	2.0214883722754887e-18	1.7530607584114838e-16	5.480330252998017e-15	1.2450045367269843e-16
96600000	0.0037623270062993163	-5.665659838634054e-20	-3.4618234180673205e-19	1.4373041489585803e-12	1.7267362390049615e-14	0.00247534598450371	-7.387797876928306e-20	2.0214883722754887e-18	1.7530607584114838e-16	5.480330252998017e-15	1.2450045367269843e-16
96700000	0.0037623270062993163	-5.665659838634054e-20	-3.4618234180673205e-19	1.4373041489585803e-12	1.7267362390049615e-14	0.00247534598450371	-7.387797823096974e-20	2.0214883722754887e-18	1.7530607584114838e-16	5.480330252998018e-15	1.2450045367269843e-16
96800000	0.0037623270062993163	-5.665659838634054e-20	-3.4618234180673205e-19	1.4373041489585803e-12	1.7267362390049615e-14	0.00247534598450371	-7.387797769265641e-20	2.0214883722754887e-18	1.7530607584114838e-16	5.480330252998018e-15	1.2450045367269843e-16
96900000	0.003762327006299316	-5.665659838634054e-20	-3.4618234180673205e-19	1.4373041489585803e-12	1.7267362390049615e-14	0.00247534598450371	-7.387797715434307e-20	2.0214883722754887e-18	1.7530607584114838e-16	5.480330252998018e-15	1.2450045367269843e-16
97000000	0.003762327006299316	-5.665659838634054e-20	-3.4618234180673205e-19	1.4373041489585803e-12	1.7267362390049615e-14	0.00247534598450371	-7.387797661602974e-20	2.0214883722754887e-18	1.7530607584114838e-16	5.480330252998018e-15	1.2450045367269843e-16
97100000	0.003762327006299316	-5.665659838634054e-20	-3.4618234180673205e-19	1.4373041489585803e-12	1.7267362390049615e-14	0.00247534598450371	-7.387797607771641e-20	2.0214883722754887e-18	1.7530607584114838e-16	5.480330252998018e-15	1.2450045367269843e-16
97200000	0.003762327006299316	-5.665659838634054e-20	-3.4618234180673205e-19	1.4373041489585803e-12	1.7267362390049615e-14	0.00247534598450371	-7.387797553940308e-20	2.0214883722754887e-18	1.7530607584114838e-16	5.480330252998018e-15	1.2450045367269843e-16
97300000	0.003762327006299316	-5.665659838634054e-20	-3.4618234180673205e-19	1.4373041489585803e-12	1.7267362390049615e-14	0.00247534598450371	-7.387797500108976e-20	2.0214883722754887e-18	1.7530607584114838e-16	5.480330252998018e-15	1.2450045367269843e-16
97400000	0.003762327006299316	-5.665659838634054e-20	-3.4618234180673205e-19	1.4373041489585803e-12	1.7267362390049615e-14	0.00247534598450371	-7.387797446277642e-20	2.0214883722754887e-18	1.7530607584114838e-16	5.480330252998018e-15	1.2450045367269843e-16
97500000	0.003762327006299316	-5.665659838634054e-20	-3.4618234180673205e-19	1.4373041489585803e-12	1.7267362390049615e-14	0.00247534598450371	-7.387797392446309e-20	2.0214883722754887e-18	1.7530607584114838e-16	5.480330252998018e-15	1.2450045367269843e-16
97600000	0.003762327006299316	-5.665659838634054e-20	-3.4618234180673205e-19	1.4373041489585803e-12	1.7267362390049615e-14	0.00247534598450371	-7.387797338614976e-20	2.0214883722754887e-18	1.7530607584114838e-16	5.480330252998018e-15	1.2450045367269843e-16
97700000	0.003762327006299316	-5.665659838634054e-20	-3.4618234180673205e-19	1.4373041489585803e-12	1.7267362390049615e-14	0.00247534598450371	-7.387797284783643e-20	2.0214883722754887e-18	1.7530607584114838e-16	5.480330252998018e-15	1.2450045367269843e-16
97800000	0.003762327006299316	-5.665659838634054e-20	-3.4618234180673205e-19	1.4373041489585803e-12	1.7267362390049615e-14	0.00247534598450371	-7.38779723095231e-20	2.0214883722754887e-18	1.7530607584114838e-16	5.480330252998018e-15	1.2450045367269843e-16
97900000	0.003762327006299316	-5.665659838634054e-20	-3.4618234180673205e-19	1.4373041489585803e-12	1.7267362390049615e-14	0.00247534598450371	-7.387797177120977e-20	2.0214883722754887e-18	1.7530607584114838e-16	5.480330252998018e-15	1.2450045367269843e-16
98000000	0.003762327006299316	-5.665659838634054e-20	-3.4618234180673205e-19	1.4373041489585803e-12	1.7267362390049615e-14	0.00247534598450371	-7.387797123289644e-20	2.0214883722754887e-18	1.7530607584114838e-16	5.480330252998018e-15	1.2450045367269843e-16
98100000	0.003762327006299316	-5.665659838634054e-20	-3.4618234180673205e-19	1.4373041489585803e-12	1.7267362390049615e-14	0.00247534598450371	-7.387797069458311e-20	2.0214883722754887e-18	1.7530607584114838e-16	5.480330252998018e-15	1.2450045367269843e-16
98200000	0.003762327006299316	-5.665659838634054e-20	-3.4618234180673205e-19	1.4373041489585803e-12	1.7267362390049615e-14	0.00247534598450371	-7.387797015626978e-20	2.0214883722754887e-18	1.7530607584114838e-16	5.480330252998018e-15	1.2450045367269843e-16
98300000	0.003762327006299316	-5.665659838634054e-20	-3.4618234180673205e-19	1.4373041489585803e-12	1.7267362390049615e-14	0.00247534598450371	-7.387796961795644e-20	2.0214883722754887e-18	1.7530607584114838e-16	5.480330252998018e-15	1.2450045367269843e-16
98400000	0.003762327006299316	-5.665659838634054e-20	-3.4618234180673205e-19	1.4373041489585803e-12	1.7267362390049615e-14	0.00247534598450371	-7.387796907964311e-20	2.0214883722754887e-18	1.7530607584114838e-16	5.480330252998018e-15	1.2450045367269843e-16
98500000	0.003762327006299316	-5.665659838634054e-20	-3.4618234180673205e-19	1.4373041489585803e-12	1.7267362390049615e-14	0.00247534598450371	-7.387796854132979e-20	2.0214883722754887e-18	1.7530607584114838e-16	5.480330252998018e-15	1.2450045367269843e-16
98600000	0.003762327006299316	-5.665659838634054e-20	-3.4618234180673205e-19	1.4373041489585803e-12	1.7267362390049615e-14	0.00247534598450371	-7.387796800301646e-20	2.0214883722754887e-18	1.7530607584114838e-16	5.480330252998018e-15	1.2450045367269843e-16
98700000	0.003762327006299316	-5.665659838634054e-20	-3.4618234180673205e-19	1.4373041489585803e-12	1.7267362390049615e-14	0.00247534598450371	-7.387796746470313e-20	2.0214883722754887e-18	1.7530607584114838e-16	5.480330252998018e-15	1.2450045367269843e-16
98800000	0.003762327006299316	-5.665659838634054e-20	-3.4618234180673205e-19	1.4373041489585803e-12	1.7267362390049615e-14	0.00247534598450371	-7.38779669263898e-20	2.0214883722754887e-18	1.7530607584114838e-16	5.480330252998018e-15	1.2450045367269843e-16
98900000	0.003762327006299316	-5.665659838634054e-20	-3.4618234180673205e-19	1.4373041489585803e-12	1.7267362390049615e-14	0.00247534598450371	-7.387796638807646e-20	2.0214883722754887e-18	1.7530607584114838e-16	5.480330252998018e-15	1.2450045367269843e-16
99000000	0.003762327006299316	-5.665659838634054e-20	-3.4618234180673205e-19	1.4373041489585803e-12	1.7267362390049615e-14	0.00247534598450371	-7.387796584976313e-20	2.0214883722754887e-18	1.7530607584114838e-16	5.480330252998018e-15	1.2450045367269843e-16
99100000	0.003762327006299316	-5.665659838634054e-20	-3.4618234180673205e-19	1.4373041489585803e-12	1.7267362390049615e-14	0.00247534598450371	-7.387796531144981e-20	2.0214883722754887e-18	1.7530607584114838e-16	5.480330252998018e-15	1.2450045367269843e-16
99200000	0.003762327006299316	-5.665659838634054e-20	-3.4618234180673205e-19	1.4373041489585803e-12	1.7267362390049615e-14	0.00247534598450371	-7.387796477313648e-20	2.0214883722754887e-18	1.7530607584114838e-16	5.480330252998018e-15	1.2450045367269843e-16
99300000	0.003762327006299316	-5.665659838634054e-20	-3.4618234180673205e-19	1.4373041489585803e-12	1.7267362390049615e-14	0.00247534598450371	-7.387796423482314e-20	2.0214883722754887e-18	1.7530607584114838e-16	5.480330252998018e-15	1.2450045367269843e-16
99400000	0.003762327006299316	-5.665659838634054e-20	-3.4618234180673205e-19	1.4373041489585803e-12	1.7267362390049615e-14	0.00247534598450371	-7.387796369650981e-20	2.0214883722754887e-18	1.7530607584114838e-16	5.480330252998018e-15	1.2450045367269843e-16
99500000	0.003762327006299316	-5.665659838634054e-20	-3.4618234180673205e-19	1.4373041489585803e-12	1.7267362390049615e-14	0.00247534598450371	-7.387796315819648e-20	2.0214883722754887e-18	1.7530607584114838e-16	5.480330252998018e-15	1.2450045367269843e-16
99600000	0.003762327006299316	-5.665659838634054e-20	-3.4618234180673205e-19	1.4373041489585803e-12	1.7267362390049615e-14	0.00247534598450371	-7.387796261988315e-20	2.0214883722754887e-18	1.7530607584114838e-16	5.480330252998018e-15	1.2450045367269843e-16
99700000	0.003762327006299316	-5.665659838634054e-20	-3.4618234180673205e-19	1.4373041489585803e-12	1.7267362390049615e-14	0.00247534598450371	-7.387796208156983e-20	2.0214883722754887e-18	1.7530607584114838e-16	5.480330252998018e-15	1.2450045367269843e-16
99800000	0.003762327006299316	-5.665659838634054e-20	-3.4618234180673205e-19	1.4373041489585803e-12	1.7267362390049615e-14	0.00247534598450371	-7.38779615432565e-20	2.0214883722754887e-18	1.7530607584114838e-16	5.480330252998018e-15	1.2450045367269843e-16
99900000	0.003762327006299316	-5.665659838634054e-20	-3.4618234180673205e-19	1.4373041489585803e-12	1.7267362390049615e-14	0.00247534598450371	-7.387796100494316e-20	2.0214883722754887e-18	1.7530607584114838e-16	5.480330252998018e-15	1.2450045367269843e-16
100000000	0.003762327006299316	-5.665659838634054e-20	-3.4618234180673205e-19	1.4373041489585803e-12	1.7267362390049615e-14	0.00247534598450371	-7.387796046662983e-20	2.0214883722754887e-18	1.7530607584114838e-16	5.480330252998018e-15	1.2450045367269843e-16
