# Supplementary material for: Thermodynamics Underpinning the Microbial Community‐Level Nitrogen Energy Metabolism
Source: Environ Microbiol. 2025 Feb 16;27(2):e70055. doi: 10.1111/1462-2920.70055 (PMC11830459; doi:10.1111/1462-2920.70055)
Supplement: Supplementary file 1 — Data S1. [file EMI-27-e70055-s001.zip › SI/Nnetwork/Results/kdef_-10/Iin_-5/p_0.2/O2_-3._H_-4..csv]

time	N2	N2H4	N2H5	N2O	NH2OH	NH3	NH3OH	NH4	NO	NO2	NO3
0	0.00001	0.00001	0.00001	0.00001	0.00001	0.00001	0.00001	0.00001	0.00001	0.00001	0.00001
100000	0.004999867391836041	8.939004737980758e-51	-1.8870331995762186e-18	1.0314551014611212e-7	6.303605365393409e-17	3.201741594394268e-8	-8.988511785686052e-24	2.5806630214393298e-17	3.193549251998006e-10	5.630152021229252e-10	2.6025521469371747e-8
200000	0.004999867391836041	8.93900473798075e-51	-1.8870331995762186e-18	1.0314551014611211e-7	6.30360536539341e-17	3.201741594394267e-8	-1.3621573984780916e-21	2.5806630245357648e-17	3.1935492519980057e-10	5.630152021231724e-10	2.6025521469371966e-8
300000	0.004999867391836043	8.939004737980737e-51	-1.8870331995762186e-18	1.0314551014611211e-7	6.303605365393413e-17	3.201741594394268e-8	-1.0263359214590597e-21	2.580663024884356e-17	3.1935492519980047e-10	5.63015202123198e-10	2.6025521469371992e-8
400000	0.004999867391836037	8.939004737980781e-51	-1.8870331995762186e-18	1.0314551014611214e-7	6.303605365393408e-17	3.2017415943942666e-8	-7.307672620063007e-22	2.5806630237900953e-17	3.193549251998007e-10	5.630152021231126e-10	2.602552146937192e-8
500000	0.004999867391836039	8.939004737980764e-51	-1.8870331995762186e-18	1.0314551014611212e-7	6.303605365393409e-17	3.2017415943942666e-8	-5.460241026419331e-22	2.5806630240447152e-17	3.193549251998006e-10	5.630152021231319e-10	2.6025521469371933e-8
600000	0.00499986739183604	8.939004737980753e-51	-1.8870331995762186e-18	1.0314551014611212e-7	6.303605365393409e-17	3.201741594394267e-8	-4.571646929695595e-22	2.5806630242001045e-17	3.1935492519980057e-10	5.630152021231437e-10	2.6025521469371943e-8
700000	0.00499986739183604	8.939004737980754e-51	-1.8870331995762186e-18	1.0314551014611211e-7	6.303605365393409e-17	3.201741594394267e-8	-3.729835103603178e-22	2.5806630242088337e-17	3.1935492519980057e-10	5.630152021231442e-10	2.6025521469371943e-8
800000	0.00499986739183604	8.939004737980756e-51	-1.8870331995762186e-18	1.0314551014611211e-7	6.303605365393409e-17	3.201741594394267e-8	-3.3004957672129865e-22	2.580663024215378e-17	3.1935492519980057e-10	5.630152021231446e-10	2.6025521469371943e-8
900000	0.004999867391836041	8.939004737980761e-51	-1.8870331995762186e-18	1.0314551014611211e-7	6.303605365393409e-17	3.201741594394267e-8	-2.9217803721666496e-22	2.580663024220246e-17	3.193549251998006e-10	5.63015202123145e-10	2.6025521469371943e-8
1000000	0.004999867391836041	8.939004737980767e-51	-1.8870331995762186e-18	1.0314551014611211e-7	6.303605365393409e-17	3.201741594394267e-8	-2.588488179097382e-22	2.58066302422361e-17	3.193549251998007e-10	5.630152021231452e-10	2.602552146937194e-8
1100000	0.004999867391836041	8.939004737980775e-51	-1.8870331995762186e-18	1.0314551014611211e-7	6.30360536539341e-17	3.201741594394267e-8	-2.2954184486383967e-22	2.5806630242256423e-17	3.193549251998008e-10	5.630152021231454e-10	2.602552146937194e-8
1200000	0.004999867391836041	8.939004737980785e-51	-1.8870331995762186e-18	1.0314551014611211e-7	6.30360536539341e-17	3.201741594394267e-8	-2.0373704414229086e-22	2.580663024226515e-17	3.1935492519980083e-10	5.630152021231454e-10	2.602552146937194e-8
1300000	0.004999867391836041	8.939004737980795e-51	-1.8870331995762186e-18	1.0314551014611211e-7	6.30360536539341e-17	3.201741594394267e-8	-1.8091434180841308e-22	2.5806630242264004e-17	3.1935492519980093e-10	5.630152021231454e-10	2.6025521469371936e-8
1400000	0.004999867391836041	8.939004737980806e-51	-1.8870331995762186e-18	1.0314551014611211e-7	6.30360536539341e-17	3.201741594394267e-8	-1.6055366392552767e-22	2.5806630242254704e-17	3.1935492519980104e-10	5.630152021231453e-10	2.6025521469371936e-8
1500000	0.00499986739183604	8.939004737980819e-51	-1.8870331995762186e-18	1.0314551014611211e-7	6.303605365393409e-17	3.201741594394267e-8	-1.4213493655695606e-22	2.5806630242238976e-17	3.1935492519980114e-10	5.630152021231452e-10	2.6025521469371933e-8
1600000	0.00499986739183604	8.939004737980831e-51	-1.8870331995762186e-18	1.0314551014611211e-7	6.303605365393409e-17	3.201741594394267e-8	-1.2513808576601959e-22	2.580663024221854e-17	3.193549251998013e-10	5.63015202123145e-10	2.602552146937193e-8
1700000	0.00499986739183604	8.939004737980844e-51	-1.8870331995762186e-18	1.0314551014611211e-7	6.303605365393409e-17	3.201741594394267e-8	-1.0904303761603966e-22	2.5806630242195117e-17	3.193549251998014e-10	5.630152021231449e-10	2.602552146937193e-8
1800000	0.00499986739183604	8.939004737980858e-51	-1.8870331995762186e-18	1.0314551014611211e-7	6.303605365393409e-17	3.201741594394267e-8	-9.332971817033763e-23	2.580663024217043e-17	3.193549251998015e-10	5.630152021231446e-10	2.6025521469371926e-8
1900000	0.00499986739183604	8.939004737980871e-51	-1.8870331995762186e-18	1.0314551014611211e-7	6.303605365393409e-17	3.201741594394267e-8	-7.747805349223488e-23	2.58066302421462e-17	3.193549251998016e-10	5.630152021231444e-10	2.6025521469371923e-8
2000000	0.004999867391836039	8.939004737980883e-51	-1.8870331995762186e-18	1.0314551014611211e-7	6.303605365393409e-17	3.201741594394267e-8	-6.096796964505278e-23	2.5806630242124153e-17	3.1935492519980176e-10	5.630152021231443e-10	2.6025521469371923e-8
2100000	0.004999867391836039	8.939004737980896e-51	-1.8870331995762186e-18	1.0314551014611211e-7	6.303605365393409e-17	3.201741594394267e-8	-4.327939269211271e-23	2.5806630242106007e-17	3.1935492519980187e-10	5.630152021231441e-10	2.602552146937192e-8
2200000	0.004999867391836039	8.939004737980908e-51	-1.8870331995762186e-18	1.0314551014611211e-7	6.303605365393409e-17	3.201741594394267e-8	-2.3892248696736046e-23	2.5806630242093483e-17	3.1935492519980197e-10	5.63015202123144e-10	2.602552146937192e-8
2300000	0.004999867391836039	8.939004737980919e-51	-1.8870331995762186e-18	1.0314551014611211e-7	6.303605365393409e-17	3.201741594394267e-8	-2.2864637222441545e-24	2.5806630242088306e-17	3.1935492519980207e-10	5.63015202123144e-10	2.6025521469371916e-8
2400000	0.004999867391836039	8.939004737980928e-51	-1.8870331995762186e-18	1.0314551014611211e-7	6.303605365393409e-17	3.201741594394267e-8	1.864879438294703e-23	2.5806630242088297e-17	3.193549251998021e-10	5.63015202123144e-10	2.6025521469371916e-8
2500000	0.004999867391836039	8.939004737980935e-51	-1.8870331995762186e-18	1.0314551014611211e-7	6.303605365393409e-17	3.201741594394267e-8	3.4359845242567424e-23	2.5806630242088328e-17	3.1935492519980223e-10	5.63015202123144e-10	2.6025521469371913e-8
2600000	0.004999867391836039	8.93900473798094e-51	-1.8870331995762186e-18	1.0314551014611211e-7	6.303605365393409e-17	3.201741594394267e-8	4.5333457461569094e-23	2.580663024208835e-17	3.193549251998023e-10	5.63015202123144e-10	2.6025521469371913e-8
2700000	0.004999867391836039	8.939004737980944e-51	-1.8870331995762186e-18	1.0314551014611211e-7	6.303605365393409e-17	3.201741594394267e-8	5.2104846067379375e-23	2.5806630242088362e-17	3.193549251998023e-10	5.63015202123144e-10	2.6025521469371913e-8
2800000	0.004999867391836039	8.939004737980946e-51	-1.8870331995762186e-18	1.0314551014611211e-7	6.303605365393409e-17	3.201741594394267e-8	5.520922608742558e-23	2.5806630242088368e-17	3.193549251998023e-10	5.63015202123144e-10	2.6025521469371913e-8
2900000	0.004999867391836039	8.939004737980947e-51	-1.8870331995762186e-18	1.0314551014611211e-7	6.303605365393409e-17	3.201741594394267e-8	5.518181254913502e-23	2.5806630242088368e-17	3.193549251998023e-10	5.63015202123144e-10	2.6025521469371913e-8
3000000	0.004999867391836039	8.939004737980946e-51	-1.8870331995762186e-18	1.0314551014611211e-7	6.303605365393409e-17	3.201741594394267e-8	5.255782047993503e-23	2.5806630242088362e-17	3.193549251998023e-10	5.63015202123144e-10	2.6025521469371913e-8
3100000	0.004999867391836039	8.939004737980945e-51	-1.8870331995762186e-18	1.0314551014611211e-7	6.303605365393409e-17	3.201741594394267e-8	4.787246490725292e-23	2.5806630242088353e-17	3.193549251998023e-10	5.63015202123144e-10	2.6025521469371913e-8
3200000	0.004999867391836039	8.939004737980944e-51	-1.8870331995762186e-18	1.0314551014611212e-7	6.303605365393409e-17	3.201741594394267e-8	4.166096085851602e-23	2.580663024208834e-17	3.193549251998023e-10	5.63015202123144e-10	2.6025521469371916e-8
3300000	0.004999867391836039	8.939004737980941e-51	-1.8870331995762186e-18	1.0314551014611212e-7	6.303605365393409e-17	3.201741594394267e-8	3.4458523361151646e-23	2.5806630242088325e-17	3.1935492519980223e-10	5.63015202123144e-10	2.6025521469371916e-8
3400000	0.00499986739183604	8.939004737980938e-51	-1.8870331995762186e-18	1.0314551014611212e-7	6.303605365393409e-17	3.201741594394267e-8	2.680036744258711e-23	2.580663024208831e-17	3.1935492519980223e-10	5.63015202123144e-10	2.6025521469371916e-8
3500000	0.00499986739183604	8.939004737980935e-51	-1.8870331995762186e-18	1.0314551014611212e-7	6.303605365393409e-17	3.201741594394267e-8	1.9221708130249746e-23	2.5806630242088294e-17	3.193549251998022e-10	5.63015202123144e-10	2.6025521469371916e-8
3600000	0.00499986739183604	8.939004737980933e-51	-1.8870331995762186e-18	1.0314551014611212e-7	6.303605365393409e-17	3.201741594394267e-8	1.2257760451566866e-23	2.5806630242088282e-17	3.193549251998022e-10	5.63015202123144e-10	2.602552146937192e-8
3700000	0.00499986739183604	8.939004737980932e-51	-1.8870331995762186e-18	1.0314551014611212e-7	6.303605365393409e-17	3.201741594394267e-8	6.443739433965792e-24	2.580663024208827e-17	3.193549251998021e-10	5.63015202123144e-10	2.602552146937192e-8
3800000	0.00499986739183604	8.939004737980931e-51	-1.8870331995762186e-18	1.0314551014611212e-7	6.303605365393409e-17	3.201741594394267e-8	2.3148601048738444e-24	2.580663024208826e-17	3.193549251998021e-10	5.63015202123144e-10	2.602552146937192e-8
3900000	0.00499986739183604	8.939004737980931e-51	-1.8870331995762186e-18	1.0314551014611212e-7	6.303605365393409e-17	3.201741594394267e-8	4.0633749171834364e-25	2.5806630242088257e-17	3.193549251998021e-10	5.63015202123144e-10	2.602552146937192e-8
4000000	0.00499986739183604	8.939004737980931e-51	-1.8870331995762186e-18	1.0314551014611212e-7	6.303605365393409e-17	3.201741594394267e-8	1.8590564823800578e-24	2.5806630242088257e-17	3.193549251998021e-10	5.63015202123144e-10	2.602552146937192e-8
4100000	0.00499986739183604	8.939004737980931e-51	-1.8870331995762186e-18	1.0314551014611212e-7	6.303605365393409e-17	3.201741594394267e-8	8.14481577430496e-24	2.580663024208826e-17	3.193549251998021e-10	5.63015202123144e-10	2.602552146937192e-8
4200000	0.00499986739183604	8.93900473798093e-51	-1.8870331995762186e-18	1.0314551014611212e-7	6.303605365393409e-17	3.201741594394267e-8	1.9059494472927987e-23	2.5806630242088263e-17	3.193549251998021e-10	5.63015202123144e-10	2.602552146937192e-8
4300000	0.00499986739183604	8.939004737980928e-51	-1.8870331995762186e-18	1.0314551014611212e-7	6.303605365393409e-17	3.201741594394267e-8	3.4341869313046835e-23	2.5806630242088266e-17	3.1935492519980207e-10	5.63015202123144e-10	2.602552146937192e-8
4400000	0.00499986739183604	8.939004737980926e-51	-1.8870331995762186e-18	1.0314551014611212e-7	6.303605365393409e-17	3.201741594394267e-8	5.373071702945845e-23	2.580663024208827e-17	3.1935492519980207e-10	5.63015202123144e-10	2.602552146937192e-8
4500000	0.00499986739183604	8.939004737980923e-51	-1.8870331995762186e-18	1.0314551014611212e-7	6.303605365393409e-17	3.201741594394267e-8	7.696481435695986e-23	2.5806630242088276e-17	3.1935492519980207e-10	5.63015202123144e-10	2.602552146937192e-8
4600000	0.00499986739183604	8.93900473798092e-51	-1.8870331995762186e-18	1.0314551014611212e-7	6.303605365393409e-17	3.201741594394267e-8	1.0378293803034859e-22	2.580663024208828e-17	3.19354925199802e-10	5.63015202123144e-10	2.6025521469371923e-8
4700000	0.00499986739183604	8.939004737980915e-51	-1.8870331995762186e-18	1.0314551014611212e-7	6.303605365393409e-17	3.201741594394267e-8	1.3392386478442156e-22	2.5806630242088285e-17	3.1935492519980197e-10	5.63015202123144e-10	2.6025521469371923e-8
4800000	0.00499986739183604	8.93900473798091e-51	-1.8870331995762186e-18	1.0314551014611212e-7	6.303605365393409e-17	3.201741594394267e-8	1.671263713539763e-22	2.580663024208829e-17	3.193549251998019e-10	5.63015202123144e-10	2.6025521469371923e-8
4900000	0.00499986739183604	8.939004737980906e-51	-1.8870331995762186e-18	1.0314551014611212e-7	6.303605365393409e-17	3.201741594394267e-8	2.0312923447380947e-22	2.5806630242088297e-17	3.193549251998019e-10	5.630152021231441e-10	2.6025521469371923e-8
5000000	0.00499986739183604	8.9390047379809e-51	-1.8870331995762186e-18	1.0314551014611212e-7	6.303605365393409e-17	3.201741594394267e-8	2.4167123087871875e-22	2.5806630242088303e-17	3.1935492519980187e-10	5.630152021231441e-10	2.6025521469371923e-8
5100000	0.00499986739183604	8.939004737980893e-51	-1.8870331995762186e-18	1.0314551014611212e-7	6.303605365393409e-17	3.201741594394267e-8	2.824911373035011e-22	2.5806630242088306e-17	3.1935492519980176e-10	5.630152021231441e-10	2.6025521469371923e-8
5200000	0.00499986739183604	8.939004737980885e-51	-1.8870331995762186e-18	1.0314551014611212e-7	6.303605365393409e-17	3.201741594394267e-8	3.2532773048295374e-22	2.5806630242088313e-17	3.193549251998017e-10	5.630152021231441e-10	2.6025521469371923e-8
5300000	0.00499986739183604	8.939004737980877e-51	-1.8870331995762186e-18	1.0314551014611212e-7	6.303605365393409e-17	3.201741594394267e-8	3.699197871518738e-22	2.5806630242088316e-17	3.1935492519980166e-10	5.630152021231441e-10	2.6025521469371926e-8
5400000	0.00499986739183604	8.939004737980869e-51	-1.8870331995762186e-18	1.0314551014611212e-7	6.303605365393409e-17	3.201741594394267e-8	4.160060840450587e-22	2.580663024208832e-17	3.1935492519980155e-10	5.630152021231441e-10	2.6025521469371926e-8
5500000	0.00499986739183604	8.939004737980859e-51	-1.8870331995762186e-18	1.0314551014611212e-7	6.303605365393409e-17	3.201741594394267e-8	4.633253978973054e-22	2.580663024208832e-17	3.193549251998015e-10	5.630152021231441e-10	2.6025521469371926e-8
5600000	0.00499986739183604	8.93900473798085e-51	-1.8870331995762186e-18	1.0314551014611212e-7	6.303605365393409e-17	3.201741594394267e-8	5.11616505443411e-22	2.580663024208832e-17	3.193549251998014e-10	5.630152021231441e-10	2.602552146937193e-8
5700000	0.00499986739183604	8.939004737980839e-51	-1.8870331995762186e-18	1.0314551014611212e-7	6.303605365393409e-17	3.201741594394267e-8	5.60618183418173e-22	2.580663024208832e-17	3.1935492519980135e-10	5.630152021231441e-10	2.602552146937193e-8
5800000	0.00499986739183604	8.939004737980829e-51	-1.8870331995762186e-18	1.0314551014611211e-7	6.303605365393409e-17	3.201741594394267e-8	6.100692085563884e-22	2.5806630242088316e-17	3.1935492519980124e-10	5.630152021231441e-10	2.602552146937193e-8
5900000	0.004999867391836039	8.939004737980817e-51	-1.8870331995762186e-18	1.0314551014611211e-7	6.303605365393409e-17	3.201741594394267e-8	6.597083575928544e-22	2.580663024208831e-17	3.1935492519980114e-10	5.630152021231441e-10	2.6025521469371933e-8
6000000	0.004999867391836039	8.939004737980805e-51	-1.8870331995762186e-18	1.0314551014611211e-7	6.303605365393409e-17	3.201741594394267e-8	7.092744072623682e-22	2.5806630242088303e-17	3.1935492519980104e-10	5.630152021231442e-10	2.6025521469371933e-8
6100000	0.004999867391836039	8.939004737980792e-51	-1.8870331995762186e-18	1.0314551014611211e-7	6.303605365393409e-17	3.201741594394267e-8	7.585061342997271e-22	2.5806630242088297e-17	3.1935492519980093e-10	5.630152021231442e-10	2.6025521469371933e-8
6200000	0.004999867391836039	8.939004737980779e-51	-1.8870331995762186e-18	1.0314551014611211e-7	6.303605365393409e-17	3.201741594394267e-8	8.071423154397281e-22	2.5806630242088285e-17	3.193549251998008e-10	5.630152021231442e-10	2.6025521469371936e-8
6300000	0.004999867391836039	8.939004737980764e-51	-1.8870331995762186e-18	1.0314551014611211e-7	6.303605365393409e-17	3.201741594394267e-8	8.549217274171685e-22	2.5806630242088273e-17	3.193549251998007e-10	5.630152021231442e-10	2.6025521469371936e-8
6400000	0.004999867391836039	8.93900473798075e-51	-1.8870331995762186e-18	1.0314551014611211e-7	6.303605365393409e-17	3.201741594394267e-8	9.015831469668455e-22	2.5806630242088254e-17	3.1935492519980057e-10	5.630152021231442e-10	2.602552146937194e-8
6500000	0.004999867391836039	8.939004737980737e-51	-1.8870331995762186e-18	1.0314551014611211e-7	6.303605365393409e-17	3.201741594394267e-8	9.442734746568646e-22	2.580663024208824e-17	3.193549251998004e-10	5.630152021231442e-10	2.602552146937194e-8
6600000	0.004999867391836039	8.939004737980731e-51	-1.8870331995762186e-18	1.0314551014611211e-7	6.303605365393409e-17	3.201741594394267e-8	9.772996539801317e-22	2.5806630242088223e-17	3.1935492519980037e-10	5.630152021231442e-10	2.602552146937194e-8
6700000	0.004999867391836039	8.939004737980731e-51	-1.8870331995762186e-18	1.0314551014611211e-7	6.303605365393409e-17	3.201741594394267e-8	1.0008785808666443e-21	2.580663024208821e-17	3.193549251998004e-10	5.630152021231442e-10	2.6025521469371936e-8
6800000	0.004999867391836039	8.939004737980738e-51	-1.8870331995762186e-18	1.0314551014611211e-7	6.303605365393409e-17	3.201741594394267e-8	1.0154488710037318e-21	2.5806630242088202e-17	3.1935492519980047e-10	5.630152021231442e-10	2.6025521469371933e-8
6900000	0.004999867391836039	8.939004737980751e-51	-1.8870331995762186e-18	1.0314551014611211e-7	6.303605365393409e-17	3.201741594394267e-8	1.0214491400787228e-21	2.5806630242088196e-17	3.1935492519980057e-10	5.630152021231442e-10	2.6025521469371926e-8
7000000	0.004999867391836039	8.939004737980769e-51	-1.8870331995762186e-18	1.0314551014611211e-7	6.303605365393409e-17	3.201741594394267e-8	1.0193180037789468e-21	2.580663024208819e-17	3.1935492519980073e-10	5.630152021231441e-10	2.6025521469371916e-8
7100000	0.004999867391836039	8.939004737980794e-51	-1.8870331995762186e-18	1.0314551014611211e-7	6.303605365393409e-17	3.201741594394267e-8	1.0094940777917325e-21	2.580663024208819e-17	3.1935492519980093e-10	5.630152021231441e-10	2.6025521469371906e-8
7200000	0.004999867391836039	8.939004737980823e-51	-1.8870331995762186e-18	1.0314551014611211e-7	6.303605365393409e-17	3.201741594394267e-8	9.92415977804409e-22	2.5806630242088186e-17	3.193549251998012e-10	5.63015202123144e-10	2.6025521469371896e-8
7300000	0.004999867391836039	8.939004737980857e-51	-1.8870331995762186e-18	1.0314551014611211e-7	6.303605365393409e-17	3.201741594394267e-8	9.685223195043054e-22	2.5806630242088186e-17	3.193549251998015e-10	5.63015202123144e-10	2.6025521469371883e-8
7400000	0.004999867391836039	8.939004737980895e-51	-1.8870331995762186e-18	1.0314551014611211e-7	6.303605365393409e-17	3.201741594394267e-8	9.382517185787507e-22	2.580663024208819e-17	3.1935492519980187e-10	5.630152021231439e-10	2.602552146937187e-8
7500000	0.004999867391836039	8.939004737980938e-51	-1.8870331995762186e-18	1.0314551014611211e-7	6.303605365393409e-17	3.201741594394267e-8	9.020427907150739e-22	2.5806630242088192e-17	3.1935492519980223e-10	5.630152021231439e-10	2.6025521469371853e-8
7600000	0.004999867391836039	8.939004737980984e-51	-1.8870331995762186e-18	1.0314551014611211e-7	6.303605365393409e-17	3.201741594394267e-8	8.603341516006041e-22	2.58066302420882e-17	3.1935492519980264e-10	5.630152021231438e-10	2.6025521469371837e-8
7700000	0.004999867391836039	8.939004737981033e-51	-1.8870331995762186e-18	1.0314551014611211e-7	6.303605365393409e-17	3.201741594394267e-8	8.135644169226703e-22	2.5806630242088202e-17	3.193549251998031e-10	5.630152021231437e-10	2.602552146937182e-8
7800000	0.004999867391836039	8.939004737981086e-51	-1.8870331995762186e-18	1.0314551014611211e-7	6.303605365393409e-17	3.201741594394267e-8	7.621722023686014e-22	2.5806630242088208e-17	3.1935492519980357e-10	5.630152021231437e-10	2.60255214693718e-8
7900000	0.004999867391836039	8.939004737981142e-51	-1.8870331995762186e-18	1.0314551014611211e-7	6.303605365393409e-17	3.201741594394267e-8	7.065961236257267e-22	2.5806630242088217e-17	3.1935492519980404e-10	5.630152021231436e-10	2.602552146937178e-8
8000000	0.004999867391836039	8.9390047379812e-51	-1.8870331995762186e-18	1.0314551014611211e-7	6.303605365393409e-17	3.201741594394267e-8	6.472747963813751e-22	2.5806630242088223e-17	3.193549251998046e-10	5.630152021231435e-10	2.602552146937176e-8
8100000	0.004999867391836039	8.93900473798126e-51	-1.8870331995762186e-18	1.0314551014611211e-7	6.303605365393409e-17	3.201741594394267e-8	5.8464683632287555e-22	2.580663024208823e-17	3.193549251998051e-10	5.630152021231434e-10	2.602552146937174e-8
8200000	0.004999867391836039	8.939004737981323e-51	-1.8870331995762186e-18	1.0314551014611211e-7	6.303605365393409e-17	3.201741594394267e-8	5.191508591375572e-22	2.580663024208824e-17	3.193549251998057e-10	5.630152021231433e-10	2.6025521469371718e-8
8300000	0.004999867391836039	8.939004737981388e-51	-1.8870331995762186e-18	1.0314551014611211e-7	6.303605365393409e-17	3.201741594394267e-8	4.51225480512749e-22	2.5806630242088245e-17	3.1935492519980626e-10	5.630152021231433e-10	2.6025521469371695e-8
8400000	0.004999867391836039	8.939004737981454e-51	-1.8870331995762186e-18	1.0314551014611211e-7	6.303605365393409e-17	3.201741594394267e-8	3.813093161357801e-22	2.580663024208825e-17	3.1935492519980683e-10	5.630152021231432e-10	2.602552146937167e-8
8500000	0.004999867391836039	8.93900473798152e-51	-1.8870331995762186e-18	1.0314551014611211e-7	6.303605365393409e-17	3.201741594394267e-8	3.098409816939794e-22	2.5806630242088257e-17	3.1935492519980745e-10	5.630152021231431e-10	2.6025521469371648e-8
8600000	0.004999867391836039	8.939004737981587e-51	-1.8870331995762186e-18	1.0314551014611211e-7	6.303605365393409e-17	3.201741594394267e-8	2.3725909287467606e-22	2.5806630242088263e-17	3.19354925199808e-10	5.63015202123143e-10	2.6025521469371625e-8
8700000	0.004999867391836039	8.939004737981655e-51	-1.8870331995762186e-18	1.0314551014611211e-7	6.303605365393409e-17	3.201741594394267e-8	1.6400226536519899e-22	2.580663024208827e-17	3.1935492519980864e-10	5.630152021231429e-10	2.6025521469371602e-8
8800000	0.004999867391836039	8.939004737981722e-51	-1.8870331995762186e-18	1.0314551014611211e-7	6.303605365393409e-17	3.201741594394267e-8	9.050911485287729e-23	2.5806630242088273e-17	3.1935492519980926e-10	5.630152021231428e-10	2.602552146937158e-8
8900000	0.004999867391836039	8.93900473798179e-51	-1.8870331995762186e-18	1.0314551014611211e-7	6.303605365393409e-17	3.201741594394267e-8	1.7218257025039998e-23	2.5806630242088276e-17	3.1935492519980983e-10	5.630152021231427e-10	2.6025521469371556e-8
9000000	0.004999867391836039	8.939004737981853e-51	-1.8870331995762186e-18	1.0314551014611211e-7	6.303605365393409e-17	3.201741594394267e-8	-5.656446182034757e-23	2.5806630242088276e-17	3.193549251998104e-10	5.630152021231426e-10	2.6025521469371532e-8
9100000	0.004999867391836039	8.939004737981903e-51	-1.8870331995762186e-18	1.0314551014611211e-7	6.303605365393409e-17	3.201741594394267e-8	-1.3316591649751438e-22	2.580663024208828e-17	3.1935492519981086e-10	5.630152021231426e-10	2.6025521469371516e-8
9200000	0.004999867391836039	8.93900473798194e-51	-1.8870331995762186e-18	1.0314551014611211e-7	6.303605365393409e-17	3.201741594394267e-8	-2.1267705440312097e-22	2.580663024208828e-17	3.1935492519981117e-10	5.630152021231425e-10	2.6025521469371503e-8
9300000	0.004999867391836039	8.939004737981964e-51	-1.8870331995762186e-18	1.0314551014611211e-7	6.303605365393409e-17	3.201741594394267e-8	-2.950981470849685e-22	2.580663024208828e-17	3.193549251998114e-10	5.630152021231425e-10	2.6025521469371493e-8
9400000	0.004999867391836039	8.939004737981976e-51	-1.8870331995762186e-18	1.0314551014611211e-7	6.303605365393409e-17	3.201741594394267e-8	-3.8042946609085703e-22	2.580663024208828e-17	3.1935492519981153e-10	5.630152021231425e-10	2.602552146937149e-8
9500000	0.004999867391836039	8.939004737981979e-51	-1.8870331995762186e-18	1.0314551014611211e-7	6.303605365393409e-17	3.201741594394267e-8	-4.686712829685873e-22	2.580663024208828e-17	3.1935492519981153e-10	5.630152021231425e-10	2.602552146937149e-8
9600000	0.004999867391836039	8.939004737981969e-51	-1.8870331995762186e-18	1.0314551014611211e-7	6.303605365393409e-17	3.201741594394267e-8	-5.598238692659609e-22	2.580663024208828e-17	3.1935492519981143e-10	5.630152021231425e-10	2.6025521469371493e-8
9700000	0.004999867391836039	8.939004737981951e-51	-1.8870331995762186e-18	1.0314551014611211e-7	6.303605365393409e-17	3.201741594394267e-8	-6.538874965307775e-22	2.580663024208828e-17	3.193549251998113e-10	5.630152021231425e-10	2.60255214693715e-8
9800000	0.004999867391836039	8.939004737981923e-51	-1.8870331995762186e-18	1.0314551014611211e-7	6.303605365393409e-17	3.201741594394267e-8	-7.508624363108386e-22	2.580663024208828e-17	3.19354925199811e-10	5.630152021231426e-10	2.602552146937151e-8
9900000	0.004999867391836039	8.939004737981887e-51	-1.8870331995762186e-18	1.0314551014611211e-7	6.303605365393409e-17	3.201741594394267e-8	-8.507489601539442e-22	2.580663024208828e-17	3.193549251998107e-10	5.630152021231426e-10	2.6025521469371522e-8
10000000	0.004999867391836039	8.939004737981843e-51	-1.8870331995762186e-18	1.0314551014611211e-7	6.303605365393409e-17	3.201741594394267e-8	-9.535473396078955e-22	2.5806630242088276e-17	3.1935492519981034e-10	5.630152021231427e-10	2.602552146937154e-8
10100000	0.004999867391836039	8.939004737981792e-51	-1.8870331995762186e-18	1.0314551014611211e-7	6.303605365393409e-17	3.201741594394267e-8	-1.059257846220493e-21	2.5806630242088276e-17	3.193549251998099e-10	5.630152021231428e-10	2.6025521469371556e-8
10200000	0.004999867391836039	8.939004737981734e-51	-1.8870331995762186e-18	1.0314551014611211e-7	6.303605365393409e-17	3.201741594394267e-8	-1.1678807515395377e-21	2.5806630242088276e-17	3.1935492519980936e-10	5.630152021231428e-10	2.602552146937158e-8
10300000	0.004999867391836039	8.939004737981671e-51	-1.8870331995762186e-18	1.0314551014611211e-7	6.303605365393409e-17	3.201741594394267e-8	-1.2794163271128303e-21	2.5806630242088273e-17	3.193549251998088e-10	5.630152021231429e-10	2.6025521469371602e-8
10400000	0.004999867391836039	8.939004737981602e-51	-1.8870331995762186e-18	1.0314551014611211e-7	6.303605365393409e-17	3.201741594394267e-8	-1.3938648444881712e-21	2.5806630242088273e-17	3.1935492519980817e-10	5.63015202123143e-10	2.6025521469371625e-8
10500000	0.004999867391836039	8.939004737981529e-51	-1.8870331995762186e-18	1.0314551014611211e-7	6.303605365393409e-17	3.201741594394267e-8	-1.5112265752133612e-21	2.580663024208827e-17	3.193549251998075e-10	5.630152021231431e-10	2.602552146937165e-8
10600000	0.004999867391836039	8.93900473798145e-51	-1.8870331995762186e-18	1.0314551014611211e-7	6.303605365393408e-17	3.201741594394267e-8	-1.6315017908362012e-21	2.5806630242088266e-17	3.1935492519980683e-10	5.630152021231432e-10	2.602552146937168e-8
10700000	0.004999867391836039	8.93900473798137e-51	-1.8870331995762186e-18	1.0314551014611211e-7	6.303605365393408e-17	3.201741594394267e-8	-1.7546907629044917e-21	2.5806630242088266e-17	3.193549251998061e-10	5.630152021231433e-10	2.602552146937171e-8
10800000	0.004999867391836039	8.939004737981287e-51	-1.8870331995762186e-18	1.0314551014611211e-7	6.303605365393408e-17	3.201741594394267e-8	-1.8807937629660336e-21	2.5806630242088263e-17	3.1935492519980533e-10	5.630152021231435e-10	2.602552146937174e-8
10900000	0.004999867391836039	8.939004737981201e-51	-1.8870331995762186e-18	1.0314551014611211e-7	6.303605365393408e-17	3.201741594394267e-8	-2.0098110625686276e-21	2.5806630242088263e-17	3.193549251998046e-10	5.630152021231436e-10	2.602552146937177e-8
11000000	0.004999867391836039	8.939004737981115e-51	-1.8870331995762186e-18	1.0314551014611211e-7	6.303605365393408e-17	3.201741594394267e-8	-2.1417429332600748e-21	2.580663024208826e-17	3.1935492519980383e-10	5.630152021231437e-10	2.6025521469371804e-8
11100000	0.004999867391836039	8.939004737981027e-51	-1.8870331995762186e-18	1.0314551014611211e-7	6.303605365393408e-17	3.201741594394267e-8	-2.2765896465881748e-21	2.5806630242088257e-17	3.19354925199803e-10	5.630152021231438e-10	2.6025521469371837e-8
11200000	0.004999867391836039	8.93900473798094e-51	-1.8870331995762186e-18	1.0314551014611211e-7	6.303605365393408e-17	3.201741594394267e-8	-2.4143514741007292e-21	2.5806630242088254e-17	3.1935492519980223e-10	5.630152021231439e-10	2.602552146937187e-8
11300000	0.004999867391836039	8.939004737980852e-51	-1.8870331995762186e-18	1.0314551014611211e-7	6.303605365393408e-17	3.201741594394267e-8	-2.555028687345539e-21	2.5806630242088254e-17	3.1935492519980145e-10	5.630152021231441e-10	2.60255214693719e-8
11400000	0.004999867391836039	8.939004737980767e-51	-1.8870331995762186e-18	1.0314551014611211e-7	6.303605365393408e-17	3.201741594394267e-8	-2.6986215578704036e-21	2.580663024208825e-17	3.193549251998007e-10	5.630152021231442e-10	2.6025521469371933e-8
11500000	0.004999867391836039	8.939004737980684e-51	-1.8870331995762186e-18	1.0314551014611211e-7	6.303605365393408e-17	3.201741594394267e-8	-2.841090498635986e-21	2.580663024208825e-17	3.1935492519979995e-10	5.630152021231443e-10	2.6025521469371963e-8
11600000	0.004999867391836039	8.939004737980608e-51	-1.8870331995762186e-18	1.0314551014611211e-7	6.303605365393408e-17	3.201741594394267e-8	-2.9735375578057316e-21	2.5806630242088248e-17	3.193549251997993e-10	5.630152021231444e-10	2.6025521469371992e-8
11700000	0.004999867391836039	8.939004737980539e-51	-1.8870331995762186e-18	1.0314551014611211e-7	6.303605365393408e-17	3.201741594394267e-8	-3.095893688108717e-21	2.5806630242088245e-17	3.1935492519979866e-10	5.630152021231445e-10	2.6025521469372015e-8
11800000	0.004999867391836039	8.939004737980475e-51	-1.8870331995762186e-18	1.0314551014611211e-7	6.303605365393408e-17	3.201741594394267e-8	-3.20842856162085e-21	2.5806630242088245e-17	3.193549251997981e-10	5.630152021231446e-10	2.6025521469372042e-8
11900000	0.004999867391836039	8.939004737980418e-51	-1.8870331995762186e-18	1.0314551014611211e-7	6.303605365393408e-17	3.201741594394267e-8	-3.311411850418037e-21	2.5806630242088242e-17	3.1935492519979757e-10	5.630152021231448e-10	2.6025521469372062e-8
12000000	0.004999867391836039	8.939004737980366e-51	-1.8870331995762186e-18	1.0314551014611211e-7	6.303605365393408e-17	3.201741594394267e-8	-3.4051132265761846e-21	2.5806630242088242e-17	3.193549251997971e-10	5.630152021231448e-10	2.602552146937208e-8
12100000	0.004999867391836039	8.939004737980319e-51	-1.8870331995762186e-18	1.0314551014611211e-7	6.303605365393408e-17	3.201741594394267e-8	-3.489802362171199e-21	2.5806630242088242e-17	3.193549251997967e-10	5.630152021231449e-10	2.6025521469372098e-8
12200000	0.004999867391836039	8.939004737980279e-51	-1.8870331995762186e-18	1.0314551014611211e-7	6.303605365393408e-17	3.201741594394267e-8	-3.565748929278988e-21	2.580663024208824e-17	3.1935492519979633e-10	5.63015202123145e-10	2.6025521469372115e-8
12300000	0.004999867391836039	8.939004737980243e-51	-1.8870331995762186e-18	1.0314551014611211e-7	6.303605365393408e-17	3.201741594394267e-8	-3.6332225999754586e-21	2.580663024208824e-17	3.19354925199796e-10	5.63015202123145e-10	2.6025521469372128e-8
12400000	0.004999867391836039	8.939004737980212e-51	-1.8870331995762186e-18	1.0314551014611211e-7	6.303605365393408e-17	3.201741594394267e-8	-3.692493046336516e-21	2.580663024208824e-17	3.193549251997957e-10	5.630152021231451e-10	2.6025521469372138e-8
12500000	0.004999867391836039	8.939004737980188e-51	-1.8870331995762186e-18	1.0314551014611211e-7	6.303605365393408e-17	3.201741594394267e-8	-3.743829940438069e-21	2.580663024208824e-17	3.193549251997955e-10	5.630152021231451e-10	2.6025521469372148e-8
12600000	0.004999867391836039	8.939004737980166e-51	-1.8870331995762186e-18	1.0314551014611211e-7	6.303605365393408e-17	3.201741594394267e-8	-3.787502954356023e-21	2.580663024208824e-17	3.193549251997953e-10	5.630152021231451e-10	2.6025521469372154e-8
12700000	0.004999867391836039	8.93900473798015e-51	-1.8870331995762186e-18	1.0314551014611211e-7	6.303605365393408e-17	3.201741594394267e-8	-3.823781760166284e-21	2.5806630242088236e-17	3.1935492519979514e-10	5.630152021231451e-10	2.602552146937216e-8
12800000	0.004999867391836039	8.939004737980137e-51	-1.8870331995762186e-18	1.0314551014611211e-7	6.303605365393408e-17	3.201741594394267e-8	-3.8529360299447615e-21	2.5806630242088236e-17	3.1935492519979504e-10	5.630152021231452e-10	2.6025521469372168e-8
12900000	0.004999867391836039	8.939004737980128e-51	-1.8870331995762186e-18	1.0314551014611211e-7	6.303605365393408e-17	3.201741594394267e-8	-3.875235435767361e-21	2.5806630242088236e-17	3.19354925199795e-10	5.630152021231452e-10	2.602552146937217e-8
13000000	0.004999867391836039	8.939004737980123e-51	-1.8870331995762186e-18	1.0314551014611211e-7	6.303605365393408e-17	3.201741594394267e-8	-3.890949649709988e-21	2.5806630242088236e-17	3.1935492519979494e-10	5.630152021231452e-10	2.602552146937217e-8
13100000	0.004999867391836039	8.939004737980122e-51	-1.8870331995762186e-18	1.0314551014611211e-7	6.303605365393408e-17	3.201741594394267e-8	-3.90034834384855e-21	2.5806630242088236e-17	3.1935492519979494e-10	5.630152021231452e-10	2.602552146937217e-8
13200000	0.004999867391836039	8.939004737980125e-51	-1.8870331995762186e-18	1.0314551014611211e-7	6.303605365393408e-17	3.201741594394267e-8	-3.903701190258955e-21	2.5806630242088236e-17	3.1935492519979494e-10	5.630152021231452e-10	2.602552146937217e-8
13300000	0.004999867391836039	8.93900473798013e-51	-1.8870331995762186e-18	1.0314551014611211e-7	6.303605365393408e-17	3.201741594394267e-8	-3.901277861017109e-21	2.5806630242088236e-17	3.19354925199795e-10	5.630152021231452e-10	2.6025521469372168e-8
13400000	0.004999867391836039	8.939004737980138e-51	-1.8870331995762186e-18	1.0314551014611211e-7	6.303605365393408e-17	3.201741594394267e-8	-3.893348028198917e-21	2.5806630242088236e-17	3.1935492519979504e-10	5.630152021231452e-10	2.6025521469372168e-8
13500000	0.004999867391836039	8.939004737980148e-51	-1.8870331995762186e-18	1.0314551014611211e-7	6.303605365393408e-17	3.201741594394267e-8	-3.880181363880289e-21	2.5806630242088236e-17	3.1935492519979514e-10	5.630152021231452e-10	2.602552146937216e-8
13600000	0.004999867391836039	8.939004737980163e-51	-1.8870331995762186e-18	1.0314551014611211e-7	6.303605365393408e-17	3.201741594394267e-8	-3.86204754013713e-21	2.580663024208824e-17	3.193549251997953e-10	5.630152021231452e-10	2.6025521469372158e-8
13700000	0.004999867391836039	8.939004737980178e-51	-1.8870331995762186e-18	1.0314551014611211e-7	6.303605365393408e-17	3.201741594394267e-8	-3.839216229045347e-21	2.580663024208824e-17	3.193549251997954e-10	5.630152021231451e-10	2.602552146937215e-8
13800000	0.004999867391836039	8.939004737980196e-51	-1.8870331995762186e-18	1.0314551014611211e-7	6.303605365393408e-17	3.201741594394267e-8	-3.811957102680846e-21	2.580663024208824e-17	3.1935492519979556e-10	5.630152021231451e-10	2.6025521469372145e-8
13900000	0.004999867391836039	8.939004737980216e-51	-1.8870331995762186e-18	1.0314551014611211e-7	6.303605365393408e-17	3.201741594394267e-8	-3.780539833119535e-21	2.580663024208824e-17	3.1935492519979576e-10	5.630152021231451e-10	2.6025521469372138e-8
14000000	0.004999867391836039	8.939004737980239e-51	-1.8870331995762186e-18	1.0314551014611211e-7	6.303605365393408e-17	3.201741594394267e-8	-3.745234092437321e-21	2.580663024208824e-17	3.1935492519979597e-10	5.630152021231451e-10	2.6025521469372128e-8
14100000	0.004999867391836039	8.939004737980261e-51	-1.8870331995762186e-18	1.0314551014611211e-7	6.303605365393408e-17	3.201741594394267e-8	-3.70630955271011e-21	2.580663024208824e-17	3.193549251997962e-10	5.63015202123145e-10	2.602552146937212e-8
14200000	0.004999867391836039	8.939004737980286e-51	-1.8870331995762186e-18	1.0314551014611211e-7	6.303605365393408e-17	3.201741594394267e-8	-3.664035886013809e-21	2.5806630242088242e-17	3.193549251997964e-10	5.63015202123145e-10	2.602552146937211e-8
14300000	0.004999867391836039	8.939004737980312e-51	-1.8870331995762186e-18	1.0314551014611211e-7	6.303605365393408e-17	3.201741594394267e-8	-3.618682764424324e-21	2.5806630242088242e-17	3.193549251997966e-10	5.63015202123145e-10	2.60255214693721e-8
14400000	0.004999867391836039	8.939004737980338e-51	-1.8870331995762186e-18	1.0314551014611211e-7	6.303605365393408e-17	3.201741594394267e-8	-3.570519860017563e-21	2.5806630242088242e-17	3.1935492519979685e-10	5.630152021231449e-10	2.602552146937209e-8
14500000	0.004999867391836039	8.939004737980366e-51	-1.8870331995762186e-18	1.0314551014611211e-7	6.303605365393409e-17	3.201741594394267e-8	-3.519816844869432e-21	2.5806630242088242e-17	3.193549251997971e-10	5.630152021231449e-10	2.602552146937208e-8
14600000	0.004999867391836039	8.939004737980394e-51	-1.8870331995762186e-18	1.0314551014611211e-7	6.303605365393409e-17	3.201741594394267e-8	-3.466843391055838e-21	2.5806630242088245e-17	3.1935492519979737e-10	5.630152021231449e-10	2.6025521469372072e-8
14700000	0.004999867391836039	8.939004737980421e-51	-1.8870331995762186e-18	1.0314551014611211e-7	6.303605365393409e-17	3.201741594394267e-8	-3.411869170652688e-21	2.5806630242088245e-17	3.193549251997976e-10	5.630152021231448e-10	2.6025521469372062e-8
14800000	0.004999867391836039	8.93900473798045e-51	-1.8870331995762186e-18	1.0314551014611211e-7	6.303605365393409e-17	3.201741594394267e-8	-3.355163855735889e-21	2.5806630242088245e-17	3.1935492519979783e-10	5.630152021231448e-10	2.6025521469372052e-8
14900000	0.004999867391836039	8.939004737980478e-51	-1.8870331995762186e-18	1.0314551014611211e-7	6.303605365393409e-17	3.201741594394267e-8	-3.2969971183813475e-21	2.5806630242088245e-17	3.193549251997981e-10	5.630152021231448e-10	2.6025521469372042e-8
15000000	0.004999867391836039	8.939004737980507e-51	-1.8870331995762186e-18	1.0314551014611211e-7	6.303605365393409e-17	3.201741594394267e-8	-3.2376386306649696e-21	2.5806630242088248e-17	3.1935492519979835e-10	5.630152021231446e-10	2.6025521469372032e-8
15100000	0.004999867391836039	8.939004737980534e-51	-1.8870331995762186e-18	1.0314551014611211e-7	6.303605365393409e-17	3.201741594394267e-8	-3.1773580646626632e-21	2.5806630242088248e-17	3.193549251997986e-10	5.630152021231446e-10	2.6025521469372022e-8
15200000	0.00499986739183604	8.93900473798056e-51	-1.8870331995762186e-18	1.0314551014611211e-7	6.303605365393409e-17	3.201741594394267e-8	-3.1164250924503343e-21	2.5806630242088248e-17	3.1935492519979887e-10	5.630152021231445e-10	2.6025521469372012e-8
15300000	0.00499986739183604	8.939004737980586e-51	-1.8870331995762186e-18	1.0314551014611211e-7	6.303605365393409e-17	3.201741594394267e-8	-3.0551093861038904e-21	2.5806630242088248e-17	3.1935492519979907e-10	5.630152021231445e-10	2.6025521469372002e-8
15400000	0.00499986739183604	8.939004737980611e-51	-1.8870331995762186e-18	1.0314551014611211e-7	6.303605365393409e-17	3.201741594394267e-8	-2.9936806176992372e-21	2.5806630242088248e-17	3.193549251997993e-10	5.630152021231445e-10	2.6025521469371992e-8
15500000	0.00499986739183604	8.939004737980635e-51	-1.8870331995762186e-18	1.0314551014611211e-7	6.303605365393409e-17	3.201741594394267e-8	-2.9324084593122827e-21	2.580663024208825e-17	3.193549251997995e-10	5.630152021231444e-10	2.6025521469371986e-8
15600000	0.00499986739183604	8.939004737980656e-51	-1.8870331995762186e-18	1.0314551014611211e-7	6.303605365393409e-17	3.201741594394267e-8	-2.8715625830189327e-21	2.580663024208825e-17	3.193549251997997e-10	5.630152021231444e-10	2.6025521469371976e-8
15700000	0.00499986739183604	8.939004737980677e-51	-1.8870331995762186e-18	1.0314551014611211e-7	6.303605365393409e-17	3.201741594394267e-8	-2.8114126608950947e-21	2.580663024208825e-17	3.193549251997999e-10	5.630152021231444e-10	2.602552146937197e-8
15800000	0.00499986739183604	8.939004737980696e-51	-1.8870331995762186e-18	1.0314551014611211e-7	6.30360536539341e-17	3.201741594394267e-8	-2.7522283650166748e-21	2.580663024208825e-17	3.1935492519980006e-10	5.630152021231444e-10	2.6025521469371963e-8
15900000	0.00499986739183604	8.939004737980711e-51	-1.8870331995762186e-18	1.0314551014611211e-7	6.30360536539341e-17	3.201741594394267e-8	-2.6942793674595804e-21	2.580663024208825e-17	3.193549251998002e-10	5.630152021231444e-10	2.6025521469371956e-8
16000000	0.00499986739183604	8.939004737980725e-51	-1.8870331995762186e-18	1.0314551014611211e-7	6.30360536539341e-17	3.201741594394267e-8	-2.6378353402997182e-21	2.5806630242088254e-17	3.193549251998003e-10	5.630152021231443e-10	2.6025521469371953e-8
16100000	0.00499986739183604	8.939004737980737e-51	-1.8870331995762186e-18	1.0314551014611211e-7	6.30360536539341e-17	3.201741594394267e-8	-2.5831659556129948e-21	2.5806630242088254e-17	3.193549251998004e-10	5.630152021231443e-10	2.602552146937195e-8
16200000	0.00499986739183604	8.939004737980745e-51	-1.8870331995762186e-18	1.0314551014611211e-7	6.30360536539341e-17	3.201741594394267e-8	-2.530540885475317e-21	2.5806630242088254e-17	3.193549251998005e-10	5.630152021231443e-10	2.6025521469371946e-8
16300000	0.00499986739183604	8.939004737980751e-51	-1.8870331995762186e-18	1.0314551014611211e-7	6.30360536539341e-17	3.201741594394267e-8	-2.4802298019625916e-21	2.5806630242088254e-17	3.1935492519980057e-10	5.630152021231443e-10	2.6025521469371943e-8
16400000	0.00499986739183604	8.939004737980754e-51	-1.8870331995762186e-18	1.0314551014611211e-7	6.30360536539341e-17	3.201741594394267e-8	-2.4325023771507256e-21	2.5806630242088254e-17	3.1935492519980057e-10	5.630152021231443e-10	2.6025521469371943e-8
16500000	0.00499986739183604	8.939004737980754e-51	-1.8870331995762186e-18	1.0314551014611211e-7	6.30360536539341e-17	3.201741594394267e-8	-2.3872009856643864e-21	2.5806630242088254e-17	3.1935492519980057e-10	5.630152021231443e-10	2.6025521469371943e-8
16600000	0.00499986739183604	8.939004737980754e-51	-1.8870331995762186e-18	1.0314551014611211e-7	6.30360536539341e-17	3.201741594394267e-8	-2.3434641365543575e-21	2.5806630242088254e-17	3.1935492519980057e-10	5.630152021231443e-10	2.6025521469371943e-8
16700000	0.00499986739183604	8.939004737980754e-51	-1.8870331995762186e-18	1.0314551014611211e-7	6.30360536539341e-17	3.201741594394267e-8	-2.301195792227442e-21	2.5806630242088254e-17	3.1935492519980057e-10	5.630152021231443e-10	2.6025521469371943e-8
16800000	0.00499986739183604	8.939004737980754e-51	-1.8870331995762186e-18	1.0314551014611211e-7	6.30360536539341e-17	3.201741594394267e-8	-2.260332720369525e-21	2.5806630242088254e-17	3.1935492519980057e-10	5.630152021231443e-10	2.6025521469371943e-8
16900000	0.00499986739183604	8.939004737980755e-51	-1.8870331995762186e-18	1.0314551014611211e-7	6.30360536539341e-17	3.201741594394267e-8	-2.220811688666491e-21	2.5806630242088254e-17	3.1935492519980057e-10	5.630152021231443e-10	2.6025521469371943e-8
17000000	0.00499986739183604	8.939004737980755e-51	-1.8870331995762186e-18	1.0314551014611211e-7	6.30360536539341e-17	3.201741594394267e-8	-2.1825694648042254e-21	2.5806630242088254e-17	3.1935492519980057e-10	5.630152021231443e-10	2.6025521469371943e-8
17100000	0.00499986739183604	8.939004737980755e-51	-1.8870331995762186e-18	1.0314551014611211e-7	6.30360536539341e-17	3.201741594394267e-8	-2.145542816468614e-21	2.5806630242088254e-17	3.1935492519980057e-10	5.630152021231443e-10	2.6025521469371943e-8
17200000	0.00499986739183604	8.939004737980755e-51	-1.8870331995762186e-18	1.0314551014611211e-7	6.30360536539341e-17	3.201741594394267e-8	-2.1096685113455414e-21	2.5806630242088254e-17	3.1935492519980057e-10	5.630152021231443e-10	2.6025521469371943e-8
17300000	0.00499986739183604	8.939004737980755e-51	-1.8870331995762186e-18	1.0314551014611211e-7	6.30360536539341e-17	3.201741594394267e-8	-2.0748833171208925e-21	2.5806630242088254e-17	3.1935492519980057e-10	5.630152021231443e-10	2.6025521469371943e-8
17400000	0.00499986739183604	8.939004737980755e-51	-1.8870331995762186e-18	1.0314551014611211e-7	6.30360536539341e-17	3.201741594394267e-8	-2.0411240014805525e-21	2.5806630242088254e-17	3.1935492519980057e-10	5.630152021231443e-10	2.6025521469371943e-8
17500000	0.00499986739183604	8.939004737980755e-51	-1.8870331995762186e-18	1.0314551014611211e-7	6.30360536539341e-17	3.201741594394267e-8	-2.0083273321104067e-21	2.5806630242088254e-17	3.1935492519980057e-10	5.630152021231443e-10	2.6025521469371943e-8
17600000	0.00499986739183604	8.939004737980755e-51	-1.8870331995762186e-18	1.0314551014611211e-7	6.30360536539341e-17	3.201741594394267e-8	-1.9764300766963403e-21	2.5806630242088254e-17	3.1935492519980057e-10	5.630152021231443e-10	2.6025521469371943e-8
17700000	0.00499986739183604	8.939004737980755e-51	-1.8870331995762186e-18	1.0314551014611211e-7	6.30360536539341e-17	3.201741594394267e-8	-1.9453690029242384e-21	2.5806630242088254e-17	3.1935492519980057e-10	5.630152021231443e-10	2.6025521469371943e-8
17800000	0.00499986739183604	8.939004737980755e-51	-1.8870331995762186e-18	1.0314551014611211e-7	6.30360536539341e-17	3.201741594394267e-8	-1.915080878479986e-21	2.5806630242088254e-17	3.1935492519980057e-10	5.630152021231443e-10	2.6025521469371943e-8
17900000	0.00499986739183604	8.939004737980755e-51	-1.8870331995762186e-18	1.0314551014611211e-7	6.30360536539341e-17	3.201741594394267e-8	-1.8855024710494682e-21	2.5806630242088254e-17	3.1935492519980057e-10	5.630152021231443e-10	2.6025521469371943e-8
18000000	0.00499986739183604	8.939004737980755e-51	-1.8870331995762186e-18	1.0314551014611211e-7	6.30360536539341e-17	3.201741594394267e-8	-1.8565705483185707e-21	2.5806630242088254e-17	3.1935492519980057e-10	5.630152021231443e-10	2.6025521469371943e-8
18100000	0.00499986739183604	8.939004737980755e-51	-1.8870331995762186e-18	1.0314551014611211e-7	6.30360536539341e-17	3.201741594394267e-8	-1.8282218779731777e-21	2.5806630242088254e-17	3.1935492519980057e-10	5.630152021231443e-10	2.6025521469371943e-8
18200000	0.00499986739183604	8.939004737980755e-51	-1.8870331995762186e-18	1.0314551014611211e-7	6.30360536539341e-17	3.201741594394267e-8	-1.8003932276991746e-21	2.5806630242088254e-17	3.193549251998006e-10	5.630152021231443e-10	2.6025521469371943e-8
18300000	0.00499986739183604	8.939004737980755e-51	-1.8870331995762186e-18	1.0314551014611211e-7	6.30360536539341e-17	3.201741594394267e-8	-1.773021365182447e-21	2.5806630242088254e-17	3.193549251998006e-10	5.630152021231443e-10	2.6025521469371943e-8
18400000	0.00499986739183604	8.939004737980755e-51	-1.8870331995762186e-18	1.0314551014611211e-7	6.30360536539341e-17	3.201741594394267e-8	-1.74604305810888e-21	2.5806630242088254e-17	3.193549251998006e-10	5.630152021231443e-10	2.6025521469371943e-8
18500000	0.00499986739183604	8.939004737980755e-51	-1.8870331995762186e-18	1.0314551014611211e-7	6.30360536539341e-17	3.201741594394267e-8	-1.7193950741643577e-21	2.5806630242088254e-17	3.193549251998006e-10	5.630152021231443e-10	2.6025521469371943e-8
18600000	0.00499986739183604	8.939004737980755e-51	-1.8870331995762186e-18	1.0314551014611211e-7	6.30360536539341e-17	3.201741594394267e-8	-1.6930141810347666e-21	2.5806630242088254e-17	3.193549251998006e-10	5.630152021231442e-10	2.6025521469371943e-8
18700000	0.00499986739183604	8.939004737980755e-51	-1.8870331995762186e-18	1.0314551014611211e-7	6.30360536539341e-17	3.201741594394267e-8	-1.6668371464059911e-21	2.5806630242088254e-17	3.193549251998006e-10	5.630152021231442e-10	2.6025521469371943e-8
18800000	0.00499986739183604	8.939004737980755e-51	-1.8870331995762186e-18	1.0314551014611211e-7	6.30360536539341e-17	3.201741594394267e-8	-1.6408007379639164e-21	2.5806630242088254e-17	3.193549251998006e-10	5.630152021231442e-10	2.6025521469371943e-8
18900000	0.00499986739183604	8.939004737980755e-51	-1.8870331995762186e-18	1.0314551014611211e-7	6.30360536539341e-17	3.201741594394267e-8	-1.614841723394428e-21	2.5806630242088254e-17	3.193549251998006e-10	5.630152021231442e-10	2.6025521469371943e-8
19000000	0.00499986739183604	8.939004737980755e-51	-1.8870331995762186e-18	1.0314551014611212e-7	6.30360536539341e-17	3.201741594394267e-8	-1.5888968703834103e-21	2.5806630242088254e-17	3.193549251998006e-10	5.630152021231442e-10	2.6025521469371943e-8
19100000	0.00499986739183604	8.939004737980755e-51	-1.8870331995762186e-18	1.0314551014611212e-7	6.30360536539341e-17	3.201741594394267e-8	-1.562902946616749e-21	2.5806630242088254e-17	3.193549251998006e-10	5.630152021231442e-10	2.6025521469371943e-8
19200000	0.00499986739183604	8.939004737980755e-51	-1.8870331995762186e-18	1.0314551014611212e-7	6.30360536539341e-17	3.201741594394267e-8	-1.536796719780329e-21	2.5806630242088254e-17	3.193549251998006e-10	5.630152021231442e-10	2.6025521469371943e-8
19300000	0.00499986739183604	8.939004737980755e-51	-1.8870331995762186e-18	1.0314551014611212e-7	6.30360536539341e-17	3.201741594394267e-8	-1.5105149575600357e-21	2.5806630242088254e-17	3.193549251998006e-10	5.630152021231442e-10	2.6025521469371943e-8
19400000	0.00499986739183604	8.939004737980755e-51	-1.8870331995762186e-18	1.0314551014611212e-7	6.30360536539341e-17	3.201741594394267e-8	-1.483994427641754e-21	2.5806630242088254e-17	3.193549251998006e-10	5.630152021231442e-10	2.6025521469371943e-8
19500000	0.00499986739183604	8.939004737980755e-51	-1.8870331995762186e-18	1.0314551014611212e-7	6.303605365393409e-17	3.201741594394267e-8	-1.4571718977113688e-21	2.5806630242088254e-17	3.193549251998006e-10	5.630152021231442e-10	2.6025521469371943e-8
19600000	0.00499986739183604	8.939004737980755e-51	-1.8870331995762186e-18	1.0314551014611212e-7	6.303605365393409e-17	3.201741594394267e-8	-1.4299841354547658e-21	2.5806630242088254e-17	3.193549251998006e-10	5.630152021231442e-10	2.6025521469371943e-8
19700000	0.00499986739183604	8.939004737980755e-51	-1.8870331995762186e-18	1.0314551014611212e-7	6.303605365393409e-17	3.201741594394267e-8	-1.4023679085578296e-21	2.5806630242088254e-17	3.193549251998006e-10	5.630152021231442e-10	2.6025521469371943e-8
19800000	0.00499986739183604	8.939004737980755e-51	-1.8870331995762186e-18	1.0314551014611212e-7	6.303605365393409e-17	3.201741594394267e-8	-1.3742599847064457e-21	2.5806630242088254e-17	3.193549251998006e-10	5.630152021231442e-10	2.6025521469371943e-8
19900000	0.00499986739183604	8.939004737980755e-51	-1.8870331995762186e-18	1.0314551014611212e-7	6.303605365393409e-17	3.201741594394267e-8	-1.3455971315864992e-21	2.5806630242088254e-17	3.193549251998006e-10	5.630152021231442e-10	2.6025521469371943e-8
20000000	0.00499986739183604	8.939004737980755e-51	-1.8870331995762186e-18	1.0314551014611212e-7	6.303605365393409e-17	3.201741594394267e-8	-1.3163161168838748e-21	2.5806630242088254e-17	3.193549251998006e-10	5.630152021231442e-10	2.6025521469371943e-8
20100000	0.00499986739183604	8.939004737980755e-51	-1.8870331995762186e-18	1.0314551014611212e-7	6.303605365393409e-17	3.201741594394267e-8	-1.286353708284458e-21	2.580663024208825e-17	3.193549251998006e-10	5.630152021231442e-10	2.6025521469371943e-8
20200000	0.004999867391836039	8.939004737980755e-51	-1.8870331995762186e-18	1.0314551014611212e-7	6.303605365393409e-17	3.201741594394267e-8	-1.2556466734741341e-21	2.580663024208825e-17	3.193549251998006e-10	5.630152021231442e-10	2.6025521469371943e-8
20300000	0.004999867391836039	8.939004737980755e-51	-1.8870331995762186e-18	1.0314551014611212e-7	6.303605365393409e-17	3.201741594394267e-8	-1.224131780138788e-21	2.580663024208825e-17	3.193549251998006e-10	5.630152021231442e-10	2.6025521469371943e-8
20400000	0.004999867391836039	8.939004737980755e-51	-1.8870331995762186e-18	1.0314551014611212e-7	6.303605365393409e-17	3.201741594394267e-8	-1.1917457959643047e-21	2.580663024208825e-17	3.193549251998006e-10	5.630152021231442e-10	2.602552146937194e-8
20500000	0.004999867391836039	8.939004737980755e-51	-1.8870331995762186e-18	1.0314551014611212e-7	6.303605365393409e-17	3.201741594394267e-8	-1.1584254886365694e-21	2.580663024208825e-17	3.193549251998006e-10	5.630152021231441e-10	2.602552146937194e-8
20600000	0.004999867391836039	8.939004737980755e-51	-1.8870331995762186e-18	1.0314551014611212e-7	6.303605365393409e-17	3.201741594394267e-8	-1.1241076258414673e-21	2.580663024208825e-17	3.193549251998006e-10	5.630152021231441e-10	2.602552146937194e-8
20700000	0.004999867391836039	8.939004737980755e-51	-1.8870331995762186e-18	1.0314551014611212e-7	6.303605365393409e-17	3.201741594394267e-8	-1.0887289752648836e-21	2.580663024208825e-17	3.193549251998006e-10	5.630152021231441e-10	2.602552146937194e-8
20800000	0.004999867391836039	8.939004737980755e-51	-1.8870331995762186e-18	1.0314551014611212e-7	6.303605365393408e-17	3.201741594394267e-8	-1.0522263045927034e-21	2.580663024208825e-17	3.193549251998006e-10	5.630152021231441e-10	2.602552146937194e-8
20900000	0.004999867391836039	8.939004737980755e-51	-1.8870331995762186e-18	1.0314551014611212e-7	6.303605365393408e-17	3.201741594394267e-8	-1.0145363815108117e-21	2.580663024208825e-17	3.193549251998006e-10	5.630152021231441e-10	2.602552146937194e-8
21000000	0.004999867391836039	8.939004737980755e-51	-1.8870331995762186e-18	1.0314551014611212e-7	6.303605365393408e-17	3.201741594394267e-8	-9.755959737050937e-22	2.580663024208825e-17	3.193549251998006e-10	5.630152021231441e-10	2.602552146937194e-8
21100000	0.004999867391836039	8.939004737980755e-51	-1.8870331995762186e-18	1.0314551014611212e-7	6.303605365393408e-17	3.201741594394267e-8	-9.353418488614347e-22	2.580663024208825e-17	3.193549251998006e-10	5.630152021231441e-10	2.602552146937194e-8
21200000	0.004999867391836039	8.939004737980755e-51	-1.8870331995762186e-18	1.0314551014611212e-7	6.303605365393408e-17	3.201741594394267e-8	-8.937107746657194e-22	2.580663024208825e-17	3.193549251998006e-10	5.630152021231441e-10	2.602552146937194e-8
21300000	0.004999867391836039	8.939004737980755e-51	-1.8870331995762186e-18	1.0314551014611212e-7	6.303605365393408e-17	3.201741594394267e-8	-8.506395188038332e-22	2.580663024208825e-17	3.193549251998006e-10	5.630152021231441e-10	2.602552146937194e-8
21400000	0.004999867391836039	8.939004737980755e-51	-1.8870331995762186e-18	1.0314551014611212e-7	6.303605365393408e-17	3.201741594394267e-8	-8.060648489616615e-22	2.580663024208825e-17	3.193549251998006e-10	5.630152021231441e-10	2.602552146937194e-8
21500000	0.004999867391836039	8.939004737980755e-51	-1.8870331995762186e-18	1.0314551014611212e-7	6.303605365393408e-17	3.201741594394267e-8	-7.610177712696841e-22	2.580663024208825e-17	3.193549251998006e-10	5.630152021231441e-10	2.602552146937194e-8
21600000	0.004999867391836039	8.939004737980757e-51	-1.8870331995762186e-18	1.0314551014611212e-7	6.303605365393408e-17	3.201741594394267e-8	-7.178897397840731e-22	2.580663024208825e-17	3.193549251998006e-10	5.630152021231441e-10	2.602552146937194e-8
21700000	0.004999867391836039	8.93900473798076e-51	-1.8870331995762186e-18	1.0314551014611212e-7	6.303605365393408e-17	3.201741594394267e-8	-6.767202521230526e-22	2.580663024208825e-17	3.193549251998007e-10	5.630152021231442e-10	2.6025521469371943e-8
21800000	0.004999867391836039	8.939004737980763e-51	-1.8870331995762186e-18	1.0314551014611212e-7	6.303605365393408e-17	3.201741594394267e-8	-6.374577679374835e-22	2.580663024208825e-17	3.193549251998007e-10	5.630152021231442e-10	2.6025521469371946e-8
21900000	0.004999867391836039	8.939004737980768e-51	-1.8870331995762186e-18	1.0314551014611212e-7	6.303605365393408e-17	3.201741594394267e-8	-6.000507468782265e-22	2.580663024208825e-17	3.1935492519980073e-10	5.630152021231443e-10	2.602552146937195e-8
22000000	0.004999867391836039	8.939004737980774e-51	-1.8870331995762186e-18	1.0314551014611212e-7	6.303605365393408e-17	3.201741594394267e-8	-5.6444764859614195e-22	2.580663024208825e-17	3.193549251998008e-10	5.630152021231444e-10	2.6025521469371953e-8
22100000	0.004999867391836039	8.939004737980781e-51	-1.8870331995762186e-18	1.0314551014611212e-7	6.303605365393408e-17	3.201741594394267e-8	-5.305969327420909e-22	2.580663024208825e-17	3.1935492519980083e-10	5.630152021231445e-10	2.602552146937196e-8
22200000	0.004999867391836039	8.939004737980789e-51	-1.8870331995762186e-18	1.0314551014611212e-7	6.303605365393408e-17	3.201741594394267e-8	-4.9844705896693375e-22	2.580663024208825e-17	3.1935492519980093e-10	5.630152021231446e-10	2.6025521469371963e-8
22300000	0.004999867391836039	8.939004737980799e-51	-1.8870331995762186e-18	1.0314551014611212e-7	6.303605365393408e-17	3.201741594394267e-8	-4.679464869215314e-22	2.580663024208825e-17	3.19354925199801e-10	5.630152021231448e-10	2.602552146937197e-8
22400000	0.004999867391836039	8.939004737980808e-51	-1.8870331995762186e-18	1.0314551014611212e-7	6.303605365393408e-17	3.201741594394267e-8	-4.390436762567444e-22	2.580663024208825e-17	3.193549251998011e-10	5.63015202123145e-10	2.6025521469371976e-8
22500000	0.004999867391836039	8.939004737980819e-51	-1.8870331995762186e-18	1.0314551014611212e-7	6.303605365393408e-17	3.201741594394267e-8	-4.1168708662343355e-22	2.580663024208825e-17	3.193549251998012e-10	5.630152021231452e-10	2.6025521469371986e-8
22600000	0.004999867391836039	8.939004737980832e-51	-1.8870331995762186e-18	1.0314551014611212e-7	6.303605365393408e-17	3.201741594394267e-8	-3.8582517767245933e-22	2.580663024208825e-17	3.193549251998013e-10	5.630152021231453e-10	2.6025521469371996e-8
22700000	0.004999867391836039	8.939004737980844e-51	-1.8870331995762186e-18	1.0314551014611212e-7	6.303605365393408e-17	3.201741594394267e-8	-3.6140640905468252e-22	2.5806630242088254e-17	3.193549251998014e-10	5.630152021231455e-10	2.6025521469372002e-8
22800000	0.004999867391836039	8.939004737980858e-51	-1.8870331995762186e-18	1.0314551014611212e-7	6.303605365393408e-17	3.201741594394267e-8	-3.3837924042096387e-22	2.5806630242088254e-17	3.1935492519980155e-10	5.630152021231458e-10	2.6025521469372012e-8
22900000	0.004999867391836039	8.939004737980872e-51	-1.8870331995762186e-18	1.0314551014611212e-7	6.303605365393408e-17	3.201741594394267e-8	-3.16692131422164e-22	2.5806630242088254e-17	3.1935492519980166e-10	5.63015202123146e-10	2.6025521469372025e-8
23000000	0.004999867391836039	8.939004737980888e-51	-1.8870331995762186e-18	1.0314551014611212e-7	6.303605365393408e-17	3.201741594394267e-8	-2.9629354170914364e-22	2.5806630242088254e-17	3.193549251998018e-10	5.630152021231462e-10	2.6025521469372035e-8
23100000	0.004999867391836039	8.939004737980904e-51	-1.8870331995762186e-18	1.0314551014611212e-7	6.303605365393408e-17	3.201741594394267e-8	-2.7713193093276334e-22	2.5806630242088254e-17	3.1935492519980197e-10	5.630152021231465e-10	2.602552146937205e-8
23200000	0.004999867391836039	8.939004737980922e-51	-1.8870331995762186e-18	1.0314551014611212e-7	6.303605365393408e-17	3.201741594394267e-8	-2.591557587438839e-22	2.5806630242088254e-17	3.193549251998021e-10	5.630152021231467e-10	2.602552146937206e-8
23300000	0.004999867391836039	8.93900473798094e-51	-1.8870331995762186e-18	1.0314551014611212e-7	6.303605365393408e-17	3.201741594394267e-8	-2.4231348479336594e-22	2.5806630242088254e-17	3.193549251998023e-10	5.63015202123147e-10	2.6025521469372072e-8
23400000	0.004999867391836039	8.939004737980959e-51	-1.8870331995762186e-18	1.0314551014611212e-7	6.303605365393408e-17	3.201741594394267e-8	-2.265535687320702e-22	2.5806630242088254e-17	3.1935492519980243e-10	5.630152021231473e-10	2.6025521469372085e-8
23500000	0.004999867391836039	8.939004737980978e-51	-1.8870331995762186e-18	1.0314551014611212e-7	6.303605365393408e-17	3.201741594394267e-8	-2.118244702108573e-22	2.5806630242088257e-17	3.193549251998026e-10	5.630152021231476e-10	2.60255214693721e-8
23600000	0.004999867391836039	8.939004737980998e-51	-1.8870331995762186e-18	1.0314551014611212e-7	6.303605365393408e-17	3.201741594394267e-8	-1.98074648880588e-22	2.5806630242088257e-17	3.193549251998028e-10	5.63015202123148e-10	2.6025521469372115e-8
23700000	0.004999867391836039	8.939004737981018e-51	-1.8870331995762186e-18	1.0314551014611212e-7	6.303605365393408e-17	3.201741594394267e-8	-1.8525256439212288e-22	2.5806630242088257e-17	3.1935492519980295e-10	5.630152021231483e-10	2.602552146937213e-8
23800000	0.004999867391836039	8.93900473798104e-51	-1.8870331995762186e-18	1.0314551014611212e-7	6.303605365393408e-17	3.201741594394267e-8	-1.7330667639632267e-22	2.5806630242088257e-17	3.1935492519980316e-10	5.630152021231486e-10	2.6025521469372145e-8
23900000	0.004999867391836039	8.939004737981062e-51	-1.8870331995762186e-18	1.0314551014611212e-7	6.303605365393408e-17	3.201741594394267e-8	-1.6218544454404804e-22	2.5806630242088257e-17	3.1935492519980336e-10	5.63015202123149e-10	2.602552146937216e-8
24000000	0.004999867391836039	8.939004737981085e-51	-1.8870331995762186e-18	1.0314551014611212e-7	6.303605365393408e-17	3.201741594394267e-8	-1.518373284861597e-22	2.5806630242088257e-17	3.1935492519980357e-10	5.630152021231493e-10	2.6025521469372178e-8
24100000	0.004999867391836039	8.939004737981109e-51	-1.8870331995762186e-18	1.0314551014611212e-7	6.303605365393408e-17	3.201741594394267e-8	-1.4221078787351829e-22	2.580663024208826e-17	3.193549251998038e-10	5.630152021231497e-10	2.6025521469372194e-8
24200000	0.004999867391836039	8.939004737981132e-51	-1.8870331995762186e-18	1.0314551014611212e-7	6.303605365393408e-17	3.201741594394267e-8	-1.3325428235698452e-22	2.580663024208826e-17	3.19354925199804e-10	5.630152021231501e-10	2.6025521469372214e-8
24300000	0.004999867391836039	8.939004737981156e-51	-1.8870331995762186e-18	1.0314551014611212e-7	6.303605365393408e-17	3.201741594394267e-8	-1.2491627158741907e-22	2.580663024208826e-17	3.193549251998042e-10	5.630152021231504e-10	2.602552146937223e-8
24400000	0.004999867391836039	8.939004737981181e-51	-1.8870331995762186e-18	1.0314551014611212e-7	6.303605365393408e-17	3.201741594394267e-8	-1.171452152156826e-22	2.580663024208826e-17	3.193549251998044e-10	5.630152021231509e-10	2.6025521469372247e-8
24500000	0.004999867391836039	8.939004737981206e-51	-1.8870331995762186e-18	1.0314551014611212e-7	6.303605365393408e-17	3.201741594394267e-8	-1.0988957289263579e-22	2.5806630242088263e-17	3.1935492519980466e-10	5.630152021231513e-10	2.6025521469372267e-8
24600000	0.004999867391836039	8.939004737981232e-51	-1.8870331995762186e-18	1.0314551014611212e-7	6.303605365393408e-17	3.201741594394267e-8	-1.0309780426913935e-22	2.5806630242088263e-17	3.1935492519980486e-10	5.630152021231517e-10	2.6025521469372287e-8
24700000	0.004999867391836039	8.939004737981258e-51	-1.8870331995762186e-18	1.0314551014611212e-7	6.303605365393408e-17	3.201741594394267e-8	-9.671836899605391e-23	2.5806630242088263e-17	3.193549251998051e-10	5.630152021231521e-10	2.6025521469372307e-8
24800000	0.004999867391836039	8.939004737981285e-51	-1.8870331995762186e-18	1.0314551014611212e-7	6.303605365393408e-17	3.201741594394267e-8	-9.069972672424021e-23	2.5806630242088263e-17	3.1935492519980533e-10	5.630152021231525e-10	2.6025521469372323e-8
24900000	0.004999867391836039	8.939004737981312e-51	-1.8870331995762186e-18	1.0314551014611212e-7	6.303605365393408e-17	3.201741594394267e-8	-8.499033710455888e-23	2.5806630242088263e-17	3.193549251998056e-10	5.630152021231529e-10	2.6025521469372343e-8
25000000	0.004999867391836039	8.93900473798134e-51	-1.8870331995762186e-18	1.0314551014611212e-7	6.303605365393408e-17	3.201741594394267e-8	-7.953865978787063e-23	2.5806630242088266e-17	3.1935492519980585e-10	5.630152021231533e-10	2.6025521469372363e-8
25100000	0.004999867391836039	8.939004737981367e-51	-1.8870331995762186e-18	1.0314551014611212e-7	6.303605365393408e-17	3.201741594394267e-8	-7.429315442503613e-23	2.5806630242088266e-17	3.1935492519980605e-10	5.630152021231538e-10	2.6025521469372386e-8
25200000	0.004999867391836039	8.939004737981396e-51	-1.8870331995762186e-18	1.0314551014611212e-7	6.303605365393408e-17	3.201741594394267e-8	-6.920228066691607e-23	2.5806630242088266e-17	3.193549251998063e-10	5.630152021231543e-10	2.6025521469372406e-8
25300000	0.004999867391836039	8.939004737981423e-51	-1.8870331995762186e-18	1.0314551014611212e-7	6.303605365393408e-17	3.201741594394267e-8	-6.421449816437111e-23	2.5806630242088266e-17	3.1935492519980657e-10	5.630152021231547e-10	2.6025521469372426e-8
25400000	0.004999867391836039	8.939004737981452e-51	-1.8870331995762186e-18	1.0314551014611212e-7	6.303605365393409e-17	3.201741594394267e-8	-5.927826656826197e-23	2.580663024208827e-17	3.1935492519980683e-10	5.630152021231552e-10	2.6025521469372446e-8
25500000	0.004999867391836039	8.939004737981481e-51	-1.8870331995762186e-18	1.0314551014611212e-7	6.303605365393409e-17	3.201741594394267e-8	-5.434204552944928e-23	2.580663024208827e-17	3.193549251998071e-10	5.630152021231556e-10	2.602552146937247e-8
25600000	0.004999867391836039	8.93900473798151e-51	-1.8870331995762186e-18	1.0314551014611212e-7	6.303605365393409e-17	3.201741594394267e-8	-4.935429469879374e-23	2.580663024208827e-17	3.1935492519980735e-10	5.630152021231561e-10	2.602552146937249e-8
25700000	0.004999867391836039	8.93900473798154e-51	-1.8870331995762186e-18	1.0314551014611212e-7	6.303605365393409e-17	3.201741594394267e-8	-4.426347372715605e-23	2.580663024208827e-17	3.193549251998076e-10	5.630152021231565e-10	2.6025521469372512e-8
25800000	0.004999867391836039	8.939004737981569e-51	-1.8870331995762186e-18	1.0314551014611212e-7	6.303605365393409e-17	3.201741594394267e-8	-3.901804226539687e-23	2.580663024208827e-17	3.1935492519980786e-10	5.630152021231571e-10	2.602552146937253e-8
25900000	0.004999867391836039	8.939004737981599e-51	-1.8870331995762186e-18	1.0314551014611212e-7	6.303605365393409e-17	3.201741594394267e-8	-3.356645996437687e-23	2.5806630242088273e-17	3.193549251998081e-10	5.630152021231575e-10	2.6025521469372555e-8
26000000	0.004999867391836039	8.939004737981629e-51	-1.8870331995762186e-18	1.0314551014611212e-7	6.303605365393409e-17	3.201741594394267e-8	-2.7857186474956764e-23	2.5806630242088273e-17	3.193549251998084e-10	5.63015202123158e-10	2.6025521469372575e-8
26100000	0.004999867391836039	8.939004737981658e-51	-1.8870331995762186e-18	1.0314551014611212e-7	6.303605365393409e-17	3.201741594394267e-8	-2.18386814479972e-23	2.5806630242088273e-17	3.1935492519980864e-10	5.630152021231584e-10	2.6025521469372598e-8
26200000	0.004999867391836039	8.939004737981688e-51	-1.8870331995762186e-18	1.0314551014611212e-7	6.303605365393409e-17	3.201741594394267e-8	-1.545940453435888e-23	2.5806630242088273e-17	3.1935492519980895e-10	5.630152021231589e-10	2.6025521469372618e-8
26300000	0.004999867391836039	8.939004737981718e-51	-1.8870331995762186e-18	1.0314551014611212e-7	6.303605365393409e-17	3.201741594394267e-8	-8.667815384902469e-24	2.5806630242088276e-17	3.193549251998092e-10	5.630152021231593e-10	2.602552146937264e-8
26400000	0.004999867391836039	8.939004737981747e-51	-1.8870331995762186e-18	1.0314551014611212e-7	6.303605365393409e-17	3.201741594394267e-8	-1.4123736504886589e-24	2.5806630242088276e-17	3.1935492519980946e-10	5.630152021231598e-10	2.6025521469372664e-8
26500000	0.004999867391836039	8.939004737981777e-51	-1.8870331995762186e-18	1.0314551014611212e-7	6.303605365393409e-17	3.201741594394267e-8	6.10434300945999e-24	2.5806630242088276e-17	3.193549251998097e-10	5.630152021231603e-10	2.6025521469372684e-8
26600000	0.004999867391836039	8.939004737981805e-51	-1.8870331995762186e-18	1.0314551014611212e-7	6.303605365393409e-17	3.201741594394267e-8	1.334055188744127e-23	2.5806630242088276e-17	3.1935492519981e-10	5.630152021231608e-10	2.6025521469372704e-8
26700000	0.004999867391836039	8.939004737981831e-51	-1.8870331995762186e-18	1.0314551014611212e-7	6.303605365393409e-17	3.201741594394267e-8	2.02800533495156e-23	2.580663024208828e-17	3.193549251998102e-10	5.630152021231612e-10	2.6025521469372724e-8
26800000	0.004999867391836039	8.939004737981858e-51	-1.8870331995762186e-18	1.0314551014611212e-7	6.303605365393409e-17	3.201741594394267e-8	2.692741981896776e-23	2.580663024208828e-17	3.1935492519981045e-10	5.630152021231616e-10	2.602552146937274e-8
26900000	0.004999867391836039	8.939004737981881e-51	-1.8870331995762186e-18	1.0314551014611212e-7	6.303605365393409e-17	3.201741594394267e-8	3.3287223719082526e-23	2.580663024208828e-17	3.1935492519981065e-10	5.630152021231619e-10	2.602552146937276e-8
27000000	0.004999867391836039	8.939004737981904e-51	-1.8870331995762186e-18	1.0314551014611212e-7	6.303605365393409e-17	3.201741594394267e-8	3.936403747314468e-23	2.580663024208828e-17	3.1935492519981086e-10	5.630152021231623e-10	2.6025521469372773e-8
27100000	0.004999867391836039	8.939004737981925e-51	-1.8870331995762186e-18	1.0314551014611212e-7	6.303605365393409e-17	3.201741594394267e-8	4.5162433504439004e-23	2.580663024208828e-17	3.19354925199811e-10	5.630152021231626e-10	2.602552146937279e-8
27200000	0.004999867391836039	8.939004737981945e-51	-1.8870331995762186e-18	1.0314551014611212e-7	6.303605365393409e-17	3.201741594394267e-8	5.068698423625028e-23	2.5806630242088282e-17	3.193549251998112e-10	5.630152021231629e-10	2.6025521469372803e-8
27300000	0.004999867391836039	8.939004737981963e-51	-1.8870331995762186e-18	1.0314551014611212e-7	6.303605365393409e-17	3.201741594394267e-8	5.594226209186328e-23	2.5806630242088282e-17	3.193549251998114e-10	5.630152021231632e-10	2.6025521469372816e-8
27400000	0.004999867391836039	8.939004737981981e-51	-1.8870331995762186e-18	1.0314551014611212e-7	6.303605365393409e-17	3.201741594394267e-8	6.093283949456281e-23	2.5806630242088282e-17	3.1935492519981153e-10	5.630152021231635e-10	2.6025521469372826e-8
27500000	0.004999867391836039	8.939004737981996e-51	-1.8870331995762186e-18	1.0314551014611212e-7	6.303605365393409e-17	3.201741594394267e-8	6.56632888676336e-23	2.5806630242088282e-17	3.193549251998117e-10	5.630152021231637e-10	2.602552146937284e-8
27600000	0.004999867391836039	8.939004737982012e-51	-1.8870331995762186e-18	1.0314551014611212e-7	6.303605365393409e-17	3.201741594394267e-8	7.013818263436046e-23	2.5806630242088282e-17	3.193549251998118e-10	5.630152021231639e-10	2.602552146937285e-8
27700000	0.004999867391836039	8.939004737982025e-51	-1.8870331995762186e-18	1.0314551014611212e-7	6.303605365393409e-17	3.201741594394267e-8	7.436209321802817e-23	2.5806630242088282e-17	3.1935492519981195e-10	5.630152021231641e-10	2.6025521469372856e-8
27800000	0.004999867391836039	8.939004737982038e-51	-1.8870331995762186e-18	1.0314551014611212e-7	6.303605365393409e-17	3.201741594394267e-8	7.833959304192152e-23	2.5806630242088282e-17	3.1935492519981205e-10	5.630152021231643e-10	2.6025521469372866e-8
27900000	0.004999867391836039	8.93900473798205e-51	-1.8870331995762186e-18	1.0314551014611212e-7	6.303605365393409e-17	3.201741594394267e-8	8.207525452932525e-23	2.5806630242088282e-17	3.1935492519981215e-10	5.630152021231644e-10	2.6025521469372872e-8
28000000	0.004999867391836039	8.939004737982059e-51	-1.8870331995762186e-18	1.0314551014611212e-7	6.303605365393409e-17	3.201741594394267e-8	8.55736501035242e-23	2.5806630242088282e-17	3.1935492519981226e-10	5.630152021231645e-10	2.602552146937288e-8
28100000	0.004999867391836039	8.939004737982069e-51	-1.8870331995762186e-18	1.0314551014611212e-7	6.303605365393409e-17	3.201741594394267e-8	8.88393521878031e-23	2.5806630242088285e-17	3.193549251998123e-10	5.630152021231647e-10	2.6025521469372882e-8
28200000	0.004999867391836039	8.939004737982077e-51	-1.8870331995762186e-18	1.0314551014611212e-7	6.303605365393409e-17	3.201741594394267e-8	9.187693320544676e-23	2.5806630242088285e-17	3.193549251998124e-10	5.630152021231647e-10	2.6025521469372886e-8
28300000	0.004999867391836039	8.939004737982083e-51	-1.8870331995762186e-18	1.0314551014611212e-7	6.303605365393409e-17	3.201741594394267e-8	9.469096557973993e-23	2.5806630242088285e-17	3.1935492519981246e-10	5.630152021231648e-10	2.602552146937289e-8
28400000	0.004999867391836039	8.939004737982089e-51	-1.8870331995762186e-18	1.0314551014611212e-7	6.30360536539341e-17	3.201741594394267e-8	9.728602173396741e-23	2.5806630242088285e-17	3.193549251998125e-10	5.630152021231649e-10	2.6025521469372892e-8
28500000	0.004999867391836039	8.939004737982094e-51	-1.8870331995762186e-18	1.0314551014611212e-7	6.30360536539341e-17	3.201741594394267e-8	9.966667409141397e-23	2.5806630242088285e-17	3.1935492519981257e-10	5.630152021231649e-10	2.6025521469372896e-8
28600000	0.004999867391836039	8.939004737982099e-51	-1.8870331995762186e-18	1.0314551014611212e-7	6.30360536539341e-17	3.201741594394267e-8	1.0183749507536439e-22	2.5806630242088285e-17	3.1935492519981257e-10	5.630152021231649e-10	2.6025521469372896e-8
28700000	0.004999867391836039	8.939004737982101e-51	-1.8870331995762186e-18	1.0314551014611212e-7	6.30360536539341e-17	3.201741594394267e-8	1.0380305710910347e-22	2.5806630242088285e-17	3.193549251998126e-10	5.63015202123165e-10	2.6025521469372896e-8
28800000	0.004999867391836039	8.939004737982103e-51	-1.8870331995762186e-18	1.0314551014611212e-7	6.30360536539341e-17	3.201741594394267e-8	1.0556793261591598e-22	2.5806630242088285e-17	3.193549251998126e-10	5.630152021231649e-10	2.6025521469372896e-8
28900000	0.004999867391836039	8.939004737982104e-51	-1.8870331995762186e-18	1.0314551014611212e-7	6.30360536539341e-17	3.201741594394267e-8	1.071366940190867e-22	2.5806630242088285e-17	3.193549251998126e-10	5.630152021231649e-10	2.6025521469372892e-8
29000000	0.004999867391836039	8.939004737982104e-51	-1.8870331995762186e-18	1.0314551014611211e-7	6.30360536539341e-17	3.201741594394267e-8	1.085139137419004e-22	2.5806630242088285e-17	3.193549251998126e-10	5.630152021231649e-10	2.602552146937289e-8
29100000	0.004999867391836039	8.939004737982103e-51	-1.8870331995762186e-18	1.0314551014611211e-7	6.30360536539341e-17	3.201741594394267e-8	1.0970416420764186e-22	2.5806630242088285e-17	3.193549251998126e-10	5.630152021231648e-10	2.6025521469372886e-8
29200000	0.004999867391836039	8.939004737982101e-51	-1.8870331995762186e-18	1.0314551014611211e-7	6.30360536539341e-17	3.201741594394267e-8	1.1071201783959587e-22	2.5806630242088285e-17	3.193549251998126e-10	5.630152021231648e-10	2.6025521469372882e-8
29300000	0.004999867391836039	8.939004737982099e-51	-1.8870331995762186e-18	1.0314551014611211e-7	6.30360536539341e-17	3.201741594394267e-8	1.115420470610472e-22	2.5806630242088285e-17	3.1935492519981257e-10	5.630152021231647e-10	2.602552146937288e-8
29400000	0.004999867391836039	8.939004737982095e-51	-1.8870331995762186e-18	1.0314551014611211e-7	6.30360536539341e-17	3.201741594394267e-8	1.1219882429528064e-22	2.5806630242088285e-17	3.1935492519981257e-10	5.630152021231646e-10	2.6025521469372872e-8
29500000	0.004999867391836039	8.939004737982091e-51	-1.8870331995762186e-18	1.0314551014611211e-7	6.30360536539341e-17	3.201741594394267e-8	1.1268692196558095e-22	2.5806630242088285e-17	3.193549251998125e-10	5.630152021231645e-10	2.602552146937287e-8
29600000	0.004999867391836039	8.939004737982087e-51	-1.8870331995762186e-18	1.0314551014611211e-7	6.30360536539341e-17	3.201741594394267e-8	1.1301091249523295e-22	2.5806630242088285e-17	3.1935492519981246e-10	5.630152021231643e-10	2.6025521469372863e-8
29700000	0.004999867391836039	8.939004737982081e-51	-1.8870331995762186e-18	1.0314551014611211e-7	6.30360536539341e-17	3.201741594394267e-8	1.131753683075214e-22	2.5806630242088285e-17	3.193549251998124e-10	5.630152021231642e-10	2.6025521469372856e-8
29800000	0.004999867391836039	8.939004737982074e-51	-1.8870331995762186e-18	1.0314551014611211e-7	6.30360536539341e-17	3.201741594394267e-8	1.1318486182573103e-22	2.5806630242088285e-17	3.1935492519981236e-10	5.630152021231641e-10	2.6025521469372846e-8
29900000	0.004999867391836039	8.939004737982067e-51	-1.8870331995762186e-18	1.0314551014611211e-7	6.30360536539341e-17	3.201741594394267e-8	1.1304396547314669e-22	2.5806630242088285e-17	3.193549251998123e-10	5.630152021231639e-10	2.602552146937284e-8
30000000	0.004999867391836039	8.939004737982059e-51	-1.8870331995762186e-18	1.0314551014611211e-7	6.30360536539341e-17	3.201741594394267e-8	1.1275725167305314e-22	2.5806630242088285e-17	3.193549251998122e-10	5.630152021231637e-10	2.602552146937283e-8
30100000	0.004999867391836039	8.93900473798205e-51	-1.8870331995762186e-18	1.0314551014611211e-7	6.30360536539341e-17	3.201741594394267e-8	1.1232929284873514e-22	2.5806630242088282e-17	3.1935492519981215e-10	5.630152021231635e-10	2.6025521469372823e-8
30200000	0.004999867391836039	8.939004737982042e-51	-1.8870331995762186e-18	1.0314551014611211e-7	6.30360536539341e-17	3.201741594394267e-8	1.117646614234775e-22	2.5806630242088282e-17	3.1935492519981205e-10	5.630152021231633e-10	2.6025521469372813e-8
30300000	0.004999867391836039	8.939004737982031e-51	-1.8870331995762186e-18	1.0314551014611211e-7	6.30360536539341e-17	3.201741594394267e-8	1.1106792982056496e-22	2.5806630242088282e-17	3.19354925199812e-10	5.63015202123163e-10	2.60255214693728e-8
30400000	0.004999867391836039	8.93900473798202e-51	-1.8870331995762186e-18	1.0314551014611211e-7	6.30360536539341e-17	3.201741594394267e-8	1.1024367046328233e-22	2.5806630242088282e-17	3.193549251998119e-10	5.630152021231628e-10	2.602552146937279e-8
30500000	0.004999867391836039	8.93900473798201e-51	-1.8870331995762186e-18	1.0314551014611211e-7	6.30360536539341e-17	3.201741594394267e-8	1.092964557749144e-22	2.5806630242088282e-17	3.193549251998118e-10	5.630152021231626e-10	2.602552146937278e-8
30600000	0.004999867391836039	8.939004737981998e-51	-1.8870331995762186e-18	1.0314551014611211e-7	6.30360536539341e-17	3.201741594394267e-8	1.0823085817874592e-22	2.5806630242088282e-17	3.193549251998117e-10	5.630152021231624e-10	2.6025521469372767e-8
30700000	0.004999867391836039	8.939004737981986e-51	-1.8870331995762186e-18	1.0314551014611211e-7	6.30360536539341e-17	3.201741594394267e-8	1.0705145009806168e-22	2.5806630242088282e-17	3.193549251998116e-10	5.630152021231621e-10	2.6025521469372757e-8
30800000	0.004999867391836039	8.939004737981973e-51	-1.8870331995762186e-18	1.0314551014611211e-7	6.30360536539341e-17	3.201741594394267e-8	1.0576280395614646e-22	2.5806630242088282e-17	3.193549251998115e-10	5.630152021231619e-10	2.6025521469372743e-8
30900000	0.004999867391836039	8.93900473798196e-51	-1.8870331995762186e-18	1.0314551014611211e-7	6.30360536539341e-17	3.201741594394267e-8	1.0436949217628505e-22	2.5806630242088282e-17	3.1935492519981133e-10	5.630152021231616e-10	2.602552146937273e-8
31000000	0.004999867391836039	8.939004737981947e-51	-1.8870331995762186e-18	1.0314551014611211e-7	6.30360536539341e-17	3.201741594394267e-8	1.0287608718176223e-22	2.5806630242088282e-17	3.193549251998112e-10	5.630152021231613e-10	2.6025521469372717e-8
31100000	0.004999867391836039	8.939004737981932e-51	-1.8870331995762186e-18	1.0314551014611211e-7	6.30360536539341e-17	3.201741594394267e-8	1.0128716139586274e-22	2.5806630242088282e-17	3.1935492519981107e-10	5.630152021231611e-10	2.6025521469372704e-8
31200000	0.004999867391836039	8.939004737981917e-51	-1.8870331995762186e-18	1.0314551014611211e-7	6.30360536539341e-17	3.201741594394267e-8	9.960728724187142e-23	2.580663024208828e-17	3.1935492519981096e-10	5.630152021231608e-10	2.6025521469372687e-8
31300000	0.004999867391836039	8.939004737981903e-51	-1.8870331995762186e-18	1.0314551014611211e-7	6.30360536539341e-17	3.201741594394267e-8	9.784103714307301e-23	2.580663024208828e-17	3.193549251998108e-10	5.630152021231605e-10	2.6025521469372674e-8
31400000	0.004999867391836039	8.939004737981887e-51	-1.8870331995762186e-18	1.0314551014611211e-7	6.30360536539341e-17	3.201741594394267e-8	9.59929835227523e-23	2.580663024208828e-17	3.193549251998107e-10	5.630152021231602e-10	2.602552146937266e-8
31500000	0.004999867391836039	8.939004737981872e-51	-1.8870331995762186e-18	1.0314551014611211e-7	6.30360536539341e-17	3.201741594394267e-8	9.406769880419409e-23	2.580663024208828e-17	3.1935492519981055e-10	5.630152021231598e-10	2.6025521469372644e-8
31600000	0.004999867391836039	8.939004737981855e-51	-1.8870331995762186e-18	1.0314551014611211e-7	6.303605365393409e-17	3.201741594394267e-8	9.206975541068313e-23	2.580663024208828e-17	3.193549251998104e-10	5.630152021231595e-10	2.6025521469372628e-8
31700000	0.004999867391836039	8.939004737981839e-51	-1.8870331995762186e-18	1.0314551014611211e-7	6.303605365393409e-17	3.201741594394267e-8	9.00037257655042e-23	2.580663024208828e-17	3.1935492519981024e-10	5.630152021231592e-10	2.6025521469372614e-8
31800000	0.004999867391836039	8.939004737981822e-51	-1.8870331995762186e-18	1.0314551014611211e-7	6.303605365393409e-17	3.201741594394267e-8	8.787418229194211e-23	2.580663024208828e-17	3.193549251998101e-10	5.630152021231588e-10	2.6025521469372598e-8
31900000	0.004999867391836039	8.939004737981805e-51	-1.8870331995762186e-18	1.0314551014611211e-7	6.303605365393409e-17	3.201741594394267e-8	8.568569741328162e-23	2.580663024208828e-17	3.1935492519980993e-10	5.630152021231585e-10	2.602552146937258e-8
32000000	0.004999867391836039	8.939004737981788e-51	-1.8870331995762186e-18	1.0314551014611211e-7	6.303605365393409e-17	3.201741594394267e-8	8.344284355280749e-23	2.5806630242088276e-17	3.1935492519980983e-10	5.630152021231582e-10	2.6025521469372565e-8
32100000	0.004999867391836039	8.93900473798177e-51	-1.8870331995762186e-18	1.0314551014611211e-7	6.303605365393409e-17	3.201741594394267e-8	8.115019313380454e-23	2.5806630242088276e-17	3.193549251998096e-10	5.630152021231578e-10	2.6025521469372548e-8
32200000	0.004999867391836039	8.939004737981752e-51	-1.8870331995762186e-18	1.0314551014611211e-7	6.303605365393409e-17	3.201741594394267e-8	7.881231857955752e-23	2.5806630242088276e-17	3.1935492519980946e-10	5.630152021231575e-10	2.602552146937253e-8
32300000	0.004999867391836039	8.939004737981734e-51	-1.8870331995762186e-18	1.0314551014611211e-7	6.303605365393409e-17	3.201741594394267e-8	7.643379231335123e-23	2.5806630242088276e-17	3.193549251998093e-10	5.630152021231572e-10	2.6025521469372515e-8
32400000	0.004999867391836039	8.939004737981716e-51	-1.8870331995762186e-18	1.0314551014611211e-7	6.303605365393409e-17	3.201741594394267e-8	7.401918675847043e-23	2.5806630242088276e-17	3.1935492519980915e-10	5.630152021231567e-10	2.60255214693725e-8
32500000	0.004999867391836039	8.939004737981699e-51	-1.8870331995762186e-18	1.0314551014611211e-7	6.303605365393409e-17	3.201741594394267e-8	7.15730743381999e-23	2.5806630242088276e-17	3.19354925199809e-10	5.630152021231564e-10	2.6025521469372482e-8
32600000	0.004999867391836039	8.93900473798168e-51	-1.8870331995762186e-18	1.0314551014611211e-7	6.303605365393409e-17	3.201741594394267e-8	6.910002747582444e-23	2.5806630242088276e-17	3.1935492519980884e-10	5.63015202123156e-10	2.6025521469372462e-8
32700000	0.004999867391836039	8.939004737981662e-51	-1.8870331995762186e-18	1.0314551014611211e-7	6.303605365393409e-17	3.201741594394267e-8	6.660461859462882e-23	2.5806630242088273e-17	3.193549251998087e-10	5.630152021231557e-10	2.6025521469372446e-8
32800000	0.004999867391836039	8.939004737981643e-51	-1.8870331995762186e-18	1.0314551014611211e-7	6.303605365393409e-17	3.201741594394267e-8	6.409142011789781e-23	2.5806630242088273e-17	3.193549251998085e-10	5.630152021231553e-10	2.602552146937243e-8
32900000	0.004999867391836039	8.939004737981624e-51	-1.8870331995762186e-18	1.0314551014611211e-7	6.303605365393409e-17	3.201741594394267e-8	6.15650044689162e-23	2.5806630242088273e-17	3.1935492519980833e-10	5.63015202123155e-10	2.6025521469372413e-8
33000000	0.004999867391836039	8.939004737981605e-51	-1.8870331995762186e-18	1.0314551014611211e-7	6.303605365393409e-17	3.201741594394267e-8	5.902994407096878e-23	2.5806630242088273e-17	3.1935492519980817e-10	5.630152021231546e-10	2.6025521469372393e-8
33100000	0.004999867391836039	8.939004737981587e-51	-1.8870331995762186e-18	1.0314551014611211e-7	6.303605365393409e-17	3.201741594394267e-8	5.649081134734032e-23	2.5806630242088273e-17	3.19354925199808e-10	5.630152021231543e-10	2.6025521469372376e-8
33200000	0.004999867391836039	8.939004737981568e-51	-1.8870331995762186e-18	1.0314551014611211e-7	6.303605365393409e-17	3.201741594394267e-8	5.395217872131559e-23	2.5806630242088273e-17	3.1935492519980786e-10	5.630152021231538e-10	2.602552146937236e-8
33300000	0.004999867391836039	8.939004737981549e-51	-1.8870331995762186e-18	1.0314551014611211e-7	6.303605365393409e-17	3.201741594394267e-8	5.1418618616179383e-23	2.5806630242088273e-17	3.1935492519980766e-10	5.630152021231535e-10	2.6025521469372343e-8
33400000	0.004999867391836039	8.939004737981531e-51	-1.8870331995762186e-18	1.0314551014611211e-7	6.303605365393409e-17	3.201741594394267e-8	4.8894703455216474e-23	2.580663024208827e-17	3.193549251998075e-10	5.630152021231531e-10	2.6025521469372323e-8
33500000	0.004999867391836039	8.939004737981512e-51	-1.8870331995762186e-18	1.0314551014611211e-7	6.303605365393409e-17	3.201741594394267e-8	4.638500566171164e-23	2.580663024208827e-17	3.1935492519980735e-10	5.630152021231528e-10	2.6025521469372307e-8
33600000	0.004999867391836039	8.939004737981493e-51	-1.8870331995762186e-18	1.0314551014611211e-7	6.303605365393409e-17	3.201741594394267e-8	4.389409765894966e-23	2.580663024208827e-17	3.193549251998072e-10	5.630152021231524e-10	2.602552146937229e-8
33700000	0.004999867391836039	8.939004737981475e-51	-1.8870331995762186e-18	1.031455101461121e-7	6.303605365393409e-17	3.201741594394267e-8	4.142655187021532e-23	2.580663024208827e-17	3.1935492519980703e-10	5.630152021231521e-10	2.6025521469372274e-8
33800000	0.004999867391836039	8.939004737981458e-51	-1.8870331995762186e-18	1.031455101461121e-7	6.303605365393409e-17	3.201741594394267e-8	3.8986940718793406e-23	2.580663024208827e-17	3.1935492519980683e-10	5.630152021231517e-10	2.6025521469372257e-8
33900000	0.004999867391836039	8.939004737981439e-51	-1.8870331995762186e-18	1.031455101461121e-7	6.303605365393409e-17	3.201741594394267e-8	3.657983662796868e-23	2.580663024208827e-17	3.1935492519980667e-10	5.630152021231514e-10	2.6025521469372237e-8
34000000	0.004999867391836039	8.939004737981421e-51	-1.8870331995762186e-18	1.031455101461121e-7	6.303605365393409e-17	3.201741594394267e-8	3.4209812021025933e-23	2.580663024208827e-17	3.193549251998065e-10	5.63015202123151e-10	2.602552146937222e-8
34100000	0.004999867391836039	8.939004737981403e-51	-1.8870331995762186e-18	1.031455101461121e-7	6.303605365393409e-17	3.201741594394267e-8	3.188143932124994e-23	2.5806630242088266e-17	3.1935492519980636e-10	5.630152021231506e-10	2.6025521469372204e-8
34200000	0.004999867391836039	8.939004737981386e-51	-1.8870331995762186e-18	1.031455101461121e-7	6.303605365393409e-17	3.201741594394267e-8	2.9599290951925486e-23	2.5806630242088266e-17	3.193549251998062e-10	5.630152021231503e-10	2.6025521469372188e-8
34300000	0.004999867391836039	8.939004737981369e-51	-1.8870331995762186e-18	1.031455101461121e-7	6.303605365393409e-17	3.201741594394267e-8	2.736793933633735e-23	2.5806630242088266e-17	3.1935492519980605e-10	5.6301520212315e-10	2.602552146937217e-8
34400000	0.004999867391836039	8.939004737981352e-51	-1.8870331995762186e-18	1.031455101461121e-7	6.303605365393409e-17	3.201741594394267e-8	2.519195689777031e-23	2.5806630242088266e-17	3.193549251998059e-10	5.630152021231496e-10	2.6025521469372158e-8
34500000	0.004999867391836039	8.939004737981335e-51	-1.8870331995762186e-18	1.031455101461121e-7	6.303605365393409e-17	3.201741594394267e-8	2.3075916059509144e-23	2.5806630242088266e-17	3.1935492519980574e-10	5.630152021231493e-10	2.602552146937214e-8
34600000	0.004999867391836039	8.939004737981319e-51	-1.8870331995762186e-18	1.031455101461121e-7	6.303605365393409e-17	3.201741594394267e-8	2.1024389244838633e-23	2.5806630242088266e-17	3.1935492519980564e-10	5.63015202123149e-10	2.6025521469372125e-8
34700000	0.004999867391836039	8.939004737981302e-51	-1.8870331995762186e-18	1.031455101461121e-7	6.303605365393409e-17	3.201741594394267e-8	1.904194887704356e-23	2.5806630242088266e-17	3.193549251998055e-10	5.630152021231487e-10	2.602552146937211e-8
34800000	0.004999867391836039	8.939004737981287e-51	-1.8870331995762186e-18	1.031455101461121e-7	6.303605365393409e-17	3.201741594394267e-8	1.71331673794087e-23	2.5806630242088266e-17	3.1935492519980533e-10	5.630152021231484e-10	2.6025521469372095e-8
34900000	0.004999867391836039	8.939004737981271e-51	-1.8870331995762186e-18	1.031455101461121e-7	6.303605365393409e-17	3.201741594394267e-8	1.530261717521884e-23	2.5806630242088263e-17	3.1935492519980517e-10	5.630152021231481e-10	2.602552146937208e-8
35000000	0.004999867391836039	8.939004737981257e-51	-1.8870331995762186e-18	1.031455101461121e-7	6.303605365393409e-17	3.201741594394267e-8	1.3554870687758754e-23	2.5806630242088263e-17	3.1935492519980507e-10	5.630152021231477e-10	2.6025521469372065e-8
35100000	0.004999867391836039	8.939004737981243e-51	-1.8870331995762186e-18	1.031455101461121e-7	6.303605365393409e-17	3.201741594394267e-8	1.189450034031322e-23	2.5806630242088263e-17	3.193549251998049e-10	5.630152021231474e-10	2.6025521469372052e-8
35200000	0.004999867391836039	8.939004737981229e-51	-1.8870331995762186e-18	1.031455101461121e-7	6.303605365393409e-17	3.201741594394267e-8	1.0326078556167022e-23	2.5806630242088263e-17	3.193549251998048e-10	5.630152021231471e-10	2.602552146937204e-8
35300000	0.004999867391836039	8.939004737981214e-51	-1.8870331995762186e-18	1.031455101461121e-7	6.303605365393409e-17	3.201741594394267e-8	8.85417775860494e-24	2.5806630242088263e-17	3.193549251998047e-10	5.630152021231469e-10	2.6025521469372025e-8
35400000	0.004999867391836039	8.939004737981201e-51	-1.8870331995762186e-18	1.031455101461121e-7	6.303605365393409e-17	3.201741594394267e-8	7.483370370911752e-24	2.5806630242088263e-17	3.1935492519980455e-10	5.630152021231466e-10	2.6025521469372012e-8
35500000	0.004999867391836039	8.939004737981189e-51	-1.8870331995762186e-18	1.031455101461121e-7	6.303605365393409e-17	3.201741594394267e-8	6.218228816372237e-24	2.5806630242088263e-17	3.1935492519980445e-10	5.630152021231464e-10	2.6025521469372e-8
35600000	0.004999867391836039	8.939004737981176e-51	-1.8870331995762186e-18	1.031455101461121e-7	6.303605365393409e-17	3.201741594394267e-8	5.0633255182711776e-24	2.5806630242088263e-17	3.1935492519980435e-10	5.630152021231461e-10	2.6025521469371986e-8
35700000	0.004999867391836039	8.939004737981166e-51	-1.8870331995762186e-18	1.031455101461121e-7	6.303605365393409e-17	3.201741594394267e-8	4.0232328998933516e-24	2.5806630242088263e-17	3.1935492519980424e-10	5.630152021231459e-10	2.6025521469371976e-8
35800000	0.004999867391836039	8.939004737981154e-51	-1.8870331995762186e-18	1.031455101461121e-7	6.303605365393409e-17	3.201741594394267e-8	3.10252338452354e-24	2.580663024208826e-17	3.1935492519980414e-10	5.630152021231457e-10	2.6025521469371966e-8
35900000	0.004999867391836039	8.939004737981144e-51	-1.8870331995762186e-18	1.031455101461121e-7	6.303605365393409e-17	3.201741594394267e-8	2.305769395446522e-24	2.580663024208826e-17	3.1935492519980404e-10	5.630152021231454e-10	2.6025521469371953e-8
36000000	0.004999867391836039	8.939004737981135e-51	-1.8870331995762186e-18	1.031455101461121e-7	6.303605365393409e-17	3.201741594394267e-8	1.6375433559470779e-24	2.580663024208826e-17	3.19354925199804e-10	5.630152021231452e-10	2.6025521469371943e-8
36100000	0.004999867391836039	8.939004737981125e-51	-1.8870331995762186e-18	1.031455101461121e-7	6.303605365393409e-17	3.201741594394267e-8	1.1024176893099871e-24	2.580663024208826e-17	3.193549251998039e-10	5.63015202123145e-10	2.6025521469371933e-8
36200000	0.004999867391836039	8.939004737981117e-51	-1.8870331995762186e-18	1.031455101461121e-7	6.303605365393409e-17	3.201741594394267e-8	7.049648188200295e-25	2.580663024208826e-17	3.1935492519980383e-10	5.630152021231449e-10	2.6025521469371926e-8
36300000	0.004999867391836039	8.939004737981109e-51	-1.8870331995762186e-18	1.031455101461121e-7	6.303605365393409e-17	3.201741594394267e-8	4.497571677619849e-25	2.580663024208826e-17	3.1935492519980373e-10	5.630152021231446e-10	2.6025521469371916e-8
36400000	0.004999867391836039	8.939004737981102e-51	-1.8870331995762186e-18	1.031455101461121e-7	6.303605365393409e-17	3.201741594394267e-8	3.413671594206331e-25	2.580663024208826e-17	3.193549251998037e-10	5.630152021231444e-10	2.602552146937191e-8
36500000	0.004999867391836039	8.939004737981096e-51	-1.8870331995762186e-18	1.031455101461121e-7	6.303605365393409e-17	3.201741594394267e-8	3.381096030314094e-25	2.580663024208826e-17	3.193549251998036e-10	5.630152021231443e-10	2.60255214693719e-8
36600000	0.004999867391836039	8.939004737981088e-51	-1.8870331995762186e-18	1.031455101461121e-7	6.303605365393409e-17	3.201741594394267e-8	3.3864421893266865e-25	2.580663024208826e-17	3.1935492519980357e-10	5.630152021231441e-10	2.6025521469371893e-8
36700000	0.004999867391836039	8.939004737981083e-51	-1.8870331995762186e-18	1.031455101461121e-7	6.303605365393409e-17	3.201741594394267e-8	3.3915691389559833e-25	2.580663024208826e-17	3.193549251998035e-10	5.63015202123144e-10	2.6025521469371886e-8
36800000	0.004999867391836039	8.939004737981077e-51	-1.8870331995762186e-18	1.031455101461121e-7	6.303605365393409e-17	3.201741594394267e-8	3.3964802573382728e-25	2.580663024208826e-17	3.1935492519980347e-10	5.630152021231439e-10	2.602552146937188e-8
36900000	0.004999867391836039	8.939004737981071e-51	-1.8870331995762186e-18	1.031455101461121e-7	6.303605365393409e-17	3.201741594394267e-8	3.401178922609842e-25	2.580663024208826e-17	3.193549251998034e-10	5.630152021231437e-10	2.6025521469371873e-8
37000000	0.004999867391836039	8.939004737981065e-51	-1.8870331995762186e-18	1.031455101461121e-7	6.303605365393409e-17	3.201741594394267e-8	3.405668512906978e-25	2.580663024208826e-17	3.1935492519980336e-10	5.630152021231436e-10	2.6025521469371867e-8
37100000	0.004999867391836039	8.939004737981059e-51	-1.8870331995762186e-18	1.031455101461121e-7	6.303605365393409e-17	3.201741594394267e-8	3.4099524063659685e-25	2.580663024208826e-17	3.193549251998033e-10	5.630152021231435e-10	2.6025521469371863e-8
37200000	0.004999867391836039	8.939004737981053e-51	-1.8870331995762186e-18	1.031455101461121e-7	6.303605365393409e-17	3.201741594394267e-8	3.414033981123101e-25	2.580663024208826e-17	3.1935492519980326e-10	5.630152021231434e-10	2.6025521469371857e-8
37300000	0.004999867391836039	8.939004737981047e-51	-1.8870331995762186e-18	1.031455101461121e-7	6.303605365393409e-17	3.201741594394267e-8	3.4179166153146626e-25	2.580663024208826e-17	3.193549251998032e-10	5.630152021231433e-10	2.602552146937185e-8
37400000	0.004999867391836039	8.939004737981042e-51	-1.8870331995762186e-18	1.031455101461121e-7	6.303605365393409e-17	3.201741594394267e-8	3.421603687076941e-25	2.580663024208826e-17	3.1935492519980316e-10	5.630152021231432e-10	2.6025521469371847e-8
37500000	0.004999867391836039	8.939004737981036e-51	-1.8870331995762186e-18	1.031455101461121e-7	6.303605365393409e-17	3.201741594394267e-8	3.4250985745462237e-25	2.5806630242088257e-17	3.193549251998031e-10	5.630152021231431e-10	2.602552146937184e-8
37600000	0.004999867391836039	8.939004737981031e-51	-1.8870331995762186e-18	1.031455101461121e-7	6.303605365393409e-17	3.201741594394267e-8	3.428404655858798e-25	2.5806630242088257e-17	3.1935492519980305e-10	5.63015202123143e-10	2.6025521469371837e-8
37700000	0.004999867391836039	8.939004737981027e-51	-1.8870331995762186e-18	1.031455101461121e-7	6.303605365393409e-17	3.201741594394267e-8	3.431525309150951e-25	2.5806630242088257e-17	3.19354925199803e-10	5.630152021231429e-10	2.6025521469371833e-8
37800000	0.004999867391836039	8.939004737981021e-51	-1.8870331995762186e-18	1.031455101461121e-7	6.303605365393409e-17	3.201741594394267e-8	3.4344639125589703e-25	2.5806630242088257e-17	3.1935492519980295e-10	5.630152021231428e-10	2.602552146937183e-8
37900000	0.004999867391836039	8.939004737981016e-51	-1.8870331995762186e-18	1.031455101461121e-7	6.303605365393409e-17	3.201741594394267e-8	3.4372238442191434e-25	2.5806630242088257e-17	3.1935492519980295e-10	5.630152021231428e-10	2.6025521469371827e-8
38000000	0.004999867391836039	8.939004737981011e-51	-1.8870331995762186e-18	1.031455101461121e-7	6.303605365393409e-17	3.201741594394267e-8	3.4398084822677578e-25	2.5806630242088257e-17	3.193549251998029e-10	5.630152021231427e-10	2.6025521469371824e-8
38100000	0.004999867391836039	8.939004737981007e-51	-1.8870331995762186e-18	1.031455101461121e-7	6.303605365393409e-17	3.201741594394267e-8	3.442221204841101e-25	2.5806630242088257e-17	3.1935492519980285e-10	5.630152021231426e-10	2.602552146937182e-8
38200000	0.004999867391836039	8.939004737981002e-51	-1.8870331995762186e-18	1.031455101461121e-7	6.303605365393409e-17	3.201741594394267e-8	3.44446539007546e-25	2.5806630242088257e-17	3.193549251998028e-10	5.630152021231426e-10	2.6025521469371817e-8
38300000	0.004999867391836039	8.939004737980997e-51	-1.8870331995762186e-18	1.031455101461121e-7	6.303605365393409e-17	3.201741594394267e-8	3.4465444161071225e-25	2.5806630242088257e-17	3.1935492519980274e-10	5.630152021231425e-10	2.6025521469371814e-8
38400000	0.004999867391836039	8.939004737980992e-51	-1.8870331995762186e-18	1.031455101461121e-7	6.303605365393409e-17	3.201741594394267e-8	3.448461661072376e-25	2.5806630242088257e-17	3.193549251998027e-10	5.630152021231425e-10	2.602552146937181e-8
38500000	0.004999867391836039	8.939004737980989e-51	-1.8870331995762186e-18	1.031455101461121e-7	6.303605365393409e-17	3.201741594394267e-8	3.450220503107508e-25	2.5806630242088257e-17	3.193549251998027e-10	5.630152021231424e-10	2.602552146937181e-8
38600000	0.004999867391836039	8.939004737980984e-51	-1.8870331995762186e-18	1.031455101461121e-7	6.303605365393409e-17	3.201741594394267e-8	3.4518243203488055e-25	2.5806630242088257e-17	3.1935492519980264e-10	5.630152021231424e-10	2.6025521469371807e-8
38700000	0.004999867391836039	8.939004737980979e-51	-1.8870331995762186e-18	1.031455101461121e-7	6.303605365393409e-17	3.201741594394267e-8	3.4532764909325564e-25	2.5806630242088257e-17	3.193549251998026e-10	5.630152021231423e-10	2.6025521469371807e-8
38800000	0.004999867391836039	8.939004737980976e-51	-1.8870331995762186e-18	1.031455101461121e-7	6.303605365393409e-17	3.201741594394267e-8	3.4545803929950477e-25	2.5806630242088257e-17	3.193549251998026e-10	5.630152021231423e-10	2.6025521469371804e-8
38900000	0.004999867391836039	8.939004737980971e-51	-1.8870331995762186e-18	1.031455101461121e-7	6.303605365393409e-17	3.201741594394267e-8	3.4557394046725667e-25	2.5806630242088257e-17	3.1935492519980254e-10	5.630152021231423e-10	2.6025521469371804e-8
39000000	0.004999867391836039	8.939004737980967e-51	-1.8870331995762186e-18	1.031455101461121e-7	6.303605365393409e-17	3.201741594394267e-8	3.4567569041014017e-25	2.5806630242088257e-17	3.193549251998025e-10	5.630152021231422e-10	2.6025521469371804e-8
39100000	0.004999867391836039	8.939004737980964e-51	-1.8870331995762186e-18	1.031455101461121e-7	6.303605365393409e-17	3.201741594394267e-8	3.457636269417839e-25	2.5806630242088257e-17	3.1935492519980243e-10	5.630152021231422e-10	2.60255214693718e-8
39200000	0.004999867391836039	8.939004737980959e-51	-1.8870331995762186e-18	1.031455101461121e-7	6.303605365393409e-17	3.201741594394267e-8	3.4583808787581667e-25	2.5806630242088257e-17	3.1935492519980243e-10	5.630152021231422e-10	2.60255214693718e-8
39300000	0.004999867391836039	8.939004737980956e-51	-1.8870331995762186e-18	1.031455101461121e-7	6.303605365393409e-17	3.201741594394267e-8	3.458994110258672e-25	2.5806630242088257e-17	3.193549251998024e-10	5.630152021231422e-10	2.60255214693718e-8
39400000	0.004999867391836039	8.939004737980952e-51	-1.8870331995762186e-18	1.031455101461121e-7	6.303605365393409e-17	3.201741594394267e-8	3.4594793420556427e-25	2.5806630242088257e-17	3.1935492519980233e-10	5.630152021231422e-10	2.60255214693718e-8
39500000	0.004999867391836039	8.939004737980948e-51	-1.8870331995762186e-18	1.031455101461121e-7	6.303605365393409e-17	3.201741594394267e-8	3.4598399522853654e-25	2.5806630242088257e-17	3.1935492519980233e-10	5.630152021231421e-10	2.60255214693718e-8
39600000	0.004999867391836039	8.939004737980945e-51	-1.8870331995762186e-18	1.031455101461121e-7	6.303605365393409e-17	3.201741594394267e-8	3.4600793190841283e-25	2.5806630242088257e-17	3.193549251998023e-10	5.630152021231421e-10	2.60255214693718e-8
39700000	0.004999867391836039	8.939004737980941e-51	-1.8870331995762186e-18	1.031455101461121e-7	6.303605365393409e-17	3.201741594394267e-8	3.4602008205882184e-25	2.5806630242088257e-17	3.193549251998023e-10	5.630152021231421e-10	2.60255214693718e-8
39800000	0.004999867391836039	8.939004737980938e-51	-1.8870331995762186e-18	1.031455101461121e-7	6.303605365393409e-17	3.201741594394267e-8	3.4602078349339234e-25	2.5806630242088257e-17	3.1935492519980223e-10	5.630152021231421e-10	2.60255214693718e-8
39900000	0.004999867391836039	8.939004737980934e-51	-1.8870331995762186e-18	1.031455101461121e-7	6.303605365393409e-17	3.201741594394267e-8	3.4601037402575304e-25	2.5806630242088257e-17	3.193549251998022e-10	5.630152021231421e-10	2.60255214693718e-8
40000000	0.004999867391836039	8.939004737980932e-51	-1.8870331995762186e-18	1.031455101461121e-7	6.303605365393409e-17	3.201741594394267e-8	3.459891914695327e-25	2.5806630242088257e-17	3.193549251998022e-10	5.630152021231421e-10	2.60255214693718e-8
40100000	0.004999867391836039	8.939004737980928e-51	-1.8870331995762186e-18	1.031455101461121e-7	6.303605365393409e-17	3.201741594394267e-8	3.4595757363836008e-25	2.5806630242088257e-17	3.193549251998021e-10	5.630152021231421e-10	2.6025521469371804e-8
40200000	0.004999867391836039	8.939004737980925e-51	-1.8870331995762186e-18	1.031455101461121e-7	6.303605365393409e-17	3.201741594394267e-8	3.4591585834586388e-25	2.5806630242088257e-17	3.193549251998021e-10	5.630152021231421e-10	2.6025521469371804e-8
40300000	0.004999867391836039	8.939004737980921e-51	-1.8870331995762186e-18	1.031455101461121e-7	6.303605365393409e-17	3.201741594394267e-8	3.4586438340567286e-25	2.5806630242088257e-17	3.1935492519980207e-10	5.630152021231422e-10	2.6025521469371804e-8
40400000	0.004999867391836039	8.939004737980919e-51	-1.8870331995762186e-18	1.031455101461121e-7	6.303605365393409e-17	3.201741594394267e-8	3.458034866314158e-25	2.5806630242088257e-17	3.1935492519980207e-10	5.630152021231422e-10	2.6025521469371807e-8
40500000	0.004999867391836039	8.939004737980915e-51	-1.8870331995762186e-18	1.031455101461121e-7	6.303605365393409e-17	3.201741594394267e-8	3.4573350583672137e-25	2.5806630242088257e-17	3.19354925199802e-10	5.630152021231422e-10	2.6025521469371807e-8
40600000	0.004999867391836039	8.939004737980913e-51	-1.8870331995762186e-18	1.031455101461121e-7	6.303605365393409e-17	3.201741594394267e-8	3.4565477883521836e-25	2.5806630242088257e-17	3.19354925199802e-10	5.630152021231422e-10	2.6025521469371807e-8
40700000	0.004999867391836039	8.939004737980909e-51	-1.8870331995762186e-18	1.031455101461121e-7	6.303605365393409e-17	3.201741594394267e-8	3.455676434405355e-25	2.5806630242088257e-17	3.1935492519980197e-10	5.630152021231422e-10	2.602552146937181e-8
40800000	0.004999867391836039	8.939004737980907e-51	-1.8870331995762186e-18	1.031455101461121e-7	6.303605365393409e-17	3.201741594394267e-8	3.4547243746630153e-25	2.5806630242088257e-17	3.193549251998019e-10	5.630152021231423e-10	2.602552146937181e-8
40900000	0.004999867391836039	8.939004737980903e-51	-1.8870331995762186e-18	1.031455101461121e-7	6.303605365393409e-17	3.201741594394267e-8	3.4536949872614517e-25	2.5806630242088257e-17	3.193549251998019e-10	5.630152021231423e-10	2.6025521469371814e-8
41000000	0.004999867391836039	8.939004737980901e-51	-1.8870331995762186e-18	1.031455101461121e-7	6.303605365393409e-17	3.201741594394267e-8	3.452591650336952e-25	2.5806630242088257e-17	3.1935492519980187e-10	5.630152021231423e-10	2.6025521469371817e-8
41100000	0.004999867391836039	8.939004737980897e-51	-1.8870331995762186e-18	1.031455101461121e-7	6.303605365393409e-17	3.201741594394267e-8	3.451417742025804e-25	2.5806630242088257e-17	3.1935492519980187e-10	5.630152021231423e-10	2.6025521469371817e-8
41200000	0.004999867391836039	8.939004737980895e-51	-1.8870331995762186e-18	1.031455101461121e-7	6.303605365393409e-17	3.201741594394267e-8	3.450176640464294e-25	2.5806630242088257e-17	3.1935492519980187e-10	5.630152021231424e-10	2.602552146937182e-8
41300000	0.004999867391836039	8.939004737980893e-51	-1.8870331995762186e-18	1.031455101461121e-7	6.303605365393409e-17	3.201741594394267e-8	3.44887172378871e-25	2.5806630242088257e-17	3.193549251998018e-10	5.630152021231424e-10	2.6025521469371824e-8
41400000	0.004999867391836039	8.93900473798089e-51	-1.8870331995762186e-18	1.031455101461121e-7	6.303605365393409e-17	3.201741594394267e-8	3.44750637013534e-25	2.5806630242088257e-17	3.193549251998018e-10	5.630152021231424e-10	2.6025521469371824e-8
41500000	0.004999867391836039	8.939004737980887e-51	-1.8870331995762186e-18	1.031455101461121e-7	6.303605365393409e-17	3.201741594394267e-8	3.44608395764047e-25	2.5806630242088257e-17	3.1935492519980176e-10	5.630152021231425e-10	2.6025521469371827e-8
41600000	0.004999867391836039	8.939004737980884e-51	-1.8870331995762186e-18	1.031455101461121e-7	6.303605365393409e-17	3.201741594394267e-8	3.444607864440389e-25	2.5806630242088257e-17	3.1935492519980176e-10	5.630152021231425e-10	2.602552146937183e-8
41700000	0.004999867391836039	8.939004737980882e-51	-1.8870331995762186e-18	1.031455101461121e-7	6.303605365393409e-17	3.201741594394267e-8	3.4430814686713834e-25	2.5806630242088257e-17	3.193549251998017e-10	5.630152021231425e-10	2.602552146937183e-8
41800000	0.004999867391836039	8.93900473798088e-51	-1.8870331995762186e-18	1.031455101461121e-7	6.303605365393409e-17	3.201741594394267e-8	3.4415081484697406e-25	2.5806630242088257e-17	3.193549251998017e-10	5.630152021231426e-10	2.6025521469371833e-8
41900000	0.004999867391836039	8.939004737980877e-51	-1.8870331995762186e-18	1.031455101461121e-7	6.303605365393409e-17	3.201741594394267e-8	3.4398912819717487e-25	2.5806630242088257e-17	3.1935492519980166e-10	5.630152021231426e-10	2.6025521469371837e-8
42000000	0.004999867391836039	8.939004737980874e-51	-1.8870331995762186e-18	1.031455101461121e-7	6.303605365393409e-17	3.201741594394267e-8	3.4382342473136946e-25	2.5806630242088257e-17	3.1935492519980166e-10	5.630152021231427e-10	2.602552146937184e-8
42100000	0.004999867391836039	8.939004737980871e-51	-1.8870331995762186e-18	1.031455101461121e-7	6.303605365393408e-17	3.201741594394267e-8	3.436540422631866e-25	2.5806630242088257e-17	3.193549251998016e-10	5.630152021231427e-10	2.6025521469371843e-8
42200000	0.004999867391836039	8.939004737980869e-51	-1.8870331995762186e-18	1.031455101461121e-7	6.303605365393408e-17	3.201741594394267e-8	3.43481318606255e-25	2.5806630242088257e-17	3.193549251998016e-10	5.630152021231427e-10	2.6025521469371847e-8
42300000	0.004999867391836039	8.939004737980867e-51	-1.8870331995762186e-18	1.031455101461121e-7	6.303605365393408e-17	3.201741594394267e-8	3.4330559157420345e-25	2.5806630242088257e-17	3.1935492519980155e-10	5.630152021231428e-10	2.6025521469371847e-8
42400000	0.004999867391836039	8.939004737980864e-51	-1.8870331995762186e-18	1.031455101461121e-7	6.303605365393408e-17	3.201741594394267e-8	3.431271989806606e-25	2.5806630242088257e-17	3.1935492519980155e-10	5.630152021231428e-10	2.602552146937185e-8
42500000	0.004999867391836039	8.939004737980862e-51	-1.8870331995762186e-18	1.031455101461121e-7	6.303605365393408e-17	3.201741594394267e-8	3.429464786392553e-25	2.5806630242088257e-17	3.1935492519980155e-10	5.630152021231429e-10	2.6025521469371853e-8
42600000	0.004999867391836039	8.939004737980859e-51	-1.8870331995762186e-18	1.031455101461121e-7	6.303605365393408e-17	3.201741594394267e-8	3.4276376836361625e-25	2.5806630242088257e-17	3.193549251998015e-10	5.630152021231429e-10	2.6025521469371857e-8
42700000	0.004999867391836039	8.939004737980857e-51	-1.8870331995762186e-18	1.031455101461121e-7	6.303605365393408e-17	3.201741594394267e-8	3.4257940596737216e-25	2.5806630242088257e-17	3.193549251998015e-10	5.63015202123143e-10	2.602552146937186e-8
42800000	0.004999867391836039	8.939004737980855e-51	-1.8870331995762186e-18	1.031455101461121e-7	6.303605365393408e-17	3.201741594394267e-8	3.4239372926415183e-25	2.5806630242088257e-17	3.1935492519980145e-10	5.63015202123143e-10	2.6025521469371863e-8
42900000	0.004999867391836039	8.939004737980852e-51	-1.8870331995762186e-18	1.031455101461121e-7	6.303605365393408e-17	3.201741594394267e-8	3.4220707606758393e-25	2.5806630242088257e-17	3.1935492519980145e-10	5.630152021231431e-10	2.6025521469371867e-8
43000000	0.004999867391836039	8.93900473798085e-51	-1.8870331995762186e-18	1.031455101461121e-7	6.303605365393408e-17	3.201741594394267e-8	3.4201978419129726e-25	2.5806630242088257e-17	3.193549251998014e-10	5.630152021231431e-10	2.602552146937187e-8
43100000	0.004999867391836039	8.939004737980848e-51	-1.8870331995762186e-18	1.031455101461121e-7	6.303605365393408e-17	3.201741594394267e-8	3.4183219144892054e-25	2.5806630242088257e-17	3.193549251998014e-10	5.630152021231432e-10	2.6025521469371873e-8
43200000	0.004999867391836039	8.939004737980845e-51	-1.8870331995762186e-18	1.031455101461121e-7	6.303605365393408e-17	3.201741594394267e-8	3.416446356540825e-25	2.5806630242088257e-17	3.193549251998014e-10	5.630152021231432e-10	2.6025521469371877e-8
43300000	0.004999867391836039	8.939004737980842e-51	-1.8870331995762186e-18	1.031455101461121e-7	6.303605365393408e-17	3.201741594394267e-8	3.414574546204119e-25	2.5806630242088257e-17	3.1935492519980135e-10	5.630152021231433e-10	2.6025521469371877e-8
43400000	0.004999867391836039	8.939004737980839e-51	-1.8870331995762186e-18	1.031455101461121e-7	6.303605365393408e-17	3.201741594394267e-8	3.4127098616153753e-25	2.5806630242088257e-17	3.1935492519980135e-10	5.630152021231433e-10	2.602552146937188e-8
43500000	0.004999867391836039	8.939004737980837e-51	-1.8870331995762186e-18	1.031455101461121e-7	6.303605365393408e-17	3.201741594394267e-8	3.4108556809108804e-25	2.5806630242088257e-17	3.193549251998013e-10	5.630152021231434e-10	2.6025521469371883e-8
43600000	0.004999867391836039	8.939004737980834e-51	-1.8870331995762186e-18	1.0314551014611211e-7	6.303605365393408e-17	3.201741594394267e-8	3.4090153822269223e-25	2.5806630242088254e-17	3.193549251998013e-10	5.630152021231434e-10	2.6025521469371886e-8
43700000	0.004999867391836039	8.939004737980832e-51	-1.8870331995762186e-18	1.0314551014611211e-7	6.303605365393408e-17	3.201741594394267e-8	3.4071923436997877e-25	2.5806630242088254e-17	3.1935492519980124e-10	5.630152021231434e-10	2.602552146937189e-8
43800000	0.004999867391836039	8.93900473798083e-51	-1.8870331995762186e-18	1.0314551014611211e-7	6.303605365393408e-17	3.201741594394267e-8	3.405389943465765e-25	2.5806630242088254e-17	3.1935492519980124e-10	5.630152021231435e-10	2.6025521469371893e-8
43900000	0.004999867391836039	8.939004737980827e-51	-1.8870331995762186e-18	1.0314551014611211e-7	6.303605365393408e-17	3.201741594394267e-8	3.403611559661141e-25	2.5806630242088254e-17	3.1935492519980124e-10	5.630152021231435e-10	2.6025521469371896e-8
44000000	0.004999867391836039	8.939004737980825e-51	-1.8870331995762186e-18	1.0314551014611211e-7	6.303605365393408e-17	3.201741594394267e-8	3.4018605704222034e-25	2.5806630242088254e-17	3.193549251998012e-10	5.630152021231436e-10	2.60255214693719e-8
44100000	0.004999867391836039	8.939004737980823e-51	-1.8870331995762186e-18	1.0314551014611211e-7	6.303605365393408e-17	3.201741594394267e-8	3.40014035388524e-25	2.5806630242088254e-17	3.193549251998012e-10	5.630152021231436e-10	2.6025521469371903e-8
44200000	0.004999867391836039	8.93900473798082e-51	-1.8870331995762186e-18	1.0314551014611211e-7	6.303605365393408e-17	3.201741594394267e-8	3.3984542881865367e-25	2.5806630242088254e-17	3.1935492519980114e-10	5.630152021231437e-10	2.6025521469371903e-8
44300000	0.004999867391836039	8.939004737980818e-51	-1.8870331995762186e-18	1.0314551014611211e-7	6.303605365393408e-17	3.201741594394267e-8	3.3968057514623825e-25	2.5806630242088254e-17	3.1935492519980114e-10	5.630152021231437e-10	2.6025521469371906e-8
44400000	0.004999867391836039	8.939004737980814e-51	-1.8870331995762186e-18	1.0314551014611211e-7	6.303605365393408e-17	3.201741594394267e-8	3.3951981218490646e-25	2.5806630242088254e-17	3.193549251998011e-10	5.630152021231437e-10	2.602552146937191e-8
44500000	0.004999867391836039	8.939004737980812e-51	-1.8870331995762186e-18	1.0314551014611211e-7	6.303605365393408e-17	3.201741594394267e-8	3.3936347774828694e-25	2.5806630242088254e-17	3.193549251998011e-10	5.630152021231438e-10	2.6025521469371913e-8
44600000	0.004999867391836039	8.93900473798081e-51	-1.8870331995762186e-18	1.0314551014611211e-7	6.303605365393408e-17	3.201741594394267e-8	3.3921190965000855e-25	2.5806630242088254e-17	3.1935492519980104e-10	5.630152021231438e-10	2.6025521469371913e-8
44700000	0.004999867391836039	8.939004737980807e-51	-1.8870331995762186e-18	1.0314551014611211e-7	6.303605365393408e-17	3.201741594394267e-8	3.3906544570369996e-25	2.5806630242088254e-17	3.1935492519980104e-10	5.630152021231439e-10	2.6025521469371916e-8
44800000	0.004999867391836039	8.939004737980805e-51	-1.8870331995762186e-18	1.0314551014611211e-7	6.303605365393408e-17	3.201741594394267e-8	3.3892442372298992e-25	2.5806630242088254e-17	3.1935492519980104e-10	5.630152021231439e-10	2.602552146937192e-8
44900000	0.004999867391836039	8.939004737980801e-51	-1.8870331995762186e-18	1.0314551014611211e-7	6.303605365393408e-17	3.201741594394267e-8	3.387891815215072e-25	2.5806630242088254e-17	3.19354925199801e-10	5.630152021231439e-10	2.6025521469371923e-8
45000000	0.004999867391836039	8.939004737980799e-51	-1.8870331995762186e-18	1.0314551014611211e-7	6.303605365393408e-17	3.201741594394267e-8	3.3866005691288054e-25	2.5806630242088254e-17	3.19354925199801e-10	5.63015202123144e-10	2.6025521469371923e-8
45100000	0.004999867391836039	8.939004737980796e-51	-1.8870331995762186e-18	1.0314551014611211e-7	6.303605365393408e-17	3.201741594394267e-8	3.3853738771073866e-25	2.5806630242088254e-17	3.1935492519980093e-10	5.63015202123144e-10	2.6025521469371926e-8
45200000	0.004999867391836039	8.939004737980793e-51	-1.8870331995762186e-18	1.0314551014611211e-7	6.303605365393408e-17	3.201741594394267e-8	3.3842151172871033e-25	2.5806630242088254e-17	3.1935492519980093e-10	5.63015202123144e-10	2.602552146937193e-8
45300000	0.004999867391836039	8.93900473798079e-51	-1.8870331995762186e-18	1.0314551014611211e-7	6.303605365393408e-17	3.201741594394267e-8	3.3831276678042424e-25	2.5806630242088254e-17	3.193549251998009e-10	5.630152021231441e-10	2.602552146937193e-8
45400000	0.004999867391836039	8.939004737980787e-51	-1.8870331995762186e-18	1.0314551014611211e-7	6.303605365393408e-17	3.201741594394267e-8	3.3821149067950916e-25	2.5806630242088254e-17	3.193549251998009e-10	5.630152021231441e-10	2.6025521469371933e-8
45500000	0.004999867391836039	8.939004737980785e-51	-1.8870331995762186e-18	1.0314551014611211e-7	6.303605365393408e-17	3.201741594394267e-8	3.3811802123959385e-25	2.5806630242088254e-17	3.1935492519980083e-10	5.630152021231441e-10	2.6025521469371933e-8
45600000	0.004999867391836039	8.939004737980781e-51	-1.8870331995762186e-18	1.0314551014611211e-7	6.303605365393408e-17	3.201741594394267e-8	3.3803269627430707e-25	2.5806630242088254e-17	3.1935492519980083e-10	5.630152021231441e-10	2.6025521469371936e-8
45700000	0.004999867391836039	8.939004737980779e-51	-1.8870331995762186e-18	1.0314551014611211e-7	6.303605365393408e-17	3.201741594394267e-8	3.3795585359727747e-25	2.5806630242088254e-17	3.193549251998008e-10	5.630152021231441e-10	2.6025521469371936e-8
45800000	0.004999867391836039	8.939004737980775e-51	-1.8870331995762186e-18	1.0314551014611211e-7	6.303605365393408e-17	3.201741594394267e-8	3.3788783102213387e-25	2.5806630242088254e-17	3.193549251998008e-10	5.630152021231442e-10	2.6025521469371936e-8
45900000	0.004999867391836039	8.939004737980773e-51	-1.8870331995762186e-18	1.0314551014611211e-7	6.303605365393408e-17	3.201741594394267e-8	3.3782896636250502e-25	2.5806630242088254e-17	3.1935492519980073e-10	5.630152021231442e-10	2.602552146937194e-8
46000000	0.004999867391836039	8.939004737980769e-51	-1.8870331995762186e-18	1.0314551014611211e-7	6.303605365393408e-17	3.201741594394267e-8	3.3777959743201964e-25	2.5806630242088254e-17	3.193549251998007e-10	5.630152021231442e-10	2.602552146937194e-8
46100000	0.004999867391836039	8.939004737980766e-51	-1.8870331995762186e-18	1.0314551014611211e-7	6.303605365393408e-17	3.201741594394267e-8	3.3774006204430643e-25	2.5806630242088254e-17	3.193549251998007e-10	5.630152021231442e-10	2.602552146937194e-8
46200000	0.004999867391836039	8.939004737980762e-51	-1.8870331995762186e-18	1.0314551014611211e-7	6.303605365393408e-17	3.201741594394267e-8	3.377106980129942e-25	2.5806630242088254e-17	3.193549251998006e-10	5.630152021231442e-10	2.6025521469371943e-8
46300000	0.004999867391836039	8.93900473798076e-51	-1.8870331995762186e-18	1.0314551014611211e-7	6.303605365393408e-17	3.201741594394267e-8	3.376918431517116e-25	2.5806630242088254e-17	3.193549251998006e-10	5.630152021231442e-10	2.6025521469371943e-8
46400000	0.004999867391836039	8.939004737980756e-51	-1.8870331995762186e-18	1.0314551014611211e-7	6.303605365393408e-17	3.201741594394267e-8	3.376838352740875e-25	2.5806630242088254e-17	3.1935492519980057e-10	5.630152021231442e-10	2.6025521469371943e-8
46500000	0.004999867391836039	8.939004737980753e-51	-1.8870331995762186e-18	1.0314551014611211e-7	6.303605365393408e-17	3.201741594394267e-8	3.3768359465034387e-25	2.5806630242088254e-17	3.1935492519980057e-10	5.630152021231442e-10	2.6025521469371943e-8
46600000	0.004999867391836039	8.939004737980749e-51	-1.8870331995762186e-18	1.0314551014611211e-7	6.303605365393408e-17	3.201741594394267e-8	3.376836341929548e-25	2.5806630242088254e-17	3.193549251998005e-10	5.630152021231442e-10	2.6025521469371943e-8
46700000	0.004999867391836039	8.939004737980745e-51	-1.8870331995762186e-18	1.0314551014611211e-7	6.303605365393408e-17	3.201741594394267e-8	3.3768367211419393e-25	2.5806630242088254e-17	3.1935492519980047e-10	5.630152021231442e-10	2.6025521469371943e-8
46800000	0.004999867391836039	8.939004737980743e-51	-1.8870331995762186e-18	1.0314551014611211e-7	6.303605365393408e-17	3.201741594394267e-8	3.376837084390475e-25	2.5806630242088254e-17	3.1935492519980047e-10	5.630152021231442e-10	2.6025521469371943e-8
46900000	0.004999867391836039	8.93900473798074e-51	-1.8870331995762186e-18	1.0314551014611211e-7	6.303605365393408e-17	3.201741594394267e-8	3.376837431925018e-25	2.5806630242088254e-17	3.193549251998004e-10	5.630152021231442e-10	2.6025521469371943e-8
47000000	0.004999867391836039	8.939004737980737e-51	-1.8870331995762186e-18	1.0314551014611211e-7	6.303605365393408e-17	3.201741594394267e-8	3.3768377639954297e-25	2.5806630242088254e-17	3.193549251998004e-10	5.630152021231442e-10	2.6025521469371946e-8
47100000	0.004999867391836039	8.939004737980735e-51	-1.8870331995762186e-18	1.0314551014611211e-7	6.303605365393408e-17	3.201741594394267e-8	3.376838080851572e-25	2.5806630242088254e-17	3.1935492519980037e-10	5.630152021231442e-10	2.6025521469371946e-8
47200000	0.004999867391836039	8.939004737980732e-51	-1.8870331995762186e-18	1.0314551014611211e-7	6.303605365393408e-17	3.201741594394267e-8	3.3768383827433083e-25	2.5806630242088254e-17	3.1935492519980037e-10	5.630152021231442e-10	2.6025521469371946e-8
47300000	0.004999867391836039	8.93900473798073e-51	-1.8870331995762186e-18	1.0314551014611211e-7	6.303605365393408e-17	3.201741594394267e-8	3.3768386699205e-25	2.5806630242088254e-17	3.1935492519980037e-10	5.630152021231442e-10	2.6025521469371946e-8
47400000	0.004999867391836039	8.939004737980728e-51	-1.8870331995762186e-18	1.0314551014611211e-7	6.303605365393408e-17	3.201741594394267e-8	3.3768389426330097e-25	2.5806630242088254e-17	3.193549251998003e-10	5.630152021231442e-10	2.6025521469371946e-8
47500000	0.004999867391836039	8.939004737980725e-51	-1.8870331995762186e-18	1.0314551014611211e-7	6.303605365393408e-17	3.201741594394267e-8	3.3768392011306997e-25	2.5806630242088254e-17	3.193549251998003e-10	5.630152021231442e-10	2.6025521469371946e-8
47600000	0.004999867391836039	8.939004737980723e-51	-1.8870331995762186e-18	1.0314551014611211e-7	6.303605365393408e-17	3.201741594394267e-8	3.376839445663432e-25	2.5806630242088254e-17	3.193549251998003e-10	5.630152021231442e-10	2.6025521469371946e-8
47700000	0.004999867391836039	8.939004737980722e-51	-1.8870331995762186e-18	1.0314551014611211e-7	6.303605365393408e-17	3.201741594394267e-8	3.376839676481069e-25	2.5806630242088254e-17	3.1935492519980026e-10	5.630152021231442e-10	2.6025521469371946e-8
47800000	0.004999867391836039	8.939004737980719e-51	-1.8870331995762186e-18	1.0314551014611211e-7	6.303605365393408e-17	3.201741594394267e-8	3.3768398938334724e-25	2.5806630242088254e-17	3.1935492519980026e-10	5.630152021231442e-10	2.6025521469371946e-8
47900000	0.004999867391836039	8.939004737980718e-51	-1.8870331995762186e-18	1.0314551014611211e-7	6.303605365393408e-17	3.201741594394267e-8	3.3768400979705055e-25	2.5806630242088254e-17	3.1935492519980026e-10	5.630152021231442e-10	2.6025521469371946e-8
48000000	0.004999867391836039	8.939004737980716e-51	-1.8870331995762186e-18	1.0314551014611211e-7	6.303605365393408e-17	3.201741594394267e-8	3.3768402891420297e-25	2.5806630242088254e-17	3.193549251998002e-10	5.630152021231442e-10	2.6025521469371946e-8
48100000	0.004999867391836039	8.939004737980715e-51	-1.8870331995762186e-18	1.0314551014611211e-7	6.303605365393408e-17	3.201741594394267e-8	3.376840467597908e-25	2.5806630242088254e-17	3.193549251998002e-10	5.630152021231442e-10	2.6025521469371946e-8
48200000	0.004999867391836039	8.939004737980713e-51	-1.8870331995762186e-18	1.0314551014611211e-7	6.303605365393408e-17	3.201741594394267e-8	3.3768406335880013e-25	2.5806630242088254e-17	3.193549251998002e-10	5.630152021231442e-10	2.6025521469371946e-8
48300000	0.004999867391836039	8.939004737980712e-51	-1.8870331995762186e-18	1.0314551014611211e-7	6.303605365393408e-17	3.201741594394267e-8	3.3768407873621733e-25	2.5806630242088254e-17	3.193549251998002e-10	5.630152021231442e-10	2.6025521469371946e-8
48400000	0.004999867391836039	8.939004737980711e-51	-1.8870331995762186e-18	1.0314551014611211e-7	6.303605365393408e-17	3.201741594394267e-8	3.3768409291702853e-25	2.5806630242088254e-17	3.1935492519980016e-10	5.630152021231442e-10	2.6025521469371946e-8
48500000	0.004999867391836039	8.93900473798071e-51	-1.8870331995762186e-18	1.0314551014611211e-7	6.303605365393408e-17	3.201741594394267e-8	3.3768410592622e-25	2.5806630242088254e-17	3.1935492519980016e-10	5.630152021231442e-10	2.6025521469371946e-8
48600000	0.004999867391836039	8.939004737980709e-51	-1.8870331995762186e-18	1.0314551014611211e-7	6.303605365393408e-17	3.201741594394267e-8	3.37684117788778e-25	2.5806630242088254e-17	3.1935492519980016e-10	5.630152021231442e-10	2.6025521469371946e-8
48700000	0.004999867391836039	8.939004737980709e-51	-1.8870331995762186e-18	1.0314551014611211e-7	6.303605365393408e-17	3.201741594394267e-8	3.3768412852968866e-25	2.5806630242088254e-17	3.1935492519980016e-10	5.630152021231442e-10	2.6025521469371946e-8
48800000	0.004999867391836039	8.939004737980707e-51	-1.8870331995762186e-18	1.0314551014611211e-7	6.303605365393408e-17	3.201741594394267e-8	3.3768413817393825e-25	2.5806630242088254e-17	3.1935492519980016e-10	5.630152021231442e-10	2.6025521469371946e-8
48900000	0.004999867391836039	8.939004737980706e-51	-1.8870331995762186e-18	1.0314551014611211e-7	6.303605365393408e-17	3.201741594394267e-8	3.37684146746513e-25	2.5806630242088254e-17	3.1935492519980016e-10	5.630152021231442e-10	2.602552146937195e-8
49000000	0.004999867391836039	8.939004737980706e-51	-1.8870331995762186e-18	1.0314551014611211e-7	6.303605365393408e-17	3.201741594394267e-8	3.3768415427239914e-25	2.5806630242088254e-17	3.1935492519980016e-10	5.630152021231442e-10	2.602552146937195e-8
49100000	0.004999867391836039	8.939004737980705e-51	-1.8870331995762186e-18	1.0314551014611211e-7	6.303605365393408e-17	3.201741594394267e-8	3.376841607765829e-25	2.5806630242088254e-17	3.1935492519980016e-10	5.630152021231442e-10	2.602552146937195e-8
49200000	0.004999867391836039	8.939004737980705e-51	-1.8870331995762186e-18	1.0314551014611211e-7	6.303605365393408e-17	3.201741594394267e-8	3.376841662840505e-25	2.5806630242088254e-17	3.193549251998001e-10	5.630152021231442e-10	2.602552146937195e-8
49300000	0.004999867391836039	8.939004737980705e-51	-1.8870331995762186e-18	1.0314551014611211e-7	6.303605365393408e-17	3.201741594394267e-8	3.376841708197881e-25	2.5806630242088254e-17	3.193549251998001e-10	5.630152021231442e-10	2.602552146937195e-8
49400000	0.004999867391836039	8.939004737980704e-51	-1.8870331995762186e-18	1.0314551014611211e-7	6.303605365393408e-17	3.201741594394267e-8	3.3768417440878203e-25	2.5806630242088254e-17	3.193549251998001e-10	5.630152021231442e-10	2.602552146937195e-8
49500000	0.004999867391836039	8.939004737980704e-51	-1.8870331995762186e-18	1.0314551014611211e-7	6.303605365393408e-17	3.201741594394267e-8	3.3768417707601843e-25	2.5806630242088254e-17	3.193549251998001e-10	5.630152021231442e-10	2.602552146937195e-8
49600000	0.004999867391836039	8.939004737980704e-51	-1.8870331995762186e-18	1.0314551014611211e-7	6.303605365393408e-17	3.201741594394267e-8	3.376841788464836e-25	2.5806630242088254e-17	3.193549251998001e-10	5.630152021231442e-10	2.602552146937195e-8
49700000	0.004999867391836039	8.939004737980704e-51	-1.8870331995762186e-18	1.0314551014611211e-7	6.303605365393408e-17	3.201741594394267e-8	3.3768417974516367e-25	2.5806630242088254e-17	3.193549251998001e-10	5.630152021231442e-10	2.602552146937195e-8
49800000	0.004999867391836039	8.939004737980704e-51	-1.8870331995762186e-18	1.0314551014611211e-7	6.303605365393408e-17	3.201741594394267e-8	3.3768417979704494e-25	2.5806630242088254e-17	3.193549251998001e-10	5.630152021231442e-10	2.602552146937195e-8
49900000	0.004999867391836039	8.939004737980704e-51	-1.8870331995762186e-18	1.0314551014611211e-7	6.303605365393408e-17	3.201741594394267e-8	3.3768417902711364e-25	2.5806630242088254e-17	3.193549251998001e-10	5.630152021231442e-10	2.602552146937195e-8
50000000	0.004999867391836039	8.939004737980704e-51	-1.8870331995762186e-18	1.0314551014611211e-7	6.303605365393408e-17	3.201741594394267e-8	3.376841774603559e-25	2.5806630242088254e-17	3.193549251998001e-10	5.630152021231442e-10	2.602552146937195e-8
50100000	0.004999867391836039	8.939004737980704e-51	-1.8870331995762186e-18	1.0314551014611211e-7	6.303605365393408e-17	3.201741594394267e-8	3.3768417512175806e-25	2.5806630242088254e-17	3.193549251998001e-10	5.630152021231442e-10	2.602552146937195e-8
50200000	0.004999867391836039	8.939004737980705e-51	-1.8870331995762186e-18	1.0314551014611211e-7	6.303605365393408e-17	3.201741594394267e-8	3.376841720363063e-25	2.5806630242088254e-17	3.193549251998001e-10	5.630152021231442e-10	2.602552146937195e-8
50300000	0.004999867391836039	8.939004737980705e-51	-1.8870331995762186e-18	1.0314551014611211e-7	6.303605365393408e-17	3.201741594394267e-8	3.376841682289868e-25	2.5806630242088254e-17	3.1935492519980016e-10	5.630152021231442e-10	2.602552146937195e-8
50400000	0.004999867391836039	8.939004737980705e-51	-1.8870331995762186e-18	1.0314551014611211e-7	6.303605365393408e-17	3.201741594394267e-8	3.3768416372478587e-25	2.5806630242088254e-17	3.1935492519980016e-10	5.630152021231442e-10	2.602552146937195e-8
50500000	0.004999867391836039	8.939004737980706e-51	-1.8870331995762186e-18	1.0314551014611211e-7	6.303605365393408e-17	3.201741594394267e-8	3.3768415854868963e-25	2.5806630242088254e-17	3.1935492519980016e-10	5.630152021231442e-10	2.602552146937195e-8
50600000	0.004999867391836039	8.939004737980706e-51	-1.8870331995762186e-18	1.0314551014611211e-7	6.303605365393408e-17	3.201741594394267e-8	3.376841527256844e-25	2.5806630242088254e-17	3.1935492519980016e-10	5.630152021231442e-10	2.602552146937195e-8
50700000	0.004999867391836039	8.939004737980706e-51	-1.8870331995762186e-18	1.0314551014611211e-7	6.303605365393408e-17	3.201741594394267e-8	3.376841462807564e-25	2.5806630242088254e-17	3.1935492519980016e-10	5.630152021231442e-10	2.602552146937195e-8
50800000	0.004999867391836039	8.939004737980707e-51	-1.8870331995762186e-18	1.0314551014611211e-7	6.303605365393408e-17	3.201741594394267e-8	3.3768413923889177e-25	2.5806630242088254e-17	3.1935492519980016e-10	5.630152021231442e-10	2.602552146937195e-8
50900000	0.004999867391836039	8.939004737980709e-51	-1.8870331995762186e-18	1.0314551014611212e-7	6.303605365393408e-17	3.201741594394267e-8	3.376841316250768e-25	2.5806630242088254e-17	3.1935492519980016e-10	5.630152021231442e-10	2.602552146937195e-8
51000000	0.004999867391836039	8.939004737980709e-51	-1.8870331995762186e-18	1.0314551014611212e-7	6.303605365393408e-17	3.201741594394267e-8	3.3768412346429767e-25	2.5806630242088254e-17	3.1935492519980016e-10	5.630152021231442e-10	2.6025521469371946e-8
51100000	0.004999867391836039	8.93900473798071e-51	-1.8870331995762186e-18	1.0314551014611212e-7	6.303605365393408e-17	3.201741594394267e-8	3.3768411478154065e-25	2.5806630242088254e-17	3.1935492519980016e-10	5.630152021231442e-10	2.6025521469371946e-8
51200000	0.004999867391836039	8.93900473798071e-51	-1.8870331995762186e-18	1.0314551014611212e-7	6.303605365393408e-17	3.201741594394267e-8	3.3768410560179197e-25	2.5806630242088254e-17	3.193549251998002e-10	5.630152021231442e-10	2.6025521469371946e-8
51300000	0.004999867391836039	8.939004737980711e-51	-1.8870331995762186e-18	1.0314551014611212e-7	6.303605365393408e-17	3.201741594394267e-8	3.3768409595003786e-25	2.5806630242088254e-17	3.193549251998002e-10	5.630152021231442e-10	2.6025521469371946e-8
51400000	0.004999867391836039	8.939004737980712e-51	-1.8870331995762186e-18	1.0314551014611212e-7	6.303605365393408e-17	3.201741594394267e-8	3.3768408585126446e-25	2.5806630242088254e-17	3.193549251998002e-10	5.630152021231442e-10	2.6025521469371946e-8
51500000	0.004999867391836039	8.939004737980713e-51	-1.8870331995762186e-18	1.0314551014611212e-7	6.303605365393408e-17	3.201741594394267e-8	3.376840753304581e-25	2.5806630242088254e-17	3.193549251998002e-10	5.630152021231442e-10	2.6025521469371946e-8
51600000	0.004999867391836039	8.939004737980713e-51	-1.8870331995762186e-18	1.0314551014611212e-7	6.303605365393408e-17	3.201741594394267e-8	3.376840644126049e-25	2.5806630242088254e-17	3.193549251998002e-10	5.630152021231442e-10	2.6025521469371946e-8
51700000	0.004999867391836039	8.939004737980715e-51	-1.8870331995762186e-18	1.0314551014611212e-7	6.303605365393408e-17	3.201741594394267e-8	3.376840531226912e-25	2.5806630242088254e-17	3.193549251998002e-10	5.630152021231442e-10	2.6025521469371946e-8
51800000	0.004999867391836039	8.939004737980716e-51	-1.8870331995762186e-18	1.0314551014611212e-7	6.303605365393408e-17	3.201741594394267e-8	3.3768404148570313e-25	2.5806630242088254e-17	3.1935492519980026e-10	5.630152021231442e-10	2.6025521469371946e-8
51900000	0.004999867391836039	8.939004737980717e-51	-1.8870331995762186e-18	1.0314551014611212e-7	6.303605365393408e-17	3.201741594394267e-8	3.3768402952662694e-25	2.5806630242088254e-17	3.1935492519980026e-10	5.630152021231442e-10	2.6025521469371946e-8
52000000	0.004999867391836039	8.939004737980718e-51	-1.8870331995762186e-18	1.0314551014611212e-7	6.303605365393408e-17	3.201741594394267e-8	3.376840172704489e-25	2.5806630242088254e-17	3.1935492519980026e-10	5.630152021231442e-10	2.6025521469371946e-8
52100000	0.004999867391836039	8.939004737980719e-51	-1.8870331995762186e-18	1.0314551014611212e-7	6.303605365393408e-17	3.201741594394267e-8	3.3768400474215517e-25	2.5806630242088254e-17	3.1935492519980026e-10	5.630152021231442e-10	2.6025521469371946e-8
52200000	0.004999867391836039	8.939004737980719e-51	-1.8870331995762186e-18	1.0314551014611212e-7	6.303605365393408e-17	3.201741594394267e-8	3.37683991966732e-25	2.5806630242088254e-17	3.1935492519980026e-10	5.630152021231442e-10	2.6025521469371946e-8
52300000	0.004999867391836039	8.93900473798072e-51	-1.8870331995762186e-18	1.0314551014611212e-7	6.303605365393408e-17	3.201741594394267e-8	3.376839789691656e-25	2.5806630242088254e-17	3.1935492519980026e-10	5.630152021231442e-10	2.6025521469371946e-8
52400000	0.004999867391836039	8.939004737980722e-51	-1.8870331995762186e-18	1.0314551014611212e-7	6.303605365393408e-17	3.201741594394267e-8	3.3768396577444227e-25	2.5806630242088254e-17	3.193549251998003e-10	5.630152021231442e-10	2.6025521469371946e-8
52500000	0.004999867391836039	8.939004737980723e-51	-1.8870331995762186e-18	1.0314551014611212e-7	6.303605365393408e-17	3.201741594394267e-8	3.3768395240754813e-25	2.5806630242088254e-17	3.193549251998003e-10	5.630152021231442e-10	2.6025521469371946e-8
52600000	0.004999867391836039	8.939004737980724e-51	-1.8870331995762186e-18	1.0314551014611212e-7	6.303605365393408e-17	3.201741594394267e-8	3.376839388934695e-25	2.5806630242088254e-17	3.193549251998003e-10	5.630152021231442e-10	2.6025521469371946e-8
52700000	0.004999867391836039	8.939004737980725e-51	-1.8870331995762186e-18	1.0314551014611212e-7	6.303605365393409e-17	3.201741594394267e-8	3.376839252571925e-25	2.5806630242088254e-17	3.193549251998003e-10	5.630152021231442e-10	2.6025521469371946e-8
52800000	0.004999867391836039	8.939004737980726e-51	-1.8870331995762186e-18	1.0314551014611212e-7	6.303605365393409e-17	3.201741594394267e-8	3.376839115237034e-25	2.5806630242088254e-17	3.1935492519980037e-10	5.630152021231442e-10	2.6025521469371946e-8
52900000	0.004999867391836039	8.939004737980728e-51	-1.8870331995762186e-18	1.0314551014611212e-7	6.303605365393409e-17	3.201741594394267e-8	3.376838977179885e-25	2.5806630242088254e-17	3.1935492519980037e-10	5.630152021231442e-10	2.6025521469371946e-8
53000000	0.004999867391836039	8.939004737980729e-51	-1.8870331995762186e-18	1.0314551014611212e-7	6.303605365393409e-17	3.201741594394267e-8	3.3768388386503393e-25	2.5806630242088254e-17	3.1935492519980037e-10	5.630152021231442e-10	2.6025521469371946e-8
53100000	0.004999867391836039	8.93900473798073e-51	-1.8870331995762186e-18	1.0314551014611212e-7	6.303605365393409e-17	3.201741594394267e-8	3.376838699898259e-25	2.5806630242088254e-17	3.1935492519980037e-10	5.630152021231442e-10	2.6025521469371946e-8
53200000	0.004999867391836039	8.939004737980731e-51	-1.8870331995762186e-18	1.0314551014611212e-7	6.303605365393409e-17	3.201741594394267e-8	3.3768385611735074e-25	2.5806630242088254e-17	3.1935492519980037e-10	5.630152021231442e-10	2.6025521469371946e-8
53300000	0.004999867391836039	8.939004737980732e-51	-1.8870331995762186e-18	1.0314551014611212e-7	6.303605365393409e-17	3.201741594394267e-8	3.376838422725946e-25	2.5806630242088254e-17	3.193549251998004e-10	5.630152021231442e-10	2.6025521469371946e-8
53400000	0.004999867391836039	8.939004737980734e-51	-1.8870331995762186e-18	1.0314551014611212e-7	6.303605365393409e-17	3.201741594394267e-8	3.3768382848054366e-25	2.5806630242088254e-17	3.193549251998004e-10	5.630152021231442e-10	2.6025521469371946e-8
53500000	0.004999867391836039	8.939004737980735e-51	-1.8870331995762186e-18	1.0314551014611212e-7	6.303605365393409e-17	3.201741594394267e-8	3.376838147661843e-25	2.5806630242088254e-17	3.193549251998004e-10	5.630152021231442e-10	2.6025521469371946e-8
53600000	0.004999867391836039	8.939004737980736e-51	-1.8870331995762186e-18	1.0314551014611212e-7	6.303605365393409e-17	3.201741594394267e-8	3.3768380115450254e-25	2.5806630242088254e-17	3.193549251998004e-10	5.630152021231442e-10	2.6025521469371946e-8
53700000	0.004999867391836039	8.939004737980737e-51	-1.8870331995762186e-18	1.0314551014611212e-7	6.303605365393409e-17	3.201741594394267e-8	3.3768378767048476e-25	2.5806630242088254e-17	3.193549251998004e-10	5.630152021231442e-10	2.6025521469371946e-8
53800000	0.004999867391836039	8.939004737980738e-51	-1.8870331995762186e-18	1.0314551014611212e-7	6.303605365393409e-17	3.201741594394267e-8	3.3768377433911714e-25	2.5806630242088254e-17	3.1935492519980047e-10	5.630152021231442e-10	2.6025521469371946e-8
53900000	0.004999867391836039	8.93900473798074e-51	-1.8870331995762186e-18	1.0314551014611212e-7	6.303605365393409e-17	3.201741594394267e-8	3.3768376118538587e-25	2.5806630242088254e-17	3.1935492519980047e-10	5.630152021231442e-10	2.6025521469371946e-8
54000000	0.004999867391836039	8.939004737980741e-51	-1.8870331995762186e-18	1.0314551014611212e-7	6.303605365393409e-17	3.201741594394267e-8	3.376837482342772e-25	2.5806630242088254e-17	3.1935492519980047e-10	5.630152021231442e-10	2.6025521469371946e-8
54100000	0.004999867391836039	8.939004737980742e-51	-1.8870331995762186e-18	1.0314551014611212e-7	6.303605365393409e-17	3.201741594394267e-8	3.376837355107774e-25	2.5806630242088254e-17	3.1935492519980047e-10	5.630152021231442e-10	2.6025521469371946e-8
54200000	0.004999867391836039	8.939004737980743e-51	-1.8870331995762186e-18	1.0314551014611212e-7	6.303605365393409e-17	3.201741594394267e-8	3.3768372303987263e-25	2.5806630242088254e-17	3.1935492519980047e-10	5.630152021231442e-10	2.6025521469371943e-8
54300000	0.004999867391836039	8.939004737980743e-51	-1.8870331995762186e-18	1.0314551014611212e-7	6.303605365393409e-17	3.201741594394267e-8	3.376837108465491e-25	2.5806630242088254e-17	3.193549251998005e-10	5.630152021231442e-10	2.6025521469371943e-8
54400000	0.004999867391836039	8.939004737980744e-51	-1.8870331995762186e-18	1.0314551014611212e-7	6.303605365393409e-17	3.201741594394267e-8	3.3768369895579313e-25	2.5806630242088254e-17	3.193549251998005e-10	5.630152021231442e-10	2.6025521469371943e-8
54500000	0.004999867391836039	8.939004737980745e-51	-1.8870331995762186e-18	1.0314551014611212e-7	6.303605365393409e-17	3.201741594394267e-8	3.376836873925909e-25	2.5806630242088254e-17	3.193549251998005e-10	5.630152021231442e-10	2.6025521469371943e-8
54600000	0.004999867391836039	8.939004737980747e-51	-1.8870331995762186e-18	1.0314551014611212e-7	6.303605365393409e-17	3.201741594394267e-8	3.3768367618192854e-25	2.5806630242088254e-17	3.193549251998005e-10	5.630152021231442e-10	2.6025521469371943e-8
54700000	0.004999867391836039	8.939004737980748e-51	-1.8870331995762186e-18	1.0314551014611212e-7	6.303605365393409e-17	3.201741594394267e-8	3.376836653487924e-25	2.5806630242088254e-17	3.193549251998005e-10	5.630152021231442e-10	2.6025521469371943e-8
54800000	0.004999867391836039	8.939004737980748e-51	-1.8870331995762186e-18	1.0314551014611212e-7	6.303605365393409e-17	3.201741594394267e-8	3.3768365491816864e-25	2.5806630242088254e-17	3.193549251998005e-10	5.630152021231442e-10	2.6025521469371943e-8
54900000	0.004999867391836039	8.939004737980749e-51	-1.8870331995762186e-18	1.0314551014611212e-7	6.303605365393409e-17	3.201741594394267e-8	3.376836449150435e-25	2.5806630242088254e-17	3.1935492519980057e-10	5.630152021231442e-10	2.6025521469371943e-8
55000000	0.004999867391836039	8.93900473798075e-51	-1.8870331995762186e-18	1.0314551014611212e-7	6.303605365393409e-17	3.201741594394267e-8	3.3768363536440323e-25	2.5806630242088254e-17	3.1935492519980057e-10	5.630152021231442e-10	2.6025521469371943e-8
55100000	0.004999867391836039	8.93900473798075e-51	-1.8870331995762186e-18	1.0314551014611212e-7	6.303605365393409e-17	3.201741594394267e-8	3.3768362629123404e-25	2.5806630242088254e-17	3.1935492519980057e-10	5.630152021231442e-10	2.6025521469371943e-8
55200000	0.004999867391836039	8.939004737980751e-51	-1.8870331995762186e-18	1.0314551014611212e-7	6.303605365393409e-17	3.201741594394267e-8	3.376836177205221e-25	2.5806630242088254e-17	3.1935492519980057e-10	5.630152021231442e-10	2.6025521469371943e-8
55300000	0.004999867391836039	8.939004737980753e-51	-1.8870331995762186e-18	1.0314551014611212e-7	6.303605365393409e-17	3.201741594394267e-8	3.3768360967725373e-25	2.5806630242088254e-17	3.1935492519980057e-10	5.630152021231442e-10	2.6025521469371943e-8
55400000	0.004999867391836039	8.939004737980753e-51	-1.8870331995762186e-18	1.0314551014611212e-7	6.303605365393409e-17	3.201741594394267e-8	3.3768360218641506e-25	2.5806630242088254e-17	3.1935492519980057e-10	5.630152021231442e-10	2.6025521469371943e-8
55500000	0.004999867391836039	8.939004737980754e-51	-1.8870331995762186e-18	1.0314551014611212e-7	6.303605365393409e-17	3.201741594394267e-8	3.376835952729924e-25	2.5806630242088254e-17	3.1935492519980057e-10	5.630152021231442e-10	2.6025521469371943e-8
55600000	0.004999867391836039	8.939004737980754e-51	-1.8870331995762186e-18	1.0314551014611212e-7	6.303605365393409e-17	3.201741594394267e-8	3.3768358896197187e-25	2.5806630242088254e-17	3.193549251998006e-10	5.630152021231442e-10	2.6025521469371943e-8
55700000	0.004999867391836039	8.939004737980755e-51	-1.8870331995762186e-18	1.0314551014611212e-7	6.303605365393409e-17	3.201741594394267e-8	3.3768358327833982e-25	2.5806630242088254e-17	3.193549251998006e-10	5.630152021231442e-10	2.6025521469371943e-8
55800000	0.004999867391836039	8.939004737980755e-51	-1.8870331995762186e-18	1.0314551014611212e-7	6.303605365393409e-17	3.201741594394267e-8	3.376835782470824e-25	2.5806630242088254e-17	3.193549251998006e-10	5.630152021231442e-10	2.6025521469371943e-8
55900000	0.004999867391836039	8.939004737980755e-51	-1.8870331995762186e-18	1.0314551014611212e-7	6.303605365393409e-17	3.201741594394267e-8	3.376835738931858e-25	2.5806630242088254e-17	3.193549251998006e-10	5.630152021231442e-10	2.6025521469371943e-8
56000000	0.004999867391836039	8.939004737980755e-51	-1.8870331995762186e-18	1.0314551014611212e-7	6.303605365393409e-17	3.201741594394267e-8	3.3768357024163636e-25	2.5806630242088254e-17	3.193549251998006e-10	5.630152021231442e-10	2.6025521469371943e-8
56100000	0.004999867391836039	8.939004737980756e-51	-1.8870331995762186e-18	1.0314551014611212e-7	6.303605365393409e-17	3.201741594394267e-8	3.3768356731742022e-25	2.5806630242088254e-17	3.193549251998006e-10	5.630152021231442e-10	2.6025521469371943e-8
56200000	0.004999867391836039	8.939004737980756e-51	-1.8870331995762186e-18	1.0314551014611212e-7	6.303605365393409e-17	3.201741594394267e-8	3.376835651455236e-25	2.5806630242088254e-17	3.193549251998006e-10	5.630152021231442e-10	2.6025521469371943e-8
56300000	0.004999867391836039	8.939004737980756e-51	-1.8870331995762186e-18	1.0314551014611212e-7	6.303605365393409e-17	3.201741594394267e-8	3.3768356375093276e-25	2.5806630242088254e-17	3.193549251998006e-10	5.630152021231442e-10	2.6025521469371943e-8
56400000	0.004999867391836039	8.939004737980756e-51	-1.8870331995762186e-18	1.0314551014611212e-7	6.303605365393409e-17	3.201741594394267e-8	3.376835631586339e-25	2.5806630242088254e-17	3.193549251998006e-10	5.630152021231442e-10	2.6025521469371943e-8
56500000	0.004999867391836039	8.939004737980756e-51	-1.8870331995762186e-18	1.0314551014611212e-7	6.303605365393409e-17	3.201741594394267e-8	3.3768356314083627e-25	2.5806630242088254e-17	3.193549251998006e-10	5.630152021231442e-10	2.6025521469371943e-8
56600000	0.004999867391836039	8.939004737980756e-51	-1.8870331995762186e-18	1.0314551014611212e-7	6.303605365393409e-17	3.201741594394267e-8	3.37683563143761e-25	2.5806630242088254e-17	3.193549251998006e-10	5.630152021231442e-10	2.6025521469371943e-8
56700000	0.004999867391836039	8.939004737980756e-51	-1.8870331995762186e-18	1.0314551014611212e-7	6.303605365393409e-17	3.201741594394267e-8	3.3768356314656584e-25	2.5806630242088254e-17	3.193549251998006e-10	5.630152021231442e-10	2.6025521469371943e-8
56800000	0.004999867391836039	8.939004737980756e-51	-1.8870331995762186e-18	1.0314551014611212e-7	6.303605365393409e-17	3.201741594394267e-8	3.3768356314925258e-25	2.5806630242088254e-17	3.193549251998006e-10	5.630152021231442e-10	2.6025521469371943e-8
56900000	0.004999867391836039	8.939004737980756e-51	-1.8870331995762186e-18	1.0314551014611212e-7	6.303605365393409e-17	3.201741594394267e-8	3.376835631518231e-25	2.5806630242088254e-17	3.193549251998006e-10	5.630152021231442e-10	2.6025521469371943e-8
57000000	0.004999867391836039	8.939004737980756e-51	-1.8870331995762186e-18	1.0314551014611212e-7	6.303605365393409e-17	3.201741594394267e-8	3.3768356315427924e-25	2.5806630242088254e-17	3.193549251998006e-10	5.630152021231442e-10	2.6025521469371943e-8
57100000	0.004999867391836039	8.939004737980756e-51	-1.8870331995762186e-18	1.0314551014611212e-7	6.303605365393409e-17	3.201741594394267e-8	3.3768356315662283e-25	2.5806630242088254e-17	3.193549251998006e-10	5.630152021231442e-10	2.6025521469371943e-8
57200000	0.004999867391836039	8.939004737980756e-51	-1.8870331995762186e-18	1.0314551014611212e-7	6.303605365393409e-17	3.201741594394267e-8	3.3768356315885577e-25	2.5806630242088254e-17	3.193549251998006e-10	5.630152021231442e-10	2.6025521469371943e-8
57300000	0.004999867391836039	8.939004737980756e-51	-1.8870331995762186e-18	1.0314551014611212e-7	6.303605365393409e-17	3.201741594394267e-8	3.3768356316097983e-25	2.5806630242088254e-17	3.193549251998006e-10	5.630152021231442e-10	2.6025521469371943e-8
57400000	0.004999867391836039	8.939004737980756e-51	-1.8870331995762186e-18	1.0314551014611212e-7	6.303605365393409e-17	3.201741594394267e-8	3.3768356316299695e-25	2.5806630242088254e-17	3.193549251998006e-10	5.630152021231442e-10	2.6025521469371943e-8
57500000	0.004999867391836039	8.939004737980756e-51	-1.8870331995762186e-18	1.0314551014611212e-7	6.303605365393409e-17	3.201741594394267e-8	3.376835631649089e-25	2.5806630242088254e-17	3.193549251998006e-10	5.630152021231442e-10	2.6025521469371943e-8
57600000	0.004999867391836039	8.939004737980756e-51	-1.8870331995762186e-18	1.0314551014611212e-7	6.303605365393409e-17	3.201741594394267e-8	3.3768356316671757e-25	2.5806630242088254e-17	3.193549251998006e-10	5.630152021231442e-10	2.6025521469371943e-8
57700000	0.004999867391836039	8.939004737980756e-51	-1.8870331995762186e-18	1.0314551014611212e-7	6.303605365393409e-17	3.201741594394267e-8	3.3768356316842484e-25	2.5806630242088254e-17	3.193549251998006e-10	5.630152021231442e-10	2.6025521469371943e-8
57800000	0.004999867391836039	8.939004737980756e-51	-1.8870331995762186e-18	1.0314551014611212e-7	6.303605365393409e-17	3.201741594394267e-8	3.3768356317003247e-25	2.5806630242088254e-17	3.193549251998006e-10	5.630152021231442e-10	2.6025521469371943e-8
57900000	0.004999867391836039	8.939004737980756e-51	-1.8870331995762186e-18	1.0314551014611212e-7	6.303605365393409e-17	3.201741594394267e-8	3.3768356317154234e-25	2.5806630242088254e-17	3.193549251998006e-10	5.630152021231442e-10	2.6025521469371943e-8
58000000	0.004999867391836039	8.939004737980756e-51	-1.8870331995762186e-18	1.0314551014611212e-7	6.303605365393409e-17	3.201741594394267e-8	3.3768356317295633e-25	2.5806630242088254e-17	3.193549251998006e-10	5.630152021231442e-10	2.6025521469371943e-8
58100000	0.004999867391836039	8.939004737980756e-51	-1.8870331995762186e-18	1.0314551014611212e-7	6.303605365393409e-17	3.201741594394267e-8	3.376835631742763e-25	2.5806630242088254e-17	3.193549251998006e-10	5.630152021231442e-10	2.6025521469371943e-8
58200000	0.004999867391836039	8.939004737980756e-51	-1.8870331995762186e-18	1.0314551014611212e-7	6.303605365393409e-17	3.201741594394267e-8	3.3768356317550403e-25	2.5806630242088254e-17	3.193549251998006e-10	5.630152021231442e-10	2.6025521469371943e-8
58300000	0.004999867391836039	8.939004737980756e-51	-1.8870331995762186e-18	1.0314551014611212e-7	6.303605365393409e-17	3.201741594394267e-8	3.376835631766414e-25	2.5806630242088254e-17	3.193549251998006e-10	5.630152021231442e-10	2.6025521469371943e-8
58400000	0.004999867391836039	8.939004737980756e-51	-1.8870331995762186e-18	1.0314551014611212e-7	6.303605365393409e-17	3.201741594394267e-8	3.3768356317769026e-25	2.5806630242088254e-17	3.193549251998006e-10	5.630152021231442e-10	2.6025521469371943e-8
58500000	0.004999867391836039	8.939004737980756e-51	-1.8870331995762186e-18	1.0314551014611212e-7	6.303605365393409e-17	3.201741594394267e-8	3.3768356317865247e-25	2.5806630242088254e-17	3.193549251998006e-10	5.630152021231442e-10	2.6025521469371943e-8
58600000	0.004999867391836039	8.939004737980756e-51	-1.8870331995762186e-18	1.0314551014611212e-7	6.303605365393409e-17	3.201741594394267e-8	3.376835631795299e-25	2.5806630242088254e-17	3.193549251998006e-10	5.630152021231442e-10	2.6025521469371943e-8
58700000	0.004999867391836039	8.939004737980756e-51	-1.8870331995762186e-18	1.0314551014611212e-7	6.303605365393409e-17	3.201741594394267e-8	3.3768356318032434e-25	2.5806630242088254e-17	3.193549251998006e-10	5.630152021231442e-10	2.6025521469371943e-8
58800000	0.004999867391836039	8.939004737980756e-51	-1.8870331995762186e-18	1.0314551014611212e-7	6.303605365393409e-17	3.201741594394267e-8	3.3768356318103767e-25	2.5806630242088254e-17	3.193549251998006e-10	5.630152021231442e-10	2.6025521469371943e-8
58900000	0.004999867391836039	8.939004737980756e-51	-1.8870331995762186e-18	1.0314551014611212e-7	6.303605365393409e-17	3.201741594394267e-8	3.3768356318167175e-25	2.5806630242088254e-17	3.193549251998006e-10	5.630152021231442e-10	2.6025521469371943e-8
59000000	0.004999867391836039	8.939004737980756e-51	-1.8870331995762186e-18	1.0314551014611212e-7	6.303605365393409e-17	3.201741594394267e-8	3.3768356318222836e-25	2.5806630242088254e-17	3.193549251998006e-10	5.630152021231442e-10	2.6025521469371943e-8
59100000	0.004999867391836039	8.939004737980756e-51	-1.8870331995762186e-18	1.0314551014611212e-7	6.303605365393409e-17	3.201741594394267e-8	3.3768356318270944e-25	2.5806630242088254e-17	3.193549251998006e-10	5.630152021231442e-10	2.6025521469371943e-8
59200000	0.004999867391836039	8.939004737980756e-51	-1.8870331995762186e-18	1.0314551014611212e-7	6.303605365393409e-17	3.201741594394267e-8	3.3768356318311682e-25	2.5806630242088254e-17	3.193549251998006e-10	5.630152021231442e-10	2.6025521469371943e-8
59300000	0.004999867391836039	8.939004737980756e-51	-1.8870331995762186e-18	1.0314551014611212e-7	6.303605365393409e-17	3.201741594394267e-8	3.376835631834523e-25	2.5806630242088254e-17	3.193549251998006e-10	5.630152021231442e-10	2.6025521469371943e-8
59400000	0.004999867391836039	8.939004737980756e-51	-1.8870331995762186e-18	1.0314551014611212e-7	6.303605365393409e-17	3.201741594394267e-8	3.3768356318371775e-25	2.5806630242088254e-17	3.193549251998006e-10	5.630152021231442e-10	2.6025521469371943e-8
59500000	0.004999867391836039	8.939004737980756e-51	-1.8870331995762186e-18	1.0314551014611212e-7	6.303605365393409e-17	3.201741594394267e-8	3.3768356318391506e-25	2.5806630242088254e-17	3.193549251998006e-10	5.630152021231442e-10	2.6025521469371943e-8
59600000	0.004999867391836039	8.939004737980756e-51	-1.8870331995762186e-18	1.0314551014611212e-7	6.303605365393409e-17	3.201741594394267e-8	3.3768356318404597e-25	2.5806630242088254e-17	3.193549251998006e-10	5.630152021231442e-10	2.6025521469371943e-8
59700000	0.004999867391836039	8.939004737980756e-51	-1.8870331995762186e-18	1.0314551014611212e-7	6.303605365393409e-17	3.201741594394267e-8	3.3768356318411246e-25	2.5806630242088254e-17	3.193549251998006e-10	5.630152021231442e-10	2.6025521469371943e-8
59800000	0.004999867391836039	8.939004737980756e-51	-1.8870331995762186e-18	1.0314551014611212e-7	6.303605365393409e-17	3.201741594394267e-8	3.376835631841163e-25	2.5806630242088254e-17	3.193549251998006e-10	5.630152021231442e-10	2.6025521469371943e-8
59900000	0.004999867391836039	8.939004737980756e-51	-1.8870331995762186e-18	1.0314551014611212e-7	6.303605365393409e-17	3.201741594394267e-8	3.3768356318405933e-25	2.5806630242088254e-17	3.193549251998006e-10	5.630152021231442e-10	2.6025521469371943e-8
60000000	0.004999867391836039	8.939004737980756e-51	-1.8870331995762186e-18	1.0314551014611212e-7	6.303605365393409e-17	3.201741594394267e-8	3.376835631839435e-25	2.5806630242088254e-17	3.193549251998006e-10	5.630152021231442e-10	2.6025521469371943e-8
60100000	0.004999867391836039	8.939004737980756e-51	-1.8870331995762186e-18	1.0314551014611212e-7	6.303605365393409e-17	3.201741594394267e-8	3.376835631837705e-25	2.5806630242088254e-17	3.193549251998006e-10	5.630152021231442e-10	2.6025521469371943e-8
60200000	0.004999867391836039	8.939004737980756e-51	-1.8870331995762186e-18	1.0314551014611212e-7	6.303605365393409e-17	3.201741594394267e-8	3.376835631835423e-25	2.5806630242088254e-17	3.193549251998006e-10	5.630152021231442e-10	2.6025521469371943e-8
60300000	0.004999867391836039	8.939004737980756e-51	-1.8870331995762186e-18	1.0314551014611212e-7	6.303605365393409e-17	3.201741594394267e-8	3.376835631832607e-25	2.5806630242088254e-17	3.193549251998006e-10	5.630152021231442e-10	2.6025521469371943e-8
60400000	0.004999867391836039	8.939004737980756e-51	-1.8870331995762186e-18	1.0314551014611212e-7	6.303605365393409e-17	3.201741594394267e-8	3.376835631829275e-25	2.5806630242088254e-17	3.193549251998006e-10	5.630152021231442e-10	2.6025521469371943e-8
60500000	0.004999867391836039	8.939004737980756e-51	-1.8870331995762186e-18	1.0314551014611212e-7	6.303605365393409e-17	3.201741594394267e-8	3.376835631825447e-25	2.5806630242088254e-17	3.193549251998006e-10	5.630152021231442e-10	2.6025521469371943e-8
60600000	0.004999867391836039	8.939004737980756e-51	-1.8870331995762186e-18	1.0314551014611212e-7	6.303605365393409e-17	3.201741594394267e-8	3.37683563182114e-25	2.5806630242088254e-17	3.193549251998006e-10	5.630152021231442e-10	2.6025521469371943e-8
60700000	0.004999867391836039	8.939004737980756e-51	-1.8870331995762186e-18	1.0314551014611212e-7	6.303605365393409e-17	3.201741594394267e-8	3.3768356318163726e-25	2.5806630242088254e-17	3.193549251998006e-10	5.630152021231442e-10	2.6025521469371943e-8
60800000	0.004999867391836039	8.939004737980756e-51	-1.8870331995762186e-18	1.0314551014611212e-7	6.303605365393409e-17	3.201741594394267e-8	3.376835631811164e-25	2.5806630242088254e-17	3.193549251998006e-10	5.630152021231442e-10	2.6025521469371943e-8
60900000	0.004999867391836039	8.939004737980756e-51	-1.8870331995762186e-18	1.0314551014611212e-7	6.303605365393409e-17	3.201741594394267e-8	3.376835631805533e-25	2.5806630242088254e-17	3.193549251998006e-10	5.630152021231442e-10	2.6025521469371943e-8
61000000	0.004999867391836039	8.939004737980756e-51	-1.8870331995762186e-18	1.0314551014611212e-7	6.303605365393409e-17	3.201741594394267e-8	3.3768356317994965e-25	2.5806630242088254e-17	3.193549251998006e-10	5.630152021231442e-10	2.6025521469371943e-8
61100000	0.004999867391836039	8.939004737980756e-51	-1.8870331995762186e-18	1.0314551014611212e-7	6.303605365393409e-17	3.201741594394267e-8	3.3768356317930744e-25	2.5806630242088254e-17	3.193549251998006e-10	5.630152021231442e-10	2.6025521469371943e-8
61200000	0.004999867391836039	8.939004737980756e-51	-1.8870331995762186e-18	1.0314551014611212e-7	6.303605365393409e-17	3.201741594394267e-8	3.3768356317862846e-25	2.5806630242088254e-17	3.193549251998006e-10	5.630152021231442e-10	2.6025521469371943e-8
61300000	0.004999867391836039	8.939004737980756e-51	-1.8870331995762186e-18	1.0314551014611212e-7	6.303605365393409e-17	3.201741594394267e-8	3.3768356317791457e-25	2.5806630242088254e-17	3.193549251998006e-10	5.630152021231442e-10	2.6025521469371943e-8
61400000	0.004999867391836039	8.939004737980756e-51	-1.8870331995762186e-18	1.0314551014611212e-7	6.303605365393409e-17	3.201741594394267e-8	3.3768356317716763e-25	2.5806630242088254e-17	3.193549251998006e-10	5.630152021231442e-10	2.6025521469371943e-8
61500000	0.004999867391836039	8.939004737980757e-51	-1.8870331995762186e-18	1.0314551014611212e-7	6.303605365393409e-17	3.201741594394267e-8	3.3768356317638946e-25	2.5806630242088254e-17	3.193549251998006e-10	5.630152021231442e-10	2.6025521469371943e-8
61600000	0.004999867391836039	8.939004737980757e-51	-1.8870331995762186e-18	1.0314551014611212e-7	6.303605365393409e-17	3.201741594394267e-8	3.3768356317558195e-25	2.5806630242088254e-17	3.193549251998006e-10	5.630152021231442e-10	2.6025521469371943e-8
61700000	0.004999867391836039	8.939004737980757e-51	-1.8870331995762186e-18	1.0314551014611212e-7	6.303605365393409e-17	3.201741594394267e-8	3.376835631747469e-25	2.5806630242088254e-17	3.193549251998006e-10	5.630152021231442e-10	2.6025521469371943e-8
61800000	0.004999867391836039	8.939004737980757e-51	-1.8870331995762186e-18	1.0314551014611212e-7	6.303605365393409e-17	3.201741594394267e-8	3.3768356317388616e-25	2.5806630242088254e-17	3.193549251998006e-10	5.630152021231442e-10	2.6025521469371943e-8
61900000	0.004999867391836039	8.939004737980757e-51	-1.8870331995762186e-18	1.0314551014611212e-7	6.303605365393409e-17	3.201741594394267e-8	3.376835631730016e-25	2.5806630242088254e-17	3.193549251998006e-10	5.630152021231442e-10	2.6025521469371943e-8
62000000	0.004999867391836039	8.939004737980757e-51	-1.8870331995762186e-18	1.0314551014611212e-7	6.303605365393409e-17	3.201741594394267e-8	3.376835631720951e-25	2.5806630242088254e-17	3.193549251998006e-10	5.630152021231442e-10	2.6025521469371943e-8
62100000	0.004999867391836039	8.939004737980757e-51	-1.8870331995762186e-18	1.0314551014611212e-7	6.303605365393409e-17	3.201741594394267e-8	3.3768356317116843e-25	2.5806630242088254e-17	3.193549251998006e-10	5.630152021231442e-10	2.6025521469371943e-8
62200000	0.004999867391836039	8.939004737980757e-51	-1.8870331995762186e-18	1.0314551014611212e-7	6.303605365393409e-17	3.201741594394267e-8	3.3768356317022353e-25	2.5806630242088254e-17	3.193549251998006e-10	5.630152021231442e-10	2.6025521469371943e-8
62300000	0.004999867391836039	8.939004737980757e-51	-1.8870331995762186e-18	1.0314551014611212e-7	6.303605365393409e-17	3.201741594394267e-8	3.3768356316926215e-25	2.5806630242088254e-17	3.193549251998006e-10	5.630152021231442e-10	2.6025521469371943e-8
62400000	0.004999867391836039	8.939004737980757e-51	-1.8870331995762186e-18	1.0314551014611212e-7	6.303605365393409e-17	3.201741594394267e-8	3.376835631682862e-25	2.5806630242088254e-17	3.193549251998006e-10	5.630152021231442e-10	2.6025521469371943e-8
62500000	0.004999867391836039	8.939004737980757e-51	-1.8870331995762186e-18	1.0314551014611212e-7	6.303605365393409e-17	3.201741594394267e-8	3.376835631672975e-25	2.5806630242088254e-17	3.1935492519980057e-10	5.630152021231442e-10	2.6025521469371943e-8
62600000	0.004999867391836039	8.939004737980757e-51	-1.8870331995762186e-18	1.0314551014611212e-7	6.303605365393409e-17	3.201741594394267e-8	3.37683563166298e-25	2.5806630242088254e-17	3.1935492519980057e-10	5.630152021231442e-10	2.6025521469371943e-8
62700000	0.004999867391836039	8.939004737980757e-51	-1.8870331995762186e-18	1.0314551014611212e-7	6.303605365393409e-17	3.201741594394267e-8	3.3768356316528935e-25	2.5806630242088254e-17	3.1935492519980057e-10	5.630152021231442e-10	2.6025521469371943e-8
62800000	0.004999867391836039	8.939004737980757e-51	-1.8870331995762186e-18	1.0314551014611212e-7	6.303605365393409e-17	3.201741594394267e-8	3.376835631642736e-25	2.5806630242088254e-17	3.1935492519980057e-10	5.630152021231442e-10	2.6025521469371943e-8
62900000	0.004999867391836039	8.939004737980757e-51	-1.8870331995762186e-18	1.0314551014611212e-7	6.303605365393409e-17	3.201741594394267e-8	3.3768356316325244e-25	2.5806630242088254e-17	3.1935492519980057e-10	5.630152021231442e-10	2.6025521469371943e-8
63000000	0.004999867391836039	8.939004737980757e-51	-1.8870331995762186e-18	1.0314551014611212e-7	6.303605365393409e-17	3.201741594394267e-8	3.3768356316222783e-25	2.5806630242088254e-17	3.1935492519980057e-10	5.630152021231442e-10	2.6025521469371943e-8
63100000	0.004999867391836039	8.939004737980757e-51	-1.8870331995762186e-18	1.0314551014611212e-7	6.303605365393409e-17	3.201741594394267e-8	3.3768356316120157e-25	2.5806630242088254e-17	3.1935492519980057e-10	5.630152021231442e-10	2.6025521469371943e-8
63200000	0.004999867391836039	8.939004737980757e-51	-1.8870331995762186e-18	1.0314551014611212e-7	6.303605365393409e-17	3.201741594394267e-8	3.376835631601755e-25	2.5806630242088254e-17	3.1935492519980057e-10	5.630152021231442e-10	2.6025521469371943e-8
63300000	0.004999867391836039	8.939004737980757e-51	-1.8870331995762186e-18	1.0314551014611212e-7	6.303605365393409e-17	3.201741594394267e-8	3.376835631591515e-25	2.5806630242088254e-17	3.1935492519980057e-10	5.630152021231442e-10	2.6025521469371943e-8
63400000	0.004999867391836039	8.939004737980757e-51	-1.8870331995762186e-18	1.0314551014611212e-7	6.303605365393409e-17	3.201741594394267e-8	3.3768356315813132e-25	2.5806630242088254e-17	3.1935492519980057e-10	5.630152021231442e-10	2.6025521469371943e-8
63500000	0.004999867391836039	8.939004737980757e-51	-1.8870331995762186e-18	1.0314551014611212e-7	6.303605365393409e-17	3.201741594394267e-8	3.3768356315711695e-25	2.5806630242088254e-17	3.1935492519980057e-10	5.630152021231442e-10	2.6025521469371943e-8
63600000	0.004999867391836039	8.939004737980757e-51	-1.8870331995762186e-18	1.0314551014611212e-7	6.303605365393409e-17	3.201741594394267e-8	3.3768356315611016e-25	2.5806630242088254e-17	3.1935492519980057e-10	5.630152021231442e-10	2.6025521469371943e-8
63700000	0.004999867391836039	8.939004737980757e-51	-1.8870331995762186e-18	1.0314551014611212e-7	6.303605365393409e-17	3.201741594394267e-8	3.3768356315511283e-25	2.5806630242088254e-17	3.1935492519980057e-10	5.630152021231442e-10	2.6025521469371943e-8
63800000	0.004999867391836039	8.939004737980757e-51	-1.8870331995762186e-18	1.0314551014611212e-7	6.303605365393409e-17	3.201741594394267e-8	3.376835631541268e-25	2.5806630242088254e-17	3.1935492519980057e-10	5.630152021231442e-10	2.6025521469371943e-8
63900000	0.004999867391836039	8.939004737980757e-51	-1.8870331995762186e-18	1.0314551014611212e-7	6.303605365393409e-17	3.201741594394267e-8	3.376835631531539e-25	2.5806630242088254e-17	3.1935492519980057e-10	5.630152021231442e-10	2.6025521469371943e-8
64000000	0.004999867391836039	8.939004737980757e-51	-1.8870331995762186e-18	1.0314551014611212e-7	6.303605365393409e-17	3.201741594394267e-8	3.3768356315219595e-25	2.5806630242088254e-17	3.1935492519980057e-10	5.630152021231442e-10	2.6025521469371943e-8
64100000	0.004999867391836039	8.939004737980757e-51	-1.8870331995762186e-18	1.0314551014611212e-7	6.303605365393409e-17	3.201741594394267e-8	3.3768356315125487e-25	2.5806630242088254e-17	3.1935492519980057e-10	5.630152021231442e-10	2.6025521469371943e-8
64200000	0.004999867391836039	8.939004737980757e-51	-1.8870331995762186e-18	1.0314551014611212e-7	6.303605365393409e-17	3.201741594394267e-8	3.3768356315033247e-25	2.5806630242088254e-17	3.1935492519980057e-10	5.630152021231442e-10	2.6025521469371943e-8
64300000	0.004999867391836039	8.939004737980757e-51	-1.8870331995762186e-18	1.0314551014611212e-7	6.303605365393409e-17	3.201741594394267e-8	3.376835631494306e-25	2.5806630242088254e-17	3.1935492519980057e-10	5.630152021231442e-10	2.6025521469371943e-8
64400000	0.004999867391836039	8.939004737980757e-51	-1.8870331995762186e-18	1.0314551014611212e-7	6.303605365393409e-17	3.201741594394267e-8	3.376835631485511e-25	2.5806630242088254e-17	3.1935492519980057e-10	5.630152021231442e-10	2.6025521469371943e-8
64500000	0.004999867391836039	8.939004737980757e-51	-1.8870331995762186e-18	1.0314551014611212e-7	6.303605365393409e-17	3.201741594394267e-8	3.3768356314769583e-25	2.5806630242088254e-17	3.1935492519980057e-10	5.630152021231442e-10	2.6025521469371943e-8
64600000	0.004999867391836039	8.939004737980757e-51	-1.8870331995762186e-18	1.0314551014611212e-7	6.303605365393409e-17	3.201741594394267e-8	3.3768356314686664e-25	2.5806630242088254e-17	3.1935492519980057e-10	5.630152021231442e-10	2.6025521469371943e-8
64700000	0.004999867391836039	8.939004737980757e-51	-1.8870331995762186e-18	1.0314551014611212e-7	6.303605365393409e-17	3.201741594394267e-8	3.376835631460654e-25	2.5806630242088254e-17	3.1935492519980057e-10	5.630152021231442e-10	2.6025521469371943e-8
64800000	0.004999867391836039	8.939004737980757e-51	-1.8870331995762186e-18	1.0314551014611212e-7	6.303605365393409e-17	3.201741594394267e-8	3.3768356314529387e-25	2.5806630242088254e-17	3.1935492519980057e-10	5.630152021231442e-10	2.6025521469371943e-8
64900000	0.004999867391836039	8.939004737980757e-51	-1.8870331995762186e-18	1.0314551014611212e-7	6.303605365393409e-17	3.201741594394267e-8	3.37683563144554e-25	2.5806630242088254e-17	3.1935492519980057e-10	5.630152021231442e-10	2.6025521469371943e-8
65000000	0.004999867391836039	8.939004737980757e-51	-1.8870331995762186e-18	1.0314551014611212e-7	6.303605365393409e-17	3.201741594394267e-8	3.376835631438476e-25	2.5806630242088254e-17	3.1935492519980057e-10	5.630152021231442e-10	2.6025521469371943e-8
65100000	0.004999867391836039	8.939004737980757e-51	-1.8870331995762186e-18	1.0314551014611212e-7	6.303605365393409e-17	3.201741594394267e-8	3.376835631431765e-25	2.5806630242088254e-17	3.1935492519980057e-10	5.630152021231442e-10	2.6025521469371943e-8
65200000	0.004999867391836039	8.939004737980757e-51	-1.8870331995762186e-18	1.0314551014611212e-7	6.303605365393409e-17	3.201741594394267e-8	3.3768356314254257e-25	2.5806630242088254e-17	3.1935492519980057e-10	5.630152021231442e-10	2.6025521469371943e-8
65300000	0.004999867391836039	8.939004737980757e-51	-1.8870331995762186e-18	1.0314551014611212e-7	6.303605365393409e-17	3.201741594394267e-8	3.3768356314194766e-25	2.5806630242088254e-17	3.1935492519980057e-10	5.630152021231442e-10	2.6025521469371943e-8
65400000	0.004999867391836039	8.939004737980757e-51	-1.8870331995762186e-18	1.0314551014611212e-7	6.303605365393409e-17	3.201741594394267e-8	3.376835631413936e-25	2.5806630242088254e-17	3.1935492519980057e-10	5.630152021231442e-10	2.6025521469371943e-8
65500000	0.004999867391836039	8.939004737980757e-51	-1.8870331995762186e-18	1.0314551014611212e-7	6.303605365393409e-17	3.201741594394267e-8	3.3768356314088223e-25	2.5806630242088254e-17	3.1935492519980057e-10	5.630152021231442e-10	2.6025521469371943e-8
65600000	0.004999867391836039	8.939004737980757e-51	-1.8870331995762186e-18	1.0314551014611212e-7	6.303605365393409e-17	3.201741594394267e-8	3.3768356314041548e-25	2.5806630242088254e-17	3.1935492519980057e-10	5.630152021231442e-10	2.6025521469371943e-8
65700000	0.004999867391836039	8.939004737980757e-51	-1.8870331995762186e-18	1.0314551014611212e-7	6.303605365393409e-17	3.201741594394267e-8	3.3768356313999505e-25	2.5806630242088254e-17	3.1935492519980057e-10	5.630152021231442e-10	2.6025521469371943e-8
65800000	0.004999867391836039	8.939004737980757e-51	-1.8870331995762186e-18	1.0314551014611212e-7	6.303605365393409e-17	3.201741594394267e-8	3.3768356313962294e-25	2.5806630242088254e-17	3.1935492519980057e-10	5.630152021231442e-10	2.6025521469371943e-8
65900000	0.004999867391836039	8.939004737980757e-51	-1.8870331995762186e-18	1.0314551014611212e-7	6.303605365393409e-17	3.201741594394267e-8	3.376835631393009e-25	2.5806630242088254e-17	3.1935492519980057e-10	5.630152021231442e-10	2.6025521469371943e-8
66000000	0.004999867391836039	8.939004737980757e-51	-1.8870331995762186e-18	1.0314551014611212e-7	6.303605365393409e-17	3.201741594394267e-8	3.3768356313903083e-25	2.5806630242088254e-17	3.1935492519980057e-10	5.630152021231442e-10	2.6025521469371943e-8
66100000	0.004999867391836039	8.939004737980757e-51	-1.8870331995762186e-18	1.0314551014611212e-7	6.303605365393409e-17	3.201741594394267e-8	3.376835631388145e-25	2.5806630242088254e-17	3.1935492519980057e-10	5.630152021231442e-10	2.6025521469371943e-8
66200000	0.004999867391836039	8.939004737980757e-51	-1.8870331995762186e-18	1.0314551014611212e-7	6.303605365393409e-17	3.201741594394267e-8	3.376835631386539e-25	2.5806630242088254e-17	3.1935492519980057e-10	5.630152021231442e-10	2.6025521469371943e-8
66300000	0.004999867391836039	8.939004737980757e-51	-1.8870331995762186e-18	1.0314551014611212e-7	6.303605365393409e-17	3.201741594394267e-8	3.3768356313855076e-25	2.5806630242088254e-17	3.1935492519980057e-10	5.630152021231442e-10	2.6025521469371943e-8
66400000	0.004999867391836039	8.939004737980757e-51	-1.8870331995762186e-18	1.0314551014611212e-7	6.303605365393409e-17	3.201741594394267e-8	3.376835631385069e-25	2.5806630242088254e-17	3.1935492519980057e-10	5.630152021231442e-10	2.6025521469371943e-8
66500000	0.004999867391836039	8.939004737980757e-51	-1.8870331995762186e-18	1.0314551014611212e-7	6.303605365393409e-17	3.201741594394267e-8	3.376835631385056e-25	2.5806630242088254e-17	3.1935492519980057e-10	5.630152021231442e-10	2.6025521469371943e-8
66600000	0.004999867391836039	8.939004737980757e-51	-1.8870331995762186e-18	1.0314551014611212e-7	6.303605365393409e-17	3.201741594394267e-8	3.376835631385058e-25	2.5806630242088254e-17	3.1935492519980057e-10	5.630152021231442e-10	2.6025521469371943e-8
66700000	0.004999867391836039	8.939004737980757e-51	-1.8870331995762186e-18	1.0314551014611212e-7	6.303605365393409e-17	3.201741594394267e-8	3.3768356313850603e-25	2.5806630242088254e-17	3.1935492519980057e-10	5.630152021231442e-10	2.6025521469371943e-8
66800000	0.004999867391836039	8.939004737980757e-51	-1.8870331995762186e-18	1.0314551014611212e-7	6.303605365393409e-17	3.201741594394267e-8	3.376835631385062e-25	2.5806630242088254e-17	3.1935492519980057e-10	5.630152021231442e-10	2.6025521469371943e-8
66900000	0.004999867391836039	8.939004737980757e-51	-1.8870331995762186e-18	1.0314551014611212e-7	6.303605365393409e-17	3.201741594394267e-8	3.376835631385064e-25	2.5806630242088254e-17	3.1935492519980057e-10	5.630152021231442e-10	2.6025521469371943e-8
67000000	0.004999867391836039	8.939004737980757e-51	-1.8870331995762186e-18	1.0314551014611212e-7	6.303605365393409e-17	3.201741594394267e-8	3.376835631385066e-25	2.5806630242088254e-17	3.1935492519980057e-10	5.630152021231442e-10	2.6025521469371943e-8
67100000	0.004999867391836039	8.939004737980757e-51	-1.8870331995762186e-18	1.0314551014611212e-7	6.303605365393409e-17	3.201741594394267e-8	3.3768356313850677e-25	2.5806630242088254e-17	3.1935492519980057e-10	5.630152021231442e-10	2.6025521469371943e-8
67200000	0.004999867391836039	8.939004737980757e-51	-1.8870331995762186e-18	1.0314551014611212e-7	6.303605365393409e-17	3.201741594394267e-8	3.3768356313850695e-25	2.5806630242088254e-17	3.1935492519980057e-10	5.630152021231442e-10	2.6025521469371943e-8
67300000	0.004999867391836039	8.939004737980757e-51	-1.8870331995762186e-18	1.0314551014611212e-7	6.303605365393409e-17	3.201741594394267e-8	3.376835631385071e-25	2.5806630242088254e-17	3.1935492519980057e-10	5.630152021231442e-10	2.6025521469371943e-8
67400000	0.004999867391836039	8.939004737980757e-51	-1.8870331995762186e-18	1.0314551014611212e-7	6.303605365393409e-17	3.201741594394267e-8	3.3768356313850723e-25	2.5806630242088254e-17	3.1935492519980057e-10	5.630152021231442e-10	2.6025521469371943e-8
67500000	0.004999867391836039	8.939004737980757e-51	-1.8870331995762186e-18	1.0314551014611212e-7	6.303605365393409e-17	3.201741594394267e-8	3.376835631385074e-25	2.5806630242088254e-17	3.1935492519980057e-10	5.630152021231442e-10	2.6025521469371943e-8
67600000	0.004999867391836039	8.939004737980757e-51	-1.8870331995762186e-18	1.0314551014611212e-7	6.303605365393409e-17	3.201741594394267e-8	3.376835631385075e-25	2.5806630242088254e-17	3.1935492519980057e-10	5.630152021231442e-10	2.6025521469371943e-8
67700000	0.004999867391836039	8.939004737980757e-51	-1.8870331995762186e-18	1.0314551014611212e-7	6.303605365393409e-17	3.201741594394267e-8	3.3768356313850764e-25	2.5806630242088254e-17	3.1935492519980057e-10	5.630152021231442e-10	2.6025521469371943e-8
67800000	0.004999867391836039	8.939004737980757e-51	-1.8870331995762186e-18	1.0314551014611212e-7	6.303605365393409e-17	3.201741594394267e-8	3.3768356313850778e-25	2.5806630242088254e-17	3.1935492519980057e-10	5.630152021231442e-10	2.6025521469371943e-8
67900000	0.004999867391836039	8.939004737980757e-51	-1.8870331995762186e-18	1.0314551014611212e-7	6.303605365393409e-17	3.201741594394267e-8	3.3768356313850787e-25	2.5806630242088254e-17	3.1935492519980057e-10	5.630152021231442e-10	2.6025521469371943e-8
68000000	0.004999867391836039	8.939004737980757e-51	-1.8870331995762186e-18	1.0314551014611212e-7	6.303605365393409e-17	3.201741594394267e-8	3.3768356313850796e-25	2.5806630242088254e-17	3.1935492519980057e-10	5.630152021231442e-10	2.6025521469371943e-8
68100000	0.004999867391836039	8.939004737980757e-51	-1.8870331995762186e-18	1.0314551014611212e-7	6.303605365393409e-17	3.201741594394267e-8	3.376835631385081e-25	2.5806630242088254e-17	3.1935492519980057e-10	5.630152021231442e-10	2.6025521469371943e-8
68200000	0.004999867391836039	8.939004737980757e-51	-1.8870331995762186e-18	1.0314551014611212e-7	6.303605365393409e-17	3.201741594394267e-8	3.376835631385082e-25	2.5806630242088254e-17	3.1935492519980057e-10	5.630152021231442e-10	2.6025521469371943e-8
68300000	0.004999867391836039	8.939004737980757e-51	-1.8870331995762186e-18	1.0314551014611212e-7	6.303605365393409e-17	3.201741594394267e-8	3.3768356313850824e-25	2.5806630242088254e-17	3.1935492519980057e-10	5.630152021231442e-10	2.6025521469371943e-8
68400000	0.004999867391836039	8.939004737980757e-51	-1.8870331995762186e-18	1.0314551014611212e-7	6.303605365393409e-17	3.201741594394267e-8	3.3768356313850833e-25	2.5806630242088254e-17	3.1935492519980057e-10	5.630152021231442e-10	2.6025521469371943e-8
68500000	0.004999867391836039	8.939004737980757e-51	-1.8870331995762186e-18	1.0314551014611212e-7	6.303605365393409e-17	3.201741594394267e-8	3.376835631385084e-25	2.5806630242088254e-17	3.1935492519980057e-10	5.630152021231442e-10	2.6025521469371943e-8
68600000	0.004999867391836039	8.939004737980757e-51	-1.8870331995762186e-18	1.0314551014611212e-7	6.303605365393409e-17	3.201741594394267e-8	3.3768356313850847e-25	2.5806630242088254e-17	3.1935492519980057e-10	5.630152021231442e-10	2.6025521469371943e-8
68700000	0.004999867391836039	8.939004737980757e-51	-1.8870331995762186e-18	1.0314551014611212e-7	6.303605365393409e-17	3.201741594394267e-8	3.376835631385085e-25	2.5806630242088254e-17	3.1935492519980057e-10	5.630152021231442e-10	2.6025521469371943e-8
68800000	0.004999867391836039	8.939004737980757e-51	-1.8870331995762186e-18	1.0314551014611212e-7	6.303605365393409e-17	3.201741594394267e-8	3.376835631385086e-25	2.5806630242088254e-17	3.1935492519980057e-10	5.630152021231442e-10	2.6025521469371943e-8
68900000	0.004999867391836039	8.939004737980757e-51	-1.8870331995762186e-18	1.0314551014611212e-7	6.303605365393409e-17	3.201741594394267e-8	3.3768356313850865e-25	2.5806630242088254e-17	3.1935492519980057e-10	5.630152021231442e-10	2.6025521469371943e-8
69000000	0.004999867391836039	8.939004737980757e-51	-1.8870331995762186e-18	1.0314551014611212e-7	6.303605365393409e-17	3.201741594394267e-8	3.3768356313850865e-25	2.5806630242088254e-17	3.1935492519980057e-10	5.630152021231442e-10	2.6025521469371943e-8
69100000	0.004999867391836039	8.939004737980757e-51	-1.8870331995762186e-18	1.0314551014611212e-7	6.303605365393409e-17	3.201741594394267e-8	3.376835631385087e-25	2.5806630242088254e-17	3.1935492519980057e-10	5.630152021231442e-10	2.6025521469371943e-8
69200000	0.004999867391836039	8.939004737980757e-51	-1.8870331995762186e-18	1.0314551014611212e-7	6.303605365393409e-17	3.201741594394267e-8	3.3768356313850874e-25	2.5806630242088254e-17	3.1935492519980057e-10	5.630152021231442e-10	2.6025521469371943e-8
69300000	0.004999867391836039	8.939004737980757e-51	-1.8870331995762186e-18	1.0314551014611212e-7	6.303605365393409e-17	3.201741594394267e-8	3.3768356313850874e-25	2.5806630242088254e-17	3.1935492519980057e-10	5.630152021231442e-10	2.6025521469371943e-8
69400000	0.004999867391836039	8.939004737980757e-51	-1.8870331995762186e-18	1.0314551014611212e-7	6.303605365393409e-17	3.201741594394267e-8	3.376835631385088e-25	2.5806630242088254e-17	3.1935492519980057e-10	5.630152021231442e-10	2.6025521469371943e-8
69500000	0.004999867391836039	8.939004737980757e-51	-1.8870331995762186e-18	1.0314551014611212e-7	6.303605365393409e-17	3.201741594394267e-8	3.376835631385088e-25	2.5806630242088254e-17	3.1935492519980057e-10	5.630152021231442e-10	2.6025521469371943e-8
69600000	0.004999867391836039	8.939004737980757e-51	-1.8870331995762186e-18	1.0314551014611212e-7	6.303605365393409e-17	3.201741594394267e-8	3.376835631385088e-25	2.5806630242088254e-17	3.1935492519980057e-10	5.630152021231442e-10	2.6025521469371943e-8
69700000	0.004999867391836039	8.939004737980757e-51	-1.8870331995762186e-18	1.0314551014611212e-7	6.303605365393409e-17	3.201741594394267e-8	3.3768356313850883e-25	2.5806630242088254e-17	3.1935492519980057e-10	5.630152021231442e-10	2.6025521469371943e-8
69800000	0.004999867391836039	8.939004737980757e-51	-1.8870331995762186e-18	1.0314551014611212e-7	6.303605365393409e-17	3.201741594394267e-8	3.3768356313850883e-25	2.5806630242088254e-17	3.1935492519980057e-10	5.630152021231442e-10	2.6025521469371943e-8
69900000	0.004999867391836039	8.939004737980757e-51	-1.8870331995762186e-18	1.0314551014611212e-7	6.303605365393409e-17	3.201741594394267e-8	3.376835631385088e-25	2.5806630242088254e-17	3.1935492519980057e-10	5.630152021231442e-10	2.6025521469371943e-8
70000000	0.004999867391836039	8.939004737980757e-51	-1.8870331995762186e-18	1.0314551014611212e-7	6.303605365393409e-17	3.201741594394267e-8	3.376835631385088e-25	2.5806630242088254e-17	3.1935492519980057e-10	5.630152021231442e-10	2.6025521469371943e-8
70100000	0.004999867391836039	8.939004737980757e-51	-1.8870331995762186e-18	1.0314551014611212e-7	6.303605365393409e-17	3.201741594394267e-8	3.376835631385088e-25	2.5806630242088254e-17	3.1935492519980057e-10	5.630152021231442e-10	2.6025521469371943e-8
70200000	0.004999867391836039	8.939004737980757e-51	-1.8870331995762186e-18	1.0314551014611212e-7	6.303605365393409e-17	3.201741594394267e-8	3.376835631385088e-25	2.5806630242088254e-17	3.1935492519980057e-10	5.630152021231442e-10	2.6025521469371943e-8
70300000	0.004999867391836039	8.939004737980757e-51	-1.8870331995762186e-18	1.0314551014611212e-7	6.303605365393409e-17	3.201741594394267e-8	3.3768356313850874e-25	2.5806630242088254e-17	3.1935492519980057e-10	5.630152021231442e-10	2.6025521469371943e-8
70400000	0.004999867391836039	8.939004737980757e-51	-1.8870331995762186e-18	1.0314551014611212e-7	6.303605365393409e-17	3.201741594394267e-8	3.3768356313850874e-25	2.5806630242088254e-17	3.1935492519980057e-10	5.630152021231442e-10	2.6025521469371943e-8
70500000	0.004999867391836039	8.939004737980757e-51	-1.8870331995762186e-18	1.0314551014611212e-7	6.303605365393409e-17	3.201741594394267e-8	3.376835631385087e-25	2.5806630242088254e-17	3.1935492519980057e-10	5.630152021231442e-10	2.6025521469371943e-8
70600000	0.004999867391836039	8.939004737980757e-51	-1.8870331995762186e-18	1.0314551014611212e-7	6.303605365393409e-17	3.201741594394267e-8	3.3768356313850865e-25	2.5806630242088254e-17	3.1935492519980057e-10	5.630152021231442e-10	2.6025521469371943e-8
70700000	0.004999867391836039	8.939004737980757e-51	-1.8870331995762186e-18	1.0314551014611212e-7	6.303605365393409e-17	3.201741594394267e-8	3.3768356313850865e-25	2.5806630242088254e-17	3.1935492519980057e-10	5.630152021231442e-10	2.6025521469371943e-8
70800000	0.004999867391836039	8.939004737980757e-51	-1.8870331995762186e-18	1.0314551014611212e-7	6.303605365393409e-17	3.201741594394267e-8	3.376835631385086e-25	2.5806630242088254e-17	3.1935492519980057e-10	5.630152021231442e-10	2.6025521469371943e-8
70900000	0.004999867391836039	8.939004737980757e-51	-1.8870331995762186e-18	1.0314551014611212e-7	6.303605365393409e-17	3.201741594394267e-8	3.3768356313850856e-25	2.5806630242088254e-17	3.1935492519980057e-10	5.630152021231442e-10	2.6025521469371943e-8
71000000	0.004999867391836039	8.939004737980757e-51	-1.8870331995762186e-18	1.0314551014611212e-7	6.303605365393409e-17	3.201741594394267e-8	3.376835631385085e-25	2.5806630242088254e-17	3.1935492519980057e-10	5.630152021231442e-10	2.6025521469371943e-8
71100000	0.004999867391836039	8.939004737980757e-51	-1.8870331995762186e-18	1.0314551014611212e-7	6.303605365393409e-17	3.201741594394267e-8	3.3768356313850847e-25	2.5806630242088254e-17	3.1935492519980057e-10	5.630152021231442e-10	2.6025521469371943e-8
71200000	0.004999867391836039	8.939004737980757e-51	-1.8870331995762186e-18	1.0314551014611212e-7	6.303605365393409e-17	3.201741594394267e-8	3.376835631385084e-25	2.5806630242088254e-17	3.1935492519980057e-10	5.630152021231442e-10	2.6025521469371943e-8
71300000	0.004999867391836039	8.939004737980757e-51	-1.8870331995762186e-18	1.0314551014611212e-7	6.303605365393409e-17	3.201741594394267e-8	3.3768356313850837e-25	2.5806630242088254e-17	3.1935492519980057e-10	5.630152021231442e-10	2.6025521469371943e-8
71400000	0.004999867391836039	8.939004737980757e-51	-1.8870331995762186e-18	1.0314551014611212e-7	6.303605365393409e-17	3.201741594394267e-8	3.3768356313850833e-25	2.5806630242088254e-17	3.1935492519980057e-10	5.630152021231442e-10	2.6025521469371943e-8
71500000	0.004999867391836039	8.939004737980757e-51	-1.8870331995762186e-18	1.0314551014611212e-7	6.303605365393409e-17	3.201741594394267e-8	3.3768356313850824e-25	2.5806630242088254e-17	3.1935492519980057e-10	5.630152021231442e-10	2.6025521469371943e-8
71600000	0.004999867391836039	8.939004737980757e-51	-1.8870331995762186e-18	1.0314551014611212e-7	6.303605365393409e-17	3.201741594394267e-8	3.376835631385082e-25	2.5806630242088254e-17	3.1935492519980057e-10	5.630152021231442e-10	2.6025521469371943e-8
71700000	0.004999867391836039	8.939004737980757e-51	-1.8870331995762186e-18	1.0314551014611212e-7	6.303605365393409e-17	3.201741594394267e-8	3.3768356313850814e-25	2.5806630242088254e-17	3.1935492519980057e-10	5.630152021231442e-10	2.6025521469371943e-8
71800000	0.004999867391836039	8.939004737980757e-51	-1.8870331995762186e-18	1.0314551014611212e-7	6.303605365393409e-17	3.201741594394267e-8	3.3768356313850805e-25	2.5806630242088254e-17	3.1935492519980057e-10	5.630152021231442e-10	2.6025521469371943e-8
71900000	0.004999867391836039	8.939004737980757e-51	-1.8870331995762186e-18	1.0314551014611212e-7	6.303605365393409e-17	3.201741594394267e-8	3.37683563138508e-25	2.5806630242088254e-17	3.1935492519980057e-10	5.630152021231442e-10	2.6025521469371943e-8
72000000	0.004999867391836039	8.939004737980757e-51	-1.8870331995762186e-18	1.0314551014611212e-7	6.303605365393408e-17	3.201741594394267e-8	3.376835631385079e-25	2.5806630242088254e-17	3.193549251998006e-10	5.630152021231442e-10	2.6025521469371943e-8
72100000	0.004999867391836039	8.939004737980757e-51	-1.8870331995762186e-18	1.0314551014611212e-7	6.303605365393408e-17	3.201741594394267e-8	3.3768356313850787e-25	2.5806630242088254e-17	3.193549251998006e-10	5.630152021231442e-10	2.6025521469371943e-8
72200000	0.004999867391836039	8.939004737980757e-51	-1.8870331995762186e-18	1.0314551014611212e-7	6.303605365393408e-17	3.201741594394267e-8	3.376835631385078e-25	2.5806630242088254e-17	3.193549251998006e-10	5.630152021231442e-10	2.6025521469371943e-8
72300000	0.004999867391836039	8.939004737980757e-51	-1.8870331995762186e-18	1.0314551014611212e-7	6.303605365393408e-17	3.201741594394267e-8	3.3768356313850773e-25	2.5806630242088254e-17	3.193549251998006e-10	5.630152021231442e-10	2.6025521469371943e-8
72400000	0.004999867391836039	8.939004737980757e-51	-1.8870331995762186e-18	1.0314551014611212e-7	6.303605365393408e-17	3.201741594394267e-8	3.3768356313850764e-25	2.5806630242088254e-17	3.193549251998006e-10	5.630152021231442e-10	2.6025521469371943e-8
72500000	0.004999867391836039	8.939004737980757e-51	-1.8870331995762186e-18	1.0314551014611212e-7	6.303605365393408e-17	3.201741594394267e-8	3.376835631385076e-25	2.5806630242088254e-17	3.193549251998006e-10	5.630152021231442e-10	2.6025521469371943e-8
72600000	0.004999867391836039	8.939004737980757e-51	-1.8870331995762186e-18	1.0314551014611212e-7	6.303605365393408e-17	3.201741594394267e-8	3.376835631385075e-25	2.5806630242088254e-17	3.193549251998006e-10	5.630152021231442e-10	2.6025521469371943e-8
72700000	0.004999867391836039	8.939004737980757e-51	-1.8870331995762186e-18	1.0314551014611212e-7	6.303605365393408e-17	3.201741594394267e-8	3.3768356313850746e-25	2.5806630242088254e-17	3.193549251998006e-10	5.630152021231442e-10	2.6025521469371943e-8
72800000	0.004999867391836039	8.939004737980757e-51	-1.8870331995762186e-18	1.0314551014611212e-7	6.303605365393408e-17	3.201741594394267e-8	3.3768356313850736e-25	2.5806630242088254e-17	3.193549251998006e-10	5.630152021231442e-10	2.6025521469371943e-8
72900000	0.004999867391836039	8.939004737980757e-51	-1.8870331995762186e-18	1.0314551014611212e-7	6.303605365393408e-17	3.201741594394267e-8	3.3768356313850727e-25	2.5806630242088254e-17	3.193549251998006e-10	5.630152021231442e-10	2.6025521469371943e-8
73000000	0.004999867391836039	8.939004737980757e-51	-1.8870331995762186e-18	1.0314551014611212e-7	6.303605365393408e-17	3.201741594394267e-8	3.3768356313850723e-25	2.5806630242088254e-17	3.193549251998006e-10	5.630152021231442e-10	2.6025521469371943e-8
73100000	0.004999867391836039	8.939004737980757e-51	-1.8870331995762186e-18	1.0314551014611212e-7	6.303605365393408e-17	3.201741594394267e-8	3.3768356313850713e-25	2.5806630242088254e-17	3.193549251998006e-10	5.630152021231442e-10	2.6025521469371943e-8
73200000	0.004999867391836039	8.939004737980757e-51	-1.8870331995762186e-18	1.0314551014611212e-7	6.303605365393408e-17	3.201741594394267e-8	3.3768356313850704e-25	2.5806630242088254e-17	3.193549251998006e-10	5.630152021231442e-10	2.6025521469371943e-8
73300000	0.004999867391836039	8.939004737980757e-51	-1.8870331995762186e-18	1.0314551014611212e-7	6.303605365393408e-17	3.201741594394267e-8	3.37683563138507e-25	2.5806630242088254e-17	3.193549251998006e-10	5.630152021231442e-10	2.6025521469371943e-8
73400000	0.004999867391836039	8.939004737980757e-51	-1.8870331995762186e-18	1.0314551014611212e-7	6.303605365393408e-17	3.201741594394267e-8	3.376835631385069e-25	2.5806630242088254e-17	3.193549251998006e-10	5.630152021231442e-10	2.6025521469371943e-8
73500000	0.004999867391836039	8.939004737980757e-51	-1.8870331995762186e-18	1.0314551014611212e-7	6.303605365393408e-17	3.201741594394267e-8	3.3768356313850686e-25	2.5806630242088254e-17	3.193549251998006e-10	5.630152021231442e-10	2.6025521469371943e-8
73600000	0.004999867391836039	8.939004737980757e-51	-1.8870331995762186e-18	1.0314551014611212e-7	6.303605365393408e-17	3.201741594394267e-8	3.3768356313850677e-25	2.5806630242088254e-17	3.193549251998006e-10	5.630152021231442e-10	2.6025521469371943e-8
73700000	0.004999867391836039	8.939004737980757e-51	-1.8870331995762186e-18	1.0314551014611212e-7	6.303605365393408e-17	3.201741594394267e-8	3.3768356313850667e-25	2.5806630242088254e-17	3.193549251998006e-10	5.630152021231442e-10	2.6025521469371943e-8
73800000	0.004999867391836039	8.939004737980757e-51	-1.8870331995762186e-18	1.0314551014611212e-7	6.303605365393408e-17	3.201741594394267e-8	3.3768356313850663e-25	2.5806630242088254e-17	3.193549251998006e-10	5.630152021231442e-10	2.6025521469371943e-8
73900000	0.004999867391836039	8.939004737980757e-51	-1.8870331995762186e-18	1.0314551014611212e-7	6.303605365393408e-17	3.201741594394267e-8	3.3768356313850654e-25	2.5806630242088254e-17	3.193549251998006e-10	5.630152021231442e-10	2.6025521469371943e-8
74000000	0.004999867391836039	8.939004737980757e-51	-1.8870331995762186e-18	1.0314551014611212e-7	6.303605365393408e-17	3.201741594394267e-8	3.376835631385065e-25	2.5806630242088254e-17	3.193549251998006e-10	5.630152021231442e-10	2.6025521469371943e-8
74100000	0.004999867391836039	8.939004737980757e-51	-1.8870331995762186e-18	1.0314551014611212e-7	6.303605365393408e-17	3.201741594394267e-8	3.376835631385064e-25	2.5806630242088254e-17	3.193549251998006e-10	5.630152021231442e-10	2.6025521469371943e-8
74200000	0.004999867391836039	8.939004737980757e-51	-1.8870331995762186e-18	1.0314551014611212e-7	6.303605365393408e-17	3.201741594394267e-8	3.3768356313850635e-25	2.5806630242088254e-17	3.193549251998006e-10	5.630152021231442e-10	2.6025521469371943e-8
74300000	0.004999867391836039	8.939004737980757e-51	-1.8870331995762186e-18	1.0314551014611212e-7	6.303605365393408e-17	3.201741594394267e-8	3.3768356313850626e-25	2.5806630242088254e-17	3.193549251998006e-10	5.630152021231442e-10	2.6025521469371943e-8
74400000	0.004999867391836039	8.939004737980757e-51	-1.8870331995762186e-18	1.0314551014611212e-7	6.303605365393408e-17	3.201741594394267e-8	3.376835631385062e-25	2.5806630242088254e-17	3.193549251998006e-10	5.630152021231442e-10	2.6025521469371943e-8
74500000	0.004999867391836039	8.939004737980757e-51	-1.8870331995762186e-18	1.0314551014611212e-7	6.303605365393408e-17	3.201741594394267e-8	3.3768356313850617e-25	2.5806630242088254e-17	3.193549251998006e-10	5.630152021231442e-10	2.6025521469371943e-8
74600000	0.004999867391836039	8.939004737980757e-51	-1.8870331995762186e-18	1.0314551014611212e-7	6.303605365393408e-17	3.201741594394267e-8	3.376835631385061e-25	2.5806630242088254e-17	3.193549251998006e-10	5.630152021231442e-10	2.6025521469371943e-8
74700000	0.004999867391836039	8.939004737980757e-51	-1.8870331995762186e-18	1.0314551014611212e-7	6.303605365393408e-17	3.201741594394267e-8	3.3768356313850603e-25	2.5806630242088254e-17	3.193549251998006e-10	5.630152021231442e-10	2.6025521469371943e-8
74800000	0.004999867391836039	8.939004737980757e-51	-1.8870331995762186e-18	1.0314551014611212e-7	6.303605365393408e-17	3.201741594394267e-8	3.37683563138506e-25	2.5806630242088254e-17	3.193549251998006e-10	5.630152021231442e-10	2.6025521469371943e-8
74900000	0.004999867391836039	8.939004737980757e-51	-1.8870331995762186e-18	1.0314551014611212e-7	6.303605365393408e-17	3.201741594394267e-8	3.3768356313850594e-25	2.5806630242088254e-17	3.193549251998006e-10	5.630152021231442e-10	2.6025521469371943e-8
75000000	0.004999867391836039	8.939004737980757e-51	-1.8870331995762186e-18	1.0314551014611212e-7	6.303605365393408e-17	3.201741594394267e-8	3.3768356313850585e-25	2.5806630242088254e-17	3.193549251998006e-10	5.630152021231442e-10	2.6025521469371943e-8
75100000	0.004999867391836039	8.939004737980757e-51	-1.8870331995762186e-18	1.0314551014611212e-7	6.303605365393408e-17	3.201741594394267e-8	3.376835631385058e-25	2.5806630242088254e-17	3.193549251998006e-10	5.630152021231442e-10	2.6025521469371943e-8
75200000	0.004999867391836039	8.939004737980757e-51	-1.8870331995762186e-18	1.0314551014611212e-7	6.303605365393408e-17	3.201741594394267e-8	3.3768356313850576e-25	2.5806630242088254e-17	3.193549251998006e-10	5.630152021231442e-10	2.6025521469371943e-8
75300000	0.004999867391836039	8.939004737980757e-51	-1.8870331995762186e-18	1.0314551014611212e-7	6.303605365393408e-17	3.201741594394267e-8	3.376835631385057e-25	2.5806630242088254e-17	3.193549251998006e-10	5.630152021231442e-10	2.6025521469371943e-8
75400000	0.004999867391836039	8.939004737980757e-51	-1.8870331995762186e-18	1.0314551014611212e-7	6.303605365393408e-17	3.201741594394267e-8	3.376835631385057e-25	2.5806630242088254e-17	3.193549251998006e-10	5.630152021231442e-10	2.6025521469371943e-8
75500000	0.004999867391836039	8.939004737980757e-51	-1.8870331995762186e-18	1.0314551014611212e-7	6.303605365393408e-17	3.201741594394267e-8	3.3768356313850566e-25	2.5806630242088254e-17	3.193549251998006e-10	5.630152021231442e-10	2.6025521469371943e-8
75600000	0.004999867391836039	8.939004737980757e-51	-1.8870331995762186e-18	1.0314551014611212e-7	6.303605365393408e-17	3.201741594394267e-8	3.376835631385056e-25	2.5806630242088254e-17	3.193549251998006e-10	5.630152021231442e-10	2.6025521469371943e-8
75700000	0.004999867391836039	8.939004737980757e-51	-1.8870331995762186e-18	1.0314551014611212e-7	6.303605365393408e-17	3.201741594394267e-8	3.3768356313850557e-25	2.5806630242088254e-17	3.193549251998006e-10	5.630152021231442e-10	2.6025521469371943e-8
75800000	0.004999867391836039	8.939004737980757e-51	-1.8870331995762186e-18	1.0314551014611212e-7	6.303605365393408e-17	3.201741594394267e-8	3.3768356313850557e-25	2.5806630242088254e-17	3.193549251998006e-10	5.630152021231442e-10	2.6025521469371943e-8
75900000	0.004999867391836039	8.939004737980757e-51	-1.8870331995762186e-18	1.0314551014611212e-7	6.303605365393408e-17	3.201741594394267e-8	3.3768356313850553e-25	2.5806630242088254e-17	3.193549251998006e-10	5.630152021231442e-10	2.6025521469371943e-8
76000000	0.004999867391836039	8.939004737980757e-51	-1.8870331995762186e-18	1.0314551014611212e-7	6.303605365393408e-17	3.201741594394267e-8	3.3768356313850553e-25	2.5806630242088254e-17	3.193549251998006e-10	5.630152021231442e-10	2.6025521469371943e-8
76100000	0.004999867391836039	8.939004737980757e-51	-1.8870331995762186e-18	1.0314551014611212e-7	6.303605365393408e-17	3.201741594394267e-8	3.376835631385055e-25	2.5806630242088254e-17	3.193549251998006e-10	5.630152021231442e-10	2.6025521469371943e-8
76200000	0.004999867391836039	8.939004737980757e-51	-1.8870331995762186e-18	1.0314551014611212e-7	6.303605365393408e-17	3.201741594394267e-8	3.376835631385055e-25	2.5806630242088254e-17	3.193549251998006e-10	5.630152021231442e-10	2.6025521469371943e-8
76300000	0.004999867391836039	8.939004737980757e-51	-1.8870331995762186e-18	1.0314551014611212e-7	6.303605365393408e-17	3.201741594394267e-8	3.376835631385055e-25	2.5806630242088254e-17	3.193549251998006e-10	5.630152021231442e-10	2.6025521469371943e-8
76400000	0.004999867391836039	8.939004737980757e-51	-1.8870331995762186e-18	1.0314551014611212e-7	6.303605365393408e-17	3.201741594394267e-8	3.376835631385055e-25	2.5806630242088254e-17	3.193549251998006e-10	5.630152021231442e-10	2.6025521469371943e-8
76500000	0.004999867391836039	8.939004737980757e-51	-1.8870331995762186e-18	1.0314551014611212e-7	6.303605365393408e-17	3.201741594394267e-8	3.376835631385055e-25	2.5806630242088254e-17	3.193549251998006e-10	5.630152021231442e-10	2.6025521469371943e-8
76600000	0.004999867391836039	8.939004737980757e-51	-1.8870331995762186e-18	1.0314551014611212e-7	6.303605365393408e-17	3.201741594394267e-8	3.376835631385055e-25	2.5806630242088254e-17	3.193549251998006e-10	5.630152021231442e-10	2.6025521469371943e-8
76700000	0.004999867391836039	8.939004737980757e-51	-1.8870331995762186e-18	1.0314551014611212e-7	6.303605365393408e-17	3.201741594394267e-8	3.376835631385055e-25	2.5806630242088254e-17	3.193549251998006e-10	5.630152021231442e-10	2.6025521469371943e-8
76800000	0.004999867391836039	8.939004737980757e-51	-1.8870331995762186e-18	1.0314551014611212e-7	6.303605365393408e-17	3.201741594394267e-8	3.376835631385055e-25	2.5806630242088254e-17	3.193549251998006e-10	5.630152021231442e-10	2.6025521469371943e-8
76900000	0.004999867391836039	8.939004737980757e-51	-1.8870331995762186e-18	1.0314551014611212e-7	6.303605365393408e-17	3.201741594394267e-8	3.376835631385055e-25	2.5806630242088254e-17	3.193549251998006e-10	5.630152021231442e-10	2.6025521469371943e-8
77000000	0.004999867391836039	8.939004737980757e-51	-1.8870331995762186e-18	1.0314551014611212e-7	6.303605365393408e-17	3.201741594394267e-8	3.376835631385055e-25	2.5806630242088254e-17	3.193549251998006e-10	5.630152021231442e-10	2.6025521469371943e-8
77100000	0.004999867391836039	8.939004737980757e-51	-1.8870331995762186e-18	1.0314551014611212e-7	6.303605365393408e-17	3.201741594394267e-8	3.376835631385055e-25	2.5806630242088254e-17	3.193549251998006e-10	5.630152021231442e-10	2.6025521469371943e-8
77200000	0.004999867391836039	8.939004737980757e-51	-1.8870331995762186e-18	1.0314551014611212e-7	6.303605365393408e-17	3.201741594394267e-8	3.376835631385055e-25	2.5806630242088254e-17	3.193549251998006e-10	5.630152021231442e-10	2.6025521469371943e-8
77300000	0.004999867391836039	8.939004737980757e-51	-1.8870331995762186e-18	1.0314551014611212e-7	6.303605365393408e-17	3.201741594394267e-8	3.376835631385055e-25	2.5806630242088254e-17	3.193549251998006e-10	5.630152021231442e-10	2.6025521469371943e-8
77400000	0.004999867391836039	8.939004737980757e-51	-1.8870331995762186e-18	1.0314551014611212e-7	6.303605365393408e-17	3.201741594394267e-8	3.376835631385055e-25	2.5806630242088254e-17	3.193549251998006e-10	5.630152021231442e-10	2.6025521469371943e-8
77500000	0.004999867391836039	8.939004737980757e-51	-1.8870331995762186e-18	1.0314551014611212e-7	6.303605365393408e-17	3.201741594394267e-8	3.376835631385055e-25	2.5806630242088254e-17	3.193549251998006e-10	5.630152021231442e-10	2.6025521469371943e-8
77600000	0.004999867391836039	8.939004737980757e-51	-1.8870331995762186e-18	1.0314551014611212e-7	6.303605365393408e-17	3.201741594394267e-8	3.376835631385055e-25	2.5806630242088254e-17	3.193549251998006e-10	5.630152021231442e-10	2.6025521469371943e-8
77700000	0.004999867391836039	8.939004737980757e-51	-1.8870331995762186e-18	1.0314551014611212e-7	6.303605365393408e-17	3.201741594394267e-8	3.376835631385055e-25	2.5806630242088254e-17	3.193549251998006e-10	5.630152021231442e-10	2.6025521469371943e-8
77800000	0.004999867391836039	8.939004737980757e-51	-1.8870331995762186e-18	1.0314551014611212e-7	6.303605365393408e-17	3.201741594394267e-8	3.376835631385055e-25	2.5806630242088254e-17	3.193549251998006e-10	5.630152021231442e-10	2.6025521469371943e-8
77900000	0.004999867391836039	8.939004737980757e-51	-1.8870331995762186e-18	1.0314551014611212e-7	6.303605365393408e-17	3.201741594394267e-8	3.376835631385055e-25	2.5806630242088254e-17	3.193549251998006e-10	5.630152021231442e-10	2.6025521469371943e-8
78000000	0.004999867391836039	8.939004737980757e-51	-1.8870331995762186e-18	1.0314551014611212e-7	6.303605365393408e-17	3.201741594394267e-8	3.376835631385055e-25	2.5806630242088254e-17	3.193549251998006e-10	5.630152021231442e-10	2.6025521469371943e-8
78100000	0.004999867391836039	8.939004737980757e-51	-1.8870331995762186e-18	1.0314551014611212e-7	6.303605365393408e-17	3.201741594394267e-8	3.376835631385055e-25	2.5806630242088254e-17	3.193549251998006e-10	5.630152021231442e-10	2.6025521469371943e-8
78200000	0.004999867391836039	8.939004737980757e-51	-1.8870331995762186e-18	1.0314551014611212e-7	6.303605365393408e-17	3.201741594394267e-8	3.376835631385055e-25	2.5806630242088254e-17	3.193549251998006e-10	5.630152021231442e-10	2.6025521469371943e-8
78300000	0.004999867391836039	8.939004737980757e-51	-1.8870331995762186e-18	1.0314551014611212e-7	6.303605365393408e-17	3.201741594394267e-8	3.376835631385055e-25	2.5806630242088254e-17	3.193549251998006e-10	5.630152021231442e-10	2.6025521469371943e-8
78400000	0.004999867391836039	8.939004737980757e-51	-1.8870331995762186e-18	1.0314551014611212e-7	6.303605365393408e-17	3.201741594394267e-8	3.376835631385055e-25	2.5806630242088254e-17	3.193549251998006e-10	5.630152021231442e-10	2.6025521469371943e-8
78500000	0.004999867391836039	8.939004737980757e-51	-1.8870331995762186e-18	1.0314551014611212e-7	6.303605365393408e-17	3.201741594394267e-8	3.376835631385055e-25	2.5806630242088254e-17	3.193549251998006e-10	5.630152021231442e-10	2.6025521469371943e-8
78600000	0.004999867391836039	8.939004737980757e-51	-1.8870331995762186e-18	1.0314551014611212e-7	6.303605365393408e-17	3.201741594394267e-8	3.376835631385055e-25	2.5806630242088254e-17	3.193549251998006e-10	5.630152021231442e-10	2.6025521469371943e-8
78700000	0.004999867391836039	8.939004737980757e-51	-1.8870331995762186e-18	1.0314551014611212e-7	6.303605365393408e-17	3.201741594394267e-8	3.376835631385055e-25	2.5806630242088254e-17	3.193549251998006e-10	5.630152021231442e-10	2.6025521469371943e-8
78800000	0.004999867391836039	8.939004737980757e-51	-1.8870331995762186e-18	1.0314551014611212e-7	6.303605365393408e-17	3.201741594394267e-8	3.376835631385055e-25	2.5806630242088254e-17	3.193549251998006e-10	5.630152021231442e-10	2.6025521469371943e-8
78900000	0.004999867391836039	8.939004737980757e-51	-1.8870331995762186e-18	1.0314551014611212e-7	6.303605365393408e-17	3.201741594394267e-8	3.376835631385055e-25	2.5806630242088254e-17	3.193549251998006e-10	5.630152021231442e-10	2.6025521469371943e-8
79000000	0.004999867391836039	8.939004737980757e-51	-1.8870331995762186e-18	1.0314551014611212e-7	6.303605365393408e-17	3.201741594394267e-8	3.376835631385055e-25	2.5806630242088254e-17	3.193549251998006e-10	5.630152021231442e-10	2.6025521469371943e-8
79100000	0.004999867391836039	8.939004737980757e-51	-1.8870331995762186e-18	1.0314551014611212e-7	6.303605365393408e-17	3.201741594394267e-8	3.376835631385055e-25	2.5806630242088254e-17	3.193549251998006e-10	5.630152021231442e-10	2.6025521469371943e-8
79200000	0.004999867391836039	8.939004737980757e-51	-1.8870331995762186e-18	1.0314551014611212e-7	6.303605365393408e-17	3.201741594394267e-8	3.376835631385055e-25	2.5806630242088254e-17	3.193549251998006e-10	5.630152021231442e-10	2.6025521469371943e-8
79300000	0.004999867391836039	8.939004737980757e-51	-1.8870331995762186e-18	1.0314551014611212e-7	6.303605365393408e-17	3.201741594394267e-8	3.376835631385055e-25	2.5806630242088254e-17	3.193549251998006e-10	5.630152021231442e-10	2.6025521469371943e-8
79400000	0.004999867391836039	8.939004737980757e-51	-1.8870331995762186e-18	1.0314551014611212e-7	6.303605365393408e-17	3.201741594394267e-8	3.376835631385055e-25	2.5806630242088254e-17	3.193549251998006e-10	5.630152021231442e-10	2.6025521469371943e-8
79500000	0.004999867391836039	8.939004737980757e-51	-1.8870331995762186e-18	1.0314551014611212e-7	6.303605365393408e-17	3.201741594394267e-8	3.376835631385055e-25	2.5806630242088254e-17	3.193549251998006e-10	5.630152021231442e-10	2.6025521469371943e-8
79600000	0.004999867391836039	8.939004737980757e-51	-1.8870331995762186e-18	1.0314551014611212e-7	6.303605365393408e-17	3.201741594394267e-8	3.376835631385055e-25	2.5806630242088254e-17	3.193549251998006e-10	5.630152021231442e-10	2.6025521469371943e-8
79700000	0.004999867391836039	8.939004737980757e-51	-1.8870331995762186e-18	1.0314551014611212e-7	6.303605365393408e-17	3.201741594394267e-8	3.376835631385055e-25	2.5806630242088254e-17	3.193549251998006e-10	5.630152021231442e-10	2.6025521469371943e-8
79800000	0.004999867391836039	8.939004737980757e-51	-1.8870331995762186e-18	1.0314551014611212e-7	6.303605365393408e-17	3.201741594394267e-8	3.376835631385055e-25	2.5806630242088254e-17	3.193549251998006e-10	5.630152021231442e-10	2.6025521469371943e-8
79900000	0.004999867391836039	8.939004737980757e-51	-1.8870331995762186e-18	1.0314551014611212e-7	6.303605365393408e-17	3.201741594394267e-8	3.376835631385055e-25	2.5806630242088254e-17	3.193549251998006e-10	5.630152021231442e-10	2.6025521469371943e-8
80000000	0.004999867391836039	8.939004737980757e-51	-1.8870331995762186e-18	1.0314551014611212e-7	6.303605365393408e-17	3.201741594394267e-8	3.376835631385055e-25	2.5806630242088254e-17	3.193549251998006e-10	5.630152021231442e-10	2.6025521469371943e-8
80100000	0.004999867391836039	8.939004737980757e-51	-1.8870331995762186e-18	1.0314551014611212e-7	6.303605365393408e-17	3.201741594394267e-8	3.376835631385055e-25	2.5806630242088254e-17	3.193549251998006e-10	5.630152021231442e-10	2.6025521469371943e-8
80200000	0.004999867391836039	8.939004737980757e-51	-1.8870331995762186e-18	1.0314551014611212e-7	6.303605365393408e-17	3.201741594394267e-8	3.376835631385055e-25	2.5806630242088254e-17	3.193549251998006e-10	5.630152021231442e-10	2.6025521469371943e-8
80300000	0.004999867391836039	8.939004737980757e-51	-1.8870331995762186e-18	1.0314551014611212e-7	6.303605365393409e-17	3.201741594394267e-8	3.376835631385055e-25	2.5806630242088254e-17	3.193549251998006e-10	5.630152021231442e-10	2.6025521469371943e-8
80400000	0.004999867391836039	8.939004737980757e-51	-1.8870331995762186e-18	1.0314551014611212e-7	6.303605365393409e-17	3.201741594394267e-8	3.376835631385055e-25	2.5806630242088254e-17	3.193549251998006e-10	5.630152021231442e-10	2.6025521469371943e-8
80500000	0.004999867391836039	8.939004737980757e-51	-1.8870331995762186e-18	1.0314551014611212e-7	6.303605365393409e-17	3.201741594394267e-8	3.376835631385055e-25	2.5806630242088254e-17	3.193549251998006e-10	5.630152021231442e-10	2.6025521469371943e-8
80600000	0.004999867391836039	8.939004737980757e-51	-1.8870331995762186e-18	1.0314551014611212e-7	6.303605365393409e-17	3.201741594394267e-8	3.376835631385055e-25	2.5806630242088254e-17	3.193549251998006e-10	5.630152021231442e-10	2.6025521469371943e-8
80700000	0.004999867391836039	8.939004737980757e-51	-1.8870331995762186e-18	1.0314551014611212e-7	6.303605365393409e-17	3.201741594394267e-8	3.376835631385055e-25	2.5806630242088254e-17	3.193549251998006e-10	5.630152021231442e-10	2.6025521469371943e-8
80800000	0.004999867391836039	8.939004737980757e-51	-1.8870331995762186e-18	1.0314551014611212e-7	6.303605365393409e-17	3.201741594394267e-8	3.376835631385055e-25	2.5806630242088254e-17	3.193549251998006e-10	5.630152021231442e-10	2.6025521469371943e-8
80900000	0.004999867391836039	8.939004737980757e-51	-1.8870331995762186e-18	1.0314551014611212e-7	6.303605365393409e-17	3.201741594394267e-8	3.376835631385055e-25	2.5806630242088254e-17	3.193549251998006e-10	5.630152021231442e-10	2.6025521469371943e-8
81000000	0.004999867391836039	8.939004737980757e-51	-1.8870331995762186e-18	1.0314551014611212e-7	6.303605365393409e-17	3.201741594394267e-8	3.376835631385055e-25	2.5806630242088254e-17	3.193549251998006e-10	5.630152021231442e-10	2.6025521469371943e-8
81100000	0.004999867391836039	8.939004737980757e-51	-1.8870331995762186e-18	1.0314551014611211e-7	6.303605365393409e-17	3.201741594394267e-8	3.376835631385055e-25	2.5806630242088254e-17	3.193549251998006e-10	5.630152021231442e-10	2.6025521469371943e-8
81200000	0.004999867391836039	8.939004737980757e-51	-1.8870331995762186e-18	1.0314551014611211e-7	6.303605365393409e-17	3.201741594394267e-8	3.376835631385055e-25	2.5806630242088254e-17	3.193549251998006e-10	5.630152021231442e-10	2.6025521469371943e-8
81300000	0.004999867391836039	8.939004737980757e-51	-1.8870331995762186e-18	1.0314551014611211e-7	6.303605365393409e-17	3.201741594394267e-8	3.376835631385055e-25	2.5806630242088254e-17	3.193549251998006e-10	5.630152021231442e-10	2.6025521469371943e-8
81400000	0.004999867391836039	8.939004737980757e-51	-1.8870331995762186e-18	1.0314551014611211e-7	6.303605365393409e-17	3.201741594394267e-8	3.376835631385055e-25	2.5806630242088254e-17	3.193549251998006e-10	5.630152021231442e-10	2.6025521469371943e-8
81500000	0.004999867391836039	8.939004737980757e-51	-1.8870331995762186e-18	1.0314551014611211e-7	6.303605365393409e-17	3.201741594394267e-8	3.376835631385055e-25	2.5806630242088254e-17	3.193549251998006e-10	5.630152021231442e-10	2.6025521469371943e-8
81600000	0.004999867391836039	8.939004737980757e-51	-1.8870331995762186e-18	1.0314551014611211e-7	6.303605365393409e-17	3.201741594394267e-8	3.376835631385055e-25	2.5806630242088254e-17	3.193549251998006e-10	5.630152021231442e-10	2.6025521469371943e-8
81700000	0.004999867391836039	8.939004737980757e-51	-1.8870331995762186e-18	1.0314551014611211e-7	6.303605365393409e-17	3.201741594394267e-8	3.376835631385055e-25	2.5806630242088254e-17	3.193549251998006e-10	5.630152021231442e-10	2.6025521469371943e-8
81800000	0.004999867391836039	8.939004737980757e-51	-1.8870331995762186e-18	1.0314551014611211e-7	6.303605365393409e-17	3.201741594394267e-8	3.376835631385055e-25	2.5806630242088254e-17	3.193549251998006e-10	5.630152021231442e-10	2.6025521469371943e-8
81900000	0.004999867391836039	8.939004737980757e-51	-1.8870331995762186e-18	1.0314551014611211e-7	6.303605365393409e-17	3.201741594394267e-8	3.376835631385055e-25	2.5806630242088254e-17	3.193549251998006e-10	5.630152021231442e-10	2.6025521469371943e-8
82000000	0.004999867391836039	8.939004737980757e-51	-1.8870331995762186e-18	1.0314551014611211e-7	6.303605365393409e-17	3.201741594394267e-8	3.376835631385055e-25	2.5806630242088254e-17	3.193549251998006e-10	5.630152021231442e-10	2.6025521469371943e-8
82100000	0.004999867391836039	8.939004737980757e-51	-1.8870331995762186e-18	1.0314551014611211e-7	6.303605365393409e-17	3.201741594394267e-8	3.376835631385055e-25	2.5806630242088254e-17	3.193549251998006e-10	5.630152021231442e-10	2.6025521469371943e-8
82200000	0.004999867391836039	8.939004737980757e-51	-1.8870331995762186e-18	1.0314551014611211e-7	6.303605365393409e-17	3.201741594394267e-8	3.376835631385055e-25	2.5806630242088254e-17	3.193549251998006e-10	5.630152021231442e-10	2.6025521469371943e-8
82300000	0.004999867391836039	8.939004737980757e-51	-1.8870331995762186e-18	1.0314551014611211e-7	6.303605365393409e-17	3.201741594394267e-8	3.376835631385055e-25	2.5806630242088254e-17	3.193549251998006e-10	5.630152021231442e-10	2.6025521469371943e-8
82400000	0.004999867391836039	8.939004737980757e-51	-1.8870331995762186e-18	1.0314551014611211e-7	6.303605365393409e-17	3.201741594394267e-8	3.376835631385055e-25	2.5806630242088254e-17	3.193549251998006e-10	5.630152021231442e-10	2.6025521469371943e-8
82500000	0.004999867391836039	8.939004737980757e-51	-1.8870331995762186e-18	1.0314551014611211e-7	6.303605365393409e-17	3.201741594394267e-8	3.376835631385055e-25	2.5806630242088254e-17	3.193549251998006e-10	5.630152021231442e-10	2.6025521469371943e-8
82600000	0.004999867391836039	8.939004737980757e-51	-1.8870331995762186e-18	1.0314551014611211e-7	6.303605365393409e-17	3.201741594394267e-8	3.376835631385055e-25	2.5806630242088254e-17	3.193549251998006e-10	5.630152021231442e-10	2.6025521469371943e-8
82700000	0.004999867391836039	8.939004737980757e-51	-1.8870331995762186e-18	1.0314551014611211e-7	6.303605365393409e-17	3.201741594394267e-8	3.376835631385055e-25	2.5806630242088254e-17	3.193549251998006e-10	5.630152021231442e-10	2.6025521469371943e-8
82800000	0.004999867391836039	8.939004737980757e-51	-1.8870331995762186e-18	1.0314551014611211e-7	6.303605365393409e-17	3.201741594394267e-8	3.376835631385055e-25	2.5806630242088254e-17	3.193549251998006e-10	5.630152021231442e-10	2.6025521469371943e-8
82900000	0.004999867391836039	8.939004737980757e-51	-1.8870331995762186e-18	1.0314551014611211e-7	6.303605365393409e-17	3.201741594394267e-8	3.376835631385055e-25	2.5806630242088254e-17	3.193549251998006e-10	5.630152021231442e-10	2.6025521469371943e-8
83000000	0.004999867391836039	8.939004737980757e-51	-1.8870331995762186e-18	1.0314551014611211e-7	6.303605365393409e-17	3.201741594394267e-8	3.376835631385055e-25	2.5806630242088254e-17	3.193549251998006e-10	5.630152021231442e-10	2.6025521469371943e-8
83100000	0.004999867391836039	8.939004737980757e-51	-1.8870331995762186e-18	1.0314551014611211e-7	6.303605365393409e-17	3.201741594394267e-8	3.376835631385055e-25	2.5806630242088254e-17	3.193549251998006e-10	5.630152021231442e-10	2.6025521469371943e-8
83200000	0.004999867391836039	8.939004737980757e-51	-1.8870331995762186e-18	1.0314551014611211e-7	6.303605365393409e-17	3.201741594394267e-8	3.376835631385055e-25	2.5806630242088254e-17	3.193549251998006e-10	5.630152021231442e-10	2.6025521469371943e-8
83300000	0.004999867391836039	8.939004737980757e-51	-1.8870331995762186e-18	1.0314551014611211e-7	6.303605365393409e-17	3.201741594394267e-8	3.376835631385055e-25	2.5806630242088254e-17	3.193549251998006e-10	5.630152021231442e-10	2.6025521469371943e-8
83400000	0.004999867391836039	8.939004737980757e-51	-1.8870331995762186e-18	1.0314551014611211e-7	6.303605365393409e-17	3.201741594394267e-8	3.376835631385055e-25	2.5806630242088254e-17	3.193549251998006e-10	5.630152021231442e-10	2.6025521469371943e-8
83500000	0.004999867391836039	8.939004737980757e-51	-1.8870331995762186e-18	1.0314551014611211e-7	6.303605365393409e-17	3.201741594394267e-8	3.376835631385055e-25	2.5806630242088254e-17	3.193549251998006e-10	5.630152021231442e-10	2.6025521469371943e-8
83600000	0.004999867391836039	8.939004737980757e-51	-1.8870331995762186e-18	1.0314551014611211e-7	6.303605365393409e-17	3.201741594394267e-8	3.376835631385055e-25	2.5806630242088254e-17	3.193549251998006e-10	5.630152021231442e-10	2.6025521469371943e-8
83700000	0.004999867391836039	8.939004737980757e-51	-1.8870331995762186e-18	1.0314551014611211e-7	6.303605365393409e-17	3.201741594394267e-8	3.376835631385055e-25	2.5806630242088254e-17	3.193549251998006e-10	5.630152021231442e-10	2.6025521469371943e-8
83800000	0.004999867391836039	8.939004737980757e-51	-1.8870331995762186e-18	1.0314551014611211e-7	6.303605365393409e-17	3.201741594394267e-8	3.376835631385055e-25	2.5806630242088254e-17	3.193549251998006e-10	5.630152021231442e-10	2.6025521469371943e-8
83900000	0.004999867391836039	8.939004737980757e-51	-1.8870331995762186e-18	1.0314551014611211e-7	6.303605365393409e-17	3.201741594394267e-8	3.376835631385055e-25	2.5806630242088254e-17	3.193549251998006e-10	5.630152021231442e-10	2.6025521469371943e-8
84000000	0.004999867391836039	8.939004737980757e-51	-1.8870331995762186e-18	1.0314551014611211e-7	6.30360536539341e-17	3.201741594394267e-8	3.376835631385055e-25	2.5806630242088254e-17	3.193549251998006e-10	5.630152021231442e-10	2.6025521469371943e-8
84100000	0.004999867391836039	8.939004737980757e-51	-1.8870331995762186e-18	1.0314551014611211e-7	6.30360536539341e-17	3.201741594394267e-8	3.376835631385055e-25	2.5806630242088254e-17	3.193549251998006e-10	5.630152021231442e-10	2.6025521469371943e-8
84200000	0.004999867391836039	8.939004737980757e-51	-1.8870331995762186e-18	1.0314551014611211e-7	6.30360536539341e-17	3.201741594394267e-8	3.376835631385055e-25	2.5806630242088254e-17	3.193549251998006e-10	5.630152021231442e-10	2.6025521469371943e-8
84300000	0.004999867391836039	8.939004737980757e-51	-1.8870331995762186e-18	1.0314551014611211e-7	6.30360536539341e-17	3.201741594394267e-8	3.376835631385055e-25	2.5806630242088254e-17	3.193549251998006e-10	5.630152021231442e-10	2.6025521469371943e-8
84400000	0.004999867391836039	8.939004737980757e-51	-1.8870331995762186e-18	1.0314551014611211e-7	6.30360536539341e-17	3.201741594394267e-8	3.376835631385055e-25	2.5806630242088254e-17	3.193549251998006e-10	5.630152021231442e-10	2.6025521469371943e-8
84500000	0.004999867391836039	8.939004737980757e-51	-1.8870331995762186e-18	1.0314551014611211e-7	6.30360536539341e-17	3.201741594394267e-8	3.376835631385055e-25	2.5806630242088254e-17	3.193549251998006e-10	5.630152021231442e-10	2.6025521469371943e-8
84600000	0.004999867391836039	8.939004737980757e-51	-1.8870331995762186e-18	1.0314551014611211e-7	6.30360536539341e-17	3.201741594394267e-8	3.376835631385055e-25	2.5806630242088254e-17	3.193549251998006e-10	5.630152021231442e-10	2.6025521469371943e-8
84700000	0.004999867391836039	8.939004737980757e-51	-1.8870331995762186e-18	1.0314551014611211e-7	6.30360536539341e-17	3.201741594394267e-8	3.376835631385055e-25	2.5806630242088254e-17	3.193549251998006e-10	5.630152021231442e-10	2.6025521469371943e-8
84800000	0.004999867391836039	8.939004737980757e-51	-1.8870331995762186e-18	1.0314551014611211e-7	6.30360536539341e-17	3.201741594394267e-8	3.376835631385055e-25	2.5806630242088254e-17	3.193549251998006e-10	5.630152021231442e-10	2.6025521469371943e-8
84900000	0.004999867391836039	8.939004737980757e-51	-1.8870331995762186e-18	1.0314551014611211e-7	6.30360536539341e-17	3.201741594394267e-8	3.376835631385055e-25	2.5806630242088254e-17	3.193549251998006e-10	5.630152021231442e-10	2.6025521469371943e-8
85000000	0.004999867391836039	8.939004737980757e-51	-1.8870331995762186e-18	1.0314551014611211e-7	6.30360536539341e-17	3.201741594394267e-8	3.376835631385055e-25	2.5806630242088254e-17	3.193549251998006e-10	5.630152021231442e-10	2.6025521469371943e-8
85100000	0.004999867391836039	8.939004737980757e-51	-1.8870331995762186e-18	1.0314551014611211e-7	6.30360536539341e-17	3.201741594394267e-8	3.376835631385055e-25	2.5806630242088254e-17	3.193549251998006e-10	5.630152021231442e-10	2.6025521469371943e-8
85200000	0.004999867391836039	8.939004737980757e-51	-1.8870331995762186e-18	1.0314551014611211e-7	6.30360536539341e-17	3.201741594394267e-8	3.376835631385055e-25	2.5806630242088254e-17	3.193549251998006e-10	5.630152021231442e-10	2.6025521469371943e-8
85300000	0.004999867391836039	8.939004737980757e-51	-1.8870331995762186e-18	1.0314551014611211e-7	6.30360536539341e-17	3.201741594394267e-8	3.376835631385055e-25	2.5806630242088254e-17	3.193549251998006e-10	5.630152021231442e-10	2.6025521469371943e-8
85400000	0.004999867391836039	8.939004737980757e-51	-1.8870331995762186e-18	1.0314551014611211e-7	6.30360536539341e-17	3.201741594394267e-8	3.376835631385055e-25	2.5806630242088254e-17	3.193549251998006e-10	5.630152021231442e-10	2.6025521469371943e-8
85500000	0.004999867391836039	8.939004737980757e-51	-1.8870331995762186e-18	1.0314551014611211e-7	6.30360536539341e-17	3.201741594394267e-8	3.376835631385055e-25	2.5806630242088254e-17	3.193549251998006e-10	5.630152021231442e-10	2.6025521469371943e-8
85600000	0.004999867391836039	8.939004737980757e-51	-1.8870331995762186e-18	1.0314551014611211e-7	6.30360536539341e-17	3.201741594394267e-8	3.376835631385055e-25	2.5806630242088254e-17	3.193549251998006e-10	5.630152021231442e-10	2.6025521469371943e-8
85700000	0.004999867391836039	8.939004737980757e-51	-1.8870331995762186e-18	1.0314551014611211e-7	6.30360536539341e-17	3.201741594394267e-8	3.376835631385055e-25	2.5806630242088254e-17	3.193549251998006e-10	5.630152021231442e-10	2.6025521469371943e-8
85800000	0.004999867391836039	8.939004737980757e-51	-1.8870331995762186e-18	1.0314551014611211e-7	6.30360536539341e-17	3.201741594394267e-8	3.376835631385055e-25	2.5806630242088254e-17	3.193549251998006e-10	5.630152021231442e-10	2.6025521469371943e-8
85900000	0.004999867391836039	8.939004737980757e-51	-1.8870331995762186e-18	1.0314551014611211e-7	6.30360536539341e-17	3.201741594394267e-8	3.376835631385055e-25	2.5806630242088254e-17	3.193549251998006e-10	5.630152021231442e-10	2.6025521469371943e-8
86000000	0.004999867391836039	8.939004737980757e-51	-1.8870331995762186e-18	1.0314551014611211e-7	6.30360536539341e-17	3.201741594394267e-8	3.376835631385055e-25	2.5806630242088254e-17	3.193549251998006e-10	5.630152021231442e-10	2.6025521469371943e-8
86100000	0.004999867391836039	8.939004737980757e-51	-1.8870331995762186e-18	1.0314551014611211e-7	6.30360536539341e-17	3.201741594394267e-8	3.376835631385055e-25	2.5806630242088254e-17	3.193549251998006e-10	5.630152021231442e-10	2.6025521469371943e-8
86200000	0.004999867391836039	8.939004737980757e-51	-1.8870331995762186e-18	1.0314551014611211e-7	6.30360536539341e-17	3.201741594394267e-8	3.376835631385055e-25	2.5806630242088254e-17	3.193549251998006e-10	5.630152021231442e-10	2.6025521469371943e-8
86300000	0.004999867391836039	8.939004737980757e-51	-1.8870331995762186e-18	1.0314551014611211e-7	6.30360536539341e-17	3.201741594394267e-8	3.376835631385055e-25	2.5806630242088254e-17	3.193549251998006e-10	5.630152021231442e-10	2.6025521469371943e-8
86400000	0.004999867391836039	8.939004737980757e-51	-1.8870331995762186e-18	1.0314551014611211e-7	6.30360536539341e-17	3.201741594394267e-8	3.376835631385055e-25	2.5806630242088254e-17	3.193549251998006e-10	5.630152021231442e-10	2.6025521469371943e-8
86500000	0.004999867391836039	8.939004737980757e-51	-1.8870331995762186e-18	1.0314551014611211e-7	6.30360536539341e-17	3.201741594394267e-8	3.376835631385055e-25	2.5806630242088254e-17	3.193549251998006e-10	5.630152021231442e-10	2.6025521469371943e-8
86600000	0.004999867391836039	8.939004737980757e-51	-1.8870331995762186e-18	1.0314551014611211e-7	6.30360536539341e-17	3.201741594394267e-8	3.376835631385055e-25	2.5806630242088254e-17	3.193549251998006e-10	5.630152021231442e-10	2.6025521469371943e-8
86700000	0.004999867391836039	8.939004737980757e-51	-1.8870331995762186e-18	1.0314551014611211e-7	6.30360536539341e-17	3.201741594394267e-8	3.376835631385055e-25	2.5806630242088254e-17	3.193549251998006e-10	5.630152021231442e-10	2.6025521469371943e-8
86800000	0.004999867391836039	8.939004737980757e-51	-1.8870331995762186e-18	1.0314551014611211e-7	6.30360536539341e-17	3.201741594394267e-8	3.376835631385055e-25	2.5806630242088254e-17	3.193549251998006e-10	5.630152021231442e-10	2.6025521469371943e-8
86900000	0.004999867391836039	8.939004737980757e-51	-1.8870331995762186e-18	1.0314551014611211e-7	6.30360536539341e-17	3.201741594394267e-8	3.376835631385055e-25	2.5806630242088254e-17	3.193549251998006e-10	5.630152021231442e-10	2.6025521469371943e-8
87000000	0.004999867391836039	8.939004737980757e-51	-1.8870331995762186e-18	1.0314551014611211e-7	6.30360536539341e-17	3.201741594394267e-8	3.376835631385055e-25	2.5806630242088254e-17	3.193549251998006e-10	5.630152021231442e-10	2.6025521469371943e-8
87100000	0.004999867391836039	8.939004737980757e-51	-1.8870331995762186e-18	1.0314551014611211e-7	6.30360536539341e-17	3.201741594394267e-8	3.376835631385055e-25	2.5806630242088254e-17	3.193549251998006e-10	5.630152021231442e-10	2.6025521469371943e-8
87200000	0.004999867391836039	8.939004737980757e-51	-1.8870331995762186e-18	1.0314551014611211e-7	6.30360536539341e-17	3.201741594394267e-8	3.376835631385055e-25	2.5806630242088254e-17	3.193549251998006e-10	5.630152021231442e-10	2.6025521469371943e-8
87300000	0.004999867391836039	8.939004737980757e-51	-1.8870331995762186e-18	1.0314551014611211e-7	6.30360536539341e-17	3.201741594394267e-8	3.376835631385055e-25	2.5806630242088254e-17	3.193549251998006e-10	5.630152021231442e-10	2.6025521469371943e-8
87400000	0.004999867391836039	8.939004737980757e-51	-1.8870331995762186e-18	1.0314551014611211e-7	6.30360536539341e-17	3.201741594394267e-8	3.376835631385055e-25	2.5806630242088254e-17	3.193549251998006e-10	5.630152021231442e-10	2.6025521469371943e-8
87500000	0.004999867391836039	8.939004737980757e-51	-1.8870331995762186e-18	1.0314551014611211e-7	6.30360536539341e-17	3.201741594394267e-8	3.376835631385055e-25	2.5806630242088254e-17	3.193549251998006e-10	5.630152021231442e-10	2.6025521469371943e-8
87600000	0.004999867391836039	8.939004737980757e-51	-1.8870331995762186e-18	1.0314551014611211e-7	6.30360536539341e-17	3.201741594394267e-8	3.376835631385055e-25	2.5806630242088254e-17	3.193549251998006e-10	5.630152021231442e-10	2.6025521469371943e-8
87700000	0.004999867391836039	8.939004737980757e-51	-1.8870331995762186e-18	1.0314551014611211e-7	6.30360536539341e-17	3.201741594394267e-8	3.376835631385055e-25	2.5806630242088254e-17	3.193549251998006e-10	5.630152021231442e-10	2.6025521469371943e-8
87800000	0.004999867391836039	8.939004737980757e-51	-1.8870331995762186e-18	1.0314551014611211e-7	6.30360536539341e-17	3.201741594394267e-8	3.376835631385055e-25	2.5806630242088254e-17	3.193549251998006e-10	5.630152021231442e-10	2.6025521469371943e-8
87900000	0.004999867391836039	8.939004737980757e-51	-1.8870331995762186e-18	1.0314551014611211e-7	6.30360536539341e-17	3.201741594394267e-8	3.376835631385055e-25	2.5806630242088254e-17	3.193549251998006e-10	5.630152021231442e-10	2.6025521469371943e-8
88000000	0.004999867391836039	8.939004737980757e-51	-1.8870331995762186e-18	1.0314551014611211e-7	6.30360536539341e-17	3.201741594394267e-8	3.376835631385055e-25	2.5806630242088254e-17	3.193549251998006e-10	5.630152021231442e-10	2.6025521469371943e-8
88100000	0.004999867391836039	8.939004737980757e-51	-1.8870331995762186e-18	1.0314551014611211e-7	6.30360536539341e-17	3.201741594394267e-8	3.376835631385055e-25	2.5806630242088254e-17	3.193549251998006e-10	5.630152021231442e-10	2.6025521469371943e-8
88200000	0.004999867391836039	8.939004737980757e-51	-1.8870331995762186e-18	1.0314551014611211e-7	6.30360536539341e-17	3.201741594394267e-8	3.376835631385055e-25	2.5806630242088254e-17	3.193549251998006e-10	5.630152021231442e-10	2.6025521469371943e-8
88300000	0.004999867391836039	8.939004737980757e-51	-1.8870331995762186e-18	1.0314551014611211e-7	6.30360536539341e-17	3.201741594394267e-8	3.376835631385055e-25	2.5806630242088254e-17	3.193549251998006e-10	5.630152021231442e-10	2.6025521469371943e-8
88400000	0.004999867391836039	8.939004737980757e-51	-1.8870331995762186e-18	1.0314551014611211e-7	6.30360536539341e-17	3.201741594394267e-8	3.376835631385055e-25	2.5806630242088254e-17	3.193549251998006e-10	5.630152021231442e-10	2.6025521469371943e-8
88500000	0.004999867391836039	8.939004737980757e-51	-1.8870331995762186e-18	1.0314551014611211e-7	6.30360536539341e-17	3.201741594394267e-8	3.376835631385055e-25	2.5806630242088254e-17	3.193549251998006e-10	5.630152021231442e-10	2.6025521469371943e-8
88600000	0.004999867391836039	8.939004737980757e-51	-1.8870331995762186e-18	1.0314551014611211e-7	6.30360536539341e-17	3.201741594394267e-8	3.376835631385055e-25	2.5806630242088254e-17	3.193549251998006e-10	5.630152021231442e-10	2.6025521469371943e-8
88700000	0.004999867391836039	8.939004737980757e-51	-1.8870331995762186e-18	1.0314551014611211e-7	6.30360536539341e-17	3.201741594394267e-8	3.376835631385055e-25	2.5806630242088254e-17	3.193549251998006e-10	5.630152021231442e-10	2.6025521469371943e-8
88800000	0.004999867391836039	8.939004737980757e-51	-1.8870331995762186e-18	1.0314551014611211e-7	6.30360536539341e-17	3.201741594394267e-8	3.376835631385055e-25	2.5806630242088254e-17	3.193549251998006e-10	5.630152021231442e-10	2.6025521469371943e-8
88900000	0.004999867391836039	8.939004737980757e-51	-1.8870331995762186e-18	1.0314551014611211e-7	6.30360536539341e-17	3.201741594394267e-8	3.376835631385055e-25	2.5806630242088254e-17	3.193549251998006e-10	5.630152021231442e-10	2.6025521469371943e-8
89000000	0.004999867391836039	8.939004737980757e-51	-1.8870331995762186e-18	1.0314551014611211e-7	6.30360536539341e-17	3.201741594394267e-8	3.376835631385055e-25	2.5806630242088254e-17	3.193549251998006e-10	5.630152021231442e-10	2.6025521469371943e-8
89100000	0.004999867391836039	8.939004737980757e-51	-1.8870331995762186e-18	1.0314551014611211e-7	6.30360536539341e-17	3.201741594394267e-8	3.376835631385055e-25	2.5806630242088254e-17	3.193549251998006e-10	5.630152021231442e-10	2.6025521469371943e-8
89200000	0.004999867391836039	8.939004737980757e-51	-1.8870331995762186e-18	1.0314551014611211e-7	6.30360536539341e-17	3.201741594394267e-8	3.376835631385055e-25	2.5806630242088254e-17	3.193549251998006e-10	5.630152021231442e-10	2.6025521469371943e-8
89300000	0.004999867391836039	8.939004737980757e-51	-1.8870331995762186e-18	1.0314551014611211e-7	6.30360536539341e-17	3.201741594394267e-8	3.376835631385055e-25	2.5806630242088254e-17	3.193549251998006e-10	5.630152021231442e-10	2.6025521469371943e-8
89400000	0.004999867391836039	8.939004737980757e-51	-1.8870331995762186e-18	1.0314551014611211e-7	6.30360536539341e-17	3.201741594394267e-8	3.376835631385055e-25	2.5806630242088254e-17	3.193549251998006e-10	5.630152021231442e-10	2.6025521469371943e-8
89500000	0.004999867391836039	8.939004737980757e-51	-1.8870331995762186e-18	1.0314551014611211e-7	6.30360536539341e-17	3.201741594394267e-8	3.376835631385055e-25	2.5806630242088254e-17	3.193549251998006e-10	5.630152021231442e-10	2.6025521469371943e-8
89600000	0.004999867391836039	8.939004737980757e-51	-1.8870331995762186e-18	1.0314551014611211e-7	6.30360536539341e-17	3.201741594394267e-8	3.376835631385055e-25	2.5806630242088254e-17	3.193549251998006e-10	5.630152021231442e-10	2.6025521469371943e-8
89700000	0.004999867391836039	8.939004737980757e-51	-1.8870331995762186e-18	1.0314551014611211e-7	6.30360536539341e-17	3.201741594394267e-8	3.376835631385055e-25	2.5806630242088254e-17	3.193549251998006e-10	5.630152021231442e-10	2.6025521469371943e-8
89800000	0.004999867391836039	8.939004737980757e-51	-1.8870331995762186e-18	1.0314551014611211e-7	6.30360536539341e-17	3.201741594394267e-8	3.376835631385055e-25	2.5806630242088254e-17	3.193549251998006e-10	5.630152021231442e-10	2.6025521469371943e-8
89900000	0.004999867391836039	8.939004737980757e-51	-1.8870331995762186e-18	1.0314551014611211e-7	6.30360536539341e-17	3.201741594394267e-8	3.376835631385055e-25	2.5806630242088254e-17	3.193549251998006e-10	5.630152021231442e-10	2.6025521469371943e-8
90000000	0.004999867391836039	8.939004737980757e-51	-1.8870331995762186e-18	1.0314551014611211e-7	6.30360536539341e-17	3.201741594394267e-8	3.376835631385055e-25	2.5806630242088254e-17	3.193549251998006e-10	5.630152021231442e-10	2.6025521469371943e-8
90100000	0.004999867391836039	8.939004737980757e-51	-1.8870331995762186e-18	1.0314551014611211e-7	6.30360536539341e-17	3.201741594394267e-8	3.376835631385055e-25	2.5806630242088254e-17	3.193549251998006e-10	5.630152021231442e-10	2.6025521469371943e-8
90200000	0.004999867391836039	8.939004737980757e-51	-1.8870331995762186e-18	1.0314551014611211e-7	6.30360536539341e-17	3.201741594394267e-8	3.376835631385055e-25	2.5806630242088254e-17	3.193549251998006e-10	5.630152021231442e-10	2.6025521469371943e-8
90300000	0.004999867391836039	8.939004737980757e-51	-1.8870331995762186e-18	1.0314551014611211e-7	6.30360536539341e-17	3.201741594394267e-8	3.376835631385055e-25	2.5806630242088254e-17	3.193549251998006e-10	5.630152021231442e-10	2.6025521469371943e-8
90400000	0.004999867391836039	8.939004737980757e-51	-1.8870331995762186e-18	1.0314551014611211e-7	6.30360536539341e-17	3.201741594394267e-8	3.376835631385055e-25	2.5806630242088254e-17	3.193549251998006e-10	5.630152021231442e-10	2.6025521469371943e-8
90500000	0.004999867391836039	8.939004737980757e-51	-1.8870331995762186e-18	1.0314551014611211e-7	6.30360536539341e-17	3.201741594394267e-8	3.376835631385055e-25	2.5806630242088254e-17	3.193549251998006e-10	5.630152021231442e-10	2.6025521469371943e-8
90600000	0.004999867391836039	8.939004737980757e-51	-1.8870331995762186e-18	1.0314551014611211e-7	6.30360536539341e-17	3.201741594394267e-8	3.376835631385055e-25	2.5806630242088254e-17	3.193549251998006e-10	5.630152021231442e-10	2.6025521469371943e-8
90700000	0.004999867391836039	8.939004737980757e-51	-1.8870331995762186e-18	1.0314551014611211e-7	6.30360536539341e-17	3.201741594394267e-8	3.376835631385055e-25	2.5806630242088254e-17	3.193549251998006e-10	5.630152021231442e-10	2.6025521469371943e-8
90800000	0.004999867391836039	8.939004737980757e-51	-1.8870331995762186e-18	1.0314551014611211e-7	6.303605365393409e-17	3.201741594394267e-8	3.376835631385055e-25	2.5806630242088254e-17	3.193549251998006e-10	5.630152021231442e-10	2.6025521469371943e-8
90900000	0.004999867391836039	8.939004737980757e-51	-1.8870331995762186e-18	1.0314551014611211e-7	6.303605365393409e-17	3.201741594394267e-8	3.376835631385055e-25	2.5806630242088254e-17	3.193549251998006e-10	5.630152021231442e-10	2.6025521469371943e-8
91000000	0.004999867391836039	8.939004737980757e-51	-1.8870331995762186e-18	1.0314551014611211e-7	6.303605365393409e-17	3.201741594394267e-8	3.376835631385055e-25	2.5806630242088254e-17	3.193549251998006e-10	5.630152021231442e-10	2.6025521469371943e-8
91100000	0.004999867391836039	8.939004737980757e-51	-1.8870331995762186e-18	1.0314551014611211e-7	6.303605365393409e-17	3.201741594394267e-8	3.376835631385055e-25	2.5806630242088254e-17	3.193549251998006e-10	5.630152021231442e-10	2.6025521469371943e-8
91200000	0.004999867391836039	8.939004737980757e-51	-1.8870331995762186e-18	1.0314551014611211e-7	6.303605365393409e-17	3.201741594394267e-8	3.376835631385055e-25	2.5806630242088254e-17	3.193549251998006e-10	5.630152021231442e-10	2.6025521469371943e-8
91300000	0.004999867391836039	8.939004737980757e-51	-1.8870331995762186e-18	1.0314551014611211e-7	6.303605365393409e-17	3.201741594394267e-8	3.376835631385055e-25	2.5806630242088254e-17	3.193549251998006e-10	5.630152021231442e-10	2.6025521469371943e-8
91400000	0.004999867391836039	8.939004737980757e-51	-1.8870331995762186e-18	1.0314551014611211e-7	6.303605365393409e-17	3.201741594394267e-8	3.376835631385055e-25	2.5806630242088254e-17	3.193549251998006e-10	5.630152021231442e-10	2.6025521469371943e-8
91500000	0.004999867391836039	8.939004737980757e-51	-1.8870331995762186e-18	1.0314551014611211e-7	6.303605365393409e-17	3.201741594394267e-8	3.376835631385055e-25	2.5806630242088254e-17	3.193549251998006e-10	5.630152021231442e-10	2.6025521469371943e-8
91600000	0.004999867391836039	8.939004737980757e-51	-1.8870331995762186e-18	1.0314551014611211e-7	6.303605365393409e-17	3.201741594394267e-8	3.376835631385055e-25	2.5806630242088254e-17	3.193549251998006e-10	5.630152021231442e-10	2.6025521469371943e-8
91700000	0.004999867391836039	8.939004737980757e-51	-1.8870331995762186e-18	1.0314551014611211e-7	6.303605365393409e-17	3.201741594394267e-8	3.376835631385055e-25	2.5806630242088254e-17	3.193549251998006e-10	5.630152021231442e-10	2.6025521469371943e-8
91800000	0.004999867391836039	8.939004737980757e-51	-1.8870331995762186e-18	1.0314551014611211e-7	6.303605365393409e-17	3.201741594394267e-8	3.376835631385055e-25	2.5806630242088254e-17	3.193549251998006e-10	5.630152021231442e-10	2.6025521469371943e-8
91900000	0.004999867391836039	8.939004737980757e-51	-1.8870331995762186e-18	1.0314551014611211e-7	6.303605365393409e-17	3.201741594394267e-8	3.376835631385055e-25	2.5806630242088254e-17	3.193549251998006e-10	5.630152021231442e-10	2.6025521469371943e-8
92000000	0.004999867391836039	8.939004737980757e-51	-1.8870331995762186e-18	1.0314551014611211e-7	6.303605365393409e-17	3.201741594394267e-8	3.376835631385055e-25	2.5806630242088254e-17	3.193549251998006e-10	5.630152021231442e-10	2.6025521469371943e-8
92100000	0.004999867391836039	8.939004737980757e-51	-1.8870331995762186e-18	1.0314551014611211e-7	6.303605365393409e-17	3.201741594394267e-8	3.376835631385055e-25	2.5806630242088254e-17	3.193549251998006e-10	5.630152021231442e-10	2.6025521469371943e-8
92200000	0.004999867391836039	8.939004737980757e-51	-1.8870331995762186e-18	1.0314551014611211e-7	6.303605365393409e-17	3.201741594394267e-8	3.376835631385055e-25	2.5806630242088254e-17	3.193549251998006e-10	5.630152021231442e-10	2.6025521469371943e-8
92300000	0.004999867391836039	8.939004737980757e-51	-1.8870331995762186e-18	1.0314551014611211e-7	6.303605365393409e-17	3.201741594394267e-8	3.376835631385055e-25	2.5806630242088254e-17	3.193549251998006e-10	5.630152021231442e-10	2.6025521469371943e-8
92400000	0.004999867391836039	8.939004737980757e-51	-1.8870331995762186e-18	1.0314551014611211e-7	6.303605365393409e-17	3.201741594394267e-8	3.376835631385055e-25	2.5806630242088254e-17	3.193549251998006e-10	5.630152021231442e-10	2.6025521469371943e-8
92500000	0.004999867391836039	8.939004737980757e-51	-1.8870331995762186e-18	1.0314551014611211e-7	6.303605365393409e-17	3.201741594394267e-8	3.376835631385055e-25	2.5806630242088254e-17	3.193549251998006e-10	5.630152021231442e-10	2.6025521469371943e-8
92600000	0.004999867391836039	8.939004737980757e-51	-1.8870331995762186e-18	1.0314551014611211e-7	6.303605365393409e-17	3.201741594394267e-8	3.376835631385055e-25	2.5806630242088254e-17	3.193549251998006e-10	5.630152021231442e-10	2.6025521469371943e-8
92700000	0.004999867391836039	8.939004737980757e-51	-1.8870331995762186e-18	1.0314551014611211e-7	6.303605365393409e-17	3.201741594394267e-8	3.376835631385055e-25	2.5806630242088254e-17	3.193549251998006e-10	5.630152021231442e-10	2.6025521469371943e-8
92800000	0.004999867391836039	8.939004737980757e-51	-1.8870331995762186e-18	1.0314551014611211e-7	6.303605365393409e-17	3.201741594394267e-8	3.376835631385055e-25	2.5806630242088254e-17	3.193549251998006e-10	5.630152021231442e-10	2.6025521469371943e-8
92900000	0.004999867391836039	8.939004737980757e-51	-1.8870331995762186e-18	1.0314551014611211e-7	6.303605365393409e-17	3.201741594394267e-8	3.376835631385055e-25	2.5806630242088254e-17	3.193549251998006e-10	5.630152021231442e-10	2.6025521469371943e-8
93000000	0.004999867391836039	8.939004737980757e-51	-1.8870331995762186e-18	1.0314551014611211e-7	6.303605365393409e-17	3.201741594394267e-8	3.376835631385055e-25	2.5806630242088254e-17	3.193549251998006e-10	5.630152021231442e-10	2.6025521469371943e-8
93100000	0.004999867391836039	8.939004737980757e-51	-1.8870331995762186e-18	1.0314551014611211e-7	6.303605365393409e-17	3.201741594394267e-8	3.376835631385055e-25	2.5806630242088254e-17	3.193549251998006e-10	5.630152021231442e-10	2.6025521469371943e-8
93200000	0.004999867391836039	8.939004737980757e-51	-1.8870331995762186e-18	1.0314551014611211e-7	6.303605365393409e-17	3.201741594394267e-8	3.376835631385055e-25	2.5806630242088254e-17	3.193549251998006e-10	5.630152021231442e-10	2.6025521469371943e-8
93300000	0.004999867391836039	8.939004737980757e-51	-1.8870331995762186e-18	1.0314551014611211e-7	6.303605365393409e-17	3.201741594394267e-8	3.376835631385055e-25	2.5806630242088254e-17	3.193549251998006e-10	5.630152021231442e-10	2.6025521469371943e-8
93400000	0.004999867391836039	8.939004737980757e-51	-1.8870331995762186e-18	1.0314551014611211e-7	6.303605365393409e-17	3.201741594394267e-8	3.376835631385055e-25	2.5806630242088254e-17	3.193549251998006e-10	5.630152021231442e-10	2.6025521469371943e-8
93500000	0.004999867391836039	8.939004737980757e-51	-1.8870331995762186e-18	1.0314551014611211e-7	6.303605365393409e-17	3.201741594394267e-8	3.376835631385055e-25	2.5806630242088254e-17	3.193549251998006e-10	5.630152021231442e-10	2.6025521469371943e-8
93600000	0.004999867391836039	8.939004737980757e-51	-1.8870331995762186e-18	1.0314551014611211e-7	6.303605365393409e-17	3.201741594394267e-8	3.376835631385055e-25	2.5806630242088254e-17	3.193549251998006e-10	5.630152021231442e-10	2.6025521469371943e-8
93700000	0.004999867391836039	8.939004737980757e-51	-1.8870331995762186e-18	1.0314551014611211e-7	6.303605365393409e-17	3.201741594394267e-8	3.376835631385055e-25	2.5806630242088254e-17	3.193549251998006e-10	5.630152021231442e-10	2.6025521469371943e-8
93800000	0.004999867391836039	8.939004737980757e-51	-1.8870331995762186e-18	1.0314551014611211e-7	6.303605365393409e-17	3.201741594394267e-8	3.376835631385055e-25	2.5806630242088254e-17	3.193549251998006e-10	5.630152021231442e-10	2.6025521469371943e-8
93900000	0.004999867391836039	8.939004737980757e-51	-1.8870331995762186e-18	1.0314551014611211e-7	6.303605365393409e-17	3.201741594394267e-8	3.376835631385055e-25	2.5806630242088254e-17	3.193549251998006e-10	5.630152021231442e-10	2.6025521469371943e-8
94000000	0.004999867391836039	8.939004737980757e-51	-1.8870331995762186e-18	1.0314551014611211e-7	6.303605365393409e-17	3.201741594394267e-8	3.376835631385055e-25	2.5806630242088254e-17	3.193549251998006e-10	5.630152021231442e-10	2.6025521469371943e-8
94100000	0.004999867391836039	8.939004737980757e-51	-1.8870331995762186e-18	1.0314551014611211e-7	6.303605365393409e-17	3.201741594394267e-8	3.376835631385055e-25	2.5806630242088254e-17	3.193549251998006e-10	5.630152021231442e-10	2.6025521469371943e-8
94200000	0.004999867391836039	8.939004737980757e-51	-1.8870331995762186e-18	1.0314551014611211e-7	6.303605365393409e-17	3.201741594394267e-8	3.376835631385055e-25	2.5806630242088254e-17	3.193549251998006e-10	5.630152021231442e-10	2.6025521469371943e-8
94300000	0.004999867391836039	8.939004737980757e-51	-1.8870331995762186e-18	1.0314551014611211e-7	6.303605365393409e-17	3.201741594394267e-8	3.376835631385055e-25	2.5806630242088254e-17	3.193549251998006e-10	5.630152021231442e-10	2.6025521469371943e-8
94400000	0.004999867391836039	8.939004737980757e-51	-1.8870331995762186e-18	1.0314551014611211e-7	6.303605365393409e-17	3.201741594394267e-8	3.376835631385055e-25	2.5806630242088254e-17	3.193549251998006e-10	5.630152021231442e-10	2.6025521469371943e-8
94500000	0.004999867391836039	8.939004737980757e-51	-1.8870331995762186e-18	1.0314551014611211e-7	6.303605365393409e-17	3.201741594394267e-8	3.376835631385055e-25	2.5806630242088254e-17	3.193549251998006e-10	5.630152021231442e-10	2.6025521469371943e-8
94600000	0.004999867391836039	8.939004737980757e-51	-1.8870331995762186e-18	1.0314551014611211e-7	6.303605365393409e-17	3.201741594394267e-8	3.376835631385055e-25	2.5806630242088254e-17	3.193549251998006e-10	5.630152021231442e-10	2.6025521469371943e-8
94700000	0.004999867391836039	8.939004737980757e-51	-1.8870331995762186e-18	1.0314551014611211e-7	6.303605365393409e-17	3.201741594394267e-8	3.376835631385055e-25	2.5806630242088254e-17	3.193549251998006e-10	5.630152021231442e-10	2.6025521469371943e-8
94800000	0.004999867391836039	8.939004737980757e-51	-1.8870331995762186e-18	1.0314551014611211e-7	6.303605365393409e-17	3.201741594394267e-8	3.376835631385055e-25	2.5806630242088254e-17	3.193549251998006e-10	5.630152021231442e-10	2.6025521469371943e-8
94900000	0.004999867391836039	8.939004737980757e-51	-1.8870331995762186e-18	1.0314551014611211e-7	6.303605365393409e-17	3.201741594394267e-8	3.376835631385055e-25	2.5806630242088254e-17	3.193549251998006e-10	5.630152021231442e-10	2.6025521469371943e-8
95000000	0.004999867391836039	8.939004737980757e-51	-1.8870331995762186e-18	1.0314551014611211e-7	6.303605365393409e-17	3.201741594394267e-8	3.376835631385055e-25	2.5806630242088254e-17	3.193549251998006e-10	5.630152021231442e-10	2.6025521469371943e-8
95100000	0.004999867391836039	8.939004737980757e-51	-1.8870331995762186e-18	1.0314551014611211e-7	6.303605365393409e-17	3.201741594394267e-8	3.376835631385055e-25	2.5806630242088254e-17	3.193549251998006e-10	5.630152021231442e-10	2.6025521469371943e-8
95200000	0.004999867391836039	8.939004737980757e-51	-1.8870331995762186e-18	1.0314551014611211e-7	6.303605365393409e-17	3.201741594394267e-8	3.376835631385055e-25	2.5806630242088254e-17	3.193549251998006e-10	5.630152021231442e-10	2.6025521469371943e-8
95300000	0.004999867391836039	8.939004737980757e-51	-1.8870331995762186e-18	1.0314551014611211e-7	6.303605365393409e-17	3.201741594394267e-8	3.376835631385055e-25	2.5806630242088254e-17	3.193549251998006e-10	5.630152021231442e-10	2.6025521469371943e-8
95400000	0.004999867391836039	8.939004737980757e-51	-1.8870331995762186e-18	1.0314551014611211e-7	6.303605365393409e-17	3.201741594394267e-8	3.376835631385055e-25	2.5806630242088254e-17	3.193549251998006e-10	5.630152021231442e-10	2.6025521469371943e-8
95500000	0.004999867391836039	8.939004737980757e-51	-1.8870331995762186e-18	1.0314551014611211e-7	6.303605365393409e-17	3.201741594394267e-8	3.376835631385055e-25	2.5806630242088254e-17	3.193549251998006e-10	5.630152021231442e-10	2.6025521469371943e-8
95600000	0.004999867391836039	8.939004737980757e-51	-1.8870331995762186e-18	1.0314551014611211e-7	6.303605365393409e-17	3.201741594394267e-8	3.376835631385055e-25	2.5806630242088254e-17	3.193549251998006e-10	5.630152021231442e-10	2.6025521469371943e-8
95700000	0.004999867391836039	8.939004737980757e-51	-1.8870331995762186e-18	1.0314551014611211e-7	6.303605365393409e-17	3.201741594394267e-8	3.376835631385055e-25	2.5806630242088254e-17	3.193549251998006e-10	5.630152021231442e-10	2.6025521469371943e-8
95800000	0.004999867391836039	8.939004737980757e-51	-1.8870331995762186e-18	1.0314551014611211e-7	6.303605365393409e-17	3.201741594394267e-8	3.376835631385055e-25	2.5806630242088254e-17	3.193549251998006e-10	5.630152021231442e-10	2.6025521469371943e-8
95900000	0.004999867391836039	8.939004737980757e-51	-1.8870331995762186e-18	1.0314551014611211e-7	6.303605365393409e-17	3.201741594394267e-8	3.376835631385055e-25	2.5806630242088254e-17	3.193549251998006e-10	5.630152021231442e-10	2.6025521469371943e-8
96000000	0.004999867391836039	8.939004737980757e-51	-1.8870331995762186e-18	1.0314551014611211e-7	6.303605365393409e-17	3.201741594394267e-8	3.376835631385055e-25	2.5806630242088254e-17	3.193549251998006e-10	5.630152021231442e-10	2.6025521469371943e-8
96100000	0.004999867391836039	8.939004737980757e-51	-1.8870331995762186e-18	1.0314551014611211e-7	6.303605365393409e-17	3.201741594394267e-8	3.376835631385055e-25	2.5806630242088254e-17	3.193549251998006e-10	5.630152021231442e-10	2.6025521469371943e-8
96200000	0.004999867391836039	8.939004737980757e-51	-1.8870331995762186e-18	1.0314551014611211e-7	6.303605365393409e-17	3.201741594394267e-8	3.376835631385055e-25	2.5806630242088254e-17	3.193549251998006e-10	5.630152021231442e-10	2.6025521469371943e-8
96300000	0.004999867391836039	8.939004737980757e-51	-1.8870331995762186e-18	1.0314551014611211e-7	6.303605365393409e-17	3.201741594394267e-8	3.376835631385055e-25	2.5806630242088254e-17	3.193549251998006e-10	5.630152021231442e-10	2.6025521469371943e-8
96400000	0.004999867391836039	8.939004737980757e-51	-1.8870331995762186e-18	1.0314551014611211e-7	6.303605365393409e-17	3.201741594394267e-8	3.376835631385055e-25	2.5806630242088254e-17	3.193549251998006e-10	5.630152021231442e-10	2.6025521469371943e-8
96500000	0.004999867391836039	8.939004737980757e-51	-1.8870331995762186e-18	1.0314551014611211e-7	6.303605365393409e-17	3.201741594394267e-8	3.376835631385055e-25	2.5806630242088254e-17	3.193549251998006e-10	5.630152021231442e-10	2.6025521469371943e-8
96600000	0.004999867391836039	8.939004737980757e-51	-1.8870331995762186e-18	1.0314551014611211e-7	6.303605365393409e-17	3.201741594394267e-8	3.376835631385055e-25	2.5806630242088254e-17	3.193549251998006e-10	5.630152021231442e-10	2.6025521469371943e-8
96700000	0.004999867391836039	8.939004737980757e-51	-1.8870331995762186e-18	1.0314551014611211e-7	6.303605365393409e-17	3.201741594394267e-8	3.376835631385055e-25	2.5806630242088254e-17	3.193549251998006e-10	5.630152021231442e-10	2.6025521469371943e-8
96800000	0.004999867391836039	8.939004737980757e-51	-1.8870331995762186e-18	1.0314551014611211e-7	6.303605365393409e-17	3.201741594394267e-8	3.376835631385055e-25	2.5806630242088254e-17	3.193549251998006e-10	5.630152021231442e-10	2.6025521469371943e-8
96900000	0.004999867391836039	8.939004737980757e-51	-1.8870331995762186e-18	1.0314551014611211e-7	6.303605365393409e-17	3.201741594394267e-8	3.376835631385055e-25	2.5806630242088254e-17	3.193549251998006e-10	5.630152021231442e-10	2.6025521469371943e-8
97000000	0.004999867391836039	8.939004737980757e-51	-1.8870331995762186e-18	1.0314551014611211e-7	6.303605365393409e-17	3.201741594394267e-8	3.376835631385055e-25	2.5806630242088254e-17	3.193549251998006e-10	5.630152021231442e-10	2.6025521469371943e-8
97100000	0.004999867391836039	8.939004737980757e-51	-1.8870331995762186e-18	1.0314551014611211e-7	6.303605365393409e-17	3.201741594394267e-8	3.3768356313850543e-25	2.5806630242088254e-17	3.193549251998006e-10	5.630152021231442e-10	2.6025521469371943e-8
97200000	0.004999867391836039	8.939004737980757e-51	-1.8870331995762186e-18	1.0314551014611211e-7	6.303605365393409e-17	3.201741594394267e-8	3.3768356313850543e-25	2.5806630242088254e-17	3.193549251998006e-10	5.630152021231442e-10	2.6025521469371943e-8
97300000	0.004999867391836039	8.939004737980757e-51	-1.8870331995762186e-18	1.0314551014611211e-7	6.303605365393409e-17	3.201741594394267e-8	3.3768356313850543e-25	2.5806630242088254e-17	3.193549251998006e-10	5.630152021231442e-10	2.6025521469371943e-8
97400000	0.004999867391836039	8.939004737980757e-51	-1.8870331995762186e-18	1.0314551014611211e-7	6.303605365393409e-17	3.201741594394267e-8	3.3768356313850543e-25	2.5806630242088254e-17	3.193549251998006e-10	5.630152021231442e-10	2.6025521469371943e-8
97500000	0.004999867391836039	8.939004737980757e-51	-1.8870331995762186e-18	1.0314551014611211e-7	6.30360536539341e-17	3.201741594394267e-8	3.3768356313850543e-25	2.5806630242088254e-17	3.193549251998006e-10	5.630152021231442e-10	2.6025521469371943e-8
97600000	0.004999867391836039	8.939004737980757e-51	-1.8870331995762186e-18	1.0314551014611211e-7	6.30360536539341e-17	3.201741594394267e-8	3.3768356313850543e-25	2.5806630242088254e-17	3.193549251998006e-10	5.630152021231442e-10	2.6025521469371943e-8
97700000	0.004999867391836039	8.939004737980757e-51	-1.8870331995762186e-18	1.0314551014611211e-7	6.30360536539341e-17	3.201741594394267e-8	3.3768356313850543e-25	2.5806630242088254e-17	3.193549251998006e-10	5.630152021231442e-10	2.6025521469371943e-8
97800000	0.004999867391836039	8.939004737980757e-51	-1.8870331995762186e-18	1.0314551014611211e-7	6.30360536539341e-17	3.201741594394267e-8	3.3768356313850543e-25	2.5806630242088254e-17	3.193549251998006e-10	5.630152021231442e-10	2.6025521469371943e-8
97900000	0.004999867391836039	8.939004737980757e-51	-1.8870331995762186e-18	1.0314551014611211e-7	6.30360536539341e-17	3.201741594394267e-8	3.3768356313850543e-25	2.5806630242088254e-17	3.193549251998006e-10	5.630152021231442e-10	2.6025521469371943e-8
98000000	0.004999867391836039	8.939004737980757e-51	-1.8870331995762186e-18	1.0314551014611211e-7	6.30360536539341e-17	3.201741594394267e-8	3.3768356313850543e-25	2.5806630242088254e-17	3.193549251998006e-10	5.630152021231442e-10	2.6025521469371943e-8
98100000	0.004999867391836039	8.939004737980757e-51	-1.8870331995762186e-18	1.0314551014611211e-7	6.30360536539341e-17	3.201741594394267e-8	3.3768356313850543e-25	2.5806630242088254e-17	3.193549251998006e-10	5.630152021231442e-10	2.6025521469371943e-8
98200000	0.004999867391836039	8.939004737980757e-51	-1.8870331995762186e-18	1.0314551014611211e-7	6.30360536539341e-17	3.201741594394267e-8	3.3768356313850543e-25	2.5806630242088254e-17	3.193549251998006e-10	5.630152021231442e-10	2.6025521469371943e-8
98300000	0.004999867391836039	8.939004737980757e-51	-1.8870331995762186e-18	1.0314551014611211e-7	6.30360536539341e-17	3.201741594394267e-8	3.3768356313850543e-25	2.5806630242088254e-17	3.193549251998006e-10	5.630152021231442e-10	2.6025521469371943e-8
98400000	0.004999867391836039	8.939004737980757e-51	-1.8870331995762186e-18	1.0314551014611211e-7	6.30360536539341e-17	3.201741594394267e-8	3.3768356313850543e-25	2.5806630242088254e-17	3.193549251998006e-10	5.630152021231442e-10	2.6025521469371943e-8
98500000	0.004999867391836039	8.939004737980757e-51	-1.8870331995762186e-18	1.0314551014611211e-7	6.30360536539341e-17	3.201741594394267e-8	3.3768356313850543e-25	2.5806630242088254e-17	3.193549251998006e-10	5.630152021231442e-10	2.6025521469371943e-8
98600000	0.004999867391836039	8.939004737980757e-51	-1.8870331995762186e-18	1.0314551014611211e-7	6.30360536539341e-17	3.201741594394267e-8	3.3768356313850543e-25	2.5806630242088254e-17	3.193549251998006e-10	5.630152021231442e-10	2.6025521469371943e-8
98700000	0.004999867391836039	8.939004737980757e-51	-1.8870331995762186e-18	1.0314551014611211e-7	6.30360536539341e-17	3.201741594394267e-8	3.3768356313850543e-25	2.5806630242088254e-17	3.193549251998006e-10	5.630152021231442e-10	2.6025521469371943e-8
98800000	0.004999867391836039	8.939004737980757e-51	-1.8870331995762186e-18	1.0314551014611211e-7	6.30360536539341e-17	3.201741594394267e-8	3.3768356313850543e-25	2.5806630242088254e-17	3.193549251998006e-10	5.630152021231442e-10	2.6025521469371943e-8
98900000	0.004999867391836039	8.939004737980757e-51	-1.8870331995762186e-18	1.0314551014611211e-7	6.30360536539341e-17	3.201741594394267e-8	3.3768356313850543e-25	2.5806630242088254e-17	3.193549251998006e-10	5.630152021231442e-10	2.6025521469371943e-8
99000000	0.004999867391836039	8.939004737980757e-51	-1.8870331995762186e-18	1.0314551014611211e-7	6.30360536539341e-17	3.201741594394267e-8	3.3768356313850543e-25	2.5806630242088254e-17	3.193549251998006e-10	5.630152021231442e-10	2.6025521469371943e-8
99100000	0.004999867391836039	8.939004737980757e-51	-1.8870331995762186e-18	1.0314551014611211e-7	6.30360536539341e-17	3.201741594394267e-8	3.3768356313850543e-25	2.5806630242088254e-17	3.193549251998006e-10	5.630152021231442e-10	2.6025521469371943e-8
99200000	0.004999867391836039	8.939004737980757e-51	-1.8870331995762186e-18	1.0314551014611211e-7	6.30360536539341e-17	3.201741594394267e-8	3.3768356313850543e-25	2.5806630242088254e-17	3.193549251998006e-10	5.630152021231442e-10	2.6025521469371943e-8
99300000	0.004999867391836039	8.939004737980757e-51	-1.8870331995762186e-18	1.0314551014611211e-7	6.30360536539341e-17	3.201741594394267e-8	3.3768356313850543e-25	2.5806630242088254e-17	3.193549251998006e-10	5.630152021231442e-10	2.6025521469371943e-8
99400000	0.004999867391836039	8.939004737980757e-51	-1.8870331995762186e-18	1.0314551014611211e-7	6.30360536539341e-17	3.201741594394267e-8	3.3768356313850543e-25	2.5806630242088254e-17	3.193549251998006e-10	5.630152021231442e-10	2.6025521469371943e-8
99500000	0.004999867391836039	8.939004737980757e-51	-1.8870331995762186e-18	1.0314551014611211e-7	6.30360536539341e-17	3.201741594394267e-8	3.3768356313850543e-25	2.5806630242088254e-17	3.193549251998006e-10	5.630152021231442e-10	2.6025521469371943e-8
99600000	0.004999867391836039	8.939004737980757e-51	-1.8870331995762186e-18	1.0314551014611211e-7	6.30360536539341e-17	3.201741594394267e-8	3.3768356313850543e-25	2.5806630242088254e-17	3.193549251998006e-10	5.630152021231442e-10	2.6025521469371943e-8
99700000	0.004999867391836039	8.939004737980757e-51	-1.8870331995762186e-18	1.0314551014611211e-7	6.30360536539341e-17	3.201741594394267e-8	3.3768356313850543e-25	2.5806630242088254e-17	3.193549251998006e-10	5.630152021231442e-10	2.6025521469371943e-8
99800000	0.004999867391836039	8.939004737980757e-51	-1.8870331995762186e-18	1.0314551014611211e-7	6.30360536539341e-17	3.201741594394267e-8	3.3768356313850543e-25	2.5806630242088254e-17	3.193549251998006e-10	5.630152021231442e-10	2.6025521469371943e-8
99900000	0.004999867391836039	8.939004737980757e-51	-1.8870331995762186e-18	1.0314551014611211e-7	6.30360536539341e-17	3.201741594394267e-8	3.3768356313850543e-25	2.5806630242088254e-17	3.193549251998006e-10	5.630152021231442e-10	2.6025521469371943e-8
100000000	0.004999867391836039	8.939004737980757e-51	-1.8870331995762186e-18	1.0314551014611211e-7	6.30360536539341e-17	3.201741594394267e-8	3.3768356313850543e-25	2.5806630242088254e-17	3.193549251998006e-10	5.630152021231442e-10	2.6025521469371943e-8
