# Supplementary material for: Thermodynamics Underpinning the Microbial Community‐Level Nitrogen Energy Metabolism
Source: Environ Microbiol. 2025 Feb 16;27(2):e70055. doi: 10.1111/1462-2920.70055 (PMC11830459; doi:10.1111/1462-2920.70055)
Supplement: Supplementary file 1 — Data S1. [file EMI-27-e70055-s001.zip › SI/Nnetwork/Results/kdef_-10/Iin_-5/p_0.2/O2_-4.6_H_-6..csv]

time	N2	N2H4	N2H5	N2O	NH2OH	NH3	NH3OH	NH4	NO	NO2	NO3
0	0.00001	0.00001	0.00001	0.00001	0.00001	0.00001	0.00001	0.00001	0.00001	0.00001	0.00001
100000	0.00499973439800095	1.019609028715607e-49	5.2292827441999374e-64	1.1729048160176623e-8	1.0851113045652025e-15	5.074353803232063e-7	-1.734914448774101e-22	4.143461305413678e-18	1.474230113385076e-11	3.552617869052746e-11	2.6025188446879984e-10
200000	0.00499973439800095	1.0196090287156087e-49	5.229282744199983e-64	1.1729048160176618e-8	1.0851113045652193e-15	5.074353803232063e-7	-1.72537631072296e-22	4.143461305506522e-18	1.4742301133850766e-11	3.552617869052749e-11	2.6025188446879973e-10
300000	0.00499973439800095	1.0196090287156087e-49	5.229282744199985e-64	1.172904816017662e-8	1.08511130456522e-15	5.074353803232063e-7	-1.72184334869297e-22	4.143461305510201e-18	1.4742301133850766e-11	3.552617869052749e-11	2.6025188446879973e-10
400000	0.00499973439800095	1.0196090287156081e-49	5.2292827441999685e-64	1.1729048160176621e-8	1.0851113045652143e-15	5.074353803232063e-7	-1.7183103866629799e-22	4.143461305478075e-18	1.4742301133850763e-11	3.5526178690527477e-11	2.602518844687998e-10
500000	0.00499973439800095	1.019609028715608e-49	5.2292827441999604e-64	1.1729048160176623e-8	1.0851113045652114e-15	5.074353803232063e-7	-1.7147774246329899e-22	4.143461305461762e-18	1.4742301133850763e-11	3.552617869052747e-11	2.602518844687998e-10
600000	0.00499973439800095	1.019609028715608e-49	5.2292827441999604e-64	1.1729048160176623e-8	1.0851113045652114e-15	5.074353803232063e-7	-1.7112444626029996e-22	4.143461305461878e-18	1.4742301133850763e-11	3.552617869052747e-11	2.602518844687998e-10
700000	0.00499973439800095	1.019609028715608e-49	5.2292827441999604e-64	1.1729048160176623e-8	1.0851113045652114e-15	5.074353803232063e-7	-1.7077115005730096e-22	4.1434613054618185e-18	1.4742301133850763e-11	3.552617869052747e-11	2.602518844687998e-10
800000	0.00499973439800095	1.0196090287156077e-49	5.229282744199961e-64	1.1729048160176621e-8	1.0851113045652112e-15	5.074353803232063e-7	-1.7041785385430196e-22	4.143461305461732e-18	1.4742301133850763e-11	3.552617869052747e-11	2.602518844687998e-10
900000	0.00499973439800095	1.0196090287156077e-49	5.229282744199961e-64	1.1729048160176621e-8	1.0851113045652112e-15	5.074353803232063e-7	-1.7006455765130296e-22	4.143461305461724e-18	1.4742301133850763e-11	3.552617869052747e-11	2.602518844687998e-10
1000000	0.00499973439800095	1.0196090287156077e-49	5.229282744199962e-64	1.1729048160176621e-8	1.0851113045652112e-15	5.074353803232063e-7	-1.6971126144830396e-22	4.1434613054617245e-18	1.4742301133850763e-11	3.552617869052747e-11	2.602518844687998e-10
1100000	0.00499973439800095	1.0196090287156077e-49	5.229282744199962e-64	1.172904816017662e-8	1.085111304565211e-15	5.074353803232063e-7	-1.6935796524530494e-22	4.143461305461725e-18	1.4742301133850763e-11	3.552617869052747e-11	2.602518844687998e-10
1200000	0.00499973439800095	1.0196090287156075e-49	5.229282744199962e-64	1.172904816017662e-8	1.085111304565211e-15	5.074353803232063e-7	-1.6900466904230594e-22	4.143461305461725e-18	1.4742301133850763e-11	3.5526178690527464e-11	2.602518844687998e-10
1300000	0.00499973439800095	1.0196090287156075e-49	5.2292827441999624e-64	1.172904816017662e-8	1.085111304565211e-15	5.074353803232063e-7	-1.6865137283930694e-22	4.143461305461726e-18	1.4742301133850763e-11	3.5526178690527464e-11	2.602518844687998e-10
1400000	0.00499973439800095	1.0196090287156075e-49	5.2292827441999624e-64	1.172904816017662e-8	1.085111304565211e-15	5.074353803232063e-7	-1.6829807663630794e-22	4.143461305461727e-18	1.4742301133850763e-11	3.5526178690527464e-11	2.602518844687998e-10
1500000	0.00499973439800095	1.0196090287156075e-49	5.2292827441999624e-64	1.172904816017662e-8	1.085111304565211e-15	5.074353803232063e-7	-1.6794478043330894e-22	4.143461305461727e-18	1.4742301133850763e-11	3.5526178690527464e-11	2.602518844687998e-10
1600000	0.00499973439800095	1.0196090287156075e-49	5.2292827441999624e-64	1.172904816017662e-8	1.085111304565211e-15	5.074353803232063e-7	-1.6759148423030994e-22	4.143461305461727e-18	1.4742301133850763e-11	3.5526178690527464e-11	2.602518844687998e-10
1700000	0.0049997343980009495	1.0196090287156075e-49	5.2292827441999624e-64	1.172904816017662e-8	1.085111304565211e-15	5.074353803232063e-7	-1.6723818802731092e-22	4.1434613054617276e-18	1.4742301133850763e-11	3.5526178690527464e-11	2.602518844687998e-10
1800000	0.0049997343980009495	1.0196090287156075e-49	5.2292827441999624e-64	1.172904816017662e-8	1.085111304565211e-15	5.074353803232063e-7	-1.6688489182431192e-22	4.1434613054617276e-18	1.4742301133850763e-11	3.5526178690527464e-11	2.602518844687998e-10
1900000	0.0049997343980009495	1.0196090287156075e-49	5.2292827441999624e-64	1.172904816017662e-8	1.085111304565211e-15	5.074353803232063e-7	-1.6653159562131292e-22	4.1434613054617276e-18	1.4742301133850763e-11	3.5526178690527464e-11	2.602518844687998e-10
2000000	0.0049997343980009495	1.0196090287156075e-49	5.2292827441999624e-64	1.172904816017662e-8	1.085111304565211e-15	5.074353803232063e-7	-1.6617829941831392e-22	4.1434613054617276e-18	1.4742301133850763e-11	3.5526178690527464e-11	2.602518844687998e-10
2100000	0.0049997343980009495	1.0196090287156075e-49	5.2292827441999624e-64	1.172904816017662e-8	1.085111304565211e-15	5.074353803232063e-7	-1.6582500321531492e-22	4.1434613054617276e-18	1.4742301133850763e-11	3.5526178690527464e-11	2.602518844687998e-10
2200000	0.0049997343980009495	1.0196090287156075e-49	5.2292827441999624e-64	1.172904816017662e-8	1.085111304565211e-15	5.074353803232063e-7	-1.654717070123159e-22	4.1434613054617276e-18	1.4742301133850763e-11	3.5526178690527464e-11	2.602518844687998e-10
2300000	0.0049997343980009495	1.0196090287156075e-49	5.2292827441999624e-64	1.172904816017662e-8	1.085111304565211e-15	5.074353803232063e-7	-1.651184108093169e-22	4.1434613054617276e-18	1.4742301133850763e-11	3.5526178690527464e-11	2.602518844687998e-10
2400000	0.0049997343980009495	1.0196090287156075e-49	5.2292827441999624e-64	1.172904816017662e-8	1.085111304565211e-15	5.074353803232063e-7	-1.647651146063179e-22	4.1434613054617276e-18	1.4742301133850763e-11	3.5526178690527464e-11	2.602518844687998e-10
2500000	0.00499973439800095	1.0196090287156075e-49	5.2292827441999624e-64	1.172904816017662e-8	1.085111304565211e-15	5.074353803232063e-7	-1.644118184033189e-22	4.1434613054617276e-18	1.4742301133850763e-11	3.5526178690527464e-11	2.602518844687998e-10
2600000	0.00499973439800095	1.0196090287156075e-49	5.2292827441999624e-64	1.172904816017662e-8	1.085111304565211e-15	5.074353803232063e-7	-1.640585222003199e-22	4.143461305461727e-18	1.4742301133850763e-11	3.5526178690527464e-11	2.602518844687998e-10
2700000	0.00499973439800095	1.0196090287156075e-49	5.229282744199962e-64	1.172904816017662e-8	1.085111304565211e-15	5.074353803232063e-7	-1.6370522599732087e-22	4.143461305461727e-18	1.4742301133850763e-11	3.5526178690527464e-11	2.602518844687998e-10
2800000	0.00499973439800095	1.0196090287156075e-49	5.229282744199962e-64	1.172904816017662e-8	1.085111304565211e-15	5.074353803232063e-7	-1.6335192979432187e-22	4.143461305461727e-18	1.4742301133850763e-11	3.5526178690527464e-11	2.602518844687998e-10
2900000	0.00499973439800095	1.0196090287156075e-49	5.229282744199962e-64	1.172904816017662e-8	1.0851113045652112e-15	5.074353803232063e-7	-1.6299863359132287e-22	4.143461305461726e-18	1.4742301133850763e-11	3.5526178690527464e-11	2.602518844687998e-10
3000000	0.00499973439800095	1.0196090287156075e-49	5.229282744199962e-64	1.1729048160176621e-8	1.0851113045652112e-15	5.074353803232063e-7	-1.6264533738832387e-22	4.143461305461726e-18	1.4742301133850763e-11	3.5526178690527464e-11	2.602518844687998e-10
3100000	0.00499973439800095	1.0196090287156075e-49	5.229282744199962e-64	1.1729048160176621e-8	1.0851113045652112e-15	5.074353803232063e-7	-1.6229204118532488e-22	4.143461305461726e-18	1.4742301133850763e-11	3.552617869052747e-11	2.602518844687998e-10
3200000	0.00499973439800095	1.0196090287156075e-49	5.229282744199961e-64	1.1729048160176621e-8	1.0851113045652112e-15	5.074353803232063e-7	-1.6193874498232585e-22	4.143461305461725e-18	1.4742301133850763e-11	3.552617869052747e-11	2.6025188446879984e-10
3300000	0.00499973439800095	1.0196090287156075e-49	5.229282744199961e-64	1.1729048160176621e-8	1.0851113045652112e-15	5.074353803232063e-7	-1.6158544877932685e-22	4.143461305461725e-18	1.4742301133850763e-11	3.552617869052747e-11	2.6025188446879984e-10
3400000	0.00499973439800095	1.0196090287156075e-49	5.229282744199961e-64	1.1729048160176621e-8	1.0851113045652112e-15	5.074353803232063e-7	-1.6123215257632785e-22	4.143461305461725e-18	1.4742301133850763e-11	3.552617869052747e-11	2.6025188446879984e-10
3500000	0.00499973439800095	1.0196090287156075e-49	5.229282744199961e-64	1.1729048160176621e-8	1.0851113045652112e-15	5.074353803232063e-7	-1.6087885637332885e-22	4.1434613054617245e-18	1.4742301133850763e-11	3.552617869052747e-11	2.6025188446879984e-10
3600000	0.00499973439800095	1.0196090287156075e-49	5.229282744199961e-64	1.1729048160176621e-8	1.0851113045652112e-15	5.074353803232063e-7	-1.6052556017032985e-22	4.1434613054617245e-18	1.4742301133850763e-11	3.552617869052747e-11	2.6025188446879984e-10
3700000	0.00499973439800095	1.0196090287156075e-49	5.229282744199961e-64	1.1729048160176623e-8	1.0851113045652114e-15	5.074353803232063e-7	-1.6017226396733083e-22	4.1434613054617245e-18	1.4742301133850763e-11	3.552617869052747e-11	2.6025188446879984e-10
3800000	0.00499973439800095	1.0196090287156075e-49	5.2292827441999604e-64	1.1729048160176623e-8	1.0851113045652114e-15	5.074353803232063e-7	-1.5981896776433183e-22	4.1434613054617245e-18	1.4742301133850763e-11	3.552617869052747e-11	2.6025188446879984e-10
3900000	0.00499973439800095	1.0196090287156075e-49	5.2292827441999604e-64	1.1729048160176623e-8	1.0851113045652114e-15	5.074353803232063e-7	-1.5946567156133283e-22	4.143461305461724e-18	1.4742301133850763e-11	3.552617869052747e-11	2.6025188446879984e-10
4000000	0.00499973439800095	1.0196090287156075e-49	5.2292827441999604e-64	1.1729048160176623e-8	1.0851113045652114e-15	5.074353803232063e-7	-1.5911237535833383e-22	4.143461305461724e-18	1.4742301133850763e-11	3.552617869052747e-11	2.6025188446879984e-10
4100000	0.00499973439800095	1.0196090287156075e-49	5.2292827441999604e-64	1.1729048160176623e-8	1.0851113045652114e-15	5.074353803232063e-7	-1.5875907915533483e-22	4.143461305461724e-18	1.4742301133850763e-11	3.552617869052747e-11	2.6025188446879984e-10
4200000	0.00499973439800095	1.0196090287156075e-49	5.2292827441999604e-64	1.1729048160176623e-8	1.0851113045652114e-15	5.074353803232063e-7	-1.584057829523358e-22	4.143461305461724e-18	1.4742301133850763e-11	3.552617869052747e-11	2.6025188446879984e-10
4300000	0.00499973439800095	1.0196090287156075e-49	5.2292827441999604e-64	1.1729048160176623e-8	1.0851113045652114e-15	5.074353803232063e-7	-1.580524867493368e-22	4.143461305461724e-18	1.4742301133850763e-11	3.552617869052747e-11	2.6025188446879984e-10
4400000	0.00499973439800095	1.0196090287156075e-49	5.2292827441999604e-64	1.1729048160176623e-8	1.0851113045652114e-15	5.074353803232063e-7	-1.576991905463378e-22	4.143461305461724e-18	1.4742301133850763e-11	3.552617869052747e-11	2.6025188446879984e-10
4500000	0.00499973439800095	1.0196090287156075e-49	5.2292827441999604e-64	1.1729048160176623e-8	1.0851113045652114e-15	5.074353803232063e-7	-1.573458943433388e-22	4.143461305461724e-18	1.4742301133850763e-11	3.552617869052747e-11	2.6025188446879984e-10
4600000	0.00499973439800095	1.0196090287156075e-49	5.2292827441999604e-64	1.1729048160176623e-8	1.0851113045652114e-15	5.074353803232063e-7	-1.569925981403398e-22	4.143461305461724e-18	1.4742301133850763e-11	3.552617869052747e-11	2.6025188446879984e-10
4700000	0.00499973439800095	1.0196090287156075e-49	5.2292827441999604e-64	1.1729048160176623e-8	1.0851113045652114e-15	5.074353803232063e-7	-1.5663930193734078e-22	4.143461305461724e-18	1.4742301133850763e-11	3.552617869052747e-11	2.6025188446879984e-10
4800000	0.00499973439800095	1.0196090287156075e-49	5.2292827441999604e-64	1.1729048160176623e-8	1.0851113045652114e-15	5.074353803232063e-7	-1.5628600573434178e-22	4.143461305461724e-18	1.4742301133850763e-11	3.552617869052747e-11	2.6025188446879984e-10
4900000	0.00499973439800095	1.0196090287156075e-49	5.2292827441999604e-64	1.1729048160176623e-8	1.0851113045652114e-15	5.074353803232063e-7	-1.5593270953134279e-22	4.143461305461724e-18	1.4742301133850763e-11	3.552617869052747e-11	2.6025188446879984e-10
5000000	0.00499973439800095	1.0196090287156075e-49	5.2292827441999604e-64	1.1729048160176623e-8	1.0851113045652114e-15	5.074353803232063e-7	-1.5557941332834379e-22	4.143461305461724e-18	1.4742301133850763e-11	3.552617869052747e-11	2.6025188446879984e-10
5100000	0.00499973439800095	1.0196090287156075e-49	5.2292827441999604e-64	1.1729048160176623e-8	1.0851113045652114e-15	5.074353803232063e-7	-1.5522611712534479e-22	4.143461305461724e-18	1.4742301133850763e-11	3.552617869052747e-11	2.6025188446879984e-10
5200000	0.00499973439800095	1.0196090287156075e-49	5.2292827441999604e-64	1.1729048160176623e-8	1.0851113045652114e-15	5.074353803232063e-7	-1.5487282092234579e-22	4.143461305461724e-18	1.4742301133850763e-11	3.552617869052747e-11	2.6025188446879984e-10
5300000	0.00499973439800095	1.0196090287156075e-49	5.2292827441999604e-64	1.1729048160176623e-8	1.0851113045652114e-15	5.074353803232063e-7	-1.5451952471934676e-22	4.143461305461724e-18	1.4742301133850763e-11	3.552617869052747e-11	2.6025188446879984e-10
5400000	0.00499973439800095	1.0196090287156075e-49	5.2292827441999604e-64	1.1729048160176623e-8	1.0851113045652114e-15	5.074353803232063e-7	-1.5416622851634776e-22	4.143461305461724e-18	1.4742301133850763e-11	3.552617869052747e-11	2.6025188446879984e-10
5500000	0.00499973439800095	1.0196090287156075e-49	5.2292827441999604e-64	1.1729048160176623e-8	1.0851113045652114e-15	5.074353803232063e-7	-1.5381293231334876e-22	4.143461305461724e-18	1.4742301133850763e-11	3.552617869052747e-11	2.6025188446879984e-10
5600000	0.00499973439800095	1.0196090287156075e-49	5.2292827441999604e-64	1.1729048160176623e-8	1.0851113045652114e-15	5.074353803232063e-7	-1.5345963611034976e-22	4.143461305461724e-18	1.4742301133850763e-11	3.552617869052747e-11	2.6025188446879984e-10
5700000	0.00499973439800095	1.0196090287156075e-49	5.2292827441999604e-64	1.1729048160176623e-8	1.0851113045652114e-15	5.074353803232063e-7	-1.5310633990735076e-22	4.143461305461724e-18	1.4742301133850763e-11	3.552617869052747e-11	2.6025188446879984e-10
5800000	0.00499973439800095	1.0196090287156075e-49	5.2292827441999604e-64	1.1729048160176623e-8	1.0851113045652114e-15	5.074353803232063e-7	-1.5275304370435174e-22	4.143461305461724e-18	1.4742301133850763e-11	3.552617869052747e-11	2.6025188446879984e-10
5900000	0.00499973439800095	1.0196090287156075e-49	5.2292827441999604e-64	1.1729048160176623e-8	1.0851113045652114e-15	5.074353803232063e-7	-1.5239974750135274e-22	4.143461305461724e-18	1.4742301133850763e-11	3.552617869052747e-11	2.6025188446879984e-10
6000000	0.00499973439800095	1.0196090287156075e-49	5.2292827441999604e-64	1.1729048160176623e-8	1.0851113045652114e-15	5.074353803232063e-7	-1.5204645129835374e-22	4.143461305461724e-18	1.4742301133850763e-11	3.552617869052747e-11	2.6025188446879984e-10
6100000	0.00499973439800095	1.0196090287156075e-49	5.2292827441999604e-64	1.1729048160176623e-8	1.0851113045652114e-15	5.074353803232063e-7	-1.5169315509535474e-22	4.143461305461724e-18	1.4742301133850763e-11	3.552617869052747e-11	2.6025188446879984e-10
6200000	0.00499973439800095	1.0196090287156075e-49	5.2292827441999604e-64	1.1729048160176623e-8	1.0851113045652114e-15	5.074353803232063e-7	-1.5133985889235574e-22	4.143461305461724e-18	1.4742301133850763e-11	3.552617869052747e-11	2.6025188446879984e-10
6300000	0.00499973439800095	1.0196090287156075e-49	5.2292827441999604e-64	1.1729048160176623e-8	1.0851113045652114e-15	5.074353803232063e-7	-1.5098656268935672e-22	4.143461305461724e-18	1.4742301133850763e-11	3.552617869052747e-11	2.6025188446879984e-10
6400000	0.00499973439800095	1.0196090287156075e-49	5.2292827441999604e-64	1.1729048160176623e-8	1.0851113045652114e-15	5.074353803232063e-7	-1.5063326648635772e-22	4.143461305461724e-18	1.4742301133850763e-11	3.552617869052747e-11	2.6025188446879984e-10
6500000	0.00499973439800095	1.0196090287156075e-49	5.2292827441999604e-64	1.1729048160176623e-8	1.0851113045652114e-15	5.074353803232063e-7	-1.5027997028335872e-22	4.143461305461723e-18	1.4742301133850763e-11	3.552617869052747e-11	2.6025188446879984e-10
6600000	0.00499973439800095	1.0196090287156077e-49	5.2292827441999604e-64	1.1729048160176623e-8	1.0851113045652112e-15	5.074353803232063e-7	-1.4992667408035972e-22	4.143461305461723e-18	1.4742301133850763e-11	3.552617869052747e-11	2.6025188446879984e-10
6700000	0.00499973439800095	1.0196090287156077e-49	5.2292827441999604e-64	1.1729048160176621e-8	1.0851113045652112e-15	5.074353803232063e-7	-1.495733778773607e-22	4.143461305461723e-18	1.4742301133850763e-11	3.552617869052747e-11	2.602518844687998e-10
6800000	0.00499973439800095	1.0196090287156077e-49	5.2292827441999604e-64	1.1729048160176621e-8	1.0851113045652112e-15	5.074353803232063e-7	-1.492200816743617e-22	4.143461305461723e-18	1.4742301133850763e-11	3.552617869052747e-11	2.602518844687998e-10
6900000	0.00499973439800095	1.0196090287156077e-49	5.2292827441999604e-64	1.1729048160176621e-8	1.0851113045652112e-15	5.074353803232063e-7	-1.488667854713627e-22	4.143461305461723e-18	1.4742301133850763e-11	3.552617869052747e-11	2.602518844687998e-10
7000000	0.00499973439800095	1.0196090287156077e-49	5.2292827441999604e-64	1.1729048160176621e-8	1.0851113045652112e-15	5.074353803232063e-7	-1.485134892683637e-22	4.143461305461723e-18	1.4742301133850763e-11	3.552617869052747e-11	2.602518844687998e-10
7100000	0.00499973439800095	1.0196090287156077e-49	5.2292827441999604e-64	1.1729048160176621e-8	1.0851113045652112e-15	5.074353803232063e-7	-1.481601930653647e-22	4.143461305461723e-18	1.4742301133850763e-11	3.552617869052747e-11	2.602518844687998e-10
7200000	0.00499973439800095	1.0196090287156077e-49	5.2292827441999604e-64	1.1729048160176621e-8	1.0851113045652112e-15	5.074353803232063e-7	-1.478068968623657e-22	4.143461305461723e-18	1.4742301133850763e-11	3.552617869052747e-11	2.602518844687998e-10
7300000	0.00499973439800095	1.0196090287156077e-49	5.2292827441999604e-64	1.1729048160176621e-8	1.0851113045652112e-15	5.074353803232063e-7	-1.4745360065936667e-22	4.143461305461723e-18	1.4742301133850763e-11	3.552617869052747e-11	2.602518844687998e-10
7400000	0.00499973439800095	1.0196090287156077e-49	5.2292827441999604e-64	1.1729048160176621e-8	1.0851113045652112e-15	5.074353803232063e-7	-1.4710030445636767e-22	4.143461305461723e-18	1.4742301133850763e-11	3.552617869052747e-11	2.602518844687998e-10
7500000	0.00499973439800095	1.0196090287156077e-49	5.2292827441999604e-64	1.1729048160176621e-8	1.0851113045652112e-15	5.074353803232063e-7	-1.4674700825336867e-22	4.143461305461723e-18	1.4742301133850763e-11	3.552617869052747e-11	2.602518844687998e-10
7600000	0.00499973439800095	1.0196090287156077e-49	5.2292827441999604e-64	1.1729048160176621e-8	1.0851113045652112e-15	5.074353803232063e-7	-1.4639371205036967e-22	4.143461305461723e-18	1.4742301133850763e-11	3.552617869052747e-11	2.602518844687998e-10
7700000	0.00499973439800095	1.0196090287156077e-49	5.2292827441999604e-64	1.1729048160176621e-8	1.0851113045652112e-15	5.074353803232063e-7	-1.4604041584737067e-22	4.143461305461723e-18	1.4742301133850763e-11	3.552617869052747e-11	2.602518844687998e-10
7800000	0.00499973439800095	1.0196090287156077e-49	5.2292827441999604e-64	1.1729048160176621e-8	1.0851113045652112e-15	5.074353803232063e-7	-1.4568711964437165e-22	4.143461305461723e-18	1.4742301133850763e-11	3.552617869052747e-11	2.602518844687998e-10
7900000	0.00499973439800095	1.0196090287156077e-49	5.2292827441999604e-64	1.1729048160176621e-8	1.0851113045652112e-15	5.074353803232063e-7	-1.4533382344137267e-22	4.143461305461723e-18	1.4742301133850763e-11	3.552617869052747e-11	2.602518844687998e-10
8000000	0.00499973439800095	1.0196090287156077e-49	5.2292827441999604e-64	1.1729048160176621e-8	1.0851113045652112e-15	5.074353803232063e-7	-1.4498052723837365e-22	4.143461305461723e-18	1.4742301133850763e-11	3.552617869052747e-11	2.602518844687998e-10
8100000	0.00499973439800095	1.0196090287156077e-49	5.2292827441999604e-64	1.1729048160176621e-8	1.0851113045652112e-15	5.074353803232063e-7	-1.4462723103537465e-22	4.143461305461723e-18	1.4742301133850763e-11	3.552617869052747e-11	2.602518844687998e-10
8200000	0.00499973439800095	1.0196090287156077e-49	5.2292827441999604e-64	1.1729048160176621e-8	1.0851113045652112e-15	5.074353803232063e-7	-1.4427393483237565e-22	4.143461305461723e-18	1.4742301133850763e-11	3.552617869052747e-11	2.602518844687998e-10
8300000	0.00499973439800095	1.0196090287156077e-49	5.2292827441999604e-64	1.1729048160176621e-8	1.0851113045652112e-15	5.074353803232063e-7	-1.4392063862937665e-22	4.143461305461723e-18	1.4742301133850763e-11	3.552617869052747e-11	2.602518844687998e-10
8400000	0.00499973439800095	1.0196090287156077e-49	5.2292827441999604e-64	1.1729048160176621e-8	1.0851113045652112e-15	5.074353803232063e-7	-1.4356734242637765e-22	4.143461305461723e-18	1.4742301133850763e-11	3.552617869052747e-11	2.602518844687998e-10
8500000	0.00499973439800095	1.0196090287156077e-49	5.2292827441999604e-64	1.1729048160176621e-8	1.0851113045652112e-15	5.074353803232063e-7	-1.4321404622337863e-22	4.143461305461723e-18	1.4742301133850763e-11	3.552617869052747e-11	2.602518844687998e-10
8600000	0.00499973439800095	1.0196090287156077e-49	5.2292827441999604e-64	1.1729048160176621e-8	1.0851113045652112e-15	5.074353803232063e-7	-1.4286075002037963e-22	4.143461305461723e-18	1.4742301133850763e-11	3.552617869052747e-11	2.602518844687998e-10
8700000	0.00499973439800095	1.0196090287156077e-49	5.2292827441999604e-64	1.1729048160176621e-8	1.0851113045652112e-15	5.074353803232063e-7	-1.4250745381738063e-22	4.143461305461723e-18	1.4742301133850763e-11	3.552617869052747e-11	2.602518844687998e-10
8800000	0.00499973439800095	1.0196090287156077e-49	5.2292827441999604e-64	1.1729048160176621e-8	1.0851113045652112e-15	5.074353803232063e-7	-1.4215415761438163e-22	4.143461305461723e-18	1.4742301133850763e-11	3.552617869052747e-11	2.602518844687998e-10
8900000	0.00499973439800095	1.0196090287156077e-49	5.2292827441999604e-64	1.1729048160176621e-8	1.0851113045652112e-15	5.074353803232063e-7	-1.4180086141138263e-22	4.143461305461723e-18	1.4742301133850763e-11	3.552617869052747e-11	2.602518844687998e-10
9000000	0.00499973439800095	1.0196090287156077e-49	5.2292827441999604e-64	1.1729048160176621e-8	1.0851113045652112e-15	5.074353803232063e-7	-1.414475652083836e-22	4.143461305461723e-18	1.4742301133850763e-11	3.552617869052747e-11	2.602518844687998e-10
9100000	0.00499973439800095	1.0196090287156077e-49	5.2292827441999604e-64	1.1729048160176621e-8	1.0851113045652112e-15	5.074353803232063e-7	-1.410942690053846e-22	4.143461305461723e-18	1.4742301133850763e-11	3.552617869052747e-11	2.602518844687998e-10
9200000	0.00499973439800095	1.0196090287156077e-49	5.2292827441999604e-64	1.1729048160176621e-8	1.0851113045652112e-15	5.074353803232063e-7	-1.407409728023856e-22	4.143461305461723e-18	1.4742301133850763e-11	3.552617869052747e-11	2.602518844687998e-10
9300000	0.00499973439800095	1.0196090287156077e-49	5.2292827441999604e-64	1.1729048160176621e-8	1.0851113045652112e-15	5.074353803232063e-7	-1.403876765993866e-22	4.143461305461723e-18	1.4742301133850763e-11	3.552617869052747e-11	2.602518844687998e-10
9400000	0.00499973439800095	1.0196090287156077e-49	5.2292827441999604e-64	1.1729048160176621e-8	1.0851113045652112e-15	5.074353803232063e-7	-1.400343803963876e-22	4.143461305461723e-18	1.4742301133850763e-11	3.552617869052747e-11	2.602518844687998e-10
9500000	0.00499973439800095	1.0196090287156077e-49	5.2292827441999604e-64	1.1729048160176621e-8	1.0851113045652112e-15	5.074353803232063e-7	-1.3968108419338858e-22	4.143461305461723e-18	1.4742301133850763e-11	3.552617869052747e-11	2.602518844687998e-10
9600000	0.00499973439800095	1.0196090287156077e-49	5.2292827441999604e-64	1.1729048160176621e-8	1.0851113045652112e-15	5.074353803232063e-7	-1.3932778799038958e-22	4.143461305461723e-18	1.4742301133850763e-11	3.552617869052747e-11	2.602518844687998e-10
9700000	0.00499973439800095	1.0196090287156077e-49	5.2292827441999604e-64	1.1729048160176621e-8	1.0851113045652112e-15	5.074353803232063e-7	-1.3897449178739058e-22	4.143461305461723e-18	1.4742301133850763e-11	3.552617869052747e-11	2.602518844687998e-10
9800000	0.00499973439800095	1.0196090287156077e-49	5.2292827441999604e-64	1.1729048160176621e-8	1.0851113045652112e-15	5.074353803232063e-7	-1.3862119558439158e-22	4.143461305461723e-18	1.4742301133850763e-11	3.552617869052747e-11	2.602518844687998e-10
9900000	0.00499973439800095	1.0196090287156077e-49	5.2292827441999604e-64	1.1729048160176621e-8	1.0851113045652112e-15	5.074353803232063e-7	-1.3826789938139258e-22	4.143461305461723e-18	1.4742301133850763e-11	3.552617869052747e-11	2.602518844687998e-10
10000000	0.00499973439800095	1.0196090287156077e-49	5.2292827441999604e-64	1.1729048160176621e-8	1.0851113045652112e-15	5.074353803232063e-7	-1.3791460317839356e-22	4.143461305461723e-18	1.4742301133850763e-11	3.552617869052747e-11	2.602518844687998e-10
10100000	0.00499973439800095	1.0196090287156077e-49	5.2292827441999604e-64	1.1729048160176621e-8	1.0851113045652112e-15	5.074353803232063e-7	-1.3756130697539459e-22	4.143461305461723e-18	1.4742301133850763e-11	3.552617869052747e-11	2.602518844687998e-10
10200000	0.00499973439800095	1.0196090287156077e-49	5.2292827441999604e-64	1.1729048160176621e-8	1.0851113045652112e-15	5.074353803232063e-7	-1.3720801077239556e-22	4.143461305461723e-18	1.4742301133850763e-11	3.552617869052747e-11	2.602518844687998e-10
10300000	0.00499973439800095	1.0196090287156077e-49	5.2292827441999604e-64	1.1729048160176621e-8	1.0851113045652112e-15	5.074353803232063e-7	-1.3685471456939656e-22	4.143461305461723e-18	1.4742301133850763e-11	3.552617869052747e-11	2.602518844687998e-10
10400000	0.00499973439800095	1.0196090287156077e-49	5.2292827441999604e-64	1.1729048160176621e-8	1.0851113045652112e-15	5.074353803232063e-7	-1.3650141836639756e-22	4.143461305461723e-18	1.4742301133850763e-11	3.552617869052747e-11	2.602518844687998e-10
10500000	0.00499973439800095	1.0196090287156077e-49	5.2292827441999604e-64	1.1729048160176621e-8	1.0851113045652112e-15	5.074353803232063e-7	-1.3614812216339856e-22	4.143461305461723e-18	1.4742301133850763e-11	3.552617869052747e-11	2.602518844687998e-10
10600000	0.00499973439800095	1.0196090287156077e-49	5.2292827441999604e-64	1.1729048160176621e-8	1.0851113045652112e-15	5.074353803232063e-7	-1.3579482596039956e-22	4.143461305461723e-18	1.4742301133850763e-11	3.552617869052747e-11	2.602518844687998e-10
10700000	0.00499973439800095	1.0196090287156077e-49	5.2292827441999604e-64	1.1729048160176621e-8	1.0851113045652112e-15	5.074353803232063e-7	-1.3544152975740054e-22	4.143461305461723e-18	1.4742301133850763e-11	3.552617869052747e-11	2.602518844687998e-10
10800000	0.00499973439800095	1.0196090287156077e-49	5.2292827441999604e-64	1.1729048160176621e-8	1.0851113045652112e-15	5.074353803232063e-7	-1.3508823355440154e-22	4.143461305461723e-18	1.4742301133850763e-11	3.552617869052747e-11	2.602518844687998e-10
10900000	0.00499973439800095	1.0196090287156077e-49	5.2292827441999604e-64	1.1729048160176621e-8	1.0851113045652112e-15	5.074353803232063e-7	-1.3473493735140254e-22	4.143461305461723e-18	1.4742301133850763e-11	3.552617869052747e-11	2.602518844687998e-10
11000000	0.00499973439800095	1.0196090287156077e-49	5.2292827441999604e-64	1.1729048160176621e-8	1.0851113045652112e-15	5.074353803232063e-7	-1.3438164114840354e-22	4.143461305461723e-18	1.4742301133850763e-11	3.552617869052747e-11	2.602518844687998e-10
11100000	0.00499973439800095	1.0196090287156077e-49	5.2292827441999604e-64	1.1729048160176621e-8	1.0851113045652112e-15	5.074353803232063e-7	-1.3402834494540454e-22	4.143461305461723e-18	1.4742301133850763e-11	3.552617869052747e-11	2.602518844687998e-10
11200000	0.00499973439800095	1.0196090287156077e-49	5.2292827441999604e-64	1.1729048160176621e-8	1.0851113045652112e-15	5.074353803232063e-7	-1.3367504874240552e-22	4.143461305461723e-18	1.4742301133850763e-11	3.552617869052747e-11	2.602518844687998e-10
11300000	0.00499973439800095	1.0196090287156077e-49	5.2292827441999604e-64	1.1729048160176621e-8	1.0851113045652112e-15	5.074353803232063e-7	-1.3332175253940652e-22	4.143461305461723e-18	1.4742301133850763e-11	3.552617869052747e-11	2.602518844687998e-10
11400000	0.00499973439800095	1.0196090287156077e-49	5.2292827441999604e-64	1.1729048160176621e-8	1.0851113045652112e-15	5.074353803232063e-7	-1.3296845633640752e-22	4.143461305461723e-18	1.4742301133850763e-11	3.552617869052747e-11	2.602518844687998e-10
11500000	0.00499973439800095	1.0196090287156077e-49	5.2292827441999604e-64	1.1729048160176621e-8	1.0851113045652112e-15	5.074353803232063e-7	-1.3261516013340852e-22	4.143461305461723e-18	1.4742301133850763e-11	3.552617869052747e-11	2.602518844687998e-10
11600000	0.00499973439800095	1.0196090287156077e-49	5.2292827441999604e-64	1.1729048160176621e-8	1.0851113045652112e-15	5.074353803232063e-7	-1.3226186393040952e-22	4.143461305461723e-18	1.4742301133850763e-11	3.552617869052747e-11	2.602518844687998e-10
11700000	0.00499973439800095	1.0196090287156077e-49	5.2292827441999604e-64	1.1729048160176621e-8	1.0851113045652112e-15	5.074353803232063e-7	-1.319085677274105e-22	4.143461305461723e-18	1.4742301133850763e-11	3.552617869052747e-11	2.602518844687998e-10
11800000	0.00499973439800095	1.0196090287156077e-49	5.2292827441999604e-64	1.1729048160176621e-8	1.0851113045652112e-15	5.074353803232063e-7	-1.315552715244115e-22	4.143461305461723e-18	1.4742301133850763e-11	3.552617869052747e-11	2.602518844687998e-10
11900000	0.00499973439800095	1.0196090287156077e-49	5.2292827441999604e-64	1.1729048160176621e-8	1.0851113045652112e-15	5.074353803232063e-7	-1.312019753214125e-22	4.143461305461723e-18	1.4742301133850763e-11	3.552617869052747e-11	2.602518844687998e-10
12000000	0.00499973439800095	1.0196090287156077e-49	5.2292827441999604e-64	1.1729048160176621e-8	1.0851113045652112e-15	5.074353803232063e-7	-1.308486791184135e-22	4.143461305461723e-18	1.4742301133850763e-11	3.552617869052747e-11	2.602518844687998e-10
12100000	0.00499973439800095	1.0196090287156077e-49	5.2292827441999604e-64	1.1729048160176621e-8	1.0851113045652112e-15	5.074353803232063e-7	-1.304953829154145e-22	4.143461305461723e-18	1.4742301133850763e-11	3.552617869052747e-11	2.602518844687998e-10
12200000	0.00499973439800095	1.0196090287156077e-49	5.2292827441999604e-64	1.1729048160176621e-8	1.0851113045652112e-15	5.074353803232063e-7	-1.301420867124155e-22	4.143461305461723e-18	1.4742301133850763e-11	3.552617869052747e-11	2.602518844687998e-10
12300000	0.00499973439800095	1.0196090287156077e-49	5.2292827441999604e-64	1.1729048160176621e-8	1.0851113045652112e-15	5.074353803232063e-7	-1.297887905094165e-22	4.143461305461723e-18	1.4742301133850763e-11	3.552617869052747e-11	2.602518844687998e-10
12400000	0.00499973439800095	1.0196090287156077e-49	5.2292827441999604e-64	1.1729048160176621e-8	1.0851113045652112e-15	5.074353803232063e-7	-1.2943549430641747e-22	4.143461305461723e-18	1.4742301133850763e-11	3.552617869052747e-11	2.602518844687998e-10
12500000	0.00499973439800095	1.0196090287156077e-49	5.2292827441999604e-64	1.1729048160176621e-8	1.0851113045652112e-15	5.074353803232063e-7	-1.2908219810341847e-22	4.143461305461723e-18	1.4742301133850763e-11	3.552617869052747e-11	2.602518844687998e-10
12600000	0.00499973439800095	1.0196090287156077e-49	5.2292827441999604e-64	1.1729048160176621e-8	1.0851113045652112e-15	5.074353803232063e-7	-1.2872890190041947e-22	4.143461305461723e-18	1.4742301133850763e-11	3.552617869052747e-11	2.602518844687998e-10
12700000	0.00499973439800095	1.0196090287156077e-49	5.2292827441999604e-64	1.1729048160176621e-8	1.0851113045652112e-15	5.074353803232063e-7	-1.2837560569742047e-22	4.143461305461723e-18	1.4742301133850763e-11	3.552617869052747e-11	2.602518844687998e-10
12800000	0.00499973439800095	1.0196090287156077e-49	5.2292827441999604e-64	1.1729048160176621e-8	1.0851113045652112e-15	5.074353803232063e-7	-1.2802230949442147e-22	4.143461305461723e-18	1.4742301133850763e-11	3.552617869052747e-11	2.602518844687998e-10
12900000	0.00499973439800095	1.0196090287156077e-49	5.2292827441999604e-64	1.1729048160176621e-8	1.0851113045652112e-15	5.074353803232063e-7	-1.2766901329142245e-22	4.143461305461723e-18	1.4742301133850763e-11	3.552617869052747e-11	2.602518844687998e-10
13000000	0.00499973439800095	1.0196090287156077e-49	5.2292827441999604e-64	1.1729048160176621e-8	1.0851113045652112e-15	5.074353803232063e-7	-1.2731571708842345e-22	4.143461305461723e-18	1.4742301133850763e-11	3.552617869052747e-11	2.602518844687998e-10
13100000	0.00499973439800095	1.0196090287156077e-49	5.2292827441999604e-64	1.1729048160176621e-8	1.0851113045652112e-15	5.074353803232063e-7	-1.2696242088542445e-22	4.143461305461723e-18	1.4742301133850763e-11	3.552617869052747e-11	2.602518844687998e-10
13200000	0.00499973439800095	1.0196090287156077e-49	5.2292827441999604e-64	1.1729048160176621e-8	1.0851113045652112e-15	5.074353803232063e-7	-1.2660912468242545e-22	4.143461305461723e-18	1.4742301133850763e-11	3.552617869052747e-11	2.602518844687998e-10
13300000	0.00499973439800095	1.0196090287156077e-49	5.2292827441999604e-64	1.1729048160176621e-8	1.0851113045652112e-15	5.074353803232063e-7	-1.2625582847942645e-22	4.143461305461723e-18	1.4742301133850763e-11	3.552617869052747e-11	2.602518844687998e-10
13400000	0.00499973439800095	1.0196090287156077e-49	5.2292827441999604e-64	1.1729048160176621e-8	1.0851113045652112e-15	5.074353803232063e-7	-1.2590253227642743e-22	4.143461305461723e-18	1.4742301133850763e-11	3.552617869052747e-11	2.602518844687998e-10
13500000	0.00499973439800095	1.0196090287156077e-49	5.2292827441999604e-64	1.1729048160176621e-8	1.0851113045652112e-15	5.074353803232063e-7	-1.2554923607342843e-22	4.143461305461723e-18	1.4742301133850763e-11	3.552617869052747e-11	2.602518844687998e-10
13600000	0.00499973439800095	1.0196090287156077e-49	5.2292827441999604e-64	1.1729048160176621e-8	1.0851113045652112e-15	5.074353803232063e-7	-1.2519593987042943e-22	4.143461305461723e-18	1.4742301133850763e-11	3.552617869052747e-11	2.602518844687998e-10
13700000	0.00499973439800095	1.0196090287156077e-49	5.2292827441999604e-64	1.1729048160176621e-8	1.0851113045652112e-15	5.074353803232063e-7	-1.2484264366743043e-22	4.143461305461723e-18	1.4742301133850763e-11	3.552617869052747e-11	2.602518844687998e-10
13800000	0.00499973439800095	1.0196090287156077e-49	5.2292827441999604e-64	1.1729048160176621e-8	1.0851113045652112e-15	5.074353803232063e-7	-1.2448934746443143e-22	4.143461305461723e-18	1.4742301133850763e-11	3.552617869052747e-11	2.602518844687998e-10
13900000	0.00499973439800095	1.0196090287156077e-49	5.2292827441999604e-64	1.1729048160176621e-8	1.0851113045652112e-15	5.074353803232063e-7	-1.2413605126143243e-22	4.143461305461723e-18	1.4742301133850763e-11	3.552617869052747e-11	2.602518844687998e-10
14000000	0.00499973439800095	1.0196090287156077e-49	5.2292827441999604e-64	1.1729048160176621e-8	1.0851113045652112e-15	5.074353803232063e-7	-1.237827550584334e-22	4.143461305461723e-18	1.4742301133850763e-11	3.552617869052747e-11	2.602518844687998e-10
14100000	0.00499973439800095	1.0196090287156077e-49	5.2292827441999604e-64	1.1729048160176621e-8	1.0851113045652112e-15	5.074353803232063e-7	-1.234294588554344e-22	4.143461305461723e-18	1.4742301133850763e-11	3.552617869052747e-11	2.602518844687998e-10
14200000	0.00499973439800095	1.0196090287156077e-49	5.2292827441999604e-64	1.1729048160176621e-8	1.0851113045652112e-15	5.074353803232063e-7	-1.230761626524354e-22	4.143461305461723e-18	1.4742301133850763e-11	3.552617869052747e-11	2.602518844687998e-10
14300000	0.00499973439800095	1.0196090287156077e-49	5.2292827441999604e-64	1.1729048160176621e-8	1.0851113045652112e-15	5.074353803232063e-7	-1.227228664494364e-22	4.143461305461723e-18	1.4742301133850763e-11	3.552617869052747e-11	2.602518844687998e-10
14400000	0.00499973439800095	1.0196090287156075e-49	5.2292827441999604e-64	1.1729048160176621e-8	1.0851113045652112e-15	5.074353803232063e-7	-1.223695702464374e-22	4.143461305461723e-18	1.4742301133850763e-11	3.552617869052747e-11	2.602518844687998e-10
14500000	0.00499973439800095	1.0196090287156075e-49	5.2292827441999604e-64	1.1729048160176621e-8	1.0851113045652112e-15	5.074353803232063e-7	-1.220162740434384e-22	4.143461305461723e-18	1.4742301133850763e-11	3.5526178690527477e-11	2.602518844687998e-10
14600000	0.00499973439800095	1.0196090287156075e-49	5.2292827441999604e-64	1.1729048160176621e-8	1.0851113045652112e-15	5.074353803232063e-7	-1.2166297784043938e-22	4.143461305461723e-18	1.4742301133850763e-11	3.5526178690527477e-11	2.602518844687998e-10
14700000	0.00499973439800095	1.0196090287156075e-49	5.2292827441999604e-64	1.1729048160176621e-8	1.0851113045652114e-15	5.074353803232063e-7	-1.2130968163744038e-22	4.143461305461723e-18	1.4742301133850763e-11	3.5526178690527477e-11	2.602518844687998e-10
14800000	0.00499973439800095	1.0196090287156075e-49	5.2292827441999604e-64	1.1729048160176621e-8	1.0851113045652114e-15	5.074353803232063e-7	-1.2095638543444138e-22	4.143461305461723e-18	1.4742301133850763e-11	3.5526178690527477e-11	2.602518844687998e-10
14900000	0.00499973439800095	1.0196090287156075e-49	5.2292827441999604e-64	1.1729048160176621e-8	1.0851113045652114e-15	5.074353803232063e-7	-1.2060308923144238e-22	4.143461305461723e-18	1.4742301133850763e-11	3.5526178690527477e-11	2.602518844687998e-10
15000000	0.00499973439800095	1.0196090287156075e-49	5.2292827441999604e-64	1.1729048160176621e-8	1.0851113045652114e-15	5.074353803232063e-7	-1.2024979302844339e-22	4.143461305461723e-18	1.4742301133850763e-11	3.5526178690527477e-11	2.602518844687998e-10
15100000	0.00499973439800095	1.0196090287156075e-49	5.2292827441999604e-64	1.1729048160176621e-8	1.0851113045652114e-15	5.074353803232063e-7	-1.1989649682544436e-22	4.143461305461723e-18	1.4742301133850763e-11	3.5526178690527477e-11	2.602518844687998e-10
15200000	0.00499973439800095	1.0196090287156075e-49	5.2292827441999604e-64	1.1729048160176621e-8	1.0851113045652114e-15	5.074353803232063e-7	-1.1954320062244536e-22	4.143461305461723e-18	1.4742301133850763e-11	3.5526178690527477e-11	2.602518844687998e-10
15300000	0.00499973439800095	1.0196090287156075e-49	5.2292827441999604e-64	1.1729048160176621e-8	1.0851113045652114e-15	5.074353803232063e-7	-1.1918990441944636e-22	4.143461305461723e-18	1.4742301133850763e-11	3.5526178690527477e-11	2.602518844687998e-10
15400000	0.00499973439800095	1.0196090287156075e-49	5.2292827441999604e-64	1.1729048160176621e-8	1.0851113045652114e-15	5.074353803232063e-7	-1.1883660821644736e-22	4.143461305461723e-18	1.4742301133850763e-11	3.5526178690527477e-11	2.602518844687998e-10
15500000	0.00499973439800095	1.0196090287156075e-49	5.2292827441999604e-64	1.1729048160176621e-8	1.0851113045652114e-15	5.074353803232063e-7	-1.1848331201344836e-22	4.143461305461723e-18	1.4742301133850763e-11	3.5526178690527477e-11	2.602518844687998e-10
15600000	0.00499973439800095	1.0196090287156075e-49	5.2292827441999604e-64	1.1729048160176621e-8	1.0851113045652114e-15	5.074353803232063e-7	-1.1813001581044934e-22	4.143461305461723e-18	1.4742301133850763e-11	3.5526178690527477e-11	2.602518844687998e-10
15700000	0.00499973439800095	1.0196090287156075e-49	5.2292827441999604e-64	1.1729048160176621e-8	1.0851113045652114e-15	5.074353803232063e-7	-1.1777671960745034e-22	4.143461305461723e-18	1.4742301133850763e-11	3.5526178690527477e-11	2.602518844687998e-10
15800000	0.00499973439800095	1.0196090287156075e-49	5.2292827441999604e-64	1.1729048160176621e-8	1.0851113045652114e-15	5.074353803232063e-7	-1.1742342340445134e-22	4.143461305461723e-18	1.4742301133850763e-11	3.5526178690527477e-11	2.602518844687998e-10
15900000	0.00499973439800095	1.0196090287156075e-49	5.2292827441999604e-64	1.1729048160176621e-8	1.0851113045652114e-15	5.074353803232063e-7	-1.1707012720145234e-22	4.143461305461723e-18	1.4742301133850763e-11	3.5526178690527477e-11	2.602518844687998e-10
16000000	0.00499973439800095	1.0196090287156075e-49	5.2292827441999604e-64	1.1729048160176621e-8	1.0851113045652114e-15	5.074353803232063e-7	-1.1671683099845334e-22	4.143461305461723e-18	1.4742301133850763e-11	3.5526178690527477e-11	2.602518844687998e-10
16100000	0.00499973439800095	1.0196090287156075e-49	5.2292827441999604e-64	1.1729048160176621e-8	1.0851113045652114e-15	5.074353803232063e-7	-1.1636353479545434e-22	4.143461305461723e-18	1.4742301133850763e-11	3.5526178690527477e-11	2.602518844687998e-10
16200000	0.00499973439800095	1.0196090287156075e-49	5.2292827441999604e-64	1.1729048160176621e-8	1.0851113045652114e-15	5.074353803232063e-7	-1.1601023859245532e-22	4.143461305461723e-18	1.4742301133850763e-11	3.5526178690527477e-11	2.602518844687998e-10
16300000	0.00499973439800095	1.0196090287156075e-49	5.2292827441999604e-64	1.1729048160176621e-8	1.0851113045652114e-15	5.074353803232063e-7	-1.1565694238945632e-22	4.143461305461723e-18	1.4742301133850763e-11	3.5526178690527477e-11	2.602518844687998e-10
16400000	0.00499973439800095	1.0196090287156075e-49	5.2292827441999604e-64	1.1729048160176621e-8	1.0851113045652114e-15	5.074353803232063e-7	-1.1530364618645732e-22	4.143461305461723e-18	1.4742301133850763e-11	3.5526178690527477e-11	2.602518844687998e-10
16500000	0.00499973439800095	1.0196090287156075e-49	5.2292827441999604e-64	1.1729048160176621e-8	1.0851113045652114e-15	5.074353803232063e-7	-1.1495034998345832e-22	4.143461305461723e-18	1.4742301133850763e-11	3.5526178690527477e-11	2.602518844687998e-10
16600000	0.00499973439800095	1.0196090287156075e-49	5.2292827441999604e-64	1.1729048160176621e-8	1.0851113045652114e-15	5.074353803232063e-7	-1.1459705378045932e-22	4.143461305461723e-18	1.4742301133850763e-11	3.5526178690527477e-11	2.602518844687998e-10
16700000	0.00499973439800095	1.0196090287156075e-49	5.2292827441999604e-64	1.1729048160176621e-8	1.0851113045652114e-15	5.074353803232063e-7	-1.1424375757746032e-22	4.143461305461723e-18	1.4742301133850763e-11	3.5526178690527477e-11	2.602518844687998e-10
16800000	0.00499973439800095	1.0196090287156075e-49	5.2292827441999604e-64	1.1729048160176621e-8	1.0851113045652114e-15	5.074353803232063e-7	-1.138904613744613e-22	4.143461305461723e-18	1.4742301133850763e-11	3.5526178690527477e-11	2.602518844687998e-10
16900000	0.00499973439800095	1.0196090287156075e-49	5.2292827441999604e-64	1.1729048160176621e-8	1.0851113045652114e-15	5.074353803232063e-7	-1.135371651714623e-22	4.143461305461723e-18	1.4742301133850763e-11	3.5526178690527477e-11	2.602518844687998e-10
17000000	0.00499973439800095	1.0196090287156075e-49	5.2292827441999604e-64	1.1729048160176621e-8	1.0851113045652114e-15	5.074353803232063e-7	-1.131838689684633e-22	4.143461305461723e-18	1.4742301133850763e-11	3.5526178690527477e-11	2.602518844687998e-10
17100000	0.00499973439800095	1.0196090287156075e-49	5.2292827441999604e-64	1.1729048160176621e-8	1.0851113045652114e-15	5.074353803232063e-7	-1.128305727654643e-22	4.143461305461723e-18	1.4742301133850763e-11	3.5526178690527477e-11	2.602518844687998e-10
17200000	0.00499973439800095	1.0196090287156075e-49	5.2292827441999604e-64	1.1729048160176621e-8	1.0851113045652114e-15	5.074353803232063e-7	-1.124772765624653e-22	4.143461305461723e-18	1.4742301133850763e-11	3.5526178690527477e-11	2.602518844687998e-10
17300000	0.00499973439800095	1.0196090287156075e-49	5.2292827441999604e-64	1.1729048160176621e-8	1.0851113045652114e-15	5.074353803232063e-7	-1.1212398035946627e-22	4.143461305461723e-18	1.4742301133850763e-11	3.5526178690527477e-11	2.602518844687998e-10
17400000	0.00499973439800095	1.0196090287156075e-49	5.2292827441999604e-64	1.1729048160176621e-8	1.0851113045652114e-15	5.074353803232063e-7	-1.1177068415646727e-22	4.143461305461723e-18	1.4742301133850763e-11	3.5526178690527477e-11	2.602518844687998e-10
17500000	0.00499973439800095	1.0196090287156075e-49	5.2292827441999604e-64	1.1729048160176621e-8	1.0851113045652114e-15	5.074353803232063e-7	-1.1141738795346827e-22	4.143461305461723e-18	1.4742301133850763e-11	3.5526178690527477e-11	2.602518844687998e-10
17600000	0.00499973439800095	1.0196090287156075e-49	5.2292827441999604e-64	1.1729048160176621e-8	1.0851113045652114e-15	5.074353803232063e-7	-1.1106409175046927e-22	4.143461305461723e-18	1.4742301133850763e-11	3.5526178690527477e-11	2.602518844687998e-10
17700000	0.00499973439800095	1.0196090287156075e-49	5.2292827441999604e-64	1.1729048160176621e-8	1.0851113045652114e-15	5.074353803232063e-7	-1.1071079554747027e-22	4.143461305461723e-18	1.4742301133850763e-11	3.5526178690527477e-11	2.602518844687998e-10
17800000	0.00499973439800095	1.0196090287156075e-49	5.2292827441999604e-64	1.1729048160176621e-8	1.0851113045652114e-15	5.074353803232063e-7	-1.1035749934447127e-22	4.143461305461723e-18	1.4742301133850763e-11	3.5526178690527477e-11	2.602518844687998e-10
17900000	0.00499973439800095	1.0196090287156075e-49	5.2292827441999604e-64	1.1729048160176621e-8	1.0851113045652114e-15	5.074353803232063e-7	-1.1000420314147225e-22	4.143461305461723e-18	1.4742301133850763e-11	3.5526178690527477e-11	2.602518844687998e-10
18000000	0.00499973439800095	1.0196090287156075e-49	5.2292827441999604e-64	1.1729048160176621e-8	1.0851113045652114e-15	5.074353803232063e-7	-1.0965090693847325e-22	4.143461305461723e-18	1.4742301133850763e-11	3.5526178690527477e-11	2.602518844687998e-10
18100000	0.00499973439800095	1.0196090287156075e-49	5.2292827441999604e-64	1.1729048160176621e-8	1.0851113045652114e-15	5.074353803232063e-7	-1.0929761073547425e-22	4.143461305461723e-18	1.4742301133850763e-11	3.5526178690527477e-11	2.602518844687998e-10
18200000	0.00499973439800095	1.0196090287156075e-49	5.2292827441999604e-64	1.1729048160176621e-8	1.0851113045652114e-15	5.074353803232063e-7	-1.0894431453247525e-22	4.143461305461723e-18	1.4742301133850763e-11	3.5526178690527477e-11	2.602518844687998e-10
18300000	0.00499973439800095	1.0196090287156075e-49	5.2292827441999604e-64	1.1729048160176621e-8	1.0851113045652114e-15	5.074353803232063e-7	-1.0859101832947623e-22	4.143461305461723e-18	1.4742301133850763e-11	3.5526178690527477e-11	2.602518844687998e-10
18400000	0.00499973439800095	1.0196090287156075e-49	5.2292827441999604e-64	1.1729048160176621e-8	1.0851113045652114e-15	5.074353803232063e-7	-1.0823772212647725e-22	4.143461305461723e-18	1.4742301133850763e-11	3.5526178690527477e-11	2.602518844687998e-10
18500000	0.00499973439800095	1.0196090287156075e-49	5.2292827441999604e-64	1.1729048160176621e-8	1.0851113045652114e-15	5.074353803232063e-7	-1.0788442592347823e-22	4.143461305461723e-18	1.4742301133850763e-11	3.5526178690527477e-11	2.602518844687998e-10
18600000	0.00499973439800095	1.0196090287156075e-49	5.2292827441999604e-64	1.1729048160176621e-8	1.0851113045652114e-15	5.074353803232063e-7	-1.0753112972047923e-22	4.143461305461723e-18	1.4742301133850763e-11	3.5526178690527477e-11	2.602518844687998e-10
18700000	0.00499973439800095	1.0196090287156075e-49	5.2292827441999604e-64	1.1729048160176621e-8	1.0851113045652114e-15	5.074353803232063e-7	-1.0717783351748023e-22	4.143461305461723e-18	1.4742301133850763e-11	3.5526178690527477e-11	2.602518844687998e-10
18800000	0.00499973439800095	1.0196090287156075e-49	5.2292827441999604e-64	1.1729048160176621e-8	1.0851113045652114e-15	5.074353803232063e-7	-1.0682453731448123e-22	4.143461305461723e-18	1.4742301133850763e-11	3.5526178690527477e-11	2.602518844687998e-10
18900000	0.00499973439800095	1.0196090287156075e-49	5.2292827441999604e-64	1.1729048160176621e-8	1.0851113045652114e-15	5.074353803232063e-7	-1.0647124111148223e-22	4.143461305461723e-18	1.4742301133850763e-11	3.5526178690527477e-11	2.602518844687998e-10
19000000	0.00499973439800095	1.0196090287156075e-49	5.2292827441999604e-64	1.1729048160176621e-8	1.0851113045652114e-15	5.074353803232063e-7	-1.061179449084832e-22	4.143461305461723e-18	1.4742301133850763e-11	3.5526178690527477e-11	2.602518844687998e-10
19100000	0.00499973439800095	1.0196090287156075e-49	5.2292827441999604e-64	1.1729048160176621e-8	1.0851113045652114e-15	5.074353803232063e-7	-1.0576464870548421e-22	4.143461305461723e-18	1.4742301133850763e-11	3.5526178690527477e-11	2.602518844687998e-10
19200000	0.00499973439800095	1.0196090287156075e-49	5.2292827441999604e-64	1.1729048160176621e-8	1.0851113045652114e-15	5.074353803232063e-7	-1.0541135250248521e-22	4.143461305461723e-18	1.4742301133850763e-11	3.5526178690527477e-11	2.602518844687998e-10
19300000	0.00499973439800095	1.0196090287156075e-49	5.2292827441999604e-64	1.1729048160176621e-8	1.0851113045652114e-15	5.074353803232063e-7	-1.0505805629948621e-22	4.143461305461723e-18	1.4742301133850763e-11	3.5526178690527477e-11	2.602518844687998e-10
19400000	0.00499973439800095	1.0196090287156075e-49	5.2292827441999604e-64	1.1729048160176621e-8	1.0851113045652114e-15	5.074353803232063e-7	-1.0470476009648721e-22	4.143461305461723e-18	1.4742301133850763e-11	3.5526178690527477e-11	2.602518844687998e-10
19500000	0.00499973439800095	1.0196090287156075e-49	5.2292827441999604e-64	1.1729048160176621e-8	1.0851113045652114e-15	5.074353803232063e-7	-1.043514638934882e-22	4.143461305461723e-18	1.4742301133850763e-11	3.5526178690527477e-11	2.602518844687998e-10
19600000	0.00499973439800095	1.0196090287156075e-49	5.2292827441999604e-64	1.1729048160176621e-8	1.0851113045652114e-15	5.074353803232063e-7	-1.0399816769048918e-22	4.143461305461723e-18	1.4742301133850763e-11	3.5526178690527477e-11	2.602518844687998e-10
19700000	0.00499973439800095	1.0196090287156075e-49	5.2292827441999604e-64	1.1729048160176621e-8	1.0851113045652114e-15	5.074353803232063e-7	-1.0364487148749018e-22	4.143461305461723e-18	1.4742301133850763e-11	3.5526178690527477e-11	2.602518844687998e-10
19800000	0.00499973439800095	1.0196090287156075e-49	5.2292827441999604e-64	1.1729048160176621e-8	1.0851113045652114e-15	5.074353803232063e-7	-1.0329157528449118e-22	4.143461305461723e-18	1.4742301133850763e-11	3.5526178690527477e-11	2.602518844687998e-10
19900000	0.00499973439800095	1.0196090287156075e-49	5.2292827441999604e-64	1.1729048160176621e-8	1.0851113045652114e-15	5.074353803232063e-7	-1.0293827908149218e-22	4.143461305461723e-18	1.4742301133850763e-11	3.5526178690527477e-11	2.602518844687998e-10
20000000	0.00499973439800095	1.0196090287156075e-49	5.2292827441999604e-64	1.1729048160176621e-8	1.0851113045652114e-15	5.074353803232063e-7	-1.0258498287849318e-22	4.143461305461723e-18	1.4742301133850763e-11	3.5526178690527477e-11	2.602518844687998e-10
20100000	0.00499973439800095	1.0196090287156075e-49	5.2292827441999604e-64	1.1729048160176621e-8	1.0851113045652114e-15	5.074353803232063e-7	-1.0223168667549417e-22	4.143461305461723e-18	1.4742301133850763e-11	3.5526178690527477e-11	2.602518844687998e-10
20200000	0.00499973439800095	1.0196090287156075e-49	5.2292827441999604e-64	1.1729048160176621e-8	1.0851113045652114e-15	5.074353803232063e-7	-1.0187839047249516e-22	4.143461305461723e-18	1.4742301133850763e-11	3.5526178690527477e-11	2.602518844687998e-10
20300000	0.00499973439800095	1.0196090287156075e-49	5.2292827441999604e-64	1.1729048160176621e-8	1.0851113045652114e-15	5.074353803232063e-7	-1.0152509426949616e-22	4.143461305461723e-18	1.4742301133850763e-11	3.5526178690527477e-11	2.602518844687998e-10
20400000	0.00499973439800095	1.0196090287156075e-49	5.2292827441999604e-64	1.1729048160176621e-8	1.0851113045652114e-15	5.074353803232063e-7	-1.0117179806649716e-22	4.143461305461723e-18	1.4742301133850763e-11	3.5526178690527477e-11	2.602518844687998e-10
20500000	0.00499973439800095	1.0196090287156075e-49	5.2292827441999604e-64	1.1729048160176621e-8	1.0851113045652114e-15	5.074353803232063e-7	-1.0081850186349816e-22	4.143461305461723e-18	1.4742301133850763e-11	3.5526178690527477e-11	2.602518844687998e-10
20600000	0.00499973439800095	1.0196090287156075e-49	5.2292827441999604e-64	1.1729048160176621e-8	1.0851113045652114e-15	5.074353803232063e-7	-1.0046520566049915e-22	4.143461305461723e-18	1.4742301133850763e-11	3.5526178690527477e-11	2.602518844687998e-10
20700000	0.00499973439800095	1.0196090287156075e-49	5.2292827441999604e-64	1.1729048160176621e-8	1.0851113045652114e-15	5.074353803232063e-7	-1.0011190945750015e-22	4.143461305461723e-18	1.4742301133850763e-11	3.5526178690527477e-11	2.602518844687998e-10
20800000	0.00499973439800095	1.0196090287156075e-49	5.2292827441999604e-64	1.1729048160176621e-8	1.0851113045652114e-15	5.074353803232063e-7	-9.975861325450114e-23	4.143461305461723e-18	1.4742301133850763e-11	3.5526178690527477e-11	2.602518844687998e-10
20900000	0.00499973439800095	1.0196090287156075e-49	5.2292827441999604e-64	1.1729048160176621e-8	1.0851113045652114e-15	5.074353803232063e-7	-9.940531705150214e-23	4.143461305461723e-18	1.4742301133850763e-11	3.5526178690527477e-11	2.602518844687998e-10
21000000	0.00499973439800095	1.0196090287156075e-49	5.2292827441999604e-64	1.1729048160176621e-8	1.0851113045652114e-15	5.074353803232063e-7	-9.905202084850314e-23	4.143461305461723e-18	1.4742301133850763e-11	3.5526178690527477e-11	2.602518844687998e-10
21100000	0.00499973439800095	1.0196090287156075e-49	5.2292827441999604e-64	1.1729048160176621e-8	1.0851113045652114e-15	5.074353803232063e-7	-9.869872464550414e-23	4.143461305461723e-18	1.4742301133850763e-11	3.5526178690527477e-11	2.602518844687998e-10
21200000	0.00499973439800095	1.0196090287156075e-49	5.2292827441999604e-64	1.1729048160176621e-8	1.0851113045652114e-15	5.074353803232063e-7	-9.834542844250513e-23	4.143461305461723e-18	1.4742301133850763e-11	3.5526178690527477e-11	2.602518844687998e-10
21300000	0.00499973439800095	1.0196090287156075e-49	5.2292827441999604e-64	1.1729048160176621e-8	1.0851113045652114e-15	5.074353803232063e-7	-9.799213223950613e-23	4.143461305461723e-18	1.4742301133850763e-11	3.5526178690527477e-11	2.602518844687998e-10
21400000	0.00499973439800095	1.0196090287156075e-49	5.2292827441999604e-64	1.1729048160176621e-8	1.0851113045652114e-15	5.074353803232063e-7	-9.763883603650712e-23	4.143461305461723e-18	1.4742301133850763e-11	3.5526178690527477e-11	2.602518844687998e-10
21500000	0.00499973439800095	1.0196090287156075e-49	5.2292827441999604e-64	1.1729048160176621e-8	1.0851113045652114e-15	5.074353803232063e-7	-9.728553983350812e-23	4.143461305461723e-18	1.4742301133850763e-11	3.5526178690527477e-11	2.602518844687998e-10
21600000	0.00499973439800095	1.0196090287156075e-49	5.2292827441999604e-64	1.1729048160176621e-8	1.0851113045652114e-15	5.074353803232063e-7	-9.693224363050912e-23	4.143461305461723e-18	1.4742301133850763e-11	3.5526178690527477e-11	2.602518844687998e-10
21700000	0.00499973439800095	1.0196090287156075e-49	5.2292827441999604e-64	1.1729048160176621e-8	1.0851113045652114e-15	5.074353803232063e-7	-9.657894742751011e-23	4.143461305461723e-18	1.4742301133850763e-11	3.5526178690527477e-11	2.602518844687998e-10
21800000	0.00499973439800095	1.0196090287156075e-49	5.2292827441999604e-64	1.1729048160176621e-8	1.0851113045652114e-15	5.074353803232063e-7	-9.622565122451111e-23	4.143461305461723e-18	1.4742301133850763e-11	3.5526178690527477e-11	2.602518844687998e-10
21900000	0.00499973439800095	1.0196090287156075e-49	5.2292827441999604e-64	1.1729048160176621e-8	1.0851113045652114e-15	5.074353803232063e-7	-9.587235502151211e-23	4.143461305461723e-18	1.4742301133850763e-11	3.5526178690527477e-11	2.602518844687998e-10
22000000	0.00499973439800095	1.0196090287156075e-49	5.2292827441999604e-64	1.1729048160176621e-8	1.0851113045652114e-15	5.074353803232063e-7	-9.55190588185131e-23	4.143461305461723e-18	1.4742301133850763e-11	3.5526178690527477e-11	2.602518844687998e-10
22100000	0.00499973439800095	1.0196090287156075e-49	5.2292827441999604e-64	1.1729048160176621e-8	1.0851113045652114e-15	5.074353803232063e-7	-9.51657626155141e-23	4.143461305461723e-18	1.4742301133850763e-11	3.5526178690527477e-11	2.602518844687998e-10
22200000	0.00499973439800095	1.0196090287156075e-49	5.2292827441999604e-64	1.1729048160176621e-8	1.0851113045652114e-15	5.074353803232063e-7	-9.48124664125151e-23	4.143461305461723e-18	1.4742301133850763e-11	3.5526178690527477e-11	2.602518844687998e-10
22300000	0.00499973439800095	1.0196090287156075e-49	5.2292827441999604e-64	1.1729048160176621e-8	1.0851113045652114e-15	5.074353803232063e-7	-9.445917020951608e-23	4.143461305461723e-18	1.4742301133850763e-11	3.5526178690527477e-11	2.602518844687998e-10
22400000	0.00499973439800095	1.0196090287156075e-49	5.2292827441999604e-64	1.1729048160176621e-8	1.0851113045652114e-15	5.074353803232063e-7	-9.410587400651708e-23	4.143461305461723e-18	1.4742301133850763e-11	3.5526178690527477e-11	2.602518844687998e-10
22500000	0.00499973439800095	1.0196090287156075e-49	5.2292827441999604e-64	1.1729048160176621e-8	1.0851113045652114e-15	5.074353803232063e-7	-9.375257780351807e-23	4.143461305461723e-18	1.4742301133850763e-11	3.5526178690527477e-11	2.602518844687998e-10
22600000	0.00499973439800095	1.0196090287156075e-49	5.2292827441999604e-64	1.1729048160176621e-8	1.0851113045652114e-15	5.074353803232063e-7	-9.339928160051907e-23	4.143461305461723e-18	1.4742301133850763e-11	3.5526178690527477e-11	2.602518844687998e-10
22700000	0.00499973439800095	1.0196090287156075e-49	5.2292827441999604e-64	1.1729048160176621e-8	1.0851113045652114e-15	5.074353803232063e-7	-9.304598539752007e-23	4.143461305461723e-18	1.4742301133850763e-11	3.5526178690527477e-11	2.602518844687998e-10
22800000	0.00499973439800095	1.0196090287156075e-49	5.2292827441999604e-64	1.1729048160176621e-8	1.0851113045652114e-15	5.074353803232063e-7	-9.269268919452107e-23	4.143461305461723e-18	1.4742301133850763e-11	3.5526178690527477e-11	2.602518844687998e-10
22900000	0.00499973439800095	1.0196090287156075e-49	5.2292827441999604e-64	1.1729048160176621e-8	1.0851113045652114e-15	5.074353803232063e-7	-9.233939299152206e-23	4.143461305461723e-18	1.4742301133850763e-11	3.5526178690527477e-11	2.602518844687998e-10
23000000	0.00499973439800095	1.0196090287156075e-49	5.2292827441999604e-64	1.1729048160176621e-8	1.0851113045652114e-15	5.074353803232063e-7	-9.198609678852306e-23	4.143461305461723e-18	1.4742301133850763e-11	3.5526178690527477e-11	2.602518844687998e-10
23100000	0.00499973439800095	1.0196090287156075e-49	5.2292827441999604e-64	1.1729048160176621e-8	1.0851113045652114e-15	5.074353803232063e-7	-9.163280058552405e-23	4.143461305461723e-18	1.4742301133850763e-11	3.5526178690527477e-11	2.602518844687998e-10
23200000	0.00499973439800095	1.0196090287156075e-49	5.2292827441999604e-64	1.1729048160176621e-8	1.0851113045652114e-15	5.074353803232063e-7	-9.127950438252505e-23	4.143461305461723e-18	1.4742301133850763e-11	3.5526178690527477e-11	2.602518844687998e-10
23300000	0.00499973439800095	1.0196090287156075e-49	5.2292827441999604e-64	1.1729048160176621e-8	1.0851113045652114e-15	5.074353803232063e-7	-9.092620817952605e-23	4.143461305461723e-18	1.4742301133850763e-11	3.5526178690527477e-11	2.602518844687998e-10
23400000	0.00499973439800095	1.0196090287156075e-49	5.2292827441999604e-64	1.1729048160176621e-8	1.0851113045652114e-15	5.074353803232063e-7	-9.057291197652705e-23	4.143461305461723e-18	1.4742301133850763e-11	3.5526178690527477e-11	2.602518844687998e-10
23500000	0.00499973439800095	1.0196090287156075e-49	5.2292827441999604e-64	1.1729048160176621e-8	1.0851113045652114e-15	5.074353803232063e-7	-9.021961577352804e-23	4.143461305461723e-18	1.4742301133850763e-11	3.5526178690527477e-11	2.602518844687998e-10
23600000	0.00499973439800095	1.0196090287156075e-49	5.2292827441999604e-64	1.1729048160176621e-8	1.0851113045652114e-15	5.074353803232063e-7	-8.986631957052904e-23	4.143461305461723e-18	1.4742301133850763e-11	3.5526178690527477e-11	2.602518844687998e-10
23700000	0.00499973439800095	1.0196090287156075e-49	5.2292827441999604e-64	1.1729048160176621e-8	1.0851113045652114e-15	5.074353803232063e-7	-8.951302336753003e-23	4.143461305461723e-18	1.4742301133850763e-11	3.5526178690527477e-11	2.602518844687998e-10
23800000	0.00499973439800095	1.0196090287156075e-49	5.2292827441999604e-64	1.1729048160176621e-8	1.0851113045652114e-15	5.074353803232063e-7	-8.915972716453103e-23	4.143461305461723e-18	1.4742301133850763e-11	3.5526178690527477e-11	2.602518844687998e-10
23900000	0.00499973439800095	1.0196090287156075e-49	5.2292827441999604e-64	1.1729048160176621e-8	1.0851113045652114e-15	5.074353803232063e-7	-8.880643096153203e-23	4.143461305461723e-18	1.4742301133850763e-11	3.5526178690527477e-11	2.602518844687998e-10
24000000	0.00499973439800095	1.0196090287156075e-49	5.2292827441999604e-64	1.1729048160176621e-8	1.0851113045652114e-15	5.074353803232063e-7	-8.845313475853302e-23	4.143461305461723e-18	1.4742301133850763e-11	3.5526178690527477e-11	2.602518844687998e-10
24100000	0.00499973439800095	1.0196090287156075e-49	5.2292827441999604e-64	1.1729048160176621e-8	1.0851113045652114e-15	5.074353803232063e-7	-8.809983855553402e-23	4.143461305461723e-18	1.4742301133850763e-11	3.5526178690527477e-11	2.602518844687998e-10
24200000	0.00499973439800095	1.0196090287156075e-49	5.2292827441999604e-64	1.1729048160176621e-8	1.0851113045652114e-15	5.074353803232063e-7	-8.774654235253502e-23	4.143461305461723e-18	1.4742301133850763e-11	3.5526178690527477e-11	2.602518844687998e-10
24300000	0.00499973439800095	1.0196090287156075e-49	5.229282744199961e-64	1.1729048160176621e-8	1.0851113045652114e-15	5.074353803232063e-7	-8.739324614953601e-23	4.143461305461723e-18	1.4742301133850763e-11	3.5526178690527477e-11	2.602518844687998e-10
24400000	0.00499973439800095	1.0196090287156077e-49	5.229282744199961e-64	1.1729048160176621e-8	1.0851113045652114e-15	5.074353803232063e-7	-8.703994994653701e-23	4.143461305461723e-18	1.4742301133850763e-11	3.5526178690527477e-11	2.602518844687998e-10
24500000	0.00499973439800095	1.0196090287156077e-49	5.229282744199961e-64	1.1729048160176621e-8	1.0851113045652112e-15	5.074353803232063e-7	-8.668665374353801e-23	4.143461305461723e-18	1.4742301133850763e-11	3.5526178690527477e-11	2.602518844687998e-10
24600000	0.00499973439800095	1.0196090287156077e-49	5.229282744199961e-64	1.1729048160176621e-8	1.0851113045652112e-15	5.074353803232063e-7	-8.6333357540539e-23	4.143461305461723e-18	1.4742301133850763e-11	3.5526178690527477e-11	2.602518844687998e-10
24700000	0.00499973439800095	1.0196090287156077e-49	5.229282744199961e-64	1.1729048160176621e-8	1.0851113045652112e-15	5.074353803232063e-7	-8.598006133754e-23	4.143461305461723e-18	1.4742301133850763e-11	3.5526178690527477e-11	2.602518844687998e-10
24800000	0.00499973439800095	1.0196090287156077e-49	5.229282744199961e-64	1.1729048160176621e-8	1.0851113045652112e-15	5.074353803232063e-7	-8.562676513454098e-23	4.143461305461723e-18	1.4742301133850763e-11	3.5526178690527477e-11	2.602518844687998e-10
24900000	0.00499973439800095	1.0196090287156077e-49	5.229282744199961e-64	1.1729048160176621e-8	1.0851113045652112e-15	5.074353803232063e-7	-8.527346893154198e-23	4.143461305461723e-18	1.4742301133850763e-11	3.5526178690527477e-11	2.602518844687998e-10
25000000	0.00499973439800095	1.0196090287156077e-49	5.229282744199961e-64	1.1729048160176621e-8	1.0851113045652112e-15	5.074353803232063e-7	-8.492017272854298e-23	4.143461305461723e-18	1.4742301133850763e-11	3.552617869052747e-11	2.602518844687998e-10
25100000	0.00499973439800095	1.0196090287156077e-49	5.229282744199961e-64	1.1729048160176621e-8	1.0851113045652112e-15	5.074353803232063e-7	-8.456687652554399e-23	4.143461305461723e-18	1.4742301133850763e-11	3.552617869052747e-11	2.602518844687998e-10
25200000	0.00499973439800095	1.0196090287156077e-49	5.229282744199961e-64	1.1729048160176621e-8	1.0851113045652112e-15	5.074353803232063e-7	-8.421358032254497e-23	4.143461305461723e-18	1.4742301133850763e-11	3.552617869052747e-11	2.602518844687998e-10
25300000	0.00499973439800095	1.0196090287156077e-49	5.229282744199961e-64	1.1729048160176621e-8	1.0851113045652112e-15	5.074353803232063e-7	-8.386028411954597e-23	4.143461305461723e-18	1.4742301133850763e-11	3.552617869052747e-11	2.602518844687998e-10
25400000	0.00499973439800095	1.0196090287156077e-49	5.229282744199961e-64	1.1729048160176621e-8	1.0851113045652112e-15	5.074353803232063e-7	-8.350698791654696e-23	4.143461305461723e-18	1.4742301133850763e-11	3.552617869052747e-11	2.602518844687998e-10
25500000	0.00499973439800095	1.0196090287156077e-49	5.229282744199961e-64	1.1729048160176621e-8	1.0851113045652112e-15	5.074353803232063e-7	-8.315369171354796e-23	4.143461305461723e-18	1.4742301133850763e-11	3.552617869052747e-11	2.602518844687998e-10
25600000	0.00499973439800095	1.0196090287156077e-49	5.229282744199961e-64	1.1729048160176621e-8	1.0851113045652112e-15	5.074353803232063e-7	-8.280039551054896e-23	4.143461305461723e-18	1.4742301133850763e-11	3.552617869052747e-11	2.602518844687998e-10
25700000	0.00499973439800095	1.0196090287156077e-49	5.229282744199961e-64	1.1729048160176621e-8	1.0851113045652112e-15	5.074353803232063e-7	-8.244709930754995e-23	4.143461305461723e-18	1.4742301133850763e-11	3.552617869052747e-11	2.602518844687998e-10
25800000	0.00499973439800095	1.0196090287156077e-49	5.229282744199961e-64	1.1729048160176621e-8	1.0851113045652112e-15	5.074353803232063e-7	-8.209380310455095e-23	4.143461305461723e-18	1.4742301133850763e-11	3.552617869052747e-11	2.602518844687998e-10
25900000	0.00499973439800095	1.0196090287156077e-49	5.229282744199961e-64	1.1729048160176621e-8	1.0851113045652112e-15	5.074353803232063e-7	-8.174050690155195e-23	4.143461305461723e-18	1.4742301133850763e-11	3.552617869052747e-11	2.602518844687998e-10
26000000	0.00499973439800095	1.0196090287156077e-49	5.229282744199961e-64	1.1729048160176621e-8	1.0851113045652112e-15	5.074353803232063e-7	-8.138721069855294e-23	4.143461305461723e-18	1.4742301133850763e-11	3.552617869052747e-11	2.602518844687998e-10
26100000	0.00499973439800095	1.0196090287156077e-49	5.229282744199961e-64	1.1729048160176621e-8	1.0851113045652112e-15	5.074353803232063e-7	-8.103391449555394e-23	4.143461305461723e-18	1.4742301133850763e-11	3.552617869052747e-11	2.602518844687998e-10
26200000	0.00499973439800095	1.0196090287156077e-49	5.229282744199961e-64	1.1729048160176621e-8	1.0851113045652112e-15	5.074353803232063e-7	-8.068061829255494e-23	4.143461305461723e-18	1.4742301133850763e-11	3.552617869052747e-11	2.602518844687998e-10
26300000	0.00499973439800095	1.0196090287156077e-49	5.229282744199961e-64	1.1729048160176621e-8	1.0851113045652112e-15	5.074353803232063e-7	-8.032732208955593e-23	4.143461305461723e-18	1.4742301133850763e-11	3.552617869052747e-11	2.602518844687998e-10
26400000	0.00499973439800095	1.0196090287156077e-49	5.229282744199961e-64	1.1729048160176621e-8	1.0851113045652112e-15	5.074353803232063e-7	-7.997402588655693e-23	4.143461305461723e-18	1.4742301133850763e-11	3.552617869052747e-11	2.602518844687998e-10
26500000	0.00499973439800095	1.0196090287156077e-49	5.229282744199961e-64	1.1729048160176621e-8	1.0851113045652112e-15	5.074353803232063e-7	-7.962072968355793e-23	4.143461305461723e-18	1.4742301133850763e-11	3.552617869052747e-11	2.602518844687998e-10
26600000	0.00499973439800095	1.0196090287156077e-49	5.229282744199961e-64	1.1729048160176621e-8	1.0851113045652112e-15	5.074353803232063e-7	-7.926743348055892e-23	4.143461305461723e-18	1.4742301133850763e-11	3.552617869052747e-11	2.602518844687998e-10
26700000	0.00499973439800095	1.0196090287156077e-49	5.229282744199961e-64	1.1729048160176621e-8	1.0851113045652112e-15	5.074353803232063e-7	-7.891413727755992e-23	4.143461305461723e-18	1.4742301133850763e-11	3.552617869052747e-11	2.602518844687998e-10
26800000	0.00499973439800095	1.0196090287156077e-49	5.229282744199961e-64	1.1729048160176621e-8	1.0851113045652112e-15	5.074353803232063e-7	-7.856084107456092e-23	4.143461305461723e-18	1.4742301133850763e-11	3.552617869052747e-11	2.602518844687998e-10
26900000	0.00499973439800095	1.0196090287156077e-49	5.229282744199961e-64	1.1729048160176621e-8	1.0851113045652112e-15	5.074353803232063e-7	-7.820754487156191e-23	4.143461305461723e-18	1.4742301133850763e-11	3.552617869052747e-11	2.602518844687998e-10
27000000	0.00499973439800095	1.0196090287156077e-49	5.229282744199961e-64	1.1729048160176621e-8	1.0851113045652112e-15	5.074353803232063e-7	-7.785424866856291e-23	4.143461305461723e-18	1.4742301133850763e-11	3.552617869052747e-11	2.602518844687998e-10
27100000	0.00499973439800095	1.0196090287156077e-49	5.229282744199961e-64	1.1729048160176621e-8	1.0851113045652112e-15	5.074353803232063e-7	-7.750095246556391e-23	4.143461305461723e-18	1.4742301133850763e-11	3.552617869052747e-11	2.602518844687998e-10
27200000	0.00499973439800095	1.0196090287156077e-49	5.229282744199961e-64	1.1729048160176621e-8	1.0851113045652112e-15	5.074353803232063e-7	-7.71476562625649e-23	4.143461305461723e-18	1.4742301133850763e-11	3.552617869052747e-11	2.602518844687998e-10
27300000	0.00499973439800095	1.0196090287156077e-49	5.229282744199961e-64	1.1729048160176621e-8	1.0851113045652112e-15	5.074353803232063e-7	-7.67943600595659e-23	4.143461305461723e-18	1.4742301133850763e-11	3.552617869052747e-11	2.602518844687998e-10
27400000	0.00499973439800095	1.0196090287156077e-49	5.229282744199961e-64	1.1729048160176621e-8	1.0851113045652112e-15	5.074353803232063e-7	-7.644106385656688e-23	4.143461305461723e-18	1.4742301133850763e-11	3.552617869052747e-11	2.602518844687998e-10
27500000	0.00499973439800095	1.0196090287156077e-49	5.229282744199961e-64	1.1729048160176621e-8	1.0851113045652112e-15	5.074353803232063e-7	-7.608776765356788e-23	4.143461305461723e-18	1.4742301133850763e-11	3.552617869052747e-11	2.602518844687998e-10
27600000	0.00499973439800095	1.0196090287156077e-49	5.229282744199961e-64	1.1729048160176621e-8	1.0851113045652112e-15	5.074353803232063e-7	-7.573447145056888e-23	4.143461305461723e-18	1.4742301133850763e-11	3.552617869052747e-11	2.602518844687998e-10
27700000	0.00499973439800095	1.0196090287156077e-49	5.229282744199961e-64	1.1729048160176621e-8	1.0851113045652112e-15	5.074353803232063e-7	-7.538117524756987e-23	4.143461305461723e-18	1.4742301133850763e-11	3.552617869052747e-11	2.602518844687998e-10
27800000	0.00499973439800095	1.0196090287156077e-49	5.229282744199961e-64	1.1729048160176621e-8	1.0851113045652112e-15	5.074353803232063e-7	-7.502787904457087e-23	4.143461305461723e-18	1.4742301133850763e-11	3.552617869052747e-11	2.602518844687998e-10
27900000	0.00499973439800095	1.0196090287156077e-49	5.229282744199961e-64	1.1729048160176621e-8	1.0851113045652112e-15	5.074353803232063e-7	-7.467458284157187e-23	4.143461305461723e-18	1.4742301133850763e-11	3.552617869052747e-11	2.602518844687998e-10
28000000	0.00499973439800095	1.0196090287156077e-49	5.229282744199961e-64	1.1729048160176621e-8	1.0851113045652112e-15	5.074353803232063e-7	-7.432128663857287e-23	4.143461305461723e-18	1.4742301133850763e-11	3.552617869052747e-11	2.602518844687998e-10
28100000	0.00499973439800095	1.0196090287156077e-49	5.229282744199961e-64	1.1729048160176621e-8	1.0851113045652112e-15	5.074353803232063e-7	-7.396799043557386e-23	4.143461305461723e-18	1.4742301133850763e-11	3.552617869052747e-11	2.602518844687998e-10
28200000	0.00499973439800095	1.0196090287156077e-49	5.229282744199961e-64	1.1729048160176621e-8	1.0851113045652112e-15	5.074353803232063e-7	-7.361469423257485e-23	4.143461305461723e-18	1.4742301133850763e-11	3.552617869052747e-11	2.602518844687998e-10
28300000	0.00499973439800095	1.0196090287156077e-49	5.229282744199961e-64	1.1729048160176621e-8	1.0851113045652112e-15	5.074353803232063e-7	-7.326139802957585e-23	4.143461305461723e-18	1.4742301133850763e-11	3.552617869052747e-11	2.602518844687998e-10
28400000	0.00499973439800095	1.0196090287156077e-49	5.229282744199961e-64	1.1729048160176621e-8	1.0851113045652112e-15	5.074353803232063e-7	-7.290810182657685e-23	4.143461305461723e-18	1.4742301133850763e-11	3.552617869052747e-11	2.602518844687998e-10
28500000	0.00499973439800095	1.0196090287156077e-49	5.229282744199961e-64	1.1729048160176621e-8	1.0851113045652112e-15	5.074353803232063e-7	-7.255480562357785e-23	4.143461305461723e-18	1.4742301133850763e-11	3.552617869052747e-11	2.602518844687998e-10
28600000	0.00499973439800095	1.0196090287156077e-49	5.229282744199961e-64	1.1729048160176621e-8	1.0851113045652112e-15	5.074353803232063e-7	-7.220150942057884e-23	4.143461305461723e-18	1.4742301133850763e-11	3.552617869052747e-11	2.602518844687998e-10
28700000	0.00499973439800095	1.0196090287156077e-49	5.229282744199961e-64	1.1729048160176621e-8	1.0851113045652112e-15	5.074353803232063e-7	-7.184821321757984e-23	4.143461305461723e-18	1.4742301133850763e-11	3.552617869052747e-11	2.602518844687998e-10
28800000	0.00499973439800095	1.0196090287156077e-49	5.229282744199961e-64	1.1729048160176621e-8	1.0851113045652112e-15	5.074353803232063e-7	-7.149491701458083e-23	4.143461305461723e-18	1.4742301133850763e-11	3.552617869052747e-11	2.602518844687998e-10
28900000	0.00499973439800095	1.0196090287156077e-49	5.229282744199961e-64	1.1729048160176621e-8	1.0851113045652112e-15	5.074353803232063e-7	-7.114162081158183e-23	4.143461305461723e-18	1.4742301133850763e-11	3.552617869052747e-11	2.602518844687998e-10
29000000	0.00499973439800095	1.0196090287156077e-49	5.229282744199961e-64	1.1729048160176621e-8	1.0851113045652112e-15	5.074353803232063e-7	-7.078832460858283e-23	4.143461305461723e-18	1.4742301133850763e-11	3.552617869052747e-11	2.602518844687998e-10
29100000	0.00499973439800095	1.0196090287156077e-49	5.229282744199961e-64	1.1729048160176621e-8	1.0851113045652112e-15	5.074353803232063e-7	-7.043502840558383e-23	4.143461305461723e-18	1.4742301133850763e-11	3.552617869052747e-11	2.602518844687998e-10
29200000	0.00499973439800095	1.0196090287156077e-49	5.229282744199961e-64	1.1729048160176621e-8	1.0851113045652112e-15	5.074353803232063e-7	-7.008173220258482e-23	4.143461305461723e-18	1.4742301133850763e-11	3.552617869052747e-11	2.602518844687998e-10
29300000	0.00499973439800095	1.0196090287156077e-49	5.229282744199961e-64	1.1729048160176621e-8	1.0851113045652112e-15	5.074353803232063e-7	-6.972843599958581e-23	4.143461305461723e-18	1.4742301133850763e-11	3.552617869052747e-11	2.602518844687998e-10
29400000	0.00499973439800095	1.0196090287156077e-49	5.229282744199961e-64	1.1729048160176621e-8	1.0851113045652112e-15	5.074353803232063e-7	-6.937513979658681e-23	4.143461305461723e-18	1.4742301133850763e-11	3.552617869052747e-11	2.602518844687998e-10
29500000	0.00499973439800095	1.0196090287156077e-49	5.229282744199961e-64	1.1729048160176621e-8	1.0851113045652112e-15	5.074353803232063e-7	-6.902184359358781e-23	4.143461305461723e-18	1.4742301133850763e-11	3.552617869052747e-11	2.602518844687998e-10
29600000	0.00499973439800095	1.0196090287156077e-49	5.229282744199961e-64	1.1729048160176621e-8	1.0851113045652112e-15	5.074353803232063e-7	-6.866854739058881e-23	4.143461305461723e-18	1.4742301133850763e-11	3.552617869052747e-11	2.602518844687998e-10
29700000	0.00499973439800095	1.0196090287156077e-49	5.229282744199961e-64	1.1729048160176621e-8	1.0851113045652112e-15	5.074353803232063e-7	-6.831525118758981e-23	4.143461305461723e-18	1.4742301133850763e-11	3.552617869052747e-11	2.602518844687998e-10
29800000	0.00499973439800095	1.0196090287156077e-49	5.229282744199961e-64	1.1729048160176621e-8	1.0851113045652112e-15	5.074353803232063e-7	-6.79619549845908e-23	4.143461305461723e-18	1.4742301133850763e-11	3.552617869052747e-11	2.602518844687998e-10
29900000	0.00499973439800095	1.0196090287156077e-49	5.229282744199961e-64	1.1729048160176621e-8	1.0851113045652112e-15	5.074353803232063e-7	-6.760865878159178e-23	4.143461305461723e-18	1.4742301133850763e-11	3.552617869052747e-11	2.602518844687998e-10
30000000	0.00499973439800095	1.0196090287156077e-49	5.229282744199961e-64	1.1729048160176621e-8	1.0851113045652112e-15	5.074353803232063e-7	-6.725536257859278e-23	4.143461305461723e-18	1.4742301133850763e-11	3.552617869052747e-11	2.602518844687998e-10
30100000	0.00499973439800095	1.0196090287156077e-49	5.229282744199961e-64	1.1729048160176621e-8	1.0851113045652112e-15	5.074353803232063e-7	-6.690206637559378e-23	4.143461305461723e-18	1.4742301133850763e-11	3.552617869052747e-11	2.602518844687998e-10
30200000	0.00499973439800095	1.0196090287156077e-49	5.229282744199961e-64	1.1729048160176621e-8	1.0851113045652112e-15	5.074353803232063e-7	-6.654877017259479e-23	4.143461305461723e-18	1.4742301133850763e-11	3.552617869052747e-11	2.602518844687998e-10
30300000	0.00499973439800095	1.0196090287156077e-49	5.229282744199961e-64	1.1729048160176621e-8	1.0851113045652112e-15	5.074353803232063e-7	-6.619547396959577e-23	4.143461305461723e-18	1.4742301133850763e-11	3.552617869052747e-11	2.602518844687998e-10
30400000	0.00499973439800095	1.0196090287156077e-49	5.229282744199961e-64	1.1729048160176621e-8	1.0851113045652112e-15	5.074353803232063e-7	-6.584217776659677e-23	4.143461305461723e-18	1.4742301133850763e-11	3.552617869052747e-11	2.602518844687998e-10
30500000	0.00499973439800095	1.0196090287156077e-49	5.229282744199961e-64	1.1729048160176621e-8	1.0851113045652112e-15	5.074353803232063e-7	-6.548888156359776e-23	4.143461305461723e-18	1.4742301133850763e-11	3.552617869052747e-11	2.602518844687998e-10
30600000	0.00499973439800095	1.0196090287156077e-49	5.229282744199961e-64	1.1729048160176621e-8	1.0851113045652112e-15	5.074353803232063e-7	-6.513558536059876e-23	4.143461305461723e-18	1.4742301133850763e-11	3.552617869052747e-11	2.602518844687998e-10
30700000	0.00499973439800095	1.0196090287156077e-49	5.229282744199961e-64	1.1729048160176621e-8	1.0851113045652112e-15	5.074353803232063e-7	-6.478228915759976e-23	4.143461305461723e-18	1.4742301133850763e-11	3.552617869052747e-11	2.602518844687998e-10
30800000	0.00499973439800095	1.0196090287156077e-49	5.229282744199961e-64	1.1729048160176621e-8	1.0851113045652112e-15	5.074353803232063e-7	-6.442899295460076e-23	4.143461305461723e-18	1.4742301133850763e-11	3.552617869052747e-11	2.602518844687998e-10
30900000	0.00499973439800095	1.0196090287156077e-49	5.229282744199961e-64	1.1729048160176621e-8	1.0851113045652112e-15	5.074353803232063e-7	-6.407569675160175e-23	4.143461305461723e-18	1.4742301133850763e-11	3.552617869052747e-11	2.602518844687998e-10
31000000	0.00499973439800095	1.0196090287156077e-49	5.229282744199961e-64	1.1729048160176621e-8	1.0851113045652112e-15	5.074353803232063e-7	-6.372240054860275e-23	4.143461305461723e-18	1.4742301133850763e-11	3.552617869052747e-11	2.602518844687998e-10
31100000	0.00499973439800095	1.0196090287156077e-49	5.229282744199961e-64	1.1729048160176621e-8	1.0851113045652112e-15	5.074353803232063e-7	-6.336910434560374e-23	4.143461305461723e-18	1.4742301133850763e-11	3.552617869052747e-11	2.602518844687998e-10
31200000	0.00499973439800095	1.0196090287156077e-49	5.229282744199961e-64	1.1729048160176621e-8	1.0851113045652112e-15	5.074353803232063e-7	-6.301580814260474e-23	4.143461305461723e-18	1.4742301133850763e-11	3.552617869052747e-11	2.602518844687998e-10
31300000	0.00499973439800095	1.0196090287156077e-49	5.229282744199961e-64	1.1729048160176621e-8	1.0851113045652112e-15	5.074353803232063e-7	-6.266251193960574e-23	4.143461305461723e-18	1.4742301133850763e-11	3.552617869052747e-11	2.602518844687998e-10
31400000	0.00499973439800095	1.0196090287156077e-49	5.229282744199962e-64	1.1729048160176621e-8	1.0851113045652112e-15	5.074353803232063e-7	-6.230921573660673e-23	4.143461305461723e-18	1.4742301133850763e-11	3.552617869052747e-11	2.602518844687998e-10
31500000	0.00499973439800095	1.0196090287156077e-49	5.229282744199962e-64	1.1729048160176621e-8	1.0851113045652112e-15	5.074353803232063e-7	-6.195591953360773e-23	4.143461305461723e-18	1.4742301133850763e-11	3.552617869052747e-11	2.602518844687998e-10
31600000	0.00499973439800095	1.0196090287156077e-49	5.229282744199962e-64	1.1729048160176621e-8	1.0851113045652112e-15	5.074353803232063e-7	-6.160262333060872e-23	4.143461305461723e-18	1.4742301133850763e-11	3.552617869052747e-11	2.602518844687998e-10
31700000	0.00499973439800095	1.0196090287156077e-49	5.229282744199962e-64	1.1729048160176621e-8	1.0851113045652112e-15	5.074353803232063e-7	-6.124932712760972e-23	4.143461305461723e-18	1.4742301133850763e-11	3.552617869052747e-11	2.602518844687998e-10
31800000	0.00499973439800095	1.0196090287156077e-49	5.229282744199962e-64	1.1729048160176621e-8	1.0851113045652112e-15	5.074353803232063e-7	-6.089603092461072e-23	4.143461305461723e-18	1.4742301133850763e-11	3.552617869052747e-11	2.602518844687998e-10
31900000	0.00499973439800095	1.0196090287156077e-49	5.229282744199962e-64	1.1729048160176621e-8	1.0851113045652112e-15	5.074353803232063e-7	-6.054273472161172e-23	4.143461305461723e-18	1.4742301133850763e-11	3.552617869052747e-11	2.602518844687998e-10
32000000	0.00499973439800095	1.0196090287156077e-49	5.229282744199962e-64	1.1729048160176621e-8	1.0851113045652112e-15	5.074353803232063e-7	-6.018943851861271e-23	4.143461305461723e-18	1.4742301133850763e-11	3.552617869052747e-11	2.602518844687998e-10
32100000	0.00499973439800095	1.0196090287156077e-49	5.229282744199962e-64	1.1729048160176621e-8	1.0851113045652112e-15	5.074353803232063e-7	-5.983614231561371e-23	4.143461305461723e-18	1.4742301133850763e-11	3.552617869052747e-11	2.602518844687998e-10
32200000	0.00499973439800095	1.0196090287156077e-49	5.229282744199962e-64	1.1729048160176621e-8	1.0851113045652112e-15	5.074353803232063e-7	-5.94828461126147e-23	4.143461305461723e-18	1.4742301133850763e-11	3.552617869052747e-11	2.602518844687998e-10
32300000	0.00499973439800095	1.0196090287156077e-49	5.229282744199962e-64	1.1729048160176621e-8	1.0851113045652112e-15	5.074353803232063e-7	-5.91295499096157e-23	4.143461305461723e-18	1.4742301133850763e-11	3.552617869052747e-11	2.602518844687998e-10
32400000	0.00499973439800095	1.0196090287156077e-49	5.229282744199962e-64	1.1729048160176621e-8	1.0851113045652112e-15	5.074353803232063e-7	-5.87762537066167e-23	4.143461305461723e-18	1.4742301133850763e-11	3.552617869052747e-11	2.602518844687998e-10
32500000	0.00499973439800095	1.0196090287156077e-49	5.229282744199962e-64	1.1729048160176621e-8	1.0851113045652112e-15	5.074353803232063e-7	-5.842295750361768e-23	4.143461305461723e-18	1.4742301133850763e-11	3.552617869052747e-11	2.602518844687998e-10
32600000	0.00499973439800095	1.0196090287156077e-49	5.229282744199962e-64	1.1729048160176621e-8	1.0851113045652112e-15	5.074353803232063e-7	-5.806966130061868e-23	4.143461305461723e-18	1.4742301133850763e-11	3.552617869052747e-11	2.602518844687998e-10
32700000	0.00499973439800095	1.0196090287156077e-49	5.229282744199962e-64	1.1729048160176621e-8	1.0851113045652112e-15	5.074353803232063e-7	-5.771636509761969e-23	4.143461305461723e-18	1.4742301133850763e-11	3.552617869052747e-11	2.602518844687998e-10
32800000	0.00499973439800095	1.0196090287156077e-49	5.229282744199962e-64	1.1729048160176621e-8	1.0851113045652112e-15	5.074353803232063e-7	-5.736306889462067e-23	4.143461305461723e-18	1.4742301133850763e-11	3.552617869052747e-11	2.602518844687998e-10
32900000	0.00499973439800095	1.0196090287156077e-49	5.229282744199962e-64	1.1729048160176621e-8	1.0851113045652112e-15	5.074353803232063e-7	-5.700977269162167e-23	4.143461305461723e-18	1.4742301133850763e-11	3.552617869052747e-11	2.602518844687998e-10
33000000	0.00499973439800095	1.0196090287156077e-49	5.229282744199962e-64	1.1729048160176621e-8	1.0851113045652112e-15	5.074353803232063e-7	-5.665647648862267e-23	4.143461305461723e-18	1.4742301133850763e-11	3.552617869052747e-11	2.602518844687998e-10
33100000	0.00499973439800095	1.0196090287156077e-49	5.229282744199962e-64	1.1729048160176621e-8	1.0851113045652112e-15	5.074353803232063e-7	-5.630318028562366e-23	4.143461305461723e-18	1.4742301133850763e-11	3.552617869052747e-11	2.602518844687998e-10
33200000	0.00499973439800095	1.0196090287156077e-49	5.229282744199962e-64	1.1729048160176621e-8	1.0851113045652112e-15	5.074353803232063e-7	-5.594988408262466e-23	4.143461305461723e-18	1.4742301133850763e-11	3.552617869052747e-11	2.602518844687998e-10
33300000	0.00499973439800095	1.0196090287156077e-49	5.229282744199962e-64	1.1729048160176621e-8	1.0851113045652112e-15	5.074353803232063e-7	-5.559658787962565e-23	4.143461305461723e-18	1.4742301133850763e-11	3.552617869052747e-11	2.602518844687998e-10
33400000	0.00499973439800095	1.0196090287156077e-49	5.229282744199962e-64	1.1729048160176621e-8	1.0851113045652112e-15	5.074353803232063e-7	-5.524329167662665e-23	4.143461305461723e-18	1.4742301133850763e-11	3.552617869052747e-11	2.602518844687998e-10
33500000	0.00499973439800095	1.0196090287156077e-49	5.229282744199962e-64	1.1729048160176621e-8	1.0851113045652112e-15	5.074353803232063e-7	-5.488999547362765e-23	4.143461305461723e-18	1.4742301133850763e-11	3.552617869052747e-11	2.602518844687998e-10
33600000	0.00499973439800095	1.0196090287156077e-49	5.229282744199962e-64	1.1729048160176621e-8	1.0851113045652112e-15	5.074353803232063e-7	-5.453669927062865e-23	4.143461305461723e-18	1.4742301133850763e-11	3.552617869052747e-11	2.602518844687998e-10
33700000	0.00499973439800095	1.0196090287156077e-49	5.229282744199962e-64	1.1729048160176621e-8	1.0851113045652112e-15	5.074353803232063e-7	-5.418340306762964e-23	4.143461305461723e-18	1.4742301133850763e-11	3.552617869052747e-11	2.602518844687998e-10
33800000	0.00499973439800095	1.0196090287156077e-49	5.229282744199962e-64	1.1729048160176621e-8	1.0851113045652112e-15	5.074353803232063e-7	-5.383010686463064e-23	4.143461305461723e-18	1.4742301133850763e-11	3.552617869052747e-11	2.602518844687998e-10
33900000	0.00499973439800095	1.0196090287156077e-49	5.229282744199962e-64	1.1729048160176621e-8	1.0851113045652112e-15	5.074353803232063e-7	-5.347681066163163e-23	4.143461305461723e-18	1.4742301133850763e-11	3.552617869052747e-11	2.602518844687998e-10
34000000	0.00499973439800095	1.0196090287156077e-49	5.229282744199962e-64	1.1729048160176621e-8	1.0851113045652112e-15	5.074353803232063e-7	-5.312351445863263e-23	4.143461305461723e-18	1.4742301133850763e-11	3.552617869052747e-11	2.602518844687998e-10
34100000	0.00499973439800095	1.0196090287156077e-49	5.229282744199962e-64	1.1729048160176621e-8	1.0851113045652112e-15	5.074353803232063e-7	-5.277021825563363e-23	4.143461305461723e-18	1.4742301133850763e-11	3.552617869052747e-11	2.602518844687998e-10
34200000	0.00499973439800095	1.0196090287156077e-49	5.229282744199962e-64	1.1729048160176621e-8	1.0851113045652112e-15	5.074353803232063e-7	-5.2416922052634624e-23	4.143461305461723e-18	1.4742301133850763e-11	3.552617869052747e-11	2.602518844687998e-10
34300000	0.00499973439800095	1.0196090287156077e-49	5.229282744199962e-64	1.1729048160176621e-8	1.0851113045652112e-15	5.074353803232063e-7	-5.206362584963562e-23	4.143461305461723e-18	1.4742301133850763e-11	3.552617869052747e-11	2.602518844687998e-10
34400000	0.00499973439800095	1.0196090287156077e-49	5.229282744199962e-64	1.1729048160176621e-8	1.0851113045652112e-15	5.074353803232063e-7	-5.171032964663661e-23	4.143461305461723e-18	1.4742301133850763e-11	3.552617869052747e-11	2.602518844687998e-10
34500000	0.00499973439800095	1.0196090287156077e-49	5.229282744199962e-64	1.1729048160176621e-8	1.0851113045652112e-15	5.074353803232063e-7	-5.1357033443637607e-23	4.143461305461723e-18	1.4742301133850763e-11	3.552617869052747e-11	2.602518844687998e-10
34600000	0.00499973439800095	1.0196090287156077e-49	5.229282744199962e-64	1.1729048160176621e-8	1.0851113045652112e-15	5.074353803232063e-7	-5.100373724063861e-23	4.143461305461723e-18	1.4742301133850763e-11	3.552617869052747e-11	2.602518844687998e-10
34700000	0.00499973439800095	1.0196090287156077e-49	5.229282744199962e-64	1.1729048160176621e-8	1.0851113045652112e-15	5.074353803232063e-7	-5.06504410376396e-23	4.143461305461723e-18	1.4742301133850763e-11	3.552617869052747e-11	2.602518844687998e-10
34800000	0.00499973439800095	1.0196090287156077e-49	5.229282744199962e-64	1.1729048160176621e-8	1.0851113045652112e-15	5.074353803232063e-7	-5.0297144834640596e-23	4.143461305461723e-18	1.4742301133850763e-11	3.552617869052747e-11	2.602518844687998e-10
34900000	0.00499973439800095	1.0196090287156077e-49	5.229282744199962e-64	1.1729048160176621e-8	1.0851113045652112e-15	5.074353803232063e-7	-4.9943848631641596e-23	4.143461305461723e-18	1.4742301133850763e-11	3.552617869052747e-11	2.602518844687998e-10
35000000	0.00499973439800095	1.0196090287156077e-49	5.229282744199962e-64	1.1729048160176621e-8	1.0851113045652112e-15	5.074353803232063e-7	-4.959055242864259e-23	4.143461305461723e-18	1.4742301133850763e-11	3.552617869052747e-11	2.602518844687998e-10
35100000	0.00499973439800095	1.0196090287156077e-49	5.229282744199962e-64	1.1729048160176621e-8	1.0851113045652112e-15	5.074353803232063e-7	-4.9237256225643585e-23	4.143461305461723e-18	1.4742301133850763e-11	3.552617869052747e-11	2.602518844687998e-10
35200000	0.00499973439800095	1.0196090287156077e-49	5.229282744199962e-64	1.1729048160176621e-8	1.0851113045652112e-15	5.074353803232063e-7	-4.8883960022644585e-23	4.143461305461723e-18	1.4742301133850763e-11	3.552617869052747e-11	2.602518844687998e-10
35300000	0.00499973439800095	1.0196090287156077e-49	5.229282744199962e-64	1.1729048160176621e-8	1.0851113045652112e-15	5.074353803232063e-7	-4.853066381964558e-23	4.143461305461723e-18	1.4742301133850763e-11	3.552617869052747e-11	2.602518844687998e-10
35400000	0.00499973439800095	1.0196090287156077e-49	5.229282744199962e-64	1.1729048160176621e-8	1.0851113045652112e-15	5.074353803232063e-7	-4.8177367616646574e-23	4.143461305461723e-18	1.4742301133850763e-11	3.552617869052747e-11	2.602518844687998e-10
35500000	0.00499973439800095	1.0196090287156077e-49	5.229282744199962e-64	1.1729048160176621e-8	1.0851113045652112e-15	5.074353803232063e-7	-4.7824071413647574e-23	4.143461305461723e-18	1.4742301133850763e-11	3.552617869052747e-11	2.602518844687998e-10
35600000	0.00499973439800095	1.0196090287156077e-49	5.229282744199962e-64	1.1729048160176621e-8	1.0851113045652112e-15	5.074353803232063e-7	-4.747077521064857e-23	4.143461305461723e-18	1.4742301133850763e-11	3.552617869052747e-11	2.602518844687998e-10
35700000	0.00499973439800095	1.0196090287156077e-49	5.229282744199962e-64	1.1729048160176621e-8	1.0851113045652112e-15	5.074353803232063e-7	-4.711747900764956e-23	4.143461305461723e-18	1.4742301133850763e-11	3.552617869052747e-11	2.602518844687998e-10
35800000	0.00499973439800095	1.0196090287156077e-49	5.229282744199962e-64	1.1729048160176621e-8	1.0851113045652112e-15	5.074353803232063e-7	-4.6764182804650557e-23	4.143461305461723e-18	1.4742301133850763e-11	3.552617869052747e-11	2.602518844687998e-10
35900000	0.00499973439800095	1.0196090287156077e-49	5.229282744199962e-64	1.1729048160176621e-8	1.0851113045652112e-15	5.074353803232063e-7	-4.641088660165155e-23	4.143461305461723e-18	1.4742301133850763e-11	3.552617869052747e-11	2.602518844687998e-10
36000000	0.00499973439800095	1.0196090287156077e-49	5.229282744199962e-64	1.1729048160176621e-8	1.0851113045652112e-15	5.074353803232063e-7	-4.605759039865255e-23	4.143461305461723e-18	1.4742301133850763e-11	3.552617869052747e-11	2.602518844687998e-10
36100000	0.00499973439800095	1.0196090287156077e-49	5.229282744199962e-64	1.1729048160176621e-8	1.0851113045652112e-15	5.074353803232063e-7	-4.5704294195653546e-23	4.143461305461723e-18	1.4742301133850763e-11	3.552617869052747e-11	2.602518844687998e-10
36200000	0.00499973439800095	1.0196090287156077e-49	5.229282744199962e-64	1.1729048160176621e-8	1.0851113045652112e-15	5.074353803232063e-7	-4.535099799265454e-23	4.143461305461723e-18	1.4742301133850763e-11	3.552617869052747e-11	2.602518844687998e-10
36300000	0.00499973439800095	1.0196090287156077e-49	5.229282744199962e-64	1.1729048160176621e-8	1.0851113045652112e-15	5.074353803232063e-7	-4.499770178965554e-23	4.143461305461723e-18	1.4742301133850763e-11	3.552617869052747e-11	2.602518844687998e-10
36400000	0.00499973439800095	1.0196090287156077e-49	5.229282744199962e-64	1.1729048160176621e-8	1.0851113045652112e-15	5.074353803232063e-7	-4.4644405586656535e-23	4.143461305461723e-18	1.4742301133850763e-11	3.552617869052747e-11	2.602518844687998e-10
36500000	0.00499973439800095	1.0196090287156077e-49	5.229282744199962e-64	1.1729048160176621e-8	1.0851113045652112e-15	5.074353803232063e-7	-4.429110938365753e-23	4.143461305461723e-18	1.4742301133850763e-11	3.552617869052747e-11	2.602518844687998e-10
36600000	0.00499973439800095	1.0196090287156077e-49	5.229282744199962e-64	1.1729048160176621e-8	1.0851113045652112e-15	5.074353803232063e-7	-4.393781318065853e-23	4.143461305461723e-18	1.4742301133850763e-11	3.552617869052747e-11	2.602518844687998e-10
36700000	0.00499973439800095	1.0196090287156077e-49	5.229282744199962e-64	1.1729048160176621e-8	1.0851113045652112e-15	5.074353803232063e-7	-4.3584516977659524e-23	4.143461305461723e-18	1.4742301133850763e-11	3.552617869052747e-11	2.602518844687998e-10
36800000	0.00499973439800095	1.0196090287156077e-49	5.229282744199962e-64	1.1729048160176621e-8	1.0851113045652112e-15	5.074353803232063e-7	-4.323122077466052e-23	4.143461305461723e-18	1.4742301133850763e-11	3.552617869052747e-11	2.602518844687998e-10
36900000	0.00499973439800095	1.0196090287156077e-49	5.229282744199962e-64	1.1729048160176621e-8	1.0851113045652112e-15	5.074353803232063e-7	-4.287792457166152e-23	4.143461305461723e-18	1.4742301133850763e-11	3.552617869052747e-11	2.602518844687998e-10
37000000	0.00499973439800095	1.0196090287156077e-49	5.229282744199962e-64	1.1729048160176621e-8	1.0851113045652112e-15	5.074353803232063e-7	-4.252462836866251e-23	4.143461305461723e-18	1.4742301133850763e-11	3.552617869052747e-11	2.602518844687998e-10
37100000	0.00499973439800095	1.0196090287156077e-49	5.229282744199962e-64	1.1729048160176621e-8	1.0851113045652112e-15	5.074353803232063e-7	-4.217133216566351e-23	4.143461305461723e-18	1.4742301133850763e-11	3.552617869052747e-11	2.602518844687998e-10
37200000	0.00499973439800095	1.0196090287156077e-49	5.229282744199962e-64	1.1729048160176621e-8	1.0851113045652112e-15	5.074353803232063e-7	-4.18180359626645e-23	4.143461305461723e-18	1.4742301133850763e-11	3.552617869052747e-11	2.602518844687998e-10
37300000	0.00499973439800095	1.0196090287156077e-49	5.229282744199962e-64	1.1729048160176621e-8	1.0851113045652112e-15	5.074353803232063e-7	-4.14647397596655e-23	4.143461305461723e-18	1.4742301133850763e-11	3.552617869052747e-11	2.602518844687998e-10
37400000	0.00499973439800095	1.0196090287156077e-49	5.229282744199962e-64	1.1729048160176621e-8	1.0851113045652112e-15	5.074353803232063e-7	-4.1111443556666496e-23	4.143461305461723e-18	1.4742301133850763e-11	3.552617869052747e-11	2.602518844687998e-10
37500000	0.00499973439800095	1.0196090287156077e-49	5.229282744199962e-64	1.1729048160176621e-8	1.0851113045652112e-15	5.074353803232063e-7	-4.075814735366749e-23	4.143461305461723e-18	1.4742301133850763e-11	3.552617869052747e-11	2.602518844687998e-10
37600000	0.00499973439800095	1.0196090287156077e-49	5.229282744199962e-64	1.1729048160176621e-8	1.0851113045652112e-15	5.074353803232063e-7	-4.040485115066849e-23	4.143461305461723e-18	1.4742301133850763e-11	3.552617869052747e-11	2.602518844687998e-10
37700000	0.00499973439800095	1.0196090287156077e-49	5.229282744199962e-64	1.1729048160176621e-8	1.0851113045652112e-15	5.074353803232063e-7	-4.0051554947669485e-23	4.143461305461723e-18	1.4742301133850763e-11	3.552617869052747e-11	2.602518844687998e-10
37800000	0.00499973439800095	1.0196090287156077e-49	5.229282744199962e-64	1.1729048160176621e-8	1.0851113045652112e-15	5.074353803232063e-7	-3.969825874467048e-23	4.143461305461723e-18	1.4742301133850763e-11	3.552617869052747e-11	2.602518844687998e-10
37900000	0.00499973439800095	1.0196090287156077e-49	5.229282744199962e-64	1.1729048160176621e-8	1.0851113045652112e-15	5.074353803232063e-7	-3.934496254167148e-23	4.143461305461723e-18	1.4742301133850763e-11	3.552617869052747e-11	2.602518844687998e-10
38000000	0.00499973439800095	1.0196090287156077e-49	5.229282744199962e-64	1.1729048160176621e-8	1.0851113045652112e-15	5.074353803232063e-7	-3.8991666338672474e-23	4.143461305461723e-18	1.4742301133850763e-11	3.552617869052747e-11	2.602518844687998e-10
38100000	0.00499973439800095	1.0196090287156077e-49	5.229282744199962e-64	1.1729048160176621e-8	1.0851113045652112e-15	5.074353803232063e-7	-3.863837013567347e-23	4.143461305461723e-18	1.4742301133850763e-11	3.552617869052747e-11	2.602518844687998e-10
38200000	0.00499973439800095	1.0196090287156077e-49	5.229282744199962e-64	1.1729048160176621e-8	1.0851113045652112e-15	5.074353803232063e-7	-3.828507393267446e-23	4.143461305461723e-18	1.4742301133850763e-11	3.552617869052747e-11	2.602518844687998e-10
38300000	0.00499973439800095	1.0196090287156077e-49	5.229282744199962e-64	1.1729048160176621e-8	1.0851113045652112e-15	5.074353803232063e-7	-3.793177772967546e-23	4.143461305461723e-18	1.4742301133850763e-11	3.552617869052747e-11	2.602518844687998e-10
38400000	0.00499973439800095	1.0196090287156077e-49	5.229282744199962e-64	1.1729048160176621e-8	1.0851113045652112e-15	5.074353803232063e-7	-3.757848152667646e-23	4.143461305461723e-18	1.4742301133850763e-11	3.552617869052747e-11	2.602518844687998e-10
38500000	0.00499973439800095	1.0196090287156077e-49	5.229282744199962e-64	1.1729048160176621e-8	1.0851113045652112e-15	5.074353803232063e-7	-3.722518532367745e-23	4.143461305461723e-18	1.4742301133850763e-11	3.552617869052747e-11	2.602518844687998e-10
38600000	0.00499973439800095	1.0196090287156077e-49	5.229282744199962e-64	1.1729048160176621e-8	1.0851113045652112e-15	5.074353803232063e-7	-3.687188912067845e-23	4.143461305461723e-18	1.4742301133850763e-11	3.552617869052747e-11	2.602518844687998e-10
38700000	0.00499973439800095	1.0196090287156077e-49	5.229282744199962e-64	1.1729048160176621e-8	1.0851113045652112e-15	5.074353803232063e-7	-3.6518592917679446e-23	4.143461305461723e-18	1.4742301133850763e-11	3.552617869052747e-11	2.602518844687998e-10
38800000	0.00499973439800095	1.0196090287156077e-49	5.229282744199962e-64	1.1729048160176621e-8	1.0851113045652112e-15	5.074353803232063e-7	-3.616529671468044e-23	4.143461305461723e-18	1.4742301133850763e-11	3.552617869052747e-11	2.602518844687998e-10
38900000	0.00499973439800095	1.0196090287156077e-49	5.229282744199962e-64	1.1729048160176621e-8	1.0851113045652112e-15	5.074353803232063e-7	-3.5812000511681435e-23	4.143461305461723e-18	1.4742301133850763e-11	3.552617869052747e-11	2.602518844687998e-10
39000000	0.00499973439800095	1.0196090287156077e-49	5.229282744199962e-64	1.1729048160176621e-8	1.0851113045652112e-15	5.074353803232063e-7	-3.5458704308682435e-23	4.143461305461723e-18	1.4742301133850763e-11	3.552617869052747e-11	2.602518844687998e-10
39100000	0.00499973439800095	1.0196090287156077e-49	5.229282744199962e-64	1.1729048160176621e-8	1.0851113045652112e-15	5.074353803232063e-7	-3.510540810568343e-23	4.143461305461723e-18	1.4742301133850763e-11	3.552617869052747e-11	2.602518844687998e-10
39200000	0.00499973439800095	1.0196090287156077e-49	5.229282744199962e-64	1.1729048160176621e-8	1.0851113045652112e-15	5.074353803232063e-7	-3.4752111902684424e-23	4.143461305461723e-18	1.4742301133850763e-11	3.552617869052747e-11	2.602518844687998e-10
39300000	0.00499973439800095	1.0196090287156077e-49	5.229282744199962e-64	1.1729048160176621e-8	1.0851113045652112e-15	5.074353803232063e-7	-3.439881569968542e-23	4.143461305461723e-18	1.4742301133850763e-11	3.552617869052747e-11	2.602518844687998e-10
39400000	0.00499973439800095	1.0196090287156077e-49	5.229282744199962e-64	1.1729048160176621e-8	1.0851113045652112e-15	5.074353803232063e-7	-3.404551949668642e-23	4.143461305461723e-18	1.4742301133850763e-11	3.552617869052747e-11	2.602518844687998e-10
39500000	0.00499973439800095	1.0196090287156077e-49	5.229282744199962e-64	1.1729048160176621e-8	1.0851113045652112e-15	5.074353803232063e-7	-3.369222329368741e-23	4.143461305461723e-18	1.4742301133850763e-11	3.552617869052747e-11	2.602518844687998e-10
39600000	0.00499973439800095	1.0196090287156077e-49	5.229282744199962e-64	1.1729048160176621e-8	1.0851113045652112e-15	5.074353803232063e-7	-3.3338927090688407e-23	4.143461305461723e-18	1.4742301133850763e-11	3.552617869052747e-11	2.602518844687998e-10
39700000	0.00499973439800095	1.0196090287156077e-49	5.229282744199962e-64	1.1729048160176621e-8	1.0851113045652112e-15	5.074353803232063e-7	-3.298563088768941e-23	4.143461305461723e-18	1.4742301133850763e-11	3.552617869052747e-11	2.602518844687998e-10
39800000	0.00499973439800095	1.0196090287156077e-49	5.229282744199962e-64	1.1729048160176621e-8	1.0851113045652112e-15	5.074353803232063e-7	-3.26323346846904e-23	4.143461305461723e-18	1.4742301133850763e-11	3.552617869052747e-11	2.602518844687998e-10
39900000	0.00499973439800095	1.0196090287156077e-49	5.229282744199962e-64	1.1729048160176621e-8	1.0851113045652112e-15	5.074353803232063e-7	-3.2279038481691396e-23	4.143461305461723e-18	1.4742301133850763e-11	3.552617869052747e-11	2.602518844687998e-10
40000000	0.00499973439800095	1.0196090287156077e-49	5.229282744199962e-64	1.1729048160176621e-8	1.0851113045652112e-15	5.074353803232063e-7	-3.192574227869239e-23	4.143461305461723e-18	1.4742301133850763e-11	3.552617869052747e-11	2.602518844687998e-10
40100000	0.00499973439800095	1.0196090287156077e-49	5.229282744199962e-64	1.1729048160176621e-8	1.0851113045652112e-15	5.074353803232063e-7	-3.157244607569339e-23	4.143461305461723e-18	1.4742301133850763e-11	3.552617869052747e-11	2.602518844687998e-10
40200000	0.00499973439800095	1.0196090287156077e-49	5.229282744199962e-64	1.1729048160176621e-8	1.0851113045652112e-15	5.074353803232063e-7	-3.1219149872694385e-23	4.143461305461723e-18	1.4742301133850763e-11	3.552617869052747e-11	2.602518844687998e-10
40300000	0.00499973439800095	1.0196090287156077e-49	5.229282744199962e-64	1.1729048160176621e-8	1.0851113045652112e-15	5.074353803232063e-7	-3.086585366969538e-23	4.143461305461723e-18	1.4742301133850763e-11	3.552617869052747e-11	2.602518844687998e-10
40400000	0.00499973439800095	1.0196090287156077e-49	5.229282744199962e-64	1.1729048160176621e-8	1.0851113045652112e-15	5.074353803232063e-7	-3.051255746669638e-23	4.143461305461723e-18	1.4742301133850763e-11	3.552617869052747e-11	2.602518844687998e-10
40500000	0.00499973439800095	1.0196090287156077e-49	5.229282744199962e-64	1.1729048160176621e-8	1.0851113045652112e-15	5.074353803232063e-7	-3.0159261263697374e-23	4.143461305461723e-18	1.4742301133850763e-11	3.552617869052747e-11	2.602518844687998e-10
40600000	0.00499973439800095	1.0196090287156077e-49	5.229282744199962e-64	1.1729048160176621e-8	1.0851113045652112e-15	5.074353803232063e-7	-2.980596506069837e-23	4.143461305461723e-18	1.4742301133850763e-11	3.552617869052747e-11	2.602518844687998e-10
40700000	0.00499973439800095	1.0196090287156077e-49	5.229282744199962e-64	1.1729048160176621e-8	1.0851113045652112e-15	5.074353803232063e-7	-2.945266885769937e-23	4.143461305461723e-18	1.4742301133850763e-11	3.552617869052747e-11	2.602518844687998e-10
40800000	0.00499973439800095	1.0196090287156077e-49	5.229282744199962e-64	1.1729048160176621e-8	1.0851113045652112e-15	5.074353803232063e-7	-2.909937265470036e-23	4.143461305461723e-18	1.4742301133850763e-11	3.552617869052747e-11	2.602518844687998e-10
40900000	0.00499973439800095	1.0196090287156077e-49	5.229282744199962e-64	1.1729048160176621e-8	1.0851113045652112e-15	5.074353803232063e-7	-2.874607645170136e-23	4.143461305461723e-18	1.4742301133850763e-11	3.552617869052747e-11	2.602518844687998e-10
41000000	0.00499973439800095	1.0196090287156077e-49	5.229282744199962e-64	1.1729048160176621e-8	1.0851113045652112e-15	5.074353803232063e-7	-2.839278024870235e-23	4.143461305461723e-18	1.4742301133850763e-11	3.552617869052747e-11	2.602518844687998e-10
41100000	0.00499973439800095	1.0196090287156077e-49	5.229282744199962e-64	1.1729048160176621e-8	1.0851113045652112e-15	5.074353803232063e-7	-2.803948404570335e-23	4.143461305461723e-18	1.4742301133850763e-11	3.552617869052747e-11	2.602518844687998e-10
41200000	0.00499973439800095	1.0196090287156077e-49	5.229282744199962e-64	1.1729048160176621e-8	1.0851113045652112e-15	5.074353803232063e-7	-2.7686187842704346e-23	4.143461305461723e-18	1.4742301133850763e-11	3.552617869052747e-11	2.602518844687998e-10
41300000	0.00499973439800095	1.0196090287156077e-49	5.229282744199962e-64	1.1729048160176621e-8	1.0851113045652112e-15	5.074353803232063e-7	-2.733289163970534e-23	4.143461305461723e-18	1.4742301133850763e-11	3.552617869052747e-11	2.602518844687998e-10
41400000	0.00499973439800095	1.0196090287156077e-49	5.229282744199962e-64	1.1729048160176621e-8	1.0851113045652112e-15	5.074353803232063e-7	-2.697959543670634e-23	4.143461305461723e-18	1.4742301133850763e-11	3.552617869052747e-11	2.602518844687998e-10
41500000	0.00499973439800095	1.0196090287156077e-49	5.229282744199962e-64	1.1729048160176621e-8	1.0851113045652112e-15	5.074353803232063e-7	-2.6626299233707335e-23	4.143461305461723e-18	1.4742301133850763e-11	3.552617869052747e-11	2.602518844687998e-10
41600000	0.00499973439800095	1.0196090287156077e-49	5.229282744199962e-64	1.1729048160176621e-8	1.0851113045652112e-15	5.074353803232063e-7	-2.6273003030708332e-23	4.143461305461723e-18	1.4742301133850763e-11	3.552617869052747e-11	2.602518844687998e-10
41700000	0.00499973439800095	1.0196090287156077e-49	5.229282744199962e-64	1.1729048160176621e-8	1.0851113045652112e-15	5.074353803232063e-7	-2.5919706827709327e-23	4.143461305461723e-18	1.4742301133850763e-11	3.552617869052747e-11	2.602518844687998e-10
41800000	0.00499973439800095	1.0196090287156077e-49	5.229282744199962e-64	1.1729048160176621e-8	1.0851113045652112e-15	5.074353803232063e-7	-2.5566410624710324e-23	4.143461305461723e-18	1.4742301133850763e-11	3.552617869052747e-11	2.602518844687998e-10
41900000	0.00499973439800095	1.0196090287156077e-49	5.229282744199962e-64	1.1729048160176621e-8	1.0851113045652112e-15	5.074353803232063e-7	-2.5213114421711318e-23	4.143461305461723e-18	1.4742301133850763e-11	3.552617869052747e-11	2.602518844687998e-10
42000000	0.00499973439800095	1.0196090287156077e-49	5.229282744199962e-64	1.1729048160176621e-8	1.0851113045652112e-15	5.074353803232063e-7	-2.4859818218712316e-23	4.143461305461723e-18	1.4742301133850763e-11	3.552617869052747e-11	2.602518844687998e-10
42100000	0.00499973439800095	1.0196090287156077e-49	5.229282744199962e-64	1.1729048160176621e-8	1.0851113045652112e-15	5.074353803232063e-7	-2.4506522015713313e-23	4.143461305461723e-18	1.4742301133850763e-11	3.552617869052747e-11	2.602518844687998e-10
42200000	0.00499973439800095	1.0196090287156077e-49	5.229282744199962e-64	1.1729048160176621e-8	1.0851113045652112e-15	5.074353803232063e-7	-2.4153225812714307e-23	4.143461305461723e-18	1.4742301133850763e-11	3.552617869052747e-11	2.602518844687998e-10
42300000	0.00499973439800095	1.0196090287156077e-49	5.229282744199962e-64	1.1729048160176621e-8	1.0851113045652112e-15	5.074353803232063e-7	-2.3799929609715304e-23	4.143461305461723e-18	1.4742301133850763e-11	3.552617869052747e-11	2.602518844687998e-10
42400000	0.00499973439800095	1.0196090287156077e-49	5.229282744199962e-64	1.1729048160176621e-8	1.0851113045652112e-15	5.074353803232063e-7	-2.34466334067163e-23	4.143461305461723e-18	1.4742301133850763e-11	3.552617869052747e-11	2.602518844687998e-10
42500000	0.00499973439800095	1.0196090287156077e-49	5.229282744199962e-64	1.1729048160176621e-8	1.0851113045652112e-15	5.074353803232063e-7	-2.3093337203717296e-23	4.143461305461723e-18	1.4742301133850763e-11	3.552617869052747e-11	2.602518844687998e-10
42600000	0.00499973439800095	1.0196090287156077e-49	5.229282744199962e-64	1.1729048160176621e-8	1.0851113045652112e-15	5.074353803232063e-7	-2.274004100071829e-23	4.143461305461723e-18	1.4742301133850763e-11	3.552617869052747e-11	2.602518844687998e-10
42700000	0.00499973439800095	1.0196090287156077e-49	5.229282744199962e-64	1.1729048160176621e-8	1.0851113045652112e-15	5.074353803232063e-7	-2.2386744797719288e-23	4.143461305461723e-18	1.4742301133850763e-11	3.552617869052747e-11	2.602518844687998e-10
42800000	0.00499973439800095	1.0196090287156077e-49	5.229282744199962e-64	1.1729048160176621e-8	1.0851113045652112e-15	5.074353803232063e-7	-2.2033448594720282e-23	4.143461305461723e-18	1.4742301133850763e-11	3.552617869052747e-11	2.602518844687998e-10
42900000	0.00499973439800095	1.0196090287156077e-49	5.229282744199962e-64	1.1729048160176621e-8	1.0851113045652112e-15	5.074353803232063e-7	-2.168015239172128e-23	4.143461305461723e-18	1.4742301133850763e-11	3.552617869052747e-11	2.602518844687998e-10
43000000	0.00499973439800095	1.0196090287156077e-49	5.229282744199962e-64	1.1729048160176621e-8	1.0851113045652112e-15	5.074353803232063e-7	-2.1326856188722277e-23	4.143461305461723e-18	1.4742301133850763e-11	3.552617869052747e-11	2.602518844687998e-10
43100000	0.00499973439800095	1.0196090287156077e-49	5.229282744199962e-64	1.1729048160176621e-8	1.0851113045652112e-15	5.074353803232063e-7	-2.097355998572327e-23	4.143461305461723e-18	1.4742301133850763e-11	3.552617869052747e-11	2.602518844687998e-10
43200000	0.00499973439800095	1.0196090287156077e-49	5.229282744199962e-64	1.1729048160176621e-8	1.0851113045652112e-15	5.074353803232063e-7	-2.0620263782724268e-23	4.143461305461723e-18	1.4742301133850763e-11	3.552617869052747e-11	2.602518844687998e-10
43300000	0.00499973439800095	1.0196090287156077e-49	5.229282744199962e-64	1.1729048160176621e-8	1.0851113045652112e-15	5.074353803232063e-7	-2.0266967579725263e-23	4.143461305461723e-18	1.4742301133850763e-11	3.552617869052747e-11	2.602518844687998e-10
43400000	0.00499973439800095	1.0196090287156077e-49	5.229282744199962e-64	1.1729048160176621e-8	1.0851113045652112e-15	5.074353803232063e-7	-1.991367137672626e-23	4.143461305461723e-18	1.4742301133850763e-11	3.552617869052747e-11	2.602518844687998e-10
43500000	0.00499973439800095	1.0196090287156077e-49	5.229282744199962e-64	1.1729048160176621e-8	1.0851113045652112e-15	5.074353803232063e-7	-1.9560375173727254e-23	4.143461305461723e-18	1.4742301133850763e-11	3.552617869052747e-11	2.602518844687998e-10
43600000	0.00499973439800095	1.0196090287156077e-49	5.229282744199962e-64	1.1729048160176621e-8	1.0851113045652112e-15	5.074353803232063e-7	-1.9207078970728252e-23	4.143461305461723e-18	1.4742301133850763e-11	3.552617869052747e-11	2.602518844687998e-10
43700000	0.00499973439800095	1.0196090287156077e-49	5.229282744199962e-64	1.1729048160176621e-8	1.0851113045652112e-15	5.074353803232063e-7	-1.8853782767729246e-23	4.143461305461723e-18	1.4742301133850763e-11	3.552617869052747e-11	2.602518844687998e-10
43800000	0.00499973439800095	1.0196090287156077e-49	5.229282744199962e-64	1.1729048160176621e-8	1.0851113045652112e-15	5.074353803232063e-7	-1.8500486564730243e-23	4.143461305461723e-18	1.4742301133850763e-11	3.552617869052747e-11	2.602518844687998e-10
43900000	0.00499973439800095	1.0196090287156077e-49	5.229282744199962e-64	1.1729048160176621e-8	1.0851113045652112e-15	5.074353803232063e-7	-1.814719036173124e-23	4.143461305461723e-18	1.4742301133850763e-11	3.552617869052747e-11	2.602518844687998e-10
44000000	0.00499973439800095	1.0196090287156077e-49	5.229282744199962e-64	1.1729048160176621e-8	1.0851113045652112e-15	5.074353803232063e-7	-1.7793894158732235e-23	4.143461305461723e-18	1.4742301133850763e-11	3.552617869052747e-11	2.602518844687998e-10
44100000	0.00499973439800095	1.0196090287156077e-49	5.229282744199962e-64	1.1729048160176621e-8	1.0851113045652112e-15	5.074353803232063e-7	-1.744059795573323e-23	4.143461305461723e-18	1.4742301133850763e-11	3.552617869052747e-11	2.602518844687998e-10
44200000	0.00499973439800095	1.0196090287156077e-49	5.229282744199961e-64	1.1729048160176621e-8	1.0851113045652112e-15	5.074353803232063e-7	-1.7087301752734227e-23	4.143461305461723e-18	1.4742301133850763e-11	3.552617869052747e-11	2.602518844687998e-10
44300000	0.00499973439800095	1.0196090287156077e-49	5.229282744199961e-64	1.1729048160176621e-8	1.0851113045652112e-15	5.074353803232063e-7	-1.6734005549735224e-23	4.143461305461723e-18	1.4742301133850763e-11	3.552617869052747e-11	2.602518844687998e-10
44400000	0.00499973439800095	1.0196090287156077e-49	5.229282744199961e-64	1.1729048160176621e-8	1.0851113045652112e-15	5.074353803232063e-7	-1.6380709346736218e-23	4.143461305461723e-18	1.4742301133850763e-11	3.552617869052747e-11	2.602518844687998e-10
44500000	0.00499973439800095	1.0196090287156077e-49	5.229282744199961e-64	1.1729048160176621e-8	1.0851113045652112e-15	5.074353803232063e-7	-1.6027413143737215e-23	4.143461305461723e-18	1.4742301133850763e-11	3.552617869052747e-11	2.602518844687998e-10
44600000	0.00499973439800095	1.0196090287156077e-49	5.229282744199961e-64	1.1729048160176621e-8	1.0851113045652112e-15	5.074353803232063e-7	-1.567411694073821e-23	4.143461305461723e-18	1.4742301133850763e-11	3.552617869052747e-11	2.602518844687998e-10
44700000	0.00499973439800095	1.0196090287156077e-49	5.229282744199961e-64	1.1729048160176621e-8	1.0851113045652112e-15	5.074353803232063e-7	-1.5320820737739207e-23	4.143461305461723e-18	1.4742301133850763e-11	3.552617869052747e-11	2.602518844687998e-10
44800000	0.00499973439800095	1.0196090287156077e-49	5.229282744199961e-64	1.1729048160176621e-8	1.0851113045652112e-15	5.074353803232063e-7	-1.4967524534740201e-23	4.143461305461723e-18	1.4742301133850763e-11	3.552617869052747e-11	2.602518844687998e-10
44900000	0.00499973439800095	1.0196090287156077e-49	5.229282744199961e-64	1.1729048160176621e-8	1.0851113045652112e-15	5.074353803232063e-7	-1.46142283317412e-23	4.143461305461723e-18	1.4742301133850763e-11	3.552617869052747e-11	2.602518844687998e-10
45000000	0.00499973439800095	1.0196090287156077e-49	5.229282744199961e-64	1.1729048160176621e-8	1.0851113045652112e-15	5.074353803232063e-7	-1.4260932128742193e-23	4.143461305461723e-18	1.4742301133850763e-11	3.552617869052747e-11	2.602518844687998e-10
45100000	0.00499973439800095	1.0196090287156077e-49	5.229282744199961e-64	1.1729048160176621e-8	1.0851113045652112e-15	5.074353803232063e-7	-1.390763592574319e-23	4.143461305461723e-18	1.4742301133850763e-11	3.552617869052747e-11	2.602518844687998e-10
45200000	0.00499973439800095	1.0196090287156077e-49	5.229282744199961e-64	1.1729048160176621e-8	1.0851113045652112e-15	5.074353803232063e-7	-1.3554339722744188e-23	4.143461305461723e-18	1.4742301133850763e-11	3.552617869052747e-11	2.602518844687998e-10
45300000	0.00499973439800095	1.0196090287156077e-49	5.229282744199961e-64	1.1729048160176621e-8	1.0851113045652112e-15	5.074353803232063e-7	-1.3201043519745182e-23	4.143461305461723e-18	1.4742301133850763e-11	3.552617869052747e-11	2.602518844687998e-10
45400000	0.00499973439800095	1.0196090287156077e-49	5.229282744199961e-64	1.1729048160176621e-8	1.0851113045652112e-15	5.074353803232063e-7	-1.284774731674618e-23	4.143461305461723e-18	1.4742301133850763e-11	3.552617869052747e-11	2.602518844687998e-10
45500000	0.00499973439800095	1.0196090287156077e-49	5.229282744199961e-64	1.1729048160176621e-8	1.0851113045652112e-15	5.074353803232063e-7	-1.2494451113747174e-23	4.143461305461723e-18	1.4742301133850763e-11	3.552617869052747e-11	2.602518844687998e-10
45600000	0.00499973439800095	1.0196090287156077e-49	5.229282744199961e-64	1.1729048160176621e-8	1.0851113045652112e-15	5.074353803232063e-7	-1.2141154910748171e-23	4.143461305461723e-18	1.4742301133850763e-11	3.552617869052747e-11	2.602518844687998e-10
45700000	0.00499973439800095	1.0196090287156077e-49	5.229282744199961e-64	1.1729048160176621e-8	1.0851113045652112e-15	5.074353803232063e-7	-1.1787858707749165e-23	4.143461305461723e-18	1.4742301133850763e-11	3.552617869052747e-11	2.602518844687998e-10
45800000	0.00499973439800095	1.0196090287156077e-49	5.229282744199961e-64	1.1729048160176621e-8	1.0851113045652112e-15	5.074353803232063e-7	-1.1434562504750163e-23	4.143461305461723e-18	1.4742301133850763e-11	3.552617869052747e-11	2.602518844687998e-10
45900000	0.00499973439800095	1.0196090287156077e-49	5.229282744199961e-64	1.1729048160176621e-8	1.0851113045652112e-15	5.074353803232063e-7	-1.1081266301751157e-23	4.143461305461723e-18	1.4742301133850763e-11	3.552617869052747e-11	2.602518844687998e-10
46000000	0.00499973439800095	1.0196090287156077e-49	5.229282744199961e-64	1.1729048160176621e-8	1.0851113045652112e-15	5.074353803232063e-7	-1.0727970098752154e-23	4.143461305461723e-18	1.4742301133850763e-11	3.552617869052747e-11	2.602518844687998e-10
46100000	0.00499973439800095	1.0196090287156077e-49	5.229282744199961e-64	1.1729048160176621e-8	1.0851113045652112e-15	5.074353803232063e-7	-1.037467389575315e-23	4.143461305461723e-18	1.4742301133850763e-11	3.552617869052747e-11	2.602518844687998e-10
46200000	0.00499973439800095	1.0196090287156077e-49	5.229282744199961e-64	1.1729048160176621e-8	1.0851113045652112e-15	5.074353803232063e-7	-1.0021377692754146e-23	4.143461305461723e-18	1.4742301133850763e-11	3.552617869052747e-11	2.602518844687998e-10
46300000	0.00499973439800095	1.0196090287156077e-49	5.229282744199961e-64	1.1729048160176621e-8	1.0851113045652112e-15	5.074353803232063e-7	-9.668081489755143e-24	4.143461305461723e-18	1.4742301133850763e-11	3.552617869052747e-11	2.602518844687998e-10
46400000	0.00499973439800095	1.0196090287156077e-49	5.229282744199961e-64	1.1729048160176621e-8	1.0851113045652112e-15	5.074353803232063e-7	-9.314785286756138e-24	4.143461305461723e-18	1.4742301133850763e-11	3.552617869052747e-11	2.602518844687998e-10
46500000	0.00499973439800095	1.0196090287156077e-49	5.229282744199961e-64	1.1729048160176621e-8	1.0851113045652112e-15	5.074353803232063e-7	-8.961489083757135e-24	4.143461305461723e-18	1.4742301133850763e-11	3.552617869052747e-11	2.602518844687998e-10
46600000	0.00499973439800095	1.0196090287156077e-49	5.229282744199961e-64	1.1729048160176621e-8	1.0851113045652112e-15	5.074353803232063e-7	-8.608192880758129e-24	4.143461305461723e-18	1.4742301133850763e-11	3.552617869052747e-11	2.602518844687998e-10
46700000	0.00499973439800095	1.0196090287156077e-49	5.229282744199961e-64	1.1729048160176621e-8	1.0851113045652112e-15	5.074353803232063e-7	-8.254896677759126e-24	4.143461305461723e-18	1.4742301133850763e-11	3.552617869052747e-11	2.602518844687998e-10
46800000	0.00499973439800095	1.0196090287156077e-49	5.229282744199961e-64	1.1729048160176621e-8	1.0851113045652112e-15	5.074353803232063e-7	-7.901600474760122e-24	4.143461305461723e-18	1.4742301133850763e-11	3.552617869052747e-11	2.602518844687998e-10
46900000	0.00499973439800095	1.0196090287156077e-49	5.229282744199961e-64	1.1729048160176621e-8	1.0851113045652112e-15	5.074353803232063e-7	-7.548304271761118e-24	4.143461305461723e-18	1.4742301133850763e-11	3.552617869052747e-11	2.602518844687998e-10
47000000	0.00499973439800095	1.0196090287156077e-49	5.229282744199961e-64	1.1729048160176621e-8	1.0851113045652112e-15	5.074353803232063e-7	-7.195008068762114e-24	4.143461305461723e-18	1.4742301133850763e-11	3.552617869052747e-11	2.602518844687998e-10
47100000	0.00499973439800095	1.0196090287156077e-49	5.229282744199961e-64	1.1729048160176621e-8	1.0851113045652112e-15	5.074353803232063e-7	-6.84171186576311e-24	4.143461305461723e-18	1.4742301133850763e-11	3.552617869052747e-11	2.602518844687998e-10
47200000	0.00499973439800095	1.0196090287156077e-49	5.229282744199961e-64	1.1729048160176621e-8	1.0851113045652112e-15	5.074353803232063e-7	-6.4884156627641056e-24	4.143461305461723e-18	1.4742301133850763e-11	3.552617869052747e-11	2.602518844687998e-10
47300000	0.00499973439800095	1.0196090287156077e-49	5.229282744199961e-64	1.1729048160176621e-8	1.0851113045652112e-15	5.074353803232063e-7	-6.135119459765102e-24	4.143461305461723e-18	1.4742301133850763e-11	3.552617869052747e-11	2.602518844687998e-10
47400000	0.00499973439800095	1.0196090287156077e-49	5.229282744199961e-64	1.1729048160176621e-8	1.0851113045652112e-15	5.074353803232063e-7	-5.781823256766098e-24	4.143461305461723e-18	1.4742301133850763e-11	3.552617869052747e-11	2.602518844687998e-10
47500000	0.00499973439800095	1.0196090287156077e-49	5.229282744199961e-64	1.1729048160176621e-8	1.0851113045652112e-15	5.074353803232063e-7	-5.428527053767094e-24	4.143461305461723e-18	1.4742301133850763e-11	3.552617869052747e-11	2.602518844687998e-10
47600000	0.00499973439800095	1.0196090287156077e-49	5.229282744199961e-64	1.1729048160176621e-8	1.0851113045652112e-15	5.074353803232063e-7	-5.07523085076809e-24	4.143461305461723e-18	1.4742301133850763e-11	3.552617869052747e-11	2.602518844687998e-10
47700000	0.00499973439800095	1.0196090287156077e-49	5.229282744199961e-64	1.1729048160176621e-8	1.0851113045652112e-15	5.074353803232063e-7	-4.721934647769086e-24	4.143461305461723e-18	1.4742301133850763e-11	3.552617869052747e-11	2.602518844687998e-10
47800000	0.00499973439800095	1.0196090287156077e-49	5.229282744199961e-64	1.1729048160176621e-8	1.0851113045652112e-15	5.074353803232063e-7	-4.368638444770082e-24	4.143461305461723e-18	1.4742301133850763e-11	3.552617869052747e-11	2.602518844687998e-10
47900000	0.00499973439800095	1.0196090287156077e-49	5.229282744199961e-64	1.1729048160176621e-8	1.0851113045652112e-15	5.074353803232063e-7	-4.019175364418115e-24	4.143461305461723e-18	1.4742301133850763e-11	3.552617869052747e-11	2.602518844687998e-10
48000000	0.00499973439800095	1.0196090287156077e-49	5.229282744199961e-64	1.1729048160176621e-8	1.0851113045652112e-15	5.074353803232063e-7	-3.681698086514244e-24	4.143461305461723e-18	1.4742301133850763e-11	3.552617869052747e-11	2.602518844687998e-10
48100000	0.00499973439800095	1.0196090287156077e-49	5.229282744199961e-64	1.1729048160176621e-8	1.0851113045652112e-15	5.074353803232063e-7	-3.3563011902625506e-24	4.143461305461723e-18	1.4742301133850763e-11	3.552617869052747e-11	2.602518844687998e-10
48200000	0.00499973439800095	1.0196090287156077e-49	5.229282744199961e-64	1.1729048160176621e-8	1.0851113045652112e-15	5.074353803232063e-7	-3.042798477730983e-24	4.143461305461723e-18	1.4742301133850763e-11	3.552617869052747e-11	2.602518844687998e-10
48300000	0.00499973439800095	1.0196090287156077e-49	5.229282744199961e-64	1.1729048160176621e-8	1.0851113045652112e-15	5.074353803232063e-7	-2.741003750987488e-24	4.143461305461723e-18	1.4742301133850763e-11	3.552617869052747e-11	2.602518844687998e-10
48400000	0.00499973439800095	1.0196090287156077e-49	5.229282744199961e-64	1.1729048160176621e-8	1.0851113045652112e-15	5.074353803232063e-7	-2.4507308121000115e-24	4.143461305461723e-18	1.4742301133850763e-11	3.552617869052747e-11	2.602518844687998e-10
48500000	0.00499973439800095	1.0196090287156077e-49	5.229282744199961e-64	1.1729048160176621e-8	1.0851113045652112e-15	5.074353803232063e-7	-2.171793463136503e-24	4.143461305461723e-18	1.4742301133850763e-11	3.552617869052747e-11	2.602518844687998e-10
48600000	0.00499973439800095	1.0196090287156077e-49	5.229282744199961e-64	1.1729048160176621e-8	1.0851113045652112e-15	5.074353803232063e-7	-1.9040055061649087e-24	4.143461305461723e-18	1.4742301133850763e-11	3.552617869052747e-11	2.602518844687998e-10
48700000	0.00499973439800095	1.0196090287156077e-49	5.229282744199961e-64	1.1729048160176621e-8	1.0851113045652112e-15	5.074353803232063e-7	-1.647180743253175e-24	4.143461305461723e-18	1.4742301133850763e-11	3.552617869052747e-11	2.602518844687998e-10
48800000	0.00499973439800095	1.0196090287156077e-49	5.229282744199961e-64	1.1729048160176621e-8	1.0851113045652112e-15	5.074353803232063e-7	-1.4011329764692501e-24	4.143461305461723e-18	1.4742301133850763e-11	3.552617869052747e-11	2.602518844687998e-10
48900000	0.00499973439800095	1.0196090287156077e-49	5.229282744199961e-64	1.1729048160176621e-8	1.0851113045652112e-15	5.074353803232063e-7	-1.1656760078810813e-24	4.143461305461723e-18	1.4742301133850763e-11	3.552617869052747e-11	2.602518844687998e-10
49000000	0.00499973439800095	1.0196090287156077e-49	5.229282744199961e-64	1.1729048160176621e-8	1.0851113045652112e-15	5.074353803232063e-7	-9.406236395566155e-25	4.143461305461723e-18	1.4742301133850763e-11	3.552617869052747e-11	2.602518844687998e-10
49100000	0.00499973439800095	1.0196090287156077e-49	5.229282744199961e-64	1.1729048160176621e-8	1.0851113045652112e-15	5.074353803232063e-7	-7.257896735638003e-25	4.143461305461723e-18	1.4742301133850763e-11	3.552617869052747e-11	2.602518844687998e-10
49200000	0.00499973439800095	1.0196090287156077e-49	5.229282744199961e-64	1.1729048160176621e-8	1.0851113045652112e-15	5.074353803232063e-7	-5.209879119705825e-25	4.143461305461723e-18	1.4742301133850763e-11	3.552617869052747e-11	2.602518844687998e-10
49300000	0.00499973439800095	1.0196090287156077e-49	5.229282744199961e-64	1.1729048160176621e-8	1.0851113045652112e-15	5.074353803232063e-7	-3.2603215684490978e-25	4.143461305461723e-18	1.4742301133850763e-11	3.552617869052747e-11	2.602518844687998e-10
49400000	0.00499973439800095	1.0196090287156077e-49	5.229282744199961e-64	1.1729048160176621e-8	1.0851113045652112e-15	5.074353803232063e-7	-1.4073621025472933e-25	4.143461305461723e-18	1.4742301133850763e-11	3.552617869052747e-11	2.602518844687998e-10
49500000	0.00499973439800095	1.0196090287156077e-49	5.229282744199961e-64	1.1729048160176621e-8	1.0851113045652112e-15	5.074353803232063e-7	3.508612573201115e-26	4.143461305461723e-18	1.4742301133850763e-11	3.552617869052747e-11	2.602518844687998e-10
49600000	0.00499973439800095	1.0196090287156077e-49	5.229282744199961e-64	1.1729048160176621e-8	1.0851113045652112e-15	5.074353803232063e-7	2.0162104904736628e-25	4.143461305461723e-18	1.4742301133850763e-11	3.552617869052747e-11	2.602518844687998e-10
49700000	0.00499973439800095	1.0196090287156077e-49	5.229282744199961e-64	1.1729048160176621e-8	1.0851113045652112e-15	5.074353803232063e-7	3.590547576233866e-25	4.143461305461723e-18	1.4742301133850763e-11	3.552617869052747e-11	2.602518844687998e-10
49800000	0.00499973439800095	1.0196090287156077e-49	5.229282744199961e-64	1.1729048160176621e-8	1.0851113045652112e-15	5.074353803232063e-7	5.075734493921263e-25	4.143461305461723e-18	1.4742301133850763e-11	3.552617869052747e-11	2.602518844687998e-10
49900000	0.00499973439800095	1.0196090287156077e-49	5.229282744199961e-64	1.1729048160176621e-8	1.0851113045652112e-15	5.074353803232063e-7	6.473633222856367e-25	4.143461305461723e-18	1.4742301133850763e-11	3.552617869052747e-11	2.602518844687998e-10
50000000	0.00499973439800095	1.0196090287156077e-49	5.229282744199961e-64	1.1729048160176621e-8	1.0851113045652112e-15	5.074353803232063e-7	7.7861057423597275e-25	4.143461305461723e-18	1.4742301133850763e-11	3.552617869052747e-11	2.602518844687998e-10
50100000	0.00499973439800095	1.0196090287156077e-49	5.229282744199961e-64	1.1729048160176621e-8	1.0851113045652112e-15	5.074353803232063e-7	9.01501403175185e-25	4.143461305461723e-18	1.4742301133850763e-11	3.552617869052747e-11	2.602518844687998e-10
50200000	0.00499973439800095	1.0196090287156077e-49	5.229282744199961e-64	1.1729048160176621e-8	1.0851113045652112e-15	5.074353803232063e-7	1.0162220070353275e-24	4.143461305461723e-18	1.4742301133850763e-11	3.552617869052747e-11	2.602518844687998e-10
50300000	0.00499973439800095	1.0196090287156077e-49	5.229282744199961e-64	1.1729048160176621e-8	1.0851113045652112e-15	5.074353803232063e-7	1.1229585837484517e-24	4.143461305461723e-18	1.4742301133850763e-11	3.552617869052747e-11	2.602518844687998e-10
50400000	0.00499973439800095	1.0196090287156077e-49	5.229282744199961e-64	1.1729048160176621e-8	1.0851113045652112e-15	5.074353803232063e-7	1.2218973312466126e-24	4.143461305461723e-18	1.4742301133850763e-11	3.552617869052747e-11	2.602518844687998e-10
50500000	0.00499973439800095	1.0196090287156077e-49	5.229282744199961e-64	1.1729048160176621e-8	1.0851113045652112e-15	5.074353803232063e-7	1.3132244474618607e-24	4.143461305461723e-18	1.4742301133850763e-11	3.552617869052747e-11	2.602518844687998e-10
50600000	0.00499973439800095	1.0196090287156077e-49	5.229282744199961e-64	1.1729048160176621e-8	1.0851113045652112e-15	5.074353803232063e-7	1.3971261303262494e-24	4.143461305461723e-18	1.4742301133850763e-11	3.552617869052747e-11	2.602518844687998e-10
50700000	0.00499973439800095	1.0196090287156077e-49	5.229282744199961e-64	1.1729048160176621e-8	1.0851113045652112e-15	5.074353803232063e-7	1.4737885777718321e-24	4.143461305461723e-18	1.4742301133850763e-11	3.552617869052747e-11	2.602518844687998e-10
50800000	0.00499973439800095	1.0196090287156077e-49	5.229282744199961e-64	1.1729048160176621e-8	1.0851113045652112e-15	5.074353803232063e-7	1.5433979877306605e-24	4.143461305461723e-18	1.4742301133850763e-11	3.552617869052747e-11	2.602518844687998e-10
50900000	0.00499973439800095	1.0196090287156077e-49	5.229282744199961e-64	1.1729048160176621e-8	1.0851113045652112e-15	5.074353803232063e-7	1.6061405581347889e-24	4.143461305461723e-18	1.4742301133850763e-11	3.552617869052747e-11	2.602518844687998e-10
51000000	0.00499973439800095	1.0196090287156077e-49	5.229282744199961e-64	1.1729048160176621e-8	1.0851113045652112e-15	5.074353803232063e-7	1.6622024869162697e-24	4.143461305461723e-18	1.4742301133850763e-11	3.552617869052747e-11	2.602518844687998e-10
51100000	0.00499973439800095	1.0196090287156077e-49	5.229282744199961e-64	1.1729048160176621e-8	1.0851113045652112e-15	5.074353803232063e-7	1.7117699720071534e-24	4.143461305461723e-18	1.4742301133850763e-11	3.552617869052747e-11	2.602518844687998e-10
51200000	0.00499973439800095	1.0196090287156077e-49	5.229282744199961e-64	1.1729048160176621e-8	1.0851113045652112e-15	5.074353803232063e-7	1.7550292113394945e-24	4.143461305461723e-18	1.4742301133850763e-11	3.552617869052747e-11	2.602518844687998e-10
51300000	0.00499973439800095	1.019609028715608e-49	5.229282744199961e-64	1.1729048160176621e-8	1.0851113045652112e-15	5.074353803232063e-7	1.792166402845346e-24	4.143461305461723e-18	1.4742301133850763e-11	3.552617869052747e-11	2.602518844687998e-10
51400000	0.00499973439800095	1.019609028715608e-49	5.229282744199961e-64	1.1729048160176621e-8	1.0851113045652112e-15	5.074353803232063e-7	1.8233677444567613e-24	4.143461305461723e-18	1.4742301133850763e-11	3.552617869052747e-11	2.602518844687998e-10
51500000	0.00499973439800095	1.019609028715608e-49	5.229282744199961e-64	1.1729048160176621e-8	1.0851113045652112e-15	5.074353803232063e-7	1.848819434105791e-24	4.143461305461723e-18	1.4742301133850763e-11	3.552617869052747e-11	2.602518844687998e-10
51600000	0.00499973439800095	1.019609028715608e-49	5.229282744199961e-64	1.1729048160176621e-8	1.0851113045652112e-15	5.074353803232063e-7	1.8687076697244888e-24	4.143461305461723e-18	1.4742301133850763e-11	3.552617869052747e-11	2.602518844687998e-10
51700000	0.00499973439800095	1.019609028715608e-49	5.229282744199961e-64	1.1729048160176621e-8	1.0851113045652112e-15	5.074353803232063e-7	1.883218649244908e-24	4.143461305461723e-18	1.4742301133850763e-11	3.552617869052747e-11	2.602518844687998e-10
51800000	0.00499973439800095	1.019609028715608e-49	5.229282744199961e-64	1.1729048160176621e-8	1.0851113045652112e-15	5.074353803232063e-7	1.8925385705991015e-24	4.143461305461723e-18	1.4742301133850763e-11	3.552617869052747e-11	2.602518844687998e-10
51900000	0.00499973439800095	1.019609028715608e-49	5.229282744199961e-64	1.1729048160176621e-8	1.0851113045652112e-15	5.074353803232063e-7	1.8968536317191207e-24	4.143461305461723e-18	1.4742301133850763e-11	3.552617869052747e-11	2.602518844687998e-10
52000000	0.00499973439800095	1.019609028715608e-49	5.229282744199961e-64	1.1729048160176621e-8	1.0851113045652112e-15	5.074353803232063e-7	1.8963500305370193e-24	4.143461305461723e-18	1.4742301133850763e-11	3.552617869052747e-11	2.602518844687998e-10
52100000	0.00499973439800095	1.019609028715608e-49	5.229282744199961e-64	1.1729048160176621e-8	1.0851113045652112e-15	5.074353803232063e-7	1.89121396498485e-24	4.143461305461723e-18	1.4742301133850763e-11	3.552617869052747e-11	2.602518844687998e-10
52200000	0.00499973439800095	1.019609028715608e-49	5.229282744199961e-64	1.1729048160176621e-8	1.0851113045652112e-15	5.074353803232063e-7	1.8816316329946655e-24	4.143461305461723e-18	1.4742301133850763e-11	3.552617869052747e-11	2.602518844687998e-10
52300000	0.00499973439800095	1.019609028715608e-49	5.229282744199961e-64	1.1729048160176621e-8	1.0851113045652112e-15	5.074353803232063e-7	1.8677892324985188e-24	4.143461305461723e-18	1.4742301133850763e-11	3.552617869052747e-11	2.602518844687998e-10
52400000	0.00499973439800095	1.019609028715608e-49	5.229282744199962e-64	1.1729048160176621e-8	1.0851113045652112e-15	5.074353803232063e-7	1.8498729614284618e-24	4.143461305461723e-18	1.4742301133850763e-11	3.552617869052747e-11	2.602518844687998e-10
52500000	0.00499973439800095	1.019609028715608e-49	5.229282744199962e-64	1.1729048160176621e-8	1.0851113045652112e-15	5.074353803232063e-7	1.828069017716548e-24	4.143461305461723e-18	1.4742301133850763e-11	3.5526178690527464e-11	2.602518844687998e-10
52600000	0.00499973439800095	1.019609028715608e-49	5.229282744199962e-64	1.1729048160176621e-8	1.0851113045652112e-15	5.074353803232063e-7	1.8025635992948297e-24	4.143461305461723e-18	1.4742301133850763e-11	3.5526178690527464e-11	2.602518844687998e-10
52700000	0.00499973439800095	1.019609028715608e-49	5.229282744199962e-64	1.1729048160176621e-8	1.0851113045652112e-15	5.074353803232063e-7	1.7735429040953605e-24	4.143461305461723e-18	1.4742301133850763e-11	3.5526178690527464e-11	2.602518844687998e-10
52800000	0.00499973439800095	1.019609028715608e-49	5.229282744199962e-64	1.1729048160176621e-8	1.0851113045652112e-15	5.074353803232063e-7	1.7411931300501927e-24	4.143461305461723e-18	1.4742301133850763e-11	3.5526178690527464e-11	2.602518844687998e-10
52900000	0.00499973439800095	1.019609028715608e-49	5.229282744199962e-64	1.1729048160176621e-8	1.0851113045652112e-15	5.074353803232063e-7	1.705700475091378e-24	4.143461305461723e-18	1.4742301133850763e-11	3.5526178690527464e-11	2.602518844687998e-10
53000000	0.00499973439800095	1.019609028715608e-49	5.229282744199962e-64	1.1729048160176621e-8	1.0851113045652112e-15	5.074353803232063e-7	1.6672511371509707e-24	4.143461305461723e-18	1.4742301133850763e-11	3.5526178690527464e-11	2.602518844687998e-10
53100000	0.00499973439800095	1.019609028715608e-49	5.229282744199962e-64	1.1729048160176621e-8	1.0851113045652112e-15	5.074353803232063e-7	1.626031314161023e-24	4.143461305461723e-18	1.4742301133850763e-11	3.5526178690527464e-11	2.602518844687998e-10
53200000	0.00499973439800095	1.019609028715608e-49	5.229282744199962e-64	1.1729048160176621e-8	1.0851113045652112e-15	5.074353803232063e-7	1.582227204053587e-24	4.143461305461723e-18	1.4742301133850763e-11	3.5526178690527464e-11	2.602518844687998e-10
53300000	0.00499973439800095	1.019609028715608e-49	5.229282744199962e-64	1.1729048160176621e-8	1.0851113045652112e-15	5.074353803232063e-7	1.536025004760716e-24	4.143461305461723e-18	1.4742301133850763e-11	3.5526178690527464e-11	2.602518844687998e-10
53400000	0.00499973439800095	1.019609028715608e-49	5.229282744199962e-64	1.1729048160176621e-8	1.0851113045652112e-15	5.074353803232063e-7	1.4876109142144629e-24	4.143461305461723e-18	1.4742301133850763e-11	3.5526178690527464e-11	2.602518844687998e-10
53500000	0.00499973439800095	1.019609028715608e-49	5.229282744199962e-64	1.1729048160176623e-8	1.0851113045652112e-15	5.074353803232063e-7	1.4371711303468797e-24	4.143461305461723e-18	1.4742301133850763e-11	3.5526178690527464e-11	2.602518844687998e-10
53600000	0.00499973439800095	1.019609028715608e-49	5.229282744199962e-64	1.1729048160176623e-8	1.0851113045652112e-15	5.074353803232063e-7	1.3848918510900206e-24	4.143461305461723e-18	1.4742301133850763e-11	3.5526178690527464e-11	2.602518844687998e-10
53700000	0.00499973439800095	1.019609028715608e-49	5.229282744199962e-64	1.1729048160176623e-8	1.0851113045652112e-15	5.074353803232063e-7	1.3309592743759374e-24	4.143461305461724e-18	1.4742301133850763e-11	3.5526178690527464e-11	2.602518844687998e-10
53800000	0.00499973439800095	1.019609028715608e-49	5.229282744199962e-64	1.1729048160176623e-8	1.0851113045652112e-15	5.074353803232063e-7	1.2755595981366824e-24	4.143461305461724e-18	1.4742301133850763e-11	3.5526178690527464e-11	2.602518844687998e-10
53900000	0.00499973439800095	1.019609028715608e-49	5.229282744199962e-64	1.1729048160176623e-8	1.0851113045652112e-15	5.074353803232063e-7	1.2188790203043086e-24	4.143461305461724e-18	1.4742301133850763e-11	3.5526178690527464e-11	2.602518844687998e-10
54000000	0.00499973439800095	1.019609028715608e-49	5.229282744199962e-64	1.1729048160176623e-8	1.0851113045652112e-15	5.074353803232063e-7	1.1611037388108696e-24	4.143461305461724e-18	1.4742301133850763e-11	3.5526178690527464e-11	2.602518844687998e-10
54100000	0.00499973439800095	1.019609028715608e-49	5.229282744199962e-64	1.1729048160176623e-8	1.0851113045652112e-15	5.074353803232063e-7	1.1024199515884172e-24	4.143461305461724e-18	1.4742301133850763e-11	3.5526178690527464e-11	2.602518844687998e-10
54200000	0.00499973439800095	1.019609028715608e-49	5.229282744199962e-64	1.1729048160176623e-8	1.0851113045652112e-15	5.074353803232063e-7	1.0430138565690052e-24	4.143461305461724e-18	1.4742301133850763e-11	3.5526178690527464e-11	2.602518844687998e-10
54300000	0.00499973439800095	1.019609028715608e-49	5.229282744199962e-64	1.1729048160176623e-8	1.0851113045652112e-15	5.074353803232063e-7	9.830716516846852e-25	4.143461305461724e-18	1.4742301133850763e-11	3.5526178690527464e-11	2.602518844687998e-10
54400000	0.004999734398000951	1.019609028715608e-49	5.229282744199962e-64	1.1729048160176623e-8	1.0851113045652112e-15	5.074353803232063e-7	9.227795348675103e-25	4.143461305461724e-18	1.4742301133850763e-11	3.5526178690527464e-11	2.6025188446879984e-10
54500000	0.004999734398000951	1.019609028715608e-49	5.229282744199962e-64	1.1729048160176623e-8	1.0851113045652112e-15	5.074353803232063e-7	8.623237040495334e-25	4.143461305461724e-18	1.4742301133850763e-11	3.5526178690527464e-11	2.6025188446879984e-10
54600000	0.004999734398000951	1.019609028715608e-49	5.229282744199962e-64	1.1729048160176623e-8	1.0851113045652112e-15	5.074353803232063e-7	8.018903571628069e-25	4.143461305461724e-18	1.4742301133850763e-11	3.5526178690527464e-11	2.6025188446879984e-10
54700000	0.004999734398000951	1.019609028715608e-49	5.229282744199962e-64	1.1729048160176623e-8	1.0851113045652112e-15	5.074353803232063e-7	7.416656921393842e-25	4.143461305461724e-18	1.4742301133850763e-11	3.5526178690527464e-11	2.6025188446879984e-10
54800000	0.004999734398000951	1.019609028715608e-49	5.229282744199962e-64	1.1729048160176623e-8	1.0851113045652112e-15	5.074353803232063e-7	6.818359069113176e-25	4.143461305461724e-18	1.4742301133850763e-11	3.5526178690527464e-11	2.6025188446879984e-10
54900000	0.004999734398000951	1.019609028715608e-49	5.229282744199962e-64	1.1729048160176623e-8	1.0851113045652112e-15	5.074353803232063e-7	6.225871994106598e-25	4.143461305461724e-18	1.4742301133850763e-11	3.5526178690527464e-11	2.6025188446879984e-10
55000000	0.004999734398000951	1.019609028715608e-49	5.229282744199962e-64	1.1729048160176623e-8	1.0851113045652112e-15	5.074353803232063e-7	5.641057675694637e-25	4.143461305461724e-18	1.4742301133850763e-11	3.5526178690527464e-11	2.6025188446879984e-10
55100000	0.004999734398000951	1.019609028715608e-49	5.229282744199962e-64	1.1729048160176623e-8	1.0851113045652112e-15	5.074353803232063e-7	5.065778093197824e-25	4.143461305461724e-18	1.4742301133850763e-11	3.5526178690527464e-11	2.6025188446879984e-10
55200000	0.004999734398000951	1.019609028715608e-49	5.229282744199962e-64	1.1729048160176623e-8	1.0851113045652112e-15	5.074353803232063e-7	4.501895225936677e-25	4.143461305461724e-18	1.4742301133850763e-11	3.5526178690527464e-11	2.6025188446879984e-10
55300000	0.004999734398000951	1.019609028715608e-49	5.229282744199962e-64	1.1729048160176623e-8	1.0851113045652112e-15	5.074353803232063e-7	3.951271053231732e-25	4.143461305461724e-18	1.4742301133850763e-11	3.5526178690527464e-11	2.6025188446879984e-10
55400000	0.004999734398000951	1.019609028715608e-49	5.229282744199962e-64	1.1729048160176623e-8	1.0851113045652112e-15	5.074353803232063e-7	3.4157675544035147e-25	4.143461305461724e-18	1.4742301133850763e-11	3.5526178690527464e-11	2.6025188446879984e-10
55500000	0.004999734398000951	1.019609028715608e-49	5.229282744199962e-64	1.1729048160176623e-8	1.0851113045652112e-15	5.074353803232063e-7	2.8972467087725486e-25	4.143461305461724e-18	1.4742301133850763e-11	3.5526178690527464e-11	2.6025188446879984e-10
55600000	0.004999734398000951	1.0196090287156081e-49	5.229282744199962e-64	1.1729048160176623e-8	1.0851113045652112e-15	5.074353803232063e-7	2.3975704956593657e-25	4.143461305461724e-18	1.4742301133850763e-11	3.5526178690527464e-11	2.6025188446879984e-10
55700000	0.004999734398000951	1.0196090287156081e-49	5.2292827441999624e-64	1.1729048160176623e-8	1.0851113045652112e-15	5.074353803232063e-7	1.9186008943844914e-25	4.143461305461724e-18	1.4742301133850763e-11	3.5526178690527464e-11	2.6025188446879984e-10
55800000	0.004999734398000951	1.0196090287156081e-49	5.2292827441999624e-64	1.1729048160176623e-8	1.0851113045652112e-15	5.074353803232063e-7	1.462199884268453e-25	4.143461305461724e-18	1.4742301133850763e-11	3.5526178690527464e-11	2.6025188446879984e-10
55900000	0.004999734398000951	1.0196090287156081e-49	5.2292827441999624e-64	1.1729048160176623e-8	1.0851113045652112e-15	5.074353803232063e-7	1.0302294446317801e-25	4.143461305461724e-18	1.4742301133850763e-11	3.5526178690527464e-11	2.6025188446879984e-10
56000000	0.004999734398000951	1.0196090287156081e-49	5.2292827441999624e-64	1.1729048160176623e-8	1.0851113045652112e-15	5.074353803232063e-7	6.245515547949978e-26	4.143461305461724e-18	1.4742301133850763e-11	3.5526178690527464e-11	2.6025188446879984e-10
56100000	0.004999734398000951	1.0196090287156081e-49	5.2292827441999624e-64	1.1729048160176623e-8	1.0851113045652112e-15	5.074353803232063e-7	2.4702819407863422e-26	4.143461305461724e-18	1.4742301133850763e-11	3.5526178690527464e-11	2.6025188446879984e-10
56200000	0.004999734398000951	1.0196090287156081e-49	5.2292827441999624e-64	1.1729048160176623e-8	1.0851113045652112e-15	5.074353803232063e-7	-1.004786581967835e-26	4.143461305461724e-18	1.4742301133850763e-11	3.5526178690527464e-11	2.6025188446879984e-10
56300000	0.004999734398000951	1.0196090287156081e-49	5.2292827441999624e-64	1.1729048160176623e-8	1.0851113045652112e-15	5.074353803232063e-7	-4.1610702271072775e-26	4.143461305461724e-18	1.4742301133850763e-11	3.5526178690527464e-11	2.6025188446879984e-10
56400000	0.004999734398000951	1.0196090287156081e-49	5.2292827441999624e-64	1.1729048160176623e-8	1.0851113045652112e-15	5.074353803232063e-7	-6.979949201426702e-26	4.143461305461724e-18	1.4742301133850763e-11	3.5526178690527464e-11	2.6025188446879984e-10
56500000	0.004999734398000951	1.0196090287156081e-49	5.2292827441999624e-64	1.1729048160176623e-8	1.0851113045652112e-15	5.074353803232063e-7	-9.442803711720844e-26	4.143461305461724e-18	1.4742301133850763e-11	3.5526178690527464e-11	2.6025188446879984e-10
56600000	0.004999734398000951	1.0196090287156081e-49	5.2292827441999624e-64	1.1729048160176623e-8	1.0851113045652112e-15	5.074353803232063e-7	-1.153101396478442e-25	4.143461305461724e-18	1.4742301133850763e-11	3.5526178690527464e-11	2.6025188446879984e-10
56700000	0.004999734398000951	1.0196090287156081e-49	5.2292827441999624e-64	1.1729048160176623e-8	1.0851113045652112e-15	5.074353803232063e-7	-1.3225960167412154e-25	4.143461305461724e-18	1.4742301133850763e-11	3.5526178690527464e-11	2.6025188446879984e-10
56800000	0.004999734398000951	1.0196090287156081e-49	5.2292827441999624e-64	1.1729048160176623e-8	1.0851113045652112e-15	5.074353803232063e-7	-1.4509022526398778e-25	4.143461305461724e-18	1.4742301133850763e-11	3.5526178690527464e-11	2.6025188446879984e-10
56900000	0.004999734398000951	1.0196090287156081e-49	5.2292827441999624e-64	1.1729048160176623e-8	1.0851113045652112e-15	5.074353803232063e-7	-1.5361581248539021e-25	4.143461305461724e-18	1.4742301133850763e-11	3.5526178690527464e-11	2.6025188446879984e-10
57000000	0.004999734398000951	1.0196090287156081e-49	5.2292827441999624e-64	1.1729048160176623e-8	1.0851113045652112e-15	5.074353803232063e-7	-1.5765016540627601e-25	4.143461305461724e-18	1.4742301133850763e-11	3.5526178690527464e-11	2.6025188446879984e-10
57100000	0.004999734398000951	1.0196090287156081e-49	5.2292827441999624e-64	1.1729048160176623e-8	1.0851113045652112e-15	5.074353803232063e-7	-1.570070860945925e-25	4.143461305461724e-18	1.4742301133850763e-11	3.5526178690527464e-11	2.6025188446879984e-10
57200000	0.004999734398000951	1.0196090287156081e-49	5.2292827441999624e-64	1.1729048160176623e-8	1.0851113045652112e-15	5.074353803232063e-7	-1.5150037661828684e-25	4.143461305461724e-18	1.4742301133850763e-11	3.5526178690527464e-11	2.6025188446879984e-10
57300000	0.004999734398000951	1.0196090287156081e-49	5.2292827441999624e-64	1.1729048160176623e-8	1.0851113045652112e-15	5.074353803232063e-7	-1.4094383904530636e-25	4.143461305461724e-18	1.4742301133850763e-11	3.5526178690527464e-11	2.6025188446879984e-10
57400000	0.004999734398000951	1.0196090287156081e-49	5.2292827441999624e-64	1.1729048160176623e-8	1.0851113045652112e-15	5.074353803232063e-7	-1.2515127544359828e-25	4.143461305461724e-18	1.4742301133850763e-11	3.5526178690527464e-11	2.6025188446879984e-10
57500000	0.004999734398000951	1.0196090287156081e-49	5.2292827441999624e-64	1.1729048160176623e-8	1.0851113045652112e-15	5.074353803232063e-7	-1.0393648788110986e-25	4.143461305461724e-18	1.4742301133850763e-11	3.5526178690527464e-11	2.6025188446879984e-10
57600000	0.004999734398000951	1.0196090287156081e-49	5.2292827441999624e-64	1.1729048160176623e-8	1.0851113045652112e-15	5.074353803232063e-7	-7.711327842578835e-26	4.143461305461724e-18	1.4742301133850763e-11	3.5526178690527464e-11	2.6025188446879984e-10
57700000	0.004999734398000951	1.0196090287156081e-49	5.2292827441999624e-64	1.1729048160176623e-8	1.0851113045652112e-15	5.074353803232063e-7	-4.4495449145581e-26	4.143461305461724e-18	1.4742301133850763e-11	3.5526178690527464e-11	2.6025188446879984e-10
57800000	0.004999734398000951	1.0196090287156081e-49	5.2292827441999624e-64	1.1729048160176623e-8	1.0851113045652112e-15	5.074353803232063e-7	-5.896802108435073e-27	4.143461305461724e-18	1.4742301133850763e-11	3.5526178690527464e-11	2.6025188446879984e-10
57900000	0.004999734398000951	1.0196090287156081e-49	5.2292827441999624e-64	1.1729048160176623e-8	1.0851113045652112e-15	5.074353803232063e-7	3.6398915755827255e-26	4.143461305461724e-18	1.4742301133850763e-11	3.5526178690527464e-11	2.6025188446879984e-10
58000000	0.004999734398000951	1.0196090287156081e-49	5.2292827441999624e-64	1.1729048160176623e-8	1.0851113045652112e-15	5.074353803232063e-7	7.717526209181216e-26	4.143461305461724e-18	1.4742301133850763e-11	3.5526178690527464e-11	2.6025188446879984e-10
58100000	0.004999734398000951	1.0196090287156081e-49	5.2292827441999624e-64	1.1729048160176623e-8	1.0851113045652112e-15	5.074353803232063e-7	1.162792019816163e-25	4.143461305461724e-18	1.4742301133850763e-11	3.5526178690527464e-11	2.6025188446879984e-10
58200000	0.004999734398000951	1.0196090287156081e-49	5.2292827441999624e-64	1.1729048160176623e-8	1.0851113045652112e-15	5.074353803232063e-7	1.5373651264244988e-25	4.143461305461724e-18	1.4742301133850763e-11	3.5526178690527464e-11	2.6025188446879984e-10
58300000	0.004999734398000951	1.0196090287156081e-49	5.2292827441999624e-64	1.1729048160176623e-8	1.0851113045652112e-15	5.074353803232063e-7	1.8957297129152311e-25	4.143461305461724e-18	1.4742301133850763e-11	3.5526178690527464e-11	2.6025188446879984e-10
58400000	0.004999734398000951	1.0196090287156081e-49	5.2292827441999624e-64	1.1729048160176623e-8	1.0851113045652112e-15	5.074353803232063e-7	2.2381435514604625e-25	4.143461305461724e-18	1.4742301133850763e-11	3.5526178690527464e-11	2.6025188446879984e-10
58500000	0.004999734398000951	1.0196090287156081e-49	5.2292827441999624e-64	1.1729048160176623e-8	1.0851113045652112e-15	5.074353803232063e-7	2.564864414232295e-25	4.143461305461724e-18	1.4742301133850763e-11	3.5526178690527464e-11	2.6025188446879984e-10
58600000	0.004999734398000951	1.0196090287156081e-49	5.2292827441999624e-64	1.1729048160176623e-8	1.0851113045652112e-15	5.074353803232063e-7	2.876150073402831e-25	4.143461305461724e-18	1.4742301133850763e-11	3.5526178690527464e-11	2.6025188446879984e-10
58700000	0.004999734398000951	1.0196090287156081e-49	5.2292827441999624e-64	1.1729048160176623e-8	1.0851113045652112e-15	5.074353803232063e-7	3.1722583011441716e-25	4.143461305461724e-18	1.4742301133850763e-11	3.5526178690527464e-11	2.6025188446879984e-10
58800000	0.004999734398000951	1.0196090287156081e-49	5.2292827441999624e-64	1.1729048160176623e-8	1.0851113045652112e-15	5.074353803232063e-7	3.4534468696284205e-25	4.143461305461724e-18	1.4742301133850763e-11	3.5526178690527464e-11	2.6025188446879984e-10
58900000	0.004999734398000951	1.0196090287156081e-49	5.2292827441999624e-64	1.1729048160176623e-8	1.0851113045652112e-15	5.074353803232063e-7	3.719973551027679e-25	4.143461305461724e-18	1.4742301133850763e-11	3.5526178690527464e-11	2.6025188446879984e-10
59000000	0.004999734398000951	1.0196090287156081e-49	5.2292827441999624e-64	1.1729048160176623e-8	1.0851113045652112e-15	5.074353803232063e-7	3.9720961175140496e-25	4.143461305461724e-18	1.4742301133850763e-11	3.5526178690527464e-11	2.6025188446879984e-10
59100000	0.004999734398000951	1.0196090287156081e-49	5.2292827441999624e-64	1.1729048160176623e-8	1.0851113045652112e-15	5.074353803232063e-7	4.210072341259634e-25	4.143461305461724e-18	1.4742301133850763e-11	3.5526178690527464e-11	2.6025188446879984e-10
59200000	0.004999734398000951	1.0196090287156081e-49	5.2292827441999624e-64	1.1729048160176623e-8	1.0851113045652112e-15	5.074353803232063e-7	4.434159994436535e-25	4.143461305461724e-18	1.4742301133850763e-11	3.5526178690527464e-11	2.6025188446879984e-10
59300000	0.004999734398000951	1.0196090287156081e-49	5.2292827441999624e-64	1.1729048160176623e-8	1.0851113045652112e-15	5.074353803232063e-7	4.644616849216855e-25	4.143461305461724e-18	1.4742301133850763e-11	3.5526178690527464e-11	2.6025188446879984e-10
59400000	0.004999734398000951	1.0196090287156081e-49	5.2292827441999624e-64	1.1729048160176623e-8	1.0851113045652112e-15	5.074353803232063e-7	4.841700677772696e-25	4.143461305461724e-18	1.4742301133850763e-11	3.5526178690527464e-11	2.6025188446879984e-10
59500000	0.004999734398000951	1.0196090287156081e-49	5.2292827441999624e-64	1.1729048160176623e-8	1.0851113045652112e-15	5.074353803232063e-7	5.025669252276159e-25	4.143461305461724e-18	1.4742301133850763e-11	3.5526178690527464e-11	2.6025188446879984e-10
59600000	0.004999734398000951	1.0196090287156081e-49	5.2292827441999624e-64	1.1729048160176623e-8	1.0851113045652112e-15	5.074353803232063e-7	5.1967803448993485e-25	4.143461305461724e-18	1.4742301133850763e-11	3.5526178690527464e-11	2.6025188446879984e-10
59700000	0.004999734398000951	1.0196090287156081e-49	5.2292827441999624e-64	1.1729048160176623e-8	1.0851113045652112e-15	5.074353803232063e-7	5.355291727814364e-25	4.143461305461724e-18	1.4742301133850763e-11	3.5526178690527464e-11	2.6025188446879984e-10
59800000	0.004999734398000951	1.0196090287156081e-49	5.2292827441999624e-64	1.1729048160176623e-8	1.0851113045652112e-15	5.074353803232063e-7	5.501461173193311e-25	4.143461305461724e-18	1.4742301133850763e-11	3.5526178690527464e-11	2.6025188446879984e-10
59900000	0.004999734398000951	1.0196090287156081e-49	5.2292827441999624e-64	1.1729048160176623e-8	1.0851113045652112e-15	5.074353803232063e-7	5.635546453208288e-25	4.143461305461724e-18	1.4742301133850763e-11	3.5526178690527464e-11	2.6025188446879984e-10
60000000	0.004999734398000951	1.0196090287156081e-49	5.2292827441999624e-64	1.1729048160176623e-8	1.0851113045652112e-15	5.074353803232063e-7	5.7578053400314e-25	4.143461305461724e-18	1.4742301133850763e-11	3.5526178690527464e-11	2.6025188446879984e-10
60100000	0.004999734398000951	1.0196090287156081e-49	5.2292827441999624e-64	1.1729048160176623e-8	1.0851113045652112e-15	5.074353803232063e-7	5.868495605834748e-25	4.143461305461724e-18	1.4742301133850763e-11	3.5526178690527464e-11	2.6025188446879984e-10
60200000	0.004999734398000951	1.0196090287156081e-49	5.2292827441999624e-64	1.1729048160176623e-8	1.0851113045652112e-15	5.074353803232063e-7	5.967875022790435e-25	4.143461305461724e-18	1.4742301133850763e-11	3.5526178690527464e-11	2.6025188446879984e-10
60300000	0.004999734398000951	1.0196090287156081e-49	5.2292827441999624e-64	1.1729048160176623e-8	1.0851113045652112e-15	5.074353803232063e-7	6.056201363070561e-25	4.143461305461724e-18	1.4742301133850763e-11	3.5526178690527464e-11	2.6025188446879984e-10
60400000	0.004999734398000951	1.0196090287156081e-49	5.2292827441999624e-64	1.1729048160176623e-8	1.0851113045652112e-15	5.074353803232063e-7	6.133732398847232e-25	4.143461305461724e-18	1.4742301133850763e-11	3.5526178690527464e-11	2.6025188446879984e-10
60500000	0.004999734398000951	1.0196090287156081e-49	5.2292827441999624e-64	1.1729048160176623e-8	1.0851113045652112e-15	5.074353803232063e-7	6.200725902292547e-25	4.143461305461724e-18	1.4742301133850763e-11	3.5526178690527464e-11	2.6025188446879984e-10
60600000	0.004999734398000951	1.0196090287156081e-49	5.2292827441999624e-64	1.1729048160176623e-8	1.0851113045652112e-15	5.074353803232063e-7	6.257439645578608e-25	4.143461305461724e-18	1.4742301133850763e-11	3.5526178690527464e-11	2.6025188446879984e-10
60700000	0.004999734398000951	1.0196090287156081e-49	5.2292827441999624e-64	1.1729048160176623e-8	1.0851113045652112e-15	5.074353803232063e-7	6.30413140087752e-25	4.143461305461724e-18	1.4742301133850763e-11	3.5526178690527464e-11	2.6025188446879984e-10
60800000	0.004999734398000951	1.0196090287156081e-49	5.2292827441999624e-64	1.1729048160176623e-8	1.0851113045652112e-15	5.074353803232063e-7	6.341058940361383e-25	4.143461305461724e-18	1.4742301133850763e-11	3.5526178690527464e-11	2.6025188446879984e-10
60900000	0.004999734398000951	1.0196090287156081e-49	5.2292827441999624e-64	1.1729048160176623e-8	1.0851113045652112e-15	5.074353803232063e-7	6.3684800362023e-25	4.143461305461724e-18	1.4742301133850763e-11	3.5526178690527464e-11	2.6025188446879984e-10
61000000	0.004999734398000951	1.0196090287156081e-49	5.2292827441999624e-64	1.1729048160176623e-8	1.0851113045652112e-15	5.074353803232063e-7	6.386652460572373e-25	4.143461305461724e-18	1.4742301133850763e-11	3.5526178690527464e-11	2.6025188446879984e-10
61100000	0.004999734398000951	1.0196090287156081e-49	5.2292827441999624e-64	1.1729048160176623e-8	1.0851113045652112e-15	5.074353803232063e-7	6.395833985643705e-25	4.143461305461724e-18	1.4742301133850763e-11	3.5526178690527464e-11	2.6025188446879984e-10
61200000	0.004999734398000951	1.0196090287156081e-49	5.2292827441999624e-64	1.1729048160176623e-8	1.0851113045652112e-15	5.074353803232063e-7	6.396282383588395e-25	4.143461305461724e-18	1.4742301133850763e-11	3.5526178690527464e-11	2.6025188446879984e-10
61300000	0.004999734398000951	1.0196090287156081e-49	5.2292827441999624e-64	1.1729048160176623e-8	1.0851113045652112e-15	5.074353803232063e-7	6.38825542657855e-25	4.143461305461724e-18	1.4742301133850763e-11	3.5526178690527464e-11	2.6025188446879984e-10
61400000	0.004999734398000951	1.0196090287156081e-49	5.2292827441999624e-64	1.1729048160176623e-8	1.0851113045652112e-15	5.074353803232063e-7	6.372010886786269e-25	4.143461305461724e-18	1.4742301133850763e-11	3.5526178690527464e-11	2.6025188446879984e-10
61500000	0.004999734398000951	1.0196090287156081e-49	5.2292827441999624e-64	1.1729048160176623e-8	1.0851113045652112e-15	5.074353803232063e-7	6.347806536383655e-25	4.143461305461724e-18	1.4742301133850763e-11	3.5526178690527464e-11	2.6025188446879984e-10
61600000	0.004999734398000951	1.0196090287156081e-49	5.2292827441999624e-64	1.1729048160176623e-8	1.0851113045652112e-15	5.074353803232063e-7	6.315900147542809e-25	4.143461305461724e-18	1.4742301133850763e-11	3.5526178690527464e-11	2.6025188446879984e-10
61700000	0.004999734398000951	1.0196090287156081e-49	5.2292827441999624e-64	1.1729048160176623e-8	1.0851113045652112e-15	5.074353803232063e-7	6.276549492435837e-25	4.143461305461724e-18	1.4742301133850763e-11	3.5526178690527464e-11	2.6025188446879984e-10
61800000	0.004999734398000951	1.0196090287156081e-49	5.2292827441999624e-64	1.1729048160176623e-8	1.0851113045652112e-15	5.074353803232063e-7	6.230012343234837e-25	4.143461305461724e-18	1.4742301133850763e-11	3.5526178690527464e-11	2.6025188446879984e-10
61900000	0.004999734398000951	1.0196090287156081e-49	5.2292827441999624e-64	1.1729048160176623e-8	1.0851113045652112e-15	5.074353803232063e-7	6.176546472111913e-25	4.143461305461724e-18	1.4742301133850763e-11	3.5526178690527464e-11	2.6025188446879984e-10
62000000	0.004999734398000951	1.0196090287156081e-49	5.229282744199962e-64	1.1729048160176623e-8	1.0851113045652112e-15	5.074353803232063e-7	6.1164096512391665e-25	4.143461305461724e-18	1.4742301133850763e-11	3.5526178690527464e-11	2.6025188446879984e-10
62100000	0.004999734398000951	1.0196090287156081e-49	5.229282744199962e-64	1.1729048160176623e-8	1.0851113045652112e-15	5.074353803232063e-7	6.0498596527887e-25	4.143461305461724e-18	1.4742301133850763e-11	3.5526178690527464e-11	2.6025188446879984e-10
62200000	0.004999734398000951	1.0196090287156081e-49	5.229282744199962e-64	1.1729048160176623e-8	1.0851113045652112e-15	5.074353803232063e-7	5.9771542489326175e-25	4.143461305461724e-18	1.4742301133850763e-11	3.5526178690527464e-11	2.6025188446879984e-10
62300000	0.004999734398000951	1.0196090287156081e-49	5.229282744199962e-64	1.1729048160176623e-8	1.0851113045652112e-15	5.074353803232063e-7	5.898551211843019e-25	4.143461305461724e-18	1.4742301133850763e-11	3.5526178690527464e-11	2.6025188446879984e-10
62400000	0.004999734398000951	1.0196090287156081e-49	5.229282744199962e-64	1.1729048160176623e-8	1.0851113045652112e-15	5.074353803232063e-7	5.814308313692007e-25	4.143461305461724e-18	1.4742301133850763e-11	3.5526178690527464e-11	2.6025188446879984e-10
62500000	0.004999734398000951	1.0196090287156081e-49	5.229282744199962e-64	1.1729048160176623e-8	1.0851113045652112e-15	5.074353803232063e-7	5.724683326651684e-25	4.143461305461724e-18	1.4742301133850763e-11	3.5526178690527464e-11	2.6025188446879984e-10
62600000	0.004999734398000951	1.0196090287156081e-49	5.229282744199962e-64	1.1729048160176623e-8	1.0851113045652112e-15	5.074353803232063e-7	5.629934022894152e-25	4.143461305461724e-18	1.4742301133850763e-11	3.5526178690527464e-11	2.6025188446879984e-10
62700000	0.004999734398000951	1.019609028715608e-49	5.229282744199962e-64	1.1729048160176623e-8	1.0851113045652112e-15	5.074353803232063e-7	5.530318174591514e-25	4.143461305461724e-18	1.4742301133850763e-11	3.5526178690527464e-11	2.6025188446879984e-10
62800000	0.004999734398000951	1.019609028715608e-49	5.229282744199962e-64	1.1729048160176623e-8	1.0851113045652112e-15	5.074353803232063e-7	5.42609355391587e-25	4.143461305461724e-18	1.4742301133850763e-11	3.5526178690527464e-11	2.6025188446879984e-10
62900000	0.004999734398000951	1.019609028715608e-49	5.229282744199962e-64	1.1729048160176623e-8	1.0851113045652112e-15	5.074353803232063e-7	5.317517933039325e-25	4.143461305461724e-18	1.4742301133850763e-11	3.5526178690527464e-11	2.6025188446879984e-10
63000000	0.004999734398000951	1.019609028715608e-49	5.229282744199962e-64	1.1729048160176623e-8	1.0851113045652112e-15	5.074353803232063e-7	5.20484908413398e-25	4.143461305461724e-18	1.4742301133850763e-11	3.5526178690527464e-11	2.6025188446879984e-10
63100000	0.004999734398000951	1.019609028715608e-49	5.229282744199962e-64	1.1729048160176623e-8	1.0851113045652112e-15	5.074353803232063e-7	5.088344779371938e-25	4.143461305461724e-18	1.4742301133850763e-11	3.5526178690527464e-11	2.6025188446879984e-10
63200000	0.004999734398000951	1.019609028715608e-49	5.229282744199962e-64	1.1729048160176623e-8	1.0851113045652112e-15	5.074353803232063e-7	4.968262790925298e-25	4.143461305461724e-18	1.4742301133850763e-11	3.5526178690527464e-11	2.6025188446879984e-10
63300000	0.004999734398000951	1.019609028715608e-49	5.229282744199962e-64	1.1729048160176623e-8	1.0851113045652112e-15	5.074353803232063e-7	4.844860890966167e-25	4.143461305461724e-18	1.4742301133850763e-11	3.5526178690527464e-11	2.6025188446879984e-10
63400000	0.004999734398000951	1.019609028715608e-49	5.229282744199962e-64	1.1729048160176623e-8	1.0851113045652112e-15	5.074353803232063e-7	4.718396851666644e-25	4.143461305461724e-18	1.4742301133850763e-11	3.5526178690527464e-11	2.6025188446879984e-10
63500000	0.004999734398000951	1.019609028715608e-49	5.229282744199962e-64	1.1729048160176623e-8	1.0851113045652112e-15	5.074353803232063e-7	4.589128445198831e-25	4.143461305461724e-18	1.4742301133850763e-11	3.5526178690527464e-11	2.6025188446879984e-10
63600000	0.004999734398000951	1.019609028715608e-49	5.229282744199962e-64	1.1729048160176623e-8	1.0851113045652112e-15	5.074353803232063e-7	4.457313443734832e-25	4.143461305461724e-18	1.4742301133850763e-11	3.5526178690527464e-11	2.6025188446879984e-10
63700000	0.004999734398000951	1.019609028715608e-49	5.229282744199962e-64	1.1729048160176623e-8	1.0851113045652112e-15	5.074353803232063e-7	4.323209619446748e-25	4.143461305461724e-18	1.4742301133850763e-11	3.5526178690527464e-11	2.6025188446879984e-10
63800000	0.004999734398000951	1.019609028715608e-49	5.229282744199962e-64	1.1729048160176623e-8	1.0851113045652112e-15	5.074353803232063e-7	4.187074744506682e-25	4.143461305461724e-18	1.4742301133850763e-11	3.5526178690527464e-11	2.6025188446879984e-10
63900000	0.004999734398000951	1.019609028715608e-49	5.229282744199962e-64	1.1729048160176623e-8	1.0851113045652112e-15	5.074353803232063e-7	4.0491665910867357e-25	4.143461305461724e-18	1.4742301133850763e-11	3.5526178690527464e-11	2.6025188446879984e-10
64000000	0.004999734398000951	1.019609028715608e-49	5.229282744199962e-64	1.1729048160176623e-8	1.0851113045652112e-15	5.074353803232063e-7	3.9097429313590114e-25	4.143461305461724e-18	1.4742301133850763e-11	3.5526178690527464e-11	2.6025188446879984e-10
64100000	0.004999734398000951	1.019609028715608e-49	5.229282744199962e-64	1.1729048160176623e-8	1.0851113045652112e-15	5.074353803232063e-7	3.7690615374956115e-25	4.143461305461723e-18	1.4742301133850763e-11	3.5526178690527464e-11	2.6025188446879984e-10
64200000	0.004999734398000951	1.019609028715608e-49	5.229282744199962e-64	1.1729048160176623e-8	1.0851113045652112e-15	5.074353803232063e-7	3.6273801816686378e-25	4.143461305461723e-18	1.4742301133850763e-11	3.5526178690527464e-11	2.6025188446879984e-10
64300000	0.004999734398000951	1.019609028715608e-49	5.229282744199962e-64	1.1729048160176623e-8	1.0851113045652112e-15	5.074353803232063e-7	3.4849566360501923e-25	4.143461305461723e-18	1.4742301133850763e-11	3.5526178690527464e-11	2.6025188446879984e-10
64400000	0.004999734398000951	1.019609028715608e-49	5.229282744199962e-64	1.1729048160176621e-8	1.0851113045652112e-15	5.074353803232063e-7	3.3420486728123775e-25	4.143461305461723e-18	1.4742301133850763e-11	3.5526178690527464e-11	2.6025188446879984e-10
64500000	0.00499973439800095	1.019609028715608e-49	5.229282744199961e-64	1.1729048160176621e-8	1.0851113045652112e-15	5.074353803232063e-7	3.1989140641272964e-25	4.143461305461723e-18	1.4742301133850763e-11	3.5526178690527464e-11	2.6025188446879984e-10
64600000	0.00499973439800095	1.019609028715608e-49	5.229282744199961e-64	1.1729048160176621e-8	1.0851113045652112e-15	5.074353803232063e-7	3.05581058216705e-25	4.143461305461723e-18	1.4742301133850763e-11	3.5526178690527464e-11	2.6025188446879984e-10
64700000	0.00499973439800095	1.019609028715608e-49	5.229282744199961e-64	1.1729048160176621e-8	1.0851113045652112e-15	5.074353803232063e-7	2.912995999103741e-25	4.143461305461723e-18	1.4742301133850763e-11	3.5526178690527464e-11	2.602518844687998e-10
64800000	0.00499973439800095	1.019609028715608e-49	5.229282744199961e-64	1.1729048160176621e-8	1.0851113045652112e-15	5.074353803232063e-7	2.7707280871094716e-25	4.143461305461723e-18	1.4742301133850763e-11	3.5526178690527464e-11	2.602518844687998e-10
64900000	0.00499973439800095	1.019609028715608e-49	5.229282744199961e-64	1.1729048160176621e-8	1.0851113045652112e-15	5.074353803232063e-7	2.629264618356344e-25	4.143461305461723e-18	1.4742301133850763e-11	3.5526178690527464e-11	2.602518844687998e-10
65000000	0.00499973439800095	1.019609028715608e-49	5.229282744199961e-64	1.1729048160176621e-8	1.0851113045652112e-15	5.074353803232063e-7	2.4888633650164605e-25	4.143461305461723e-18	1.4742301133850763e-11	3.5526178690527464e-11	2.602518844687998e-10
65100000	0.00499973439800095	1.019609028715608e-49	5.229282744199961e-64	1.1729048160176621e-8	1.0851113045652112e-15	5.074353803232063e-7	2.3497820992619226e-25	4.143461305461723e-18	1.4742301133850763e-11	3.5526178690527464e-11	2.602518844687998e-10
65200000	0.00499973439800095	1.019609028715608e-49	5.229282744199961e-64	1.1729048160176621e-8	1.0851113045652112e-15	5.074353803232063e-7	2.2122785932648337e-25	4.143461305461723e-18	1.4742301133850763e-11	3.5526178690527464e-11	2.602518844687998e-10
65300000	0.00499973439800095	1.019609028715608e-49	5.229282744199961e-64	1.1729048160176621e-8	1.0851113045652112e-15	5.074353803232063e-7	2.0766106191972953e-25	4.143461305461723e-18	1.4742301133850763e-11	3.5526178690527464e-11	2.602518844687998e-10
65400000	0.00499973439800095	1.019609028715608e-49	5.229282744199961e-64	1.1729048160176621e-8	1.0851113045652112e-15	5.074353803232063e-7	1.9430359492314091e-25	4.143461305461723e-18	1.4742301133850763e-11	3.5526178690527464e-11	2.602518844687998e-10
65500000	0.00499973439800095	1.019609028715608e-49	5.229282744199961e-64	1.1729048160176621e-8	1.0851113045652112e-15	5.074353803232063e-7	1.811812355539278e-25	4.143461305461723e-18	1.4742301133850763e-11	3.5526178690527464e-11	2.602518844687998e-10
65600000	0.00499973439800095	1.019609028715608e-49	5.229282744199961e-64	1.1729048160176621e-8	1.0851113045652112e-15	5.074353803232063e-7	1.6831976102930042e-25	4.143461305461723e-18	1.4742301133850763e-11	3.5526178690527464e-11	2.602518844687998e-10
65700000	0.00499973439800095	1.019609028715608e-49	5.229282744199961e-64	1.1729048160176621e-8	1.0851113045652112e-15	5.074353803232063e-7	1.55744948566469e-25	4.143461305461723e-18	1.4742301133850763e-11	3.5526178690527464e-11	2.602518844687998e-10
65800000	0.00499973439800095	1.0196090287156077e-49	5.229282744199961e-64	1.1729048160176621e-8	1.0851113045652112e-15	5.074353803232063e-7	1.434825753826437e-25	4.143461305461723e-18	1.4742301133850763e-11	3.5526178690527464e-11	2.602518844687998e-10
65900000	0.00499973439800095	1.0196090287156077e-49	5.229282744199961e-64	1.1729048160176621e-8	1.0851113045652112e-15	5.074353803232063e-7	1.315584186950348e-25	4.143461305461723e-18	1.4742301133850763e-11	3.5526178690527464e-11	2.602518844687998e-10
66000000	0.00499973439800095	1.0196090287156077e-49	5.229282744199961e-64	1.1729048160176621e-8	1.0851113045652112e-15	5.074353803232063e-7	1.1999825572085248e-25	4.143461305461723e-18	1.4742301133850763e-11	3.5526178690527464e-11	2.602518844687998e-10
66100000	0.00499973439800095	1.0196090287156077e-49	5.229282744199961e-64	1.1729048160176621e-8	1.0851113045652112e-15	5.074353803232063e-7	1.0882786367730697e-25	4.143461305461723e-18	1.4742301133850763e-11	3.5526178690527464e-11	2.602518844687998e-10
66200000	0.00499973439800095	1.0196090287156077e-49	5.229282744199961e-64	1.1729048160176621e-8	1.0851113045652112e-15	5.074353803232063e-7	9.807301978160849e-26	4.143461305461723e-18	1.4742301133850763e-11	3.5526178690527464e-11	2.602518844687998e-10
66300000	0.00499973439800095	1.0196090287156077e-49	5.229282744199961e-64	1.1729048160176621e-8	1.0851113045652112e-15	5.074353803232063e-7	8.77595012509673e-26	4.143461305461723e-18	1.4742301133850763e-11	3.5526178690527464e-11	2.602518844687998e-10
66400000	0.00499973439800095	1.0196090287156077e-49	5.229282744199961e-64	1.1729048160176621e-8	1.0851113045652112e-15	5.074353803232063e-7	7.791308530259356e-26	4.143461305461723e-18	1.4742301133850763e-11	3.5526178690527464e-11	2.602518844687998e-10
66500000	0.00499973439800095	1.0196090287156077e-49	5.229282744199961e-64	1.1729048160176621e-8	1.0851113045652112e-15	5.074353803232063e-7	6.855954915369751e-26	4.143461305461723e-18	1.4742301133850763e-11	3.5526178690527464e-11	2.602518844687998e-10
66600000	0.00499973439800095	1.0196090287156077e-49	5.229282744199961e-64	1.1729048160176621e-8	1.0851113045652112e-15	5.074353803232063e-7	5.972467002148939e-26	4.143461305461723e-18	1.4742301133850763e-11	3.5526178690527464e-11	2.602518844687998e-10
66700000	0.00499973439800095	1.0196090287156077e-49	5.2292827441999604e-64	1.1729048160176621e-8	1.0851113045652112e-15	5.074353803232063e-7	5.1434225123179385e-26	4.143461305461723e-18	1.4742301133850763e-11	3.5526178690527464e-11	2.602518844687998e-10
66800000	0.00499973439800095	1.0196090287156077e-49	5.2292827441999604e-64	1.1729048160176621e-8	1.0851113045652112e-15	5.074353803232063e-7	4.3713991675977743e-26	4.143461305461723e-18	1.4742301133850763e-11	3.5526178690527464e-11	2.602518844687998e-10
66900000	0.00499973439800095	1.0196090287156077e-49	5.2292827441999604e-64	1.1729048160176621e-8	1.0851113045652112e-15	5.074353803232063e-7	3.6589746897094674e-26	4.143461305461723e-18	1.4742301133850763e-11	3.5526178690527464e-11	2.602518844687998e-10
67000000	0.00499973439800095	1.0196090287156077e-49	5.2292827441999604e-64	1.1729048160176621e-8	1.0851113045652112e-15	5.074353803232063e-7	3.0087268003740394e-26	4.143461305461723e-18	1.4742301133850763e-11	3.5526178690527464e-11	2.602518844687998e-10
67100000	0.00499973439800095	1.0196090287156077e-49	5.2292827441999604e-64	1.1729048160176621e-8	1.0851113045652112e-15	5.074353803232063e-7	2.423233221312513e-26	4.143461305461723e-18	1.4742301133850763e-11	3.5526178690527464e-11	2.602518844687998e-10
67200000	0.00499973439800095	1.0196090287156077e-49	5.2292827441999604e-64	1.1729048160176621e-8	1.0851113045652112e-15	5.074353803232063e-7	1.9050716742459106e-26	4.143461305461723e-18	1.4742301133850763e-11	3.5526178690527464e-11	2.602518844687998e-10
67300000	0.00499973439800095	1.0196090287156077e-49	5.2292827441999604e-64	1.1729048160176621e-8	1.0851113045652112e-15	5.074353803232063e-7	1.4568198808952526e-26	4.143461305461723e-18	1.4742301133850763e-11	3.5526178690527464e-11	2.602518844687998e-10
67400000	0.00499973439800095	1.0196090287156077e-49	5.2292827441999604e-64	1.1729048160176621e-8	1.0851113045652112e-15	5.074353803232063e-7	1.0810555629815626e-26	4.143461305461723e-18	1.4742301133850763e-11	3.5526178690527464e-11	2.602518844687998e-10
67500000	0.00499973439800095	1.0196090287156077e-49	5.2292827441999604e-64	1.1729048160176621e-8	1.0851113045652112e-15	5.074353803232063e-7	7.803564422258616e-27	4.143461305461723e-18	1.4742301133850763e-11	3.5526178690527464e-11	2.602518844687998e-10
67600000	0.00499973439800095	1.0196090287156077e-49	5.2292827441999604e-64	1.1729048160176621e-8	1.0851113045652112e-15	5.074353803232063e-7	5.5730024034917194e-27	4.143461305461723e-18	1.4742301133850763e-11	3.5526178690527464e-11	2.602518844687998e-10
67700000	0.00499973439800095	1.0196090287156077e-49	5.2292827441999604e-64	1.1729048160176621e-8	1.0851113045652112e-15	5.074353803232063e-7	4.144646790725155e-27	4.143461305461723e-18	1.4742301133850763e-11	3.5526178690527464e-11	2.602518844687998e-10
67800000	0.00499973439800095	1.0196090287156077e-49	5.2292827441999604e-64	1.1729048160176621e-8	1.0851113045652112e-15	5.074353803232063e-7	3.5442748011691435e-27	4.143461305461723e-18	1.4742301133850763e-11	3.5526178690527464e-11	2.602518844687998e-10
67900000	0.00499973439800095	1.0196090287156077e-49	5.2292827441999604e-64	1.1729048160176621e-8	1.0851113045652112e-15	5.074353803232063e-7	3.529135941255121e-27	4.143461305461723e-18	1.4742301133850763e-11	3.5526178690527464e-11	2.602518844687998e-10
68000000	0.00499973439800095	1.0196090287156077e-49	5.2292827441999604e-64	1.1729048160176621e-8	1.0851113045652112e-15	5.074353803232063e-7	3.5332049673254604e-27	4.143461305461723e-18	1.4742301133850763e-11	3.5526178690527464e-11	2.602518844687998e-10
68100000	0.00499973439800095	1.0196090287156077e-49	5.2292827441999604e-64	1.1729048160176621e-8	1.0851113045652112e-15	5.074353803232063e-7	3.537107105821025e-27	4.143461305461723e-18	1.4742301133850763e-11	3.5526178690527464e-11	2.602518844687998e-10
68200000	0.00499973439800095	1.0196090287156077e-49	5.2292827441999604e-64	1.1729048160176621e-8	1.0851113045652112e-15	5.074353803232063e-7	3.540844929021581e-27	4.143461305461723e-18	1.4742301133850763e-11	3.5526178690527464e-11	2.602518844687998e-10
68300000	0.00499973439800095	1.0196090287156077e-49	5.2292827441999604e-64	1.1729048160176621e-8	1.0851113045652112e-15	5.074353803232063e-7	3.544421009206897e-27	4.143461305461723e-18	1.4742301133850763e-11	3.5526178690527464e-11	2.602518844687998e-10
68400000	0.00499973439800095	1.0196090287156077e-49	5.2292827441999604e-64	1.1729048160176621e-8	1.0851113045652112e-15	5.074353803232063e-7	3.5478379186567404e-27	4.143461305461723e-18	1.4742301133850763e-11	3.5526178690527464e-11	2.602518844687998e-10
68500000	0.00499973439800095	1.0196090287156077e-49	5.2292827441999604e-64	1.1729048160176621e-8	1.0851113045652112e-15	5.074353803232063e-7	3.551098229650879e-27	4.143461305461723e-18	1.4742301133850763e-11	3.5526178690527464e-11	2.602518844687998e-10
68600000	0.00499973439800095	1.0196090287156077e-49	5.2292827441999604e-64	1.1729048160176621e-8	1.0851113045652112e-15	5.074353803232063e-7	3.55420451446908e-27	4.143461305461723e-18	1.4742301133850763e-11	3.5526178690527464e-11	2.602518844687998e-10
68700000	0.00499973439800095	1.0196090287156077e-49	5.2292827441999604e-64	1.1729048160176621e-8	1.0851113045652112e-15	5.074353803232063e-7	3.557159345391112e-27	4.143461305461723e-18	1.4742301133850763e-11	3.5526178690527464e-11	2.602518844687998e-10
68800000	0.00499973439800095	1.0196090287156077e-49	5.2292827441999604e-64	1.1729048160176621e-8	1.0851113045652112e-15	5.074353803232063e-7	3.559965294696741e-27	4.143461305461723e-18	1.4742301133850763e-11	3.5526178690527464e-11	2.602518844687998e-10
68900000	0.00499973439800095	1.0196090287156077e-49	5.2292827441999604e-64	1.1729048160176621e-8	1.0851113045652112e-15	5.074353803232063e-7	3.562624934665736e-27	4.143461305461723e-18	1.4742301133850763e-11	3.5526178690527464e-11	2.602518844687998e-10
69000000	0.00499973439800095	1.0196090287156077e-49	5.2292827441999604e-64	1.1729048160176621e-8	1.0851113045652112e-15	5.074353803232063e-7	3.565140837577863e-27	4.143461305461723e-18	1.4742301133850763e-11	3.5526178690527464e-11	2.602518844687998e-10
69100000	0.00499973439800095	1.0196090287156077e-49	5.2292827441999604e-64	1.1729048160176621e-8	1.0851113045652112e-15	5.074353803232063e-7	3.567515575712891e-27	4.143461305461723e-18	1.4742301133850763e-11	3.5526178690527464e-11	2.602518844687998e-10
69200000	0.00499973439800095	1.0196090287156077e-49	5.2292827441999604e-64	1.1729048160176621e-8	1.0851113045652112e-15	5.074353803232063e-7	3.5697517213505866e-27	4.143461305461723e-18	1.4742301133850763e-11	3.5526178690527464e-11	2.602518844687998e-10
69300000	0.00499973439800095	1.0196090287156077e-49	5.2292827441999604e-64	1.1729048160176621e-8	1.0851113045652112e-15	5.074353803232063e-7	3.571851846770718e-27	4.143461305461723e-18	1.4742301133850763e-11	3.5526178690527464e-11	2.602518844687998e-10
69400000	0.00499973439800095	1.0196090287156077e-49	5.2292827441999604e-64	1.1729048160176621e-8	1.0851113045652112e-15	5.074353803232063e-7	3.573818524253053e-27	4.143461305461723e-18	1.4742301133850763e-11	3.5526178690527464e-11	2.602518844687998e-10
69500000	0.00499973439800095	1.0196090287156077e-49	5.2292827441999604e-64	1.1729048160176621e-8	1.0851113045652112e-15	5.074353803232063e-7	3.575654326077358e-27	4.143461305461723e-18	1.4742301133850763e-11	3.5526178690527464e-11	2.602518844687998e-10
69600000	0.00499973439800095	1.0196090287156077e-49	5.2292827441999604e-64	1.1729048160176621e-8	1.0851113045652112e-15	5.074353803232063e-7	3.577361824523401e-27	4.143461305461723e-18	1.4742301133850763e-11	3.5526178690527464e-11	2.602518844687998e-10
69700000	0.00499973439800095	1.0196090287156077e-49	5.2292827441999604e-64	1.1729048160176621e-8	1.0851113045652112e-15	5.074353803232063e-7	3.578943591870951e-27	4.143461305461723e-18	1.4742301133850763e-11	3.5526178690527464e-11	2.602518844687998e-10
69800000	0.00499973439800095	1.0196090287156077e-49	5.2292827441999604e-64	1.1729048160176621e-8	1.0851113045652112e-15	5.074353803232063e-7	3.580402200399774e-27	4.143461305461723e-18	1.4742301133850763e-11	3.5526178690527464e-11	2.602518844687998e-10
69900000	0.00499973439800095	1.0196090287156077e-49	5.2292827441999604e-64	1.1729048160176621e-8	1.0851113045652112e-15	5.074353803232063e-7	3.581740222389638e-27	4.143461305461723e-18	1.4742301133850763e-11	3.5526178690527464e-11	2.602518844687998e-10
70000000	0.00499973439800095	1.0196090287156077e-49	5.2292827441999604e-64	1.1729048160176621e-8	1.0851113045652112e-15	5.074353803232063e-7	3.582960230120311e-27	4.143461305461723e-18	1.4742301133850763e-11	3.5526178690527464e-11	2.602518844687998e-10
70100000	0.00499973439800095	1.0196090287156077e-49	5.2292827441999604e-64	1.1729048160176621e-8	1.0851113045652112e-15	5.074353803232063e-7	3.584064795871559e-27	4.143461305461723e-18	1.4742301133850763e-11	3.5526178690527464e-11	2.602518844687998e-10
70200000	0.00499973439800095	1.0196090287156077e-49	5.2292827441999604e-64	1.1729048160176621e-8	1.0851113045652112e-15	5.074353803232063e-7	3.585056491923152e-27	4.143461305461723e-18	1.4742301133850763e-11	3.5526178690527464e-11	2.602518844687998e-10
70300000	0.00499973439800095	1.0196090287156077e-49	5.2292827441999604e-64	1.1729048160176621e-8	1.0851113045652112e-15	5.074353803232063e-7	3.585937890554856e-27	4.143461305461723e-18	1.4742301133850763e-11	3.5526178690527464e-11	2.602518844687998e-10
70400000	0.00499973439800095	1.0196090287156077e-49	5.2292827441999604e-64	1.1729048160176621e-8	1.0851113045652112e-15	5.074353803232063e-7	3.586711564046439e-27	4.143461305461723e-18	1.4742301133850763e-11	3.5526178690527464e-11	2.602518844687998e-10
70500000	0.00499973439800095	1.0196090287156077e-49	5.2292827441999604e-64	1.1729048160176621e-8	1.0851113045652112e-15	5.074353803232063e-7	3.587380084677668e-27	4.143461305461723e-18	1.4742301133850763e-11	3.5526178690527464e-11	2.602518844687998e-10
70600000	0.00499973439800095	1.0196090287156077e-49	5.2292827441999604e-64	1.1729048160176621e-8	1.0851113045652112e-15	5.074353803232063e-7	3.5879460247283114e-27	4.143461305461723e-18	1.4742301133850763e-11	3.5526178690527464e-11	2.602518844687998e-10
70700000	0.00499973439800095	1.0196090287156077e-49	5.2292827441999604e-64	1.1729048160176621e-8	1.0851113045652112e-15	5.074353803232063e-7	3.5884119564781364e-27	4.143461305461723e-18	1.4742301133850763e-11	3.5526178690527464e-11	2.602518844687998e-10
70800000	0.00499973439800095	1.0196090287156077e-49	5.2292827441999604e-64	1.1729048160176621e-8	1.0851113045652112e-15	5.074353803232063e-7	3.58878045220691e-27	4.143461305461723e-18	1.4742301133850763e-11	3.5526178690527464e-11	2.602518844687998e-10
70900000	0.00499973439800095	1.0196090287156077e-49	5.2292827441999604e-64	1.1729048160176621e-8	1.0851113045652112e-15	5.074353803232063e-7	3.5890540841944016e-27	4.143461305461723e-18	1.4742301133850763e-11	3.5526178690527464e-11	2.602518844687998e-10
71000000	0.00499973439800095	1.0196090287156077e-49	5.2292827441999604e-64	1.1729048160176621e-8	1.0851113045652112e-15	5.074353803232063e-7	3.5892354247203766e-27	4.143461305461723e-18	1.4742301133850763e-11	3.5526178690527464e-11	2.602518844687998e-10
71100000	0.00499973439800095	1.0196090287156077e-49	5.2292827441999604e-64	1.1729048160176621e-8	1.0851113045652112e-15	5.074353803232063e-7	3.5893270460646035e-27	4.143461305461723e-18	1.4742301133850763e-11	3.5526178690527464e-11	2.602518844687998e-10
71200000	0.00499973439800095	1.0196090287156077e-49	5.2292827441999604e-64	1.1729048160176621e-8	1.0851113045652112e-15	5.074353803232063e-7	3.58933152050685e-27	4.143461305461723e-18	1.4742301133850763e-11	3.5526178690527464e-11	2.602518844687998e-10
71300000	0.00499973439800095	1.0196090287156077e-49	5.2292827441999604e-64	1.1729048160176621e-8	1.0851113045652112e-15	5.074353803232063e-7	3.5892514203268836e-27	4.143461305461723e-18	1.4742301133850763e-11	3.5526178690527464e-11	2.602518844687998e-10
71400000	0.00499973439800095	1.0196090287156077e-49	5.2292827441999604e-64	1.1729048160176621e-8	1.0851113045652112e-15	5.074353803232063e-7	3.589089317804472e-27	4.143461305461723e-18	1.4742301133850763e-11	3.5526178690527464e-11	2.602518844687998e-10
71500000	0.00499973439800095	1.0196090287156077e-49	5.2292827441999604e-64	1.1729048160176621e-8	1.0851113045652112e-15	5.074353803232063e-7	3.588847785219383e-27	4.143461305461723e-18	1.4742301133850763e-11	3.5526178690527464e-11	2.602518844687998e-10
71600000	0.00499973439800095	1.0196090287156077e-49	5.2292827441999604e-64	1.1729048160176621e-8	1.0851113045652112e-15	5.074353803232063e-7	3.588529394851383e-27	4.143461305461723e-18	1.4742301133850763e-11	3.5526178690527464e-11	2.602518844687998e-10
71700000	0.00499973439800095	1.0196090287156077e-49	5.2292827441999604e-64	1.1729048160176621e-8	1.0851113045652112e-15	5.074353803232063e-7	3.58813671898024e-27	4.143461305461723e-18	1.4742301133850763e-11	3.5526178690527464e-11	2.602518844687998e-10
71800000	0.00499973439800095	1.0196090287156077e-49	5.2292827441999604e-64	1.1729048160176621e-8	1.0851113045652112e-15	5.074353803232063e-7	3.587672329885723e-27	4.143461305461723e-18	1.4742301133850763e-11	3.5526178690527464e-11	2.602518844687998e-10
71900000	0.00499973439800095	1.0196090287156077e-49	5.2292827441999604e-64	1.1729048160176621e-8	1.0851113045652112e-15	5.074353803232063e-7	3.587138799847598e-27	4.143461305461723e-18	1.4742301133850763e-11	3.5526178690527464e-11	2.602518844687998e-10
72000000	0.00499973439800095	1.0196090287156077e-49	5.2292827441999604e-64	1.1729048160176621e-8	1.0851113045652112e-15	5.074353803232063e-7	3.5865387011456335e-27	4.143461305461723e-18	1.4742301133850763e-11	3.5526178690527464e-11	2.602518844687998e-10
72100000	0.00499973439800095	1.0196090287156077e-49	5.2292827441999604e-64	1.1729048160176621e-8	1.0851113045652112e-15	5.074353803232063e-7	3.5858746060595956e-27	4.143461305461723e-18	1.4742301133850763e-11	3.5526178690527464e-11	2.602518844687998e-10
72200000	0.00499973439800095	1.0196090287156077e-49	5.2292827441999604e-64	1.1729048160176621e-8	1.0851113045652112e-15	5.074353803232063e-7	3.585149086869254e-27	4.143461305461723e-18	1.4742301133850763e-11	3.5526178690527464e-11	2.602518844687998e-10
72300000	0.00499973439800095	1.0196090287156077e-49	5.2292827441999604e-64	1.1729048160176621e-8	1.0851113045652112e-15	5.074353803232063e-7	3.584364715854375e-27	4.143461305461723e-18	1.4742301133850763e-11	3.5526178690527464e-11	2.602518844687998e-10
72400000	0.00499973439800095	1.0196090287156077e-49	5.2292827441999604e-64	1.1729048160176621e-8	1.0851113045652112e-15	5.074353803232063e-7	3.5835240652947255e-27	4.143461305461723e-18	1.4742301133850763e-11	3.5526178690527464e-11	2.602518844687998e-10
72500000	0.00499973439800095	1.0196090287156077e-49	5.2292827441999604e-64	1.1729048160176621e-8	1.0851113045652112e-15	5.074353803232063e-7	3.5826297074700744e-27	4.143461305461723e-18	1.4742301133850763e-11	3.5526178690527464e-11	2.602518844687998e-10
72600000	0.00499973439800095	1.0196090287156077e-49	5.2292827441999604e-64	1.1729048160176621e-8	1.0851113045652112e-15	5.074353803232063e-7	3.5816842146601894e-27	4.143461305461723e-18	1.4742301133850763e-11	3.5526178690527464e-11	2.602518844687998e-10
72700000	0.00499973439800095	1.0196090287156077e-49	5.2292827441999604e-64	1.1729048160176621e-8	1.0851113045652112e-15	5.074353803232063e-7	3.580690159144837e-27	4.143461305461723e-18	1.4742301133850763e-11	3.5526178690527464e-11	2.602518844687998e-10
72800000	0.00499973439800095	1.0196090287156077e-49	5.2292827441999604e-64	1.1729048160176621e-8	1.0851113045652112e-15	5.074353803232063e-7	3.579650113203785e-27	4.143461305461723e-18	1.4742301133850763e-11	3.5526178690527464e-11	2.602518844687998e-10
72900000	0.00499973439800095	1.0196090287156077e-49	5.2292827441999604e-64	1.1729048160176621e-8	1.0851113045652112e-15	5.074353803232063e-7	3.578566649116801e-27	4.143461305461723e-18	1.4742301133850763e-11	3.5526178690527464e-11	2.602518844687998e-10
73000000	0.00499973439800095	1.0196090287156077e-49	5.2292827441999604e-64	1.1729048160176621e-8	1.0851113045652112e-15	5.074353803232063e-7	3.577442339163653e-27	4.143461305461723e-18	1.4742301133850763e-11	3.5526178690527464e-11	2.602518844687998e-10
73100000	0.00499973439800095	1.0196090287156077e-49	5.2292827441999604e-64	1.1729048160176621e-8	1.0851113045652112e-15	5.074353803232063e-7	3.576279755624109e-27	4.143461305461723e-18	1.4742301133850763e-11	3.5526178690527464e-11	2.602518844687998e-10
73200000	0.00499973439800095	1.0196090287156077e-49	5.2292827441999604e-64	1.1729048160176621e-8	1.0851113045652112e-15	5.074353803232063e-7	3.575081470777936e-27	4.143461305461723e-18	1.4742301133850763e-11	3.5526178690527464e-11	2.602518844687998e-10
73300000	0.00499973439800095	1.0196090287156077e-49	5.2292827441999604e-64	1.1729048160176621e-8	1.0851113045652112e-15	5.074353803232063e-7	3.5738500569049004e-27	4.143461305461723e-18	1.4742301133850763e-11	3.5526178690527464e-11	2.602518844687998e-10
73400000	0.00499973439800095	1.0196090287156077e-49	5.2292827441999604e-64	1.1729048160176621e-8	1.0851113045652112e-15	5.074353803232063e-7	3.572588086284772e-27	4.143461305461723e-18	1.4742301133850763e-11	3.552617869052747e-11	2.602518844687998e-10
73500000	0.00499973439800095	1.0196090287156077e-49	5.2292827441999604e-64	1.1729048160176621e-8	1.0851113045652112e-15	5.074353803232063e-7	3.571298131197316e-27	4.143461305461723e-18	1.4742301133850763e-11	3.552617869052747e-11	2.602518844687998e-10
73600000	0.00499973439800095	1.0196090287156077e-49	5.2292827441999604e-64	1.1729048160176621e-8	1.0851113045652112e-15	5.074353803232063e-7	3.569982763922303e-27	4.143461305461723e-18	1.4742301133850763e-11	3.552617869052747e-11	2.602518844687998e-10
73700000	0.00499973439800095	1.0196090287156077e-49	5.2292827441999604e-64	1.1729048160176621e-8	1.0851113045652112e-15	5.074353803232063e-7	3.568644556739497e-27	4.143461305461723e-18	1.4742301133850763e-11	3.552617869052747e-11	2.602518844687998e-10
73800000	0.00499973439800095	1.0196090287156077e-49	5.2292827441999604e-64	1.1729048160176621e-8	1.0851113045652112e-15	5.074353803232063e-7	3.5672860819286684e-27	4.143461305461723e-18	1.4742301133850763e-11	3.552617869052747e-11	2.602518844687998e-10
73900000	0.00499973439800095	1.0196090287156077e-49	5.2292827441999604e-64	1.1729048160176621e-8	1.0851113045652112e-15	5.074353803232063e-7	3.565909911769584e-27	4.143461305461723e-18	1.4742301133850763e-11	3.552617869052747e-11	2.602518844687998e-10
74000000	0.00499973439800095	1.0196090287156077e-49	5.2292827441999604e-64	1.1729048160176621e-8	1.0851113045652112e-15	5.074353803232063e-7	3.56451861854201e-27	4.143461305461723e-18	1.4742301133850763e-11	3.552617869052747e-11	2.602518844687998e-10
74100000	0.00499973439800095	1.0196090287156077e-49	5.2292827441999604e-64	1.1729048160176621e-8	1.0851113045652112e-15	5.074353803232063e-7	3.563114774525716e-27	4.143461305461723e-18	1.4742301133850763e-11	3.552617869052747e-11	2.602518844687998e-10
74200000	0.00499973439800095	1.0196090287156077e-49	5.2292827441999604e-64	1.1729048160176621e-8	1.0851113045652112e-15	5.074353803232063e-7	3.561700952000468e-27	4.143461305461723e-18	1.4742301133850763e-11	3.552617869052747e-11	2.602518844687998e-10
74300000	0.00499973439800095	1.0196090287156077e-49	5.2292827441999604e-64	1.1729048160176621e-8	1.0851113045652112e-15	5.074353803232063e-7	3.560279723246035e-27	4.143461305461723e-18	1.4742301133850763e-11	3.552617869052747e-11	2.602518844687998e-10
74400000	0.00499973439800095	1.0196090287156077e-49	5.2292827441999604e-64	1.1729048160176621e-8	1.0851113045652112e-15	5.074353803232063e-7	3.5588536605421836e-27	4.143461305461723e-18	1.4742301133850763e-11	3.552617869052747e-11	2.602518844687998e-10
74500000	0.00499973439800095	1.0196090287156077e-49	5.2292827441999604e-64	1.1729048160176621e-8	1.0851113045652112e-15	5.074353803232063e-7	3.557425336168681e-27	4.143461305461723e-18	1.4742301133850763e-11	3.552617869052747e-11	2.602518844687998e-10
74600000	0.00499973439800095	1.0196090287156077e-49	5.2292827441999604e-64	1.1729048160176621e-8	1.0851113045652112e-15	5.074353803232063e-7	3.5559973224052956e-27	4.143461305461723e-18	1.4742301133850763e-11	3.552617869052747e-11	2.602518844687998e-10
74700000	0.00499973439800095	1.0196090287156077e-49	5.2292827441999604e-64	1.1729048160176621e-8	1.0851113045652112e-15	5.074353803232063e-7	3.554572191531795e-27	4.143461305461723e-18	1.4742301133850763e-11	3.552617869052747e-11	2.602518844687998e-10
74800000	0.00499973439800095	1.0196090287156077e-49	5.2292827441999604e-64	1.1729048160176621e-8	1.0851113045652112e-15	5.074353803232063e-7	3.553152515827947e-27	4.143461305461723e-18	1.4742301133850763e-11	3.552617869052747e-11	2.602518844687998e-10
74900000	0.00499973439800095	1.0196090287156077e-49	5.2292827441999604e-64	1.1729048160176621e-8	1.0851113045652112e-15	5.074353803232063e-7	3.551740867573518e-27	4.143461305461723e-18	1.4742301133850763e-11	3.552617869052747e-11	2.602518844687998e-10
75000000	0.00499973439800095	1.0196090287156077e-49	5.2292827441999604e-64	1.1729048160176621e-8	1.0851113045652112e-15	5.074353803232063e-7	3.550339819048276e-27	4.143461305461723e-18	1.4742301133850763e-11	3.552617869052747e-11	2.602518844687998e-10
75100000	0.00499973439800095	1.0196090287156077e-49	5.2292827441999604e-64	1.1729048160176621e-8	1.0851113045652112e-15	5.074353803232063e-7	3.548951942531989e-27	4.143461305461723e-18	1.4742301133850763e-11	3.552617869052747e-11	2.602518844687998e-10
75200000	0.00499973439800095	1.0196090287156077e-49	5.2292827441999604e-64	1.1729048160176621e-8	1.0851113045652112e-15	5.074353803232063e-7	3.5475798103044246e-27	4.143461305461723e-18	1.4742301133850763e-11	3.552617869052747e-11	2.602518844687998e-10
75300000	0.00499973439800095	1.0196090287156077e-49	5.2292827441999604e-64	1.1729048160176621e-8	1.0851113045652112e-15	5.074353803232063e-7	3.54622599464535e-27	4.143461305461723e-18	1.4742301133850763e-11	3.552617869052747e-11	2.602518844687998e-10
75400000	0.00499973439800095	1.0196090287156077e-49	5.2292827441999604e-64	1.1729048160176621e-8	1.0851113045652112e-15	5.074353803232063e-7	3.544893067834533e-27	4.143461305461723e-18	1.4742301133850763e-11	3.552617869052747e-11	2.602518844687998e-10
75500000	0.00499973439800095	1.0196090287156077e-49	5.2292827441999604e-64	1.1729048160176621e-8	1.0851113045652112e-15	5.074353803232063e-7	3.543583602151741e-27	4.143461305461723e-18	1.4742301133850763e-11	3.552617869052747e-11	2.602518844687998e-10
75600000	0.00499973439800095	1.0196090287156077e-49	5.229282744199961e-64	1.1729048160176621e-8	1.0851113045652112e-15	5.074353803232063e-7	3.542300169876742e-27	4.143461305461723e-18	1.4742301133850763e-11	3.552617869052747e-11	2.602518844687998e-10
75700000	0.00499973439800095	1.0196090287156077e-49	5.229282744199961e-64	1.1729048160176621e-8	1.0851113045652112e-15	5.074353803232063e-7	3.541045343289303e-27	4.143461305461723e-18	1.4742301133850763e-11	3.552617869052747e-11	2.602518844687998e-10
75800000	0.00499973439800095	1.0196090287156077e-49	5.229282744199961e-64	1.1729048160176621e-8	1.0851113045652112e-15	5.074353803232063e-7	3.539821694669192e-27	4.143461305461723e-18	1.4742301133850763e-11	3.552617869052747e-11	2.602518844687998e-10
75900000	0.00499973439800095	1.0196090287156077e-49	5.229282744199961e-64	1.1729048160176621e-8	1.0851113045652112e-15	5.074353803232063e-7	3.538631796296176e-27	4.143461305461723e-18	1.4742301133850763e-11	3.552617869052747e-11	2.602518844687998e-10
76000000	0.00499973439800095	1.0196090287156077e-49	5.229282744199961e-64	1.1729048160176621e-8	1.0851113045652112e-15	5.074353803232063e-7	3.537478220450024e-27	4.143461305461723e-18	1.4742301133850763e-11	3.552617869052747e-11	2.602518844687998e-10
76100000	0.00499973439800095	1.0196090287156077e-49	5.229282744199961e-64	1.1729048160176621e-8	1.0851113045652112e-15	5.074353803232063e-7	3.5363635394105016e-27	4.143461305461723e-18	1.4742301133850763e-11	3.552617869052747e-11	2.602518844687998e-10
76200000	0.00499973439800095	1.0196090287156077e-49	5.229282744199961e-64	1.1729048160176621e-8	1.0851113045652112e-15	5.074353803232063e-7	3.5352903254573775e-27	4.143461305461723e-18	1.4742301133850763e-11	3.552617869052747e-11	2.602518844687998e-10
76300000	0.00499973439800095	1.0196090287156077e-49	5.229282744199961e-64	1.1729048160176621e-8	1.0851113045652112e-15	5.074353803232063e-7	3.5342611508704185e-27	4.143461305461723e-18	1.4742301133850763e-11	3.552617869052747e-11	2.602518844687998e-10
76400000	0.00499973439800095	1.0196090287156077e-49	5.229282744199961e-64	1.1729048160176621e-8	1.0851113045652112e-15	5.074353803232063e-7	3.533278587929394e-27	4.143461305461723e-18	1.4742301133850763e-11	3.552617869052747e-11	2.602518844687998e-10
76500000	0.00499973439800095	1.0196090287156077e-49	5.229282744199961e-64	1.1729048160176621e-8	1.0851113045652112e-15	5.074353803232063e-7	3.5323452089140696e-27	4.143461305461723e-18	1.4742301133850763e-11	3.552617869052747e-11	2.602518844687998e-10
76600000	0.00499973439800095	1.0196090287156077e-49	5.229282744199961e-64	1.1729048160176621e-8	1.0851113045652112e-15	5.074353803232063e-7	3.531463586104214e-27	4.143461305461723e-18	1.4742301133850763e-11	3.552617869052747e-11	2.602518844687998e-10
76700000	0.00499973439800095	1.0196090287156077e-49	5.229282744199961e-64	1.1729048160176621e-8	1.0851113045652112e-15	5.074353803232063e-7	3.530636291779594e-27	4.143461305461723e-18	1.4742301133850763e-11	3.552617869052747e-11	2.602518844687998e-10
76800000	0.00499973439800095	1.0196090287156077e-49	5.229282744199961e-64	1.1729048160176621e-8	1.0851113045652112e-15	5.074353803232063e-7	3.529865898219977e-27	4.143461305461723e-18	1.4742301133850763e-11	3.552617869052747e-11	2.602518844687998e-10
76900000	0.00499973439800095	1.0196090287156077e-49	5.229282744199961e-64	1.1729048160176621e-8	1.0851113045652112e-15	5.074353803232063e-7	3.529154977705132e-27	4.143461305461723e-18	1.4742301133850763e-11	3.552617869052747e-11	2.602518844687998e-10
77000000	0.00499973439800095	1.0196090287156077e-49	5.229282744199961e-64	1.1729048160176621e-8	1.0851113045652112e-15	5.074353803232063e-7	3.528506102514826e-27	4.143461305461723e-18	1.4742301133850763e-11	3.552617869052747e-11	2.602518844687998e-10
77100000	0.00499973439800095	1.0196090287156077e-49	5.229282744199961e-64	1.1729048160176621e-8	1.0851113045652112e-15	5.074353803232063e-7	3.527921844928825e-27	4.143461305461723e-18	1.4742301133850763e-11	3.552617869052747e-11	2.602518844687998e-10
77200000	0.00499973439800095	1.0196090287156077e-49	5.229282744199961e-64	1.1729048160176621e-8	1.0851113045652112e-15	5.074353803232063e-7	3.527404777226899e-27	4.143461305461723e-18	1.4742301133850763e-11	3.552617869052747e-11	2.602518844687998e-10
77300000	0.00499973439800095	1.0196090287156077e-49	5.229282744199961e-64	1.1729048160176621e-8	1.0851113045652112e-15	5.074353803232063e-7	3.526957471688814e-27	4.143461305461723e-18	1.4742301133850763e-11	3.552617869052747e-11	2.602518844687998e-10
77400000	0.00499973439800095	1.0196090287156077e-49	5.229282744199961e-64	1.1729048160176621e-8	1.0851113045652112e-15	5.074353803232063e-7	3.526582500594338e-27	4.143461305461723e-18	1.4742301133850763e-11	3.552617869052747e-11	2.602518844687998e-10
77500000	0.00499973439800095	1.0196090287156077e-49	5.229282744199961e-64	1.1729048160176621e-8	1.0851113045652112e-15	5.074353803232063e-7	3.5262824362232386e-27	4.143461305461723e-18	1.4742301133850763e-11	3.552617869052747e-11	2.602518844687998e-10
77600000	0.00499973439800095	1.0196090287156077e-49	5.229282744199961e-64	1.1729048160176621e-8	1.0851113045652112e-15	5.074353803232063e-7	3.526059850855283e-27	4.143461305461723e-18	1.4742301133850763e-11	3.552617869052747e-11	2.602518844687998e-10
77700000	0.00499973439800095	1.0196090287156077e-49	5.229282744199961e-64	1.1729048160176621e-8	1.0851113045652112e-15	5.074353803232063e-7	3.52591731677024e-27	4.143461305461723e-18	1.4742301133850763e-11	3.552617869052747e-11	2.602518844687998e-10
77800000	0.00499973439800095	1.0196090287156077e-49	5.229282744199961e-64	1.1729048160176621e-8	1.0851113045652112e-15	5.074353803232063e-7	3.525857406247876e-27	4.143461305461723e-18	1.4742301133850763e-11	3.552617869052747e-11	2.602518844687998e-10
77900000	0.00499973439800095	1.0196090287156077e-49	5.229282744199961e-64	1.1729048160176621e-8	1.0851113045652112e-15	5.074353803232063e-7	3.5258558954879436e-27	4.143461305461723e-18	1.4742301133850763e-11	3.552617869052747e-11	2.602518844687998e-10
78000000	0.00499973439800095	1.0196090287156077e-49	5.229282744199961e-64	1.1729048160176621e-8	1.0851113045652112e-15	5.074353803232063e-7	3.525856301464277e-27	4.143461305461723e-18	1.4742301133850763e-11	3.552617869052747e-11	2.602518844687998e-10
78100000	0.00499973439800095	1.0196090287156077e-49	5.229282744199961e-64	1.1729048160176621e-8	1.0851113045652112e-15	5.074353803232063e-7	3.525856690789843e-27	4.143461305461723e-18	1.4742301133850763e-11	3.552617869052747e-11	2.602518844687998e-10
78200000	0.00499973439800095	1.0196090287156077e-49	5.229282744199961e-64	1.1729048160176621e-8	1.0851113045652112e-15	5.074353803232063e-7	3.5258570637212836e-27	4.143461305461723e-18	1.4742301133850763e-11	3.552617869052747e-11	2.602518844687998e-10
78300000	0.00499973439800095	1.0196090287156077e-49	5.229282744199961e-64	1.1729048160176621e-8	1.0851113045652112e-15	5.074353803232063e-7	3.525857420515242e-27	4.143461305461723e-18	1.4742301133850763e-11	3.552617869052747e-11	2.602518844687998e-10
78400000	0.00499973439800095	1.0196090287156077e-49	5.229282744199961e-64	1.1729048160176621e-8	1.0851113045652112e-15	5.074353803232063e-7	3.525857761428361e-27	4.143461305461723e-18	1.4742301133850763e-11	3.552617869052747e-11	2.602518844687998e-10
78500000	0.00499973439800095	1.0196090287156077e-49	5.229282744199961e-64	1.1729048160176621e-8	1.0851113045652112e-15	5.074353803232063e-7	3.525858086717282e-27	4.143461305461723e-18	1.4742301133850763e-11	3.552617869052747e-11	2.602518844687998e-10
78600000	0.00499973439800095	1.0196090287156077e-49	5.229282744199961e-64	1.1729048160176621e-8	1.0851113045652112e-15	5.074353803232063e-7	3.5258583966386486e-27	4.143461305461723e-18	1.4742301133850763e-11	3.552617869052747e-11	2.602518844687998e-10
78700000	0.00499973439800095	1.0196090287156077e-49	5.229282744199961e-64	1.1729048160176621e-8	1.0851113045652112e-15	5.074353803232063e-7	3.5258586914491026e-27	4.143461305461723e-18	1.4742301133850763e-11	3.552617869052747e-11	2.602518844687998e-10
78800000	0.00499973439800095	1.0196090287156077e-49	5.229282744199961e-64	1.1729048160176621e-8	1.0851113045652112e-15	5.074353803232063e-7	3.525858971405286e-27	4.143461305461723e-18	1.4742301133850763e-11	3.552617869052747e-11	2.602518844687998e-10
78900000	0.00499973439800095	1.0196090287156077e-49	5.229282744199961e-64	1.1729048160176621e-8	1.0851113045652112e-15	5.074353803232063e-7	3.525859236763842e-27	4.143461305461723e-18	1.4742301133850763e-11	3.552617869052747e-11	2.602518844687998e-10
79000000	0.00499973439800095	1.0196090287156077e-49	5.229282744199961e-64	1.1729048160176621e-8	1.0851113045652112e-15	5.074353803232063e-7	3.5258594877814124e-27	4.143461305461723e-18	1.4742301133850763e-11	3.552617869052747e-11	2.602518844687998e-10
79100000	0.00499973439800095	1.0196090287156077e-49	5.229282744199961e-64	1.1729048160176621e-8	1.0851113045652112e-15	5.074353803232063e-7	3.52585972471464e-27	4.143461305461723e-18	1.4742301133850763e-11	3.552617869052747e-11	2.602518844687998e-10
79200000	0.00499973439800095	1.0196090287156077e-49	5.229282744199961e-64	1.1729048160176621e-8	1.0851113045652112e-15	5.074353803232063e-7	3.525859947820167e-27	4.143461305461723e-18	1.4742301133850763e-11	3.552617869052747e-11	2.602518844687998e-10
79300000	0.00499973439800095	1.0196090287156077e-49	5.229282744199961e-64	1.1729048160176621e-8	1.0851113045652112e-15	5.074353803232063e-7	3.5258601573546355e-27	4.143461305461723e-18	1.4742301133850763e-11	3.552617869052747e-11	2.602518844687998e-10
79400000	0.00499973439800095	1.0196090287156077e-49	5.229282744199961e-64	1.1729048160176621e-8	1.0851113045652112e-15	5.074353803232063e-7	3.5258603535746894e-27	4.143461305461723e-18	1.4742301133850763e-11	3.552617869052747e-11	2.602518844687998e-10
79500000	0.00499973439800095	1.0196090287156077e-49	5.229282744199961e-64	1.1729048160176621e-8	1.0851113045652112e-15	5.074353803232063e-7	3.525860536736969e-27	4.143461305461723e-18	1.4742301133850763e-11	3.552617869052747e-11	2.602518844687998e-10
79600000	0.00499973439800095	1.0196090287156077e-49	5.229282744199961e-64	1.1729048160176621e-8	1.0851113045652112e-15	5.074353803232063e-7	3.525860707098118e-27	4.143461305461723e-18	1.4742301133850763e-11	3.552617869052747e-11	2.602518844687998e-10
79700000	0.00499973439800095	1.0196090287156077e-49	5.229282744199961e-64	1.1729048160176621e-8	1.0851113045652112e-15	5.074353803232063e-7	3.5258608649147794e-27	4.143461305461723e-18	1.4742301133850763e-11	3.552617869052747e-11	2.602518844687998e-10
79800000	0.00499973439800095	1.0196090287156077e-49	5.229282744199961e-64	1.1729048160176621e-8	1.0851113045652112e-15	5.074353803232063e-7	3.5258610104435944e-27	4.143461305461723e-18	1.4742301133850763e-11	3.552617869052747e-11	2.602518844687998e-10
79900000	0.00499973439800095	1.0196090287156077e-49	5.229282744199961e-64	1.1729048160176621e-8	1.0851113045652112e-15	5.074353803232063e-7	3.5258611439412055e-27	4.143461305461723e-18	1.4742301133850763e-11	3.552617869052747e-11	2.602518844687998e-10
80000000	0.00499973439800095	1.0196090287156077e-49	5.229282744199961e-64	1.1729048160176621e-8	1.0851113045652112e-15	5.074353803232063e-7	3.525861265664255e-27	4.143461305461723e-18	1.4742301133850763e-11	3.552617869052747e-11	2.602518844687998e-10
80100000	0.00499973439800095	1.0196090287156077e-49	5.229282744199961e-64	1.1729048160176621e-8	1.0851113045652112e-15	5.074353803232063e-7	3.525861375869387e-27	4.143461305461723e-18	1.4742301133850763e-11	3.552617869052747e-11	2.602518844687998e-10
80200000	0.00499973439800095	1.0196090287156077e-49	5.229282744199961e-64	1.1729048160176621e-8	1.0851113045652112e-15	5.074353803232063e-7	3.5258614748132425e-27	4.143461305461723e-18	1.4742301133850763e-11	3.552617869052747e-11	2.602518844687998e-10
80300000	0.00499973439800095	1.0196090287156077e-49	5.229282744199961e-64	1.1729048160176621e-8	1.0851113045652112e-15	5.074353803232063e-7	3.5258615627524635e-27	4.143461305461723e-18	1.4742301133850763e-11	3.552617869052747e-11	2.602518844687998e-10
80400000	0.00499973439800095	1.0196090287156077e-49	5.229282744199961e-64	1.1729048160176621e-8	1.0851113045652112e-15	5.074353803232063e-7	3.5258616399436935e-27	4.143461305461723e-18	1.4742301133850763e-11	3.552617869052747e-11	2.602518844687998e-10
80500000	0.00499973439800095	1.0196090287156077e-49	5.229282744199961e-64	1.1729048160176621e-8	1.0851113045652112e-15	5.074353803232063e-7	3.525861706643575e-27	4.143461305461723e-18	1.4742301133850763e-11	3.552617869052747e-11	2.602518844687998e-10
80600000	0.00499973439800095	1.0196090287156077e-49	5.229282744199961e-64	1.1729048160176621e-8	1.0851113045652112e-15	5.074353803232063e-7	3.525861763108749e-27	4.143461305461723e-18	1.4742301133850763e-11	3.552617869052747e-11	2.602518844687998e-10
80700000	0.00499973439800095	1.0196090287156077e-49	5.229282744199961e-64	1.1729048160176621e-8	1.0851113045652112e-15	5.074353803232063e-7	3.525861809595859e-27	4.143461305461723e-18	1.4742301133850763e-11	3.552617869052747e-11	2.602518844687998e-10
80800000	0.00499973439800095	1.0196090287156077e-49	5.229282744199961e-64	1.1729048160176621e-8	1.0851113045652112e-15	5.074353803232063e-7	3.5258618463615476e-27	4.143461305461723e-18	1.4742301133850763e-11	3.552617869052747e-11	2.602518844687998e-10
80900000	0.00499973439800095	1.0196090287156077e-49	5.229282744199961e-64	1.1729048160176621e-8	1.0851113045652112e-15	5.074353803232063e-7	3.525861873662456e-27	4.143461305461723e-18	1.4742301133850763e-11	3.552617869052747e-11	2.602518844687998e-10
81000000	0.00499973439800095	1.0196090287156077e-49	5.229282744199961e-64	1.1729048160176621e-8	1.0851113045652112e-15	5.074353803232063e-7	3.5258618917552285e-27	4.143461305461723e-18	1.4742301133850763e-11	3.552617869052747e-11	2.602518844687998e-10
81100000	0.00499973439800095	1.0196090287156077e-49	5.229282744199961e-64	1.1729048160176621e-8	1.0851113045652112e-15	5.074353803232063e-7	3.5258619008965065e-27	4.143461305461723e-18	1.4742301133850763e-11	3.552617869052747e-11	2.602518844687998e-10
81200000	0.00499973439800095	1.0196090287156077e-49	5.229282744199961e-64	1.1729048160176621e-8	1.0851113045652112e-15	5.074353803232063e-7	3.525861901342932e-27	4.143461305461723e-18	1.4742301133850763e-11	3.552617869052747e-11	2.602518844687998e-10
81300000	0.00499973439800095	1.0196090287156077e-49	5.229282744199962e-64	1.1729048160176621e-8	1.0851113045652112e-15	5.074353803232063e-7	3.525861893351148e-27	4.143461305461723e-18	1.4742301133850763e-11	3.552617869052747e-11	2.602518844687998e-10
81400000	0.00499973439800095	1.0196090287156077e-49	5.229282744199962e-64	1.1729048160176621e-8	1.0851113045652112e-15	5.074353803232063e-7	3.525861877177797e-27	4.143461305461723e-18	1.4742301133850763e-11	3.552617869052747e-11	2.602518844687998e-10
81500000	0.00499973439800095	1.0196090287156077e-49	5.229282744199962e-64	1.1729048160176621e-8	1.0851113045652112e-15	5.074353803232063e-7	3.525861853079521e-27	4.143461305461723e-18	1.4742301133850763e-11	3.552617869052747e-11	2.602518844687998e-10
81600000	0.00499973439800095	1.0196090287156077e-49	5.229282744199962e-64	1.1729048160176621e-8	1.0851113045652112e-15	5.074353803232063e-7	3.5258618213129626e-27	4.143461305461723e-18	1.4742301133850763e-11	3.552617869052747e-11	2.602518844687998e-10
81700000	0.00499973439800095	1.0196090287156077e-49	5.229282744199962e-64	1.1729048160176621e-8	1.0851113045652112e-15	5.074353803232063e-7	3.525861782134765e-27	4.143461305461723e-18	1.4742301133850763e-11	3.552617869052747e-11	2.602518844687998e-10
81800000	0.00499973439800095	1.0196090287156077e-49	5.229282744199962e-64	1.1729048160176621e-8	1.0851113045652112e-15	5.074353803232063e-7	3.5258617358015686e-27	4.143461305461723e-18	1.4742301133850763e-11	3.552617869052747e-11	2.602518844687998e-10
81900000	0.00499973439800095	1.0196090287156077e-49	5.229282744199962e-64	1.1729048160176621e-8	1.0851113045652112e-15	5.074353803232063e-7	3.525861682570018e-27	4.143461305461723e-18	1.4742301133850763e-11	3.552617869052747e-11	2.602518844687998e-10
82000000	0.00499973439800095	1.0196090287156077e-49	5.229282744199962e-64	1.1729048160176621e-8	1.0851113045652112e-15	5.074353803232063e-7	3.525861622696754e-27	4.143461305461723e-18	1.4742301133850763e-11	3.552617869052747e-11	2.602518844687998e-10
82100000	0.00499973439800095	1.0196090287156077e-49	5.229282744199962e-64	1.1729048160176621e-8	1.0851113045652112e-15	5.074353803232063e-7	3.52586155643842e-27	4.143461305461723e-18	1.4742301133850763e-11	3.552617869052747e-11	2.602518844687998e-10
82200000	0.00499973439800095	1.0196090287156077e-49	5.229282744199962e-64	1.1729048160176621e-8	1.0851113045652112e-15	5.074353803232063e-7	3.525861484051659e-27	4.143461305461723e-18	1.4742301133850763e-11	3.552617869052747e-11	2.602518844687998e-10
82300000	0.00499973439800095	1.0196090287156077e-49	5.229282744199962e-64	1.1729048160176621e-8	1.0851113045652112e-15	5.074353803232063e-7	3.525861405793112e-27	4.143461305461723e-18	1.4742301133850763e-11	3.552617869052747e-11	2.602518844687998e-10
82400000	0.00499973439800095	1.0196090287156077e-49	5.229282744199962e-64	1.1729048160176621e-8	1.0851113045652112e-15	5.074353803232063e-7	3.5258613219194216e-27	4.143461305461723e-18	1.4742301133850763e-11	3.552617869052747e-11	2.602518844687998e-10
82500000	0.00499973439800095	1.0196090287156077e-49	5.229282744199962e-64	1.1729048160176621e-8	1.0851113045652112e-15	5.074353803232063e-7	3.525861232687231e-27	4.143461305461723e-18	1.4742301133850763e-11	3.552617869052747e-11	2.602518844687998e-10
82600000	0.00499973439800095	1.0196090287156077e-49	5.229282744199962e-64	1.1729048160176621e-8	1.0851113045652112e-15	5.074353803232063e-7	3.525861138353182e-27	4.143461305461723e-18	1.4742301133850763e-11	3.552617869052747e-11	2.602518844687998e-10
82700000	0.00499973439800095	1.0196090287156077e-49	5.229282744199962e-64	1.1729048160176621e-8	1.0851113045652112e-15	5.074353803232063e-7	3.5258610391739176e-27	4.143461305461723e-18	1.4742301133850763e-11	3.552617869052747e-11	2.602518844687998e-10
82800000	0.00499973439800095	1.0196090287156077e-49	5.229282744199962e-64	1.1729048160176621e-8	1.0851113045652112e-15	5.074353803232063e-7	3.52586093540608e-27	4.143461305461723e-18	1.4742301133850763e-11	3.552617869052747e-11	2.602518844687998e-10
82900000	0.00499973439800095	1.0196090287156077e-49	5.229282744199962e-64	1.1729048160176621e-8	1.0851113045652112e-15	5.074353803232063e-7	3.525860827306311e-27	4.143461305461723e-18	1.4742301133850763e-11	3.552617869052747e-11	2.602518844687998e-10
83000000	0.00499973439800095	1.0196090287156077e-49	5.229282744199962e-64	1.1729048160176621e-8	1.0851113045652112e-15	5.074353803232063e-7	3.525860715131254e-27	4.143461305461723e-18	1.4742301133850763e-11	3.552617869052747e-11	2.602518844687998e-10
83100000	0.00499973439800095	1.0196090287156077e-49	5.229282744199962e-64	1.1729048160176621e-8	1.0851113045652112e-15	5.074353803232063e-7	3.525860599137551e-27	4.143461305461723e-18	1.4742301133850763e-11	3.552617869052747e-11	2.602518844687998e-10
83200000	0.00499973439800095	1.0196090287156077e-49	5.229282744199962e-64	1.1729048160176621e-8	1.0851113045652112e-15	5.074353803232063e-7	3.5258604795818444e-27	4.143461305461723e-18	1.4742301133850763e-11	3.552617869052747e-11	2.602518844687998e-10
83300000	0.00499973439800095	1.0196090287156077e-49	5.229282744199962e-64	1.1729048160176621e-8	1.0851113045652112e-15	5.074353803232063e-7	3.525860356720776e-27	4.143461305461723e-18	1.4742301133850763e-11	3.552617869052747e-11	2.602518844687998e-10
83400000	0.00499973439800095	1.0196090287156077e-49	5.229282744199962e-64	1.1729048160176621e-8	1.0851113045652112e-15	5.074353803232063e-7	3.525860230810989e-27	4.143461305461723e-18	1.4742301133850763e-11	3.552617869052747e-11	2.602518844687998e-10
83500000	0.00499973439800095	1.0196090287156077e-49	5.229282744199962e-64	1.1729048160176621e-8	1.0851113045652112e-15	5.074353803232063e-7	3.525860102109127e-27	4.143461305461723e-18	1.4742301133850763e-11	3.552617869052747e-11	2.602518844687998e-10
83600000	0.00499973439800095	1.0196090287156077e-49	5.229282744199962e-64	1.1729048160176621e-8	1.0851113045652112e-15	5.074353803232063e-7	3.52585997087183e-27	4.143461305461723e-18	1.4742301133850763e-11	3.552617869052747e-11	2.602518844687998e-10
83700000	0.00499973439800095	1.0196090287156077e-49	5.229282744199962e-64	1.1729048160176621e-8	1.0851113045652112e-15	5.074353803232063e-7	3.525859837355741e-27	4.143461305461723e-18	1.4742301133850763e-11	3.552617869052747e-11	2.602518844687998e-10
83800000	0.00499973439800095	1.0196090287156077e-49	5.229282744199962e-64	1.1729048160176621e-8	1.0851113045652112e-15	5.074353803232063e-7	3.525859701817504e-27	4.143461305461723e-18	1.4742301133850763e-11	3.552617869052747e-11	2.602518844687998e-10
83900000	0.00499973439800095	1.0196090287156077e-49	5.229282744199962e-64	1.1729048160176621e-8	1.0851113045652112e-15	5.074353803232063e-7	3.525859564513759e-27	4.143461305461723e-18	1.4742301133850763e-11	3.552617869052747e-11	2.602518844687998e-10
84000000	0.00499973439800095	1.0196090287156077e-49	5.229282744199962e-64	1.1729048160176621e-8	1.0851113045652112e-15	5.074353803232063e-7	3.525859425701151e-27	4.143461305461723e-18	1.4742301133850763e-11	3.552617869052747e-11	2.602518844687998e-10
84100000	0.00499973439800095	1.0196090287156077e-49	5.229282744199962e-64	1.1729048160176621e-8	1.0851113045652112e-15	5.074353803232063e-7	3.52585928563632e-27	4.143461305461723e-18	1.4742301133850763e-11	3.552617869052747e-11	2.602518844687998e-10
84200000	0.00499973439800095	1.0196090287156077e-49	5.229282744199962e-64	1.1729048160176621e-8	1.0851113045652112e-15	5.074353803232063e-7	3.525859144575911e-27	4.143461305461723e-18	1.4742301133850763e-11	3.552617869052747e-11	2.602518844687998e-10
84300000	0.00499973439800095	1.0196090287156077e-49	5.229282744199962e-64	1.1729048160176621e-8	1.0851113045652112e-15	5.074353803232063e-7	3.5258590027765644e-27	4.143461305461723e-18	1.4742301133850763e-11	3.552617869052747e-11	2.602518844687998e-10
84400000	0.00499973439800095	1.0196090287156077e-49	5.229282744199962e-64	1.1729048160176621e-8	1.0851113045652112e-15	5.074353803232063e-7	3.525858860494923e-27	4.143461305461723e-18	1.4742301133850763e-11	3.552617869052747e-11	2.602518844687998e-10
84500000	0.00499973439800095	1.0196090287156077e-49	5.229282744199962e-64	1.1729048160176621e-8	1.0851113045652112e-15	5.074353803232063e-7	3.52585871798763e-27	4.143461305461723e-18	1.4742301133850763e-11	3.552617869052747e-11	2.602518844687998e-10
84600000	0.00499973439800095	1.0196090287156077e-49	5.229282744199962e-64	1.1729048160176621e-8	1.0851113045652112e-15	5.074353803232063e-7	3.525858575511327e-27	4.143461305461723e-18	1.4742301133850763e-11	3.552617869052747e-11	2.602518844687998e-10
84700000	0.00499973439800095	1.0196090287156077e-49	5.229282744199962e-64	1.1729048160176621e-8	1.0851113045652112e-15	5.074353803232063e-7	3.525858433322657e-27	4.143461305461723e-18	1.4742301133850763e-11	3.552617869052747e-11	2.602518844687998e-10
84800000	0.00499973439800095	1.0196090287156077e-49	5.229282744199962e-64	1.1729048160176621e-8	1.0851113045652112e-15	5.074353803232063e-7	3.525858291678262e-27	4.143461305461723e-18	1.4742301133850763e-11	3.552617869052747e-11	2.602518844687998e-10
84900000	0.00499973439800095	1.0196090287156077e-49	5.229282744199962e-64	1.1729048160176621e-8	1.0851113045652112e-15	5.074353803232063e-7	3.5258581508347844e-27	4.143461305461723e-18	1.4742301133850763e-11	3.552617869052747e-11	2.602518844687998e-10
85000000	0.00499973439800095	1.0196090287156077e-49	5.229282744199962e-64	1.1729048160176621e-8	1.0851113045652112e-15	5.074353803232063e-7	3.525858011048867e-27	4.143461305461723e-18	1.4742301133850763e-11	3.552617869052747e-11	2.602518844687998e-10
85100000	0.00499973439800095	1.0196090287156077e-49	5.229282744199962e-64	1.1729048160176621e-8	1.0851113045652112e-15	5.074353803232063e-7	3.525857872577152e-27	4.143461305461723e-18	1.4742301133850763e-11	3.552617869052747e-11	2.602518844687998e-10
85200000	0.00499973439800095	1.0196090287156077e-49	5.229282744199962e-64	1.1729048160176621e-8	1.0851113045652112e-15	5.074353803232063e-7	3.525857735676282e-27	4.143461305461723e-18	1.4742301133850763e-11	3.552617869052747e-11	2.602518844687998e-10
85300000	0.00499973439800095	1.0196090287156077e-49	5.229282744199962e-64	1.1729048160176621e-8	1.0851113045652112e-15	5.074353803232063e-7	3.5258576006028985e-27	4.143461305461723e-18	1.4742301133850763e-11	3.552617869052747e-11	2.602518844687998e-10
85400000	0.00499973439800095	1.0196090287156077e-49	5.229282744199962e-64	1.1729048160176621e-8	1.0851113045652112e-15	5.074353803232063e-7	3.525857467613646e-27	4.143461305461723e-18	1.4742301133850763e-11	3.552617869052747e-11	2.602518844687998e-10
85500000	0.00499973439800095	1.0196090287156077e-49	5.229282744199962e-64	1.1729048160176621e-8	1.0851113045652112e-15	5.074353803232063e-7	3.525857336965164e-27	4.143461305461723e-18	1.4742301133850763e-11	3.552617869052747e-11	2.602518844687998e-10
85600000	0.00499973439800095	1.0196090287156077e-49	5.229282744199962e-64	1.1729048160176621e-8	1.0851113045652112e-15	5.074353803232063e-7	3.525857208914098e-27	4.143461305461723e-18	1.4742301133850763e-11	3.552617869052747e-11	2.602518844687998e-10
85700000	0.00499973439800095	1.0196090287156077e-49	5.229282744199962e-64	1.1729048160176621e-8	1.0851113045652112e-15	5.074353803232063e-7	3.525857083717088e-27	4.143461305461723e-18	1.4742301133850763e-11	3.552617869052747e-11	2.602518844687998e-10
85800000	0.00499973439800095	1.0196090287156077e-49	5.229282744199962e-64	1.1729048160176621e-8	1.0851113045652112e-15	5.074353803232063e-7	3.525856961630777e-27	4.143461305461723e-18	1.4742301133850763e-11	3.552617869052747e-11	2.602518844687998e-10
85900000	0.00499973439800095	1.0196090287156077e-49	5.229282744199962e-64	1.1729048160176621e-8	1.0851113045652112e-15	5.074353803232063e-7	3.525856842911809e-27	4.143461305461723e-18	1.4742301133850763e-11	3.552617869052747e-11	2.602518844687998e-10
86000000	0.00499973439800095	1.0196090287156077e-49	5.229282744199962e-64	1.1729048160176621e-8	1.0851113045652112e-15	5.074353803232063e-7	3.525856727816825e-27	4.143461305461723e-18	1.4742301133850763e-11	3.552617869052747e-11	2.602518844687998e-10
86100000	0.00499973439800095	1.0196090287156077e-49	5.229282744199962e-64	1.1729048160176621e-8	1.0851113045652112e-15	5.074353803232063e-7	3.525856616602467e-27	4.143461305461723e-18	1.4742301133850763e-11	3.552617869052747e-11	2.602518844687998e-10
86200000	0.00499973439800095	1.0196090287156077e-49	5.229282744199962e-64	1.1729048160176621e-8	1.0851113045652112e-15	5.074353803232063e-7	3.525856509525378e-27	4.143461305461723e-18	1.4742301133850763e-11	3.552617869052747e-11	2.602518844687998e-10
86300000	0.00499973439800095	1.0196090287156077e-49	5.229282744199962e-64	1.1729048160176621e-8	1.0851113045652112e-15	5.074353803232063e-7	3.525856406842201e-27	4.143461305461723e-18	1.4742301133850763e-11	3.552617869052747e-11	2.602518844687998e-10
86400000	0.00499973439800095	1.0196090287156077e-49	5.229282744199962e-64	1.1729048160176621e-8	1.0851113045652112e-15	5.074353803232063e-7	3.525856308809578e-27	4.143461305461723e-18	1.4742301133850763e-11	3.552617869052747e-11	2.602518844687998e-10
86500000	0.00499973439800095	1.0196090287156077e-49	5.229282744199962e-64	1.1729048160176621e-8	1.0851113045652112e-15	5.074353803232063e-7	3.525856215684151e-27	4.143461305461723e-18	1.4742301133850763e-11	3.552617869052747e-11	2.602518844687998e-10
86600000	0.00499973439800095	1.0196090287156077e-49	5.229282744199962e-64	1.1729048160176621e-8	1.0851113045652112e-15	5.074353803232063e-7	3.525856127722563e-27	4.143461305461723e-18	1.4742301133850763e-11	3.552617869052747e-11	2.602518844687998e-10
86700000	0.00499973439800095	1.0196090287156077e-49	5.229282744199962e-64	1.1729048160176621e-8	1.0851113045652112e-15	5.074353803232063e-7	3.525856045181456e-27	4.143461305461723e-18	1.4742301133850763e-11	3.552617869052747e-11	2.602518844687998e-10
86800000	0.00499973439800095	1.0196090287156077e-49	5.229282744199962e-64	1.1729048160176621e-8	1.0851113045652112e-15	5.074353803232063e-7	3.5258559683174725e-27	4.143461305461723e-18	1.4742301133850763e-11	3.552617869052747e-11	2.602518844687998e-10
86900000	0.00499973439800095	1.0196090287156077e-49	5.229282744199962e-64	1.1729048160176621e-8	1.0851113045652112e-15	5.074353803232063e-7	3.525855897387255e-27	4.143461305461723e-18	1.4742301133850763e-11	3.552617869052747e-11	2.602518844687998e-10
87000000	0.00499973439800095	1.0196090287156077e-49	5.229282744199962e-64	1.1729048160176621e-8	1.0851113045652112e-15	5.074353803232063e-7	3.525855832647446e-27	4.143461305461723e-18	1.4742301133850763e-11	3.552617869052747e-11	2.602518844687998e-10
87100000	0.00499973439800095	1.0196090287156077e-49	5.229282744199962e-64	1.1729048160176621e-8	1.0851113045652112e-15	5.074353803232063e-7	3.5258557743546885e-27	4.143461305461723e-18	1.4742301133850763e-11	3.552617869052747e-11	2.602518844687998e-10
87200000	0.00499973439800095	1.0196090287156077e-49	5.229282744199962e-64	1.1729048160176621e-8	1.0851113045652112e-15	5.074353803232063e-7	3.5258557227656236e-27	4.143461305461723e-18	1.4742301133850763e-11	3.552617869052747e-11	2.602518844687998e-10
87300000	0.00499973439800095	1.0196090287156077e-49	5.229282744199962e-64	1.1729048160176621e-8	1.0851113045652112e-15	5.074353803232063e-7	3.525855678136894e-27	4.143461305461723e-18	1.4742301133850763e-11	3.552617869052747e-11	2.602518844687998e-10
87400000	0.00499973439800095	1.0196090287156077e-49	5.229282744199962e-64	1.1729048160176621e-8	1.0851113045652112e-15	5.074353803232063e-7	3.5258556407251436e-27	4.143461305461723e-18	1.4742301133850763e-11	3.552617869052747e-11	2.602518844687998e-10
87500000	0.00499973439800095	1.0196090287156077e-49	5.229282744199962e-64	1.1729048160176621e-8	1.0851113045652112e-15	5.074353803232063e-7	3.525855610787013e-27	4.143461305461723e-18	1.4742301133850763e-11	3.552617869052747e-11	2.602518844687998e-10
87600000	0.00499973439800095	1.0196090287156077e-49	5.229282744199962e-64	1.1729048160176621e-8	1.0851113045652112e-15	5.074353803232063e-7	3.525855588579146e-27	4.143461305461723e-18	1.4742301133850763e-11	3.552617869052747e-11	2.602518844687998e-10
87700000	0.00499973439800095	1.0196090287156077e-49	5.229282744199962e-64	1.1729048160176621e-8	1.0851113045652112e-15	5.074353803232063e-7	3.525855574358184e-27	4.143461305461723e-18	1.4742301133850763e-11	3.552617869052747e-11	2.602518844687998e-10
87800000	0.00499973439800095	1.0196090287156077e-49	5.229282744199962e-64	1.1729048160176621e-8	1.0851113045652112e-15	5.074353803232063e-7	3.5258555683807694e-27	4.143461305461723e-18	1.4742301133850763e-11	3.552617869052747e-11	2.602518844687998e-10
87900000	0.00499973439800095	1.0196090287156077e-49	5.229282744199962e-64	1.1729048160176621e-8	1.0851113045652112e-15	5.074353803232063e-7	3.5258555682297014e-27	4.143461305461723e-18	1.4742301133850763e-11	3.552617869052747e-11	2.602518844687998e-10
88000000	0.00499973439800095	1.0196090287156077e-49	5.229282744199962e-64	1.1729048160176621e-8	1.0851113045652112e-15	5.074353803232063e-7	3.5258555682688334e-27	4.143461305461723e-18	1.4742301133850763e-11	3.552617869052747e-11	2.602518844687998e-10
88100000	0.00499973439800095	1.0196090287156077e-49	5.229282744199962e-64	1.1729048160176621e-8	1.0851113045652112e-15	5.074353803232063e-7	3.525855568305285e-27	4.143461305461723e-18	1.4742301133850763e-11	3.552617869052747e-11	2.602518844687998e-10
88200000	0.00499973439800095	1.0196090287156077e-49	5.229282744199962e-64	1.1729048160176621e-8	1.0851113045652112e-15	5.074353803232063e-7	3.525855568339127e-27	4.143461305461723e-18	1.4742301133850763e-11	3.552617869052747e-11	2.602518844687998e-10
88300000	0.00499973439800095	1.0196090287156077e-49	5.229282744199962e-64	1.1729048160176621e-8	1.0851113045652112e-15	5.074353803232063e-7	3.5258555683704264e-27	4.143461305461723e-18	1.4742301133850763e-11	3.552617869052747e-11	2.602518844687998e-10
88400000	0.00499973439800095	1.0196090287156077e-49	5.229282744199962e-64	1.1729048160176621e-8	1.0851113045652112e-15	5.074353803232063e-7	3.525855568399254e-27	4.143461305461723e-18	1.4742301133850763e-11	3.552617869052747e-11	2.602518844687998e-10
88500000	0.00499973439800095	1.0196090287156077e-49	5.229282744199962e-64	1.1729048160176621e-8	1.0851113045652112e-15	5.074353803232063e-7	3.525855568425678e-27	4.143461305461723e-18	1.4742301133850763e-11	3.552617869052747e-11	2.602518844687998e-10
88600000	0.00499973439800095	1.0196090287156077e-49	5.229282744199962e-64	1.1729048160176621e-8	1.0851113045652112e-15	5.074353803232063e-7	3.5258555684497665e-27	4.143461305461723e-18	1.4742301133850763e-11	3.552617869052747e-11	2.602518844687998e-10
88700000	0.00499973439800095	1.0196090287156077e-49	5.229282744199962e-64	1.1729048160176621e-8	1.0851113045652112e-15	5.074353803232063e-7	3.5258555684715904e-27	4.143461305461723e-18	1.4742301133850763e-11	3.552617869052747e-11	2.602518844687998e-10
88800000	0.00499973439800095	1.0196090287156077e-49	5.229282744199962e-64	1.1729048160176621e-8	1.0851113045652112e-15	5.074353803232063e-7	3.525855568491218e-27	4.143461305461723e-18	1.4742301133850763e-11	3.552617869052747e-11	2.602518844687998e-10
88900000	0.00499973439800095	1.0196090287156077e-49	5.229282744199962e-64	1.1729048160176621e-8	1.0851113045652112e-15	5.074353803232063e-7	3.5258555685087185e-27	4.143461305461723e-18	1.4742301133850763e-11	3.552617869052747e-11	2.602518844687998e-10
89000000	0.00499973439800095	1.0196090287156077e-49	5.229282744199962e-64	1.1729048160176621e-8	1.0851113045652112e-15	5.074353803232063e-7	3.52585556852416e-27	4.143461305461723e-18	1.4742301133850763e-11	3.552617869052747e-11	2.602518844687998e-10
89100000	0.00499973439800095	1.0196090287156077e-49	5.229282744199962e-64	1.1729048160176621e-8	1.0851113045652112e-15	5.074353803232063e-7	3.525855568537613e-27	4.143461305461723e-18	1.4742301133850763e-11	3.552617869052747e-11	2.602518844687998e-10
89200000	0.00499973439800095	1.0196090287156077e-49	5.229282744199962e-64	1.1729048160176621e-8	1.0851113045652112e-15	5.074353803232063e-7	3.525855568549145e-27	4.143461305461723e-18	1.4742301133850763e-11	3.552617869052747e-11	2.602518844687998e-10
89300000	0.00499973439800095	1.0196090287156077e-49	5.229282744199962e-64	1.1729048160176621e-8	1.0851113045652112e-15	5.074353803232063e-7	3.525855568558826e-27	4.143461305461723e-18	1.4742301133850763e-11	3.552617869052747e-11	2.602518844687998e-10
89400000	0.00499973439800095	1.0196090287156077e-49	5.229282744199962e-64	1.1729048160176621e-8	1.0851113045652112e-15	5.074353803232063e-7	3.5258555685667255e-27	4.143461305461723e-18	1.4742301133850763e-11	3.552617869052747e-11	2.602518844687998e-10
89500000	0.00499973439800095	1.0196090287156077e-49	5.229282744199962e-64	1.1729048160176621e-8	1.0851113045652112e-15	5.074353803232063e-7	3.5258555685729115e-27	4.143461305461723e-18	1.4742301133850763e-11	3.552617869052747e-11	2.602518844687998e-10
89600000	0.00499973439800095	1.0196090287156077e-49	5.229282744199962e-64	1.1729048160176621e-8	1.0851113045652112e-15	5.074353803232063e-7	3.525855568577454e-27	4.143461305461723e-18	1.4742301133850763e-11	3.552617869052747e-11	2.602518844687998e-10
89700000	0.00499973439800095	1.0196090287156077e-49	5.229282744199962e-64	1.1729048160176621e-8	1.0851113045652112e-15	5.074353803232063e-7	3.525855568580421e-27	4.143461305461723e-18	1.4742301133850763e-11	3.552617869052747e-11	2.602518844687998e-10
89800000	0.00499973439800095	1.0196090287156077e-49	5.229282744199962e-64	1.1729048160176621e-8	1.0851113045652112e-15	5.074353803232063e-7	3.525855568581883e-27	4.143461305461723e-18	1.4742301133850763e-11	3.552617869052747e-11	2.602518844687998e-10
89900000	0.00499973439800095	1.0196090287156077e-49	5.229282744199962e-64	1.1729048160176621e-8	1.0851113045652112e-15	5.074353803232063e-7	3.525855568581907e-27	4.143461305461723e-18	1.4742301133850763e-11	3.552617869052747e-11	2.602518844687998e-10
90000000	0.00499973439800095	1.0196090287156077e-49	5.229282744199962e-64	1.1729048160176621e-8	1.0851113045652112e-15	5.074353803232063e-7	3.525855568580564e-27	4.143461305461723e-18	1.4742301133850763e-11	3.552617869052747e-11	2.602518844687998e-10
90100000	0.00499973439800095	1.0196090287156077e-49	5.229282744199962e-64	1.1729048160176621e-8	1.0851113045652112e-15	5.074353803232063e-7	3.525855568577922e-27	4.143461305461723e-18	1.4742301133850763e-11	3.552617869052747e-11	2.602518844687998e-10
90200000	0.00499973439800095	1.0196090287156077e-49	5.229282744199962e-64	1.1729048160176621e-8	1.0851113045652112e-15	5.074353803232063e-7	3.52585556857405e-27	4.143461305461723e-18	1.4742301133850763e-11	3.552617869052747e-11	2.602518844687998e-10
90300000	0.00499973439800095	1.0196090287156077e-49	5.229282744199962e-64	1.1729048160176621e-8	1.0851113045652112e-15	5.074353803232063e-7	3.5258555685690185e-27	4.143461305461723e-18	1.4742301133850763e-11	3.552617869052747e-11	2.602518844687998e-10
90400000	0.00499973439800095	1.0196090287156077e-49	5.229282744199962e-64	1.1729048160176621e-8	1.0851113045652112e-15	5.074353803232063e-7	3.525855568562894e-27	4.143461305461723e-18	1.4742301133850763e-11	3.552617869052747e-11	2.602518844687998e-10
90500000	0.00499973439800095	1.0196090287156077e-49	5.229282744199962e-64	1.1729048160176621e-8	1.0851113045652112e-15	5.074353803232063e-7	3.525855568555748e-27	4.143461305461723e-18	1.4742301133850763e-11	3.552617869052747e-11	2.602518844687998e-10
90600000	0.00499973439800095	1.0196090287156077e-49	5.229282744199962e-64	1.1729048160176621e-8	1.0851113045652112e-15	5.074353803232063e-7	3.525855568547648e-27	4.143461305461723e-18	1.4742301133850763e-11	3.552617869052747e-11	2.602518844687998e-10
90700000	0.00499973439800095	1.0196090287156077e-49	5.229282744199962e-64	1.1729048160176621e-8	1.0851113045652112e-15	5.074353803232063e-7	3.525855568538664e-27	4.143461305461723e-18	1.4742301133850763e-11	3.552617869052747e-11	2.602518844687998e-10
90800000	0.00499973439800095	1.0196090287156077e-49	5.229282744199962e-64	1.1729048160176621e-8	1.0851113045652112e-15	5.074353803232063e-7	3.525855568528864e-27	4.143461305461723e-18	1.4742301133850763e-11	3.552617869052747e-11	2.602518844687998e-10
90900000	0.00499973439800095	1.0196090287156077e-49	5.229282744199962e-64	1.1729048160176621e-8	1.0851113045652112e-15	5.074353803232063e-7	3.525855568518318e-27	4.143461305461723e-18	1.4742301133850763e-11	3.552617869052747e-11	2.602518844687998e-10
91000000	0.00499973439800095	1.0196090287156077e-49	5.229282744199962e-64	1.1729048160176621e-8	1.0851113045652112e-15	5.074353803232063e-7	3.5258555685070956e-27	4.143461305461723e-18	1.4742301133850763e-11	3.552617869052747e-11	2.602518844687998e-10
91100000	0.00499973439800095	1.0196090287156077e-49	5.229282744199962e-64	1.1729048160176621e-8	1.0851113045652112e-15	5.074353803232063e-7	3.525855568495264e-27	4.143461305461723e-18	1.4742301133850763e-11	3.552617869052747e-11	2.602518844687998e-10
91200000	0.00499973439800095	1.0196090287156077e-49	5.229282744199962e-64	1.1729048160176621e-8	1.0851113045652112e-15	5.074353803232063e-7	3.525855568482893e-27	4.143461305461723e-18	1.4742301133850763e-11	3.552617869052747e-11	2.602518844687998e-10
91300000	0.00499973439800095	1.0196090287156077e-49	5.229282744199962e-64	1.1729048160176621e-8	1.0851113045652112e-15	5.074353803232063e-7	3.525855568470053e-27	4.143461305461723e-18	1.4742301133850763e-11	3.552617869052747e-11	2.602518844687998e-10
91400000	0.00499973439800095	1.0196090287156077e-49	5.229282744199962e-64	1.1729048160176621e-8	1.0851113045652112e-15	5.074353803232063e-7	3.5258555684568106e-27	4.143461305461723e-18	1.4742301133850763e-11	3.552617869052747e-11	2.602518844687998e-10
91500000	0.00499973439800095	1.0196090287156077e-49	5.229282744199962e-64	1.1729048160176621e-8	1.0851113045652112e-15	5.074353803232063e-7	3.525855568443237e-27	4.143461305461723e-18	1.4742301133850763e-11	3.552617869052747e-11	2.602518844687998e-10
91600000	0.00499973439800095	1.0196090287156077e-49	5.229282744199962e-64	1.1729048160176621e-8	1.0851113045652112e-15	5.074353803232063e-7	3.5258555684294e-27	4.143461305461723e-18	1.4742301133850763e-11	3.552617869052747e-11	2.602518844687998e-10
91700000	0.00499973439800095	1.0196090287156077e-49	5.229282744199962e-64	1.1729048160176621e-8	1.0851113045652112e-15	5.074353803232063e-7	3.52585556841537e-27	4.143461305461723e-18	1.4742301133850763e-11	3.552617869052747e-11	2.602518844687998e-10
91800000	0.00499973439800095	1.0196090287156077e-49	5.229282744199961e-64	1.1729048160176621e-8	1.0851113045652112e-15	5.074353803232063e-7	3.525855568401214e-27	4.143461305461723e-18	1.4742301133850763e-11	3.552617869052747e-11	2.602518844687998e-10
91900000	0.00499973439800095	1.0196090287156077e-49	5.229282744199961e-64	1.1729048160176621e-8	1.0851113045652112e-15	5.074353803232063e-7	3.525855568387003e-27	4.143461305461723e-18	1.4742301133850763e-11	3.552617869052747e-11	2.602518844687998e-10
92000000	0.00499973439800095	1.0196090287156077e-49	5.229282744199961e-64	1.1729048160176621e-8	1.0851113045652112e-15	5.074353803232063e-7	3.525855568372804e-27	4.143461305461723e-18	1.4742301133850763e-11	3.552617869052747e-11	2.602518844687998e-10
92100000	0.00499973439800095	1.0196090287156077e-49	5.229282744199961e-64	1.1729048160176621e-8	1.0851113045652112e-15	5.074353803232063e-7	3.525855568358689e-27	4.143461305461723e-18	1.4742301133850763e-11	3.552617869052747e-11	2.602518844687998e-10
92200000	0.00499973439800095	1.0196090287156077e-49	5.229282744199961e-64	1.1729048160176621e-8	1.0851113045652112e-15	5.074353803232063e-7	3.525855568344724e-27	4.143461305461723e-18	1.4742301133850763e-11	3.552617869052747e-11	2.602518844687998e-10
92300000	0.00499973439800095	1.0196090287156077e-49	5.229282744199961e-64	1.1729048160176621e-8	1.0851113045652112e-15	5.074353803232063e-7	3.5258555683309795e-27	4.143461305461723e-18	1.4742301133850763e-11	3.552617869052747e-11	2.602518844687998e-10
92400000	0.00499973439800095	1.0196090287156077e-49	5.229282744199961e-64	1.1729048160176621e-8	1.0851113045652112e-15	5.074353803232063e-7	3.525855568317525e-27	4.143461305461723e-18	1.4742301133850763e-11	3.552617869052747e-11	2.602518844687998e-10
92500000	0.00499973439800095	1.0196090287156077e-49	5.229282744199961e-64	1.1729048160176621e-8	1.0851113045652112e-15	5.074353803232063e-7	3.525855568304429e-27	4.143461305461723e-18	1.4742301133850763e-11	3.552617869052747e-11	2.602518844687998e-10
92600000	0.00499973439800095	1.0196090287156077e-49	5.229282744199961e-64	1.1729048160176621e-8	1.0851113045652112e-15	5.074353803232063e-7	3.52585556829176e-27	4.143461305461723e-18	1.4742301133850763e-11	3.552617869052747e-11	2.602518844687998e-10
92700000	0.00499973439800095	1.0196090287156077e-49	5.229282744199961e-64	1.1729048160176621e-8	1.0851113045652112e-15	5.074353803232063e-7	3.525855568279588e-27	4.143461305461723e-18	1.4742301133850763e-11	3.552617869052747e-11	2.602518844687998e-10
92800000	0.00499973439800095	1.0196090287156077e-49	5.229282744199961e-64	1.1729048160176621e-8	1.0851113045652112e-15	5.074353803232063e-7	3.525855568267982e-27	4.143461305461723e-18	1.4742301133850763e-11	3.552617869052747e-11	2.602518844687998e-10
92900000	0.00499973439800095	1.0196090287156077e-49	5.229282744199961e-64	1.1729048160176621e-8	1.0851113045652112e-15	5.074353803232063e-7	3.5258555682570096e-27	4.143461305461723e-18	1.4742301133850763e-11	3.552617869052747e-11	2.602518844687998e-10
93000000	0.00499973439800095	1.0196090287156077e-49	5.229282744199961e-64	1.1729048160176621e-8	1.0851113045652112e-15	5.074353803232063e-7	3.525855568246742e-27	4.143461305461723e-18	1.4742301133850763e-11	3.552617869052747e-11	2.602518844687998e-10
93100000	0.00499973439800095	1.0196090287156077e-49	5.229282744199961e-64	1.1729048160176621e-8	1.0851113045652112e-15	5.074353803232063e-7	3.525855568237246e-27	4.143461305461723e-18	1.4742301133850763e-11	3.552617869052747e-11	2.602518844687998e-10
93200000	0.00499973439800095	1.0196090287156077e-49	5.229282744199961e-64	1.1729048160176621e-8	1.0851113045652112e-15	5.074353803232063e-7	3.525855568228593e-27	4.143461305461723e-18	1.4742301133850763e-11	3.552617869052747e-11	2.602518844687998e-10
93300000	0.00499973439800095	1.0196090287156077e-49	5.229282744199961e-64	1.1729048160176621e-8	1.0851113045652112e-15	5.074353803232063e-7	3.52585556822085e-27	4.143461305461723e-18	1.4742301133850763e-11	3.552617869052747e-11	2.602518844687998e-10
93400000	0.00499973439800095	1.0196090287156077e-49	5.229282744199961e-64	1.1729048160176621e-8	1.0851113045652112e-15	5.074353803232063e-7	3.525855568214088e-27	4.143461305461723e-18	1.4742301133850763e-11	3.552617869052747e-11	2.602518844687998e-10
93500000	0.00499973439800095	1.0196090287156077e-49	5.229282744199961e-64	1.1729048160176621e-8	1.0851113045652112e-15	5.074353803232063e-7	3.525855568208374e-27	4.143461305461723e-18	1.4742301133850763e-11	3.552617869052747e-11	2.602518844687998e-10
93600000	0.00499973439800095	1.0196090287156077e-49	5.229282744199961e-64	1.1729048160176621e-8	1.0851113045652112e-15	5.074353803232063e-7	3.525855568203779e-27	4.143461305461723e-18	1.4742301133850763e-11	3.552617869052747e-11	2.602518844687998e-10
93700000	0.00499973439800095	1.0196090287156077e-49	5.229282744199961e-64	1.1729048160176621e-8	1.0851113045652112e-15	5.074353803232063e-7	3.52585556820037e-27	4.143461305461723e-18	1.4742301133850763e-11	3.552617869052747e-11	2.602518844687998e-10
93800000	0.00499973439800095	1.0196090287156077e-49	5.229282744199961e-64	1.1729048160176621e-8	1.0851113045652112e-15	5.074353803232063e-7	3.5258555681982176e-27	4.143461305461723e-18	1.4742301133850763e-11	3.552617869052747e-11	2.602518844687998e-10
93900000	0.00499973439800095	1.0196090287156077e-49	5.229282744199961e-64	1.1729048160176621e-8	1.0851113045652112e-15	5.074353803232063e-7	3.5258555681973904e-27	4.143461305461723e-18	1.4742301133850763e-11	3.552617869052747e-11	2.602518844687998e-10
94000000	0.00499973439800095	1.0196090287156077e-49	5.229282744199961e-64	1.1729048160176621e-8	1.0851113045652112e-15	5.074353803232063e-7	3.525855568197389e-27	4.143461305461723e-18	1.4742301133850763e-11	3.552617869052747e-11	2.602518844687998e-10
94100000	0.00499973439800095	1.0196090287156077e-49	5.229282744199961e-64	1.1729048160176621e-8	1.0851113045652112e-15	5.074353803232063e-7	3.5258555681973954e-27	4.143461305461723e-18	1.4742301133850763e-11	3.552617869052747e-11	2.602518844687998e-10
94200000	0.00499973439800095	1.0196090287156077e-49	5.229282744199961e-64	1.1729048160176621e-8	1.0851113045652112e-15	5.074353803232063e-7	3.525855568197402e-27	4.143461305461723e-18	1.4742301133850763e-11	3.552617869052747e-11	2.602518844687998e-10
94300000	0.00499973439800095	1.0196090287156077e-49	5.229282744199961e-64	1.1729048160176621e-8	1.0851113045652112e-15	5.074353803232063e-7	3.525855568197407e-27	4.143461305461723e-18	1.4742301133850763e-11	3.552617869052747e-11	2.602518844687998e-10
94400000	0.00499973439800095	1.0196090287156077e-49	5.229282744199961e-64	1.1729048160176621e-8	1.0851113045652112e-15	5.074353803232063e-7	3.525855568197412e-27	4.143461305461723e-18	1.4742301133850763e-11	3.552617869052747e-11	2.602518844687998e-10
94500000	0.00499973439800095	1.0196090287156077e-49	5.229282744199961e-64	1.1729048160176621e-8	1.0851113045652112e-15	5.074353803232063e-7	3.525855568197417e-27	4.143461305461723e-18	1.4742301133850763e-11	3.552617869052747e-11	2.602518844687998e-10
94600000	0.00499973439800095	1.0196090287156077e-49	5.229282744199961e-64	1.1729048160176621e-8	1.0851113045652112e-15	5.074353803232063e-7	3.525855568197421e-27	4.143461305461723e-18	1.4742301133850763e-11	3.552617869052747e-11	2.602518844687998e-10
94700000	0.00499973439800095	1.0196090287156077e-49	5.229282744199961e-64	1.1729048160176621e-8	1.0851113045652112e-15	5.074353803232063e-7	3.525855568197425e-27	4.143461305461723e-18	1.4742301133850763e-11	3.552617869052747e-11	2.602518844687998e-10
94800000	0.00499973439800095	1.0196090287156077e-49	5.229282744199961e-64	1.1729048160176621e-8	1.0851113045652112e-15	5.074353803232063e-7	3.5258555681974284e-27	4.143461305461723e-18	1.4742301133850763e-11	3.552617869052747e-11	2.602518844687998e-10
94900000	0.00499973439800095	1.0196090287156077e-49	5.229282744199961e-64	1.1729048160176621e-8	1.0851113045652112e-15	5.074353803232063e-7	3.525855568197432e-27	4.143461305461723e-18	1.4742301133850763e-11	3.552617869052747e-11	2.602518844687998e-10
95000000	0.00499973439800095	1.0196090287156077e-49	5.229282744199961e-64	1.1729048160176621e-8	1.0851113045652112e-15	5.074353803232063e-7	3.525855568197435e-27	4.143461305461723e-18	1.4742301133850763e-11	3.552617869052747e-11	2.602518844687998e-10
95100000	0.00499973439800095	1.0196090287156077e-49	5.229282744199961e-64	1.1729048160176621e-8	1.0851113045652112e-15	5.074353803232063e-7	3.525855568197437e-27	4.143461305461723e-18	1.4742301133850763e-11	3.552617869052747e-11	2.602518844687998e-10
95200000	0.00499973439800095	1.0196090287156077e-49	5.229282744199961e-64	1.1729048160176621e-8	1.0851113045652112e-15	5.074353803232063e-7	3.525855568197439e-27	4.143461305461723e-18	1.4742301133850763e-11	3.552617869052747e-11	2.602518844687998e-10
95300000	0.00499973439800095	1.0196090287156077e-49	5.229282744199961e-64	1.1729048160176621e-8	1.0851113045652112e-15	5.074353803232063e-7	3.525855568197441e-27	4.143461305461723e-18	1.4742301133850763e-11	3.552617869052747e-11	2.602518844687998e-10
95400000	0.00499973439800095	1.0196090287156077e-49	5.229282744199961e-64	1.1729048160176621e-8	1.0851113045652112e-15	5.074353803232063e-7	3.525855568197443e-27	4.143461305461723e-18	1.4742301133850763e-11	3.552617869052747e-11	2.602518844687998e-10
95500000	0.00499973439800095	1.0196090287156077e-49	5.229282744199961e-64	1.1729048160176621e-8	1.0851113045652112e-15	5.074353803232063e-7	3.525855568197444e-27	4.143461305461723e-18	1.4742301133850763e-11	3.552617869052747e-11	2.602518844687998e-10
95600000	0.00499973439800095	1.0196090287156077e-49	5.229282744199961e-64	1.1729048160176621e-8	1.0851113045652112e-15	5.074353803232063e-7	3.525855568197445e-27	4.143461305461723e-18	1.4742301133850763e-11	3.552617869052747e-11	2.602518844687998e-10
95700000	0.00499973439800095	1.0196090287156077e-49	5.229282744199961e-64	1.1729048160176621e-8	1.0851113045652112e-15	5.074353803232063e-7	3.525855568197446e-27	4.143461305461723e-18	1.4742301133850763e-11	3.552617869052747e-11	2.602518844687998e-10
95800000	0.00499973439800095	1.0196090287156077e-49	5.229282744199961e-64	1.1729048160176621e-8	1.0851113045652112e-15	5.074353803232063e-7	3.5258555681974464e-27	4.143461305461723e-18	1.4742301133850763e-11	3.552617869052747e-11	2.602518844687998e-10
95900000	0.00499973439800095	1.0196090287156077e-49	5.229282744199961e-64	1.1729048160176621e-8	1.0851113045652112e-15	5.074353803232063e-7	3.5258555681974464e-27	4.143461305461723e-18	1.4742301133850763e-11	3.552617869052747e-11	2.602518844687998e-10
96000000	0.00499973439800095	1.0196090287156077e-49	5.229282744199961e-64	1.1729048160176621e-8	1.0851113045652112e-15	5.074353803232063e-7	3.5258555681974464e-27	4.143461305461723e-18	1.4742301133850763e-11	3.552617869052747e-11	2.602518844687998e-10
96100000	0.00499973439800095	1.0196090287156077e-49	5.229282744199961e-64	1.1729048160176621e-8	1.0851113045652112e-15	5.074353803232063e-7	3.5258555681974464e-27	4.143461305461723e-18	1.4742301133850763e-11	3.552617869052747e-11	2.602518844687998e-10
96200000	0.00499973439800095	1.0196090287156077e-49	5.229282744199961e-64	1.1729048160176621e-8	1.0851113045652112e-15	5.074353803232063e-7	3.525855568197446e-27	4.143461305461723e-18	1.4742301133850763e-11	3.552617869052747e-11	2.602518844687998e-10
96300000	0.00499973439800095	1.0196090287156077e-49	5.229282744199961e-64	1.1729048160176621e-8	1.0851113045652112e-15	5.074353803232063e-7	3.525855568197445e-27	4.143461305461723e-18	1.4742301133850763e-11	3.552617869052747e-11	2.602518844687998e-10
96400000	0.00499973439800095	1.0196090287156077e-49	5.229282744199961e-64	1.1729048160176621e-8	1.0851113045652112e-15	5.074353803232063e-7	3.525855568197444e-27	4.143461305461723e-18	1.4742301133850763e-11	3.552617869052747e-11	2.602518844687998e-10
96500000	0.00499973439800095	1.0196090287156077e-49	5.229282744199961e-64	1.1729048160176621e-8	1.0851113045652112e-15	5.074353803232063e-7	3.525855568197443e-27	4.143461305461723e-18	1.4742301133850763e-11	3.552617869052747e-11	2.602518844687998e-10
96600000	0.00499973439800095	1.0196090287156077e-49	5.229282744199961e-64	1.1729048160176621e-8	1.0851113045652112e-15	5.074353803232063e-7	3.525855568197442e-27	4.143461305461723e-18	1.4742301133850763e-11	3.552617869052747e-11	2.602518844687998e-10
96700000	0.00499973439800095	1.0196090287156077e-49	5.229282744199961e-64	1.1729048160176621e-8	1.0851113045652112e-15	5.074353803232063e-7	3.5258555681974406e-27	4.143461305461723e-18	1.4742301133850763e-11	3.552617869052747e-11	2.602518844687998e-10
96800000	0.00499973439800095	1.0196090287156077e-49	5.229282744199961e-64	1.1729048160176621e-8	1.0851113045652112e-15	5.074353803232063e-7	3.525855568197439e-27	4.143461305461723e-18	1.4742301133850763e-11	3.552617869052747e-11	2.602518844687998e-10
96900000	0.00499973439800095	1.0196090287156077e-49	5.229282744199961e-64	1.1729048160176621e-8	1.0851113045652112e-15	5.074353803232063e-7	3.525855568197438e-27	4.143461305461723e-18	1.4742301133850763e-11	3.552617869052747e-11	2.602518844687998e-10
97000000	0.00499973439800095	1.0196090287156077e-49	5.229282744199961e-64	1.1729048160176621e-8	1.0851113045652112e-15	5.074353803232063e-7	3.5258555681974356e-27	4.143461305461723e-18	1.4742301133850763e-11	3.552617869052747e-11	2.602518844687998e-10
97100000	0.00499973439800095	1.0196090287156077e-49	5.229282744199961e-64	1.1729048160176621e-8	1.0851113045652112e-15	5.074353803232063e-7	3.525855568197434e-27	4.143461305461723e-18	1.4742301133850763e-11	3.552617869052747e-11	2.602518844687998e-10
97200000	0.00499973439800095	1.0196090287156077e-49	5.229282744199961e-64	1.1729048160176621e-8	1.0851113045652112e-15	5.074353803232063e-7	3.525855568197432e-27	4.143461305461723e-18	1.4742301133850763e-11	3.552617869052747e-11	2.602518844687998e-10
97300000	0.00499973439800095	1.0196090287156077e-49	5.229282744199961e-64	1.1729048160176621e-8	1.0851113045652112e-15	5.074353803232063e-7	3.52585556819743e-27	4.143461305461723e-18	1.4742301133850763e-11	3.552617869052747e-11	2.602518844687998e-10
97400000	0.00499973439800095	1.0196090287156077e-49	5.229282744199961e-64	1.1729048160176621e-8	1.0851113045652112e-15	5.074353803232063e-7	3.525855568197428e-27	4.143461305461723e-18	1.4742301133850763e-11	3.552617869052747e-11	2.602518844687998e-10
97500000	0.00499973439800095	1.0196090287156077e-49	5.229282744199961e-64	1.1729048160176621e-8	1.0851113045652112e-15	5.074353803232063e-7	3.5258555681974256e-27	4.143461305461723e-18	1.4742301133850763e-11	3.552617869052747e-11	2.602518844687998e-10
97600000	0.00499973439800095	1.0196090287156077e-49	5.229282744199961e-64	1.1729048160176621e-8	1.0851113045652112e-15	5.074353803232063e-7	3.5258555681974234e-27	4.143461305461723e-18	1.4742301133850763e-11	3.552617869052747e-11	2.602518844687998e-10
97700000	0.00499973439800095	1.0196090287156077e-49	5.229282744199961e-64	1.1729048160176621e-8	1.0851113045652112e-15	5.074353803232063e-7	3.525855568197421e-27	4.143461305461723e-18	1.4742301133850763e-11	3.552617869052747e-11	2.602518844687998e-10
97800000	0.00499973439800095	1.0196090287156077e-49	5.229282744199961e-64	1.1729048160176621e-8	1.0851113045652112e-15	5.074353803232063e-7	3.525855568197419e-27	4.143461305461723e-18	1.4742301133850763e-11	3.552617869052747e-11	2.602518844687998e-10
97900000	0.00499973439800095	1.0196090287156077e-49	5.229282744199961e-64	1.1729048160176621e-8	1.0851113045652112e-15	5.074353803232063e-7	3.525855568197416e-27	4.143461305461723e-18	1.4742301133850763e-11	3.552617869052747e-11	2.602518844687998e-10
98000000	0.00499973439800095	1.0196090287156077e-49	5.229282744199961e-64	1.1729048160176621e-8	1.0851113045652112e-15	5.074353803232063e-7	3.525855568197414e-27	4.143461305461723e-18	1.4742301133850763e-11	3.552617869052747e-11	2.602518844687998e-10
98100000	0.00499973439800095	1.0196090287156077e-49	5.229282744199961e-64	1.1729048160176621e-8	1.0851113045652112e-15	5.074353803232063e-7	3.525855568197412e-27	4.143461305461723e-18	1.4742301133850763e-11	3.552617869052747e-11	2.602518844687998e-10
98200000	0.00499973439800095	1.0196090287156077e-49	5.229282744199961e-64	1.1729048160176621e-8	1.0851113045652112e-15	5.074353803232063e-7	3.52585556819741e-27	4.143461305461723e-18	1.4742301133850763e-11	3.552617869052747e-11	2.602518844687998e-10
98300000	0.00499973439800095	1.0196090287156077e-49	5.229282744199961e-64	1.1729048160176621e-8	1.0851113045652112e-15	5.074353803232063e-7	3.525855568197407e-27	4.143461305461723e-18	1.4742301133850763e-11	3.552617869052747e-11	2.602518844687998e-10
98400000	0.00499973439800095	1.0196090287156077e-49	5.229282744199961e-64	1.1729048160176621e-8	1.0851113045652112e-15	5.074353803232063e-7	3.525855568197405e-27	4.143461305461723e-18	1.4742301133850763e-11	3.552617869052747e-11	2.602518844687998e-10
98500000	0.00499973439800095	1.0196090287156077e-49	5.229282744199961e-64	1.1729048160176621e-8	1.0851113045652112e-15	5.074353803232063e-7	3.5258555681974026e-27	4.143461305461723e-18	1.4742301133850763e-11	3.552617869052747e-11	2.602518844687998e-10
98600000	0.00499973439800095	1.0196090287156077e-49	5.229282744199961e-64	1.1729048160176621e-8	1.0851113045652112e-15	5.074353803232063e-7	3.5258555681974004e-27	4.143461305461723e-18	1.4742301133850763e-11	3.552617869052747e-11	2.602518844687998e-10
98700000	0.00499973439800095	1.0196090287156077e-49	5.229282744199961e-64	1.1729048160176621e-8	1.0851113045652112e-15	5.074353803232063e-7	3.525855568197398e-27	4.143461305461723e-18	1.4742301133850763e-11	3.552617869052747e-11	2.602518844687998e-10
98800000	0.00499973439800095	1.0196090287156077e-49	5.229282744199961e-64	1.1729048160176621e-8	1.0851113045652112e-15	5.074353803232063e-7	3.525855568197397e-27	4.143461305461723e-18	1.4742301133850763e-11	3.552617869052747e-11	2.602518844687998e-10
98900000	0.00499973439800095	1.0196090287156077e-49	5.229282744199961e-64	1.1729048160176621e-8	1.0851113045652112e-15	5.074353803232063e-7	3.525855568197395e-27	4.143461305461723e-18	1.4742301133850763e-11	3.552617869052747e-11	2.602518844687998e-10
99000000	0.00499973439800095	1.0196090287156077e-49	5.229282744199961e-64	1.1729048160176621e-8	1.0851113045652112e-15	5.074353803232063e-7	3.5258555681973926e-27	4.143461305461723e-18	1.4742301133850763e-11	3.552617869052747e-11	2.602518844687998e-10
99100000	0.00499973439800095	1.0196090287156077e-49	5.229282744199961e-64	1.1729048160176621e-8	1.0851113045652112e-15	5.074353803232063e-7	3.525855568197391e-27	4.143461305461723e-18	1.4742301133850763e-11	3.552617869052747e-11	2.602518844687998e-10
99200000	0.00499973439800095	1.0196090287156077e-49	5.229282744199961e-64	1.1729048160176621e-8	1.0851113045652112e-15	5.074353803232063e-7	3.52585556819739e-27	4.143461305461723e-18	1.4742301133850763e-11	3.552617869052747e-11	2.602518844687998e-10
99300000	0.00499973439800095	1.0196090287156077e-49	5.229282744199961e-64	1.1729048160176621e-8	1.0851113045652112e-15	5.074353803232063e-7	3.525855568197388e-27	4.143461305461723e-18	1.4742301133850763e-11	3.552617869052747e-11	2.602518844687998e-10
99400000	0.00499973439800095	1.0196090287156077e-49	5.229282744199961e-64	1.1729048160176621e-8	1.0851113045652112e-15	5.074353803232063e-7	3.525855568197387e-27	4.143461305461723e-18	1.4742301133850763e-11	3.552617869052747e-11	2.602518844687998e-10
99500000	0.00499973439800095	1.0196090287156077e-49	5.229282744199961e-64	1.1729048160176621e-8	1.0851113045652112e-15	5.074353803232063e-7	3.525855568197386e-27	4.143461305461723e-18	1.4742301133850763e-11	3.552617869052747e-11	2.602518844687998e-10
99600000	0.00499973439800095	1.0196090287156077e-49	5.229282744199961e-64	1.1729048160176621e-8	1.0851113045652112e-15	5.074353803232063e-7	3.525855568197385e-27	4.143461305461723e-18	1.4742301133850763e-11	3.552617869052747e-11	2.602518844687998e-10
99700000	0.00499973439800095	1.0196090287156077e-49	5.229282744199961e-64	1.1729048160176621e-8	1.0851113045652112e-15	5.074353803232063e-7	3.525855568197384e-27	4.143461305461723e-18	1.4742301133850763e-11	3.552617869052747e-11	2.602518844687998e-10
99800000	0.00499973439800095	1.0196090287156077e-49	5.229282744199961e-64	1.1729048160176621e-8	1.0851113045652112e-15	5.074353803232063e-7	3.525855568197384e-27	4.143461305461723e-18	1.4742301133850763e-11	3.552617869052747e-11	2.602518844687998e-10
99900000	0.00499973439800095	1.0196090287156077e-49	5.229282744199961e-64	1.1729048160176621e-8	1.0851113045652112e-15	5.074353803232063e-7	3.525855568197383e-27	4.143461305461723e-18	1.4742301133850763e-11	3.552617869052747e-11	2.602518844687998e-10
100000000	0.00499973439800095	1.0196090287156077e-49	5.229282744199961e-64	1.1729048160176621e-8	1.0851113045652112e-15	5.074353803232063e-7	3.525855568197383e-27	4.143461305461723e-18	1.4742301133850763e-11	3.552617869052747e-11	2.602518844687998e-10
