# Supplementary material for: Thermodynamics Underpinning the Microbial Community‐Level Nitrogen Energy Metabolism
Source: Environ Microbiol. 2025 Feb 16;27(2):e70055. doi: 10.1111/1462-2920.70055 (PMC11830459; doi:10.1111/1462-2920.70055)
Supplement: Supplementary file 1 — Data S1. [file EMI-27-e70055-s001.zip › SI/Nnetwork/Results/kdef_-10/Iin_-5/p_0.2/O2_-11.4_H_-6.5.csv]

time	N2	N2H4	N2H5	N2O	NH2OH	NH3	NH3OH	NH4	NO	NO2	NO3
0	0.00001	0.00001	0.00001	0.00001	0.00001	0.00001	0.00001	0.00001	0.00001	0.00001	0.00001
100000	0.00011685413906380355	-5.60911160526522e-19	-7.262380413580347e-51	1.3800889076853519e-14	8.575702657444012e-15	0.009766291721810953	-3.82598337457288e-21	2.5221158496795248e-14	2.7792649327896356e-18	3.973860331875217e-17	2.0308825654824583e-22
200000	0.00011685413906380354	-5.60911160526522e-19	-2.0951481149834882e-50	1.3800889076853522e-14	8.575702657407248e-15	0.009766291721810953	-3.825137954880027e-21	2.5221158489169244e-14	2.7792649327896353e-18	3.973860306039342e-17	2.0308825654824898e-22
300000	0.00011685413906380351	-5.60911160526522e-19	-3.463984952081726e-50	1.3800889076853519e-14	8.575702657407368e-15	0.009766291721810953	-3.824292535187175e-21	2.5221158489194437e-14	2.7792649327896345e-18	3.973860306111373e-17	2.0308825654824898e-22
400000	0.00011685413906380351	-5.60911160526522e-19	-4.832805565541969e-50	1.3800889076853519e-14	8.575702657407401e-15	0.009766291721810953	-3.8234471154943225e-21	2.5221158489201338e-14	2.7792649327896345e-18	3.9738603061311e-17	2.0308825654824898e-22
500000	0.00011685413906380353	-5.60911160526522e-19	-6.201615205788132e-50	1.3800889076853519e-14	8.575702657407376e-15	0.009766291721810953	-3.822601695801471e-21	2.522115848919587e-14	2.7792649327896345e-18	3.97386030611545e-17	2.0308825654824896e-22
600000	0.00011685413906380353	-5.60911160526522e-19	-7.57041912324413e-50	1.3800889076853519e-14	8.575702657407318e-15	0.009766291721810953	-3.821756276108619e-21	2.5221158489183952e-14	2.779264932789635e-18	3.97386030608135e-17	2.0308825654824896e-22
700000	0.00011685413906380354	-5.60911160526522e-19	-8.93922256833388e-50	1.380088907685352e-14	8.575702657407258e-15	0.009766291721810953	-3.820910856415767e-21	2.52211584891715e-14	2.7792649327896353e-18	3.973860306045727e-17	2.0308825654824894e-22
800000	0.00011685413906380355	-5.60911160526522e-19	-1.0308030791481294e-49	1.380088907685352e-14	8.575702657407224e-15	0.009766291721810953	-3.820065436722915e-21	2.5221158489164435e-14	2.7792649327896356e-18	3.9738603060255084e-17	2.0308825654824894e-22
900000	0.00011685413906380355	-5.60911160526522e-19	-1.1676838548891298e-49	1.380088907685352e-14	8.575702657407223e-15	0.009766291721810953	-3.819220017030063e-21	2.5221158489164227e-14	2.7792649327896356e-18	3.973860306024904e-17	2.0308825654824894e-22
1000000	0.00011685413906380355	-5.60911160526522e-19	-1.3045628957928736e-49	1.380088907685352e-14	8.575702657407223e-15	0.009766291721810953	-3.818374597337211e-21	2.5221158489164246e-14	2.7792649327896356e-18	3.973860306024956e-17	2.0308825654824894e-22
1100000	0.00011685413906380355	-5.60911160526522e-19	-1.4414406557704685e-49	1.380088907685352e-14	8.575702657407223e-15	0.009766291721810953	-3.817529177644359e-21	2.5221158489164246e-14	2.7792649327896356e-18	3.973860306024948e-17	2.0308825654824894e-22
1200000	0.00011685413906380354	-5.60911160526522e-19	-1.5783176598507723e-49	1.3800889076853522e-14	8.575702657407223e-15	0.009766291721810953	-3.816683757951507e-21	2.522115848916423e-14	2.7792649327896356e-18	3.9738603060249057e-17	2.0308825654824894e-22
1300000	0.00011685413906380354	-5.60911160526522e-19	-1.715194433062644e-49	1.3800889076853522e-14	8.575702657407223e-15	0.009766291721810953	-3.815838338258655e-21	2.5221158489164208e-14	2.7792649327896353e-18	3.973860306024852e-17	2.0308825654824894e-22
1400000	0.00011685413906380354	-5.60911160526522e-19	-1.8520715004349417e-49	1.3800889076853522e-14	8.575702657407223e-15	0.009766291721810953	-3.814992918565803e-21	2.5221158489164196e-14	2.7792649327896353e-18	3.973860306024812e-17	2.0308825654824894e-22
1500000	0.00011685413906380354	-5.60911160526522e-19	-1.9889492677914367e-49	1.3800889076853522e-14	8.575702657407223e-15	0.009766291721810953	-3.8141474988729515e-21	2.5221158489164192e-14	2.7792649327896353e-18	3.9738603060248046e-17	2.0308825654824894e-22
1600000	0.00011685413906380354	-5.60911160526522e-19	-2.1258271735031582e-49	1.3800889076853522e-14	8.575702657407223e-15	0.009766291721810953	-3.813302079180099e-21	2.5221158489164192e-14	2.7792649327896353e-18	3.9738603060248046e-17	2.0308825654824894e-22
1700000	0.00011685413906380354	-5.60911160526522e-19	-2.26270505774754e-49	1.3800889076853522e-14	8.575702657407223e-15	0.009766291721810953	-3.812456659487247e-21	2.5221158489164192e-14	2.7792649327896353e-18	3.973860306024805e-17	2.0308825654824894e-22
1800000	0.00011685413906380354	-5.60911160526522e-19	-2.3995829210496085e-49	1.3800889076853522e-14	8.575702657407223e-15	0.009766291721810953	-3.811611239794396e-21	2.5221158489164192e-14	2.7792649327896353e-18	3.973860306024805e-17	2.0308825654824894e-22
1900000	0.00011685413906380354	-5.60911160526522e-19	-2.536460763934392e-49	1.3800889076853522e-14	8.575702657407223e-15	0.009766291721810953	-3.8107658201015435e-21	2.5221158489164192e-14	2.7792649327896353e-18	3.973860306024805e-17	2.0308825654824894e-22
2000000	0.00011685413906380354	-5.60911160526522e-19	-2.6733385869269154e-49	1.3800889076853524e-14	8.575702657407223e-15	0.009766291721810953	-3.809920400408691e-21	2.5221158489164192e-14	2.7792649327896353e-18	3.973860306024805e-17	2.0308825654824894e-22
2100000	0.00011685413906380354	-5.60911160526522e-19	-2.810216390552209e-49	1.3800889076853524e-14	8.575702657407223e-15	0.009766291721810953	-3.80907498071584e-21	2.5221158489164196e-14	2.7792649327896353e-18	3.973860306024805e-17	2.0308825654824894e-22
2200000	0.00011685413906380354	-5.60911160526522e-19	-2.9470941753352984e-49	1.3800889076853524e-14	8.575702657407223e-15	0.009766291721810953	-3.808229561022988e-21	2.5221158489164196e-14	2.7792649327896353e-18	3.973860306024805e-17	2.0308825654824894e-22
2300000	0.00011685413906380354	-5.60911160526522e-19	-3.083971941801213e-49	1.3800889076853524e-14	8.575702657407223e-15	0.009766291721810953	-3.8073841413301356e-21	2.5221158489164196e-14	2.7792649327896353e-18	3.973860306024806e-17	2.0308825654824894e-22
2400000	0.00011685413906380353	-5.60911160526522e-19	-3.2208496904749782e-49	1.3800889076853524e-14	8.575702657407223e-15	0.009766291721810953	-3.806538721637284e-21	2.5221158489164196e-14	2.7792649327896353e-18	3.973860306024806e-17	2.0308825654824894e-22
2500000	0.00011685413906380353	-5.60911160526522e-19	-3.3577274218816233e-49	1.3800889076853524e-14	8.575702657407223e-15	0.009766291721810953	-3.805693301944432e-21	2.5221158489164196e-14	2.7792649327896353e-18	3.973860306024806e-17	2.0308825654824894e-22
2600000	0.00011685413906380353	-5.60911160526522e-19	-3.4946051365461756e-49	1.3800889076853524e-14	8.575702657407223e-15	0.009766291721810953	-3.80484788225158e-21	2.5221158489164196e-14	2.7792649327896353e-18	3.973860306024806e-17	2.0308825654824894e-22
2700000	0.00011685413906380353	-5.60911160526522e-19	-3.631482834993661e-49	1.3800889076853524e-14	8.575702657407223e-15	0.009766291721810951	-3.804002462558728e-21	2.5221158489164196e-14	2.7792649327896353e-18	3.973860306024806e-17	2.0308825654824894e-22
2800000	0.00011685413906380353	-5.60911160526522e-19	-3.7683605177491084e-49	1.3800889076853524e-14	8.575702657407223e-15	0.009766291721810951	-3.803157042865876e-21	2.5221158489164196e-14	2.779264932789635e-18	3.973860306024806e-17	2.0308825654824894e-22
2900000	0.00011685413906380353	-5.60911160526522e-19	-3.9052381853375446e-49	1.3800889076853524e-14	8.575702657407223e-15	0.009766291721810951	-3.802311623173024e-21	2.5221158489164196e-14	2.779264932789635e-18	3.973860306024806e-17	2.0308825654824894e-22
3000000	0.00011685413906380353	-5.60911160526522e-19	-4.0421158382839975e-49	1.3800889076853524e-14	8.575702657407223e-15	0.009766291721810951	-3.8014662034801726e-21	2.5221158489164196e-14	2.779264932789635e-18	3.973860306024806e-17	2.0308825654824894e-22
3100000	0.00011685413906380353	-5.60911160526522e-19	-4.178993477113495e-49	1.3800889076853524e-14	8.575702657407223e-15	0.009766291721810951	-3.8006207837873204e-21	2.5221158489164196e-14	2.779264932789635e-18	3.973860306024806e-17	2.0308825654824894e-22
3200000	0.00011685413906380353	-5.60911160526522e-19	-4.315871102351064e-49	1.3800889076853524e-14	8.575702657407223e-15	0.009766291721810951	-3.799775364094468e-21	2.5221158489164196e-14	2.779264932789635e-18	3.973860306024806e-17	2.0308825654824894e-22
3300000	0.00011685413906380353	-5.60911160526522e-19	-4.4527487145217324e-49	1.3800889076853524e-14	8.575702657407223e-15	0.009766291721810951	-3.798929944401616e-21	2.5221158489164196e-14	2.779264932789635e-18	3.973860306024806e-17	2.0308825654824894e-22
3400000	0.00011685413906380353	-5.60911160526522e-19	-4.589626314150527e-49	1.3800889076853524e-14	8.575702657407223e-15	0.009766291721810951	-3.798084524708765e-21	2.5221158489164196e-14	2.779264932789635e-18	3.973860306024806e-17	2.0308825654824894e-22
3500000	0.00011685413906380353	-5.60911160526522e-19	-4.726503901762476e-49	1.3800889076853524e-14	8.575702657407223e-15	0.009766291721810951	-3.7972391050159125e-21	2.5221158489164196e-14	2.779264932789635e-18	3.973860306024806e-17	2.0308825654824894e-22
3600000	0.00011685413906380353	-5.60911160526522e-19	-4.8633814778826065e-49	1.3800889076853524e-14	8.575702657407223e-15	0.009766291721810951	-3.79639368532306e-21	2.5221158489164196e-14	2.779264932789635e-18	3.973860306024806e-17	2.0308825654824894e-22
3700000	0.00011685413906380353	-5.60911160526522e-19	-5.000259043035947e-49	1.3800889076853524e-14	8.575702657407223e-15	0.009766291721810951	-3.795548265630209e-21	2.5221158489164196e-14	2.779264932789635e-18	3.973860306024806e-17	2.0308825654824894e-22
3800000	0.00011685413906380353	-5.60911160526522e-19	-5.137136597747524e-49	1.3800889076853524e-14	8.575702657407223e-15	0.009766291721810951	-3.794702845937357e-21	2.5221158489164196e-14	2.779264932789635e-18	3.973860306024806e-17	2.0308825654824891e-22
3900000	0.00011685413906380353	-5.60911160526522e-19	-5.2740141425423646e-49	1.3800889076853524e-14	8.575702657407223e-15	0.009766291721810951	-3.7938574262445045e-21	2.5221158489164196e-14	2.779264932789635e-18	3.973860306024806e-17	2.0308825654824891e-22
4000000	0.00011685413906380353	-5.60911160526522e-19	-5.4108916779454976e-49	1.3800889076853524e-14	8.575702657407223e-15	0.009766291721810951	-3.793012006551653e-21	2.5221158489164196e-14	2.779264932789635e-18	3.973860306024806e-17	2.0308825654824891e-22
4100000	0.00011685413906380354	-5.60911160526522e-19	-5.547769204481949e-49	1.3800889076853524e-14	8.575702657407223e-15	0.009766291721810951	-3.792166586858801e-21	2.5221158489164196e-14	2.779264932789635e-18	3.973860306024806e-17	2.0308825654824891e-22
4200000	0.00011685413906380354	-5.60911160526522e-19	-5.6846467226767476e-49	1.3800889076853524e-14	8.575702657407223e-15	0.009766291721810951	-3.791321167165949e-21	2.5221158489164196e-14	2.779264932789635e-18	3.973860306024806e-17	2.0308825654824891e-22
4300000	0.00011685413906380354	-5.60911160526522e-19	-5.821524233054921e-49	1.3800889076853524e-14	8.575702657407223e-15	0.009766291721810951	-3.790475747473097e-21	2.5221158489164196e-14	2.779264932789635e-18	3.973860306024806e-17	2.0308825654824891e-22
4400000	0.00011685413906380354	-5.60911160526522e-19	-5.958401736141495e-49	1.3800889076853524e-14	8.575702657407223e-15	0.009766291721810951	-3.789630327780245e-21	2.5221158489164196e-14	2.779264932789635e-18	3.973860306024806e-17	2.0308825654824891e-22
4500000	0.00011685413906380354	-5.60911160526522e-19	-6.095279232461499e-49	1.3800889076853524e-14	8.575702657407223e-15	0.009766291721810951	-3.788784908087393e-21	2.5221158489164196e-14	2.779264932789635e-18	3.973860306024806e-17	2.0308825654824891e-22
4600000	0.00011685413906380354	-5.60911160526522e-19	-6.23215672253996e-49	1.3800889076853524e-14	8.575702657407223e-15	0.009766291721810953	-3.7879394883945415e-21	2.5221158489164196e-14	2.779264932789635e-18	3.973860306024806e-17	2.0308825654824891e-22
4700000	0.00011685413906380354	-5.60911160526522e-19	-6.369034206901905e-49	1.3800889076853524e-14	8.575702657407223e-15	0.009766291721810953	-3.787094068701689e-21	2.5221158489164196e-14	2.779264932789635e-18	3.973860306024806e-17	2.0308825654824891e-22
4800000	0.00011685413906380354	-5.60911160526522e-19	-6.5059116860723615e-49	1.3800889076853524e-14	8.575702657407223e-15	0.009766291721810953	-3.786248649008837e-21	2.5221158489164196e-14	2.779264932789635e-18	3.973860306024806e-17	2.0308825654824891e-22
4900000	0.00011685413906380354	-5.60911160526522e-19	-6.6427891605763575e-49	1.3800889076853524e-14	8.575702657407223e-15	0.009766291721810953	-3.785403229315986e-21	2.5221158489164196e-14	2.779264932789635e-18	3.973860306024806e-17	2.0308825654824891e-22
5000000	0.00011685413906380354	-5.60911160526522e-19	-6.77966663093892e-49	1.3800889076853524e-14	8.575702657407223e-15	0.009766291721810953	-3.7845578096231335e-21	2.5221158489164196e-14	2.7792649327896353e-18	3.973860306024806e-17	2.0308825654824891e-22
5100000	0.00011685413906380354	-5.60911160526522e-19	-6.916544097685077e-49	1.3800889076853524e-14	8.575702657407223e-15	0.009766291721810953	-3.783712389930281e-21	2.5221158489164196e-14	2.7792649327896353e-18	3.973860306024806e-17	2.0308825654824891e-22
5200000	0.00011685413906380354	-5.60911160526522e-19	-7.053421561339856e-49	1.3800889076853524e-14	8.575702657407223e-15	0.009766291721810953	-3.78286697023743e-21	2.5221158489164196e-14	2.7792649327896353e-18	3.973860306024806e-17	2.0308825654824891e-22
5300000	0.00011685413906380354	-5.60911160526522e-19	-7.190299022428285e-49	1.3800889076853524e-14	8.575702657407223e-15	0.009766291721810953	-3.782021550544578e-21	2.5221158489164196e-14	2.7792649327896353e-18	3.973860306024806e-17	2.0308825654824891e-22
5400000	0.00011685413906380354	-5.60911160526522e-19	-7.32717648147539e-49	1.3800889076853524e-14	8.575702657407223e-15	0.009766291721810953	-3.7811761308517256e-21	2.5221158489164196e-14	2.7792649327896353e-18	3.973860306024805e-17	2.0308825654824891e-22
5500000	0.00011685413906380354	-5.60911160526522e-19	-7.464053939006198e-49	1.3800889076853524e-14	8.575702657407223e-15	0.009766291721810953	-3.780330711158874e-21	2.5221158489164192e-14	2.7792649327896353e-18	3.973860306024805e-17	2.0308825654824891e-22
5600000	0.00011685413906380354	-5.60911160526522e-19	-7.600931395545739e-49	1.3800889076853524e-14	8.575702657407223e-15	0.009766291721810953	-3.779485291466022e-21	2.5221158489164192e-14	2.7792649327896353e-18	3.973860306024805e-17	2.0308825654824891e-22
5700000	0.00011685413906380354	-5.60911160526522e-19	-7.73780885161904e-49	1.3800889076853524e-14	8.575702657407223e-15	0.009766291721810953	-3.77863987177317e-21	2.5221158489164192e-14	2.7792649327896353e-18	3.973860306024805e-17	2.0308825654824891e-22
5800000	0.00011685413906380354	-5.60911160526522e-19	-7.874686307751127e-49	1.3800889076853524e-14	8.575702657407223e-15	0.009766291721810953	-3.777794452080318e-21	2.5221158489164192e-14	2.7792649327896353e-18	3.973860306024805e-17	2.0308825654824891e-22
5900000	0.00011685413906380354	-5.60911160526522e-19	-8.011563764467028e-49	1.3800889076853524e-14	8.575702657407223e-15	0.009766291721810953	-3.776949032387466e-21	2.5221158489164192e-14	2.7792649327896353e-18	3.973860306024805e-17	2.0308825654824891e-22
6000000	0.00011685413906380354	-5.60911160526522e-19	-8.148441222291771e-49	1.3800889076853524e-14	8.575702657407223e-15	0.009766291721810953	-3.776103612694614e-21	2.5221158489164192e-14	2.7792649327896353e-18	3.973860306024805e-17	2.0308825654824891e-22
6100000	0.00011685413906380354	-5.60911160526522e-19	-8.285318681750383e-49	1.3800889076853524e-14	8.575702657407223e-15	0.009766291721810953	-3.7752581930017626e-21	2.5221158489164192e-14	2.7792649327896353e-18	3.973860306024805e-17	2.0308825654824891e-22
6200000	0.00011685413906380354	-5.60911160526522e-19	-8.422196143367892e-49	1.3800889076853524e-14	8.575702657407223e-15	0.009766291721810953	-3.7744127733089104e-21	2.5221158489164192e-14	2.7792649327896353e-18	3.973860306024805e-17	2.0308825654824891e-22
6300000	0.00011685413906380354	-5.60911160526522e-19	-8.559073607669328e-49	1.3800889076853524e-14	8.575702657407223e-15	0.009766291721810953	-3.773567353616058e-21	2.5221158489164192e-14	2.7792649327896353e-18	3.973860306024805e-17	2.0308825654824891e-22
6400000	0.00011685413906380355	-5.60911160526522e-19	-8.695951075179713e-49	1.3800889076853524e-14	8.575702657407223e-15	0.009766291721810953	-3.772721933923206e-21	2.5221158489164192e-14	2.7792649327896353e-18	3.973860306024805e-17	2.0308825654824891e-22
6500000	0.00011685413906380355	-5.60911160526522e-19	-8.832828546424077e-49	1.3800889076853524e-14	8.575702657407223e-15	0.009766291721810953	-3.771876514230355e-21	2.5221158489164192e-14	2.7792649327896353e-18	3.973860306024805e-17	2.0308825654824891e-22
6600000	0.00011685413906380355	-5.60911160526522e-19	-8.969706021927449e-49	1.3800889076853524e-14	8.575702657407223e-15	0.009766291721810953	-3.7710310945375025e-21	2.5221158489164192e-14	2.7792649327896353e-18	3.9738603060248046e-17	2.0308825654824891e-22
6700000	0.00011685413906380355	-5.60911160526522e-19	-9.106583502214856e-49	1.3800889076853524e-14	8.575702657407223e-15	0.009766291721810953	-3.77018567484465e-21	2.5221158489164192e-14	2.7792649327896353e-18	3.9738603060248046e-17	2.0308825654824891e-22
6800000	0.00011685413906380355	-5.60911160526522e-19	-9.243460987811324e-49	1.3800889076853524e-14	8.575702657407223e-15	0.009766291721810953	-3.769340255151799e-21	2.5221158489164192e-14	2.7792649327896353e-18	3.9738603060248046e-17	2.0308825654824891e-22
6900000	0.00011685413906380355	-5.60911160526522e-19	-9.380338479241882e-49	1.3800889076853524e-14	8.575702657407223e-15	0.009766291721810953	-3.768494835458947e-21	2.5221158489164192e-14	2.7792649327896353e-18	3.9738603060248046e-17	2.0308825654824891e-22
7000000	0.00011685413906380355	-5.60911160526522e-19	-9.517215977031556e-49	1.3800889076853524e-14	8.575702657407223e-15	0.009766291721810953	-3.7676494157660945e-21	2.5221158489164192e-14	2.7792649327896353e-18	3.9738603060248046e-17	2.0308825654824891e-22
7100000	0.00011685413906380355	-5.60911160526522e-19	-9.654093481705374e-49	1.3800889076853524e-14	8.575702657407223e-15	0.009766291721810953	-3.766803996073243e-21	2.5221158489164192e-14	2.7792649327896353e-18	3.9738603060248046e-17	2.0308825654824891e-22
7200000	0.00011685413906380355	-5.60911160526522e-19	-9.790970993788365e-49	1.3800889076853524e-14	8.575702657407223e-15	0.009766291721810953	-3.765958576380391e-21	2.5221158489164192e-14	2.7792649327896353e-18	3.9738603060248046e-17	2.0308825654824891e-22
7300000	0.00011685413906380355	-5.60911160526522e-19	-9.927848513805555e-49	1.3800889076853524e-14	8.575702657407223e-15	0.009766291721810953	-3.765113156687539e-21	2.5221158489164192e-14	2.7792649327896353e-18	3.9738603060248046e-17	2.0308825654824891e-22
7400000	0.00011685413906380355	-5.60911160526522e-19	-1.0064726042281972e-48	1.3800889076853524e-14	8.575702657407223e-15	0.009766291721810953	-3.764267736994687e-21	2.5221158489164192e-14	2.7792649327896353e-18	3.9738603060248046e-17	2.0308825654824891e-22
7500000	0.00011685413906380355	-5.60911160526522e-19	-1.0201603579742642e-48	1.3800889076853524e-14	8.575702657407223e-15	0.009766291721810953	-3.763422317301835e-21	2.5221158489164192e-14	2.7792649327896353e-18	3.9738603060248046e-17	2.0308825654824891e-22
7600000	0.00011685413906380355	-5.60911160526522e-19	-1.0338481126712595e-48	1.3800889076853524e-14	8.575702657407223e-15	0.009766291721810953	-3.762576897608983e-21	2.5221158489164192e-14	2.7792649327896353e-18	3.9738603060248046e-17	2.0308825654824891e-22
7700000	0.00011685413906380355	-5.60911160526522e-19	-1.0475358683716858e-48	1.3800889076853524e-14	8.575702657407223e-15	0.009766291721810953	-3.7617314779161315e-21	2.5221158489164192e-14	2.7792649327896353e-18	3.9738603060248046e-17	2.0308825654824891e-22
7800000	0.00011685413906380355	-5.60911160526522e-19	-1.0612236251280458e-48	1.3800889076853524e-14	8.575702657407223e-15	0.009766291721810953	-3.760886058223279e-21	2.5221158489164192e-14	2.7792649327896353e-18	3.9738603060248046e-17	2.0308825654824891e-22
7900000	0.00011685413906380355	-5.60911160526522e-19	-1.074911381500766e-48	1.3800889076853524e-14	8.575702657407223e-15	0.009766291721810953	-3.760040638530427e-21	2.5221158489164192e-14	2.7792649327896353e-18	3.9738603060248046e-17	2.0308825654824891e-22
8000000	0.00011685413906380355	-5.60911160526522e-19	-1.0885991357054748e-48	1.3800889076853524e-14	8.575702657407223e-15	0.009766291721810953	-3.759195218837576e-21	2.5221158489164192e-14	2.7792649327896353e-18	3.9738603060248046e-17	2.0308825654824891e-22
8100000	0.00011685413906380355	-5.60911160526522e-19	-1.102286887789833e-48	1.3800889076853524e-14	8.575702657407223e-15	0.009766291721810953	-3.7583497991447235e-21	2.5221158489164192e-14	2.7792649327896353e-18	3.9738603060248046e-17	2.0308825654824891e-22
8200000	0.00011685413906380355	-5.60911160526522e-19	-1.115974637806344e-48	1.3800889076853524e-14	8.575702657407223e-15	0.009766291721810953	-3.757504379451871e-21	2.5221158489164192e-14	2.7792649327896353e-18	3.9738603060248046e-17	2.0308825654824891e-22
8300000	0.00011685413906380355	-5.60911160526522e-19	-1.1296623858075099e-48	1.3800889076853524e-14	8.575702657407223e-15	0.009766291721810953	-3.75665895975902e-21	2.5221158489164192e-14	2.7792649327896353e-18	3.9738603060248046e-17	2.0308825654824891e-22
8400000	0.00011685413906380355	-5.60911160526522e-19	-1.1433501318458333e-48	1.3800889076853524e-14	8.575702657407223e-15	0.009766291721810953	-3.755813540066168e-21	2.5221158489164192e-14	2.7792649327896353e-18	3.9738603060248046e-17	2.0308825654824891e-22
8500000	0.00011685413906380355	-5.60911160526522e-19	-1.1570378759738172e-48	1.3800889076853524e-14	8.575702657407223e-15	0.009766291721810953	-3.7549681203733156e-21	2.5221158489164192e-14	2.7792649327896353e-18	3.9738603060248046e-17	2.0308825654824891e-22
8600000	0.00011685413906380355	-5.60911160526522e-19	-1.170725618243964e-48	1.3800889076853524e-14	8.575702657407223e-15	0.009766291721810953	-3.754122700680464e-21	2.5221158489164192e-14	2.7792649327896353e-18	3.9738603060248046e-17	2.0308825654824891e-22
8700000	0.00011685413906380355	-5.60911160526522e-19	-1.1844133587087763e-48	1.3800889076853524e-14	8.575702657407223e-15	0.009766291721810953	-3.753277280987612e-21	2.5221158489164192e-14	2.7792649327896353e-18	3.9738603060248046e-17	2.0308825654824891e-22
8800000	0.00011685413906380355	-5.60911160526522e-19	-1.1981010974207566e-48	1.3800889076853524e-14	8.575702657407223e-15	0.009766291721810953	-3.75243186129476e-21	2.5221158489164192e-14	2.7792649327896353e-18	3.9738603060248046e-17	2.0308825654824891e-22
8900000	0.00011685413906380355	-5.60911160526522e-19	-1.2117888344324078e-48	1.3800889076853524e-14	8.575702657407223e-15	0.009766291721810953	-3.751586441601908e-21	2.5221158489164192e-14	2.7792649327896353e-18	3.9738603060248046e-17	2.0308825654824891e-22
9000000	0.00011685413906380355	-5.60911160526522e-19	-1.2254765697962323e-48	1.3800889076853524e-14	8.575702657407223e-15	0.009766291721810953	-3.750741021909056e-21	2.5221158489164192e-14	2.7792649327896353e-18	3.9738603060248046e-17	2.0308825654824891e-22
9100000	0.00011685413906380355	-5.60911160526522e-19	-1.2391643035647327e-48	1.3800889076853524e-14	8.575702657407223e-15	0.009766291721810953	-3.749895602216204e-21	2.5221158489164192e-14	2.7792649327896353e-18	3.9738603060248046e-17	2.0308825654824891e-22
9200000	0.00011685413906380355	-5.60911160526522e-19	-1.2528520357904119e-48	1.3800889076853524e-14	8.575702657407223e-15	0.009766291721810953	-3.7490501825233526e-21	2.5221158489164192e-14	2.7792649327896353e-18	3.9738603060248046e-17	2.0308825654824891e-22
9300000	0.00011685413906380355	-5.60911160526522e-19	-1.2665397665257722e-48	1.3800889076853524e-14	8.575702657407223e-15	0.009766291721810953	-3.7482047628305004e-21	2.5221158489164192e-14	2.7792649327896353e-18	3.9738603060248046e-17	2.0308825654824891e-22
9400000	0.00011685413906380355	-5.60911160526522e-19	-1.2802274958233163e-48	1.3800889076853524e-14	8.575702657407223e-15	0.009766291721810953	-3.747359343137648e-21	2.5221158489164192e-14	2.7792649327896353e-18	3.9738603060248046e-17	2.0308825654824891e-22
9500000	0.00011685413906380355	-5.60911160526522e-19	-1.2939152237355468e-48	1.3800889076853524e-14	8.575702657407223e-15	0.009766291721810953	-3.746513923444797e-21	2.5221158489164192e-14	2.7792649327896353e-18	3.9738603060248046e-17	2.0308825654824891e-22
9600000	0.00011685413906380355	-5.60911160526522e-19	-1.3076029503149665e-48	1.3800889076853524e-14	8.575702657407223e-15	0.009766291721810953	-3.745668503751945e-21	2.5221158489164192e-14	2.7792649327896353e-18	3.9738603060248046e-17	2.0308825654824891e-22
9700000	0.00011685413906380355	-5.60911160526522e-19	-1.3212906756140777e-48	1.3800889076853524e-14	8.575702657407223e-15	0.009766291721810953	-3.7448230840590925e-21	2.5221158489164192e-14	2.7792649327896353e-18	3.9738603060248046e-17	2.0308825654824891e-22
9800000	0.00011685413906380355	-5.60911160526522e-19	-1.3349783996853832e-48	1.3800889076853524e-14	8.575702657407223e-15	0.009766291721810953	-3.743977664366241e-21	2.5221158489164192e-14	2.7792649327896353e-18	3.9738603060248046e-17	2.0308825654824891e-22
9900000	0.00011685413906380355	-5.60911160526522e-19	-1.3486661225813857e-48	1.3800889076853524e-14	8.575702657407223e-15	0.009766291721810953	-3.743132244673389e-21	2.5221158489164192e-14	2.7792649327896353e-18	3.9738603060248046e-17	2.0308825654824891e-22
10000000	0.00011685413906380355	-5.60911160526522e-19	-1.3623538443545878e-48	1.3800889076853524e-14	8.575702657407223e-15	0.009766291721810953	-3.742286824980537e-21	2.5221158489164192e-14	2.7792649327896353e-18	3.9738603060248046e-17	2.0308825654824891e-22
10100000	0.00011685413906380355	-5.60911160526522e-19	-1.3760415650574917e-48	1.3800889076853524e-14	8.575702657407223e-15	0.009766291721810953	-3.7414414052876845e-21	2.5221158489164192e-14	2.7792649327896353e-18	3.9738603060248046e-17	2.0308825654824891e-22
10200000	0.00011685413906380355	-5.60911160526522e-19	-1.3897292847426007e-48	1.3800889076853524e-14	8.575702657407223e-15	0.009766291721810953	-3.740595985594833e-21	2.5221158489164192e-14	2.7792649327896353e-18	3.9738603060248046e-17	2.0308825654824891e-22
10300000	0.00011685413906380355	-5.60911160526522e-19	-1.403417003462417e-48	1.3800889076853524e-14	8.575702657407223e-15	0.009766291721810953	-3.739750565901981e-21	2.5221158489164192e-14	2.7792649327896353e-18	3.9738603060248046e-17	2.0308825654824891e-22
10400000	0.00011685413906380355	-5.60911160526522e-19	-1.417104721269443e-48	1.3800889076853524e-14	8.575702657407223e-15	0.009766291721810953	-3.738905146209129e-21	2.5221158489164192e-14	2.7792649327896353e-18	3.9738603060248046e-17	2.0308825654824891e-22
10500000	0.00011685413906380355	-5.60911160526522e-19	-1.430792438216182e-48	1.3800889076853524e-14	8.575702657407223e-15	0.009766291721810953	-3.738059726516277e-21	2.5221158489164192e-14	2.7792649327896353e-18	3.9738603060248046e-17	2.0308825654824891e-22
10600000	0.00011685413906380355	-5.60911160526522e-19	-1.4444801543551357e-48	1.3800889076853524e-14	8.575702657407223e-15	0.009766291721810953	-3.737214306823425e-21	2.5221158489164192e-14	2.7792649327896353e-18	3.9738603060248046e-17	2.0308825654824891e-22
10700000	0.00011685413906380355	-5.60911160526522e-19	-1.4581678697388078e-48	1.3800889076853524e-14	8.575702657407223e-15	0.009766291721810953	-3.736368887130573e-21	2.5221158489164192e-14	2.7792649327896353e-18	3.9738603060248046e-17	2.0308825654824891e-22
10800000	0.00011685413906380355	-5.60911160526522e-19	-1.4718555844197e-48	1.3800889076853524e-14	8.575702657407223e-15	0.009766291721810953	-3.7355234674377215e-21	2.5221158489164192e-14	2.7792649327896353e-18	3.9738603060248046e-17	2.0308825654824891e-22
10900000	0.00011685413906380355	-5.60911160526522e-19	-1.485543298450315e-48	1.3800889076853524e-14	8.575702657407223e-15	0.009766291721810953	-3.734678047744869e-21	2.5221158489164192e-14	2.7792649327896353e-18	3.9738603060248046e-17	2.0308825654824891e-22
11000000	0.00011685413906380355	-5.60911160526522e-19	-1.4992310118831564e-48	1.3800889076853524e-14	8.575702657407223e-15	0.009766291721810953	-3.733832628052017e-21	2.5221158489164192e-14	2.7792649327896353e-18	3.9738603060248046e-17	2.0308825654824891e-22
11100000	0.00011685413906380355	-5.60911160526522e-19	-1.5129187247707254e-48	1.3800889076853524e-14	8.575702657407223e-15	0.009766291721810953	-3.732987208359166e-21	2.5221158489164192e-14	2.7792649327896353e-18	3.9738603060248046e-17	2.0308825654824891e-22
11200000	0.00011685413906380355	-5.60911160526522e-19	-1.5266064371655258e-48	1.3800889076853524e-14	8.575702657407223e-15	0.009766291721810953	-3.7321417886663135e-21	2.5221158489164192e-14	2.7792649327896353e-18	3.9738603060248046e-17	2.0308825654824891e-22
11300000	0.00011685413906380355	-5.60911160526522e-19	-1.5402941491200594e-48	1.3800889076853524e-14	8.575702657407223e-15	0.009766291721810953	-3.731296368973461e-21	2.5221158489164192e-14	2.7792649327896353e-18	3.9738603060248046e-17	2.0308825654824891e-22
11400000	0.00011685413906380355	-5.60911160526522e-19	-1.5539818606868292e-48	1.3800889076853524e-14	8.575702657407223e-15	0.009766291721810953	-3.73045094928061e-21	2.5221158489164192e-14	2.7792649327896353e-18	3.9738603060248046e-17	2.0308825654824891e-22
11500000	0.00011685413906380355	-5.60911160526522e-19	-1.5676695719183378e-48	1.3800889076853524e-14	8.575702657407223e-15	0.009766291721810953	-3.729605529587758e-21	2.5221158489164192e-14	2.7792649327896353e-18	3.9738603060248046e-17	2.0308825654824891e-22
11600000	0.00011685413906380355	-5.60911160526522e-19	-1.5813572828670875e-48	1.3800889076853524e-14	8.575702657407223e-15	0.009766291721810953	-3.7287601098949056e-21	2.5221158489164192e-14	2.7792649327896353e-18	3.9738603060248046e-17	2.0308825654824891e-22
11700000	0.00011685413906380355	-5.60911160526522e-19	-1.5950449935855814e-48	1.3800889076853524e-14	8.575702657407223e-15	0.009766291721810953	-3.727914690202054e-21	2.5221158489164192e-14	2.7792649327896353e-18	3.9738603060248046e-17	2.0308825654824891e-22
11800000	0.00011685413906380355	-5.60911160526522e-19	-1.608732704126322e-48	1.3800889076853524e-14	8.575702657407223e-15	0.009766291721810953	-3.727069270509202e-21	2.5221158489164192e-14	2.7792649327896353e-18	3.9738603060248046e-17	2.0308825654824891e-22
11900000	0.00011685413906380354	-5.60911160526522e-19	-1.6224204145418114e-48	1.3800889076853524e-14	8.575702657407223e-15	0.009766291721810953	-3.72622385081635e-21	2.5221158489164192e-14	2.7792649327896353e-18	3.9738603060248046e-17	2.0308825654824894e-22
12000000	0.00011685413906380354	-5.60911160526522e-19	-1.6361081248845528e-48	1.3800889076853524e-14	8.575702657407223e-15	0.009766291721810953	-3.725378431123498e-21	2.5221158489164192e-14	2.7792649327896353e-18	3.9738603060248046e-17	2.0308825654824894e-22
12100000	0.00011685413906380354	-5.60911160526522e-19	-1.6497958352070487e-48	1.3800889076853524e-14	8.575702657407223e-15	0.009766291721810953	-3.724533011430646e-21	2.5221158489164192e-14	2.7792649327896353e-18	3.9738603060248046e-17	2.0308825654824894e-22
12200000	0.00011685413906380354	-5.60911160526522e-19	-1.6634835455618018e-48	1.3800889076853524e-14	8.575702657407223e-15	0.009766291721810953	-3.723687591737794e-21	2.5221158489164192e-14	2.7792649327896353e-18	3.9738603060248046e-17	2.0308825654824894e-22
12300000	0.00011685413906380354	-5.60911160526522e-19	-1.6771712560013144e-48	1.3800889076853524e-14	8.575702657407223e-15	0.009766291721810953	-3.7228421720449426e-21	2.5221158489164192e-14	2.7792649327896353e-18	3.9738603060248046e-17	2.0308825654824894e-22
12400000	0.00011685413906380354	-5.60911160526522e-19	-1.690858966578089e-48	1.3800889076853524e-14	8.575702657407223e-15	0.009766291721810953	-3.7219967523520904e-21	2.5221158489164192e-14	2.7792649327896353e-18	3.9738603060248046e-17	2.0308825654824894e-22
12500000	0.00011685413906380354	-5.60911160526522e-19	-1.704546677344629e-48	1.3800889076853522e-14	8.575702657407223e-15	0.009766291721810953	-3.721151332659238e-21	2.5221158489164192e-14	2.7792649327896353e-18	3.9738603060248046e-17	2.0308825654824894e-22
12600000	0.00011685413906380354	-5.60911160526522e-19	-1.7182343883534363e-48	1.3800889076853522e-14	8.575702657407223e-15	0.009766291721810953	-3.720305912966387e-21	2.5221158489164192e-14	2.7792649327896353e-18	3.9738603060248046e-17	2.0308825654824894e-22
12700000	0.00011685413906380354	-5.60911160526522e-19	-1.7319220996570137e-48	1.3800889076853522e-14	8.575702657407223e-15	0.009766291721810953	-3.719460493273535e-21	2.5221158489164192e-14	2.7792649327896353e-18	3.9738603060248046e-17	2.0308825654824894e-22
12800000	0.00011685413906380354	-5.60911160526522e-19	-1.7456098113078638e-48	1.3800889076853522e-14	8.575702657407223e-15	0.009766291721810953	-3.7186150735806824e-21	2.5221158489164192e-14	2.7792649327896353e-18	3.9738603060248046e-17	2.0308825654824894e-22
12900000	0.00011685413906380354	-5.60911160526522e-19	-1.7592975233584896e-48	1.3800889076853522e-14	8.575702657407223e-15	0.009766291721810953	-3.717769653887831e-21	2.5221158489164192e-14	2.7792649327896353e-18	3.9738603060248046e-17	2.0308825654824894e-22
13000000	0.00011685413906380354	-5.60911160526522e-19	-1.772985235861393e-48	1.3800889076853522e-14	8.575702657407223e-15	0.009766291721810953	-3.716924234194979e-21	2.5221158489164192e-14	2.7792649327896353e-18	3.9738603060248046e-17	2.0308825654824894e-22
13100000	0.00011685413906380354	-5.60911160526522e-19	-1.786672948869077e-48	1.3800889076853522e-14	8.575702657407223e-15	0.009766291721810953	-3.716078814502127e-21	2.5221158489164192e-14	2.7792649327896353e-18	3.9738603060248046e-17	2.0308825654824894e-22
13200000	0.00011685413906380354	-5.60911160526522e-19	-1.8003606624340444e-48	1.3800889076853522e-14	8.575702657407223e-15	0.009766291721810953	-3.715233394809275e-21	2.5221158489164192e-14	2.7792649327896353e-18	3.9738603060248046e-17	2.0308825654824894e-22
13300000	0.00011685413906380354	-5.60911160526522e-19	-1.8140483766087973e-48	1.3800889076853522e-14	8.575702657407223e-15	0.009766291721810953	-3.714387975116423e-21	2.5221158489164192e-14	2.7792649327896353e-18	3.9738603060248046e-17	2.0308825654824894e-22
13400000	0.00011685413906380354	-5.60911160526522e-19	-1.827736091445839e-48	1.3800889076853522e-14	8.575702657407223e-15	0.009766291721810953	-3.713542555423571e-21	2.5221158489164192e-14	2.7792649327896353e-18	3.9738603060248046e-17	2.0308825654824894e-22
13500000	0.00011685413906380354	-5.60911160526522e-19	-1.8414238069976716e-48	1.3800889076853522e-14	8.575702657407223e-15	0.009766291721810953	-3.712697135730719e-21	2.5221158489164192e-14	2.7792649327896353e-18	3.9738603060248046e-17	2.0308825654824894e-22
13600000	0.00011685413906380354	-5.60911160526522e-19	-1.8551115233167978e-48	1.3800889076853522e-14	8.575702657407223e-15	0.009766291721810953	-3.711851716037867e-21	2.5221158489164192e-14	2.7792649327896353e-18	3.9738603060248046e-17	2.0308825654824894e-22
13700000	0.00011685413906380354	-5.60911160526522e-19	-1.8687992404557202e-48	1.3800889076853522e-14	8.575702657407223e-15	0.009766291721810953	-3.711006296345015e-21	2.5221158489164192e-14	2.7792649327896353e-18	3.9738603060248046e-17	2.0308825654824894e-22
13800000	0.00011685413906380354	-5.60911160526522e-19	-1.8824869584669417e-48	1.3800889076853522e-14	8.575702657407223e-15	0.009766291721810953	-3.710160876652163e-21	2.5221158489164192e-14	2.7792649327896353e-18	3.9738603060248046e-17	2.0308825654824894e-22
13900000	0.00011685413906380354	-5.60911160526522e-19	-1.8961746774029646e-48	1.3800889076853522e-14	8.575702657407223e-15	0.009766291721810953	-3.7093154569593115e-21	2.5221158489164192e-14	2.7792649327896353e-18	3.9738603060248046e-17	2.0308825654824894e-22
14000000	0.00011685413906380354	-5.60911160526522e-19	-1.9098623973162918e-48	1.3800889076853522e-14	8.575702657407223e-15	0.009766291721810953	-3.708470037266459e-21	2.5221158489164192e-14	2.7792649327896353e-18	3.9738603060248046e-17	2.0308825654824894e-22
14100000	0.00011685413906380354	-5.60911160526522e-19	-1.9235501182594255e-48	1.3800889076853522e-14	8.575702657407223e-15	0.009766291721810953	-3.707624617573607e-21	2.5221158489164192e-14	2.7792649327896353e-18	3.9738603060248046e-17	2.0308825654824894e-22
14200000	0.00011685413906380354	-5.60911160526522e-19	-1.9372378400823608e-48	1.3800889076853522e-14	8.575702657407223e-15	0.009766291721810953	-3.706779197880756e-21	2.5221158489164192e-14	2.7792649327896353e-18	3.9738603060248046e-17	2.0308825654824894e-22
14300000	0.00011685413906380354	-5.60911160526522e-19	-1.9509255613193658e-48	1.3800889076853522e-14	8.575702657407223e-15	0.009766291721810953	-3.7059337781879035e-21	2.5221158489164192e-14	2.7792649327896353e-18	3.9738603060248046e-17	2.0308825654824894e-22
14400000	0.00011685413906380354	-5.60911160526522e-19	-1.964613281679733e-48	1.3800889076853522e-14	8.575702657407223e-15	0.009766291721810953	-3.705088358495051e-21	2.5221158489164192e-14	2.7792649327896353e-18	3.9738603060248046e-17	2.0308825654824894e-22
14500000	0.00011685413906380354	-5.60911160526522e-19	-1.9783010011769045e-48	1.3800889076853522e-14	8.575702657407223e-15	0.009766291721810953	-3.7042429388022e-21	2.5221158489164192e-14	2.7792649327896353e-18	3.9738603060248046e-17	2.0308825654824894e-22
14600000	0.00011685413906380354	-5.60911160526522e-19	-1.991988719824321e-48	1.3800889076853522e-14	8.575702657407223e-15	0.009766291721810953	-3.703397519109348e-21	2.5221158489164192e-14	2.7792649327896353e-18	3.9738603060248046e-17	2.0308825654824894e-22
14700000	0.00011685413906380354	-5.60911160526522e-19	-2.0056764376354253e-48	1.3800889076853522e-14	8.575702657407223e-15	0.009766291721810953	-3.7025520994164956e-21	2.5221158489164192e-14	2.7792649327896353e-18	3.9738603060248046e-17	2.0308825654824894e-22
14800000	0.00011685413906380354	-5.60911160526522e-19	-2.019364154623658e-48	1.3800889076853522e-14	8.575702657407223e-15	0.009766291721810953	-3.701706679723644e-21	2.5221158489164192e-14	2.7792649327896353e-18	3.9738603060248046e-17	2.0308825654824894e-22
14900000	0.00011685413906380354	-5.60911160526522e-19	-2.0330518708024614e-48	1.3800889076853522e-14	8.575702657407223e-15	0.009766291721810953	-3.700861260030792e-21	2.5221158489164192e-14	2.7792649327896353e-18	3.9738603060248046e-17	2.0308825654824894e-22
15000000	0.00011685413906380354	-5.60911160526522e-19	-2.0467395861852766e-48	1.3800889076853522e-14	8.575702657407223e-15	0.009766291721810953	-3.70001584033794e-21	2.5221158489164192e-14	2.7792649327896353e-18	3.9738603060248046e-17	2.0308825654824894e-22
15100000	0.00011685413906380354	-5.60911160526522e-19	-2.0604273007855458e-48	1.3800889076853522e-14	8.575702657407223e-15	0.009766291721810953	-3.699170420645088e-21	2.5221158489164192e-14	2.7792649327896353e-18	3.9738603060248046e-17	2.0308825654824894e-22
15200000	0.00011685413906380354	-5.60911160526522e-19	-2.07411501461671e-48	1.3800889076853522e-14	8.575702657407223e-15	0.009766291721810953	-3.698325000952236e-21	2.5221158489164192e-14	2.7792649327896353e-18	3.9738603060248046e-17	2.0308825654824894e-22
15300000	0.00011685413906380354	-5.60911160526522e-19	-2.0878027276922115e-48	1.3800889076853522e-14	8.575702657407223e-15	0.009766291721810953	-3.697479581259384e-21	2.5221158489164192e-14	2.7792649327896353e-18	3.9738603060248046e-17	2.0308825654824894e-22
15400000	0.00011685413906380354	-5.60911160526522e-19	-2.101490440025491e-48	1.3800889076853522e-14	8.575702657407223e-15	0.009766291721810953	-3.6966341615665326e-21	2.5221158489164192e-14	2.7792649327896353e-18	3.9738603060248046e-17	2.0308825654824894e-22
15500000	0.00011685413906380354	-5.60911160526522e-19	-2.1151781516299915e-48	1.3800889076853522e-14	8.575702657407223e-15	0.009766291721810953	-3.6957887418736804e-21	2.5221158489164192e-14	2.7792649327896353e-18	3.9738603060248046e-17	2.0308825654824894e-22
15600000	0.00011685413906380354	-5.60911160526522e-19	-2.1288658625191534e-48	1.3800889076853522e-14	8.575702657407223e-15	0.009766291721810953	-3.694943322180828e-21	2.5221158489164192e-14	2.7792649327896353e-18	3.9738603060248046e-17	2.0308825654824894e-22
15700000	0.00011685413906380354	-5.60911160526522e-19	-2.1425535727064187e-48	1.3800889076853522e-14	8.575702657407223e-15	0.009766291721810953	-3.694097902487977e-21	2.5221158489164192e-14	2.7792649327896353e-18	3.9738603060248046e-17	2.0308825654824894e-22
15800000	0.00011685413906380354	-5.60911160526522e-19	-2.156241282205229e-48	1.3800889076853522e-14	8.575702657407223e-15	0.009766291721810953	-3.693252482795125e-21	2.5221158489164192e-14	2.7792649327896353e-18	3.9738603060248046e-17	2.0308825654824894e-22
15900000	0.00011685413906380354	-5.60911160526522e-19	-2.169928991029026e-48	1.3800889076853522e-14	8.575702657407223e-15	0.009766291721810953	-3.6924070631022724e-21	2.5221158489164192e-14	2.7792649327896353e-18	3.9738603060248046e-17	2.0308825654824894e-22
16000000	0.00011685413906380354	-5.60911160526522e-19	-2.1836166991912512e-48	1.3800889076853522e-14	8.575702657407223e-15	0.009766291721810953	-3.691561643409421e-21	2.5221158489164192e-14	2.7792649327896353e-18	3.9738603060248046e-17	2.0308825654824894e-22
16100000	0.00011685413906380354	-5.60911160526522e-19	-2.1973044067053468e-48	1.3800889076853522e-14	8.575702657407223e-15	0.009766291721810953	-3.690716223716569e-21	2.5221158489164192e-14	2.7792649327896353e-18	3.9738603060248046e-17	2.0308825654824894e-22
16200000	0.00011685413906380354	-5.60911160526522e-19	-2.2109921135847535e-48	1.3800889076853522e-14	8.575702657407223e-15	0.009766291721810953	-3.689870804023717e-21	2.5221158489164192e-14	2.7792649327896353e-18	3.9738603060248046e-17	2.0308825654824894e-22
16300000	0.00011685413906380354	-5.60911160526522e-19	-2.2246798198429136e-48	1.3800889076853522e-14	8.575702657407223e-15	0.009766291721810953	-3.689025384330865e-21	2.5221158489164192e-14	2.7792649327896353e-18	3.9738603060248046e-17	2.0308825654824894e-22
16400000	0.00011685413906380354	-5.60911160526522e-19	-2.2383675254932684e-48	1.3800889076853522e-14	8.575702657407223e-15	0.009766291721810953	-3.688179964638013e-21	2.5221158489164192e-14	2.7792649327896353e-18	3.9738603060248046e-17	2.0308825654824894e-22
16500000	0.00011685413906380354	-5.60911160526522e-19	-2.2520552305492596e-48	1.3800889076853522e-14	8.575702657407223e-15	0.009766291721810953	-3.687334544945161e-21	2.5221158489164192e-14	2.7792649327896353e-18	3.9738603060248046e-17	2.0308825654824894e-22
16600000	0.00011685413906380354	-5.60911160526522e-19	-2.265742935024329e-48	1.3800889076853522e-14	8.575702657407223e-15	0.009766291721810953	-3.6864891252523095e-21	2.5221158489164192e-14	2.7792649327896353e-18	3.9738603060248046e-17	2.0308825654824894e-22
16700000	0.00011685413906380354	-5.60911160526522e-19	-2.2794306389319183e-48	1.3800889076853522e-14	8.575702657407223e-15	0.009766291721810953	-3.685643705559457e-21	2.5221158489164192e-14	2.7792649327896353e-18	3.9738603060248046e-17	2.0308825654824894e-22
16800000	0.00011685413906380354	-5.60911160526522e-19	-2.2931183422854684e-48	1.3800889076853522e-14	8.575702657407223e-15	0.009766291721810953	-3.684798285866605e-21	2.5221158489164192e-14	2.7792649327896353e-18	3.9738603060248046e-17	2.0308825654824894e-22
16900000	0.00011685413906380354	-5.60911160526522e-19	-2.3068060450984214e-48	1.3800889076853522e-14	8.575702657407223e-15	0.009766291721810953	-3.683952866173754e-21	2.5221158489164192e-14	2.7792649327896353e-18	3.9738603060248046e-17	2.0308825654824894e-22
17000000	0.00011685413906380354	-5.60911160526522e-19	-2.3204937473842194e-48	1.3800889076853522e-14	8.575702657407223e-15	0.009766291721810953	-3.6831074464809015e-21	2.5221158489164192e-14	2.7792649327896353e-18	3.9738603060248046e-17	2.0308825654824894e-22
17100000	0.00011685413906380354	-5.60911160526522e-19	-2.3341814491563033e-48	1.3800889076853522e-14	8.575702657407223e-15	0.009766291721810953	-3.682262026788049e-21	2.5221158489164192e-14	2.7792649327896353e-18	3.9738603060248046e-17	2.0308825654824894e-22
17200000	0.00011685413906380354	-5.60911160526522e-19	-2.3478691504281153e-48	1.3800889076853522e-14	8.575702657407223e-15	0.009766291721810953	-3.681416607095198e-21	2.5221158489164192e-14	2.7792649327896353e-18	3.9738603060248046e-17	2.0308825654824894e-22
17300000	0.00011685413906380354	-5.60911160526522e-19	-2.361556851213096e-48	1.3800889076853522e-14	8.575702657407223e-15	0.009766291721810953	-3.680571187402346e-21	2.5221158489164192e-14	2.7792649327896353e-18	3.9738603060248046e-17	2.0308825654824894e-22
17400000	0.00011685413906380354	-5.60911160526522e-19	-2.3752445515246884e-48	1.3800889076853522e-14	8.575702657407223e-15	0.009766291721810953	-3.6797257677094935e-21	2.5221158489164192e-14	2.7792649327896353e-18	3.9738603060248046e-17	2.0308825654824894e-22
17500000	0.00011685413906380354	-5.60911160526522e-19	-2.3889322513763336e-48	1.3800889076853522e-14	8.575702657407223e-15	0.009766291721810953	-3.678880348016642e-21	2.5221158489164192e-14	2.7792649327896353e-18	3.9738603060248046e-17	2.0308825654824894e-22
17600000	0.00011685413906380354	-5.60911160526522e-19	-2.4026199507814726e-48	1.3800889076853522e-14	8.575702657407223e-15	0.009766291721810953	-3.67803492832379e-21	2.5221158489164192e-14	2.7792649327896353e-18	3.9738603060248046e-17	2.0308825654824894e-22
17700000	0.00011685413906380354	-5.60911160526522e-19	-2.4163076497535475e-48	1.3800889076853522e-14	8.575702657407223e-15	0.009766291721810953	-3.677189508630938e-21	2.5221158489164192e-14	2.7792649327896353e-18	3.9738603060248046e-17	2.0308825654824894e-22
17800000	0.00011685413906380354	-5.60911160526522e-19	-2.4299953483060004e-48	1.3800889076853522e-14	8.575702657407223e-15	0.009766291721810953	-3.676344088938086e-21	2.5221158489164192e-14	2.7792649327896353e-18	3.9738603060248046e-17	2.0308825654824894e-22
17900000	0.00011685413906380354	-5.60911160526522e-19	-2.4436830464522723e-48	1.3800889076853522e-14	8.575702657407223e-15	0.009766291721810953	-3.675498669245234e-21	2.5221158489164192e-14	2.7792649327896353e-18	3.9738603060248046e-17	2.0308825654824894e-22
18000000	0.00011685413906380354	-5.60911160526522e-19	-2.4573707442058048e-48	1.3800889076853522e-14	8.575702657407223e-15	0.009766291721810953	-3.674653249552382e-21	2.5221158489164192e-14	2.7792649327896353e-18	3.9738603060248046e-17	2.0308825654824894e-22
18100000	0.00011685413906380354	-5.60911160526522e-19	-2.47105844158004e-48	1.3800889076853522e-14	8.575702657407223e-15	0.009766291721810953	-3.6738078298595305e-21	2.5221158489164192e-14	2.7792649327896353e-18	3.9738603060248046e-17	2.0308825654824894e-22
18200000	0.00011685413906380354	-5.60911160526522e-19	-2.484746138588419e-48	1.3800889076853522e-14	8.575702657407223e-15	0.009766291721810953	-3.672962410166678e-21	2.5221158489164192e-14	2.7792649327896353e-18	3.9738603060248046e-17	2.0308825654824894e-22
18300000	0.00011685413906380354	-5.60911160526522e-19	-2.4984338352443836e-48	1.3800889076853522e-14	8.575702657407223e-15	0.009766291721810953	-3.672116990473826e-21	2.5221158489164192e-14	2.7792649327896353e-18	3.9738603060248046e-17	2.0308825654824894e-22
18400000	0.00011685413906380354	-5.60911160526522e-19	-2.5121215315613756e-48	1.3800889076853522e-14	8.575702657407223e-15	0.009766291721810953	-3.671271570780975e-21	2.5221158489164192e-14	2.7792649327896353e-18	3.9738603060248046e-17	2.0308825654824894e-22
18500000	0.00011685413906380354	-5.60911160526522e-19	-2.5258092275528364e-48	1.3800889076853522e-14	8.575702657407223e-15	0.009766291721810953	-3.6704261510881226e-21	2.5221158489164192e-14	2.7792649327896353e-18	3.9738603060248046e-17	2.0308825654824894e-22
18600000	0.00011685413906380354	-5.60911160526522e-19	-2.539496923232208e-48	1.3800889076853522e-14	8.575702657407223e-15	0.009766291721810953	-3.6695807313952704e-21	2.5221158489164192e-14	2.7792649327896353e-18	3.9738603060248046e-17	2.0308825654824894e-22
18700000	0.00011685413906380354	-5.60911160526522e-19	-2.5531846186129314e-48	1.3800889076853522e-14	8.575702657407223e-15	0.009766291721810953	-3.668735311702419e-21	2.5221158489164192e-14	2.7792649327896353e-18	3.9738603060248046e-17	2.0308825654824894e-22
18800000	0.00011685413906380354	-5.60911160526522e-19	-2.5668723137084488e-48	1.3800889076853522e-14	8.575702657407223e-15	0.009766291721810953	-3.667889892009567e-21	2.5221158489164192e-14	2.7792649327896353e-18	3.9738603060248046e-17	2.0308825654824894e-22
18900000	0.00011685413906380354	-5.60911160526522e-19	-2.5805600085322016e-48	1.3800889076853522e-14	8.575702657407223e-15	0.009766291721810953	-3.667044472316715e-21	2.5221158489164192e-14	2.7792649327896353e-18	3.9738603060248046e-17	2.0308825654824894e-22
19000000	0.00011685413906380354	-5.60911160526522e-19	-2.5942477030976317e-48	1.3800889076853522e-14	8.575702657407223e-15	0.009766291721810953	-3.666199052623863e-21	2.5221158489164192e-14	2.7792649327896353e-18	3.9738603060248046e-17	2.0308825654824894e-22
19100000	0.00011685413906380354	-5.60911160526522e-19	-2.60793539741818e-48	1.3800889076853522e-14	8.575702657407223e-15	0.009766291721810953	-3.665353632931011e-21	2.5221158489164192e-14	2.7792649327896353e-18	3.9738603060248046e-17	2.0308825654824894e-22
19200000	0.00011685413906380354	-5.60911160526522e-19	-2.621623091507289e-48	1.3800889076853522e-14	8.575702657407223e-15	0.009766291721810953	-3.664508213238159e-21	2.5221158489164192e-14	2.7792649327896353e-18	3.9738603060248046e-17	2.0308825654824894e-22
19300000	0.00011685413906380354	-5.60911160526522e-19	-2.6353107853783994e-48	1.3800889076853522e-14	8.575702657407223e-15	0.009766291721810953	-3.6636627935453074e-21	2.5221158489164192e-14	2.7792649327896353e-18	3.9738603060248046e-17	2.0308825654824894e-22
19400000	0.00011685413906380354	-5.60911160526522e-19	-2.6489984790449536e-48	1.3800889076853522e-14	8.575702657407223e-15	0.009766291721810953	-3.662817373852455e-21	2.5221158489164192e-14	2.7792649327896353e-18	3.9738603060248046e-17	2.0308825654824894e-22
19500000	0.00011685413906380354	-5.60911160526522e-19	-2.662686172520393e-48	1.3800889076853522e-14	8.575702657407223e-15	0.009766291721810953	-3.661971954159603e-21	2.5221158489164192e-14	2.7792649327896353e-18	3.9738603060248046e-17	2.0308825654824894e-22
19600000	0.00011685413906380354	-5.60911160526522e-19	-2.676373865818159e-48	1.3800889076853522e-14	8.575702657407223e-15	0.009766291721810953	-3.661126534466752e-21	2.522115848916419e-14	2.7792649327896353e-18	3.9738603060248046e-17	2.0308825654824894e-22
19700000	0.00011685413906380354	-5.60911160526522e-19	-2.6900615589516933e-48	1.3800889076853522e-14	8.575702657407223e-15	0.009766291721810953	-3.6602811147738995e-21	2.522115848916419e-14	2.7792649327896353e-18	3.9738603060248046e-17	2.0308825654824894e-22
19800000	0.00011685413906380354	-5.60911160526522e-19	-2.7037492519344378e-48	1.3800889076853522e-14	8.575702657407223e-15	0.009766291721810953	-3.659435695081047e-21	2.522115848916419e-14	2.7792649327896353e-18	3.9738603060248046e-17	2.0308825654824894e-22
19900000	0.00011685413906380354	-5.60911160526522e-19	-2.717436944779834e-48	1.3800889076853522e-14	8.575702657407223e-15	0.009766291721810953	-3.658590275388196e-21	2.522115848916419e-14	2.7792649327896353e-18	3.9738603060248046e-17	2.0308825654824894e-22
20000000	0.00011685413906380354	-5.60911160526522e-19	-2.7311246375013234e-48	1.3800889076853522e-14	8.575702657407223e-15	0.009766291721810953	-3.657744855695344e-21	2.522115848916419e-14	2.7792649327896353e-18	3.9738603060248046e-17	2.0308825654824894e-22
20100000	0.00011685413906380354	-5.60911160526522e-19	-2.744812330112348e-48	1.3800889076853522e-14	8.575702657407223e-15	0.009766291721810953	-3.6568994360024915e-21	2.522115848916419e-14	2.7792649327896353e-18	3.9738603060248046e-17	2.0308825654824894e-22
20200000	0.00011685413906380354	-5.60911160526522e-19	-2.758500022626348e-48	1.3800889076853522e-14	8.575702657407223e-15	0.009766291721810953	-3.65605401630964e-21	2.522115848916419e-14	2.7792649327896353e-18	3.9738603060248046e-17	2.0308825654824894e-22
20300000	0.00011685413906380354	-5.60911160526522e-19	-2.7721877150567676e-48	1.3800889076853522e-14	8.575702657407223e-15	0.009766291721810953	-3.655208596616788e-21	2.522115848916419e-14	2.7792649327896353e-18	3.9738603060248046e-17	2.0308825654824894e-22
20400000	0.00011685413906380354	-5.60911160526522e-19	-2.785875407417046e-48	1.3800889076853522e-14	8.575702657407223e-15	0.009766291721810953	-3.654363176923936e-21	2.522115848916419e-14	2.7792649327896353e-18	3.9738603060248046e-17	2.0308825654824894e-22
20500000	0.00011685413906380354	-5.60911160526522e-19	-2.799563099720626e-48	1.3800889076853522e-14	8.575702657407223e-15	0.009766291721810953	-3.653517757231084e-21	2.522115848916419e-14	2.7792649327896353e-18	3.9738603060248046e-17	2.0308825654824894e-22
20600000	0.00011685413906380354	-5.60911160526522e-19	-2.813250791980949e-48	1.3800889076853522e-14	8.575702657407223e-15	0.009766291721810953	-3.652672337538232e-21	2.522115848916419e-14	2.7792649327896356e-18	3.9738603060248046e-17	2.0308825654824894e-22
20700000	0.00011685413906380354	-5.60911160526522e-19	-2.826938484211457e-48	1.3800889076853522e-14	8.575702657407223e-15	0.009766291721810953	-3.65182691784538e-21	2.522115848916419e-14	2.7792649327896356e-18	3.9738603060248046e-17	2.0308825654824894e-22
20800000	0.00011685413906380354	-5.60911160526522e-19	-2.840626176425591e-48	1.3800889076853522e-14	8.575702657407223e-15	0.009766291721810953	-3.6509814981525285e-21	2.522115848916419e-14	2.7792649327896356e-18	3.9738603060248046e-17	2.0308825654824894e-22
20900000	0.00011685413906380354	-5.60911160526522e-19	-2.854313868636793e-48	1.3800889076853522e-14	8.575702657407223e-15	0.009766291721810953	-3.650136078459676e-21	2.522115848916419e-14	2.7792649327896356e-18	3.9738603060248046e-17	2.0308825654824894e-22
21000000	0.00011685413906380354	-5.60911160526522e-19	-2.868001560858504e-48	1.3800889076853522e-14	8.575702657407223e-15	0.009766291721810953	-3.649290658766824e-21	2.522115848916419e-14	2.7792649327896356e-18	3.9738603060248046e-17	2.0308825654824894e-22
21100000	0.00011685413906380354	-5.60911160526522e-19	-2.881689253104167e-48	1.3800889076853522e-14	8.575702657407223e-15	0.009766291721810953	-3.648445239073973e-21	2.522115848916419e-14	2.7792649327896356e-18	3.9738603060248046e-17	2.0308825654824894e-22
21200000	0.00011685413906380354	-5.60911160526522e-19	-2.8953769453872223e-48	1.3800889076853522e-14	8.575702657407223e-15	0.009766291721810953	-3.6475998193811205e-21	2.522115848916419e-14	2.7792649327896356e-18	3.9738603060248046e-17	2.0308825654824894e-22
21300000	0.00011685413906380354	-5.60911160526522e-19	-2.909064637721112e-48	1.3800889076853522e-14	8.575702657407223e-15	0.009766291721810953	-3.646754399688268e-21	2.522115848916419e-14	2.7792649327896356e-18	3.9738603060248046e-17	2.0308825654824894e-22
21400000	0.00011685413906380354	-5.60911160526522e-19	-2.9227523301192774e-48	1.3800889076853522e-14	8.575702657407223e-15	0.009766291721810953	-3.645908979995417e-21	2.522115848916419e-14	2.7792649327896356e-18	3.9738603060248046e-17	2.0308825654824894e-22
21500000	0.00011685413906380354	-5.60911160526522e-19	-2.9364400225951606e-48	1.3800889076853522e-14	8.575702657407223e-15	0.009766291721810953	-3.645063560302565e-21	2.522115848916419e-14	2.7792649327896356e-18	3.9738603060248046e-17	2.0308825654824894e-22
21600000	0.00011685413906380354	-5.60911160526522e-19	-2.950127715162203e-48	1.3800889076853522e-14	8.575702657407223e-15	0.009766291721810953	-3.6442181406097126e-21	2.522115848916419e-14	2.7792649327896356e-18	3.9738603060248046e-17	2.0308825654824894e-22
21700000	0.00011685413906380354	-5.60911160526522e-19	-2.963815407833847e-48	1.3800889076853522e-14	8.575702657407223e-15	0.009766291721810953	-3.643372720916861e-21	2.522115848916419e-14	2.7792649327896356e-18	3.9738603060248046e-17	2.0308825654824894e-22
21800000	0.00011685413906380354	-5.60911160526522e-19	-2.9775031006235323e-48	1.3800889076853522e-14	8.575702657407223e-15	0.009766291721810953	-3.642527301224009e-21	2.522115848916419e-14	2.7792649327896356e-18	3.9738603060248046e-17	2.0308825654824894e-22
21900000	0.00011685413906380354	-5.60911160526522e-19	-2.9911907935447027e-48	1.3800889076853522e-14	8.575702657407223e-15	0.009766291721810953	-3.641681881531157e-21	2.522115848916419e-14	2.7792649327896356e-18	3.9738603060248046e-17	2.0308825654824894e-22
22000000	0.00011685413906380354	-5.60911160526522e-19	-3.004878486610798e-48	1.3800889076853522e-14	8.575702657407223e-15	0.009766291721810953	-3.6408364618383054e-21	2.522115848916419e-14	2.7792649327896356e-18	3.9738603060248046e-17	2.0308825654824894e-22
22100000	0.00011685413906380354	-5.60911160526522e-19	-3.0185661798352615e-48	1.3800889076853522e-14	8.575702657407223e-15	0.009766291721810953	-3.639991042145453e-21	2.522115848916419e-14	2.7792649327896356e-18	3.9738603060248046e-17	2.0308825654824894e-22
22200000	0.00011685413906380354	-5.60911160526522e-19	-3.0322538732315335e-48	1.3800889076853522e-14	8.575702657407223e-15	0.009766291721810953	-3.639145622452601e-21	2.522115848916419e-14	2.7792649327896356e-18	3.9738603060248046e-17	2.0308825654824894e-22
22300000	0.00011685413906380354	-5.60911160526522e-19	-3.0459415668130563e-48	1.3800889076853522e-14	8.575702657407223e-15	0.009766291721810953	-3.6383002027597496e-21	2.522115848916419e-14	2.7792649327896356e-18	3.9738603060248046e-17	2.0308825654824894e-22
22400000	0.00011685413906380354	-5.60911160526522e-19	-3.0596292605932714e-48	1.3800889076853522e-14	8.575702657407223e-15	0.009766291721810953	-3.6374547830668974e-21	2.522115848916419e-14	2.7792649327896356e-18	3.9738603060248046e-17	2.0308825654824894e-22
22500000	0.00011685413906380354	-5.60911160526522e-19	-3.07331695458562e-48	1.3800889076853522e-14	8.575702657407223e-15	0.009766291721810953	-3.636609363374045e-21	2.522115848916419e-14	2.7792649327896356e-18	3.9738603060248046e-17	2.0308825654824894e-22
22600000	0.00011685413906380354	-5.60911160526522e-19	-3.087004648803545e-48	1.3800889076853522e-14	8.575702657407223e-15	0.009766291721810953	-3.635763943681194e-21	2.522115848916419e-14	2.7792649327896356e-18	3.9738603060248046e-17	2.0308825654824894e-22
22700000	0.00011685413906380354	-5.60911160526522e-19	-3.100692343260486e-48	1.3800889076853522e-14	8.575702657407223e-15	0.009766291721810953	-3.634918523988342e-21	2.522115848916419e-14	2.7792649327896356e-18	3.9738603060248046e-17	2.0308825654824894e-22
22800000	0.00011685413906380354	-5.60911160526522e-19	-3.114380037969886e-48	1.3800889076853522e-14	8.575702657407223e-15	0.009766291721810953	-3.6340731042954895e-21	2.522115848916419e-14	2.7792649327896356e-18	3.9738603060248046e-17	2.0308825654824894e-22
22900000	0.00011685413906380354	-5.60911160526522e-19	-3.128067732945187e-48	1.3800889076853522e-14	8.575702657407223e-15	0.009766291721810953	-3.633227684602638e-21	2.522115848916419e-14	2.7792649327896356e-18	3.9738603060248046e-17	2.0308825654824894e-22
23000000	0.00011685413906380354	-5.60911160526522e-19	-3.141755428199829e-48	1.3800889076853522e-14	8.575702657407223e-15	0.009766291721810953	-3.632382264909786e-21	2.522115848916419e-14	2.7792649327896356e-18	3.9738603060248046e-17	2.0308825654824894e-22
23100000	0.00011685413906380354	-5.60911160526522e-19	-3.1554431237472554e-48	1.3800889076853522e-14	8.575702657407223e-15	0.009766291721810953	-3.631536845216934e-21	2.522115848916419e-14	2.7792649327896356e-18	3.9738603060248046e-17	2.0308825654824894e-22
23200000	0.00011685413906380354	-5.60911160526522e-19	-3.169130819600907e-48	1.3800889076853522e-14	8.575702657407223e-15	0.009766291721810953	-3.630691425524082e-21	2.522115848916419e-14	2.7792649327896356e-18	3.9738603060248046e-17	2.0308825654824894e-22
23300000	0.00011685413906380354	-5.60911160526522e-19	-3.182818515774225e-48	1.3800889076853522e-14	8.575702657407223e-15	0.009766291721810953	-3.62984600583123e-21	2.522115848916419e-14	2.7792649327896356e-18	3.9738603060248046e-17	2.0308825654824894e-22
23400000	0.00011685413906380354	-5.60911160526522e-19	-3.196506212280652e-48	1.3800889076853522e-14	8.575702657407223e-15	0.009766291721810953	-3.629000586138378e-21	2.522115848916419e-14	2.7792649327896356e-18	3.9738603060248046e-17	2.0308825654824894e-22
23500000	0.00011685413906380354	-5.60911160526522e-19	-3.2101939091336283e-48	1.3800889076853522e-14	8.575702657407223e-15	0.009766291721810953	-3.628155166445526e-21	2.522115848916419e-14	2.7792649327896356e-18	3.9738603060248046e-17	2.0308825654824894e-22
23600000	0.00011685413906380354	-5.60911160526522e-19	-3.223881606346597e-48	1.3800889076853522e-14	8.575702657407223e-15	0.009766291721810953	-3.627309746752674e-21	2.522115848916419e-14	2.7792649327896356e-18	3.9738603060248046e-17	2.0308825654824894e-22
23700000	0.00011685413906380354	-5.60911160526522e-19	-3.237569303932999e-48	1.3800889076853522e-14	8.575702657407223e-15	0.009766291721810953	-3.626464327059822e-21	2.522115848916419e-14	2.7792649327896356e-18	3.9738603060248046e-17	2.0308825654824894e-22
23800000	0.00011685413906380354	-5.60911160526522e-19	-3.251257001906276e-48	1.3800889076853522e-14	8.575702657407223e-15	0.009766291721810953	-3.62561890736697e-21	2.522115848916419e-14	2.7792649327896356e-18	3.9738603060248046e-17	2.0308825654824894e-22
23900000	0.00011685413906380354	-5.60911160526522e-19	-3.264944700279869e-48	1.3800889076853522e-14	8.575702657407223e-15	0.009766291721810953	-3.6247734876741185e-21	2.522115848916419e-14	2.7792649327896356e-18	3.9738603060248046e-17	2.0308825654824894e-22
24000000	0.00011685413906380354	-5.60911160526522e-19	-3.278632399067221e-48	1.3800889076853522e-14	8.575702657407223e-15	0.009766291721810953	-3.623928067981266e-21	2.522115848916419e-14	2.7792649327896356e-18	3.9738603060248046e-17	2.0308825654824894e-22
24100000	0.00011685413906380354	-5.60911160526522e-19	-3.292320098281773e-48	1.3800889076853522e-14	8.575702657407223e-15	0.009766291721810953	-3.623082648288414e-21	2.522115848916419e-14	2.7792649327896356e-18	3.9738603060248046e-17	2.0308825654824894e-22
24200000	0.00011685413906380354	-5.60911160526522e-19	-3.3060077978017574e-48	1.3800889076853522e-14	8.575702657407223e-15	0.009766291721810953	-3.622237228595563e-21	2.522115848916419e-14	2.7792649327896356e-18	3.9738603060248046e-17	2.0308825654824894e-22
24300000	0.00011685413906380354	-5.60911160526522e-19	-3.319695496636057e-48	1.3800889076853522e-14	8.575702657407223e-15	0.009766291721810953	-3.6213918089027105e-21	2.522115848916419e-14	2.7792649327896356e-18	3.9738603060248046e-17	2.0308825654824894e-22
24400000	0.00011685413906380354	-5.60911160526522e-19	-3.333383194593721e-48	1.3800889076853522e-14	8.575702657407223e-15	0.009766291721810953	-3.620546389209858e-21	2.522115848916419e-14	2.7792649327896356e-18	3.9738603060248046e-17	2.0308825654824894e-22
24500000	0.00011685413906380354	-5.60911160526522e-19	-3.34707089168819e-48	1.3800889076853522e-14	8.575702657407223e-15	0.009766291721810953	-3.619700969517007e-21	2.522115848916419e-14	2.7792649327896356e-18	3.9738603060248046e-17	2.0308825654824894e-22
24600000	0.00011685413906380354	-5.60911160526522e-19	-3.3607585879329054e-48	1.3800889076853522e-14	8.575702657407223e-15	0.009766291721810953	-3.618855549824155e-21	2.522115848916419e-14	2.7792649327896356e-18	3.9738603060248046e-17	2.0308825654824894e-22
24700000	0.00011685413906380354	-5.60911160526522e-19	-3.37444628334131e-48	1.3800889076853522e-14	8.575702657407223e-15	0.009766291721810953	-3.6180101301313026e-21	2.522115848916419e-14	2.7792649327896356e-18	3.9738603060248046e-17	2.0308825654824894e-22
24800000	0.00011685413906380354	-5.60911160526522e-19	-3.3881339779268444e-48	1.3800889076853522e-14	8.575702657407223e-15	0.009766291721810953	-3.617164710438451e-21	2.522115848916419e-14	2.7792649327896356e-18	3.9738603060248046e-17	2.0308825654824894e-22
24900000	0.00011685413906380354	-5.60911160526522e-19	-3.4018216717029513e-48	1.3800889076853522e-14	8.575702657407223e-15	0.009766291721810953	-3.616319290745599e-21	2.522115848916419e-14	2.7792649327896356e-18	3.9738603060248046e-17	2.0308825654824894e-22
25000000	0.00011685413906380354	-5.60911160526522e-19	-3.415509364683071e-48	1.3800889076853522e-14	8.575702657407223e-15	0.009766291721810953	-3.615473871052747e-21	2.522115848916419e-14	2.7792649327896356e-18	3.9738603060248046e-17	2.0308825654824894e-22
25100000	0.00011685413906380354	-5.60911160526522e-19	-3.4291970568806454e-48	1.3800889076853522e-14	8.575702657407223e-15	0.009766291721810953	-3.614628451359895e-21	2.522115848916419e-14	2.7792649327896356e-18	3.9738603060248046e-17	2.0308825654824894e-22
25200000	0.00011685413906380354	-5.60911160526522e-19	-3.442884748309117e-48	1.3800889076853522e-14	8.575702657407223e-15	0.009766291721810953	-3.613783031667043e-21	2.522115848916419e-14	2.7792649327896356e-18	3.9738603060248046e-17	2.0308825654824894e-22
25300000	0.00011685413906380354	-5.60911160526522e-19	-3.456572438981926e-48	1.3800889076853522e-14	8.575702657407223e-15	0.009766291721810953	-3.612937611974191e-21	2.522115848916419e-14	2.7792649327896356e-18	3.9738603060248046e-17	2.0308825654824894e-22
25400000	0.00011685413906380354	-5.60911160526522e-19	-3.4702601289125154e-48	1.3800889076853522e-14	8.575702657407223e-15	0.009766291721810953	-3.6120921922813396e-21	2.522115848916419e-14	2.7792649327896356e-18	3.9738603060248046e-17	2.0308825654824894e-22
25500000	0.00011685413906380354	-5.60911160526522e-19	-3.483947818114326e-48	1.3800889076853522e-14	8.575702657407223e-15	0.009766291721810953	-3.6112467725884874e-21	2.522115848916419e-14	2.7792649327896356e-18	3.9738603060248046e-17	2.0308825654824894e-22
25600000	0.00011685413906380354	-5.60911160526522e-19	-3.4976355066008e-48	1.3800889076853522e-14	8.575702657407223e-15	0.009766291721810953	-3.610401352895635e-21	2.522115848916419e-14	2.7792649327896356e-18	3.9738603060248046e-17	2.0308825654824894e-22
25700000	0.00011685413906380354	-5.60911160526522e-19	-3.511323194385378e-48	1.3800889076853522e-14	8.575702657407223e-15	0.009766291721810953	-3.609555933202784e-21	2.522115848916419e-14	2.7792649327896356e-18	3.9738603060248046e-17	2.0308825654824894e-22
25800000	0.00011685413906380354	-5.60911160526522e-19	-3.5250108814815025e-48	1.3800889076853522e-14	8.575702657407223e-15	0.009766291721810953	-3.608710513509932e-21	2.522115848916419e-14	2.7792649327896356e-18	3.9738603060248046e-17	2.0308825654824894e-22
25900000	0.00011685413906380354	-5.60911160526522e-19	-3.538698567902615e-48	1.3800889076853522e-14	8.575702657407223e-15	0.009766291721810953	-3.6078650938170795e-21	2.522115848916419e-14	2.7792649327896356e-18	3.9738603060248046e-17	2.0308825654824894e-22
26000000	0.00011685413906380354	-5.60911160526522e-19	-3.552386253662157e-48	1.3800889076853522e-14	8.575702657407223e-15	0.009766291721810953	-3.607019674124228e-21	2.522115848916419e-14	2.7792649327896356e-18	3.9738603060248046e-17	2.0308825654824894e-22
26100000	0.00011685413906380354	-5.60911160526522e-19	-3.5660739387735694e-48	1.3800889076853522e-14	8.575702657407223e-15	0.009766291721810953	-3.606174254431376e-21	2.522115848916419e-14	2.7792649327896356e-18	3.9738603060248046e-17	2.0308825654824894e-22
26200000	0.00011685413906380354	-5.60911160526522e-19	-3.5797616232502946e-48	1.3800889076853522e-14	8.575702657407223e-15	0.009766291721810953	-3.605328834738524e-21	2.522115848916419e-14	2.7792649327896356e-18	3.9738603060248046e-17	2.0308825654824894e-22
26300000	0.00011685413906380354	-5.60911160526522e-19	-3.593449307105774e-48	1.3800889076853522e-14	8.575702657407223e-15	0.009766291721810953	-3.604483415045672e-21	2.522115848916419e-14	2.7792649327896356e-18	3.9738603060248046e-17	2.0308825654824894e-22
26400000	0.00011685413906380354	-5.60911160526522e-19	-3.607136990353449e-48	1.3800889076853522e-14	8.575702657407223e-15	0.009766291721810953	-3.60363799535282e-21	2.522115848916419e-14	2.7792649327896356e-18	3.9738603060248046e-17	2.0308825654824894e-22
26500000	0.00011685413906380354	-5.60911160526522e-19	-3.6208246730067617e-48	1.3800889076853522e-14	8.575702657407223e-15	0.009766291721810953	-3.602792575659968e-21	2.522115848916419e-14	2.7792649327896356e-18	3.9738603060248046e-17	2.0308825654824894e-22
26600000	0.00011685413906380354	-5.60911160526522e-19	-3.634512355079153e-48	1.3800889076853522e-14	8.575702657407223e-15	0.009766291721810953	-3.6019471559671165e-21	2.522115848916419e-14	2.7792649327896356e-18	3.9738603060248046e-17	2.0308825654824894e-22
26700000	0.00011685413906380354	-5.60911160526522e-19	-3.648200036584066e-48	1.3800889076853522e-14	8.575702657407223e-15	0.009766291721810953	-3.601101736274264e-21	2.522115848916419e-14	2.7792649327896356e-18	3.9738603060248046e-17	2.0308825654824894e-22
26800000	0.00011685413906380354	-5.60911160526522e-19	-3.66188771753494e-48	1.3800889076853522e-14	8.575702657407223e-15	0.009766291721810953	-3.600256316581412e-21	2.522115848916419e-14	2.7792649327896356e-18	3.9738603060248046e-17	2.0308825654824894e-22
26900000	0.00011685413906380354	-5.60911160526522e-19	-3.675575397945218e-48	1.3800889076853522e-14	8.575702657407223e-15	0.009766291721810953	-3.599410896888561e-21	2.522115848916419e-14	2.7792649327896356e-18	3.9738603060248046e-17	2.0308825654824894e-22
27000000	0.00011685413906380354	-5.60911160526522e-19	-3.689263077828342e-48	1.3800889076853522e-14	8.575702657407223e-15	0.009766291721810953	-3.5985654771957085e-21	2.522115848916419e-14	2.7792649327896356e-18	3.9738603060248046e-17	2.0308825654824894e-22
27100000	0.00011685413906380354	-5.60911160526522e-19	-3.702950757197753e-48	1.3800889076853522e-14	8.575702657407223e-15	0.009766291721810953	-3.597720057502856e-21	2.522115848916419e-14	2.7792649327896356e-18	3.9738603060248046e-17	2.0308825654824894e-22
27200000	0.00011685413906380354	-5.60911160526522e-19	-3.7166384360668916e-48	1.3800889076853522e-14	8.575702657407223e-15	0.009766291721810953	-3.596874637810005e-21	2.522115848916419e-14	2.7792649327896356e-18	3.9738603060248046e-17	2.0308825654824894e-22
27300000	0.00011685413906380354	-5.60911160526522e-19	-3.7303261144492016e-48	1.3800889076853522e-14	8.575702657407223e-15	0.009766291721810953	-3.596029218117153e-21	2.522115848916419e-14	2.7792649327896356e-18	3.9738603060248046e-17	2.0308825654824894e-22
27400000	0.00011685413906380354	-5.60911160526522e-19	-3.744013792358123e-48	1.3800889076853522e-14	8.575702657407223e-15	0.009766291721810953	-3.5951837984243005e-21	2.522115848916419e-14	2.7792649327896356e-18	3.9738603060248046e-17	2.0308825654824894e-22
27500000	0.00011685413906380354	-5.60911160526522e-19	-3.7577014698070973e-48	1.3800889076853522e-14	8.575702657407223e-15	0.009766291721810953	-3.594338378731449e-21	2.522115848916419e-14	2.7792649327896356e-18	3.9738603060248046e-17	2.0308825654824894e-22
27600000	0.00011685413906380354	-5.60911160526522e-19	-3.7713891468095673e-48	1.3800889076853522e-14	8.575702657407223e-15	0.009766291721810953	-3.593492959038597e-21	2.522115848916419e-14	2.7792649327896356e-18	3.9738603060248046e-17	2.0308825654824894e-22
27700000	0.00011685413906380354	-5.60911160526522e-19	-3.785076823378974e-48	1.3800889076853522e-14	8.575702657407223e-15	0.009766291721810953	-3.592647539345745e-21	2.522115848916419e-14	2.7792649327896356e-18	3.9738603060248046e-17	2.0308825654824894e-22
27800000	0.00011685413906380354	-5.60911160526522e-19	-3.798764499528758e-48	1.3800889076853522e-14	8.575702657407223e-15	0.009766291721810953	-3.591802119652893e-21	2.522115848916419e-14	2.7792649327896356e-18	3.9738603060248046e-17	2.0308825654824894e-22
27900000	0.00011685413906380354	-5.60911160526522e-19	-3.8124521752723626e-48	1.3800889076853522e-14	8.575702657407223e-15	0.009766291721810953	-3.590956699960041e-21	2.522115848916419e-14	2.7792649327896356e-18	3.9738603060248046e-17	2.0308825654824894e-22
28000000	0.00011685413906380354	-5.60911160526522e-19	-3.826139850623229e-48	1.3800889076853522e-14	8.575702657407223e-15	0.009766291721810953	-3.590111280267189e-21	2.522115848916419e-14	2.7792649327896356e-18	3.9738603060248046e-17	2.0308825654824894e-22
28100000	0.00011685413906380354	-5.60911160526522e-19	-3.839827525594798e-48	1.380088907685352e-14	8.575702657407223e-15	0.009766291721810953	-3.5892658605743376e-21	2.522115848916419e-14	2.7792649327896356e-18	3.9738603060248046e-17	2.0308825654824894e-22
28200000	0.00011685413906380354	-5.60911160526522e-19	-3.853515200200511e-48	1.380088907685352e-14	8.575702657407223e-15	0.009766291721810953	-3.588420440881485e-21	2.522115848916419e-14	2.7792649327896356e-18	3.9738603060248046e-17	2.0308825654824894e-22
28300000	0.00011685413906380354	-5.60911160526522e-19	-3.867202874453811e-48	1.380088907685352e-14	8.575702657407223e-15	0.009766291721810953	-3.587575021188633e-21	2.522115848916419e-14	2.7792649327896356e-18	3.9738603060248046e-17	2.0308825654824894e-22
28400000	0.00011685413906380354	-5.60911160526522e-19	-3.880890548368139e-48	1.380088907685352e-14	8.575702657407223e-15	0.009766291721810953	-3.586729601495782e-21	2.522115848916419e-14	2.7792649327896356e-18	3.9738603060248046e-17	2.0308825654824894e-22
28500000	0.00011685413906380354	-5.60911160526522e-19	-3.894578221956936e-48	1.380088907685352e-14	8.575702657407223e-15	0.009766291721810953	-3.5858841818029296e-21	2.522115848916419e-14	2.7792649327896356e-18	3.9738603060248046e-17	2.0308825654824894e-22
28600000	0.00011685413906380354	-5.60911160526522e-19	-3.908265895233644e-48	1.380088907685352e-14	8.575702657407223e-15	0.009766291721810953	-3.5850387621100774e-21	2.522115848916419e-14	2.7792649327896356e-18	3.9738603060248046e-17	2.0308825654824894e-22
28700000	0.00011685413906380354	-5.60911160526522e-19	-3.921953568211705e-48	1.380088907685352e-14	8.575702657407223e-15	0.009766291721810953	-3.584193342417226e-21	2.522115848916419e-14	2.7792649327896356e-18	3.9738603060248046e-17	2.0308825654824894e-22
28800000	0.00011685413906380354	-5.60911160526522e-19	-3.93564124090456e-48	1.380088907685352e-14	8.575702657407223e-15	0.009766291721810953	-3.583347922724374e-21	2.522115848916419e-14	2.7792649327896356e-18	3.9738603060248046e-17	2.0308825654824894e-22
28900000	0.00011685413906380354	-5.60911160526522e-19	-3.9493289133256504e-48	1.380088907685352e-14	8.575702657407223e-15	0.009766291721810953	-3.582502503031522e-21	2.522115848916419e-14	2.7792649327896356e-18	3.9738603060248046e-17	2.0308825654824894e-22
29000000	0.00011685413906380354	-5.60911160526522e-19	-3.963016585488419e-48	1.380088907685352e-14	8.575702657407223e-15	0.009766291721810953	-3.58165708333867e-21	2.522115848916419e-14	2.7792649327896356e-18	3.9738603060248046e-17	2.0308825654824894e-22
29100000	0.00011685413906380354	-5.60911160526522e-19	-3.9767042574063066e-48	1.380088907685352e-14	8.575702657407223e-15	0.009766291721810953	-3.580811663645818e-21	2.522115848916419e-14	2.7792649327896356e-18	3.9738603060248046e-17	2.0308825654824894e-22
29200000	0.00011685413906380354	-5.60911160526522e-19	-3.990391929092754e-48	1.380088907685352e-14	8.575702657407223e-15	0.009766291721810953	-3.579966243952966e-21	2.522115848916419e-14	2.7792649327896356e-18	3.9738603060248046e-17	2.0308825654824894e-22
29300000	0.00011685413906380354	-5.60911160526522e-19	-4.004079600561204e-48	1.380088907685352e-14	8.575702657407223e-15	0.009766291721810953	-3.5791208242601144e-21	2.522115848916419e-14	2.7792649327896356e-18	3.9738603060248046e-17	2.0308825654824894e-22
29400000	0.00011685413906380354	-5.60911160526522e-19	-4.017767271825099e-48	1.380088907685352e-14	8.575702657407223e-15	0.009766291721810953	-3.578275404567262e-21	2.522115848916419e-14	2.7792649327896356e-18	3.9738603060248046e-17	2.0308825654824896e-22
29500000	0.00011685413906380354	-5.60911160526522e-19	-4.031454942897878e-48	1.380088907685352e-14	8.575702657407223e-15	0.009766291721810953	-3.57742998487441e-21	2.522115848916419e-14	2.7792649327896356e-18	3.9738603060248046e-17	2.0308825654824896e-22
29600000	0.00011685413906380354	-5.60911160526522e-19	-4.045142613792985e-48	1.380088907685352e-14	8.575702657407223e-15	0.009766291721810953	-3.576584565181559e-21	2.522115848916419e-14	2.7792649327896356e-18	3.9738603060248046e-17	2.0308825654824896e-22
29700000	0.00011685413906380354	-5.60911160526522e-19	-4.0588302845238606e-48	1.380088907685352e-14	8.575702657407223e-15	0.009766291721810953	-3.5757391454887065e-21	2.522115848916419e-14	2.7792649327896356e-18	3.9738603060248046e-17	2.0308825654824896e-22
29800000	0.00011685413906380354	-5.60911160526522e-19	-4.072517955103946e-48	1.380088907685352e-14	8.575702657407223e-15	0.009766291721810953	-3.574893725795854e-21	2.522115848916419e-14	2.7792649327896356e-18	3.9738603060248046e-17	2.0308825654824896e-22
29900000	0.00011685413906380354	-5.60911160526522e-19	-4.0862056255466833e-48	1.380088907685352e-14	8.575702657407223e-15	0.009766291721810953	-3.574048306103003e-21	2.522115848916419e-14	2.7792649327896356e-18	3.9738603060248046e-17	2.0308825654824896e-22
30000000	0.00011685413906380354	-5.60911160526522e-19	-4.0998932958655146e-48	1.380088907685352e-14	8.575702657407223e-15	0.009766291721810953	-3.573202886410151e-21	2.522115848916419e-14	2.7792649327896356e-18	3.9738603060248046e-17	2.0308825654824896e-22
30100000	0.00011685413906380354	-5.60911160526522e-19	-4.1135809660738806e-48	1.380088907685352e-14	8.575702657407223e-15	0.009766291721810953	-3.5723574667172985e-21	2.5221158489164192e-14	2.7792649327896356e-18	3.9738603060248046e-17	2.0308825654824896e-22
30200000	0.00011685413906380354	-5.60911160526522e-19	-4.127268636185223e-48	1.380088907685352e-14	8.575702657407223e-15	0.009766291721810953	-3.571512047024447e-21	2.5221158489164192e-14	2.7792649327896353e-18	3.9738603060248046e-17	2.0308825654824896e-22
30300000	0.00011685413906380354	-5.60911160526522e-19	-4.140956306212984e-48	1.380088907685352e-14	8.575702657407223e-15	0.009766291721810953	-3.570666627331595e-21	2.5221158489164192e-14	2.7792649327896353e-18	3.9738603060248046e-17	2.0308825654824896e-22
30400000	0.00011685413906380354	-5.60911160526522e-19	-4.1546439761706046e-48	1.380088907685352e-14	8.575702657407223e-15	0.009766291721810953	-3.569821207638743e-21	2.5221158489164192e-14	2.7792649327896353e-18	3.9738603060248046e-17	2.0308825654824896e-22
30500000	0.00011685413906380354	-5.60911160526522e-19	-4.168331646071527e-48	1.380088907685352e-14	8.575702657407223e-15	0.009766291721810953	-3.568975787945891e-21	2.5221158489164192e-14	2.7792649327896353e-18	3.9738603060248046e-17	2.0308825654824896e-22
30600000	0.00011685413906380354	-5.60911160526522e-19	-4.1820193159291926e-48	1.380088907685352e-14	8.575702657407223e-15	0.009766291721810953	-3.568130368253039e-21	2.5221158489164192e-14	2.7792649327896353e-18	3.9738603060248046e-17	2.0308825654824896e-22
30700000	0.00011685413906380354	-5.60911160526522e-19	-4.1957069857570425e-48	1.380088907685352e-14	8.575702657407223e-15	0.009766291721810953	-3.567284948560187e-21	2.5221158489164192e-14	2.7792649327896353e-18	3.9738603060248046e-17	2.0308825654824896e-22
30800000	0.00011685413906380354	-5.60911160526522e-19	-4.209394655568519e-48	1.380088907685352e-14	8.575702657407223e-15	0.009766291721810953	-3.5664395288673355e-21	2.5221158489164192e-14	2.7792649327896353e-18	3.9738603060248046e-17	2.0308825654824896e-22
30900000	0.00011685413906380354	-5.60911160526522e-19	-4.2230823253770633e-48	1.380088907685352e-14	8.575702657407223e-15	0.009766291721810953	-3.565594109174483e-21	2.5221158489164192e-14	2.7792649327896353e-18	3.9738603060248046e-17	2.0308825654824896e-22
31000000	0.00011685413906380354	-5.60911160526522e-19	-4.2367699951961165e-48	1.380088907685352e-14	8.575702657407223e-15	0.009766291721810953	-3.564748689481631e-21	2.5221158489164192e-14	2.7792649327896353e-18	3.9738603060248046e-17	2.0308825654824896e-22
31100000	0.00011685413906380354	-5.60911160526522e-19	-4.2504576650391217e-48	1.380088907685352e-14	8.575702657407223e-15	0.009766291721810953	-3.56390326978878e-21	2.5221158489164192e-14	2.7792649327896353e-18	3.9738603060248046e-17	2.0308825654824896e-22
31200000	0.00011685413906380354	-5.60911160526522e-19	-4.264145334919519e-48	1.380088907685352e-14	8.575702657407223e-15	0.009766291721810953	-3.5630578500959276e-21	2.5221158489164192e-14	2.7792649327896353e-18	3.9738603060248046e-17	2.0308825654824896e-22
31300000	0.00011685413906380354	-5.60911160526522e-19	-4.277833004850751e-48	1.380088907685352e-14	8.575702657407223e-15	0.009766291721810953	-3.562212430403075e-21	2.5221158489164192e-14	2.7792649327896353e-18	3.9738603060248046e-17	2.0308825654824896e-22
31400000	0.00011685413906380354	-5.60911160526522e-19	-4.2915206748462585e-48	1.380088907685352e-14	8.575702657407223e-15	0.009766291721810953	-3.561367010710224e-21	2.5221158489164192e-14	2.7792649327896353e-18	3.9738603060248046e-17	2.0308825654824896e-22
31500000	0.00011685413906380354	-5.60911160526522e-19	-4.305208344919484e-48	1.380088907685352e-14	8.575702657407223e-15	0.009766291721810953	-3.560521591017372e-21	2.5221158489164192e-14	2.7792649327896353e-18	3.9738603060248046e-17	2.0308825654824896e-22
31600000	0.00011685413906380354	-5.60911160526522e-19	-4.318896015083868e-48	1.380088907685352e-14	8.575702657407223e-15	0.009766291721810953	-3.5596761713245196e-21	2.5221158489164192e-14	2.7792649327896353e-18	3.9738603060248046e-17	2.0308825654824896e-22
31700000	0.00011685413906380354	-5.60911160526522e-19	-4.332583685352853e-48	1.3800889076853519e-14	8.575702657407223e-15	0.009766291721810953	-3.558830751631668e-21	2.5221158489164192e-14	2.7792649327896353e-18	3.9738603060248046e-17	2.0308825654824896e-22
31800000	0.00011685413906380354	-5.60911160526522e-19	-4.3462713557398804e-48	1.3800889076853519e-14	8.575702657407223e-15	0.009766291721810953	-3.557985331938816e-21	2.5221158489164192e-14	2.7792649327896353e-18	3.9738603060248046e-17	2.0308825654824896e-22
31900000	0.00011685413906380354	-5.60911160526522e-19	-4.3599590262583915e-48	1.3800889076853519e-14	8.575702657407223e-15	0.009766291721810953	-3.557139912245964e-21	2.5221158489164192e-14	2.7792649327896353e-18	3.9738603060248046e-17	2.0308825654824896e-22
32000000	0.00011685413906380354	-5.60911160526522e-19	-4.373646696921828e-48	1.3800889076853519e-14	8.575702657407223e-15	0.009766291721810953	-3.5562944925531124e-21	2.5221158489164192e-14	2.7792649327896353e-18	3.9738603060248046e-17	2.0308825654824896e-22
32100000	0.00011685413906380354	-5.60911160526522e-19	-4.387334367743632e-48	1.3800889076853519e-14	8.575702657407223e-15	0.009766291721810953	-3.55544907286026e-21	2.5221158489164192e-14	2.7792649327896353e-18	3.9738603060248046e-17	2.0308825654824896e-22
32200000	0.00011685413906380354	-5.60911160526522e-19	-4.401022038737245e-48	1.3800889076853519e-14	8.575702657407223e-15	0.009766291721810953	-3.554603653167408e-21	2.5221158489164192e-14	2.7792649327896353e-18	3.9738603060248046e-17	2.0308825654824896e-22
32300000	0.00011685413906380354	-5.60911160526522e-19	-4.414709709916108e-48	1.3800889076853519e-14	8.575702657407223e-15	0.009766291721810953	-3.5537582334745566e-21	2.5221158489164192e-14	2.7792649327896353e-18	3.9738603060248046e-17	2.0308825654824896e-22
32400000	0.00011685413906380354	-5.60911160526522e-19	-4.4283973812936624e-48	1.3800889076853519e-14	8.575702657407223e-15	0.009766291721810953	-3.5529128137817044e-21	2.5221158489164192e-14	2.7792649327896353e-18	3.9738603060248046e-17	2.0308825654824896e-22
32500000	0.00011685413906380354	-5.60911160526522e-19	-4.4420850528833506e-48	1.3800889076853519e-14	8.575702657407223e-15	0.009766291721810953	-3.552067394088852e-21	2.5221158489164192e-14	2.7792649327896353e-18	3.9738603060248046e-17	2.0308825654824896e-22
32600000	0.00011685413906380354	-5.60911160526522e-19	-4.455772724698614e-48	1.3800889076853519e-14	8.575702657407223e-15	0.009766291721810953	-3.551221974396001e-21	2.5221158489164192e-14	2.7792649327896353e-18	3.9738603060248046e-17	2.0308825654824896e-22
32700000	0.00011685413906380354	-5.60911160526522e-19	-4.469460396752894e-48	1.3800889076853519e-14	8.575702657407223e-15	0.009766291721810953	-3.550376554703149e-21	2.5221158489164192e-14	2.7792649327896353e-18	3.9738603060248046e-17	2.0308825654824896e-22
32800000	0.00011685413906380354	-5.60911160526522e-19	-4.483148069059633e-48	1.3800889076853519e-14	8.575702657407223e-15	0.009766291721810953	-3.5495311350102965e-21	2.5221158489164192e-14	2.7792649327896353e-18	3.9738603060248046e-17	2.0308825654824896e-22
32900000	0.00011685413906380354	-5.60911160526522e-19	-4.4968357416322714e-48	1.3800889076853519e-14	8.575702657407223e-15	0.009766291721810953	-3.548685715317445e-21	2.5221158489164192e-14	2.7792649327896353e-18	3.9738603060248046e-17	2.0308825654824896e-22
33000000	0.00011685413906380354	-5.60911160526522e-19	-4.510523414484251e-48	1.3800889076853519e-14	8.575702657407223e-15	0.009766291721810953	-3.547840295624593e-21	2.5221158489164192e-14	2.7792649327896353e-18	3.9738603060248046e-17	2.0308825654824896e-22
33100000	0.00011685413906380354	-5.60911160526522e-19	-4.524211087629014e-48	1.3800889076853519e-14	8.575702657407223e-15	0.009766291721810953	-3.546994875931741e-21	2.5221158489164192e-14	2.7792649327896353e-18	3.9738603060248046e-17	2.0308825654824896e-22
33200000	0.00011685413906380354	-5.60911160526522e-19	-4.537898761080002e-48	1.3800889076853519e-14	8.575702657407223e-15	0.009766291721810953	-3.546149456238889e-21	2.5221158489164192e-14	2.7792649327896353e-18	3.9738603060248046e-17	2.0308825654824896e-22
33300000	0.00011685413906380354	-5.60911160526522e-19	-4.551586434850656e-48	1.3800889076853519e-14	8.575702657407223e-15	0.009766291721810953	-3.545304036546037e-21	2.5221158489164192e-14	2.7792649327896353e-18	3.9738603060248046e-17	2.0308825654824896e-22
33400000	0.00011685413906380354	-5.60911160526522e-19	-4.565274108954418e-48	1.3800889076853519e-14	8.575702657407223e-15	0.009766291721810953	-3.544458616853185e-21	2.5221158489164192e-14	2.7792649327896353e-18	3.9738603060248046e-17	2.0308825654824896e-22
33500000	0.00011685413906380354	-5.60911160526522e-19	-4.57896178340473e-48	1.3800889076853519e-14	8.575702657407223e-15	0.009766291721810953	-3.543613197160333e-21	2.5221158489164192e-14	2.7792649327896353e-18	3.9738603060248046e-17	2.0308825654824896e-22
33600000	0.00011685413906380354	-5.60911160526522e-19	-4.5926494582150326e-48	1.3800889076853519e-14	8.575702657407223e-15	0.009766291721810953	-3.542767777467481e-21	2.5221158489164192e-14	2.7792649327896353e-18	3.9738603060248046e-17	2.0308825654824896e-22
33700000	0.00011685413906380354	-5.60911160526522e-19	-4.606337133398768e-48	1.3800889076853519e-14	8.575702657407223e-15	0.009766291721810953	-3.541922357774629e-21	2.5221158489164192e-14	2.7792649327896353e-18	3.9738603060248046e-17	2.0308825654824896e-22
33800000	0.00011685413906380354	-5.60911160526522e-19	-4.6200248089693775e-48	1.3800889076853519e-14	8.575702657407223e-15	0.009766291721810953	-3.541076938081777e-21	2.5221158489164192e-14	2.7792649327896353e-18	3.9738603060248046e-17	2.0308825654824896e-22
33900000	0.00011685413906380354	-5.60911160526522e-19	-4.633712484940303e-48	1.3800889076853519e-14	8.575702657407223e-15	0.009766291721810953	-3.5402315183889255e-21	2.5221158489164192e-14	2.7792649327896353e-18	3.9738603060248046e-17	2.0308825654824896e-22
34000000	0.00011685413906380354	-5.60911160526522e-19	-4.647400161324987e-48	1.3800889076853519e-14	8.575702657407223e-15	0.009766291721810953	-3.539386098696073e-21	2.5221158489164192e-14	2.7792649327896353e-18	3.9738603060248046e-17	2.0308825654824896e-22
34100000	0.00011685413906380354	-5.60911160526522e-19	-4.661087838136869e-48	1.3800889076853519e-14	8.575702657407223e-15	0.009766291721810953	-3.538540679003221e-21	2.5221158489164192e-14	2.7792649327896353e-18	3.9738603060248046e-17	2.0308825654824896e-22
34200000	0.00011685413906380354	-5.60911160526522e-19	-4.674775515254184e-48	1.3800889076853519e-14	8.575702657407223e-15	0.009766291721810953	-3.53769525931037e-21	2.5221158489164192e-14	2.7792649327896353e-18	3.9738603060248046e-17	2.0308825654824896e-22
34300000	0.00011685413906380354	-5.60911160526522e-19	-4.688463191685816e-48	1.3800889076853519e-14	8.575702657407223e-15	0.009766291721810953	-3.5368498396175176e-21	2.5221158489164192e-14	2.7792649327896353e-18	3.9738603060248046e-17	2.0308825654824896e-22
34400000	0.00011685413906380354	-5.60911160526522e-19	-4.702150867240812e-48	1.3800889076853519e-14	8.575702657407223e-15	0.009766291721810953	-3.536004419924665e-21	2.5221158489164192e-14	2.7792649327896353e-18	3.9738603060248046e-17	2.0308825654824896e-22
34500000	0.00011685413906380354	-5.60911160526522e-19	-4.7158385419326154e-48	1.3800889076853519e-14	8.575702657407223e-15	0.009766291721810953	-3.535159000231814e-21	2.5221158489164192e-14	2.7792649327896353e-18	3.9738603060248046e-17	2.0308825654824896e-22
34600000	0.00011685413906380354	-5.60911160526522e-19	-4.729526215774667e-48	1.3800889076853519e-14	8.575702657407223e-15	0.009766291721810953	-3.534313580538962e-21	2.5221158489164192e-14	2.7792649327896353e-18	3.9738603060248046e-17	2.0308825654824896e-22
34700000	0.00011685413906380354	-5.60911160526522e-19	-4.7432138887804083e-48	1.3800889076853519e-14	8.575702657407223e-15	0.009766291721810953	-3.5334681608461096e-21	2.5221158489164192e-14	2.7792649327896353e-18	3.9738603060248046e-17	2.0308825654824896e-22
34800000	0.00011685413906380354	-5.60911160526522e-19	-4.756901560963282e-48	1.3800889076853519e-14	8.575702657407223e-15	0.009766291721810953	-3.532622741153258e-21	2.5221158489164192e-14	2.7792649327896353e-18	3.9738603060248046e-17	2.0308825654824896e-22
34900000	0.00011685413906380354	-5.60911160526522e-19	-4.770589232336728e-48	1.3800889076853519e-14	8.575702657407223e-15	0.009766291721810953	-3.531777321460406e-21	2.5221158489164192e-14	2.7792649327896353e-18	3.9738603060248046e-17	2.0308825654824896e-22
35000000	0.00011685413906380354	-5.60911160526522e-19	-4.784276902914189e-48	1.3800889076853519e-14	8.575702657407223e-15	0.009766291721810953	-3.530931901767554e-21	2.5221158489164192e-14	2.7792649327896353e-18	3.9738603060248046e-17	2.0308825654824896e-22
35100000	0.00011685413906380354	-5.60911160526522e-19	-4.797964572709106e-48	1.3800889076853519e-14	8.575702657407223e-15	0.009766291721810953	-3.5300864820747024e-21	2.5221158489164192e-14	2.7792649327896353e-18	3.9738603060248046e-17	2.0308825654824896e-22
35200000	0.00011685413906380354	-5.60911160526522e-19	-4.811652241734921e-48	1.3800889076853519e-14	8.575702657407223e-15	0.009766291721810953	-3.52924106238185e-21	2.5221158489164192e-14	2.7792649327896353e-18	3.9738603060248046e-17	2.0308825654824896e-22
35300000	0.00011685413906380354	-5.60911160526522e-19	-4.8253399100050755e-48	1.3800889076853519e-14	8.575702657407223e-15	0.009766291721810953	-3.528395642688998e-21	2.5221158489164192e-14	2.7792649327896353e-18	3.9738603060248046e-17	2.0308825654824896e-22
35400000	0.00011685413906380354	-5.60911160526522e-19	-4.839027577533011e-48	1.3800889076853519e-14	8.575702657407223e-15	0.009766291721810953	-3.5275502229961466e-21	2.5221158489164192e-14	2.7792649327896353e-18	3.9738603060248046e-17	2.0308825654824896e-22
35500000	0.00011685413906380354	-5.60911160526522e-19	-4.852715244332169e-48	1.3800889076853519e-14	8.575702657407223e-15	0.009766291721810953	-3.5267048033032944e-21	2.5221158489164192e-14	2.7792649327896353e-18	3.9738603060248046e-17	2.0308825654824896e-22
35600000	0.00011685413906380354	-5.60911160526522e-19	-4.866402910415991e-48	1.3800889076853519e-14	8.575702657407223e-15	0.009766291721810953	-3.525859383610442e-21	2.5221158489164192e-14	2.7792649327896353e-18	3.9738603060248046e-17	2.0308825654824896e-22
35700000	0.00011685413906380354	-5.60911160526522e-19	-4.880090575797919e-48	1.3800889076853519e-14	8.575702657407223e-15	0.009766291721810953	-3.525013963917591e-21	2.5221158489164192e-14	2.7792649327896353e-18	3.9738603060248046e-17	2.0308825654824896e-22
35800000	0.00011685413906380354	-5.60911160526522e-19	-4.893778240491394e-48	1.3800889076853519e-14	8.575702657407223e-15	0.009766291721810953	-3.524168544224739e-21	2.5221158489164192e-14	2.7792649327896353e-18	3.9738603060248046e-17	2.0308825654824896e-22
35900000	0.00011685413906380354	-5.60911160526522e-19	-4.907465904509858e-48	1.3800889076853519e-14	8.575702657407223e-15	0.009766291721810953	-3.5233231245318865e-21	2.5221158489164192e-14	2.7792649327896353e-18	3.9738603060248046e-17	2.0308825654824896e-22
36000000	0.00011685413906380354	-5.60911160526522e-19	-4.9211535678667523e-48	1.3800889076853519e-14	8.575702657407223e-15	0.009766291721810953	-3.522477704839035e-21	2.5221158489164192e-14	2.7792649327896353e-18	3.9738603060248046e-17	2.0308825654824896e-22
36100000	0.00011685413906380354	-5.60911160526522e-19	-4.934841230575519e-48	1.3800889076853519e-14	8.575702657407223e-15	0.009766291721810953	-3.521632285146183e-21	2.5221158489164192e-14	2.7792649327896353e-18	3.9738603060248046e-17	2.0308825654824896e-22
36200000	0.00011685413906380354	-5.60911160526522e-19	-4.9485288926495994e-48	1.3800889076853519e-14	8.575702657407223e-15	0.009766291721810953	-3.520786865453331e-21	2.5221158489164192e-14	2.7792649327896353e-18	3.9738603060248046e-17	2.0308825654824896e-22
36300000	0.00011685413906380354	-5.60911160526522e-19	-4.9622165541024345e-48	1.3800889076853519e-14	8.575702657407223e-15	0.009766291721810953	-3.519941445760479e-21	2.5221158489164192e-14	2.7792649327896353e-18	3.9738603060248046e-17	2.0308825654824896e-22
36400000	0.00011685413906380354	-5.60911160526522e-19	-4.975904214947467e-48	1.3800889076853519e-14	8.575702657407223e-15	0.009766291721810953	-3.519096026067627e-21	2.5221158489164192e-14	2.7792649327896353e-18	3.9738603060248046e-17	2.0308825654824896e-22
36500000	0.00011685413906380354	-5.60911160526522e-19	-4.989591875198138e-48	1.3800889076853519e-14	8.575702657407223e-15	0.009766291721810953	-3.518250606374775e-21	2.5221158489164192e-14	2.7792649327896353e-18	3.9738603060248046e-17	2.0308825654824896e-22
36600000	0.00011685413906380354	-5.60911160526522e-19	-5.003279534867888e-48	1.3800889076853519e-14	8.575702657407223e-15	0.009766291721810953	-3.5174051866819235e-21	2.5221158489164192e-14	2.7792649327896353e-18	3.9738603060248046e-17	2.0308825654824896e-22
36700000	0.00011685413906380354	-5.60911160526522e-19	-5.0169671939701604e-48	1.3800889076853519e-14	8.575702657407223e-15	0.009766291721810953	-3.516559766989071e-21	2.5221158489164192e-14	2.7792649327896353e-18	3.9738603060248046e-17	2.0308825654824896e-22
36800000	0.00011685413906380354	-5.60911160526522e-19	-5.030654852518396e-48	1.3800889076853519e-14	8.575702657407223e-15	0.009766291721810953	-3.515714347296219e-21	2.5221158489164192e-14	2.7792649327896353e-18	3.9738603060248046e-17	2.0308825654824896e-22
36900000	0.00011685413906380354	-5.60911160526522e-19	-5.0443425105260354e-48	1.3800889076853519e-14	8.575702657407223e-15	0.009766291721810953	-3.514868927603368e-21	2.5221158489164192e-14	2.7792649327896353e-18	3.9738603060248046e-17	2.0308825654824896e-22
37000000	0.00011685413906380354	-5.60911160526522e-19	-5.058030168006522e-48	1.3800889076853519e-14	8.575702657407223e-15	0.009766291721810953	-3.5140235079105155e-21	2.5221158489164192e-14	2.7792649327896353e-18	3.9738603060248046e-17	2.0308825654824896e-22
37100000	0.00011685413906380354	-5.60911160526522e-19	-5.071717824973296e-48	1.3800889076853519e-14	8.575702657407223e-15	0.009766291721810953	-3.513178088217663e-21	2.5221158489164192e-14	2.7792649327896353e-18	3.9738603060248046e-17	2.0308825654824896e-22
37200000	0.00011685413906380354	-5.60911160526522e-19	-5.0854054814397995e-48	1.3800889076853519e-14	8.575702657407223e-15	0.009766291721810953	-3.512332668524812e-21	2.5221158489164192e-14	2.7792649327896353e-18	3.9738603060248046e-17	2.0308825654824896e-22
37300000	0.00011685413906380354	-5.60911160526522e-19	-5.099093137419474e-48	1.3800889076853519e-14	8.575702657407223e-15	0.009766291721810953	-3.51148724883196e-21	2.5221158489164192e-14	2.7792649327896353e-18	3.9738603060248046e-17	2.0308825654824896e-22
37400000	0.00011685413906380354	-5.60911160526522e-19	-5.112780792925761e-48	1.3800889076853519e-14	8.575702657407223e-15	0.009766291721810953	-3.5106418291391075e-21	2.5221158489164192e-14	2.7792649327896353e-18	3.9738603060248046e-17	2.0308825654824896e-22
37500000	0.00011685413906380354	-5.60911160526522e-19	-5.126468447972102e-48	1.3800889076853519e-14	8.575702657407223e-15	0.009766291721810953	-3.509796409446256e-21	2.5221158489164192e-14	2.7792649327896353e-18	3.9738603060248046e-17	2.0308825654824896e-22
37600000	0.00011685413906380354	-5.60911160526522e-19	-5.140156102571939e-48	1.3800889076853519e-14	8.575702657407223e-15	0.009766291721810953	-3.508950989753404e-21	2.5221158489164192e-14	2.7792649327896353e-18	3.9738603060248046e-17	2.0308825654824896e-22
37700000	0.00011685413906380354	-5.60911160526522e-19	-5.1538437567387133e-48	1.3800889076853519e-14	8.575702657407223e-15	0.009766291721810953	-3.508105570060552e-21	2.5221158489164192e-14	2.7792649327896353e-18	3.9738603060248046e-17	2.0308825654824896e-22
37800000	0.00011685413906380354	-5.60911160526522e-19	-5.167531410485867e-48	1.3800889076853519e-14	8.575702657407223e-15	0.009766291721810953	-3.5072601503677e-21	2.5221158489164192e-14	2.7792649327896353e-18	3.9738603060248046e-17	2.0308825654824896e-22
37900000	0.00011685413906380354	-5.60911160526522e-19	-5.1812190638268406e-48	1.3800889076853519e-14	8.575702657407223e-15	0.009766291721810953	-3.506414730674848e-21	2.5221158489164192e-14	2.7792649327896353e-18	3.9738603060248046e-17	2.0308825654824896e-22
38000000	0.00011685413906380354	-5.60911160526522e-19	-5.1949067167750764e-48	1.3800889076853519e-14	8.575702657407223e-15	0.009766291721810953	-3.505569310981996e-21	2.5221158489164192e-14	2.7792649327896353e-18	3.9738603060248046e-17	2.0308825654824896e-22
38100000	0.00011685413906380354	-5.60911160526522e-19	-5.2085943693440164e-48	1.3800889076853519e-14	8.575702657407223e-15	0.009766291721810953	-3.5047238912891446e-21	2.5221158489164192e-14	2.7792649327896353e-18	3.9738603060248046e-17	2.0308825654824896e-22
38200000	0.00011685413906380354	-5.60911160526522e-19	-5.222282021547101e-48	1.3800889076853519e-14	8.575702657407223e-15	0.009766291721810953	-3.5038784715962924e-21	2.5221158489164192e-14	2.7792649327896353e-18	3.9738603060248046e-17	2.0308825654824896e-22
38300000	0.00011685413906380354	-5.60911160526522e-19	-5.235969673397772e-48	1.3800889076853519e-14	8.575702657407223e-15	0.009766291721810953	-3.50303305190344e-21	2.5221158489164192e-14	2.7792649327896353e-18	3.9738603060248046e-17	2.0308825654824896e-22
38400000	0.00011685413906380354	-5.60911160526522e-19	-5.2496573249094723e-48	1.3800889076853519e-14	8.575702657407223e-15	0.009766291721810953	-3.502187632210589e-21	2.5221158489164192e-14	2.7792649327896353e-18	3.9738603060248046e-17	2.0308825654824896e-22
38500000	0.00011685413906380354	-5.60911160526522e-19	-5.2633449760956425e-48	1.3800889076853519e-14	8.575702657407223e-15	0.009766291721810953	-3.5013422125177366e-21	2.5221158489164192e-14	2.7792649327896353e-18	3.9738603060248046e-17	2.0308825654824896e-22
38600000	0.00011685413906380354	-5.60911160526522e-19	-5.2770326269697236e-48	1.3800889076853519e-14	8.575702657407223e-15	0.009766291721810953	-3.5004967928248844e-21	2.5221158489164192e-14	2.7792649327896353e-18	3.9738603060248046e-17	2.0308825654824896e-22
38700000	0.00011685413906380354	-5.60911160526522e-19	-5.290720277545158e-48	1.380088907685352e-14	8.575702657407223e-15	0.009766291721810953	-3.499651373132033e-21	2.5221158489164192e-14	2.7792649327896353e-18	3.9738603060248046e-17	2.0308825654824896e-22
38800000	0.00011685413906380354	-5.60911160526522e-19	-5.3044079278353874e-48	1.380088907685352e-14	8.575702657407223e-15	0.009766291721810953	-3.498805953439181e-21	2.5221158489164192e-14	2.7792649327896353e-18	3.9738603060248046e-17	2.0308825654824896e-22
38900000	0.00011685413906380354	-5.60911160526522e-19	-5.318095577853853e-48	1.380088907685352e-14	8.575702657407223e-15	0.009766291721810953	-3.497960533746329e-21	2.5221158489164192e-14	2.7792649327896353e-18	3.9738603060248046e-17	2.0308825654824896e-22
39000000	0.00011685413906380354	-5.60911160526522e-19	-5.331783227613997e-48	1.380088907685352e-14	8.575702657407223e-15	0.009766291721810953	-3.497115114053477e-21	2.5221158489164192e-14	2.7792649327896353e-18	3.9738603060248046e-17	2.0308825654824896e-22
39100000	0.00011685413906380354	-5.60911160526522e-19	-5.3454708771292594e-48	1.380088907685352e-14	8.575702657407223e-15	0.009766291721810953	-3.496269694360625e-21	2.5221158489164192e-14	2.7792649327896353e-18	3.9738603060248046e-17	2.0308825654824896e-22
39200000	0.00011685413906380354	-5.60911160526522e-19	-5.3591585264130836e-48	1.380088907685352e-14	8.575702657407223e-15	0.009766291721810953	-3.495424274667773e-21	2.5221158489164192e-14	2.7792649327896353e-18	3.9738603060248046e-17	2.0308825654824896e-22
39300000	0.00011685413906380354	-5.60911160526522e-19	-5.37284617547891e-48	1.380088907685352e-14	8.575702657407223e-15	0.009766291721810953	-3.4945788549749214e-21	2.5221158489164192e-14	2.7792649327896353e-18	3.9738603060248046e-17	2.0308825654824896e-22
39400000	0.00011685413906380354	-5.60911160526522e-19	-5.3865338243401807e-48	1.380088907685352e-14	8.575702657407223e-15	0.009766291721810953	-3.493733435282069e-21	2.5221158489164192e-14	2.7792649327896353e-18	3.9738603060248046e-17	2.0308825654824896e-22
39500000	0.00011685413906380354	-5.60911160526522e-19	-5.400221473010338e-48	1.380088907685352e-14	8.575702657407223e-15	0.009766291721810953	-3.492888015589217e-21	2.5221158489164192e-14	2.7792649327896353e-18	3.9738603060248046e-17	2.0308825654824896e-22
39600000	0.00011685413906380354	-5.60911160526522e-19	-5.4139091215028216e-48	1.380088907685352e-14	8.575702657407223e-15	0.009766291721810953	-3.492042595896366e-21	2.5221158489164192e-14	2.7792649327896353e-18	3.9738603060248046e-17	2.0308825654824896e-22
39700000	0.00011685413906380354	-5.60911160526522e-19	-5.4275967698310744e-48	1.380088907685352e-14	8.575702657407223e-15	0.009766291721810953	-3.4911971762035135e-21	2.5221158489164192e-14	2.7792649327896353e-18	3.9738603060248046e-17	2.0308825654824896e-22
39800000	0.00011685413906380354	-5.60911160526522e-19	-5.4412844180085376e-48	1.380088907685352e-14	8.575702657407223e-15	0.009766291721810953	-3.490351756510661e-21	2.5221158489164192e-14	2.7792649327896353e-18	3.9738603060248046e-17	2.0308825654824896e-22
39900000	0.00011685413906380354	-5.60911160526522e-19	-5.4549720660486533e-48	1.380088907685352e-14	8.575702657407223e-15	0.009766291721810953	-3.48950633681781e-21	2.5221158489164192e-14	2.7792649327896353e-18	3.9738603060248046e-17	2.0308825654824896e-22
40000000	0.00011685413906380354	-5.60911160526522e-19	-5.468659713964862e-48	1.380088907685352e-14	8.575702657407223e-15	0.009766291721810953	-3.488660917124958e-21	2.5221158489164192e-14	2.7792649327896353e-18	3.9738603060248046e-17	2.0308825654824896e-22
40100000	0.00011685413906380354	-5.60911160526522e-19	-5.482347361770607e-48	1.380088907685352e-14	8.575702657407223e-15	0.009766291721810953	-3.4878154974321055e-21	2.5221158489164192e-14	2.7792649327896353e-18	3.9738603060248046e-17	2.0308825654824896e-22
40200000	0.00011685413906380354	-5.60911160526522e-19	-5.496035009479328e-48	1.380088907685352e-14	8.575702657407223e-15	0.009766291721810953	-3.486970077739254e-21	2.5221158489164192e-14	2.7792649327896353e-18	3.9738603060248046e-17	2.0308825654824896e-22
40300000	0.00011685413906380354	-5.60911160526522e-19	-5.509722657104468e-48	1.380088907685352e-14	8.575702657407223e-15	0.009766291721810953	-3.486124658046402e-21	2.5221158489164192e-14	2.7792649327896353e-18	3.9738603060248046e-17	2.0308825654824896e-22
40400000	0.00011685413906380354	-5.60911160526522e-19	-5.523410304659467e-48	1.380088907685352e-14	8.575702657407223e-15	0.009766291721810953	-3.48527923835355e-21	2.5221158489164192e-14	2.7792649327896353e-18	3.9738603060248046e-17	2.0308825654824896e-22
40500000	0.00011685413906380354	-5.60911160526522e-19	-5.537097952157768e-48	1.380088907685352e-14	8.575702657407223e-15	0.009766291721810953	-3.484433818660698e-21	2.5221158489164192e-14	2.7792649327896353e-18	3.9738603060248046e-17	2.0308825654824896e-22
40600000	0.00011685413906380354	-5.60911160526522e-19	-5.550785599612812e-48	1.380088907685352e-14	8.575702657407223e-15	0.009766291721810953	-3.483588398967846e-21	2.5221158489164192e-14	2.7792649327896353e-18	3.9738603060248046e-17	2.0308825654824896e-22
40700000	0.00011685413906380354	-5.60911160526522e-19	-5.564473247038041e-48	1.380088907685352e-14	8.575702657407223e-15	0.009766291721810953	-3.482742979274994e-21	2.5221158489164192e-14	2.7792649327896353e-18	3.9738603060248046e-17	2.0308825654824896e-22
40800000	0.00011685413906380354	-5.60911160526522e-19	-5.578160894446897e-48	1.380088907685352e-14	8.575702657407223e-15	0.009766291721810953	-3.4818975595821425e-21	2.5221158489164192e-14	2.7792649327896353e-18	3.9738603060248046e-17	2.0308825654824896e-22
40900000	0.00011685413906380354	-5.60911160526522e-19	-5.59184854185282e-48	1.380088907685352e-14	8.575702657407223e-15	0.009766291721810953	-3.48105213988929e-21	2.5221158489164192e-14	2.7792649327896353e-18	3.9738603060248046e-17	2.0308825654824896e-22
41000000	0.00011685413906380354	-5.60911160526522e-19	-5.605536189269253e-48	1.380088907685352e-14	8.575702657407223e-15	0.009766291721810953	-3.480206720196438e-21	2.5221158489164192e-14	2.7792649327896353e-18	3.9738603060248046e-17	2.0308825654824896e-22
41100000	0.00011685413906380354	-5.60911160526522e-19	-5.619223836709637e-48	1.380088907685352e-14	8.575702657407223e-15	0.009766291721810953	-3.479361300503587e-21	2.5221158489164192e-14	2.7792649327896353e-18	3.9738603060248046e-17	2.0308825654824896e-22
41200000	0.00011685413906380354	-5.60911160526522e-19	-5.632911484187414e-48	1.380088907685352e-14	8.575702657407223e-15	0.009766291721810953	-3.4785158808107346e-21	2.5221158489164192e-14	2.7792649327896353e-18	3.9738603060248046e-17	2.0308825654824896e-22
41300000	0.00011685413906380354	-5.60911160526522e-19	-5.646599131716024e-48	1.380088907685352e-14	8.575702657407223e-15	0.009766291721810953	-3.4776704611178824e-21	2.5221158489164192e-14	2.7792649327896353e-18	3.9738603060248046e-17	2.0308825654824896e-22
41400000	0.00011685413906380354	-5.60911160526522e-19	-5.66028677930891e-48	1.380088907685352e-14	8.575702657407223e-15	0.009766291721810953	-3.476825041425031e-21	2.5221158489164192e-14	2.7792649327896353e-18	3.9738603060248046e-17	2.0308825654824896e-22
41500000	0.00011685413906380354	-5.60911160526522e-19	-5.673974426979513e-48	1.380088907685352e-14	8.575702657407223e-15	0.009766291721810953	-3.475979621732179e-21	2.5221158489164192e-14	2.7792649327896353e-18	3.9738603060248046e-17	2.0308825654824896e-22
41600000	0.00011685413906380354	-5.60911160526522e-19	-5.687662074741276e-48	1.380088907685352e-14	8.575702657407223e-15	0.009766291721810953	-3.4751342020393266e-21	2.5221158489164192e-14	2.7792649327896353e-18	3.9738603060248046e-17	2.0308825654824896e-22
41700000	0.00011685413906380354	-5.60911160526522e-19	-5.70134972260764e-48	1.380088907685352e-14	8.575702657407223e-15	0.009766291721810953	-3.474288782346475e-21	2.5221158489164192e-14	2.7792649327896353e-18	3.9738603060248046e-17	2.0308825654824896e-22
41800000	0.00011685413906380354	-5.60911160526522e-19	-5.715037370592046e-48	1.380088907685352e-14	8.575702657407223e-15	0.009766291721810953	-3.473443362653623e-21	2.5221158489164192e-14	2.7792649327896353e-18	3.9738603060248046e-17	2.0308825654824896e-22
41900000	0.00011685413906380354	-5.60911160526522e-19	-5.728725018707935e-48	1.380088907685352e-14	8.575702657407223e-15	0.009766291721810953	-3.472597942960771e-21	2.5221158489164192e-14	2.7792649327896353e-18	3.9738603060248046e-17	2.0308825654824896e-22
42000000	0.00011685413906380354	-5.60911160526522e-19	-5.742412666968749e-48	1.380088907685352e-14	8.575702657407223e-15	0.009766291721810953	-3.4717525232679194e-21	2.5221158489164192e-14	2.7792649327896353e-18	3.9738603060248046e-17	2.0308825654824896e-22
42100000	0.00011685413906380354	-5.60911160526522e-19	-5.75610031538793e-48	1.3800889076853522e-14	8.575702657407223e-15	0.009766291721810953	-3.470907103575067e-21	2.5221158489164192e-14	2.7792649327896353e-18	3.9738603060248046e-17	2.0308825654824896e-22
42200000	0.00011685413906380354	-5.60911160526522e-19	-5.769787963978919e-48	1.3800889076853522e-14	8.575702657407223e-15	0.009766291721810953	-3.470061683882215e-21	2.5221158489164192e-14	2.7792649327896353e-18	3.9738603060248046e-17	2.0308825654824896e-22
42300000	0.00011685413906380354	-5.60911160526522e-19	-5.78347561275516e-48	1.3800889076853522e-14	8.575702657407223e-15	0.009766291721810953	-3.4692162641893636e-21	2.5221158489164192e-14	2.7792649327896353e-18	3.9738603060248046e-17	2.0308825654824896e-22
42400000	0.00011685413906380354	-5.60911160526522e-19	-5.797163261730091e-48	1.3800889076853522e-14	8.575702657407223e-15	0.009766291721810953	-3.4683708444965114e-21	2.5221158489164192e-14	2.7792649327896353e-18	3.9738603060248046e-17	2.0308825654824896e-22
42500000	0.00011685413906380354	-5.60911160526522e-19	-5.810850910917155e-48	1.3800889076853522e-14	8.575702657407223e-15	0.009766291721810953	-3.467525424803659e-21	2.5221158489164192e-14	2.7792649327896353e-18	3.9738603060248046e-17	2.0308825654824896e-22
42600000	0.00011685413906380354	-5.60911160526522e-19	-5.824538560329794e-48	1.3800889076853522e-14	8.575702657407223e-15	0.009766291721810953	-3.466680005110808e-21	2.5221158489164192e-14	2.7792649327896353e-18	3.9738603060248046e-17	2.0308825654824896e-22
42700000	0.00011685413906380354	-5.60911160526522e-19	-5.83822620998145e-48	1.3800889076853522e-14	8.575702657407223e-15	0.009766291721810953	-3.465834585417956e-21	2.5221158489164192e-14	2.7792649327896353e-18	3.9738603060248046e-17	2.0308825654824896e-22
42800000	0.00011685413906380354	-5.60911160526522e-19	-5.851913859885563e-48	1.3800889076853522e-14	8.575702657407223e-15	0.009766291721810953	-3.4649891657251035e-21	2.5221158489164192e-14	2.7792649327896353e-18	3.9738603060248046e-17	2.0308825654824896e-22
42900000	0.00011685413906380354	-5.60911160526522e-19	-5.865601510055576e-48	1.3800889076853522e-14	8.575702657407223e-15	0.009766291721810953	-3.464143746032252e-21	2.5221158489164192e-14	2.7792649327896353e-18	3.9738603060248046e-17	2.0308825654824896e-22
43000000	0.00011685413906380354	-5.60911160526522e-19	-5.87928916050493e-48	1.3800889076853522e-14	8.575702657407223e-15	0.009766291721810953	-3.4632983263394e-21	2.5221158489164192e-14	2.7792649327896353e-18	3.9738603060248046e-17	2.0308825654824896e-22
43100000	0.00011685413906380354	-5.60911160526522e-19	-5.892976811247066e-48	1.3800889076853522e-14	8.575702657407223e-15	0.009766291721810953	-3.462452906646548e-21	2.5221158489164192e-14	2.7792649327896353e-18	3.9738603060248046e-17	2.0308825654824896e-22
43200000	0.00011685413906380354	-5.60911160526522e-19	-5.906664462295427e-48	1.3800889076853522e-14	8.575702657407223e-15	0.009766291721810953	-3.461607486953696e-21	2.5221158489164192e-14	2.7792649327896353e-18	3.9738603060248046e-17	2.0308825654824896e-22
43300000	0.00011685413906380354	-5.60911160526522e-19	-5.920352113663454e-48	1.3800889076853522e-14	8.575702657407223e-15	0.009766291721810953	-3.460762067260844e-21	2.5221158489164192e-14	2.7792649327896353e-18	3.9738603060248046e-17	2.0308825654824896e-22
43400000	0.00011685413906380354	-5.60911160526522e-19	-5.934039765364588e-48	1.3800889076853522e-14	8.575702657407223e-15	0.009766291721810953	-3.459916647567992e-21	2.5221158489164192e-14	2.7792649327896353e-18	3.9738603060248046e-17	2.0308825654824896e-22
43500000	0.00011685413906380354	-5.60911160526522e-19	-5.947727417412272e-48	1.3800889076853522e-14	8.575702657407223e-15	0.009766291721810953	-3.45907122787514e-21	2.5221158489164192e-14	2.7792649327896353e-18	3.9738603060248046e-17	2.0308825654824896e-22
43600000	0.00011685413906380354	-5.60911160526522e-19	-5.961415069819944e-48	1.3800889076853522e-14	8.575702657407223e-15	0.009766291721810953	-3.458225808182288e-21	2.5221158489164192e-14	2.7792649327896353e-18	3.9738603060248046e-17	2.0308825654824896e-22
43700000	0.00011685413906380354	-5.60911160526522e-19	-5.97510272260105e-48	1.3800889076853522e-14	8.575702657407223e-15	0.009766291721810953	-3.457380388489436e-21	2.5221158489164192e-14	2.7792649327896353e-18	3.9738603060248046e-17	2.0308825654824896e-22
43800000	0.00011685413906380354	-5.60911160526522e-19	-5.98879037576903e-48	1.3800889076853522e-14	8.575702657407223e-15	0.009766291721810953	-3.456534968796584e-21	2.5221158489164192e-14	2.7792649327896353e-18	3.9738603060248046e-17	2.0308825654824896e-22
43900000	0.00011685413906380354	-5.60911160526522e-19	-6.002478029337325e-48	1.3800889076853522e-14	8.575702657407223e-15	0.009766291721810953	-3.4556895491037325e-21	2.5221158489164192e-14	2.7792649327896353e-18	3.9738603060248046e-17	2.0308825654824896e-22
44000000	0.00011685413906380354	-5.60911160526522e-19	-6.016165683319375e-48	1.3800889076853522e-14	8.575702657407223e-15	0.009766291721810953	-3.45484412941088e-21	2.5221158489164192e-14	2.7792649327896353e-18	3.9738603060248046e-17	2.0308825654824896e-22
44100000	0.00011685413906380354	-5.60911160526522e-19	-6.029853337728626e-48	1.3800889076853522e-14	8.575702657407223e-15	0.009766291721810953	-3.453998709718028e-21	2.5221158489164192e-14	2.7792649327896353e-18	3.9738603060248046e-17	2.0308825654824896e-22
44200000	0.00011685413906380354	-5.60911160526522e-19	-6.043540992443308e-48	1.3800889076853522e-14	8.575702657407223e-15	0.009766291721810953	-3.453153290025177e-21	2.5221158489164192e-14	2.7792649327896353e-18	3.9738603060248046e-17	2.0308825654824896e-22
44300000	0.00011685413906380354	-5.60911160526522e-19	-6.057228646472307e-48	1.3800889076853522e-14	8.575702657407223e-15	0.009766291721810953	-3.4523078703323246e-21	2.5221158489164192e-14	2.7792649327896353e-18	3.9738603060248046e-17	2.0308825654824896e-22
44400000	0.00011685413906380354	-5.60911160526522e-19	-6.070916299624673e-48	1.3800889076853522e-14	8.575702657407223e-15	0.009766291721810953	-3.4514624506394724e-21	2.5221158489164192e-14	2.7792649327896353e-18	3.9738603060248046e-17	2.0308825654824896e-22
44500000	0.00011685413906380354	-5.60911160526522e-19	-6.084603951913848e-48	1.3800889076853522e-14	8.575702657407223e-15	0.009766291721810953	-3.450617030946621e-21	2.5221158489164192e-14	2.7792649327896353e-18	3.9738603060248046e-17	2.0308825654824896e-22
44600000	0.00011685413906380354	-5.60911160526522e-19	-6.098291603353272e-48	1.3800889076853522e-14	8.575702657407223e-15	0.009766291721810953	-3.449771611253769e-21	2.5221158489164192e-14	2.7792649327896353e-18	3.9738603060248046e-17	2.0308825654824896e-22
44700000	0.00011685413906380354	-5.60911160526522e-19	-6.111979253956387e-48	1.3800889076853522e-14	8.575702657407223e-15	0.009766291721810953	-3.4489261915609166e-21	2.5221158489164192e-14	2.7792649327896353e-18	3.9738603060248046e-17	2.0308825654824896e-22
44800000	0.00011685413906380354	-5.60911160526522e-19	-6.125666903736636e-48	1.3800889076853522e-14	8.575702657407223e-15	0.009766291721810953	-3.448080771868065e-21	2.5221158489164192e-14	2.7792649327896353e-18	3.9738603060248046e-17	2.0308825654824896e-22
44900000	0.00011685413906380354	-5.60911160526522e-19	-6.139354552707459e-48	1.3800889076853522e-14	8.575702657407223e-15	0.009766291721810953	-3.447235352175213e-21	2.5221158489164192e-14	2.7792649327896353e-18	3.9738603060248046e-17	2.0308825654824896e-22
45000000	0.00011685413906380354	-5.60911160526522e-19	-6.153042200882297e-48	1.3800889076853522e-14	8.575702657407223e-15	0.009766291721810953	-3.446389932482361e-21	2.5221158489164192e-14	2.7792649327896353e-18	3.9738603060248046e-17	2.0308825654824896e-22
45100000	0.00011685413906380354	-5.60911160526522e-19	-6.166729848274593e-48	1.3800889076853522e-14	8.575702657407223e-15	0.009766291721810953	-3.4455445127895094e-21	2.5221158489164192e-14	2.7792649327896353e-18	3.9738603060248046e-17	2.0308825654824896e-22
45200000	0.00011685413906380354	-5.60911160526522e-19	-6.180417494897788e-48	1.3800889076853522e-14	8.575702657407223e-15	0.009766291721810953	-3.444699093096657e-21	2.5221158489164192e-14	2.7792649327896353e-18	3.9738603060248046e-17	2.0308825654824896e-22
45300000	0.00011685413906380354	-5.60911160526522e-19	-6.194105140765325e-48	1.3800889076853522e-14	8.575702657407223e-15	0.009766291721810953	-3.443853673403805e-21	2.5221158489164192e-14	2.7792649327896353e-18	3.9738603060248046e-17	2.0308825654824896e-22
45400000	0.00011685413906380354	-5.60911160526522e-19	-6.207792785890642e-48	1.3800889076853522e-14	8.575702657407223e-15	0.009766291721810953	-3.4430082537109536e-21	2.5221158489164192e-14	2.7792649327896353e-18	3.9738603060248046e-17	2.0308825654824896e-22
45500000	0.00011685413906380354	-5.60911160526522e-19	-6.221480430287184e-48	1.3800889076853522e-14	8.575702657407223e-15	0.009766291721810953	-3.4421628340181014e-21	2.5221158489164192e-14	2.7792649327896353e-18	3.9738603060248046e-17	2.0308825654824896e-22
45600000	0.00011685413906380354	-5.60911160526522e-19	-6.235168073968392e-48	1.3800889076853522e-14	8.575702657407223e-15	0.009766291721810953	-3.441317414325249e-21	2.5221158489164192e-14	2.7792649327896353e-18	3.9738603060248046e-17	2.0308825654824896e-22
45700000	0.00011685413906380354	-5.60911160526522e-19	-6.248855716947706e-48	1.3800889076853522e-14	8.575702657407223e-15	0.009766291721810953	-3.440471994632398e-21	2.5221158489164192e-14	2.7792649327896353e-18	3.9738603060248046e-17	2.0308825654824896e-22
45800000	0.00011685413906380354	-5.60911160526522e-19	-6.262543359238569e-48	1.3800889076853522e-14	8.575702657407223e-15	0.009766291721810953	-3.439626574939546e-21	2.5221158489164192e-14	2.7792649327896353e-18	3.9738603060248046e-17	2.0308825654824896e-22
45900000	0.00011685413906380354	-5.60911160526522e-19	-6.276231000854421e-48	1.3800889076853522e-14	8.575702657407223e-15	0.009766291721810953	-3.4387811552466935e-21	2.5221158489164192e-14	2.7792649327896353e-18	3.9738603060248046e-17	2.0308825654824896e-22
46000000	0.00011685413906380354	-5.60911160526522e-19	-6.289918641808706e-48	1.3800889076853522e-14	8.575702657407223e-15	0.009766291721810953	-3.437935735553842e-21	2.5221158489164192e-14	2.7792649327896353e-18	3.9738603060248046e-17	2.0308825654824896e-22
46100000	0.00011685413906380354	-5.60911160526522e-19	-6.303606282114862e-48	1.3800889076853522e-14	8.575702657407223e-15	0.009766291721810953	-3.43709031586099e-21	2.5221158489164192e-14	2.7792649327896353e-18	3.9738603060248046e-17	2.0308825654824896e-22
46200000	0.00011685413906380354	-5.60911160526522e-19	-6.317293921786335e-48	1.3800889076853522e-14	8.575702657407223e-15	0.009766291721810953	-3.436244896168138e-21	2.5221158489164192e-14	2.7792649327896353e-18	3.9738603060248046e-17	2.0308825654824896e-22
46300000	0.00011685413906380354	-5.60911160526522e-19	-6.330981560836563e-48	1.3800889076853522e-14	8.575702657407223e-15	0.009766291721810953	-3.435399476475286e-21	2.5221158489164192e-14	2.7792649327896353e-18	3.9738603060248046e-17	2.0308825654824896e-22
46400000	0.00011685413906380354	-5.60911160526522e-19	-6.344669199278989e-48	1.3800889076853522e-14	8.575702657407223e-15	0.009766291721810953	-3.434554056782434e-21	2.5221158489164192e-14	2.7792649327896353e-18	3.9738603060248046e-17	2.0308825654824896e-22
46500000	0.00011685413906380354	-5.60911160526522e-19	-6.358356837127054e-48	1.3800889076853522e-14	8.575702657407223e-15	0.009766291721810953	-3.433708637089582e-21	2.5221158489164192e-14	2.7792649327896353e-18	3.9738603060248046e-17	2.0308825654824896e-22
46600000	0.00011685413906380354	-5.60911160526522e-19	-6.3720444743942e-48	1.3800889076853522e-14	8.575702657407223e-15	0.009766291721810953	-3.4328632173967305e-21	2.5221158489164192e-14	2.7792649327896353e-18	3.9738603060248046e-17	2.0308825654824896e-22
46700000	0.00011685413906380354	-5.60911160526522e-19	-6.385732111093869e-48	1.3800889076853522e-14	8.575702657407223e-15	0.009766291721810953	-3.432017797703878e-21	2.5221158489164192e-14	2.7792649327896353e-18	3.9738603060248046e-17	2.0308825654824896e-22
46800000	0.00011685413906380354	-5.60911160526522e-19	-6.399419747239501e-48	1.3800889076853522e-14	8.575702657407223e-15	0.009766291721810953	-3.431172378011026e-21	2.5221158489164192e-14	2.7792649327896353e-18	3.9738603060248046e-17	2.0308825654824896e-22
46900000	0.00011685413906380354	-5.60911160526522e-19	-6.413107382844539e-48	1.3800889076853522e-14	8.575702657407223e-15	0.009766291721810953	-3.430326958318175e-21	2.5221158489164192e-14	2.7792649327896353e-18	3.9738603060248046e-17	2.0308825654824896e-22
47000000	0.00011685413906380354	-5.60911160526522e-19	-6.426795017922425e-48	1.3800889076853522e-14	8.575702657407223e-15	0.009766291721810953	-3.4294815386253225e-21	2.5221158489164192e-14	2.7792649327896353e-18	3.9738603060248046e-17	2.0308825654824896e-22
47100000	0.00011685413906380354	-5.60911160526522e-19	-6.440482652486599e-48	1.3800889076853522e-14	8.575702657407223e-15	0.009766291721810953	-3.42863611893247e-21	2.5221158489164192e-14	2.7792649327896353e-18	3.9738603060248046e-17	2.0308825654824896e-22
47200000	0.00011685413906380354	-5.60911160526522e-19	-6.454170286550504e-48	1.3800889076853522e-14	8.575702657407223e-15	0.009766291721810953	-3.427790699239619e-21	2.5221158489164192e-14	2.7792649327896353e-18	3.9738603060248046e-17	2.0308825654824896e-22
47300000	0.00011685413906380354	-5.60911160526522e-19	-6.46785792012758e-48	1.3800889076853522e-14	8.575702657407223e-15	0.009766291721810953	-3.426945279546767e-21	2.5221158489164192e-14	2.7792649327896353e-18	3.9738603060248046e-17	2.0308825654824896e-22
47400000	0.00011685413906380354	-5.60911160526522e-19	-6.48154555323127e-48	1.3800889076853522e-14	8.575702657407223e-15	0.009766291721810953	-3.4260998598539146e-21	2.5221158489164192e-14	2.7792649327896353e-18	3.9738603060248046e-17	2.0308825654824896e-22
47500000	0.00011685413906380354	-5.60911160526522e-19	-6.495233185875014e-48	1.3800889076853522e-14	8.575702657407223e-15	0.009766291721810953	-3.425254440161063e-21	2.5221158489164192e-14	2.7792649327896353e-18	3.9738603060248046e-17	2.0308825654824896e-22
47600000	0.00011685413906380354	-5.60911160526522e-19	-6.508920818072255e-48	1.3800889076853522e-14	8.575702657407223e-15	0.009766291721810953	-3.424409020468211e-21	2.5221158489164192e-14	2.7792649327896353e-18	3.9738603060248046e-17	2.0308825654824896e-22
47700000	0.00011685413906380354	-5.60911160526522e-19	-6.522608449836433e-48	1.3800889076853522e-14	8.575702657407223e-15	0.009766291721810953	-3.423563600775359e-21	2.5221158489164192e-14	2.7792649327896353e-18	3.9738603060248046e-17	2.0308825654824896e-22
47800000	0.00011685413906380354	-5.60911160526522e-19	-6.536296081180992e-48	1.3800889076853522e-14	8.575702657407223e-15	0.009766291721810953	-3.422718181082507e-21	2.5221158489164192e-14	2.7792649327896353e-18	3.9738603060248046e-17	2.0308825654824896e-22
47900000	0.00011685413906380354	-5.60911160526522e-19	-6.549983712119373e-48	1.3800889076853522e-14	8.575702657407223e-15	0.009766291721810953	-3.421872761389655e-21	2.5221158489164192e-14	2.7792649327896353e-18	3.9738603060248046e-17	2.0308825654824896e-22
48000000	0.00011685413906380354	-5.60911160526522e-19	-6.563671342665014e-48	1.3800889076853522e-14	8.575702657407223e-15	0.009766291721810953	-3.421027341696803e-21	2.5221158489164192e-14	2.7792649327896353e-18	3.9738603060248046e-17	2.0308825654824896e-22
48100000	0.00011685413906380354	-5.60911160526522e-19	-6.577358972831362e-48	1.3800889076853522e-14	8.575702657407223e-15	0.009766291721810953	-3.420181922003951e-21	2.5221158489164192e-14	2.7792649327896353e-18	3.9738603060248046e-17	2.0308825654824896e-22
48200000	0.00011685413906380354	-5.60911160526522e-19	-6.591046602631854e-48	1.3800889076853522e-14	8.575702657407223e-15	0.009766291721810953	-3.4193365023110994e-21	2.5221158489164192e-14	2.7792649327896353e-18	3.9738603060248046e-17	2.0308825654824896e-22
48300000	0.00011685413906380354	-5.60911160526522e-19	-6.604734232079934e-48	1.3800889076853522e-14	8.575702657407223e-15	0.009766291721810953	-3.418491082618247e-21	2.5221158489164192e-14	2.7792649327896353e-18	3.9738603060248046e-17	2.0308825654824896e-22
48400000	0.00011685413906380354	-5.60911160526522e-19	-6.618421861189043e-48	1.3800889076853522e-14	8.575702657407223e-15	0.009766291721810953	-3.417645662925395e-21	2.5221158489164192e-14	2.7792649327896353e-18	3.9738603060248046e-17	2.0308825654824896e-22
48500000	0.00011685413906380354	-5.60911160526522e-19	-6.632109489972623e-48	1.3800889076853522e-14	8.575702657407223e-15	0.009766291721810953	-3.4168002432325436e-21	2.5221158489164192e-14	2.7792649327896353e-18	3.9738603060248046e-17	2.0308825654824896e-22
48600000	0.00011685413906380354	-5.60911160526522e-19	-6.645797118444114e-48	1.3800889076853522e-14	8.575702657407223e-15	0.009766291721810953	-3.4159548235396914e-21	2.5221158489164192e-14	2.7792649327896353e-18	3.9738603060248046e-17	2.0308825654824896e-22
48700000	0.00011685413906380354	-5.60911160526522e-19	-6.659484746616958e-48	1.3800889076853522e-14	8.575702657407223e-15	0.009766291721810953	-3.415109403846839e-21	2.5221158489164192e-14	2.7792649327896353e-18	3.9738603060248046e-17	2.0308825654824896e-22
48800000	0.00011685413906380354	-5.60911160526522e-19	-6.673172374504599e-48	1.3800889076853522e-14	8.575702657407223e-15	0.009766291721810953	-3.414263984153988e-21	2.5221158489164192e-14	2.7792649327896353e-18	3.9738603060248046e-17	2.0308825654824896e-22
48900000	0.00011685413906380354	-5.60911160526522e-19	-6.686860002120476e-48	1.3800889076853522e-14	8.575702657407223e-15	0.009766291721810953	-3.413418564461136e-21	2.5221158489164192e-14	2.7792649327896353e-18	3.9738603060248046e-17	2.0308825654824896e-22
49000000	0.00011685413906380354	-5.60911160526522e-19	-6.700547629478031e-48	1.3800889076853522e-14	8.575702657407223e-15	0.009766291721810953	-3.4125731447682835e-21	2.5221158489164192e-14	2.7792649327896353e-18	3.9738603060248046e-17	2.0308825654824894e-22
49100000	0.00011685413906380354	-5.60911160526522e-19	-6.714235256590706e-48	1.3800889076853522e-14	8.575702657407223e-15	0.009766291721810953	-3.411727725075432e-21	2.5221158489164192e-14	2.7792649327896353e-18	3.9738603060248046e-17	2.0308825654824894e-22
49200000	0.00011685413906380354	-5.60911160526522e-19	-6.727922883471943e-48	1.3800889076853522e-14	8.575702657407223e-15	0.009766291721810953	-3.41088230538258e-21	2.5221158489164192e-14	2.7792649327896353e-18	3.9738603060248046e-17	2.0308825654824894e-22
49300000	0.00011685413906380354	-5.60911160526522e-19	-6.741610510135183e-48	1.3800889076853522e-14	8.575702657407223e-15	0.009766291721810953	-3.410036885689728e-21	2.5221158489164192e-14	2.7792649327896353e-18	3.9738603060248046e-17	2.0308825654824894e-22
49400000	0.00011685413906380354	-5.60911160526522e-19	-6.755298136593867e-48	1.3800889076853522e-14	8.575702657407223e-15	0.009766291721810953	-3.409191465996876e-21	2.5221158489164192e-14	2.7792649327896353e-18	3.9738603060248046e-17	2.0308825654824894e-22
49500000	0.00011685413906380354	-5.60911160526522e-19	-6.768985762861438e-48	1.3800889076853522e-14	8.575702657407223e-15	0.009766291721810953	-3.408346046304024e-21	2.5221158489164192e-14	2.7792649327896353e-18	3.9738603060248046e-17	2.0308825654824894e-22
49600000	0.00011685413906380354	-5.60911160526522e-19	-6.782673388951334e-48	1.3800889076853522e-14	8.575702657407223e-15	0.009766291721810953	-3.407500626611172e-21	2.5221158489164192e-14	2.7792649327896353e-18	3.9738603060248046e-17	2.0308825654824894e-22
49700000	0.00011685413906380354	-5.60911160526522e-19	-6.796361014877002e-48	1.3800889076853522e-14	8.575702657407223e-15	0.009766291721810953	-3.4066552069183205e-21	2.5221158489164192e-14	2.7792649327896353e-18	3.9738603060248046e-17	2.0308825654824894e-22
49800000	0.00011685413906380354	-5.60911160526522e-19	-6.81004864065188e-48	1.3800889076853522e-14	8.575702657407223e-15	0.009766291721810953	-3.405809787225468e-21	2.5221158489164192e-14	2.7792649327896353e-18	3.9738603060248046e-17	2.0308825654824894e-22
49900000	0.00011685413906380354	-5.60911160526522e-19	-6.82373626628941e-48	1.3800889076853522e-14	8.575702657407223e-15	0.009766291721810953	-3.404964367532616e-21	2.5221158489164192e-14	2.7792649327896353e-18	3.9738603060248046e-17	2.0308825654824894e-22
50000000	0.00011685413906380354	-5.60911160526522e-19	-6.837423891803033e-48	1.3800889076853522e-14	8.575702657407223e-15	0.009766291721810953	-3.404118947839765e-21	2.5221158489164192e-14	2.7792649327896353e-18	3.9738603060248046e-17	2.0308825654824894e-22
50100000	0.00011685413906380354	-5.60911160526522e-19	-6.851111517206194e-48	1.3800889076853522e-14	8.575702657407223e-15	0.009766291721810953	-3.4032735281469125e-21	2.5221158489164192e-14	2.7792649327896353e-18	3.9738603060248046e-17	2.0308825654824894e-22
50200000	0.00011685413906380354	-5.60911160526522e-19	-6.86479914251233e-48	1.3800889076853522e-14	8.575702657407223e-15	0.009766291721810953	-3.40242810845406e-21	2.5221158489164192e-14	2.7792649327896353e-18	3.9738603060248046e-17	2.0308825654824894e-22
50300000	0.00011685413906380354	-5.60911160526522e-19	-6.878486767734884e-48	1.3800889076853522e-14	8.575702657407223e-15	0.009766291721810953	-3.401582688761209e-21	2.5221158489164192e-14	2.7792649327896353e-18	3.9738603060248046e-17	2.0308825654824894e-22
50400000	0.00011685413906380354	-5.60911160526522e-19	-6.8921743928873e-48	1.3800889076853522e-14	8.575702657407223e-15	0.009766291721810953	-3.400737269068357e-21	2.5221158489164192e-14	2.7792649327896353e-18	3.9738603060248046e-17	2.0308825654824894e-22
50500000	0.00011685413906380354	-5.60911160526522e-19	-6.905862017983016e-48	1.3800889076853522e-14	8.575702657407223e-15	0.009766291721810953	-3.3998918493755046e-21	2.5221158489164192e-14	2.7792649327896353e-18	3.9738603060248046e-17	2.0308825654824894e-22
50600000	0.00011685413906380354	-5.60911160526522e-19	-6.919549643035476e-48	1.3800889076853522e-14	8.575702657407223e-15	0.009766291721810953	-3.399046429682653e-21	2.5221158489164192e-14	2.7792649327896353e-18	3.9738603060248046e-17	2.0308825654824894e-22
50700000	0.00011685413906380354	-5.60911160526522e-19	-6.933237268058121e-48	1.3800889076853522e-14	8.575702657407223e-15	0.009766291721810953	-3.398201009989801e-21	2.5221158489164192e-14	2.7792649327896353e-18	3.9738603060248046e-17	2.0308825654824894e-22
50800000	0.00011685413906380354	-5.60911160526522e-19	-6.946924893064393e-48	1.3800889076853522e-14	8.575702657407223e-15	0.009766291721810953	-3.397355590296949e-21	2.5221158489164192e-14	2.7792649327896353e-18	3.9738603060248046e-17	2.0308825654824894e-22
50900000	0.00011685413906380354	-5.60911160526522e-19	-6.960612518067732e-48	1.3800889076853522e-14	8.575702657407223e-15	0.009766291721810953	-3.396510170604097e-21	2.5221158489164192e-14	2.7792649327896353e-18	3.9738603060248046e-17	2.0308825654824894e-22
51000000	0.00011685413906380354	-5.60911160526522e-19	-6.974300143081579e-48	1.3800889076853522e-14	8.575702657407223e-15	0.009766291721810953	-3.395664750911245e-21	2.5221158489164192e-14	2.7792649327896353e-18	3.9738603060248046e-17	2.0308825654824894e-22
51100000	0.00011685413906380354	-5.60911160526522e-19	-6.987987768119379e-48	1.3800889076853522e-14	8.575702657407223e-15	0.009766291721810953	-3.394819331218393e-21	2.5221158489164192e-14	2.7792649327896353e-18	3.9738603060248046e-17	2.0308825654824894e-22
51200000	0.00011685413906380354	-5.60911160526522e-19	-7.001675393194571e-48	1.3800889076853522e-14	8.575702657407223e-15	0.009766291721810953	-3.3939739115255416e-21	2.5221158489164192e-14	2.7792649327896353e-18	3.9738603060248046e-17	2.0308825654824894e-22
51300000	0.00011685413906380354	-5.60911160526522e-19	-7.015363018320597e-48	1.3800889076853522e-14	8.575702657407223e-15	0.009766291721810953	-3.3931284918326894e-21	2.5221158489164192e-14	2.7792649327896353e-18	3.9738603060248046e-17	2.0308825654824894e-22
51400000	0.00011685413906380354	-5.60911160526522e-19	-7.029050643510899e-48	1.3800889076853522e-14	8.575702657407223e-15	0.009766291721810953	-3.392283072139837e-21	2.5221158489164192e-14	2.7792649327896353e-18	3.9738603060248046e-17	2.0308825654824894e-22
51500000	0.00011685413906380354	-5.60911160526522e-19	-7.042738268778918e-48	1.3800889076853522e-14	8.575702657407223e-15	0.009766291721810953	-3.391437652446985e-21	2.5221158489164192e-14	2.7792649327896353e-18	3.9738603060248046e-17	2.0308825654824894e-22
51600000	0.00011685413906380354	-5.60911160526522e-19	-7.056425894138095e-48	1.3800889076853522e-14	8.575702657407223e-15	0.009766291721810953	-3.3905922327541336e-21	2.5221158489164192e-14	2.7792649327896353e-18	3.9738603060248046e-17	2.0308825654824894e-22
51700000	0.00011685413906380354	-5.60911160526522e-19	-7.070113519601874e-48	1.3800889076853522e-14	8.575702657407223e-15	0.009766291721810953	-3.3897468130612814e-21	2.5221158489164192e-14	2.7792649327896353e-18	3.9738603060248046e-17	2.0308825654824894e-22
51800000	0.00011685413906380354	-5.60911160526522e-19	-7.083801145183695e-48	1.3800889076853522e-14	8.575702657407223e-15	0.009766291721810953	-3.388901393368429e-21	2.5221158489164192e-14	2.7792649327896353e-18	3.9738603060248046e-17	2.0308825654824894e-22
51900000	0.00011685413906380354	-5.60911160526522e-19	-7.097488770896997e-48	1.3800889076853522e-14	8.575702657407223e-15	0.009766291721810953	-3.388055973675578e-21	2.5221158489164192e-14	2.7792649327896353e-18	3.9738603060248046e-17	2.0308825654824894e-22
52000000	0.00011685413906380354	-5.60911160526522e-19	-7.111176396755226e-48	1.3800889076853522e-14	8.575702657407223e-15	0.009766291721810953	-3.3872105539827256e-21	2.5221158489164192e-14	2.7792649327896353e-18	3.9738603060248046e-17	2.0308825654824894e-22
52100000	0.00011685413906380354	-5.60911160526522e-19	-7.124864022771822e-48	1.3800889076853522e-14	8.575702657407223e-15	0.009766291721810953	-3.386365134289874e-21	2.5221158489164192e-14	2.7792649327896353e-18	3.9738603060248046e-17	2.0308825654824894e-22
52200000	0.00011685413906380354	-5.60911160526522e-19	-7.138551648960225e-48	1.3800889076853522e-14	8.575702657407223e-15	0.009766291721810953	-3.385519714597022e-21	2.5221158489164192e-14	2.7792649327896353e-18	3.9738603060248046e-17	2.0308825654824894e-22
52300000	0.00011685413906380354	-5.60911160526522e-19	-7.152239275333878e-48	1.3800889076853522e-14	8.575702657407223e-15	0.009766291721810953	-3.38467429490417e-21	2.5221158489164192e-14	2.7792649327896353e-18	3.9738603060248046e-17	2.0308825654824894e-22
52400000	0.00011685413906380354	-5.60911160526522e-19	-7.165926901906222e-48	1.3800889076853522e-14	8.575702657407223e-15	0.009766291721810953	-3.383828875211318e-21	2.5221158489164192e-14	2.7792649327896353e-18	3.9738603060248046e-17	2.0308825654824894e-22
52500000	0.00011685413906380354	-5.60911160526522e-19	-7.1796145286907e-48	1.3800889076853522e-14	8.575702657407223e-15	0.009766291721810953	-3.382983455518466e-21	2.5221158489164192e-14	2.7792649327896353e-18	3.9738603060248046e-17	2.0308825654824894e-22
52600000	0.00011685413906380354	-5.60911160526522e-19	-7.193302155700751e-48	1.3800889076853522e-14	8.575702657407223e-15	0.009766291721810953	-3.382138035825614e-21	2.5221158489164192e-14	2.7792649327896353e-18	3.9738603060248046e-17	2.0308825654824894e-22
52700000	0.00011685413906380354	-5.60911160526522e-19	-7.206989782949819e-48	1.3800889076853522e-14	8.575702657407223e-15	0.009766291721810953	-3.3812926161327623e-21	2.5221158489164192e-14	2.7792649327896353e-18	3.9738603060248046e-17	2.0308825654824894e-22
52800000	0.00011685413906380354	-5.60911160526522e-19	-7.220677410451343e-48	1.3800889076853522e-14	8.575702657407223e-15	0.009766291721810953	-3.38044719643991e-21	2.5221158489164192e-14	2.7792649327896353e-18	3.9738603060248046e-17	2.0308825654824894e-22
52900000	0.00011685413906380354	-5.60911160526522e-19	-7.234365038218768e-48	1.3800889076853522e-14	8.575702657407223e-15	0.009766291721810953	-3.3796017767470583e-21	2.5221158489164192e-14	2.7792649327896353e-18	3.9738603060248046e-17	2.0308825654824894e-22
53000000	0.00011685413906380354	-5.60911160526522e-19	-7.248052666265532e-48	1.3800889076853522e-14	8.575702657407223e-15	0.009766291721810953	-3.3787563570542065e-21	2.5221158489164192e-14	2.7792649327896353e-18	3.9738603060248046e-17	2.0308825654824894e-22
53100000	0.00011685413906380354	-5.60911160526522e-19	-7.26174029460508e-48	1.3800889076853522e-14	8.575702657407223e-15	0.009766291721810953	-3.3779109373613543e-21	2.5221158489164192e-14	2.7792649327896353e-18	3.9738603060248046e-17	2.0308825654824894e-22
53200000	0.00011685413906380354	-5.60911160526522e-19	-7.27542792325085e-48	1.3800889076853522e-14	8.575702657407223e-15	0.009766291721810953	-3.3770655176685025e-21	2.5221158489164192e-14	2.7792649327896353e-18	3.9738603060248046e-17	2.0308825654824894e-22
53300000	0.00011685413906380354	-5.60911160526522e-19	-7.289115552216286e-48	1.3800889076853522e-14	8.575702657407223e-15	0.009766291721810953	-3.3762200979756507e-21	2.5221158489164192e-14	2.7792649327896353e-18	3.9738603060248046e-17	2.0308825654824894e-22
53400000	0.00011685413906380354	-5.60911160526522e-19	-7.302803181514828e-48	1.3800889076853522e-14	8.575702657407223e-15	0.009766291721810953	-3.3753746782827985e-21	2.5221158489164192e-14	2.7792649327896353e-18	3.9738603060248046e-17	2.0308825654824894e-22
53500000	0.00011685413906380354	-5.60911160526522e-19	-7.31649081115992e-48	1.3800889076853522e-14	8.575702657407223e-15	0.009766291721810953	-3.3745292585899467e-21	2.5221158489164192e-14	2.7792649327896353e-18	3.9738603060248046e-17	2.0308825654824894e-22
53600000	0.00011685413906380354	-5.60911160526522e-19	-7.330178441165e-48	1.3800889076853522e-14	8.575702657407223e-15	0.009766291721810953	-3.373683838897095e-21	2.5221158489164192e-14	2.7792649327896353e-18	3.9738603060248046e-17	2.0308825654824894e-22
53700000	0.00011685413906380354	-5.60911160526522e-19	-7.343866071543514e-48	1.3800889076853522e-14	8.575702657407223e-15	0.009766291721810953	-3.3728384192042428e-21	2.5221158489164192e-14	2.7792649327896353e-18	3.9738603060248046e-17	2.0308825654824894e-22
53800000	0.00011685413906380354	-5.60911160526522e-19	-7.357553702308899e-48	1.3800889076853522e-14	8.575702657407223e-15	0.009766291721810953	-3.371992999511391e-21	2.5221158489164192e-14	2.7792649327896353e-18	3.9738603060248046e-17	2.0308825654824894e-22
53900000	0.00011685413906380354	-5.60911160526522e-19	-7.371241333474599e-48	1.3800889076853522e-14	8.575702657407223e-15	0.009766291721810953	-3.371147579818539e-21	2.5221158489164192e-14	2.7792649327896353e-18	3.9738603060248046e-17	2.0308825654824894e-22
54000000	0.00011685413906380354	-5.60911160526522e-19	-7.384928965054056e-48	1.3800889076853522e-14	8.575702657407223e-15	0.009766291721810953	-3.370302160125687e-21	2.5221158489164192e-14	2.7792649327896353e-18	3.9738603060248046e-17	2.0308825654824894e-22
54100000	0.00011685413906380354	-5.60911160526522e-19	-7.39861659706071e-48	1.3800889076853522e-14	8.575702657407223e-15	0.009766291721810953	-3.369456740432835e-21	2.5221158489164192e-14	2.7792649327896353e-18	3.9738603060248046e-17	2.0308825654824894e-22
54200000	0.00011685413906380354	-5.60911160526522e-19	-7.412304229372695e-48	1.3800889076853522e-14	8.575702657407223e-15	0.009766291721810953	-3.3686113207399834e-21	2.5221158489164192e-14	2.7792649327896353e-18	3.9738603060248046e-17	2.0308825654824894e-22
54300000	0.00011685413906380354	-5.60911160526522e-19	-7.425991860995797e-48	1.3800889076853522e-14	8.575702657407223e-15	0.009766291721810953	-3.367765901047131e-21	2.5221158489164192e-14	2.7792649327896353e-18	3.9738603060248046e-17	2.0308825654824894e-22
54400000	0.00011685413906380354	-5.60911160526522e-19	-7.439679491732534e-48	1.3800889076853522e-14	8.575702657407223e-15	0.009766291721810953	-3.3669204813542794e-21	2.5221158489164192e-14	2.7792649327896353e-18	3.9738603060248046e-17	2.0308825654824894e-22
54500000	0.00011685413906380354	-5.60911160526522e-19	-7.453367121589624e-48	1.3800889076853522e-14	8.575702657407223e-15	0.009766291721810953	-3.3660750616614276e-21	2.5221158489164192e-14	2.7792649327896353e-18	3.9738603060248046e-17	2.0308825654824894e-22
54600000	0.00011685413906380354	-5.60911160526522e-19	-7.467054750573791e-48	1.3800889076853522e-14	8.575702657407223e-15	0.009766291721810953	-3.3652296419685754e-21	2.5221158489164192e-14	2.7792649327896353e-18	3.9738603060248046e-17	2.0308825654824894e-22
54700000	0.00011685413906380354	-5.60911160526522e-19	-7.480742378691754e-48	1.3800889076853522e-14	8.575702657407223e-15	0.009766291721810953	-3.3643842222757236e-21	2.5221158489164192e-14	2.7792649327896353e-18	3.9738603060248046e-17	2.0308825654824894e-22
54800000	0.00011685413906380354	-5.60911160526522e-19	-7.494430005950234e-48	1.3800889076853522e-14	8.575702657407223e-15	0.009766291721810953	-3.3635388025828714e-21	2.5221158489164192e-14	2.7792649327896353e-18	3.9738603060248046e-17	2.0308825654824894e-22
54900000	0.00011685413906380354	-5.60911160526522e-19	-7.508117632355953e-48	1.3800889076853522e-14	8.575702657407223e-15	0.009766291721810953	-3.3626933828900196e-21	2.5221158489164192e-14	2.7792649327896353e-18	3.9738603060248046e-17	2.0308825654824894e-22
55000000	0.00011685413906380354	-5.60911160526522e-19	-7.52180525791563e-48	1.3800889076853522e-14	8.575702657407223e-15	0.009766291721810953	-3.361847963197168e-21	2.5221158489164192e-14	2.7792649327896353e-18	3.9738603060248046e-17	2.0308825654824894e-22
55100000	0.00011685413906380354	-5.60911160526522e-19	-7.535492882635985e-48	1.3800889076853522e-14	8.575702657407223e-15	0.009766291721810953	-3.3610025435043156e-21	2.5221158489164192e-14	2.7792649327896353e-18	3.9738603060248046e-17	2.0308825654824894e-22
55200000	0.00011685413906380354	-5.60911160526522e-19	-7.549180506523741e-48	1.3800889076853522e-14	8.575702657407223e-15	0.009766291721810953	-3.360157123811464e-21	2.5221158489164192e-14	2.7792649327896353e-18	3.9738603060248046e-17	2.0308825654824894e-22
55300000	0.00011685413906380354	-5.60911160526522e-19	-7.562868129585618e-48	1.3800889076853522e-14	8.575702657407223e-15	0.009766291721810953	-3.359311704118612e-21	2.5221158489164192e-14	2.7792649327896353e-18	3.9738603060248046e-17	2.0308825654824894e-22
55400000	0.00011685413906380354	-5.60911160526522e-19	-7.576555751828336e-48	1.3800889076853522e-14	8.575702657407223e-15	0.009766291721810953	-3.35846628442576e-21	2.5221158489164192e-14	2.7792649327896353e-18	3.9738603060248046e-17	2.0308825654824894e-22
55500000	0.00011685413906380354	-5.60911160526522e-19	-7.590243373258618e-48	1.3800889076853522e-14	8.575702657407223e-15	0.009766291721810953	-3.357620864732908e-21	2.5221158489164192e-14	2.7792649327896353e-18	3.9738603060248046e-17	2.0308825654824894e-22
55600000	0.00011685413906380354	-5.60911160526522e-19	-7.603930993883182e-48	1.3800889076853522e-14	8.575702657407223e-15	0.009766291721810953	-3.3567754450400563e-21	2.5221158489164192e-14	2.7792649327896353e-18	3.9738603060248046e-17	2.0308825654824894e-22
55700000	0.00011685413906380354	-5.60911160526522e-19	-7.61761861370875e-48	1.3800889076853522e-14	8.575702657407223e-15	0.009766291721810953	-3.355930025347204e-21	2.5221158489164192e-14	2.7792649327896353e-18	3.9738603060248046e-17	2.0308825654824894e-22
55800000	0.00011685413906380354	-5.60911160526522e-19	-7.631306232742042e-48	1.3800889076853522e-14	8.575702657407223e-15	0.009766291721810953	-3.3550846056543523e-21	2.5221158489164192e-14	2.7792649327896353e-18	3.9738603060248046e-17	2.0308825654824894e-22
55900000	0.00011685413906380354	-5.60911160526522e-19	-7.64499385098978e-48	1.3800889076853522e-14	8.575702657407223e-15	0.009766291721810953	-3.3542391859615005e-21	2.5221158489164192e-14	2.7792649327896353e-18	3.9738603060248046e-17	2.0308825654824894e-22
56000000	0.00011685413906380354	-5.60911160526522e-19	-7.658681468458683e-48	1.3800889076853522e-14	8.575702657407223e-15	0.009766291721810953	-3.3533937662686483e-21	2.5221158489164192e-14	2.7792649327896353e-18	3.9738603060248046e-17	2.0308825654824894e-22
56100000	0.00011685413906380354	-5.60911160526522e-19	-7.672369085155475e-48	1.3800889076853522e-14	8.575702657407223e-15	0.009766291721810953	-3.3525483465757965e-21	2.5221158489164192e-14	2.7792649327896353e-18	3.9738603060248046e-17	2.0308825654824894e-22
56200000	0.00011685413906380354	-5.60911160526522e-19	-7.686056701086873e-48	1.3800889076853522e-14	8.575702657407223e-15	0.009766291721810953	-3.3517029268829447e-21	2.5221158489164192e-14	2.7792649327896353e-18	3.9738603060248046e-17	2.0308825654824894e-22
56300000	0.00011685413906380354	-5.60911160526522e-19	-7.6997443162596e-48	1.3800889076853522e-14	8.575702657407223e-15	0.009766291721810953	-3.3508575071900925e-21	2.5221158489164192e-14	2.7792649327896353e-18	3.9738603060248046e-17	2.0308825654824894e-22
56400000	0.00011685413906380354	-5.60911160526522e-19	-7.713431930680376e-48	1.3800889076853522e-14	8.575702657407223e-15	0.009766291721810953	-3.3500120874972407e-21	2.5221158489164192e-14	2.7792649327896353e-18	3.9738603060248046e-17	2.0308825654824894e-22
56500000	0.00011685413906380354	-5.60911160526522e-19	-7.727119544355922e-48	1.3800889076853522e-14	8.575702657407223e-15	0.009766291721810953	-3.349166667804389e-21	2.5221158489164192e-14	2.7792649327896353e-18	3.9738603060248046e-17	2.0308825654824894e-22
56600000	0.00011685413906380354	-5.60911160526522e-19	-7.740807157292958e-48	1.3800889076853522e-14	8.575702657407223e-15	0.009766291721810953	-3.3483212481115367e-21	2.5221158489164192e-14	2.7792649327896353e-18	3.9738603060248046e-17	2.0308825654824894e-22
56700000	0.00011685413906380354	-5.60911160526522e-19	-7.754494769498207e-48	1.3800889076853522e-14	8.575702657407223e-15	0.009766291721810953	-3.347475828418685e-21	2.5221158489164192e-14	2.7792649327896353e-18	3.9738603060248046e-17	2.0308825654824894e-22
56800000	0.00011685413906380354	-5.60911160526522e-19	-7.768182380978386e-48	1.3800889076853522e-14	8.575702657407223e-15	0.009766291721810953	-3.346630408725833e-21	2.5221158489164192e-14	2.7792649327896353e-18	3.9738603060248046e-17	2.0308825654824894e-22
56900000	0.00011685413906380354	-5.60911160526522e-19	-7.78186999174022e-48	1.3800889076853522e-14	8.575702657407223e-15	0.009766291721810953	-3.345784989032981e-21	2.5221158489164192e-14	2.7792649327896353e-18	3.9738603060248046e-17	2.0308825654824894e-22
57000000	0.00011685413906380354	-5.60911160526522e-19	-7.795557601790426e-48	1.3800889076853522e-14	8.575702657407223e-15	0.009766291721810953	-3.344939569340129e-21	2.5221158489164192e-14	2.7792649327896353e-18	3.9738603060248046e-17	2.0308825654824894e-22
57100000	0.00011685413906380354	-5.60911160526522e-19	-7.809245211135727e-48	1.3800889076853522e-14	8.575702657407223e-15	0.009766291721810953	-3.344094149647277e-21	2.5221158489164192e-14	2.7792649327896353e-18	3.9738603060248046e-17	2.0308825654824894e-22
57200000	0.00011685413906380354	-5.60911160526522e-19	-7.822932819782842e-48	1.3800889076853522e-14	8.575702657407223e-15	0.009766291721810953	-3.343248729954425e-21	2.5221158489164192e-14	2.7792649327896353e-18	3.9738603060248046e-17	2.0308825654824894e-22
57300000	0.00011685413906380354	-5.60911160526522e-19	-7.836620427738495e-48	1.3800889076853522e-14	8.575702657407223e-15	0.009766291721810953	-3.3424033102615734e-21	2.5221158489164192e-14	2.7792649327896353e-18	3.9738603060248046e-17	2.0308825654824894e-22
57400000	0.00011685413906380354	-5.60911160526522e-19	-7.850308035009404e-48	1.3800889076853522e-14	8.575702657407223e-15	0.009766291721810953	-3.341557890568721e-21	2.5221158489164192e-14	2.7792649327896353e-18	3.9738603060248046e-17	2.0308825654824894e-22
57500000	0.00011685413906380354	-5.60911160526522e-19	-7.863995641602289e-48	1.3800889076853522e-14	8.575702657407223e-15	0.009766291721810953	-3.3407124708758694e-21	2.5221158489164192e-14	2.7792649327896353e-18	3.9738603060248046e-17	2.0308825654824894e-22
57600000	0.00011685413906380354	-5.60911160526522e-19	-7.877683247523873e-48	1.3800889076853522e-14	8.575702657407223e-15	0.009766291721810953	-3.3398670511830176e-21	2.5221158489164192e-14	2.7792649327896353e-18	3.9738603060248046e-17	2.0308825654824894e-22
57700000	0.00011685413906380354	-5.60911160526522e-19	-7.891370852780876e-48	1.3800889076853522e-14	8.575702657407223e-15	0.009766291721810953	-3.3390216314901654e-21	2.5221158489164192e-14	2.7792649327896353e-18	3.9738603060248046e-17	2.0308825654824894e-22
57800000	0.00011685413906380354	-5.60911160526522e-19	-7.905058457380019e-48	1.3800889076853522e-14	8.575702657407223e-15	0.009766291721810953	-3.3381762117973136e-21	2.5221158489164192e-14	2.7792649327896353e-18	3.9738603060248046e-17	2.0308825654824894e-22
57900000	0.00011685413906380354	-5.60911160526522e-19	-7.918746061328023e-48	1.3800889076853522e-14	8.575702657407223e-15	0.009766291721810953	-3.3373307921044618e-21	2.5221158489164192e-14	2.7792649327896353e-18	3.9738603060248046e-17	2.0308825654824894e-22
58000000	0.00011685413906380354	-5.60911160526522e-19	-7.932433664631607e-48	1.3800889076853522e-14	8.575702657407223e-15	0.009766291721810953	-3.3364853724116096e-21	2.5221158489164192e-14	2.7792649327896353e-18	3.9738603060248046e-17	2.0308825654824894e-22
58100000	0.00011685413906380354	-5.60911160526522e-19	-7.946121267297492e-48	1.3800889076853522e-14	8.575702657407223e-15	0.009766291721810953	-3.335639952718758e-21	2.5221158489164192e-14	2.7792649327896353e-18	3.9738603060248046e-17	2.0308825654824894e-22
58200000	0.00011685413906380354	-5.60911160526522e-19	-7.959808869332401e-48	1.3800889076853522e-14	8.575702657407223e-15	0.009766291721810953	-3.334794533025906e-21	2.5221158489164192e-14	2.7792649327896353e-18	3.9738603060248046e-17	2.0308825654824894e-22
58300000	0.00011685413906380354	-5.60911160526522e-19	-7.973496470743053e-48	1.3800889076853522e-14	8.575702657407223e-15	0.009766291721810953	-3.333949113333054e-21	2.5221158489164192e-14	2.7792649327896353e-18	3.9738603060248046e-17	2.0308825654824894e-22
58400000	0.00011685413906380354	-5.60911160526522e-19	-7.987184071536169e-48	1.3800889076853522e-14	8.575702657407223e-15	0.009766291721810953	-3.333103693640202e-21	2.5221158489164192e-14	2.7792649327896353e-18	3.9738603060248046e-17	2.0308825654824894e-22
58500000	0.00011685413906380354	-5.60911160526522e-19	-8.000871671718471e-48	1.3800889076853522e-14	8.575702657407223e-15	0.009766291721810953	-3.3322582739473502e-21	2.5221158489164192e-14	2.7792649327896353e-18	3.9738603060248046e-17	2.0308825654824894e-22
58600000	0.00011685413906380354	-5.60911160526522e-19	-8.014559271296678e-48	1.3800889076853522e-14	8.575702657407223e-15	0.009766291721810953	-3.331412854254498e-21	2.5221158489164192e-14	2.7792649327896353e-18	3.9738603060248046e-17	2.0308825654824894e-22
58700000	0.00011685413906380354	-5.60911160526522e-19	-8.028246870277511e-48	1.3800889076853522e-14	8.575702657407223e-15	0.009766291721810953	-3.3305674345616463e-21	2.5221158489164192e-14	2.7792649327896353e-18	3.9738603060248046e-17	2.0308825654824894e-22
58800000	0.00011685413906380354	-5.60911160526522e-19	-8.041934468667691e-48	1.3800889076853522e-14	8.575702657407223e-15	0.009766291721810953	-3.329722014868794e-21	2.5221158489164192e-14	2.7792649327896353e-18	3.9738603060248046e-17	2.0308825654824894e-22
58900000	0.00011685413906380354	-5.60911160526522e-19	-8.05562206647394e-48	1.3800889076853522e-14	8.575702657407223e-15	0.009766291721810953	-3.3288765951759423e-21	2.5221158489164192e-14	2.7792649327896353e-18	3.9738603060248046e-17	2.0308825654824894e-22
59000000	0.00011685413906380354	-5.60911160526522e-19	-8.069309663702976e-48	1.3800889076853522e-14	8.575702657407223e-15	0.009766291721810953	-3.3280311754830905e-21	2.5221158489164192e-14	2.7792649327896353e-18	3.9738603060248046e-17	2.0308825654824894e-22
59100000	0.00011685413906380354	-5.60911160526522e-19	-8.082997260361524e-48	1.3800889076853522e-14	8.575702657407223e-15	0.009766291721810953	-3.3271857557902383e-21	2.5221158489164192e-14	2.7792649327896353e-18	3.9738603060248046e-17	2.0308825654824894e-22
59200000	0.00011685413906380354	-5.60911160526522e-19	-8.0966848564563e-48	1.3800889076853522e-14	8.575702657407223e-15	0.009766291721810953	-3.3263403360973865e-21	2.5221158489164192e-14	2.7792649327896353e-18	3.9738603060248046e-17	2.0308825654824894e-22
59300000	0.00011685413906380354	-5.60911160526522e-19	-8.110372451994027e-48	1.3800889076853522e-14	8.575702657407223e-15	0.009766291721810953	-3.3254949164045347e-21	2.5221158489164192e-14	2.7792649327896353e-18	3.9738603060248046e-17	2.0308825654824894e-22
59400000	0.00011685413906380354	-5.60911160526522e-19	-8.124060046981426e-48	1.3800889076853522e-14	8.575702657407223e-15	0.009766291721810953	-3.3246494967116825e-21	2.5221158489164192e-14	2.7792649327896353e-18	3.9738603060248046e-17	2.0308825654824894e-22
59500000	0.00011685413906380354	-5.60911160526522e-19	-8.137747641425218e-48	1.3800889076853522e-14	8.575702657407223e-15	0.009766291721810953	-3.3238040770188307e-21	2.5221158489164192e-14	2.7792649327896353e-18	3.9738603060248046e-17	2.0308825654824894e-22
59600000	0.00011685413906380354	-5.60911160526522e-19	-8.151435235332123e-48	1.3800889076853522e-14	8.575702657407223e-15	0.009766291721810953	-3.322958657325979e-21	2.5221158489164192e-14	2.7792649327896353e-18	3.9738603060248046e-17	2.0308825654824894e-22
59700000	0.00011685413906380354	-5.60911160526522e-19	-8.165122828708861e-48	1.3800889076853522e-14	8.575702657407223e-15	0.009766291721810953	-3.3221132376331267e-21	2.5221158489164192e-14	2.7792649327896353e-18	3.9738603060248046e-17	2.0308825654824894e-22
59800000	0.00011685413906380354	-5.60911160526522e-19	-8.178810421562155e-48	1.3800889076853522e-14	8.575702657407223e-15	0.009766291721810953	-3.321267817940275e-21	2.5221158489164192e-14	2.7792649327896353e-18	3.9738603060248046e-17	2.0308825654824894e-22
59900000	0.00011685413906380354	-5.60911160526522e-19	-8.192498013898723e-48	1.3800889076853522e-14	8.575702657407223e-15	0.009766291721810953	-3.320422398247423e-21	2.5221158489164192e-14	2.7792649327896353e-18	3.9738603060248046e-17	2.0308825654824894e-22
60000000	0.00011685413906380354	-5.60911160526522e-19	-8.206185605725289e-48	1.3800889076853522e-14	8.575702657407223e-15	0.009766291721810953	-3.319576978554571e-21	2.5221158489164192e-14	2.7792649327896353e-18	3.9738603060248046e-17	2.0308825654824894e-22
60100000	0.00011685413906380354	-5.60911160526522e-19	-8.21987319704857e-48	1.3800889076853522e-14	8.575702657407223e-15	0.009766291721810953	-3.318731558861719e-21	2.5221158489164192e-14	2.7792649327896353e-18	3.9738603060248046e-17	2.0308825654824894e-22
60200000	0.00011685413906380354	-5.60911160526522e-19	-8.23356078787529e-48	1.380088907685352e-14	8.575702657407223e-15	0.009766291721810953	-3.3178861391688673e-21	2.5221158489164192e-14	2.7792649327896353e-18	3.9738603060248046e-17	2.0308825654824894e-22
60300000	0.00011685413906380354	-5.60911160526522e-19	-8.247248378212168e-48	1.380088907685352e-14	8.575702657407223e-15	0.009766291721810953	-3.317040719476015e-21	2.5221158489164192e-14	2.7792649327896353e-18	3.9738603060248046e-17	2.0308825654824894e-22
60400000	0.00011685413906380354	-5.60911160526522e-19	-8.260935968065925e-48	1.380088907685352e-14	8.575702657407223e-15	0.009766291721810953	-3.3161952997831634e-21	2.5221158489164192e-14	2.7792649327896353e-18	3.9738603060248046e-17	2.0308825654824894e-22
60500000	0.00011685413906380354	-5.60911160526522e-19	-8.274623557443283e-48	1.380088907685352e-14	8.575702657407223e-15	0.009766291721810953	-3.3153498800903116e-21	2.5221158489164192e-14	2.7792649327896353e-18	3.9738603060248046e-17	2.0308825654824894e-22
60600000	0.00011685413906380354	-5.60911160526522e-19	-8.28831114635096e-48	1.380088907685352e-14	8.575702657407223e-15	0.009766291721810953	-3.3145044603974594e-21	2.5221158489164192e-14	2.7792649327896353e-18	3.9738603060248046e-17	2.0308825654824894e-22
60700000	0.00011685413906380354	-5.60911160526522e-19	-8.301998734795679e-48	1.380088907685352e-14	8.575702657407223e-15	0.009766291721810953	-3.3136590407046076e-21	2.5221158489164192e-14	2.7792649327896353e-18	3.9738603060248046e-17	2.0308825654824894e-22
60800000	0.00011685413906380354	-5.60911160526522e-19	-8.315686322784161e-48	1.380088907685352e-14	8.575702657407223e-15	0.009766291721810953	-3.3128136210117554e-21	2.5221158489164192e-14	2.7792649327896353e-18	3.9738603060248046e-17	2.0308825654824894e-22
60900000	0.00011685413906380354	-5.60911160526522e-19	-8.329373910323125e-48	1.380088907685352e-14	8.575702657407223e-15	0.009766291721810953	-3.3119682013189036e-21	2.5221158489164192e-14	2.7792649327896353e-18	3.9738603060248046e-17	2.0308825654824894e-22
61000000	0.00011685413906380354	-5.60911160526522e-19	-8.343061497419293e-48	1.380088907685352e-14	8.575702657407223e-15	0.009766291721810953	-3.3111227816260518e-21	2.5221158489164192e-14	2.7792649327896353e-18	3.9738603060248046e-17	2.0308825654824894e-22
61100000	0.00011685413906380354	-5.60911160526522e-19	-8.356749084079386e-48	1.380088907685352e-14	8.575702657407223e-15	0.009766291721810953	-3.3102773619331996e-21	2.5221158489164192e-14	2.7792649327896353e-18	3.9738603060248046e-17	2.0308825654824894e-22
61200000	0.00011685413906380354	-5.60911160526522e-19	-8.370436670310124e-48	1.380088907685352e-14	8.575702657407223e-15	0.009766291721810953	-3.309431942240348e-21	2.5221158489164192e-14	2.7792649327896353e-18	3.9738603060248046e-17	2.0308825654824894e-22
61300000	0.00011685413906380354	-5.60911160526522e-19	-8.384124256118228e-48	1.380088907685352e-14	8.575702657407223e-15	0.009766291721810953	-3.308586522547496e-21	2.5221158489164192e-14	2.7792649327896353e-18	3.9738603060248046e-17	2.0308825654824894e-22
61400000	0.00011685413906380354	-5.60911160526522e-19	-8.397811841510418e-48	1.380088907685352e-14	8.575702657407223e-15	0.009766291721810953	-3.307741102854644e-21	2.5221158489164192e-14	2.7792649327896353e-18	3.9738603060248046e-17	2.0308825654824894e-22
61500000	0.00011685413906380354	-5.60911160526522e-19	-8.411499426493415e-48	1.380088907685352e-14	8.575702657407223e-15	0.009766291721810953	-3.306895683161792e-21	2.5221158489164192e-14	2.7792649327896353e-18	3.9738603060248046e-17	2.0308825654824894e-22
61600000	0.00011685413906380354	-5.60911160526522e-19	-8.425187011073941e-48	1.380088907685352e-14	8.575702657407223e-15	0.009766291721810953	-3.3060502634689402e-21	2.5221158489164192e-14	2.7792649327896353e-18	3.9738603060248046e-17	2.0308825654824894e-22
61700000	0.00011685413906380354	-5.60911160526522e-19	-8.438874595258716e-48	1.380088907685352e-14	8.575702657407223e-15	0.009766291721810953	-3.305204843776088e-21	2.5221158489164192e-14	2.7792649327896353e-18	3.9738603060248046e-17	2.0308825654824894e-22
61800000	0.00011685413906380354	-5.60911160526522e-19	-8.452562179054461e-48	1.380088907685352e-14	8.575702657407223e-15	0.009766291721810953	-3.3043594240832363e-21	2.5221158489164192e-14	2.7792649327896353e-18	3.9738603060248046e-17	2.0308825654824894e-22
61900000	0.00011685413906380354	-5.60911160526522e-19	-8.466249762467895e-48	1.380088907685352e-14	8.575702657407223e-15	0.009766291721810953	-3.3035140043903845e-21	2.5221158489164192e-14	2.7792649327896353e-18	3.9738603060248046e-17	2.0308825654824894e-22
62000000	0.00011685413906380354	-5.60911160526522e-19	-8.479937345505743e-48	1.380088907685352e-14	8.575702657407223e-15	0.009766291721810953	-3.3026685846975323e-21	2.5221158489164192e-14	2.7792649327896353e-18	3.9738603060248046e-17	2.0308825654824894e-22
62100000	0.00011685413906380354	-5.60911160526522e-19	-8.49362492817472e-48	1.380088907685352e-14	8.575702657407223e-15	0.009766291721810953	-3.3018231650046805e-21	2.5221158489164192e-14	2.7792649327896353e-18	3.9738603060248046e-17	2.0308825654824894e-22
62200000	0.00011685413906380354	-5.60911160526522e-19	-8.507312510481552e-48	1.380088907685352e-14	8.575702657407223e-15	0.009766291721810953	-3.3009777453118287e-21	2.5221158489164192e-14	2.7792649327896353e-18	3.9738603060248046e-17	2.0308825654824894e-22
62300000	0.00011685413906380354	-5.60911160526522e-19	-8.521000092432955e-48	1.380088907685352e-14	8.575702657407223e-15	0.009766291721810953	-3.3001323256189765e-21	2.5221158489164192e-14	2.7792649327896353e-18	3.9738603060248046e-17	2.0308825654824894e-22
62400000	0.00011685413906380354	-5.60911160526522e-19	-8.534687674035655e-48	1.380088907685352e-14	8.575702657407223e-15	0.009766291721810953	-3.2992869059261247e-21	2.5221158489164192e-14	2.7792649327896353e-18	3.9738603060248046e-17	2.0308825654824894e-22
62500000	0.00011685413906380354	-5.60911160526522e-19	-8.548375255296368e-48	1.380088907685352e-14	8.575702657407223e-15	0.009766291721810953	-3.2984414862332725e-21	2.5221158489164192e-14	2.7792649327896353e-18	3.9738603060248046e-17	2.0308825654824894e-22
62600000	0.00011685413906380354	-5.60911160526522e-19	-8.562062836221818e-48	1.380088907685352e-14	8.575702657407223e-15	0.009766291721810953	-3.2975960665404207e-21	2.5221158489164192e-14	2.7792649327896353e-18	3.9738603060248046e-17	2.0308825654824894e-22
62700000	0.00011685413906380354	-5.60911160526522e-19	-8.575750416818724e-48	1.380088907685352e-14	8.575702657407223e-15	0.009766291721810953	-3.296750646847569e-21	2.5221158489164192e-14	2.7792649327896353e-18	3.9738603060248046e-17	2.0308825654824894e-22
62800000	0.00011685413906380354	-5.60911160526522e-19	-8.589437997093806e-48	1.380088907685352e-14	8.575702657407223e-15	0.009766291721810953	-3.2959052271547167e-21	2.5221158489164192e-14	2.7792649327896353e-18	3.9738603060248046e-17	2.0308825654824894e-22
62900000	0.00011685413906380354	-5.60911160526522e-19	-8.603125577053788e-48	1.380088907685352e-14	8.575702657407223e-15	0.009766291721810953	-3.295059807461865e-21	2.5221158489164192e-14	2.7792649327896353e-18	3.9738603060248046e-17	2.0308825654824894e-22
63000000	0.00011685413906380354	-5.60911160526522e-19	-8.616813156705387e-48	1.380088907685352e-14	8.575702657407223e-15	0.009766291721810953	-3.294214387769013e-21	2.5221158489164192e-14	2.7792649327896353e-18	3.9738603060248046e-17	2.0308825654824894e-22
63100000	0.00011685413906380354	-5.60911160526522e-19	-8.630500736055326e-48	1.380088907685352e-14	8.575702657407223e-15	0.009766291721810953	-3.293368968076161e-21	2.5221158489164192e-14	2.7792649327896353e-18	3.9738603060248046e-17	2.0308825654824894e-22
63200000	0.00011685413906380354	-5.60911160526522e-19	-8.644188315110325e-48	1.380088907685352e-14	8.575702657407223e-15	0.009766291721810953	-3.292523548383309e-21	2.5221158489164192e-14	2.7792649327896353e-18	3.9738603060248046e-17	2.0308825654824894e-22
63300000	0.00011685413906380354	-5.60911160526522e-19	-8.657875893877106e-48	1.380088907685352e-14	8.575702657407223e-15	0.009766291721810953	-3.2916781286904573e-21	2.5221158489164192e-14	2.7792649327896353e-18	3.9738603060248046e-17	2.0308825654824894e-22
63400000	0.00011685413906380354	-5.60911160526522e-19	-8.671563472362388e-48	1.380088907685352e-14	8.575702657407223e-15	0.009766291721810953	-3.290832708997605e-21	2.5221158489164192e-14	2.7792649327896353e-18	3.9738603060248046e-17	2.0308825654824894e-22
63500000	0.00011685413906380354	-5.60911160526522e-19	-8.685251050572893e-48	1.380088907685352e-14	8.575702657407223e-15	0.009766291721810953	-3.2899872893047534e-21	2.5221158489164192e-14	2.7792649327896353e-18	3.9738603060248046e-17	2.0308825654824894e-22
63600000	0.00011685413906380354	-5.60911160526522e-19	-8.69893862851534e-48	1.380088907685352e-14	8.575702657407223e-15	0.009766291721810953	-3.2891418696119016e-21	2.5221158489164192e-14	2.7792649327896353e-18	3.9738603060248046e-17	2.0308825654824894e-22
63700000	0.00011685413906380354	-5.60911160526522e-19	-8.712626206196452e-48	1.380088907685352e-14	8.575702657407223e-15	0.009766291721810953	-3.2882964499190494e-21	2.5221158489164192e-14	2.7792649327896353e-18	3.9738603060248046e-17	2.0308825654824894e-22
63800000	0.00011685413906380354	-5.60911160526522e-19	-8.72631378362295e-48	1.380088907685352e-14	8.575702657407223e-15	0.009766291721810953	-3.2874510302261976e-21	2.5221158489164192e-14	2.7792649327896353e-18	3.9738603060248046e-17	2.0308825654824894e-22
63900000	0.00011685413906380354	-5.60911160526522e-19	-8.740001360801551e-48	1.380088907685352e-14	8.575702657407223e-15	0.009766291721810953	-3.2866056105333458e-21	2.5221158489164192e-14	2.7792649327896353e-18	3.9738603060248046e-17	2.0308825654824894e-22
64000000	0.00011685413906380354	-5.60911160526522e-19	-8.75368893773898e-48	1.380088907685352e-14	8.575702657407223e-15	0.009766291721810953	-3.2857601908404936e-21	2.5221158489164192e-14	2.7792649327896353e-18	3.9738603060248046e-17	2.0308825654824894e-22
64100000	0.00011685413906380354	-5.60911160526522e-19	-8.767376514441954e-48	1.380088907685352e-14	8.575702657407223e-15	0.009766291721810953	-3.2849147711476418e-21	2.5221158489164192e-14	2.7792649327896353e-18	3.9738603060248046e-17	2.0308825654824894e-22
64200000	0.00011685413906380354	-5.60911160526522e-19	-8.78106409082706e-48	1.380088907685352e-14	8.575702657407223e-15	0.009766291721810953	-3.28406935145479e-21	2.5221158489164192e-14	2.7792649327896353e-18	3.9738603060248046e-17	2.0308825654824894e-22
64300000	0.00011685413906380354	-5.60911160526522e-19	-8.794751666231318e-48	1.380088907685352e-14	8.575702657407223e-15	0.009766291721810953	-3.283223931761938e-21	2.5221158489164192e-14	2.7792649327896353e-18	3.9738603060248046e-17	2.0308825654824894e-22
64400000	0.00011685413906380354	-5.60911160526522e-19	-8.808439240525188e-48	1.380088907685352e-14	8.575702657407223e-15	0.009766291721810953	-3.282378512069086e-21	2.5221158489164192e-14	2.7792649327896353e-18	3.9738603060248046e-17	2.0308825654824894e-22
64500000	0.00011685413906380354	-5.60911160526522e-19	-8.822126813715392e-48	1.380088907685352e-14	8.575702657407223e-15	0.009766291721810953	-3.2815330923762342e-21	2.5221158489164192e-14	2.7792649327896353e-18	3.9738603060248046e-17	2.0308825654824894e-22
64600000	0.00011685413906380354	-5.60911160526522e-19	-8.835814385808651e-48	1.380088907685352e-14	8.575702657407223e-15	0.009766291721810953	-3.280687672683382e-21	2.5221158489164192e-14	2.7792649327896353e-18	3.9738603060248046e-17	2.0308825654824894e-22
64700000	0.00011685413906380354	-5.60911160526522e-19	-8.849501956811684e-48	1.380088907685352e-14	8.575702657407223e-15	0.009766291721810953	-3.2798422529905302e-21	2.5221158489164192e-14	2.7792649327896353e-18	3.9738603060248046e-17	2.0308825654824894e-22
64800000	0.00011685413906380354	-5.60911160526522e-19	-8.863189526731213e-48	1.380088907685352e-14	8.575702657407223e-15	0.009766291721810953	-3.2789968332976784e-21	2.5221158489164192e-14	2.7792649327896353e-18	3.9738603060248046e-17	2.0308825654824894e-22
64900000	0.00011685413906380354	-5.60911160526522e-19	-8.876877095573957e-48	1.380088907685352e-14	8.575702657407223e-15	0.009766291721810953	-3.2781514136048263e-21	2.5221158489164192e-14	2.7792649327896353e-18	3.9738603060248046e-17	2.0308825654824894e-22
65000000	0.00011685413906380354	-5.60911160526522e-19	-8.89056466334664e-48	1.380088907685352e-14	8.575702657407223e-15	0.009766291721810953	-3.2773059939119745e-21	2.5221158489164192e-14	2.7792649327896353e-18	3.9738603060248046e-17	2.0308825654824894e-22
65100000	0.00011685413906380354	-5.60911160526522e-19	-8.90425223005598e-48	1.380088907685352e-14	8.575702657407223e-15	0.009766291721810953	-3.2764605742191223e-21	2.5221158489164192e-14	2.7792649327896353e-18	3.9738603060248046e-17	2.0308825654824894e-22
65200000	0.00011685413906380354	-5.60911160526522e-19	-8.917939795708699e-48	1.380088907685352e-14	8.575702657407223e-15	0.009766291721810953	-3.2756151545262705e-21	2.5221158489164192e-14	2.7792649327896353e-18	3.9738603060248046e-17	2.0308825654824894e-22
65300000	0.00011685413906380354	-5.60911160526522e-19	-8.931627360311518e-48	1.380088907685352e-14	8.575702657407223e-15	0.009766291721810953	-3.2747697348334187e-21	2.5221158489164192e-14	2.7792649327896353e-18	3.9738603060248046e-17	2.0308825654824894e-22
65400000	0.00011685413906380354	-5.60911160526522e-19	-8.945314923871156e-48	1.380088907685352e-14	8.575702657407223e-15	0.009766291721810953	-3.2739243151405665e-21	2.5221158489164192e-14	2.7792649327896353e-18	3.9738603060248046e-17	2.0308825654824894e-22
65500000	0.00011685413906380354	-5.60911160526522e-19	-8.959002486394335e-48	1.380088907685352e-14	8.575702657407223e-15	0.009766291721810953	-3.2730788954477147e-21	2.5221158489164192e-14	2.7792649327896353e-18	3.9738603060248046e-17	2.0308825654824894e-22
65600000	0.00011685413906380354	-5.60911160526522e-19	-8.972690047887775e-48	1.380088907685352e-14	8.575702657407223e-15	0.009766291721810953	-3.272233475754863e-21	2.5221158489164192e-14	2.7792649327896353e-18	3.9738603060248046e-17	2.0308825654824894e-22
65700000	0.00011685413906380354	-5.60911160526522e-19	-8.986377608358196e-48	1.380088907685352e-14	8.575702657407223e-15	0.009766291721810953	-3.2713880560620107e-21	2.5221158489164192e-14	2.7792649327896353e-18	3.9738603060248046e-17	2.0308825654824894e-22
65800000	0.00011685413906380354	-5.60911160526522e-19	-9.000065167812321e-48	1.380088907685352e-14	8.575702657407223e-15	0.009766291721810953	-3.270542636369159e-21	2.5221158489164192e-14	2.7792649327896353e-18	3.9738603060248046e-17	2.0308825654824894e-22
65900000	0.00011685413906380354	-5.60911160526522e-19	-9.013752726256871e-48	1.380088907685352e-14	8.575702657407223e-15	0.009766291721810953	-3.269697216676307e-21	2.5221158489164192e-14	2.7792649327896353e-18	3.9738603060248046e-17	2.0308825654824894e-22
66000000	0.00011685413906380354	-5.60911160526522e-19	-9.027440283698564e-48	1.380088907685352e-14	8.575702657407223e-15	0.009766291721810953	-3.268851796983455e-21	2.5221158489164192e-14	2.7792649327896353e-18	3.9738603060248046e-17	2.0308825654824894e-22
66100000	0.00011685413906380354	-5.60911160526522e-19	-9.041127840144121e-48	1.380088907685352e-14	8.575702657407223e-15	0.009766291721810953	-3.268006377290603e-21	2.5221158489164192e-14	2.7792649327896353e-18	3.9738603060248046e-17	2.0308825654824894e-22
66200000	0.00011685413906380354	-5.60911160526522e-19	-9.054815395600265e-48	1.380088907685352e-14	8.575702657407223e-15	0.009766291721810953	-3.2671609575977513e-21	2.5221158489164192e-14	2.7792649327896353e-18	3.9738603060248046e-17	2.0308825654824894e-22
66300000	0.00011685413906380354	-5.60911160526522e-19	-9.068502950073715e-48	1.380088907685352e-14	8.575702657407223e-15	0.009766291721810953	-3.266315537904899e-21	2.5221158489164192e-14	2.7792649327896353e-18	3.9738603060248046e-17	2.0308825654824894e-22
66400000	0.00011685413906380354	-5.60911160526522e-19	-9.082190503571192e-48	1.380088907685352e-14	8.575702657407223e-15	0.009766291721810953	-3.2654701182120473e-21	2.5221158489164192e-14	2.7792649327896353e-18	3.9738603060248046e-17	2.0308825654824894e-22
66500000	0.00011685413906380354	-5.60911160526522e-19	-9.095878056099417e-48	1.380088907685352e-14	8.575702657407223e-15	0.009766291721810953	-3.2646246985191955e-21	2.5221158489164192e-14	2.7792649327896353e-18	3.9738603060248046e-17	2.0308825654824894e-22
66600000	0.00011685413906380354	-5.60911160526522e-19	-9.10956560766511e-48	1.380088907685352e-14	8.575702657407223e-15	0.009766291721810953	-3.2637792788263434e-21	2.5221158489164192e-14	2.7792649327896353e-18	3.9738603060248046e-17	2.0308825654824894e-22
66700000	0.00011685413906380354	-5.60911160526522e-19	-9.123253158274993e-48	1.380088907685352e-14	8.575702657407223e-15	0.009766291721810953	-3.2629338591334916e-21	2.5221158489164192e-14	2.7792649327896353e-18	3.9738603060248046e-17	2.0308825654824894e-22
66800000	0.00011685413906380354	-5.60911160526522e-19	-9.136940707935786e-48	1.380088907685352e-14	8.575702657407223e-15	0.009766291721810953	-3.2620884394406394e-21	2.5221158489164192e-14	2.7792649327896353e-18	3.9738603060248046e-17	2.0308825654824894e-22
66900000	0.00011685413906380354	-5.60911160526522e-19	-9.150628256654208e-48	1.380088907685352e-14	8.575702657407223e-15	0.009766291721810953	-3.2612430197477876e-21	2.5221158489164192e-14	2.7792649327896353e-18	3.9738603060248046e-17	2.0308825654824894e-22
67000000	0.00011685413906380354	-5.60911160526522e-19	-9.164315804436983e-48	1.380088907685352e-14	8.575702657407223e-15	0.009766291721810953	-3.2603976000549358e-21	2.5221158489164192e-14	2.7792649327896353e-18	3.9738603060248046e-17	2.0308825654824894e-22
67100000	0.00011685413906380354	-5.60911160526522e-19	-9.17800335129083e-48	1.380088907685352e-14	8.575702657407223e-15	0.009766291721810953	-3.2595521803620836e-21	2.5221158489164192e-14	2.7792649327896353e-18	3.9738603060248046e-17	2.0308825654824894e-22
67200000	0.00011685413906380354	-5.60911160526522e-19	-9.191690897222469e-48	1.380088907685352e-14	8.575702657407223e-15	0.009766291721810953	-3.2587067606692318e-21	2.5221158489164192e-14	2.7792649327896353e-18	3.9738603060248046e-17	2.0308825654824894e-22
67300000	0.00011685413906380354	-5.60911160526522e-19	-9.205378442238623e-48	1.380088907685352e-14	8.575702657407223e-15	0.009766291721810953	-3.25786134097638e-21	2.5221158489164192e-14	2.7792649327896353e-18	3.9738603060248046e-17	2.0308825654824894e-22
67400000	0.00011685413906380354	-5.60911160526522e-19	-9.21906598634601e-48	1.380088907685352e-14	8.575702657407223e-15	0.009766291721810953	-3.257015921283528e-21	2.5221158489164192e-14	2.7792649327896353e-18	3.9738603060248046e-17	2.0308825654824894e-22
67500000	0.00011685413906380354	-5.60911160526522e-19	-9.232753529551352e-48	1.380088907685352e-14	8.575702657407223e-15	0.009766291721810953	-3.256170501590676e-21	2.5221158489164192e-14	2.7792649327896353e-18	3.9738603060248046e-17	2.0308825654824894e-22
67600000	0.00011685413906380354	-5.60911160526522e-19	-9.246441071861369e-48	1.380088907685352e-14	8.575702657407223e-15	0.009766291721810953	-3.2553250818978242e-21	2.5221158489164192e-14	2.7792649327896353e-18	3.9738603060248046e-17	2.0308825654824894e-22
67700000	0.00011685413906380354	-5.60911160526522e-19	-9.260128613282783e-48	1.380088907685352e-14	8.575702657407223e-15	0.009766291721810953	-3.254479662204972e-21	2.5221158489164192e-14	2.7792649327896353e-18	3.9738603060248046e-17	2.0308825654824894e-22
67800000	0.00011685413906380354	-5.60911160526522e-19	-9.273816153822315e-48	1.380088907685352e-14	8.575702657407223e-15	0.009766291721810953	-3.2536342425121202e-21	2.5221158489164192e-14	2.7792649327896353e-18	3.9738603060248046e-17	2.0308825654824894e-22
67900000	0.00011685413906380354	-5.60911160526522e-19	-9.287503693486684e-48	1.380088907685352e-14	8.575702657407223e-15	0.009766291721810953	-3.2527888228192684e-21	2.5221158489164192e-14	2.7792649327896353e-18	3.9738603060248046e-17	2.0308825654824894e-22
68000000	0.00011685413906380354	-5.60911160526522e-19	-9.301191232282612e-48	1.380088907685352e-14	8.575702657407223e-15	0.009766291721810953	-3.2519434031264163e-21	2.5221158489164192e-14	2.7792649327896353e-18	3.9738603060248046e-17	2.0308825654824894e-22
68100000	0.00011685413906380354	-5.60911160526522e-19	-9.314878770216818e-48	1.380088907685352e-14	8.575702657407223e-15	0.009766291721810953	-3.2510979834335644e-21	2.5221158489164192e-14	2.7792649327896353e-18	3.9738603060248046e-17	2.0308825654824894e-22
68200000	0.00011685413906380354	-5.60911160526522e-19	-9.328566307296025e-48	1.380088907685352e-14	8.575702657407223e-15	0.009766291721810953	-3.2502525637407126e-21	2.5221158489164192e-14	2.7792649327896353e-18	3.9738603060248046e-17	2.0308825654824894e-22
68300000	0.00011685413906380354	-5.60911160526522e-19	-9.342253843526953e-48	1.380088907685352e-14	8.575702657407223e-15	0.009766291721810953	-3.2494071440478605e-21	2.5221158489164192e-14	2.7792649327896353e-18	3.9738603060248046e-17	2.0308825654824894e-22
68400000	0.00011685413906380354	-5.60911160526522e-19	-9.355941378916322e-48	1.380088907685352e-14	8.575702657407223e-15	0.009766291721810953	-3.2485617243550087e-21	2.5221158489164192e-14	2.7792649327896353e-18	3.9738603060248046e-17	2.0308825654824894e-22
68500000	0.00011685413906380354	-5.60911160526522e-19	-9.369628913470853e-48	1.380088907685352e-14	8.575702657407223e-15	0.009766291721810953	-3.2477163046621565e-21	2.5221158489164192e-14	2.7792649327896353e-18	3.9738603060248046e-17	2.0308825654824894e-22
68600000	0.00011685413906380354	-5.60911160526522e-19	-9.383316447197265e-48	1.380088907685352e-14	8.575702657407223e-15	0.009766291721810953	-3.2468708849693047e-21	2.5221158489164192e-14	2.7792649327896353e-18	3.9738603060248046e-17	2.0308825654824894e-22
68700000	0.00011685413906380354	-5.60911160526522e-19	-9.397003980102283e-48	1.380088907685352e-14	8.575702657407223e-15	0.009766291721810953	-3.246025465276453e-21	2.5221158489164192e-14	2.7792649327896353e-18	3.9738603060248046e-17	2.0308825654824894e-22
68800000	0.00011685413906380354	-5.60911160526522e-19	-9.410691512192625e-48	1.380088907685352e-14	8.575702657407223e-15	0.009766291721810953	-3.2451800455836007e-21	2.5221158489164192e-14	2.7792649327896353e-18	3.9738603060248046e-17	2.0308825654824894e-22
68900000	0.00011685413906380354	-5.60911160526522e-19	-9.42437904347501e-48	1.380088907685352e-14	8.575702657407223e-15	0.009766291721810953	-3.244334625890749e-21	2.5221158489164192e-14	2.7792649327896353e-18	3.9738603060248046e-17	2.0308825654824894e-22
69000000	0.00011685413906380354	-5.60911160526522e-19	-9.438066573956163e-48	1.380088907685352e-14	8.575702657407223e-15	0.009766291721810953	-3.243489206197897e-21	2.5221158489164192e-14	2.7792649327896353e-18	3.9738603060248046e-17	2.0308825654824894e-22
69100000	0.00011685413906380354	-5.60911160526522e-19	-9.451754103642801e-48	1.380088907685352e-14	8.575702657407223e-15	0.009766291721810953	-3.242643786505045e-21	2.5221158489164192e-14	2.7792649327896353e-18	3.9738603060248046e-17	2.0308825654824894e-22
69200000	0.00011685413906380354	-5.60911160526522e-19	-9.465441632541647e-48	1.380088907685352e-14	8.575702657407223e-15	0.009766291721810953	-3.241798366812193e-21	2.5221158489164192e-14	2.7792649327896353e-18	3.9738603060248046e-17	2.0308825654824894e-22
69300000	0.00011685413906380354	-5.60911160526522e-19	-9.47912916065942e-48	1.380088907685352e-14	8.575702657407223e-15	0.009766291721810953	-3.2409529471193413e-21	2.5221158489164192e-14	2.7792649327896353e-18	3.9738603060248046e-17	2.0308825654824894e-22
69400000	0.00011685413906380354	-5.60911160526522e-19	-9.492816688002841e-48	1.380088907685352e-14	8.575702657407223e-15	0.009766291721810953	-3.240107527426489e-21	2.5221158489164192e-14	2.7792649327896353e-18	3.9738603060248046e-17	2.0308825654824894e-22
69500000	0.00011685413906380354	-5.60911160526522e-19	-9.506504214578631e-48	1.380088907685352e-14	8.575702657407223e-15	0.009766291721810953	-3.2392621077336373e-21	2.5221158489164192e-14	2.7792649327896353e-18	3.9738603060248046e-17	2.0308825654824894e-22
69600000	0.00011685413906380354	-5.60911160526522e-19	-9.520191740393512e-48	1.380088907685352e-14	8.575702657407223e-15	0.009766291721810953	-3.2384166880407855e-21	2.5221158489164192e-14	2.7792649327896353e-18	3.9738603060248046e-17	2.0308825654824894e-22
69700000	0.00011685413906380354	-5.60911160526522e-19	-9.533879265454203e-48	1.380088907685352e-14	8.575702657407223e-15	0.009766291721810953	-3.2375712683479334e-21	2.5221158489164192e-14	2.7792649327896353e-18	3.9738603060248046e-17	2.0308825654824894e-22
69800000	0.00011685413906380354	-5.60911160526522e-19	-9.547566789767426e-48	1.380088907685352e-14	8.575702657407223e-15	0.009766291721810953	-3.2367258486550816e-21	2.5221158489164192e-14	2.7792649327896353e-18	3.9738603060248046e-17	2.0308825654824894e-22
69900000	0.00011685413906380354	-5.60911160526522e-19	-9.561254313339901e-48	1.380088907685352e-14	8.575702657407223e-15	0.009766291721810953	-3.2358804289622298e-21	2.5221158489164192e-14	2.7792649327896353e-18	3.9738603060248046e-17	2.0308825654824894e-22
70000000	0.00011685413906380354	-5.60911160526522e-19	-9.574941836178348e-48	1.380088907685352e-14	8.575702657407223e-15	0.009766291721810953	-3.2350350092693776e-21	2.5221158489164192e-14	2.7792649327896353e-18	3.9738603060248046e-17	2.0308825654824894e-22
70100000	0.00011685413906380354	-5.60911160526522e-19	-9.588629358289489e-48	1.380088907685352e-14	8.575702657407223e-15	0.009766291721810953	-3.2341895895765258e-21	2.5221158489164192e-14	2.7792649327896353e-18	3.9738603060248046e-17	2.0308825654824894e-22
70200000	0.00011685413906380354	-5.60911160526522e-19	-9.602316879680044e-48	1.380088907685352e-14	8.575702657407223e-15	0.009766291721810953	-3.2333441698836736e-21	2.5221158489164192e-14	2.7792649327896353e-18	3.9738603060248046e-17	2.0308825654824894e-22
70300000	0.00011685413906380354	-5.60911160526522e-19	-9.616004400356735e-48	1.380088907685352e-14	8.575702657407223e-15	0.009766291721810953	-3.2324987501908218e-21	2.5221158489164192e-14	2.7792649327896353e-18	3.9738603060248046e-17	2.0308825654824894e-22
70400000	0.00011685413906380354	-5.60911160526522e-19	-9.62969192032628e-48	1.380088907685352e-14	8.575702657407223e-15	0.009766291721810953	-3.23165333049797e-21	2.5221158489164192e-14	2.7792649327896353e-18	3.9738603060248046e-17	2.0308825654824894e-22
70500000	0.00011685413906380354	-5.60911160526522e-19	-9.643379439595402e-48	1.380088907685352e-14	8.575702657407223e-15	0.009766291721810953	-3.230807910805118e-21	2.5221158489164192e-14	2.7792649327896353e-18	3.9738603060248046e-17	2.0308825654824894e-22
70600000	0.00011685413906380354	-5.60911160526522e-19	-9.657066958170822e-48	1.380088907685352e-14	8.575702657407223e-15	0.009766291721810953	-3.229962491112266e-21	2.5221158489164192e-14	2.7792649327896353e-18	3.9738603060248046e-17	2.0308825654824894e-22
70700000	0.00011685413906380354	-5.60911160526522e-19	-9.670754476059258e-48	1.380088907685352e-14	8.575702657407223e-15	0.009766291721810953	-3.2291170714194142e-21	2.5221158489164192e-14	2.7792649327896353e-18	3.9738603060248046e-17	2.0308825654824894e-22
70800000	0.00011685413906380354	-5.60911160526522e-19	-9.684441993267433e-48	1.380088907685352e-14	8.575702657407223e-15	0.009766291721810953	-3.228271651726562e-21	2.5221158489164192e-14	2.7792649327896353e-18	3.9738603060248046e-17	2.0308825654824894e-22
70900000	0.00011685413906380354	-5.60911160526522e-19	-9.698129509802067e-48	1.380088907685352e-14	8.575702657407223e-15	0.009766291721810953	-3.2274262320337102e-21	2.5221158489164192e-14	2.7792649327896353e-18	3.9738603060248046e-17	2.0308825654824894e-22
71000000	0.00011685413906380354	-5.60911160526522e-19	-9.711817025669883e-48	1.380088907685352e-14	8.575702657407223e-15	0.009766291721810953	-3.2265808123408584e-21	2.5221158489164192e-14	2.7792649327896353e-18	3.9738603060248046e-17	2.0308825654824894e-22
71100000	0.00011685413906380354	-5.60911160526522e-19	-9.725504540877597e-48	1.380088907685352e-14	8.575702657407223e-15	0.009766291721810953	-3.2257353926480063e-21	2.5221158489164192e-14	2.7792649327896353e-18	3.9738603060248046e-17	2.0308825654824894e-22
71200000	0.00011685413906380354	-5.60911160526522e-19	-9.739192055431933e-48	1.380088907685352e-14	8.575702657407223e-15	0.009766291721810953	-3.2248899729551544e-21	2.5221158489164192e-14	2.7792649327896353e-18	3.9738603060248046e-17	2.0308825654824894e-22
71300000	0.00011685413906380354	-5.60911160526522e-19	-9.752879569339611e-48	1.3800889076853522e-14	8.575702657407223e-15	0.009766291721810953	-3.2240445532623026e-21	2.5221158489164192e-14	2.7792649327896353e-18	3.9738603060248046e-17	2.0308825654824894e-22
71400000	0.00011685413906380354	-5.60911160526522e-19	-9.766567082607352e-48	1.3800889076853522e-14	8.575702657407223e-15	0.009766291721810953	-3.2231991335694505e-21	2.5221158489164192e-14	2.7792649327896353e-18	3.9738603060248046e-17	2.0308825654824894e-22
71500000	0.00011685413906380354	-5.60911160526522e-19	-9.780254595241877e-48	1.3800889076853522e-14	8.575702657407223e-15	0.009766291721810953	-3.2223537138765987e-21	2.5221158489164192e-14	2.7792649327896353e-18	3.9738603060248046e-17	2.0308825654824894e-22
71600000	0.00011685413906380354	-5.60911160526522e-19	-9.793942107249906e-48	1.3800889076853522e-14	8.575702657407223e-15	0.009766291721810953	-3.221508294183747e-21	2.5221158489164192e-14	2.7792649327896353e-18	3.9738603060248046e-17	2.0308825654824894e-22
71700000	0.00011685413906380354	-5.60911160526522e-19	-9.80762961863816e-48	1.3800889076853522e-14	8.575702657407223e-15	0.009766291721810953	-3.2206628744908947e-21	2.5221158489164192e-14	2.7792649327896353e-18	3.9738603060248046e-17	2.0308825654824894e-22
71800000	0.00011685413906380354	-5.60911160526522e-19	-9.821317129413359e-48	1.3800889076853522e-14	8.575702657407223e-15	0.009766291721810953	-3.219817454798043e-21	2.5221158489164192e-14	2.7792649327896353e-18	3.9738603060248046e-17	2.0308825654824894e-22
71900000	0.00011685413906380354	-5.60911160526522e-19	-9.835004639582225e-48	1.3800889076853522e-14	8.575702657407223e-15	0.009766291721810953	-3.2189720351051907e-21	2.5221158489164192e-14	2.7792649327896353e-18	3.9738603060248046e-17	2.0308825654824894e-22
72000000	0.00011685413906380354	-5.60911160526522e-19	-9.848692149151477e-48	1.3800889076853522e-14	8.575702657407223e-15	0.009766291721810953	-3.218126615412339e-21	2.5221158489164192e-14	2.7792649327896353e-18	3.9738603060248046e-17	2.0308825654824894e-22
72100000	0.00011685413906380354	-5.60911160526522e-19	-9.862379658127837e-48	1.3800889076853522e-14	8.575702657407223e-15	0.009766291721810953	-3.217281195719487e-21	2.5221158489164192e-14	2.7792649327896353e-18	3.9738603060248046e-17	2.0308825654824894e-22
72200000	0.00011685413906380354	-5.60911160526522e-19	-9.876067166518026e-48	1.3800889076853522e-14	8.575702657407223e-15	0.009766291721810953	-3.216435776026635e-21	2.5221158489164192e-14	2.7792649327896353e-18	3.9738603060248046e-17	2.0308825654824894e-22
72300000	0.00011685413906380354	-5.60911160526522e-19	-9.889754674328763e-48	1.3800889076853522e-14	8.575702657407223e-15	0.009766291721810953	-3.215590356333783e-21	2.5221158489164192e-14	2.7792649327896353e-18	3.9738603060248046e-17	2.0308825654824894e-22
72400000	0.00011685413906380354	-5.60911160526522e-19	-9.903442181566772e-48	1.3800889076853522e-14	8.575702657407223e-15	0.009766291721810953	-3.2147449366409313e-21	2.5221158489164192e-14	2.7792649327896353e-18	3.9738603060248046e-17	2.0308825654824894e-22
72500000	0.00011685413906380354	-5.60911160526522e-19	-9.91712968823877e-48	1.3800889076853522e-14	8.575702657407223e-15	0.009766291721810953	-3.213899516948079e-21	2.5221158489164192e-14	2.7792649327896353e-18	3.9738603060248046e-17	2.0308825654824894e-22
72600000	0.00011685413906380354	-5.60911160526522e-19	-9.930817194351479e-48	1.3800889076853522e-14	8.575702657407223e-15	0.009766291721810953	-3.2130540972552273e-21	2.5221158489164192e-14	2.7792649327896353e-18	3.9738603060248046e-17	2.0308825654824894e-22
72700000	0.00011685413906380354	-5.60911160526522e-19	-9.944504699911622e-48	1.3800889076853522e-14	8.575702657407223e-15	0.009766291721810953	-3.2122086775623755e-21	2.5221158489164192e-14	2.7792649327896353e-18	3.9738603060248046e-17	2.0308825654824894e-22
72800000	0.00011685413906380354	-5.60911160526522e-19	-9.958192204925916e-48	1.3800889076853522e-14	8.575702657407223e-15	0.009766291721810953	-3.2113632578695234e-21	2.5221158489164192e-14	2.7792649327896353e-18	3.9738603060248046e-17	2.0308825654824894e-22
72900000	0.00011685413906380354	-5.60911160526522e-19	-9.971879709401083e-48	1.3800889076853522e-14	8.575702657407223e-15	0.009766291721810953	-3.2105178381766716e-21	2.5221158489164192e-14	2.7792649327896353e-18	3.9738603060248046e-17	2.0308825654824894e-22
73000000	0.00011685413906380354	-5.60911160526522e-19	-9.985567213343846e-48	1.3800889076853522e-14	8.575702657407223e-15	0.009766291721810953	-3.2096724184838198e-21	2.5221158489164192e-14	2.7792649327896353e-18	3.9738603060248046e-17	2.0308825654824894e-22
73100000	0.00011685413906380354	-5.60911160526522e-19	-9.999254716760923e-48	1.3800889076853522e-14	8.575702657407223e-15	0.009766291721810953	-3.2088269987909676e-21	2.5221158489164192e-14	2.7792649327896353e-18	3.9738603060248046e-17	2.0308825654824894e-22
73200000	0.00011685413906380354	-5.60911160526522e-19	-1.0012942219659035e-47	1.3800889076853522e-14	8.575702657407223e-15	0.009766291721810953	-3.2079815790981158e-21	2.5221158489164192e-14	2.7792649327896353e-18	3.9738603060248046e-17	2.0308825654824894e-22
73300000	0.00011685413906380354	-5.60911160526522e-19	-1.0026629722044903e-47	1.3800889076853522e-14	8.575702657407223e-15	0.009766291721810953	-3.207136159405264e-21	2.5221158489164192e-14	2.7792649327896353e-18	3.9738603060248046e-17	2.0308825654824894e-22
73400000	0.00011685413906380354	-5.60911160526522e-19	-1.004031722392525e-47	1.3800889076853522e-14	8.575702657407223e-15	0.009766291721810953	-3.2062907397124118e-21	2.5221158489164192e-14	2.7792649327896353e-18	3.9738603060248046e-17	2.0308825654824894e-22
73500000	0.00011685413906380354	-5.60911160526522e-19	-1.0054004725306793e-47	1.3800889076853522e-14	8.575702657407223e-15	0.009766291721810953	-3.20544532001956e-21	2.5221158489164192e-14	2.7792649327896353e-18	3.9738603060248046e-17	2.0308825654824894e-22
73600000	0.00011685413906380354	-5.60911160526522e-19	-1.0067692226196255e-47	1.3800889076853522e-14	8.575702657407223e-15	0.009766291721810953	-3.204599900326708e-21	2.5221158489164192e-14	2.7792649327896353e-18	3.9738603060248046e-17	2.0308825654824894e-22
73700000	0.00011685413906380354	-5.60911160526522e-19	-1.0081379726600356e-47	1.3800889076853522e-14	8.575702657407223e-15	0.009766291721810953	-3.203754480633856e-21	2.5221158489164192e-14	2.7792649327896353e-18	3.9738603060248046e-17	2.0308825654824894e-22
73800000	0.00011685413906380354	-5.60911160526522e-19	-1.0095067226525817e-47	1.3800889076853522e-14	8.575702657407223e-15	0.009766291721810953	-3.2029090609410042e-21	2.5221158489164192e-14	2.7792649327896353e-18	3.9738603060248046e-17	2.0308825654824894e-22
73900000	0.00011685413906380354	-5.60911160526522e-19	-1.0108754725979359e-47	1.3800889076853522e-14	8.575702657407223e-15	0.009766291721810953	-3.202063641248152e-21	2.5221158489164192e-14	2.7792649327896353e-18	3.9738603060248046e-17	2.0308825654824894e-22
74000000	0.00011685413906380354	-5.60911160526522e-19	-1.01224422249677e-47	1.3800889076853522e-14	8.575702657407223e-15	0.009766291721810953	-3.2012182215553002e-21	2.5221158489164192e-14	2.7792649327896353e-18	3.9738603060248046e-17	2.0308825654824894e-22
74100000	0.00011685413906380354	-5.60911160526522e-19	-1.0136129723497565e-47	1.3800889076853522e-14	8.575702657407223e-15	0.009766291721810953	-3.2003728018624484e-21	2.5221158489164192e-14	2.7792649327896353e-18	3.9738603060248046e-17	2.0308825654824894e-22
74200000	0.00011685413906380354	-5.60911160526522e-19	-1.0149817221485536e-47	1.3800889076853522e-14	8.575702657407223e-15	0.009766291721810953	-3.1995273821695962e-21	2.5221158489164192e-14	2.7792649327896353e-18	3.9738603060248046e-17	2.0308825654824894e-22
74300000	0.00011685413906380354	-5.60911160526522e-19	-1.0163504718268639e-47	1.3800889076853522e-14	8.575702657407223e-15	0.009766291721810953	-3.1986819624767444e-21	2.5221158489164192e-14	2.7792649327896353e-18	3.9738603060248046e-17	2.0308825654824894e-22
74400000	0.00011685413906380354	-5.60911160526522e-19	-1.0177192213717336e-47	1.3800889076853522e-14	8.575702657407223e-15	0.009766291721810953	-3.1978365427838926e-21	2.5221158489164192e-14	2.7792649327896353e-18	3.9738603060248046e-17	2.0308825654824894e-22
74500000	0.00011685413906380354	-5.60911160526522e-19	-1.0190879707838348e-47	1.3800889076853522e-14	8.575702657407223e-15	0.009766291721810953	-3.1969911230910405e-21	2.5221158489164192e-14	2.7792649327896353e-18	3.9738603060248046e-17	2.0308825654824894e-22
74600000	0.00011685413906380354	-5.60911160526522e-19	-1.0204567200638394e-47	1.3800889076853522e-14	8.575702657407223e-15	0.009766291721810953	-3.1961457033981887e-21	2.5221158489164192e-14	2.7792649327896353e-18	3.9738603060248046e-17	2.0308825654824894e-22
74700000	0.00011685413906380354	-5.60911160526522e-19	-1.0218254692124197e-47	1.3800889076853522e-14	8.575702657407223e-15	0.009766291721810953	-3.195300283705337e-21	2.5221158489164192e-14	2.7792649327896353e-18	3.9738603060248046e-17	2.0308825654824894e-22
74800000	0.00011685413906380354	-5.60911160526522e-19	-1.0231942182302477e-47	1.3800889076853522e-14	8.575702657407223e-15	0.009766291721810953	-3.1944548640124847e-21	2.5221158489164192e-14	2.7792649327896353e-18	3.9738603060248046e-17	2.0308825654824894e-22
74900000	0.00011685413906380354	-5.60911160526522e-19	-1.0245629671179953e-47	1.3800889076853522e-14	8.575702657407223e-15	0.009766291721810953	-3.193609444319633e-21	2.5221158489164192e-14	2.7792649327896353e-18	3.9738603060248046e-17	2.0308825654824894e-22
75000000	0.00011685413906380354	-5.60911160526522e-19	-1.0259317158763348e-47	1.3800889076853522e-14	8.575702657407223e-15	0.009766291721810953	-3.192764024626781e-21	2.5221158489164192e-14	2.7792649327896353e-18	3.9738603060248046e-17	2.0308825654824894e-22
75100000	0.00011685413906380354	-5.60911160526522e-19	-1.0273004645059381e-47	1.3800889076853522e-14	8.575702657407223e-15	0.009766291721810953	-3.191918604933929e-21	2.5221158489164192e-14	2.7792649327896353e-18	3.9738603060248046e-17	2.0308825654824894e-22
75200000	0.00011685413906380354	-5.60911160526522e-19	-1.0286692130074773e-47	1.3800889076853522e-14	8.575702657407223e-15	0.009766291721810953	-3.191073185241077e-21	2.5221158489164192e-14	2.7792649327896353e-18	3.9738603060248046e-17	2.0308825654824894e-22
75300000	0.00011685413906380354	-5.60911160526522e-19	-1.0300379613816245e-47	1.3800889076853522e-14	8.575702657407223e-15	0.009766291721810953	-3.1902277655482253e-21	2.5221158489164192e-14	2.7792649327896353e-18	3.9738603060248046e-17	2.0308825654824894e-22
75400000	0.00011685413906380354	-5.60911160526522e-19	-1.0314067096290519e-47	1.3800889076853522e-14	8.575702657407223e-15	0.009766291721810953	-3.189382345855373e-21	2.5221158489164192e-14	2.7792649327896353e-18	3.9738603060248046e-17	2.0308825654824894e-22
75500000	0.00011685413906380354	-5.60911160526522e-19	-1.0327754577504313e-47	1.3800889076853522e-14	8.575702657407223e-15	0.009766291721810953	-3.1885369261625213e-21	2.5221158489164192e-14	2.7792649327896353e-18	3.9738603060248046e-17	2.0308825654824894e-22
75600000	0.00011685413906380354	-5.60911160526522e-19	-1.0341442057464349e-47	1.3800889076853522e-14	8.575702657407223e-15	0.009766291721810953	-3.1876915064696695e-21	2.5221158489164192e-14	2.7792649327896353e-18	3.9738603060248046e-17	2.0308825654824894e-22
75700000	0.00011685413906380354	-5.60911160526522e-19	-1.0355129536177348e-47	1.3800889076853522e-14	8.575702657407223e-15	0.009766291721810953	-3.1868460867768173e-21	2.5221158489164192e-14	2.7792649327896353e-18	3.9738603060248046e-17	2.0308825654824894e-22
75800000	0.00011685413906380354	-5.60911160526522e-19	-1.036881701365003e-47	1.3800889076853522e-14	8.575702657407223e-15	0.009766291721810953	-3.1860006670839655e-21	2.5221158489164192e-14	2.7792649327896353e-18	3.9738603060248046e-17	2.0308825654824894e-22
75900000	0.00011685413906380354	-5.60911160526522e-19	-1.0382504489889116e-47	1.3800889076853522e-14	8.575702657407223e-15	0.009766291721810953	-3.1851552473911134e-21	2.5221158489164192e-14	2.7792649327896353e-18	3.9738603060248046e-17	2.0308825654824894e-22
76000000	0.00011685413906380354	-5.60911160526522e-19	-1.0396191964901326e-47	1.3800889076853522e-14	8.575702657407223e-15	0.009766291721810953	-3.1843098276982616e-21	2.5221158489164192e-14	2.7792649327896353e-18	3.9738603060248046e-17	2.0308825654824894e-22
76100000	0.00011685413906380354	-5.60911160526522e-19	-1.0409879438693382e-47	1.3800889076853522e-14	8.575702657407223e-15	0.009766291721810953	-3.1834644080054098e-21	2.5221158489164192e-14	2.7792649327896353e-18	3.9738603060248046e-17	2.0308825654824894e-22
76200000	0.00011685413906380354	-5.60911160526522e-19	-1.0423566911272003e-47	1.3800889076853522e-14	8.575702657407223e-15	0.009766291721810953	-3.1826189883125576e-21	2.5221158489164192e-14	2.7792649327896353e-18	3.9738603060248046e-17	2.0308825654824894e-22
76300000	0.00011685413906380354	-5.60911160526522e-19	-1.0437254382643912e-47	1.3800889076853522e-14	8.575702657407223e-15	0.009766291721810953	-3.1817735686197058e-21	2.5221158489164192e-14	2.7792649327896353e-18	3.9738603060248046e-17	2.0308825654824894e-22
76400000	0.00011685413906380354	-5.60911160526522e-19	-1.0450941852815827e-47	1.3800889076853522e-14	8.575702657407223e-15	0.009766291721810953	-3.180928148926854e-21	2.5221158489164192e-14	2.7792649327896353e-18	3.9738603060248046e-17	2.0308825654824894e-22
76500000	0.00011685413906380354	-5.60911160526522e-19	-1.046462932179447e-47	1.3800889076853522e-14	8.575702657407223e-15	0.009766291721810953	-3.1800827292340018e-21	2.5221158489164192e-14	2.7792649327896353e-18	3.9738603060248046e-17	2.0308825654824894e-22
76600000	0.00011685413906380354	-5.60911160526522e-19	-1.0478316789586562e-47	1.3800889076853522e-14	8.575702657407223e-15	0.009766291721810953	-3.17923730954115e-21	2.5221158489164192e-14	2.7792649327896353e-18	3.9738603060248046e-17	2.0308825654824894e-22
76700000	0.00011685413906380354	-5.60911160526522e-19	-1.0492004256198823e-47	1.3800889076853522e-14	8.575702657407223e-15	0.009766291721810953	-3.1783918898482982e-21	2.5221158489164192e-14	2.7792649327896353e-18	3.9738603060248046e-17	2.0308825654824894e-22
76800000	0.00011685413906380354	-5.60911160526522e-19	-1.0505691721637973e-47	1.3800889076853522e-14	8.575702657407223e-15	0.009766291721810953	-3.177546470155446e-21	2.5221158489164192e-14	2.7792649327896353e-18	3.9738603060248046e-17	2.0308825654824894e-22
76900000	0.00011685413906380354	-5.60911160526522e-19	-1.0519379185910735e-47	1.3800889076853522e-14	8.575702657407223e-15	0.009766291721810953	-3.1767010504625942e-21	2.5221158489164192e-14	2.7792649327896353e-18	3.9738603060248046e-17	2.0308825654824894e-22
77000000	0.00011685413906380354	-5.60911160526522e-19	-1.0533066649023827e-47	1.3800889076853522e-14	8.575702657407223e-15	0.009766291721810953	-3.1758556307697424e-21	2.5221158489164192e-14	2.7792649327896353e-18	3.9738603060248046e-17	2.0308825654824894e-22
77100000	0.00011685413906380354	-5.60911160526522e-19	-1.0546754110983973e-47	1.3800889076853522e-14	8.575702657407223e-15	0.009766291721810953	-3.1750102110768902e-21	2.5221158489164192e-14	2.7792649327896353e-18	3.9738603060248046e-17	2.0308825654824894e-22
77200000	0.00011685413906380354	-5.60911160526522e-19	-1.056044157179789e-47	1.3800889076853522e-14	8.575702657407223e-15	0.009766291721810953	-3.1741647913840384e-21	2.5221158489164192e-14	2.7792649327896353e-18	3.9738603060248046e-17	2.0308825654824894e-22
77300000	0.00011685413906380354	-5.60911160526522e-19	-1.05741290314723e-47	1.3800889076853522e-14	8.575702657407223e-15	0.009766291721810953	-3.1733193716911866e-21	2.5221158489164192e-14	2.7792649327896353e-18	3.9738603060248046e-17	2.0308825654824894e-22
77400000	0.00011685413906380354	-5.60911160526522e-19	-1.0587816490013923e-47	1.3800889076853522e-14	8.575702657407223e-15	0.009766291721810953	-3.1724739519983344e-21	2.5221158489164192e-14	2.7792649327896353e-18	3.9738603060248046e-17	2.0308825654824894e-22
77500000	0.00011685413906380354	-5.60911160526522e-19	-1.0601503947429482e-47	1.3800889076853522e-14	8.575702657407223e-15	0.009766291721810953	-3.1716285323054826e-21	2.5221158489164192e-14	2.7792649327896353e-18	3.9738603060248046e-17	2.0308825654824894e-22
77600000	0.00011685413906380354	-5.60911160526522e-19	-1.0615191403725697e-47	1.3800889076853522e-14	8.575702657407223e-15	0.009766291721810953	-3.170783112612631e-21	2.5221158489164192e-14	2.7792649327896353e-18	3.9738603060248046e-17	2.0308825654824894e-22
77700000	0.00011685413906380354	-5.60911160526522e-19	-1.0628878858909286e-47	1.3800889076853522e-14	8.575702657407223e-15	0.009766291721810953	-3.1699376929197787e-21	2.5221158489164192e-14	2.7792649327896353e-18	3.9738603060248046e-17	2.0308825654824894e-22
77800000	0.00011685413906380354	-5.60911160526522e-19	-1.0642566312986972e-47	1.3800889076853522e-14	8.575702657407223e-15	0.009766291721810953	-3.169092273226927e-21	2.5221158489164192e-14	2.7792649327896353e-18	3.9738603060248046e-17	2.0308825654824894e-22
77900000	0.00011685413906380354	-5.60911160526522e-19	-1.0656253765965475e-47	1.3800889076853522e-14	8.575702657407223e-15	0.009766291721810953	-3.1682468535340747e-21	2.5221158489164192e-14	2.7792649327896353e-18	3.9738603060248046e-17	2.0308825654824894e-22
78000000	0.00011685413906380354	-5.60911160526522e-19	-1.0669941217851517e-47	1.3800889076853522e-14	8.575702657407223e-15	0.009766291721810953	-3.167401433841223e-21	2.5221158489164192e-14	2.7792649327896353e-18	3.9738603060248046e-17	2.0308825654824894e-22
78100000	0.00011685413906380354	-5.60911160526522e-19	-1.0683628668651816e-47	1.3800889076853522e-14	8.575702657407223e-15	0.009766291721810953	-3.166556014148371e-21	2.5221158489164192e-14	2.7792649327896353e-18	3.9738603060248046e-17	2.0308825654824894e-22
78200000	0.00011685413906380354	-5.60911160526522e-19	-1.0697316118373095e-47	1.3800889076853522e-14	8.575702657407223e-15	0.009766291721810953	-3.165710594455519e-21	2.5221158489164192e-14	2.7792649327896353e-18	3.9738603060248046e-17	2.0308825654824894e-22
78300000	0.00011685413906380354	-5.60911160526522e-19	-1.0711003567022074e-47	1.3800889076853522e-14	8.575702657407223e-15	0.009766291721810953	-3.164865174762667e-21	2.5221158489164192e-14	2.7792649327896353e-18	3.9738603060248046e-17	2.0308825654824894e-22
78400000	0.00011685413906380354	-5.60911160526522e-19	-1.0724691014605472e-47	1.3800889076853522e-14	8.575702657407223e-15	0.009766291721810953	-3.1640197550698153e-21	2.5221158489164192e-14	2.7792649327896353e-18	3.9738603060248046e-17	2.0308825654824894e-22
78500000	0.00011685413906380354	-5.60911160526522e-19	-1.0738378461130013e-47	1.3800889076853522e-14	8.575702657407223e-15	0.009766291721810953	-3.163174335376963e-21	2.5221158489164192e-14	2.7792649327896353e-18	3.9738603060248046e-17	2.0308825654824894e-22
78600000	0.00011685413906380354	-5.60911160526522e-19	-1.0752065906602415e-47	1.3800889076853522e-14	8.575702657407223e-15	0.009766291721810953	-3.1623289156841113e-21	2.5221158489164192e-14	2.7792649327896353e-18	3.9738603060248046e-17	2.0308825654824894e-22
78700000	0.00011685413906380354	-5.60911160526522e-19	-1.0765753351029399e-47	1.3800889076853522e-14	8.575702657407223e-15	0.009766291721810953	-3.1614834959912595e-21	2.5221158489164192e-14	2.7792649327896353e-18	3.9738603060248046e-17	2.0308825654824894e-22
78800000	0.00011685413906380354	-5.60911160526522e-19	-1.0779440794417687e-47	1.3800889076853522e-14	8.575702657407223e-15	0.009766291721810953	-3.1606380762984073e-21	2.5221158489164192e-14	2.7792649327896353e-18	3.9738603060248046e-17	2.0308825654824894e-22
78900000	0.00011685413906380354	-5.60911160526522e-19	-1.0793128236773999e-47	1.3800889076853522e-14	8.575702657407223e-15	0.009766291721810953	-3.1597926566055555e-21	2.5221158489164192e-14	2.7792649327896353e-18	3.9738603060248046e-17	2.0308825654824894e-22
79000000	0.00011685413906380354	-5.60911160526522e-19	-1.0806815678105055e-47	1.3800889076853522e-14	8.575702657407223e-15	0.009766291721810953	-3.1589472369127037e-21	2.5221158489164192e-14	2.7792649327896353e-18	3.9738603060248046e-17	2.0308825654824894e-22
79100000	0.00011685413906380354	-5.60911160526522e-19	-1.0820503118417577e-47	1.3800889076853522e-14	8.575702657407223e-15	0.009766291721810953	-3.1581018172198516e-21	2.5221158489164192e-14	2.7792649327896353e-18	3.9738603060248046e-17	2.0308825654824894e-22
79200000	0.00011685413906380354	-5.60911160526522e-19	-1.0834190557718283e-47	1.3800889076853522e-14	8.575702657407223e-15	0.009766291721810953	-3.1572563975269998e-21	2.5221158489164192e-14	2.7792649327896353e-18	3.9738603060248046e-17	2.0308825654824894e-22
79300000	0.00011685413906380354	-5.60911160526522e-19	-1.0847877996013896e-47	1.3800889076853522e-14	8.575702657407223e-15	0.009766291721810953	-3.156410977834148e-21	2.5221158489164192e-14	2.7792649327896353e-18	3.9738603060248046e-17	2.0308825654824894e-22
79400000	0.00011685413906380354	-5.60911160526522e-19	-1.0861565433311137e-47	1.3800889076853522e-14	8.575702657407223e-15	0.009766291721810953	-3.1555655581412958e-21	2.5221158489164192e-14	2.7792649327896353e-18	3.9738603060248046e-17	2.0308825654824894e-22
79500000	0.00011685413906380354	-5.60911160526522e-19	-1.0875252869616726e-47	1.3800889076853522e-14	8.575702657407223e-15	0.009766291721810953	-3.154720138448444e-21	2.5221158489164192e-14	2.7792649327896353e-18	3.9738603060248046e-17	2.0308825654824894e-22
79600000	0.00011685413906380354	-5.60911160526522e-19	-1.0888940304937383e-47	1.3800889076853522e-14	8.575702657407223e-15	0.009766291721810953	-3.1538747187555918e-21	2.5221158489164192e-14	2.7792649327896353e-18	3.9738603060248046e-17	2.0308825654824894e-22
79700000	0.00011685413906380354	-5.60911160526522e-19	-1.0902627739279829e-47	1.3800889076853522e-14	8.575702657407223e-15	0.009766291721810953	-3.15302929906274e-21	2.5221158489164192e-14	2.7792649327896353e-18	3.9738603060248046e-17	2.0308825654824894e-22
79800000	0.00011685413906380354	-5.60911160526522e-19	-1.0916315172650783e-47	1.3800889076853522e-14	8.575702657407223e-15	0.009766291721810953	-3.152183879369888e-21	2.5221158489164192e-14	2.7792649327896353e-18	3.9738603060248046e-17	2.0308825654824894e-22
79900000	0.00011685413906380354	-5.60911160526522e-19	-1.093000260505697e-47	1.3800889076853522e-14	8.575702657407223e-15	0.009766291721810953	-3.151338459677036e-21	2.5221158489164192e-14	2.7792649327896353e-18	3.9738603060248046e-17	2.0308825654824894e-22
80000000	0.00011685413906380354	-5.60911160526522e-19	-1.0943690036505107e-47	1.3800889076853522e-14	8.575702657407223e-15	0.009766291721810953	-3.1504930399841842e-21	2.5221158489164192e-14	2.7792649327896353e-18	3.9738603060248046e-17	2.0308825654824894e-22
80100000	0.00011685413906380354	-5.60911160526522e-19	-1.0957377467001917e-47	1.3800889076853522e-14	8.575702657407223e-15	0.009766291721810953	-3.1496476202913324e-21	2.5221158489164192e-14	2.7792649327896353e-18	3.9738603060248046e-17	2.0308825654824896e-22
80200000	0.00011685413906380354	-5.60911160526522e-19	-1.0971064896554119e-47	1.3800889076853522e-14	8.575702657407223e-15	0.009766291721810953	-3.1488022005984802e-21	2.5221158489164192e-14	2.7792649327896353e-18	3.9738603060248046e-17	2.0308825654824896e-22
80300000	0.00011685413906380354	-5.60911160526522e-19	-1.098475232516843e-47	1.3800889076853522e-14	8.575702657407223e-15	0.009766291721810953	-3.1479567809056284e-21	2.5221158489164192e-14	2.7792649327896353e-18	3.9738603060248046e-17	2.0308825654824896e-22
80400000	0.00011685413906380354	-5.60911160526522e-19	-1.0998439752851581e-47	1.3800889076853522e-14	8.575702657407223e-15	0.009766291721810953	-3.1471113612127766e-21	2.5221158489164192e-14	2.7792649327896353e-18	3.9738603060248046e-17	2.0308825654824896e-22
80500000	0.00011685413906380354	-5.60911160526522e-19	-1.1012127179610283e-47	1.3800889076853522e-14	8.575702657407223e-15	0.009766291721810953	-3.1462659415199244e-21	2.5221158489164192e-14	2.7792649327896353e-18	3.9738603060248046e-17	2.0308825654824896e-22
80600000	0.00011685413906380354	-5.60911160526522e-19	-1.102581460545126e-47	1.3800889076853522e-14	8.575702657407223e-15	0.009766291721810953	-3.1454205218270726e-21	2.5221158489164192e-14	2.7792649327896353e-18	3.9738603060248046e-17	2.0308825654824896e-22
80700000	0.00011685413906380354	-5.60911160526522e-19	-1.1039502030381234e-47	1.3800889076853522e-14	8.575702657407223e-15	0.009766291721810953	-3.144575102134221e-21	2.5221158489164192e-14	2.7792649327896353e-18	3.9738603060248046e-17	2.0308825654824896e-22
80800000	0.00011685413906380354	-5.60911160526522e-19	-1.1053189454406924e-47	1.3800889076853522e-14	8.575702657407223e-15	0.009766291721810953	-3.1437296824413687e-21	2.5221158489164192e-14	2.7792649327896353e-18	3.9738603060248046e-17	2.0308825654824896e-22
80900000	0.00011685413906380354	-5.60911160526522e-19	-1.1066876877535053e-47	1.3800889076853522e-14	8.575702657407223e-15	0.009766291721810953	-3.142884262748517e-21	2.5221158489164192e-14	2.7792649327896353e-18	3.9738603060248046e-17	2.0308825654824896e-22
81000000	0.00011685413906380354	-5.60911160526522e-19	-1.1080564299772338e-47	1.3800889076853522e-14	8.575702657407223e-15	0.009766291721810953	-3.142038843055665e-21	2.5221158489164192e-14	2.7792649327896353e-18	3.9738603060248046e-17	2.0308825654824896e-22
81100000	0.00011685413906380354	-5.60911160526522e-19	-1.10942517211255e-47	1.3800889076853522e-14	8.575702657407223e-15	0.009766291721810953	-3.141193423362813e-21	2.5221158489164192e-14	2.7792649327896353e-18	3.9738603060248046e-17	2.0308825654824896e-22
81200000	0.00011685413906380354	-5.60911160526522e-19	-1.1107939141601263e-47	1.3800889076853522e-14	8.575702657407223e-15	0.009766291721810953	-3.140348003669961e-21	2.5221158489164192e-14	2.7792649327896353e-18	3.9738603060248046e-17	2.0308825654824896e-22
81300000	0.00011685413906380354	-5.60911160526522e-19	-1.1121626561206344e-47	1.3800889076853522e-14	8.575702657407223e-15	0.009766291721810953	-3.1395025839771093e-21	2.5221158489164192e-14	2.7792649327896353e-18	3.9738603060248046e-17	2.0308825654824896e-22
81400000	0.00011685413906380354	-5.60911160526522e-19	-1.1135313979947466e-47	1.3800889076853522e-14	8.575702657407223e-15	0.009766291721810953	-3.138657164284257e-21	2.5221158489164192e-14	2.7792649327896353e-18	3.9738603060248046e-17	2.0308825654824896e-22
81500000	0.00011685413906380354	-5.60911160526522e-19	-1.114900139783135e-47	1.3800889076853522e-14	8.575702657407223e-15	0.009766291721810953	-3.1378117445914053e-21	2.5221158489164192e-14	2.7792649327896353e-18	3.9738603060248046e-17	2.0308825654824896e-22
81600000	0.00011685413906380354	-5.60911160526522e-19	-1.1162688814864714e-47	1.3800889076853522e-14	8.575702657407223e-15	0.009766291721810953	-3.136966324898553e-21	2.5221158489164192e-14	2.7792649327896353e-18	3.9738603060248046e-17	2.0308825654824896e-22
81700000	0.00011685413906380354	-5.60911160526522e-19	-1.1176376231054284e-47	1.3800889076853522e-14	8.575702657407223e-15	0.009766291721810953	-3.1361209052057013e-21	2.5221158489164192e-14	2.7792649327896353e-18	3.9738603060248046e-17	2.0308825654824896e-22
81800000	0.00011685413906380354	-5.60911160526522e-19	-1.1190063646406774e-47	1.3800889076853522e-14	8.575702657407223e-15	0.009766291721810953	-3.1352754855128495e-21	2.5221158489164192e-14	2.7792649327896353e-18	3.9738603060248046e-17	2.0308825654824896e-22
81900000	0.00011685413906380354	-5.60911160526522e-19	-1.1203751060928908e-47	1.3800889076853522e-14	8.575702657407223e-15	0.009766291721810953	-3.1344300658199973e-21	2.5221158489164192e-14	2.7792649327896353e-18	3.9738603060248046e-17	2.0308825654824896e-22
82000000	0.00011685413906380354	-5.60911160526522e-19	-1.1217438474627407e-47	1.3800889076853522e-14	8.575702657407223e-15	0.009766291721810953	-3.1335846461271455e-21	2.5221158489164192e-14	2.7792649327896353e-18	3.9738603060248046e-17	2.0308825654824896e-22
82100000	0.00011685413906380354	-5.60911160526522e-19	-1.1231125887508991e-47	1.3800889076853522e-14	8.575702657407223e-15	0.009766291721810953	-3.1327392264342937e-21	2.5221158489164192e-14	2.7792649327896353e-18	3.9738603060248046e-17	2.0308825654824896e-22
82200000	0.00011685413906380354	-5.60911160526522e-19	-1.124481329958038e-47	1.3800889076853522e-14	8.575702657407223e-15	0.009766291721810953	-3.1318938067414416e-21	2.5221158489164192e-14	2.7792649327896353e-18	3.9738603060248046e-17	2.0308825654824896e-22
82300000	0.00011685413906380354	-5.60911160526522e-19	-1.1258500710848295e-47	1.3800889076853522e-14	8.575702657407223e-15	0.009766291721810953	-3.1310483870485898e-21	2.5221158489164192e-14	2.7792649327896353e-18	3.9738603060248046e-17	2.0308825654824896e-22
82400000	0.00011685413906380354	-5.60911160526522e-19	-1.1272188121319458e-47	1.3800889076853522e-14	8.575702657407223e-15	0.009766291721810953	-3.130202967355738e-21	2.5221158489164192e-14	2.7792649327896353e-18	3.9738603060248046e-17	2.0308825654824896e-22
82500000	0.00011685413906380354	-5.60911160526522e-19	-1.128587553100059e-47	1.3800889076853522e-14	8.575702657407223e-15	0.009766291721810953	-3.1293575476628858e-21	2.5221158489164192e-14	2.7792649327896353e-18	3.9738603060248046e-17	2.0308825654824896e-22
82600000	0.00011685413906380354	-5.60911160526522e-19	-1.1299562939898408e-47	1.3800889076853522e-14	8.575702657407223e-15	0.009766291721810953	-3.128512127970034e-21	2.5221158489164192e-14	2.7792649327896353e-18	3.9738603060248046e-17	2.0308825654824896e-22
82700000	0.00011685413906380354	-5.60911160526522e-19	-1.1313250348019636e-47	1.3800889076853522e-14	8.575702657407223e-15	0.009766291721810953	-3.127666708277182e-21	2.5221158489164192e-14	2.7792649327896353e-18	3.9738603060248046e-17	2.0308825654824896e-22
82800000	0.00011685413906380354	-5.60911160526522e-19	-1.1326937755370995e-47	1.3800889076853522e-14	8.575702657407223e-15	0.009766291721810953	-3.12682128858433e-21	2.5221158489164192e-14	2.7792649327896353e-18	3.9738603060248046e-17	2.0308825654824896e-22
82900000	0.00011685413906380354	-5.60911160526522e-19	-1.1340625161959202e-47	1.3800889076853522e-14	8.575702657407223e-15	0.009766291721810953	-3.125975868891478e-21	2.5221158489164192e-14	2.7792649327896353e-18	3.9738603060248046e-17	2.0308825654824896e-22
83000000	0.00011685413906380354	-5.60911160526522e-19	-1.135431256779098e-47	1.3800889076853522e-14	8.575702657407223e-15	0.009766291721810953	-3.1251304491986264e-21	2.5221158489164192e-14	2.7792649327896353e-18	3.9738603060248046e-17	2.0308825654824896e-22
83100000	0.00011685413906380354	-5.60911160526522e-19	-1.136799997287305e-47	1.3800889076853522e-14	8.575702657407223e-15	0.009766291721810953	-3.1242850295057742e-21	2.5221158489164192e-14	2.7792649327896353e-18	3.9738603060248046e-17	2.0308825654824896e-22
83200000	0.00011685413906380354	-5.60911160526522e-19	-1.1381687377212134e-47	1.3800889076853522e-14	8.575702657407223e-15	0.009766291721810953	-3.1234396098129224e-21	2.5221158489164192e-14	2.7792649327896353e-18	3.9738603060248046e-17	2.0308825654824896e-22
83300000	0.00011685413906380354	-5.60911160526522e-19	-1.139537478081495e-47	1.3800889076853522e-14	8.575702657407223e-15	0.009766291721810953	-3.1225941901200706e-21	2.5221158489164192e-14	2.7792649327896353e-18	3.9738603060248046e-17	2.0308825654824896e-22
83400000	0.00011685413906380354	-5.60911160526522e-19	-1.140906218368822e-47	1.3800889076853522e-14	8.575702657407223e-15	0.009766291721810953	-3.1217487704272184e-21	2.5221158489164192e-14	2.7792649327896353e-18	3.9738603060248046e-17	2.0308825654824896e-22
83500000	0.00011685413906380354	-5.60911160526522e-19	-1.1422749585838664e-47	1.3800889076853522e-14	8.575702657407223e-15	0.009766291721810953	-3.1209033507343666e-21	2.5221158489164192e-14	2.7792649327896353e-18	3.9738603060248046e-17	2.0308825654824896e-22
83600000	0.00011685413906380354	-5.60911160526522e-19	-1.1436436987273004e-47	1.3800889076853522e-14	8.575702657407223e-15	0.009766291721810953	-3.1200579310415144e-21	2.5221158489164192e-14	2.7792649327896353e-18	3.9738603060248046e-17	2.0308825654824896e-22
83700000	0.00011685413906380354	-5.60911160526522e-19	-1.1450124387997957e-47	1.3800889076853522e-14	8.575702657407223e-15	0.009766291721810953	-3.1192125113486626e-21	2.5221158489164192e-14	2.7792649327896353e-18	3.9738603060248046e-17	2.0308825654824896e-22
83800000	0.00011685413906380354	-5.60911160526522e-19	-1.146381178802025e-47	1.3800889076853522e-14	8.575702657407223e-15	0.009766291721810953	-3.118367091655811e-21	2.5221158489164192e-14	2.7792649327896353e-18	3.9738603060248046e-17	2.0308825654824896e-22
83900000	0.00011685413906380354	-5.60911160526522e-19	-1.1477499187346597e-47	1.3800889076853522e-14	8.575702657407223e-15	0.009766291721810953	-3.1175216719629587e-21	2.5221158489164192e-14	2.7792649327896353e-18	3.9738603060248046e-17	2.0308825654824896e-22
84000000	0.00011685413906380354	-5.60911160526522e-19	-1.1491186585983724e-47	1.3800889076853522e-14	8.575702657407223e-15	0.009766291721810953	-3.116676252270107e-21	2.5221158489164192e-14	2.7792649327896353e-18	3.9738603060248046e-17	2.0308825654824896e-22
84100000	0.00011685413906380354	-5.60911160526522e-19	-1.1504873983938346e-47	1.3800889076853522e-14	8.575702657407223e-15	0.009766291721810953	-3.115830832577255e-21	2.5221158489164192e-14	2.7792649327896353e-18	3.9738603060248046e-17	2.0308825654824896e-22
84200000	0.00011685413906380354	-5.60911160526522e-19	-1.1518561381114513e-47	1.3800889076853522e-14	8.575702657407223e-15	0.009766291721810953	-3.114985412884403e-21	2.5221158489164192e-14	2.7792649327896353e-18	3.9738603060248046e-17	2.0308825654824896e-22
84300000	0.00011685413906380354	-5.60911160526522e-19	-1.1532248776764976e-47	1.3800889076853522e-14	8.575702657407223e-15	0.009766291721810953	-3.114139993191551e-21	2.5221158489164192e-14	2.7792649327896353e-18	3.9738603060248046e-17	2.0308825654824896e-22
84400000	0.00011685413906380354	-5.60911160526522e-19	-1.1545936170765358e-47	1.3800889076853522e-14	8.575702657407223e-15	0.009766291721810953	-3.1132945734986993e-21	2.5221158489164192e-14	2.7792649327896353e-18	3.9738603060248046e-17	2.0308825654824896e-22
84500000	0.00011685413906380354	-5.60911160526522e-19	-1.155962356314778e-47	1.3800889076853522e-14	8.575702657407223e-15	0.009766291721810953	-3.112449153805847e-21	2.5221158489164192e-14	2.7792649327896353e-18	3.9738603060248046e-17	2.0308825654824896e-22
84600000	0.00011685413906380354	-5.60911160526522e-19	-1.1573310953944366e-47	1.3800889076853522e-14	8.575702657407223e-15	0.009766291721810953	-3.1116037341129953e-21	2.5221158489164192e-14	2.7792649327896353e-18	3.9738603060248046e-17	2.0308825654824896e-22
84700000	0.00011685413906380354	-5.60911160526522e-19	-1.1586998343187238e-47	1.3800889076853522e-14	8.575702657407223e-15	0.009766291721810953	-3.1107583144201435e-21	2.5221158489164192e-14	2.7792649327896353e-18	3.9738603060248046e-17	2.0308825654824896e-22
84800000	0.00011685413906380354	-5.60911160526522e-19	-1.160068573090852e-47	1.3800889076853522e-14	8.575702657407223e-15	0.009766291721810953	-3.1099128947272913e-21	2.5221158489164192e-14	2.7792649327896353e-18	3.9738603060248046e-17	2.0308825654824896e-22
84900000	0.00011685413906380354	-5.60911160526522e-19	-1.1614373117140336e-47	1.3800889076853522e-14	8.575702657407223e-15	0.009766291721810953	-3.1090674750344395e-21	2.5221158489164192e-14	2.7792649327896353e-18	3.9738603060248046e-17	2.0308825654824896e-22
85000000	0.00011685413906380354	-5.60911160526522e-19	-1.1628060501914806e-47	1.3800889076853522e-14	8.575702657407223e-15	0.009766291721810953	-3.1082220553415877e-21	2.5221158489164192e-14	2.7792649327896353e-18	3.9738603060248046e-17	2.0308825654824896e-22
85100000	0.00011685413906380354	-5.60911160526522e-19	-1.1641747885264055e-47	1.3800889076853522e-14	8.575702657407223e-15	0.009766291721810953	-3.1073766356487355e-21	2.5221158489164192e-14	2.7792649327896353e-18	3.9738603060248046e-17	2.0308825654824896e-22
85200000	0.00011685413906380354	-5.60911160526522e-19	-1.1655435267220207e-47	1.3800889076853522e-14	8.575702657407223e-15	0.009766291721810953	-3.1065312159558837e-21	2.5221158489164192e-14	2.7792649327896353e-18	3.9738603060248046e-17	2.0308825654824896e-22
85300000	0.00011685413906380354	-5.60911160526522e-19	-1.1669122647815383e-47	1.3800889076853522e-14	8.575702657407223e-15	0.009766291721810953	-3.105685796263032e-21	2.5221158489164192e-14	2.7792649327896353e-18	3.9738603060248046e-17	2.0308825654824896e-22
85400000	0.00011685413906380354	-5.60911160526522e-19	-1.1682810027081707e-47	1.3800889076853522e-14	8.575702657407223e-15	0.009766291721810953	-3.1048403765701797e-21	2.5221158489164192e-14	2.7792649327896353e-18	3.9738603060248046e-17	2.0308825654824896e-22
85500000	0.00011685413906380354	-5.60911160526522e-19	-1.16964974050513e-47	1.3800889076853522e-14	8.575702657407223e-15	0.009766291721810953	-3.103994956877328e-21	2.5221158489164192e-14	2.7792649327896353e-18	3.9738603060248046e-17	2.0308825654824896e-22
85600000	0.00011685413906380354	-5.60911160526522e-19	-1.1710184781756288e-47	1.3800889076853522e-14	8.575702657407223e-15	0.009766291721810953	-3.103149537184476e-21	2.5221158489164192e-14	2.7792649327896353e-18	3.9738603060248046e-17	2.0308825654824896e-22
85700000	0.00011685413906380354	-5.60911160526522e-19	-1.1723872157228792e-47	1.3800889076853522e-14	8.575702657407223e-15	0.009766291721810953	-3.102304117491624e-21	2.5221158489164192e-14	2.7792649327896353e-18	3.9738603060248046e-17	2.0308825654824896e-22
85800000	0.00011685413906380354	-5.60911160526522e-19	-1.1737559531500937e-47	1.3800889076853522e-14	8.575702657407223e-15	0.009766291721810953	-3.101458697798772e-21	2.5221158489164192e-14	2.7792649327896353e-18	3.9738603060248046e-17	2.0308825654824896e-22
85900000	0.00011685413906380354	-5.60911160526522e-19	-1.1751246904604842e-47	1.3800889076853522e-14	8.575702657407223e-15	0.009766291721810953	-3.10061327810592e-21	2.5221158489164192e-14	2.7792649327896353e-18	3.9738603060248046e-17	2.0308825654824896e-22
86000000	0.00011685413906380354	-5.60911160526522e-19	-1.1764934276572637e-47	1.3800889076853522e-14	8.575702657407223e-15	0.009766291721810953	-3.099767858413068e-21	2.5221158489164192e-14	2.7792649327896353e-18	3.9738603060248046e-17	2.0308825654824896e-22
86100000	0.00011685413906380354	-5.60911160526522e-19	-1.1778621647436436e-47	1.3800889076853522e-14	8.575702657407223e-15	0.009766291721810953	-3.0989224387202164e-21	2.5221158489164192e-14	2.7792649327896353e-18	3.9738603060248046e-17	2.0308825654824896e-22
86200000	0.00011685413906380354	-5.60911160526522e-19	-1.1792309017228368e-47	1.3800889076853522e-14	8.575702657407223e-15	0.009766291721810953	-3.0980770190273642e-21	2.5221158489164192e-14	2.7792649327896353e-18	3.9738603060248046e-17	2.0308825654824896e-22
86300000	0.00011685413906380354	-5.60911160526522e-19	-1.1805996385980555e-47	1.3800889076853522e-14	8.575702657407223e-15	0.009766291721810953	-3.0972315993345124e-21	2.5221158489164192e-14	2.7792649327896353e-18	3.9738603060248046e-17	2.0308825654824896e-22
86400000	0.00011685413906380354	-5.60911160526522e-19	-1.181968375372512e-47	1.3800889076853522e-14	8.575702657407223e-15	0.009766291721810953	-3.0963861796416606e-21	2.5221158489164192e-14	2.7792649327896353e-18	3.9738603060248046e-17	2.0308825654824896e-22
86500000	0.00011685413906380354	-5.60911160526522e-19	-1.1833371120494185e-47	1.3800889076853522e-14	8.575702657407223e-15	0.009766291721810953	-3.0955407599488084e-21	2.5221158489164192e-14	2.7792649327896353e-18	3.9738603060248046e-17	2.0308825654824896e-22
86600000	0.00011685413906380354	-5.60911160526522e-19	-1.1847058486319873e-47	1.3800889076853522e-14	8.575702657407223e-15	0.009766291721810953	-3.0946953402559566e-21	2.5221158489164192e-14	2.7792649327896353e-18	3.9738603060248046e-17	2.0308825654824896e-22
86700000	0.00011685413906380354	-5.60911160526522e-19	-1.1860745851234307e-47	1.3800889076853522e-14	8.575702657407223e-15	0.009766291721810953	-3.093849920563105e-21	2.5221158489164192e-14	2.7792649327896353e-18	3.9738603060248046e-17	2.0308825654824896e-22
86800000	0.00011685413906380354	-5.60911160526522e-19	-1.1874433215269612e-47	1.3800889076853522e-14	8.575702657407223e-15	0.009766291721810953	-3.0930045008702526e-21	2.5221158489164192e-14	2.7792649327896353e-18	3.9738603060248046e-17	2.0308825654824896e-22
86900000	0.00011685413906380354	-5.60911160526522e-19	-1.188812057845791e-47	1.3800889076853522e-14	8.575702657407223e-15	0.009766291721810953	-3.092159081177401e-21	2.5221158489164192e-14	2.7792649327896353e-18	3.9738603060248046e-17	2.0308825654824896e-22
87000000	0.00011685413906380354	-5.60911160526522e-19	-1.1901807940831322e-47	1.3800889076853522e-14	8.575702657407223e-15	0.009766291721810953	-3.091313661484549e-21	2.5221158489164192e-14	2.7792649327896353e-18	3.9738603060248046e-17	2.0308825654824896e-22
87100000	0.00011685413906380354	-5.60911160526522e-19	-1.1915495302421974e-47	1.3800889076853522e-14	8.575702657407223e-15	0.009766291721810953	-3.090468241791697e-21	2.5221158489164192e-14	2.7792649327896353e-18	3.9738603060248046e-17	2.0308825654824896e-22
87200000	0.00011685413906380354	-5.60911160526522e-19	-1.1929182663261986e-47	1.3800889076853522e-14	8.575702657407223e-15	0.009766291721810953	-3.089622822098845e-21	2.5221158489164192e-14	2.7792649327896353e-18	3.9738603060248046e-17	2.0308825654824896e-22
87300000	0.00011685413906380354	-5.60911160526522e-19	-1.194287002338348e-47	1.3800889076853522e-14	8.575702657407223e-15	0.009766291721810953	-3.0887774024059933e-21	2.5221158489164192e-14	2.7792649327896353e-18	3.9738603060248046e-17	2.0308825654824896e-22
87400000	0.00011685413906380354	-5.60911160526522e-19	-1.1956557382818586e-47	1.3800889076853522e-14	8.575702657407223e-15	0.009766291721810953	-3.087931982713141e-21	2.5221158489164192e-14	2.7792649327896353e-18	3.9738603060248046e-17	2.0308825654824896e-22
87500000	0.00011685413906380354	-5.60911160526522e-19	-1.197024474159942e-47	1.3800889076853522e-14	8.575702657407223e-15	0.009766291721810953	-3.0870865630202893e-21	2.5221158489164192e-14	2.7792649327896353e-18	3.9738603060248046e-17	2.0308825654824896e-22
87600000	0.00011685413906380354	-5.60911160526522e-19	-1.1983932099758108e-47	1.3800889076853522e-14	8.575702657407223e-15	0.009766291721810953	-3.0862411433274375e-21	2.5221158489164192e-14	2.7792649327896353e-18	3.9738603060248046e-17	2.0308825654824896e-22
87700000	0.00011685413906380354	-5.60911160526522e-19	-1.199761945732677e-47	1.3800889076853522e-14	8.575702657407223e-15	0.009766291721810953	-3.0853957236345853e-21	2.5221158489164192e-14	2.7792649327896353e-18	3.9738603060248046e-17	2.0308825654824896e-22
87800000	0.00011685413906380354	-5.60911160526522e-19	-1.2011306814337536e-47	1.3800889076853522e-14	8.575702657407223e-15	0.009766291721810953	-3.0845503039417335e-21	2.5221158489164192e-14	2.7792649327896353e-18	3.9738603060248046e-17	2.0308825654824896e-22
87900000	0.00011685413906380354	-5.60911160526522e-19	-1.2024994170822521e-47	1.3800889076853522e-14	8.575702657407223e-15	0.009766291721810953	-3.0837048842488813e-21	2.5221158489164192e-14	2.7792649327896353e-18	3.9738603060248046e-17	2.0308825654824896e-22
88000000	0.00011685413906380354	-5.60911160526522e-19	-1.2038681526813852e-47	1.3800889076853522e-14	8.575702657407223e-15	0.009766291721810953	-3.0828594645560295e-21	2.5221158489164192e-14	2.7792649327896353e-18	3.9738603060248046e-17	2.0308825654824896e-22
88100000	0.00011685413906380354	-5.60911160526522e-19	-1.205236888234365e-47	1.3800889076853522e-14	8.575702657407223e-15	0.009766291721810953	-3.0820140448631777e-21	2.5221158489164192e-14	2.7792649327896353e-18	3.9738603060248046e-17	2.0308825654824896e-22
88200000	0.00011685413906380354	-5.60911160526522e-19	-1.206605623744404e-47	1.3800889076853522e-14	8.575702657407223e-15	0.009766291721810953	-3.0811686251703255e-21	2.5221158489164192e-14	2.7792649327896353e-18	3.9738603060248046e-17	2.0308825654824896e-22
88300000	0.00011685413906380354	-5.60911160526522e-19	-1.2079743592147146e-47	1.3800889076853522e-14	8.575702657407223e-15	0.009766291721810953	-3.0803232054774737e-21	2.5221158489164192e-14	2.7792649327896353e-18	3.9738603060248046e-17	2.0308825654824896e-22
88400000	0.00011685413906380354	-5.60911160526522e-19	-1.209343094648509e-47	1.3800889076853522e-14	8.575702657407223e-15	0.009766291721810953	-3.079477785784622e-21	2.5221158489164192e-14	2.7792649327896353e-18	3.9738603060248046e-17	2.0308825654824896e-22
88500000	0.00011685413906380354	-5.60911160526522e-19	-1.210711830048999e-47	1.3800889076853522e-14	8.575702657407223e-15	0.009766291721810953	-3.0786323660917697e-21	2.5221158489164192e-14	2.7792649327896353e-18	3.9738603060248046e-17	2.0308825654824896e-22
88600000	0.00011685413906380354	-5.60911160526522e-19	-1.2120805654193975e-47	1.3800889076853522e-14	8.575702657407223e-15	0.009766291721810953	-3.077786946398918e-21	2.5221158489164192e-14	2.7792649327896353e-18	3.9738603060248046e-17	2.0308825654824896e-22
88700000	0.00011685413906380354	-5.60911160526522e-19	-1.2134493007629168e-47	1.3800889076853522e-14	8.575702657407223e-15	0.009766291721810953	-3.076941526706066e-21	2.5221158489164192e-14	2.7792649327896353e-18	3.9738603060248046e-17	2.0308825654824896e-22
88800000	0.00011685413906380354	-5.60911160526522e-19	-1.2148180360827687e-47	1.3800889076853522e-14	8.575702657407223e-15	0.009766291721810953	-3.076096107013214e-21	2.5221158489164192e-14	2.7792649327896353e-18	3.9738603060248046e-17	2.0308825654824896e-22
88900000	0.00011685413906380354	-5.60911160526522e-19	-1.216186771382166e-47	1.3800889076853522e-14	8.575702657407223e-15	0.009766291721810953	-3.075250687320362e-21	2.5221158489164192e-14	2.7792649327896353e-18	3.9738603060248046e-17	2.0308825654824896e-22
89000000	0.00011685413906380354	-5.60911160526522e-19	-1.2175555066643208e-47	1.3800889076853522e-14	8.575702657407223e-15	0.009766291721810953	-3.0744052676275104e-21	2.5221158489164192e-14	2.7792649327896353e-18	3.9738603060248046e-17	2.0308825654824896e-22
89100000	0.00011685413906380354	-5.60911160526522e-19	-1.2189242419324456e-47	1.3800889076853522e-14	8.575702657407223e-15	0.009766291721810953	-3.073559847934658e-21	2.5221158489164192e-14	2.7792649327896353e-18	3.9738603060248046e-17	2.0308825654824896e-22
89200000	0.00011685413906380354	-5.60911160526522e-19	-1.2202929771897523e-47	1.3800889076853522e-14	8.575702657407223e-15	0.009766291721810953	-3.0727144282418064e-21	2.5221158489164192e-14	2.7792649327896353e-18	3.9738603060248046e-17	2.0308825654824894e-22
89300000	0.00011685413906380354	-5.60911160526522e-19	-1.2216617124394534e-47	1.3800889076853522e-14	8.575702657407223e-15	0.009766291721810953	-3.0718690085489542e-21	2.5221158489164192e-14	2.7792649327896353e-18	3.9738603060248046e-17	2.0308825654824894e-22
89400000	0.00011685413906380354	-5.60911160526522e-19	-1.2230304476847613e-47	1.3800889076853522e-14	8.575702657407223e-15	0.009766291721810953	-3.0710235888561024e-21	2.5221158489164192e-14	2.7792649327896353e-18	3.9738603060248046e-17	2.0308825654824894e-22
89500000	0.00011685413906380354	-5.60911160526522e-19	-1.224399182928888e-47	1.3800889076853522e-14	8.575702657407223e-15	0.009766291721810953	-3.0701781691632506e-21	2.5221158489164192e-14	2.7792649327896353e-18	3.9738603060248046e-17	2.0308825654824894e-22
89600000	0.00011685413906380354	-5.60911160526522e-19	-1.2257679181750464e-47	1.3800889076853522e-14	8.575702657407223e-15	0.009766291721810953	-3.0693327494703984e-21	2.5221158489164192e-14	2.7792649327896353e-18	3.9738603060248046e-17	2.0308825654824894e-22
89700000	0.00011685413906380354	-5.60911160526522e-19	-1.227136653426448e-47	1.3800889076853522e-14	8.575702657407223e-15	0.009766291721810953	-3.0684873297775466e-21	2.5221158489164192e-14	2.7792649327896353e-18	3.9738603060248046e-17	2.0308825654824894e-22
89800000	0.00011685413906380354	-5.60911160526522e-19	-1.2285053886863057e-47	1.3800889076853522e-14	8.575702657407223e-15	0.009766291721810953	-3.067641910084695e-21	2.5221158489164192e-14	2.7792649327896353e-18	3.9738603060248046e-17	2.0308825654824894e-22
89900000	0.00011685413906380354	-5.60911160526522e-19	-1.2298741239578317e-47	1.3800889076853522e-14	8.575702657407223e-15	0.009766291721810953	-3.0667964903918426e-21	2.5221158489164192e-14	2.7792649327896353e-18	3.9738603060248046e-17	2.0308825654824894e-22
90000000	0.00011685413906380354	-5.60911160526522e-19	-1.231242859244238e-47	1.3800889076853522e-14	8.575702657407223e-15	0.009766291721810953	-3.065951070698991e-21	2.5221158489164192e-14	2.7792649327896353e-18	3.9738603060248046e-17	2.0308825654824894e-22
90100000	0.00011685413906380354	-5.60911160526522e-19	-1.2326115945487371e-47	1.3800889076853522e-14	8.575702657407223e-15	0.009766291721810953	-3.065105651006139e-21	2.5221158489164192e-14	2.7792649327896353e-18	3.9738603060248046e-17	2.0308825654824894e-22
90200000	0.00011685413906380354	-5.60911160526522e-19	-1.2339803298745415e-47	1.3800889076853522e-14	8.575702657407223e-15	0.009766291721810953	-3.064260231313287e-21	2.5221158489164192e-14	2.7792649327896353e-18	3.9738603060248046e-17	2.0308825654824894e-22
90300000	0.00011685413906380354	-5.60911160526522e-19	-1.235349065224863e-47	1.3800889076853522e-14	8.575702657407223e-15	0.009766291721810953	-3.063414811620435e-21	2.5221158489164192e-14	2.7792649327896353e-18	3.9738603060248046e-17	2.0308825654824894e-22
90400000	0.00011685413906380354	-5.60911160526522e-19	-1.2367178006029145e-47	1.3800889076853522e-14	8.575702657407223e-15	0.009766291721810953	-3.0625693919275833e-21	2.5221158489164192e-14	2.7792649327896353e-18	3.9738603060248046e-17	2.0308825654824894e-22
90500000	0.00011685413906380354	-5.60911160526522e-19	-1.238086536011908e-47	1.3800889076853522e-14	8.575702657407223e-15	0.009766291721810953	-3.061723972234731e-21	2.5221158489164192e-14	2.7792649327896353e-18	3.9738603060248046e-17	2.0308825654824894e-22
90600000	0.00011685413906380354	-5.60911160526522e-19	-1.2394552714550555e-47	1.3800889076853522e-14	8.575702657407223e-15	0.009766291721810953	-3.0608785525418793e-21	2.5221158489164192e-14	2.7792649327896353e-18	3.9738603060248046e-17	2.0308825654824894e-22
90700000	0.00011685413906380354	-5.60911160526522e-19	-1.2408240069355699e-47	1.3800889076853522e-14	8.575702657407223e-15	0.009766291721810953	-3.0600331328490275e-21	2.5221158489164192e-14	2.7792649327896353e-18	3.9738603060248046e-17	2.0308825654824894e-22
90800000	0.00011685413906380354	-5.60911160526522e-19	-1.242192742456663e-47	1.3800889076853522e-14	8.575702657407223e-15	0.009766291721810953	-3.0591877131561753e-21	2.5221158489164192e-14	2.7792649327896353e-18	3.9738603060248046e-17	2.0308825654824894e-22
90900000	0.00011685413906380354	-5.60911160526522e-19	-1.2435614780215472e-47	1.3800889076853522e-14	8.575702657407223e-15	0.009766291721810953	-3.0583422934633235e-21	2.5221158489164192e-14	2.7792649327896353e-18	3.9738603060248046e-17	2.0308825654824894e-22
91000000	0.00011685413906380354	-5.60911160526522e-19	-1.244930213633435e-47	1.3800889076853522e-14	8.575702657407223e-15	0.009766291721810953	-3.0574968737704717e-21	2.5221158489164192e-14	2.7792649327896353e-18	3.9738603060248046e-17	2.0308825654824894e-22
91100000	0.00011685413906380354	-5.60911160526522e-19	-1.2462989492955387e-47	1.3800889076853522e-14	8.575702657407223e-15	0.009766291721810953	-3.0566514540776195e-21	2.5221158489164192e-14	2.7792649327896353e-18	3.9738603060248046e-17	2.0308825654824894e-22
91200000	0.00011685413906380354	-5.60911160526522e-19	-1.2476676850110703e-47	1.3800889076853522e-14	8.575702657407223e-15	0.009766291721810953	-3.0558060343847677e-21	2.5221158489164192e-14	2.7792649327896353e-18	3.9738603060248046e-17	2.0308825654824894e-22
91300000	0.00011685413906380354	-5.60911160526522e-19	-1.2490364207832426e-47	1.3800889076853522e-14	8.575702657407223e-15	0.009766291721810953	-3.0549606146919155e-21	2.5221158489164192e-14	2.7792649327896353e-18	3.9738603060248046e-17	2.0308825654824894e-22
91400000	0.00011685413906380354	-5.60911160526522e-19	-1.250405156615267e-47	1.3800889076853522e-14	8.575702657407223e-15	0.009766291721810953	-3.0541151949990637e-21	2.5221158489164192e-14	2.7792649327896353e-18	3.9738603060248046e-17	2.0308825654824894e-22
91500000	0.00011685413906380354	-5.60911160526522e-19	-1.251773892510357e-47	1.3800889076853522e-14	8.575702657407223e-15	0.009766291721810953	-3.053269775306212e-21	2.5221158489164192e-14	2.7792649327896353e-18	3.9738603060248046e-17	2.0308825654824894e-22
91600000	0.00011685413906380354	-5.60911160526522e-19	-1.253142628471724e-47	1.3800889076853522e-14	8.575702657407223e-15	0.009766291721810953	-3.0524243556133597e-21	2.5221158489164192e-14	2.7792649327896353e-18	3.9738603060248046e-17	2.0308825654824894e-22
91700000	0.00011685413906380354	-5.60911160526522e-19	-1.2545113645025805e-47	1.3800889076853522e-14	8.575702657407223e-15	0.009766291721810953	-3.051578935920508e-21	2.5221158489164192e-14	2.7792649327896353e-18	3.9738603060248046e-17	2.0308825654824894e-22
91800000	0.00011685413906380354	-5.60911160526522e-19	-1.255880100606139e-47	1.3800889076853522e-14	8.575702657407223e-15	0.009766291721810953	-3.050733516227656e-21	2.5221158489164192e-14	2.7792649327896353e-18	3.9738603060248046e-17	2.0308825654824894e-22
91900000	0.00011685413906380354	-5.60911160526522e-19	-1.2572488367856117e-47	1.3800889076853522e-14	8.575702657407223e-15	0.009766291721810953	-3.049888096534804e-21	2.5221158489164192e-14	2.7792649327896353e-18	3.9738603060248046e-17	2.0308825654824894e-22
92000000	0.00011685413906380354	-5.60911160526522e-19	-1.2586175730442108e-47	1.3800889076853522e-14	8.575702657407223e-15	0.009766291721810953	-3.049042676841952e-21	2.5221158489164192e-14	2.7792649327896353e-18	3.9738603060248046e-17	2.0308825654824894e-22
92100000	0.00011685413906380354	-5.60911160526522e-19	-1.259986309378749e-47	1.3800889076853522e-14	8.575702657407223e-15	0.009766291721810953	-3.0481972571491004e-21	2.5221158489164192e-14	2.7792649327896353e-18	3.9738603060248046e-17	2.0308825654824894e-22
92200000	0.00011685413906380354	-5.60911160526522e-19	-1.2613550456209185e-47	1.3800889076853522e-14	8.575702657407223e-15	0.009766291721810953	-3.047351837456248e-21	2.5221158489164192e-14	2.7792649327896353e-18	3.9738603060248046e-17	2.0308825654824894e-22
92300000	0.00011685413906380354	-5.60911160526522e-19	-1.26272378169736e-47	1.3800889076853522e-14	8.575702657407223e-15	0.009766291721810953	-3.0465064177633964e-21	2.5221158489164192e-14	2.7792649327896353e-18	3.9738603060248046e-17	2.0308825654824894e-22
92400000	0.00011685413906380354	-5.60911160526522e-19	-1.2640925176112855e-47	1.3800889076853522e-14	8.575702657407223e-15	0.009766291721810953	-3.0456609980705446e-21	2.5221158489164192e-14	2.7792649327896353e-18	3.9738603060248046e-17	2.0308825654824894e-22
92500000	0.00011685413906380354	-5.60911160526522e-19	-1.2654612533659074e-47	1.3800889076853522e-14	8.575702657407223e-15	0.009766291721810953	-3.0448155783776924e-21	2.5221158489164192e-14	2.7792649327896353e-18	3.9738603060248046e-17	2.0308825654824894e-22
92600000	0.00011685413906380354	-5.60911160526522e-19	-1.2668299889644378e-47	1.3800889076853522e-14	8.575702657407223e-15	0.009766291721810953	-3.0439701586848406e-21	2.5221158489164192e-14	2.7792649327896353e-18	3.9738603060248046e-17	2.0308825654824894e-22
92700000	0.00011685413906380354	-5.60911160526522e-19	-1.2681987244100894e-47	1.3800889076853522e-14	8.575702657407223e-15	0.009766291721810953	-3.0431247389919888e-21	2.5221158489164192e-14	2.7792649327896353e-18	3.9738603060248046e-17	2.0308825654824894e-22
92800000	0.00011685413906380354	-5.60911160526522e-19	-1.2695674597060741e-47	1.3800889076853522e-14	8.575702657407223e-15	0.009766291721810953	-3.0422793192991366e-21	2.5221158489164192e-14	2.7792649327896353e-18	3.9738603060248046e-17	2.0308825654824894e-22
92900000	0.00011685413906380354	-5.60911160526522e-19	-1.2709361948556043e-47	1.3800889076853522e-14	8.575702657407223e-15	0.009766291721810953	-3.041433899606285e-21	2.5221158489164192e-14	2.7792649327896353e-18	3.9738603060248046e-17	2.0308825654824894e-22
93000000	0.00011685413906380354	-5.60911160526522e-19	-1.2723049298618923e-47	1.3800889076853522e-14	8.575702657407223e-15	0.009766291721810953	-3.040588479913433e-21	2.5221158489164192e-14	2.7792649327896353e-18	3.9738603060248046e-17	2.0308825654824894e-22
93100000	0.00011685413906380354	-5.60911160526522e-19	-1.2736736647281506e-47	1.3800889076853522e-14	8.575702657407223e-15	0.009766291721810953	-3.039743060220581e-21	2.5221158489164192e-14	2.7792649327896353e-18	3.9738603060248046e-17	2.0308825654824894e-22
93200000	0.00011685413906380354	-5.60911160526522e-19	-1.2750423994575912e-47	1.3800889076853522e-14	8.575702657407223e-15	0.009766291721810953	-3.038897640527729e-21	2.5221158489164192e-14	2.7792649327896353e-18	3.9738603060248046e-17	2.0308825654824894e-22
93300000	0.00011685413906380354	-5.60911160526522e-19	-1.2764111340534264e-47	1.3800889076853522e-14	8.575702657407223e-15	0.009766291721810953	-3.0380522208348772e-21	2.5221158489164192e-14	2.7792649327896353e-18	3.9738603060248046e-17	2.0308825654824894e-22
93400000	0.00011685413906380354	-5.60911160526522e-19	-1.2777798685188685e-47	1.3800889076853522e-14	8.575702657407223e-15	0.009766291721810953	-3.037206801142025e-21	2.5221158489164192e-14	2.7792649327896353e-18	3.9738603060248046e-17	2.0308825654824894e-22
93500000	0.00011685413906380354	-5.60911160526522e-19	-1.2791486028571302e-47	1.3800889076853522e-14	8.575702657407223e-15	0.009766291721810953	-3.0363613814491733e-21	2.5221158489164192e-14	2.7792649327896353e-18	3.9738603060248046e-17	2.0308825654824894e-22
93600000	0.00011685413906380354	-5.60911160526522e-19	-1.280517337071423e-47	1.3800889076853522e-14	8.575702657407223e-15	0.009766291721810953	-3.035515961756321e-21	2.5221158489164192e-14	2.7792649327896353e-18	3.9738603060248046e-17	2.0308825654824894e-22
93700000	0.00011685413906380354	-5.60911160526522e-19	-1.28188607116496e-47	1.3800889076853522e-14	8.575702657407223e-15	0.009766291721810953	-3.0346705420634693e-21	2.5221158489164192e-14	2.7792649327896353e-18	3.9738603060248046e-17	2.0308825654824894e-22
93800000	0.00011685413906380354	-5.60911160526522e-19	-1.2832548051409533e-47	1.3800889076853522e-14	8.575702657407223e-15	0.009766291721810953	-3.0338251223706175e-21	2.5221158489164192e-14	2.7792649327896353e-18	3.9738603060248046e-17	2.0308825654824894e-22
93900000	0.00011685413906380354	-5.60911160526522e-19	-1.2846235390026146e-47	1.3800889076853522e-14	8.575702657407223e-15	0.009766291721810953	-3.0329797026777653e-21	2.5221158489164192e-14	2.7792649327896353e-18	3.9738603060248046e-17	2.0308825654824894e-22
94000000	0.00011685413906380354	-5.60911160526522e-19	-1.285992272753157e-47	1.3800889076853522e-14	8.575702657407223e-15	0.009766291721810953	-3.0321342829849135e-21	2.5221158489164192e-14	2.7792649327896353e-18	3.9738603060248046e-17	2.0308825654824894e-22
94100000	0.00011685413906380354	-5.60911160526522e-19	-1.2873610063957922e-47	1.3800889076853522e-14	8.575702657407223e-15	0.009766291721810953	-3.0312888632920617e-21	2.5221158489164192e-14	2.7792649327896353e-18	3.9738603060248046e-17	2.0308825654824894e-22
94200000	0.00011685413906380354	-5.60911160526522e-19	-1.2887297399337328e-47	1.3800889076853522e-14	8.575702657407223e-15	0.009766291721810953	-3.0304434435992095e-21	2.5221158489164192e-14	2.7792649327896353e-18	3.9738603060248046e-17	2.0308825654824894e-22
94300000	0.00011685413906380354	-5.60911160526522e-19	-1.2900984733701908e-47	1.3800889076853522e-14	8.575702657407223e-15	0.009766291721810953	-3.0295980239063577e-21	2.5221158489164192e-14	2.7792649327896353e-18	3.9738603060248046e-17	2.0308825654824894e-22
94400000	0.00011685413906380354	-5.60911160526522e-19	-1.291467206708379e-47	1.3800889076853522e-14	8.575702657407223e-15	0.009766291721810953	-3.028752604213506e-21	2.5221158489164192e-14	2.7792649327896353e-18	3.9738603060248046e-17	2.0308825654824894e-22
94500000	0.00011685413906380354	-5.60911160526522e-19	-1.292835939951509e-47	1.3800889076853522e-14	8.575702657407223e-15	0.009766291721810953	-3.0279071845206537e-21	2.5221158489164192e-14	2.7792649327896353e-18	3.9738603060248046e-17	2.0308825654824894e-22
94600000	0.00011685413906380354	-5.60911160526522e-19	-1.2942046731027937e-47	1.3800889076853522e-14	8.575702657407223e-15	0.009766291721810953	-3.027061764827802e-21	2.5221158489164192e-14	2.7792649327896353e-18	3.9738603060248046e-17	2.0308825654824894e-22
94700000	0.00011685413906380354	-5.60911160526522e-19	-1.2955734061654452e-47	1.3800889076853522e-14	8.575702657407223e-15	0.009766291721810953	-3.02621634513495e-21	2.5221158489164192e-14	2.7792649327896353e-18	3.9738603060248046e-17	2.0308825654824894e-22
94800000	0.00011685413906380354	-5.60911160526522e-19	-1.2969421391426758e-47	1.3800889076853522e-14	8.575702657407223e-15	0.009766291721810953	-3.025370925442098e-21	2.5221158489164192e-14	2.7792649327896353e-18	3.9738603060248046e-17	2.0308825654824894e-22
94900000	0.00011685413906380354	-5.60911160526522e-19	-1.2983108720376975e-47	1.3800889076853522e-14	8.575702657407223e-15	0.009766291721810953	-3.024525505749246e-21	2.5221158489164192e-14	2.7792649327896353e-18	3.9738603060248046e-17	2.0308825654824894e-22
95000000	0.00011685413906380354	-5.60911160526522e-19	-1.299679604853723e-47	1.3800889076853522e-14	8.575702657407223e-15	0.009766291721810953	-3.0236800860563943e-21	2.5221158489164192e-14	2.7792649327896353e-18	3.9738603060248046e-17	2.0308825654824894e-22
95100000	0.00011685413906380354	-5.60911160526522e-19	-1.3010483375939645e-47	1.3800889076853522e-14	8.575702657407223e-15	0.009766291721810953	-3.022834666363542e-21	2.5221158489164192e-14	2.7792649327896353e-18	3.9738603060248046e-17	2.0308825654824894e-22
95200000	0.00011685413906380354	-5.60911160526522e-19	-1.302417070261634e-47	1.3800889076853522e-14	8.575702657407223e-15	0.009766291721810953	-3.0219892466706904e-21	2.5221158489164192e-14	2.7792649327896353e-18	3.9738603060248046e-17	2.0308825654824894e-22
95300000	0.00011685413906380354	-5.60911160526522e-19	-1.3037858028599441e-47	1.3800889076853522e-14	8.575702657407223e-15	0.009766291721810953	-3.0211438269778386e-21	2.5221158489164192e-14	2.7792649327896353e-18	3.9738603060248046e-17	2.0308825654824894e-22
95400000	0.00011685413906380354	-5.60911160526522e-19	-1.3051545353921071e-47	1.3800889076853522e-14	8.575702657407223e-15	0.009766291721810953	-3.0202984072849864e-21	2.5221158489164192e-14	2.7792649327896353e-18	3.9738603060248046e-17	2.0308825654824894e-22
95500000	0.00011685413906380354	-5.60911160526522e-19	-1.306523267861335e-47	1.3800889076853522e-14	8.575702657407223e-15	0.009766291721810953	-3.0194529875921346e-21	2.5221158489164192e-14	2.7792649327896353e-18	3.9738603060248046e-17	2.0308825654824894e-22
95600000	0.00011685413906380354	-5.60911160526522e-19	-1.3078920002708404e-47	1.3800889076853522e-14	8.575702657407223e-15	0.009766291721810953	-3.0186075678992824e-21	2.5221158489164192e-14	2.7792649327896353e-18	3.9738603060248046e-17	2.0308825654824894e-22
95700000	0.00011685413906380354	-5.60911160526522e-19	-1.3092607326238353e-47	1.3800889076853522e-14	8.575702657407223e-15	0.009766291721810953	-3.0177621482064306e-21	2.5221158489164192e-14	2.7792649327896353e-18	3.9738603060248046e-17	2.0308825654824894e-22
95800000	0.00011685413906380354	-5.60911160526522e-19	-1.3106294649235324e-47	1.3800889076853522e-14	8.575702657407223e-15	0.009766291721810953	-3.0169167285135788e-21	2.5221158489164192e-14	2.7792649327896353e-18	3.9738603060248046e-17	2.0308825654824894e-22
95900000	0.00011685413906380354	-5.60911160526522e-19	-1.3119981971731436e-47	1.3800889076853522e-14	8.575702657407223e-15	0.009766291721810953	-3.0160713088207266e-21	2.5221158489164192e-14	2.7792649327896353e-18	3.9738603060248046e-17	2.0308825654824894e-22
96000000	0.00011685413906380354	-5.60911160526522e-19	-1.3133669293758813e-47	1.3800889076853522e-14	8.575702657407223e-15	0.009766291721810953	-3.015225889127875e-21	2.5221158489164192e-14	2.7792649327896353e-18	3.9738603060248046e-17	2.0308825654824894e-22
96100000	0.00011685413906380354	-5.60911160526522e-19	-1.314735661534958e-47	1.3800889076853522e-14	8.575702657407223e-15	0.009766291721810953	-3.014380469435023e-21	2.5221158489164192e-14	2.7792649327896353e-18	3.9738603060248046e-17	2.0308825654824894e-22
96200000	0.00011685413906380354	-5.60911160526522e-19	-1.3161043936535856e-47	1.3800889076853522e-14	8.575702657407223e-15	0.009766291721810953	-3.013535049742171e-21	2.5221158489164192e-14	2.7792649327896353e-18	3.9738603060248046e-17	2.0308825654824894e-22
96300000	0.00011685413906380354	-5.60911160526522e-19	-1.3174731257349767e-47	1.3800889076853522e-14	8.575702657407223e-15	0.009766291721810953	-3.012689630049319e-21	2.5221158489164192e-14	2.7792649327896353e-18	3.9738603060248046e-17	2.0308825654824894e-22
96400000	0.00011685413906380354	-5.60911160526522e-19	-1.3188418577823437e-47	1.3800889076853522e-14	8.575702657407223e-15	0.009766291721810953	-3.0118442103564672e-21	2.5221158489164192e-14	2.7792649327896353e-18	3.9738603060248046e-17	2.0308825654824894e-22
96500000	0.00011685413906380354	-5.60911160526522e-19	-1.3202105897988985e-47	1.3800889076853522e-14	8.575702657407223e-15	0.009766291721810953	-3.010998790663615e-21	2.5221158489164192e-14	2.7792649327896353e-18	3.9738603060248046e-17	2.0308825654824894e-22
96600000	0.00011685413906380354	-5.60911160526522e-19	-1.3215793217878535e-47	1.3800889076853522e-14	8.575702657407223e-15	0.009766291721810953	-3.0101533709707633e-21	2.5221158489164192e-14	2.7792649327896353e-18	3.9738603060248046e-17	2.0308825654824894e-22
96700000	0.00011685413906380354	-5.60911160526522e-19	-1.322948053752421e-47	1.3800889076853522e-14	8.575702657407223e-15	0.009766291721810953	-3.0093079512779114e-21	2.5221158489164192e-14	2.7792649327896353e-18	3.9738603060248046e-17	2.0308825654824894e-22
96800000	0.00011685413906380354	-5.60911160526522e-19	-1.3243167856958137e-47	1.3800889076853522e-14	8.575702657407223e-15	0.009766291721810953	-3.0084625315850593e-21	2.5221158489164192e-14	2.7792649327896353e-18	3.9738603060248046e-17	2.0308825654824894e-22
96900000	0.00011685413906380354	-5.60911160526522e-19	-1.3256855176212434e-47	1.3800889076853522e-14	8.575702657407223e-15	0.009766291721810953	-3.0076171118922075e-21	2.5221158489164192e-14	2.7792649327896353e-18	3.9738603060248046e-17	2.0308825654824894e-22
97000000	0.00011685413906380354	-5.60911160526522e-19	-1.3270542495319226e-47	1.3800889076853522e-14	8.575702657407223e-15	0.009766291721810953	-3.0067716921993553e-21	2.5221158489164192e-14	2.7792649327896353e-18	3.9738603060248046e-17	2.0308825654824894e-22
97100000	0.00011685413906380354	-5.60911160526522e-19	-1.3284229814310635e-47	1.3800889076853522e-14	8.575702657407223e-15	0.009766291721810953	-3.0059262725065035e-21	2.5221158489164192e-14	2.7792649327896353e-18	3.9738603060248046e-17	2.0308825654824894e-22
97200000	0.00011685413906380354	-5.60911160526522e-19	-1.3297917133218784e-47	1.3800889076853522e-14	8.575702657407223e-15	0.009766291721810953	-3.0050808528136517e-21	2.5221158489164192e-14	2.7792649327896353e-18	3.9738603060248046e-17	2.0308825654824894e-22
97300000	0.00011685413906380354	-5.60911160526522e-19	-1.3311604452075795e-47	1.380088907685352e-14	8.575702657407223e-15	0.009766291721810953	-3.0042354331207995e-21	2.5221158489164192e-14	2.7792649327896353e-18	3.9738603060248046e-17	2.0308825654824894e-22
97400000	0.00011685413906380354	-5.60911160526522e-19	-1.3325291770913794e-47	1.380088907685352e-14	8.575702657407223e-15	0.009766291721810953	-3.0033900134279477e-21	2.5221158489164192e-14	2.7792649327896353e-18	3.9738603060248046e-17	2.0308825654824894e-22
97500000	0.00011685413906380354	-5.60911160526522e-19	-1.33389790897649e-47	1.380088907685352e-14	8.575702657407223e-15	0.009766291721810953	-3.002544593735096e-21	2.5221158489164192e-14	2.7792649327896353e-18	3.9738603060248046e-17	2.0308825654824894e-22
97600000	0.00011685413906380354	-5.60911160526522e-19	-1.335266640866124e-47	1.380088907685352e-14	8.575702657407223e-15	0.009766291721810953	-3.0016991740422437e-21	2.5221158489164192e-14	2.7792649327896353e-18	3.9738603060248046e-17	2.0308825654824896e-22
97700000	0.00011685413906380354	-5.60911160526522e-19	-1.3366353727634933e-47	1.380088907685352e-14	8.575702657407223e-15	0.009766291721810953	-3.000853754349392e-21	2.5221158489164192e-14	2.7792649327896353e-18	3.9738603060248046e-17	2.0308825654824896e-22
97800000	0.00011685413906380354	-5.60911160526522e-19	-1.3380041046718104e-47	1.380088907685352e-14	8.575702657407223e-15	0.009766291721810953	-3.00000833465654e-21	2.5221158489164192e-14	2.7792649327896353e-18	3.9738603060248046e-17	2.0308825654824896e-22
97900000	0.00011685413906380354	-5.60911160526522e-19	-1.3393728365942878e-47	1.380088907685352e-14	8.575702657407223e-15	0.009766291721810953	-2.999162914963688e-21	2.5221158489164192e-14	2.7792649327896353e-18	3.9738603060248046e-17	2.0308825654824896e-22
98000000	0.00011685413906380354	-5.60911160526522e-19	-1.3407415685341372e-47	1.380088907685352e-14	8.575702657407223e-15	0.009766291721810953	-2.998317495270836e-21	2.5221158489164192e-14	2.7792649327896353e-18	3.9738603060248046e-17	2.0308825654824896e-22
98100000	0.00011685413906380354	-5.60911160526522e-19	-1.3421103004945716e-47	1.380088907685352e-14	8.575702657407223e-15	0.009766291721810953	-2.9974720755779843e-21	2.5221158489164192e-14	2.7792649327896353e-18	3.9738603060248046e-17	2.0308825654824896e-22
98200000	0.00011685413906380354	-5.60911160526522e-19	-1.3434790324788027e-47	1.380088907685352e-14	8.575702657407223e-15	0.009766291721810953	-2.996626655885132e-21	2.5221158489164192e-14	2.7792649327896353e-18	3.9738603060248046e-17	2.0308825654824896e-22
98300000	0.00011685413906380354	-5.60911160526522e-19	-1.344847764490043e-47	1.380088907685352e-14	8.575702657407223e-15	0.009766291721810953	-2.9957812361922804e-21	2.5221158489164192e-14	2.7792649327896353e-18	3.9738603060248046e-17	2.0308825654824896e-22
98400000	0.00011685413906380354	-5.60911160526522e-19	-1.3462164965315049e-47	1.380088907685352e-14	8.575702657407223e-15	0.009766291721810953	-2.9949358164994286e-21	2.5221158489164192e-14	2.7792649327896353e-18	3.9738603060248046e-17	2.0308825654824896e-22
98500000	0.00011685413906380354	-5.60911160526522e-19	-1.3475852286064004e-47	1.380088907685352e-14	8.575702657407223e-15	0.009766291721810953	-2.9940903968065764e-21	2.5221158489164192e-14	2.7792649327896353e-18	3.9738603060248046e-17	2.0308825654824896e-22
98600000	0.00011685413906380354	-5.60911160526522e-19	-1.3489539607179423e-47	1.380088907685352e-14	8.575702657407223e-15	0.009766291721810953	-2.9932449771137246e-21	2.5221158489164192e-14	2.7792649327896353e-18	3.9738603060248046e-17	2.0308825654824896e-22
98700000	0.00011685413906380354	-5.60911160526522e-19	-1.3503226928693426e-47	1.380088907685352e-14	8.575702657407223e-15	0.009766291721810953	-2.9923995574208728e-21	2.5221158489164192e-14	2.7792649327896353e-18	3.9738603060248046e-17	2.0308825654824896e-22
98800000	0.00011685413906380354	-5.60911160526522e-19	-1.3516914250638134e-47	1.380088907685352e-14	8.575702657407223e-15	0.009766291721810953	-2.9915541377280206e-21	2.5221158489164192e-14	2.7792649327896353e-18	3.9738603060248046e-17	2.0308825654824896e-22
98900000	0.00011685413906380354	-5.60911160526522e-19	-1.3530601573045672e-47	1.380088907685352e-14	8.575702657407223e-15	0.009766291721810953	-2.9907087180351688e-21	2.5221158489164192e-14	2.7792649327896353e-18	3.9738603060248046e-17	2.0308825654824896e-22
99000000	0.00011685413906380354	-5.60911160526522e-19	-1.3544288895948163e-47	1.380088907685352e-14	8.575702657407223e-15	0.009766291721810953	-2.9898632983423166e-21	2.5221158489164192e-14	2.7792649327896353e-18	3.9738603060248046e-17	2.0308825654824896e-22
99100000	0.00011685413906380354	-5.60911160526522e-19	-1.3557976219377729e-47	1.380088907685352e-14	8.575702657407223e-15	0.009766291721810953	-2.989017878649465e-21	2.5221158489164192e-14	2.7792649327896353e-18	3.9738603060248046e-17	2.0308825654824896e-22
99200000	0.00011685413906380354	-5.60911160526522e-19	-1.3571663543366493e-47	1.380088907685352e-14	8.575702657407223e-15	0.009766291721810953	-2.988172458956613e-21	2.5221158489164192e-14	2.7792649327896353e-18	3.9738603060248046e-17	2.0308825654824896e-22
99300000	0.00011685413906380354	-5.60911160526522e-19	-1.3585350867946578e-47	1.380088907685352e-14	8.575702657407223e-15	0.009766291721810953	-2.987327039263761e-21	2.5221158489164192e-14	2.7792649327896353e-18	3.9738603060248046e-17	2.0308825654824896e-22
99400000	0.00011685413906380354	-5.60911160526522e-19	-1.359903819315011e-47	1.380088907685352e-14	8.575702657407223e-15	0.009766291721810953	-2.986481619570909e-21	2.5221158489164192e-14	2.7792649327896353e-18	3.9738603060248046e-17	2.0308825654824896e-22
99500000	0.00011685413906380354	-5.60911160526522e-19	-1.3612725519009206e-47	1.380088907685352e-14	8.575702657407223e-15	0.009766291721810953	-2.9856361998780572e-21	2.5221158489164192e-14	2.7792649327896353e-18	3.9738603060248046e-17	2.0308825654824896e-22
99600000	0.00011685413906380354	-5.60911160526522e-19	-1.3626412845555994e-47	1.380088907685352e-14	8.575702657407223e-15	0.009766291721810953	-2.984790780185205e-21	2.5221158489164192e-14	2.7792649327896353e-18	3.9738603060248046e-17	2.0308825654824896e-22
99700000	0.00011685413906380354	-5.60911160526522e-19	-1.3640100172822594e-47	1.380088907685352e-14	8.575702657407223e-15	0.009766291721810953	-2.9839453604923532e-21	2.5221158489164192e-14	2.7792649327896353e-18	3.9738603060248046e-17	2.0308825654824896e-22
99800000	0.00011685413906380354	-5.60911160526522e-19	-1.365378750084113e-47	1.380088907685352e-14	8.575702657407223e-15	0.009766291721810953	-2.9830999407995014e-21	2.5221158489164192e-14	2.7792649327896353e-18	3.9738603060248046e-17	2.0308825654824896e-22
99900000	0.00011685413906380354	-5.60911160526522e-19	-1.3667474829643723e-47	1.380088907685352e-14	8.575702657407223e-15	0.009766291721810953	-2.9822545211066493e-21	2.5221158489164192e-14	2.7792649327896353e-18	3.9738603060248046e-17	2.0308825654824896e-22
100000000	0.00011685413906380354	-5.60911160526522e-19	-1.36811621592625e-47	1.380088907685352e-14	8.575702657407223e-15	0.009766291721810953	-2.9814091014137975e-21	2.5221158489164192e-14	2.7792649327896353e-18	3.9738603060248046e-17	2.0308825654824896e-22
