# Supplementary material for: Thermodynamics Underpinning the Microbial Community‐Level Nitrogen Energy Metabolism
Source: Environ Microbiol. 2025 Feb 16;27(2):e70055. doi: 10.1111/1462-2920.70055 (PMC11830459; doi:10.1111/1462-2920.70055)
Supplement: Supplementary file 1 — Data S1. [file EMI-27-e70055-s001.zip › SI/Nnetwork/Results/kdef_-10/Iin_-5/p_0.2/O2_-8.2_H_-5.5.csv]

time	N2	N2H4	N2H5	N2O	NH2OH	NH3	NH3OH	NH4	NO	NO2	NO3
0	0.00001	0.00001	0.00001	0.00001	0.00001	0.00001	0.00001	0.00001	0.00001	0.00001	0.00001
100000	0.004874443206354203	1.9183131890177207e-49	-5.75257967871535e-44	2.2254653276286782e-11	8.781484033203584e-15	0.0002511135426936022	-8.377702399676911e-20	6.484932907668565e-15	4.392354151182068e-15	6.848306277120165e-14	5.470533010400398e-16
200000	0.004874443206354203	1.9183131890177215e-49	-2.819864372894725e-43	2.225465327628678e-11	8.781484033196522e-15	0.0002511135426936022	-8.376831678506023e-20	6.4849329061925626e-15	4.392354151182068e-15	6.84830627707627e-14	5.470533010400401e-16
300000	0.004874443206354203	1.9183131890177192e-49	-5.0644705291116055e-43	2.225465327628678e-11	8.781484033196388e-15	0.0002511135426936022	-8.375960957335135e-20	6.484932906164503e-15	4.392354151182068e-15	6.848306277075453e-14	5.470533010400401e-16
400000	0.004874443206354203	1.9183131890177185e-49	-7.309076700145449e-43	2.225465327628678e-11	8.781484033196399e-15	0.0002511135426936022	-8.375090236164248e-20	6.4849329061667534e-15	4.392354151182068e-15	6.848306277075517e-14	5.4705330104004e-16
500000	0.004874443206354203	1.9183131890177185e-49	-9.553682859253825e-43	2.225465327628678e-11	8.7814840331964e-15	0.0002511135426936022	-8.37421951499336e-20	6.484932906167172e-15	4.392354151182068e-15	6.848306277075528e-14	5.4705330104004e-16
600000	0.004874443206354203	1.9183131890177192e-49	-1.1798289010198371e-42	2.225465327628678e-11	8.781484033196396e-15	0.0002511135426936022	-8.373348793822471e-20	6.484932906166338e-15	4.392354151182068e-15	6.848306277075505e-14	5.4705330104004e-16
700000	0.004874443206354203	1.91831318901772e-49	-1.4042895156740725e-42	2.225465327628678e-11	8.78148403319639e-15	0.0002511135426936022	-8.372478072651583e-20	6.484932906164827e-15	4.392354151182069e-15	6.848306277075462e-14	5.470533010400401e-16
800000	0.004874443206354203	1.918313189017721e-49	-1.6287501302642522e-42	2.2254653276286776e-11	8.78148403319638e-15	0.0002511135426936022	-8.371607351480696e-20	6.484932906163218e-15	4.392354151182069e-15	6.848306277075417e-14	5.470533010400401e-16
900000	0.004874443206354203	1.9183131890177215e-49	-1.85321074516654e-42	2.2254653276286776e-11	8.781484033196375e-15	0.0002511135426936022	-8.370736630309808e-20	6.484932906162088e-15	4.392354151182069e-15	6.848306277075385e-14	5.470533010400401e-16
1000000	0.004874443206354203	1.918313189017722e-49	-2.077671360512975e-42	2.2254653276286776e-11	8.781484033196374e-15	0.0002511135426936022	-8.36986590913892e-20	6.484932906161882e-15	4.392354151182069e-15	6.848306277075379e-14	5.470533010400401e-16
1100000	0.004874443206354203	1.918313189017722e-49	-2.3021319746593207e-42	2.2254653276286776e-11	8.781484033196374e-15	0.0002511135426936022	-8.368995187968033e-20	6.484932906161886e-15	4.392354151182069e-15	6.848306277075379e-14	5.470533010400401e-16
1200000	0.004874443206354203	1.918313189017722e-49	-2.5265925875315403e-42	2.2254653276286776e-11	8.781484033196374e-15	0.0002511135426936022	-8.368124466797145e-20	6.484932906161887e-15	4.392354151182069e-15	6.848306277075379e-14	5.470533010400401e-16
1300000	0.004874443206354203	1.918313189017722e-49	-2.751053199505798e-42	2.2254653276286776e-11	8.781484033196374e-15	0.0002511135426936022	-8.367253745626256e-20	6.484932906161886e-15	4.392354151182069e-15	6.848306277075379e-14	5.470533010400401e-16
1400000	0.004874443206354203	1.918313189017722e-49	-2.975513810958257e-42	2.225465327628678e-11	8.781484033196374e-15	0.0002511135426936022	-8.366383024455368e-20	6.4849329061618845e-15	4.392354151182069e-15	6.84830627707538e-14	5.470533010400401e-16
1500000	0.004874443206354203	1.918313189017722e-49	-3.199974422265082e-42	2.225465327628678e-11	8.781484033196375e-15	0.0002511135426936022	-8.365512303284481e-20	6.484932906161882e-15	4.392354151182068e-15	6.84830627707538e-14	5.470533010400401e-16
1600000	0.004874443206354203	1.9183131890177215e-49	-3.424435033802435e-42	2.225465327628678e-11	8.781484033196375e-15	0.0002511135426936022	-8.364641582113593e-20	6.4849329061618806e-15	4.392354151182068e-15	6.84830627707538e-14	5.470533010400401e-16
1700000	0.004874443206354203	1.9183131890177215e-49	-3.6488956459261086e-42	2.225465327628678e-11	8.781484033196375e-15	0.0002511135426936022	-8.363770860942705e-20	6.48493290616188e-15	4.392354151182068e-15	6.84830627707538e-14	5.470533010400401e-16
1800000	0.004874443206354203	1.9183131890177215e-49	-3.8733562582906125e-42	2.225465327628678e-11	8.781484033196375e-15	0.0002511135426936022	-8.362900139771817e-20	6.48493290616188e-15	4.392354151182068e-15	6.84830627707538e-14	5.470533010400401e-16
1900000	0.004874443206354203	1.9183131890177215e-49	-4.0978168706374674e-42	2.225465327628678e-11	8.781484033196375e-15	0.0002511135426936022	-8.36202941860093e-20	6.48493290616188e-15	4.392354151182068e-15	6.84830627707538e-14	5.470533010400401e-16
2000000	0.004874443206354203	1.918313189017721e-49	-4.322277482967058e-42	2.225465327628678e-11	8.781484033196375e-15	0.0002511135426936022	-8.361158697430042e-20	6.48493290616188e-15	4.392354151182068e-15	6.84830627707538e-14	5.470533010400401e-16
2100000	0.004874443206354203	1.918313189017721e-49	-4.546738095279755e-42	2.225465327628678e-11	8.781484033196377e-15	0.0002511135426936022	-8.360287976259153e-20	6.48493290616188e-15	4.392354151182068e-15	6.84830627707538e-14	5.470533010400401e-16
2200000	0.004874443206354203	1.918313189017721e-49	-4.771198707575934e-42	2.225465327628678e-11	8.781484033196377e-15	0.0002511135426936022	-8.359417255088266e-20	6.48493290616188e-15	4.392354151182068e-15	6.848306277075381e-14	5.470533010400401e-16
2300000	0.004874443206354203	1.918313189017721e-49	-4.995659319855976e-42	2.225465327628678e-11	8.781484033196377e-15	0.0002511135426936022	-8.358546533917378e-20	6.48493290616188e-15	4.3923541511820676e-15	6.848306277075381e-14	5.470533010400401e-16
2400000	0.004874443206354202	1.918313189017721e-49	-5.220119932120258e-42	2.225465327628678e-11	8.781484033196377e-15	0.0002511135426936022	-8.35767581274649e-20	6.48493290616188e-15	4.3923541511820676e-15	6.848306277075381e-14	5.470533010400401e-16
2500000	0.004874443206354202	1.918313189017721e-49	-5.444580544369149e-42	2.2254653276286782e-11	8.781484033196377e-15	0.0002511135426936022	-8.356805091575602e-20	6.48493290616188e-15	4.3923541511820676e-15	6.848306277075381e-14	5.470533010400401e-16
2600000	0.004874443206354202	1.918313189017721e-49	-5.669041156603032e-42	2.2254653276286782e-11	8.781484033196377e-15	0.0002511135426936022	-8.355934370404715e-20	6.48493290616188e-15	4.3923541511820676e-15	6.848306277075381e-14	5.470533010400401e-16
2700000	0.004874443206354202	1.918313189017721e-49	-5.893501768822276e-42	2.2254653276286782e-11	8.781484033196377e-15	0.0002511135426936022	-8.355063649233827e-20	6.48493290616188e-15	4.3923541511820676e-15	6.848306277075381e-14	5.470533010400401e-16
2800000	0.004874443206354202	1.918313189017721e-49	-6.117962381027265e-42	2.2254653276286782e-11	8.781484033196377e-15	0.0002511135426936022	-8.354192928062938e-20	6.48493290616188e-15	4.3923541511820676e-15	6.848306277075381e-14	5.470533010400401e-16
2900000	0.004874443206354202	1.918313189017721e-49	-6.342422993218371e-42	2.2254653276286782e-11	8.781484033196377e-15	0.0002511135426936022	-8.353322206892052e-20	6.48493290616188e-15	4.3923541511820676e-15	6.848306277075381e-14	5.470533010400401e-16
3000000	0.004874443206354202	1.9183131890177207e-49	-6.566883605395968e-42	2.2254653276286782e-11	8.781484033196377e-15	0.0002511135426936022	-8.352451485721163e-20	6.48493290616188e-15	4.3923541511820676e-15	6.848306277075381e-14	5.470533010400401e-16
3100000	0.004874443206354202	1.9183131890177207e-49	-6.791344217560438e-42	2.2254653276286782e-11	8.781484033196377e-15	0.0002511135426936022	-8.351580764550275e-20	6.48493290616188e-15	4.3923541511820676e-15	6.848306277075381e-14	5.470533010400401e-16
3200000	0.004874443206354202	1.9183131890177207e-49	-7.015804829712151e-42	2.2254653276286782e-11	8.781484033196377e-15	0.0002511135426936022	-8.350710043379388e-20	6.48493290616188e-15	4.3923541511820676e-15	6.848306277075381e-14	5.470533010400401e-16
3300000	0.004874443206354202	1.9183131890177207e-49	-7.240265441851491e-42	2.2254653276286782e-11	8.781484033196377e-15	0.0002511135426936022	-8.3498393222085e-20	6.48493290616188e-15	4.3923541511820676e-15	6.848306277075381e-14	5.470533010400401e-16
3400000	0.004874443206354202	1.9183131890177207e-49	-7.464726053978826e-42	2.2254653276286782e-11	8.781484033196377e-15	0.0002511135426936022	-8.348968601037612e-20	6.48493290616188e-15	4.3923541511820676e-15	6.848306277075381e-14	5.470533010400401e-16
3500000	0.004874443206354202	1.9183131890177207e-49	-7.689186666094537e-42	2.2254653276286782e-11	8.781484033196379e-15	0.0002511135426936022	-8.348097879866724e-20	6.48493290616188e-15	4.3923541511820676e-15	6.848306277075381e-14	5.470533010400401e-16
3600000	0.004874443206354202	1.9183131890177207e-49	-7.913647278198997e-42	2.2254653276286782e-11	8.781484033196379e-15	0.0002511135426936022	-8.347227158695837e-20	6.48493290616188e-15	4.3923541511820676e-15	6.848306277075381e-14	5.470533010400401e-16
3700000	0.004874443206354202	1.9183131890177207e-49	-8.138107890292586e-42	2.2254653276286782e-11	8.781484033196379e-15	0.0002511135426936022	-8.346356437524948e-20	6.48493290616188e-15	4.3923541511820676e-15	6.848306277075381e-14	5.470533010400401e-16
3800000	0.004874443206354202	1.9183131890177207e-49	-8.362568502375676e-42	2.2254653276286782e-11	8.781484033196379e-15	0.0002511135426936022	-8.34548571635406e-20	6.48493290616188e-15	4.3923541511820676e-15	6.848306277075381e-14	5.470533010400401e-16
3900000	0.004874443206354202	1.9183131890177207e-49	-8.587029114448647e-42	2.2254653276286782e-11	8.781484033196379e-15	0.0002511135426936022	-8.344614995183173e-20	6.48493290616188e-15	4.3923541511820676e-15	6.848306277075381e-14	5.470533010400401e-16
4000000	0.004874443206354202	1.9183131890177207e-49	-8.811489726511871e-42	2.2254653276286782e-11	8.781484033196379e-15	0.0002511135426936022	-8.343744274012285e-20	6.48493290616188e-15	4.3923541511820676e-15	6.848306277075381e-14	5.470533010400401e-16
4100000	0.004874443206354202	1.9183131890177207e-49	-9.03595033856573e-42	2.2254653276286782e-11	8.781484033196379e-15	0.0002511135426936022	-8.342873552841397e-20	6.48493290616188e-15	4.3923541511820676e-15	6.848306277075381e-14	5.470533010400401e-16
4200000	0.004874443206354202	1.9183131890177207e-49	-9.260410950610594e-42	2.2254653276286782e-11	8.781484033196379e-15	0.0002511135426936022	-8.342002831670509e-20	6.48493290616188e-15	4.3923541511820676e-15	6.848306277075381e-14	5.470533010400401e-16
4300000	0.004874443206354202	1.9183131890177207e-49	-9.484871562646842e-42	2.2254653276286782e-11	8.781484033196379e-15	0.0002511135426936022	-8.341132110499622e-20	6.48493290616188e-15	4.3923541511820676e-15	6.848306277075381e-14	5.470533010400401e-16
4400000	0.004874443206354202	1.9183131890177207e-49	-9.709332174674851e-42	2.2254653276286782e-11	8.781484033196379e-15	0.0002511135426936022	-8.340261389328734e-20	6.48493290616188e-15	4.3923541511820676e-15	6.848306277075381e-14	5.470533010400401e-16
4500000	0.004874443206354202	1.918313189017721e-49	-9.933792786694997e-42	2.2254653276286782e-11	8.781484033196379e-15	0.0002511135426936022	-8.339390668157845e-20	6.48493290616188e-15	4.3923541511820676e-15	6.848306277075381e-14	5.470533010400401e-16
4600000	0.004874443206354202	1.918313189017721e-49	-1.0158253398707654e-41	2.2254653276286782e-11	8.781484033196379e-15	0.0002511135426936022	-8.338519946986958e-20	6.48493290616188e-15	4.3923541511820676e-15	6.848306277075381e-14	5.470533010400401e-16
4700000	0.004874443206354202	1.918313189017721e-49	-1.0382714010713199e-41	2.2254653276286782e-11	8.781484033196379e-15	0.0002511135426936022	-8.33764922581607e-20	6.48493290616188e-15	4.3923541511820676e-15	6.848306277075381e-14	5.470533010400401e-16
4800000	0.004874443206354202	1.918313189017721e-49	-1.060717462271201e-41	2.2254653276286782e-11	8.781484033196379e-15	0.0002511135426936022	-8.336778504645182e-20	6.48493290616188e-15	4.3923541511820676e-15	6.848306277075381e-14	5.470533010400401e-16
4900000	0.004874443206354202	1.918313189017721e-49	-1.0831635234704461e-41	2.2254653276286782e-11	8.781484033196379e-15	0.0002511135426936022	-8.335907783474294e-20	6.48493290616188e-15	4.3923541511820676e-15	6.848306277075381e-14	5.470533010400401e-16
5000000	0.004874443206354202	1.918313189017721e-49	-1.1056095846690929e-41	2.2254653276286782e-11	8.781484033196377e-15	0.0002511135426936022	-8.335037062303407e-20	6.48493290616188e-15	4.3923541511820676e-15	6.848306277075381e-14	5.470533010400401e-16
5100000	0.004874443206354202	1.918313189017721e-49	-1.1280556458671792e-41	2.2254653276286782e-11	8.781484033196377e-15	0.0002511135426936022	-8.334166341132519e-20	6.48493290616188e-15	4.3923541511820676e-15	6.848306277075381e-14	5.470533010400401e-16
5200000	0.004874443206354202	1.918313189017721e-49	-1.1505017070647422e-41	2.2254653276286782e-11	8.781484033196377e-15	0.0002511135426936022	-8.33329561996163e-20	6.48493290616188e-15	4.3923541511820676e-15	6.848306277075381e-14	5.470533010400401e-16
5300000	0.004874443206354202	1.918313189017721e-49	-1.17294776826182e-41	2.2254653276286782e-11	8.781484033196377e-15	0.0002511135426936022	-8.332424898790743e-20	6.48493290616188e-15	4.3923541511820676e-15	6.848306277075381e-14	5.470533010400401e-16
5400000	0.004874443206354202	1.918313189017721e-49	-1.1953938294584495e-41	2.2254653276286782e-11	8.781484033196377e-15	0.0002511135426936022	-8.331554177619855e-20	6.48493290616188e-15	4.3923541511820676e-15	6.848306277075381e-14	5.470533010400401e-16
5500000	0.004874443206354202	1.918313189017721e-49	-1.2178398906546693e-41	2.2254653276286782e-11	8.781484033196377e-15	0.0002511135426936022	-8.330683456448967e-20	6.48493290616188e-15	4.3923541511820676e-15	6.848306277075381e-14	5.470533010400401e-16
5600000	0.004874443206354202	1.918313189017721e-49	-1.2402859518505163e-41	2.2254653276286782e-11	8.781484033196377e-15	0.0002511135426936022	-8.32981273527808e-20	6.48493290616188e-15	4.3923541511820676e-15	6.848306277075381e-14	5.470533010400401e-16
5700000	0.004874443206354202	1.918313189017721e-49	-1.2627320130460283e-41	2.2254653276286782e-11	8.781484033196377e-15	0.0002511135426936022	-8.328942014107192e-20	6.48493290616188e-15	4.3923541511820676e-15	6.848306277075381e-14	5.470533010400401e-16
5800000	0.004874443206354202	1.9183131890177215e-49	-1.2851780742412428e-41	2.2254653276286782e-11	8.781484033196377e-15	0.0002511135426936022	-8.328071292936304e-20	6.48493290616188e-15	4.3923541511820676e-15	6.848306277075381e-14	5.470533010400401e-16
5900000	0.004874443206354202	1.9183131890177215e-49	-1.3076241354361978e-41	2.2254653276286782e-11	8.781484033196377e-15	0.0002511135426936022	-8.327200571765416e-20	6.48493290616188e-15	4.3923541511820676e-15	6.848306277075381e-14	5.470533010400401e-16
6000000	0.004874443206354203	1.9183131890177215e-49	-1.3300701966309306e-41	2.2254653276286782e-11	8.781484033196377e-15	0.0002511135426936022	-8.326329850594529e-20	6.48493290616188e-15	4.3923541511820676e-15	6.84830627707538e-14	5.470533010400401e-16
6100000	0.004874443206354203	1.9183131890177215e-49	-1.352516257825479e-41	2.2254653276286782e-11	8.781484033196377e-15	0.0002511135426936022	-8.32545912942364e-20	6.48493290616188e-15	4.3923541511820676e-15	6.84830627707538e-14	5.470533010400401e-16
6200000	0.004874443206354203	1.9183131890177215e-49	-1.3749623190198803e-41	2.2254653276286782e-11	8.781484033196377e-15	0.0002511135426936022	-8.324588408252752e-20	6.48493290616188e-15	4.3923541511820676e-15	6.84830627707538e-14	5.470533010400401e-16
6300000	0.004874443206354203	1.9183131890177215e-49	-1.3974083802141724e-41	2.225465327628678e-11	8.781484033196377e-15	0.0002511135426936022	-8.323717687081865e-20	6.48493290616188e-15	4.3923541511820676e-15	6.84830627707538e-14	5.470533010400401e-16
6400000	0.004874443206354203	1.9183131890177215e-49	-1.4198544414083926e-41	2.225465327628678e-11	8.781484033196377e-15	0.0002511135426936022	-8.322846965910977e-20	6.48493290616188e-15	4.3923541511820676e-15	6.84830627707538e-14	5.470533010400401e-16
6500000	0.004874443206354203	1.9183131890177215e-49	-1.4423005026025789e-41	2.225465327628678e-11	8.781484033196377e-15	0.0002511135426936022	-8.321976244740089e-20	6.48493290616188e-15	4.3923541511820676e-15	6.84830627707538e-14	5.470533010400401e-16
6600000	0.004874443206354203	1.9183131890177215e-49	-1.4647465637967687e-41	2.225465327628678e-11	8.781484033196377e-15	0.0002511135426936022	-8.321105523569201e-20	6.48493290616188e-15	4.3923541511820676e-15	6.84830627707538e-14	5.470533010400401e-16
6700000	0.004874443206354203	1.9183131890177215e-49	-1.4871926249909999e-41	2.225465327628678e-11	8.781484033196377e-15	0.0002511135426936022	-8.320234802398314e-20	6.48493290616188e-15	4.3923541511820676e-15	6.84830627707538e-14	5.470533010400401e-16
6800000	0.004874443206354203	1.918313189017722e-49	-1.5096386861853098e-41	2.225465327628678e-11	8.781484033196377e-15	0.0002511135426936022	-8.319364081227425e-20	6.48493290616188e-15	4.392354151182068e-15	6.84830627707538e-14	5.470533010400401e-16
6900000	0.004874443206354203	1.918313189017722e-49	-1.5320847473797362e-41	2.225465327628678e-11	8.781484033196377e-15	0.0002511135426936022	-8.318493360056537e-20	6.48493290616188e-15	4.392354151182068e-15	6.84830627707538e-14	5.470533010400401e-16
7000000	0.004874443206354203	1.918313189017722e-49	-1.5545308085743163e-41	2.225465327628678e-11	8.781484033196377e-15	0.0002511135426936022	-8.31762263888565e-20	6.48493290616188e-15	4.392354151182068e-15	6.84830627707538e-14	5.470533010400401e-16
7100000	0.004874443206354203	1.918313189017722e-49	-1.5769768697690883e-41	2.225465327628678e-11	8.781484033196377e-15	0.0002511135426936022	-8.316751917714762e-20	6.48493290616188e-15	4.392354151182068e-15	6.84830627707538e-14	5.470533010400401e-16
7200000	0.004874443206354203	1.918313189017722e-49	-1.5994229309640895e-41	2.225465327628678e-11	8.781484033196377e-15	0.0002511135426936022	-8.315881196543874e-20	6.48493290616188e-15	4.392354151182068e-15	6.84830627707538e-14	5.470533010400401e-16
7300000	0.004874443206354203	1.918313189017722e-49	-1.6218689921593576e-41	2.225465327628678e-11	8.781484033196375e-15	0.0002511135426936022	-8.315010475372986e-20	6.48493290616188e-15	4.392354151182068e-15	6.84830627707538e-14	5.470533010400401e-16
7400000	0.004874443206354203	1.918313189017722e-49	-1.6443150533549302e-41	2.225465327628678e-11	8.781484033196375e-15	0.0002511135426936022	-8.314139754202099e-20	6.48493290616188e-15	4.392354151182068e-15	6.84830627707538e-14	5.470533010400401e-16
7500000	0.004874443206354203	1.918313189017722e-49	-1.666761114550845e-41	2.225465327628678e-11	8.781484033196375e-15	0.0002511135426936022	-8.31326903303121e-20	6.48493290616188e-15	4.392354151182068e-15	6.84830627707538e-14	5.470533010400401e-16
7600000	0.004874443206354203	1.918313189017722e-49	-1.6892071757471395e-41	2.225465327628678e-11	8.781484033196375e-15	0.0002511135426936022	-8.312398311860322e-20	6.48493290616188e-15	4.392354151182068e-15	6.84830627707538e-14	5.470533010400401e-16
7700000	0.004874443206354203	1.918313189017722e-49	-1.7116532369438513e-41	2.225465327628678e-11	8.781484033196375e-15	0.0002511135426936022	-8.311527590689435e-20	6.48493290616188e-15	4.392354151182068e-15	6.848306277075379e-14	5.470533010400401e-16
7800000	0.004874443206354203	1.918313189017722e-49	-1.734099298141018e-41	2.225465327628678e-11	8.781484033196375e-15	0.0002511135426936022	-8.310656869518547e-20	6.48493290616188e-15	4.392354151182068e-15	6.848306277075379e-14	5.470533010400401e-16
7900000	0.004874443206354203	1.918313189017722e-49	-1.7565453593386773e-41	2.225465327628678e-11	8.781484033196375e-15	0.0002511135426936022	-8.309786148347659e-20	6.48493290616188e-15	4.392354151182068e-15	6.848306277075379e-14	5.470533010400401e-16
8000000	0.004874443206354203	1.9183131890177223e-49	-1.7789914205368667e-41	2.225465327628678e-11	8.781484033196375e-15	0.0002511135426936022	-8.308915427176772e-20	6.48493290616188e-15	4.392354151182068e-15	6.848306277075379e-14	5.470533010400401e-16
8100000	0.004874443206354203	1.9183131890177223e-49	-1.8014374817356243e-41	2.225465327628678e-11	8.781484033196375e-15	0.0002511135426936022	-8.308044706005884e-20	6.48493290616188e-15	4.392354151182068e-15	6.848306277075379e-14	5.470533010400401e-16
8200000	0.004874443206354203	1.9183131890177223e-49	-1.823883542934987e-41	2.225465327628678e-11	8.781484033196375e-15	0.0002511135426936022	-8.307173984834996e-20	6.48493290616188e-15	4.392354151182068e-15	6.848306277075379e-14	5.470533010400401e-16
8300000	0.004874443206354203	1.9183131890177223e-49	-1.8463296041349928e-41	2.225465327628678e-11	8.781484033196375e-15	0.0002511135426936022	-8.306303263664107e-20	6.48493290616188e-15	4.392354151182068e-15	6.848306277075379e-14	5.470533010400401e-16
8400000	0.004874443206354203	1.9183131890177223e-49	-1.868775665335679e-41	2.225465327628678e-11	8.781484033196375e-15	0.0002511135426936022	-8.30543254249322e-20	6.48493290616188e-15	4.392354151182068e-15	6.848306277075379e-14	5.470533010400401e-16
8500000	0.004874443206354203	1.9183131890177223e-49	-1.8912217265370838e-41	2.225465327628678e-11	8.781484033196375e-15	0.0002511135426936022	-8.304561821322332e-20	6.48493290616188e-15	4.392354151182068e-15	6.848306277075379e-14	5.470533010400401e-16
8600000	0.004874443206354203	1.9183131890177223e-49	-1.9136677877392445e-41	2.225465327628678e-11	8.781484033196375e-15	0.0002511135426936022	-8.303691100151444e-20	6.48493290616188e-15	4.392354151182068e-15	6.848306277075379e-14	5.470533010400401e-16
8700000	0.004874443206354203	1.9183131890177223e-49	-1.9361138489421986e-41	2.225465327628678e-11	8.781484033196375e-15	0.0002511135426936022	-8.302820378980557e-20	6.48493290616188e-15	4.392354151182068e-15	6.848306277075379e-14	5.470533010400401e-16
8800000	0.004874443206354203	1.9183131890177223e-49	-1.958559910145984e-41	2.225465327628678e-11	8.781484033196375e-15	0.0002511135426936022	-8.301949657809669e-20	6.48493290616188e-15	4.392354151182068e-15	6.848306277075379e-14	5.470533010400401e-16
8900000	0.004874443206354203	1.9183131890177223e-49	-1.9810059713506357e-41	2.225465327628678e-11	8.781484033196375e-15	0.0002511135426936022	-8.301078936638781e-20	6.48493290616188e-15	4.392354151182068e-15	6.848306277075379e-14	5.470533010400401e-16
9000000	0.004874443206354203	1.9183131890177223e-49	-2.003452032554734e-41	2.225465327628678e-11	8.781484033196375e-15	0.0002511135426936022	-8.300208215467893e-20	6.48493290616188e-15	4.392354151182068e-15	6.848306277075379e-14	5.470533010400401e-16
9100000	0.004874443206354203	1.9183131890177223e-49	-2.025898093757062e-41	2.225465327628678e-11	8.781484033196375e-15	0.0002511135426936022	-8.299337494297006e-20	6.48493290616188e-15	4.392354151182068e-15	6.848306277075379e-14	5.470533010400401e-16
9200000	0.004874443206354203	1.9183131890177223e-49	-2.0483441549576566e-41	2.225465327628678e-11	8.781484033196375e-15	0.0002511135426936022	-8.298466773126117e-20	6.48493290616188e-15	4.392354151182068e-15	6.848306277075379e-14	5.470533010400401e-16
9300000	0.004874443206354203	1.9183131890177223e-49	-2.0707902161565556e-41	2.225465327628678e-11	8.781484033196375e-15	0.0002511135426936022	-8.297596051955229e-20	6.48493290616188e-15	4.392354151182068e-15	6.848306277075379e-14	5.470533010400401e-16
9400000	0.004874443206354203	1.9183131890177223e-49	-2.0932362773537968e-41	2.225465327628678e-11	8.781484033196375e-15	0.0002511135426936022	-8.296725330784342e-20	6.48493290616188e-15	4.392354151182068e-15	6.848306277075379e-14	5.470533010400401e-16
9500000	0.004874443206354203	1.9183131890177223e-49	-2.1156823385494177e-41	2.225465327628678e-11	8.781484033196375e-15	0.0002511135426936022	-8.295854609613454e-20	6.48493290616188e-15	4.392354151182068e-15	6.848306277075379e-14	5.470533010400401e-16
9600000	0.004874443206354203	1.9183131890177223e-49	-2.138128399743456e-41	2.225465327628678e-11	8.781484033196375e-15	0.0002511135426936022	-8.294983888442566e-20	6.48493290616188e-15	4.392354151182068e-15	6.848306277075379e-14	5.470533010400401e-16
9700000	0.004874443206354203	1.9183131890177223e-49	-2.160574460935949e-41	2.225465327628678e-11	8.781484033196375e-15	0.0002511135426936022	-8.294113167271678e-20	6.48493290616188e-15	4.392354151182068e-15	6.848306277075379e-14	5.470533010400401e-16
9800000	0.004874443206354203	1.9183131890177223e-49	-2.1830205221269347e-41	2.225465327628678e-11	8.781484033196375e-15	0.0002511135426936022	-8.293242446100791e-20	6.48493290616188e-15	4.392354151182068e-15	6.848306277075379e-14	5.470533010400401e-16
9900000	0.004874443206354203	1.9183131890177223e-49	-2.2054665833164506e-41	2.225465327628678e-11	8.781484033196375e-15	0.0002511135426936022	-8.292371724929902e-20	6.48493290616188e-15	4.392354151182068e-15	6.848306277075379e-14	5.470533010400401e-16
10000000	0.004874443206354203	1.9183131890177223e-49	-2.2279126445045342e-41	2.225465327628678e-11	8.781484033196375e-15	0.0002511135426936022	-8.291501003759014e-20	6.48493290616188e-15	4.392354151182068e-15	6.848306277075379e-14	5.470533010400401e-16
10100000	0.004874443206354203	1.9183131890177223e-49	-2.2503587056912233e-41	2.225465327628678e-11	8.781484033196375e-15	0.0002511135426936022	-8.290630282588127e-20	6.48493290616188e-15	4.392354151182068e-15	6.848306277075379e-14	5.470533010400401e-16
10200000	0.004874443206354203	1.9183131890177223e-49	-2.2728047668765553e-41	2.225465327628678e-11	8.781484033196375e-15	0.0002511135426936022	-8.289759561417239e-20	6.48493290616188e-15	4.392354151182068e-15	6.848306277075379e-14	5.470533010400401e-16
10300000	0.004874443206354203	1.9183131890177223e-49	-2.2952508280605682e-41	2.225465327628678e-11	8.781484033196375e-15	0.0002511135426936022	-8.288888840246351e-20	6.48493290616188e-15	4.392354151182068e-15	6.848306277075379e-14	5.470533010400401e-16
10400000	0.004874443206354203	1.9183131890177223e-49	-2.3176968892432995e-41	2.225465327628678e-11	8.781484033196375e-15	0.0002511135426936022	-8.288018119075464e-20	6.48493290616188e-15	4.392354151182068e-15	6.848306277075379e-14	5.470533010400401e-16
10500000	0.004874443206354203	1.9183131890177223e-49	-2.340142950424786e-41	2.225465327628678e-11	8.781484033196375e-15	0.0002511135426936022	-8.287147397904576e-20	6.48493290616188e-15	4.392354151182068e-15	6.848306277075379e-14	5.470533010400401e-16
10600000	0.004874443206354203	1.9183131890177223e-49	-2.3625890116050667e-41	2.225465327628678e-11	8.781484033196375e-15	0.0002511135426936022	-8.286276676733688e-20	6.48493290616188e-15	4.392354151182068e-15	6.848306277075379e-14	5.470533010400401e-16
10700000	0.004874443206354203	1.9183131890177223e-49	-2.385035072784178e-41	2.225465327628678e-11	8.781484033196375e-15	0.0002511135426936022	-8.2854059555628e-20	6.48493290616188e-15	4.392354151182068e-15	6.848306277075379e-14	5.470533010400401e-16
10800000	0.004874443206354203	1.9183131890177223e-49	-2.407481133962158e-41	2.225465327628678e-11	8.781484033196375e-15	0.0002511135426936022	-8.284535234391912e-20	6.48493290616188e-15	4.392354151182068e-15	6.848306277075379e-14	5.470533010400401e-16
10900000	0.004874443206354203	1.9183131890177223e-49	-2.429927195139045e-41	2.225465327628678e-11	8.781484033196375e-15	0.0002511135426936022	-8.283664513221024e-20	6.48493290616188e-15	4.392354151182068e-15	6.848306277075379e-14	5.470533010400401e-16
11000000	0.004874443206354203	1.9183131890177223e-49	-2.4523732563148755e-41	2.225465327628678e-11	8.781484033196375e-15	0.0002511135426936022	-8.282793792050136e-20	6.48493290616188e-15	4.392354151182068e-15	6.848306277075379e-14	5.470533010400401e-16
11100000	0.004874443206354203	1.9183131890177223e-49	-2.4748193174896875e-41	2.225465327628678e-11	8.781484033196375e-15	0.0002511135426936022	-8.281923070879249e-20	6.48493290616188e-15	4.392354151182068e-15	6.848306277075379e-14	5.470533010400401e-16
11200000	0.004874443206354203	1.918313189017722e-49	-2.4972653786635187e-41	2.225465327628678e-11	8.781484033196375e-15	0.0002511135426936022	-8.281052349708361e-20	6.48493290616188e-15	4.392354151182068e-15	6.848306277075379e-14	5.470533010400401e-16
11300000	0.004874443206354203	1.918313189017722e-49	-2.5197114398364067e-41	2.225465327628678e-11	8.781484033196375e-15	0.0002511135426936022	-8.280181628537473e-20	6.48493290616188e-15	4.392354151182068e-15	6.848306277075379e-14	5.470533010400401e-16
11400000	0.004874443206354203	1.918313189017722e-49	-2.5421575010083894e-41	2.225465327628678e-11	8.781484033196375e-15	0.0002511135426936022	-8.279310907366585e-20	6.48493290616188e-15	4.392354151182068e-15	6.848306277075379e-14	5.470533010400401e-16
11500000	0.004874443206354203	1.918313189017722e-49	-2.564603562179504e-41	2.225465327628678e-11	8.781484033196375e-15	0.0002511135426936022	-8.278440186195698e-20	6.48493290616188e-15	4.392354151182068e-15	6.848306277075379e-14	5.470533010400401e-16
11600000	0.004874443206354203	1.918313189017722e-49	-2.5870496233497885e-41	2.225465327628678e-11	8.781484033196375e-15	0.0002511135426936022	-8.277569465024809e-20	6.48493290616188e-15	4.392354151182068e-15	6.848306277075379e-14	5.470533010400401e-16
11700000	0.004874443206354203	1.918313189017722e-49	-2.60949568451928e-41	2.225465327628678e-11	8.781484033196375e-15	0.0002511135426936022	-8.276698743853921e-20	6.48493290616188e-15	4.392354151182068e-15	6.848306277075379e-14	5.470533010400401e-16
11800000	0.004874443206354203	1.918313189017722e-49	-2.631941745688016e-41	2.225465327628678e-11	8.781484033196375e-15	0.0002511135426936022	-8.275828022683034e-20	6.48493290616188e-15	4.392354151182068e-15	6.848306277075379e-14	5.470533010400401e-16
11900000	0.004874443206354203	1.918313189017722e-49	-2.654387806856035e-41	2.225465327628678e-11	8.781484033196375e-15	0.0002511135426936022	-8.274957301512146e-20	6.48493290616188e-15	4.392354151182068e-15	6.848306277075379e-14	5.470533010400401e-16
12000000	0.004874443206354203	1.918313189017722e-49	-2.676833868023374e-41	2.225465327628678e-11	8.781484033196375e-15	0.0002511135426936022	-8.274086580341258e-20	6.48493290616188e-15	4.392354151182068e-15	6.848306277075379e-14	5.470533010400401e-16
12100000	0.004874443206354203	1.918313189017722e-49	-2.699279929190071e-41	2.225465327628678e-11	8.781484033196375e-15	0.0002511135426936022	-8.27321585917037e-20	6.48493290616188e-15	4.392354151182068e-15	6.848306277075379e-14	5.470533010400401e-16
12200000	0.004874443206354203	1.918313189017722e-49	-2.721725990356163e-41	2.225465327628678e-11	8.781484033196375e-15	0.0002511135426936022	-8.272345137999483e-20	6.48493290616188e-15	4.392354151182068e-15	6.848306277075379e-14	5.470533010400401e-16
12300000	0.004874443206354203	1.918313189017722e-49	-2.744172051521688e-41	2.225465327628678e-11	8.781484033196375e-15	0.0002511135426936022	-8.271474416828594e-20	6.48493290616188e-15	4.392354151182068e-15	6.848306277075379e-14	5.470533010400401e-16
12400000	0.004874443206354203	1.918313189017722e-49	-2.7666181126866835e-41	2.225465327628678e-11	8.781484033196375e-15	0.0002511135426936022	-8.270603695657706e-20	6.48493290616188e-15	4.392354151182068e-15	6.848306277075379e-14	5.470533010400401e-16
12500000	0.004874443206354203	1.9183131890177215e-49	-2.7890641738511876e-41	2.225465327628678e-11	8.781484033196375e-15	0.0002511135426936022	-8.269732974486819e-20	6.48493290616188e-15	4.392354151182068e-15	6.848306277075379e-14	5.470533010400401e-16
12600000	0.004874443206354203	1.9183131890177215e-49	-2.8115102350152374e-41	2.225465327628678e-11	8.781484033196375e-15	0.0002511135426936022	-8.268862253315931e-20	6.48493290616188e-15	4.392354151182068e-15	6.848306277075379e-14	5.470533010400401e-16
12700000	0.004874443206354203	1.9183131890177215e-49	-2.8339562961788703e-41	2.225465327628678e-11	8.781484033196375e-15	0.0002511135426936022	-8.267991532145043e-20	6.48493290616188e-15	4.392354151182068e-15	6.848306277075379e-14	5.470533010400401e-16
12800000	0.004874443206354203	1.9183131890177215e-49	-2.856402357342125e-41	2.225465327628678e-11	8.781484033196375e-15	0.0002511135426936022	-8.267120810974155e-20	6.48493290616188e-15	4.392354151182068e-15	6.848306277075379e-14	5.470533010400401e-16
12900000	0.004874443206354203	1.9183131890177215e-49	-2.8788484185050373e-41	2.225465327628678e-11	8.781484033196375e-15	0.0002511135426936022	-8.266250089803268e-20	6.48493290616188e-15	4.392354151182068e-15	6.848306277075379e-14	5.470533010400401e-16
13000000	0.004874443206354203	1.9183131890177215e-49	-2.9012944796676465e-41	2.225465327628678e-11	8.781484033196375e-15	0.0002511135426936022	-8.26537936863238e-20	6.48493290616188e-15	4.392354151182068e-15	6.848306277075379e-14	5.470533010400401e-16
13100000	0.004874443206354203	1.9183131890177215e-49	-2.9237405408299896e-41	2.225465327628678e-11	8.781484033196375e-15	0.0002511135426936022	-8.264508647461491e-20	6.48493290616188e-15	4.392354151182068e-15	6.848306277075379e-14	5.470533010400401e-16
13200000	0.004874443206354203	1.9183131890177215e-49	-2.946186601992104e-41	2.225465327628678e-11	8.781484033196375e-15	0.0002511135426936022	-8.263637926290604e-20	6.48493290616188e-15	4.392354151182068e-15	6.848306277075379e-14	5.470533010400401e-16
13300000	0.004874443206354203	1.9183131890177215e-49	-2.968632663154028e-41	2.225465327628678e-11	8.781484033196375e-15	0.0002511135426936022	-8.262767205119716e-20	6.48493290616188e-15	4.392354151182068e-15	6.848306277075379e-14	5.470533010400401e-16
13400000	0.004874443206354203	1.9183131890177215e-49	-2.9910787243157983e-41	2.225465327628678e-11	8.781484033196375e-15	0.0002511135426936022	-8.261896483948828e-20	6.48493290616188e-15	4.392354151182068e-15	6.84830627707538e-14	5.470533010400401e-16
13500000	0.004874443206354203	1.918313189017721e-49	-3.013524785477453e-41	2.225465327628678e-11	8.781484033196375e-15	0.0002511135426936022	-8.261025762777941e-20	6.48493290616188e-15	4.392354151182068e-15	6.84830627707538e-14	5.470533010400401e-16
13600000	0.004874443206354203	1.918313189017721e-49	-3.03597084663903e-41	2.225465327628678e-11	8.781484033196375e-15	0.0002511135426936022	-8.260155041607053e-20	6.48493290616188e-15	4.392354151182068e-15	6.84830627707538e-14	5.470533010400401e-16
13700000	0.004874443206354203	1.918313189017721e-49	-3.0584169078005666e-41	2.225465327628678e-11	8.781484033196375e-15	0.0002511135426936022	-8.259284320436165e-20	6.48493290616188e-15	4.392354151182068e-15	6.84830627707538e-14	5.470533010400401e-16
13800000	0.004874443206354203	1.918313189017721e-49	-3.0808629689621e-41	2.225465327628678e-11	8.781484033196375e-15	0.0002511135426936022	-8.258413599265276e-20	6.48493290616188e-15	4.392354151182068e-15	6.84830627707538e-14	5.470533010400401e-16
13900000	0.004874443206354203	1.918313189017721e-49	-3.103309030123669e-41	2.225465327628678e-11	8.781484033196375e-15	0.0002511135426936022	-8.25754287809439e-20	6.48493290616188e-15	4.392354151182068e-15	6.84830627707538e-14	5.470533010400401e-16
14000000	0.004874443206354203	1.918313189017721e-49	-3.12575509128531e-41	2.225465327628678e-11	8.781484033196375e-15	0.0002511135426936022	-8.256672156923501e-20	6.48493290616188e-15	4.392354151182068e-15	6.84830627707538e-14	5.470533010400401e-16
14100000	0.004874443206354203	1.918313189017721e-49	-3.1482011524470605e-41	2.225465327628678e-11	8.781484033196375e-15	0.0002511135426936022	-8.255801435752613e-20	6.48493290616188e-15	4.392354151182068e-15	6.84830627707538e-14	5.470533010400401e-16
14200000	0.004874443206354203	1.918313189017721e-49	-3.170647213608959e-41	2.225465327628678e-11	8.781484033196375e-15	0.0002511135426936022	-8.254930714581726e-20	6.48493290616188e-15	4.392354151182068e-15	6.84830627707538e-14	5.470533010400401e-16
14300000	0.004874443206354203	1.918313189017721e-49	-3.193093274771043e-41	2.225465327628678e-11	8.781484033196375e-15	0.0002511135426936022	-8.254059993410838e-20	6.48493290616188e-15	4.392354151182068e-15	6.84830627707538e-14	5.470533010400401e-16
14400000	0.004874443206354203	1.918313189017721e-49	-3.21553933593335e-41	2.225465327628678e-11	8.781484033196375e-15	0.0002511135426936022	-8.25318927223995e-20	6.48493290616188e-15	4.392354151182068e-15	6.84830627707538e-14	5.470533010400401e-16
14500000	0.004874443206354203	1.9183131890177207e-49	-3.2379853970959174e-41	2.225465327628678e-11	8.781484033196375e-15	0.0002511135426936022	-8.252318551069062e-20	6.48493290616188e-15	4.392354151182068e-15	6.84830627707538e-14	5.470533010400401e-16
14600000	0.004874443206354203	1.9183131890177207e-49	-3.260431458258783e-41	2.225465327628678e-11	8.781484033196375e-15	0.0002511135426936022	-8.251447829898175e-20	6.48493290616188e-15	4.392354151182068e-15	6.84830627707538e-14	5.470533010400401e-16
14700000	0.004874443206354203	1.9183131890177207e-49	-3.2828775194219845e-41	2.225465327628678e-11	8.781484033196375e-15	0.0002511135426936022	-8.250577108727286e-20	6.48493290616188e-15	4.392354151182068e-15	6.84830627707538e-14	5.470533010400401e-16
14800000	0.004874443206354203	1.9183131890177207e-49	-3.305323580585559e-41	2.225465327628678e-11	8.781484033196375e-15	0.0002511135426936022	-8.249706387556398e-20	6.48493290616188e-15	4.392354151182068e-15	6.84830627707538e-14	5.470533010400401e-16
14900000	0.004874443206354203	1.9183131890177207e-49	-3.327769641749545e-41	2.225465327628678e-11	8.781484033196375e-15	0.0002511135426936022	-8.248835666385511e-20	6.48493290616188e-15	4.392354151182068e-15	6.84830627707538e-14	5.470533010400401e-16
15000000	0.004874443206354203	1.9183131890177207e-49	-3.350215702913979e-41	2.225465327628678e-11	8.781484033196375e-15	0.0002511135426936022	-8.247964945214623e-20	6.48493290616188e-15	4.392354151182068e-15	6.84830627707538e-14	5.470533010400401e-16
15100000	0.004874443206354203	1.9183131890177207e-49	-3.3726617640788996e-41	2.225465327628678e-11	8.781484033196375e-15	0.0002511135426936022	-8.247094224043735e-20	6.48493290616188e-15	4.392354151182068e-15	6.84830627707538e-14	5.470533010400401e-16
15200000	0.004874443206354203	1.9183131890177207e-49	-3.395107825244344e-41	2.225465327628678e-11	8.781484033196375e-15	0.0002511135426936022	-8.246223502872847e-20	6.48493290616188e-15	4.392354151182068e-15	6.84830627707538e-14	5.470533010400401e-16
15300000	0.004874443206354203	1.9183131890177207e-49	-3.41755388641035e-41	2.225465327628678e-11	8.781484033196375e-15	0.0002511135426936022	-8.24535278170196e-20	6.48493290616188e-15	4.392354151182068e-15	6.84830627707538e-14	5.470533010400401e-16
15400000	0.004874443206354203	1.9183131890177207e-49	-3.439999947576955e-41	2.225465327628678e-11	8.781484033196375e-15	0.0002511135426936022	-8.244482060531071e-20	6.48493290616188e-15	4.392354151182068e-15	6.84830627707538e-14	5.470533010400401e-16
15500000	0.004874443206354203	1.9183131890177207e-49	-3.4624460087441966e-41	2.225465327628678e-11	8.781484033196375e-15	0.0002511135426936022	-8.243611339360183e-20	6.48493290616188e-15	4.392354151182068e-15	6.84830627707538e-14	5.470533010400401e-16
15600000	0.004874443206354203	1.9183131890177204e-49	-3.4848920699121127e-41	2.225465327628678e-11	8.781484033196375e-15	0.0002511135426936022	-8.242740618189296e-20	6.48493290616188e-15	4.392354151182068e-15	6.84830627707538e-14	5.470533010400401e-16
15700000	0.004874443206354203	1.9183131890177204e-49	-3.5073381310807405e-41	2.225465327628678e-11	8.781484033196375e-15	0.0002511135426936022	-8.241869897018408e-20	6.48493290616188e-15	4.392354151182068e-15	6.84830627707538e-14	5.470533010400401e-16
15800000	0.004874443206354203	1.9183131890177204e-49	-3.5297841922501176e-41	2.225465327628678e-11	8.781484033196375e-15	0.0002511135426936022	-8.24099917584752e-20	6.48493290616188e-15	4.392354151182068e-15	6.84830627707538e-14	5.470533010400401e-16
15900000	0.004874443206354203	1.9183131890177204e-49	-3.5522302534202824e-41	2.225465327628678e-11	8.781484033196375e-15	0.0002511135426936022	-8.240128454676633e-20	6.48493290616188e-15	4.392354151182068e-15	6.84830627707538e-14	5.470533010400401e-16
16000000	0.004874443206354203	1.9183131890177204e-49	-3.574676314591272e-41	2.225465327628678e-11	8.781484033196375e-15	0.0002511135426936022	-8.239257733505745e-20	6.48493290616188e-15	4.392354151182068e-15	6.84830627707538e-14	5.470533010400401e-16
16100000	0.004874443206354203	1.9183131890177204e-49	-3.5971223757631236e-41	2.225465327628678e-11	8.781484033196375e-15	0.0002511135426936022	-8.238387012334857e-20	6.48493290616188e-15	4.392354151182068e-15	6.84830627707538e-14	5.470533010400401e-16
16200000	0.004874443206354203	1.9183131890177204e-49	-3.6195684369351736e-41	2.225465327628678e-11	8.781484033196375e-15	0.0002511135426936022	-8.237516291163968e-20	6.48493290616188e-15	4.392354151182068e-15	6.84830627707538e-14	5.470533010400401e-16
16300000	0.004874443206354203	1.9183131890177204e-49	-3.6420144981063095e-41	2.225465327628678e-11	8.781484033196375e-15	0.0002511135426936022	-8.236645569993081e-20	6.48493290616188e-15	4.392354151182068e-15	6.84830627707538e-14	5.470533010400401e-16
16400000	0.004874443206354203	1.9183131890177204e-49	-3.664460559276529e-41	2.225465327628678e-11	8.781484033196375e-15	0.0002511135426936022	-8.235774848822193e-20	6.48493290616188e-15	4.392354151182068e-15	6.84830627707538e-14	5.470533010400401e-16
16500000	0.004874443206354203	1.9183131890177204e-49	-3.6869066204458463e-41	2.225465327628678e-11	8.781484033196375e-15	0.0002511135426936022	-8.234904127651305e-20	6.48493290616188e-15	4.392354151182068e-15	6.84830627707538e-14	5.470533010400401e-16
16600000	0.004874443206354203	1.9183131890177204e-49	-3.7093526816142757e-41	2.225465327628678e-11	8.781484033196375e-15	0.0002511135426936022	-8.234033406480418e-20	6.48493290616188e-15	4.392354151182068e-15	6.84830627707538e-14	5.470533010400401e-16
16700000	0.004874443206354203	1.9183131890177204e-49	-3.731798742781832e-41	2.225465327628678e-11	8.781484033196375e-15	0.0002511135426936022	-8.23316268530953e-20	6.48493290616188e-15	4.392354151182068e-15	6.84830627707538e-14	5.470533010400401e-16
16800000	0.004874443206354203	1.9183131890177204e-49	-3.754244803948528e-41	2.225465327628678e-11	8.781484033196375e-15	0.0002511135426936022	-8.232291964138642e-20	6.48493290616188e-15	4.392354151182068e-15	6.84830627707538e-14	5.470533010400401e-16
16900000	0.004874443206354203	1.91831318901772e-49	-3.776690865114379e-41	2.225465327628678e-11	8.781484033196375e-15	0.0002511135426936022	-8.231421242967753e-20	6.48493290616188e-15	4.392354151182068e-15	6.84830627707538e-14	5.470533010400401e-16
17000000	0.004874443206354203	1.91831318901772e-49	-3.7991369262793984e-41	2.225465327628678e-11	8.781484033196375e-15	0.0002511135426936022	-8.230550521796866e-20	6.48493290616188e-15	4.392354151182068e-15	6.84830627707538e-14	5.470533010400401e-16
17100000	0.004874443206354203	1.91831318901772e-49	-3.8215829874436e-41	2.225465327628678e-11	8.781484033196375e-15	0.0002511135426936022	-8.229679800625978e-20	6.48493290616188e-15	4.392354151182068e-15	6.84830627707538e-14	5.470533010400401e-16
17200000	0.004874443206354203	1.91831318901772e-49	-3.8440290486069995e-41	2.225465327628678e-11	8.781484033196375e-15	0.0002511135426936022	-8.22880907945509e-20	6.48493290616188e-15	4.392354151182068e-15	6.84830627707538e-14	5.470533010400401e-16
17300000	0.004874443206354203	1.91831318901772e-49	-3.8664751097696097e-41	2.225465327628678e-11	8.781484033196375e-15	0.0002511135426936022	-8.227938358284203e-20	6.48493290616188e-15	4.392354151182068e-15	6.84830627707538e-14	5.470533010400401e-16
17400000	0.004874443206354203	1.91831318901772e-49	-3.888921170931445e-41	2.225465327628678e-11	8.781484033196375e-15	0.0002511135426936022	-8.227067637113315e-20	6.48493290616188e-15	4.392354151182068e-15	6.84830627707538e-14	5.470533010400401e-16
17500000	0.004874443206354203	1.91831318901772e-49	-3.9113672320925197e-41	2.225465327628678e-11	8.781484033196375e-15	0.0002511135426936022	-8.226196915942427e-20	6.48493290616188e-15	4.392354151182068e-15	6.84830627707538e-14	5.470533010400401e-16
17600000	0.004874443206354203	1.91831318901772e-49	-3.933813293252848e-41	2.225465327628678e-11	8.781484033196375e-15	0.0002511135426936022	-8.225326194771539e-20	6.48493290616188e-15	4.392354151182068e-15	6.84830627707538e-14	5.470533010400401e-16
17700000	0.004874443206354203	1.91831318901772e-49	-3.956259354412444e-41	2.225465327628678e-11	8.781484033196375e-15	0.0002511135426936022	-8.224455473600652e-20	6.48493290616188e-15	4.392354151182068e-15	6.84830627707538e-14	5.470533010400401e-16
17800000	0.004874443206354203	1.91831318901772e-49	-3.978705415571322e-41	2.225465327628678e-11	8.781484033196375e-15	0.0002511135426936022	-8.223584752429763e-20	6.48493290616188e-15	4.392354151182068e-15	6.84830627707538e-14	5.470533010400401e-16
17900000	0.004874443206354203	1.91831318901772e-49	-4.001151476729495e-41	2.225465327628678e-11	8.781484033196375e-15	0.0002511135426936022	-8.222714031258875e-20	6.48493290616188e-15	4.392354151182068e-15	6.84830627707538e-14	5.470533010400401e-16
18000000	0.004874443206354203	1.91831318901772e-49	-4.0235975378869786e-41	2.225465327628678e-11	8.781484033196375e-15	0.0002511135426936022	-8.221843310087988e-20	6.48493290616188e-15	4.392354151182068e-15	6.84830627707538e-14	5.470533010400401e-16
18100000	0.004874443206354203	1.91831318901772e-49	-4.0460435990437864e-41	2.225465327628678e-11	8.781484033196375e-15	0.0002511135426936022	-8.2209725889171e-20	6.48493290616188e-15	4.392354151182068e-15	6.84830627707538e-14	5.470533010400401e-16
18200000	0.004874443206354203	1.91831318901772e-49	-4.0684896601999325e-41	2.225465327628678e-11	8.781484033196375e-15	0.0002511135426936022	-8.220101867746212e-20	6.48493290616188e-15	4.392354151182068e-15	6.84830627707538e-14	5.470533010400401e-16
18300000	0.004874443206354203	1.91831318901772e-49	-4.090935721355431e-41	2.225465327628678e-11	8.781484033196375e-15	0.0002511135426936022	-8.219231146575325e-20	6.48493290616188e-15	4.392354151182068e-15	6.84830627707538e-14	5.470533010400401e-16
18400000	0.004874443206354203	1.91831318901772e-49	-4.1133817825102966e-41	2.225465327628678e-11	8.781484033196375e-15	0.0002511135426936022	-8.218360425404437e-20	6.48493290616188e-15	4.392354151182068e-15	6.84830627707538e-14	5.470533010400401e-16
18500000	0.004874443206354203	1.91831318901772e-49	-4.1358278436645426e-41	2.225465327628678e-11	8.781484033196375e-15	0.0002511135426936022	-8.217489704233549e-20	6.48493290616188e-15	4.392354151182068e-15	6.84830627707538e-14	5.470533010400401e-16
18600000	0.004874443206354203	1.91831318901772e-49	-4.158273904818183e-41	2.225465327628678e-11	8.781484033196375e-15	0.0002511135426936022	-8.21661898306266e-20	6.48493290616188e-15	4.392354151182068e-15	6.84830627707538e-14	5.470533010400401e-16
18700000	0.004874443206354203	1.91831318901772e-49	-4.180719965971233e-41	2.225465327628678e-11	8.781484033196375e-15	0.0002511135426936022	-8.215748261891773e-20	6.48493290616188e-15	4.392354151182068e-15	6.84830627707538e-14	5.470533010400401e-16
18800000	0.004874443206354203	1.91831318901772e-49	-4.203166027123706e-41	2.225465327628678e-11	8.781484033196375e-15	0.0002511135426936022	-8.214877540720885e-20	6.48493290616188e-15	4.392354151182068e-15	6.84830627707538e-14	5.470533010400401e-16
18900000	0.004874443206354203	1.91831318901772e-49	-4.225612088275617e-41	2.225465327628678e-11	8.781484033196375e-15	0.0002511135426936022	-8.214006819549997e-20	6.48493290616188e-15	4.392354151182068e-15	6.84830627707538e-14	5.470533010400401e-16
19000000	0.004874443206354203	1.91831318901772e-49	-4.248058149426978e-41	2.225465327628678e-11	8.781484033196375e-15	0.0002511135426936022	-8.21313609837911e-20	6.48493290616188e-15	4.392354151182068e-15	6.84830627707538e-14	5.470533010400401e-16
19100000	0.004874443206354203	1.91831318901772e-49	-4.270504210577806e-41	2.225465327628678e-11	8.781484033196375e-15	0.0002511135426936022	-8.212265377208222e-20	6.48493290616188e-15	4.392354151182068e-15	6.84830627707538e-14	5.470533010400401e-16
19200000	0.004874443206354203	1.91831318901772e-49	-4.292950271728113e-41	2.225465327628678e-11	8.781484033196375e-15	0.0002511135426936022	-8.211394656037334e-20	6.48493290616188e-15	4.392354151182068e-15	6.84830627707538e-14	5.470533010400401e-16
19300000	0.004874443206354203	1.91831318901772e-49	-4.315396332877914e-41	2.225465327628678e-11	8.781484033196375e-15	0.0002511135426936022	-8.210523934866445e-20	6.48493290616188e-15	4.392354151182068e-15	6.84830627707538e-14	5.470533010400401e-16
19400000	0.004874443206354203	1.91831318901772e-49	-4.337842394027223e-41	2.225465327628678e-11	8.781484033196375e-15	0.0002511135426936022	-8.209653213695558e-20	6.48493290616188e-15	4.392354151182068e-15	6.84830627707538e-14	5.470533010400401e-16
19500000	0.004874443206354203	1.91831318901772e-49	-4.360288455176054e-41	2.225465327628678e-11	8.781484033196375e-15	0.0002511135426936022	-8.20878249252467e-20	6.48493290616188e-15	4.392354151182068e-15	6.84830627707538e-14	5.470533010400401e-16
19600000	0.004874443206354203	1.91831318901772e-49	-4.382734516324421e-41	2.225465327628678e-11	8.781484033196375e-15	0.0002511135426936022	-8.207911771353782e-20	6.48493290616188e-15	4.392354151182068e-15	6.84830627707538e-14	5.470533010400401e-16
19700000	0.004874443206354203	1.91831318901772e-49	-4.4051805774723393e-41	2.225465327628678e-11	8.781484033196375e-15	0.0002511135426936022	-8.207041050182895e-20	6.48493290616188e-15	4.392354151182068e-15	6.84830627707538e-14	5.470533010400401e-16
19800000	0.004874443206354203	1.91831318901772e-49	-4.427626638619822e-41	2.225465327628678e-11	8.781484033196375e-15	0.0002511135426936022	-8.206170329012007e-20	6.48493290616188e-15	4.392354151182068e-15	6.84830627707538e-14	5.470533010400401e-16
19900000	0.004874443206354203	1.91831318901772e-49	-4.4500726997668826e-41	2.225465327628678e-11	8.781484033196375e-15	0.0002511135426936022	-8.205299607841119e-20	6.48493290616188e-15	4.392354151182068e-15	6.84830627707538e-14	5.470533010400401e-16
20000000	0.004874443206354203	1.91831318901772e-49	-4.4725187609135364e-41	2.225465327628678e-11	8.781484033196375e-15	0.0002511135426936022	-8.20442888667023e-20	6.48493290616188e-15	4.392354151182068e-15	6.84830627707538e-14	5.470533010400401e-16
20100000	0.004874443206354203	1.91831318901772e-49	-4.4949648220597976e-41	2.225465327628678e-11	8.781484033196375e-15	0.0002511135426936022	-8.203558165499344e-20	6.48493290616188e-15	4.392354151182068e-15	6.84830627707538e-14	5.470533010400401e-16
20200000	0.004874443206354203	1.91831318901772e-49	-4.5174108832056796e-41	2.225465327628678e-11	8.781484033196375e-15	0.0002511135426936022	-8.202687444328455e-20	6.48493290616188e-15	4.392354151182068e-15	6.84830627707538e-14	5.470533010400401e-16
20300000	0.004874443206354203	1.91831318901772e-49	-4.5398569443511965e-41	2.225465327628678e-11	8.781484033196375e-15	0.0002511135426936022	-8.201816723157567e-20	6.48493290616188e-15	4.392354151182068e-15	6.84830627707538e-14	5.470533010400401e-16
20400000	0.004874443206354203	1.91831318901772e-49	-4.562303005496364e-41	2.225465327628678e-11	8.781484033196375e-15	0.0002511135426936022	-8.20094600198668e-20	6.48493290616188e-15	4.392354151182068e-15	6.84830627707538e-14	5.470533010400401e-16
20500000	0.004874443206354203	1.91831318901772e-49	-4.5847490666411935e-41	2.225465327628678e-11	8.781484033196375e-15	0.0002511135426936022	-8.200075280815792e-20	6.48493290616188e-15	4.392354151182068e-15	6.84830627707538e-14	5.470533010400401e-16
20600000	0.004874443206354203	1.91831318901772e-49	-4.607195127785701e-41	2.225465327628678e-11	8.781484033196375e-15	0.0002511135426936022	-8.199204559644904e-20	6.48493290616188e-15	4.392354151182068e-15	6.84830627707538e-14	5.470533010400401e-16
20700000	0.004874443206354203	1.91831318901772e-49	-4.629641188929901e-41	2.225465327628678e-11	8.781484033196375e-15	0.0002511135426936022	-8.198333838474016e-20	6.48493290616188e-15	4.392354151182068e-15	6.84830627707538e-14	5.470533010400401e-16
20800000	0.004874443206354203	1.91831318901772e-49	-4.652087250073807e-41	2.225465327628678e-11	8.781484033196375e-15	0.0002511135426936022	-8.197463117303129e-20	6.48493290616188e-15	4.392354151182068e-15	6.84830627707538e-14	5.470533010400401e-16
20900000	0.004874443206354203	1.91831318901772e-49	-4.674533311217432e-41	2.225465327628678e-11	8.781484033196375e-15	0.0002511135426936022	-8.19659239613224e-20	6.48493290616188e-15	4.392354151182068e-15	6.84830627707538e-14	5.470533010400401e-16
21000000	0.004874443206354203	1.91831318901772e-49	-4.696979372360792e-41	2.225465327628678e-11	8.781484033196375e-15	0.0002511135426936022	-8.195721674961352e-20	6.48493290616188e-15	4.392354151182068e-15	6.84830627707538e-14	5.470533010400401e-16
21100000	0.004874443206354203	1.91831318901772e-49	-4.719425433503901e-41	2.225465327628678e-11	8.781484033196375e-15	0.0002511135426936022	-8.194850953790465e-20	6.48493290616188e-15	4.392354151182068e-15	6.84830627707538e-14	5.470533010400401e-16
21200000	0.004874443206354203	1.91831318901772e-49	-4.741871494646772e-41	2.225465327628678e-11	8.781484033196375e-15	0.0002511135426936022	-8.193980232619577e-20	6.48493290616188e-15	4.392354151182068e-15	6.84830627707538e-14	5.470533010400401e-16
21300000	0.004874443206354203	1.91831318901772e-49	-4.764317555789419e-41	2.225465327628678e-11	8.781484033196375e-15	0.0002511135426936022	-8.193109511448689e-20	6.48493290616188e-15	4.392354151182068e-15	6.84830627707538e-14	5.470533010400401e-16
21400000	0.004874443206354203	1.91831318901772e-49	-4.786763616931857e-41	2.225465327628678e-11	8.781484033196375e-15	0.0002511135426936022	-8.192238790277801e-20	6.48493290616188e-15	4.392354151182068e-15	6.84830627707538e-14	5.470533010400401e-16
21500000	0.004874443206354203	1.91831318901772e-49	-4.809209678074101e-41	2.225465327628678e-11	8.781484033196375e-15	0.0002511135426936022	-8.191368069106914e-20	6.48493290616188e-15	4.392354151182068e-15	6.84830627707538e-14	5.470533010400401e-16
21600000	0.004874443206354203	1.91831318901772e-49	-4.831655739216162e-41	2.225465327628678e-11	8.781484033196375e-15	0.0002511135426936022	-8.190497347936026e-20	6.48493290616188e-15	4.392354151182068e-15	6.84830627707538e-14	5.470533010400401e-16
21700000	0.004874443206354203	1.91831318901772e-49	-4.854101800358058e-41	2.225465327628678e-11	8.781484033196375e-15	0.0002511135426936022	-8.189626626765137e-20	6.48493290616188e-15	4.392354151182068e-15	6.84830627707538e-14	5.470533010400401e-16
21800000	0.004874443206354203	1.91831318901772e-49	-4.876547861499801e-41	2.225465327628678e-11	8.781484033196375e-15	0.0002511135426936022	-8.18875590559425e-20	6.48493290616188e-15	4.392354151182068e-15	6.84830627707538e-14	5.470533010400401e-16
21900000	0.004874443206354203	1.91831318901772e-49	-4.898993922641405e-41	2.225465327628678e-11	8.781484033196375e-15	0.0002511135426936022	-8.187885184423362e-20	6.48493290616188e-15	4.392354151182068e-15	6.84830627707538e-14	5.470533010400401e-16
22000000	0.004874443206354203	1.91831318901772e-49	-4.921439983782884e-41	2.225465327628678e-11	8.781484033196375e-15	0.0002511135426936022	-8.187014463252474e-20	6.48493290616188e-15	4.392354151182068e-15	6.84830627707538e-14	5.470533010400401e-16
22100000	0.004874443206354203	1.91831318901772e-49	-4.943886044924255e-41	2.225465327628678e-11	8.781484033196375e-15	0.0002511135426936022	-8.186143742081586e-20	6.48493290616188e-15	4.392354151182068e-15	6.84830627707538e-14	5.470533010400401e-16
22200000	0.004874443206354203	1.91831318901772e-49	-4.966332106065528e-41	2.225465327628678e-11	8.781484033196375e-15	0.0002511135426936022	-8.185273020910699e-20	6.48493290616188e-15	4.392354151182068e-15	6.84830627707538e-14	5.470533010400401e-16
22300000	0.004874443206354203	1.91831318901772e-49	-4.988778167206719e-41	2.225465327628678e-11	8.781484033196375e-15	0.0002511135426936022	-8.184402299739811e-20	6.48493290616188e-15	4.392354151182068e-15	6.84830627707538e-14	5.470533010400401e-16
22400000	0.004874443206354203	1.91831318901772e-49	-5.011224228347844e-41	2.225465327628678e-11	8.781484033196375e-15	0.0002511135426936022	-8.183531578568922e-20	6.48493290616188e-15	4.392354151182068e-15	6.84830627707538e-14	5.470533010400401e-16
22500000	0.004874443206354203	1.91831318901772e-49	-5.033670289488913e-41	2.225465327628678e-11	8.781484033196375e-15	0.0002511135426936022	-8.182660857398035e-20	6.48493290616188e-15	4.392354151182068e-15	6.84830627707538e-14	5.470533010400401e-16
22600000	0.004874443206354203	1.91831318901772e-49	-5.056116350629944e-41	2.225465327628678e-11	8.781484033196375e-15	0.0002511135426936022	-8.181790136227147e-20	6.48493290616188e-15	4.392354151182068e-15	6.84830627707538e-14	5.470533010400401e-16
22700000	0.004874443206354203	1.91831318901772e-49	-5.078562411770949e-41	2.225465327628678e-11	8.781484033196375e-15	0.0002511135426936022	-8.180919415056259e-20	6.48493290616188e-15	4.392354151182068e-15	6.84830627707538e-14	5.470533010400401e-16
22800000	0.004874443206354203	1.91831318901772e-49	-5.101008472911942e-41	2.225465327628678e-11	8.781484033196375e-15	0.0002511135426936022	-8.180048693885372e-20	6.48493290616188e-15	4.392354151182068e-15	6.84830627707538e-14	5.470533010400401e-16
22900000	0.004874443206354203	1.91831318901772e-49	-5.123454534052939e-41	2.225465327628678e-11	8.781484033196375e-15	0.0002511135426936022	-8.179177972714484e-20	6.48493290616188e-15	4.392354151182068e-15	6.84830627707538e-14	5.470533010400401e-16
23000000	0.004874443206354203	1.91831318901772e-49	-5.145900595193953e-41	2.225465327628678e-11	8.781484033196375e-15	0.0002511135426936022	-8.178307251543596e-20	6.48493290616188e-15	4.392354151182068e-15	6.84830627707538e-14	5.470533010400401e-16
23100000	0.004874443206354203	1.91831318901772e-49	-5.168346656334998e-41	2.225465327628678e-11	8.781484033196375e-15	0.0002511135426936022	-8.177436530372708e-20	6.48493290616188e-15	4.392354151182068e-15	6.84830627707538e-14	5.470533010400401e-16
23200000	0.004874443206354203	1.91831318901772e-49	-5.190792717476088e-41	2.225465327628678e-11	8.781484033196375e-15	0.0002511135426936022	-8.17656580920182e-20	6.48493290616188e-15	4.392354151182068e-15	6.84830627707538e-14	5.470533010400401e-16
23300000	0.004874443206354203	1.9183131890177204e-49	-5.213238778617238e-41	2.225465327628678e-11	8.781484033196375e-15	0.0002511135426936022	-8.175695088030932e-20	6.48493290616188e-15	4.392354151182068e-15	6.84830627707538e-14	5.470533010400401e-16
23400000	0.004874443206354203	1.9183131890177204e-49	-5.23568483975846e-41	2.225465327628678e-11	8.781484033196375e-15	0.0002511135426936022	-8.174824366860044e-20	6.48493290616188e-15	4.392354151182068e-15	6.84830627707538e-14	5.470533010400401e-16
23500000	0.004874443206354203	1.9183131890177204e-49	-5.258130900899772e-41	2.225465327628678e-11	8.781484033196375e-15	0.0002511135426936022	-8.173953645689157e-20	6.48493290616188e-15	4.392354151182068e-15	6.84830627707538e-14	5.470533010400401e-16
23600000	0.004874443206354203	1.9183131890177204e-49	-5.280576962041184e-41	2.225465327628678e-11	8.781484033196375e-15	0.0002511135426936022	-8.173082924518269e-20	6.48493290616188e-15	4.392354151182068e-15	6.84830627707538e-14	5.470533010400401e-16
23700000	0.004874443206354203	1.9183131890177204e-49	-5.303023023182713e-41	2.225465327628678e-11	8.781484033196375e-15	0.0002511135426936022	-8.172212203347381e-20	6.48493290616188e-15	4.392354151182068e-15	6.84830627707538e-14	5.470533010400401e-16
23800000	0.004874443206354203	1.9183131890177204e-49	-5.325469084324372e-41	2.225465327628678e-11	8.781484033196375e-15	0.0002511135426936022	-8.171341482176493e-20	6.48493290616188e-15	4.392354151182068e-15	6.84830627707538e-14	5.470533010400401e-16
23900000	0.004874443206354203	1.9183131890177204e-49	-5.347915145466175e-41	2.225465327628678e-11	8.781484033196375e-15	0.0002511135426936022	-8.170470761005606e-20	6.48493290616188e-15	4.392354151182068e-15	6.84830627707538e-14	5.470533010400401e-16
24000000	0.004874443206354203	1.9183131890177204e-49	-5.370361206608136e-41	2.225465327628678e-11	8.781484033196375e-15	0.0002511135426936022	-8.169600039834717e-20	6.48493290616188e-15	4.392354151182068e-15	6.84830627707538e-14	5.470533010400401e-16
24100000	0.004874443206354203	1.9183131890177204e-49	-5.39280726775027e-41	2.225465327628678e-11	8.781484033196375e-15	0.0002511135426936022	-8.168729318663829e-20	6.48493290616188e-15	4.392354151182068e-15	6.84830627707538e-14	5.470533010400401e-16
24200000	0.004874443206354203	1.9183131890177204e-49	-5.415253328892591e-41	2.225465327628678e-11	8.781484033196375e-15	0.0002511135426936022	-8.167858597492942e-20	6.48493290616188e-15	4.392354151182068e-15	6.84830627707538e-14	5.470533010400401e-16
24300000	0.004874443206354203	1.9183131890177204e-49	-5.437699390035112e-41	2.225465327628678e-11	8.781484033196375e-15	0.0002511135426936022	-8.166987876322054e-20	6.48493290616188e-15	4.392354151182068e-15	6.84830627707538e-14	5.470533010400401e-16
24400000	0.004874443206354203	1.9183131890177204e-49	-5.460145451177849e-41	2.225465327628678e-11	8.781484033196375e-15	0.0002511135426936022	-8.166117155151166e-20	6.48493290616188e-15	4.392354151182068e-15	6.84830627707538e-14	5.470533010400401e-16
24500000	0.004874443206354203	1.9183131890177204e-49	-5.482591512320815e-41	2.225465327628678e-11	8.781484033196375e-15	0.0002511135426936022	-8.165246433980278e-20	6.48493290616188e-15	4.392354151182068e-15	6.84830627707538e-14	5.470533010400401e-16
24600000	0.004874443206354203	1.9183131890177204e-49	-5.505037573464023e-41	2.225465327628678e-11	8.781484033196375e-15	0.0002511135426936022	-8.164375712809391e-20	6.48493290616188e-15	4.392354151182068e-15	6.84830627707538e-14	5.470533010400401e-16
24700000	0.004874443206354203	1.9183131890177204e-49	-5.527483634607489e-41	2.225465327628678e-11	8.781484033196375e-15	0.0002511135426936022	-8.163504991638503e-20	6.48493290616188e-15	4.392354151182068e-15	6.84830627707538e-14	5.470533010400401e-16
24800000	0.004874443206354203	1.9183131890177204e-49	-5.549929695751227e-41	2.225465327628678e-11	8.781484033196375e-15	0.0002511135426936022	-8.162634270467614e-20	6.48493290616188e-15	4.392354151182068e-15	6.84830627707538e-14	5.470533010400401e-16
24900000	0.004874443206354203	1.9183131890177204e-49	-5.57237575689525e-41	2.225465327628678e-11	8.781484033196375e-15	0.0002511135426936022	-8.161763549296727e-20	6.48493290616188e-15	4.392354151182068e-15	6.84830627707538e-14	5.470533010400401e-16
25000000	0.004874443206354203	1.9183131890177204e-49	-5.594821818039574e-41	2.225465327628678e-11	8.781484033196375e-15	0.0002511135426936022	-8.160892828125839e-20	6.48493290616188e-15	4.392354151182068e-15	6.84830627707538e-14	5.470533010400401e-16
25100000	0.004874443206354203	1.9183131890177204e-49	-5.617267879184211e-41	2.225465327628678e-11	8.781484033196375e-15	0.0002511135426936022	-8.160022106954951e-20	6.48493290616188e-15	4.392354151182068e-15	6.84830627707538e-14	5.470533010400401e-16
25200000	0.004874443206354203	1.9183131890177204e-49	-5.639713940329176e-41	2.225465327628678e-11	8.781484033196375e-15	0.0002511135426936022	-8.159151385784063e-20	6.48493290616188e-15	4.392354151182068e-15	6.84830627707538e-14	5.470533010400401e-16
25300000	0.004874443206354203	1.9183131890177204e-49	-5.662160001474483e-41	2.225465327628678e-11	8.781484033196375e-15	0.0002511135426936022	-8.158280664613176e-20	6.48493290616188e-15	4.392354151182068e-15	6.84830627707538e-14	5.470533010400401e-16
25400000	0.004874443206354203	1.9183131890177204e-49	-5.684606062620147e-41	2.225465327628678e-11	8.781484033196375e-15	0.0002511135426936022	-8.157409943442288e-20	6.48493290616188e-15	4.392354151182068e-15	6.84830627707538e-14	5.470533010400401e-16
25500000	0.004874443206354203	1.9183131890177204e-49	-5.707052123766181e-41	2.225465327628678e-11	8.781484033196375e-15	0.0002511135426936022	-8.1565392222714e-20	6.48493290616188e-15	4.392354151182068e-15	6.84830627707538e-14	5.470533010400401e-16
25600000	0.004874443206354203	1.9183131890177204e-49	-5.7294981849126e-41	2.225465327628678e-11	8.781484033196375e-15	0.0002511135426936022	-8.155668501100513e-20	6.48493290616188e-15	4.392354151182068e-15	6.84830627707538e-14	5.470533010400401e-16
25700000	0.004874443206354203	1.9183131890177204e-49	-5.751944246059418e-41	2.225465327628678e-11	8.781484033196375e-15	0.0002511135426936022	-8.154797779929624e-20	6.48493290616188e-15	4.392354151182068e-15	6.84830627707538e-14	5.470533010400401e-16
25800000	0.004874443206354203	1.9183131890177204e-49	-5.774390307206648e-41	2.225465327628678e-11	8.781484033196375e-15	0.0002511135426936022	-8.153927058758736e-20	6.48493290616188e-15	4.392354151182068e-15	6.84830627707538e-14	5.470533010400401e-16
25900000	0.004874443206354203	1.9183131890177204e-49	-5.796836368354306e-41	2.225465327628678e-11	8.781484033196375e-15	0.0002511135426936022	-8.153056337587849e-20	6.48493290616188e-15	4.392354151182068e-15	6.84830627707538e-14	5.470533010400401e-16
26000000	0.004874443206354203	1.9183131890177204e-49	-5.819282429502405e-41	2.225465327628678e-11	8.781484033196375e-15	0.0002511135426936022	-8.152185616416961e-20	6.48493290616188e-15	4.392354151182068e-15	6.84830627707538e-14	5.470533010400401e-16
26100000	0.004874443206354203	1.9183131890177204e-49	-5.841728490650959e-41	2.225465327628678e-11	8.781484033196375e-15	0.0002511135426936022	-8.151314895246073e-20	6.48493290616188e-15	4.392354151182068e-15	6.84830627707538e-14	5.470533010400401e-16
26200000	0.004874443206354203	1.9183131890177204e-49	-5.864174551799447e-41	2.225465327628678e-11	8.781484033196375e-15	0.0002511135426936022	-8.150444174075185e-20	6.48493290616188e-15	4.392354151182068e-15	6.84830627707538e-14	5.470533010400401e-16
26300000	0.004874443206354203	1.9183131890177204e-49	-5.886620612947018e-41	2.225465327628678e-11	8.781484033196375e-15	0.0002511135426936022	-8.149573452904298e-20	6.48493290616188e-15	4.392354151182068e-15	6.84830627707538e-14	5.470533010400401e-16
26400000	0.004874443206354203	1.9183131890177204e-49	-5.909066674093672e-41	2.225465327628678e-11	8.781484033196375e-15	0.0002511135426936022	-8.14870273173341e-20	6.48493290616188e-15	4.392354151182068e-15	6.84830627707538e-14	5.470533010400401e-16
26500000	0.004874443206354203	1.9183131890177204e-49	-5.931512735239424e-41	2.225465327628678e-11	8.781484033196375e-15	0.0002511135426936022	-8.147832010562521e-20	6.48493290616188e-15	4.392354151182068e-15	6.84830627707538e-14	5.470533010400401e-16
26600000	0.004874443206354203	1.9183131890177204e-49	-5.953958796384288e-41	2.225465327628678e-11	8.781484033196375e-15	0.0002511135426936022	-8.146961289391634e-20	6.48493290616188e-15	4.392354151182068e-15	6.84830627707538e-14	5.470533010400401e-16
26700000	0.004874443206354203	1.9183131890177204e-49	-5.976404857528279e-41	2.225465327628678e-11	8.781484033196375e-15	0.0002511135426936022	-8.146090568220746e-20	6.48493290616188e-15	4.392354151182068e-15	6.84830627707538e-14	5.470533010400401e-16
26800000	0.004874443206354203	1.9183131890177204e-49	-5.99885091867141e-41	2.225465327628678e-11	8.781484033196375e-15	0.0002511135426936022	-8.145219847049858e-20	6.48493290616188e-15	4.392354151182068e-15	6.84830627707538e-14	5.470533010400401e-16
26900000	0.004874443206354203	1.9183131890177204e-49	-6.021296979813695e-41	2.225465327628678e-11	8.781484033196375e-15	0.0002511135426936022	-8.14434912587897e-20	6.48493290616188e-15	4.392354151182068e-15	6.84830627707538e-14	5.470533010400401e-16
27000000	0.004874443206354203	1.9183131890177204e-49	-6.04374304095515e-41	2.225465327628678e-11	8.781484033196375e-15	0.0002511135426936022	-8.143478404708083e-20	6.48493290616188e-15	4.392354151182068e-15	6.84830627707538e-14	5.470533010400401e-16
27100000	0.004874443206354203	1.9183131890177204e-49	-6.066189102095786e-41	2.225465327628678e-11	8.781484033196375e-15	0.0002511135426936022	-8.142607683537195e-20	6.48493290616188e-15	4.392354151182068e-15	6.84830627707538e-14	5.470533010400401e-16
27200000	0.004874443206354203	1.9183131890177204e-49	-6.08863516323562e-41	2.225465327628678e-11	8.781484033196375e-15	0.0002511135426936022	-8.141736962366306e-20	6.48493290616188e-15	4.392354151182068e-15	6.84830627707538e-14	5.470533010400401e-16
27300000	0.004874443206354203	1.9183131890177204e-49	-6.111081224374665e-41	2.225465327628678e-11	8.781484033196375e-15	0.0002511135426936022	-8.140866241195419e-20	6.48493290616188e-15	4.392354151182068e-15	6.84830627707538e-14	5.470533010400401e-16
27400000	0.004874443206354203	1.9183131890177204e-49	-6.133527285512935e-41	2.225465327628678e-11	8.781484033196375e-15	0.0002511135426936022	-8.139995520024531e-20	6.48493290616188e-15	4.392354151182068e-15	6.84830627707538e-14	5.470533010400401e-16
27500000	0.004874443206354203	1.9183131890177204e-49	-6.155973346650444e-41	2.225465327628678e-11	8.781484033196375e-15	0.0002511135426936022	-8.139124798853643e-20	6.48493290616188e-15	4.392354151182068e-15	6.84830627707538e-14	5.470533010400401e-16
27600000	0.004874443206354203	1.9183131890177204e-49	-6.178419407787207e-41	2.225465327628678e-11	8.781484033196375e-15	0.0002511135426936022	-8.138254077682755e-20	6.48493290616188e-15	4.392354151182068e-15	6.84830627707538e-14	5.470533010400401e-16
27700000	0.004874443206354203	1.9183131890177204e-49	-6.200865468923238e-41	2.225465327628678e-11	8.781484033196375e-15	0.0002511135426936022	-8.137383356511868e-20	6.48493290616188e-15	4.392354151182068e-15	6.84830627707538e-14	5.470533010400401e-16
27800000	0.004874443206354203	1.9183131890177204e-49	-6.22331153005855e-41	2.225465327628678e-11	8.781484033196375e-15	0.0002511135426936022	-8.13651263534098e-20	6.48493290616188e-15	4.392354151182068e-15	6.84830627707538e-14	5.470533010400401e-16
27900000	0.004874443206354203	1.9183131890177204e-49	-6.245757591193159e-41	2.225465327628678e-11	8.781484033196375e-15	0.0002511135426936022	-8.135641914170091e-20	6.48493290616188e-15	4.392354151182068e-15	6.84830627707538e-14	5.470533010400401e-16
28000000	0.004874443206354203	1.9183131890177204e-49	-6.268203652327078e-41	2.225465327628678e-11	8.781484033196375e-15	0.0002511135426936022	-8.134771192999204e-20	6.48493290616188e-15	4.392354151182068e-15	6.84830627707538e-14	5.470533010400401e-16
28100000	0.004874443206354203	1.9183131890177204e-49	-6.29064971346032e-41	2.225465327628678e-11	8.781484033196375e-15	0.0002511135426936022	-8.133900471828316e-20	6.48493290616188e-15	4.392354151182068e-15	6.84830627707538e-14	5.470533010400401e-16
28200000	0.004874443206354203	1.9183131890177204e-49	-6.313095774592901e-41	2.225465327628678e-11	8.781484033196375e-15	0.0002511135426936022	-8.133029750657428e-20	6.48493290616188e-15	4.392354151182068e-15	6.84830627707538e-14	5.470533010400401e-16
28300000	0.004874443206354203	1.9183131890177204e-49	-6.335541835724835e-41	2.225465327628678e-11	8.781484033196375e-15	0.0002511135426936022	-8.132159029486541e-20	6.48493290616188e-15	4.392354151182068e-15	6.84830627707538e-14	5.470533010400401e-16
28400000	0.004874443206354203	1.9183131890177204e-49	-6.357987896856134e-41	2.225465327628678e-11	8.781484033196375e-15	0.0002511135426936022	-8.131288308315653e-20	6.48493290616188e-15	4.392354151182068e-15	6.84830627707538e-14	5.470533010400401e-16
28500000	0.004874443206354203	1.9183131890177204e-49	-6.380433957986815e-41	2.225465327628678e-11	8.781484033196375e-15	0.0002511135426936022	-8.130417587144765e-20	6.48493290616188e-15	4.392354151182068e-15	6.84830627707538e-14	5.470533010400401e-16
28600000	0.004874443206354203	1.9183131890177204e-49	-6.40288001911689e-41	2.225465327628678e-11	8.781484033196375e-15	0.0002511135426936022	-8.129546865973877e-20	6.48493290616188e-15	4.392354151182068e-15	6.84830627707538e-14	5.470533010400401e-16
28700000	0.004874443206354203	1.9183131890177204e-49	-6.425326080246375e-41	2.225465327628678e-11	8.781484033196375e-15	0.0002511135426936022	-8.12867614480299e-20	6.48493290616188e-15	4.392354151182068e-15	6.84830627707538e-14	5.470533010400401e-16
28800000	0.004874443206354203	1.9183131890177204e-49	-6.447772141375283e-41	2.225465327628678e-11	8.781484033196375e-15	0.0002511135426936022	-8.127805423632101e-20	6.48493290616188e-15	4.392354151182068e-15	6.84830627707538e-14	5.470533010400401e-16
28900000	0.004874443206354203	1.9183131890177204e-49	-6.470218202503627e-41	2.225465327628678e-11	8.781484033196375e-15	0.0002511135426936022	-8.126934702461213e-20	6.48493290616188e-15	4.392354151182068e-15	6.84830627707538e-14	5.470533010400401e-16
29000000	0.004874443206354203	1.9183131890177204e-49	-6.492664263631424e-41	2.225465327628678e-11	8.781484033196375e-15	0.0002511135426936022	-8.126063981290326e-20	6.48493290616188e-15	4.392354151182068e-15	6.84830627707538e-14	5.470533010400401e-16
29100000	0.004874443206354203	1.9183131890177204e-49	-6.515110324758686e-41	2.225465327628678e-11	8.781484033196375e-15	0.0002511135426936022	-8.125193260119438e-20	6.48493290616188e-15	4.392354151182068e-15	6.84830627707538e-14	5.470533010400401e-16
29200000	0.004874443206354203	1.9183131890177204e-49	-6.537556385885428e-41	2.225465327628678e-11	8.781484033196375e-15	0.0002511135426936022	-8.12432253894855e-20	6.48493290616188e-15	4.392354151182068e-15	6.84830627707538e-14	5.470533010400401e-16
29300000	0.004874443206354203	1.9183131890177204e-49	-6.560002447011664e-41	2.225465327628678e-11	8.781484033196375e-15	0.0002511135426936022	-8.123451817777662e-20	6.48493290616188e-15	4.392354151182068e-15	6.84830627707538e-14	5.470533010400401e-16
29400000	0.004874443206354203	1.9183131890177204e-49	-6.582448508137408e-41	2.225465327628678e-11	8.781484033196375e-15	0.0002511135426936022	-8.122581096606775e-20	6.48493290616188e-15	4.392354151182068e-15	6.84830627707538e-14	5.470533010400401e-16
29500000	0.004874443206354203	1.9183131890177204e-49	-6.604894569262674e-41	2.225465327628678e-11	8.781484033196375e-15	0.0002511135426936022	-8.121710375435886e-20	6.48493290616188e-15	4.392354151182068e-15	6.84830627707538e-14	5.470533010400401e-16
29600000	0.004874443206354203	1.9183131890177204e-49	-6.627340630387476e-41	2.225465327628678e-11	8.781484033196375e-15	0.0002511135426936022	-8.120839654264998e-20	6.48493290616188e-15	4.392354151182068e-15	6.84830627707538e-14	5.470533010400401e-16
29700000	0.004874443206354203	1.9183131890177204e-49	-6.649786691511829e-41	2.225465327628678e-11	8.781484033196375e-15	0.0002511135426936022	-8.119968933094111e-20	6.48493290616188e-15	4.392354151182068e-15	6.84830627707538e-14	5.470533010400401e-16
29800000	0.004874443206354203	1.9183131890177204e-49	-6.672232752635746e-41	2.225465327628678e-11	8.781484033196375e-15	0.0002511135426936022	-8.119098211923223e-20	6.48493290616188e-15	4.392354151182068e-15	6.84830627707538e-14	5.470533010400401e-16
29900000	0.004874443206354203	1.9183131890177204e-49	-6.694678813759241e-41	2.225465327628678e-11	8.781484033196375e-15	0.0002511135426936022	-8.118227490752335e-20	6.48493290616188e-15	4.392354151182068e-15	6.84830627707538e-14	5.470533010400401e-16
30000000	0.004874443206354203	1.9183131890177204e-49	-6.71712487488233e-41	2.225465327628678e-11	8.781484033196375e-15	0.0002511135426936022	-8.117356769581447e-20	6.48493290616188e-15	4.392354151182068e-15	6.84830627707538e-14	5.470533010400401e-16
30100000	0.004874443206354203	1.9183131890177204e-49	-6.739570936005026e-41	2.225465327628678e-11	8.781484033196375e-15	0.0002511135426936022	-8.11648604841056e-20	6.48493290616188e-15	4.392354151182068e-15	6.84830627707538e-14	5.470533010400401e-16
30200000	0.004874443206354203	1.9183131890177204e-49	-6.762016997127342e-41	2.225465327628678e-11	8.781484033196375e-15	0.0002511135426936022	-8.115615327239672e-20	6.48493290616188e-15	4.392354151182068e-15	6.84830627707538e-14	5.470533010400401e-16
30300000	0.004874443206354203	1.9183131890177204e-49	-6.784463058249294e-41	2.225465327628678e-11	8.781484033196375e-15	0.0002511135426936022	-8.114744606068783e-20	6.48493290616188e-15	4.392354151182068e-15	6.84830627707538e-14	5.470533010400401e-16
30400000	0.004874443206354203	1.9183131890177204e-49	-6.806909119370895e-41	2.225465327628678e-11	8.781484033196375e-15	0.0002511135426936022	-8.113873884897896e-20	6.48493290616188e-15	4.392354151182068e-15	6.84830627707538e-14	5.470533010400401e-16
30500000	0.004874443206354203	1.9183131890177204e-49	-6.829355180492161e-41	2.225465327628678e-11	8.781484033196375e-15	0.0002511135426936022	-8.113003163727008e-20	6.48493290616188e-15	4.392354151182068e-15	6.84830627707538e-14	5.470533010400401e-16
30600000	0.004874443206354203	1.9183131890177204e-49	-6.851801241613103e-41	2.225465327628678e-11	8.781484033196375e-15	0.0002511135426936022	-8.11213244255612e-20	6.48493290616188e-15	4.392354151182068e-15	6.84830627707538e-14	5.470533010400401e-16
30700000	0.004874443206354203	1.9183131890177204e-49	-6.874247302733737e-41	2.225465327628678e-11	8.781484033196375e-15	0.0002511135426936022	-8.111261721385232e-20	6.48493290616188e-15	4.392354151182068e-15	6.84830627707538e-14	5.470533010400401e-16
30800000	0.004874443206354203	1.9183131890177204e-49	-6.896693363854077e-41	2.225465327628678e-11	8.781484033196375e-15	0.0002511135426936022	-8.110391000214345e-20	6.48493290616188e-15	4.392354151182068e-15	6.84830627707538e-14	5.470533010400401e-16
30900000	0.004874443206354203	1.9183131890177204e-49	-6.919139424974138e-41	2.225465327628678e-11	8.781484033196375e-15	0.0002511135426936022	-8.109520279043457e-20	6.48493290616188e-15	4.392354151182068e-15	6.84830627707538e-14	5.470533010400401e-16
31000000	0.004874443206354203	1.9183131890177204e-49	-6.941585486093932e-41	2.225465327628678e-11	8.781484033196375e-15	0.0002511135426936022	-8.108649557872568e-20	6.48493290616188e-15	4.392354151182068e-15	6.84830627707538e-14	5.470533010400401e-16
31100000	0.004874443206354203	1.9183131890177204e-49	-6.964031547213476e-41	2.225465327628678e-11	8.781484033196375e-15	0.0002511135426936022	-8.107778836701681e-20	6.48493290616188e-15	4.392354151182068e-15	6.84830627707538e-14	5.470533010400401e-16
31200000	0.004874443206354203	1.9183131890177204e-49	-6.986477608332781e-41	2.225465327628678e-11	8.781484033196375e-15	0.0002511135426936022	-8.106908115530793e-20	6.48493290616188e-15	4.392354151182068e-15	6.84830627707538e-14	5.470533010400401e-16
31300000	0.004874443206354203	1.9183131890177204e-49	-7.008923669451864e-41	2.225465327628678e-11	8.781484033196375e-15	0.0002511135426936022	-8.106037394359905e-20	6.48493290616188e-15	4.392354151182068e-15	6.84830627707538e-14	5.470533010400401e-16
31400000	0.004874443206354203	1.9183131890177204e-49	-7.031369730570737e-41	2.225465327628678e-11	8.781484033196375e-15	0.0002511135426936022	-8.105166673189017e-20	6.48493290616188e-15	4.392354151182068e-15	6.84830627707538e-14	5.470533010400401e-16
31500000	0.004874443206354203	1.9183131890177204e-49	-7.053815791689414e-41	2.225465327628678e-11	8.781484033196375e-15	0.0002511135426936022	-8.10429595201813e-20	6.48493290616188e-15	4.392354151182068e-15	6.84830627707538e-14	5.470533010400401e-16
31600000	0.004874443206354203	1.9183131890177204e-49	-7.07626185280791e-41	2.225465327628678e-11	8.781484033196375e-15	0.0002511135426936022	-8.103425230847242e-20	6.48493290616188e-15	4.392354151182068e-15	6.84830627707538e-14	5.470533010400401e-16
31700000	0.004874443206354203	1.9183131890177204e-49	-7.098707913926241e-41	2.225465327628678e-11	8.781484033196375e-15	0.0002511135426936022	-8.102554509676354e-20	6.48493290616188e-15	4.392354151182068e-15	6.84830627707538e-14	5.470533010400401e-16
31800000	0.004874443206354203	1.9183131890177204e-49	-7.121153975044418e-41	2.225465327628678e-11	8.781484033196375e-15	0.0002511135426936022	-8.101683788505467e-20	6.48493290616188e-15	4.392354151182068e-15	6.84830627707538e-14	5.470533010400401e-16
31900000	0.004874443206354203	1.9183131890177204e-49	-7.143600036162458e-41	2.225465327628678e-11	8.781484033196375e-15	0.0002511135426936022	-8.100813067334578e-20	6.48493290616188e-15	4.392354151182068e-15	6.84830627707538e-14	5.470533010400401e-16
32000000	0.004874443206354203	1.9183131890177204e-49	-7.166046097280373e-41	2.225465327628678e-11	8.781484033196375e-15	0.0002511135426936022	-8.09994234616369e-20	6.48493290616188e-15	4.392354151182068e-15	6.84830627707538e-14	5.470533010400401e-16
32100000	0.004874443206354203	1.9183131890177204e-49	-7.188492158398176e-41	2.225465327628678e-11	8.781484033196375e-15	0.0002511135426936022	-8.099071624992802e-20	6.48493290616188e-15	4.392354151182068e-15	6.84830627707538e-14	5.470533010400401e-16
32200000	0.004874443206354203	1.9183131890177204e-49	-7.210938219515885e-41	2.225465327628678e-11	8.781484033196375e-15	0.0002511135426936022	-8.098200903821915e-20	6.48493290616188e-15	4.392354151182068e-15	6.84830627707538e-14	5.470533010400401e-16
32300000	0.004874443206354203	1.9183131890177204e-49	-7.233384280633512e-41	2.225465327628678e-11	8.781484033196375e-15	0.0002511135426936022	-8.097330182651027e-20	6.48493290616188e-15	4.392354151182068e-15	6.84830627707538e-14	5.470533010400401e-16
32400000	0.004874443206354203	1.9183131890177204e-49	-7.25583034175107e-41	2.225465327628678e-11	8.781484033196375e-15	0.0002511135426936022	-8.096459461480139e-20	6.48493290616188e-15	4.392354151182068e-15	6.84830627707538e-14	5.470533010400401e-16
32500000	0.004874443206354203	1.9183131890177204e-49	-7.278276402868575e-41	2.225465327628678e-11	8.781484033196375e-15	0.0002511135426936022	-8.095588740309252e-20	6.48493290616188e-15	4.392354151182068e-15	6.84830627707538e-14	5.470533010400401e-16
32600000	0.004874443206354203	1.9183131890177204e-49	-7.30072246398604e-41	2.225465327628678e-11	8.781484033196375e-15	0.0002511135426936022	-8.094718019138363e-20	6.48493290616188e-15	4.392354151182068e-15	6.84830627707538e-14	5.470533010400401e-16
32700000	0.004874443206354203	1.9183131890177204e-49	-7.32316852510348e-41	2.225465327628678e-11	8.781484033196375e-15	0.0002511135426936022	-8.093847297967475e-20	6.48493290616188e-15	4.392354151182068e-15	6.84830627707538e-14	5.470533010400401e-16
32800000	0.004874443206354203	1.9183131890177204e-49	-7.345614586220907e-41	2.225465327628678e-11	8.781484033196375e-15	0.0002511135426936022	-8.092976576796588e-20	6.48493290616188e-15	4.392354151182068e-15	6.84830627707538e-14	5.470533010400401e-16
32900000	0.004874443206354203	1.9183131890177204e-49	-7.368060647338339e-41	2.225465327628678e-11	8.781484033196375e-15	0.0002511135426936022	-8.0921058556257e-20	6.48493290616188e-15	4.392354151182068e-15	6.84830627707538e-14	5.470533010400401e-16
33000000	0.004874443206354203	1.9183131890177204e-49	-7.390506708455788e-41	2.225465327628678e-11	8.781484033196375e-15	0.0002511135426936022	-8.091235134454812e-20	6.48493290616188e-15	4.392354151182068e-15	6.84830627707538e-14	5.470533010400401e-16
33100000	0.004874443206354203	1.9183131890177204e-49	-7.412952769573268e-41	2.225465327628678e-11	8.781484033196375e-15	0.0002511135426936022	-8.090364413283924e-20	6.48493290616188e-15	4.392354151182068e-15	6.84830627707538e-14	5.470533010400401e-16
33200000	0.004874443206354203	1.9183131890177204e-49	-7.435398830690792e-41	2.225465327628678e-11	8.781484033196375e-15	0.0002511135426936022	-8.089493692113037e-20	6.48493290616188e-15	4.392354151182068e-15	6.84830627707538e-14	5.470533010400401e-16
33300000	0.004874443206354203	1.9183131890177204e-49	-7.457844891808377e-41	2.225465327628678e-11	8.781484033196375e-15	0.0002511135426936022	-8.088622970942149e-20	6.48493290616188e-15	4.392354151182068e-15	6.84830627707538e-14	5.470533010400401e-16
33400000	0.004874443206354203	1.9183131890177204e-49	-7.480290952926035e-41	2.225465327628678e-11	8.781484033196375e-15	0.0002511135426936022	-8.08775224977126e-20	6.48493290616188e-15	4.392354151182068e-15	6.84830627707538e-14	5.470533010400401e-16
33500000	0.004874443206354203	1.9183131890177204e-49	-7.50273701404378e-41	2.225465327628678e-11	8.781484033196375e-15	0.0002511135426936022	-8.086881528600373e-20	6.48493290616188e-15	4.392354151182068e-15	6.84830627707538e-14	5.470533010400401e-16
33600000	0.004874443206354203	1.9183131890177204e-49	-7.525183075161628e-41	2.225465327628678e-11	8.781484033196375e-15	0.0002511135426936022	-8.086010807429485e-20	6.48493290616188e-15	4.392354151182068e-15	6.84830627707538e-14	5.470533010400401e-16
33700000	0.004874443206354203	1.9183131890177204e-49	-7.547629136279591e-41	2.225465327628678e-11	8.781484033196375e-15	0.0002511135426936022	-8.085140086258597e-20	6.48493290616188e-15	4.392354151182068e-15	6.84830627707538e-14	5.470533010400401e-16
33800000	0.004874443206354203	1.9183131890177204e-49	-7.570075197397684e-41	2.225465327628678e-11	8.781484033196375e-15	0.0002511135426936022	-8.084269365087709e-20	6.48493290616188e-15	4.392354151182068e-15	6.84830627707538e-14	5.470533010400401e-16
33900000	0.004874443206354203	1.9183131890177204e-49	-7.592521258515922e-41	2.225465327628678e-11	8.781484033196375e-15	0.0002511135426936022	-8.083398643916822e-20	6.48493290616188e-15	4.392354151182068e-15	6.84830627707538e-14	5.470533010400401e-16
34000000	0.004874443206354203	1.9183131890177204e-49	-7.614967319634318e-41	2.225465327628678e-11	8.781484033196375e-15	0.0002511135426936022	-8.082527922745934e-20	6.48493290616188e-15	4.392354151182068e-15	6.84830627707538e-14	5.470533010400401e-16
34100000	0.004874443206354203	1.9183131890177204e-49	-7.637413380752887e-41	2.225465327628678e-11	8.781484033196375e-15	0.0002511135426936022	-8.081657201575046e-20	6.48493290616188e-15	4.392354151182068e-15	6.84830627707538e-14	5.470533010400401e-16
34200000	0.004874443206354203	1.9183131890177204e-49	-7.659859441871643e-41	2.225465327628678e-11	8.781484033196375e-15	0.0002511135426936022	-8.080786480404159e-20	6.48493290616188e-15	4.392354151182068e-15	6.84830627707538e-14	5.470533010400401e-16
34300000	0.004874443206354203	1.9183131890177204e-49	-7.682305502990599e-41	2.225465327628678e-11	8.781484033196375e-15	0.0002511135426936022	-8.07991575923327e-20	6.48493290616188e-15	4.392354151182068e-15	6.84830627707538e-14	5.470533010400401e-16
34400000	0.004874443206354203	1.9183131890177204e-49	-7.70475156410977e-41	2.225465327628678e-11	8.781484033196375e-15	0.0002511135426936022	-8.079045038062382e-20	6.48493290616188e-15	4.392354151182068e-15	6.84830627707538e-14	5.470533010400401e-16
34500000	0.004874443206354203	1.9183131890177204e-49	-7.72719762522917e-41	2.225465327628678e-11	8.781484033196375e-15	0.0002511135426936022	-8.078174316891494e-20	6.48493290616188e-15	4.392354151182068e-15	6.84830627707538e-14	5.470533010400401e-16
34600000	0.004874443206354203	1.9183131890177204e-49	-7.749643686348814e-41	2.225465327628678e-11	8.781484033196375e-15	0.0002511135426936022	-8.077303595720607e-20	6.48493290616188e-15	4.392354151182068e-15	6.84830627707538e-14	5.470533010400401e-16
34700000	0.004874443206354203	1.9183131890177204e-49	-7.772089747468714e-41	2.225465327628678e-11	8.781484033196375e-15	0.0002511135426936022	-8.076432874549719e-20	6.48493290616188e-15	4.392354151182068e-15	6.84830627707538e-14	5.470533010400401e-16
34800000	0.004874443206354203	1.9183131890177204e-49	-7.794535808588888e-41	2.225465327628678e-11	8.781484033196375e-15	0.0002511135426936022	-8.075562153378831e-20	6.48493290616188e-15	4.392354151182068e-15	6.84830627707538e-14	5.470533010400401e-16
34900000	0.004874443206354203	1.9183131890177204e-49	-7.816981869709345e-41	2.225465327628678e-11	8.781484033196375e-15	0.0002511135426936022	-8.074691432207944e-20	6.48493290616188e-15	4.392354151182068e-15	6.84830627707538e-14	5.470533010400401e-16
35000000	0.004874443206354203	1.9183131890177204e-49	-7.839427930830103e-41	2.225465327628678e-11	8.781484033196375e-15	0.0002511135426936022	-8.073820711037055e-20	6.48493290616188e-15	4.392354151182068e-15	6.84830627707538e-14	5.470533010400401e-16
35100000	0.004874443206354203	1.9183131890177204e-49	-7.861873991951175e-41	2.225465327628678e-11	8.781484033196375e-15	0.0002511135426936022	-8.072949989866167e-20	6.48493290616188e-15	4.392354151182068e-15	6.84830627707538e-14	5.470533010400401e-16
35200000	0.004874443206354203	1.9183131890177204e-49	-7.884320053072575e-41	2.225465327628678e-11	8.781484033196375e-15	0.0002511135426936022	-8.072079268695279e-20	6.48493290616188e-15	4.392354151182068e-15	6.84830627707538e-14	5.470533010400401e-16
35300000	0.004874443206354203	1.9183131890177204e-49	-7.906766114194317e-41	2.225465327628678e-11	8.781484033196375e-15	0.0002511135426936022	-8.071208547524392e-20	6.48493290616188e-15	4.392354151182068e-15	6.84830627707538e-14	5.470533010400401e-16
35400000	0.004874443206354203	1.9183131890177204e-49	-7.929212175316416e-41	2.225465327628678e-11	8.781484033196375e-15	0.0002511135426936022	-8.070337826353504e-20	6.48493290616188e-15	4.392354151182068e-15	6.84830627707538e-14	5.470533010400401e-16
35500000	0.004874443206354203	1.9183131890177204e-49	-7.951658236438884e-41	2.225465327628678e-11	8.781484033196375e-15	0.0002511135426936022	-8.069467105182616e-20	6.48493290616188e-15	4.392354151182068e-15	6.84830627707538e-14	5.470533010400401e-16
35600000	0.004874443206354203	1.9183131890177204e-49	-7.974104297561738e-41	2.225465327628678e-11	8.781484033196375e-15	0.0002511135426936022	-8.068596384011729e-20	6.48493290616188e-15	4.392354151182068e-15	6.84830627707538e-14	5.470533010400401e-16
35700000	0.004874443206354203	1.9183131890177204e-49	-7.99655035868499e-41	2.225465327628678e-11	8.781484033196375e-15	0.0002511135426936022	-8.06772566284084e-20	6.48493290616188e-15	4.392354151182068e-15	6.84830627707538e-14	5.470533010400401e-16
35800000	0.004874443206354203	1.9183131890177204e-49	-8.018996419808656e-41	2.225465327628678e-11	8.781484033196375e-15	0.0002511135426936022	-8.066854941669952e-20	6.48493290616188e-15	4.392354151182068e-15	6.84830627707538e-14	5.470533010400401e-16
35900000	0.004874443206354203	1.9183131890177204e-49	-8.041442480932748e-41	2.225465327628678e-11	8.781484033196375e-15	0.0002511135426936022	-8.065984220499065e-20	6.48493290616188e-15	4.392354151182068e-15	6.84830627707538e-14	5.470533010400401e-16
36000000	0.004874443206354203	1.9183131890177204e-49	-8.063888542057281e-41	2.225465327628678e-11	8.781484033196375e-15	0.0002511135426936022	-8.065113499328177e-20	6.48493290616188e-15	4.392354151182068e-15	6.84830627707538e-14	5.470533010400401e-16
36100000	0.004874443206354203	1.9183131890177204e-49	-8.08633460318227e-41	2.225465327628678e-11	8.781484033196375e-15	0.0002511135426936022	-8.064242778157289e-20	6.48493290616188e-15	4.392354151182068e-15	6.84830627707538e-14	5.470533010400401e-16
36200000	0.004874443206354203	1.9183131890177204e-49	-8.108780664307194e-41	2.225465327628678e-11	8.781484033196375e-15	0.0002511135426936022	-8.063372056986401e-20	6.48493290616188e-15	4.392354151182068e-15	6.84830627707538e-14	5.470533010400401e-16
36300000	0.004874443206354203	1.9183131890177204e-49	-8.131226725431199e-41	2.225465327628678e-11	8.781484033196375e-15	0.0002511135426936022	-8.062501335815514e-20	6.48493290616188e-15	4.392354151182068e-15	6.84830627707538e-14	5.470533010400401e-16
36400000	0.004874443206354203	1.9183131890177204e-49	-8.153672786554288e-41	2.225465327628678e-11	8.781484033196375e-15	0.0002511135426936022	-8.061630614644626e-20	6.48493290616188e-15	4.392354151182068e-15	6.84830627707538e-14	5.470533010400401e-16
36500000	0.004874443206354203	1.9183131890177204e-49	-8.176118847676475e-41	2.225465327628678e-11	8.781484033196375e-15	0.0002511135426936022	-8.060759893473737e-20	6.48493290616188e-15	4.392354151182068e-15	6.84830627707538e-14	5.470533010400401e-16
36600000	0.004874443206354203	1.9183131890177204e-49	-8.198564908797773e-41	2.225465327628678e-11	8.781484033196375e-15	0.0002511135426936022	-8.05988917230285e-20	6.48493290616188e-15	4.392354151182068e-15	6.84830627707538e-14	5.470533010400401e-16
36700000	0.004874443206354203	1.9183131890177204e-49	-8.2210109699182e-41	2.225465327628678e-11	8.781484033196375e-15	0.0002511135426936022	-8.059018451131962e-20	6.48493290616188e-15	4.392354151182068e-15	6.84830627707538e-14	5.470533010400401e-16
36800000	0.004874443206354203	1.9183131890177204e-49	-8.243457031037764e-41	2.225465327628678e-11	8.781484033196375e-15	0.0002511135426936022	-8.058147729961074e-20	6.48493290616188e-15	4.392354151182068e-15	6.84830627707538e-14	5.470533010400401e-16
36900000	0.004874443206354203	1.9183131890177204e-49	-8.265903092156485e-41	2.225465327628678e-11	8.781484033196375e-15	0.0002511135426936022	-8.057277008790186e-20	6.48493290616188e-15	4.392354151182068e-15	6.84830627707538e-14	5.470533010400401e-16
37000000	0.004874443206354203	1.9183131890177204e-49	-8.288349153274374e-41	2.225465327628678e-11	8.781484033196375e-15	0.0002511135426936022	-8.056406287619299e-20	6.48493290616188e-15	4.392354151182068e-15	6.84830627707538e-14	5.470533010400401e-16
37100000	0.004874443206354203	1.9183131890177204e-49	-8.310795214391446e-41	2.225465327628678e-11	8.781484033196375e-15	0.0002511135426936022	-8.055535566448411e-20	6.48493290616188e-15	4.392354151182068e-15	6.84830627707538e-14	5.470533010400401e-16
37200000	0.004874443206354203	1.9183131890177204e-49	-8.333241275507714e-41	2.225465327628678e-11	8.781484033196375e-15	0.0002511135426936022	-8.054664845277523e-20	6.48493290616188e-15	4.392354151182068e-15	6.84830627707538e-14	5.470533010400401e-16
37300000	0.004874443206354203	1.9183131890177204e-49	-8.355687336623193e-41	2.225465327628678e-11	8.781484033196375e-15	0.0002511135426936022	-8.053794124106636e-20	6.48493290616188e-15	4.392354151182068e-15	6.84830627707538e-14	5.470533010400401e-16
37400000	0.004874443206354203	1.9183131890177204e-49	-8.378133397737898e-41	2.225465327628678e-11	8.781484033196375e-15	0.0002511135426936022	-8.052923402935747e-20	6.48493290616188e-15	4.392354151182068e-15	6.84830627707538e-14	5.470533010400401e-16
37500000	0.004874443206354203	1.9183131890177204e-49	-8.400579458851842e-41	2.225465327628678e-11	8.781484033196375e-15	0.0002511135426936022	-8.052052681764859e-20	6.48493290616188e-15	4.392354151182068e-15	6.84830627707538e-14	5.470533010400401e-16
37600000	0.004874443206354203	1.9183131890177204e-49	-8.42302551996504e-41	2.225465327628678e-11	8.781484033196375e-15	0.0002511135426936022	-8.051181960593971e-20	6.48493290616188e-15	4.392354151182068e-15	6.84830627707538e-14	5.470533010400401e-16
37700000	0.004874443206354203	1.9183131890177204e-49	-8.445471581077506e-41	2.225465327628678e-11	8.781484033196375e-15	0.0002511135426936022	-8.050311239423084e-20	6.48493290616188e-15	4.392354151182068e-15	6.84830627707538e-14	5.470533010400401e-16
37800000	0.004874443206354203	1.9183131890177204e-49	-8.467917642189252e-41	2.225465327628678e-11	8.781484033196375e-15	0.0002511135426936022	-8.049440518252196e-20	6.48493290616188e-15	4.392354151182068e-15	6.84830627707538e-14	5.470533010400401e-16
37900000	0.004874443206354203	1.9183131890177204e-49	-8.490363703300295e-41	2.225465327628678e-11	8.781484033196375e-15	0.0002511135426936022	-8.048569797081308e-20	6.48493290616188e-15	4.392354151182068e-15	6.84830627707538e-14	5.470533010400401e-16
38000000	0.004874443206354203	1.9183131890177204e-49	-8.512809764410649e-41	2.225465327628678e-11	8.781484033196375e-15	0.0002511135426936022	-8.047699075910421e-20	6.48493290616188e-15	4.392354151182068e-15	6.84830627707538e-14	5.470533010400401e-16
38100000	0.004874443206354203	1.9183131890177204e-49	-8.535255825520326e-41	2.225465327628678e-11	8.781484033196375e-15	0.0002511135426936022	-8.046828354739532e-20	6.48493290616188e-15	4.392354151182068e-15	6.84830627707538e-14	5.470533010400401e-16
38200000	0.004874443206354203	1.9183131890177204e-49	-8.557701886629342e-41	2.225465327628678e-11	8.781484033196375e-15	0.0002511135426936022	-8.045957633568644e-20	6.48493290616188e-15	4.392354151182068e-15	6.84830627707538e-14	5.470533010400401e-16
38300000	0.004874443206354203	1.9183131890177204e-49	-8.580147947737709e-41	2.225465327628678e-11	8.781484033196375e-15	0.0002511135426936022	-8.045086912397757e-20	6.48493290616188e-15	4.392354151182068e-15	6.84830627707538e-14	5.470533010400401e-16
38400000	0.004874443206354203	1.9183131890177204e-49	-8.602594008845445e-41	2.225465327628678e-11	8.781484033196375e-15	0.0002511135426936022	-8.044216191226869e-20	6.48493290616188e-15	4.392354151182068e-15	6.84830627707538e-14	5.470533010400401e-16
38500000	0.004874443206354203	1.9183131890177204e-49	-8.62504006995256e-41	2.225465327628678e-11	8.781484033196375e-15	0.0002511135426936022	-8.043345470055981e-20	6.48493290616188e-15	4.392354151182068e-15	6.84830627707538e-14	5.470533010400401e-16
38600000	0.004874443206354203	1.9183131890177204e-49	-8.64748613105907e-41	2.225465327628678e-11	8.781484033196375e-15	0.0002511135426936022	-8.042474748885093e-20	6.48493290616188e-15	4.392354151182068e-15	6.84830627707538e-14	5.470533010400401e-16
38700000	0.004874443206354203	1.9183131890177204e-49	-8.669932192164989e-41	2.225465327628678e-11	8.781484033196375e-15	0.0002511135426936022	-8.041604027714206e-20	6.48493290616188e-15	4.392354151182068e-15	6.84830627707538e-14	5.470533010400401e-16
38800000	0.004874443206354203	1.9183131890177204e-49	-8.692378253270332e-41	2.225465327628678e-11	8.781484033196375e-15	0.0002511135426936022	-8.040733306543318e-20	6.48493290616188e-15	4.392354151182068e-15	6.84830627707538e-14	5.470533010400401e-16
38900000	0.004874443206354203	1.9183131890177204e-49	-8.714824314375112e-41	2.225465327628678e-11	8.781484033196375e-15	0.0002511135426936022	-8.039862585372429e-20	6.48493290616188e-15	4.392354151182068e-15	6.84830627707538e-14	5.470533010400401e-16
39000000	0.004874443206354203	1.9183131890177204e-49	-8.737270375479343e-41	2.225465327628678e-11	8.781484033196375e-15	0.0002511135426936022	-8.038991864201542e-20	6.48493290616188e-15	4.392354151182068e-15	6.84830627707538e-14	5.470533010400401e-16
39100000	0.004874443206354203	1.9183131890177204e-49	-8.75971643658304e-41	2.225465327628678e-11	8.781484033196375e-15	0.0002511135426936022	-8.038121143030654e-20	6.48493290616188e-15	4.392354151182068e-15	6.84830627707538e-14	5.470533010400401e-16
39200000	0.004874443206354203	1.9183131890177204e-49	-8.782162497686216e-41	2.225465327628678e-11	8.781484033196375e-15	0.0002511135426936022	-8.037250421859766e-20	6.48493290616188e-15	4.392354151182068e-15	6.84830627707538e-14	5.470533010400401e-16
39300000	0.004874443206354203	1.9183131890177204e-49	-8.804608558788887e-41	2.225465327628678e-11	8.781484033196375e-15	0.0002511135426936022	-8.036379700688878e-20	6.48493290616188e-15	4.392354151182068e-15	6.84830627707538e-14	5.470533010400401e-16
39400000	0.004874443206354203	1.9183131890177204e-49	-8.827054619891065e-41	2.225465327628678e-11	8.781484033196375e-15	0.0002511135426936022	-8.035508979517991e-20	6.48493290616188e-15	4.392354151182068e-15	6.84830627707538e-14	5.470533010400401e-16
39500000	0.004874443206354203	1.9183131890177204e-49	-8.849500680992765e-41	2.225465327628678e-11	8.781484033196375e-15	0.0002511135426936022	-8.034638258347103e-20	6.48493290616188e-15	4.392354151182068e-15	6.84830627707538e-14	5.470533010400401e-16
39600000	0.004874443206354203	1.9183131890177204e-49	-8.871946742094003e-41	2.225465327628678e-11	8.781484033196375e-15	0.0002511135426936022	-8.033767537176214e-20	6.48493290616188e-15	4.392354151182068e-15	6.84830627707538e-14	5.470533010400401e-16
39700000	0.004874443206354203	1.9183131890177204e-49	-8.89439280319479e-41	2.225465327628678e-11	8.781484033196375e-15	0.0002511135426936022	-8.032896816005328e-20	6.48493290616188e-15	4.392354151182068e-15	6.84830627707538e-14	5.470533010400401e-16
39800000	0.004874443206354203	1.9183131890177204e-49	-8.916838864295141e-41	2.225465327628678e-11	8.781484033196375e-15	0.0002511135426936022	-8.032026094834439e-20	6.48493290616188e-15	4.392354151182068e-15	6.84830627707538e-14	5.470533010400401e-16
39900000	0.004874443206354203	1.9183131890177204e-49	-8.939284925395072e-41	2.225465327628678e-11	8.781484033196375e-15	0.0002511135426936022	-8.031155373663551e-20	6.48493290616188e-15	4.392354151182068e-15	6.84830627707538e-14	5.470533010400401e-16
40000000	0.004874443206354203	1.9183131890177204e-49	-8.961730986494596e-41	2.225465327628678e-11	8.781484033196375e-15	0.0002511135426936022	-8.030284652492663e-20	6.48493290616188e-15	4.392354151182068e-15	6.84830627707538e-14	5.470533010400401e-16
40100000	0.004874443206354203	1.9183131890177204e-49	-8.984177047593726e-41	2.225465327628678e-11	8.781484033196375e-15	0.0002511135426936022	-8.029413931321776e-20	6.48493290616188e-15	4.392354151182068e-15	6.84830627707538e-14	5.470533010400401e-16
40200000	0.004874443206354203	1.9183131890177204e-49	-9.006623108692477e-41	2.225465327628678e-11	8.781484033196375e-15	0.0002511135426936022	-8.028543210150888e-20	6.48493290616188e-15	4.392354151182068e-15	6.84830627707538e-14	5.470533010400401e-16
40300000	0.004874443206354203	1.9183131890177204e-49	-9.029069169790864e-41	2.225465327628678e-11	8.781484033196375e-15	0.0002511135426936022	-8.02767248898e-20	6.48493290616188e-15	4.392354151182068e-15	6.84830627707538e-14	5.470533010400401e-16
40400000	0.004874443206354203	1.9183131890177204e-49	-9.0515152308889e-41	2.225465327628678e-11	8.781484033196375e-15	0.0002511135426936022	-8.026801767809113e-20	6.48493290616188e-15	4.392354151182068e-15	6.84830627707538e-14	5.470533010400401e-16
40500000	0.004874443206354203	1.9183131890177204e-49	-9.0739612919866e-41	2.225465327628678e-11	8.781484033196375e-15	0.0002511135426936022	-8.025931046638224e-20	6.48493290616188e-15	4.392354151182068e-15	6.84830627707538e-14	5.470533010400401e-16
40600000	0.004874443206354203	1.9183131890177204e-49	-9.096407353083977e-41	2.225465327628678e-11	8.781484033196375e-15	0.0002511135426936022	-8.025060325467336e-20	6.48493290616188e-15	4.392354151182068e-15	6.84830627707538e-14	5.470533010400401e-16
40700000	0.004874443206354203	1.9183131890177204e-49	-9.118853414181046e-41	2.225465327628678e-11	8.781484033196375e-15	0.0002511135426936022	-8.024189604296448e-20	6.48493290616188e-15	4.392354151182068e-15	6.84830627707538e-14	5.470533010400401e-16
40800000	0.004874443206354203	1.9183131890177204e-49	-9.141299475277821e-41	2.225465327628678e-11	8.781484033196375e-15	0.0002511135426936022	-8.023318883125561e-20	6.48493290616188e-15	4.392354151182068e-15	6.84830627707538e-14	5.470533010400401e-16
40900000	0.004874443206354203	1.9183131890177204e-49	-9.163745536374316e-41	2.225465327628678e-11	8.781484033196375e-15	0.0002511135426936022	-8.022448161954673e-20	6.48493290616188e-15	4.392354151182068e-15	6.84830627707538e-14	5.470533010400401e-16
41000000	0.004874443206354203	1.9183131890177204e-49	-9.186191597470545e-41	2.225465327628678e-11	8.781484033196375e-15	0.0002511135426936022	-8.021577440783785e-20	6.48493290616188e-15	4.392354151182068e-15	6.84830627707538e-14	5.470533010400401e-16
41100000	0.004874443206354203	1.9183131890177204e-49	-9.208637658566524e-41	2.225465327628678e-11	8.781484033196375e-15	0.0002511135426936022	-8.020706719612898e-20	6.48493290616188e-15	4.392354151182068e-15	6.84830627707538e-14	5.470533010400401e-16
41200000	0.004874443206354203	1.9183131890177204e-49	-9.231083719662264e-41	2.225465327628678e-11	8.781484033196375e-15	0.0002511135426936022	-8.01983599844201e-20	6.48493290616188e-15	4.392354151182068e-15	6.84830627707538e-14	5.470533010400401e-16
41300000	0.004874443206354203	1.9183131890177204e-49	-9.25352978075778e-41	2.225465327628678e-11	8.781484033196375e-15	0.0002511135426936022	-8.018965277271121e-20	6.48493290616188e-15	4.392354151182068e-15	6.84830627707538e-14	5.470533010400401e-16
41400000	0.004874443206354203	1.9183131890177204e-49	-9.275975841853087e-41	2.225465327628678e-11	8.781484033196375e-15	0.0002511135426936022	-8.018094556100233e-20	6.48493290616188e-15	4.392354151182068e-15	6.84830627707538e-14	5.470533010400401e-16
41500000	0.004874443206354203	1.9183131890177204e-49	-9.298421902948201e-41	2.225465327628678e-11	8.781484033196375e-15	0.0002511135426936022	-8.017223834929346e-20	6.48493290616188e-15	4.392354151182068e-15	6.84830627707538e-14	5.470533010400401e-16
41600000	0.004874443206354203	1.9183131890177204e-49	-9.320867964043132e-41	2.225465327628678e-11	8.781484033196375e-15	0.0002511135426936022	-8.016353113758458e-20	6.48493290616188e-15	4.392354151182068e-15	6.84830627707538e-14	5.470533010400401e-16
41700000	0.004874443206354203	1.9183131890177204e-49	-9.343314025137897e-41	2.225465327628678e-11	8.781484033196375e-15	0.0002511135426936022	-8.01548239258757e-20	6.48493290616188e-15	4.392354151182068e-15	6.84830627707538e-14	5.470533010400401e-16
41800000	0.004874443206354203	1.9183131890177204e-49	-9.36576008623251e-41	2.225465327628678e-11	8.781484033196375e-15	0.0002511135426936022	-8.014611671416683e-20	6.48493290616188e-15	4.392354151182068e-15	6.84830627707538e-14	5.470533010400401e-16
41900000	0.004874443206354203	1.9183131890177204e-49	-9.388206147326983e-41	2.225465327628678e-11	8.781484033196375e-15	0.0002511135426936022	-8.013740950245795e-20	6.48493290616188e-15	4.392354151182068e-15	6.84830627707538e-14	5.470533010400401e-16
42000000	0.004874443206354203	1.9183131890177204e-49	-9.410652208421333e-41	2.225465327628678e-11	8.781484033196375e-15	0.0002511135426936022	-8.012870229074906e-20	6.48493290616188e-15	4.392354151182068e-15	6.84830627707538e-14	5.470533010400401e-16
42100000	0.004874443206354203	1.9183131890177204e-49	-9.433098269515572e-41	2.225465327628678e-11	8.781484033196375e-15	0.0002511135426936022	-8.011999507904018e-20	6.48493290616188e-15	4.392354151182068e-15	6.84830627707538e-14	5.470533010400401e-16
42200000	0.004874443206354203	1.9183131890177204e-49	-9.455544330609713e-41	2.225465327628678e-11	8.781484033196375e-15	0.0002511135426936022	-8.011128786733131e-20	6.48493290616188e-15	4.392354151182068e-15	6.84830627707538e-14	5.470533010400401e-16
42300000	0.004874443206354203	1.9183131890177204e-49	-9.477990391703775e-41	2.225465327628678e-11	8.781484033196375e-15	0.0002511135426936022	-8.010258065562243e-20	6.48493290616188e-15	4.392354151182068e-15	6.84830627707538e-14	5.470533010400401e-16
42400000	0.004874443206354203	1.9183131890177204e-49	-9.500436452797768e-41	2.225465327628678e-11	8.781484033196375e-15	0.0002511135426936022	-8.009387344391355e-20	6.48493290616188e-15	4.392354151182068e-15	6.84830627707538e-14	5.470533010400401e-16
42500000	0.004874443206354203	1.9183131890177204e-49	-9.522882513891707e-41	2.225465327628678e-11	8.781484033196375e-15	0.0002511135426936022	-8.008516623220468e-20	6.48493290616188e-15	4.392354151182068e-15	6.84830627707538e-14	5.470533010400401e-16
42600000	0.004874443206354203	1.9183131890177204e-49	-9.545328574985608e-41	2.225465327628678e-11	8.781484033196375e-15	0.0002511135426936022	-8.00764590204958e-20	6.48493290616188e-15	4.392354151182068e-15	6.84830627707538e-14	5.470533010400401e-16
42700000	0.004874443206354203	1.9183131890177204e-49	-9.567774636079482e-41	2.225465327628678e-11	8.781484033196375e-15	0.0002511135426936022	-8.006775180878692e-20	6.48493290616188e-15	4.392354151182068e-15	6.84830627707538e-14	5.470533010400401e-16
42800000	0.004874443206354203	1.9183131890177204e-49	-9.590220697173347e-41	2.225465327628678e-11	8.781484033196375e-15	0.0002511135426936022	-8.005904459707805e-20	6.48493290616188e-15	4.392354151182068e-15	6.84830627707538e-14	5.470533010400401e-16
42900000	0.004874443206354203	1.9183131890177204e-49	-9.612666758267213e-41	2.225465327628678e-11	8.781484033196375e-15	0.0002511135426936022	-8.005033738536916e-20	6.48493290616188e-15	4.392354151182068e-15	6.84830627707538e-14	5.470533010400401e-16
43000000	0.004874443206354203	1.9183131890177204e-49	-9.635112819361095e-41	2.225465327628678e-11	8.781484033196375e-15	0.0002511135426936022	-8.004163017366028e-20	6.48493290616188e-15	4.392354151182068e-15	6.84830627707538e-14	5.470533010400401e-16
43100000	0.004874443206354203	1.9183131890177204e-49	-9.65755888045501e-41	2.225465327628678e-11	8.781484033196375e-15	0.0002511135426936022	-8.00329229619514e-20	6.48493290616188e-15	4.392354151182068e-15	6.84830627707538e-14	5.470533010400401e-16
43200000	0.004874443206354203	1.9183131890177204e-49	-9.680004941548968e-41	2.225465327628678e-11	8.781484033196375e-15	0.0002511135426936022	-8.002421575024253e-20	6.48493290616188e-15	4.392354151182068e-15	6.84830627707538e-14	5.470533010400401e-16
43300000	0.004874443206354203	1.9183131890177204e-49	-9.702451002642987e-41	2.225465327628678e-11	8.781484033196375e-15	0.0002511135426936022	-8.001550853853365e-20	6.48493290616188e-15	4.392354151182068e-15	6.84830627707538e-14	5.470533010400401e-16
43400000	0.004874443206354203	1.9183131890177204e-49	-9.72489706373708e-41	2.225465327628678e-11	8.781484033196375e-15	0.0002511135426936022	-8.000680132682477e-20	6.48493290616188e-15	4.392354151182068e-15	6.84830627707538e-14	5.470533010400401e-16
43500000	0.004874443206354203	1.9183131890177204e-49	-9.747343124831262e-41	2.225465327628678e-11	8.781484033196375e-15	0.0002511135426936022	-7.99980941151159e-20	6.48493290616188e-15	4.392354151182068e-15	6.84830627707538e-14	5.470533010400401e-16
43600000	0.004874443206354203	1.9183131890177204e-49	-9.769789185925544e-41	2.225465327628678e-11	8.781484033196375e-15	0.0002511135426936022	-7.998938690340701e-20	6.48493290616188e-15	4.392354151182068e-15	6.84830627707538e-14	5.470533010400401e-16
43700000	0.004874443206354203	1.9183131890177204e-49	-9.79223524701994e-41	2.225465327628678e-11	8.781484033196375e-15	0.0002511135426936022	-7.998067969169813e-20	6.48493290616188e-15	4.392354151182068e-15	6.84830627707538e-14	5.470533010400401e-16
43800000	0.004874443206354203	1.9183131890177204e-49	-9.814681308114469e-41	2.225465327628678e-11	8.781484033196375e-15	0.0002511135426936022	-7.997197247998925e-20	6.48493290616188e-15	4.392354151182068e-15	6.84830627707538e-14	5.470533010400401e-16
43900000	0.004874443206354203	1.9183131890177204e-49	-9.837127369209142e-41	2.225465327628678e-11	8.781484033196375e-15	0.0002511135426936022	-7.996326526828038e-20	6.48493290616188e-15	4.392354151182068e-15	6.84830627707538e-14	5.470533010400401e-16
44000000	0.004874443206354203	1.9183131890177204e-49	-9.859573430303973e-41	2.225465327628678e-11	8.781484033196375e-15	0.0002511135426936022	-7.99545580565715e-20	6.48493290616188e-15	4.392354151182068e-15	6.84830627707538e-14	5.470533010400401e-16
44100000	0.004874443206354203	1.9183131890177204e-49	-9.882019491398977e-41	2.225465327628678e-11	8.781484033196375e-15	0.0002511135426936022	-7.994585084486262e-20	6.48493290616188e-15	4.392354151182068e-15	6.84830627707538e-14	5.470533010400401e-16
44200000	0.004874443206354203	1.9183131890177204e-49	-9.904465552494167e-41	2.225465327628678e-11	8.781484033196375e-15	0.0002511135426936022	-7.993714363315375e-20	6.48493290616188e-15	4.392354151182068e-15	6.84830627707538e-14	5.470533010400401e-16
44300000	0.004874443206354203	1.9183131890177204e-49	-9.926911613589558e-41	2.225465327628678e-11	8.781484033196375e-15	0.0002511135426936022	-7.992843642144487e-20	6.48493290616188e-15	4.392354151182068e-15	6.84830627707538e-14	5.470533010400401e-16
44400000	0.004874443206354203	1.9183131890177204e-49	-9.949357674685163e-41	2.225465327628678e-11	8.781484033196375e-15	0.0002511135426936022	-7.991972920973598e-20	6.48493290616188e-15	4.392354151182068e-15	6.84830627707538e-14	5.470533010400401e-16
44500000	0.004874443206354203	1.9183131890177204e-49	-9.971803735780997e-41	2.225465327628678e-11	8.781484033196375e-15	0.0002511135426936022	-7.99110219980271e-20	6.48493290616188e-15	4.392354151182068e-15	6.84830627707538e-14	5.470533010400401e-16
44600000	0.004874443206354203	1.9183131890177204e-49	-9.994249796877076e-41	2.225465327628678e-11	8.781484033196375e-15	0.0002511135426936022	-7.990231478631823e-20	6.48493290616188e-15	4.392354151182068e-15	6.84830627707538e-14	5.470533010400401e-16
44700000	0.004874443206354203	1.9183131890177204e-49	-1.0016695857973411e-40	2.225465327628678e-11	8.781484033196375e-15	0.0002511135426936022	-7.989360757460935e-20	6.48493290616188e-15	4.392354151182068e-15	6.84830627707538e-14	5.470533010400401e-16
44800000	0.004874443206354203	1.9183131890177204e-49	-1.0039141919070018e-40	2.225465327628678e-11	8.781484033196375e-15	0.0002511135426936022	-7.988490036290047e-20	6.48493290616188e-15	4.392354151182068e-15	6.84830627707538e-14	5.470533010400401e-16
44900000	0.004874443206354203	1.9183131890177204e-49	-1.0061587980166912e-40	2.225465327628678e-11	8.781484033196375e-15	0.0002511135426936022	-7.98761931511916e-20	6.48493290616188e-15	4.392354151182068e-15	6.84830627707538e-14	5.470533010400401e-16
45000000	0.004874443206354203	1.9183131890177204e-49	-1.0084034041264104e-40	2.225465327628678e-11	8.781484033196375e-15	0.0002511135426936022	-7.986748593948272e-20	6.48493290616188e-15	4.392354151182068e-15	6.84830627707538e-14	5.470533010400401e-16
45100000	0.004874443206354203	1.9183131890177204e-49	-1.010648010236161e-40	2.225465327628678e-11	8.781484033196375e-15	0.0002511135426936022	-7.985877872777383e-20	6.48493290616188e-15	4.392354151182068e-15	6.84830627707538e-14	5.470533010400401e-16
45200000	0.004874443206354203	1.9183131890177204e-49	-1.0128926163459447e-40	2.225465327628678e-11	8.781484033196375e-15	0.0002511135426936022	-7.985007151606495e-20	6.48493290616188e-15	4.392354151182068e-15	6.84830627707538e-14	5.470533010400401e-16
45300000	0.004874443206354203	1.9183131890177204e-49	-1.0151372224557622e-40	2.225465327628678e-11	8.781484033196375e-15	0.0002511135426936022	-7.984136430435608e-20	6.48493290616188e-15	4.392354151182068e-15	6.84830627707538e-14	5.470533010400401e-16
45400000	0.004874443206354203	1.9183131890177204e-49	-1.0173818285656155e-40	2.225465327628678e-11	8.781484033196375e-15	0.0002511135426936022	-7.98326570926472e-20	6.48493290616188e-15	4.392354151182068e-15	6.84830627707538e-14	5.470533010400401e-16
45500000	0.004874443206354203	1.9183131890177204e-49	-1.019626434675506e-40	2.225465327628678e-11	8.781484033196375e-15	0.0002511135426936022	-7.982394988093832e-20	6.48493290616188e-15	4.392354151182068e-15	6.84830627707538e-14	5.470533010400401e-16
45600000	0.004874443206354203	1.9183131890177204e-49	-1.0218710407854348e-40	2.225465327628678e-11	8.781484033196375e-15	0.0002511135426936022	-7.981524266922945e-20	6.48493290616188e-15	4.392354151182068e-15	6.84830627707538e-14	5.470533010400401e-16
45700000	0.004874443206354203	1.9183131890177204e-49	-1.0241156468954034e-40	2.225465327628678e-11	8.781484033196375e-15	0.0002511135426936022	-7.980653545752057e-20	6.48493290616188e-15	4.392354151182068e-15	6.84830627707538e-14	5.470533010400401e-16
45800000	0.004874443206354203	1.9183131890177204e-49	-1.0263602530054134e-40	2.225465327628678e-11	8.781484033196375e-15	0.0002511135426936022	-7.979782824581169e-20	6.48493290616188e-15	4.392354151182068e-15	6.84830627707538e-14	5.470533010400401e-16
45900000	0.004874443206354203	1.9183131890177204e-49	-1.0286048591154662e-40	2.225465327628678e-11	8.781484033196375e-15	0.0002511135426936022	-7.978912103410282e-20	6.48493290616188e-15	4.392354151182068e-15	6.84830627707538e-14	5.470533010400401e-16
46000000	0.004874443206354203	1.9183131890177204e-49	-1.030849465225563e-40	2.225465327628678e-11	8.781484033196375e-15	0.0002511135426936022	-7.978041382239393e-20	6.48493290616188e-15	4.392354151182068e-15	6.84830627707538e-14	5.470533010400401e-16
46100000	0.004874443206354203	1.9183131890177204e-49	-1.0330940713357054e-40	2.225465327628678e-11	8.781484033196375e-15	0.0002511135426936022	-7.977170661068505e-20	6.48493290616188e-15	4.392354151182068e-15	6.84830627707538e-14	5.470533010400401e-16
46200000	0.004874443206354203	1.9183131890177204e-49	-1.0353386774458412e-40	2.225465327628678e-11	8.781484033196375e-15	0.0002511135426936022	-7.976299939897617e-20	6.48493290616188e-15	4.392354151182068e-15	6.84830627707538e-14	5.470533010400401e-16
46300000	0.004874443206354203	1.9183131890177204e-49	-1.0375832835558852e-40	2.225465327628678e-11	8.781484033196375e-15	0.0002511135426936022	-7.97542921872673e-20	6.48493290616188e-15	4.392354151182068e-15	6.84830627707538e-14	5.470533010400401e-16
46400000	0.004874443206354203	1.9183131890177204e-49	-1.0398278896658375e-40	2.225465327628678e-11	8.781484033196375e-15	0.0002511135426936022	-7.974558497555842e-20	6.48493290616188e-15	4.392354151182068e-15	6.84830627707538e-14	5.470533010400401e-16
46500000	0.004874443206354203	1.9183131890177204e-49	-1.0420724957756996e-40	2.225465327628678e-11	8.781484033196375e-15	0.0002511135426936022	-7.973687776384954e-20	6.48493290616188e-15	4.392354151182068e-15	6.84830627707538e-14	5.470533010400401e-16
46600000	0.004874443206354203	1.9183131890177204e-49	-1.044317101885473e-40	2.225465327628678e-11	8.781484033196375e-15	0.0002511135426936022	-7.972817055214067e-20	6.48493290616188e-15	4.392354151182068e-15	6.84830627707538e-14	5.470533010400401e-16
46700000	0.004874443206354203	1.9183131890177204e-49	-1.046561707995159e-40	2.225465327628678e-11	8.781484033196375e-15	0.0002511135426936022	-7.971946334043178e-20	6.48493290616188e-15	4.392354151182068e-15	6.84830627707538e-14	5.470533010400401e-16
46800000	0.004874443206354203	1.9183131890177204e-49	-1.0488063141047591e-40	2.225465327628678e-11	8.781484033196375e-15	0.0002511135426936022	-7.97107561287229e-20	6.48493290616188e-15	4.392354151182068e-15	6.84830627707538e-14	5.470533010400401e-16
46900000	0.004874443206354203	1.9183131890177204e-49	-1.0510509202142746e-40	2.225465327628678e-11	8.781484033196375e-15	0.0002511135426936022	-7.970204891701402e-20	6.48493290616188e-15	4.392354151182068e-15	6.84830627707538e-14	5.470533010400401e-16
47000000	0.004874443206354203	1.9183131890177204e-49	-1.053295526323707e-40	2.225465327628678e-11	8.781484033196375e-15	0.0002511135426936022	-7.969334170530515e-20	6.48493290616188e-15	4.392354151182068e-15	6.84830627707538e-14	5.470533010400401e-16
47100000	0.004874443206354203	1.9183131890177204e-49	-1.0555401324330576e-40	2.225465327628678e-11	8.781484033196375e-15	0.0002511135426936022	-7.968463449359627e-20	6.48493290616188e-15	4.392354151182068e-15	6.84830627707538e-14	5.470533010400401e-16
47200000	0.004874443206354203	1.9183131890177204e-49	-1.0577847385423278e-40	2.225465327628678e-11	8.781484033196375e-15	0.0002511135426936022	-7.967592728188739e-20	6.48493290616188e-15	4.392354151182068e-15	6.84830627707538e-14	5.470533010400401e-16
47300000	0.004874443206354203	1.9183131890177204e-49	-1.0600293446515193e-40	2.225465327628678e-11	8.781484033196375e-15	0.0002511135426936022	-7.966722007017852e-20	6.48493290616188e-15	4.392354151182068e-15	6.84830627707538e-14	5.470533010400401e-16
47400000	0.004874443206354203	1.9183131890177204e-49	-1.0622739507606333e-40	2.225465327628678e-11	8.781484033196375e-15	0.0002511135426936022	-7.965851285846964e-20	6.48493290616188e-15	4.392354151182068e-15	6.84830627707538e-14	5.470533010400401e-16
47500000	0.004874443206354203	1.9183131890177204e-49	-1.0645185568696712e-40	2.225465327628678e-11	8.781484033196375e-15	0.0002511135426936022	-7.964980564676075e-20	6.48493290616188e-15	4.392354151182068e-15	6.84830627707538e-14	5.470533010400401e-16
47600000	0.004874443206354203	1.9183131890177204e-49	-1.0667631629786345e-40	2.225465327628678e-11	8.781484033196375e-15	0.0002511135426936022	-7.964109843505187e-20	6.48493290616188e-15	4.392354151182068e-15	6.84830627707538e-14	5.470533010400401e-16
47700000	0.004874443206354203	1.9183131890177204e-49	-1.0690077690875245e-40	2.225465327628678e-11	8.781484033196375e-15	0.0002511135426936022	-7.9632391223343e-20	6.48493290616188e-15	4.392354151182068e-15	6.84830627707538e-14	5.470533010400401e-16
47800000	0.004874443206354203	1.9183131890177204e-49	-1.0712523751963426e-40	2.225465327628678e-11	8.781484033196375e-15	0.0002511135426936022	-7.962368401163412e-20	6.48493290616188e-15	4.392354151182068e-15	6.84830627707538e-14	5.470533010400401e-16
47900000	0.004874443206354203	1.9183131890177204e-49	-1.0734969813050904e-40	2.225465327628678e-11	8.781484033196375e-15	0.0002511135426936022	-7.961497679992524e-20	6.48493290616188e-15	4.392354151182068e-15	6.84830627707538e-14	5.470533010400401e-16
48000000	0.004874443206354203	1.9183131890177204e-49	-1.0757415874137692e-40	2.225465327628678e-11	8.781484033196375e-15	0.0002511135426936022	-7.960626958821637e-20	6.48493290616188e-15	4.392354151182068e-15	6.84830627707538e-14	5.470533010400401e-16
48100000	0.004874443206354203	1.9183131890177204e-49	-1.0779861935223803e-40	2.225465327628678e-11	8.781484033196375e-15	0.0002511135426936022	-7.959756237650749e-20	6.48493290616188e-15	4.392354151182068e-15	6.84830627707538e-14	5.470533010400401e-16
48200000	0.004874443206354203	1.9183131890177204e-49	-1.0802307996309254e-40	2.225465327628678e-11	8.781484033196375e-15	0.0002511135426936022	-7.95888551647986e-20	6.48493290616188e-15	4.392354151182068e-15	6.84830627707538e-14	5.470533010400401e-16
48300000	0.004874443206354203	1.9183131890177204e-49	-1.0824754057394058e-40	2.225465327628678e-11	8.781484033196375e-15	0.0002511135426936022	-7.958014795308974e-20	6.48493290616188e-15	4.392354151182068e-15	6.84830627707538e-14	5.470533010400401e-16
48400000	0.004874443206354203	1.9183131890177204e-49	-1.0847200118478225e-40	2.225465327628678e-11	8.781484033196375e-15	0.0002511135426936022	-7.957144074138085e-20	6.48493290616188e-15	4.392354151182068e-15	6.84830627707538e-14	5.470533010400401e-16
48500000	0.004874443206354203	1.9183131890177204e-49	-1.0869646179561775e-40	2.225465327628678e-11	8.781484033196375e-15	0.0002511135426936022	-7.956273352967197e-20	6.48493290616188e-15	4.392354151182068e-15	6.84830627707538e-14	5.470533010400401e-16
48600000	0.004874443206354203	1.9183131890177204e-49	-1.0892092240644722e-40	2.225465327628678e-11	8.781484033196375e-15	0.0002511135426936022	-7.955402631796309e-20	6.48493290616188e-15	4.392354151182068e-15	6.84830627707538e-14	5.470533010400401e-16
48700000	0.004874443206354203	1.9183131890177204e-49	-1.0914538301727075e-40	2.225465327628678e-11	8.781484033196375e-15	0.0002511135426936022	-7.954531910625422e-20	6.48493290616188e-15	4.392354151182068e-15	6.84830627707538e-14	5.470533010400401e-16
48800000	0.004874443206354203	1.9183131890177204e-49	-1.0936984362808853e-40	2.225465327628678e-11	8.781484033196375e-15	0.0002511135426936022	-7.953661189454534e-20	6.48493290616188e-15	4.392354151182068e-15	6.84830627707538e-14	5.470533010400401e-16
48900000	0.004874443206354203	1.9183131890177204e-49	-1.0959430423890068e-40	2.225465327628678e-11	8.781484033196375e-15	0.0002511135426936022	-7.952790468283646e-20	6.48493290616188e-15	4.392354151182068e-15	6.84830627707538e-14	5.470533010400401e-16
49000000	0.004874443206354203	1.9183131890177204e-49	-1.0981876484970733e-40	2.225465327628678e-11	8.781484033196375e-15	0.0002511135426936022	-7.951919747112759e-20	6.48493290616188e-15	4.392354151182068e-15	6.84830627707538e-14	5.470533010400401e-16
49100000	0.004874443206354203	1.9183131890177204e-49	-1.1004322546050865e-40	2.225465327628678e-11	8.781484033196375e-15	0.0002511135426936022	-7.95104902594187e-20	6.48493290616188e-15	4.392354151182068e-15	6.84830627707538e-14	5.470533010400401e-16
49200000	0.004874443206354203	1.9183131890177204e-49	-1.1026768607130477e-40	2.225465327628678e-11	8.781484033196375e-15	0.0002511135426936022	-7.950178304770982e-20	6.48493290616188e-15	4.392354151182068e-15	6.84830627707538e-14	5.470533010400401e-16
49300000	0.004874443206354203	1.9183131890177204e-49	-1.1049214668209582e-40	2.225465327628678e-11	8.781484033196375e-15	0.0002511135426936022	-7.949307583600094e-20	6.48493290616188e-15	4.392354151182068e-15	6.84830627707538e-14	5.470533010400401e-16
49400000	0.004874443206354203	1.9183131890177204e-49	-1.1071660729288195e-40	2.225465327628678e-11	8.781484033196375e-15	0.0002511135426936022	-7.948436862429207e-20	6.48493290616188e-15	4.392354151182068e-15	6.84830627707538e-14	5.470533010400401e-16
49500000	0.004874443206354203	1.9183131890177204e-49	-1.109410679036633e-40	2.225465327628678e-11	8.781484033196375e-15	0.0002511135426936022	-7.947566141258319e-20	6.48493290616188e-15	4.392354151182068e-15	6.84830627707538e-14	5.470533010400401e-16
49600000	0.004874443206354203	1.9183131890177204e-49	-1.1116552851444e-40	2.225465327628678e-11	8.781484033196375e-15	0.0002511135426936022	-7.946695420087431e-20	6.48493290616188e-15	4.392354151182068e-15	6.84830627707538e-14	5.470533010400401e-16
49700000	0.004874443206354203	1.9183131890177204e-49	-1.1138998912521223e-40	2.225465327628678e-11	8.781484033196375e-15	0.0002511135426936022	-7.945824698916544e-20	6.48493290616188e-15	4.392354151182068e-15	6.84830627707538e-14	5.470533010400401e-16
49800000	0.004874443206354203	1.9183131890177204e-49	-1.116144497359801e-40	2.225465327628678e-11	8.781484033196375e-15	0.0002511135426936022	-7.944953977745656e-20	6.48493290616188e-15	4.392354151182068e-15	6.84830627707538e-14	5.470533010400401e-16
49900000	0.004874443206354203	1.9183131890177204e-49	-1.1183891034674375e-40	2.225465327628678e-11	8.781484033196375e-15	0.0002511135426936022	-7.944083256574767e-20	6.48493290616188e-15	4.392354151182068e-15	6.84830627707538e-14	5.470533010400401e-16
50000000	0.004874443206354203	1.9183131890177204e-49	-1.1206337095750333e-40	2.225465327628678e-11	8.781484033196375e-15	0.0002511135426936022	-7.943212535403879e-20	6.48493290616188e-15	4.392354151182068e-15	6.84830627707538e-14	5.470533010400401e-16
50100000	0.004874443206354203	1.9183131890177204e-49	-1.1228783156825898e-40	2.225465327628678e-11	8.781484033196375e-15	0.0002511135426936022	-7.942341814232992e-20	6.48493290616188e-15	4.392354151182068e-15	6.84830627707538e-14	5.470533010400401e-16
50200000	0.004874443206354203	1.9183131890177204e-49	-1.1251229217901085e-40	2.225465327628678e-11	8.781484033196375e-15	0.0002511135426936022	-7.941471093062104e-20	6.48493290616188e-15	4.392354151182068e-15	6.84830627707538e-14	5.470533010400401e-16
50300000	0.004874443206354203	1.9183131890177204e-49	-1.1273675278975906e-40	2.225465327628678e-11	8.781484033196375e-15	0.0002511135426936022	-7.940600371891216e-20	6.48493290616188e-15	4.392354151182068e-15	6.84830627707538e-14	5.470533010400401e-16
50400000	0.004874443206354203	1.9183131890177204e-49	-1.1296121340050377e-40	2.225465327628678e-11	8.781484033196375e-15	0.0002511135426936022	-7.939729650720329e-20	6.48493290616188e-15	4.392354151182068e-15	6.84830627707538e-14	5.470533010400401e-16
50500000	0.004874443206354203	1.9183131890177204e-49	-1.131856740112451e-40	2.225465327628678e-11	8.781484033196375e-15	0.0002511135426936022	-7.938858929549441e-20	6.48493290616188e-15	4.392354151182068e-15	6.84830627707538e-14	5.470533010400401e-16
50600000	0.004874443206354203	1.9183131890177204e-49	-1.1341013462198324e-40	2.225465327628678e-11	8.781484033196375e-15	0.0002511135426936022	-7.937988208378552e-20	6.48493290616188e-15	4.392354151182068e-15	6.84830627707538e-14	5.470533010400401e-16
50700000	0.004874443206354203	1.9183131890177204e-49	-1.1363459523271827e-40	2.225465327628678e-11	8.781484033196375e-15	0.0002511135426936022	-7.937117487207664e-20	6.48493290616188e-15	4.392354151182068e-15	6.84830627707538e-14	5.470533010400401e-16
50800000	0.004874443206354203	1.9183131890177204e-49	-1.1385905584345036e-40	2.225465327628678e-11	8.781484033196375e-15	0.0002511135426936022	-7.936246766036777e-20	6.48493290616188e-15	4.392354151182068e-15	6.84830627707538e-14	5.470533010400401e-16
50900000	0.004874443206354203	1.9183131890177204e-49	-1.1408351645417966e-40	2.225465327628678e-11	8.781484033196375e-15	0.0002511135426936022	-7.935376044865889e-20	6.48493290616188e-15	4.392354151182068e-15	6.84830627707538e-14	5.470533010400401e-16
51000000	0.004874443206354203	1.9183131890177204e-49	-1.1430797706490631e-40	2.225465327628678e-11	8.781484033196375e-15	0.0002511135426936022	-7.934505323695001e-20	6.48493290616188e-15	4.392354151182068e-15	6.84830627707538e-14	5.470533010400401e-16
51100000	0.004874443206354203	1.9183131890177204e-49	-1.1453243767563043e-40	2.225465327628678e-11	8.781484033196375e-15	0.0002511135426936022	-7.933634602524114e-20	6.48493290616188e-15	4.392354151182068e-15	6.84830627707538e-14	5.470533010400401e-16
51200000	0.004874443206354203	1.9183131890177204e-49	-1.147568982863522e-40	2.225465327628678e-11	8.781484033196375e-15	0.0002511135426936022	-7.932763881353226e-20	6.48493290616188e-15	4.392354151182068e-15	6.84830627707538e-14	5.470533010400401e-16
51300000	0.004874443206354203	1.9183131890177204e-49	-1.149813588970717e-40	2.225465327628678e-11	8.781484033196375e-15	0.0002511135426936022	-7.931893160182338e-20	6.48493290616188e-15	4.392354151182068e-15	6.84830627707538e-14	5.470533010400401e-16
51400000	0.004874443206354203	1.9183131890177204e-49	-1.1520581950778912e-40	2.225465327628678e-11	8.781484033196375e-15	0.0002511135426936022	-7.931022439011449e-20	6.48493290616188e-15	4.392354151182068e-15	6.84830627707538e-14	5.470533010400401e-16
51500000	0.004874443206354203	1.9183131890177204e-49	-1.154302801185046e-40	2.225465327628678e-11	8.781484033196375e-15	0.0002511135426936022	-7.930151717840562e-20	6.48493290616188e-15	4.392354151182068e-15	6.84830627707538e-14	5.470533010400401e-16
51600000	0.004874443206354203	1.9183131890177204e-49	-1.1565474072921827e-40	2.225465327628678e-11	8.781484033196375e-15	0.0002511135426936022	-7.929280996669674e-20	6.48493290616188e-15	4.392354151182068e-15	6.84830627707538e-14	5.470533010400401e-16
51700000	0.004874443206354203	1.9183131890177204e-49	-1.1587920133993026e-40	2.225465327628678e-11	8.781484033196375e-15	0.0002511135426936022	-7.928410275498786e-20	6.48493290616188e-15	4.392354151182068e-15	6.84830627707538e-14	5.470533010400401e-16
51800000	0.004874443206354203	1.9183131890177204e-49	-1.1610366195064072e-40	2.225465327628678e-11	8.781484033196375e-15	0.0002511135426936022	-7.927539554327899e-20	6.48493290616188e-15	4.392354151182068e-15	6.84830627707538e-14	5.470533010400401e-16
51900000	0.004874443206354203	1.9183131890177204e-49	-1.1632812256134981e-40	2.225465327628678e-11	8.781484033196375e-15	0.0002511135426936022	-7.926668833157011e-20	6.48493290616188e-15	4.392354151182068e-15	6.84830627707538e-14	5.470533010400401e-16
52000000	0.004874443206354203	1.9183131890177204e-49	-1.1655258317205766e-40	2.225465327628678e-11	8.781484033196375e-15	0.0002511135426936022	-7.925798111986123e-20	6.48493290616188e-15	4.392354151182068e-15	6.84830627707538e-14	5.470533010400401e-16
52100000	0.004874443206354203	1.9183131890177204e-49	-1.1677704378276439e-40	2.225465327628678e-11	8.781484033196375e-15	0.0002511135426936022	-7.924927390815234e-20	6.48493290616188e-15	4.392354151182068e-15	6.84830627707538e-14	5.470533010400401e-16
52200000	0.004874443206354203	1.9183131890177204e-49	-1.1700150439347018e-40	2.225465327628678e-11	8.781484033196375e-15	0.0002511135426936022	-7.924056669644347e-20	6.48493290616188e-15	4.392354151182068e-15	6.84830627707538e-14	5.470533010400401e-16
52300000	0.004874443206354203	1.9183131890177204e-49	-1.1722596500417513e-40	2.225465327628678e-11	8.781484033196375e-15	0.0002511135426936022	-7.923185948473459e-20	6.48493290616188e-15	4.392354151182068e-15	6.84830627707538e-14	5.470533010400401e-16
52400000	0.004874443206354203	1.9183131890177204e-49	-1.1745042561487941e-40	2.225465327628678e-11	8.781484033196375e-15	0.0002511135426936022	-7.922315227302571e-20	6.48493290616188e-15	4.392354151182068e-15	6.84830627707538e-14	5.470533010400401e-16
52500000	0.004874443206354203	1.9183131890177204e-49	-1.1767488622558314e-40	2.225465327628678e-11	8.781484033196375e-15	0.0002511135426936022	-7.921444506131684e-20	6.48493290616188e-15	4.392354151182068e-15	6.84830627707538e-14	5.470533010400401e-16
52600000	0.004874443206354203	1.9183131890177204e-49	-1.178993468362865e-40	2.225465327628678e-11	8.781484033196375e-15	0.0002511135426936022	-7.920573784960796e-20	6.48493290616188e-15	4.392354151182068e-15	6.84830627707538e-14	5.470533010400401e-16
52700000	0.004874443206354203	1.9183131890177204e-49	-1.1812380744698958e-40	2.225465327628678e-11	8.781484033196375e-15	0.0002511135426936022	-7.919703063789908e-20	6.48493290616188e-15	4.392354151182068e-15	6.84830627707538e-14	5.470533010400401e-16
52800000	0.004874443206354203	1.9183131890177204e-49	-1.1834826805769258e-40	2.225465327628678e-11	8.781484033196375e-15	0.0002511135426936022	-7.918832342619021e-20	6.48493290616188e-15	4.392354151182068e-15	6.84830627707538e-14	5.470533010400401e-16
52900000	0.004874443206354203	1.9183131890177204e-49	-1.1857272866839557e-40	2.225465327628678e-11	8.781484033196375e-15	0.0002511135426936022	-7.917961621448133e-20	6.48493290616188e-15	4.392354151182068e-15	6.84830627707538e-14	5.470533010400401e-16
53000000	0.004874443206354203	1.9183131890177204e-49	-1.1879718927909875e-40	2.225465327628678e-11	8.781484033196375e-15	0.0002511135426936022	-7.917090900277244e-20	6.48493290616188e-15	4.392354151182068e-15	6.84830627707538e-14	5.470533010400401e-16
53100000	0.004874443206354203	1.9183131890177204e-49	-1.1902164988980224e-40	2.225465327628678e-11	8.781484033196375e-15	0.0002511135426936022	-7.916220179106356e-20	6.48493290616188e-15	4.392354151182068e-15	6.84830627707538e-14	5.470533010400401e-16
53200000	0.004874443206354203	1.9183131890177204e-49	-1.1924611050050619e-40	2.225465327628678e-11	8.781484033196375e-15	0.0002511135426936022	-7.915349457935469e-20	6.48493290616188e-15	4.392354151182068e-15	6.84830627707538e-14	5.470533010400401e-16
53300000	0.004874443206354203	1.9183131890177204e-49	-1.1947057111121073e-40	2.225465327628678e-11	8.781484033196375e-15	0.0002511135426936022	-7.914478736764581e-20	6.48493290616188e-15	4.392354151182068e-15	6.84830627707538e-14	5.470533010400401e-16
53400000	0.004874443206354203	1.9183131890177204e-49	-1.19695031721916e-40	2.225465327628678e-11	8.781484033196375e-15	0.0002511135426936022	-7.913608015593693e-20	6.48493290616188e-15	4.392354151182068e-15	6.84830627707538e-14	5.470533010400401e-16
53500000	0.004874443206354203	1.9183131890177204e-49	-1.1991949233262215e-40	2.225465327628678e-11	8.781484033196375e-15	0.0002511135426936022	-7.912737294422806e-20	6.48493290616188e-15	4.392354151182068e-15	6.84830627707538e-14	5.470533010400401e-16
53600000	0.004874443206354203	1.9183131890177204e-49	-1.2014395294332933e-40	2.225465327628678e-11	8.781484033196375e-15	0.0002511135426936022	-7.911866573251918e-20	6.48493290616188e-15	4.392354151182068e-15	6.84830627707538e-14	5.470533010400401e-16
53700000	0.004874443206354203	1.9183131890177204e-49	-1.2036841355403764e-40	2.225465327628678e-11	8.781484033196375e-15	0.0002511135426936022	-7.91099585208103e-20	6.48493290616188e-15	4.392354151182068e-15	6.84830627707538e-14	5.470533010400401e-16
53800000	0.004874443206354203	1.9183131890177204e-49	-1.2059287416474727e-40	2.225465327628678e-11	8.781484033196375e-15	0.0002511135426936022	-7.910125130910141e-20	6.48493290616188e-15	4.392354151182068e-15	6.84830627707538e-14	5.470533010400401e-16
53900000	0.004874443206354203	1.9183131890177204e-49	-1.2081733477545836e-40	2.225465327628678e-11	8.781484033196375e-15	0.0002511135426936022	-7.909254409739254e-20	6.48493290616188e-15	4.392354151182068e-15	6.84830627707538e-14	5.470533010400401e-16
54000000	0.004874443206354203	1.9183131890177204e-49	-1.21041795386171e-40	2.225465327628678e-11	8.781484033196375e-15	0.0002511135426936022	-7.908383688568366e-20	6.48493290616188e-15	4.392354151182068e-15	6.84830627707538e-14	5.470533010400401e-16
54100000	0.004874443206354203	1.9183131890177204e-49	-1.212662559968854e-40	2.225465327628678e-11	8.781484033196375e-15	0.0002511135426936022	-7.907512967397478e-20	6.48493290616188e-15	4.392354151182068e-15	6.84830627707538e-14	5.470533010400401e-16
54200000	0.004874443206354203	1.9183131890177204e-49	-1.2149071660760164e-40	2.225465327628678e-11	8.781484033196375e-15	0.0002511135426936022	-7.906642246226591e-20	6.48493290616188e-15	4.392354151182068e-15	6.84830627707538e-14	5.470533010400401e-16
54300000	0.004874443206354203	1.9183131890177204e-49	-1.217151772183199e-40	2.225465327628678e-11	8.781484033196375e-15	0.0002511135426936022	-7.905771525055703e-20	6.48493290616188e-15	4.392354151182068e-15	6.84830627707538e-14	5.470533010400401e-16
54400000	0.004874443206354203	1.9183131890177204e-49	-1.219396378290403e-40	2.225465327628678e-11	8.781484033196375e-15	0.0002511135426936022	-7.904900803884815e-20	6.48493290616188e-15	4.392354151182068e-15	6.84830627707538e-14	5.470533010400401e-16
54500000	0.004874443206354203	1.9183131890177204e-49	-1.22164098439763e-40	2.225465327628678e-11	8.781484033196375e-15	0.0002511135426936022	-7.904030082713926e-20	6.48493290616188e-15	4.392354151182068e-15	6.84830627707538e-14	5.470533010400401e-16
54600000	0.004874443206354203	1.9183131890177204e-49	-1.2238855905048814e-40	2.225465327628678e-11	8.781484033196375e-15	0.0002511135426936022	-7.90315936154304e-20	6.48493290616188e-15	4.392354151182068e-15	6.84830627707538e-14	5.470533010400401e-16
54700000	0.004874443206354203	1.9183131890177204e-49	-1.2261301966121583e-40	2.225465327628678e-11	8.781484033196375e-15	0.0002511135426936022	-7.902288640372151e-20	6.48493290616188e-15	4.392354151182068e-15	6.84830627707538e-14	5.470533010400401e-16
54800000	0.004874443206354203	1.9183131890177204e-49	-1.2283748027194625e-40	2.225465327628678e-11	8.781484033196375e-15	0.0002511135426936022	-7.901417919201263e-20	6.48493290616188e-15	4.392354151182068e-15	6.84830627707538e-14	5.470533010400401e-16
54900000	0.004874443206354203	1.9183131890177204e-49	-1.2306194088267953e-40	2.225465327628678e-11	8.781484033196375e-15	0.0002511135426936022	-7.900547198030376e-20	6.48493290616188e-15	4.392354151182068e-15	6.84830627707538e-14	5.470533010400401e-16
55000000	0.004874443206354203	1.9183131890177204e-49	-1.232864014934158e-40	2.225465327628678e-11	8.781484033196375e-15	0.0002511135426936022	-7.899676476859488e-20	6.48493290616188e-15	4.392354151182068e-15	6.84830627707538e-14	5.470533010400401e-16
55100000	0.004874443206354203	1.9183131890177204e-49	-1.2351086210415522e-40	2.225465327628678e-11	8.781484033196375e-15	0.0002511135426936022	-7.8988057556886e-20	6.48493290616188e-15	4.392354151182068e-15	6.84830627707538e-14	5.470533010400401e-16
55200000	0.004874443206354203	1.9183131890177204e-49	-1.2373532271489791e-40	2.225465327628678e-11	8.781484033196375e-15	0.0002511135426936022	-7.897935034517711e-20	6.48493290616188e-15	4.392354151182068e-15	6.84830627707538e-14	5.470533010400401e-16
55300000	0.004874443206354203	1.9183131890177204e-49	-1.2395978332564402e-40	2.225465327628678e-11	8.781484033196375e-15	0.0002511135426936022	-7.897064313346825e-20	6.48493290616188e-15	4.392354151182068e-15	6.84830627707538e-14	5.470533010400401e-16
55400000	0.004874443206354203	1.9183131890177204e-49	-1.241842439363937e-40	2.225465327628678e-11	8.781484033196375e-15	0.0002511135426936022	-7.896193592175936e-20	6.48493290616188e-15	4.392354151182068e-15	6.84830627707538e-14	5.470533010400401e-16
55500000	0.004874443206354203	1.9183131890177204e-49	-1.244087045471471e-40	2.225465327628678e-11	8.781484033196375e-15	0.0002511135426936022	-7.895322871005048e-20	6.48493290616188e-15	4.392354151182068e-15	6.84830627707538e-14	5.470533010400401e-16
55600000	0.004874443206354203	1.9183131890177204e-49	-1.246331651579043e-40	2.225465327628678e-11	8.781484033196375e-15	0.0002511135426936022	-7.894452149834161e-20	6.48493290616188e-15	4.392354151182068e-15	6.84830627707538e-14	5.470533010400401e-16
55700000	0.004874443206354203	1.9183131890177204e-49	-1.2485762576866552e-40	2.225465327628678e-11	8.781484033196375e-15	0.0002511135426936022	-7.893581428663273e-20	6.48493290616188e-15	4.392354151182068e-15	6.84830627707538e-14	5.470533010400401e-16
55800000	0.004874443206354203	1.9183131890177204e-49	-1.2508208637943088e-40	2.225465327628678e-11	8.781484033196375e-15	0.0002511135426936022	-7.892710707492385e-20	6.48493290616188e-15	4.392354151182068e-15	6.84830627707538e-14	5.470533010400401e-16
55900000	0.004874443206354203	1.9183131890177204e-49	-1.253065469902005e-40	2.225465327628678e-11	8.781484033196375e-15	0.0002511135426936022	-7.891839986321498e-20	6.48493290616188e-15	4.392354151182068e-15	6.84830627707538e-14	5.470533010400401e-16
56000000	0.004874443206354203	1.9183131890177204e-49	-1.2553100760097453e-40	2.225465327628678e-11	8.781484033196375e-15	0.0002511135426936022	-7.89096926515061e-20	6.48493290616188e-15	4.392354151182068e-15	6.84830627707538e-14	5.470533010400401e-16
56100000	0.004874443206354203	1.9183131890177204e-49	-1.2575546821175312e-40	2.225465327628678e-11	8.781484033196375e-15	0.0002511135426936022	-7.890098543979721e-20	6.48493290616188e-15	4.392354151182068e-15	6.84830627707538e-14	5.470533010400401e-16
56200000	0.004874443206354203	1.9183131890177204e-49	-1.2597992882253103e-40	2.225465327628678e-11	8.781484033196375e-15	0.0002511135426936022	-7.889227822808833e-20	6.48493290616188e-15	4.392354151182068e-15	6.84830627707538e-14	5.470533010400401e-16
56300000	0.004874443206354203	1.9183131890177204e-49	-1.262043894332998e-40	2.225465327628678e-11	8.781484033196375e-15	0.0002511135426936022	-7.888357101637946e-20	6.48493290616188e-15	4.392354151182068e-15	6.84830627707538e-14	5.470533010400401e-16
56400000	0.004874443206354203	1.9183131890177204e-49	-1.2642885004405937e-40	2.225465327628678e-11	8.781484033196375e-15	0.0002511135426936022	-7.887486380467058e-20	6.48493290616188e-15	4.392354151182068e-15	6.84830627707538e-14	5.470533010400401e-16
56500000	0.004874443206354203	1.9183131890177204e-49	-1.2665331065480992e-40	2.225465327628678e-11	8.781484033196375e-15	0.0002511135426936022	-7.88661565929617e-20	6.48493290616188e-15	4.392354151182068e-15	6.84830627707538e-14	5.470533010400401e-16
56600000	0.004874443206354203	1.9183131890177204e-49	-1.2687777126555162e-40	2.225465327628678e-11	8.781484033196375e-15	0.0002511135426936022	-7.885744938125283e-20	6.48493290616188e-15	4.392354151182068e-15	6.84830627707538e-14	5.470533010400401e-16
56700000	0.004874443206354203	1.9183131890177204e-49	-1.2710223187628457e-40	2.225465327628678e-11	8.781484033196375e-15	0.0002511135426936022	-7.884874216954395e-20	6.48493290616188e-15	4.392354151182068e-15	6.84830627707538e-14	5.470533010400401e-16
56800000	0.004874443206354203	1.9183131890177204e-49	-1.2732669248700892e-40	2.225465327628678e-11	8.781484033196375e-15	0.0002511135426936022	-7.884003495783507e-20	6.48493290616188e-15	4.392354151182068e-15	6.84830627707538e-14	5.470533010400401e-16
56900000	0.004874443206354203	1.9183131890177204e-49	-1.2755115309772482e-40	2.225465327628678e-11	8.781484033196375e-15	0.0002511135426936022	-7.883132774612618e-20	6.48493290616188e-15	4.392354151182068e-15	6.84830627707538e-14	5.470533010400401e-16
57000000	0.004874443206354203	1.9183131890177204e-49	-1.277756137084324e-40	2.225465327628678e-11	8.781484033196375e-15	0.0002511135426936022	-7.882262053441731e-20	6.48493290616188e-15	4.392354151182068e-15	6.84830627707538e-14	5.470533010400401e-16
57100000	0.004874443206354203	1.9183131890177204e-49	-1.2800007431913181e-40	2.225465327628678e-11	8.781484033196375e-15	0.0002511135426936022	-7.881391332270843e-20	6.48493290616188e-15	4.392354151182068e-15	6.84830627707538e-14	5.470533010400401e-16
57200000	0.004874443206354203	1.9183131890177204e-49	-1.2822453492982318e-40	2.225465327628678e-11	8.781484033196375e-15	0.0002511135426936022	-7.880520611099955e-20	6.48493290616188e-15	4.392354151182068e-15	6.84830627707538e-14	5.470533010400401e-16
57300000	0.004874443206354203	1.9183131890177204e-49	-1.2844899554050668e-40	2.225465327628678e-11	8.781484033196375e-15	0.0002511135426936022	-7.879649889929068e-20	6.48493290616188e-15	4.392354151182068e-15	6.84830627707538e-14	5.470533010400401e-16
57400000	0.004874443206354203	1.9183131890177204e-49	-1.2867345615118242e-40	2.225465327628678e-11	8.781484033196375e-15	0.0002511135426936022	-7.87877916875818e-20	6.48493290616188e-15	4.392354151182068e-15	6.84830627707538e-14	5.470533010400401e-16
57500000	0.004874443206354203	1.9183131890177204e-49	-1.2889791676185056e-40	2.225465327628678e-11	8.781484033196375e-15	0.0002511135426936022	-7.877908447587292e-20	6.48493290616188e-15	4.392354151182068e-15	6.84830627707538e-14	5.470533010400401e-16
57600000	0.004874443206354203	1.9183131890177204e-49	-1.2912237737251123e-40	2.225465327628678e-11	8.781484033196375e-15	0.0002511135426936022	-7.877037726416403e-20	6.48493290616188e-15	4.392354151182068e-15	6.84830627707538e-14	5.470533010400401e-16
57700000	0.004874443206354203	1.9183131890177204e-49	-1.2934683798316457e-40	2.225465327628678e-11	8.781484033196375e-15	0.0002511135426936022	-7.876167005245516e-20	6.48493290616188e-15	4.392354151182068e-15	6.84830627707538e-14	5.470533010400401e-16
57800000	0.004874443206354203	1.9183131890177204e-49	-1.2957129859381073e-40	2.225465327628678e-11	8.781484033196375e-15	0.0002511135426936022	-7.875296284074628e-20	6.48493290616188e-15	4.392354151182068e-15	6.84830627707538e-14	5.470533010400401e-16
57900000	0.004874443206354203	1.9183131890177204e-49	-1.2979575920444986e-40	2.225465327628678e-11	8.781484033196375e-15	0.0002511135426936022	-7.87442556290374e-20	6.48493290616188e-15	4.392354151182068e-15	6.84830627707538e-14	5.470533010400401e-16
58000000	0.004874443206354203	1.9183131890177204e-49	-1.300202198150821e-40	2.225465327628678e-11	8.781484033196375e-15	0.0002511135426936022	-7.873554841732853e-20	6.48493290616188e-15	4.392354151182068e-15	6.84830627707538e-14	5.470533010400401e-16
58100000	0.004874443206354203	1.9183131890177204e-49	-1.3024468042570757e-40	2.225465327628678e-11	8.781484033196375e-15	0.0002511135426936022	-7.872684120561965e-20	6.48493290616188e-15	4.392354151182068e-15	6.84830627707538e-14	5.470533010400401e-16
58200000	0.004874443206354203	1.9183131890177204e-49	-1.304691410363264e-40	2.225465327628678e-11	8.781484033196375e-15	0.0002511135426936022	-7.871813399391077e-20	6.48493290616188e-15	4.392354151182068e-15	6.84830627707538e-14	5.470533010400401e-16
58300000	0.004874443206354203	1.9183131890177204e-49	-1.3069360164693878e-40	2.225465327628678e-11	8.781484033196375e-15	0.0002511135426936022	-7.87094267822019e-20	6.48493290616188e-15	4.392354151182068e-15	6.84830627707538e-14	5.470533010400401e-16
58400000	0.004874443206354203	1.9183131890177204e-49	-1.3091806225754481e-40	2.225465327628678e-11	8.781484033196375e-15	0.0002511135426936022	-7.870071957049302e-20	6.48493290616188e-15	4.392354151182068e-15	6.84830627707538e-14	5.470533010400401e-16
58500000	0.004874443206354203	1.9183131890177204e-49	-1.3114252286814467e-40	2.225465327628678e-11	8.781484033196375e-15	0.0002511135426936022	-7.869201235878413e-20	6.48493290616188e-15	4.392354151182068e-15	6.84830627707538e-14	5.470533010400401e-16
58600000	0.004874443206354203	1.9183131890177204e-49	-1.3136698347873847e-40	2.225465327628678e-11	8.781484033196375e-15	0.0002511135426936022	-7.868330514707525e-20	6.48493290616188e-15	4.392354151182068e-15	6.84830627707538e-14	5.470533010400401e-16
58700000	0.004874443206354203	1.9183131890177204e-49	-1.3159144408932635e-40	2.225465327628678e-11	8.781484033196375e-15	0.0002511135426936022	-7.867459793536638e-20	6.48493290616188e-15	4.392354151182068e-15	6.84830627707538e-14	5.470533010400401e-16
58800000	0.004874443206354203	1.9183131890177204e-49	-1.3181590469990847e-40	2.225465327628678e-11	8.781484033196375e-15	0.0002511135426936022	-7.86658907236575e-20	6.48493290616188e-15	4.392354151182068e-15	6.84830627707538e-14	5.470533010400401e-16
58900000	0.004874443206354203	1.9183131890177204e-49	-1.3204036531048497e-40	2.225465327628678e-11	8.781484033196375e-15	0.0002511135426936022	-7.865718351194862e-20	6.48493290616188e-15	4.392354151182068e-15	6.84830627707538e-14	5.470533010400401e-16
59000000	0.004874443206354203	1.9183131890177204e-49	-1.3226482592105597e-40	2.225465327628678e-11	8.781484033196375e-15	0.0002511135426936022	-7.864847630023975e-20	6.48493290616188e-15	4.392354151182068e-15	6.84830627707538e-14	5.470533010400401e-16
59100000	0.004874443206354203	1.9183131890177204e-49	-1.3248928653162163e-40	2.225465327628678e-11	8.781484033196375e-15	0.0002511135426936022	-7.863976908853087e-20	6.48493290616188e-15	4.392354151182068e-15	6.84830627707538e-14	5.470533010400401e-16
59200000	0.004874443206354203	1.9183131890177204e-49	-1.3271374714218211e-40	2.225465327628678e-11	8.781484033196375e-15	0.0002511135426936022	-7.863106187682198e-20	6.48493290616188e-15	4.392354151182068e-15	6.84830627707538e-14	5.470533010400401e-16
59300000	0.004874443206354203	1.9183131890177204e-49	-1.329382077527375e-40	2.225465327628678e-11	8.781484033196375e-15	0.0002511135426936022	-7.86223546651131e-20	6.48493290616188e-15	4.392354151182068e-15	6.84830627707538e-14	5.470533010400401e-16
59400000	0.004874443206354203	1.9183131890177204e-49	-1.3316266836328798e-40	2.225465327628678e-11	8.781484033196375e-15	0.0002511135426936022	-7.861364745340423e-20	6.48493290616188e-15	4.392354151182068e-15	6.84830627707538e-14	5.470533010400401e-16
59500000	0.004874443206354203	1.9183131890177204e-49	-1.3338712897383368e-40	2.225465327628678e-11	8.781484033196375e-15	0.0002511135426936022	-7.860494024169535e-20	6.48493290616188e-15	4.392354151182068e-15	6.84830627707538e-14	5.470533010400401e-16
59600000	0.004874443206354203	1.9183131890177204e-49	-1.3361158958437474e-40	2.225465327628678e-11	8.781484033196375e-15	0.0002511135426936022	-7.859623302998647e-20	6.48493290616188e-15	4.392354151182068e-15	6.84830627707538e-14	5.470533010400401e-16
59700000	0.004874443206354203	1.9183131890177204e-49	-1.338360501949113e-40	2.225465327628678e-11	8.781484033196375e-15	0.0002511135426936022	-7.85875258182776e-20	6.48493290616188e-15	4.392354151182068e-15	6.84830627707538e-14	5.470533010400401e-16
59800000	0.004874443206354203	1.9183131890177204e-49	-1.3406051080544352e-40	2.225465327628678e-11	8.781484033196375e-15	0.0002511135426936022	-7.857881860656872e-20	6.48493290616188e-15	4.392354151182068e-15	6.84830627707538e-14	5.470533010400401e-16
59900000	0.004874443206354203	1.9183131890177204e-49	-1.3428497141597151e-40	2.225465327628678e-11	8.781484033196375e-15	0.0002511135426936022	-7.857011139485984e-20	6.48493290616188e-15	4.392354151182068e-15	6.84830627707538e-14	5.470533010400401e-16
60000000	0.004874443206354203	1.9183131890177204e-49	-1.3450943202649545e-40	2.225465327628678e-11	8.781484033196375e-15	0.0002511135426936022	-7.856140418315095e-20	6.48493290616188e-15	4.392354151182068e-15	6.84830627707538e-14	5.470533010400401e-16
60100000	0.004874443206354203	1.9183131890177204e-49	-1.3473389263701545e-40	2.225465327628678e-11	8.781484033196375e-15	0.0002511135426936022	-7.855269697144208e-20	6.48493290616188e-15	4.392354151182068e-15	6.84830627707538e-14	5.470533010400401e-16
60200000	0.004874443206354203	1.9183131890177204e-49	-1.3495835324753166e-40	2.225465327628678e-11	8.781484033196375e-15	0.0002511135426936022	-7.85439897597332e-20	6.48493290616188e-15	4.392354151182068e-15	6.84830627707538e-14	5.470533010400401e-16
60300000	0.004874443206354203	1.9183131890177204e-49	-1.3518281385804422e-40	2.225465327628678e-11	8.781484033196375e-15	0.0002511135426936022	-7.853528254802432e-20	6.48493290616188e-15	4.392354151182068e-15	6.84830627707538e-14	5.470533010400401e-16
60400000	0.004874443206354203	1.9183131890177204e-49	-1.3540727446855327e-40	2.225465327628678e-11	8.781484033196375e-15	0.0002511135426936022	-7.852657533631545e-20	6.48493290616188e-15	4.392354151182068e-15	6.84830627707538e-14	5.470533010400401e-16
60500000	0.004874443206354203	1.9183131890177204e-49	-1.3563173507905896e-40	2.225465327628678e-11	8.781484033196375e-15	0.0002511135426936022	-7.851786812460657e-20	6.48493290616188e-15	4.392354151182068e-15	6.84830627707538e-14	5.470533010400401e-16
60600000	0.004874443206354203	1.9183131890177204e-49	-1.3585619568956144e-40	2.225465327628678e-11	8.781484033196375e-15	0.0002511135426936022	-7.850916091289769e-20	6.48493290616188e-15	4.392354151182068e-15	6.84830627707538e-14	5.470533010400401e-16
60700000	0.004874443206354203	1.9183131890177204e-49	-1.360806563000608e-40	2.225465327628678e-11	8.781484033196375e-15	0.0002511135426936022	-7.85004537011888e-20	6.48493290616188e-15	4.392354151182068e-15	6.84830627707538e-14	5.470533010400401e-16
60800000	0.004874443206354203	1.9183131890177204e-49	-1.3630511691055726e-40	2.225465327628678e-11	8.781484033196375e-15	0.0002511135426936022	-7.849174648947993e-20	6.48493290616188e-15	4.392354151182068e-15	6.84830627707538e-14	5.470533010400401e-16
60900000	0.004874443206354203	1.9183131890177204e-49	-1.3652957752105091e-40	2.225465327628678e-11	8.781484033196375e-15	0.0002511135426936022	-7.848303927777105e-20	6.48493290616188e-15	4.392354151182068e-15	6.84830627707538e-14	5.470533010400401e-16
61000000	0.004874443206354203	1.9183131890177204e-49	-1.367540381315419e-40	2.225465327628678e-11	8.781484033196375e-15	0.0002511135426936022	-7.847433206606217e-20	6.48493290616188e-15	4.392354151182068e-15	6.84830627707538e-14	5.470533010400401e-16
61100000	0.004874443206354203	1.9183131890177204e-49	-1.3697849874203037e-40	2.225465327628678e-11	8.781484033196375e-15	0.0002511135426936022	-7.84656248543533e-20	6.48493290616188e-15	4.392354151182068e-15	6.84830627707538e-14	5.470533010400401e-16
61200000	0.004874443206354203	1.9183131890177204e-49	-1.3720295935251646e-40	2.225465327628678e-11	8.781484033196375e-15	0.0002511135426936022	-7.845691764264442e-20	6.48493290616188e-15	4.392354151182068e-15	6.84830627707538e-14	5.470533010400401e-16
61300000	0.004874443206354203	1.9183131890177204e-49	-1.3742741996300033e-40	2.225465327628678e-11	8.781484033196375e-15	0.0002511135426936022	-7.844821043093554e-20	6.48493290616188e-15	4.392354151182068e-15	6.84830627707538e-14	5.470533010400401e-16
61400000	0.004874443206354203	1.9183131890177204e-49	-1.376518805734821e-40	2.225465327628678e-11	8.781484033196375e-15	0.0002511135426936022	-7.843950321922666e-20	6.48493290616188e-15	4.392354151182068e-15	6.84830627707538e-14	5.470533010400401e-16
61500000	0.004874443206354203	1.9183131890177204e-49	-1.3787634118396193e-40	2.225465327628678e-11	8.781484033196375e-15	0.0002511135426936022	-7.843079600751779e-20	6.48493290616188e-15	4.392354151182068e-15	6.84830627707538e-14	5.470533010400401e-16
61600000	0.004874443206354203	1.9183131890177204e-49	-1.3810080179443992e-40	2.225465327628678e-11	8.781484033196375e-15	0.0002511135426936022	-7.84220887958089e-20	6.48493290616188e-15	4.392354151182068e-15	6.84830627707538e-14	5.470533010400401e-16
61700000	0.004874443206354203	1.9183131890177204e-49	-1.3832526240491627e-40	2.225465327628678e-11	8.781484033196375e-15	0.0002511135426936022	-7.841338158410002e-20	6.48493290616188e-15	4.392354151182068e-15	6.84830627707538e-14	5.470533010400401e-16
61800000	0.004874443206354203	1.9183131890177204e-49	-1.385497230153911e-40	2.225465327628678e-11	8.781484033196375e-15	0.0002511135426936022	-7.840467437239115e-20	6.48493290616188e-15	4.392354151182068e-15	6.84830627707538e-14	5.470533010400401e-16
61900000	0.004874443206354203	1.9183131890177204e-49	-1.3877418362586453e-40	2.225465327628678e-11	8.781484033196375e-15	0.0002511135426936022	-7.839596716068227e-20	6.48493290616188e-15	4.392354151182068e-15	6.84830627707538e-14	5.470533010400401e-16
62000000	0.004874443206354203	1.9183131890177204e-49	-1.3899864423633671e-40	2.225465327628678e-11	8.781484033196375e-15	0.0002511135426936022	-7.838725994897339e-20	6.48493290616188e-15	4.392354151182068e-15	6.84830627707538e-14	5.470533010400401e-16
62100000	0.004874443206354203	1.9183131890177204e-49	-1.392231048468078e-40	2.225465327628678e-11	8.781484033196375e-15	0.0002511135426936022	-7.837855273726451e-20	6.48493290616188e-15	4.392354151182068e-15	6.84830627707538e-14	5.470533010400401e-16
62200000	0.004874443206354203	1.9183131890177204e-49	-1.3944756545727792e-40	2.225465327628678e-11	8.781484033196375e-15	0.0002511135426936022	-7.836984552555564e-20	6.48493290616188e-15	4.392354151182068e-15	6.84830627707538e-14	5.470533010400401e-16
62300000	0.004874443206354203	1.9183131890177204e-49	-1.3967202606774723e-40	2.225465327628678e-11	8.781484033196375e-15	0.0002511135426936022	-7.836113831384675e-20	6.48493290616188e-15	4.392354151182068e-15	6.84830627707538e-14	5.470533010400401e-16
62400000	0.004874443206354203	1.9183131890177204e-49	-1.3989648667821584e-40	2.225465327628678e-11	8.781484033196375e-15	0.0002511135426936022	-7.835243110213787e-20	6.48493290616188e-15	4.392354151182068e-15	6.84830627707538e-14	5.470533010400401e-16
62500000	0.004874443206354203	1.9183131890177204e-49	-1.4012094728868395e-40	2.225465327628678e-11	8.781484033196375e-15	0.0002511135426936022	-7.8343723890429e-20	6.48493290616188e-15	4.392354151182068e-15	6.84830627707538e-14	5.470533010400401e-16
62600000	0.004874443206354203	1.9183131890177204e-49	-1.4034540789915164e-40	2.225465327628678e-11	8.781484033196375e-15	0.0002511135426936022	-7.833501667872012e-20	6.48493290616188e-15	4.392354151182068e-15	6.84830627707538e-14	5.470533010400401e-16
62700000	0.004874443206354203	1.9183131890177204e-49	-1.4056986850961908e-40	2.225465327628678e-11	8.781484033196375e-15	0.0002511135426936022	-7.832630946701124e-20	6.48493290616188e-15	4.392354151182068e-15	6.84830627707538e-14	5.470533010400401e-16
62800000	0.004874443206354203	1.9183131890177204e-49	-1.407943291200864e-40	2.225465327628678e-11	8.781484033196375e-15	0.0002511135426936022	-7.831760225530237e-20	6.48493290616188e-15	4.392354151182068e-15	6.84830627707538e-14	5.470533010400401e-16
62900000	0.004874443206354203	1.9183131890177204e-49	-1.4101878973055376e-40	2.225465327628678e-11	8.781484033196375e-15	0.0002511135426936022	-7.830889504359349e-20	6.48493290616188e-15	4.392354151182068e-15	6.84830627707538e-14	5.470533010400401e-16
63000000	0.004874443206354203	1.9183131890177204e-49	-1.412432503410213e-40	2.225465327628678e-11	8.781484033196375e-15	0.0002511135426936022	-7.83001878318846e-20	6.48493290616188e-15	4.392354151182068e-15	6.84830627707538e-14	5.470533010400401e-16
63100000	0.004874443206354203	1.9183131890177204e-49	-1.4146771095148913e-40	2.225465327628678e-11	8.781484033196375e-15	0.0002511135426936022	-7.829148062017572e-20	6.48493290616188e-15	4.392354151182068e-15	6.84830627707538e-14	5.470533010400401e-16
63200000	0.004874443206354203	1.9183131890177204e-49	-1.4169217156195742e-40	2.225465327628678e-11	8.781484033196375e-15	0.0002511135426936022	-7.828277340846685e-20	6.48493290616188e-15	4.392354151182068e-15	6.84830627707538e-14	5.470533010400401e-16
63300000	0.004874443206354203	1.9183131890177204e-49	-1.419166321724263e-40	2.225465327628678e-11	8.781484033196375e-15	0.0002511135426936022	-7.827406619675797e-20	6.48493290616188e-15	4.392354151182068e-15	6.84830627707538e-14	5.470533010400401e-16
63400000	0.004874443206354203	1.9183131890177204e-49	-1.4214109278289591e-40	2.225465327628678e-11	8.781484033196375e-15	0.0002511135426936022	-7.826535898504909e-20	6.48493290616188e-15	4.392354151182068e-15	6.84830627707538e-14	5.470533010400401e-16
63500000	0.004874443206354203	1.9183131890177204e-49	-1.4236555339336642e-40	2.225465327628678e-11	8.781484033196375e-15	0.0002511135426936022	-7.825665177334022e-20	6.48493290616188e-15	4.392354151182068e-15	6.84830627707538e-14	5.470533010400401e-16
63600000	0.004874443206354203	1.9183131890177204e-49	-1.4259001400383793e-40	2.225465327628678e-11	8.781484033196375e-15	0.0002511135426936022	-7.824794456163134e-20	6.48493290616188e-15	4.392354151182068e-15	6.84830627707538e-14	5.470533010400401e-16
63700000	0.004874443206354203	1.9183131890177204e-49	-1.428144746143106e-40	2.225465327628678e-11	8.781484033196375e-15	0.0002511135426936022	-7.823923734992246e-20	6.48493290616188e-15	4.392354151182068e-15	6.84830627707538e-14	5.470533010400401e-16
63800000	0.004874443206354203	1.9183131890177204e-49	-1.4303893522478458e-40	2.225465327628678e-11	8.781484033196375e-15	0.0002511135426936022	-7.823053013821357e-20	6.48493290616188e-15	4.392354151182068e-15	6.84830627707538e-14	5.470533010400401e-16
63900000	0.004874443206354203	1.9183131890177204e-49	-1.4326339583526001e-40	2.225465327628678e-11	8.781484033196375e-15	0.0002511135426936022	-7.82218229265047e-20	6.48493290616188e-15	4.392354151182068e-15	6.84830627707538e-14	5.470533010400401e-16
64000000	0.004874443206354203	1.9183131890177204e-49	-1.43487856445737e-40	2.225465327628678e-11	8.781484033196375e-15	0.0002511135426936022	-7.821311571479582e-20	6.48493290616188e-15	4.392354151182068e-15	6.84830627707538e-14	5.470533010400401e-16
64100000	0.004874443206354203	1.9183131890177204e-49	-1.4371231705621574e-40	2.225465327628678e-11	8.781484033196375e-15	0.0002511135426936022	-7.820440850308694e-20	6.48493290616188e-15	4.392354151182068e-15	6.84830627707538e-14	5.470533010400401e-16
64200000	0.004874443206354203	1.9183131890177204e-49	-1.4393677766669634e-40	2.225465327628678e-11	8.781484033196375e-15	0.0002511135426936022	-7.819570129137807e-20	6.48493290616188e-15	4.392354151182068e-15	6.84830627707538e-14	5.470533010400401e-16
64300000	0.004874443206354203	1.9183131890177204e-49	-1.4416123827717894e-40	2.225465327628678e-11	8.781484033196375e-15	0.0002511135426936022	-7.818699407966919e-20	6.48493290616188e-15	4.392354151182068e-15	6.84830627707538e-14	5.470533010400401e-16
64400000	0.004874443206354203	1.9183131890177204e-49	-1.4438569888766369e-40	2.225465327628678e-11	8.781484033196375e-15	0.0002511135426936022	-7.817828686796031e-20	6.48493290616188e-15	4.392354151182068e-15	6.84830627707538e-14	5.470533010400401e-16
64500000	0.004874443206354203	1.9183131890177204e-49	-1.4461015949815074e-40	2.225465327628678e-11	8.781484033196375e-15	0.0002511135426936022	-7.816957965625143e-20	6.48493290616188e-15	4.392354151182068e-15	6.84830627707538e-14	5.470533010400401e-16
64600000	0.004874443206354203	1.9183131890177204e-49	-1.4483462010864021e-40	2.225465327628678e-11	8.781484033196375e-15	0.0002511135426936022	-7.816087244454256e-20	6.48493290616188e-15	4.392354151182068e-15	6.84830627707538e-14	5.470533010400401e-16
64700000	0.004874443206354203	1.9183131890177204e-49	-1.4505908071913226e-40	2.225465327628678e-11	8.781484033196375e-15	0.0002511135426936022	-7.815216523283367e-20	6.48493290616188e-15	4.392354151182068e-15	6.84830627707538e-14	5.470533010400401e-16
64800000	0.004874443206354203	1.9183131890177204e-49	-1.4528354132962703e-40	2.225465327628678e-11	8.781484033196375e-15	0.0002511135426936022	-7.814345802112479e-20	6.48493290616188e-15	4.392354151182068e-15	6.84830627707538e-14	5.470533010400401e-16
64900000	0.004874443206354203	1.9183131890177204e-49	-1.4550800194012465e-40	2.225465327628678e-11	8.781484033196375e-15	0.0002511135426936022	-7.813475080941592e-20	6.48493290616188e-15	4.392354151182068e-15	6.84830627707538e-14	5.470533010400401e-16
65000000	0.004874443206354203	1.9183131890177204e-49	-1.4573246255062528e-40	2.225465327628678e-11	8.781484033196375e-15	0.0002511135426936022	-7.812604359770704e-20	6.48493290616188e-15	4.392354151182068e-15	6.84830627707538e-14	5.470533010400401e-16
65100000	0.004874443206354203	1.9183131890177204e-49	-1.4595692316112903e-40	2.225465327628678e-11	8.781484033196375e-15	0.0002511135426936022	-7.811733638599816e-20	6.48493290616188e-15	4.392354151182068e-15	6.84830627707538e-14	5.470533010400401e-16
65200000	0.004874443206354203	1.9183131890177204e-49	-1.4618138377163608e-40	2.225465327628678e-11	8.781484033196375e-15	0.0002511135426936022	-7.810862917428928e-20	6.48493290616188e-15	4.392354151182068e-15	6.84830627707538e-14	5.470533010400401e-16
65300000	0.004874443206354203	1.9183131890177204e-49	-1.4640584438214654e-40	2.225465327628678e-11	8.781484033196375e-15	0.0002511135426936022	-7.809992196258041e-20	6.48493290616188e-15	4.392354151182068e-15	6.84830627707538e-14	5.470533010400401e-16
65400000	0.004874443206354203	1.9183131890177204e-49	-1.4663030499266056e-40	2.225465327628678e-11	8.781484033196375e-15	0.0002511135426936022	-7.809121475087153e-20	6.48493290616188e-15	4.392354151182068e-15	6.84830627707538e-14	5.470533010400401e-16
65500000	0.004874443206354203	1.9183131890177204e-49	-1.468547656031783e-40	2.225465327628678e-11	8.781484033196375e-15	0.0002511135426936022	-7.808250753916264e-20	6.48493290616188e-15	4.392354151182068e-15	6.84830627707538e-14	5.470533010400401e-16
65600000	0.004874443206354203	1.9183131890177204e-49	-1.4707922621369987e-40	2.225465327628678e-11	8.781484033196375e-15	0.0002511135426936022	-7.807380032745377e-20	6.48493290616188e-15	4.392354151182068e-15	6.84830627707538e-14	5.470533010400401e-16
65700000	0.004874443206354203	1.9183131890177204e-49	-1.4730368682422544e-40	2.225465327628678e-11	8.781484033196375e-15	0.0002511135426936022	-7.806509311574489e-20	6.48493290616188e-15	4.392354151182068e-15	6.84830627707538e-14	5.470533010400401e-16
65800000	0.004874443206354203	1.9183131890177204e-49	-1.4752814743475513e-40	2.225465327628678e-11	8.781484033196375e-15	0.0002511135426936022	-7.805638590403601e-20	6.48493290616188e-15	4.392354151182068e-15	6.84830627707538e-14	5.470533010400401e-16
65900000	0.004874443206354203	1.9183131890177204e-49	-1.477526080452891e-40	2.225465327628678e-11	8.781484033196375e-15	0.0002511135426936022	-7.804767869232714e-20	6.48493290616188e-15	4.392354151182068e-15	6.84830627707538e-14	5.470533010400401e-16
66000000	0.004874443206354203	1.9183131890177204e-49	-1.4797706865582747e-40	2.225465327628678e-11	8.781484033196375e-15	0.0002511135426936022	-7.803897148061826e-20	6.48493290616188e-15	4.392354151182068e-15	6.84830627707538e-14	5.470533010400401e-16
66100000	0.004874443206354203	1.9183131890177204e-49	-1.482015292663704e-40	2.225465327628678e-11	8.781484033196375e-15	0.0002511135426936022	-7.803026426890938e-20	6.48493290616188e-15	4.392354151182068e-15	6.84830627707538e-14	5.470533010400401e-16
66200000	0.004874443206354203	1.9183131890177204e-49	-1.4842598987691269e-40	2.225465327628678e-11	8.781484033196375e-15	0.0002511135426936022	-7.80215570572005e-20	6.48493290616188e-15	4.392354151182068e-15	6.84830627707538e-14	5.470533010400401e-16
66300000	0.004874443206354203	1.9183131890177204e-49	-1.4865045048744578e-40	2.225465327628678e-11	8.781484033196375e-15	0.0002511135426936022	-7.801284984549162e-20	6.48493290616188e-15	4.392354151182068e-15	6.84830627707538e-14	5.470533010400401e-16
66400000	0.004874443206354203	1.9183131890177204e-49	-1.488749110979697e-40	2.225465327628678e-11	8.781484033196375e-15	0.0002511135426936022	-7.800414263378274e-20	6.48493290616188e-15	4.392354151182068e-15	6.84830627707538e-14	5.470533010400401e-16
66500000	0.004874443206354203	1.9183131890177204e-49	-1.4909937170848462e-40	2.225465327628678e-11	8.781484033196375e-15	0.0002511135426936022	-7.799543542207386e-20	6.48493290616188e-15	4.392354151182068e-15	6.84830627707538e-14	5.470533010400401e-16
66600000	0.004874443206354203	1.9183131890177204e-49	-1.4932383231899065e-40	2.225465327628678e-11	8.781484033196375e-15	0.0002511135426936022	-7.798672821036499e-20	6.48493290616188e-15	4.392354151182068e-15	6.84830627707538e-14	5.470533010400401e-16
66700000	0.004874443206354203	1.9183131890177204e-49	-1.4954829292948794e-40	2.225465327628678e-11	8.781484033196375e-15	0.0002511135426936022	-7.797802099865611e-20	6.48493290616188e-15	4.392354151182068e-15	6.84830627707538e-14	5.470533010400401e-16
66800000	0.004874443206354203	1.9183131890177204e-49	-1.4977275353997664e-40	2.225465327628678e-11	8.781484033196375e-15	0.0002511135426936022	-7.796931378694723e-20	6.48493290616188e-15	4.392354151182068e-15	6.84830627707538e-14	5.470533010400401e-16
66900000	0.004874443206354203	1.9183131890177204e-49	-1.4999721415045688e-40	2.225465327628678e-11	8.781484033196375e-15	0.0002511135426936022	-7.796060657523835e-20	6.48493290616188e-15	4.392354151182068e-15	6.84830627707538e-14	5.470533010400401e-16
67000000	0.004874443206354203	1.9183131890177204e-49	-1.5022167476092882e-40	2.225465327628678e-11	8.781484033196375e-15	0.0002511135426936022	-7.795189936352948e-20	6.48493290616188e-15	4.392354151182068e-15	6.84830627707538e-14	5.470533010400401e-16
67100000	0.004874443206354203	1.9183131890177204e-49	-1.5044613537139258e-40	2.225465327628678e-11	8.781484033196375e-15	0.0002511135426936022	-7.794319215182059e-20	6.48493290616188e-15	4.392354151182068e-15	6.84830627707538e-14	5.470533010400401e-16
67200000	0.004874443206354203	1.9183131890177204e-49	-1.506705959818483e-40	2.225465327628678e-11	8.781484033196375e-15	0.0002511135426936022	-7.793448494011171e-20	6.48493290616188e-15	4.392354151182068e-15	6.84830627707538e-14	5.470533010400401e-16
67300000	0.004874443206354203	1.9183131890177204e-49	-1.5089505659229614e-40	2.225465327628678e-11	8.781484033196375e-15	0.0002511135426936022	-7.792577772840284e-20	6.48493290616188e-15	4.392354151182068e-15	6.84830627707538e-14	5.470533010400401e-16
67400000	0.004874443206354203	1.9183131890177204e-49	-1.5111951720273623e-40	2.225465327628678e-11	8.781484033196375e-15	0.0002511135426936022	-7.791707051669396e-20	6.48493290616188e-15	4.392354151182068e-15	6.84830627707538e-14	5.470533010400401e-16
67500000	0.004874443206354203	1.9183131890177204e-49	-1.513439778131687e-40	2.225465327628678e-11	8.781484033196375e-15	0.0002511135426936022	-7.790836330498508e-20	6.48493290616188e-15	4.392354151182068e-15	6.84830627707538e-14	5.470533010400401e-16
67600000	0.004874443206354203	1.9183131890177204e-49	-1.5156843842359373e-40	2.225465327628678e-11	8.781484033196375e-15	0.0002511135426936022	-7.78996560932762e-20	6.48493290616188e-15	4.392354151182068e-15	6.84830627707538e-14	5.470533010400401e-16
67700000	0.004874443206354203	1.9183131890177204e-49	-1.5179289903401142e-40	2.225465327628678e-11	8.781484033196375e-15	0.0002511135426936022	-7.789094888156733e-20	6.48493290616188e-15	4.392354151182068e-15	6.84830627707538e-14	5.470533010400401e-16
67800000	0.004874443206354203	1.9183131890177204e-49	-1.5201735964442194e-40	2.225465327628678e-11	8.781484033196375e-15	0.0002511135426936022	-7.788224166985844e-20	6.48493290616188e-15	4.392354151182068e-15	6.84830627707538e-14	5.470533010400401e-16
67900000	0.004874443206354203	1.9183131890177204e-49	-1.522418202548254e-40	2.225465327628678e-11	8.781484033196375e-15	0.0002511135426936022	-7.787353445814956e-20	6.48493290616188e-15	4.392354151182068e-15	6.84830627707538e-14	5.470533010400401e-16
68000000	0.004874443206354203	1.9183131890177204e-49	-1.5246628086522198e-40	2.225465327628678e-11	8.781484033196375e-15	0.0002511135426936022	-7.786482724644069e-20	6.48493290616188e-15	4.392354151182068e-15	6.84830627707538e-14	5.470533010400401e-16
68100000	0.004874443206354203	1.9183131890177204e-49	-1.526907414756118e-40	2.225465327628678e-11	8.781484033196375e-15	0.0002511135426936022	-7.785612003473181e-20	6.48493290616188e-15	4.392354151182068e-15	6.84830627707538e-14	5.470533010400401e-16
68200000	0.004874443206354203	1.9183131890177204e-49	-1.52915202085995e-40	2.225465327628678e-11	8.781484033196375e-15	0.0002511135426936022	-7.784741282302293e-20	6.48493290616188e-15	4.392354151182068e-15	6.84830627707538e-14	5.470533010400401e-16
68300000	0.004874443206354203	1.9183131890177204e-49	-1.531396626963717e-40	2.225465327628678e-11	8.781484033196375e-15	0.0002511135426936022	-7.783870561131406e-20	6.48493290616188e-15	4.392354151182068e-15	6.84830627707538e-14	5.470533010400401e-16
68400000	0.004874443206354203	1.9183131890177204e-49	-1.533641233067421e-40	2.225465327628678e-11	8.781484033196375e-15	0.0002511135426936022	-7.782999839960518e-20	6.48493290616188e-15	4.392354151182068e-15	6.84830627707538e-14	5.470533010400401e-16
68500000	0.004874443206354203	1.9183131890177204e-49	-1.535885839171063e-40	2.225465327628678e-11	8.781484033196375e-15	0.0002511135426936022	-7.78212911878963e-20	6.48493290616188e-15	4.392354151182068e-15	6.84830627707538e-14	5.470533010400401e-16
68600000	0.004874443206354203	1.9183131890177204e-49	-1.5381304452746444e-40	2.225465327628678e-11	8.781484033196375e-15	0.0002511135426936022	-7.781258397618741e-20	6.48493290616188e-15	4.392354151182068e-15	6.84830627707538e-14	5.470533010400401e-16
68700000	0.004874443206354203	1.9183131890177204e-49	-1.5403750513781668e-40	2.225465327628678e-11	8.781484033196375e-15	0.0002511135426936022	-7.780387676447854e-20	6.48493290616188e-15	4.392354151182068e-15	6.84830627707538e-14	5.470533010400401e-16
68800000	0.004874443206354203	1.9183131890177204e-49	-1.5426196574816314e-40	2.225465327628678e-11	8.781484033196375e-15	0.0002511135426936022	-7.779516955276966e-20	6.48493290616188e-15	4.392354151182068e-15	6.84830627707538e-14	5.470533010400401e-16
68900000	0.004874443206354203	1.9183131890177204e-49	-1.5448642635850399e-40	2.225465327628678e-11	8.781484033196375e-15	0.0002511135426936022	-7.778646234106078e-20	6.48493290616188e-15	4.392354151182068e-15	6.84830627707538e-14	5.470533010400401e-16
69000000	0.004874443206354203	1.9183131890177204e-49	-1.5471088696883934e-40	2.225465327628678e-11	8.781484033196375e-15	0.0002511135426936022	-7.777775512935191e-20	6.48493290616188e-15	4.392354151182068e-15	6.84830627707538e-14	5.470533010400401e-16
69100000	0.004874443206354203	1.9183131890177204e-49	-1.5493534757916936e-40	2.225465327628678e-11	8.781484033196375e-15	0.0002511135426936022	-7.776904791764303e-20	6.48493290616188e-15	4.392354151182068e-15	6.84830627707538e-14	5.470533010400401e-16
69200000	0.004874443206354203	1.9183131890177204e-49	-1.5515980818949415e-40	2.225465327628678e-11	8.781484033196375e-15	0.0002511135426936022	-7.776034070593415e-20	6.48493290616188e-15	4.392354151182068e-15	6.84830627707538e-14	5.470533010400401e-16
69300000	0.004874443206354203	1.9183131890177204e-49	-1.553842687998139e-40	2.225465327628678e-11	8.781484033196375e-15	0.0002511135426936022	-7.775163349422526e-20	6.48493290616188e-15	4.392354151182068e-15	6.84830627707538e-14	5.470533010400401e-16
69400000	0.004874443206354203	1.9183131890177204e-49	-1.5560872941012873e-40	2.225465327628678e-11	8.781484033196375e-15	0.0002511135426936022	-7.77429262825164e-20	6.48493290616188e-15	4.392354151182068e-15	6.84830627707538e-14	5.470533010400401e-16
69500000	0.004874443206354203	1.9183131890177204e-49	-1.5583319002043878e-40	2.225465327628678e-11	8.781484033196375e-15	0.0002511135426936022	-7.773421907080751e-20	6.48493290616188e-15	4.392354151182068e-15	6.84830627707538e-14	5.470533010400401e-16
69600000	0.004874443206354203	1.9183131890177204e-49	-1.560576506307442e-40	2.225465327628678e-11	8.781484033196375e-15	0.0002511135426936022	-7.772551185909863e-20	6.48493290616188e-15	4.392354151182068e-15	6.84830627707538e-14	5.470533010400401e-16
69700000	0.004874443206354203	1.9183131890177204e-49	-1.562821112410451e-40	2.225465327628678e-11	8.781484033196375e-15	0.0002511135426936022	-7.771680464738976e-20	6.48493290616188e-15	4.392354151182068e-15	6.84830627707538e-14	5.470533010400401e-16
69800000	0.004874443206354203	1.9183131890177204e-49	-1.5650657185134166e-40	2.225465327628678e-11	8.781484033196375e-15	0.0002511135426936022	-7.770809743568088e-20	6.48493290616188e-15	4.392354151182068e-15	6.84830627707538e-14	5.470533010400401e-16
69900000	0.004874443206354203	1.9183131890177204e-49	-1.5673103246163401e-40	2.225465327628678e-11	8.781484033196375e-15	0.0002511135426936022	-7.7699390223972e-20	6.48493290616188e-15	4.392354151182068e-15	6.84830627707538e-14	5.470533010400401e-16
70000000	0.004874443206354203	1.9183131890177204e-49	-1.5695549307192228e-40	2.225465327628678e-11	8.781484033196375e-15	0.0002511135426936022	-7.769068301226312e-20	6.48493290616188e-15	4.392354151182068e-15	6.84830627707538e-14	5.470533010400401e-16
70100000	0.004874443206354203	1.9183131890177204e-49	-1.5717995368220662e-40	2.225465327628678e-11	8.781484033196375e-15	0.0002511135426936022	-7.768197580055425e-20	6.48493290616188e-15	4.392354151182068e-15	6.84830627707538e-14	5.470533010400401e-16
70200000	0.004874443206354203	1.9183131890177204e-49	-1.5740441429248718e-40	2.225465327628678e-11	8.781484033196375e-15	0.0002511135426936022	-7.767326858884536e-20	6.48493290616188e-15	4.392354151182068e-15	6.84830627707538e-14	5.470533010400401e-16
70300000	0.004874443206354203	1.9183131890177204e-49	-1.576288749027641e-40	2.225465327628678e-11	8.781484033196375e-15	0.0002511135426936022	-7.766456137713648e-20	6.48493290616188e-15	4.392354151182068e-15	6.84830627707538e-14	5.470533010400401e-16
70400000	0.004874443206354203	1.9183131890177204e-49	-1.578533355130375e-40	2.225465327628678e-11	8.781484033196375e-15	0.0002511135426936022	-7.765585416542761e-20	6.48493290616188e-15	4.392354151182068e-15	6.84830627707538e-14	5.470533010400401e-16
70500000	0.004874443206354203	1.9183131890177204e-49	-1.5807779612330753e-40	2.225465327628678e-11	8.781484033196375e-15	0.0002511135426936022	-7.764714695371873e-20	6.48493290616188e-15	4.392354151182068e-15	6.84830627707538e-14	5.470533010400401e-16
70600000	0.004874443206354203	1.9183131890177204e-49	-1.5830225673357435e-40	2.225465327628678e-11	8.781484033196375e-15	0.0002511135426936022	-7.763843974200985e-20	6.48493290616188e-15	4.392354151182068e-15	6.84830627707538e-14	5.470533010400401e-16
70700000	0.004874443206354203	1.9183131890177204e-49	-1.5852671734383809e-40	2.225465327628678e-11	8.781484033196375e-15	0.0002511135426936022	-7.762973253030097e-20	6.48493290616188e-15	4.392354151182068e-15	6.84830627707538e-14	5.470533010400401e-16
70800000	0.004874443206354203	1.9183131890177204e-49	-1.5875117795409887e-40	2.225465327628678e-11	8.781484033196375e-15	0.0002511135426936022	-7.76210253185921e-20	6.48493290616188e-15	4.392354151182068e-15	6.84830627707538e-14	5.470533010400401e-16
70900000	0.004874443206354203	1.9183131890177204e-49	-1.5897563856435686e-40	2.225465327628678e-11	8.781484033196375e-15	0.0002511135426936022	-7.761231810688322e-20	6.48493290616188e-15	4.392354151182068e-15	6.84830627707538e-14	5.470533010400401e-16
71000000	0.004874443206354203	1.9183131890177204e-49	-1.592000991746122e-40	2.225465327628678e-11	8.781484033196375e-15	0.0002511135426936022	-7.760361089517433e-20	6.48493290616188e-15	4.392354151182068e-15	6.84830627707538e-14	5.470533010400401e-16
71100000	0.004874443206354203	1.9183131890177204e-49	-1.59424559784865e-40	2.225465327628678e-11	8.781484033196375e-15	0.0002511135426936022	-7.759490368346546e-20	6.48493290616188e-15	4.392354151182068e-15	6.84830627707538e-14	5.470533010400401e-16
71200000	0.004874443206354203	1.9183131890177204e-49	-1.5964902039511548e-40	2.225465327628678e-11	8.781484033196375e-15	0.0002511135426936022	-7.758619647175658e-20	6.48493290616188e-15	4.392354151182068e-15	6.84830627707538e-14	5.470533010400401e-16
71300000	0.004874443206354203	1.9183131890177204e-49	-1.5987348100536368e-40	2.225465327628678e-11	8.781484033196375e-15	0.0002511135426936022	-7.75774892600477e-20	6.48493290616188e-15	4.392354151182068e-15	6.84830627707538e-14	5.470533010400401e-16
71400000	0.004874443206354203	1.9183131890177204e-49	-1.600979416156098e-40	2.225465327628678e-11	8.781484033196375e-15	0.0002511135426936022	-7.756878204833882e-20	6.48493290616188e-15	4.392354151182068e-15	6.84830627707538e-14	5.470533010400401e-16
71500000	0.004874443206354203	1.9183131890177204e-49	-1.6032240222585397e-40	2.225465327628678e-11	8.781484033196375e-15	0.0002511135426936022	-7.756007483662995e-20	6.48493290616188e-15	4.392354151182068e-15	6.84830627707538e-14	5.470533010400401e-16
71600000	0.004874443206354203	1.9183131890177204e-49	-1.6054686283609632e-40	2.225465327628678e-11	8.781484033196375e-15	0.0002511135426936022	-7.755136762492107e-20	6.48493290616188e-15	4.392354151182068e-15	6.84830627707538e-14	5.470533010400401e-16
71700000	0.004874443206354203	1.9183131890177204e-49	-1.6077132344633701e-40	2.225465327628678e-11	8.781484033196375e-15	0.0002511135426936022	-7.754266041321218e-20	6.48493290616188e-15	4.392354151182068e-15	6.84830627707538e-14	5.470533010400401e-16
71800000	0.004874443206354203	1.9183131890177204e-49	-1.6099578405657618e-40	2.225465327628678e-11	8.781484033196375e-15	0.0002511135426936022	-7.753395320150331e-20	6.48493290616188e-15	4.392354151182068e-15	6.84830627707538e-14	5.470533010400401e-16
71900000	0.004874443206354203	1.9183131890177204e-49	-1.6122024466681396e-40	2.225465327628678e-11	8.781484033196375e-15	0.0002511135426936022	-7.752524598979443e-20	6.48493290616188e-15	4.392354151182068e-15	6.84830627707538e-14	5.470533010400401e-16
72000000	0.004874443206354203	1.9183131890177204e-49	-1.6144470527705048e-40	2.225465327628678e-11	8.781484033196375e-15	0.0002511135426936022	-7.751653877808555e-20	6.48493290616188e-15	4.392354151182068e-15	6.84830627707538e-14	5.470533010400401e-16
72100000	0.004874443206354203	1.9183131890177204e-49	-1.6166916588728592e-40	2.225465327628678e-11	8.781484033196375e-15	0.0002511135426936022	-7.750783156637667e-20	6.48493290616188e-15	4.392354151182068e-15	6.84830627707538e-14	5.470533010400401e-16
72200000	0.004874443206354203	1.9183131890177204e-49	-1.618936264975204e-40	2.225465327628678e-11	8.781484033196375e-15	0.0002511135426936022	-7.74991243546678e-20	6.48493290616188e-15	4.392354151182068e-15	6.84830627707538e-14	5.470533010400401e-16
72300000	0.004874443206354203	1.9183131890177204e-49	-1.6211808710775404e-40	2.225465327628678e-11	8.781484033196375e-15	0.0002511135426936022	-7.749041714295892e-20	6.48493290616188e-15	4.392354151182068e-15	6.84830627707538e-14	5.470533010400401e-16
72400000	0.004874443206354203	1.9183131890177204e-49	-1.6234254771798701e-40	2.225465327628678e-11	8.781484033196375e-15	0.0002511135426936022	-7.748170993125004e-20	6.48493290616188e-15	4.392354151182068e-15	6.84830627707538e-14	5.470533010400401e-16
72500000	0.004874443206354203	1.9183131890177204e-49	-1.6256700832821945e-40	2.225465327628678e-11	8.781484033196375e-15	0.0002511135426936022	-7.747300271954117e-20	6.48493290616188e-15	4.392354151182068e-15	6.84830627707538e-14	5.470533010400401e-16
72600000	0.004874443206354203	1.9183131890177204e-49	-1.627914689384515e-40	2.225465327628678e-11	8.781484033196375e-15	0.0002511135426936022	-7.746429550783228e-20	6.48493290616188e-15	4.392354151182068e-15	6.84830627707538e-14	5.470533010400401e-16
72700000	0.004874443206354203	1.9183131890177204e-49	-1.6301592954868329e-40	2.225465327628678e-11	8.781484033196375e-15	0.0002511135426936022	-7.74555882961234e-20	6.48493290616188e-15	4.392354151182068e-15	6.84830627707538e-14	5.470533010400401e-16
72800000	0.004874443206354203	1.9183131890177204e-49	-1.6324039015891495e-40	2.225465327628678e-11	8.781484033196375e-15	0.0002511135426936022	-7.744688108441453e-20	6.48493290616188e-15	4.392354151182068e-15	6.84830627707538e-14	5.470533010400401e-16
72900000	0.004874443206354203	1.9183131890177204e-49	-1.6346485076914666e-40	2.225465327628678e-11	8.781484033196375e-15	0.0002511135426936022	-7.743817387270565e-20	6.48493290616188e-15	4.392354151182068e-15	6.84830627707538e-14	5.470533010400401e-16
73000000	0.004874443206354203	1.9183131890177204e-49	-1.6368931137937853e-40	2.225465327628678e-11	8.781484033196375e-15	0.0002511135426936022	-7.742946666099677e-20	6.48493290616188e-15	4.392354151182068e-15	6.84830627707538e-14	5.470533010400401e-16
73100000	0.004874443206354203	1.9183131890177204e-49	-1.6391377198961072e-40	2.225465327628678e-11	8.781484033196375e-15	0.0002511135426936022	-7.742075944928789e-20	6.48493290616188e-15	4.392354151182068e-15	6.84830627707538e-14	5.470533010400401e-16
73200000	0.004874443206354203	1.9183131890177204e-49	-1.6413823259984335e-40	2.225465327628678e-11	8.781484033196375e-15	0.0002511135426936022	-7.741205223757902e-20	6.48493290616188e-15	4.392354151182068e-15	6.84830627707538e-14	5.470533010400401e-16
73300000	0.004874443206354203	1.9183131890177204e-49	-1.6436269321007658e-40	2.225465327628678e-11	8.781484033196375e-15	0.0002511135426936022	-7.740334502587013e-20	6.48493290616188e-15	4.392354151182068e-15	6.84830627707538e-14	5.470533010400401e-16
73400000	0.004874443206354203	1.9183131890177204e-49	-1.6458715382031055e-40	2.225465327628678e-11	8.781484033196375e-15	0.0002511135426936022	-7.739463781416125e-20	6.48493290616188e-15	4.392354151182068e-15	6.84830627707538e-14	5.470533010400401e-16
73500000	0.004874443206354203	1.9183131890177204e-49	-1.648116144305454e-40	2.225465327628678e-11	8.781484033196375e-15	0.0002511135426936022	-7.738593060245238e-20	6.48493290616188e-15	4.392354151182068e-15	6.84830627707538e-14	5.470533010400401e-16
73600000	0.004874443206354203	1.9183131890177204e-49	-1.6503607504078126e-40	2.225465327628678e-11	8.781484033196375e-15	0.0002511135426936022	-7.73772233907435e-20	6.48493290616188e-15	4.392354151182068e-15	6.84830627707538e-14	5.470533010400401e-16
73700000	0.004874443206354203	1.9183131890177204e-49	-1.6526053565101829e-40	2.225465327628678e-11	8.781484033196375e-15	0.0002511135426936022	-7.736851617903462e-20	6.48493290616188e-15	4.392354151182068e-15	6.84830627707538e-14	5.470533010400401e-16
73800000	0.004874443206354203	1.9183131890177204e-49	-1.654849962612566e-40	2.225465327628678e-11	8.781484033196375e-15	0.0002511135426936022	-7.735980896732574e-20	6.48493290616188e-15	4.392354151182068e-15	6.84830627707538e-14	5.470533010400401e-16
73900000	0.004874443206354203	1.9183131890177204e-49	-1.6570945687149638e-40	2.225465327628678e-11	8.781484033196375e-15	0.0002511135426936022	-7.735110175561687e-20	6.48493290616188e-15	4.392354151182068e-15	6.84830627707538e-14	5.470533010400401e-16
74000000	0.004874443206354203	1.9183131890177204e-49	-1.6593391748173773e-40	2.225465327628678e-11	8.781484033196375e-15	0.0002511135426936022	-7.734239454390799e-20	6.48493290616188e-15	4.392354151182068e-15	6.84830627707538e-14	5.470533010400401e-16
74100000	0.004874443206354203	1.9183131890177204e-49	-1.661583780919808e-40	2.225465327628678e-11	8.781484033196375e-15	0.0002511135426936022	-7.73336873321991e-20	6.48493290616188e-15	4.392354151182068e-15	6.84830627707538e-14	5.470533010400401e-16
74200000	0.004874443206354203	1.9183131890177204e-49	-1.6638283870222576e-40	2.225465327628678e-11	8.781484033196375e-15	0.0002511135426936022	-7.732498012049023e-20	6.48493290616188e-15	4.392354151182068e-15	6.84830627707538e-14	5.470533010400401e-16
74300000	0.004874443206354203	1.9183131890177204e-49	-1.666072993124727e-40	2.225465327628678e-11	8.781484033196375e-15	0.0002511135426936022	-7.731627290878135e-20	6.48493290616188e-15	4.392354151182068e-15	6.84830627707538e-14	5.470533010400401e-16
74400000	0.004874443206354203	1.9183131890177204e-49	-1.668317599227218e-40	2.225465327628678e-11	8.781484033196375e-15	0.0002511135426936022	-7.730756569707247e-20	6.48493290616188e-15	4.392354151182068e-15	6.84830627707538e-14	5.470533010400401e-16
74500000	0.004874443206354203	1.9183131890177204e-49	-1.670562205329732e-40	2.225465327628678e-11	8.781484033196375e-15	0.0002511135426936022	-7.729885848536359e-20	6.48493290616188e-15	4.392354151182068e-15	6.84830627707538e-14	5.470533010400401e-16
74600000	0.004874443206354203	1.9183131890177204e-49	-1.67280681143227e-40	2.225465327628678e-11	8.781484033196375e-15	0.0002511135426936022	-7.729015127365472e-20	6.48493290616188e-15	4.392354151182068e-15	6.84830627707538e-14	5.470533010400401e-16
74700000	0.004874443206354203	1.9183131890177204e-49	-1.675051417534834e-40	2.225465327628678e-11	8.781484033196375e-15	0.0002511135426936022	-7.728144406194584e-20	6.48493290616188e-15	4.392354151182068e-15	6.84830627707538e-14	5.470533010400401e-16
74800000	0.004874443206354203	1.9183131890177204e-49	-1.6772960236374252e-40	2.225465327628678e-11	8.781484033196375e-15	0.0002511135426936022	-7.727273685023695e-20	6.48493290616188e-15	4.392354151182068e-15	6.84830627707538e-14	5.470533010400401e-16
74900000	0.004874443206354203	1.9183131890177204e-49	-1.679540629740045e-40	2.225465327628678e-11	8.781484033196375e-15	0.0002511135426936022	-7.726402963852808e-20	6.48493290616188e-15	4.392354151182068e-15	6.84830627707538e-14	5.470533010400401e-16
75000000	0.004874443206354203	1.9183131890177204e-49	-1.6817852358426947e-40	2.225465327628678e-11	8.781484033196375e-15	0.0002511135426936022	-7.72553224268192e-20	6.48493290616188e-15	4.392354151182068e-15	6.84830627707538e-14	5.470533010400401e-16
75100000	0.004874443206354203	1.9183131890177204e-49	-1.6840298419453757e-40	2.225465327628678e-11	8.781484033196375e-15	0.0002511135426936022	-7.724661521511032e-20	6.48493290616188e-15	4.392354151182068e-15	6.84830627707538e-14	5.470533010400401e-16
75200000	0.004874443206354203	1.9183131890177204e-49	-1.6862744480480896e-40	2.225465327628678e-11	8.781484033196375e-15	0.0002511135426936022	-7.723790800340144e-20	6.48493290616188e-15	4.392354151182068e-15	6.84830627707538e-14	5.470533010400401e-16
75300000	0.004874443206354203	1.9183131890177204e-49	-1.6885190541508378e-40	2.225465327628678e-11	8.781484033196375e-15	0.0002511135426936022	-7.722920079169257e-20	6.48493290616188e-15	4.392354151182068e-15	6.84830627707538e-14	5.470533010400401e-16
75400000	0.004874443206354203	1.9183131890177204e-49	-1.6907636602536214e-40	2.225465327628678e-11	8.781484033196375e-15	0.0002511135426936022	-7.722049357998369e-20	6.48493290616188e-15	4.392354151182068e-15	6.84830627707538e-14	5.470533010400401e-16
75500000	0.004874443206354203	1.9183131890177204e-49	-1.6930082663564423e-40	2.225465327628678e-11	8.781484033196375e-15	0.0002511135426936022	-7.72117863682748e-20	6.48493290616188e-15	4.392354151182068e-15	6.84830627707538e-14	5.470533010400401e-16
75600000	0.004874443206354203	1.9183131890177204e-49	-1.6952528724593016e-40	2.225465327628678e-11	8.781484033196375e-15	0.0002511135426936022	-7.720307915656594e-20	6.48493290616188e-15	4.392354151182068e-15	6.84830627707538e-14	5.470533010400401e-16
75700000	0.004874443206354203	1.9183131890177204e-49	-1.6974974785622006e-40	2.225465327628678e-11	8.781484033196375e-15	0.0002511135426936022	-7.719437194485705e-20	6.48493290616188e-15	4.392354151182068e-15	6.84830627707538e-14	5.470533010400401e-16
75800000	0.004874443206354203	1.9183131890177204e-49	-1.699742084665141e-40	2.225465327628678e-11	8.781484033196375e-15	0.0002511135426936022	-7.718566473314817e-20	6.48493290616188e-15	4.392354151182068e-15	6.84830627707538e-14	5.470533010400401e-16
75900000	0.004874443206354203	1.9183131890177204e-49	-1.701986690768124e-40	2.225465327628678e-11	8.781484033196375e-15	0.0002511135426936022	-7.71769575214393e-20	6.48493290616188e-15	4.392354151182068e-15	6.84830627707538e-14	5.470533010400401e-16
76000000	0.004874443206354203	1.9183131890177204e-49	-1.7042312968711514e-40	2.225465327628678e-11	8.781484033196375e-15	0.0002511135426936022	-7.716825030973042e-20	6.48493290616188e-15	4.392354151182068e-15	6.84830627707538e-14	5.470533010400401e-16
76100000	0.004874443206354203	1.9183131890177204e-49	-1.7064759029742241e-40	2.225465327628678e-11	8.781484033196375e-15	0.0002511135426936022	-7.715954309802154e-20	6.48493290616188e-15	4.392354151182068e-15	6.84830627707538e-14	5.470533010400401e-16
76200000	0.004874443206354203	1.9183131890177204e-49	-1.7087205090772904e-40	2.225465327628678e-11	8.781484033196375e-15	0.0002511135426936022	-7.715083588631266e-20	6.48493290616188e-15	4.392354151182068e-15	6.84830627707538e-14	5.470533010400401e-16
76300000	0.004874443206354203	1.9183131890177204e-49	-1.7109651151802649e-40	2.225465327628678e-11	8.781484033196375e-15	0.0002511135426936022	-7.714212867460379e-20	6.48493290616188e-15	4.392354151182068e-15	6.84830627707538e-14	5.470533010400401e-16
76400000	0.004874443206354203	1.9183131890177204e-49	-1.7132097212831476e-40	2.225465327628678e-11	8.781484033196375e-15	0.0002511135426936022	-7.71334214628949e-20	6.48493290616188e-15	4.392354151182068e-15	6.84830627707538e-14	5.470533010400401e-16
76500000	0.004874443206354203	1.9183131890177204e-49	-1.7154543273859402e-40	2.225465327628678e-11	8.781484033196375e-15	0.0002511135426936022	-7.712471425118602e-20	6.48493290616188e-15	4.392354151182068e-15	6.84830627707538e-14	5.470533010400401e-16
76600000	0.004874443206354203	1.9183131890177204e-49	-1.7176989334886438e-40	2.225465327628678e-11	8.781484033196375e-15	0.0002511135426936022	-7.711600703947715e-20	6.48493290616188e-15	4.392354151182068e-15	6.84830627707538e-14	5.470533010400401e-16
76700000	0.004874443206354203	1.9183131890177204e-49	-1.7199435395912604e-40	2.225465327628678e-11	8.781484033196375e-15	0.0002511135426936022	-7.710729982776827e-20	6.48493290616188e-15	4.392354151182068e-15	6.84830627707538e-14	5.470533010400401e-16
76800000	0.004874443206354203	1.9183131890177204e-49	-1.7221881456937908e-40	2.225465327628678e-11	8.781484033196375e-15	0.0002511135426936022	-7.709859261605939e-20	6.48493290616188e-15	4.392354151182068e-15	6.84830627707538e-14	5.470533010400401e-16
76900000	0.004874443206354203	1.9183131890177204e-49	-1.7244327517962367e-40	2.225465327628678e-11	8.781484033196375e-15	0.0002511135426936022	-7.708988540435051e-20	6.48493290616188e-15	4.392354151182068e-15	6.84830627707538e-14	5.470533010400401e-16
77000000	0.004874443206354203	1.9183131890177204e-49	-1.7266773578985995e-40	2.225465327628678e-11	8.781484033196375e-15	0.0002511135426936022	-7.708117819264164e-20	6.48493290616188e-15	4.392354151182068e-15	6.84830627707538e-14	5.470533010400401e-16
77100000	0.004874443206354203	1.9183131890177204e-49	-1.7289219640008806e-40	2.225465327628678e-11	8.781484033196375e-15	0.0002511135426936022	-7.707247098093276e-20	6.48493290616188e-15	4.392354151182068e-15	6.84830627707538e-14	5.470533010400401e-16
77200000	0.004874443206354203	1.9183131890177204e-49	-1.7311665701030812e-40	2.225465327628678e-11	8.781484033196375e-15	0.0002511135426936022	-7.706376376922387e-20	6.48493290616188e-15	4.392354151182068e-15	6.84830627707538e-14	5.470533010400401e-16
77300000	0.004874443206354203	1.9183131890177204e-49	-1.7334111762052031e-40	2.225465327628678e-11	8.781484033196375e-15	0.0002511135426936022	-7.7055056557515e-20	6.48493290616188e-15	4.392354151182068e-15	6.84830627707538e-14	5.470533010400401e-16
77400000	0.004874443206354203	1.9183131890177204e-49	-1.7356557823072476e-40	2.225465327628678e-11	8.781484033196375e-15	0.0002511135426936022	-7.704634934580612e-20	6.48493290616188e-15	4.392354151182068e-15	6.84830627707538e-14	5.470533010400401e-16
77500000	0.004874443206354203	1.9183131890177204e-49	-1.7379003884092157e-40	2.225465327628678e-11	8.781484033196375e-15	0.0002511135426936022	-7.703764213409724e-20	6.48493290616188e-15	4.392354151182068e-15	6.84830627707538e-14	5.470533010400401e-16
77600000	0.004874443206354203	1.9183131890177204e-49	-1.7401449945111094e-40	2.225465327628678e-11	8.781484033196375e-15	0.0002511135426936022	-7.702893492238836e-20	6.48493290616188e-15	4.392354151182068e-15	6.84830627707538e-14	5.470533010400401e-16
77700000	0.004874443206354203	1.9183131890177204e-49	-1.7423896006129298e-40	2.225465327628678e-11	8.781484033196375e-15	0.0002511135426936022	-7.702022771067949e-20	6.48493290616188e-15	4.392354151182068e-15	6.84830627707538e-14	5.470533010400401e-16
77800000	0.004874443206354203	1.9183131890177204e-49	-1.7446342067146785e-40	2.225465327628678e-11	8.781484033196375e-15	0.0002511135426936022	-7.701152049897061e-20	6.48493290616188e-15	4.392354151182068e-15	6.84830627707538e-14	5.470533010400401e-16
77900000	0.004874443206354203	1.9183131890177204e-49	-1.7468788128163567e-40	2.225465327628678e-11	8.781484033196375e-15	0.0002511135426936022	-7.700281328726172e-20	6.48493290616188e-15	4.392354151182068e-15	6.84830627707538e-14	5.470533010400401e-16
78000000	0.004874443206354203	1.9183131890177204e-49	-1.7491234189179658e-40	2.225465327628678e-11	8.781484033196375e-15	0.0002511135426936022	-7.699410607555286e-20	6.48493290616188e-15	4.392354151182068e-15	6.84830627707538e-14	5.470533010400401e-16
78100000	0.004874443206354203	1.9183131890177204e-49	-1.7513680250195075e-40	2.225465327628678e-11	8.781484033196375e-15	0.0002511135426936022	-7.698539886384397e-20	6.48493290616188e-15	4.392354151182068e-15	6.84830627707538e-14	5.470533010400401e-16
78200000	0.004874443206354203	1.9183131890177204e-49	-1.753612631120983e-40	2.225465327628678e-11	8.781484033196375e-15	0.0002511135426936022	-7.697669165213509e-20	6.48493290616188e-15	4.392354151182068e-15	6.84830627707538e-14	5.470533010400401e-16
78300000	0.004874443206354203	1.9183131890177204e-49	-1.7558572372223937e-40	2.225465327628678e-11	8.781484033196375e-15	0.0002511135426936022	-7.696798444042622e-20	6.48493290616188e-15	4.392354151182068e-15	6.84830627707538e-14	5.470533010400401e-16
78400000	0.004874443206354203	1.9183131890177204e-49	-1.7581018433237409e-40	2.225465327628678e-11	8.781484033196375e-15	0.0002511135426936022	-7.695927722871734e-20	6.48493290616188e-15	4.392354151182068e-15	6.84830627707538e-14	5.470533010400401e-16
78500000	0.004874443206354203	1.9183131890177204e-49	-1.7603464494250263e-40	2.225465327628678e-11	8.781484033196375e-15	0.0002511135426936022	-7.695057001700846e-20	6.48493290616188e-15	4.392354151182068e-15	6.84830627707538e-14	5.470533010400401e-16
78600000	0.004874443206354203	1.9183131890177204e-49	-1.7625910555262514e-40	2.225465327628678e-11	8.781484033196375e-15	0.0002511135426936022	-7.694186280529958e-20	6.48493290616188e-15	4.392354151182068e-15	6.84830627707538e-14	5.470533010400401e-16
78700000	0.004874443206354203	1.9183131890177204e-49	-1.7648356616274172e-40	2.225465327628678e-11	8.781484033196375e-15	0.0002511135426936022	-7.693315559359071e-20	6.48493290616188e-15	4.392354151182068e-15	6.84830627707538e-14	5.470533010400401e-16
78800000	0.004874443206354203	1.9183131890177204e-49	-1.7670802677285252e-40	2.225465327628678e-11	8.781484033196375e-15	0.0002511135426936022	-7.692444838188182e-20	6.48493290616188e-15	4.392354151182068e-15	6.84830627707538e-14	5.470533010400401e-16
78900000	0.004874443206354203	1.9183131890177204e-49	-1.7693248738295772e-40	2.225465327628678e-11	8.781484033196375e-15	0.0002511135426936022	-7.691574117017294e-20	6.48493290616188e-15	4.392354151182068e-15	6.84830627707538e-14	5.470533010400401e-16
79000000	0.004874443206354203	1.9183131890177204e-49	-1.7715694799305743e-40	2.225465327628678e-11	8.781484033196375e-15	0.0002511135426936022	-7.690703395846407e-20	6.48493290616188e-15	4.392354151182068e-15	6.84830627707538e-14	5.470533010400401e-16
79100000	0.004874443206354203	1.9183131890177204e-49	-1.7738140860315178e-40	2.225465327628678e-11	8.781484033196375e-15	0.0002511135426936022	-7.689832674675519e-20	6.48493290616188e-15	4.392354151182068e-15	6.84830627707538e-14	5.470533010400401e-16
79200000	0.004874443206354203	1.9183131890177204e-49	-1.7760586921324092e-40	2.225465327628678e-11	8.781484033196375e-15	0.0002511135426936022	-7.688961953504631e-20	6.48493290616188e-15	4.392354151182068e-15	6.84830627707538e-14	5.470533010400401e-16
79300000	0.004874443206354203	1.9183131890177204e-49	-1.7783032982332502e-40	2.225465327628678e-11	8.781484033196375e-15	0.0002511135426936022	-7.688091232333743e-20	6.48493290616188e-15	4.392354151182068e-15	6.84830627707538e-14	5.470533010400401e-16
79400000	0.004874443206354203	1.9183131890177204e-49	-1.780547904334042e-40	2.225465327628678e-11	8.781484033196375e-15	0.0002511135426936022	-7.687220511162856e-20	6.48493290616188e-15	4.392354151182068e-15	6.84830627707538e-14	5.470533010400401e-16
79500000	0.004874443206354203	1.9183131890177204e-49	-1.782792510434786e-40	2.225465327628678e-11	8.781484033196375e-15	0.0002511135426936022	-7.686349789991968e-20	6.48493290616188e-15	4.392354151182068e-15	6.84830627707538e-14	5.470533010400401e-16
79600000	0.004874443206354203	1.9183131890177204e-49	-1.7850371165354835e-40	2.225465327628678e-11	8.781484033196375e-15	0.0002511135426936022	-7.685479068821079e-20	6.48493290616188e-15	4.392354151182068e-15	6.84830627707538e-14	5.470533010400401e-16
79700000	0.004874443206354203	1.9183131890177204e-49	-1.7872817226361362e-40	2.225465327628678e-11	8.781484033196375e-15	0.0002511135426936022	-7.684608347650192e-20	6.48493290616188e-15	4.392354151182068e-15	6.84830627707538e-14	5.470533010400401e-16
79800000	0.004874443206354203	1.9183131890177204e-49	-1.7895263287367453e-40	2.225465327628678e-11	8.781484033196375e-15	0.0002511135426936022	-7.683737626479304e-20	6.48493290616188e-15	4.392354151182068e-15	6.84830627707538e-14	5.470533010400401e-16
79900000	0.004874443206354203	1.9183131890177204e-49	-1.7917709348373121e-40	2.225465327628678e-11	8.781484033196375e-15	0.0002511135426936022	-7.682866905308416e-20	6.48493290616188e-15	4.392354151182068e-15	6.84830627707538e-14	5.470533010400401e-16
80000000	0.004874443206354203	1.9183131890177204e-49	-1.7940155409378384e-40	2.225465327628678e-11	8.781484033196375e-15	0.0002511135426936022	-7.681996184137528e-20	6.48493290616188e-15	4.392354151182068e-15	6.84830627707538e-14	5.470533010400401e-16
80100000	0.004874443206354203	1.9183131890177204e-49	-1.7962601470383253e-40	2.225465327628678e-11	8.781484033196375e-15	0.0002511135426936022	-7.681125462966641e-20	6.48493290616188e-15	4.392354151182068e-15	6.84830627707538e-14	5.470533010400401e-16
80200000	0.004874443206354203	1.9183131890177204e-49	-1.7985047531387743e-40	2.225465327628678e-11	8.781484033196375e-15	0.0002511135426936022	-7.680254741795753e-20	6.48493290616188e-15	4.392354151182068e-15	6.84830627707538e-14	5.470533010400401e-16
80300000	0.004874443206354203	1.9183131890177204e-49	-1.800749359239187e-40	2.225465327628678e-11	8.781484033196375e-15	0.0002511135426936022	-7.679384020624864e-20	6.48493290616188e-15	4.392354151182068e-15	6.84830627707538e-14	5.470533010400401e-16
80400000	0.004874443206354203	1.9183131890177204e-49	-1.8029939653395644e-40	2.225465327628678e-11	8.781484033196375e-15	0.0002511135426936022	-7.678513299453977e-20	6.48493290616188e-15	4.392354151182068e-15	6.84830627707538e-14	5.470533010400401e-16
80500000	0.004874443206354203	1.9183131890177204e-49	-1.8052385714399083e-40	2.225465327628678e-11	8.781484033196375e-15	0.0002511135426936022	-7.677642578283089e-20	6.48493290616188e-15	4.392354151182068e-15	6.84830627707538e-14	5.470533010400401e-16
80600000	0.004874443206354203	1.9183131890177204e-49	-1.8074831775402199e-40	2.225465327628678e-11	8.781484033196375e-15	0.0002511135426936022	-7.676771857112201e-20	6.48493290616188e-15	4.392354151182068e-15	6.84830627707538e-14	5.470533010400401e-16
80700000	0.004874443206354203	1.9183131890177204e-49	-1.8097277836405006e-40	2.225465327628678e-11	8.781484033196375e-15	0.0002511135426936022	-7.675901135941313e-20	6.48493290616188e-15	4.392354151182068e-15	6.84830627707538e-14	5.470533010400401e-16
80800000	0.004874443206354203	1.9183131890177204e-49	-1.811972389740752e-40	2.225465327628678e-11	8.781484033196375e-15	0.0002511135426936022	-7.675030414770426e-20	6.48493290616188e-15	4.392354151182068e-15	6.84830627707538e-14	5.470533010400401e-16
80900000	0.004874443206354203	1.9183131890177204e-49	-1.8142169958409755e-40	2.225465327628678e-11	8.781484033196375e-15	0.0002511135426936022	-7.674159693599538e-20	6.48493290616188e-15	4.392354151182068e-15	6.84830627707538e-14	5.470533010400401e-16
81000000	0.004874443206354203	1.9183131890177204e-49	-1.8164616019411722e-40	2.225465327628678e-11	8.781484033196375e-15	0.0002511135426936022	-7.67328897242865e-20	6.48493290616188e-15	4.392354151182068e-15	6.84830627707538e-14	5.470533010400401e-16
81100000	0.004874443206354203	1.9183131890177204e-49	-1.8187062080413439e-40	2.225465327628678e-11	8.781484033196375e-15	0.0002511135426936022	-7.672418251257763e-20	6.48493290616188e-15	4.392354151182068e-15	6.84830627707538e-14	5.470533010400401e-16
81200000	0.004874443206354203	1.9183131890177204e-49	-1.8209508141414919e-40	2.225465327628678e-11	8.781484033196375e-15	0.0002511135426936022	-7.671547530086874e-20	6.48493290616188e-15	4.392354151182068e-15	6.84830627707538e-14	5.470533010400401e-16
81300000	0.004874443206354203	1.9183131890177204e-49	-1.8231954202416174e-40	2.225465327628678e-11	8.781484033196375e-15	0.0002511135426936022	-7.670676808915986e-20	6.48493290616188e-15	4.392354151182068e-15	6.84830627707538e-14	5.470533010400401e-16
81400000	0.004874443206354203	1.9183131890177204e-49	-1.825440026341722e-40	2.225465327628678e-11	8.781484033196375e-15	0.0002511135426936022	-7.669806087745098e-20	6.48493290616188e-15	4.392354151182068e-15	6.84830627707538e-14	5.470533010400401e-16
81500000	0.004874443206354203	1.9183131890177204e-49	-1.8276846324418072e-40	2.225465327628678e-11	8.781484033196375e-15	0.0002511135426936022	-7.668935366574211e-20	6.48493290616188e-15	4.392354151182068e-15	6.84830627707538e-14	5.470533010400401e-16
81600000	0.004874443206354203	1.9183131890177204e-49	-1.8299292385418743e-40	2.225465327628678e-11	8.781484033196375e-15	0.0002511135426936022	-7.668064645403323e-20	6.48493290616188e-15	4.392354151182068e-15	6.84830627707538e-14	5.470533010400401e-16
81700000	0.004874443206354203	1.9183131890177204e-49	-1.8321738446419246e-40	2.225465327628678e-11	8.781484033196375e-15	0.0002511135426936022	-7.667193924232435e-20	6.48493290616188e-15	4.392354151182068e-15	6.84830627707538e-14	5.470533010400401e-16
81800000	0.004874443206354203	1.9183131890177204e-49	-1.8344184507419598e-40	2.225465327628678e-11	8.781484033196375e-15	0.0002511135426936022	-7.666323203061548e-20	6.48493290616188e-15	4.392354151182068e-15	6.84830627707538e-14	5.470533010400401e-16
81900000	0.004874443206354203	1.9183131890177204e-49	-1.836663056841981e-40	2.225465327628678e-11	8.781484033196375e-15	0.0002511135426936022	-7.66545248189066e-20	6.48493290616188e-15	4.392354151182068e-15	6.84830627707538e-14	5.470533010400401e-16
82000000	0.004874443206354203	1.9183131890177204e-49	-1.83890766294199e-40	2.225465327628678e-11	8.781484033196375e-15	0.0002511135426936022	-7.664581760719771e-20	6.48493290616188e-15	4.392354151182068e-15	6.84830627707538e-14	5.470533010400401e-16
82100000	0.004874443206354203	1.9183131890177204e-49	-1.8411522690419876e-40	2.225465327628678e-11	8.781484033196375e-15	0.0002511135426936022	-7.663711039548883e-20	6.48493290616188e-15	4.392354151182068e-15	6.84830627707538e-14	5.470533010400401e-16
82200000	0.004874443206354203	1.9183131890177204e-49	-1.843396875141976e-40	2.225465327628678e-11	8.781484033196375e-15	0.0002511135426936022	-7.662840318377996e-20	6.48493290616188e-15	4.392354151182068e-15	6.84830627707538e-14	5.470533010400401e-16
82300000	0.004874443206354203	1.9183131890177204e-49	-1.8456414812419558e-40	2.225465327628678e-11	8.781484033196375e-15	0.0002511135426936022	-7.661969597207108e-20	6.48493290616188e-15	4.392354151182068e-15	6.84830627707538e-14	5.470533010400401e-16
82400000	0.004874443206354203	1.9183131890177204e-49	-1.847886087341929e-40	2.225465327628678e-11	8.781484033196375e-15	0.0002511135426936022	-7.66109887603622e-20	6.48493290616188e-15	4.392354151182068e-15	6.84830627707538e-14	5.470533010400401e-16
82500000	0.004874443206354203	1.9183131890177204e-49	-1.850130693441897e-40	2.225465327628678e-11	8.781484033196375e-15	0.0002511135426936022	-7.660228154865333e-20	6.48493290616188e-15	4.392354151182068e-15	6.84830627707538e-14	5.470533010400401e-16
82600000	0.004874443206354203	1.9183131890177204e-49	-1.852375299541861e-40	2.225465327628678e-11	8.781484033196375e-15	0.0002511135426936022	-7.659357433694445e-20	6.48493290616188e-15	4.392354151182068e-15	6.84830627707538e-14	5.470533010400401e-16
82700000	0.004874443206354203	1.9183131890177204e-49	-1.8546199056418222e-40	2.225465327628678e-11	8.781484033196375e-15	0.0002511135426936022	-7.658486712523556e-20	6.48493290616188e-15	4.392354151182068e-15	6.84830627707538e-14	5.470533010400401e-16
82800000	0.004874443206354203	1.9183131890177204e-49	-1.8568645117417824e-40	2.225465327628678e-11	8.781484033196375e-15	0.0002511135426936022	-7.657615991352669e-20	6.48493290616188e-15	4.392354151182068e-15	6.84830627707538e-14	5.470533010400401e-16
82900000	0.004874443206354203	1.9183131890177204e-49	-1.8591091178417426e-40	2.225465327628678e-11	8.781484033196375e-15	0.0002511135426936022	-7.656745270181781e-20	6.48493290616188e-15	4.392354151182068e-15	6.84830627707538e-14	5.470533010400401e-16
83000000	0.004874443206354203	1.9183131890177204e-49	-1.861353723941705e-40	2.225465327628678e-11	8.781484033196375e-15	0.0002511135426936022	-7.655874549010893e-20	6.48493290616188e-15	4.392354151182068e-15	6.84830627707538e-14	5.470533010400401e-16
83100000	0.004874443206354203	1.9183131890177204e-49	-1.8635983300416704e-40	2.225465327628678e-11	8.781484033196375e-15	0.0002511135426936022	-7.655003827840005e-20	6.48493290616188e-15	4.392354151182068e-15	6.84830627707538e-14	5.470533010400401e-16
83200000	0.004874443206354203	1.9183131890177204e-49	-1.8658429361416403e-40	2.225465327628678e-11	8.781484033196375e-15	0.0002511135426936022	-7.654133106669118e-20	6.48493290616188e-15	4.392354151182068e-15	6.84830627707538e-14	5.470533010400401e-16
83300000	0.004874443206354203	1.9183131890177204e-49	-1.868087542241616e-40	2.225465327628678e-11	8.781484033196375e-15	0.0002511135426936022	-7.65326238549823e-20	6.48493290616188e-15	4.392354151182068e-15	6.84830627707538e-14	5.470533010400401e-16
83400000	0.004874443206354203	1.9183131890177204e-49	-1.870332148341599e-40	2.225465327628678e-11	8.781484033196375e-15	0.0002511135426936022	-7.652391664327341e-20	6.48493290616188e-15	4.392354151182068e-15	6.84830627707538e-14	5.470533010400401e-16
83500000	0.004874443206354203	1.9183131890177204e-49	-1.872576754441591e-40	2.225465327628678e-11	8.781484033196375e-15	0.0002511135426936022	-7.651520943156454e-20	6.48493290616188e-15	4.392354151182068e-15	6.84830627707538e-14	5.470533010400401e-16
83600000	0.004874443206354203	1.9183131890177204e-49	-1.8748213605415933e-40	2.225465327628678e-11	8.781484033196375e-15	0.0002511135426936022	-7.650650221985566e-20	6.48493290616188e-15	4.392354151182068e-15	6.84830627707538e-14	5.470533010400401e-16
83700000	0.004874443206354203	1.9183131890177204e-49	-1.877065966641607e-40	2.225465327628678e-11	8.781484033196375e-15	0.0002511135426936022	-7.649779500814678e-20	6.48493290616188e-15	4.392354151182068e-15	6.84830627707538e-14	5.470533010400401e-16
83800000	0.004874443206354203	1.9183131890177204e-49	-1.8793105727416336e-40	2.225465327628678e-11	8.781484033196375e-15	0.0002511135426936022	-7.64890877964379e-20	6.48493290616188e-15	4.392354151182068e-15	6.84830627707538e-14	5.470533010400401e-16
83900000	0.004874443206354203	1.9183131890177204e-49	-1.8815551788416745e-40	2.225465327628678e-11	8.781484033196375e-15	0.0002511135426936022	-7.648038058472903e-20	6.48493290616188e-15	4.392354151182068e-15	6.84830627707538e-14	5.470533010400401e-16
84000000	0.004874443206354203	1.9183131890177204e-49	-1.8837997849417318e-40	2.225465327628678e-11	8.781484033196375e-15	0.0002511135426936022	-7.647167337302015e-20	6.48493290616188e-15	4.392354151182068e-15	6.84830627707538e-14	5.470533010400401e-16
84100000	0.004874443206354203	1.9183131890177204e-49	-1.8860443910418058e-40	2.225465327628678e-11	8.781484033196375e-15	0.0002511135426936022	-7.646296616131127e-20	6.48493290616188e-15	4.392354151182068e-15	6.84830627707538e-14	5.470533010400401e-16
84200000	0.004874443206354203	1.9183131890177204e-49	-1.888288997141899e-40	2.225465327628678e-11	8.781484033196375e-15	0.0002511135426936022	-7.64542589496024e-20	6.48493290616188e-15	4.392354151182068e-15	6.84830627707538e-14	5.470533010400401e-16
84300000	0.004874443206354203	1.9183131890177204e-49	-1.8905336032420116e-40	2.225465327628678e-11	8.781484033196375e-15	0.0002511135426936022	-7.644555173789351e-20	6.48493290616188e-15	4.392354151182068e-15	6.84830627707538e-14	5.470533010400401e-16
84400000	0.004874443206354203	1.9183131890177204e-49	-1.8927782093421464e-40	2.225465327628678e-11	8.781484033196375e-15	0.0002511135426936022	-7.643684452618463e-20	6.48493290616188e-15	4.392354151182068e-15	6.84830627707538e-14	5.470533010400401e-16
84500000	0.004874443206354203	1.9183131890177204e-49	-1.8950228154423036e-40	2.225465327628678e-11	8.781484033196375e-15	0.0002511135426936022	-7.642813731447575e-20	6.48493290616188e-15	4.392354151182068e-15	6.84830627707538e-14	5.470533010400401e-16
84600000	0.004874443206354203	1.9183131890177204e-49	-1.8972674215424852e-40	2.225465327628678e-11	8.781484033196375e-15	0.0002511135426936022	-7.641943010276688e-20	6.48493290616188e-15	4.392354151182068e-15	6.84830627707538e-14	5.470533010400401e-16
84700000	0.004874443206354203	1.9183131890177204e-49	-1.899512027642693e-40	2.225465327628678e-11	8.781484033196375e-15	0.0002511135426936022	-7.6410722891058e-20	6.48493290616188e-15	4.392354151182068e-15	6.84830627707538e-14	5.470533010400401e-16
84800000	0.004874443206354203	1.9183131890177204e-49	-1.9017566337429276e-40	2.225465327628678e-11	8.781484033196375e-15	0.0002511135426936022	-7.640201567934912e-20	6.48493290616188e-15	4.392354151182068e-15	6.84830627707538e-14	5.470533010400401e-16
84900000	0.004874443206354203	1.9183131890177204e-49	-1.9040012398431905e-40	2.225465327628678e-11	8.781484033196375e-15	0.0002511135426936022	-7.639330846764025e-20	6.48493290616188e-15	4.392354151182068e-15	6.84830627707538e-14	5.470533010400401e-16
85000000	0.004874443206354203	1.9183131890177204e-49	-1.906245845943484e-40	2.225465327628678e-11	8.781484033196375e-15	0.0002511135426936022	-7.638460125593136e-20	6.48493290616188e-15	4.392354151182068e-15	6.84830627707538e-14	5.470533010400401e-16
85100000	0.004874443206354203	1.9183131890177204e-49	-1.9084904520438082e-40	2.225465327628678e-11	8.781484033196375e-15	0.0002511135426936022	-7.637589404422248e-20	6.48493290616188e-15	4.392354151182068e-15	6.84830627707538e-14	5.470533010400401e-16
85200000	0.004874443206354203	1.9183131890177204e-49	-1.9107350581441657e-40	2.225465327628678e-11	8.781484033196375e-15	0.0002511135426936022	-7.63671868325136e-20	6.48493290616188e-15	4.392354151182068e-15	6.84830627707538e-14	5.470533010400401e-16
85300000	0.004874443206354203	1.9183131890177204e-49	-1.9129796642445573e-40	2.225465327628678e-11	8.781484033196375e-15	0.0002511135426936022	-7.635847962080473e-20	6.48493290616188e-15	4.392354151182068e-15	6.84830627707538e-14	5.470533010400401e-16
85400000	0.004874443206354203	1.9183131890177204e-49	-1.9152242703449845e-40	2.225465327628678e-11	8.781484033196375e-15	0.0002511135426936022	-7.634977240909585e-20	6.48493290616188e-15	4.392354151182068e-15	6.84830627707538e-14	5.470533010400401e-16
85500000	0.004874443206354203	1.9183131890177204e-49	-1.9174688764454488e-40	2.225465327628678e-11	8.781484033196375e-15	0.0002511135426936022	-7.634106519738697e-20	6.48493290616188e-15	4.392354151182068e-15	6.84830627707538e-14	5.470533010400401e-16
85600000	0.004874443206354203	1.9183131890177204e-49	-1.9197134825459514e-40	2.225465327628678e-11	8.781484033196375e-15	0.0002511135426936022	-7.63323579856781e-20	6.48493290616188e-15	4.392354151182068e-15	6.84830627707538e-14	5.470533010400401e-16
85700000	0.004874443206354203	1.9183131890177204e-49	-1.921958088646494e-40	2.225465327628678e-11	8.781484033196375e-15	0.0002511135426936022	-7.632365077396922e-20	6.48493290616188e-15	4.392354151182068e-15	6.84830627707538e-14	5.470533010400401e-16
85800000	0.004874443206354203	1.9183131890177204e-49	-1.9242026947470777e-40	2.225465327628678e-11	8.781484033196375e-15	0.0002511135426936022	-7.631494356226033e-20	6.48493290616188e-15	4.392354151182068e-15	6.84830627707538e-14	5.470533010400401e-16
85900000	0.004874443206354203	1.9183131890177204e-49	-1.9264473008477043e-40	2.225465327628678e-11	8.781484033196375e-15	0.0002511135426936022	-7.630623635055146e-20	6.48493290616188e-15	4.392354151182068e-15	6.84830627707538e-14	5.470533010400401e-16
86000000	0.004874443206354203	1.9183131890177204e-49	-1.9286919069483754e-40	2.225465327628678e-11	8.781484033196375e-15	0.0002511135426936022	-7.629752913884258e-20	6.48493290616188e-15	4.392354151182068e-15	6.84830627707538e-14	5.470533010400401e-16
86100000	0.004874443206354203	1.9183131890177204e-49	-1.9309365130490913e-40	2.225465327628678e-11	8.781484033196375e-15	0.0002511135426936022	-7.62888219271337e-20	6.48493290616188e-15	4.392354151182068e-15	6.84830627707538e-14	5.470533010400401e-16
86200000	0.004874443206354203	1.9183131890177204e-49	-1.933181119149763e-40	2.225465327628678e-11	8.781484033196375e-15	0.0002511135426936022	-7.628011471542482e-20	6.48493290616188e-15	4.392354151182068e-15	6.84830627707538e-14	5.470533010400401e-16
86300000	0.004874443206354203	1.9183131890177204e-49	-1.935425725250245e-40	2.225465327628678e-11	8.781484033196375e-15	0.0002511135426936022	-7.627140750371595e-20	6.48493290616188e-15	4.392354151182068e-15	6.84830627707538e-14	5.470533010400401e-16
86400000	0.004874443206354203	1.9183131890177204e-49	-1.9376703313505396e-40	2.225465327628678e-11	8.781484033196375e-15	0.0002511135426936022	-7.626270029200707e-20	6.48493290616188e-15	4.392354151182068e-15	6.84830627707538e-14	5.470533010400401e-16
86500000	0.004874443206354203	1.9183131890177204e-49	-1.9399149374506503e-40	2.225465327628678e-11	8.781484033196375e-15	0.0002511135426936022	-7.625399308029819e-20	6.48493290616188e-15	4.392354151182068e-15	6.84830627707538e-14	5.470533010400401e-16
86600000	0.004874443206354203	1.9183131890177204e-49	-1.942159543550582e-40	2.225465327628678e-11	8.781484033196375e-15	0.0002511135426936022	-7.624528586858932e-20	6.48493290616188e-15	4.392354151182068e-15	6.84830627707538e-14	5.470533010400401e-16
86700000	0.004874443206354203	1.9183131890177204e-49	-1.944404149650339e-40	2.225465327628678e-11	8.781484033196375e-15	0.0002511135426936022	-7.623657865688043e-20	6.48493290616188e-15	4.392354151182068e-15	6.84830627707538e-14	5.470533010400401e-16
86800000	0.004874443206354203	1.9183131890177204e-49	-1.946648755749925e-40	2.225465327628678e-11	8.781484033196375e-15	0.0002511135426936022	-7.622787144517155e-20	6.48493290616188e-15	4.392354151182068e-15	6.84830627707538e-14	5.470533010400401e-16
86900000	0.004874443206354203	1.9183131890177204e-49	-1.9488933618493446e-40	2.225465327628678e-11	8.781484033196375e-15	0.0002511135426936022	-7.621916423346267e-20	6.48493290616188e-15	4.392354151182068e-15	6.84830627707538e-14	5.470533010400401e-16
87000000	0.004874443206354203	1.9183131890177204e-49	-1.9511379679486017e-40	2.225465327628678e-11	8.781484033196375e-15	0.0002511135426936022	-7.62104570217538e-20	6.48493290616188e-15	4.392354151182068e-15	6.84830627707538e-14	5.470533010400401e-16
87100000	0.004874443206354203	1.9183131890177204e-49	-1.953382574047701e-40	2.225465327628678e-11	8.781484033196375e-15	0.0002511135426936022	-7.620174981004492e-20	6.48493290616188e-15	4.392354151182068e-15	6.84830627707538e-14	5.470533010400401e-16
87200000	0.004874443206354203	1.9183131890177204e-49	-1.9556271801466465e-40	2.225465327628678e-11	8.781484033196375e-15	0.0002511135426936022	-7.619304259833604e-20	6.48493290616188e-15	4.392354151182068e-15	6.84830627707538e-14	5.470533010400401e-16
87300000	0.004874443206354203	1.9183131890177204e-49	-1.9578717862454424e-40	2.225465327628678e-11	8.781484033196375e-15	0.0002511135426936022	-7.618433538662717e-20	6.48493290616188e-15	4.392354151182068e-15	6.84830627707538e-14	5.470533010400401e-16
87400000	0.004874443206354203	1.9183131890177204e-49	-1.960116392344093e-40	2.225465327628678e-11	8.781484033196375e-15	0.0002511135426936022	-7.617562817491828e-20	6.48493290616188e-15	4.392354151182068e-15	6.84830627707538e-14	5.470533010400401e-16
87500000	0.004874443206354203	1.9183131890177204e-49	-1.962360998442602e-40	2.225465327628678e-11	8.781484033196375e-15	0.0002511135426936022	-7.61669209632094e-20	6.48493290616188e-15	4.392354151182068e-15	6.84830627707538e-14	5.470533010400401e-16
87600000	0.004874443206354203	1.9183131890177204e-49	-1.9646056045409746e-40	2.225465327628678e-11	8.781484033196375e-15	0.0002511135426936022	-7.615821375150053e-20	6.48493290616188e-15	4.392354151182068e-15	6.84830627707538e-14	5.470533010400401e-16
87700000	0.004874443206354203	1.9183131890177204e-49	-1.966850210639214e-40	2.225465327628678e-11	8.781484033196375e-15	0.0002511135426936022	-7.614950653979165e-20	6.48493290616188e-15	4.392354151182068e-15	6.84830627707538e-14	5.470533010400401e-16
87800000	0.004874443206354203	1.9183131890177204e-49	-1.9690948167373253e-40	2.225465327628678e-11	8.781484033196375e-15	0.0002511135426936022	-7.614079932808277e-20	6.48493290616188e-15	4.392354151182068e-15	6.84830627707538e-14	5.470533010400401e-16
87900000	0.004874443206354203	1.9183131890177204e-49	-1.9713394228353124e-40	2.225465327628678e-11	8.781484033196375e-15	0.0002511135426936022	-7.613209211637389e-20	6.48493290616188e-15	4.392354151182068e-15	6.84830627707538e-14	5.470533010400401e-16
88000000	0.004874443206354203	1.9183131890177204e-49	-1.973584028933179e-40	2.225465327628678e-11	8.781484033196375e-15	0.0002511135426936022	-7.612338490466502e-20	6.48493290616188e-15	4.392354151182068e-15	6.84830627707538e-14	5.470533010400401e-16
88100000	0.004874443206354203	1.9183131890177204e-49	-1.97582863503093e-40	2.225465327628678e-11	8.781484033196375e-15	0.0002511135426936022	-7.611467769295614e-20	6.48493290616188e-15	4.392354151182068e-15	6.84830627707538e-14	5.470533010400401e-16
88200000	0.004874443206354203	1.9183131890177204e-49	-1.97807324112857e-40	2.225465327628678e-11	8.781484033196375e-15	0.0002511135426936022	-7.610597048124725e-20	6.48493290616188e-15	4.392354151182068e-15	6.84830627707538e-14	5.470533010400401e-16
88300000	0.004874443206354203	1.9183131890177204e-49	-1.9803178472261018e-40	2.225465327628678e-11	8.781484033196375e-15	0.0002511135426936022	-7.609726326953838e-20	6.48493290616188e-15	4.392354151182068e-15	6.84830627707538e-14	5.470533010400401e-16
88400000	0.004874443206354203	1.9183131890177204e-49	-1.9825624533235306e-40	2.225465327628678e-11	8.781484033196375e-15	0.0002511135426936022	-7.60885560578295e-20	6.48493290616188e-15	4.392354151182068e-15	6.84830627707538e-14	5.470533010400401e-16
88500000	0.004874443206354203	1.9183131890177204e-49	-1.9848070594208607e-40	2.225465327628678e-11	8.781484033196375e-15	0.0002511135426936022	-7.607984884612062e-20	6.48493290616188e-15	4.392354151182068e-15	6.84830627707538e-14	5.470533010400401e-16
88600000	0.004874443206354203	1.9183131890177204e-49	-1.987051665518096e-40	2.225465327628678e-11	8.781484033196375e-15	0.0002511135426936022	-7.607114163441174e-20	6.48493290616188e-15	4.392354151182068e-15	6.84830627707538e-14	5.470533010400401e-16
88700000	0.004874443206354203	1.9183131890177204e-49	-1.989296271615241e-40	2.225465327628678e-11	8.781484033196375e-15	0.0002511135426936022	-7.606243442270287e-20	6.48493290616188e-15	4.392354151182068e-15	6.84830627707538e-14	5.470533010400401e-16
88800000	0.004874443206354203	1.9183131890177204e-49	-1.9915408777122995e-40	2.225465327628678e-11	8.781484033196375e-15	0.0002511135426936022	-7.605372721099399e-20	6.48493290616188e-15	4.392354151182068e-15	6.84830627707538e-14	5.470533010400401e-16
88900000	0.004874443206354203	1.9183131890177204e-49	-1.993785483809276e-40	2.225465327628678e-11	8.781484033196375e-15	0.0002511135426936022	-7.60450199992851e-20	6.48493290616188e-15	4.392354151182068e-15	6.84830627707538e-14	5.470533010400401e-16
89000000	0.004874443206354203	1.9183131890177204e-49	-1.996030089906175e-40	2.225465327628678e-11	8.781484033196375e-15	0.0002511135426936022	-7.603631278757623e-20	6.48493290616188e-15	4.392354151182068e-15	6.84830627707538e-14	5.470533010400401e-16
89100000	0.004874443206354203	1.9183131890177204e-49	-1.9982746960030002e-40	2.225465327628678e-11	8.781484033196375e-15	0.0002511135426936022	-7.602760557586735e-20	6.48493290616188e-15	4.392354151182068e-15	6.84830627707538e-14	5.470533010400401e-16
89200000	0.004874443206354203	1.9183131890177204e-49	-2.000519302099756e-40	2.225465327628678e-11	8.781484033196375e-15	0.0002511135426936022	-7.601889836415847e-20	6.48493290616188e-15	4.392354151182068e-15	6.84830627707538e-14	5.470533010400401e-16
89300000	0.004874443206354203	1.9183131890177204e-49	-2.0027639081964467e-40	2.225465327628678e-11	8.781484033196375e-15	0.0002511135426936022	-7.60101911524496e-20	6.48493290616188e-15	4.392354151182068e-15	6.84830627707538e-14	5.470533010400401e-16
89400000	0.004874443206354203	1.9183131890177204e-49	-2.0050085142930766e-40	2.225465327628678e-11	8.781484033196375e-15	0.0002511135426936022	-7.600148394074072e-20	6.48493290616188e-15	4.392354151182068e-15	6.84830627707538e-14	5.470533010400401e-16
89500000	0.004874443206354203	1.9183131890177204e-49	-2.0072531203896497e-40	2.225465327628678e-11	8.781484033196375e-15	0.0002511135426936022	-7.599277672903184e-20	6.48493290616188e-15	4.392354151182068e-15	6.84830627707538e-14	5.470533010400401e-16
89600000	0.004874443206354203	1.9183131890177204e-49	-2.0094977264861707e-40	2.225465327628678e-11	8.781484033196375e-15	0.0002511135426936022	-7.598406951732296e-20	6.48493290616188e-15	4.392354151182068e-15	6.84830627707538e-14	5.470533010400401e-16
89700000	0.004874443206354203	1.9183131890177204e-49	-2.011742332582643e-40	2.225465327628678e-11	8.781484033196375e-15	0.0002511135426936022	-7.597536230561409e-20	6.48493290616188e-15	4.392354151182068e-15	6.84830627707538e-14	5.470533010400401e-16
89800000	0.004874443206354203	1.9183131890177204e-49	-2.0139869386790715e-40	2.225465327628678e-11	8.781484033196375e-15	0.0002511135426936022	-7.59666550939052e-20	6.48493290616188e-15	4.392354151182068e-15	6.84830627707538e-14	5.470533010400401e-16
89900000	0.004874443206354203	1.9183131890177204e-49	-2.01623154477546e-40	2.225465327628678e-11	8.781484033196375e-15	0.0002511135426936022	-7.595794788219632e-20	6.48493290616188e-15	4.392354151182068e-15	6.84830627707538e-14	5.470533010400401e-16
90000000	0.004874443206354203	1.9183131890177204e-49	-2.0184761508718132e-40	2.225465327628678e-11	8.781484033196375e-15	0.0002511135426936022	-7.594924067048745e-20	6.48493290616188e-15	4.392354151182068e-15	6.84830627707538e-14	5.470533010400401e-16
90100000	0.004874443206354203	1.9183131890177204e-49	-2.0207207569681347e-40	2.225465327628678e-11	8.781484033196375e-15	0.0002511135426936022	-7.594053345877857e-20	6.48493290616188e-15	4.392354151182068e-15	6.84830627707538e-14	5.470533010400401e-16
90200000	0.004874443206354203	1.9183131890177204e-49	-2.0229653630644298e-40	2.225465327628678e-11	8.781484033196375e-15	0.0002511135426936022	-7.593182624706969e-20	6.48493290616188e-15	4.392354151182068e-15	6.84830627707538e-14	5.470533010400401e-16
90300000	0.004874443206354203	1.9183131890177204e-49	-2.025209969160701e-40	2.225465327628678e-11	8.781484033196375e-15	0.0002511135426936022	-7.592311903536082e-20	6.48493290616188e-15	4.392354151182068e-15	6.84830627707538e-14	5.470533010400401e-16
90400000	0.004874443206354203	1.9183131890177204e-49	-2.0274545752569545e-40	2.225465327628678e-11	8.781484033196375e-15	0.0002511135426936022	-7.591441182365194e-20	6.48493290616188e-15	4.392354151182068e-15	6.84830627707538e-14	5.470533010400401e-16
90500000	0.004874443206354203	1.9183131890177204e-49	-2.029699181353193e-40	2.225465327628678e-11	8.781484033196375e-15	0.0002511135426936022	-7.590570461194305e-20	6.48493290616188e-15	4.392354151182068e-15	6.84830627707538e-14	5.470533010400401e-16
90600000	0.004874443206354203	1.9183131890177204e-49	-2.0319437874494214e-40	2.225465327628678e-11	8.781484033196375e-15	0.0002511135426936022	-7.589699740023417e-20	6.48493290616188e-15	4.392354151182068e-15	6.84830627707538e-14	5.470533010400401e-16
90700000	0.004874443206354203	1.9183131890177204e-49	-2.034188393545644e-40	2.225465327628678e-11	8.781484033196375e-15	0.0002511135426936022	-7.58882901885253e-20	6.48493290616188e-15	4.392354151182068e-15	6.84830627707538e-14	5.470533010400401e-16
90800000	0.004874443206354203	1.9183131890177204e-49	-2.0364329996418646e-40	2.225465327628678e-11	8.781484033196375e-15	0.0002511135426936022	-7.587958297681642e-20	6.48493290616188e-15	4.392354151182068e-15	6.84830627707538e-14	5.470533010400401e-16
90900000	0.004874443206354203	1.9183131890177204e-49	-2.0386776057380874e-40	2.225465327628678e-11	8.781484033196375e-15	0.0002511135426936022	-7.587087576510754e-20	6.48493290616188e-15	4.392354151182068e-15	6.84830627707538e-14	5.470533010400401e-16
91000000	0.004874443206354203	1.9183131890177204e-49	-2.040922211834317e-40	2.225465327628678e-11	8.781484033196375e-15	0.0002511135426936022	-7.586216855339867e-20	6.48493290616188e-15	4.392354151182068e-15	6.84830627707538e-14	5.470533010400401e-16
91100000	0.004874443206354203	1.9183131890177204e-49	-2.043166817930558e-40	2.225465327628678e-11	8.781484033196375e-15	0.0002511135426936022	-7.585346134168979e-20	6.48493290616188e-15	4.392354151182068e-15	6.84830627707538e-14	5.470533010400401e-16
91200000	0.004874443206354203	1.9183131890177204e-49	-2.045411424026814e-40	2.225465327628678e-11	8.781484033196375e-15	0.0002511135426936022	-7.58447541299809e-20	6.48493290616188e-15	4.392354151182068e-15	6.84830627707538e-14	5.470533010400401e-16
91300000	0.004874443206354203	1.9183131890177204e-49	-2.047656030123089e-40	2.225465327628678e-11	8.781484033196375e-15	0.0002511135426936022	-7.583604691827202e-20	6.48493290616188e-15	4.392354151182068e-15	6.84830627707538e-14	5.470533010400401e-16
91400000	0.004874443206354203	1.9183131890177204e-49	-2.0499006362193875e-40	2.225465327628678e-11	8.781484033196375e-15	0.0002511135426936022	-7.582733970656315e-20	6.48493290616188e-15	4.392354151182068e-15	6.84830627707538e-14	5.470533010400401e-16
91500000	0.004874443206354203	1.9183131890177204e-49	-2.052145242315714e-40	2.225465327628678e-11	8.781484033196375e-15	0.0002511135426936022	-7.581863249485427e-20	6.48493290616188e-15	4.392354151182068e-15	6.84830627707538e-14	5.470533010400401e-16
91600000	0.004874443206354203	1.9183131890177204e-49	-2.0543898484120726e-40	2.225465327628678e-11	8.781484033196375e-15	0.0002511135426936022	-7.580992528314539e-20	6.48493290616188e-15	4.392354151182068e-15	6.84830627707538e-14	5.470533010400401e-16
91700000	0.004874443206354203	1.9183131890177204e-49	-2.056634454508467e-40	2.225465327628678e-11	8.781484033196375e-15	0.0002511135426936022	-7.580121807143652e-20	6.48493290616188e-15	4.392354151182068e-15	6.84830627707538e-14	5.470533010400401e-16
91800000	0.004874443206354203	1.9183131890177204e-49	-2.0588790606049024e-40	2.225465327628678e-11	8.781484033196375e-15	0.0002511135426936022	-7.579251085972764e-20	6.48493290616188e-15	4.392354151182068e-15	6.84830627707538e-14	5.470533010400401e-16
91900000	0.004874443206354203	1.9183131890177204e-49	-2.061123666701382e-40	2.225465327628678e-11	8.781484033196375e-15	0.0002511135426936022	-7.578380364801876e-20	6.48493290616188e-15	4.392354151182068e-15	6.84830627707538e-14	5.470533010400401e-16
92000000	0.004874443206354203	1.9183131890177204e-49	-2.063368272797911e-40	2.225465327628678e-11	8.781484033196375e-15	0.0002511135426936022	-7.577509643630989e-20	6.48493290616188e-15	4.392354151182068e-15	6.84830627707538e-14	5.470533010400401e-16
92100000	0.004874443206354203	1.9183131890177204e-49	-2.065612878894493e-40	2.225465327628678e-11	8.781484033196375e-15	0.0002511135426936022	-7.5766389224601e-20	6.48493290616188e-15	4.392354151182068e-15	6.84830627707538e-14	5.470533010400401e-16
92200000	0.004874443206354203	1.9183131890177204e-49	-2.0678574849911323e-40	2.225465327628678e-11	8.781484033196375e-15	0.0002511135426936022	-7.575768201289212e-20	6.48493290616188e-15	4.392354151182068e-15	6.84830627707538e-14	5.470533010400401e-16
92300000	0.004874443206354203	1.9183131890177204e-49	-2.070102091087833e-40	2.225465327628678e-11	8.781484033196375e-15	0.0002511135426936022	-7.574897480118324e-20	6.48493290616188e-15	4.392354151182068e-15	6.84830627707538e-14	5.470533010400401e-16
92400000	0.004874443206354203	1.9183131890177204e-49	-2.0723466971846e-40	2.225465327628678e-11	8.781484033196375e-15	0.0002511135426936022	-7.574026758947437e-20	6.48493290616188e-15	4.392354151182068e-15	6.84830627707538e-14	5.470533010400401e-16
92500000	0.004874443206354203	1.9183131890177204e-49	-2.0745913032814366e-40	2.225465327628678e-11	8.781484033196375e-15	0.0002511135426936022	-7.573156037776549e-20	6.48493290616188e-15	4.392354151182068e-15	6.84830627707538e-14	5.470533010400401e-16
92600000	0.004874443206354203	1.9183131890177204e-49	-2.0768359093783474e-40	2.225465327628678e-11	8.781484033196375e-15	0.0002511135426936022	-7.572285316605661e-20	6.48493290616188e-15	4.392354151182068e-15	6.84830627707538e-14	5.470533010400401e-16
92700000	0.004874443206354203	1.9183131890177204e-49	-2.079080515475337e-40	2.225465327628678e-11	8.781484033196375e-15	0.0002511135426936022	-7.571414595434774e-20	6.48493290616188e-15	4.392354151182068e-15	6.84830627707538e-14	5.470533010400401e-16
92800000	0.004874443206354203	1.9183131890177204e-49	-2.081325121572409e-40	2.225465327628678e-11	8.781484033196375e-15	0.0002511135426936022	-7.570543874263886e-20	6.48493290616188e-15	4.392354151182068e-15	6.84830627707538e-14	5.470533010400401e-16
92900000	0.004874443206354203	1.9183131890177204e-49	-2.083569727669568e-40	2.225465327628678e-11	8.781484033196375e-15	0.0002511135426936022	-7.569673153092997e-20	6.48493290616188e-15	4.392354151182068e-15	6.84830627707538e-14	5.470533010400401e-16
93000000	0.004874443206354203	1.9183131890177204e-49	-2.0858143337668182e-40	2.225465327628678e-11	8.781484033196375e-15	0.0002511135426936022	-7.568802431922109e-20	6.48493290616188e-15	4.392354151182068e-15	6.84830627707538e-14	5.470533010400401e-16
93100000	0.004874443206354203	1.9183131890177204e-49	-2.088058939864136e-40	2.225465327628678e-11	8.781484033196375e-15	0.0002511135426936022	-7.567931710751222e-20	6.48493290616188e-15	4.392354151182068e-15	6.84830627707538e-14	5.470533010400401e-16
93200000	0.004874443206354203	1.9183131890177204e-49	-2.090303545961307e-40	2.225465327628678e-11	8.781484033196375e-15	0.0002511135426936022	-7.567060989580334e-20	6.48493290616188e-15	4.392354151182068e-15	6.84830627707538e-14	5.470533010400401e-16
93300000	0.004874443206354203	1.9183131890177204e-49	-2.0925481520582885e-40	2.225465327628678e-11	8.781484033196375e-15	0.0002511135426936022	-7.566190268409446e-20	6.48493290616188e-15	4.392354151182068e-15	6.84830627707538e-14	5.470533010400401e-16
93400000	0.004874443206354203	1.9183131890177204e-49	-2.0947927581550848e-40	2.225465327628678e-11	8.781484033196375e-15	0.0002511135426936022	-7.565319547238559e-20	6.48493290616188e-15	4.392354151182068e-15	6.84830627707538e-14	5.470533010400401e-16
93500000	0.004874443206354203	1.9183131890177204e-49	-2.0970373642517003e-40	2.225465327628678e-11	8.781484033196375e-15	0.0002511135426936022	-7.564448826067671e-20	6.48493290616188e-15	4.392354151182068e-15	6.84830627707538e-14	5.470533010400401e-16
93600000	0.004874443206354203	1.9183131890177204e-49	-2.0992819703481385e-40	2.225465327628678e-11	8.781484033196375e-15	0.0002511135426936022	-7.563578104896783e-20	6.48493290616188e-15	4.392354151182068e-15	6.84830627707538e-14	5.470533010400401e-16
93700000	0.004874443206354203	1.9183131890177204e-49	-2.1015265764444046e-40	2.225465327628678e-11	8.781484033196375e-15	0.0002511135426936022	-7.562707383725896e-20	6.48493290616188e-15	4.392354151182068e-15	6.84830627707538e-14	5.470533010400401e-16
93800000	0.004874443206354203	1.9183131890177204e-49	-2.103771182540502e-40	2.225465327628678e-11	8.781484033196375e-15	0.0002511135426936022	-7.561836662555007e-20	6.48493290616188e-15	4.392354151182068e-15	6.84830627707538e-14	5.470533010400401e-16
93900000	0.004874443206354203	1.9183131890177204e-49	-2.106015788636436e-40	2.225465327628678e-11	8.781484033196375e-15	0.0002511135426936022	-7.560965941384119e-20	6.48493290616188e-15	4.392354151182068e-15	6.84830627707538e-14	5.470533010400401e-16
94000000	0.004874443206354203	1.9183131890177204e-49	-2.1082603947322093e-40	2.225465327628678e-11	8.781484033196375e-15	0.0002511135426936022	-7.560095220213231e-20	6.48493290616188e-15	4.392354151182068e-15	6.84830627707538e-14	5.470533010400401e-16
94100000	0.004874443206354203	1.9183131890177204e-49	-2.1105050008278273e-40	2.225465327628678e-11	8.781484033196375e-15	0.0002511135426936022	-7.559224499042344e-20	6.48493290616188e-15	4.392354151182068e-15	6.84830627707538e-14	5.470533010400401e-16
94200000	0.004874443206354203	1.9183131890177204e-49	-2.112749606923294e-40	2.225465327628678e-11	8.781484033196375e-15	0.0002511135426936022	-7.558353777871456e-20	6.48493290616188e-15	4.392354151182068e-15	6.84830627707538e-14	5.470533010400401e-16
94300000	0.004874443206354203	1.9183131890177204e-49	-2.114994213018613e-40	2.225465327628678e-11	8.781484033196375e-15	0.0002511135426936022	-7.557483056700568e-20	6.48493290616188e-15	4.392354151182068e-15	6.84830627707538e-14	5.470533010400401e-16
94400000	0.004874443206354203	1.9183131890177204e-49	-2.1172388191137894e-40	2.225465327628678e-11	8.781484033196375e-15	0.0002511135426936022	-7.556612335529681e-20	6.48493290616188e-15	4.392354151182068e-15	6.84830627707538e-14	5.470533010400401e-16
94500000	0.004874443206354203	1.9183131890177204e-49	-2.119483425208827e-40	2.225465327628678e-11	8.781484033196375e-15	0.0002511135426936022	-7.555741614358792e-20	6.48493290616188e-15	4.392354151182068e-15	6.84830627707538e-14	5.470533010400401e-16
94600000	0.004874443206354203	1.9183131890177204e-49	-2.1217280313037297e-40	2.225465327628678e-11	8.781484033196375e-15	0.0002511135426936022	-7.554870893187904e-20	6.48493290616188e-15	4.392354151182068e-15	6.84830627707538e-14	5.470533010400401e-16
94700000	0.004874443206354203	1.9183131890177204e-49	-2.1239726373985027e-40	2.225465327628678e-11	8.781484033196375e-15	0.0002511135426936022	-7.554000172017016e-20	6.48493290616188e-15	4.392354151182068e-15	6.84830627707538e-14	5.470533010400401e-16
94800000	0.004874443206354203	1.9183131890177204e-49	-2.1262172434931493e-40	2.225465327628678e-11	8.781484033196375e-15	0.0002511135426936022	-7.553129450846129e-20	6.48493290616188e-15	4.392354151182068e-15	6.84830627707538e-14	5.470533010400401e-16
94900000	0.004874443206354203	1.9183131890177204e-49	-2.128461849587674e-40	2.225465327628678e-11	8.781484033196375e-15	0.0002511135426936022	-7.552258729675241e-20	6.48493290616188e-15	4.392354151182068e-15	6.84830627707538e-14	5.470533010400401e-16
95000000	0.004874443206354203	1.9183131890177204e-49	-2.130706455682081e-40	2.225465327628678e-11	8.781484033196375e-15	0.0002511135426936022	-7.551388008504353e-20	6.48493290616188e-15	4.392354151182068e-15	6.84830627707538e-14	5.470533010400401e-16
95100000	0.004874443206354203	1.9183131890177204e-49	-2.1329510617763744e-40	2.225465327628678e-11	8.781484033196375e-15	0.0002511135426936022	-7.550517287333466e-20	6.48493290616188e-15	4.392354151182068e-15	6.84830627707538e-14	5.470533010400401e-16
95200000	0.004874443206354203	1.9183131890177204e-49	-2.135195667870559e-40	2.225465327628678e-11	8.781484033196375e-15	0.0002511135426936022	-7.549646566162578e-20	6.48493290616188e-15	4.392354151182068e-15	6.84830627707538e-14	5.470533010400401e-16
95300000	0.004874443206354203	1.9183131890177204e-49	-2.137440273964638e-40	2.225465327628678e-11	8.781484033196375e-15	0.0002511135426936022	-7.548775844991689e-20	6.48493290616188e-15	4.392354151182068e-15	6.84830627707538e-14	5.470533010400401e-16
95400000	0.004874443206354203	1.9183131890177204e-49	-2.139684880058617e-40	2.225465327628678e-11	8.781484033196375e-15	0.0002511135426936022	-7.547905123820801e-20	6.48493290616188e-15	4.392354151182068e-15	6.84830627707538e-14	5.470533010400401e-16
95500000	0.004874443206354203	1.9183131890177204e-49	-2.141929486152499e-40	2.225465327628678e-11	8.781484033196375e-15	0.0002511135426936022	-7.547034402649914e-20	6.48493290616188e-15	4.392354151182068e-15	6.84830627707538e-14	5.470533010400401e-16
95600000	0.004874443206354203	1.9183131890177204e-49	-2.144174092246289e-40	2.225465327628678e-11	8.781484033196375e-15	0.0002511135426936022	-7.546163681479026e-20	6.48493290616188e-15	4.392354151182068e-15	6.84830627707538e-14	5.470533010400401e-16
95700000	0.004874443206354203	1.9183131890177204e-49	-2.1464186983399907e-40	2.225465327628678e-11	8.781484033196375e-15	0.0002511135426936022	-7.545292960308138e-20	6.48493290616188e-15	4.392354151182068e-15	6.84830627707538e-14	5.470533010400401e-16
95800000	0.004874443206354203	1.9183131890177204e-49	-2.1486633044336087e-40	2.225465327628678e-11	8.781484033196375e-15	0.0002511135426936022	-7.544422239137251e-20	6.48493290616188e-15	4.392354151182068e-15	6.84830627707538e-14	5.470533010400401e-16
95900000	0.004874443206354203	1.9183131890177204e-49	-2.150907910527147e-40	2.225465327628678e-11	8.781484033196375e-15	0.0002511135426936022	-7.543551517966363e-20	6.48493290616188e-15	4.392354151182068e-15	6.84830627707538e-14	5.470533010400401e-16
96000000	0.004874443206354203	1.9183131890177204e-49	-2.15315251662061e-40	2.225465327628678e-11	8.781484033196375e-15	0.0002511135426936022	-7.542680796795474e-20	6.48493290616188e-15	4.392354151182068e-15	6.84830627707538e-14	5.470533010400401e-16
96100000	0.004874443206354203	1.9183131890177204e-49	-2.1553971227140015e-40	2.225465327628678e-11	8.781484033196375e-15	0.0002511135426936022	-7.541810075624587e-20	6.48493290616188e-15	4.392354151182068e-15	6.84830627707538e-14	5.470533010400401e-16
96200000	0.004874443206354203	1.9183131890177204e-49	-2.1576417288073263e-40	2.225465327628678e-11	8.781484033196375e-15	0.0002511135426936022	-7.540939354453699e-20	6.48493290616188e-15	4.392354151182068e-15	6.84830627707538e-14	5.470533010400401e-16
96300000	0.004874443206354203	1.9183131890177204e-49	-2.159886334900588e-40	2.225465327628678e-11	8.781484033196375e-15	0.0002511135426936022	-7.540068633282811e-20	6.48493290616188e-15	4.392354151182068e-15	6.84830627707538e-14	5.470533010400401e-16
96400000	0.004874443206354203	1.9183131890177204e-49	-2.1621309409937915e-40	2.225465327628678e-11	8.781484033196375e-15	0.0002511135426936022	-7.539197912111923e-20	6.48493290616188e-15	4.392354151182068e-15	6.84830627707538e-14	5.470533010400401e-16
96500000	0.004874443206354203	1.9183131890177204e-49	-2.1643755470869405e-40	2.225465327628678e-11	8.781484033196375e-15	0.0002511135426936022	-7.538327190941036e-20	6.48493290616188e-15	4.392354151182068e-15	6.84830627707538e-14	5.470533010400401e-16
96600000	0.004874443206354203	1.9183131890177204e-49	-2.1666201531800398e-40	2.225465327628678e-11	8.781484033196375e-15	0.0002511135426936022	-7.537456469770148e-20	6.48493290616188e-15	4.392354151182068e-15	6.84830627707538e-14	5.470533010400401e-16
96700000	0.004874443206354203	1.9183131890177204e-49	-2.168864759273093e-40	2.225465327628678e-11	8.781484033196375e-15	0.0002511135426936022	-7.53658574859926e-20	6.48493290616188e-15	4.392354151182068e-15	6.84830627707538e-14	5.470533010400401e-16
96800000	0.004874443206354203	1.9183131890177204e-49	-2.1711093653661045e-40	2.225465327628678e-11	8.781484033196375e-15	0.0002511135426936022	-7.535715027428373e-20	6.48493290616188e-15	4.392354151182068e-15	6.84830627707538e-14	5.470533010400401e-16
96900000	0.004874443206354203	1.9183131890177204e-49	-2.1733539714590785e-40	2.225465327628678e-11	8.781484033196375e-15	0.0002511135426936022	-7.534844306257484e-20	6.48493290616188e-15	4.392354151182068e-15	6.84830627707538e-14	5.470533010400401e-16
97000000	0.004874443206354203	1.9183131890177204e-49	-2.1755985775520195e-40	2.225465327628678e-11	8.781484033196375e-15	0.0002511135426936022	-7.533973585086596e-20	6.48493290616188e-15	4.392354151182068e-15	6.84830627707538e-14	5.470533010400401e-16
97100000	0.004874443206354203	1.9183131890177204e-49	-2.1778431836449316e-40	2.225465327628678e-11	8.781484033196375e-15	0.0002511135426936022	-7.533102863915708e-20	6.48493290616188e-15	4.392354151182068e-15	6.84830627707538e-14	5.470533010400401e-16
97200000	0.004874443206354203	1.9183131890177204e-49	-2.180087789737819e-40	2.225465327628678e-11	8.781484033196375e-15	0.0002511135426936022	-7.532232142744821e-20	6.48493290616188e-15	4.392354151182068e-15	6.84830627707538e-14	5.470533010400401e-16
97300000	0.004874443206354203	1.9183131890177204e-49	-2.182332395830686e-40	2.225465327628678e-11	8.781484033196375e-15	0.0002511135426936022	-7.531361421573933e-20	6.48493290616188e-15	4.392354151182068e-15	6.84830627707538e-14	5.470533010400401e-16
97400000	0.004874443206354203	1.9183131890177204e-49	-2.1845770019235364e-40	2.225465327628678e-11	8.781484033196375e-15	0.0002511135426936022	-7.530490700403045e-20	6.48493290616188e-15	4.392354151182068e-15	6.84830627707538e-14	5.470533010400401e-16
97500000	0.004874443206354203	1.9183131890177204e-49	-2.1868216080163747e-40	2.225465327628678e-11	8.781484033196375e-15	0.0002511135426936022	-7.529619979232158e-20	6.48493290616188e-15	4.392354151182068e-15	6.84830627707538e-14	5.470533010400401e-16
97600000	0.004874443206354203	1.9183131890177204e-49	-2.1890662141092056e-40	2.225465327628678e-11	8.781484033196375e-15	0.0002511135426936022	-7.52874925806127e-20	6.48493290616188e-15	4.392354151182068e-15	6.84830627707538e-14	5.470533010400401e-16
97700000	0.004874443206354203	1.9183131890177204e-49	-2.1913108202020324e-40	2.225465327628678e-11	8.781484033196375e-15	0.0002511135426936022	-7.527878536890381e-20	6.48493290616188e-15	4.392354151182068e-15	6.84830627707538e-14	5.470533010400401e-16
97800000	0.004874443206354203	1.9183131890177204e-49	-2.19355542629486e-40	2.225465327628678e-11	8.781484033196375e-15	0.0002511135426936022	-7.527007815719494e-20	6.48493290616188e-15	4.392354151182068e-15	6.84830627707538e-14	5.470533010400401e-16
97900000	0.004874443206354203	1.9183131890177204e-49	-2.1958000323876925e-40	2.225465327628678e-11	8.781484033196375e-15	0.0002511135426936022	-7.526137094548606e-20	6.48493290616188e-15	4.392354151182068e-15	6.84830627707538e-14	5.470533010400401e-16
98000000	0.004874443206354203	1.9183131890177204e-49	-2.198044638480534e-40	2.225465327628678e-11	8.781484033196375e-15	0.0002511135426936022	-7.525266373377718e-20	6.48493290616188e-15	4.392354151182068e-15	6.84830627707538e-14	5.470533010400401e-16
98100000	0.004874443206354203	1.9183131890177204e-49	-2.200289244573389e-40	2.225465327628678e-11	8.781484033196375e-15	0.0002511135426936022	-7.52439565220683e-20	6.48493290616188e-15	4.392354151182068e-15	6.84830627707538e-14	5.470533010400401e-16
98200000	0.004874443206354203	1.9183131890177204e-49	-2.2025338506662615e-40	2.225465327628678e-11	8.781484033196375e-15	0.0002511135426936022	-7.523524931035943e-20	6.48493290616188e-15	4.392354151182068e-15	6.84830627707538e-14	5.470533010400401e-16
98300000	0.004874443206354203	1.9183131890177204e-49	-2.204778456759155e-40	2.225465327628678e-11	8.781484033196375e-15	0.0002511135426936022	-7.522654209865055e-20	6.48493290616188e-15	4.392354151182068e-15	6.84830627707538e-14	5.470533010400401e-16
98400000	0.004874443206354203	1.9183131890177204e-49	-2.2070230628520754e-40	2.225465327628678e-11	8.781484033196375e-15	0.0002511135426936022	-7.521783488694166e-20	6.48493290616188e-15	4.392354151182068e-15	6.84830627707538e-14	5.470533010400401e-16
98500000	0.004874443206354203	1.9183131890177204e-49	-2.2092676689450254e-40	2.225465327628678e-11	8.781484033196375e-15	0.0002511135426936022	-7.520912767523279e-20	6.48493290616188e-15	4.392354151182068e-15	6.84830627707538e-14	5.470533010400401e-16
98600000	0.004874443206354203	1.9183131890177204e-49	-2.21151227503801e-40	2.225465327628678e-11	8.781484033196375e-15	0.0002511135426936022	-7.520042046352391e-20	6.48493290616188e-15	4.392354151182068e-15	6.84830627707538e-14	5.470533010400401e-16
98700000	0.004874443206354203	1.9183131890177204e-49	-2.2137568811310334e-40	2.225465327628678e-11	8.781484033196375e-15	0.0002511135426936022	-7.519171325181503e-20	6.48493290616188e-15	4.392354151182068e-15	6.84830627707538e-14	5.470533010400401e-16
98800000	0.004874443206354203	1.9183131890177204e-49	-2.2160014872240996e-40	2.225465327628678e-11	8.781484033196375e-15	0.0002511135426936022	-7.518300604010615e-20	6.48493290616188e-15	4.392354151182068e-15	6.84830627707538e-14	5.470533010400401e-16
98900000	0.004874443206354203	1.9183131890177204e-49	-2.2182460933172127e-40	2.225465327628678e-11	8.781484033196375e-15	0.0002511135426936022	-7.517429882839728e-20	6.48493290616188e-15	4.392354151182068e-15	6.84830627707538e-14	5.470533010400401e-16
99000000	0.004874443206354203	1.9183131890177204e-49	-2.220490699410377e-40	2.225465327628678e-11	8.781484033196375e-15	0.0002511135426936022	-7.51655916166884e-20	6.48493290616188e-15	4.392354151182068e-15	6.84830627707538e-14	5.470533010400401e-16
99100000	0.004874443206354203	1.9183131890177204e-49	-2.2227353055035968e-40	2.225465327628678e-11	8.781484033196375e-15	0.0002511135426936022	-7.515688440497951e-20	6.48493290616188e-15	4.392354151182068e-15	6.84830627707538e-14	5.470533010400401e-16
99200000	0.004874443206354203	1.9183131890177204e-49	-2.2249799115968767e-40	2.225465327628678e-11	8.781484033196375e-15	0.0002511135426936022	-7.514817719327064e-20	6.48493290616188e-15	4.392354151182068e-15	6.84830627707538e-14	5.470533010400401e-16
99300000	0.004874443206354203	1.9183131890177204e-49	-2.2272245176902202e-40	2.225465327628678e-11	8.781484033196375e-15	0.0002511135426936022	-7.513946998156176e-20	6.48493290616188e-15	4.392354151182068e-15	6.84830627707538e-14	5.470533010400401e-16
99400000	0.004874443206354203	1.9183131890177204e-49	-2.2294691237836323e-40	2.225465327628678e-11	8.781484033196375e-15	0.0002511135426936022	-7.513076276985288e-20	6.48493290616188e-15	4.392354151182068e-15	6.84830627707538e-14	5.470533010400401e-16
99500000	0.004874443206354203	1.9183131890177204e-49	-2.2317137298771165e-40	2.225465327628678e-11	8.781484033196375e-15	0.0002511135426936022	-7.512205555814401e-20	6.48493290616188e-15	4.392354151182068e-15	6.84830627707538e-14	5.470533010400401e-16
99600000	0.004874443206354203	1.9183131890177204e-49	-2.2339583359706774e-40	2.225465327628678e-11	8.781484033196375e-15	0.0002511135426936022	-7.511334834643513e-20	6.48493290616188e-15	4.392354151182068e-15	6.84830627707538e-14	5.470533010400401e-16
99700000	0.004874443206354203	1.9183131890177204e-49	-2.236202942064319e-40	2.225465327628678e-11	8.781484033196375e-15	0.0002511135426936022	-7.510464113472625e-20	6.48493290616188e-15	4.392354151182068e-15	6.84830627707538e-14	5.470533010400401e-16
99800000	0.004874443206354203	1.9183131890177204e-49	-2.238447548158046e-40	2.225465327628678e-11	8.781484033196375e-15	0.0002511135426936022	-7.509593392301737e-20	6.48493290616188e-15	4.392354151182068e-15	6.84830627707538e-14	5.470533010400401e-16
99900000	0.004874443206354203	1.9183131890177204e-49	-2.2406921542518622e-40	2.225465327628678e-11	8.781484033196375e-15	0.0002511135426936022	-7.50872267113085e-20	6.48493290616188e-15	4.392354151182068e-15	6.84830627707538e-14	5.470533010400401e-16
100000000	0.004874443206354203	1.9183131890177204e-49	-2.242936760345772e-40	2.225465327628678e-11	8.781484033196375e-15	0.0002511135426936022	-7.507851949959961e-20	6.48493290616188e-15	4.392354151182068e-15	6.84830627707538e-14	5.470533010400401e-16
