# Supplementary material for: Thermodynamics Underpinning the Microbial Community‐Level Nitrogen Energy Metabolism
Source: Environ Microbiol. 2025 Feb 16;27(2):e70055. doi: 10.1111/1462-2920.70055 (PMC11830459; doi:10.1111/1462-2920.70055)
Supplement: Supplementary file 1 — Data S1. [file EMI-27-e70055-s001.zip › SI/Nnetwork/Results/kdef_-10/Iin_-5/p_0.2/O2_-9.6_H_-2..csv]

time	N2	N2H4	N2H5	N2O	NH2OH	NH3	NH3OH	NH4	NO	NO2	NO3
0	0.00001	0.00001	0.00001	0.00001	0.00001	0.00001	0.00001	0.00001	0.00001	0.00001	0.00001
100000	0.0037623269195033444	1.154435307833574e-49	-5.556837988608902e-44	1.437264934893363e-12	1.72673615130595e-14	0.002475345955949022	5.38410715394252e-22	2.0215230943934416e-10	1.7530493794646402e-16	7.955269384120726e-18	6.387680839279298e-23
200000	0.0037623269195033444	1.1544353078335734e-49	-1.089739842957465e-43	1.4372649348933634e-12	1.726736151305935e-14	0.0024753459559490217	5.38390412469562e-22	2.021523094393504e-10	1.7530493794646402e-16	7.955269384120726e-18	6.3876808392793e-23
300000	0.003762326919503344	1.1544353078335738e-49	-1.6237956988578122e-43	1.4372649348933631e-12	1.7267361513059296e-14	0.0024753459559490217	5.383830433453596e-22	2.0215230943935264e-10	1.7530493794646402e-16	7.955269384120726e-18	6.387680839279298e-23
400000	0.003762326919503344	1.1544353078335741e-49	-2.1578515216511638e-43	1.437264934893363e-12	1.726736151305922e-14	0.002475345955949022	5.383727831064547e-22	2.0215230943935577e-10	1.7530493794646402e-16	7.955269384120726e-18	6.387680839279297e-23
500000	0.003762326919503344	1.1544353078335741e-49	-2.691907226989306e-43	1.437264934893363e-12	1.726736151305922e-14	0.002475345955949022	5.383727757752794e-22	2.0215230943935577e-10	1.7530493794646402e-16	7.955269384120726e-18	6.387680839279297e-23
600000	0.0037623269195033444	1.154435307833574e-49	-3.225962589681419e-43	1.4372649348933631e-12	1.726736151305922e-14	0.0024753459559490217	5.383727468860763e-22	2.021523094393558e-10	1.7530493794646402e-16	7.955269384120726e-18	6.387680839279297e-23
700000	0.0037623269195033444	1.1544353078335738e-49	-3.760017942171156e-43	1.4372649348933631e-12	1.726736151305922e-14	0.0024753459559490217	5.3837271496822425e-22	2.021523094393558e-10	1.7530493794646402e-16	7.955269384120726e-18	6.387680839279298e-23
800000	0.0037623269195033444	1.1544353078335736e-49	-4.2940734006375865e-43	1.4372649348933631e-12	1.726736151305922e-14	0.0024753459559490217	5.383727154197885e-22	2.021523094393558e-10	1.7530493794646402e-16	7.955269384120726e-18	6.387680839279298e-23
900000	0.003762326919503345	1.1544353078335736e-49	-4.8281288528936e-43	1.4372649348933634e-12	1.726736151305922e-14	0.0024753459559490217	5.383727158112088e-22	2.021523094393558e-10	1.7530493794646402e-16	7.955269384120726e-18	6.3876808392793e-23
1000000	0.003762326919503345	1.1544353078335734e-49	-5.3621842992646935e-43	1.4372649348933634e-12	1.726736151305922e-14	0.0024753459559490217	5.383727161430342e-22	2.021523094393558e-10	1.75304937946464e-16	7.955269384120726e-18	6.3876808392793e-23
1100000	0.003762326919503345	1.1544353078335734e-49	-5.8962397400861526e-43	1.4372649348933634e-12	1.7267361513059223e-14	0.0024753459559490217	5.383727164186599e-22	2.021523094393558e-10	1.75304937946464e-16	7.955269384120726e-18	6.387680839279301e-23
1200000	0.003762326919503345	1.1544353078335734e-49	-6.430295175693256e-43	1.4372649348933634e-12	1.7267361513059223e-14	0.0024753459559490217	5.383727166414812e-22	2.021523094393558e-10	1.75304937946464e-16	7.955269384120726e-18	6.387680839279301e-23
1300000	0.003762326919503345	1.1544353078335734e-49	-6.9643506064212865e-43	1.4372649348933634e-12	1.7267361513059223e-14	0.0024753459559490217	5.383727168148935e-22	2.021523094393558e-10	1.75304937946464e-16	7.955269384120726e-18	6.387680839279301e-23
1400000	0.003762326919503345	1.1544353078335734e-49	-7.49840603260552e-43	1.4372649348933634e-12	1.7267361513059223e-14	0.0024753459559490217	5.38372716942292e-22	2.021523094393558e-10	1.75304937946464e-16	7.955269384120726e-18	6.387680839279301e-23
1500000	0.003762326919503345	1.1544353078335734e-49	-8.032461454581243e-43	1.4372649348933634e-12	1.7267361513059223e-14	0.0024753459559490217	5.3837271702707195e-22	2.021523094393558e-10	1.75304937946464e-16	7.955269384120726e-18	6.387680839279301e-23
1600000	0.0037623269195033453	1.1544353078335734e-49	-8.56651687268373e-43	1.4372649348933634e-12	1.7267361513059223e-14	0.0024753459559490217	5.3837271707262875e-22	2.021523094393558e-10	1.75304937946464e-16	7.955269384120726e-18	6.387680839279301e-23
1700000	0.0037623269195033453	1.1544353078335734e-49	-9.100572287248264e-43	1.4372649348933634e-12	1.7267361513059223e-14	0.0024753459559490217	5.383727170823577e-22	2.021523094393558e-10	1.75304937946464e-16	7.955269384120726e-18	6.387680839279301e-23
1800000	0.0037623269195033453	1.1544353078335734e-49	-9.634627698610124e-43	1.4372649348933634e-12	1.7267361513059223e-14	0.0024753459559490217	5.383727170596539e-22	2.021523094393558e-10	1.75304937946464e-16	7.955269384120726e-18	6.387680839279301e-23
1900000	0.003762326919503345	1.1544353078335734e-49	-1.0168683107104592e-42	1.4372649348933634e-12	1.7267361513059223e-14	0.0024753459559490217	5.383727170079129e-22	2.021523094393558e-10	1.75304937946464e-16	7.955269384120726e-18	6.387680839279301e-23
2000000	0.003762326919503345	1.1544353078335734e-49	-1.0702738513066946e-42	1.4372649348933634e-12	1.7267361513059223e-14	0.0024753459559490217	5.383727169305298e-22	2.021523094393558e-10	1.75304937946464e-16	7.955269384120726e-18	6.387680839279301e-23
2100000	0.003762326919503345	1.1544353078335734e-49	-1.1236793916832469e-42	1.4372649348933634e-12	1.7267361513059223e-14	0.0024753459559490217	5.383727168309001e-22	2.021523094393558e-10	1.75304937946464e-16	7.955269384120726e-18	6.387680839279301e-23
2200000	0.003762326919503345	1.1544353078335736e-49	-1.177084931873644e-42	1.4372649348933634e-12	1.7267361513059223e-14	0.0024753459559490217	5.383727167124188e-22	2.021523094393558e-10	1.75304937946464e-16	7.955269384120726e-18	6.387680839279301e-23
2300000	0.003762326919503345	1.1544353078335736e-49	-1.2304904719114139e-42	1.4372649348933634e-12	1.7267361513059223e-14	0.0024753459559490217	5.383727165784815e-22	2.021523094393558e-10	1.75304937946464e-16	7.955269384120726e-18	6.387680839279301e-23
2400000	0.003762326919503345	1.1544353078335736e-49	-1.2838960118300847e-42	1.4372649348933634e-12	1.7267361513059223e-14	0.0024753459559490217	5.383727164324832e-22	2.021523094393558e-10	1.75304937946464e-16	7.955269384120726e-18	6.387680839279301e-23
2500000	0.003762326919503345	1.1544353078335738e-49	-1.3373015516631844e-42	1.4372649348933634e-12	1.7267361513059223e-14	0.0024753459559490217	5.383727162778195e-22	2.021523094393558e-10	1.75304937946464e-16	7.955269384120726e-18	6.3876808392793e-23
2600000	0.003762326919503345	1.1544353078335738e-49	-1.3907070914442409e-42	1.4372649348933634e-12	1.7267361513059223e-14	0.002475345955949022	5.383727161178855e-22	2.021523094393558e-10	1.75304937946464e-16	7.955269384120726e-18	6.3876808392793e-23
2700000	0.003762326919503345	1.154435307833574e-49	-1.4441126312067825e-42	1.4372649348933634e-12	1.7267361513059223e-14	0.002475345955949022	5.383727159560764e-22	2.021523094393558e-10	1.75304937946464e-16	7.955269384120726e-18	6.3876808392793e-23
2800000	0.003762326919503345	1.154435307833574e-49	-1.497518170984337e-42	1.4372649348933634e-12	1.7267361513059223e-14	0.002475345955949022	5.383727157957878e-22	2.021523094393558e-10	1.7530493794646402e-16	7.955269384120726e-18	6.3876808392793e-23
2900000	0.003762326919503345	1.154435307833574e-49	-1.5509237108104324e-42	1.4372649348933634e-12	1.7267361513059223e-14	0.002475345955949022	5.383727156404147e-22	2.021523094393558e-10	1.7530493794646402e-16	7.955269384120726e-18	6.3876808392793e-23
3000000	0.0037623269195033444	1.1544353078335741e-49	-1.604329250718597e-42	1.4372649348933631e-12	1.7267361513059223e-14	0.002475345955949022	5.383727154933526e-22	2.021523094393558e-10	1.7530493794646402e-16	7.955269384120726e-18	6.3876808392793e-23
3100000	0.0037623269195033444	1.1544353078335741e-49	-1.6577347907423584e-42	1.4372649348933631e-12	1.7267361513059223e-14	0.002475345955949022	5.3837271535799655e-22	2.021523094393558e-10	1.7530493794646402e-16	7.955269384120726e-18	6.387680839279298e-23
3200000	0.0037623269195033444	1.1544353078335741e-49	-1.711140330915245e-42	1.4372649348933631e-12	1.7267361513059223e-14	0.002475345955949022	5.383727152377422e-22	2.021523094393558e-10	1.7530493794646402e-16	7.955269384120726e-18	6.387680839279298e-23
3300000	0.0037623269195033444	1.1544353078335741e-49	-1.764545871270785e-42	1.4372649348933631e-12	1.7267361513059223e-14	0.002475345955949022	5.383727151359844e-22	2.021523094393558e-10	1.7530493794646402e-16	7.955269384120726e-18	6.387680839279298e-23
3400000	0.0037623269195033444	1.1544353078335743e-49	-1.817951411842506e-42	1.4372649348933631e-12	1.7267361513059223e-14	0.002475345955949022	5.383727150561189e-22	2.021523094393558e-10	1.7530493794646402e-16	7.955269384120726e-18	6.387680839279298e-23
3500000	0.0037623269195033444	1.1544353078335743e-49	-1.871356952663936e-42	1.4372649348933631e-12	1.7267361513059223e-14	0.002475345955949022	5.383727150015407e-22	2.021523094393558e-10	1.7530493794646402e-16	7.955269384120726e-18	6.387680839279298e-23
3600000	0.0037623269195033444	1.1544353078335743e-49	-1.9247624937686034e-42	1.4372649348933631e-12	1.7267361513059223e-14	0.002475345955949022	5.383727149756451e-22	2.021523094393558e-10	1.7530493794646402e-16	7.955269384120726e-18	6.387680839279298e-23
3700000	0.0037623269195033444	1.1544353078335743e-49	-1.978168034965786e-42	1.4372649348933631e-12	1.7267361513059223e-14	0.002475345955949022	5.383727149740783e-22	2.021523094393558e-10	1.7530493794646402e-16	7.955269384120726e-18	6.387680839279298e-23
3800000	0.0037623269195033444	1.1544353078335743e-49	-2.0315735755820806e-42	1.4372649348933631e-12	1.7267361513059223e-14	0.002475345955949022	5.383727149742185e-22	2.021523094393558e-10	1.7530493794646402e-16	7.955269384120726e-18	6.387680839279298e-23
3900000	0.0037623269195033444	1.1544353078335743e-49	-2.0849791155992597e-42	1.4372649348933631e-12	1.7267361513059223e-14	0.002475345955949022	5.38372714974338e-22	2.021523094393558e-10	1.7530493794646402e-16	7.955269384120726e-18	6.387680839279298e-23
4000000	0.0037623269195033444	1.1544353078335743e-49	-2.1383846550508527e-42	1.4372649348933631e-12	1.7267361513059223e-14	0.002475345955949022	5.38372714974438e-22	2.021523094393558e-10	1.7530493794646402e-16	7.955269384120726e-18	6.387680839279298e-23
4100000	0.0037623269195033444	1.1544353078335743e-49	-2.1917901939703864e-42	1.4372649348933631e-12	1.7267361513059223e-14	0.002475345955949022	5.383727149745195e-22	2.021523094393558e-10	1.7530493794646402e-16	7.955269384120726e-18	6.387680839279298e-23
4200000	0.0037623269195033444	1.1544353078335743e-49	-2.2451957323913894e-42	1.4372649348933631e-12	1.7267361513059223e-14	0.002475345955949022	5.38372714974584e-22	2.021523094393558e-10	1.7530493794646402e-16	7.955269384120726e-18	6.387680839279298e-23
4300000	0.0037623269195033444	1.1544353078335743e-49	-2.2986012703473892e-42	1.4372649348933631e-12	1.7267361513059223e-14	0.002475345955949022	5.383727149746323e-22	2.021523094393558e-10	1.7530493794646402e-16	7.955269384120726e-18	6.387680839279298e-23
4400000	0.0037623269195033444	1.1544353078335743e-49	-2.3520068078719142e-42	1.4372649348933631e-12	1.7267361513059223e-14	0.002475345955949022	5.383727149746657e-22	2.021523094393558e-10	1.7530493794646402e-16	7.955269384120726e-18	6.387680839279298e-23
4500000	0.0037623269195033444	1.1544353078335743e-49	-2.4054123449984927e-42	1.4372649348933631e-12	1.7267361513059223e-14	0.002475345955949022	5.383727149746853e-22	2.021523094393558e-10	1.7530493794646402e-16	7.955269384120726e-18	6.387680839279298e-23
4600000	0.0037623269195033444	1.1544353078335743e-49	-2.4588178817606525e-42	1.4372649348933631e-12	1.7267361513059223e-14	0.002475345955949022	5.383727149746924e-22	2.021523094393558e-10	1.7530493794646402e-16	7.955269384120726e-18	6.387680839279298e-23
4700000	0.0037623269195033444	1.1544353078335743e-49	-2.5122234181919213e-42	1.4372649348933631e-12	1.7267361513059223e-14	0.002475345955949022	5.383727149746881e-22	2.021523094393558e-10	1.7530493794646402e-16	7.955269384120726e-18	6.387680839279298e-23
4800000	0.0037623269195033444	1.1544353078335743e-49	-2.5656289543258277e-42	1.4372649348933631e-12	1.7267361513059223e-14	0.002475345955949022	5.383727149746734e-22	2.021523094393558e-10	1.7530493794646402e-16	7.955269384120726e-18	6.387680839279298e-23
4900000	0.0037623269195033444	1.1544353078335743e-49	-2.6190344901958993e-42	1.4372649348933631e-12	1.7267361513059223e-14	0.002475345955949022	5.383727149746496e-22	2.021523094393558e-10	1.7530493794646402e-16	7.955269384120726e-18	6.387680839279298e-23
5000000	0.0037623269195033444	1.1544353078335743e-49	-2.672440025835664e-42	1.4372649348933631e-12	1.7267361513059223e-14	0.002475345955949022	5.383727149746179e-22	2.021523094393558e-10	1.7530493794646402e-16	7.955269384120726e-18	6.387680839279298e-23
5100000	0.0037623269195033444	1.1544353078335743e-49	-2.7258455612786502e-42	1.4372649348933631e-12	1.7267361513059223e-14	0.002475345955949022	5.383727149745794e-22	2.021523094393558e-10	1.7530493794646402e-16	7.955269384120726e-18	6.387680839279298e-23
5200000	0.0037623269195033444	1.1544353078335743e-49	-2.779251096558386e-42	1.4372649348933631e-12	1.7267361513059223e-14	0.002475345955949022	5.383727149745352e-22	2.021523094393558e-10	1.7530493794646402e-16	7.955269384120726e-18	6.387680839279298e-23
5300000	0.0037623269195033444	1.1544353078335743e-49	-2.832656631708399e-42	1.4372649348933631e-12	1.7267361513059223e-14	0.002475345955949022	5.383727149744866e-22	2.021523094393558e-10	1.7530493794646402e-16	7.955269384120726e-18	6.387680839279298e-23
5400000	0.0037623269195033444	1.1544353078335743e-49	-2.8860621667622176e-42	1.4372649348933631e-12	1.7267361513059223e-14	0.002475345955949022	5.383727149744347e-22	2.021523094393558e-10	1.7530493794646402e-16	7.955269384120726e-18	6.387680839279298e-23
5500000	0.0037623269195033444	1.1544353078335743e-49	-2.93946770175337e-42	1.4372649348933631e-12	1.7267361513059223e-14	0.002475345955949022	5.3837271497438055e-22	2.021523094393558e-10	1.7530493794646402e-16	7.955269384120726e-18	6.387680839279298e-23
5600000	0.0037623269195033444	1.1544353078335741e-49	-2.992873236715383e-42	1.4372649348933631e-12	1.7267361513059223e-14	0.002475345955949022	5.383727149743254e-22	2.021523094393558e-10	1.7530493794646402e-16	7.955269384120726e-18	6.387680839279298e-23
5700000	0.0037623269195033444	1.1544353078335741e-49	-3.0462787716817865e-42	1.4372649348933631e-12	1.7267361513059223e-14	0.002475345955949022	5.383727149742705e-22	2.021523094393558e-10	1.7530493794646402e-16	7.955269384120726e-18	6.387680839279298e-23
5800000	0.0037623269195033444	1.1544353078335741e-49	-3.099684306686107e-42	1.4372649348933631e-12	1.7267361513059223e-14	0.002475345955949022	5.383727149742168e-22	2.021523094393558e-10	1.7530493794646402e-16	7.955269384120726e-18	6.387680839279298e-23
5900000	0.0037623269195033444	1.1544353078335741e-49	-3.153089841761873e-42	1.4372649348933631e-12	1.7267361513059223e-14	0.002475345955949022	5.383727149741657e-22	2.021523094393558e-10	1.7530493794646402e-16	7.955269384120726e-18	6.387680839279298e-23
6000000	0.0037623269195033444	1.1544353078335741e-49	-3.206495376942613e-42	1.4372649348933631e-12	1.7267361513059223e-14	0.002475345955949022	5.383727149741181e-22	2.021523094393558e-10	1.7530493794646402e-16	7.955269384120726e-18	6.387680839279298e-23
6100000	0.0037623269195033444	1.1544353078335741e-49	-3.259900912261855e-42	1.4372649348933631e-12	1.7267361513059223e-14	0.002475345955949022	5.383727149740753e-22	2.021523094393558e-10	1.7530493794646402e-16	7.955269384120726e-18	6.387680839279298e-23
6200000	0.0037623269195033444	1.1544353078335741e-49	-3.313306447753126e-42	1.4372649348933631e-12	1.7267361513059223e-14	0.002475345955949022	5.383727149740385e-22	2.021523094393558e-10	1.7530493794646402e-16	7.955269384120726e-18	6.387680839279298e-23
6300000	0.0037623269195033444	1.1544353078335741e-49	-3.3667119834499546e-42	1.4372649348933631e-12	1.7267361513059223e-14	0.002475345955949022	5.383727149740087e-22	2.021523094393558e-10	1.7530493794646402e-16	7.955269384120726e-18	6.387680839279298e-23
6400000	0.0037623269195033444	1.1544353078335741e-49	-3.420117519385869e-42	1.4372649348933631e-12	1.7267361513059223e-14	0.002475345955949022	5.383727149739873e-22	2.021523094393558e-10	1.7530493794646402e-16	7.955269384120726e-18	6.387680839279298e-23
6500000	0.0037623269195033444	1.1544353078335741e-49	-3.473523055594397e-42	1.4372649348933631e-12	1.7267361513059223e-14	0.002475345955949022	5.383727149739752e-22	2.021523094393558e-10	1.7530493794646402e-16	7.955269384120726e-18	6.387680839279298e-23
6600000	0.0037623269195033444	1.1544353078335741e-49	-3.526928592084123e-42	1.4372649348933631e-12	1.7267361513059223e-14	0.002475345955949022	5.38372714973973e-22	2.021523094393558e-10	1.7530493794646402e-16	7.955269384120726e-18	6.387680839279298e-23
6700000	0.0037623269195033444	1.1544353078335741e-49	-3.5803341285953655e-42	1.4372649348933631e-12	1.7267361513059223e-14	0.002475345955949022	5.383727149739731e-22	2.021523094393558e-10	1.7530493794646402e-16	7.955269384120726e-18	6.387680839279298e-23
6800000	0.0037623269195033444	1.1544353078335741e-49	-3.633739665051435e-42	1.4372649348933631e-12	1.7267361513059223e-14	0.002475345955949022	5.383727149739731e-22	2.021523094393558e-10	1.7530493794646402e-16	7.955269384120726e-18	6.387680839279298e-23
6900000	0.0037623269195033444	1.1544353078335741e-49	-3.687145201453176e-42	1.4372649348933631e-12	1.7267361513059223e-14	0.002475345955949022	5.383727149739732e-22	2.021523094393558e-10	1.7530493794646402e-16	7.955269384120726e-18	6.387680839279298e-23
7000000	0.0037623269195033444	1.1544353078335741e-49	-3.740550737801434e-42	1.4372649348933631e-12	1.7267361513059223e-14	0.002475345955949022	5.383727149739732e-22	2.021523094393558e-10	1.7530493794646402e-16	7.955269384120726e-18	6.387680839279298e-23
7100000	0.0037623269195033444	1.1544353078335741e-49	-3.7939562740970535e-42	1.4372649348933631e-12	1.7267361513059223e-14	0.002475345955949022	5.383727149739733e-22	2.021523094393558e-10	1.7530493794646402e-16	7.955269384120726e-18	6.387680839279298e-23
7200000	0.0037623269195033444	1.1544353078335741e-49	-3.8473618103408794e-42	1.4372649348933631e-12	1.7267361513059223e-14	0.002475345955949022	5.383727149739733e-22	2.021523094393558e-10	1.7530493794646402e-16	7.955269384120726e-18	6.387680839279298e-23
7300000	0.0037623269195033444	1.1544353078335741e-49	-3.9007673465337564e-42	1.4372649348933631e-12	1.7267361513059223e-14	0.002475345955949022	5.383727149739734e-22	2.021523094393558e-10	1.7530493794646402e-16	7.955269384120726e-18	6.387680839279298e-23
7400000	0.0037623269195033444	1.1544353078335741e-49	-3.9541728826765286e-42	1.4372649348933631e-12	1.7267361513059223e-14	0.002475345955949022	5.383727149739734e-22	2.021523094393558e-10	1.7530493794646402e-16	7.955269384120726e-18	6.387680839279298e-23
7500000	0.0037623269195033444	1.1544353078335741e-49	-4.007578418770042e-42	1.4372649348933631e-12	1.7267361513059223e-14	0.002475345955949022	5.383727149739735e-22	2.021523094393558e-10	1.7530493794646402e-16	7.955269384120726e-18	6.387680839279298e-23
7600000	0.0037623269195033444	1.1544353078335741e-49	-4.0609839548151404e-42	1.4372649348933631e-12	1.7267361513059223e-14	0.002475345955949022	5.383727149739735e-22	2.021523094393558e-10	1.7530493794646402e-16	7.955269384120726e-18	6.387680839279298e-23
7700000	0.0037623269195033444	1.1544353078335741e-49	-4.114389490812669e-42	1.4372649348933631e-12	1.7267361513059223e-14	0.002475345955949022	5.3837271497397355e-22	2.021523094393558e-10	1.7530493794646402e-16	7.955269384120726e-18	6.387680839279298e-23
7800000	0.0037623269195033444	1.1544353078335741e-49	-4.1677950267634733e-42	1.4372649348933631e-12	1.7267361513059223e-14	0.002475345955949022	5.3837271497397355e-22	2.021523094393558e-10	1.7530493794646402e-16	7.955269384120726e-18	6.387680839279298e-23
7900000	0.0037623269195033444	1.1544353078335741e-49	-4.2212005626683976e-42	1.4372649348933631e-12	1.7267361513059223e-14	0.002475345955949022	5.3837271497397355e-22	2.021523094393558e-10	1.7530493794646402e-16	7.955269384120726e-18	6.387680839279298e-23
8000000	0.0037623269195033444	1.1544353078335741e-49	-4.2746060985282865e-42	1.4372649348933631e-12	1.7267361513059223e-14	0.002475345955949022	5.383727149739736e-22	2.021523094393558e-10	1.7530493794646402e-16	7.955269384120726e-18	6.387680839279298e-23
8100000	0.0037623269195033444	1.1544353078335741e-49	-4.328011634343985e-42	1.4372649348933631e-12	1.7267361513059223e-14	0.002475345955949022	5.383727149739736e-22	2.021523094393558e-10	1.7530493794646402e-16	7.955269384120726e-18	6.387680839279298e-23
8200000	0.0037623269195033444	1.1544353078335741e-49	-4.381417170116337e-42	1.4372649348933631e-12	1.7267361513059223e-14	0.002475345955949022	5.383727149739736e-22	2.021523094393558e-10	1.7530493794646402e-16	7.955269384120726e-18	6.387680839279298e-23
8300000	0.0037623269195033444	1.1544353078335741e-49	-4.434822705846189e-42	1.4372649348933631e-12	1.7267361513059223e-14	0.002475345955949022	5.383727149739736e-22	2.021523094393558e-10	1.7530493794646402e-16	7.955269384120726e-18	6.387680839279298e-23
8400000	0.0037623269195033444	1.1544353078335741e-49	-4.488228241534385e-42	1.4372649348933631e-12	1.7267361513059223e-14	0.002475345955949022	5.383727149739737e-22	2.021523094393558e-10	1.7530493794646402e-16	7.955269384120726e-18	6.387680839279298e-23
8500000	0.0037623269195033444	1.1544353078335741e-49	-4.5416337771817696e-42	1.4372649348933631e-12	1.7267361513059223e-14	0.002475345955949022	5.383727149739737e-22	2.021523094393558e-10	1.7530493794646402e-16	7.955269384120726e-18	6.387680839279298e-23
8600000	0.0037623269195033444	1.1544353078335741e-49	-4.595039312789188e-42	1.4372649348933631e-12	1.7267361513059223e-14	0.002475345955949022	5.383727149739737e-22	2.021523094393558e-10	1.7530493794646402e-16	7.955269384120726e-18	6.387680839279298e-23
8700000	0.0037623269195033444	1.1544353078335741e-49	-4.648444848357484e-42	1.4372649348933631e-12	1.7267361513059223e-14	0.002475345955949022	5.383727149739737e-22	2.021523094393558e-10	1.7530493794646402e-16	7.955269384120726e-18	6.387680839279298e-23
8800000	0.0037623269195033444	1.1544353078335741e-49	-4.701850383887504e-42	1.4372649348933631e-12	1.7267361513059223e-14	0.002475345955949022	5.383727149739737e-22	2.021523094393558e-10	1.7530493794646402e-16	7.955269384120726e-18	6.387680839279298e-23
8900000	0.0037623269195033444	1.1544353078335741e-49	-4.755255919380093e-42	1.4372649348933631e-12	1.7267361513059223e-14	0.002475345955949022	5.383727149739738e-22	2.021523094393558e-10	1.7530493794646402e-16	7.955269384120726e-18	6.387680839279298e-23
9000000	0.0037623269195033444	1.1544353078335743e-49	-4.8086614548360936e-42	1.4372649348933631e-12	1.7267361513059223e-14	0.002475345955949022	5.383727149739738e-22	2.021523094393558e-10	1.7530493794646402e-16	7.955269384120726e-18	6.387680839279298e-23
9100000	0.0037623269195033444	1.1544353078335743e-49	-4.862066990256352e-42	1.4372649348933631e-12	1.7267361513059223e-14	0.002475345955949022	5.383727149739738e-22	2.021523094393558e-10	1.7530493794646402e-16	7.955269384120726e-18	6.387680839279298e-23
9200000	0.0037623269195033444	1.1544353078335743e-49	-4.915472525641714e-42	1.4372649348933631e-12	1.7267361513059223e-14	0.002475345955949022	5.383727149739738e-22	2.021523094393558e-10	1.7530493794646402e-16	7.955269384120726e-18	6.387680839279298e-23
9300000	0.0037623269195033444	1.1544353078335743e-49	-4.9688780609930214e-42	1.4372649348933631e-12	1.7267361513059223e-14	0.002475345955949022	5.383727149739738e-22	2.021523094393558e-10	1.7530493794646402e-16	7.955269384120726e-18	6.387680839279298e-23
9400000	0.0037623269195033444	1.1544353078335743e-49	-5.022283596311122e-42	1.4372649348933631e-12	1.7267361513059223e-14	0.002475345955949022	5.383727149739738e-22	2.021523094393558e-10	1.7530493794646402e-16	7.955269384120726e-18	6.387680839279298e-23
9500000	0.0037623269195033444	1.1544353078335743e-49	-5.075689131596859e-42	1.4372649348933631e-12	1.7267361513059223e-14	0.002475345955949022	5.383727149739738e-22	2.021523094393558e-10	1.7530493794646402e-16	7.955269384120726e-18	6.387680839279298e-23
9600000	0.0037623269195033444	1.1544353078335743e-49	-5.129094666851079e-42	1.4372649348933631e-12	1.7267361513059223e-14	0.002475345955949022	5.383727149739738e-22	2.021523094393558e-10	1.7530493794646402e-16	7.955269384120726e-18	6.387680839279298e-23
9700000	0.0037623269195033444	1.1544353078335743e-49	-5.1825002020746237e-42	1.4372649348933631e-12	1.7267361513059223e-14	0.002475345955949022	5.383727149739738e-22	2.021523094393558e-10	1.7530493794646402e-16	7.955269384120726e-18	6.387680839279298e-23
9800000	0.0037623269195033444	1.1544353078335743e-49	-5.2359057372683414e-42	1.4372649348933631e-12	1.7267361513059223e-14	0.002475345955949022	5.383727149739738e-22	2.021523094393558e-10	1.7530493794646402e-16	7.955269384120726e-18	6.387680839279298e-23
9900000	0.0037623269195033444	1.1544353078335743e-49	-5.2893112724330744e-42	1.4372649348933631e-12	1.7267361513059223e-14	0.002475345955949022	5.383727149739738e-22	2.021523094393558e-10	1.7530493794646402e-16	7.955269384120726e-18	6.387680839279298e-23
10000000	0.0037623269195033444	1.1544353078335743e-49	-5.3427168075696683e-42	1.4372649348933631e-12	1.7267361513059223e-14	0.002475345955949022	5.383727149739738e-22	2.021523094393558e-10	1.7530493794646402e-16	7.955269384120726e-18	6.387680839279298e-23
10100000	0.0037623269195033444	1.1544353078335743e-49	-5.396122342678968e-42	1.4372649348933631e-12	1.7267361513059223e-14	0.002475345955949022	5.383727149739738e-22	2.021523094393558e-10	1.7530493794646402e-16	7.955269384120726e-18	6.387680839279298e-23
10200000	0.0037623269195033444	1.1544353078335743e-49	-5.449527877761819e-42	1.4372649348933631e-12	1.7267361513059223e-14	0.002475345955949022	5.383727149739738e-22	2.021523094393558e-10	1.7530493794646402e-16	7.955269384120726e-18	6.387680839279298e-23
10300000	0.0037623269195033444	1.1544353078335743e-49	-5.5029334128190646e-42	1.4372649348933631e-12	1.7267361513059223e-14	0.002475345955949022	5.383727149739738e-22	2.021523094393558e-10	1.7530493794646402e-16	7.955269384120726e-18	6.387680839279298e-23
10400000	0.0037623269195033444	1.1544353078335743e-49	-5.556338947851551e-42	1.4372649348933631e-12	1.7267361513059223e-14	0.002475345955949022	5.383727149739738e-22	2.021523094393558e-10	1.7530493794646402e-16	7.955269384120726e-18	6.387680839279298e-23
10500000	0.0037623269195033444	1.1544353078335743e-49	-5.6097444828601223e-42	1.4372649348933631e-12	1.7267361513059223e-14	0.002475345955949022	5.383727149739738e-22	2.021523094393558e-10	1.7530493794646402e-16	7.955269384120726e-18	6.387680839279298e-23
10600000	0.0037623269195033444	1.1544353078335743e-49	-5.6631500178456236e-42	1.4372649348933631e-12	1.7267361513059223e-14	0.002475345955949022	5.383727149739738e-22	2.021523094393558e-10	1.7530493794646402e-16	7.955269384120726e-18	6.387680839279298e-23
10700000	0.0037623269195033444	1.1544353078335743e-49	-5.716555552808899e-42	1.4372649348933631e-12	1.7267361513059223e-14	0.002475345955949022	5.383727149739738e-22	2.021523094393558e-10	1.7530493794646402e-16	7.955269384120726e-18	6.387680839279298e-23
10800000	0.0037623269195033444	1.1544353078335743e-49	-5.769961087750794e-42	1.4372649348933631e-12	1.7267361513059223e-14	0.002475345955949022	5.383727149739738e-22	2.021523094393558e-10	1.7530493794646402e-16	7.955269384120726e-18	6.387680839279298e-23
10900000	0.0037623269195033444	1.1544353078335745e-49	-5.823366622672155e-42	1.4372649348933631e-12	1.7267361513059223e-14	0.002475345955949022	5.383727149739738e-22	2.021523094393558e-10	1.7530493794646402e-16	7.955269384120726e-18	6.387680839279298e-23
11000000	0.0037623269195033444	1.1544353078335745e-49	-5.876772157573822e-42	1.4372649348933631e-12	1.7267361513059223e-14	0.002475345955949022	5.383727149739738e-22	2.021523094393558e-10	1.7530493794646402e-16	7.955269384120726e-18	6.387680839279298e-23
11100000	0.003762326919503344	1.1544353078335745e-49	-5.930177692456646e-42	1.4372649348933631e-12	1.7267361513059223e-14	0.002475345955949022	5.383727149739737e-22	2.021523094393558e-10	1.7530493794646402e-16	7.955269384120726e-18	6.387680839279298e-23
11200000	0.003762326919503344	1.1544353078335745e-49	-5.983583227321467e-42	1.4372649348933631e-12	1.7267361513059223e-14	0.002475345955949022	5.383727149739737e-22	2.021523094393558e-10	1.7530493794646402e-16	7.955269384120726e-18	6.387680839279298e-23
11300000	0.003762326919503344	1.1544353078335745e-49	-6.036988762169131e-42	1.4372649348933631e-12	1.7267361513059223e-14	0.002475345955949022	5.383727149739737e-22	2.021523094393558e-10	1.7530493794646402e-16	7.955269384120726e-18	6.387680839279298e-23
11400000	0.003762326919503344	1.1544353078335745e-49	-6.090394297000484e-42	1.4372649348933631e-12	1.7267361513059223e-14	0.002475345955949022	5.383727149739737e-22	2.021523094393558e-10	1.7530493794646402e-16	7.955269384120726e-18	6.387680839279298e-23
11500000	0.003762326919503344	1.1544353078335745e-49	-6.14379983181637e-42	1.4372649348933631e-12	1.7267361513059223e-14	0.002475345955949022	5.383727149739737e-22	2.021523094393558e-10	1.7530493794646402e-16	7.955269384120726e-18	6.387680839279298e-23
11600000	0.003762326919503344	1.1544353078335745e-49	-6.197205366617635e-42	1.4372649348933631e-12	1.7267361513059223e-14	0.002475345955949022	5.383727149739737e-22	2.021523094393558e-10	1.7530493794646402e-16	7.955269384120726e-18	6.387680839279298e-23
11700000	0.003762326919503344	1.1544353078335745e-49	-6.250610901405121e-42	1.4372649348933631e-12	1.7267361513059223e-14	0.002475345955949022	5.383727149739737e-22	2.021523094393558e-10	1.7530493794646402e-16	7.955269384120726e-18	6.387680839279298e-23
11800000	0.003762326919503344	1.1544353078335745e-49	-6.304016436179677e-42	1.4372649348933631e-12	1.7267361513059223e-14	0.002475345955949022	5.383727149739736e-22	2.021523094393558e-10	1.7530493794646402e-16	7.955269384120726e-18	6.387680839279298e-23
11900000	0.003762326919503344	1.1544353078335745e-49	-6.357421970942144e-42	1.4372649348933631e-12	1.7267361513059223e-14	0.002475345955949022	5.383727149739736e-22	2.021523094393558e-10	1.7530493794646402e-16	7.955269384120726e-18	6.387680839279298e-23
12000000	0.003762326919503344	1.1544353078335745e-49	-6.410827505693368e-42	1.4372649348933631e-12	1.7267361513059223e-14	0.002475345955949022	5.383727149739736e-22	2.021523094393558e-10	1.7530493794646402e-16	7.955269384120726e-18	6.387680839279298e-23
12100000	0.003762326919503344	1.1544353078335745e-49	-6.464233040434194e-42	1.4372649348933631e-12	1.7267361513059223e-14	0.002475345955949022	5.383727149739736e-22	2.021523094393558e-10	1.7530493794646402e-16	7.955269384120724e-18	6.387680839279298e-23
12200000	0.003762326919503344	1.1544353078335745e-49	-6.517638575165467e-42	1.4372649348933631e-12	1.7267361513059223e-14	0.002475345955949022	5.383727149739736e-22	2.021523094393558e-10	1.7530493794646402e-16	7.955269384120724e-18	6.387680839279298e-23
12300000	0.003762326919503344	1.1544353078335745e-49	-6.571044109888032e-42	1.4372649348933631e-12	1.7267361513059223e-14	0.002475345955949022	5.383727149739736e-22	2.021523094393558e-10	1.7530493794646402e-16	7.955269384120724e-18	6.387680839279298e-23
12400000	0.003762326919503344	1.1544353078335745e-49	-6.624449644602734e-42	1.4372649348933631e-12	1.7267361513059223e-14	0.002475345955949022	5.3837271497397355e-22	2.021523094393558e-10	1.7530493794646402e-16	7.955269384120724e-18	6.387680839279298e-23
12500000	0.003762326919503344	1.1544353078335747e-49	-6.677855179310417e-42	1.4372649348933631e-12	1.7267361513059223e-14	0.002475345955949022	5.3837271497397355e-22	2.021523094393558e-10	1.7530493794646402e-16	7.955269384120724e-18	6.387680839279298e-23
12600000	0.003762326919503344	1.1544353078335747e-49	-6.731260714011925e-42	1.4372649348933631e-12	1.7267361513059223e-14	0.002475345955949022	5.3837271497397355e-22	2.021523094393558e-10	1.7530493794646402e-16	7.955269384120724e-18	6.387680839279298e-23
12700000	0.003762326919503344	1.1544353078335747e-49	-6.784666248708105e-42	1.4372649348933631e-12	1.7267361513059223e-14	0.002475345955949022	5.3837271497397355e-22	2.021523094393558e-10	1.7530493794646402e-16	7.955269384120724e-18	6.387680839279298e-23
12800000	0.003762326919503344	1.1544353078335747e-49	-6.8380717833998e-42	1.4372649348933631e-12	1.7267361513059223e-14	0.002475345955949022	5.3837271497397355e-22	2.021523094393558e-10	1.7530493794646402e-16	7.955269384120724e-18	6.387680839279298e-23
12900000	0.003762326919503344	1.1544353078335747e-49	-6.891477318087855e-42	1.4372649348933631e-12	1.7267361513059223e-14	0.002475345955949022	5.383727149739735e-22	2.021523094393558e-10	1.7530493794646405e-16	7.955269384120724e-18	6.387680839279298e-23
13000000	0.003762326919503344	1.1544353078335747e-49	-6.944882852773116e-42	1.4372649348933631e-12	1.7267361513059223e-14	0.002475345955949022	5.383727149739735e-22	2.021523094393558e-10	1.7530493794646405e-16	7.955269384120724e-18	6.387680839279298e-23
13100000	0.003762326919503344	1.1544353078335747e-49	-6.998288387456428e-42	1.4372649348933631e-12	1.7267361513059223e-14	0.002475345955949022	5.383727149739735e-22	2.021523094393558e-10	1.7530493794646405e-16	7.955269384120724e-18	6.387680839279298e-23
13200000	0.003762326919503344	1.1544353078335747e-49	-7.051693922138634e-42	1.4372649348933631e-12	1.7267361513059223e-14	0.002475345955949022	5.383727149739735e-22	2.021523094393558e-10	1.7530493794646405e-16	7.955269384120724e-18	6.387680839279298e-23
13300000	0.003762326919503344	1.1544353078335747e-49	-7.10509945682058e-42	1.4372649348933631e-12	1.7267361513059223e-14	0.002475345955949022	5.383727149739734e-22	2.021523094393558e-10	1.7530493794646405e-16	7.955269384120724e-18	6.387680839279298e-23
13400000	0.003762326919503344	1.1544353078335747e-49	-7.15850499150311e-42	1.4372649348933631e-12	1.7267361513059223e-14	0.002475345955949022	5.383727149739734e-22	2.021523094393558e-10	1.7530493794646405e-16	7.955269384120724e-18	6.387680839279298e-23
13500000	0.003762326919503344	1.1544353078335747e-49	-7.211910526187071e-42	1.4372649348933631e-12	1.7267361513059223e-14	0.002475345955949022	5.383727149739734e-22	2.021523094393558e-10	1.7530493794646405e-16	7.955269384120724e-18	6.387680839279297e-23
13600000	0.003762326919503344	1.1544353078335747e-49	-7.265316060873305e-42	1.4372649348933631e-12	1.7267361513059223e-14	0.002475345955949022	5.383727149739734e-22	2.021523094393558e-10	1.7530493794646405e-16	7.955269384120724e-18	6.387680839279297e-23
13700000	0.003762326919503344	1.1544353078335747e-49	-7.318721595562658e-42	1.4372649348933631e-12	1.7267361513059223e-14	0.002475345955949022	5.383727149739734e-22	2.021523094393558e-10	1.7530493794646405e-16	7.955269384120724e-18	6.387680839279297e-23
13800000	0.003762326919503344	1.1544353078335747e-49	-7.372127130255974e-42	1.4372649348933631e-12	1.7267361513059223e-14	0.002475345955949022	5.383727149739733e-22	2.021523094393558e-10	1.7530493794646405e-16	7.955269384120724e-18	6.387680839279297e-23
13900000	0.003762326919503344	1.1544353078335747e-49	-7.425532664954101e-42	1.4372649348933631e-12	1.7267361513059223e-14	0.002475345955949022	5.383727149739733e-22	2.021523094393558e-10	1.7530493794646405e-16	7.955269384120724e-18	6.387680839279297e-23
14000000	0.003762326919503344	1.1544353078335749e-49	-7.47893819965788e-42	1.4372649348933631e-12	1.7267361513059223e-14	0.002475345955949022	5.383727149739733e-22	2.021523094393558e-10	1.7530493794646405e-16	7.955269384120724e-18	6.387680839279297e-23
14100000	0.003762326919503344	1.1544353078335749e-49	-7.532343734368157e-42	1.4372649348933631e-12	1.7267361513059223e-14	0.002475345955949022	5.383727149739733e-22	2.021523094393558e-10	1.7530493794646405e-16	7.955269384120724e-18	6.387680839279297e-23
14200000	0.003762326919503344	1.1544353078335749e-49	-7.585749269085778e-42	1.4372649348933631e-12	1.7267361513059223e-14	0.002475345955949022	5.383727149739733e-22	2.021523094393558e-10	1.7530493794646405e-16	7.955269384120724e-18	6.387680839279297e-23
14300000	0.003762326919503344	1.1544353078335749e-49	-7.639154803811586e-42	1.4372649348933631e-12	1.7267361513059223e-14	0.002475345955949022	5.383727149739732e-22	2.021523094393558e-10	1.7530493794646405e-16	7.955269384120724e-18	6.387680839279297e-23
14400000	0.003762326919503344	1.1544353078335749e-49	-7.692560338546427e-42	1.4372649348933631e-12	1.7267361513059223e-14	0.002475345955949022	5.383727149739732e-22	2.021523094393558e-10	1.7530493794646405e-16	7.955269384120724e-18	6.387680839279297e-23
14500000	0.003762326919503344	1.1544353078335749e-49	-7.745965873291146e-42	1.4372649348933631e-12	1.7267361513059223e-14	0.002475345955949022	5.383727149739732e-22	2.021523094393558e-10	1.7530493794646405e-16	7.955269384120724e-18	6.387680839279297e-23
14600000	0.003762326919503344	1.1544353078335749e-49	-7.799371408046587e-42	1.4372649348933631e-12	1.7267361513059223e-14	0.002475345955949022	5.383727149739732e-22	2.021523094393558e-10	1.7530493794646405e-16	7.955269384120724e-18	6.387680839279297e-23
14700000	0.003762326919503344	1.1544353078335749e-49	-7.852776942813595e-42	1.4372649348933631e-12	1.7267361513059223e-14	0.002475345955949022	5.383727149739732e-22	2.021523094393558e-10	1.7530493794646405e-16	7.955269384120724e-18	6.387680839279297e-23
14800000	0.003762326919503344	1.1544353078335749e-49	-7.906182477593015e-42	1.4372649348933631e-12	1.7267361513059223e-14	0.002475345955949022	5.383727149739732e-22	2.021523094393558e-10	1.7530493794646405e-16	7.955269384120724e-18	6.387680839279297e-23
14900000	0.003762326919503344	1.1544353078335749e-49	-7.959588012385692e-42	1.4372649348933631e-12	1.7267361513059223e-14	0.002475345955949022	5.383727149739731e-22	2.021523094393558e-10	1.7530493794646405e-16	7.955269384120724e-18	6.387680839279297e-23
15000000	0.003762326919503344	1.1544353078335749e-49	-8.01299354719247e-42	1.4372649348933631e-12	1.7267361513059223e-14	0.002475345955949022	5.383727149739731e-22	2.021523094393558e-10	1.7530493794646405e-16	7.955269384120724e-18	6.387680839279297e-23
15100000	0.003762326919503344	1.1544353078335749e-49	-8.066399082014195e-42	1.4372649348933631e-12	1.7267361513059223e-14	0.002475345955949022	5.383727149739731e-22	2.021523094393558e-10	1.7530493794646405e-16	7.955269384120724e-18	6.387680839279297e-23
15200000	0.003762326919503344	1.1544353078335749e-49	-8.119804616851711e-42	1.4372649348933631e-12	1.7267361513059223e-14	0.002475345955949022	5.383727149739731e-22	2.021523094393558e-10	1.7530493794646405e-16	7.955269384120724e-18	6.387680839279297e-23
15300000	0.003762326919503344	1.1544353078335749e-49	-8.173210151705862e-42	1.4372649348933631e-12	1.7267361513059223e-14	0.002475345955949022	5.383727149739731e-22	2.021523094393558e-10	1.7530493794646405e-16	7.955269384120724e-18	6.387680839279297e-23
15400000	0.003762326919503344	1.1544353078335749e-49	-8.226615686577496e-42	1.4372649348933631e-12	1.7267361513059223e-14	0.002475345955949022	5.383727149739731e-22	2.021523094393558e-10	1.7530493794646405e-16	7.955269384120724e-18	6.387680839279297e-23
15500000	0.003762326919503344	1.1544353078335749e-49	-8.280021221467453e-42	1.4372649348933631e-12	1.7267361513059223e-14	0.002475345955949022	5.383727149739731e-22	2.021523094393558e-10	1.7530493794646405e-16	7.955269384120724e-18	6.387680839279297e-23
15600000	0.003762326919503344	1.154435307833575e-49	-8.333426756376583e-42	1.4372649348933631e-12	1.7267361513059223e-14	0.002475345955949022	5.383727149739731e-22	2.021523094393558e-10	1.7530493794646405e-16	7.955269384120724e-18	6.387680839279297e-23
15700000	0.003762326919503344	1.154435307833575e-49	-8.386832291305727e-42	1.4372649348933631e-12	1.7267361513059223e-14	0.002475345955949022	5.38372714973973e-22	2.021523094393558e-10	1.7530493794646405e-16	7.955269384120724e-18	6.387680839279297e-23
15800000	0.003762326919503344	1.154435307833575e-49	-8.44023782625573e-42	1.4372649348933631e-12	1.7267361513059223e-14	0.002475345955949022	5.38372714973973e-22	2.021523094393558e-10	1.7530493794646405e-16	7.955269384120724e-18	6.387680839279297e-23
15900000	0.003762326919503344	1.154435307833575e-49	-8.493643361227441e-42	1.4372649348933631e-12	1.7267361513059223e-14	0.002475345955949022	5.38372714973973e-22	2.021523094393558e-10	1.7530493794646405e-16	7.955269384120724e-18	6.387680839279297e-23
16000000	0.003762326919503344	1.154435307833575e-49	-8.547048896221699e-42	1.4372649348933631e-12	1.7267361513059223e-14	0.002475345955949022	5.38372714973973e-22	2.021523094393558e-10	1.7530493794646405e-16	7.955269384120724e-18	6.387680839279297e-23
16100000	0.003762326919503344	1.154435307833575e-49	-8.600454431239352e-42	1.4372649348933631e-12	1.7267361513059223e-14	0.002475345955949022	5.38372714973973e-22	2.021523094393558e-10	1.7530493794646405e-16	7.955269384120724e-18	6.387680839279297e-23
16200000	0.003762326919503344	1.154435307833575e-49	-8.653859966281244e-42	1.4372649348933631e-12	1.7267361513059223e-14	0.002475345955949022	5.38372714973973e-22	2.021523094393558e-10	1.7530493794646405e-16	7.955269384120724e-18	6.387680839279297e-23
16300000	0.003762326919503344	1.154435307833575e-49	-8.707265501348221e-42	1.4372649348933631e-12	1.7267361513059223e-14	0.002475345955949022	5.38372714973973e-22	2.021523094393558e-10	1.7530493794646405e-16	7.955269384120724e-18	6.387680839279297e-23
16400000	0.003762326919503344	1.154435307833575e-49	-8.760671036441127e-42	1.4372649348933631e-12	1.7267361513059223e-14	0.002475345955949022	5.38372714973973e-22	2.021523094393558e-10	1.7530493794646405e-16	7.955269384120724e-18	6.387680839279297e-23
16500000	0.003762326919503344	1.154435307833575e-49	-8.814076571560806e-42	1.4372649348933631e-12	1.7267361513059223e-14	0.002475345955949022	5.38372714973973e-22	2.021523094393558e-10	1.7530493794646405e-16	7.955269384120724e-18	6.387680839279297e-23
16600000	0.003762326919503344	1.154435307833575e-49	-8.867482106702672e-42	1.4372649348933631e-12	1.7267361513059223e-14	0.002475345955949022	5.38372714973973e-22	2.021523094393558e-10	1.7530493794646405e-16	7.955269384120724e-18	6.387680839279297e-23
16700000	0.003762326919503344	1.154435307833575e-49	-8.920887641805895e-42	1.4372649348933631e-12	1.7267361513059223e-14	0.002475345955949022	5.38372714973973e-22	2.021523094393558e-10	1.7530493794646405e-16	7.955269384120724e-18	6.387680839279297e-23
16800000	0.003762326919503344	1.154435307833575e-49	-8.974293176853943e-42	1.4372649348933631e-12	1.7267361513059223e-14	0.002475345955949022	5.38372714973973e-22	2.021523094393558e-10	1.7530493794646405e-16	7.955269384120724e-18	6.387680839279297e-23
16900000	0.003762326919503344	1.154435307833575e-49	-9.027698711847665e-42	1.4372649348933631e-12	1.7267361513059223e-14	0.002475345955949022	5.38372714973973e-22	2.021523094393558e-10	1.7530493794646405e-16	7.955269384120724e-18	6.387680839279297e-23
17000000	0.003762326919503344	1.154435307833575e-49	-9.081104246787903e-42	1.4372649348933631e-12	1.7267361513059223e-14	0.002475345955949022	5.38372714973973e-22	2.021523094393558e-10	1.7530493794646405e-16	7.955269384120724e-18	6.387680839279297e-23
17100000	0.003762326919503344	1.154435307833575e-49	-9.134509781675503e-42	1.4372649348933631e-12	1.7267361513059223e-14	0.002475345955949022	5.38372714973973e-22	2.021523094393558e-10	1.7530493794646405e-16	7.955269384120724e-18	6.387680839279297e-23
17200000	0.003762326919503344	1.154435307833575e-49	-9.18791531651131e-42	1.4372649348933631e-12	1.7267361513059223e-14	0.002475345955949022	5.38372714973973e-22	2.021523094393558e-10	1.7530493794646405e-16	7.955269384120724e-18	6.387680839279297e-23
17300000	0.003762326919503344	1.154435307833575e-49	-9.241320851296166e-42	1.4372649348933631e-12	1.7267361513059223e-14	0.002475345955949022	5.38372714973973e-22	2.021523094393558e-10	1.7530493794646405e-16	7.955269384120724e-18	6.387680839279297e-23
17400000	0.003762326919503344	1.154435307833575e-49	-9.294726386030918e-42	1.4372649348933631e-12	1.7267361513059223e-14	0.002475345955949022	5.38372714973973e-22	2.021523094393558e-10	1.7530493794646405e-16	7.955269384120724e-18	6.387680839279297e-23
17500000	0.003762326919503344	1.154435307833575e-49	-9.348131920716411e-42	1.4372649348933631e-12	1.7267361513059223e-14	0.002475345955949022	5.38372714973973e-22	2.021523094393558e-10	1.7530493794646405e-16	7.955269384120724e-18	6.387680839279297e-23
17600000	0.003762326919503344	1.154435307833575e-49	-9.40153745535349e-42	1.4372649348933631e-12	1.7267361513059223e-14	0.002475345955949022	5.38372714973973e-22	2.021523094393558e-10	1.7530493794646405e-16	7.955269384120724e-18	6.387680839279297e-23
17700000	0.003762326919503344	1.154435307833575e-49	-9.454942989943e-42	1.4372649348933631e-12	1.7267361513059223e-14	0.002475345955949022	5.38372714973973e-22	2.021523094393558e-10	1.7530493794646405e-16	7.955269384120724e-18	6.387680839279297e-23
17800000	0.003762326919503344	1.154435307833575e-49	-9.508348524485785e-42	1.4372649348933631e-12	1.7267361513059223e-14	0.002475345955949022	5.38372714973973e-22	2.021523094393558e-10	1.7530493794646405e-16	7.955269384120724e-18	6.387680839279297e-23
17900000	0.003762326919503344	1.154435307833575e-49	-9.561754058982688e-42	1.4372649348933631e-12	1.7267361513059223e-14	0.002475345955949022	5.38372714973973e-22	2.021523094393558e-10	1.7530493794646405e-16	7.955269384120724e-18	6.387680839279297e-23
18000000	0.003762326919503344	1.154435307833575e-49	-9.615159593434557e-42	1.4372649348933631e-12	1.7267361513059223e-14	0.002475345955949022	5.38372714973973e-22	2.021523094393558e-10	1.7530493794646405e-16	7.955269384120724e-18	6.387680839279297e-23
18100000	0.003762326919503344	1.154435307833575e-49	-9.668565127842237e-42	1.4372649348933631e-12	1.7267361513059223e-14	0.002475345955949022	5.38372714973973e-22	2.021523094393558e-10	1.7530493794646405e-16	7.955269384120724e-18	6.387680839279297e-23
18200000	0.003762326919503344	1.154435307833575e-49	-9.721970662206568e-42	1.4372649348933631e-12	1.7267361513059223e-14	0.002475345955949022	5.38372714973973e-22	2.021523094393558e-10	1.7530493794646405e-16	7.955269384120724e-18	6.387680839279297e-23
18300000	0.003762326919503344	1.154435307833575e-49	-9.775376196528402e-42	1.4372649348933631e-12	1.7267361513059223e-14	0.002475345955949022	5.38372714973973e-22	2.021523094393558e-10	1.7530493794646405e-16	7.955269384120724e-18	6.387680839279297e-23
18400000	0.003762326919503344	1.154435307833575e-49	-9.828781730808577e-42	1.4372649348933631e-12	1.7267361513059223e-14	0.002475345955949022	5.38372714973973e-22	2.021523094393558e-10	1.7530493794646405e-16	7.955269384120724e-18	6.387680839279297e-23
18500000	0.003762326919503344	1.154435307833575e-49	-9.882187265047942e-42	1.4372649348933631e-12	1.7267361513059223e-14	0.002475345955949022	5.38372714973973e-22	2.021523094393558e-10	1.7530493794646405e-16	7.955269384120724e-18	6.387680839279297e-23
18600000	0.003762326919503344	1.154435307833575e-49	-9.935592799247341e-42	1.4372649348933631e-12	1.7267361513059223e-14	0.002475345955949022	5.38372714973973e-22	2.021523094393558e-10	1.7530493794646405e-16	7.955269384120724e-18	6.387680839279297e-23
18700000	0.003762326919503344	1.154435307833575e-49	-9.988998333407617e-42	1.4372649348933631e-12	1.7267361513059223e-14	0.002475345955949022	5.38372714973973e-22	2.021523094393558e-10	1.7530493794646405e-16	7.955269384120724e-18	6.387680839279297e-23
18800000	0.003762326919503344	1.154435307833575e-49	-1.0042403867529618e-41	1.4372649348933631e-12	1.7267361513059223e-14	0.002475345955949022	5.38372714973973e-22	2.021523094393558e-10	1.7530493794646405e-16	7.955269384120724e-18	6.387680839279297e-23
18900000	0.003762326919503344	1.154435307833575e-49	-1.0095809401614188e-41	1.4372649348933631e-12	1.7267361513059223e-14	0.002475345955949022	5.38372714973973e-22	2.021523094393558e-10	1.7530493794646405e-16	7.955269384120724e-18	6.387680839279297e-23
19000000	0.003762326919503344	1.154435307833575e-49	-1.0149214935662167e-41	1.4372649348933631e-12	1.7267361513059223e-14	0.002475345955949022	5.38372714973973e-22	2.021523094393558e-10	1.7530493794646405e-16	7.955269384120724e-18	6.387680839279297e-23
19100000	0.003762326919503344	1.154435307833575e-49	-1.0202620469674406e-41	1.4372649348933631e-12	1.7267361513059223e-14	0.002475345955949022	5.38372714973973e-22	2.021523094393558e-10	1.7530493794646405e-16	7.955269384120724e-18	6.387680839279297e-23
19200000	0.003762326919503344	1.154435307833575e-49	-1.0256026003651748e-41	1.4372649348933631e-12	1.7267361513059223e-14	0.002475345955949022	5.38372714973973e-22	2.021523094393558e-10	1.7530493794646405e-16	7.955269384120724e-18	6.387680839279297e-23
19300000	0.003762326919503344	1.154435307833575e-49	-1.0309431537595037e-41	1.4372649348933631e-12	1.7267361513059223e-14	0.002475345955949022	5.38372714973973e-22	2.021523094393558e-10	1.7530493794646405e-16	7.955269384120724e-18	6.387680839279297e-23
19400000	0.003762326919503344	1.154435307833575e-49	-1.0362837071505117e-41	1.4372649348933631e-12	1.7267361513059223e-14	0.002475345955949022	5.38372714973973e-22	2.021523094393558e-10	1.7530493794646405e-16	7.955269384120724e-18	6.387680839279297e-23
19500000	0.003762326919503344	1.154435307833575e-49	-1.0416242605382835e-41	1.4372649348933631e-12	1.7267361513059223e-14	0.002475345955949022	5.38372714973973e-22	2.021523094393558e-10	1.7530493794646405e-16	7.955269384120724e-18	6.387680839279297e-23
19600000	0.003762326919503344	1.154435307833575e-49	-1.0469648139229034e-41	1.4372649348933631e-12	1.7267361513059223e-14	0.002475345955949022	5.38372714973973e-22	2.021523094393558e-10	1.7530493794646405e-16	7.955269384120724e-18	6.387680839279297e-23
19700000	0.003762326919503344	1.154435307833575e-49	-1.052305367304456e-41	1.4372649348933631e-12	1.7267361513059223e-14	0.002475345955949022	5.38372714973973e-22	2.021523094393558e-10	1.7530493794646405e-16	7.955269384120724e-18	6.387680839279297e-23
19800000	0.003762326919503344	1.154435307833575e-49	-1.0576459206830258e-41	1.4372649348933631e-12	1.7267361513059223e-14	0.002475345955949022	5.38372714973973e-22	2.021523094393558e-10	1.7530493794646405e-16	7.955269384120724e-18	6.387680839279297e-23
19900000	0.003762326919503344	1.154435307833575e-49	-1.062986474058697e-41	1.4372649348933631e-12	1.7267361513059223e-14	0.002475345955949022	5.38372714973973e-22	2.021523094393558e-10	1.7530493794646405e-16	7.955269384120724e-18	6.387680839279297e-23
20000000	0.003762326919503344	1.154435307833575e-49	-1.0683270274315545e-41	1.4372649348933631e-12	1.7267361513059223e-14	0.002475345955949022	5.38372714973973e-22	2.021523094393558e-10	1.7530493794646405e-16	7.955269384120724e-18	6.387680839279297e-23
20100000	0.003762326919503344	1.154435307833575e-49	-1.0736675808016825e-41	1.4372649348933631e-12	1.7267361513059223e-14	0.002475345955949022	5.38372714973973e-22	2.021523094393558e-10	1.7530493794646405e-16	7.955269384120724e-18	6.387680839279297e-23
20200000	0.003762326919503344	1.154435307833575e-49	-1.0790081341691657e-41	1.4372649348933631e-12	1.7267361513059223e-14	0.002475345955949022	5.38372714973973e-22	2.021523094393558e-10	1.7530493794646405e-16	7.955269384120724e-18	6.387680839279297e-23
20300000	0.003762326919503344	1.154435307833575e-49	-1.0843486875340882e-41	1.4372649348933631e-12	1.7267361513059223e-14	0.002475345955949022	5.38372714973973e-22	2.021523094393558e-10	1.7530493794646405e-16	7.955269384120724e-18	6.387680839279297e-23
20400000	0.003762326919503344	1.154435307833575e-49	-1.0896892408965348e-41	1.4372649348933631e-12	1.7267361513059223e-14	0.002475345955949022	5.38372714973973e-22	2.021523094393558e-10	1.7530493794646405e-16	7.955269384120724e-18	6.387680839279297e-23
20500000	0.003762326919503344	1.154435307833575e-49	-1.0950297942565901e-41	1.4372649348933631e-12	1.7267361513059223e-14	0.002475345955949022	5.38372714973973e-22	2.021523094393558e-10	1.7530493794646405e-16	7.955269384120724e-18	6.387680839279297e-23
20600000	0.003762326919503344	1.154435307833575e-49	-1.1003703476143383e-41	1.4372649348933631e-12	1.7267361513059223e-14	0.002475345955949022	5.38372714973973e-22	2.021523094393558e-10	1.7530493794646405e-16	7.955269384120724e-18	6.387680839279297e-23
20700000	0.003762326919503344	1.1544353078335749e-49	-1.1057109009698638e-41	1.4372649348933631e-12	1.7267361513059223e-14	0.002475345955949022	5.38372714973973e-22	2.021523094393558e-10	1.7530493794646405e-16	7.955269384120724e-18	6.387680839279297e-23
20800000	0.003762326919503344	1.1544353078335749e-49	-1.1110514543232513e-41	1.4372649348933631e-12	1.7267361513059223e-14	0.002475345955949022	5.38372714973973e-22	2.021523094393558e-10	1.7530493794646405e-16	7.955269384120724e-18	6.387680839279297e-23
20900000	0.003762326919503344	1.1544353078335749e-49	-1.1163920076745853e-41	1.4372649348933631e-12	1.7267361513059223e-14	0.002475345955949022	5.38372714973973e-22	2.021523094393558e-10	1.7530493794646405e-16	7.955269384120724e-18	6.387680839279297e-23
21000000	0.003762326919503344	1.1544353078335749e-49	-1.1217325610239503e-41	1.4372649348933631e-12	1.7267361513059223e-14	0.002475345955949022	5.38372714973973e-22	2.021523094393558e-10	1.7530493794646405e-16	7.955269384120724e-18	6.387680839279297e-23
21100000	0.003762326919503344	1.1544353078335749e-49	-1.1270731143714305e-41	1.4372649348933631e-12	1.7267361513059223e-14	0.002475345955949022	5.38372714973973e-22	2.021523094393558e-10	1.7530493794646405e-16	7.955269384120724e-18	6.387680839279297e-23
21200000	0.003762326919503344	1.1544353078335749e-49	-1.1324136677171106e-41	1.4372649348933631e-12	1.7267361513059223e-14	0.002475345955949022	5.38372714973973e-22	2.021523094393558e-10	1.7530493794646405e-16	7.955269384120724e-18	6.387680839279297e-23
21300000	0.003762326919503344	1.1544353078335749e-49	-1.1377542210610751e-41	1.4372649348933631e-12	1.7267361513059223e-14	0.002475345955949022	5.38372714973973e-22	2.021523094393558e-10	1.7530493794646405e-16	7.955269384120724e-18	6.387680839279297e-23
21400000	0.003762326919503344	1.1544353078335749e-49	-1.1430947744034085e-41	1.4372649348933631e-12	1.7267361513059223e-14	0.002475345955949022	5.38372714973973e-22	2.021523094393558e-10	1.7530493794646405e-16	7.955269384120724e-18	6.387680839279297e-23
21500000	0.003762326919503344	1.1544353078335749e-49	-1.1484353277441952e-41	1.4372649348933631e-12	1.7267361513059223e-14	0.002475345955949022	5.38372714973973e-22	2.021523094393558e-10	1.7530493794646405e-16	7.955269384120724e-18	6.387680839279297e-23
21600000	0.003762326919503344	1.1544353078335749e-49	-1.1537758810835196e-41	1.4372649348933631e-12	1.7267361513059223e-14	0.002475345955949022	5.38372714973973e-22	2.021523094393558e-10	1.7530493794646405e-16	7.955269384120724e-18	6.387680839279297e-23
21700000	0.003762326919503344	1.1544353078335749e-49	-1.1591164344214663e-41	1.4372649348933631e-12	1.7267361513059223e-14	0.002475345955949022	5.38372714973973e-22	2.021523094393558e-10	1.7530493794646405e-16	7.955269384120724e-18	6.387680839279297e-23
21800000	0.003762326919503344	1.1544353078335749e-49	-1.16445698775812e-41	1.4372649348933631e-12	1.7267361513059223e-14	0.002475345955949022	5.38372714973973e-22	2.021523094393558e-10	1.7530493794646405e-16	7.955269384120724e-18	6.387680839279297e-23
21900000	0.003762326919503344	1.1544353078335749e-49	-1.1697975410935646e-41	1.4372649348933631e-12	1.7267361513059223e-14	0.002475345955949022	5.38372714973973e-22	2.021523094393558e-10	1.7530493794646405e-16	7.955269384120724e-18	6.387680839279297e-23
22000000	0.003762326919503344	1.1544353078335749e-49	-1.175138094427885e-41	1.4372649348933631e-12	1.7267361513059223e-14	0.002475345955949022	5.38372714973973e-22	2.021523094393558e-10	1.7530493794646405e-16	7.955269384120724e-18	6.387680839279297e-23
22100000	0.003762326919503344	1.1544353078335749e-49	-1.1804786477611658e-41	1.4372649348933631e-12	1.7267361513059223e-14	0.0024753459559490217	5.38372714973973e-22	2.021523094393558e-10	1.7530493794646405e-16	7.955269384120724e-18	6.387680839279297e-23
22200000	0.003762326919503344	1.1544353078335749e-49	-1.185819201093491e-41	1.4372649348933631e-12	1.7267361513059223e-14	0.0024753459559490217	5.38372714973973e-22	2.021523094393558e-10	1.7530493794646405e-16	7.955269384120724e-18	6.387680839279297e-23
22300000	0.003762326919503344	1.1544353078335749e-49	-1.1911597544249456e-41	1.4372649348933631e-12	1.7267361513059223e-14	0.0024753459559490217	5.38372714973973e-22	2.021523094393558e-10	1.7530493794646405e-16	7.955269384120724e-18	6.387680839279297e-23
22400000	0.003762326919503344	1.1544353078335747e-49	-1.1965003077556138e-41	1.4372649348933631e-12	1.726736151305922e-14	0.0024753459559490217	5.38372714973973e-22	2.021523094393558e-10	1.7530493794646405e-16	7.955269384120724e-18	6.387680839279297e-23
22500000	0.003762326919503344	1.1544353078335747e-49	-1.20184086108558e-41	1.4372649348933631e-12	1.726736151305922e-14	0.0024753459559490217	5.38372714973973e-22	2.021523094393558e-10	1.7530493794646405e-16	7.955269384120724e-18	6.387680839279297e-23
22600000	0.003762326919503344	1.1544353078335747e-49	-1.2071814144149288e-41	1.4372649348933631e-12	1.726736151305922e-14	0.0024753459559490217	5.38372714973973e-22	2.021523094393558e-10	1.7530493794646405e-16	7.955269384120724e-18	6.387680839279297e-23
22700000	0.003762326919503344	1.1544353078335747e-49	-1.212521967743745e-41	1.4372649348933631e-12	1.726736151305922e-14	0.0024753459559490217	5.38372714973973e-22	2.021523094393558e-10	1.7530493794646405e-16	7.955269384120724e-18	6.387680839279297e-23
22800000	0.0037623269195033444	1.1544353078335747e-49	-1.2178625210721125e-41	1.4372649348933631e-12	1.726736151305922e-14	0.0024753459559490217	5.38372714973973e-22	2.021523094393558e-10	1.7530493794646405e-16	7.955269384120724e-18	6.387680839279297e-23
22900000	0.0037623269195033444	1.1544353078335747e-49	-1.223203074400116e-41	1.4372649348933631e-12	1.726736151305922e-14	0.0024753459559490217	5.38372714973973e-22	2.021523094393558e-10	1.7530493794646405e-16	7.955269384120726e-18	6.387680839279297e-23
23000000	0.0037623269195033444	1.1544353078335747e-49	-1.2285436277278401e-41	1.4372649348933631e-12	1.726736151305922e-14	0.0024753459559490217	5.38372714973973e-22	2.021523094393558e-10	1.7530493794646405e-16	7.955269384120726e-18	6.387680839279297e-23
23100000	0.0037623269195033444	1.1544353078335747e-49	-1.2338841810553693e-41	1.4372649348933631e-12	1.726736151305922e-14	0.0024753459559490217	5.38372714973973e-22	2.021523094393558e-10	1.7530493794646405e-16	7.955269384120726e-18	6.387680839279297e-23
23200000	0.0037623269195033444	1.1544353078335747e-49	-1.239224734382788e-41	1.4372649348933631e-12	1.726736151305922e-14	0.0024753459559490217	5.38372714973973e-22	2.021523094393558e-10	1.7530493794646405e-16	7.955269384120726e-18	6.387680839279297e-23
23300000	0.0037623269195033444	1.1544353078335747e-49	-1.2445652877101806e-41	1.4372649348933631e-12	1.726736151305922e-14	0.0024753459559490217	5.38372714973973e-22	2.021523094393558e-10	1.7530493794646405e-16	7.955269384120726e-18	6.387680839279297e-23
23400000	0.0037623269195033444	1.1544353078335747e-49	-1.2499058410376318e-41	1.4372649348933631e-12	1.726736151305922e-14	0.0024753459559490217	5.38372714973973e-22	2.021523094393558e-10	1.7530493794646405e-16	7.955269384120726e-18	6.387680839279297e-23
23500000	0.0037623269195033444	1.1544353078335747e-49	-1.2552463943652257e-41	1.4372649348933631e-12	1.726736151305922e-14	0.0024753459559490217	5.38372714973973e-22	2.021523094393558e-10	1.7530493794646405e-16	7.955269384120726e-18	6.387680839279297e-23
23600000	0.0037623269195033444	1.1544353078335747e-49	-1.2605869476930472e-41	1.4372649348933631e-12	1.726736151305922e-14	0.0024753459559490217	5.38372714973973e-22	2.021523094393558e-10	1.7530493794646405e-16	7.955269384120726e-18	6.387680839279298e-23
23700000	0.0037623269195033444	1.1544353078335747e-49	-1.2659275010211805e-41	1.4372649348933631e-12	1.726736151305922e-14	0.0024753459559490217	5.38372714973973e-22	2.021523094393558e-10	1.7530493794646405e-16	7.955269384120726e-18	6.387680839279298e-23
23800000	0.0037623269195033444	1.1544353078335747e-49	-1.2712680543497103e-41	1.4372649348933631e-12	1.726736151305922e-14	0.0024753459559490217	5.38372714973973e-22	2.021523094393558e-10	1.7530493794646405e-16	7.955269384120726e-18	6.387680839279298e-23
23900000	0.0037623269195033444	1.1544353078335745e-49	-1.276608607678721e-41	1.4372649348933631e-12	1.726736151305922e-14	0.0024753459559490217	5.38372714973973e-22	2.021523094393558e-10	1.7530493794646405e-16	7.955269384120726e-18	6.387680839279298e-23
24000000	0.0037623269195033444	1.1544353078335745e-49	-1.2819491610082967e-41	1.4372649348933631e-12	1.726736151305922e-14	0.0024753459559490217	5.38372714973973e-22	2.021523094393558e-10	1.7530493794646405e-16	7.955269384120726e-18	6.387680839279298e-23
24100000	0.0037623269195033444	1.1544353078335745e-49	-1.2872897143385226e-41	1.4372649348933631e-12	1.726736151305922e-14	0.0024753459559490217	5.38372714973973e-22	2.021523094393558e-10	1.7530493794646405e-16	7.955269384120726e-18	6.387680839279298e-23
24200000	0.0037623269195033444	1.1544353078335745e-49	-1.2926302676694826e-41	1.4372649348933631e-12	1.726736151305922e-14	0.0024753459559490217	5.38372714973973e-22	2.021523094393558e-10	1.7530493794646405e-16	7.955269384120726e-18	6.387680839279298e-23
24300000	0.0037623269195033444	1.1544353078335745e-49	-1.2979708210012614e-41	1.4372649348933631e-12	1.726736151305922e-14	0.0024753459559490217	5.38372714973973e-22	2.021523094393558e-10	1.7530493794646405e-16	7.955269384120726e-18	6.387680839279298e-23
24400000	0.0037623269195033444	1.1544353078335745e-49	-1.3033113743339435e-41	1.4372649348933631e-12	1.726736151305922e-14	0.0024753459559490217	5.38372714973973e-22	2.021523094393558e-10	1.7530493794646405e-16	7.955269384120726e-18	6.387680839279298e-23
24500000	0.0037623269195033444	1.1544353078335745e-49	-1.3086519276676136e-41	1.4372649348933631e-12	1.726736151305922e-14	0.0024753459559490217	5.38372714973973e-22	2.021523094393558e-10	1.7530493794646405e-16	7.955269384120726e-18	6.387680839279298e-23
24600000	0.0037623269195033444	1.1544353078335745e-49	-1.3139924810023555e-41	1.4372649348933631e-12	1.726736151305922e-14	0.0024753459559490217	5.38372714973973e-22	2.021523094393558e-10	1.7530493794646405e-16	7.955269384120726e-18	6.387680839279298e-23
24700000	0.0037623269195033444	1.1544353078335745e-49	-1.3193330343382544e-41	1.4372649348933631e-12	1.726736151305922e-14	0.0024753459559490217	5.38372714973973e-22	2.021523094393558e-10	1.7530493794646405e-16	7.955269384120726e-18	6.387680839279298e-23
24800000	0.0037623269195033444	1.1544353078335745e-49	-1.3246735876753944e-41	1.4372649348933631e-12	1.726736151305922e-14	0.0024753459559490217	5.38372714973973e-22	2.021523094393558e-10	1.7530493794646405e-16	7.955269384120726e-18	6.387680839279298e-23
24900000	0.0037623269195033444	1.1544353078335745e-49	-1.3300141410138603e-41	1.4372649348933631e-12	1.726736151305922e-14	0.0024753459559490217	5.38372714973973e-22	2.021523094393558e-10	1.7530493794646405e-16	7.955269384120726e-18	6.387680839279298e-23
25000000	0.0037623269195033444	1.1544353078335745e-49	-1.335354694353736e-41	1.4372649348933631e-12	1.726736151305922e-14	0.0024753459559490217	5.38372714973973e-22	2.021523094393558e-10	1.7530493794646405e-16	7.955269384120726e-18	6.387680839279298e-23
25100000	0.0037623269195033444	1.1544353078335745e-49	-1.3406952476951065e-41	1.4372649348933631e-12	1.726736151305922e-14	0.0024753459559490217	5.38372714973973e-22	2.021523094393558e-10	1.7530493794646405e-16	7.955269384120726e-18	6.387680839279298e-23
25200000	0.0037623269195033444	1.1544353078335745e-49	-1.3460358010380563e-41	1.4372649348933631e-12	1.726736151305922e-14	0.0024753459559490217	5.38372714973973e-22	2.021523094393558e-10	1.7530493794646405e-16	7.955269384120726e-18	6.387680839279298e-23
25300000	0.0037623269195033444	1.1544353078335745e-49	-1.3513763543826695e-41	1.4372649348933631e-12	1.726736151305922e-14	0.0024753459559490217	5.38372714973973e-22	2.021523094393558e-10	1.7530493794646405e-16	7.955269384120726e-18	6.387680839279298e-23
25400000	0.0037623269195033444	1.1544353078335745e-49	-1.3567169077290308e-41	1.4372649348933631e-12	1.726736151305922e-14	0.0024753459559490217	5.38372714973973e-22	2.021523094393558e-10	1.7530493794646405e-16	7.955269384120726e-18	6.387680839279298e-23
25500000	0.0037623269195033444	1.1544353078335743e-49	-1.3620574610772245e-41	1.4372649348933631e-12	1.726736151305922e-14	0.0024753459559490217	5.38372714973973e-22	2.021523094393558e-10	1.7530493794646405e-16	7.955269384120726e-18	6.387680839279298e-23
25600000	0.0037623269195033444	1.1544353078335743e-49	-1.3673980144273356e-41	1.4372649348933631e-12	1.726736151305922e-14	0.0024753459559490217	5.38372714973973e-22	2.021523094393558e-10	1.7530493794646405e-16	7.955269384120726e-18	6.387680839279298e-23
25700000	0.0037623269195033444	1.1544353078335743e-49	-1.372738567779448e-41	1.4372649348933631e-12	1.726736151305922e-14	0.0024753459559490217	5.38372714973973e-22	2.021523094393558e-10	1.7530493794646405e-16	7.955269384120726e-18	6.387680839279298e-23
25800000	0.0037623269195033444	1.1544353078335743e-49	-1.3780791211336463e-41	1.4372649348933631e-12	1.726736151305922e-14	0.0024753459559490217	5.38372714973973e-22	2.021523094393558e-10	1.7530493794646405e-16	7.955269384120726e-18	6.387680839279298e-23
25900000	0.0037623269195033444	1.1544353078335743e-49	-1.3834196744900153e-41	1.4372649348933631e-12	1.726736151305922e-14	0.0024753459559490217	5.38372714973973e-22	2.021523094393558e-10	1.7530493794646405e-16	7.955269384120726e-18	6.387680839279298e-23
26000000	0.0037623269195033444	1.1544353078335743e-49	-1.3887602278486393e-41	1.4372649348933631e-12	1.726736151305922e-14	0.0024753459559490217	5.38372714973973e-22	2.021523094393558e-10	1.7530493794646405e-16	7.955269384120726e-18	6.387680839279298e-23
26100000	0.0037623269195033444	1.1544353078335743e-49	-1.3941007812096025e-41	1.4372649348933631e-12	1.726736151305922e-14	0.0024753459559490217	5.38372714973973e-22	2.021523094393558e-10	1.7530493794646405e-16	7.955269384120726e-18	6.387680839279298e-23
26200000	0.0037623269195033444	1.1544353078335743e-49	-1.39944133457299e-41	1.4372649348933631e-12	1.726736151305922e-14	0.0024753459559490217	5.38372714973973e-22	2.021523094393558e-10	1.7530493794646405e-16	7.955269384120726e-18	6.387680839279298e-23
26300000	0.0037623269195033444	1.1544353078335743e-49	-1.4047818879388856e-41	1.4372649348933631e-12	1.726736151305922e-14	0.0024753459559490217	5.38372714973973e-22	2.021523094393558e-10	1.7530493794646405e-16	7.955269384120726e-18	6.387680839279298e-23
26400000	0.0037623269195033444	1.1544353078335743e-49	-1.410122441307374e-41	1.4372649348933631e-12	1.726736151305922e-14	0.0024753459559490217	5.38372714973973e-22	2.021523094393558e-10	1.7530493794646405e-16	7.955269384120726e-18	6.387680839279298e-23
26500000	0.0037623269195033444	1.1544353078335743e-49	-1.4154629946785402e-41	1.4372649348933631e-12	1.726736151305922e-14	0.0024753459559490217	5.38372714973973e-22	2.021523094393558e-10	1.7530493794646405e-16	7.955269384120726e-18	6.387680839279298e-23
26600000	0.0037623269195033444	1.1544353078335743e-49	-1.4208035480519247e-41	1.4372649348933631e-12	1.726736151305922e-14	0.0024753459559490217	5.38372714973973e-22	2.021523094393558e-10	1.7530493794646405e-16	7.955269384120726e-18	6.387680839279298e-23
26700000	0.0037623269195033444	1.1544353078335743e-49	-1.426144101421445e-41	1.4372649348933631e-12	1.726736151305922e-14	0.0024753459559490217	5.38372714973973e-22	2.021523094393558e-10	1.7530493794646405e-16	7.955269384120726e-18	6.387680839279298e-23
26800000	0.0037623269195033444	1.1544353078335743e-49	-1.431484654785448e-41	1.4372649348933631e-12	1.726736151305922e-14	0.0024753459559490217	5.38372714973973e-22	2.021523094393558e-10	1.7530493794646405e-16	7.955269384120726e-18	6.387680839279298e-23
26900000	0.0037623269195033444	1.1544353078335743e-49	-1.436825208144018e-41	1.4372649348933631e-12	1.726736151305922e-14	0.0024753459559490217	5.38372714973973e-22	2.021523094393558e-10	1.7530493794646405e-16	7.955269384120726e-18	6.387680839279298e-23
27000000	0.0037623269195033444	1.1544353078335743e-49	-1.44216576149724e-41	1.4372649348933631e-12	1.726736151305922e-14	0.0024753459559490217	5.38372714973973e-22	2.021523094393558e-10	1.7530493794646405e-16	7.955269384120726e-18	6.387680839279298e-23
27100000	0.0037623269195033444	1.1544353078335743e-49	-1.447506314845198e-41	1.4372649348933631e-12	1.726736151305922e-14	0.0024753459559490217	5.38372714973973e-22	2.021523094393558e-10	1.7530493794646405e-16	7.955269384120726e-18	6.387680839279298e-23
27200000	0.0037623269195033444	1.1544353078335743e-49	-1.4528468681879764e-41	1.4372649348933631e-12	1.726736151305922e-14	0.0024753459559490217	5.38372714973973e-22	2.021523094393558e-10	1.7530493794646405e-16	7.955269384120726e-18	6.387680839279298e-23
27300000	0.0037623269195033444	1.1544353078335743e-49	-1.45818742152566e-41	1.4372649348933631e-12	1.726736151305922e-14	0.0024753459559490217	5.38372714973973e-22	2.021523094393558e-10	1.7530493794646405e-16	7.955269384120726e-18	6.387680839279298e-23
27400000	0.0037623269195033444	1.1544353078335743e-49	-1.4635279748583335e-41	1.4372649348933631e-12	1.726736151305922e-14	0.0024753459559490217	5.38372714973973e-22	2.021523094393558e-10	1.7530493794646405e-16	7.955269384120726e-18	6.387680839279298e-23
27500000	0.0037623269195033444	1.1544353078335743e-49	-1.468868528186081e-41	1.4372649348933631e-12	1.726736151305922e-14	0.0024753459559490217	5.38372714973973e-22	2.021523094393558e-10	1.7530493794646405e-16	7.955269384120726e-18	6.387680839279298e-23
27600000	0.0037623269195033444	1.1544353078335743e-49	-1.4742090815089868e-41	1.4372649348933631e-12	1.726736151305922e-14	0.0024753459559490217	5.38372714973973e-22	2.021523094393558e-10	1.7530493794646405e-16	7.955269384120726e-18	6.387680839279298e-23
27700000	0.0037623269195033444	1.1544353078335743e-49	-1.4795496348271358e-41	1.4372649348933631e-12	1.726736151305922e-14	0.0024753459559490217	5.38372714973973e-22	2.021523094393558e-10	1.7530493794646405e-16	7.955269384120726e-18	6.387680839279298e-23
27800000	0.0037623269195033444	1.1544353078335743e-49	-1.4848901881406124e-41	1.4372649348933631e-12	1.726736151305922e-14	0.0024753459559490217	5.38372714973973e-22	2.021523094393558e-10	1.7530493794646405e-16	7.955269384120726e-18	6.387680839279298e-23
27900000	0.0037623269195033444	1.1544353078335743e-49	-1.4902307414495008e-41	1.4372649348933631e-12	1.726736151305922e-14	0.0024753459559490217	5.38372714973973e-22	2.021523094393558e-10	1.7530493794646405e-16	7.955269384120726e-18	6.387680839279298e-23
28000000	0.0037623269195033444	1.1544353078335743e-49	-1.4955712947538855e-41	1.4372649348933631e-12	1.726736151305922e-14	0.0024753459559490217	5.38372714973973e-22	2.021523094393558e-10	1.7530493794646405e-16	7.955269384120726e-18	6.387680839279298e-23
28100000	0.0037623269195033444	1.1544353078335743e-49	-1.5009118480538514e-41	1.4372649348933631e-12	1.726736151305922e-14	0.0024753459559490217	5.38372714973973e-22	2.021523094393558e-10	1.7530493794646405e-16	7.955269384120726e-18	6.387680839279298e-23
28200000	0.0037623269195033444	1.1544353078335743e-49	-1.5062524013494828e-41	1.4372649348933631e-12	1.726736151305922e-14	0.0024753459559490217	5.38372714973973e-22	2.021523094393558e-10	1.7530493794646405e-16	7.955269384120726e-18	6.387680839279298e-23
28300000	0.0037623269195033444	1.1544353078335743e-49	-1.511592954640864e-41	1.4372649348933631e-12	1.726736151305922e-14	0.0024753459559490217	5.38372714973973e-22	2.021523094393558e-10	1.7530493794646405e-16	7.955269384120726e-18	6.387680839279298e-23
28400000	0.0037623269195033444	1.1544353078335743e-49	-1.5169335079280798e-41	1.4372649348933631e-12	1.726736151305922e-14	0.0024753459559490217	5.38372714973973e-22	2.021523094393558e-10	1.7530493794646405e-16	7.955269384120726e-18	6.387680839279298e-23
28500000	0.0037623269195033444	1.1544353078335743e-49	-1.5222740612112142e-41	1.4372649348933631e-12	1.726736151305922e-14	0.0024753459559490217	5.38372714973973e-22	2.021523094393558e-10	1.7530493794646405e-16	7.955269384120726e-18	6.387680839279298e-23
28600000	0.0037623269195033444	1.1544353078335743e-49	-1.5276146144903521e-41	1.4372649348933631e-12	1.726736151305922e-14	0.0024753459559490217	5.38372714973973e-22	2.021523094393558e-10	1.7530493794646405e-16	7.955269384120726e-18	6.387680839279298e-23
28700000	0.0037623269195033444	1.1544353078335743e-49	-1.532955167765578e-41	1.4372649348933631e-12	1.726736151305922e-14	0.0024753459559490217	5.38372714973973e-22	2.021523094393558e-10	1.7530493794646405e-16	7.955269384120726e-18	6.387680839279298e-23
28800000	0.0037623269195033444	1.1544353078335743e-49	-1.538295721036976e-41	1.4372649348933631e-12	1.726736151305922e-14	0.0024753459559490217	5.38372714973973e-22	2.021523094393558e-10	1.7530493794646405e-16	7.955269384120726e-18	6.387680839279298e-23
28900000	0.0037623269195033444	1.1544353078335743e-49	-1.5436362743046309e-41	1.4372649348933631e-12	1.726736151305922e-14	0.0024753459559490217	5.38372714973973e-22	2.021523094393558e-10	1.7530493794646405e-16	7.955269384120726e-18	6.387680839279298e-23
29000000	0.0037623269195033444	1.1544353078335743e-49	-1.548976827568627e-41	1.4372649348933631e-12	1.726736151305922e-14	0.0024753459559490217	5.38372714973973e-22	2.021523094393558e-10	1.7530493794646405e-16	7.955269384120726e-18	6.387680839279298e-23
29100000	0.0037623269195033444	1.1544353078335743e-49	-1.5543173808290488e-41	1.4372649348933631e-12	1.726736151305922e-14	0.0024753459559490217	5.38372714973973e-22	2.021523094393558e-10	1.7530493794646405e-16	7.955269384120726e-18	6.387680839279298e-23
29200000	0.0037623269195033444	1.1544353078335743e-49	-1.559657934085981e-41	1.4372649348933631e-12	1.726736151305922e-14	0.0024753459559490217	5.38372714973973e-22	2.021523094393558e-10	1.7530493794646405e-16	7.955269384120726e-18	6.387680839279298e-23
29300000	0.0037623269195033444	1.1544353078335743e-49	-1.5649984873395079e-41	1.4372649348933631e-12	1.726736151305922e-14	0.0024753459559490217	5.38372714973973e-22	2.021523094393558e-10	1.7530493794646405e-16	7.955269384120726e-18	6.387680839279298e-23
29400000	0.0037623269195033444	1.1544353078335743e-49	-1.570339040589714e-41	1.4372649348933631e-12	1.726736151305922e-14	0.0024753459559490217	5.38372714973973e-22	2.021523094393558e-10	1.7530493794646405e-16	7.955269384120726e-18	6.387680839279298e-23
29500000	0.0037623269195033444	1.1544353078335743e-49	-1.575679593836684e-41	1.4372649348933631e-12	1.726736151305922e-14	0.0024753459559490217	5.38372714973973e-22	2.021523094393558e-10	1.7530493794646405e-16	7.955269384120726e-18	6.387680839279298e-23
29600000	0.0037623269195033444	1.1544353078335743e-49	-1.5810201470805018e-41	1.4372649348933631e-12	1.726736151305922e-14	0.0024753459559490217	5.38372714973973e-22	2.021523094393558e-10	1.7530493794646405e-16	7.955269384120726e-18	6.387680839279298e-23
29700000	0.0037623269195033444	1.1544353078335743e-49	-1.5863607003212523e-41	1.4372649348933631e-12	1.726736151305922e-14	0.0024753459559490217	5.38372714973973e-22	2.021523094393558e-10	1.7530493794646405e-16	7.955269384120726e-18	6.387680839279298e-23
29800000	0.0037623269195033444	1.1544353078335743e-49	-1.59170125355902e-41	1.4372649348933631e-12	1.726736151305922e-14	0.0024753459559490217	5.38372714973973e-22	2.021523094393558e-10	1.7530493794646405e-16	7.955269384120726e-18	6.387680839279298e-23
29900000	0.0037623269195033444	1.1544353078335743e-49	-1.5970418067938896e-41	1.4372649348933631e-12	1.726736151305922e-14	0.0024753459559490217	5.38372714973973e-22	2.021523094393558e-10	1.7530493794646405e-16	7.955269384120726e-18	6.387680839279298e-23
30000000	0.0037623269195033444	1.1544353078335743e-49	-1.602382360025945e-41	1.4372649348933631e-12	1.726736151305922e-14	0.0024753459559490217	5.38372714973973e-22	2.021523094393558e-10	1.7530493794646405e-16	7.955269384120726e-18	6.387680839279298e-23
30100000	0.0037623269195033444	1.1544353078335743e-49	-1.607722913255271e-41	1.4372649348933631e-12	1.726736151305922e-14	0.0024753459559490217	5.38372714973973e-22	2.021523094393558e-10	1.7530493794646405e-16	7.955269384120726e-18	6.387680839279298e-23
30200000	0.0037623269195033444	1.1544353078335743e-49	-1.6130634664819521e-41	1.4372649348933631e-12	1.726736151305922e-14	0.0024753459559490217	5.38372714973973e-22	2.021523094393558e-10	1.7530493794646405e-16	7.955269384120726e-18	6.387680839279298e-23
30300000	0.0037623269195033444	1.1544353078335743e-49	-1.6184040197060728e-41	1.4372649348933631e-12	1.726736151305922e-14	0.0024753459559490217	5.38372714973973e-22	2.021523094393558e-10	1.7530493794646405e-16	7.955269384120726e-18	6.387680839279298e-23
30400000	0.0037623269195033444	1.1544353078335743e-49	-1.6237445729277174e-41	1.4372649348933631e-12	1.726736151305922e-14	0.0024753459559490217	5.38372714973973e-22	2.021523094393558e-10	1.7530493794646405e-16	7.955269384120726e-18	6.387680839279298e-23
30500000	0.0037623269195033444	1.1544353078335743e-49	-1.6290851261469706e-41	1.4372649348933631e-12	1.726736151305922e-14	0.0024753459559490217	5.38372714973973e-22	2.021523094393558e-10	1.7530493794646405e-16	7.955269384120726e-18	6.387680839279298e-23
30600000	0.0037623269195033444	1.1544353078335743e-49	-1.6344256793639168e-41	1.4372649348933631e-12	1.726736151305922e-14	0.0024753459559490217	5.38372714973973e-22	2.021523094393558e-10	1.7530493794646405e-16	7.955269384120726e-18	6.387680839279298e-23
30700000	0.0037623269195033444	1.1544353078335743e-49	-1.6397662325786405e-41	1.4372649348933631e-12	1.726736151305922e-14	0.0024753459559490217	5.38372714973973e-22	2.021523094393558e-10	1.7530493794646405e-16	7.955269384120726e-18	6.387680839279298e-23
30800000	0.0037623269195033444	1.1544353078335743e-49	-1.645106785791226e-41	1.4372649348933631e-12	1.726736151305922e-14	0.0024753459559490217	5.38372714973973e-22	2.021523094393558e-10	1.7530493794646405e-16	7.955269384120726e-18	6.387680839279298e-23
30900000	0.0037623269195033444	1.1544353078335743e-49	-1.6504473390017582e-41	1.4372649348933631e-12	1.726736151305922e-14	0.0024753459559490217	5.38372714973973e-22	2.021523094393558e-10	1.7530493794646405e-16	7.955269384120726e-18	6.387680839279298e-23
31000000	0.0037623269195033444	1.1544353078335743e-49	-1.655787892210321e-41	1.4372649348933631e-12	1.726736151305922e-14	0.0024753459559490217	5.38372714973973e-22	2.021523094393558e-10	1.7530493794646405e-16	7.955269384120726e-18	6.387680839279298e-23
31100000	0.0037623269195033444	1.1544353078335743e-49	-1.6611284454169993e-41	1.4372649348933631e-12	1.726736151305922e-14	0.0024753459559490217	5.38372714973973e-22	2.021523094393558e-10	1.7530493794646405e-16	7.955269384120726e-18	6.387680839279298e-23
31200000	0.0037623269195033444	1.1544353078335743e-49	-1.6664689986218775e-41	1.4372649348933631e-12	1.726736151305922e-14	0.0024753459559490217	5.38372714973973e-22	2.021523094393558e-10	1.7530493794646405e-16	7.955269384120726e-18	6.387680839279298e-23
31300000	0.0037623269195033444	1.1544353078335743e-49	-1.6718095518250402e-41	1.4372649348933631e-12	1.726736151305922e-14	0.0024753459559490217	5.38372714973973e-22	2.021523094393558e-10	1.7530493794646405e-16	7.955269384120726e-18	6.387680839279298e-23
31400000	0.0037623269195033444	1.1544353078335743e-49	-1.6771501050265713e-41	1.4372649348933631e-12	1.726736151305922e-14	0.0024753459559490217	5.38372714973973e-22	2.021523094393558e-10	1.7530493794646405e-16	7.955269384120726e-18	6.387680839279298e-23
31500000	0.0037623269195033444	1.1544353078335743e-49	-1.682490658226556e-41	1.4372649348933631e-12	1.726736151305922e-14	0.0024753459559490217	5.38372714973973e-22	2.021523094393558e-10	1.7530493794646405e-16	7.955269384120726e-18	6.387680839279298e-23
31600000	0.0037623269195033444	1.1544353078335743e-49	-1.6878312114250786e-41	1.4372649348933631e-12	1.726736151305922e-14	0.0024753459559490217	5.38372714973973e-22	2.021523094393558e-10	1.7530493794646405e-16	7.955269384120726e-18	6.387680839279298e-23
31700000	0.0037623269195033444	1.1544353078335743e-49	-1.6931717646222233e-41	1.4372649348933631e-12	1.726736151305922e-14	0.0024753459559490217	5.38372714973973e-22	2.021523094393558e-10	1.7530493794646405e-16	7.955269384120726e-18	6.387680839279298e-23
31800000	0.0037623269195033444	1.1544353078335743e-49	-1.6985123178180749e-41	1.4372649348933631e-12	1.726736151305922e-14	0.0024753459559490217	5.38372714973973e-22	2.021523094393558e-10	1.7530493794646405e-16	7.955269384120726e-18	6.387680839279298e-23
31900000	0.0037623269195033444	1.1544353078335743e-49	-1.7038528710127177e-41	1.4372649348933631e-12	1.726736151305922e-14	0.0024753459559490217	5.38372714973973e-22	2.021523094393558e-10	1.7530493794646405e-16	7.955269384120726e-18	6.387680839279298e-23
32000000	0.0037623269195033444	1.1544353078335743e-49	-1.7091934242062363e-41	1.4372649348933631e-12	1.726736151305922e-14	0.0024753459559490217	5.38372714973973e-22	2.021523094393558e-10	1.7530493794646405e-16	7.955269384120726e-18	6.387680839279298e-23
32100000	0.0037623269195033444	1.1544353078335743e-49	-1.7145339773987148e-41	1.4372649348933631e-12	1.726736151305922e-14	0.002475345955949022	5.38372714973973e-22	2.021523094393558e-10	1.7530493794646405e-16	7.955269384120726e-18	6.387680839279298e-23
32200000	0.0037623269195033444	1.1544353078335745e-49	-1.7198745305902383e-41	1.4372649348933631e-12	1.726736151305922e-14	0.002475345955949022	5.38372714973973e-22	2.021523094393558e-10	1.7530493794646405e-16	7.955269384120726e-18	6.387680839279298e-23
32300000	0.0037623269195033444	1.1544353078335745e-49	-1.7252150837808908e-41	1.4372649348933631e-12	1.726736151305922e-14	0.002475345955949022	5.38372714973973e-22	2.021523094393558e-10	1.7530493794646405e-16	7.955269384120726e-18	6.387680839279298e-23
32400000	0.0037623269195033444	1.1544353078335745e-49	-1.730555636970757e-41	1.4372649348933631e-12	1.726736151305922e-14	0.002475345955949022	5.38372714973973e-22	2.0215230943935577e-10	1.7530493794646405e-16	7.955269384120726e-18	6.387680839279298e-23
32500000	0.0037623269195033444	1.1544353078335745e-49	-1.7358961901599213e-41	1.4372649348933631e-12	1.726736151305922e-14	0.002475345955949022	5.383727149739729e-22	2.0215230943935577e-10	1.7530493794646405e-16	7.955269384120726e-18	6.387680839279298e-23
32600000	0.0037623269195033444	1.1544353078335745e-49	-1.741236743348468e-41	1.4372649348933631e-12	1.726736151305922e-14	0.002475345955949022	5.383727149739729e-22	2.0215230943935577e-10	1.7530493794646405e-16	7.955269384120726e-18	6.387680839279298e-23
32700000	0.0037623269195033444	1.1544353078335745e-49	-1.7465772965364822e-41	1.4372649348933631e-12	1.726736151305922e-14	0.002475345955949022	5.383727149739729e-22	2.0215230943935577e-10	1.7530493794646405e-16	7.955269384120726e-18	6.387680839279298e-23
32800000	0.0037623269195033444	1.1544353078335745e-49	-1.751917849724048e-41	1.4372649348933631e-12	1.726736151305922e-14	0.002475345955949022	5.383727149739729e-22	2.0215230943935577e-10	1.7530493794646405e-16	7.955269384120726e-18	6.387680839279298e-23
32900000	0.0037623269195033444	1.1544353078335745e-49	-1.7572584029112494e-41	1.4372649348933631e-12	1.726736151305922e-14	0.002475345955949022	5.383727149739729e-22	2.0215230943935577e-10	1.7530493794646405e-16	7.955269384120726e-18	6.387680839279298e-23
33000000	0.0037623269195033444	1.1544353078335745e-49	-1.7625989560981717e-41	1.4372649348933631e-12	1.726736151305922e-14	0.002475345955949022	5.383727149739729e-22	2.0215230943935577e-10	1.7530493794646405e-16	7.955269384120726e-18	6.387680839279298e-23
33100000	0.0037623269195033444	1.1544353078335745e-49	-1.7679395092848988e-41	1.4372649348933631e-12	1.726736151305922e-14	0.002475345955949022	5.383727149739729e-22	2.0215230943935577e-10	1.7530493794646405e-16	7.955269384120726e-18	6.387680839279298e-23
33200000	0.0037623269195033444	1.1544353078335745e-49	-1.7732800624715156e-41	1.4372649348933631e-12	1.726736151305922e-14	0.002475345955949022	5.383727149739729e-22	2.0215230943935577e-10	1.7530493794646405e-16	7.955269384120726e-18	6.387680839279298e-23
33300000	0.003762326919503344	1.1544353078335745e-49	-1.7786206156581063e-41	1.4372649348933631e-12	1.726736151305922e-14	0.002475345955949022	5.383727149739729e-22	2.0215230943935577e-10	1.7530493794646405e-16	7.955269384120726e-18	6.387680839279298e-23
33400000	0.003762326919503344	1.1544353078335745e-49	-1.7839611688447554e-41	1.4372649348933631e-12	1.726736151305922e-14	0.002475345955949022	5.383727149739729e-22	2.0215230943935577e-10	1.7530493794646405e-16	7.955269384120726e-18	6.387680839279298e-23
33500000	0.003762326919503344	1.1544353078335745e-49	-1.7893017220315473e-41	1.4372649348933631e-12	1.726736151305922e-14	0.002475345955949022	5.383727149739729e-22	2.0215230943935577e-10	1.7530493794646405e-16	7.955269384120726e-18	6.387680839279298e-23
33600000	0.003762326919503344	1.1544353078335745e-49	-1.7946422752185667e-41	1.4372649348933631e-12	1.726736151305922e-14	0.002475345955949022	5.383727149739729e-22	2.0215230943935577e-10	1.7530493794646405e-16	7.955269384120726e-18	6.387680839279298e-23
33700000	0.003762326919503344	1.1544353078335745e-49	-1.7999828284058982e-41	1.4372649348933631e-12	1.726736151305922e-14	0.002475345955949022	5.383727149739729e-22	2.0215230943935577e-10	1.7530493794646405e-16	7.955269384120726e-18	6.387680839279298e-23
33800000	0.003762326919503344	1.1544353078335745e-49	-1.805323381593626e-41	1.4372649348933631e-12	1.726736151305922e-14	0.002475345955949022	5.383727149739729e-22	2.0215230943935577e-10	1.7530493794646405e-16	7.955269384120726e-18	6.387680839279298e-23
33900000	0.003762326919503344	1.1544353078335745e-49	-1.8106639347818346e-41	1.4372649348933631e-12	1.726736151305922e-14	0.002475345955949022	5.383727149739729e-22	2.0215230943935577e-10	1.7530493794646405e-16	7.955269384120726e-18	6.387680839279298e-23
34000000	0.003762326919503344	1.1544353078335745e-49	-1.8160044879706085e-41	1.4372649348933631e-12	1.726736151305922e-14	0.002475345955949022	5.383727149739729e-22	2.0215230943935577e-10	1.7530493794646405e-16	7.955269384120726e-18	6.387680839279298e-23
34100000	0.003762326919503344	1.1544353078335745e-49	-1.8213450411600324e-41	1.4372649348933631e-12	1.726736151305922e-14	0.002475345955949022	5.383727149739729e-22	2.0215230943935577e-10	1.7530493794646405e-16	7.955269384120726e-18	6.387680839279298e-23
34200000	0.003762326919503344	1.1544353078335745e-49	-1.8266855943501904e-41	1.4372649348933631e-12	1.726736151305922e-14	0.002475345955949022	5.383727149739729e-22	2.0215230943935577e-10	1.7530493794646405e-16	7.955269384120726e-18	6.387680839279298e-23
34300000	0.003762326919503344	1.1544353078335745e-49	-1.8320261475411673e-41	1.4372649348933631e-12	1.726736151305922e-14	0.002475345955949022	5.383727149739729e-22	2.0215230943935577e-10	1.7530493794646405e-16	7.955269384120726e-18	6.387680839279298e-23
34400000	0.003762326919503344	1.1544353078335745e-49	-1.8373667007330477e-41	1.4372649348933631e-12	1.726736151305922e-14	0.002475345955949022	5.383727149739729e-22	2.0215230943935577e-10	1.7530493794646405e-16	7.955269384120726e-18	6.387680839279298e-23
34500000	0.003762326919503344	1.1544353078335745e-49	-1.8427072539259154e-41	1.4372649348933631e-12	1.726736151305922e-14	0.002475345955949022	5.383727149739729e-22	2.0215230943935577e-10	1.7530493794646405e-16	7.955269384120726e-18	6.387680839279298e-23
34600000	0.003762326919503344	1.1544353078335745e-49	-1.8480478071198556e-41	1.4372649348933631e-12	1.726736151305922e-14	0.002475345955949022	5.383727149739729e-22	2.0215230943935577e-10	1.7530493794646405e-16	7.955269384120726e-18	6.387680839279298e-23
34700000	0.003762326919503344	1.1544353078335745e-49	-1.8533883603149524e-41	1.4372649348933631e-12	1.726736151305922e-14	0.002475345955949022	5.383727149739729e-22	2.0215230943935577e-10	1.7530493794646405e-16	7.955269384120726e-18	6.387680839279298e-23
34800000	0.003762326919503344	1.1544353078335747e-49	-1.8587289135112906e-41	1.4372649348933631e-12	1.726736151305922e-14	0.002475345955949022	5.383727149739729e-22	2.0215230943935577e-10	1.7530493794646405e-16	7.955269384120726e-18	6.387680839279298e-23
34900000	0.003762326919503344	1.1544353078335747e-49	-1.8640694667089542e-41	1.4372649348933631e-12	1.726736151305922e-14	0.002475345955949022	5.383727149739729e-22	2.0215230943935577e-10	1.7530493794646405e-16	7.955269384120726e-18	6.387680839279298e-23
35000000	0.003762326919503344	1.1544353078335747e-49	-1.8694100199080281e-41	1.4372649348933631e-12	1.726736151305922e-14	0.002475345955949022	5.383727149739729e-22	2.0215230943935577e-10	1.7530493794646405e-16	7.955269384120726e-18	6.387680839279298e-23
35100000	0.003762326919503344	1.1544353078335747e-49	-1.8747505731085968e-41	1.4372649348933631e-12	1.726736151305922e-14	0.002475345955949022	5.383727149739729e-22	2.0215230943935577e-10	1.7530493794646405e-16	7.955269384120726e-18	6.387680839279298e-23
35200000	0.003762326919503344	1.1544353078335747e-49	-1.8800911263107443e-41	1.4372649348933631e-12	1.726736151305922e-14	0.002475345955949022	5.383727149739729e-22	2.0215230943935577e-10	1.7530493794646405e-16	7.955269384120726e-18	6.387680839279298e-23
35300000	0.003762326919503344	1.1544353078335747e-49	-1.8854316795145557e-41	1.4372649348933631e-12	1.726736151305922e-14	0.002475345955949022	5.383727149739729e-22	2.0215230943935577e-10	1.7530493794646405e-16	7.955269384120726e-18	6.387680839279298e-23
35400000	0.003762326919503344	1.1544353078335747e-49	-1.890772232720115e-41	1.4372649348933631e-12	1.726736151305922e-14	0.002475345955949022	5.383727149739729e-22	2.0215230943935577e-10	1.7530493794646405e-16	7.955269384120726e-18	6.387680839279298e-23
35500000	0.003762326919503344	1.1544353078335747e-49	-1.8961127859275069e-41	1.4372649348933631e-12	1.726736151305922e-14	0.002475345955949022	5.383727149739729e-22	2.0215230943935577e-10	1.7530493794646405e-16	7.955269384120726e-18	6.387680839279298e-23
35600000	0.003762326919503344	1.1544353078335747e-49	-1.9014533391368158e-41	1.4372649348933631e-12	1.726736151305922e-14	0.002475345955949022	5.383727149739729e-22	2.0215230943935577e-10	1.7530493794646405e-16	7.955269384120726e-18	6.387680839279298e-23
35700000	0.003762326919503344	1.1544353078335747e-49	-1.9067938923481263e-41	1.4372649348933631e-12	1.726736151305922e-14	0.002475345955949022	5.383727149739729e-22	2.0215230943935577e-10	1.7530493794646405e-16	7.955269384120726e-18	6.387680839279298e-23
35800000	0.003762326919503344	1.1544353078335747e-49	-1.9121344455615228e-41	1.4372649348933631e-12	1.726736151305922e-14	0.002475345955949022	5.383727149739729e-22	2.0215230943935577e-10	1.7530493794646405e-16	7.955269384120726e-18	6.387680839279298e-23
35900000	0.003762326919503344	1.1544353078335747e-49	-1.9174749987770897e-41	1.4372649348933631e-12	1.726736151305922e-14	0.002475345955949022	5.383727149739729e-22	2.0215230943935577e-10	1.7530493794646405e-16	7.955269384120726e-18	6.387680839279298e-23
36000000	0.003762326919503344	1.1544353078335747e-49	-1.9228155519949116e-41	1.4372649348933631e-12	1.726736151305922e-14	0.002475345955949022	5.383727149739729e-22	2.0215230943935577e-10	1.7530493794646405e-16	7.955269384120726e-18	6.387680839279298e-23
36100000	0.003762326919503344	1.1544353078335747e-49	-1.928156105215073e-41	1.4372649348933631e-12	1.726736151305922e-14	0.002475345955949022	5.383727149739729e-22	2.0215230943935577e-10	1.7530493794646405e-16	7.955269384120726e-18	6.387680839279298e-23
36200000	0.003762326919503344	1.1544353078335747e-49	-1.9334966584376582e-41	1.4372649348933631e-12	1.726736151305922e-14	0.002475345955949022	5.383727149739729e-22	2.0215230943935577e-10	1.7530493794646405e-16	7.955269384120726e-18	6.387680839279298e-23
36300000	0.003762326919503344	1.1544353078335747e-49	-1.938837211662752e-41	1.4372649348933631e-12	1.726736151305922e-14	0.002475345955949022	5.383727149739729e-22	2.0215230943935577e-10	1.7530493794646405e-16	7.955269384120726e-18	6.387680839279298e-23
36400000	0.003762326919503344	1.1544353078335747e-49	-1.9441777648904387e-41	1.4372649348933631e-12	1.726736151305922e-14	0.002475345955949022	5.383727149739729e-22	2.0215230943935577e-10	1.7530493794646405e-16	7.955269384120726e-18	6.387680839279298e-23
36500000	0.003762326919503344	1.1544353078335747e-49	-1.9495183181208028e-41	1.4372649348933631e-12	1.726736151305922e-14	0.002475345955949022	5.383727149739729e-22	2.0215230943935577e-10	1.7530493794646405e-16	7.955269384120726e-18	6.387680839279298e-23
36600000	0.003762326919503344	1.1544353078335747e-49	-1.9548588713533852e-41	1.4372649348933631e-12	1.726736151305922e-14	0.002475345955949022	5.383727149739729e-22	2.0215230943935577e-10	1.7530493794646405e-16	7.955269384120726e-18	6.387680839279298e-23
36700000	0.003762326919503344	1.1544353078335747e-49	-1.9601994245821034e-41	1.4372649348933631e-12	1.726736151305922e-14	0.002475345955949022	5.383727149739729e-22	2.0215230943935577e-10	1.7530493794646405e-16	7.955269384120726e-18	6.387680839279298e-23
36800000	0.003762326919503344	1.1544353078335747e-49	-1.9655399778053047e-41	1.4372649348933631e-12	1.726736151305922e-14	0.002475345955949022	5.383727149739729e-22	2.0215230943935577e-10	1.7530493794646405e-16	7.955269384120726e-18	6.387680839279298e-23
36900000	0.003762326919503344	1.1544353078335747e-49	-1.9708805310230729e-41	1.4372649348933631e-12	1.726736151305922e-14	0.002475345955949022	5.383727149739729e-22	2.0215230943935577e-10	1.7530493794646405e-16	7.955269384120726e-18	6.387680839279298e-23
37000000	0.003762326919503344	1.1544353078335747e-49	-1.9762210842354926e-41	1.4372649348933631e-12	1.726736151305922e-14	0.002475345955949022	5.383727149739729e-22	2.0215230943935577e-10	1.7530493794646405e-16	7.955269384120726e-18	6.387680839279298e-23
37100000	0.003762326919503344	1.1544353078335747e-49	-1.9815616374426488e-41	1.4372649348933631e-12	1.726736151305922e-14	0.002475345955949022	5.383727149739729e-22	2.0215230943935577e-10	1.7530493794646405e-16	7.955269384120726e-18	6.387680839279298e-23
37200000	0.003762326919503344	1.1544353078335747e-49	-1.9869021906446254e-41	1.4372649348933631e-12	1.726736151305922e-14	0.002475345955949022	5.383727149739729e-22	2.0215230943935577e-10	1.7530493794646405e-16	7.955269384120726e-18	6.387680839279298e-23
37300000	0.003762326919503344	1.1544353078335747e-49	-1.992242743841507e-41	1.4372649348933631e-12	1.726736151305922e-14	0.002475345955949022	5.383727149739729e-22	2.0215230943935577e-10	1.7530493794646405e-16	7.955269384120726e-18	6.387680839279298e-23
37400000	0.003762326919503344	1.1544353078335747e-49	-1.9975832970333784e-41	1.4372649348933631e-12	1.726736151305922e-14	0.002475345955949022	5.383727149739729e-22	2.0215230943935577e-10	1.7530493794646405e-16	7.955269384120726e-18	6.387680839279298e-23
37500000	0.003762326919503344	1.1544353078335747e-49	-2.0029238502203237e-41	1.4372649348933631e-12	1.726736151305922e-14	0.002475345955949022	5.383727149739729e-22	2.0215230943935577e-10	1.7530493794646405e-16	7.955269384120726e-18	6.387680839279298e-23
37600000	0.003762326919503344	1.1544353078335747e-49	-2.0082644034024276e-41	1.4372649348933631e-12	1.726736151305922e-14	0.002475345955949022	5.383727149739729e-22	2.0215230943935577e-10	1.7530493794646405e-16	7.955269384120726e-18	6.387680839279298e-23
37700000	0.003762326919503344	1.1544353078335747e-49	-2.0136049565797748e-41	1.4372649348933631e-12	1.726736151305922e-14	0.002475345955949022	5.383727149739729e-22	2.0215230943935577e-10	1.7530493794646405e-16	7.955269384120726e-18	6.387680839279298e-23
37800000	0.003762326919503344	1.1544353078335747e-49	-2.0189455097524493e-41	1.4372649348933631e-12	1.726736151305922e-14	0.002475345955949022	5.383727149739729e-22	2.0215230943935577e-10	1.7530493794646405e-16	7.955269384120726e-18	6.387680839279298e-23
37900000	0.003762326919503344	1.1544353078335747e-49	-2.0242860629205357e-41	1.4372649348933631e-12	1.726736151305922e-14	0.002475345955949022	5.383727149739729e-22	2.0215230943935577e-10	1.7530493794646405e-16	7.955269384120726e-18	6.387680839279298e-23
38000000	0.003762326919503344	1.1544353078335747e-49	-2.0296266160841186e-41	1.4372649348933631e-12	1.726736151305922e-14	0.002475345955949022	5.383727149739729e-22	2.0215230943935577e-10	1.7530493794646405e-16	7.955269384120726e-18	6.387680839279298e-23
38100000	0.003762326919503344	1.1544353078335747e-49	-2.0349671692432825e-41	1.4372649348933631e-12	1.726736151305922e-14	0.002475345955949022	5.383727149739729e-22	2.0215230943935577e-10	1.7530493794646405e-16	7.955269384120726e-18	6.387680839279298e-23
38200000	0.003762326919503344	1.1544353078335747e-49	-2.040307722398112e-41	1.4372649348933631e-12	1.726736151305922e-14	0.002475345955949022	5.383727149739729e-22	2.0215230943935577e-10	1.7530493794646405e-16	7.955269384120726e-18	6.387680839279298e-23
38300000	0.003762326919503344	1.1544353078335747e-49	-2.0456482755486913e-41	1.4372649348933631e-12	1.726736151305922e-14	0.002475345955949022	5.383727149739729e-22	2.0215230943935577e-10	1.7530493794646405e-16	7.955269384120726e-18	6.387680839279298e-23
38400000	0.003762326919503344	1.1544353078335747e-49	-2.050988828695105e-41	1.4372649348933631e-12	1.726736151305922e-14	0.002475345955949022	5.383727149739729e-22	2.0215230943935577e-10	1.7530493794646405e-16	7.955269384120726e-18	6.387680839279298e-23
38500000	0.003762326919503344	1.1544353078335747e-49	-2.0563293818374376e-41	1.4372649348933631e-12	1.726736151305922e-14	0.002475345955949022	5.383727149739729e-22	2.0215230943935577e-10	1.7530493794646405e-16	7.955269384120726e-18	6.387680839279298e-23
38600000	0.003762326919503344	1.1544353078335747e-49	-2.0616699349757734e-41	1.4372649348933631e-12	1.726736151305922e-14	0.002475345955949022	5.383727149739729e-22	2.0215230943935577e-10	1.7530493794646405e-16	7.955269384120726e-18	6.387680839279298e-23
38700000	0.003762326919503344	1.1544353078335747e-49	-2.0670104881101972e-41	1.4372649348933631e-12	1.726736151305922e-14	0.002475345955949022	5.383727149739729e-22	2.0215230943935577e-10	1.7530493794646405e-16	7.955269384120726e-18	6.387680839279298e-23
38800000	0.003762326919503344	1.1544353078335747e-49	-2.0723510412407932e-41	1.4372649348933631e-12	1.726736151305922e-14	0.002475345955949022	5.383727149739729e-22	2.0215230943935577e-10	1.7530493794646405e-16	7.955269384120726e-18	6.387680839279298e-23
38900000	0.003762326919503344	1.1544353078335747e-49	-2.0776915943676463e-41	1.4372649348933631e-12	1.726736151305922e-14	0.002475345955949022	5.383727149739729e-22	2.0215230943935577e-10	1.7530493794646405e-16	7.955269384120726e-18	6.387680839279298e-23
39000000	0.003762326919503344	1.1544353078335747e-49	-2.0830321474908404e-41	1.4372649348933631e-12	1.726736151305922e-14	0.002475345955949022	5.383727149739729e-22	2.0215230943935577e-10	1.7530493794646405e-16	7.955269384120726e-18	6.387680839279298e-23
39100000	0.003762326919503344	1.1544353078335747e-49	-2.0883727006104603e-41	1.4372649348933631e-12	1.726736151305922e-14	0.002475345955949022	5.383727149739729e-22	2.0215230943935577e-10	1.7530493794646405e-16	7.955269384120726e-18	6.387680839279298e-23
39200000	0.003762326919503344	1.1544353078335747e-49	-2.0937132537265903e-41	1.4372649348933631e-12	1.726736151305922e-14	0.002475345955949022	5.383727149739729e-22	2.0215230943935577e-10	1.7530493794646405e-16	7.955269384120726e-18	6.387680839279298e-23
39300000	0.003762326919503344	1.1544353078335747e-49	-2.0990538068393153e-41	1.4372649348933631e-12	1.726736151305922e-14	0.002475345955949022	5.383727149739729e-22	2.0215230943935577e-10	1.7530493794646405e-16	7.955269384120726e-18	6.387680839279298e-23
39400000	0.003762326919503344	1.1544353078335747e-49	-2.1043943599487196e-41	1.4372649348933631e-12	1.726736151305922e-14	0.002475345955949022	5.383727149739729e-22	2.0215230943935577e-10	1.7530493794646405e-16	7.955269384120726e-18	6.387680839279298e-23
39500000	0.003762326919503344	1.1544353078335747e-49	-2.1097349130548872e-41	1.4372649348933631e-12	1.726736151305922e-14	0.002475345955949022	5.383727149739729e-22	2.0215230943935577e-10	1.7530493794646405e-16	7.955269384120726e-18	6.387680839279298e-23
39600000	0.003762326919503344	1.1544353078335747e-49	-2.1150754661579034e-41	1.4372649348933631e-12	1.726736151305922e-14	0.002475345955949022	5.383727149739729e-22	2.0215230943935577e-10	1.7530493794646405e-16	7.955269384120726e-18	6.387680839279298e-23
39700000	0.003762326919503344	1.1544353078335747e-49	-2.120416019257852e-41	1.4372649348933631e-12	1.726736151305922e-14	0.002475345955949022	5.383727149739729e-22	2.0215230943935577e-10	1.7530493794646405e-16	7.955269384120726e-18	6.387680839279298e-23
39800000	0.003762326919503344	1.1544353078335747e-49	-2.1257565723548178e-41	1.4372649348933631e-12	1.726736151305922e-14	0.002475345955949022	5.383727149739729e-22	2.0215230943935577e-10	1.7530493794646405e-16	7.955269384120726e-18	6.387680839279298e-23
39900000	0.003762326919503344	1.1544353078335747e-49	-2.1310971254488853e-41	1.4372649348933631e-12	1.726736151305922e-14	0.002475345955949022	5.383727149739729e-22	2.0215230943935577e-10	1.7530493794646405e-16	7.955269384120726e-18	6.387680839279298e-23
40000000	0.003762326919503344	1.1544353078335747e-49	-2.1364376785401388e-41	1.4372649348933631e-12	1.726736151305922e-14	0.002475345955949022	5.383727149739729e-22	2.0215230943935577e-10	1.7530493794646405e-16	7.955269384120726e-18	6.387680839279298e-23
40100000	0.003762326919503344	1.1544353078335745e-49	-2.1417782316286629e-41	1.4372649348933631e-12	1.726736151305922e-14	0.002475345955949022	5.383727149739729e-22	2.0215230943935577e-10	1.7530493794646405e-16	7.955269384120726e-18	6.387680839279298e-23
40200000	0.003762326919503344	1.1544353078335745e-49	-2.147118784714542e-41	1.4372649348933631e-12	1.726736151305922e-14	0.002475345955949022	5.383727149739729e-22	2.0215230943935577e-10	1.7530493794646405e-16	7.955269384120726e-18	6.387680839279298e-23
40300000	0.003762326919503344	1.1544353078335745e-49	-2.1524593377978608e-41	1.4372649348933631e-12	1.726736151305922e-14	0.002475345955949022	5.383727149739729e-22	2.0215230943935577e-10	1.7530493794646405e-16	7.955269384120726e-18	6.387680839279298e-23
40400000	0.003762326919503344	1.1544353078335745e-49	-2.1577998908787034e-41	1.4372649348933631e-12	1.726736151305922e-14	0.002475345955949022	5.383727149739729e-22	2.0215230943935577e-10	1.7530493794646405e-16	7.955269384120726e-18	6.387680839279298e-23
40500000	0.003762326919503344	1.1544353078335745e-49	-2.1631404439571545e-41	1.4372649348933631e-12	1.726736151305922e-14	0.002475345955949022	5.383727149739729e-22	2.0215230943935577e-10	1.7530493794646405e-16	7.955269384120726e-18	6.387680839279298e-23
40600000	0.003762326919503344	1.1544353078335745e-49	-2.1684809970332989e-41	1.4372649348933631e-12	1.726736151305922e-14	0.002475345955949022	5.383727149739729e-22	2.0215230943935577e-10	1.7530493794646405e-16	7.955269384120726e-18	6.387680839279298e-23
40700000	0.003762326919503344	1.1544353078335745e-49	-2.1738215501072205e-41	1.4372649348933631e-12	1.726736151305922e-14	0.002475345955949022	5.383727149739729e-22	2.0215230943935577e-10	1.7530493794646405e-16	7.955269384120726e-18	6.387680839279298e-23
40800000	0.003762326919503344	1.1544353078335745e-49	-2.179162103179004e-41	1.4372649348933631e-12	1.726736151305922e-14	0.002475345955949022	5.383727149739729e-22	2.0215230943935577e-10	1.7530493794646405e-16	7.955269384120726e-18	6.387680839279298e-23
40900000	0.003762326919503344	1.1544353078335745e-49	-2.184502656248734e-41	1.4372649348933631e-12	1.726736151305922e-14	0.002475345955949022	5.383727149739729e-22	2.0215230943935577e-10	1.7530493794646405e-16	7.955269384120726e-18	6.387680839279298e-23
41000000	0.003762326919503344	1.1544353078335745e-49	-2.189843209316495e-41	1.4372649348933631e-12	1.726736151305922e-14	0.002475345955949022	5.383727149739729e-22	2.0215230943935577e-10	1.7530493794646405e-16	7.955269384120726e-18	6.387680839279298e-23
41100000	0.003762326919503344	1.1544353078335745e-49	-2.1951837623823714e-41	1.4372649348933631e-12	1.726736151305922e-14	0.002475345955949022	5.383727149739729e-22	2.0215230943935577e-10	1.7530493794646405e-16	7.955269384120726e-18	6.387680839279298e-23
41200000	0.003762326919503344	1.1544353078335745e-49	-2.2005243154464477e-41	1.4372649348933631e-12	1.726736151305922e-14	0.002475345955949022	5.383727149739729e-22	2.0215230943935577e-10	1.7530493794646405e-16	7.955269384120726e-18	6.387680839279298e-23
41300000	0.003762326919503344	1.1544353078335745e-49	-2.2058648685088081e-41	1.4372649348933631e-12	1.726736151305922e-14	0.002475345955949022	5.383727149739729e-22	2.0215230943935577e-10	1.7530493794646405e-16	7.955269384120726e-18	6.387680839279298e-23
41400000	0.003762326919503344	1.1544353078335745e-49	-2.2112054215695375e-41	1.4372649348933631e-12	1.726736151305922e-14	0.002475345955949022	5.383727149739729e-22	2.0215230943935577e-10	1.7530493794646405e-16	7.955269384120726e-18	6.387680839279298e-23
41500000	0.003762326919503344	1.1544353078335745e-49	-2.2165459746287204e-41	1.4372649348933631e-12	1.726736151305922e-14	0.002475345955949022	5.383727149739729e-22	2.0215230943935577e-10	1.7530493794646405e-16	7.955269384120726e-18	6.387680839279298e-23
41600000	0.003762326919503344	1.1544353078335745e-49	-2.221886527686441e-41	1.4372649348933631e-12	1.726736151305922e-14	0.002475345955949022	5.383727149739729e-22	2.0215230943935577e-10	1.7530493794646405e-16	7.955269384120726e-18	6.387680839279298e-23
41700000	0.003762326919503344	1.1544353078335745e-49	-2.2272270807427836e-41	1.4372649348933631e-12	1.726736151305922e-14	0.002475345955949022	5.383727149739729e-22	2.0215230943935577e-10	1.7530493794646405e-16	7.955269384120726e-18	6.387680839279298e-23
41800000	0.003762326919503344	1.1544353078335745e-49	-2.2325676337978333e-41	1.4372649348933631e-12	1.726736151305922e-14	0.002475345955949022	5.383727149739729e-22	2.0215230943935577e-10	1.7530493794646405e-16	7.955269384120726e-18	6.387680839279298e-23
41900000	0.003762326919503344	1.1544353078335745e-49	-2.2379081868516741e-41	1.4372649348933631e-12	1.726736151305922e-14	0.002475345955949022	5.383727149739729e-22	2.0215230943935577e-10	1.7530493794646405e-16	7.955269384120726e-18	6.387680839279298e-23
42000000	0.003762326919503344	1.1544353078335743e-49	-2.2432487399043906e-41	1.4372649348933631e-12	1.726736151305922e-14	0.002475345955949022	5.383727149739729e-22	2.0215230943935577e-10	1.7530493794646405e-16	7.955269384120726e-18	6.387680839279298e-23
42100000	0.003762326919503344	1.1544353078335743e-49	-2.248589292956067e-41	1.4372649348933631e-12	1.726736151305922e-14	0.0024753459559490217	5.383727149739729e-22	2.0215230943935577e-10	1.7530493794646405e-16	7.955269384120726e-18	6.387680839279298e-23
42200000	0.003762326919503344	1.1544353078335743e-49	-2.2539298460067888e-41	1.4372649348933631e-12	1.726736151305922e-14	0.0024753459559490217	5.383727149739729e-22	2.0215230943935577e-10	1.7530493794646405e-16	7.955269384120726e-18	6.387680839279298e-23
42300000	0.003762326919503344	1.1544353078335743e-49	-2.2592703990566392e-41	1.4372649348933631e-12	1.726736151305922e-14	0.0024753459559490217	5.383727149739729e-22	2.0215230943935577e-10	1.7530493794646405e-16	7.955269384120726e-18	6.387680839279298e-23
42400000	0.003762326919503344	1.1544353078335743e-49	-2.2646109521057036e-41	1.4372649348933631e-12	1.726736151305922e-14	0.0024753459559490217	5.383727149739729e-22	2.0215230943935577e-10	1.7530493794646405e-16	7.955269384120726e-18	6.387680839279298e-23
42500000	0.003762326919503344	1.1544353078335743e-49	-2.269951505154066e-41	1.4372649348933631e-12	1.726736151305922e-14	0.0024753459559490217	5.383727149739729e-22	2.0215230943935577e-10	1.7530493794646405e-16	7.955269384120726e-18	6.387680839279298e-23
42600000	0.003762326919503344	1.1544353078335743e-49	-2.2752920582018107e-41	1.4372649348933631e-12	1.726736151305922e-14	0.0024753459559490217	5.383727149739729e-22	2.0215230943935577e-10	1.7530493794646405e-16	7.955269384120726e-18	6.387680839279298e-23
42700000	0.0037623269195033444	1.1544353078335743e-49	-2.280632611249023e-41	1.4372649348933631e-12	1.726736151305922e-14	0.0024753459559490217	5.383727149739729e-22	2.0215230943935577e-10	1.7530493794646405e-16	7.955269384120726e-18	6.387680839279298e-23
42800000	0.0037623269195033444	1.1544353078335743e-49	-2.2859731642957863e-41	1.4372649348933631e-12	1.726736151305922e-14	0.0024753459559490217	5.383727149739729e-22	2.0215230943935577e-10	1.7530493794646405e-16	7.955269384120726e-18	6.387680839279298e-23
42900000	0.0037623269195033444	1.1544353078335743e-49	-2.291313717342186e-41	1.4372649348933631e-12	1.726736151305922e-14	0.0024753459559490217	5.38372714973973e-22	2.021523094393558e-10	1.7530493794646405e-16	7.955269384120726e-18	6.387680839279298e-23
43000000	0.0037623269195033444	1.1544353078335743e-49	-2.2966542703883066e-41	1.4372649348933631e-12	1.726736151305922e-14	0.0024753459559490217	5.38372714973973e-22	2.021523094393558e-10	1.7530493794646405e-16	7.955269384120726e-18	6.387680839279298e-23
43100000	0.0037623269195033444	1.1544353078335743e-49	-2.3019948234342314e-41	1.4372649348933631e-12	1.726736151305922e-14	0.0024753459559490217	5.38372714973973e-22	2.021523094393558e-10	1.7530493794646402e-16	7.955269384120726e-18	6.387680839279298e-23
43200000	0.0037623269195033444	1.1544353078335743e-49	-2.307335376480046e-41	1.4372649348933631e-12	1.726736151305922e-14	0.0024753459559490217	5.38372714973973e-22	2.021523094393558e-10	1.7530493794646402e-16	7.955269384120726e-18	6.387680839279298e-23
43300000	0.0037623269195033444	1.1544353078335743e-49	-2.312675929525835e-41	1.4372649348933631e-12	1.726736151305922e-14	0.0024753459559490217	5.38372714973973e-22	2.021523094393558e-10	1.7530493794646402e-16	7.955269384120726e-18	6.387680839279298e-23
43400000	0.0037623269195033444	1.1544353078335743e-49	-2.318016482571682e-41	1.4372649348933631e-12	1.726736151305922e-14	0.0024753459559490217	5.38372714973973e-22	2.021523094393558e-10	1.7530493794646402e-16	7.955269384120726e-18	6.387680839279298e-23
43500000	0.0037623269195033444	1.1544353078335743e-49	-2.323357035617672e-41	1.4372649348933631e-12	1.726736151305922e-14	0.0024753459559490217	5.38372714973973e-22	2.021523094393558e-10	1.7530493794646402e-16	7.955269384120726e-18	6.387680839279298e-23
43600000	0.0037623269195033444	1.1544353078335743e-49	-2.3286975886638896e-41	1.4372649348933631e-12	1.726736151305922e-14	0.0024753459559490217	5.38372714973973e-22	2.021523094393558e-10	1.7530493794646402e-16	7.955269384120726e-18	6.387680839279298e-23
43700000	0.0037623269195033444	1.1544353078335741e-49	-2.334038141710419e-41	1.4372649348933631e-12	1.726736151305922e-14	0.0024753459559490217	5.38372714973973e-22	2.021523094393558e-10	1.7530493794646402e-16	7.955269384120726e-18	6.387680839279298e-23
43800000	0.0037623269195033444	1.1544353078335741e-49	-2.339378694757345e-41	1.4372649348933631e-12	1.726736151305922e-14	0.0024753459559490217	5.38372714973973e-22	2.021523094393558e-10	1.7530493794646402e-16	7.955269384120726e-18	6.387680839279298e-23
43900000	0.0037623269195033444	1.1544353078335741e-49	-2.344719247804752e-41	1.4372649348933631e-12	1.726736151305922e-14	0.0024753459559490217	5.38372714973973e-22	2.021523094393558e-10	1.7530493794646402e-16	7.955269384120726e-18	6.387680839279298e-23
44000000	0.0037623269195033444	1.1544353078335741e-49	-2.350059800852724e-41	1.4372649348933631e-12	1.726736151305922e-14	0.0024753459559490217	5.38372714973973e-22	2.021523094393558e-10	1.7530493794646402e-16	7.955269384120726e-18	6.387680839279298e-23
44100000	0.0037623269195033444	1.1544353078335741e-49	-2.3554003539013455e-41	1.4372649348933631e-12	1.726736151305922e-14	0.0024753459559490217	5.38372714973973e-22	2.021523094393558e-10	1.7530493794646402e-16	7.955269384120726e-18	6.387680839279298e-23
44200000	0.0037623269195033444	1.1544353078335741e-49	-2.3607409069507017e-41	1.4372649348933631e-12	1.726736151305922e-14	0.0024753459559490217	5.38372714973973e-22	2.021523094393558e-10	1.7530493794646402e-16	7.955269384120726e-18	6.387680839279298e-23
44300000	0.0037623269195033444	1.1544353078335741e-49	-2.3660814600008766e-41	1.4372649348933631e-12	1.726736151305922e-14	0.0024753459559490217	5.38372714973973e-22	2.021523094393558e-10	1.7530493794646402e-16	7.955269384120726e-18	6.387680839279298e-23
44400000	0.0037623269195033444	1.1544353078335741e-49	-2.371422013051955e-41	1.4372649348933631e-12	1.726736151305922e-14	0.0024753459559490217	5.38372714973973e-22	2.021523094393558e-10	1.7530493794646402e-16	7.955269384120726e-18	6.387680839279298e-23
44500000	0.0037623269195033444	1.1544353078335741e-49	-2.3767625661040206e-41	1.4372649348933631e-12	1.726736151305922e-14	0.0024753459559490217	5.38372714973973e-22	2.021523094393558e-10	1.7530493794646402e-16	7.955269384120726e-18	6.387680839279298e-23
44600000	0.0037623269195033444	1.1544353078335741e-49	-2.382103119157159e-41	1.4372649348933631e-12	1.726736151305922e-14	0.0024753459559490217	5.38372714973973e-22	2.021523094393558e-10	1.7530493794646402e-16	7.955269384120726e-18	6.387680839279298e-23
44700000	0.0037623269195033444	1.1544353078335741e-49	-2.387443672211454e-41	1.4372649348933631e-12	1.726736151305922e-14	0.0024753459559490217	5.38372714973973e-22	2.021523094393558e-10	1.7530493794646402e-16	7.955269384120726e-18	6.387680839279298e-23
44800000	0.0037623269195033444	1.1544353078335741e-49	-2.39278422526699e-41	1.4372649348933631e-12	1.726736151305922e-14	0.0024753459559490217	5.38372714973973e-22	2.021523094393558e-10	1.7530493794646402e-16	7.955269384120726e-18	6.387680839279298e-23
44900000	0.0037623269195033444	1.1544353078335741e-49	-2.3981247783238516e-41	1.4372649348933631e-12	1.726736151305922e-14	0.0024753459559490217	5.38372714973973e-22	2.021523094393558e-10	1.7530493794646402e-16	7.955269384120726e-18	6.387680839279298e-23
45000000	0.0037623269195033444	1.1544353078335741e-49	-2.4034653313821235e-41	1.4372649348933631e-12	1.726736151305922e-14	0.0024753459559490217	5.38372714973973e-22	2.021523094393558e-10	1.7530493794646402e-16	7.955269384120726e-18	6.387680839279298e-23
45100000	0.0037623269195033444	1.1544353078335741e-49	-2.40880588444189e-41	1.4372649348933631e-12	1.726736151305922e-14	0.0024753459559490217	5.38372714973973e-22	2.021523094393558e-10	1.7530493794646402e-16	7.955269384120726e-18	6.387680839279298e-23
45200000	0.0037623269195033444	1.1544353078335741e-49	-2.414146437503236e-41	1.4372649348933631e-12	1.726736151305922e-14	0.0024753459559490217	5.38372714973973e-22	2.021523094393558e-10	1.7530493794646402e-16	7.955269384120726e-18	6.387680839279298e-23
45300000	0.0037623269195033444	1.1544353078335741e-49	-2.419486990566245e-41	1.4372649348933631e-12	1.726736151305922e-14	0.0024753459559490217	5.38372714973973e-22	2.021523094393558e-10	1.7530493794646402e-16	7.955269384120726e-18	6.387680839279298e-23
45400000	0.0037623269195033444	1.1544353078335741e-49	-2.4248275436310023e-41	1.4372649348933631e-12	1.726736151305922e-14	0.0024753459559490217	5.38372714973973e-22	2.021523094393558e-10	1.7530493794646402e-16	7.955269384120726e-18	6.387680839279298e-23
45500000	0.0037623269195033444	1.154435307833574e-49	-2.4301680966975925e-41	1.4372649348933631e-12	1.726736151305922e-14	0.0024753459559490217	5.38372714973973e-22	2.021523094393558e-10	1.7530493794646402e-16	7.955269384120726e-18	6.387680839279298e-23
45600000	0.0037623269195033444	1.154435307833574e-49	-2.4355086497660994e-41	1.4372649348933631e-12	1.726736151305922e-14	0.0024753459559490217	5.38372714973973e-22	2.021523094393558e-10	1.7530493794646402e-16	7.955269384120726e-18	6.387680839279298e-23
45700000	0.0037623269195033444	1.154435307833574e-49	-2.440849202836608e-41	1.4372649348933631e-12	1.726736151305922e-14	0.0024753459559490217	5.38372714973973e-22	2.021523094393558e-10	1.7530493794646402e-16	7.955269384120726e-18	6.387680839279298e-23
45800000	0.0037623269195033444	1.154435307833574e-49	-2.446189755909202e-41	1.4372649348933631e-12	1.726736151305922e-14	0.0024753459559490217	5.38372714973973e-22	2.021523094393558e-10	1.7530493794646402e-16	7.955269384120726e-18	6.387680839279298e-23
45900000	0.0037623269195033444	1.154435307833574e-49	-2.4515303089839674e-41	1.4372649348933631e-12	1.726736151305922e-14	0.0024753459559490217	5.38372714973973e-22	2.021523094393558e-10	1.7530493794646402e-16	7.955269384120726e-18	6.387680839279298e-23
46000000	0.0037623269195033444	1.154435307833574e-49	-2.4568708620609873e-41	1.4372649348933631e-12	1.726736151305922e-14	0.0024753459559490217	5.38372714973973e-22	2.021523094393558e-10	1.7530493794646402e-16	7.955269384120726e-18	6.387680839279298e-23
46100000	0.0037623269195033444	1.154435307833574e-49	-2.4622114151403466e-41	1.4372649348933631e-12	1.726736151305922e-14	0.0024753459559490217	5.38372714973973e-22	2.021523094393558e-10	1.7530493794646402e-16	7.955269384120726e-18	6.387680839279298e-23
46200000	0.0037623269195033444	1.154435307833574e-49	-2.46755196822213e-41	1.4372649348933631e-12	1.726736151305922e-14	0.0024753459559490217	5.38372714973973e-22	2.021523094393558e-10	1.7530493794646402e-16	7.955269384120726e-18	6.387680839279298e-23
46300000	0.0037623269195033444	1.154435307833574e-49	-2.472892521306422e-41	1.4372649348933631e-12	1.726736151305922e-14	0.0024753459559490217	5.38372714973973e-22	2.021523094393558e-10	1.7530493794646402e-16	7.955269384120726e-18	6.387680839279298e-23
46400000	0.0037623269195033444	1.154435307833574e-49	-2.4782330743933064e-41	1.4372649348933631e-12	1.726736151305922e-14	0.0024753459559490217	5.38372714973973e-22	2.021523094393558e-10	1.7530493794646402e-16	7.955269384120726e-18	6.387680839279298e-23
46500000	0.0037623269195033444	1.154435307833574e-49	-2.4835736274828687e-41	1.4372649348933631e-12	1.726736151305922e-14	0.0024753459559490217	5.38372714973973e-22	2.021523094393558e-10	1.7530493794646402e-16	7.955269384120726e-18	6.387680839279298e-23
46600000	0.0037623269195033444	1.154435307833574e-49	-2.488914180574649e-41	1.4372649348933631e-12	1.726736151305922e-14	0.0024753459559490217	5.38372714973973e-22	2.021523094393558e-10	1.7530493794646402e-16	7.955269384120726e-18	6.387680839279298e-23
46700000	0.0037623269195033444	1.154435307833574e-49	-2.4942547336625657e-41	1.4372649348933631e-12	1.726736151305922e-14	0.0024753459559490217	5.38372714973973e-22	2.021523094393558e-10	1.7530493794646402e-16	7.955269384120726e-18	6.387680839279298e-23
46800000	0.0037623269195033444	1.154435307833574e-49	-2.499595286744965e-41	1.4372649348933631e-12	1.726736151305922e-14	0.0024753459559490217	5.38372714973973e-22	2.021523094393558e-10	1.7530493794646402e-16	7.955269384120726e-18	6.387680839279298e-23
46900000	0.0037623269195033444	1.154435307833574e-49	-2.504935839821931e-41	1.4372649348933631e-12	1.726736151305922e-14	0.0024753459559490217	5.38372714973973e-22	2.021523094393558e-10	1.7530493794646402e-16	7.955269384120726e-18	6.387680839279298e-23
47000000	0.0037623269195033444	1.154435307833574e-49	-2.510276392893549e-41	1.4372649348933631e-12	1.726736151305922e-14	0.0024753459559490217	5.38372714973973e-22	2.021523094393558e-10	1.7530493794646402e-16	7.955269384120726e-18	6.387680839279298e-23
47100000	0.0037623269195033444	1.154435307833574e-49	-2.515616945959903e-41	1.4372649348933631e-12	1.726736151305922e-14	0.0024753459559490217	5.38372714973973e-22	2.021523094393558e-10	1.7530493794646402e-16	7.955269384120726e-18	6.387680839279298e-23
47200000	0.0037623269195033444	1.154435307833574e-49	-2.5209574990210777e-41	1.4372649348933631e-12	1.726736151305922e-14	0.0024753459559490217	5.38372714973973e-22	2.021523094393558e-10	1.7530493794646402e-16	7.955269384120726e-18	6.387680839279298e-23
47300000	0.0037623269195033444	1.154435307833574e-49	-2.5262980520771575e-41	1.4372649348933631e-12	1.726736151305922e-14	0.0024753459559490217	5.38372714973973e-22	2.021523094393558e-10	1.7530493794646402e-16	7.955269384120726e-18	6.387680839279298e-23
47400000	0.0037623269195033444	1.154435307833574e-49	-2.5316386051282266e-41	1.4372649348933631e-12	1.726736151305922e-14	0.0024753459559490217	5.38372714973973e-22	2.021523094393558e-10	1.7530493794646402e-16	7.955269384120726e-18	6.387680839279298e-23
47500000	0.0037623269195033444	1.154435307833574e-49	-2.53697915817437e-41	1.4372649348933631e-12	1.726736151305922e-14	0.0024753459559490217	5.38372714973973e-22	2.021523094393558e-10	1.7530493794646402e-16	7.955269384120726e-18	6.387680839279298e-23
47600000	0.0037623269195033444	1.154435307833574e-49	-2.542319711215672e-41	1.4372649348933631e-12	1.726736151305922e-14	0.0024753459559490217	5.38372714973973e-22	2.021523094393558e-10	1.7530493794646402e-16	7.955269384120726e-18	6.387680839279298e-23
47700000	0.0037623269195033444	1.154435307833574e-49	-2.547660264252217e-41	1.4372649348933631e-12	1.726736151305922e-14	0.0024753459559490217	5.38372714973973e-22	2.021523094393558e-10	1.7530493794646402e-16	7.955269384120726e-18	6.387680839279298e-23
47800000	0.0037623269195033444	1.154435307833574e-49	-2.55300081728409e-41	1.4372649348933631e-12	1.726736151305922e-14	0.0024753459559490217	5.38372714973973e-22	2.021523094393558e-10	1.7530493794646402e-16	7.955269384120726e-18	6.387680839279298e-23
47900000	0.0037623269195033444	1.154435307833574e-49	-2.558341370311374e-41	1.4372649348933631e-12	1.726736151305922e-14	0.0024753459559490217	5.38372714973973e-22	2.021523094393558e-10	1.7530493794646402e-16	7.955269384120726e-18	6.387680839279298e-23
48000000	0.0037623269195033444	1.154435307833574e-49	-2.563681923334155e-41	1.4372649348933631e-12	1.726736151305922e-14	0.0024753459559490217	5.38372714973973e-22	2.021523094393558e-10	1.7530493794646402e-16	7.955269384120726e-18	6.387680839279298e-23
48100000	0.0037623269195033444	1.154435307833574e-49	-2.569022476352517e-41	1.4372649348933631e-12	1.726736151305922e-14	0.0024753459559490217	5.38372714973973e-22	2.021523094393558e-10	1.7530493794646402e-16	7.955269384120726e-18	6.387680839279298e-23
48200000	0.0037623269195033444	1.154435307833574e-49	-2.5743630293665443e-41	1.4372649348933631e-12	1.726736151305922e-14	0.0024753459559490217	5.38372714973973e-22	2.021523094393558e-10	1.7530493794646402e-16	7.955269384120726e-18	6.387680839279298e-23
48300000	0.0037623269195033444	1.154435307833574e-49	-2.5797035823763215e-41	1.4372649348933631e-12	1.726736151305922e-14	0.0024753459559490217	5.38372714973973e-22	2.021523094393558e-10	1.7530493794646402e-16	7.955269384120726e-18	6.387680839279298e-23
48400000	0.0037623269195033444	1.154435307833574e-49	-2.5850441353819337e-41	1.4372649348933631e-12	1.726736151305922e-14	0.0024753459559490217	5.38372714973973e-22	2.021523094393558e-10	1.7530493794646402e-16	7.955269384120726e-18	6.387680839279298e-23
48500000	0.0037623269195033444	1.154435307833574e-49	-2.590384688383464e-41	1.4372649348933631e-12	1.726736151305922e-14	0.0024753459559490217	5.38372714973973e-22	2.021523094393558e-10	1.7530493794646402e-16	7.955269384120726e-18	6.387680839279298e-23
48600000	0.0037623269195033444	1.154435307833574e-49	-2.595725241380998e-41	1.4372649348933631e-12	1.726736151305922e-14	0.0024753459559490217	5.38372714973973e-22	2.021523094393558e-10	1.7530493794646402e-16	7.955269384120726e-18	6.387680839279298e-23
48700000	0.0037623269195033444	1.154435307833574e-49	-2.60106579437462e-41	1.4372649348933631e-12	1.726736151305922e-14	0.0024753459559490217	5.38372714973973e-22	2.021523094393558e-10	1.7530493794646402e-16	7.955269384120726e-18	6.387680839279298e-23
48800000	0.0037623269195033444	1.154435307833574e-49	-2.606406347364414e-41	1.4372649348933631e-12	1.726736151305922e-14	0.0024753459559490217	5.38372714973973e-22	2.021523094393558e-10	1.7530493794646402e-16	7.955269384120726e-18	6.387680839279298e-23
48900000	0.0037623269195033444	1.154435307833574e-49	-2.611746900350465e-41	1.4372649348933631e-12	1.726736151305922e-14	0.0024753459559490217	5.38372714973973e-22	2.021523094393558e-10	1.7530493794646402e-16	7.955269384120726e-18	6.387680839279298e-23
49000000	0.0037623269195033444	1.154435307833574e-49	-2.6170874533328573e-41	1.4372649348933631e-12	1.726736151305922e-14	0.0024753459559490217	5.38372714973973e-22	2.021523094393558e-10	1.7530493794646402e-16	7.955269384120726e-18	6.387680839279298e-23
49100000	0.0037623269195033444	1.154435307833574e-49	-2.622428006311675e-41	1.4372649348933631e-12	1.726736151305922e-14	0.0024753459559490217	5.38372714973973e-22	2.021523094393558e-10	1.7530493794646402e-16	7.955269384120726e-18	6.387680839279298e-23
49200000	0.0037623269195033444	1.154435307833574e-49	-2.6277685592870036e-41	1.4372649348933631e-12	1.726736151305922e-14	0.0024753459559490217	5.38372714973973e-22	2.021523094393558e-10	1.7530493794646402e-16	7.955269384120726e-18	6.387680839279298e-23
49300000	0.0037623269195033444	1.154435307833574e-49	-2.6331091122589263e-41	1.4372649348933631e-12	1.726736151305922e-14	0.0024753459559490217	5.38372714973973e-22	2.021523094393558e-10	1.7530493794646402e-16	7.955269384120726e-18	6.387680839279298e-23
49400000	0.0037623269195033444	1.154435307833574e-49	-2.6384496652275283e-41	1.4372649348933631e-12	1.726736151305922e-14	0.0024753459559490217	5.38372714973973e-22	2.021523094393558e-10	1.7530493794646402e-16	7.955269384120726e-18	6.387680839279298e-23
49500000	0.0037623269195033444	1.154435307833574e-49	-2.643790218192894e-41	1.4372649348933631e-12	1.726736151305922e-14	0.0024753459559490217	5.38372714973973e-22	2.021523094393558e-10	1.7530493794646402e-16	7.955269384120726e-18	6.387680839279298e-23
49600000	0.0037623269195033444	1.154435307833574e-49	-2.6491307711551085e-41	1.4372649348933631e-12	1.726736151305922e-14	0.0024753459559490217	5.38372714973973e-22	2.021523094393558e-10	1.7530493794646402e-16	7.955269384120726e-18	6.387680839279298e-23
49700000	0.0037623269195033444	1.154435307833574e-49	-2.654471324114255e-41	1.4372649348933631e-12	1.726736151305922e-14	0.0024753459559490217	5.38372714973973e-22	2.021523094393558e-10	1.7530493794646402e-16	7.955269384120726e-18	6.387680839279298e-23
49800000	0.0037623269195033444	1.154435307833574e-49	-2.659811877070419e-41	1.4372649348933631e-12	1.726736151305922e-14	0.0024753459559490217	5.38372714973973e-22	2.021523094393558e-10	1.7530493794646402e-16	7.955269384120726e-18	6.387680839279298e-23
49900000	0.0037623269195033444	1.154435307833574e-49	-2.6651524300236845e-41	1.4372649348933631e-12	1.726736151305922e-14	0.0024753459559490217	5.38372714973973e-22	2.021523094393558e-10	1.7530493794646402e-16	7.955269384120726e-18	6.387680839279298e-23
50000000	0.0037623269195033444	1.154435307833574e-49	-2.670492982974136e-41	1.4372649348933631e-12	1.726736151305922e-14	0.0024753459559490217	5.38372714973973e-22	2.021523094393558e-10	1.7530493794646402e-16	7.955269384120726e-18	6.387680839279298e-23
50100000	0.0037623269195033444	1.154435307833574e-49	-2.675833535921858e-41	1.4372649348933631e-12	1.726736151305922e-14	0.0024753459559490217	5.38372714973973e-22	2.021523094393558e-10	1.7530493794646402e-16	7.955269384120726e-18	6.387680839279298e-23
50200000	0.0037623269195033444	1.154435307833574e-49	-2.681174088866935e-41	1.4372649348933631e-12	1.726736151305922e-14	0.0024753459559490217	5.38372714973973e-22	2.021523094393558e-10	1.7530493794646402e-16	7.955269384120726e-18	6.387680839279298e-23
50300000	0.0037623269195033444	1.154435307833574e-49	-2.686514641809452e-41	1.4372649348933631e-12	1.726736151305922e-14	0.0024753459559490217	5.38372714973973e-22	2.021523094393558e-10	1.7530493794646402e-16	7.955269384120726e-18	6.387680839279298e-23
50400000	0.0037623269195033444	1.154435307833574e-49	-2.691855194749493e-41	1.4372649348933631e-12	1.726736151305922e-14	0.0024753459559490217	5.38372714973973e-22	2.021523094393558e-10	1.7530493794646402e-16	7.955269384120726e-18	6.387680839279298e-23
50500000	0.0037623269195033444	1.154435307833574e-49	-2.697195747687142e-41	1.4372649348933631e-12	1.726736151305922e-14	0.0024753459559490217	5.38372714973973e-22	2.021523094393558e-10	1.7530493794646402e-16	7.955269384120726e-18	6.387680839279298e-23
50600000	0.0037623269195033444	1.154435307833574e-49	-2.702536300622484e-41	1.4372649348933631e-12	1.726736151305922e-14	0.0024753459559490217	5.38372714973973e-22	2.021523094393558e-10	1.7530493794646402e-16	7.955269384120726e-18	6.387680839279298e-23
50700000	0.0037623269195033444	1.154435307833574e-49	-2.707876853555604e-41	1.4372649348933631e-12	1.726736151305922e-14	0.0024753459559490217	5.38372714973973e-22	2.021523094393558e-10	1.7530493794646402e-16	7.955269384120726e-18	6.387680839279298e-23
50800000	0.0037623269195033444	1.154435307833574e-49	-2.7132174064865854e-41	1.4372649348933631e-12	1.726736151305922e-14	0.0024753459559490217	5.38372714973973e-22	2.021523094393558e-10	1.7530493794646402e-16	7.955269384120726e-18	6.387680839279298e-23
50900000	0.0037623269195033444	1.154435307833574e-49	-2.7185579594155135e-41	1.4372649348933631e-12	1.726736151305922e-14	0.0024753459559490217	5.38372714973973e-22	2.021523094393558e-10	1.7530493794646402e-16	7.955269384120726e-18	6.387680839279298e-23
51000000	0.0037623269195033444	1.154435307833574e-49	-2.7238985123424723e-41	1.4372649348933631e-12	1.726736151305922e-14	0.0024753459559490217	5.38372714973973e-22	2.021523094393558e-10	1.7530493794646402e-16	7.955269384120726e-18	6.387680839279298e-23
51100000	0.0037623269195033444	1.154435307833574e-49	-2.729239065267547e-41	1.4372649348933631e-12	1.726736151305922e-14	0.0024753459559490217	5.38372714973973e-22	2.021523094393558e-10	1.7530493794646402e-16	7.955269384120726e-18	6.387680839279298e-23
51200000	0.0037623269195033444	1.154435307833574e-49	-2.734579618190821e-41	1.4372649348933631e-12	1.726736151305922e-14	0.0024753459559490217	5.38372714973973e-22	2.021523094393558e-10	1.7530493794646402e-16	7.955269384120726e-18	6.387680839279298e-23
51300000	0.0037623269195033444	1.154435307833574e-49	-2.7399201711123796e-41	1.4372649348933631e-12	1.726736151305922e-14	0.0024753459559490217	5.38372714973973e-22	2.021523094393558e-10	1.7530493794646402e-16	7.955269384120726e-18	6.387680839279298e-23
51400000	0.0037623269195033444	1.154435307833574e-49	-2.7452607240323074e-41	1.4372649348933631e-12	1.726736151305922e-14	0.0024753459559490217	5.38372714973973e-22	2.021523094393558e-10	1.7530493794646402e-16	7.955269384120726e-18	6.387680839279298e-23
51500000	0.0037623269195033444	1.154435307833574e-49	-2.750601276950688e-41	1.4372649348933631e-12	1.726736151305922e-14	0.0024753459559490217	5.38372714973973e-22	2.021523094393558e-10	1.7530493794646402e-16	7.955269384120726e-18	6.387680839279298e-23
51600000	0.0037623269195033444	1.154435307833574e-49	-2.7559418298676066e-41	1.4372649348933631e-12	1.726736151305922e-14	0.0024753459559490217	5.38372714973973e-22	2.021523094393558e-10	1.7530493794646402e-16	7.955269384120726e-18	6.387680839279298e-23
51700000	0.0037623269195033444	1.154435307833574e-49	-2.761282382783147e-41	1.4372649348933631e-12	1.726736151305922e-14	0.0024753459559490217	5.38372714973973e-22	2.021523094393558e-10	1.7530493794646402e-16	7.955269384120726e-18	6.387680839279298e-23
51800000	0.0037623269195033444	1.154435307833574e-49	-2.766622935697395e-41	1.4372649348933631e-12	1.726736151305922e-14	0.0024753459559490217	5.38372714973973e-22	2.021523094393558e-10	1.7530493794646402e-16	7.955269384120726e-18	6.387680839279298e-23
51900000	0.0037623269195033444	1.154435307833574e-49	-2.771963488610434e-41	1.4372649348933631e-12	1.726736151305922e-14	0.0024753459559490217	5.38372714973973e-22	2.021523094393558e-10	1.7530493794646402e-16	7.955269384120726e-18	6.387680839279298e-23
52000000	0.0037623269195033444	1.154435307833574e-49	-2.7773040415223483e-41	1.4372649348933631e-12	1.726736151305922e-14	0.0024753459559490217	5.38372714973973e-22	2.021523094393558e-10	1.7530493794646402e-16	7.955269384120726e-18	6.387680839279298e-23
52100000	0.0037623269195033444	1.154435307833574e-49	-2.782644594433223e-41	1.4372649348933631e-12	1.726736151305922e-14	0.002475345955949022	5.38372714973973e-22	2.021523094393558e-10	1.7530493794646402e-16	7.955269384120726e-18	6.387680839279298e-23
52200000	0.0037623269195033444	1.154435307833574e-49	-2.7879851473431423e-41	1.4372649348933631e-12	1.726736151305922e-14	0.002475345955949022	5.38372714973973e-22	2.021523094393558e-10	1.7530493794646402e-16	7.955269384120726e-18	6.387680839279298e-23
52300000	0.0037623269195033444	1.154435307833574e-49	-2.793325700252191e-41	1.4372649348933631e-12	1.726736151305922e-14	0.002475345955949022	5.38372714973973e-22	2.021523094393558e-10	1.7530493794646402e-16	7.955269384120726e-18	6.387680839279298e-23
52400000	0.003762326919503344	1.154435307833574e-49	-2.7986662531604535e-41	1.4372649348933631e-12	1.726736151305922e-14	0.002475345955949022	5.38372714973973e-22	2.021523094393558e-10	1.7530493794646402e-16	7.955269384120726e-18	6.387680839279298e-23
52500000	0.003762326919503344	1.1544353078335741e-49	-2.804006806068014e-41	1.4372649348933631e-12	1.726736151305922e-14	0.002475345955949022	5.38372714973973e-22	2.021523094393558e-10	1.7530493794646402e-16	7.955269384120726e-18	6.387680839279298e-23
52600000	0.003762326919503344	1.1544353078335741e-49	-2.809347358974957e-41	1.4372649348933631e-12	1.726736151305922e-14	0.002475345955949022	5.38372714973973e-22	2.021523094393558e-10	1.7530493794646402e-16	7.955269384120726e-18	6.387680839279298e-23
52700000	0.003762326919503344	1.1544353078335741e-49	-2.814687911881367e-41	1.4372649348933631e-12	1.726736151305922e-14	0.002475345955949022	5.38372714973973e-22	2.021523094393558e-10	1.7530493794646402e-16	7.955269384120726e-18	6.387680839279298e-23
52800000	0.003762326919503344	1.1544353078335741e-49	-2.8200284647873286e-41	1.4372649348933631e-12	1.726736151305922e-14	0.002475345955949022	5.38372714973973e-22	2.021523094393558e-10	1.7530493794646402e-16	7.955269384120726e-18	6.387680839279298e-23
52900000	0.003762326919503344	1.1544353078335741e-49	-2.825369017692926e-41	1.4372649348933631e-12	1.726736151305922e-14	0.002475345955949022	5.38372714973973e-22	2.021523094393558e-10	1.7530493794646402e-16	7.955269384120726e-18	6.387680839279298e-23
53000000	0.003762326919503344	1.1544353078335741e-49	-2.8307095705982445e-41	1.4372649348933631e-12	1.726736151305922e-14	0.002475345955949022	5.38372714973973e-22	2.021523094393558e-10	1.7530493794646402e-16	7.955269384120726e-18	6.387680839279298e-23
53100000	0.003762326919503344	1.1544353078335741e-49	-2.836050123503368e-41	1.4372649348933631e-12	1.726736151305922e-14	0.002475345955949022	5.38372714973973e-22	2.0215230943935577e-10	1.7530493794646402e-16	7.955269384120726e-18	6.387680839279298e-23
53200000	0.003762326919503344	1.1544353078335741e-49	-2.8413906764083804e-41	1.4372649348933631e-12	1.726736151305922e-14	0.002475345955949022	5.38372714973973e-22	2.0215230943935577e-10	1.7530493794646402e-16	7.955269384120726e-18	6.387680839279298e-23
53300000	0.003762326919503344	1.1544353078335741e-49	-2.8467312293133673e-41	1.4372649348933631e-12	1.726736151305922e-14	0.002475345955949022	5.38372714973973e-22	2.0215230943935577e-10	1.7530493794646402e-16	7.955269384120726e-18	6.387680839279298e-23
53400000	0.003762326919503344	1.1544353078335741e-49	-2.8520717822184123e-41	1.4372649348933631e-12	1.726736151305922e-14	0.002475345955949022	5.38372714973973e-22	2.0215230943935577e-10	1.7530493794646402e-16	7.955269384120726e-18	6.387680839279298e-23
53500000	0.003762326919503344	1.1544353078335741e-49	-2.8574123351236005e-41	1.4372649348933631e-12	1.726736151305922e-14	0.002475345955949022	5.38372714973973e-22	2.0215230943935577e-10	1.7530493794646402e-16	7.955269384120726e-18	6.387680839279298e-23
53600000	0.003762326919503344	1.1544353078335741e-49	-2.862752888029016e-41	1.4372649348933631e-12	1.726736151305922e-14	0.002475345955949022	5.38372714973973e-22	2.0215230943935577e-10	1.7530493794646405e-16	7.955269384120726e-18	6.387680839279298e-23
53700000	0.003762326919503344	1.1544353078335741e-49	-2.868093440934744e-41	1.4372649348933631e-12	1.726736151305922e-14	0.002475345955949022	5.38372714973973e-22	2.0215230943935577e-10	1.7530493794646405e-16	7.955269384120726e-18	6.387680839279298e-23
53800000	0.003762326919503344	1.1544353078335741e-49	-2.8734339938408675e-41	1.4372649348933631e-12	1.726736151305922e-14	0.002475345955949022	5.38372714973973e-22	2.0215230943935577e-10	1.7530493794646405e-16	7.955269384120726e-18	6.387680839279298e-23
53900000	0.003762326919503344	1.1544353078335741e-49	-2.878774546747472e-41	1.4372649348933631e-12	1.726736151305922e-14	0.002475345955949022	5.38372714973973e-22	2.0215230943935577e-10	1.7530493794646405e-16	7.955269384120726e-18	6.387680839279298e-23
54000000	0.003762326919503344	1.1544353078335741e-49	-2.8841150996546423e-41	1.4372649348933631e-12	1.726736151305922e-14	0.002475345955949022	5.38372714973973e-22	2.0215230943935577e-10	1.7530493794646405e-16	7.955269384120726e-18	6.387680839279298e-23
54100000	0.003762326919503344	1.1544353078335741e-49	-2.889455652562462e-41	1.4372649348933631e-12	1.726736151305922e-14	0.002475345955949022	5.38372714973973e-22	2.0215230943935577e-10	1.7530493794646405e-16	7.955269384120726e-18	6.387680839279298e-23
54200000	0.003762326919503344	1.1544353078335741e-49	-2.8947962054710165e-41	1.4372649348933631e-12	1.726736151305922e-14	0.002475345955949022	5.38372714973973e-22	2.0215230943935577e-10	1.7530493794646405e-16	7.955269384120726e-18	6.387680839279298e-23
54300000	0.003762326919503344	1.1544353078335741e-49	-2.900136758380389e-41	1.4372649348933631e-12	1.726736151305922e-14	0.002475345955949022	5.38372714973973e-22	2.0215230943935577e-10	1.7530493794646405e-16	7.955269384120726e-18	6.387680839279298e-23
54400000	0.003762326919503344	1.1544353078335741e-49	-2.9054773112906656e-41	1.4372649348933631e-12	1.726736151305922e-14	0.002475345955949022	5.38372714973973e-22	2.0215230943935577e-10	1.7530493794646405e-16	7.955269384120726e-18	6.387680839279298e-23
54500000	0.003762326919503344	1.1544353078335741e-49	-2.9108178642019295e-41	1.4372649348933631e-12	1.726736151305922e-14	0.002475345955949022	5.38372714973973e-22	2.0215230943935577e-10	1.7530493794646405e-16	7.955269384120726e-18	6.387680839279298e-23
54600000	0.003762326919503344	1.1544353078335741e-49	-2.9161584171142655e-41	1.4372649348933631e-12	1.726736151305922e-14	0.002475345955949022	5.38372714973973e-22	2.0215230943935577e-10	1.7530493794646405e-16	7.955269384120726e-18	6.387680839279298e-23
54700000	0.003762326919503344	1.1544353078335741e-49	-2.9214989700277587e-41	1.4372649348933631e-12	1.726736151305922e-14	0.002475345955949022	5.38372714973973e-22	2.0215230943935577e-10	1.7530493794646405e-16	7.955269384120726e-18	6.387680839279298e-23
54800000	0.003762326919503344	1.1544353078335741e-49	-2.926839522942493e-41	1.4372649348933631e-12	1.726736151305922e-14	0.002475345955949022	5.38372714973973e-22	2.0215230943935577e-10	1.7530493794646405e-16	7.955269384120726e-18	6.387680839279298e-23
54900000	0.003762326919503344	1.1544353078335741e-49	-2.9321800758585523e-41	1.4372649348933631e-12	1.726736151305922e-14	0.002475345955949022	5.38372714973973e-22	2.0215230943935577e-10	1.7530493794646405e-16	7.955269384120726e-18	6.387680839279298e-23
55000000	0.003762326919503344	1.1544353078335741e-49	-2.9375206287760224e-41	1.4372649348933631e-12	1.726736151305922e-14	0.002475345955949022	5.38372714973973e-22	2.0215230943935577e-10	1.7530493794646405e-16	7.955269384120726e-18	6.387680839279298e-23
55100000	0.003762326919503344	1.1544353078335743e-49	-2.942861181694987e-41	1.4372649348933631e-12	1.726736151305922e-14	0.002475345955949022	5.38372714973973e-22	2.0215230943935577e-10	1.7530493794646405e-16	7.955269384120726e-18	6.387680839279298e-23
55200000	0.003762326919503344	1.1544353078335743e-49	-2.948201734615531e-41	1.4372649348933631e-12	1.726736151305922e-14	0.002475345955949022	5.38372714973973e-22	2.0215230943935577e-10	1.7530493794646405e-16	7.955269384120726e-18	6.387680839279298e-23
55300000	0.003762326919503344	1.1544353078335743e-49	-2.953542287537738e-41	1.4372649348933631e-12	1.726736151305922e-14	0.002475345955949022	5.38372714973973e-22	2.0215230943935577e-10	1.7530493794646405e-16	7.955269384120726e-18	6.387680839279298e-23
55400000	0.003762326919503344	1.1544353078335743e-49	-2.9588828404616936e-41	1.4372649348933631e-12	1.726736151305922e-14	0.002475345955949022	5.38372714973973e-22	2.0215230943935577e-10	1.7530493794646405e-16	7.955269384120726e-18	6.387680839279298e-23
55500000	0.003762326919503344	1.1544353078335743e-49	-2.9642233933874814e-41	1.4372649348933631e-12	1.726736151305922e-14	0.002475345955949022	5.38372714973973e-22	2.0215230943935577e-10	1.7530493794646405e-16	7.955269384120726e-18	6.387680839279298e-23
55600000	0.003762326919503344	1.1544353078335743e-49	-2.9695639463151865e-41	1.4372649348933631e-12	1.726736151305922e-14	0.002475345955949022	5.38372714973973e-22	2.0215230943935577e-10	1.7530493794646405e-16	7.955269384120726e-18	6.387680839279298e-23
55700000	0.003762326919503344	1.1544353078335743e-49	-2.974904499244893e-41	1.4372649348933631e-12	1.726736151305922e-14	0.002475345955949022	5.38372714973973e-22	2.0215230943935577e-10	1.7530493794646405e-16	7.955269384120726e-18	6.387680839279298e-23
55800000	0.003762326919503344	1.1544353078335743e-49	-2.980245052176686e-41	1.4372649348933631e-12	1.726736151305922e-14	0.002475345955949022	5.38372714973973e-22	2.0215230943935577e-10	1.7530493794646405e-16	7.955269384120726e-18	6.387680839279298e-23
55900000	0.003762326919503344	1.1544353078335743e-49	-2.9855856051106486e-41	1.4372649348933631e-12	1.726736151305922e-14	0.002475345955949022	5.38372714973973e-22	2.0215230943935577e-10	1.7530493794646405e-16	7.955269384120726e-18	6.387680839279298e-23
56000000	0.003762326919503344	1.1544353078335743e-49	-2.9909261580468667e-41	1.4372649348933631e-12	1.726736151305922e-14	0.002475345955949022	5.38372714973973e-22	2.0215230943935577e-10	1.7530493794646405e-16	7.955269384120726e-18	6.387680839279298e-23
56100000	0.003762326919503344	1.1544353078335743e-49	-2.996266710985424e-41	1.4372649348933631e-12	1.726736151305922e-14	0.002475345955949022	5.38372714973973e-22	2.0215230943935577e-10	1.7530493794646405e-16	7.955269384120726e-18	6.387680839279298e-23
56200000	0.003762326919503344	1.1544353078335743e-49	-3.0016072639264053e-41	1.4372649348933631e-12	1.726736151305922e-14	0.002475345955949022	5.38372714973973e-22	2.0215230943935577e-10	1.7530493794646405e-16	7.955269384120726e-18	6.387680839279298e-23
56300000	0.003762326919503344	1.1544353078335743e-49	-3.006947816869895e-41	1.4372649348933631e-12	1.726736151305922e-14	0.002475345955949022	5.38372714973973e-22	2.0215230943935577e-10	1.7530493794646405e-16	7.955269384120726e-18	6.387680839279298e-23
56400000	0.003762326919503344	1.1544353078335743e-49	-3.012288369815978e-41	1.4372649348933631e-12	1.726736151305922e-14	0.002475345955949022	5.38372714973973e-22	2.0215230943935577e-10	1.7530493794646405e-16	7.955269384120726e-18	6.387680839279298e-23
56500000	0.003762326919503344	1.1544353078335743e-49	-3.017628922764738e-41	1.4372649348933631e-12	1.726736151305922e-14	0.002475345955949022	5.38372714973973e-22	2.0215230943935577e-10	1.7530493794646405e-16	7.955269384120726e-18	6.387680839279298e-23
56600000	0.003762326919503344	1.1544353078335743e-49	-3.0229694757157167e-41	1.4372649348933631e-12	1.726736151305922e-14	0.002475345955949022	5.38372714973973e-22	2.0215230943935577e-10	1.7530493794646405e-16	7.955269384120726e-18	6.387680839279298e-23
56700000	0.003762326919503344	1.1544353078335743e-49	-3.028310028662831e-41	1.4372649348933631e-12	1.726736151305922e-14	0.002475345955949022	5.38372714973973e-22	2.0215230943935577e-10	1.7530493794646405e-16	7.955269384120726e-18	6.387680839279298e-23
56800000	0.003762326919503344	1.1544353078335743e-49	-3.033650581604428e-41	1.4372649348933631e-12	1.726736151305922e-14	0.002475345955949022	5.38372714973973e-22	2.0215230943935577e-10	1.7530493794646405e-16	7.955269384120726e-18	6.387680839279298e-23
56900000	0.003762326919503344	1.1544353078335743e-49	-3.0389911345405925e-41	1.4372649348933631e-12	1.726736151305922e-14	0.002475345955949022	5.38372714973973e-22	2.0215230943935577e-10	1.7530493794646405e-16	7.955269384120726e-18	6.387680839279298e-23
57000000	0.003762326919503344	1.1544353078335743e-49	-3.0443316874714084e-41	1.4372649348933631e-12	1.726736151305922e-14	0.002475345955949022	5.38372714973973e-22	2.0215230943935577e-10	1.7530493794646405e-16	7.955269384120726e-18	6.387680839279298e-23
57100000	0.003762326919503344	1.1544353078335743e-49	-3.04967224039696e-41	1.4372649348933631e-12	1.726736151305922e-14	0.002475345955949022	5.38372714973973e-22	2.0215230943935577e-10	1.7530493794646405e-16	7.955269384120726e-18	6.387680839279298e-23
57200000	0.003762326919503344	1.1544353078335743e-49	-3.055012793317333e-41	1.4372649348933631e-12	1.726736151305922e-14	0.002475345955949022	5.38372714973973e-22	2.0215230943935577e-10	1.7530493794646405e-16	7.955269384120726e-18	6.387680839279298e-23
57300000	0.003762326919503344	1.1544353078335743e-49	-3.060353346232611e-41	1.4372649348933631e-12	1.726736151305922e-14	0.002475345955949022	5.38372714973973e-22	2.0215230943935577e-10	1.7530493794646405e-16	7.955269384120726e-18	6.387680839279298e-23
57400000	0.003762326919503344	1.1544353078335743e-49	-3.0656938991428784e-41	1.4372649348933631e-12	1.726736151305922e-14	0.002475345955949022	5.38372714973973e-22	2.0215230943935577e-10	1.7530493794646405e-16	7.955269384120726e-18	6.387680839279298e-23
57500000	0.003762326919503344	1.1544353078335743e-49	-3.07103445204822e-41	1.4372649348933631e-12	1.726736151305922e-14	0.002475345955949022	5.38372714973973e-22	2.0215230943935577e-10	1.7530493794646405e-16	7.955269384120726e-18	6.387680839279298e-23
57600000	0.003762326919503344	1.1544353078335743e-49	-3.07637500494872e-41	1.4372649348933631e-12	1.726736151305922e-14	0.002475345955949022	5.38372714973973e-22	2.0215230943935577e-10	1.7530493794646405e-16	7.955269384120726e-18	6.387680839279298e-23
57700000	0.003762326919503344	1.1544353078335743e-49	-3.081715557844463e-41	1.4372649348933631e-12	1.726736151305922e-14	0.002475345955949022	5.38372714973973e-22	2.0215230943935577e-10	1.7530493794646405e-16	7.955269384120726e-18	6.387680839279298e-23
57800000	0.003762326919503344	1.1544353078335743e-49	-3.0870561107355333e-41	1.4372649348933631e-12	1.726736151305922e-14	0.002475345955949022	5.38372714973973e-22	2.0215230943935577e-10	1.7530493794646405e-16	7.955269384120726e-18	6.387680839279298e-23
57900000	0.003762326919503344	1.1544353078335743e-49	-3.092396663622016e-41	1.4372649348933631e-12	1.726736151305922e-14	0.002475345955949022	5.38372714973973e-22	2.0215230943935577e-10	1.7530493794646405e-16	7.955269384120726e-18	6.387680839279298e-23
58000000	0.003762326919503344	1.1544353078335743e-49	-3.097737216503995e-41	1.4372649348933631e-12	1.726736151305922e-14	0.002475345955949022	5.38372714973973e-22	2.0215230943935577e-10	1.7530493794646405e-16	7.955269384120726e-18	6.387680839279298e-23
58100000	0.003762326919503344	1.1544353078335743e-49	-3.103077769381555e-41	1.4372649348933631e-12	1.726736151305922e-14	0.002475345955949022	5.38372714973973e-22	2.0215230943935577e-10	1.7530493794646405e-16	7.955269384120726e-18	6.387680839279298e-23
58200000	0.003762326919503344	1.1544353078335743e-49	-3.1084183222547807e-41	1.4372649348933631e-12	1.726736151305922e-14	0.002475345955949022	5.38372714973973e-22	2.0215230943935577e-10	1.7530493794646405e-16	7.955269384120726e-18	6.387680839279298e-23
58300000	0.003762326919503344	1.1544353078335743e-49	-3.113758875123756e-41	1.4372649348933631e-12	1.726736151305922e-14	0.002475345955949022	5.38372714973973e-22	2.0215230943935577e-10	1.7530493794646405e-16	7.955269384120726e-18	6.387680839279298e-23
58400000	0.003762326919503344	1.1544353078335743e-49	-3.1190994279885654e-41	1.4372649348933631e-12	1.726736151305922e-14	0.002475345955949022	5.38372714973973e-22	2.0215230943935577e-10	1.7530493794646405e-16	7.955269384120726e-18	6.387680839279298e-23
58500000	0.003762326919503344	1.1544353078335743e-49	-3.1244399808492944e-41	1.4372649348933631e-12	1.726736151305922e-14	0.002475345955949022	5.38372714973973e-22	2.0215230943935577e-10	1.7530493794646405e-16	7.955269384120726e-18	6.387680839279298e-23
58600000	0.003762326919503344	1.1544353078335743e-49	-3.129780533706026e-41	1.4372649348933631e-12	1.726736151305922e-14	0.002475345955949022	5.38372714973973e-22	2.0215230943935577e-10	1.7530493794646405e-16	7.955269384120726e-18	6.387680839279298e-23
58700000	0.003762326919503344	1.1544353078335743e-49	-3.135121086558846e-41	1.4372649348933631e-12	1.726736151305922e-14	0.002475345955949022	5.38372714973973e-22	2.0215230943935577e-10	1.7530493794646405e-16	7.955269384120726e-18	6.387680839279298e-23
58800000	0.003762326919503344	1.1544353078335743e-49	-3.1404616394078384e-41	1.4372649348933631e-12	1.726736151305922e-14	0.002475345955949022	5.38372714973973e-22	2.0215230943935577e-10	1.7530493794646405e-16	7.955269384120726e-18	6.387680839279298e-23
58900000	0.003762326919503344	1.1544353078335743e-49	-3.145802192253087e-41	1.4372649348933631e-12	1.726736151305922e-14	0.002475345955949022	5.38372714973973e-22	2.0215230943935577e-10	1.7530493794646405e-16	7.955269384120726e-18	6.387680839279298e-23
59000000	0.003762326919503344	1.1544353078335743e-49	-3.151142745094677e-41	1.4372649348933631e-12	1.726736151305922e-14	0.002475345955949022	5.38372714973973e-22	2.0215230943935577e-10	1.7530493794646405e-16	7.955269384120726e-18	6.387680839279298e-23
59100000	0.003762326919503344	1.1544353078335743e-49	-3.1564832979326936e-41	1.4372649348933631e-12	1.726736151305922e-14	0.002475345955949022	5.38372714973973e-22	2.0215230943935577e-10	1.7530493794646405e-16	7.955269384120726e-18	6.387680839279298e-23
59200000	0.003762326919503344	1.1544353078335743e-49	-3.16182385076722e-41	1.4372649348933631e-12	1.726736151305922e-14	0.002475345955949022	5.38372714973973e-22	2.0215230943935577e-10	1.7530493794646405e-16	7.955269384120726e-18	6.387680839279298e-23
59300000	0.003762326919503344	1.1544353078335743e-49	-3.167164403598341e-41	1.4372649348933631e-12	1.726736151305922e-14	0.002475345955949022	5.38372714973973e-22	2.0215230943935577e-10	1.7530493794646405e-16	7.955269384120726e-18	6.387680839279298e-23
59400000	0.003762326919503344	1.1544353078335743e-49	-3.172504956426141e-41	1.4372649348933631e-12	1.726736151305922e-14	0.002475345955949022	5.38372714973973e-22	2.0215230943935577e-10	1.7530493794646405e-16	7.955269384120726e-18	6.387680839279298e-23
59500000	0.003762326919503344	1.1544353078335743e-49	-3.177845509250705e-41	1.4372649348933631e-12	1.726736151305922e-14	0.002475345955949022	5.38372714973973e-22	2.0215230943935577e-10	1.7530493794646405e-16	7.955269384120726e-18	6.387680839279298e-23
59600000	0.003762326919503344	1.1544353078335743e-49	-3.183186062072117e-41	1.4372649348933631e-12	1.726736151305922e-14	0.002475345955949022	5.38372714973973e-22	2.0215230943935577e-10	1.7530493794646405e-16	7.955269384120726e-18	6.387680839279298e-23
59700000	0.003762326919503344	1.1544353078335743e-49	-3.1885266148904617e-41	1.4372649348933631e-12	1.726736151305922e-14	0.002475345955949022	5.38372714973973e-22	2.0215230943935577e-10	1.7530493794646405e-16	7.955269384120726e-18	6.387680839279298e-23
59800000	0.003762326919503344	1.1544353078335743e-49	-3.1938671677058236e-41	1.4372649348933631e-12	1.726736151305922e-14	0.002475345955949022	5.38372714973973e-22	2.0215230943935577e-10	1.7530493794646405e-16	7.955269384120726e-18	6.387680839279298e-23
59900000	0.003762326919503344	1.1544353078335743e-49	-3.199207720518287e-41	1.4372649348933631e-12	1.726736151305922e-14	0.002475345955949022	5.38372714973973e-22	2.0215230943935577e-10	1.7530493794646405e-16	7.955269384120726e-18	6.387680839279298e-23
60000000	0.003762326919503344	1.1544353078335743e-49	-3.204548273327937e-41	1.4372649348933631e-12	1.726736151305922e-14	0.002475345955949022	5.38372714973973e-22	2.0215230943935577e-10	1.7530493794646405e-16	7.955269384120726e-18	6.387680839279298e-23
60100000	0.003762326919503344	1.1544353078335743e-49	-3.2098888261348566e-41	1.4372649348933631e-12	1.726736151305922e-14	0.002475345955949022	5.38372714973973e-22	2.0215230943935577e-10	1.7530493794646405e-16	7.955269384120726e-18	6.387680839279298e-23
60200000	0.003762326919503344	1.1544353078335743e-49	-3.215229378939132e-41	1.4372649348933631e-12	1.726736151305922e-14	0.002475345955949022	5.38372714973973e-22	2.0215230943935577e-10	1.7530493794646405e-16	7.955269384120726e-18	6.387680839279298e-23
60300000	0.003762326919503344	1.1544353078335743e-49	-3.220569931740847e-41	1.4372649348933631e-12	1.726736151305922e-14	0.002475345955949022	5.38372714973973e-22	2.0215230943935577e-10	1.7530493794646405e-16	7.955269384120726e-18	6.387680839279298e-23
60400000	0.003762326919503344	1.1544353078335743e-49	-3.2259104845400855e-41	1.4372649348933631e-12	1.726736151305922e-14	0.002475345955949022	5.38372714973973e-22	2.0215230943935577e-10	1.7530493794646405e-16	7.955269384120726e-18	6.387680839279298e-23
60500000	0.003762326919503344	1.1544353078335743e-49	-3.231251037336933e-41	1.4372649348933631e-12	1.726736151305922e-14	0.002475345955949022	5.38372714973973e-22	2.0215230943935577e-10	1.7530493794646405e-16	7.955269384120726e-18	6.387680839279298e-23
60600000	0.003762326919503344	1.1544353078335743e-49	-3.236591590131473e-41	1.4372649348933631e-12	1.726736151305922e-14	0.002475345955949022	5.38372714973973e-22	2.0215230943935577e-10	1.7530493794646405e-16	7.955269384120726e-18	6.387680839279298e-23
60700000	0.003762326919503344	1.1544353078335743e-49	-3.2419321429237907e-41	1.4372649348933631e-12	1.726736151305922e-14	0.002475345955949022	5.38372714973973e-22	2.0215230943935577e-10	1.7530493794646405e-16	7.955269384120726e-18	6.387680839279298e-23
60800000	0.003762326919503344	1.1544353078335743e-49	-3.2472726957139704e-41	1.4372649348933631e-12	1.726736151305922e-14	0.002475345955949022	5.38372714973973e-22	2.0215230943935577e-10	1.7530493794646405e-16	7.955269384120726e-18	6.387680839279298e-23
60900000	0.003762326919503344	1.1544353078335743e-49	-3.252613248502097e-41	1.4372649348933631e-12	1.726736151305922e-14	0.002475345955949022	5.38372714973973e-22	2.0215230943935577e-10	1.7530493794646405e-16	7.955269384120726e-18	6.387680839279298e-23
61000000	0.003762326919503344	1.1544353078335743e-49	-3.257953801288254e-41	1.4372649348933631e-12	1.726736151305922e-14	0.002475345955949022	5.38372714973973e-22	2.0215230943935577e-10	1.7530493794646405e-16	7.955269384120726e-18	6.387680839279298e-23
61100000	0.003762326919503344	1.1544353078335743e-49	-3.263294354072526e-41	1.4372649348933631e-12	1.726736151305922e-14	0.002475345955949022	5.38372714973973e-22	2.0215230943935577e-10	1.7530493794646405e-16	7.955269384120726e-18	6.387680839279298e-23
61200000	0.003762326919503344	1.1544353078335743e-49	-3.2686349068549984e-41	1.4372649348933631e-12	1.726736151305922e-14	0.002475345955949022	5.38372714973973e-22	2.0215230943935577e-10	1.7530493794646405e-16	7.955269384120726e-18	6.387680839279298e-23
61300000	0.003762326919503344	1.1544353078335743e-49	-3.273975459635755e-41	1.4372649348933631e-12	1.726736151305922e-14	0.002475345955949022	5.38372714973973e-22	2.0215230943935577e-10	1.7530493794646405e-16	7.955269384120726e-18	6.387680839279298e-23
61400000	0.003762326919503344	1.1544353078335743e-49	-3.2793160124148807e-41	1.4372649348933631e-12	1.726736151305922e-14	0.002475345955949022	5.38372714973973e-22	2.0215230943935577e-10	1.7530493794646405e-16	7.955269384120726e-18	6.387680839279298e-23
61500000	0.003762326919503344	1.1544353078335743e-49	-3.2846565651924595e-41	1.4372649348933631e-12	1.726736151305922e-14	0.002475345955949022	5.38372714973973e-22	2.0215230943935577e-10	1.7530493794646405e-16	7.955269384120726e-18	6.387680839279298e-23
61600000	0.003762326919503344	1.1544353078335743e-49	-3.289997117968576e-41	1.4372649348933631e-12	1.726736151305922e-14	0.002475345955949022	5.38372714973973e-22	2.0215230943935577e-10	1.7530493794646405e-16	7.955269384120726e-18	6.387680839279298e-23
61700000	0.003762326919503344	1.1544353078335743e-49	-3.295337670743315e-41	1.4372649348933631e-12	1.726736151305922e-14	0.002475345955949022	5.38372714973973e-22	2.0215230943935577e-10	1.7530493794646405e-16	7.955269384120726e-18	6.387680839279298e-23
61800000	0.003762326919503344	1.1544353078335743e-49	-3.3006782235167604e-41	1.4372649348933631e-12	1.726736151305922e-14	0.002475345955949022	5.38372714973973e-22	2.0215230943935577e-10	1.7530493794646405e-16	7.955269384120726e-18	6.387680839279298e-23
61900000	0.003762326919503344	1.1544353078335743e-49	-3.3060187762889976e-41	1.4372649348933631e-12	1.726736151305922e-14	0.002475345955949022	5.38372714973973e-22	2.0215230943935577e-10	1.7530493794646405e-16	7.955269384120726e-18	6.387680839279298e-23
62000000	0.003762326919503344	1.1544353078335743e-49	-3.3113593290601097e-41	1.4372649348933631e-12	1.726736151305922e-14	0.002475345955949022	5.38372714973973e-22	2.0215230943935577e-10	1.7530493794646405e-16	7.955269384120726e-18	6.387680839279298e-23
62100000	0.003762326919503344	1.1544353078335743e-49	-3.316699881830183e-41	1.4372649348933631e-12	1.726736151305922e-14	0.0024753459559490217	5.38372714973973e-22	2.0215230943935577e-10	1.7530493794646405e-16	7.955269384120726e-18	6.387680839279298e-23
62200000	0.003762326919503344	1.1544353078335743e-49	-3.3220404345993e-41	1.4372649348933631e-12	1.726736151305922e-14	0.0024753459559490217	5.38372714973973e-22	2.0215230943935577e-10	1.7530493794646405e-16	7.955269384120726e-18	6.387680839279298e-23
62300000	0.003762326919503344	1.1544353078335743e-49	-3.327380987367547e-41	1.4372649348933631e-12	1.726736151305922e-14	0.0024753459559490217	5.38372714973973e-22	2.0215230943935577e-10	1.7530493794646405e-16	7.955269384120726e-18	6.387680839279298e-23
62400000	0.003762326919503344	1.1544353078335743e-49	-3.3327215401350073e-41	1.4372649348933631e-12	1.726736151305922e-14	0.0024753459559490217	5.38372714973973e-22	2.0215230943935577e-10	1.7530493794646405e-16	7.955269384120726e-18	6.387680839279298e-23
62500000	0.003762326919503344	1.1544353078335743e-49	-3.338062092901766e-41	1.4372649348933631e-12	1.726736151305922e-14	0.0024753459559490217	5.38372714973973e-22	2.0215230943935577e-10	1.7530493794646405e-16	7.955269384120726e-18	6.387680839279298e-23
62600000	0.003762326919503344	1.1544353078335743e-49	-3.343402645667907e-41	1.4372649348933631e-12	1.726736151305922e-14	0.0024753459559490217	5.38372714973973e-22	2.0215230943935577e-10	1.7530493794646405e-16	7.955269384120726e-18	6.387680839279298e-23
62700000	0.003762326919503344	1.1544353078335743e-49	-3.348743198433515e-41	1.4372649348933631e-12	1.726736151305922e-14	0.0024753459559490217	5.38372714973973e-22	2.0215230943935577e-10	1.7530493794646405e-16	7.955269384120726e-18	6.387680839279298e-23
62800000	0.003762326919503344	1.1544353078335743e-49	-3.3540837511986747e-41	1.4372649348933631e-12	1.726736151305922e-14	0.0024753459559490217	5.38372714973973e-22	2.021523094393558e-10	1.7530493794646405e-16	7.955269384120726e-18	6.387680839279298e-23
62900000	0.003762326919503344	1.1544353078335743e-49	-3.3594243039634705e-41	1.4372649348933631e-12	1.726736151305922e-14	0.0024753459559490217	5.38372714973973e-22	2.021523094393558e-10	1.7530493794646405e-16	7.955269384120726e-18	6.387680839279298e-23
63000000	0.0037623269195033444	1.1544353078335743e-49	-3.3647648567279864e-41	1.4372649348933631e-12	1.726736151305922e-14	0.0024753459559490217	5.38372714973973e-22	2.021523094393558e-10	1.7530493794646405e-16	7.955269384120726e-18	6.387680839279298e-23
63100000	0.0037623269195033444	1.1544353078335743e-49	-3.3701054094923077e-41	1.4372649348933631e-12	1.726736151305922e-14	0.0024753459559490217	5.38372714973973e-22	2.021523094393558e-10	1.7530493794646405e-16	7.955269384120726e-18	6.387680839279298e-23
63200000	0.0037623269195033444	1.1544353078335743e-49	-3.375445962256519e-41	1.4372649348933631e-12	1.726736151305922e-14	0.0024753459559490217	5.38372714973973e-22	2.021523094393558e-10	1.7530493794646405e-16	7.955269384120726e-18	6.387680839279298e-23
63300000	0.0037623269195033444	1.1544353078335743e-49	-3.3807865150207033e-41	1.4372649348933631e-12	1.726736151305922e-14	0.0024753459559490217	5.38372714973973e-22	2.021523094393558e-10	1.7530493794646405e-16	7.955269384120726e-18	6.387680839279298e-23
63400000	0.0037623269195033444	1.1544353078335743e-49	-3.3861270677849466e-41	1.4372649348933631e-12	1.726736151305922e-14	0.0024753459559490217	5.38372714973973e-22	2.021523094393558e-10	1.7530493794646405e-16	7.955269384120726e-18	6.387680839279298e-23
63500000	0.0037623269195033444	1.1544353078335743e-49	-3.391467620549333e-41	1.4372649348933631e-12	1.726736151305922e-14	0.0024753459559490217	5.38372714973973e-22	2.021523094393558e-10	1.7530493794646405e-16	7.955269384120726e-18	6.387680839279298e-23
63600000	0.0037623269195033444	1.1544353078335743e-49	-3.3968081733139463e-41	1.4372649348933631e-12	1.726736151305922e-14	0.0024753459559490217	5.38372714973973e-22	2.021523094393558e-10	1.7530493794646405e-16	7.955269384120726e-18	6.387680839279298e-23
63700000	0.0037623269195033444	1.1544353078335743e-49	-3.402148726078872e-41	1.4372649348933631e-12	1.726736151305922e-14	0.0024753459559490217	5.38372714973973e-22	2.021523094393558e-10	1.7530493794646405e-16	7.955269384120726e-18	6.387680839279298e-23
63800000	0.0037623269195033444	1.1544353078335743e-49	-3.4074892788441936e-41	1.4372649348933631e-12	1.726736151305922e-14	0.0024753459559490217	5.38372714973973e-22	2.021523094393558e-10	1.7530493794646405e-16	7.955269384120726e-18	6.387680839279298e-23
63900000	0.0037623269195033444	1.1544353078335743e-49	-3.4128298316099967e-41	1.4372649348933631e-12	1.726736151305922e-14	0.0024753459559490217	5.38372714973973e-22	2.021523094393558e-10	1.7530493794646405e-16	7.955269384120726e-18	6.387680839279298e-23
64000000	0.0037623269195033444	1.1544353078335743e-49	-3.418170384376365e-41	1.4372649348933631e-12	1.726736151305922e-14	0.0024753459559490217	5.38372714973973e-22	2.021523094393558e-10	1.7530493794646405e-16	7.955269384120726e-18	6.387680839279298e-23
64100000	0.0037623269195033444	1.1544353078335743e-49	-3.423510937143383e-41	1.4372649348933631e-12	1.726736151305922e-14	0.0024753459559490217	5.38372714973973e-22	2.021523094393558e-10	1.7530493794646405e-16	7.955269384120726e-18	6.387680839279298e-23
64200000	0.0037623269195033444	1.1544353078335743e-49	-3.428851489911135e-41	1.4372649348933631e-12	1.726736151305922e-14	0.0024753459559490217	5.38372714973973e-22	2.021523094393558e-10	1.7530493794646405e-16	7.955269384120726e-18	6.387680839279298e-23
64300000	0.0037623269195033444	1.1544353078335743e-49	-3.4341920426797057e-41	1.4372649348933631e-12	1.726736151305922e-14	0.0024753459559490217	5.38372714973973e-22	2.021523094393558e-10	1.7530493794646405e-16	7.955269384120726e-18	6.387680839279298e-23
64400000	0.0037623269195033444	1.1544353078335743e-49	-3.4395325954491803e-41	1.4372649348933631e-12	1.726736151305922e-14	0.0024753459559490217	5.38372714973973e-22	2.021523094393558e-10	1.7530493794646405e-16	7.955269384120726e-18	6.387680839279298e-23
64500000	0.0037623269195033444	1.1544353078335743e-49	-3.444873148219642e-41	1.4372649348933631e-12	1.726736151305922e-14	0.0024753459559490217	5.38372714973973e-22	2.021523094393558e-10	1.7530493794646405e-16	7.955269384120726e-18	6.387680839279298e-23
64600000	0.0037623269195033444	1.1544353078335743e-49	-3.450213700991176e-41	1.4372649348933631e-12	1.726736151305922e-14	0.0024753459559490217	5.38372714973973e-22	2.021523094393558e-10	1.7530493794646405e-16	7.955269384120726e-18	6.387680839279298e-23
64700000	0.0037623269195033444	1.1544353078335743e-49	-3.4555542537638676e-41	1.4372649348933631e-12	1.726736151305922e-14	0.0024753459559490217	5.38372714973973e-22	2.021523094393558e-10	1.7530493794646405e-16	7.955269384120726e-18	6.387680839279298e-23
64800000	0.0037623269195033444	1.1544353078335743e-49	-3.4608948065377994e-41	1.4372649348933631e-12	1.726736151305922e-14	0.0024753459559490217	5.38372714973973e-22	2.021523094393558e-10	1.7530493794646405e-16	7.955269384120726e-18	6.387680839279298e-23
64900000	0.0037623269195033444	1.1544353078335743e-49	-3.4662353593130576e-41	1.4372649348933631e-12	1.726736151305922e-14	0.0024753459559490217	5.38372714973973e-22	2.021523094393558e-10	1.7530493794646405e-16	7.955269384120726e-18	6.387680839279298e-23
65000000	0.0037623269195033444	1.1544353078335743e-49	-3.4715759120897254e-41	1.4372649348933631e-12	1.726736151305922e-14	0.0024753459559490217	5.38372714973973e-22	2.021523094393558e-10	1.7530493794646405e-16	7.955269384120726e-18	6.387680839279298e-23
65100000	0.0037623269195033444	1.1544353078335743e-49	-3.476916464867888e-41	1.4372649348933631e-12	1.726736151305922e-14	0.0024753459559490217	5.38372714973973e-22	2.021523094393558e-10	1.7530493794646405e-16	7.955269384120726e-18	6.387680839279298e-23
65200000	0.0037623269195033444	1.1544353078335743e-49	-3.4822570176476297e-41	1.4372649348933631e-12	1.726736151305922e-14	0.0024753459559490217	5.38372714973973e-22	2.021523094393558e-10	1.7530493794646405e-16	7.955269384120726e-18	6.387680839279298e-23
65300000	0.0037623269195033444	1.1544353078335743e-49	-3.487597570429035e-41	1.4372649348933631e-12	1.726736151305922e-14	0.0024753459559490217	5.38372714973973e-22	2.021523094393558e-10	1.7530493794646405e-16	7.955269384120726e-18	6.387680839279298e-23
65400000	0.0037623269195033444	1.1544353078335743e-49	-3.492938123212189e-41	1.4372649348933631e-12	1.726736151305922e-14	0.0024753459559490217	5.38372714973973e-22	2.021523094393558e-10	1.7530493794646405e-16	7.955269384120726e-18	6.387680839279298e-23
65500000	0.0037623269195033444	1.1544353078335743e-49	-3.498278675997175e-41	1.4372649348933631e-12	1.726736151305922e-14	0.0024753459559490217	5.38372714973973e-22	2.021523094393558e-10	1.7530493794646405e-16	7.955269384120726e-18	6.387680839279298e-23
65600000	0.0037623269195033444	1.1544353078335743e-49	-3.5036192287840777e-41	1.4372649348933631e-12	1.726736151305922e-14	0.0024753459559490217	5.38372714973973e-22	2.021523094393558e-10	1.7530493794646405e-16	7.955269384120726e-18	6.387680839279298e-23
65700000	0.0037623269195033444	1.1544353078335743e-49	-3.5089597815729825e-41	1.4372649348933631e-12	1.726736151305922e-14	0.0024753459559490217	5.38372714973973e-22	2.021523094393558e-10	1.7530493794646405e-16	7.955269384120726e-18	6.387680839279298e-23
65800000	0.0037623269195033444	1.1544353078335743e-49	-3.514300334363973e-41	1.4372649348933631e-12	1.726736151305922e-14	0.0024753459559490217	5.38372714973973e-22	2.021523094393558e-10	1.7530493794646405e-16	7.955269384120726e-18	6.387680839279298e-23
65900000	0.0037623269195033444	1.1544353078335743e-49	-3.519640887157134e-41	1.4372649348933631e-12	1.726736151305922e-14	0.0024753459559490217	5.38372714973973e-22	2.021523094393558e-10	1.7530493794646405e-16	7.955269384120726e-18	6.387680839279298e-23
66000000	0.0037623269195033444	1.1544353078335743e-49	-3.52498143995255e-41	1.4372649348933631e-12	1.726736151305922e-14	0.0024753459559490217	5.38372714973973e-22	2.021523094393558e-10	1.7530493794646405e-16	7.955269384120726e-18	6.387680839279298e-23
66100000	0.0037623269195033444	1.1544353078335743e-49	-3.5303219927503054e-41	1.4372649348933631e-12	1.726736151305922e-14	0.0024753459559490217	5.38372714973973e-22	2.021523094393558e-10	1.7530493794646405e-16	7.955269384120726e-18	6.387680839279298e-23
66200000	0.0037623269195033444	1.1544353078335743e-49	-3.5356625455504847e-41	1.4372649348933631e-12	1.726736151305922e-14	0.0024753459559490217	5.38372714973973e-22	2.021523094393558e-10	1.7530493794646405e-16	7.955269384120726e-18	6.387680839279298e-23
66300000	0.0037623269195033444	1.1544353078335743e-49	-3.5410030983531727e-41	1.4372649348933631e-12	1.726736151305922e-14	0.0024753459559490217	5.38372714973973e-22	2.021523094393558e-10	1.7530493794646405e-16	7.955269384120726e-18	6.387680839279298e-23
66400000	0.0037623269195033444	1.1544353078335743e-49	-3.5463436511584534e-41	1.4372649348933631e-12	1.726736151305922e-14	0.0024753459559490217	5.38372714973973e-22	2.021523094393558e-10	1.7530493794646405e-16	7.955269384120726e-18	6.387680839279298e-23
66500000	0.0037623269195033444	1.1544353078335743e-49	-3.5516842039664116e-41	1.4372649348933631e-12	1.726736151305922e-14	0.0024753459559490217	5.38372714973973e-22	2.021523094393558e-10	1.7530493794646405e-16	7.955269384120726e-18	6.387680839279298e-23
66600000	0.0037623269195033444	1.1544353078335743e-49	-3.5570247567765884e-41	1.4372649348933631e-12	1.726736151305922e-14	0.0024753459559490217	5.38372714973973e-22	2.021523094393558e-10	1.7530493794646405e-16	7.955269384120726e-18	6.387680839279298e-23
66700000	0.0037623269195033444	1.1544353078335743e-49	-3.5623653095829004e-41	1.4372649348933631e-12	1.726736151305922e-14	0.0024753459559490217	5.38372714973973e-22	2.021523094393558e-10	1.7530493794646405e-16	7.955269384120726e-18	6.387680839279298e-23
66800000	0.0037623269195033444	1.1544353078335743e-49	-3.567705862383696e-41	1.4372649348933631e-12	1.726736151305922e-14	0.0024753459559490217	5.38372714973973e-22	2.021523094393558e-10	1.7530493794646405e-16	7.955269384120726e-18	6.387680839279298e-23
66900000	0.0037623269195033444	1.1544353078335743e-49	-3.5730464151790583e-41	1.4372649348933631e-12	1.726736151305922e-14	0.0024753459559490217	5.38372714973973e-22	2.021523094393558e-10	1.7530493794646405e-16	7.955269384120726e-18	6.387680839279298e-23
67000000	0.0037623269195033444	1.1544353078335743e-49	-3.578386967969072e-41	1.4372649348933631e-12	1.726736151305922e-14	0.0024753459559490217	5.38372714973973e-22	2.021523094393558e-10	1.7530493794646405e-16	7.955269384120726e-18	6.387680839279298e-23
67100000	0.0037623269195033444	1.1544353078335743e-49	-3.5837275207538224e-41	1.4372649348933631e-12	1.726736151305922e-14	0.0024753459559490217	5.38372714973973e-22	2.021523094393558e-10	1.7530493794646405e-16	7.955269384120726e-18	6.387680839279298e-23
67200000	0.0037623269195033444	1.1544353078335743e-49	-3.589068073533393e-41	1.4372649348933631e-12	1.726736151305922e-14	0.0024753459559490217	5.38372714973973e-22	2.021523094393558e-10	1.7530493794646405e-16	7.955269384120726e-18	6.387680839279298e-23
67300000	0.0037623269195033444	1.1544353078335743e-49	-3.5944086263078686e-41	1.4372649348933631e-12	1.726736151305922e-14	0.0024753459559490217	5.38372714973973e-22	2.021523094393558e-10	1.7530493794646405e-16	7.955269384120726e-18	6.387680839279298e-23
67400000	0.0037623269195033444	1.1544353078335743e-49	-3.599749179077334e-41	1.4372649348933631e-12	1.726736151305922e-14	0.0024753459559490217	5.38372714973973e-22	2.021523094393558e-10	1.7530493794646405e-16	7.955269384120726e-18	6.387680839279298e-23
67500000	0.0037623269195033444	1.1544353078335743e-49	-3.605089731841874e-41	1.4372649348933631e-12	1.726736151305922e-14	0.0024753459559490217	5.38372714973973e-22	2.021523094393558e-10	1.7530493794646405e-16	7.955269384120726e-18	6.387680839279298e-23
67600000	0.0037623269195033444	1.1544353078335743e-49	-3.610430284601572e-41	1.4372649348933631e-12	1.726736151305922e-14	0.0024753459559490217	5.38372714973973e-22	2.021523094393558e-10	1.7530493794646405e-16	7.955269384120726e-18	6.387680839279298e-23
67700000	0.0037623269195033444	1.1544353078335743e-49	-3.615770837356513e-41	1.4372649348933631e-12	1.726736151305922e-14	0.0024753459559490217	5.38372714973973e-22	2.021523094393558e-10	1.7530493794646405e-16	7.955269384120726e-18	6.387680839279298e-23
67800000	0.0037623269195033444	1.1544353078335743e-49	-3.6211113901067814e-41	1.4372649348933631e-12	1.726736151305922e-14	0.0024753459559490217	5.38372714973973e-22	2.021523094393558e-10	1.7530493794646405e-16	7.955269384120726e-18	6.387680839279298e-23
67900000	0.0037623269195033444	1.1544353078335743e-49	-3.626451942852462e-41	1.4372649348933631e-12	1.726736151305922e-14	0.0024753459559490217	5.38372714973973e-22	2.021523094393558e-10	1.7530493794646405e-16	7.955269384120726e-18	6.387680839279298e-23
68000000	0.0037623269195033444	1.1544353078335743e-49	-3.6317924955936395e-41	1.4372649348933631e-12	1.726736151305922e-14	0.0024753459559490217	5.38372714973973e-22	2.021523094393558e-10	1.7530493794646405e-16	7.955269384120726e-18	6.387680839279298e-23
68100000	0.0037623269195033444	1.1544353078335743e-49	-3.6371330483303974e-41	1.4372649348933631e-12	1.726736151305922e-14	0.0024753459559490217	5.38372714973973e-22	2.021523094393558e-10	1.7530493794646405e-16	7.955269384120726e-18	6.387680839279298e-23
68200000	0.0037623269195033444	1.1544353078335743e-49	-3.6424736010628206e-41	1.4372649348933631e-12	1.726736151305922e-14	0.0024753459559490217	5.38372714973973e-22	2.021523094393558e-10	1.7530493794646405e-16	7.955269384120726e-18	6.387680839279298e-23
68300000	0.0037623269195033444	1.1544353078335743e-49	-3.647814153790994e-41	1.4372649348933631e-12	1.726736151305922e-14	0.0024753459559490217	5.38372714973973e-22	2.021523094393558e-10	1.7530493794646405e-16	7.955269384120726e-18	6.387680839279298e-23
68400000	0.0037623269195033444	1.1544353078335743e-49	-3.6531547065150017e-41	1.4372649348933631e-12	1.726736151305922e-14	0.0024753459559490217	5.38372714973973e-22	2.021523094393558e-10	1.7530493794646405e-16	7.955269384120726e-18	6.387680839279298e-23
68500000	0.0037623269195033444	1.1544353078335743e-49	-3.6584952592349284e-41	1.4372649348933631e-12	1.726736151305922e-14	0.0024753459559490217	5.38372714973973e-22	2.021523094393558e-10	1.7530493794646405e-16	7.955269384120726e-18	6.387680839279298e-23
68600000	0.0037623269195033444	1.1544353078335743e-49	-3.663835811950859e-41	1.4372649348933631e-12	1.726736151305922e-14	0.0024753459559490217	5.38372714973973e-22	2.021523094393558e-10	1.7530493794646405e-16	7.955269384120726e-18	6.387680839279298e-23
68700000	0.0037623269195033444	1.1544353078335743e-49	-3.6691763646628767e-41	1.4372649348933631e-12	1.726736151305922e-14	0.0024753459559490217	5.38372714973973e-22	2.021523094393558e-10	1.7530493794646405e-16	7.955269384120726e-18	6.387680839279298e-23
68800000	0.0037623269195033444	1.1544353078335743e-49	-3.6745169173710665e-41	1.4372649348933631e-12	1.726736151305922e-14	0.0024753459559490217	5.38372714973973e-22	2.021523094393558e-10	1.7530493794646405e-16	7.955269384120726e-18	6.387680839279298e-23
68900000	0.0037623269195033444	1.1544353078335743e-49	-3.679857470075514e-41	1.4372649348933631e-12	1.726736151305922e-14	0.0024753459559490217	5.38372714973973e-22	2.021523094393558e-10	1.7530493794646405e-16	7.955269384120726e-18	6.387680839279298e-23
69000000	0.0037623269195033444	1.1544353078335743e-49	-3.685198022776302e-41	1.4372649348933631e-12	1.726736151305922e-14	0.0024753459559490217	5.38372714973973e-22	2.021523094393558e-10	1.7530493794646405e-16	7.955269384120726e-18	6.387680839279298e-23
69100000	0.0037623269195033444	1.1544353078335743e-49	-3.690538575473516e-41	1.4372649348933631e-12	1.726736151305922e-14	0.0024753459559490217	5.38372714973973e-22	2.021523094393558e-10	1.7530493794646405e-16	7.955269384120726e-18	6.387680839279298e-23
69200000	0.0037623269195033444	1.1544353078335743e-49	-3.6958791281672403e-41	1.4372649348933631e-12	1.726736151305922e-14	0.0024753459559490217	5.38372714973973e-22	2.021523094393558e-10	1.7530493794646405e-16	7.955269384120726e-18	6.387680839279298e-23
69300000	0.0037623269195033444	1.1544353078335743e-49	-3.7012196808575595e-41	1.4372649348933631e-12	1.726736151305922e-14	0.0024753459559490217	5.38372714973973e-22	2.021523094393558e-10	1.7530493794646405e-16	7.955269384120726e-18	6.387680839279298e-23
69400000	0.0037623269195033444	1.1544353078335743e-49	-3.706560233544558e-41	1.4372649348933631e-12	1.726736151305922e-14	0.0024753459559490217	5.38372714973973e-22	2.021523094393558e-10	1.7530493794646405e-16	7.955269384120726e-18	6.387680839279298e-23
69500000	0.0037623269195033444	1.1544353078335743e-49	-3.7119007862283196e-41	1.4372649348933631e-12	1.726736151305922e-14	0.0024753459559490217	5.38372714973973e-22	2.021523094393558e-10	1.7530493794646405e-16	7.955269384120726e-18	6.387680839279298e-23
69600000	0.0037623269195033444	1.1544353078335743e-49	-3.71724133890893e-41	1.4372649348933631e-12	1.726736151305922e-14	0.0024753459559490217	5.38372714973973e-22	2.021523094393558e-10	1.7530493794646405e-16	7.955269384120726e-18	6.387680839279298e-23
69700000	0.0037623269195033444	1.1544353078335743e-49	-3.7225818915864726e-41	1.4372649348933631e-12	1.726736151305922e-14	0.0024753459559490217	5.38372714973973e-22	2.021523094393558e-10	1.7530493794646405e-16	7.955269384120726e-18	6.387680839279298e-23
69800000	0.0037623269195033444	1.1544353078335743e-49	-3.7279224442610327e-41	1.4372649348933631e-12	1.726736151305922e-14	0.0024753459559490217	5.38372714973973e-22	2.021523094393558e-10	1.7530493794646405e-16	7.955269384120726e-18	6.387680839279298e-23
69900000	0.0037623269195033444	1.1544353078335743e-49	-3.733262996932694e-41	1.4372649348933631e-12	1.726736151305922e-14	0.0024753459559490217	5.38372714973973e-22	2.021523094393558e-10	1.7530493794646405e-16	7.955269384120726e-18	6.387680839279298e-23
70000000	0.0037623269195033444	1.1544353078335743e-49	-3.738603549601542e-41	1.4372649348933631e-12	1.726736151305922e-14	0.0024753459559490217	5.38372714973973e-22	2.021523094393558e-10	1.7530493794646405e-16	7.955269384120726e-18	6.387680839279298e-23
70100000	0.0037623269195033444	1.1544353078335743e-49	-3.74394410226766e-41	1.4372649348933631e-12	1.726736151305922e-14	0.0024753459559490217	5.38372714973973e-22	2.021523094393558e-10	1.7530493794646405e-16	7.955269384120726e-18	6.387680839279298e-23
70200000	0.0037623269195033444	1.1544353078335743e-49	-3.749284654931133e-41	1.4372649348933631e-12	1.726736151305922e-14	0.0024753459559490217	5.38372714973973e-22	2.021523094393558e-10	1.7530493794646405e-16	7.955269384120726e-18	6.387680839279298e-23
70300000	0.0037623269195033444	1.1544353078335743e-49	-3.754625207592046e-41	1.4372649348933631e-12	1.726736151305922e-14	0.0024753459559490217	5.38372714973973e-22	2.021523094393558e-10	1.7530493794646405e-16	7.955269384120726e-18	6.387680839279298e-23
70400000	0.0037623269195033444	1.1544353078335743e-49	-3.759965760250483e-41	1.4372649348933631e-12	1.726736151305922e-14	0.0024753459559490217	5.38372714973973e-22	2.021523094393558e-10	1.7530493794646405e-16	7.955269384120726e-18	6.387680839279298e-23
70500000	0.0037623269195033444	1.1544353078335743e-49	-3.7653063129065284e-41	1.4372649348933631e-12	1.726736151305922e-14	0.0024753459559490217	5.38372714973973e-22	2.021523094393558e-10	1.7530493794646405e-16	7.955269384120726e-18	6.387680839279298e-23
70600000	0.0037623269195033444	1.1544353078335743e-49	-3.7706468655602666e-41	1.4372649348933631e-12	1.726736151305922e-14	0.0024753459559490217	5.38372714973973e-22	2.021523094393558e-10	1.7530493794646405e-16	7.955269384120726e-18	6.387680839279298e-23
70700000	0.0037623269195033444	1.1544353078335743e-49	-3.775987418211782e-41	1.4372649348933631e-12	1.726736151305922e-14	0.0024753459559490217	5.38372714973973e-22	2.021523094393558e-10	1.7530493794646405e-16	7.955269384120726e-18	6.387680839279298e-23
70800000	0.0037623269195033444	1.1544353078335743e-49	-3.78132797086116e-41	1.4372649348933631e-12	1.726736151305922e-14	0.0024753459559490217	5.38372714973973e-22	2.021523094393558e-10	1.7530493794646405e-16	7.955269384120726e-18	6.387680839279298e-23
70900000	0.0037623269195033444	1.1544353078335743e-49	-3.786668523508484e-41	1.4372649348933631e-12	1.726736151305922e-14	0.0024753459559490217	5.38372714973973e-22	2.021523094393558e-10	1.7530493794646405e-16	7.955269384120726e-18	6.387680839279298e-23
71000000	0.0037623269195033444	1.1544353078335743e-49	-3.7920090761538393e-41	1.4372649348933631e-12	1.726736151305922e-14	0.0024753459559490217	5.38372714973973e-22	2.021523094393558e-10	1.7530493794646405e-16	7.955269384120726e-18	6.387680839279298e-23
71100000	0.0037623269195033444	1.1544353078335743e-49	-3.79734962879731e-41	1.4372649348933631e-12	1.726736151305922e-14	0.0024753459559490217	5.38372714973973e-22	2.021523094393558e-10	1.7530493794646405e-16	7.955269384120726e-18	6.387680839279298e-23
71200000	0.0037623269195033444	1.1544353078335743e-49	-3.8026901814389803e-41	1.4372649348933631e-12	1.726736151305922e-14	0.0024753459559490217	5.38372714973973e-22	2.021523094393558e-10	1.7530493794646405e-16	7.955269384120726e-18	6.387680839279298e-23
71300000	0.0037623269195033444	1.1544353078335743e-49	-3.808030734078935e-41	1.4372649348933631e-12	1.726736151305922e-14	0.0024753459559490217	5.38372714973973e-22	2.021523094393558e-10	1.7530493794646405e-16	7.955269384120726e-18	6.387680839279298e-23
71400000	0.0037623269195033444	1.1544353078335743e-49	-3.8133712867172585e-41	1.4372649348933631e-12	1.726736151305922e-14	0.0024753459559490217	5.38372714973973e-22	2.021523094393558e-10	1.7530493794646405e-16	7.955269384120726e-18	6.387680839279298e-23
71500000	0.0037623269195033444	1.1544353078335743e-49	-3.818711839354035e-41	1.4372649348933631e-12	1.726736151305922e-14	0.0024753459559490217	5.38372714973973e-22	2.021523094393558e-10	1.7530493794646405e-16	7.955269384120726e-18	6.387680839279298e-23
71600000	0.0037623269195033444	1.1544353078335743e-49	-3.82405239198935e-41	1.4372649348933631e-12	1.726736151305922e-14	0.0024753459559490217	5.38372714973973e-22	2.021523094393558e-10	1.7530493794646405e-16	7.955269384120726e-18	6.387680839279298e-23
71700000	0.0037623269195033444	1.1544353078335743e-49	-3.829392944623287e-41	1.4372649348933631e-12	1.726736151305922e-14	0.0024753459559490217	5.38372714973973e-22	2.021523094393558e-10	1.7530493794646405e-16	7.955269384120726e-18	6.387680839279298e-23
71800000	0.0037623269195033444	1.1544353078335743e-49	-3.8347334972559305e-41	1.4372649348933631e-12	1.726736151305922e-14	0.0024753459559490217	5.38372714973973e-22	2.021523094393558e-10	1.7530493794646405e-16	7.955269384120726e-18	6.387680839279298e-23
71900000	0.0037623269195033444	1.1544353078335743e-49	-3.8400740498873654e-41	1.4372649348933631e-12	1.726736151305922e-14	0.0024753459559490217	5.38372714973973e-22	2.021523094393558e-10	1.7530493794646405e-16	7.955269384120726e-18	6.387680839279298e-23
72000000	0.0037623269195033444	1.1544353078335743e-49	-3.8454146025176757e-41	1.4372649348933631e-12	1.726736151305922e-14	0.0024753459559490217	5.38372714973973e-22	2.021523094393558e-10	1.7530493794646405e-16	7.955269384120726e-18	6.387680839279298e-23
72100000	0.0037623269195033444	1.1544353078335743e-49	-3.8507551551469466e-41	1.4372649348933631e-12	1.726736151305922e-14	0.002475345955949022	5.38372714973973e-22	2.021523094393558e-10	1.7530493794646405e-16	7.955269384120726e-18	6.387680839279298e-23
72200000	0.0037623269195033444	1.1544353078335743e-49	-3.856095707775262e-41	1.4372649348933631e-12	1.726736151305922e-14	0.002475345955949022	5.38372714973973e-22	2.021523094393558e-10	1.7530493794646405e-16	7.955269384120726e-18	6.387680839279298e-23
72300000	0.0037623269195033444	1.1544353078335743e-49	-3.861436260402707e-41	1.4372649348933631e-12	1.726736151305922e-14	0.002475345955949022	5.38372714973973e-22	2.021523094393558e-10	1.7530493794646405e-16	7.955269384120726e-18	6.387680839279298e-23
72400000	0.0037623269195033444	1.1544353078335743e-49	-3.8667768130293656e-41	1.4372649348933631e-12	1.726736151305922e-14	0.002475345955949022	5.38372714973973e-22	2.021523094393558e-10	1.7530493794646405e-16	7.955269384120726e-18	6.387680839279298e-23
72500000	0.0037623269195033444	1.1544353078335743e-49	-3.872117365655322e-41	1.4372649348933631e-12	1.726736151305922e-14	0.002475345955949022	5.38372714973973e-22	2.021523094393558e-10	1.7530493794646405e-16	7.955269384120726e-18	6.387680839279298e-23
72600000	0.0037623269195033444	1.1544353078335743e-49	-3.877457918280661e-41	1.4372649348933631e-12	1.726736151305922e-14	0.002475345955949022	5.38372714973973e-22	2.021523094393558e-10	1.7530493794646405e-16	7.955269384120726e-18	6.387680839279298e-23
72700000	0.0037623269195033444	1.1544353078335743e-49	-3.8827984709054673e-41	1.4372649348933631e-12	1.726736151305922e-14	0.002475345955949022	5.38372714973973e-22	2.021523094393558e-10	1.7530493794646405e-16	7.955269384120726e-18	6.387680839279298e-23
72800000	0.0037623269195033444	1.1544353078335743e-49	-3.888139023529825e-41	1.4372649348933631e-12	1.726736151305922e-14	0.002475345955949022	5.38372714973973e-22	2.021523094393558e-10	1.7530493794646405e-16	7.955269384120726e-18	6.387680839279298e-23
72900000	0.0037623269195033444	1.1544353078335743e-49	-3.893479576153819e-41	1.4372649348933631e-12	1.726736151305922e-14	0.002475345955949022	5.38372714973973e-22	2.021523094393558e-10	1.7530493794646405e-16	7.955269384120726e-18	6.387680839279298e-23
73000000	0.0037623269195033444	1.1544353078335745e-49	-3.898820128777533e-41	1.4372649348933631e-12	1.726736151305922e-14	0.002475345955949022	5.38372714973973e-22	2.021523094393558e-10	1.7530493794646405e-16	7.955269384120726e-18	6.387680839279298e-23
73100000	0.003762326919503344	1.1544353078335745e-49	-3.9041606814010524e-41	1.4372649348933631e-12	1.726736151305922e-14	0.002475345955949022	5.38372714973973e-22	2.0215230943935577e-10	1.7530493794646405e-16	7.955269384120726e-18	6.387680839279298e-23
73200000	0.003762326919503344	1.1544353078335745e-49	-3.909501234024461e-41	1.4372649348933631e-12	1.726736151305922e-14	0.002475345955949022	5.38372714973973e-22	2.0215230943935577e-10	1.7530493794646405e-16	7.955269384120726e-18	6.387680839279298e-23
73300000	0.003762326919503344	1.1544353078335745e-49	-3.914841786647844e-41	1.4372649348933631e-12	1.726736151305922e-14	0.002475345955949022	5.38372714973973e-22	2.0215230943935577e-10	1.7530493794646405e-16	7.955269384120726e-18	6.387680839279298e-23
73400000	0.003762326919503344	1.1544353078335745e-49	-3.9201823392712854e-41	1.4372649348933631e-12	1.726736151305922e-14	0.002475345955949022	5.38372714973973e-22	2.0215230943935577e-10	1.7530493794646405e-16	7.955269384120726e-18	6.387680839279298e-23
73500000	0.003762326919503344	1.1544353078335745e-49	-3.9255228918948695e-41	1.4372649348933631e-12	1.726736151305922e-14	0.002475345955949022	5.38372714973973e-22	2.0215230943935577e-10	1.7530493794646405e-16	7.955269384120726e-18	6.387680839279298e-23
73600000	0.003762326919503344	1.1544353078335745e-49	-3.930863444518681e-41	1.4372649348933631e-12	1.726736151305922e-14	0.002475345955949022	5.38372714973973e-22	2.0215230943935577e-10	1.7530493794646405e-16	7.955269384120726e-18	6.387680839279298e-23
73700000	0.003762326919503344	1.1544353078335745e-49	-3.9362039971428046e-41	1.4372649348933631e-12	1.726736151305922e-14	0.002475345955949022	5.38372714973973e-22	2.0215230943935577e-10	1.7530493794646405e-16	7.955269384120726e-18	6.387680839279298e-23
73800000	0.003762326919503344	1.1544353078335745e-49	-3.9415445497673247e-41	1.4372649348933631e-12	1.726736151305922e-14	0.002475345955949022	5.38372714973973e-22	2.0215230943935577e-10	1.7530493794646405e-16	7.955269384120726e-18	6.387680839279298e-23
73900000	0.003762326919503344	1.1544353078335745e-49	-3.9468851023923256e-41	1.4372649348933631e-12	1.726736151305922e-14	0.002475345955949022	5.38372714973973e-22	2.0215230943935577e-10	1.7530493794646405e-16	7.955269384120726e-18	6.387680839279298e-23
74000000	0.003762326919503344	1.1544353078335745e-49	-3.952225655017892e-41	1.4372649348933631e-12	1.726736151305922e-14	0.002475345955949022	5.38372714973973e-22	2.0215230943935577e-10	1.7530493794646405e-16	7.955269384120726e-18	6.387680839279298e-23
74100000	0.003762326919503344	1.1544353078335745e-49	-3.9575662076441075e-41	1.4372649348933631e-12	1.726736151305922e-14	0.002475345955949022	5.38372714973973e-22	2.0215230943935577e-10	1.7530493794646405e-16	7.955269384120726e-18	6.387680839279298e-23
74200000	0.003762326919503344	1.1544353078335745e-49	-3.962906760271058e-41	1.4372649348933631e-12	1.726736151305922e-14	0.002475345955949022	5.38372714973973e-22	2.0215230943935577e-10	1.7530493794646405e-16	7.955269384120726e-18	6.387680839279298e-23
74300000	0.003762326919503344	1.1544353078335745e-49	-3.968247312898827e-41	1.4372649348933631e-12	1.726736151305922e-14	0.002475345955949022	5.38372714973973e-22	2.0215230943935577e-10	1.7530493794646405e-16	7.955269384120726e-18	6.387680839279298e-23
74400000	0.003762326919503344	1.1544353078335745e-49	-3.973587865527499e-41	1.4372649348933631e-12	1.726736151305922e-14	0.002475345955949022	5.38372714973973e-22	2.0215230943935577e-10	1.7530493794646405e-16	7.955269384120726e-18	6.387680839279298e-23
74500000	0.003762326919503344	1.1544353078335745e-49	-3.9789284181571595e-41	1.4372649348933631e-12	1.726736151305922e-14	0.002475345955949022	5.38372714973973e-22	2.0215230943935577e-10	1.7530493794646405e-16	7.955269384120726e-18	6.387680839279298e-23
74600000	0.003762326919503344	1.1544353078335745e-49	-3.9842689707878914e-41	1.4372649348933631e-12	1.726736151305922e-14	0.002475345955949022	5.38372714973973e-22	2.0215230943935577e-10	1.7530493794646405e-16	7.955269384120726e-18	6.387680839279298e-23
74700000	0.003762326919503344	1.1544353078335745e-49	-3.9896095234197805e-41	1.4372649348933631e-12	1.726736151305922e-14	0.002475345955949022	5.38372714973973e-22	2.0215230943935577e-10	1.7530493794646405e-16	7.955269384120726e-18	6.387680839279298e-23
74800000	0.003762326919503344	1.1544353078335745e-49	-3.994950076052911e-41	1.4372649348933631e-12	1.726736151305922e-14	0.002475345955949022	5.38372714973973e-22	2.0215230943935577e-10	1.7530493794646405e-16	7.955269384120726e-18	6.387680839279298e-23
74900000	0.003762326919503344	1.1544353078335745e-49	-4.000290628687367e-41	1.4372649348933631e-12	1.726736151305922e-14	0.002475345955949022	5.38372714973973e-22	2.0215230943935577e-10	1.7530493794646405e-16	7.955269384120726e-18	6.387680839279298e-23
75000000	0.003762326919503344	1.1544353078335745e-49	-4.005631181323233e-41	1.4372649348933631e-12	1.726736151305922e-14	0.002475345955949022	5.38372714973973e-22	2.0215230943935577e-10	1.7530493794646405e-16	7.955269384120726e-18	6.387680839279298e-23
75100000	0.003762326919503344	1.1544353078335745e-49	-4.0109717339605936e-41	1.4372649348933631e-12	1.726736151305922e-14	0.002475345955949022	5.38372714973973e-22	2.0215230943935577e-10	1.7530493794646405e-16	7.955269384120726e-18	6.387680839279298e-23
75200000	0.003762326919503344	1.1544353078335745e-49	-4.016312286599533e-41	1.4372649348933631e-12	1.726736151305922e-14	0.002475345955949022	5.38372714973973e-22	2.0215230943935577e-10	1.7530493794646405e-16	7.955269384120726e-18	6.387680839279298e-23
75300000	0.003762326919503344	1.1544353078335745e-49	-4.0216528392401366e-41	1.4372649348933631e-12	1.726736151305922e-14	0.002475345955949022	5.38372714973973e-22	2.0215230943935577e-10	1.7530493794646405e-16	7.955269384120726e-18	6.387680839279298e-23
75400000	0.003762326919503344	1.1544353078335745e-49	-4.026993391882488e-41	1.4372649348933631e-12	1.726736151305922e-14	0.002475345955949022	5.38372714973973e-22	2.0215230943935577e-10	1.7530493794646405e-16	7.955269384120726e-18	6.387680839279298e-23
75500000	0.003762326919503344	1.1544353078335745e-49	-4.0323339445266724e-41	1.4372649348933631e-12	1.726736151305922e-14	0.002475345955949022	5.38372714973973e-22	2.0215230943935577e-10	1.7530493794646405e-16	7.955269384120726e-18	6.387680839279298e-23
75600000	0.003762326919503344	1.1544353078335745e-49	-4.0376744971727735e-41	1.4372649348933631e-12	1.726736151305922e-14	0.002475345955949022	5.38372714973973e-22	2.0215230943935577e-10	1.7530493794646405e-16	7.955269384120726e-18	6.387680839279298e-23
75700000	0.003762326919503344	1.1544353078335745e-49	-4.043015049820876e-41	1.4372649348933631e-12	1.726736151305922e-14	0.002475345955949022	5.38372714973973e-22	2.0215230943935577e-10	1.7530493794646405e-16	7.955269384120726e-18	6.387680839279298e-23
75800000	0.003762326919503344	1.1544353078335745e-49	-4.0483556024710645e-41	1.4372649348933631e-12	1.726736151305922e-14	0.002475345955949022	5.38372714973973e-22	2.0215230943935577e-10	1.7530493794646405e-16	7.955269384120726e-18	6.387680839279298e-23
75900000	0.003762326919503344	1.1544353078335745e-49	-4.0536961551234237e-41	1.4372649348933631e-12	1.726736151305922e-14	0.002475345955949022	5.38372714973973e-22	2.0215230943935577e-10	1.7530493794646405e-16	7.955269384120726e-18	6.387680839279298e-23
76000000	0.003762326919503344	1.1544353078335745e-49	-4.0590367077780377e-41	1.4372649348933631e-12	1.726736151305922e-14	0.002475345955949022	5.38372714973973e-22	2.0215230943935577e-10	1.7530493794646405e-16	7.955269384120726e-18	6.387680839279298e-23
76100000	0.003762326919503344	1.1544353078335745e-49	-4.064377260434991e-41	1.4372649348933631e-12	1.726736151305922e-14	0.002475345955949022	5.38372714973973e-22	2.0215230943935577e-10	1.7530493794646405e-16	7.955269384120726e-18	6.387680839279298e-23
76200000	0.003762326919503344	1.1544353078335745e-49	-4.0697178130943687e-41	1.4372649348933631e-12	1.726736151305922e-14	0.002475345955949022	5.38372714973973e-22	2.0215230943935577e-10	1.7530493794646405e-16	7.955269384120726e-18	6.387680839279298e-23
76300000	0.003762326919503344	1.1544353078335745e-49	-4.075058365756255e-41	1.4372649348933631e-12	1.726736151305922e-14	0.002475345955949022	5.38372714973973e-22	2.0215230943935577e-10	1.7530493794646405e-16	7.955269384120726e-18	6.387680839279298e-23
76400000	0.003762326919503344	1.1544353078335745e-49	-4.080398918420734e-41	1.4372649348933631e-12	1.726736151305922e-14	0.002475345955949022	5.38372714973973e-22	2.0215230943935577e-10	1.7530493794646405e-16	7.955269384120726e-18	6.387680839279298e-23
76500000	0.003762326919503344	1.1544353078335745e-49	-4.0857394710878896e-41	1.4372649348933631e-12	1.726736151305922e-14	0.002475345955949022	5.38372714973973e-22	2.0215230943935577e-10	1.7530493794646405e-16	7.955269384120726e-18	6.387680839279298e-23
76600000	0.003762326919503344	1.1544353078335745e-49	-4.0910800237572646e-41	1.4372649348933631e-12	1.726736151305922e-14	0.002475345955949022	5.38372714973973e-22	2.0215230943935577e-10	1.7530493794646405e-16	7.955269384120726e-18	6.387680839279298e-23
76700000	0.003762326919503344	1.1544353078335745e-49	-4.096420576422775e-41	1.4372649348933631e-12	1.726736151305922e-14	0.002475345955949022	5.38372714973973e-22	2.0215230943935577e-10	1.7530493794646405e-16	7.955269384120726e-18	6.387680839279298e-23
76800000	0.003762326919503344	1.1544353078335745e-49	-4.101761129082768e-41	1.4372649348933631e-12	1.726736151305922e-14	0.002475345955949022	5.38372714973973e-22	2.0215230943935577e-10	1.7530493794646405e-16	7.955269384120726e-18	6.387680839279298e-23
76900000	0.003762326919503344	1.1544353078335745e-49	-4.107101681737328e-41	1.4372649348933631e-12	1.726736151305922e-14	0.002475345955949022	5.38372714973973e-22	2.0215230943935577e-10	1.7530493794646405e-16	7.955269384120726e-18	6.387680839279298e-23
77000000	0.003762326919503344	1.1544353078335745e-49	-4.1124422343865404e-41	1.4372649348933631e-12	1.726736151305922e-14	0.002475345955949022	5.38372714973973e-22	2.0215230943935577e-10	1.7530493794646405e-16	7.955269384120726e-18	6.387680839279298e-23
77100000	0.003762326919503344	1.1544353078335745e-49	-4.1177827870304887e-41	1.4372649348933631e-12	1.726736151305922e-14	0.002475345955949022	5.38372714973973e-22	2.0215230943935577e-10	1.7530493794646405e-16	7.955269384120726e-18	6.387680839279298e-23
77200000	0.003762326919503344	1.1544353078335745e-49	-4.1231233396692574e-41	1.4372649348933631e-12	1.726736151305922e-14	0.002475345955949022	5.38372714973973e-22	2.0215230943935577e-10	1.7530493794646405e-16	7.955269384120726e-18	6.387680839279298e-23
77300000	0.003762326919503344	1.1544353078335745e-49	-4.1284638923029313e-41	1.4372649348933631e-12	1.726736151305922e-14	0.002475345955949022	5.38372714973973e-22	2.0215230943935577e-10	1.7530493794646405e-16	7.955269384120726e-18	6.387680839279298e-23
77400000	0.003762326919503344	1.1544353078335745e-49	-4.133804444931595e-41	1.4372649348933631e-12	1.726736151305922e-14	0.002475345955949022	5.38372714973973e-22	2.0215230943935577e-10	1.7530493794646405e-16	7.955269384120726e-18	6.387680839279298e-23
77500000	0.003762326919503344	1.1544353078335745e-49	-4.139144997555332e-41	1.4372649348933631e-12	1.726736151305922e-14	0.002475345955949022	5.38372714973973e-22	2.0215230943935577e-10	1.7530493794646405e-16	7.955269384120726e-18	6.387680839279298e-23
77600000	0.003762326919503344	1.1544353078335745e-49	-4.1444855501742287e-41	1.4372649348933631e-12	1.726736151305922e-14	0.002475345955949022	5.38372714973973e-22	2.0215230943935577e-10	1.7530493794646405e-16	7.955269384120726e-18	6.387680839279298e-23
77700000	0.003762326919503344	1.1544353078335745e-49	-4.1498261027883675e-41	1.4372649348933631e-12	1.726736151305922e-14	0.002475345955949022	5.38372714973973e-22	2.0215230943935577e-10	1.7530493794646405e-16	7.955269384120726e-18	6.387680839279298e-23
77800000	0.003762326919503344	1.1544353078335745e-49	-4.1551666553978346e-41	1.4372649348933631e-12	1.726736151305922e-14	0.002475345955949022	5.38372714973973e-22	2.0215230943935577e-10	1.7530493794646405e-16	7.955269384120726e-18	6.387680839279298e-23
77900000	0.003762326919503344	1.1544353078335745e-49	-4.160507208002713e-41	1.4372649348933631e-12	1.726736151305922e-14	0.002475345955949022	5.38372714973973e-22	2.0215230943935577e-10	1.7530493794646405e-16	7.955269384120726e-18	6.387680839279298e-23
78000000	0.003762326919503344	1.1544353078335745e-49	-4.165847760603088e-41	1.4372649348933631e-12	1.726736151305922e-14	0.002475345955949022	5.38372714973973e-22	2.0215230943935577e-10	1.7530493794646405e-16	7.955269384120726e-18	6.387680839279298e-23
78100000	0.003762326919503344	1.1544353078335745e-49	-4.171188313199044e-41	1.4372649348933631e-12	1.726736151305922e-14	0.002475345955949022	5.38372714973973e-22	2.0215230943935577e-10	1.7530493794646405e-16	7.955269384120726e-18	6.387680839279298e-23
78200000	0.003762326919503344	1.1544353078335745e-49	-4.1765288657906655e-41	1.4372649348933631e-12	1.726736151305922e-14	0.002475345955949022	5.38372714973973e-22	2.0215230943935577e-10	1.7530493794646405e-16	7.955269384120726e-18	6.387680839279298e-23
78300000	0.003762326919503344	1.1544353078335745e-49	-4.1818694183780373e-41	1.4372649348933631e-12	1.726736151305922e-14	0.002475345955949022	5.38372714973973e-22	2.0215230943935577e-10	1.7530493794646405e-16	7.955269384120726e-18	6.387680839279298e-23
78400000	0.003762326919503344	1.1544353078335745e-49	-4.187209970961243e-41	1.4372649348933631e-12	1.726736151305922e-14	0.002475345955949022	5.38372714973973e-22	2.0215230943935577e-10	1.7530493794646405e-16	7.955269384120726e-18	6.387680839279298e-23
78500000	0.003762326919503344	1.1544353078335745e-49	-4.1925505235403675e-41	1.4372649348933631e-12	1.726736151305922e-14	0.002475345955949022	5.38372714973973e-22	2.0215230943935577e-10	1.7530493794646405e-16	7.955269384120726e-18	6.387680839279298e-23
78600000	0.003762326919503344	1.1544353078335745e-49	-4.1978910761154956e-41	1.4372649348933631e-12	1.726736151305922e-14	0.002475345955949022	5.38372714973973e-22	2.0215230943935577e-10	1.7530493794646405e-16	7.955269384120726e-18	6.387680839279298e-23
78700000	0.003762326919503344	1.1544353078335745e-49	-4.2032316286867117e-41	1.4372649348933631e-12	1.726736151305922e-14	0.002475345955949022	5.38372714973973e-22	2.0215230943935577e-10	1.7530493794646405e-16	7.955269384120726e-18	6.387680839279298e-23
78800000	0.003762326919503344	1.1544353078335745e-49	-4.2085721812541e-41	1.4372649348933631e-12	1.726736151305922e-14	0.002475345955949022	5.38372714973973e-22	2.0215230943935577e-10	1.7530493794646405e-16	7.955269384120726e-18	6.387680839279298e-23
78900000	0.003762326919503344	1.1544353078335745e-49	-4.213912733817745e-41	1.4372649348933631e-12	1.726736151305922e-14	0.002475345955949022	5.38372714973973e-22	2.0215230943935577e-10	1.7530493794646405e-16	7.955269384120726e-18	6.387680839279298e-23
79000000	0.003762326919503344	1.1544353078335745e-49	-4.219253286377731e-41	1.4372649348933631e-12	1.726736151305922e-14	0.002475345955949022	5.38372714973973e-22	2.0215230943935577e-10	1.7530493794646405e-16	7.955269384120726e-18	6.387680839279298e-23
79100000	0.003762326919503344	1.1544353078335745e-49	-4.2245938389341435e-41	1.4372649348933631e-12	1.726736151305922e-14	0.002475345955949022	5.38372714973973e-22	2.0215230943935577e-10	1.7530493794646405e-16	7.955269384120726e-18	6.387680839279298e-23
79200000	0.003762326919503344	1.1544353078335745e-49	-4.229934391487066e-41	1.4372649348933631e-12	1.726736151305922e-14	0.002475345955949022	5.38372714973973e-22	2.0215230943935577e-10	1.7530493794646405e-16	7.955269384120726e-18	6.387680839279298e-23
79300000	0.003762326919503344	1.1544353078335745e-49	-4.235274944036583e-41	1.4372649348933631e-12	1.726736151305922e-14	0.002475345955949022	5.38372714973973e-22	2.0215230943935577e-10	1.7530493794646405e-16	7.955269384120726e-18	6.387680839279298e-23
79400000	0.003762326919503344	1.1544353078335745e-49	-4.240615496582779e-41	1.4372649348933631e-12	1.726736151305922e-14	0.002475345955949022	5.38372714973973e-22	2.0215230943935577e-10	1.7530493794646405e-16	7.955269384120726e-18	6.387680839279298e-23
79500000	0.003762326919503344	1.1544353078335745e-49	-4.245956049125739e-41	1.4372649348933631e-12	1.726736151305922e-14	0.002475345955949022	5.38372714973973e-22	2.0215230943935577e-10	1.7530493794646405e-16	7.955269384120726e-18	6.387680839279298e-23
79600000	0.003762326919503344	1.1544353078335745e-49	-4.2512966016655476e-41	1.4372649348933631e-12	1.726736151305922e-14	0.002475345955949022	5.38372714973973e-22	2.0215230943935577e-10	1.7530493794646405e-16	7.955269384120726e-18	6.387680839279298e-23
79700000	0.003762326919503344	1.1544353078335745e-49	-4.256637154202288e-41	1.4372649348933631e-12	1.726736151305922e-14	0.002475345955949022	5.38372714973973e-22	2.0215230943935577e-10	1.7530493794646405e-16	7.955269384120726e-18	6.387680839279298e-23
79800000	0.003762326919503344	1.1544353078335745e-49	-4.2619777067360463e-41	1.4372649348933631e-12	1.726736151305922e-14	0.002475345955949022	5.38372714973973e-22	2.0215230943935577e-10	1.7530493794646405e-16	7.955269384120726e-18	6.387680839279298e-23
79900000	0.003762326919503344	1.1544353078335745e-49	-4.267318259266906e-41	1.4372649348933631e-12	1.726736151305922e-14	0.002475345955949022	5.38372714973973e-22	2.0215230943935577e-10	1.7530493794646405e-16	7.955269384120726e-18	6.387680839279298e-23
80000000	0.003762326919503344	1.1544353078335745e-49	-4.2726588117949515e-41	1.4372649348933631e-12	1.726736151305922e-14	0.002475345955949022	5.38372714973973e-22	2.0215230943935577e-10	1.7530493794646405e-16	7.955269384120726e-18	6.387680839279298e-23
80100000	0.003762326919503344	1.1544353078335745e-49	-4.2779993643202676e-41	1.4372649348933631e-12	1.726736151305922e-14	0.002475345955949022	5.38372714973973e-22	2.0215230943935577e-10	1.7530493794646405e-16	7.955269384120726e-18	6.387680839279298e-23
80200000	0.003762326919503344	1.1544353078335743e-49	-4.283339916842939e-41	1.4372649348933631e-12	1.726736151305922e-14	0.002475345955949022	5.38372714973973e-22	2.0215230943935577e-10	1.7530493794646405e-16	7.955269384120726e-18	6.387680839279298e-23
80300000	0.003762326919503344	1.1544353078335743e-49	-4.28868046936305e-41	1.4372649348933631e-12	1.726736151305922e-14	0.002475345955949022	5.38372714973973e-22	2.0215230943935577e-10	1.7530493794646405e-16	7.955269384120726e-18	6.387680839279298e-23
80400000	0.003762326919503344	1.1544353078335743e-49	-4.2940210218806847e-41	1.4372649348933631e-12	1.726736151305922e-14	0.002475345955949022	5.38372714973973e-22	2.0215230943935577e-10	1.7530493794646405e-16	7.955269384120726e-18	6.387680839279298e-23
80500000	0.003762326919503344	1.1544353078335743e-49	-4.2993615743959284e-41	1.4372649348933631e-12	1.726736151305922e-14	0.002475345955949022	5.38372714973973e-22	2.0215230943935577e-10	1.7530493794646405e-16	7.955269384120726e-18	6.387680839279298e-23
80600000	0.003762326919503344	1.1544353078335743e-49	-4.3047021269088643e-41	1.4372649348933631e-12	1.726736151305922e-14	0.002475345955949022	5.38372714973973e-22	2.0215230943935577e-10	1.7530493794646405e-16	7.955269384120726e-18	6.387680839279298e-23
80700000	0.003762326919503344	1.1544353078335743e-49	-4.3100426794195786e-41	1.4372649348933631e-12	1.726736151305922e-14	0.002475345955949022	5.38372714973973e-22	2.0215230943935577e-10	1.7530493794646405e-16	7.955269384120726e-18	6.387680839279298e-23
80800000	0.003762326919503344	1.1544353078335743e-49	-4.315383231928154e-41	1.4372649348933631e-12	1.726736151305922e-14	0.002475345955949022	5.38372714973973e-22	2.0215230943935577e-10	1.7530493794646405e-16	7.955269384120726e-18	6.387680839279298e-23
80900000	0.003762326919503344	1.1544353078335743e-49	-4.3207237844346765e-41	1.4372649348933631e-12	1.726736151305922e-14	0.002475345955949022	5.38372714973973e-22	2.0215230943935577e-10	1.7530493794646405e-16	7.955269384120726e-18	6.387680839279298e-23
81000000	0.003762326919503344	1.1544353078335743e-49	-4.3260643369392294e-41	1.4372649348933631e-12	1.726736151305922e-14	0.002475345955949022	5.38372714973973e-22	2.0215230943935577e-10	1.7530493794646405e-16	7.955269384120726e-18	6.387680839279298e-23
81100000	0.003762326919503344	1.1544353078335743e-49	-4.331404889441898e-41	1.4372649348933631e-12	1.726736151305922e-14	0.002475345955949022	5.38372714973973e-22	2.0215230943935577e-10	1.7530493794646405e-16	7.955269384120726e-18	6.387680839279298e-23
81200000	0.003762326919503344	1.1544353078335743e-49	-4.3367454419427663e-41	1.4372649348933631e-12	1.726736151305922e-14	0.002475345955949022	5.38372714973973e-22	2.0215230943935577e-10	1.7530493794646405e-16	7.955269384120726e-18	6.387680839279298e-23
81300000	0.003762326919503344	1.1544353078335743e-49	-4.3420859944419195e-41	1.4372649348933631e-12	1.726736151305922e-14	0.002475345955949022	5.38372714973973e-22	2.0215230943935577e-10	1.7530493794646405e-16	7.955269384120726e-18	6.387680839279298e-23
81400000	0.003762326919503344	1.1544353078335743e-49	-4.347426546939441e-41	1.4372649348933631e-12	1.726736151305922e-14	0.002475345955949022	5.38372714973973e-22	2.0215230943935577e-10	1.7530493794646405e-16	7.955269384120726e-18	6.387680839279298e-23
81500000	0.003762326919503344	1.1544353078335743e-49	-4.3527670994354156e-41	1.4372649348933631e-12	1.726736151305922e-14	0.002475345955949022	5.38372714973973e-22	2.0215230943935577e-10	1.7530493794646405e-16	7.955269384120726e-18	6.387680839279298e-23
81600000	0.003762326919503344	1.1544353078335743e-49	-4.3581076519299287e-41	1.4372649348933631e-12	1.726736151305922e-14	0.002475345955949022	5.38372714973973e-22	2.0215230943935577e-10	1.7530493794646405e-16	7.955269384120726e-18	6.387680839279298e-23
81700000	0.003762326919503344	1.1544353078335743e-49	-4.3634482044230634e-41	1.4372649348933631e-12	1.726736151305922e-14	0.002475345955949022	5.38372714973973e-22	2.0215230943935577e-10	1.7530493794646405e-16	7.955269384120726e-18	6.387680839279298e-23
81800000	0.003762326919503344	1.1544353078335743e-49	-4.368788756914905e-41	1.4372649348933631e-12	1.726736151305922e-14	0.002475345955949022	5.38372714973973e-22	2.0215230943935577e-10	1.7530493794646405e-16	7.955269384120726e-18	6.387680839279298e-23
81900000	0.003762326919503344	1.1544353078335743e-49	-4.3741293094055383e-41	1.4372649348933631e-12	1.726736151305922e-14	0.002475345955949022	5.38372714973973e-22	2.0215230943935577e-10	1.7530493794646405e-16	7.955269384120726e-18	6.387680839279298e-23
82000000	0.003762326919503344	1.1544353078335743e-49	-4.379469861895047e-41	1.4372649348933631e-12	1.726736151305922e-14	0.002475345955949022	5.38372714973973e-22	2.0215230943935577e-10	1.7530493794646405e-16	7.955269384120726e-18	6.387680839279298e-23
82100000	0.003762326919503344	1.1544353078335743e-49	-4.384810414383516e-41	1.4372649348933631e-12	1.726736151305922e-14	0.0024753459559490217	5.38372714973973e-22	2.0215230943935577e-10	1.7530493794646405e-16	7.955269384120726e-18	6.387680839279298e-23
82200000	0.003762326919503344	1.1544353078335743e-49	-4.390150966871029e-41	1.4372649348933631e-12	1.726736151305922e-14	0.0024753459559490217	5.38372714973973e-22	2.0215230943935577e-10	1.7530493794646405e-16	7.955269384120726e-18	6.387680839279298e-23
82300000	0.003762326919503344	1.1544353078335743e-49	-4.395491519357672e-41	1.4372649348933631e-12	1.726736151305922e-14	0.0024753459559490217	5.38372714973973e-22	2.0215230943935577e-10	1.7530493794646405e-16	7.955269384120726e-18	6.387680839279298e-23
82400000	0.003762326919503344	1.1544353078335743e-49	-4.4008320718435285e-41	1.4372649348933631e-12	1.726736151305922e-14	0.0024753459559490217	5.38372714973973e-22	2.0215230943935577e-10	1.7530493794646405e-16	7.955269384120726e-18	6.387680839279298e-23
82500000	0.003762326919503344	1.1544353078335743e-49	-4.406172624328683e-41	1.4372649348933631e-12	1.726736151305922e-14	0.0024753459559490217	5.38372714973973e-22	2.0215230943935577e-10	1.7530493794646405e-16	7.955269384120726e-18	6.387680839279298e-23
82600000	0.003762326919503344	1.1544353078335743e-49	-4.41151317681322e-41	1.4372649348933631e-12	1.726736151305922e-14	0.0024753459559490217	5.38372714973973e-22	2.0215230943935577e-10	1.7530493794646405e-16	7.955269384120726e-18	6.387680839279298e-23
82700000	0.003762326919503344	1.1544353078335741e-49	-4.4168537292972243e-41	1.4372649348933631e-12	1.726736151305922e-14	0.0024753459559490217	5.38372714973973e-22	2.0215230943935577e-10	1.7530493794646405e-16	7.955269384120726e-18	6.387680839279298e-23
82800000	0.003762326919503344	1.1544353078335741e-49	-4.42219428178078e-41	1.4372649348933631e-12	1.726736151305922e-14	0.0024753459559490217	5.38372714973973e-22	2.021523094393558e-10	1.7530493794646405e-16	7.955269384120726e-18	6.387680839279298e-23
82900000	0.0037623269195033444	1.1544353078335741e-49	-4.427534834263972e-41	1.4372649348933631e-12	1.726736151305922e-14	0.0024753459559490217	5.38372714973973e-22	2.021523094393558e-10	1.7530493794646405e-16	7.955269384120726e-18	6.387680839279298e-23
83000000	0.0037623269195033444	1.1544353078335741e-49	-4.4328753867468846e-41	1.4372649348933631e-12	1.726736151305922e-14	0.0024753459559490217	5.38372714973973e-22	2.021523094393558e-10	1.7530493794646402e-16	7.955269384120726e-18	6.387680839279298e-23
83100000	0.0037623269195033444	1.1544353078335741e-49	-4.4382159392296017e-41	1.4372649348933631e-12	1.726736151305922e-14	0.0024753459559490217	5.38372714973973e-22	2.021523094393558e-10	1.7530493794646402e-16	7.955269384120726e-18	6.387680839279298e-23
83200000	0.0037623269195033444	1.1544353078335741e-49	-4.4435564917122087e-41	1.4372649348933631e-12	1.726736151305922e-14	0.0024753459559490217	5.38372714973973e-22	2.021523094393558e-10	1.7530493794646402e-16	7.955269384120726e-18	6.387680839279298e-23
83300000	0.0037623269195033444	1.1544353078335741e-49	-4.4488970441947897e-41	1.4372649348933631e-12	1.726736151305922e-14	0.0024753459559490217	5.38372714973973e-22	2.021523094393558e-10	1.7530493794646402e-16	7.955269384120726e-18	6.387680839279298e-23
83400000	0.0037623269195033444	1.1544353078335741e-49	-4.454237596677429e-41	1.4372649348933631e-12	1.726736151305922e-14	0.0024753459559490217	5.38372714973973e-22	2.021523094393558e-10	1.7530493794646402e-16	7.955269384120726e-18	6.387680839279298e-23
83500000	0.0037623269195033444	1.1544353078335741e-49	-4.459578149160211e-41	1.4372649348933631e-12	1.726736151305922e-14	0.0024753459559490217	5.38372714973973e-22	2.021523094393558e-10	1.7530493794646402e-16	7.955269384120726e-18	6.387680839279298e-23
83600000	0.0037623269195033444	1.1544353078335741e-49	-4.464918701643221e-41	1.4372649348933631e-12	1.726736151305922e-14	0.0024753459559490217	5.38372714973973e-22	2.021523094393558e-10	1.7530493794646402e-16	7.955269384120726e-18	6.387680839279298e-23
83700000	0.0037623269195033444	1.1544353078335741e-49	-4.4702592541265426e-41	1.4372649348933631e-12	1.726736151305922e-14	0.0024753459559490217	5.38372714973973e-22	2.021523094393558e-10	1.7530493794646402e-16	7.955269384120726e-18	6.387680839279298e-23
83800000	0.0037623269195033444	1.1544353078335741e-49	-4.4755998066102604e-41	1.4372649348933631e-12	1.726736151305922e-14	0.0024753459559490217	5.38372714973973e-22	2.021523094393558e-10	1.7530493794646402e-16	7.955269384120726e-18	6.387680839279298e-23
83900000	0.0037623269195033444	1.1544353078335741e-49	-4.4809403590944595e-41	1.4372649348933631e-12	1.726736151305922e-14	0.0024753459559490217	5.38372714973973e-22	2.021523094393558e-10	1.7530493794646402e-16	7.955269384120726e-18	6.387680839279298e-23
84000000	0.0037623269195033444	1.1544353078335741e-49	-4.4862809115792234e-41	1.4372649348933631e-12	1.726736151305922e-14	0.0024753459559490217	5.38372714973973e-22	2.021523094393558e-10	1.7530493794646402e-16	7.955269384120726e-18	6.387680839279298e-23
84100000	0.0037623269195033444	1.1544353078335741e-49	-4.4916214640646373e-41	1.4372649348933631e-12	1.726736151305922e-14	0.0024753459559490217	5.38372714973973e-22	2.021523094393558e-10	1.7530493794646402e-16	7.955269384120726e-18	6.387680839279298e-23
84200000	0.0037623269195033444	1.1544353078335741e-49	-4.496962016550786e-41	1.4372649348933631e-12	1.726736151305922e-14	0.0024753459559490217	5.38372714973973e-22	2.021523094393558e-10	1.7530493794646402e-16	7.955269384120726e-18	6.387680839279298e-23
84300000	0.0037623269195033444	1.1544353078335741e-49	-4.502302569037753e-41	1.4372649348933631e-12	1.726736151305922e-14	0.0024753459559490217	5.38372714973973e-22	2.021523094393558e-10	1.7530493794646402e-16	7.955269384120726e-18	6.387680839279298e-23
84400000	0.0037623269195033444	1.1544353078335741e-49	-4.5076431215256236e-41	1.4372649348933631e-12	1.726736151305922e-14	0.0024753459559490217	5.38372714973973e-22	2.021523094393558e-10	1.7530493794646402e-16	7.955269384120726e-18	6.387680839279298e-23
84500000	0.0037623269195033444	1.1544353078335741e-49	-4.5129836740144816e-41	1.4372649348933631e-12	1.726736151305922e-14	0.0024753459559490217	5.38372714973973e-22	2.021523094393558e-10	1.7530493794646402e-16	7.955269384120726e-18	6.387680839279298e-23
84600000	0.0037623269195033444	1.1544353078335741e-49	-4.5183242265044117e-41	1.4372649348933631e-12	1.726736151305922e-14	0.0024753459559490217	5.38372714973973e-22	2.021523094393558e-10	1.7530493794646402e-16	7.955269384120726e-18	6.387680839279298e-23
84700000	0.0037623269195033444	1.1544353078335741e-49	-4.523664778995499e-41	1.4372649348933631e-12	1.726736151305922e-14	0.0024753459559490217	5.38372714973973e-22	2.021523094393558e-10	1.7530493794646402e-16	7.955269384120726e-18	6.387680839279298e-23
84800000	0.0037623269195033444	1.1544353078335741e-49	-4.529005331487827e-41	1.4372649348933631e-12	1.726736151305922e-14	0.0024753459559490217	5.38372714973973e-22	2.021523094393558e-10	1.7530493794646402e-16	7.955269384120726e-18	6.387680839279298e-23
84900000	0.0037623269195033444	1.1544353078335741e-49	-4.5343458839814813e-41	1.4372649348933631e-12	1.726736151305922e-14	0.0024753459559490217	5.38372714973973e-22	2.021523094393558e-10	1.7530493794646402e-16	7.955269384120726e-18	6.387680839279298e-23
85000000	0.0037623269195033444	1.1544353078335741e-49	-4.539686436476545e-41	1.4372649348933631e-12	1.726736151305922e-14	0.0024753459559490217	5.38372714973973e-22	2.021523094393558e-10	1.7530493794646402e-16	7.955269384120726e-18	6.387680839279298e-23
85100000	0.0037623269195033444	1.154435307833574e-49	-4.545026988973104e-41	1.4372649348933631e-12	1.726736151305922e-14	0.0024753459559490217	5.38372714973973e-22	2.021523094393558e-10	1.7530493794646402e-16	7.955269384120726e-18	6.387680839279298e-23
85200000	0.0037623269195033444	1.154435307833574e-49	-4.5503675414712417e-41	1.4372649348933631e-12	1.726736151305922e-14	0.0024753459559490217	5.38372714973973e-22	2.021523094393558e-10	1.7530493794646402e-16	7.955269384120726e-18	6.387680839279298e-23
85300000	0.0037623269195033444	1.154435307833574e-49	-4.5557080939710434e-41	1.4372649348933631e-12	1.726736151305922e-14	0.0024753459559490217	5.38372714973973e-22	2.021523094393558e-10	1.7530493794646402e-16	7.955269384120726e-18	6.387680839279298e-23
85400000	0.0037623269195033444	1.154435307833574e-49	-4.5610486464725926e-41	1.4372649348933631e-12	1.726736151305922e-14	0.0024753459559490217	5.38372714973973e-22	2.021523094393558e-10	1.7530493794646402e-16	7.955269384120726e-18	6.387680839279298e-23
85500000	0.0037623269195033444	1.154435307833574e-49	-4.566389198975975e-41	1.4372649348933631e-12	1.726736151305922e-14	0.0024753459559490217	5.38372714973973e-22	2.021523094393558e-10	1.7530493794646402e-16	7.955269384120726e-18	6.387680839279298e-23
85600000	0.0037623269195033444	1.154435307833574e-49	-4.5717297514812743e-41	1.4372649348933631e-12	1.726736151305922e-14	0.0024753459559490217	5.38372714973973e-22	2.021523094393558e-10	1.7530493794646402e-16	7.955269384120726e-18	6.387680839279298e-23
85700000	0.0037623269195033444	1.154435307833574e-49	-4.577070303988575e-41	1.4372649348933631e-12	1.726736151305922e-14	0.0024753459559490217	5.38372714973973e-22	2.021523094393558e-10	1.7530493794646402e-16	7.955269384120726e-18	6.387680839279298e-23
85800000	0.0037623269195033444	1.154435307833574e-49	-4.582410856497961e-41	1.4372649348933631e-12	1.726736151305922e-14	0.0024753459559490217	5.38372714973973e-22	2.021523094393558e-10	1.7530493794646402e-16	7.955269384120726e-18	6.387680839279298e-23
85900000	0.0037623269195033444	1.154435307833574e-49	-4.5877514090095186e-41	1.4372649348933631e-12	1.726736151305922e-14	0.0024753459559490217	5.38372714973973e-22	2.021523094393558e-10	1.7530493794646402e-16	7.955269384120726e-18	6.387680839279298e-23
86000000	0.0037623269195033444	1.154435307833574e-49	-4.59309196152333e-41	1.4372649348933631e-12	1.726736151305922e-14	0.0024753459559490217	5.38372714973973e-22	2.021523094393558e-10	1.7530493794646402e-16	7.955269384120726e-18	6.387680839279298e-23
86100000	0.0037623269195033444	1.154435307833574e-49	-4.598432514039482e-41	1.4372649348933631e-12	1.726736151305922e-14	0.0024753459559490217	5.38372714973973e-22	2.021523094393558e-10	1.7530493794646402e-16	7.955269384120726e-18	6.387680839279298e-23
86200000	0.0037623269195033444	1.154435307833574e-49	-4.603773066558058e-41	1.4372649348933631e-12	1.726736151305922e-14	0.0024753459559490217	5.38372714973973e-22	2.021523094393558e-10	1.7530493794646402e-16	7.955269384120726e-18	6.387680839279298e-23
86300000	0.0037623269195033444	1.154435307833574e-49	-4.609113619079142e-41	1.4372649348933631e-12	1.726736151305922e-14	0.0024753459559490217	5.38372714973973e-22	2.021523094393558e-10	1.7530493794646402e-16	7.955269384120726e-18	6.387680839279298e-23
86400000	0.0037623269195033444	1.154435307833574e-49	-4.614454171602819e-41	1.4372649348933631e-12	1.726736151305922e-14	0.0024753459559490217	5.38372714973973e-22	2.021523094393558e-10	1.7530493794646402e-16	7.955269384120726e-18	6.387680839279298e-23
86500000	0.0037623269195033444	1.154435307833574e-49	-4.619794724129173e-41	1.4372649348933631e-12	1.726736151305922e-14	0.0024753459559490217	5.38372714973973e-22	2.021523094393558e-10	1.7530493794646402e-16	7.955269384120726e-18	6.387680839279298e-23
86600000	0.0037623269195033444	1.154435307833574e-49	-4.625135276657307e-41	1.4372649348933631e-12	1.726736151305922e-14	0.0024753459559490217	5.38372714973973e-22	2.021523094393558e-10	1.7530493794646402e-16	7.955269384120726e-18	6.387680839279298e-23
86700000	0.0037623269195033444	1.154435307833574e-49	-4.630475829176216e-41	1.4372649348933631e-12	1.726736151305922e-14	0.0024753459559490217	5.38372714973973e-22	2.021523094393558e-10	1.7530493794646402e-16	7.955269384120726e-18	6.387680839279298e-23
86800000	0.0037623269195033444	1.154435307833574e-49	-4.635816381683023e-41	1.4372649348933631e-12	1.726736151305922e-14	0.0024753459559490217	5.38372714973973e-22	2.021523094393558e-10	1.7530493794646402e-16	7.955269384120726e-18	6.387680839279298e-23
86900000	0.0037623269195033444	1.154435307833574e-49	-4.641156934178009e-41	1.4372649348933631e-12	1.726736151305922e-14	0.0024753459559490217	5.38372714973973e-22	2.021523094393558e-10	1.7530493794646402e-16	7.955269384120726e-18	6.387680839279298e-23
87000000	0.0037623269195033444	1.154435307833574e-49	-4.646497486661451e-41	1.4372649348933631e-12	1.726736151305922e-14	0.0024753459559490217	5.38372714973973e-22	2.021523094393558e-10	1.7530493794646402e-16	7.955269384120726e-18	6.387680839279298e-23
87100000	0.0037623269195033444	1.154435307833574e-49	-4.651838039133628e-41	1.4372649348933631e-12	1.726736151305922e-14	0.0024753459559490217	5.38372714973973e-22	2.021523094393558e-10	1.7530493794646402e-16	7.955269384120726e-18	6.387680839279298e-23
87200000	0.0037623269195033444	1.154435307833574e-49	-4.657178591594818e-41	1.4372649348933631e-12	1.726736151305922e-14	0.0024753459559490217	5.38372714973973e-22	2.021523094393558e-10	1.7530493794646402e-16	7.955269384120726e-18	6.387680839279298e-23
87300000	0.0037623269195033444	1.154435307833574e-49	-4.662519144045301e-41	1.4372649348933631e-12	1.726736151305922e-14	0.0024753459559490217	5.38372714973973e-22	2.021523094393558e-10	1.7530493794646402e-16	7.955269384120726e-18	6.387680839279298e-23
87400000	0.0037623269195033444	1.154435307833574e-49	-4.667859696485355e-41	1.4372649348933631e-12	1.726736151305922e-14	0.0024753459559490217	5.38372714973973e-22	2.021523094393558e-10	1.7530493794646402e-16	7.955269384120726e-18	6.387680839279298e-23
87500000	0.0037623269195033444	1.154435307833574e-49	-4.673200248915258e-41	1.4372649348933631e-12	1.726736151305922e-14	0.0024753459559490217	5.38372714973973e-22	2.021523094393558e-10	1.7530493794646402e-16	7.955269384120726e-18	6.387680839279298e-23
87600000	0.0037623269195033444	1.154435307833574e-49	-4.67854080133529e-41	1.4372649348933631e-12	1.726736151305922e-14	0.0024753459559490217	5.38372714973973e-22	2.021523094393558e-10	1.7530493794646402e-16	7.955269384120726e-18	6.387680839279298e-23
87700000	0.0037623269195033444	1.154435307833574e-49	-4.683881353745728e-41	1.4372649348933631e-12	1.726736151305922e-14	0.0024753459559490217	5.38372714973973e-22	2.021523094393558e-10	1.7530493794646402e-16	7.955269384120726e-18	6.387680839279298e-23
87800000	0.0037623269195033444	1.154435307833574e-49	-4.689221906146853e-41	1.4372649348933631e-12	1.726736151305922e-14	0.0024753459559490217	5.38372714973973e-22	2.021523094393558e-10	1.7530493794646402e-16	7.955269384120726e-18	6.387680839279298e-23
87900000	0.0037623269195033444	1.154435307833574e-49	-4.694562458538941e-41	1.4372649348933631e-12	1.726736151305922e-14	0.0024753459559490217	5.38372714973973e-22	2.021523094393558e-10	1.7530493794646402e-16	7.955269384120726e-18	6.387680839279298e-23
88000000	0.0037623269195033444	1.154435307833574e-49	-4.699903010922272e-41	1.4372649348933631e-12	1.726736151305922e-14	0.0024753459559490217	5.38372714973973e-22	2.021523094393558e-10	1.7530493794646402e-16	7.955269384120726e-18	6.387680839279298e-23
88100000	0.0037623269195033444	1.154435307833574e-49	-4.705243563297124e-41	1.4372649348933631e-12	1.726736151305922e-14	0.0024753459559490217	5.38372714973973e-22	2.021523094393558e-10	1.7530493794646402e-16	7.955269384120726e-18	6.387680839279298e-23
88200000	0.0037623269195033444	1.154435307833574e-49	-4.710584115663777e-41	1.4372649348933631e-12	1.726736151305922e-14	0.0024753459559490217	5.38372714973973e-22	2.021523094393558e-10	1.7530493794646402e-16	7.955269384120726e-18	6.387680839279298e-23
88300000	0.0037623269195033444	1.154435307833574e-49	-4.715924668022508e-41	1.4372649348933631e-12	1.726736151305922e-14	0.0024753459559490217	5.38372714973973e-22	2.021523094393558e-10	1.7530493794646402e-16	7.955269384120726e-18	6.387680839279298e-23
88400000	0.0037623269195033444	1.154435307833574e-49	-4.721265220373597e-41	1.4372649348933631e-12	1.726736151305922e-14	0.0024753459559490217	5.38372714973973e-22	2.021523094393558e-10	1.7530493794646402e-16	7.955269384120726e-18	6.387680839279298e-23
88500000	0.0037623269195033444	1.154435307833574e-49	-4.726605772717322e-41	1.4372649348933631e-12	1.726736151305922e-14	0.0024753459559490217	5.38372714973973e-22	2.021523094393558e-10	1.7530493794646402e-16	7.955269384120726e-18	6.387680839279298e-23
88600000	0.0037623269195033444	1.154435307833574e-49	-4.731946325053962e-41	1.4372649348933631e-12	1.726736151305922e-14	0.0024753459559490217	5.38372714973973e-22	2.021523094393558e-10	1.7530493794646402e-16	7.955269384120726e-18	6.387680839279298e-23
88700000	0.0037623269195033444	1.154435307833574e-49	-4.737286877383795e-41	1.4372649348933631e-12	1.726736151305922e-14	0.0024753459559490217	5.38372714973973e-22	2.021523094393558e-10	1.7530493794646402e-16	7.955269384120726e-18	6.387680839279298e-23
88800000	0.0037623269195033444	1.154435307833574e-49	-4.742627429707099e-41	1.4372649348933631e-12	1.726736151305922e-14	0.0024753459559490217	5.38372714973973e-22	2.021523094393558e-10	1.7530493794646402e-16	7.955269384120726e-18	6.387680839279298e-23
88900000	0.0037623269195033444	1.154435307833574e-49	-4.747967982024155e-41	1.4372649348933631e-12	1.726736151305922e-14	0.0024753459559490217	5.38372714973973e-22	2.021523094393558e-10	1.7530493794646402e-16	7.955269384120726e-18	6.387680839279298e-23
89000000	0.0037623269195033444	1.154435307833574e-49	-4.753308534335239e-41	1.4372649348933631e-12	1.726736151305922e-14	0.0024753459559490217	5.38372714973973e-22	2.021523094393558e-10	1.7530493794646402e-16	7.955269384120726e-18	6.387680839279298e-23
89100000	0.0037623269195033444	1.154435307833574e-49	-4.758649086640633e-41	1.4372649348933631e-12	1.726736151305922e-14	0.0024753459559490217	5.38372714973973e-22	2.021523094393558e-10	1.7530493794646402e-16	7.955269384120726e-18	6.387680839279298e-23
89200000	0.0037623269195033444	1.154435307833574e-49	-4.763989638940612e-41	1.4372649348933631e-12	1.726736151305922e-14	0.0024753459559490217	5.38372714973973e-22	2.021523094393558e-10	1.7530493794646402e-16	7.955269384120726e-18	6.387680839279298e-23
89300000	0.0037623269195033444	1.154435307833574e-49	-4.769330191235456e-41	1.4372649348933631e-12	1.726736151305922e-14	0.0024753459559490217	5.38372714973973e-22	2.021523094393558e-10	1.7530493794646402e-16	7.955269384120726e-18	6.387680839279298e-23
89400000	0.0037623269195033444	1.154435307833574e-49	-4.774670743525445e-41	1.4372649348933631e-12	1.726736151305922e-14	0.0024753459559490217	5.38372714973973e-22	2.021523094393558e-10	1.7530493794646402e-16	7.955269384120726e-18	6.387680839279298e-23
89500000	0.0037623269195033444	1.154435307833574e-49	-4.780011295810856e-41	1.4372649348933631e-12	1.726736151305922e-14	0.0024753459559490217	5.38372714973973e-22	2.021523094393558e-10	1.7530493794646402e-16	7.955269384120726e-18	6.387680839279298e-23
89600000	0.0037623269195033444	1.154435307833574e-49	-4.785351848091968e-41	1.4372649348933631e-12	1.726736151305922e-14	0.0024753459559490217	5.38372714973973e-22	2.021523094393558e-10	1.7530493794646402e-16	7.955269384120726e-18	6.387680839279298e-23
89700000	0.0037623269195033444	1.154435307833574e-49	-4.79069240036906e-41	1.4372649348933631e-12	1.726736151305922e-14	0.0024753459559490217	5.38372714973973e-22	2.021523094393558e-10	1.7530493794646402e-16	7.955269384120726e-18	6.387680839279298e-23
89800000	0.0037623269195033444	1.154435307833574e-49	-4.796032952642411e-41	1.4372649348933631e-12	1.726736151305922e-14	0.0024753459559490217	5.38372714973973e-22	2.021523094393558e-10	1.7530493794646402e-16	7.955269384120726e-18	6.387680839279298e-23
89900000	0.0037623269195033444	1.154435307833574e-49	-4.801373504912298e-41	1.4372649348933631e-12	1.726736151305922e-14	0.0024753459559490217	5.38372714973973e-22	2.021523094393558e-10	1.7530493794646402e-16	7.955269384120726e-18	6.387680839279298e-23
90000000	0.0037623269195033444	1.154435307833574e-49	-4.806714057179001e-41	1.4372649348933631e-12	1.726736151305922e-14	0.0024753459559490217	5.38372714973973e-22	2.021523094393558e-10	1.7530493794646402e-16	7.955269384120726e-18	6.387680839279298e-23
90100000	0.0037623269195033444	1.154435307833574e-49	-4.812054609442799e-41	1.4372649348933631e-12	1.726736151305922e-14	0.0024753459559490217	5.38372714973973e-22	2.021523094393558e-10	1.7530493794646402e-16	7.955269384120726e-18	6.387680839279298e-23
90200000	0.0037623269195033444	1.154435307833574e-49	-4.81739516170397e-41	1.4372649348933631e-12	1.726736151305922e-14	0.0024753459559490217	5.38372714973973e-22	2.021523094393558e-10	1.7530493794646402e-16	7.955269384120726e-18	6.387680839279298e-23
90300000	0.0037623269195033444	1.154435307833574e-49	-4.822735713962793e-41	1.4372649348933631e-12	1.726736151305922e-14	0.002475345955949022	5.38372714973973e-22	2.021523094393558e-10	1.7530493794646402e-16	7.955269384120726e-18	6.387680839279298e-23
90400000	0.0037623269195033444	1.154435307833574e-49	-4.828076266219545e-41	1.4372649348933631e-12	1.726736151305922e-14	0.002475345955949022	5.38372714973973e-22	2.0215230943935577e-10	1.7530493794646402e-16	7.955269384120726e-18	6.387680839279298e-23
90500000	0.003762326919503344	1.154435307833574e-49	-4.833416818474507e-41	1.4372649348933631e-12	1.726736151305922e-14	0.002475345955949022	5.38372714973973e-22	2.0215230943935577e-10	1.7530493794646402e-16	7.955269384120726e-18	6.387680839279298e-23
90600000	0.003762326919503344	1.154435307833574e-49	-4.838757370727956e-41	1.4372649348933631e-12	1.726736151305922e-14	0.002475345955949022	5.38372714973973e-22	2.0215230943935577e-10	1.7530493794646402e-16	7.955269384120726e-18	6.387680839279298e-23
90700000	0.003762326919503344	1.154435307833574e-49	-4.844097922980171e-41	1.4372649348933631e-12	1.726736151305922e-14	0.002475345955949022	5.38372714973973e-22	2.0215230943935577e-10	1.7530493794646402e-16	7.955269384120726e-18	6.387680839279298e-23
90800000	0.003762326919503344	1.154435307833574e-49	-4.849438475231432e-41	1.4372649348933631e-12	1.726736151305922e-14	0.002475345955949022	5.38372714973973e-22	2.0215230943935577e-10	1.7530493794646402e-16	7.955269384120726e-18	6.387680839279298e-23
90900000	0.003762326919503344	1.154435307833574e-49	-4.854779027482016e-41	1.4372649348933631e-12	1.726736151305922e-14	0.002475345955949022	5.38372714973973e-22	2.0215230943935577e-10	1.7530493794646402e-16	7.955269384120726e-18	6.387680839279298e-23
91000000	0.003762326919503344	1.154435307833574e-49	-4.860119579732203e-41	1.4372649348933631e-12	1.726736151305922e-14	0.002475345955949022	5.38372714973973e-22	2.0215230943935577e-10	1.7530493794646402e-16	7.955269384120726e-18	6.387680839279298e-23
91100000	0.003762326919503344	1.154435307833574e-49	-4.86546013198227e-41	1.4372649348933631e-12	1.726736151305922e-14	0.002475345955949022	5.38372714973973e-22	2.0215230943935577e-10	1.7530493794646402e-16	7.955269384120726e-18	6.387680839279298e-23
91200000	0.003762326919503344	1.154435307833574e-49	-4.870800684232497e-41	1.4372649348933631e-12	1.726736151305922e-14	0.002475345955949022	5.38372714973973e-22	2.0215230943935577e-10	1.7530493794646402e-16	7.955269384120726e-18	6.387680839279298e-23
91300000	0.003762326919503344	1.154435307833574e-49	-4.876141236483161e-41	1.4372649348933631e-12	1.726736151305922e-14	0.002475345955949022	5.38372714973973e-22	2.0215230943935577e-10	1.7530493794646402e-16	7.955269384120726e-18	6.387680839279298e-23
91400000	0.003762326919503344	1.154435307833574e-49	-4.881481788734543e-41	1.4372649348933631e-12	1.726736151305922e-14	0.002475345955949022	5.38372714973973e-22	2.0215230943935577e-10	1.7530493794646402e-16	7.955269384120726e-18	6.387680839279298e-23
91500000	0.003762326919503344	1.154435307833574e-49	-4.88682234098692e-41	1.4372649348933631e-12	1.726736151305922e-14	0.002475345955949022	5.38372714973973e-22	2.0215230943935577e-10	1.7530493794646402e-16	7.955269384120726e-18	6.387680839279298e-23
91600000	0.003762326919503344	1.154435307833574e-49	-4.892162893240571e-41	1.4372649348933631e-12	1.726736151305922e-14	0.002475345955949022	5.38372714973973e-22	2.0215230943935577e-10	1.7530493794646402e-16	7.955269384120726e-18	6.387680839279298e-23
91700000	0.003762326919503344	1.154435307833574e-49	-4.897503445495775e-41	1.4372649348933631e-12	1.726736151305922e-14	0.002475345955949022	5.38372714973973e-22	2.0215230943935577e-10	1.7530493794646402e-16	7.955269384120726e-18	6.387680839279298e-23
91800000	0.003762326919503344	1.154435307833574e-49	-4.902843997752811e-41	1.4372649348933631e-12	1.726736151305922e-14	0.002475345955949022	5.38372714973973e-22	2.0215230943935577e-10	1.7530493794646402e-16	7.955269384120726e-18	6.387680839279298e-23
91900000	0.003762326919503344	1.154435307833574e-49	-4.908184550011956e-41	1.4372649348933631e-12	1.726736151305922e-14	0.002475345955949022	5.38372714973973e-22	2.0215230943935577e-10	1.7530493794646402e-16	7.955269384120726e-18	6.387680839279298e-23
92000000	0.003762326919503344	1.154435307833574e-49	-4.913525102273489e-41	1.4372649348933631e-12	1.726736151305922e-14	0.002475345955949022	5.38372714973973e-22	2.0215230943935577e-10	1.7530493794646402e-16	7.955269384120726e-18	6.387680839279298e-23
92100000	0.003762326919503344	1.154435307833574e-49	-4.918865654537691e-41	1.4372649348933631e-12	1.726736151305922e-14	0.002475345955949022	5.38372714973973e-22	2.0215230943935577e-10	1.7530493794646402e-16	7.955269384120726e-18	6.387680839279298e-23
92200000	0.003762326919503344	1.154435307833574e-49	-4.924206206804838e-41	1.4372649348933631e-12	1.726736151305922e-14	0.002475345955949022	5.38372714973973e-22	2.0215230943935577e-10	1.7530493794646402e-16	7.955269384120726e-18	6.387680839279298e-23
92300000	0.003762326919503344	1.154435307833574e-49	-4.92954675907521e-41	1.4372649348933631e-12	1.726736151305922e-14	0.002475345955949022	5.38372714973973e-22	2.0215230943935577e-10	1.7530493794646402e-16	7.955269384120726e-18	6.387680839279298e-23
92400000	0.003762326919503344	1.154435307833574e-49	-4.934887311349085e-41	1.4372649348933631e-12	1.726736151305922e-14	0.002475345955949022	5.38372714973973e-22	2.0215230943935577e-10	1.7530493794646402e-16	7.955269384120726e-18	6.387680839279298e-23
92500000	0.003762326919503344	1.154435307833574e-49	-4.940227863626742e-41	1.4372649348933631e-12	1.726736151305922e-14	0.002475345955949022	5.38372714973973e-22	2.0215230943935577e-10	1.7530493794646402e-16	7.955269384120726e-18	6.387680839279298e-23
92600000	0.003762326919503344	1.154435307833574e-49	-4.94556841590846e-41	1.4372649348933631e-12	1.726736151305922e-14	0.002475345955949022	5.38372714973973e-22	2.0215230943935577e-10	1.7530493794646402e-16	7.955269384120726e-18	6.387680839279298e-23
92700000	0.003762326919503344	1.154435307833574e-49	-4.950908968194517e-41	1.4372649348933631e-12	1.726736151305922e-14	0.002475345955949022	5.38372714973973e-22	2.0215230943935577e-10	1.7530493794646402e-16	7.955269384120726e-18	6.387680839279298e-23
92800000	0.003762326919503344	1.154435307833574e-49	-4.956249520485191e-41	1.4372649348933631e-12	1.726736151305922e-14	0.002475345955949022	5.38372714973973e-22	2.0215230943935577e-10	1.7530493794646402e-16	7.955269384120726e-18	6.387680839279298e-23
92900000	0.003762326919503344	1.154435307833574e-49	-4.961590072780763e-41	1.4372649348933631e-12	1.726736151305922e-14	0.002475345955949022	5.38372714973973e-22	2.0215230943935577e-10	1.7530493794646402e-16	7.955269384120726e-18	6.387680839279298e-23
93000000	0.003762326919503344	1.154435307833574e-49	-4.966930625081509e-41	1.4372649348933631e-12	1.726736151305922e-14	0.002475345955949022	5.38372714973973e-22	2.0215230943935577e-10	1.7530493794646402e-16	7.955269384120726e-18	6.387680839279298e-23
93100000	0.003762326919503344	1.154435307833574e-49	-4.972271177387709e-41	1.4372649348933631e-12	1.726736151305922e-14	0.002475345955949022	5.38372714973973e-22	2.0215230943935577e-10	1.7530493794646402e-16	7.955269384120726e-18	6.387680839279298e-23
93200000	0.003762326919503344	1.154435307833574e-49	-4.977611729699641e-41	1.4372649348933631e-12	1.726736151305922e-14	0.002475345955949022	5.38372714973973e-22	2.0215230943935577e-10	1.7530493794646402e-16	7.955269384120726e-18	6.387680839279298e-23
93300000	0.003762326919503344	1.154435307833574e-49	-4.982952282017284e-41	1.4372649348933631e-12	1.726736151305922e-14	0.002475345955949022	5.38372714973973e-22	2.0215230943935577e-10	1.7530493794646402e-16	7.955269384120726e-18	6.387680839279298e-23
93400000	0.003762326919503344	1.154435307833574e-49	-4.988292834328801e-41	1.4372649348933631e-12	1.726736151305922e-14	0.002475345955949022	5.38372714973973e-22	2.0215230943935577e-10	1.7530493794646402e-16	7.955269384120726e-18	6.387680839279298e-23
93500000	0.003762326919503344	1.154435307833574e-49	-4.993633386628166e-41	1.4372649348933631e-12	1.726736151305922e-14	0.002475345955949022	5.38372714973973e-22	2.0215230943935577e-10	1.7530493794646402e-16	7.955269384120726e-18	6.387680839279298e-23
93600000	0.003762326919503344	1.154435307833574e-49	-4.99897393891566e-41	1.4372649348933631e-12	1.726736151305922e-14	0.002475345955949022	5.38372714973973e-22	2.0215230943935577e-10	1.7530493794646402e-16	7.955269384120726e-18	6.387680839279298e-23
93700000	0.003762326919503344	1.154435307833574e-49	-5.00431449119156e-41	1.4372649348933631e-12	1.726736151305922e-14	0.002475345955949022	5.38372714973973e-22	2.0215230943935577e-10	1.7530493794646402e-16	7.955269384120726e-18	6.387680839279298e-23
93800000	0.003762326919503344	1.154435307833574e-49	-5.009655043456145e-41	1.4372649348933631e-12	1.726736151305922e-14	0.002475345955949022	5.38372714973973e-22	2.0215230943935577e-10	1.7530493794646402e-16	7.955269384120726e-18	6.387680839279298e-23
93900000	0.003762326919503344	1.154435307833574e-49	-5.014995595709694e-41	1.4372649348933631e-12	1.726736151305922e-14	0.002475345955949022	5.38372714973973e-22	2.0215230943935577e-10	1.7530493794646402e-16	7.955269384120726e-18	6.387680839279298e-23
94000000	0.003762326919503344	1.154435307833574e-49	-5.020336147952485e-41	1.4372649348933631e-12	1.726736151305922e-14	0.002475345955949022	5.38372714973973e-22	2.0215230943935577e-10	1.7530493794646402e-16	7.955269384120726e-18	6.387680839279298e-23
94100000	0.003762326919503344	1.154435307833574e-49	-5.025676700184798e-41	1.4372649348933631e-12	1.726736151305922e-14	0.002475345955949022	5.38372714973973e-22	2.0215230943935577e-10	1.7530493794646402e-16	7.955269384120726e-18	6.387680839279298e-23
94200000	0.003762326919503344	1.154435307833574e-49	-5.03101725240691e-41	1.4372649348933631e-12	1.726736151305922e-14	0.002475345955949022	5.38372714973973e-22	2.0215230943935577e-10	1.7530493794646402e-16	7.955269384120726e-18	6.387680839279298e-23
94300000	0.003762326919503344	1.154435307833574e-49	-5.0363578046191e-41	1.4372649348933631e-12	1.726736151305922e-14	0.002475345955949022	5.38372714973973e-22	2.0215230943935577e-10	1.7530493794646402e-16	7.955269384120726e-18	6.387680839279298e-23
94400000	0.003762326919503344	1.154435307833574e-49	-5.041698356821647e-41	1.4372649348933631e-12	1.726736151305922e-14	0.002475345955949022	5.38372714973973e-22	2.0215230943935577e-10	1.7530493794646402e-16	7.955269384120726e-18	6.387680839279298e-23
94500000	0.003762326919503344	1.154435307833574e-49	-5.04703890901483e-41	1.4372649348933631e-12	1.726736151305922e-14	0.002475345955949022	5.38372714973973e-22	2.0215230943935577e-10	1.7530493794646402e-16	7.955269384120726e-18	6.387680839279298e-23
94600000	0.003762326919503344	1.154435307833574e-49	-5.052379461198926e-41	1.4372649348933631e-12	1.726736151305922e-14	0.002475345955949022	5.38372714973973e-22	2.0215230943935577e-10	1.7530493794646402e-16	7.955269384120726e-18	6.387680839279298e-23
94700000	0.003762326919503344	1.154435307833574e-49	-5.057720013374216e-41	1.4372649348933631e-12	1.726736151305922e-14	0.002475345955949022	5.38372714973973e-22	2.0215230943935577e-10	1.7530493794646402e-16	7.955269384120726e-18	6.387680839279298e-23
94800000	0.003762326919503344	1.154435307833574e-49	-5.063060565540977e-41	1.4372649348933631e-12	1.726736151305922e-14	0.002475345955949022	5.38372714973973e-22	2.0215230943935577e-10	1.7530493794646402e-16	7.955269384120726e-18	6.387680839279298e-23
94900000	0.003762326919503344	1.154435307833574e-49	-5.068401117699488e-41	1.4372649348933631e-12	1.726736151305922e-14	0.002475345955949022	5.38372714973973e-22	2.0215230943935577e-10	1.7530493794646402e-16	7.955269384120726e-18	6.387680839279298e-23
95000000	0.003762326919503344	1.154435307833574e-49	-5.073741669850028e-41	1.4372649348933631e-12	1.726736151305922e-14	0.002475345955949022	5.38372714973973e-22	2.0215230943935577e-10	1.7530493794646402e-16	7.955269384120726e-18	6.387680839279298e-23
95100000	0.003762326919503344	1.154435307833574e-49	-5.079082221992876e-41	1.4372649348933631e-12	1.726736151305922e-14	0.002475345955949022	5.38372714973973e-22	2.0215230943935577e-10	1.7530493794646402e-16	7.955269384120726e-18	6.387680839279298e-23
95200000	0.003762326919503344	1.154435307833574e-49	-5.08442277412831e-41	1.4372649348933631e-12	1.726736151305922e-14	0.002475345955949022	5.38372714973973e-22	2.0215230943935577e-10	1.7530493794646402e-16	7.955269384120726e-18	6.387680839279298e-23
95300000	0.003762326919503344	1.154435307833574e-49	-5.089763326256608e-41	1.4372649348933631e-12	1.726736151305922e-14	0.002475345955949022	5.38372714973973e-22	2.0215230943935577e-10	1.7530493794646402e-16	7.955269384120726e-18	6.387680839279298e-23
95400000	0.003762326919503344	1.154435307833574e-49	-5.09510387837805e-41	1.4372649348933631e-12	1.726736151305922e-14	0.002475345955949022	5.38372714973973e-22	2.0215230943935577e-10	1.7530493794646402e-16	7.955269384120726e-18	6.387680839279298e-23
95500000	0.003762326919503344	1.154435307833574e-49	-5.100444430492914e-41	1.4372649348933631e-12	1.726736151305922e-14	0.002475345955949022	5.38372714973973e-22	2.0215230943935577e-10	1.7530493794646402e-16	7.955269384120726e-18	6.387680839279298e-23
95600000	0.003762326919503344	1.154435307833574e-49	-5.105784982601479e-41	1.4372649348933631e-12	1.726736151305922e-14	0.002475345955949022	5.38372714973973e-22	2.0215230943935577e-10	1.7530493794646402e-16	7.955269384120726e-18	6.387680839279298e-23
95700000	0.003762326919503344	1.154435307833574e-49	-5.111125534704023e-41	1.4372649348933631e-12	1.726736151305922e-14	0.002475345955949022	5.38372714973973e-22	2.0215230943935577e-10	1.7530493794646402e-16	7.955269384120726e-18	6.387680839279298e-23
95800000	0.003762326919503344	1.154435307833574e-49	-5.116466086800824e-41	1.4372649348933631e-12	1.726736151305922e-14	0.002475345955949022	5.38372714973973e-22	2.0215230943935577e-10	1.7530493794646402e-16	7.955269384120726e-18	6.387680839279298e-23
95900000	0.003762326919503344	1.154435307833574e-49	-5.121806638892163e-41	1.4372649348933631e-12	1.726736151305922e-14	0.002475345955949022	5.38372714973973e-22	2.0215230943935577e-10	1.7530493794646402e-16	7.955269384120726e-18	6.387680839279298e-23
96000000	0.003762326919503344	1.154435307833574e-49	-5.127147190978316e-41	1.4372649348933631e-12	1.726736151305922e-14	0.002475345955949022	5.38372714973973e-22	2.0215230943935577e-10	1.7530493794646402e-16	7.955269384120726e-18	6.387680839279298e-23
96100000	0.003762326919503344	1.154435307833574e-49	-5.132487743059563e-41	1.4372649348933631e-12	1.726736151305922e-14	0.002475345955949022	5.38372714973973e-22	2.0215230943935577e-10	1.7530493794646402e-16	7.955269384120726e-18	6.387680839279298e-23
96200000	0.003762326919503344	1.154435307833574e-49	-5.137828295136184e-41	1.4372649348933631e-12	1.726736151305922e-14	0.002475345955949022	5.38372714973973e-22	2.0215230943935577e-10	1.7530493794646402e-16	7.955269384120726e-18	6.387680839279298e-23
96300000	0.003762326919503344	1.154435307833574e-49	-5.143168847208455e-41	1.4372649348933631e-12	1.726736151305922e-14	0.002475345955949022	5.38372714973973e-22	2.0215230943935577e-10	1.7530493794646402e-16	7.955269384120726e-18	6.387680839279298e-23
96400000	0.003762326919503344	1.154435307833574e-49	-5.148509399276656e-41	1.4372649348933631e-12	1.726736151305922e-14	0.002475345955949022	5.38372714973973e-22	2.0215230943935577e-10	1.7530493794646402e-16	7.955269384120726e-18	6.387680839279298e-23
96500000	0.003762326919503344	1.154435307833574e-49	-5.153849951341066e-41	1.4372649348933631e-12	1.726736151305922e-14	0.002475345955949022	5.38372714973973e-22	2.0215230943935577e-10	1.7530493794646402e-16	7.955269384120726e-18	6.387680839279298e-23
96600000	0.003762326919503344	1.154435307833574e-49	-5.159190503401963e-41	1.4372649348933631e-12	1.726736151305922e-14	0.002475345955949022	5.38372714973973e-22	2.0215230943935577e-10	1.7530493794646402e-16	7.955269384120726e-18	6.387680839279298e-23
96700000	0.003762326919503344	1.154435307833574e-49	-5.164531055459625e-41	1.4372649348933631e-12	1.726736151305922e-14	0.002475345955949022	5.38372714973973e-22	2.0215230943935577e-10	1.7530493794646402e-16	7.955269384120726e-18	6.387680839279298e-23
96800000	0.003762326919503344	1.154435307833574e-49	-5.169871607514333e-41	1.4372649348933631e-12	1.726736151305922e-14	0.002475345955949022	5.38372714973973e-22	2.0215230943935577e-10	1.7530493794646402e-16	7.955269384120726e-18	6.387680839279298e-23
96900000	0.003762326919503344	1.154435307833574e-49	-5.175212159566363e-41	1.4372649348933631e-12	1.726736151305922e-14	0.002475345955949022	5.38372714973973e-22	2.0215230943935577e-10	1.7530493794646402e-16	7.955269384120726e-18	6.387680839279298e-23
97000000	0.0037623269195033444	1.154435307833574e-49	-5.180552711615994e-41	1.4372649348933631e-12	1.726736151305922e-14	0.0024753459559490217	5.38372714973973e-22	2.021523094393558e-10	1.7530493794646402e-16	7.955269384120726e-18	6.387680839279298e-23
97100000	0.0037623269195033444	1.154435307833574e-49	-5.185893263663507e-41	1.4372649348933631e-12	1.726736151305922e-14	0.0024753459559490217	5.38372714973973e-22	2.021523094393558e-10	1.7530493794646402e-16	7.955269384120726e-18	6.387680839279298e-23
97200000	0.0037623269195033444	1.154435307833574e-49	-5.191233815709178e-41	1.4372649348933631e-12	1.726736151305922e-14	0.0024753459559490217	5.38372714973973e-22	2.021523094393558e-10	1.7530493794646402e-16	7.955269384120726e-18	6.387680839279298e-23
97300000	0.0037623269195033444	1.154435307833574e-49	-5.196574367753287e-41	1.4372649348933631e-12	1.726736151305922e-14	0.0024753459559490217	5.38372714973973e-22	2.021523094393558e-10	1.7530493794646402e-16	7.955269384120726e-18	6.387680839279298e-23
97400000	0.0037623269195033444	1.154435307833574e-49	-5.201914919796112e-41	1.4372649348933631e-12	1.726736151305922e-14	0.0024753459559490217	5.38372714973973e-22	2.021523094393558e-10	1.7530493794646402e-16	7.955269384120726e-18	6.387680839279298e-23
97500000	0.0037623269195033444	1.154435307833574e-49	-5.207255471837932e-41	1.4372649348933631e-12	1.726736151305922e-14	0.0024753459559490217	5.38372714973973e-22	2.021523094393558e-10	1.7530493794646402e-16	7.955269384120726e-18	6.387680839279298e-23
97600000	0.0037623269195033444	1.154435307833574e-49	-5.212596023879025e-41	1.4372649348933631e-12	1.726736151305922e-14	0.0024753459559490217	5.38372714973973e-22	2.021523094393558e-10	1.7530493794646402e-16	7.955269384120726e-18	6.387680839279298e-23
97700000	0.0037623269195033444	1.154435307833574e-49	-5.217936575919671e-41	1.4372649348933631e-12	1.726736151305922e-14	0.0024753459559490217	5.38372714973973e-22	2.021523094393558e-10	1.7530493794646402e-16	7.955269384120726e-18	6.387680839279298e-23
97800000	0.0037623269195033444	1.154435307833574e-49	-5.223277127960148e-41	1.4372649348933631e-12	1.726736151305922e-14	0.0024753459559490217	5.38372714973973e-22	2.021523094393558e-10	1.7530493794646402e-16	7.955269384120726e-18	6.387680839279298e-23
97900000	0.0037623269195033444	1.154435307833574e-49	-5.228617680000735e-41	1.4372649348933631e-12	1.726736151305922e-14	0.0024753459559490217	5.38372714973973e-22	2.021523094393558e-10	1.7530493794646402e-16	7.955269384120726e-18	6.387680839279298e-23
98000000	0.0037623269195033444	1.154435307833574e-49	-5.23395823204171e-41	1.4372649348933631e-12	1.726736151305922e-14	0.0024753459559490217	5.38372714973973e-22	2.021523094393558e-10	1.7530493794646402e-16	7.955269384120726e-18	6.387680839279298e-23
98100000	0.0037623269195033444	1.154435307833574e-49	-5.23929878408335e-41	1.4372649348933631e-12	1.726736151305922e-14	0.0024753459559490217	5.38372714973973e-22	2.021523094393558e-10	1.7530493794646402e-16	7.955269384120726e-18	6.387680839279298e-23
98200000	0.0037623269195033444	1.154435307833574e-49	-5.244639336125937e-41	1.4372649348933631e-12	1.726736151305922e-14	0.0024753459559490217	5.38372714973973e-22	2.021523094393558e-10	1.7530493794646402e-16	7.955269384120726e-18	6.387680839279298e-23
98300000	0.0037623269195033444	1.154435307833574e-49	-5.249979888169749e-41	1.4372649348933631e-12	1.726736151305922e-14	0.0024753459559490217	5.38372714973973e-22	2.021523094393558e-10	1.7530493794646402e-16	7.955269384120726e-18	6.387680839279298e-23
98400000	0.0037623269195033444	1.154435307833574e-49	-5.255320440215062e-41	1.4372649348933631e-12	1.726736151305922e-14	0.0024753459559490217	5.38372714973973e-22	2.021523094393558e-10	1.7530493794646402e-16	7.955269384120726e-18	6.387680839279298e-23
98500000	0.0037623269195033444	1.154435307833574e-49	-5.260660992262157e-41	1.4372649348933631e-12	1.726736151305922e-14	0.0024753459559490217	5.38372714973973e-22	2.021523094393558e-10	1.7530493794646402e-16	7.955269384120726e-18	6.387680839279298e-23
98600000	0.0037623269195033444	1.154435307833574e-49	-5.266001544311312e-41	1.4372649348933631e-12	1.726736151305922e-14	0.0024753459559490217	5.38372714973973e-22	2.021523094393558e-10	1.7530493794646402e-16	7.955269384120726e-18	6.387680839279298e-23
98700000	0.0037623269195033444	1.154435307833574e-49	-5.271342096362806e-41	1.4372649348933631e-12	1.726736151305922e-14	0.0024753459559490217	5.38372714973973e-22	2.021523094393558e-10	1.7530493794646402e-16	7.955269384120726e-18	6.387680839279298e-23
98800000	0.0037623269195033444	1.154435307833574e-49	-5.276682648416918e-41	1.4372649348933631e-12	1.726736151305922e-14	0.0024753459559490217	5.38372714973973e-22	2.021523094393558e-10	1.7530493794646402e-16	7.955269384120726e-18	6.387680839279298e-23
98900000	0.0037623269195033444	1.154435307833574e-49	-5.282023200473925e-41	1.4372649348933631e-12	1.726736151305922e-14	0.0024753459559490217	5.38372714973973e-22	2.021523094393558e-10	1.7530493794646402e-16	7.955269384120726e-18	6.387680839279298e-23
99000000	0.0037623269195033444	1.154435307833574e-49	-5.287363752534107e-41	1.4372649348933631e-12	1.726736151305922e-14	0.0024753459559490217	5.38372714973973e-22	2.021523094393558e-10	1.7530493794646402e-16	7.955269384120726e-18	6.387680839279298e-23
99100000	0.0037623269195033444	1.154435307833574e-49	-5.292704304597743e-41	1.4372649348933631e-12	1.726736151305922e-14	0.0024753459559490217	5.38372714973973e-22	2.021523094393558e-10	1.7530493794646402e-16	7.955269384120726e-18	6.387680839279298e-23
99200000	0.0037623269195033444	1.154435307833574e-49	-5.298044856665109e-41	1.4372649348933631e-12	1.726736151305922e-14	0.0024753459559490217	5.38372714973973e-22	2.021523094393558e-10	1.7530493794646402e-16	7.955269384120726e-18	6.387680839279298e-23
99300000	0.0037623269195033444	1.154435307833574e-49	-5.303385408736487e-41	1.4372649348933631e-12	1.726736151305922e-14	0.0024753459559490217	5.38372714973973e-22	2.021523094393558e-10	1.7530493794646402e-16	7.955269384120726e-18	6.387680839279298e-23
99400000	0.0037623269195033444	1.154435307833574e-49	-5.308725960812154e-41	1.4372649348933631e-12	1.726736151305922e-14	0.0024753459559490217	5.38372714973973e-22	2.021523094393558e-10	1.7530493794646402e-16	7.955269384120726e-18	6.387680839279298e-23
99500000	0.0037623269195033444	1.154435307833574e-49	-5.314066512892389e-41	1.4372649348933631e-12	1.726736151305922e-14	0.0024753459559490217	5.38372714973973e-22	2.021523094393558e-10	1.7530493794646402e-16	7.955269384120726e-18	6.387680839279298e-23
99600000	0.0037623269195033444	1.154435307833574e-49	-5.31940706497747e-41	1.4372649348933631e-12	1.726736151305922e-14	0.0024753459559490217	5.38372714973973e-22	2.021523094393558e-10	1.7530493794646402e-16	7.955269384120726e-18	6.387680839279298e-23
99700000	0.0037623269195033444	1.154435307833574e-49	-5.324747617067677e-41	1.4372649348933631e-12	1.726736151305922e-14	0.0024753459559490217	5.38372714973973e-22	2.021523094393558e-10	1.7530493794646402e-16	7.955269384120726e-18	6.387680839279298e-23
99800000	0.0037623269195033444	1.154435307833574e-49	-5.330088169163287e-41	1.4372649348933631e-12	1.726736151305922e-14	0.0024753459559490217	5.38372714973973e-22	2.021523094393558e-10	1.7530493794646402e-16	7.955269384120726e-18	6.387680839279298e-23
99900000	0.0037623269195033444	1.154435307833574e-49	-5.33542872126458e-41	1.4372649348933631e-12	1.726736151305922e-14	0.0024753459559490217	5.38372714973973e-22	2.021523094393558e-10	1.7530493794646402e-16	7.955269384120726e-18	6.387680839279298e-23
100000000	0.0037623269195033444	1.154435307833574e-49	-5.340769273371834e-41	1.4372649348933631e-12	1.726736151305922e-14	0.0024753459559490217	5.38372714973973e-22	2.021523094393558e-10	1.7530493794646402e-16	7.955269384120726e-18	6.387680839279298e-23
