# Supplementary material for: Thermodynamics Underpinning the Microbial Community‐Level Nitrogen Energy Metabolism
Source: Environ Microbiol. 2025 Feb 16;27(2):e70055. doi: 10.1111/1462-2920.70055 (PMC11830459; doi:10.1111/1462-2920.70055)
Supplement: Supplementary file 1 — Data S1. [file EMI-27-e70055-s001.zip › SI/Nnetwork/Results/kdef_-10/Iin_-5/p_0.2/O2_-7.2_H_-8..csv]

time	N2	N2H4	N2H5	N2O	NH2OH	NH3	NH3OH	NH4	NO	NO2	NO3
0	0.00001	0.00001	0.00001	0.00001	0.00001	0.00001	0.00001	0.00001	0.00001	0.00001	0.00001
100000	0.00497743770405909	1.947681819370886e-49	3.495307699340503e-64	1.436852007482373e-10	4.991682765937251e-15	0.000045124303919391596	-1.0238923898703617e-20	3.685069938767674e-18	4.363214779883385e-14	3.9772135381054726e-13	1.4567919418713924e-13
200000	0.004977437704059091	1.9476818193708774e-49	3.4953076993388414e-64	1.4368520074823728e-10	4.991682765940593e-15	0.00004512430391939159	-1.068153939267975e-20	3.685070441337311e-18	4.3632147798833815e-14	3.977213538111277e-13	1.4567919418715918e-13
300000	0.004977437704059091	1.947681819370877e-49	3.495307699339913e-64	1.4368520074823728e-10	4.991682765941417e-15	0.00004512430391939159	-1.0681523824929998e-20	3.685070566504109e-18	4.3632147798833815e-14	3.977213538112722e-13	1.4567919418716317e-13
400000	0.00497743770405909	1.947681819370881e-49	3.495307699335472e-64	1.4368520074823733e-10	4.991682765937931e-15	0.000045124303919391596	-1.0681508257180234e-20	3.685070036849382e-18	4.363214779883382e-14	3.977213538106608e-13	1.456791941871463e-13
500000	0.00497743770405909	1.9476818193708816e-49	3.495307699335026e-64	1.4368520074823733e-10	4.991682765937576e-15	0.000045124303919391596	-1.068149268943048e-20	3.685069982952608e-18	4.363214779883382e-14	3.9772135381059855e-13	1.456791941871446e-13
600000	0.00497743770405909	1.9476818193708816e-49	3.495307699334994e-64	1.4368520074823736e-10	4.991682765937569e-15	0.000045124303919391596	-1.0681477121680726e-20	3.6850699819393136e-18	4.363214779883382e-14	3.977213538105974e-13	1.4567919418714456e-13
700000	0.00497743770405909	1.947681819370882e-49	3.4953076993349564e-64	1.4368520074823736e-10	4.991682765937559e-15	0.000045124303919391596	-1.0681461553930973e-20	3.6850699804335615e-18	4.363214779883382e-14	3.977213538105956e-13	1.456791941871445e-13
800000	0.00497743770405909	1.9476818193708824e-49	3.495307699334941e-64	1.4368520074823736e-10	4.991682765937559e-15	0.000045124303919391596	-1.0681445986181219e-20	3.685069980457115e-18	4.363214779883382e-14	3.977213538105956e-13	1.456791941871445e-13
900000	0.00497743770405909	1.9476818193708824e-49	3.495307699334928e-64	1.4368520074823738e-10	4.991682765937559e-15	0.000045124303919391596	-1.0681430418431465e-20	3.685069980477051e-18	4.363214779883382e-14	3.977213538105956e-13	1.456791941871445e-13
1000000	0.00497743770405909	1.9476818193708828e-49	3.4953076993349166e-64	1.4368520074823738e-10	4.991682765937558e-15	0.000045124303919391596	-1.0681414850681712e-20	3.6850699804935866e-18	4.363214779883382e-14	3.977213538105956e-13	1.456791941871445e-13
1100000	0.004977437704059089	1.9476818193708828e-49	3.495307699334908e-64	1.4368520074823738e-10	4.991682765937558e-15	0.000045124303919391596	-1.0681399282931956e-20	3.685069980506938e-18	4.363214779883382e-14	3.9772135381059567e-13	1.456791941871445e-13
1200000	0.004977437704059089	1.9476818193708828e-49	3.495307699334901e-64	1.4368520074823738e-10	4.991682765937558e-15	0.000045124303919391596	-1.0681383715182203e-20	3.685069980517321e-18	4.363214779883382e-14	3.9772135381059567e-13	1.456791941871445e-13
1300000	0.004977437704059089	1.9476818193708828e-49	3.495307699334896e-64	1.4368520074823738e-10	4.991682765937558e-15	0.000045124303919391596	-1.0681368147432449e-20	3.685069980524953e-18	4.363214779883382e-14	3.9772135381059567e-13	1.456791941871445e-13
1400000	0.004977437704059089	1.9476818193708828e-49	3.495307699334892e-64	1.4368520074823738e-10	4.991682765937558e-15	0.0000451243039193916	-1.0681352579682695e-20	3.6850699805300506e-18	4.363214779883382e-14	3.9772135381059567e-13	1.456791941871445e-13
1500000	0.004977437704059089	1.9476818193708828e-49	3.495307699334891e-64	1.4368520074823738e-10	4.991682765937558e-15	0.0000451243039193916	-1.0681337011932942e-20	3.68506998053283e-18	4.363214779883382e-14	3.9772135381059567e-13	1.456791941871445e-13
1600000	0.004977437704059089	1.9476818193708828e-49	3.49530769933489e-64	1.4368520074823738e-10	4.991682765937558e-15	0.0000451243039193916	-1.0681321444183188e-20	3.685069980533508e-18	4.363214779883382e-14	3.9772135381059567e-13	1.456791941871445e-13
1700000	0.004977437704059089	1.9476818193708828e-49	3.495307699334891e-64	1.4368520074823738e-10	4.991682765937558e-15	0.0000451243039193916	-1.0681305876433434e-20	3.6850699805323016e-18	4.363214779883382e-14	3.9772135381059567e-13	1.456791941871445e-13
1800000	0.004977437704059089	1.9476818193708828e-49	3.495307699334893e-64	1.4368520074823738e-10	4.991682765937558e-15	0.0000451243039193916	-1.068129030868368e-20	3.6850699805294266e-18	4.363214779883382e-14	3.9772135381059567e-13	1.456791941871445e-13
1900000	0.004977437704059089	1.9476818193708828e-49	3.495307699334896e-64	1.4368520074823738e-10	4.991682765937558e-15	0.000045124303919391596	-1.0681274740933927e-20	3.6850699805250994e-18	4.363214779883382e-14	3.9772135381059567e-13	1.456791941871445e-13
2000000	0.004977437704059089	1.9476818193708828e-49	3.495307699334899e-64	1.4368520074823738e-10	4.991682765937558e-15	0.000045124303919391596	-1.0681259173184172e-20	3.685069980519538e-18	4.3632147798833815e-14	3.9772135381059567e-13	1.456791941871445e-13
2100000	0.004977437704059089	1.9476818193708824e-49	3.495307699334903e-64	1.4368520074823738e-10	4.991682765937558e-15	0.000045124303919391596	-1.0681243605434418e-20	3.6850699805129576e-18	4.3632147798833815e-14	3.9772135381059567e-13	1.456791941871445e-13
2200000	0.00497743770405909	1.9476818193708824e-49	3.495307699334908e-64	1.4368520074823738e-10	4.991682765937558e-15	0.000045124303919391596	-1.0681228037684664e-20	3.685069980505576e-18	4.3632147798833815e-14	3.9772135381059567e-13	1.456791941871445e-13
2300000	0.00497743770405909	1.9476818193708824e-49	3.495307699334913e-64	1.4368520074823738e-10	4.991682765937558e-15	0.000045124303919391596	-1.068121246993491e-20	3.685069980497608e-18	4.3632147798833815e-14	3.977213538105956e-13	1.456791941871445e-13
2400000	0.00497743770405909	1.947681819370882e-49	3.4953076993349186e-64	1.4368520074823738e-10	4.991682765937558e-15	0.000045124303919391596	-1.0681196902185157e-20	3.685069980489272e-18	4.3632147798833815e-14	3.977213538105956e-13	1.456791941871445e-13
2500000	0.00497743770405909	1.947681819370882e-49	3.495307699334924e-64	1.4368520074823738e-10	4.991682765937559e-15	0.000045124303919391596	-1.0681181334435403e-20	3.685069980480784e-18	4.3632147798833815e-14	3.977213538105956e-13	1.456791941871445e-13
2600000	0.00497743770405909	1.947681819370882e-49	3.4953076993349294e-64	1.4368520074823738e-10	4.991682765937559e-15	0.000045124303919391596	-1.068116576668565e-20	3.68506998047236e-18	4.3632147798833815e-14	3.977213538105956e-13	1.456791941871445e-13
2700000	0.00497743770405909	1.9476818193708816e-49	3.495307699334935e-64	1.4368520074823736e-10	4.991682765937559e-15	0.000045124303919391596	-1.0681150198935896e-20	3.685069980464217e-18	4.3632147798833815e-14	3.977213538105956e-13	1.456791941871445e-13
2800000	0.00497743770405909	1.9476818193708816e-49	3.49530769933494e-64	1.4368520074823736e-10	4.991682765937559e-15	0.000045124303919391596	-1.0681134631186142e-20	3.685069980456572e-18	4.3632147798833815e-14	3.977213538105956e-13	1.456791941871445e-13
2900000	0.00497743770405909	1.9476818193708816e-49	3.495307699334944e-64	1.4368520074823736e-10	4.991682765937559e-15	0.000045124303919391596	-1.0681119063436387e-20	3.685069980449641e-18	4.3632147798833815e-14	3.977213538105956e-13	1.456791941871445e-13
3000000	0.00497743770405909	1.9476818193708816e-49	3.495307699334948e-64	1.4368520074823736e-10	4.991682765937559e-15	0.000045124303919391596	-1.0681103495686633e-20	3.68506998044364e-18	4.3632147798833815e-14	3.977213538105956e-13	1.456791941871445e-13
3100000	0.00497743770405909	1.9476818193708812e-49	3.495307699334952e-64	1.4368520074823736e-10	4.991682765937559e-15	0.000045124303919391596	-1.068108792793688e-20	3.685069980438788e-18	4.3632147798833815e-14	3.977213538105956e-13	1.456791941871445e-13
3200000	0.00497743770405909	1.9476818193708812e-49	3.495307699334954e-64	1.4368520074823736e-10	4.991682765937559e-15	0.000045124303919391596	-1.0681072360187126e-20	3.685069980435299e-18	4.3632147798833815e-14	3.977213538105956e-13	1.456791941871445e-13
3300000	0.00497743770405909	1.9476818193708812e-49	3.495307699334955e-64	1.4368520074823736e-10	4.991682765937559e-15	0.000045124303919391596	-1.0681056792437372e-20	3.68506998043339e-18	4.3632147798833815e-14	3.977213538105956e-13	1.456791941871445e-13
3400000	0.00497743770405909	1.9476818193708812e-49	3.495307699334955e-64	1.4368520074823736e-10	4.991682765937559e-15	0.000045124303919391596	-1.0681041224687618e-20	3.685069980433096e-18	4.3632147798833815e-14	3.977213538105956e-13	1.456791941871445e-13
3500000	0.00497743770405909	1.9476818193708812e-49	3.495307699334955e-64	1.4368520074823736e-10	4.991682765937559e-15	0.000045124303919391596	-1.0681025656937864e-20	3.685069980433105e-18	4.3632147798833815e-14	3.977213538105956e-13	1.456791941871445e-13
3600000	0.00497743770405909	1.9476818193708812e-49	3.495307699334955e-64	1.4368520074823736e-10	4.991682765937559e-15	0.000045124303919391596	-1.0681010089188111e-20	3.6850699804331116e-18	4.3632147798833815e-14	3.977213538105956e-13	1.456791941871445e-13
3700000	0.00497743770405909	1.9476818193708812e-49	3.495307699334955e-64	1.4368520074823736e-10	4.991682765937559e-15	0.000045124303919391596	-1.0680994521438357e-20	3.685069980433117e-18	4.3632147798833815e-14	3.977213538105956e-13	1.456791941871445e-13
3800000	0.00497743770405909	1.9476818193708812e-49	3.495307699334955e-64	1.4368520074823736e-10	4.991682765937559e-15	0.000045124303919391596	-1.0680978953688602e-20	3.6850699804331216e-18	4.3632147798833815e-14	3.977213538105956e-13	1.456791941871445e-13
3900000	0.00497743770405909	1.9476818193708812e-49	3.495307699334955e-64	1.4368520074823736e-10	4.991682765937559e-15	0.000045124303919391596	-1.0680963385938848e-20	3.6850699804331255e-18	4.3632147798833815e-14	3.977213538105956e-13	1.456791941871445e-13
4000000	0.00497743770405909	1.9476818193708812e-49	3.495307699334955e-64	1.4368520074823736e-10	4.991682765937559e-15	0.000045124303919391596	-1.0680947818189094e-20	3.685069980433128e-18	4.3632147798833815e-14	3.977213538105956e-13	1.456791941871445e-13
4100000	0.00497743770405909	1.9476818193708812e-49	3.495307699334955e-64	1.4368520074823736e-10	4.991682765937559e-15	0.000045124303919391596	-1.068093225043934e-20	3.685069980433129e-18	4.3632147798833815e-14	3.977213538105956e-13	1.456791941871445e-13
4200000	0.00497743770405909	1.9476818193708812e-49	3.495307699334955e-64	1.4368520074823736e-10	4.991682765937559e-15	0.000045124303919391596	-1.0680916682689587e-20	3.68506998043313e-18	4.3632147798833815e-14	3.977213538105956e-13	1.456791941871445e-13
4300000	0.00497743770405909	1.9476818193708812e-49	3.495307699334955e-64	1.4368520074823736e-10	4.991682765937559e-15	0.000045124303919391596	-1.0680901114939833e-20	3.68506998043313e-18	4.3632147798833815e-14	3.977213538105956e-13	1.456791941871445e-13
4400000	0.00497743770405909	1.9476818193708812e-49	3.495307699334955e-64	1.4368520074823736e-10	4.991682765937559e-15	0.000045124303919391596	-1.068088554719008e-20	3.685069980433129e-18	4.3632147798833815e-14	3.977213538105956e-13	1.456791941871445e-13
4500000	0.00497743770405909	1.9476818193708812e-49	3.495307699334955e-64	1.4368520074823736e-10	4.991682765937559e-15	0.000045124303919391596	-1.0680869979440326e-20	3.685069980433128e-18	4.3632147798833815e-14	3.977213538105956e-13	1.456791941871445e-13
4600000	0.00497743770405909	1.9476818193708812e-49	3.495307699334955e-64	1.4368520074823736e-10	4.991682765937559e-15	0.000045124303919391596	-1.0680854411690572e-20	3.685069980433126e-18	4.3632147798833815e-14	3.977213538105956e-13	1.456791941871445e-13
4700000	0.00497743770405909	1.9476818193708812e-49	3.495307699334955e-64	1.4368520074823736e-10	4.991682765937559e-15	0.000045124303919391596	-1.0680838843940817e-20	3.685069980433124e-18	4.3632147798833815e-14	3.977213538105956e-13	1.456791941871445e-13
4800000	0.00497743770405909	1.9476818193708812e-49	3.495307699334955e-64	1.4368520074823736e-10	4.991682765937559e-15	0.000045124303919391596	-1.0680823276191063e-20	3.6850699804331216e-18	4.3632147798833815e-14	3.977213538105956e-13	1.4567919418714454e-13
4900000	0.00497743770405909	1.9476818193708812e-49	3.495307699334955e-64	1.4368520074823736e-10	4.99168276593756e-15	0.000045124303919391596	-1.068080770844131e-20	3.6850699804331185e-18	4.3632147798833815e-14	3.977213538105956e-13	1.4567919418714454e-13
5000000	0.00497743770405909	1.9476818193708812e-49	3.495307699334955e-64	1.4368520074823736e-10	4.99168276593756e-15	0.000045124303919391596	-1.0680792140691556e-20	3.6850699804331154e-18	4.3632147798833815e-14	3.977213538105956e-13	1.4567919418714454e-13
5100000	0.00497743770405909	1.9476818193708812e-49	3.495307699334955e-64	1.4368520074823736e-10	4.99168276593756e-15	0.000045124303919391596	-1.0680776572941802e-20	3.685069980433112e-18	4.3632147798833815e-14	3.977213538105956e-13	1.4567919418714454e-13
5200000	0.00497743770405909	1.9476818193708812e-49	3.495307699334956e-64	1.4368520074823736e-10	4.99168276593756e-15	0.000045124303919391596	-1.0680761005192048e-20	3.685069980433109e-18	4.3632147798833815e-14	3.977213538105956e-13	1.4567919418714454e-13
5300000	0.00497743770405909	1.9476818193708812e-49	3.495307699334956e-64	1.4368520074823736e-10	4.99168276593756e-15	0.000045124303919391596	-1.0680745437442295e-20	3.685069980433106e-18	4.3632147798833815e-14	3.977213538105956e-13	1.4567919418714454e-13
5400000	0.00497743770405909	1.9476818193708812e-49	3.495307699334956e-64	1.4368520074823736e-10	4.99168276593756e-15	0.000045124303919391596	-1.0680729869692541e-20	3.685069980433103e-18	4.3632147798833815e-14	3.977213538105956e-13	1.4567919418714454e-13
5500000	0.00497743770405909	1.9476818193708812e-49	3.495307699334956e-64	1.4368520074823736e-10	4.99168276593756e-15	0.000045124303919391596	-1.0680714301942787e-20	3.6850699804331e-18	4.3632147798833815e-14	3.977213538105956e-13	1.4567919418714454e-13
5600000	0.00497743770405909	1.9476818193708812e-49	3.495307699334956e-64	1.4368520074823736e-10	4.99168276593756e-15	0.000045124303919391596	-1.0680698734193032e-20	3.685069980433098e-18	4.3632147798833815e-14	3.977213538105956e-13	1.4567919418714454e-13
5700000	0.00497743770405909	1.9476818193708812e-49	3.495307699334956e-64	1.4368520074823736e-10	4.99168276593756e-15	0.000045124303919391596	-1.0680683166443278e-20	3.6850699804330954e-18	4.3632147798833815e-14	3.977213538105956e-13	1.4567919418714454e-13
5800000	0.00497743770405909	1.9476818193708812e-49	3.495307699334956e-64	1.4368520074823736e-10	4.99168276593756e-15	0.000045124303919391596	-1.0680667598693525e-20	3.685069980433094e-18	4.3632147798833815e-14	3.977213538105956e-13	1.4567919418714454e-13
5900000	0.00497743770405909	1.9476818193708812e-49	3.495307699334956e-64	1.4368520074823736e-10	4.99168276593756e-15	0.000045124303919391596	-1.0680652030943771e-20	3.685069980433093e-18	4.3632147798833815e-14	3.977213538105956e-13	1.4567919418714454e-13
6000000	0.00497743770405909	1.9476818193708812e-49	3.495307699334956e-64	1.4368520074823736e-10	4.99168276593756e-15	0.000045124303919391596	-1.0680636463194017e-20	3.685069980433092e-18	4.3632147798833815e-14	3.977213538105956e-13	1.4567919418714454e-13
6100000	0.00497743770405909	1.9476818193708812e-49	3.495307699334956e-64	1.4368520074823736e-10	4.99168276593756e-15	0.000045124303919391596	-1.0680620895444264e-20	3.685069980433092e-18	4.3632147798833815e-14	3.977213538105956e-13	1.4567919418714454e-13
6200000	0.00497743770405909	1.9476818193708812e-49	3.495307699334956e-64	1.4368520074823736e-10	4.99168276593756e-15	0.000045124303919391596	-1.068060532769451e-20	3.685069980433092e-18	4.3632147798833815e-14	3.977213538105956e-13	1.4567919418714454e-13
6300000	0.00497743770405909	1.9476818193708812e-49	3.495307699334956e-64	1.4368520074823736e-10	4.99168276593756e-15	0.000045124303919391596	-1.0680589759944756e-20	3.685069980433092e-18	4.3632147798833815e-14	3.977213538105956e-13	1.4567919418714454e-13
6400000	0.00497743770405909	1.9476818193708812e-49	3.495307699334956e-64	1.4368520074823736e-10	4.99168276593756e-15	0.000045124303919391596	-1.0680574192195002e-20	3.685069980433092e-18	4.3632147798833815e-14	3.977213538105956e-13	1.4567919418714454e-13
6500000	0.00497743770405909	1.9476818193708812e-49	3.495307699334956e-64	1.4368520074823736e-10	4.99168276593756e-15	0.000045124303919391596	-1.0680558624445249e-20	3.685069980433092e-18	4.3632147798833815e-14	3.977213538105956e-13	1.4567919418714454e-13
6600000	0.00497743770405909	1.9476818193708812e-49	3.495307699334956e-64	1.4368520074823736e-10	4.99168276593756e-15	0.000045124303919391596	-1.0680543056695494e-20	3.685069980433092e-18	4.3632147798833815e-14	3.977213538105956e-13	1.4567919418714454e-13
6700000	0.00497743770405909	1.9476818193708812e-49	3.495307699334956e-64	1.4368520074823736e-10	4.99168276593756e-15	0.000045124303919391596	-1.068052748894574e-20	3.685069980433092e-18	4.3632147798833815e-14	3.977213538105956e-13	1.4567919418714454e-13
6800000	0.00497743770405909	1.9476818193708812e-49	3.495307699334956e-64	1.4368520074823736e-10	4.99168276593756e-15	0.000045124303919391596	-1.0680511921195986e-20	3.685069980433092e-18	4.3632147798833815e-14	3.977213538105956e-13	1.4567919418714454e-13
6900000	0.00497743770405909	1.9476818193708812e-49	3.495307699334956e-64	1.4368520074823736e-10	4.99168276593756e-15	0.000045124303919391596	-1.0680496353446232e-20	3.685069980433092e-18	4.3632147798833815e-14	3.977213538105956e-13	1.4567919418714454e-13
7000000	0.00497743770405909	1.9476818193708812e-49	3.495307699334956e-64	1.4368520074823736e-10	4.99168276593756e-15	0.000045124303919391596	-1.0680480785696479e-20	3.685069980433092e-18	4.3632147798833815e-14	3.977213538105956e-13	1.4567919418714454e-13
7100000	0.00497743770405909	1.9476818193708812e-49	3.495307699334956e-64	1.4368520074823736e-10	4.99168276593756e-15	0.000045124303919391596	-1.0680465217946725e-20	3.685069980433092e-18	4.3632147798833815e-14	3.977213538105956e-13	1.4567919418714454e-13
7200000	0.00497743770405909	1.9476818193708812e-49	3.495307699334956e-64	1.4368520074823736e-10	4.99168276593756e-15	0.000045124303919391596	-1.0680449650196971e-20	3.685069980433092e-18	4.3632147798833815e-14	3.977213538105956e-13	1.4567919418714454e-13
7300000	0.00497743770405909	1.9476818193708812e-49	3.495307699334956e-64	1.4368520074823736e-10	4.99168276593756e-15	0.000045124303919391596	-1.0680434082447218e-20	3.685069980433092e-18	4.3632147798833815e-14	3.977213538105956e-13	1.4567919418714454e-13
7400000	0.00497743770405909	1.9476818193708812e-49	3.495307699334956e-64	1.4368520074823736e-10	4.99168276593756e-15	0.000045124303919391596	-1.0680418514697464e-20	3.685069980433092e-18	4.3632147798833815e-14	3.977213538105956e-13	1.4567919418714454e-13
7500000	0.00497743770405909	1.9476818193708812e-49	3.495307699334956e-64	1.4368520074823736e-10	4.99168276593756e-15	0.000045124303919391596	-1.068040294694771e-20	3.685069980433092e-18	4.3632147798833815e-14	3.977213538105956e-13	1.4567919418714454e-13
7600000	0.00497743770405909	1.9476818193708812e-49	3.495307699334956e-64	1.4368520074823736e-10	4.99168276593756e-15	0.000045124303919391596	-1.0680387379197955e-20	3.685069980433092e-18	4.3632147798833815e-14	3.977213538105956e-13	1.4567919418714454e-13
7700000	0.00497743770405909	1.9476818193708812e-49	3.495307699334956e-64	1.4368520074823736e-10	4.99168276593756e-15	0.000045124303919391596	-1.0680371811448201e-20	3.685069980433092e-18	4.3632147798833815e-14	3.977213538105956e-13	1.4567919418714454e-13
7800000	0.00497743770405909	1.9476818193708812e-49	3.495307699334956e-64	1.4368520074823736e-10	4.99168276593756e-15	0.000045124303919391596	-1.0680356243698448e-20	3.685069980433092e-18	4.3632147798833815e-14	3.977213538105956e-13	1.4567919418714454e-13
7900000	0.00497743770405909	1.9476818193708812e-49	3.495307699334956e-64	1.4368520074823736e-10	4.99168276593756e-15	0.000045124303919391596	-1.0680340675948694e-20	3.685069980433092e-18	4.3632147798833815e-14	3.977213538105956e-13	1.4567919418714454e-13
8000000	0.00497743770405909	1.9476818193708812e-49	3.495307699334956e-64	1.4368520074823736e-10	4.99168276593756e-15	0.000045124303919391596	-1.068032510819894e-20	3.685069980433092e-18	4.3632147798833815e-14	3.977213538105956e-13	1.4567919418714454e-13
8100000	0.00497743770405909	1.9476818193708812e-49	3.495307699334956e-64	1.4368520074823736e-10	4.99168276593756e-15	0.000045124303919391596	-1.0680309540449186e-20	3.685069980433092e-18	4.3632147798833815e-14	3.977213538105956e-13	1.4567919418714454e-13
8200000	0.00497743770405909	1.9476818193708812e-49	3.495307699334956e-64	1.4368520074823736e-10	4.99168276593756e-15	0.000045124303919391596	-1.0680293972699433e-20	3.685069980433092e-18	4.3632147798833815e-14	3.977213538105956e-13	1.4567919418714454e-13
8300000	0.00497743770405909	1.9476818193708812e-49	3.495307699334956e-64	1.4368520074823736e-10	4.99168276593756e-15	0.000045124303919391596	-1.0680278404949679e-20	3.685069980433092e-18	4.3632147798833815e-14	3.977213538105956e-13	1.4567919418714454e-13
8400000	0.00497743770405909	1.9476818193708812e-49	3.495307699334956e-64	1.4368520074823736e-10	4.99168276593756e-15	0.000045124303919391596	-1.0680262837199925e-20	3.685069980433092e-18	4.3632147798833815e-14	3.977213538105956e-13	1.4567919418714454e-13
8500000	0.00497743770405909	1.9476818193708812e-49	3.495307699334956e-64	1.4368520074823736e-10	4.99168276593756e-15	0.000045124303919391596	-1.0680247269450172e-20	3.685069980433092e-18	4.3632147798833815e-14	3.977213538105956e-13	1.4567919418714454e-13
8600000	0.00497743770405909	1.9476818193708812e-49	3.495307699334956e-64	1.4368520074823736e-10	4.99168276593756e-15	0.000045124303919391596	-1.0680231701700416e-20	3.685069980433092e-18	4.3632147798833815e-14	3.977213538105956e-13	1.4567919418714454e-13
8700000	0.00497743770405909	1.9476818193708812e-49	3.495307699334956e-64	1.4368520074823736e-10	4.99168276593756e-15	0.000045124303919391596	-1.0680216133950663e-20	3.685069980433092e-18	4.3632147798833815e-14	3.977213538105956e-13	1.4567919418714454e-13
8800000	0.00497743770405909	1.9476818193708812e-49	3.495307699334956e-64	1.4368520074823736e-10	4.99168276593756e-15	0.000045124303919391596	-1.0680200566200909e-20	3.685069980433092e-18	4.3632147798833815e-14	3.977213538105956e-13	1.4567919418714454e-13
8900000	0.00497743770405909	1.9476818193708812e-49	3.495307699334956e-64	1.4368520074823736e-10	4.99168276593756e-15	0.000045124303919391596	-1.0680184998451155e-20	3.685069980433092e-18	4.3632147798833815e-14	3.977213538105956e-13	1.4567919418714454e-13
9000000	0.00497743770405909	1.9476818193708812e-49	3.495307699334956e-64	1.4368520074823736e-10	4.99168276593756e-15	0.000045124303919391596	-1.0680169430701402e-20	3.685069980433092e-18	4.3632147798833815e-14	3.977213538105956e-13	1.4567919418714454e-13
9100000	0.00497743770405909	1.9476818193708812e-49	3.495307699334956e-64	1.4368520074823736e-10	4.99168276593756e-15	0.000045124303919391596	-1.0680153862951648e-20	3.685069980433092e-18	4.3632147798833815e-14	3.977213538105956e-13	1.4567919418714454e-13
9200000	0.00497743770405909	1.9476818193708812e-49	3.495307699334956e-64	1.4368520074823736e-10	4.99168276593756e-15	0.000045124303919391596	-1.0680138295201894e-20	3.685069980433092e-18	4.3632147798833815e-14	3.977213538105956e-13	1.4567919418714454e-13
9300000	0.00497743770405909	1.9476818193708812e-49	3.495307699334956e-64	1.4368520074823733e-10	4.99168276593756e-15	0.000045124303919391596	-1.068012272745214e-20	3.685069980433092e-18	4.3632147798833815e-14	3.977213538105956e-13	1.4567919418714454e-13
9400000	0.00497743770405909	1.947681819370881e-49	3.495307699334956e-64	1.4368520074823733e-10	4.99168276593756e-15	0.000045124303919391596	-1.0680107159702387e-20	3.685069980433092e-18	4.3632147798833815e-14	3.977213538105956e-13	1.4567919418714454e-13
9500000	0.00497743770405909	1.947681819370881e-49	3.495307699334956e-64	1.4368520074823733e-10	4.99168276593756e-15	0.000045124303919391596	-1.0680091591952633e-20	3.685069980433092e-18	4.3632147798833815e-14	3.977213538105956e-13	1.4567919418714454e-13
9600000	0.00497743770405909	1.947681819370881e-49	3.495307699334956e-64	1.4368520074823733e-10	4.99168276593756e-15	0.000045124303919391596	-1.0680076024202878e-20	3.685069980433092e-18	4.3632147798833815e-14	3.977213538105956e-13	1.4567919418714454e-13
9700000	0.00497743770405909	1.947681819370881e-49	3.495307699334956e-64	1.4368520074823733e-10	4.99168276593756e-15	0.000045124303919391596	-1.0680060456453124e-20	3.685069980433092e-18	4.3632147798833815e-14	3.977213538105956e-13	1.4567919418714454e-13
9800000	0.00497743770405909	1.947681819370881e-49	3.495307699334956e-64	1.4368520074823733e-10	4.99168276593756e-15	0.000045124303919391596	-1.068004488870337e-20	3.685069980433092e-18	4.3632147798833815e-14	3.977213538105956e-13	1.4567919418714454e-13
9900000	0.00497743770405909	1.947681819370881e-49	3.495307699334956e-64	1.4368520074823733e-10	4.99168276593756e-15	0.000045124303919391596	-1.0680029320953617e-20	3.685069980433092e-18	4.3632147798833815e-14	3.977213538105956e-13	1.4567919418714454e-13
10000000	0.00497743770405909	1.947681819370881e-49	3.495307699334956e-64	1.4368520074823733e-10	4.99168276593756e-15	0.000045124303919391596	-1.0680013753203863e-20	3.685069980433092e-18	4.3632147798833815e-14	3.977213538105956e-13	1.4567919418714454e-13
10100000	0.00497743770405909	1.947681819370881e-49	3.495307699334956e-64	1.4368520074823733e-10	4.99168276593756e-15	0.000045124303919391596	-1.067999818545411e-20	3.685069980433092e-18	4.3632147798833815e-14	3.977213538105956e-13	1.4567919418714454e-13
10200000	0.00497743770405909	1.947681819370881e-49	3.495307699334956e-64	1.4368520074823733e-10	4.99168276593756e-15	0.000045124303919391596	-1.0679982617704356e-20	3.685069980433092e-18	4.3632147798833815e-14	3.977213538105956e-13	1.4567919418714454e-13
10300000	0.00497743770405909	1.947681819370881e-49	3.495307699334956e-64	1.4368520074823733e-10	4.99168276593756e-15	0.000045124303919391596	-1.0679967049954602e-20	3.685069980433092e-18	4.3632147798833815e-14	3.977213538105956e-13	1.4567919418714454e-13
10400000	0.00497743770405909	1.947681819370881e-49	3.495307699334956e-64	1.4368520074823733e-10	4.99168276593756e-15	0.000045124303919391596	-1.0679951482204848e-20	3.685069980433092e-18	4.3632147798833815e-14	3.977213538105956e-13	1.4567919418714454e-13
10500000	0.00497743770405909	1.947681819370881e-49	3.495307699334956e-64	1.4368520074823733e-10	4.99168276593756e-15	0.000045124303919391596	-1.0679935914455094e-20	3.685069980433092e-18	4.3632147798833815e-14	3.977213538105956e-13	1.4567919418714454e-13
10600000	0.00497743770405909	1.947681819370881e-49	3.495307699334956e-64	1.4368520074823733e-10	4.99168276593756e-15	0.000045124303919391596	-1.067992034670534e-20	3.685069980433092e-18	4.3632147798833815e-14	3.977213538105956e-13	1.4567919418714454e-13
10700000	0.00497743770405909	1.947681819370881e-49	3.495307699334956e-64	1.4368520074823733e-10	4.99168276593756e-15	0.000045124303919391596	-1.0679904778955586e-20	3.685069980433092e-18	4.3632147798833815e-14	3.977213538105956e-13	1.4567919418714454e-13
10800000	0.00497743770405909	1.947681819370881e-49	3.495307699334956e-64	1.4368520074823733e-10	4.99168276593756e-15	0.000045124303919391596	-1.0679889211205832e-20	3.685069980433092e-18	4.3632147798833815e-14	3.977213538105956e-13	1.4567919418714454e-13
10900000	0.00497743770405909	1.947681819370881e-49	3.495307699334956e-64	1.4368520074823733e-10	4.99168276593756e-15	0.000045124303919391596	-1.0679873643456078e-20	3.685069980433092e-18	4.3632147798833815e-14	3.977213538105956e-13	1.4567919418714454e-13
11000000	0.00497743770405909	1.947681819370881e-49	3.495307699334956e-64	1.4368520074823733e-10	4.99168276593756e-15	0.000045124303919391596	-1.0679858075706324e-20	3.685069980433092e-18	4.3632147798833815e-14	3.977213538105956e-13	1.4567919418714454e-13
11100000	0.00497743770405909	1.947681819370881e-49	3.495307699334956e-64	1.4368520074823733e-10	4.99168276593756e-15	0.000045124303919391596	-1.0679842507956571e-20	3.685069980433092e-18	4.3632147798833815e-14	3.977213538105956e-13	1.4567919418714454e-13
11200000	0.00497743770405909	1.947681819370881e-49	3.495307699334955e-64	1.4368520074823733e-10	4.99168276593756e-15	0.000045124303919391596	-1.0679826940206817e-20	3.685069980433092e-18	4.3632147798833815e-14	3.977213538105956e-13	1.4567919418714454e-13
11300000	0.00497743770405909	1.947681819370881e-49	3.495307699334955e-64	1.4368520074823733e-10	4.99168276593756e-15	0.000045124303919391596	-1.0679811372457063e-20	3.685069980433092e-18	4.3632147798833815e-14	3.977213538105956e-13	1.4567919418714454e-13
11400000	0.00497743770405909	1.947681819370881e-49	3.495307699334955e-64	1.4368520074823733e-10	4.99168276593756e-15	0.000045124303919391596	-1.067979580470731e-20	3.685069980433092e-18	4.3632147798833815e-14	3.977213538105956e-13	1.4567919418714454e-13
11500000	0.00497743770405909	1.947681819370881e-49	3.495307699334955e-64	1.4368520074823733e-10	4.99168276593756e-15	0.000045124303919391596	-1.0679780236957556e-20	3.685069980433092e-18	4.3632147798833815e-14	3.977213538105956e-13	1.4567919418714454e-13
11600000	0.00497743770405909	1.947681819370881e-49	3.495307699334955e-64	1.4368520074823733e-10	4.99168276593756e-15	0.000045124303919391596	-1.06797646692078e-20	3.685069980433092e-18	4.3632147798833815e-14	3.977213538105956e-13	1.4567919418714454e-13
11700000	0.00497743770405909	1.947681819370881e-49	3.495307699334955e-64	1.4368520074823733e-10	4.99168276593756e-15	0.000045124303919391596	-1.0679749101458047e-20	3.685069980433092e-18	4.3632147798833815e-14	3.977213538105956e-13	1.4567919418714454e-13
11800000	0.00497743770405909	1.947681819370881e-49	3.495307699334955e-64	1.4368520074823733e-10	4.99168276593756e-15	0.000045124303919391596	-1.0679733533708293e-20	3.685069980433092e-18	4.3632147798833815e-14	3.977213538105956e-13	1.4567919418714454e-13
11900000	0.00497743770405909	1.947681819370881e-49	3.495307699334955e-64	1.4368520074823733e-10	4.99168276593756e-15	0.000045124303919391596	-1.067971796595854e-20	3.685069980433092e-18	4.3632147798833815e-14	3.977213538105956e-13	1.4567919418714454e-13
12000000	0.00497743770405909	1.947681819370881e-49	3.495307699334955e-64	1.4368520074823733e-10	4.99168276593756e-15	0.000045124303919391596	-1.0679702398208786e-20	3.685069980433092e-18	4.3632147798833815e-14	3.977213538105956e-13	1.4567919418714454e-13
12100000	0.00497743770405909	1.947681819370881e-49	3.495307699334955e-64	1.4368520074823733e-10	4.99168276593756e-15	0.000045124303919391596	-1.0679686830459032e-20	3.685069980433092e-18	4.3632147798833815e-14	3.977213538105956e-13	1.4567919418714454e-13
12200000	0.00497743770405909	1.947681819370881e-49	3.495307699334955e-64	1.4368520074823733e-10	4.99168276593756e-15	0.000045124303919391596	-1.0679671262709278e-20	3.685069980433092e-18	4.3632147798833815e-14	3.977213538105956e-13	1.4567919418714454e-13
12300000	0.00497743770405909	1.947681819370881e-49	3.495307699334955e-64	1.4368520074823733e-10	4.99168276593756e-15	0.000045124303919391596	-1.0679655694959525e-20	3.685069980433092e-18	4.3632147798833815e-14	3.977213538105956e-13	1.4567919418714454e-13
12400000	0.00497743770405909	1.947681819370881e-49	3.495307699334955e-64	1.4368520074823733e-10	4.99168276593756e-15	0.000045124303919391596	-1.0679640127209771e-20	3.685069980433092e-18	4.3632147798833815e-14	3.977213538105956e-13	1.456791941871445e-13
12500000	0.00497743770405909	1.947681819370881e-49	3.495307699334955e-64	1.4368520074823733e-10	4.99168276593756e-15	0.000045124303919391596	-1.0679624559460017e-20	3.685069980433092e-18	4.3632147798833815e-14	3.977213538105956e-13	1.456791941871445e-13
12600000	0.00497743770405909	1.947681819370881e-49	3.495307699334955e-64	1.4368520074823733e-10	4.99168276593756e-15	0.000045124303919391596	-1.0679608991710262e-20	3.685069980433092e-18	4.3632147798833815e-14	3.977213538105956e-13	1.456791941871445e-13
12700000	0.00497743770405909	1.947681819370881e-49	3.495307699334955e-64	1.4368520074823733e-10	4.99168276593756e-15	0.000045124303919391596	-1.0679593423960508e-20	3.685069980433092e-18	4.3632147798833815e-14	3.977213538105956e-13	1.456791941871445e-13
12800000	0.00497743770405909	1.947681819370881e-49	3.495307699334955e-64	1.4368520074823733e-10	4.99168276593756e-15	0.000045124303919391596	-1.0679577856210755e-20	3.685069980433092e-18	4.3632147798833815e-14	3.977213538105956e-13	1.456791941871445e-13
12900000	0.00497743770405909	1.947681819370881e-49	3.495307699334955e-64	1.4368520074823733e-10	4.99168276593756e-15	0.000045124303919391596	-1.0679562288461001e-20	3.685069980433092e-18	4.3632147798833815e-14	3.977213538105956e-13	1.456791941871445e-13
13000000	0.00497743770405909	1.947681819370881e-49	3.495307699334955e-64	1.4368520074823733e-10	4.99168276593756e-15	0.000045124303919391596	-1.0679546720711247e-20	3.685069980433092e-18	4.3632147798833815e-14	3.977213538105956e-13	1.456791941871445e-13
13100000	0.00497743770405909	1.947681819370881e-49	3.495307699334955e-64	1.4368520074823733e-10	4.99168276593756e-15	0.000045124303919391596	-1.0679531152961494e-20	3.685069980433092e-18	4.3632147798833815e-14	3.977213538105956e-13	1.456791941871445e-13
13200000	0.00497743770405909	1.947681819370881e-49	3.495307699334955e-64	1.4368520074823733e-10	4.99168276593756e-15	0.000045124303919391596	-1.067951558521174e-20	3.685069980433092e-18	4.3632147798833815e-14	3.977213538105956e-13	1.456791941871445e-13
13300000	0.00497743770405909	1.947681819370881e-49	3.495307699334955e-64	1.4368520074823733e-10	4.99168276593756e-15	0.000045124303919391596	-1.0679500017461986e-20	3.685069980433092e-18	4.3632147798833815e-14	3.977213538105956e-13	1.456791941871445e-13
13400000	0.00497743770405909	1.9476818193708805e-49	3.495307699334955e-64	1.4368520074823733e-10	4.99168276593756e-15	0.000045124303919391596	-1.0679484449712233e-20	3.685069980433092e-18	4.3632147798833815e-14	3.977213538105956e-13	1.456791941871445e-13
13500000	0.00497743770405909	1.9476818193708805e-49	3.495307699334955e-64	1.4368520074823733e-10	4.99168276593756e-15	0.000045124303919391596	-1.0679468881962479e-20	3.685069980433092e-18	4.3632147798833815e-14	3.977213538105956e-13	1.456791941871445e-13
13600000	0.00497743770405909	1.9476818193708805e-49	3.495307699334955e-64	1.4368520074823733e-10	4.99168276593756e-15	0.000045124303919391596	-1.0679453314212724e-20	3.685069980433092e-18	4.3632147798833815e-14	3.977213538105956e-13	1.456791941871445e-13
13700000	0.00497743770405909	1.9476818193708805e-49	3.495307699334955e-64	1.4368520074823733e-10	4.99168276593756e-15	0.000045124303919391596	-1.067943774646297e-20	3.685069980433092e-18	4.3632147798833815e-14	3.977213538105956e-13	1.456791941871445e-13
13800000	0.00497743770405909	1.9476818193708805e-49	3.495307699334955e-64	1.4368520074823733e-10	4.99168276593756e-15	0.000045124303919391596	-1.0679422178713216e-20	3.685069980433092e-18	4.3632147798833815e-14	3.977213538105956e-13	1.456791941871445e-13
13900000	0.00497743770405909	1.9476818193708805e-49	3.495307699334955e-64	1.4368520074823733e-10	4.99168276593756e-15	0.000045124303919391596	-1.0679406610963462e-20	3.685069980433092e-18	4.3632147798833815e-14	3.977213538105956e-13	1.456791941871445e-13
14000000	0.00497743770405909	1.9476818193708805e-49	3.495307699334955e-64	1.4368520074823733e-10	4.99168276593756e-15	0.000045124303919391596	-1.0679391043213709e-20	3.685069980433092e-18	4.3632147798833815e-14	3.977213538105956e-13	1.456791941871445e-13
14100000	0.00497743770405909	1.9476818193708805e-49	3.495307699334955e-64	1.4368520074823733e-10	4.99168276593756e-15	0.000045124303919391596	-1.0679375475463955e-20	3.685069980433092e-18	4.3632147798833815e-14	3.977213538105956e-13	1.456791941871445e-13
14200000	0.00497743770405909	1.9476818193708805e-49	3.495307699334955e-64	1.4368520074823733e-10	4.99168276593756e-15	0.000045124303919391596	-1.0679359907714201e-20	3.685069980433092e-18	4.3632147798833815e-14	3.977213538105956e-13	1.456791941871445e-13
14300000	0.00497743770405909	1.9476818193708805e-49	3.4953076993349544e-64	1.4368520074823733e-10	4.99168276593756e-15	0.000045124303919391596	-1.0679344339964448e-20	3.685069980433092e-18	4.3632147798833815e-14	3.977213538105956e-13	1.456791941871445e-13
14400000	0.00497743770405909	1.9476818193708805e-49	3.4953076993349544e-64	1.4368520074823733e-10	4.99168276593756e-15	0.000045124303919391596	-1.0679328772214694e-20	3.685069980433092e-18	4.3632147798833815e-14	3.977213538105956e-13	1.456791941871445e-13
14500000	0.00497743770405909	1.9476818193708805e-49	3.4953076993349544e-64	1.4368520074823733e-10	4.99168276593756e-15	0.000045124303919391596	-1.067931320446494e-20	3.685069980433092e-18	4.3632147798833815e-14	3.977213538105956e-13	1.456791941871445e-13
14600000	0.00497743770405909	1.9476818193708805e-49	3.4953076993349544e-64	1.4368520074823733e-10	4.99168276593756e-15	0.000045124303919391596	-1.0679297636715185e-20	3.685069980433092e-18	4.3632147798833815e-14	3.977213538105956e-13	1.456791941871445e-13
14700000	0.00497743770405909	1.9476818193708805e-49	3.4953076993349544e-64	1.4368520074823733e-10	4.99168276593756e-15	0.000045124303919391596	-1.0679282068965431e-20	3.685069980433092e-18	4.3632147798833815e-14	3.977213538105956e-13	1.456791941871445e-13
14800000	0.00497743770405909	1.9476818193708805e-49	3.4953076993349544e-64	1.4368520074823733e-10	4.99168276593756e-15	0.000045124303919391596	-1.0679266501215678e-20	3.685069980433092e-18	4.3632147798833815e-14	3.977213538105956e-13	1.456791941871445e-13
14900000	0.00497743770405909	1.9476818193708805e-49	3.4953076993349544e-64	1.4368520074823733e-10	4.99168276593756e-15	0.000045124303919391596	-1.0679250933465924e-20	3.685069980433092e-18	4.3632147798833815e-14	3.977213538105956e-13	1.456791941871445e-13
15000000	0.00497743770405909	1.9476818193708805e-49	3.4953076993349544e-64	1.4368520074823733e-10	4.99168276593756e-15	0.000045124303919391596	-1.067923536571617e-20	3.685069980433092e-18	4.3632147798833815e-14	3.977213538105956e-13	1.456791941871445e-13
15100000	0.00497743770405909	1.9476818193708805e-49	3.4953076993349544e-64	1.4368520074823733e-10	4.99168276593756e-15	0.000045124303919391596	-1.0679219797966416e-20	3.685069980433092e-18	4.3632147798833815e-14	3.977213538105956e-13	1.456791941871445e-13
15200000	0.00497743770405909	1.9476818193708805e-49	3.4953076993349544e-64	1.4368520074823733e-10	4.99168276593756e-15	0.000045124303919391596	-1.0679204230216663e-20	3.685069980433092e-18	4.3632147798833815e-14	3.977213538105956e-13	1.456791941871445e-13
15300000	0.00497743770405909	1.9476818193708805e-49	3.4953076993349544e-64	1.4368520074823733e-10	4.99168276593756e-15	0.000045124303919391596	-1.0679188662466909e-20	3.685069980433092e-18	4.3632147798833815e-14	3.977213538105956e-13	1.456791941871445e-13
15400000	0.00497743770405909	1.9476818193708805e-49	3.4953076993349544e-64	1.4368520074823733e-10	4.99168276593756e-15	0.000045124303919391596	-1.0679173094717155e-20	3.685069980433092e-18	4.3632147798833815e-14	3.977213538105956e-13	1.456791941871445e-13
15500000	0.00497743770405909	1.9476818193708805e-49	3.4953076993349544e-64	1.4368520074823733e-10	4.99168276593756e-15	0.000045124303919391596	-1.0679157526967402e-20	3.685069980433092e-18	4.3632147798833815e-14	3.977213538105956e-13	1.456791941871445e-13
15600000	0.00497743770405909	1.9476818193708805e-49	3.4953076993349544e-64	1.4368520074823733e-10	4.99168276593756e-15	0.000045124303919391596	-1.0679141959217646e-20	3.685069980433092e-18	4.3632147798833815e-14	3.977213538105956e-13	1.456791941871445e-13
15700000	0.00497743770405909	1.9476818193708805e-49	3.4953076993349544e-64	1.4368520074823733e-10	4.99168276593756e-15	0.000045124303919391596	-1.0679126391467893e-20	3.685069980433092e-18	4.3632147798833815e-14	3.977213538105956e-13	1.456791941871445e-13
15800000	0.00497743770405909	1.9476818193708805e-49	3.4953076993349544e-64	1.4368520074823733e-10	4.99168276593756e-15	0.000045124303919391596	-1.0679110823718139e-20	3.685069980433092e-18	4.3632147798833815e-14	3.977213538105956e-13	1.456791941871445e-13
15900000	0.00497743770405909	1.9476818193708805e-49	3.4953076993349544e-64	1.4368520074823733e-10	4.99168276593756e-15	0.000045124303919391596	-1.0679095255968385e-20	3.685069980433092e-18	4.3632147798833815e-14	3.977213538105956e-13	1.456791941871445e-13
16000000	0.00497743770405909	1.9476818193708805e-49	3.4953076993349544e-64	1.4368520074823733e-10	4.99168276593756e-15	0.000045124303919391596	-1.0679079688218632e-20	3.685069980433092e-18	4.3632147798833815e-14	3.977213538105956e-13	1.456791941871445e-13
16100000	0.00497743770405909	1.9476818193708805e-49	3.4953076993349544e-64	1.4368520074823733e-10	4.99168276593756e-15	0.000045124303919391596	-1.0679064120468878e-20	3.685069980433092e-18	4.3632147798833815e-14	3.977213538105956e-13	1.456791941871445e-13
16200000	0.00497743770405909	1.9476818193708805e-49	3.4953076993349544e-64	1.4368520074823733e-10	4.99168276593756e-15	0.000045124303919391596	-1.0679048552719124e-20	3.685069980433092e-18	4.3632147798833815e-14	3.977213538105956e-13	1.456791941871445e-13
16300000	0.00497743770405909	1.9476818193708805e-49	3.4953076993349544e-64	1.4368520074823733e-10	4.99168276593756e-15	0.000045124303919391596	-1.067903298496937e-20	3.685069980433092e-18	4.3632147798833815e-14	3.977213538105956e-13	1.456791941871445e-13
16400000	0.00497743770405909	1.9476818193708805e-49	3.4953076993349544e-64	1.4368520074823733e-10	4.99168276593756e-15	0.000045124303919391596	-1.0679017417219617e-20	3.685069980433092e-18	4.3632147798833815e-14	3.977213538105956e-13	1.456791941871445e-13
16500000	0.00497743770405909	1.9476818193708805e-49	3.4953076993349544e-64	1.4368520074823733e-10	4.99168276593756e-15	0.000045124303919391596	-1.0679001849469863e-20	3.685069980433092e-18	4.3632147798833815e-14	3.977213538105956e-13	1.456791941871445e-13
16600000	0.00497743770405909	1.9476818193708805e-49	3.4953076993349544e-64	1.4368520074823733e-10	4.99168276593756e-15	0.000045124303919391596	-1.0678986281720108e-20	3.685069980433092e-18	4.3632147798833815e-14	3.977213538105956e-13	1.456791941871445e-13
16700000	0.00497743770405909	1.9476818193708805e-49	3.4953076993349544e-64	1.4368520074823733e-10	4.99168276593756e-15	0.000045124303919391596	-1.0678970713970354e-20	3.685069980433092e-18	4.3632147798833815e-14	3.977213538105956e-13	1.456791941871445e-13
16800000	0.00497743770405909	1.9476818193708805e-49	3.4953076993349544e-64	1.4368520074823733e-10	4.99168276593756e-15	0.000045124303919391596	-1.06789551462206e-20	3.685069980433092e-18	4.3632147798833815e-14	3.977213538105956e-13	1.456791941871445e-13
16900000	0.00497743770405909	1.9476818193708805e-49	3.4953076993349544e-64	1.4368520074823733e-10	4.99168276593756e-15	0.000045124303919391596	-1.0678939578470847e-20	3.685069980433092e-18	4.3632147798833815e-14	3.977213538105956e-13	1.456791941871445e-13
17000000	0.00497743770405909	1.9476818193708805e-49	3.4953076993349544e-64	1.4368520074823733e-10	4.99168276593756e-15	0.000045124303919391596	-1.0678924010721093e-20	3.685069980433092e-18	4.3632147798833815e-14	3.977213538105956e-13	1.456791941871445e-13
17100000	0.00497743770405909	1.9476818193708805e-49	3.4953076993349544e-64	1.4368520074823733e-10	4.99168276593756e-15	0.000045124303919391596	-1.067890844297134e-20	3.685069980433092e-18	4.3632147798833815e-14	3.977213538105956e-13	1.456791941871445e-13
17200000	0.00497743770405909	1.9476818193708805e-49	3.4953076993349544e-64	1.4368520074823733e-10	4.99168276593756e-15	0.000045124303919391596	-1.0678892875221586e-20	3.685069980433092e-18	4.3632147798833815e-14	3.977213538105956e-13	1.456791941871445e-13
17300000	0.00497743770405909	1.9476818193708805e-49	3.4953076993349544e-64	1.4368520074823733e-10	4.99168276593756e-15	0.000045124303919391596	-1.0678877307471832e-20	3.685069980433092e-18	4.3632147798833815e-14	3.977213538105956e-13	1.456791941871445e-13
17400000	0.00497743770405909	1.9476818193708805e-49	3.4953076993349544e-64	1.4368520074823733e-10	4.99168276593756e-15	0.000045124303919391596	-1.0678861739722078e-20	3.685069980433092e-18	4.3632147798833815e-14	3.977213538105956e-13	1.456791941871445e-13
17500000	0.00497743770405909	1.9476818193708805e-49	3.4953076993349544e-64	1.4368520074823733e-10	4.99168276593756e-15	0.000045124303919391596	-1.0678846171972325e-20	3.685069980433092e-18	4.3632147798833815e-14	3.977213538105956e-13	1.456791941871445e-13
17600000	0.00497743770405909	1.9476818193708805e-49	3.4953076993349544e-64	1.4368520074823733e-10	4.99168276593756e-15	0.000045124303919391596	-1.067883060422257e-20	3.685069980433092e-18	4.3632147798833815e-14	3.977213538105956e-13	1.456791941871445e-13
17700000	0.00497743770405909	1.9476818193708805e-49	3.4953076993349544e-64	1.4368520074823733e-10	4.99168276593756e-15	0.000045124303919391596	-1.0678815036472816e-20	3.685069980433092e-18	4.3632147798833815e-14	3.977213538105956e-13	1.456791941871445e-13
17800000	0.00497743770405909	1.9476818193708805e-49	3.4953076993349544e-64	1.4368520074823733e-10	4.99168276593756e-15	0.000045124303919391596	-1.0678799468723062e-20	3.685069980433092e-18	4.3632147798833815e-14	3.977213538105956e-13	1.456791941871445e-13
17900000	0.00497743770405909	1.9476818193708805e-49	3.4953076993349544e-64	1.4368520074823733e-10	4.99168276593756e-15	0.000045124303919391596	-1.0678783900973308e-20	3.685069980433092e-18	4.3632147798833815e-14	3.977213538105956e-13	1.456791941871445e-13
18000000	0.00497743770405909	1.9476818193708805e-49	3.4953076993349544e-64	1.4368520074823733e-10	4.99168276593756e-15	0.000045124303919391596	-1.0678768333223554e-20	3.685069980433092e-18	4.3632147798833815e-14	3.977213538105956e-13	1.456791941871445e-13
18100000	0.00497743770405909	1.9476818193708805e-49	3.4953076993349544e-64	1.4368520074823733e-10	4.99168276593756e-15	0.000045124303919391596	-1.0678752765473801e-20	3.685069980433092e-18	4.3632147798833815e-14	3.977213538105956e-13	1.456791941871445e-13
18200000	0.00497743770405909	1.9476818193708805e-49	3.4953076993349544e-64	1.4368520074823733e-10	4.99168276593756e-15	0.000045124303919391596	-1.0678737197724047e-20	3.685069980433092e-18	4.3632147798833815e-14	3.977213538105956e-13	1.456791941871445e-13
18300000	0.00497743770405909	1.9476818193708805e-49	3.4953076993349544e-64	1.4368520074823733e-10	4.99168276593756e-15	0.000045124303919391596	-1.0678721629974293e-20	3.685069980433092e-18	4.3632147798833815e-14	3.977213538105956e-13	1.456791941871445e-13
18400000	0.00497743770405909	1.9476818193708805e-49	3.4953076993349544e-64	1.4368520074823733e-10	4.99168276593756e-15	0.000045124303919391596	-1.067870606222454e-20	3.685069980433092e-18	4.3632147798833815e-14	3.977213538105956e-13	1.456791941871445e-13
18500000	0.00497743770405909	1.9476818193708805e-49	3.4953076993349544e-64	1.4368520074823733e-10	4.99168276593756e-15	0.000045124303919391596	-1.0678690494474786e-20	3.685069980433092e-18	4.3632147798833815e-14	3.977213538105956e-13	1.456791941871445e-13
18600000	0.00497743770405909	1.9476818193708805e-49	3.4953076993349544e-64	1.4368520074823733e-10	4.99168276593756e-15	0.000045124303919391596	-1.0678674926725031e-20	3.685069980433092e-18	4.3632147798833815e-14	3.977213538105956e-13	1.456791941871445e-13
18700000	0.00497743770405909	1.9476818193708805e-49	3.4953076993349544e-64	1.4368520074823733e-10	4.99168276593756e-15	0.000045124303919391596	-1.0678659358975277e-20	3.685069980433092e-18	4.3632147798833815e-14	3.977213538105956e-13	1.456791941871445e-13
18800000	0.00497743770405909	1.9476818193708805e-49	3.4953076993349544e-64	1.4368520074823733e-10	4.99168276593756e-15	0.000045124303919391596	-1.0678643791225523e-20	3.685069980433092e-18	4.3632147798833815e-14	3.977213538105956e-13	1.456791941871445e-13
18900000	0.00497743770405909	1.9476818193708805e-49	3.4953076993349544e-64	1.4368520074823733e-10	4.99168276593756e-15	0.000045124303919391596	-1.067862822347577e-20	3.685069980433092e-18	4.3632147798833815e-14	3.977213538105956e-13	1.456791941871445e-13
19000000	0.00497743770405909	1.9476818193708805e-49	3.4953076993349544e-64	1.4368520074823733e-10	4.99168276593756e-15	0.000045124303919391596	-1.0678612655726016e-20	3.685069980433092e-18	4.3632147798833815e-14	3.977213538105956e-13	1.456791941871445e-13
19100000	0.00497743770405909	1.9476818193708805e-49	3.4953076993349544e-64	1.4368520074823733e-10	4.99168276593756e-15	0.000045124303919391596	-1.0678597087976262e-20	3.685069980433092e-18	4.3632147798833815e-14	3.977213538105956e-13	1.456791941871445e-13
19200000	0.00497743770405909	1.9476818193708805e-49	3.4953076993349544e-64	1.4368520074823733e-10	4.99168276593756e-15	0.000045124303919391596	-1.0678581520226509e-20	3.685069980433092e-18	4.3632147798833815e-14	3.977213538105956e-13	1.456791941871445e-13
19300000	0.00497743770405909	1.947681819370881e-49	3.4953076993349544e-64	1.4368520074823733e-10	4.99168276593756e-15	0.000045124303919391596	-1.0678565952476755e-20	3.685069980433092e-18	4.3632147798833815e-14	3.977213538105956e-13	1.456791941871445e-13
19400000	0.00497743770405909	1.947681819370881e-49	3.4953076993349544e-64	1.4368520074823733e-10	4.99168276593756e-15	0.000045124303919391596	-1.0678550384727001e-20	3.685069980433092e-18	4.3632147798833815e-14	3.977213538105956e-13	1.456791941871445e-13
19500000	0.00497743770405909	1.947681819370881e-49	3.4953076993349544e-64	1.4368520074823733e-10	4.99168276593756e-15	0.000045124303919391596	-1.0678534816977247e-20	3.685069980433092e-18	4.3632147798833815e-14	3.977213538105956e-13	1.456791941871445e-13
19600000	0.00497743770405909	1.947681819370881e-49	3.4953076993349544e-64	1.4368520074823733e-10	4.99168276593756e-15	0.000045124303919391596	-1.0678519249227492e-20	3.685069980433092e-18	4.3632147798833815e-14	3.977213538105956e-13	1.456791941871445e-13
19700000	0.00497743770405909	1.947681819370881e-49	3.4953076993349544e-64	1.4368520074823733e-10	4.99168276593756e-15	0.000045124303919391596	-1.0678503681477738e-20	3.685069980433092e-18	4.3632147798833815e-14	3.977213538105956e-13	1.456791941871445e-13
19800000	0.00497743770405909	1.947681819370881e-49	3.4953076993349544e-64	1.4368520074823733e-10	4.99168276593756e-15	0.000045124303919391596	-1.0678488113727985e-20	3.685069980433092e-18	4.3632147798833815e-14	3.977213538105956e-13	1.456791941871445e-13
19900000	0.00497743770405909	1.947681819370881e-49	3.4953076993349544e-64	1.4368520074823733e-10	4.99168276593756e-15	0.000045124303919391596	-1.0678472545978231e-20	3.685069980433092e-18	4.3632147798833815e-14	3.977213538105956e-13	1.456791941871445e-13
20000000	0.00497743770405909	1.947681819370881e-49	3.4953076993349544e-64	1.4368520074823733e-10	4.99168276593756e-15	0.000045124303919391596	-1.0678456978228477e-20	3.685069980433092e-18	4.3632147798833815e-14	3.977213538105956e-13	1.456791941871445e-13
20100000	0.00497743770405909	1.947681819370881e-49	3.4953076993349544e-64	1.4368520074823733e-10	4.99168276593756e-15	0.000045124303919391596	-1.0678441410478724e-20	3.685069980433092e-18	4.3632147798833815e-14	3.977213538105956e-13	1.456791941871445e-13
20200000	0.00497743770405909	1.947681819370881e-49	3.4953076993349544e-64	1.4368520074823733e-10	4.99168276593756e-15	0.000045124303919391596	-1.067842584272897e-20	3.685069980433092e-18	4.3632147798833815e-14	3.977213538105956e-13	1.456791941871445e-13
20300000	0.00497743770405909	1.947681819370881e-49	3.4953076993349544e-64	1.4368520074823733e-10	4.99168276593756e-15	0.000045124303919391596	-1.0678410274979216e-20	3.685069980433092e-18	4.3632147798833815e-14	3.977213538105956e-13	1.456791941871445e-13
20400000	0.00497743770405909	1.947681819370881e-49	3.4953076993349544e-64	1.4368520074823733e-10	4.99168276593756e-15	0.000045124303919391596	-1.0678394707229463e-20	3.685069980433092e-18	4.3632147798833815e-14	3.977213538105956e-13	1.456791941871445e-13
20500000	0.00497743770405909	1.947681819370881e-49	3.4953076993349544e-64	1.4368520074823733e-10	4.99168276593756e-15	0.000045124303919391596	-1.0678379139479709e-20	3.685069980433092e-18	4.3632147798833815e-14	3.977213538105956e-13	1.456791941871445e-13
20600000	0.00497743770405909	1.947681819370881e-49	3.4953076993349544e-64	1.4368520074823733e-10	4.99168276593756e-15	0.000045124303919391596	-1.0678363571729954e-20	3.685069980433092e-18	4.3632147798833815e-14	3.977213538105956e-13	1.456791941871445e-13
20700000	0.00497743770405909	1.947681819370881e-49	3.4953076993349544e-64	1.4368520074823733e-10	4.99168276593756e-15	0.000045124303919391596	-1.06783480039802e-20	3.685069980433092e-18	4.3632147798833815e-14	3.977213538105956e-13	1.456791941871445e-13
20800000	0.00497743770405909	1.947681819370881e-49	3.4953076993349544e-64	1.4368520074823733e-10	4.99168276593756e-15	0.000045124303919391596	-1.0678332436230446e-20	3.685069980433092e-18	4.3632147798833815e-14	3.977213538105956e-13	1.456791941871445e-13
20900000	0.00497743770405909	1.947681819370881e-49	3.4953076993349544e-64	1.4368520074823733e-10	4.99168276593756e-15	0.000045124303919391596	-1.0678316868480693e-20	3.685069980433092e-18	4.3632147798833815e-14	3.977213538105956e-13	1.456791941871445e-13
21000000	0.00497743770405909	1.947681819370881e-49	3.4953076993349544e-64	1.4368520074823733e-10	4.99168276593756e-15	0.000045124303919391596	-1.0678301300730939e-20	3.685069980433092e-18	4.3632147798833815e-14	3.977213538105956e-13	1.456791941871445e-13
21100000	0.00497743770405909	1.947681819370881e-49	3.495307699334955e-64	1.4368520074823733e-10	4.99168276593756e-15	0.000045124303919391596	-1.0678285732981185e-20	3.685069980433092e-18	4.3632147798833815e-14	3.977213538105956e-13	1.456791941871445e-13
21200000	0.00497743770405909	1.947681819370881e-49	3.495307699334955e-64	1.4368520074823733e-10	4.99168276593756e-15	0.000045124303919391596	-1.0678270165231431e-20	3.685069980433092e-18	4.3632147798833815e-14	3.977213538105956e-13	1.456791941871445e-13
21300000	0.00497743770405909	1.947681819370881e-49	3.495307699334955e-64	1.4368520074823733e-10	4.99168276593756e-15	0.000045124303919391596	-1.0678254597481678e-20	3.685069980433092e-18	4.3632147798833815e-14	3.977213538105956e-13	1.456791941871445e-13
21400000	0.00497743770405909	1.9476818193708812e-49	3.495307699334955e-64	1.4368520074823733e-10	4.99168276593756e-15	0.000045124303919391596	-1.0678239029731924e-20	3.685069980433092e-18	4.3632147798833815e-14	3.977213538105956e-13	1.456791941871445e-13
21500000	0.00497743770405909	1.9476818193708812e-49	3.495307699334955e-64	1.4368520074823733e-10	4.99168276593756e-15	0.000045124303919391596	-1.067822346198217e-20	3.685069980433092e-18	4.3632147798833815e-14	3.977213538105956e-13	1.456791941871445e-13
21600000	0.00497743770405909	1.9476818193708812e-49	3.495307699334955e-64	1.4368520074823733e-10	4.99168276593756e-15	0.000045124303919391596	-1.0678207894232415e-20	3.685069980433092e-18	4.3632147798833815e-14	3.977213538105956e-13	1.456791941871445e-13
21700000	0.00497743770405909	1.9476818193708812e-49	3.495307699334955e-64	1.4368520074823733e-10	4.99168276593756e-15	0.000045124303919391596	-1.0678192326482661e-20	3.685069980433092e-18	4.363214779883382e-14	3.977213538105956e-13	1.456791941871445e-13
21800000	0.00497743770405909	1.9476818193708812e-49	3.495307699334955e-64	1.4368520074823733e-10	4.99168276593756e-15	0.000045124303919391596	-1.0678176758732908e-20	3.685069980433092e-18	4.363214779883382e-14	3.977213538105956e-13	1.456791941871445e-13
21900000	0.00497743770405909	1.9476818193708812e-49	3.495307699334955e-64	1.4368520074823733e-10	4.99168276593756e-15	0.000045124303919391596	-1.0678161190983154e-20	3.685069980433092e-18	4.363214779883382e-14	3.977213538105956e-13	1.456791941871445e-13
22000000	0.00497743770405909	1.9476818193708812e-49	3.495307699334955e-64	1.4368520074823733e-10	4.99168276593756e-15	0.000045124303919391596	-1.06781456232334e-20	3.685069980433092e-18	4.363214779883382e-14	3.977213538105956e-13	1.456791941871445e-13
22100000	0.00497743770405909	1.9476818193708812e-49	3.495307699334955e-64	1.4368520074823733e-10	4.99168276593756e-15	0.000045124303919391596	-1.0678130055483647e-20	3.685069980433092e-18	4.363214779883382e-14	3.977213538105956e-13	1.456791941871445e-13
22200000	0.00497743770405909	1.9476818193708812e-49	3.495307699334955e-64	1.4368520074823733e-10	4.99168276593756e-15	0.000045124303919391596	-1.0678114487733893e-20	3.685069980433092e-18	4.363214779883382e-14	3.977213538105956e-13	1.456791941871445e-13
22300000	0.00497743770405909	1.9476818193708812e-49	3.495307699334955e-64	1.4368520074823733e-10	4.99168276593756e-15	0.000045124303919391596	-1.0678098919984139e-20	3.685069980433092e-18	4.363214779883382e-14	3.977213538105956e-13	1.456791941871445e-13
22400000	0.00497743770405909	1.9476818193708812e-49	3.495307699334955e-64	1.4368520074823733e-10	4.99168276593756e-15	0.000045124303919391596	-1.0678083352234385e-20	3.685069980433092e-18	4.363214779883382e-14	3.977213538105956e-13	1.456791941871445e-13
22500000	0.00497743770405909	1.9476818193708812e-49	3.495307699334955e-64	1.4368520074823733e-10	4.99168276593756e-15	0.000045124303919391596	-1.0678067784484632e-20	3.685069980433092e-18	4.363214779883382e-14	3.977213538105956e-13	1.456791941871445e-13
22600000	0.00497743770405909	1.9476818193708812e-49	3.495307699334955e-64	1.4368520074823733e-10	4.99168276593756e-15	0.000045124303919391596	-1.0678052216734876e-20	3.685069980433092e-18	4.363214779883382e-14	3.977213538105956e-13	1.456791941871445e-13
22700000	0.00497743770405909	1.9476818193708812e-49	3.495307699334955e-64	1.4368520074823733e-10	4.99168276593756e-15	0.000045124303919391596	-1.0678036648985123e-20	3.685069980433092e-18	4.363214779883382e-14	3.977213538105956e-13	1.456791941871445e-13
22800000	0.00497743770405909	1.9476818193708812e-49	3.495307699334955e-64	1.4368520074823733e-10	4.99168276593756e-15	0.000045124303919391596	-1.0678021081235369e-20	3.685069980433092e-18	4.363214779883382e-14	3.977213538105956e-13	1.456791941871445e-13
22900000	0.00497743770405909	1.9476818193708812e-49	3.495307699334955e-64	1.4368520074823733e-10	4.99168276593756e-15	0.000045124303919391596	-1.0678005513485615e-20	3.685069980433092e-18	4.363214779883382e-14	3.977213538105956e-13	1.456791941871445e-13
23000000	0.00497743770405909	1.9476818193708812e-49	3.495307699334955e-64	1.4368520074823733e-10	4.99168276593756e-15	0.000045124303919391596	-1.0677989945735862e-20	3.685069980433092e-18	4.363214779883382e-14	3.977213538105956e-13	1.456791941871445e-13
23100000	0.00497743770405909	1.9476818193708816e-49	3.495307699334955e-64	1.4368520074823733e-10	4.99168276593756e-15	0.000045124303919391596	-1.0677974377986108e-20	3.685069980433092e-18	4.363214779883382e-14	3.977213538105956e-13	1.456791941871445e-13
23200000	0.00497743770405909	1.9476818193708816e-49	3.495307699334955e-64	1.4368520074823733e-10	4.99168276593756e-15	0.000045124303919391596	-1.0677958810236354e-20	3.685069980433092e-18	4.363214779883382e-14	3.977213538105956e-13	1.456791941871445e-13
23300000	0.00497743770405909	1.9476818193708816e-49	3.495307699334955e-64	1.4368520074823733e-10	4.99168276593756e-15	0.000045124303919391596	-1.06779432424866e-20	3.685069980433092e-18	4.363214779883382e-14	3.977213538105956e-13	1.456791941871445e-13
23400000	0.00497743770405909	1.9476818193708816e-49	3.495307699334955e-64	1.4368520074823733e-10	4.99168276593756e-15	0.000045124303919391596	-1.0677927674736847e-20	3.685069980433092e-18	4.363214779883382e-14	3.977213538105956e-13	1.456791941871445e-13
23500000	0.00497743770405909	1.9476818193708816e-49	3.495307699334955e-64	1.4368520074823733e-10	4.99168276593756e-15	0.000045124303919391596	-1.0677912106987093e-20	3.685069980433092e-18	4.363214779883382e-14	3.977213538105956e-13	1.456791941871445e-13
23600000	0.00497743770405909	1.9476818193708816e-49	3.495307699334955e-64	1.4368520074823733e-10	4.99168276593756e-15	0.000045124303919391596	-1.0677896539237338e-20	3.685069980433092e-18	4.363214779883382e-14	3.977213538105956e-13	1.456791941871445e-13
23700000	0.00497743770405909	1.9476818193708816e-49	3.495307699334955e-64	1.4368520074823733e-10	4.99168276593756e-15	0.000045124303919391596	-1.0677880971487584e-20	3.685069980433092e-18	4.363214779883382e-14	3.977213538105956e-13	1.456791941871445e-13
23800000	0.00497743770405909	1.9476818193708816e-49	3.495307699334955e-64	1.4368520074823733e-10	4.99168276593756e-15	0.000045124303919391596	-1.067786540373783e-20	3.685069980433092e-18	4.363214779883382e-14	3.977213538105956e-13	1.456791941871445e-13
23900000	0.00497743770405909	1.9476818193708816e-49	3.495307699334955e-64	1.4368520074823733e-10	4.99168276593756e-15	0.000045124303919391596	-1.0677849835988077e-20	3.685069980433092e-18	4.363214779883382e-14	3.977213538105956e-13	1.456791941871445e-13
24000000	0.00497743770405909	1.9476818193708816e-49	3.495307699334956e-64	1.4368520074823733e-10	4.99168276593756e-15	0.000045124303919391596	-1.0677834268238323e-20	3.685069980433092e-18	4.363214779883382e-14	3.977213538105956e-13	1.456791941871445e-13
24100000	0.00497743770405909	1.9476818193708816e-49	3.495307699334956e-64	1.4368520074823733e-10	4.99168276593756e-15	0.000045124303919391596	-1.067781870048857e-20	3.685069980433092e-18	4.363214779883382e-14	3.977213538105956e-13	1.456791941871445e-13
24200000	0.00497743770405909	1.9476818193708816e-49	3.495307699334956e-64	1.4368520074823733e-10	4.99168276593756e-15	0.000045124303919391596	-1.0677803132738816e-20	3.685069980433092e-18	4.363214779883382e-14	3.977213538105956e-13	1.456791941871445e-13
24300000	0.00497743770405909	1.9476818193708816e-49	3.495307699334956e-64	1.4368520074823733e-10	4.99168276593756e-15	0.000045124303919391596	-1.0677787564989062e-20	3.685069980433092e-18	4.363214779883382e-14	3.977213538105956e-13	1.456791941871445e-13
24400000	0.00497743770405909	1.9476818193708816e-49	3.495307699334956e-64	1.4368520074823733e-10	4.99168276593756e-15	0.000045124303919391596	-1.0677771997239308e-20	3.685069980433092e-18	4.363214779883382e-14	3.977213538105956e-13	1.456791941871445e-13
24500000	0.00497743770405909	1.9476818193708816e-49	3.495307699334956e-64	1.4368520074823733e-10	4.99168276593756e-15	0.000045124303919391596	-1.0677756429489555e-20	3.685069980433092e-18	4.363214779883382e-14	3.977213538105956e-13	1.456791941871445e-13
24600000	0.00497743770405909	1.9476818193708816e-49	3.495307699334956e-64	1.4368520074823733e-10	4.99168276593756e-15	0.000045124303919391596	-1.06777408617398e-20	3.685069980433092e-18	4.363214779883382e-14	3.977213538105956e-13	1.456791941871445e-13
24700000	0.00497743770405909	1.9476818193708816e-49	3.495307699334956e-64	1.4368520074823733e-10	4.99168276593756e-15	0.000045124303919391596	-1.0677725293990046e-20	3.685069980433092e-18	4.363214779883382e-14	3.977213538105956e-13	1.456791941871445e-13
24800000	0.00497743770405909	1.9476818193708816e-49	3.495307699334956e-64	1.4368520074823733e-10	4.99168276593756e-15	0.000045124303919391596	-1.0677709726240292e-20	3.685069980433092e-18	4.363214779883382e-14	3.977213538105956e-13	1.456791941871445e-13
24900000	0.00497743770405909	1.9476818193708816e-49	3.495307699334956e-64	1.4368520074823733e-10	4.99168276593756e-15	0.000045124303919391596	-1.0677694158490538e-20	3.685069980433092e-18	4.363214779883382e-14	3.977213538105956e-13	1.456791941871445e-13
25000000	0.00497743770405909	1.947681819370882e-49	3.495307699334956e-64	1.4368520074823733e-10	4.99168276593756e-15	0.000045124303919391596	-1.0677678590740785e-20	3.685069980433092e-18	4.363214779883382e-14	3.977213538105956e-13	1.456791941871445e-13
25100000	0.00497743770405909	1.947681819370882e-49	3.495307699334956e-64	1.4368520074823733e-10	4.99168276593756e-15	0.000045124303919391596	-1.0677663022991031e-20	3.685069980433092e-18	4.363214779883382e-14	3.977213538105956e-13	1.456791941871445e-13
25200000	0.00497743770405909	1.947681819370882e-49	3.495307699334956e-64	1.4368520074823733e-10	4.99168276593756e-15	0.000045124303919391596	-1.0677647455241277e-20	3.685069980433092e-18	4.363214779883382e-14	3.977213538105956e-13	1.456791941871445e-13
25300000	0.00497743770405909	1.947681819370882e-49	3.495307699334956e-64	1.4368520074823733e-10	4.99168276593756e-15	0.000045124303919391596	-1.0677631887491523e-20	3.685069980433092e-18	4.363214779883382e-14	3.977213538105956e-13	1.456791941871445e-13
25400000	0.00497743770405909	1.947681819370882e-49	3.495307699334956e-64	1.4368520074823733e-10	4.99168276593756e-15	0.000045124303919391596	-1.067761631974177e-20	3.685069980433092e-18	4.363214779883382e-14	3.977213538105956e-13	1.456791941871445e-13
25500000	0.00497743770405909	1.947681819370882e-49	3.495307699334956e-64	1.4368520074823733e-10	4.99168276593756e-15	0.000045124303919391596	-1.0677600751992016e-20	3.685069980433092e-18	4.363214779883382e-14	3.977213538105956e-13	1.456791941871445e-13
25600000	0.00497743770405909	1.947681819370882e-49	3.495307699334956e-64	1.4368520074823733e-10	4.99168276593756e-15	0.000045124303919391596	-1.0677585184242261e-20	3.685069980433092e-18	4.363214779883382e-14	3.977213538105956e-13	1.456791941871445e-13
25700000	0.00497743770405909	1.947681819370882e-49	3.495307699334956e-64	1.4368520074823733e-10	4.99168276593756e-15	0.000045124303919391596	-1.0677569616492507e-20	3.685069980433092e-18	4.363214779883382e-14	3.977213538105956e-13	1.456791941871445e-13
25800000	0.00497743770405909	1.947681819370882e-49	3.495307699334956e-64	1.4368520074823733e-10	4.99168276593756e-15	0.000045124303919391596	-1.0677554048742753e-20	3.685069980433092e-18	4.363214779883382e-14	3.977213538105956e-13	1.456791941871445e-13
25900000	0.00497743770405909	1.947681819370882e-49	3.495307699334956e-64	1.4368520074823733e-10	4.99168276593756e-15	0.000045124303919391596	-1.0677538480993e-20	3.685069980433092e-18	4.363214779883382e-14	3.977213538105956e-13	1.456791941871445e-13
26000000	0.00497743770405909	1.947681819370882e-49	3.495307699334956e-64	1.4368520074823733e-10	4.99168276593756e-15	0.000045124303919391596	-1.0677522913243246e-20	3.685069980433092e-18	4.363214779883382e-14	3.977213538105956e-13	1.456791941871445e-13
26100000	0.00497743770405909	1.947681819370882e-49	3.495307699334956e-64	1.4368520074823733e-10	4.99168276593756e-15	0.000045124303919391596	-1.0677507345493492e-20	3.685069980433092e-18	4.363214779883382e-14	3.977213538105956e-13	1.456791941871445e-13
26200000	0.00497743770405909	1.947681819370882e-49	3.495307699334956e-64	1.4368520074823733e-10	4.99168276593756e-15	0.000045124303919391596	-1.0677491777743739e-20	3.685069980433092e-18	4.363214779883382e-14	3.977213538105956e-13	1.456791941871445e-13
26300000	0.00497743770405909	1.947681819370882e-49	3.495307699334956e-64	1.4368520074823733e-10	4.99168276593756e-15	0.000045124303919391596	-1.0677476209993985e-20	3.685069980433092e-18	4.363214779883382e-14	3.977213538105956e-13	1.456791941871445e-13
26400000	0.00497743770405909	1.947681819370882e-49	3.495307699334956e-64	1.4368520074823733e-10	4.99168276593756e-15	0.000045124303919391596	-1.0677460642244231e-20	3.685069980433092e-18	4.363214779883382e-14	3.977213538105956e-13	1.456791941871445e-13
26500000	0.00497743770405909	1.947681819370882e-49	3.495307699334956e-64	1.4368520074823733e-10	4.99168276593756e-15	0.000045124303919391596	-1.0677445074494477e-20	3.685069980433092e-18	4.363214779883382e-14	3.977213538105956e-13	1.456791941871445e-13
26600000	0.00497743770405909	1.947681819370882e-49	3.495307699334956e-64	1.4368520074823733e-10	4.99168276593756e-15	0.000045124303919391596	-1.0677429506744722e-20	3.685069980433092e-18	4.363214779883382e-14	3.977213538105956e-13	1.456791941871445e-13
26700000	0.00497743770405909	1.947681819370882e-49	3.495307699334956e-64	1.4368520074823733e-10	4.99168276593756e-15	0.000045124303919391596	-1.0677413938994969e-20	3.685069980433092e-18	4.363214779883382e-14	3.977213538105956e-13	1.456791941871445e-13
26800000	0.00497743770405909	1.947681819370882e-49	3.495307699334956e-64	1.4368520074823733e-10	4.99168276593756e-15	0.000045124303919391596	-1.0677398371245215e-20	3.685069980433092e-18	4.363214779883382e-14	3.977213538105956e-13	1.456791941871445e-13
26900000	0.00497743770405909	1.947681819370882e-49	3.495307699334956e-64	1.4368520074823733e-10	4.99168276593756e-15	0.000045124303919391596	-1.0677382803495461e-20	3.685069980433092e-18	4.363214779883382e-14	3.977213538105956e-13	1.456791941871445e-13
27000000	0.00497743770405909	1.947681819370882e-49	3.495307699334956e-64	1.4368520074823733e-10	4.99168276593756e-15	0.000045124303919391596	-1.0677367235745707e-20	3.685069980433092e-18	4.363214779883382e-14	3.977213538105956e-13	1.456791941871445e-13
27100000	0.00497743770405909	1.947681819370882e-49	3.495307699334956e-64	1.4368520074823733e-10	4.99168276593756e-15	0.000045124303919391596	-1.0677351667995954e-20	3.685069980433092e-18	4.363214779883382e-14	3.977213538105956e-13	1.456791941871445e-13
27200000	0.00497743770405909	1.947681819370882e-49	3.495307699334956e-64	1.4368520074823733e-10	4.99168276593756e-15	0.000045124303919391596	-1.06773361002462e-20	3.685069980433092e-18	4.363214779883382e-14	3.977213538105956e-13	1.456791941871445e-13
27300000	0.00497743770405909	1.947681819370882e-49	3.495307699334956e-64	1.4368520074823733e-10	4.99168276593756e-15	0.000045124303919391596	-1.0677320532496446e-20	3.685069980433092e-18	4.363214779883382e-14	3.977213538105956e-13	1.456791941871445e-13
27400000	0.00497743770405909	1.947681819370882e-49	3.495307699334956e-64	1.4368520074823733e-10	4.99168276593756e-15	0.000045124303919391596	-1.0677304964746693e-20	3.685069980433092e-18	4.363214779883382e-14	3.977213538105956e-13	1.456791941871445e-13
27500000	0.00497743770405909	1.947681819370882e-49	3.495307699334956e-64	1.4368520074823733e-10	4.99168276593756e-15	0.000045124303919391596	-1.0677289396996939e-20	3.685069980433092e-18	4.363214779883382e-14	3.977213538105956e-13	1.456791941871445e-13
27600000	0.00497743770405909	1.947681819370882e-49	3.495307699334956e-64	1.4368520074823733e-10	4.99168276593756e-15	0.000045124303919391596	-1.0677273829247184e-20	3.685069980433092e-18	4.363214779883382e-14	3.977213538105956e-13	1.456791941871445e-13
27700000	0.00497743770405909	1.947681819370882e-49	3.495307699334956e-64	1.4368520074823733e-10	4.99168276593756e-15	0.000045124303919391596	-1.067725826149743e-20	3.685069980433092e-18	4.363214779883382e-14	3.977213538105956e-13	1.456791941871445e-13
27800000	0.00497743770405909	1.947681819370882e-49	3.495307699334956e-64	1.4368520074823733e-10	4.99168276593756e-15	0.000045124303919391596	-1.0677242693747676e-20	3.685069980433092e-18	4.363214779883382e-14	3.977213538105956e-13	1.456791941871445e-13
27900000	0.00497743770405909	1.947681819370882e-49	3.495307699334956e-64	1.4368520074823733e-10	4.99168276593756e-15	0.000045124303919391596	-1.0677227125997923e-20	3.685069980433092e-18	4.363214779883382e-14	3.977213538105956e-13	1.456791941871445e-13
28000000	0.00497743770405909	1.947681819370882e-49	3.495307699334956e-64	1.4368520074823733e-10	4.99168276593756e-15	0.000045124303919391596	-1.0677211558248169e-20	3.685069980433092e-18	4.363214779883382e-14	3.977213538105956e-13	1.456791941871445e-13
28100000	0.00497743770405909	1.9476818193708824e-49	3.495307699334956e-64	1.4368520074823733e-10	4.99168276593756e-15	0.000045124303919391596	-1.0677195990498415e-20	3.685069980433092e-18	4.363214779883382e-14	3.977213538105956e-13	1.456791941871445e-13
28200000	0.00497743770405909	1.9476818193708824e-49	3.495307699334956e-64	1.4368520074823733e-10	4.99168276593756e-15	0.000045124303919391596	-1.0677180422748661e-20	3.685069980433092e-18	4.363214779883382e-14	3.977213538105956e-13	1.456791941871445e-13
28300000	0.00497743770405909	1.9476818193708824e-49	3.495307699334956e-64	1.4368520074823733e-10	4.99168276593756e-15	0.000045124303919391596	-1.0677164854998908e-20	3.685069980433092e-18	4.363214779883382e-14	3.977213538105956e-13	1.456791941871445e-13
28400000	0.00497743770405909	1.9476818193708824e-49	3.495307699334956e-64	1.4368520074823733e-10	4.99168276593756e-15	0.000045124303919391596	-1.0677149287249154e-20	3.685069980433092e-18	4.363214779883382e-14	3.977213538105956e-13	1.456791941871445e-13
28500000	0.00497743770405909	1.9476818193708824e-49	3.495307699334956e-64	1.4368520074823733e-10	4.99168276593756e-15	0.000045124303919391596	-1.06771337194994e-20	3.685069980433092e-18	4.363214779883382e-14	3.977213538105956e-13	1.456791941871445e-13
28600000	0.00497743770405909	1.9476818193708824e-49	3.495307699334956e-64	1.4368520074823733e-10	4.99168276593756e-15	0.000045124303919391596	-1.0677118151749645e-20	3.685069980433092e-18	4.363214779883382e-14	3.977213538105956e-13	1.456791941871445e-13
28700000	0.00497743770405909	1.9476818193708824e-49	3.495307699334956e-64	1.4368520074823733e-10	4.99168276593756e-15	0.000045124303919391596	-1.0677102583999891e-20	3.685069980433092e-18	4.363214779883382e-14	3.977213538105956e-13	1.456791941871445e-13
28800000	0.00497743770405909	1.9476818193708824e-49	3.495307699334956e-64	1.4368520074823733e-10	4.99168276593756e-15	0.000045124303919391596	-1.0677087016250138e-20	3.685069980433092e-18	4.363214779883382e-14	3.977213538105956e-13	1.456791941871445e-13
28900000	0.00497743770405909	1.9476818193708824e-49	3.495307699334956e-64	1.4368520074823733e-10	4.99168276593756e-15	0.000045124303919391596	-1.0677071448500384e-20	3.685069980433092e-18	4.363214779883382e-14	3.977213538105956e-13	1.456791941871445e-13
29000000	0.00497743770405909	1.9476818193708824e-49	3.495307699334956e-64	1.4368520074823733e-10	4.99168276593756e-15	0.000045124303919391596	-1.067705588075063e-20	3.685069980433092e-18	4.363214779883382e-14	3.977213538105956e-13	1.456791941871445e-13
29100000	0.00497743770405909	1.9476818193708824e-49	3.495307699334956e-64	1.4368520074823733e-10	4.99168276593756e-15	0.000045124303919391596	-1.0677040313000877e-20	3.685069980433092e-18	4.363214779883382e-14	3.977213538105956e-13	1.456791941871445e-13
29200000	0.00497743770405909	1.9476818193708824e-49	3.495307699334956e-64	1.4368520074823733e-10	4.99168276593756e-15	0.000045124303919391596	-1.0677024745251123e-20	3.685069980433092e-18	4.363214779883382e-14	3.977213538105956e-13	1.456791941871445e-13
29300000	0.00497743770405909	1.9476818193708824e-49	3.495307699334956e-64	1.4368520074823733e-10	4.99168276593756e-15	0.000045124303919391596	-1.0677009177501369e-20	3.685069980433092e-18	4.363214779883382e-14	3.977213538105956e-13	1.456791941871445e-13
29400000	0.00497743770405909	1.9476818193708824e-49	3.495307699334956e-64	1.4368520074823733e-10	4.99168276593756e-15	0.000045124303919391596	-1.0676993609751615e-20	3.685069980433092e-18	4.363214779883382e-14	3.977213538105956e-13	1.456791941871445e-13
29500000	0.00497743770405909	1.9476818193708824e-49	3.495307699334956e-64	1.4368520074823733e-10	4.99168276593756e-15	0.000045124303919391596	-1.0676978042001862e-20	3.685069980433092e-18	4.363214779883382e-14	3.977213538105956e-13	1.456791941871445e-13
29600000	0.00497743770405909	1.9476818193708824e-49	3.495307699334956e-64	1.4368520074823733e-10	4.99168276593756e-15	0.000045124303919391596	-1.0676962474252107e-20	3.685069980433092e-18	4.363214779883382e-14	3.977213538105956e-13	1.456791941871445e-13
29700000	0.00497743770405909	1.9476818193708824e-49	3.495307699334956e-64	1.4368520074823733e-10	4.99168276593756e-15	0.000045124303919391596	-1.0676946906502353e-20	3.685069980433092e-18	4.363214779883382e-14	3.977213538105956e-13	1.456791941871445e-13
29800000	0.00497743770405909	1.9476818193708824e-49	3.495307699334956e-64	1.4368520074823733e-10	4.99168276593756e-15	0.000045124303919391596	-1.0676931338752599e-20	3.685069980433092e-18	4.363214779883382e-14	3.977213538105956e-13	1.456791941871445e-13
29900000	0.00497743770405909	1.9476818193708824e-49	3.495307699334956e-64	1.4368520074823733e-10	4.99168276593756e-15	0.000045124303919391596	-1.0676915771002845e-20	3.685069980433092e-18	4.363214779883382e-14	3.977213538105956e-13	1.456791941871445e-13
30000000	0.00497743770405909	1.9476818193708824e-49	3.495307699334956e-64	1.4368520074823733e-10	4.99168276593756e-15	0.000045124303919391596	-1.0676900203253092e-20	3.685069980433092e-18	4.363214779883382e-14	3.977213538105956e-13	1.456791941871445e-13
30100000	0.00497743770405909	1.9476818193708824e-49	3.495307699334956e-64	1.4368520074823733e-10	4.99168276593756e-15	0.000045124303919391596	-1.0676884635503338e-20	3.685069980433092e-18	4.363214779883382e-14	3.977213538105956e-13	1.456791941871445e-13
30200000	0.00497743770405909	1.9476818193708824e-49	3.495307699334956e-64	1.4368520074823733e-10	4.99168276593756e-15	0.000045124303919391596	-1.0676869067753584e-20	3.685069980433092e-18	4.363214779883382e-14	3.977213538105956e-13	1.456791941871445e-13
30300000	0.00497743770405909	1.9476818193708824e-49	3.495307699334956e-64	1.4368520074823733e-10	4.99168276593756e-15	0.000045124303919391596	-1.067685350000383e-20	3.685069980433092e-18	4.363214779883382e-14	3.977213538105956e-13	1.456791941871445e-13
30400000	0.00497743770405909	1.9476818193708824e-49	3.495307699334956e-64	1.4368520074823733e-10	4.99168276593756e-15	0.000045124303919391596	-1.0676837932254077e-20	3.685069980433092e-18	4.363214779883382e-14	3.977213538105956e-13	1.456791941871445e-13
30500000	0.00497743770405909	1.9476818193708824e-49	3.495307699334956e-64	1.4368520074823733e-10	4.99168276593756e-15	0.000045124303919391596	-1.0676822364504323e-20	3.685069980433092e-18	4.363214779883382e-14	3.977213538105956e-13	1.456791941871445e-13
30600000	0.00497743770405909	1.947681819370882e-49	3.495307699334956e-64	1.4368520074823733e-10	4.99168276593756e-15	0.000045124303919391596	-1.0676806796754568e-20	3.685069980433092e-18	4.363214779883382e-14	3.977213538105956e-13	1.456791941871445e-13
30700000	0.00497743770405909	1.947681819370882e-49	3.495307699334956e-64	1.4368520074823733e-10	4.99168276593756e-15	0.000045124303919391596	-1.0676791229004814e-20	3.685069980433092e-18	4.363214779883382e-14	3.977213538105956e-13	1.456791941871445e-13
30800000	0.00497743770405909	1.947681819370882e-49	3.495307699334956e-64	1.4368520074823733e-10	4.99168276593756e-15	0.000045124303919391596	-1.067677566125506e-20	3.685069980433092e-18	4.363214779883382e-14	3.977213538105956e-13	1.456791941871445e-13
30900000	0.00497743770405909	1.947681819370882e-49	3.495307699334956e-64	1.4368520074823733e-10	4.99168276593756e-15	0.000045124303919391596	-1.0676760093505307e-20	3.685069980433092e-18	4.363214779883382e-14	3.977213538105956e-13	1.456791941871445e-13
31000000	0.00497743770405909	1.947681819370882e-49	3.495307699334956e-64	1.4368520074823733e-10	4.99168276593756e-15	0.000045124303919391596	-1.0676744525755553e-20	3.685069980433092e-18	4.363214779883382e-14	3.977213538105956e-13	1.456791941871445e-13
31100000	0.00497743770405909	1.947681819370882e-49	3.495307699334956e-64	1.4368520074823733e-10	4.99168276593756e-15	0.000045124303919391596	-1.06767289580058e-20	3.685069980433092e-18	4.363214779883382e-14	3.977213538105956e-13	1.456791941871445e-13
31200000	0.00497743770405909	1.947681819370882e-49	3.495307699334956e-64	1.4368520074823733e-10	4.99168276593756e-15	0.000045124303919391596	-1.0676713390256046e-20	3.685069980433092e-18	4.363214779883382e-14	3.977213538105956e-13	1.456791941871445e-13
31300000	0.00497743770405909	1.947681819370882e-49	3.495307699334956e-64	1.4368520074823733e-10	4.99168276593756e-15	0.000045124303919391596	-1.0676697822506292e-20	3.685069980433092e-18	4.363214779883382e-14	3.977213538105956e-13	1.456791941871445e-13
31400000	0.00497743770405909	1.947681819370882e-49	3.495307699334956e-64	1.4368520074823733e-10	4.99168276593756e-15	0.000045124303919391596	-1.0676682254756538e-20	3.685069980433092e-18	4.363214779883382e-14	3.977213538105956e-13	1.456791941871445e-13
31500000	0.00497743770405909	1.947681819370882e-49	3.495307699334956e-64	1.4368520074823733e-10	4.99168276593756e-15	0.000045124303919391596	-1.0676666687006785e-20	3.685069980433092e-18	4.363214779883382e-14	3.977213538105956e-13	1.456791941871445e-13
31600000	0.00497743770405909	1.947681819370882e-49	3.495307699334956e-64	1.4368520074823736e-10	4.99168276593756e-15	0.000045124303919391596	-1.067665111925703e-20	3.685069980433092e-18	4.363214779883382e-14	3.977213538105956e-13	1.4567919418714454e-13
31700000	0.00497743770405909	1.947681819370882e-49	3.495307699334956e-64	1.4368520074823736e-10	4.99168276593756e-15	0.000045124303919391596	-1.0676635551507276e-20	3.685069980433092e-18	4.363214779883382e-14	3.977213538105956e-13	1.4567919418714454e-13
31800000	0.00497743770405909	1.947681819370882e-49	3.495307699334956e-64	1.4368520074823736e-10	4.99168276593756e-15	0.000045124303919391596	-1.0676619983757522e-20	3.685069980433092e-18	4.363214779883382e-14	3.977213538105956e-13	1.4567919418714454e-13
31900000	0.00497743770405909	1.947681819370882e-49	3.495307699334956e-64	1.4368520074823736e-10	4.99168276593756e-15	0.000045124303919391596	-1.0676604416007768e-20	3.685069980433092e-18	4.363214779883382e-14	3.977213538105956e-13	1.4567919418714454e-13
32000000	0.00497743770405909	1.947681819370882e-49	3.495307699334956e-64	1.4368520074823736e-10	4.99168276593756e-15	0.000045124303919391596	-1.0676588848258015e-20	3.685069980433092e-18	4.363214779883382e-14	3.977213538105956e-13	1.4567919418714454e-13
32100000	0.00497743770405909	1.947681819370882e-49	3.495307699334956e-64	1.4368520074823736e-10	4.99168276593756e-15	0.000045124303919391596	-1.0676573280508261e-20	3.685069980433092e-18	4.363214779883382e-14	3.977213538105956e-13	1.4567919418714454e-13
32200000	0.00497743770405909	1.947681819370882e-49	3.495307699334956e-64	1.4368520074823736e-10	4.99168276593756e-15	0.000045124303919391596	-1.0676557712758507e-20	3.685069980433092e-18	4.363214779883382e-14	3.977213538105956e-13	1.4567919418714454e-13
32300000	0.00497743770405909	1.947681819370882e-49	3.495307699334956e-64	1.4368520074823736e-10	4.99168276593756e-15	0.000045124303919391596	-1.0676542145008753e-20	3.685069980433092e-18	4.363214779883382e-14	3.977213538105956e-13	1.4567919418714454e-13
32400000	0.00497743770405909	1.947681819370882e-49	3.495307699334956e-64	1.4368520074823736e-10	4.99168276593756e-15	0.000045124303919391596	-1.0676526577259e-20	3.685069980433092e-18	4.363214779883382e-14	3.977213538105956e-13	1.4567919418714454e-13
32500000	0.00497743770405909	1.947681819370882e-49	3.495307699334956e-64	1.4368520074823736e-10	4.99168276593756e-15	0.000045124303919391596	-1.0676511009509246e-20	3.685069980433092e-18	4.363214779883382e-14	3.977213538105956e-13	1.4567919418714454e-13
32600000	0.00497743770405909	1.947681819370882e-49	3.495307699334956e-64	1.4368520074823736e-10	4.99168276593756e-15	0.000045124303919391596	-1.0676495441759491e-20	3.685069980433092e-18	4.363214779883382e-14	3.977213538105956e-13	1.4567919418714454e-13
32700000	0.00497743770405909	1.947681819370882e-49	3.495307699334956e-64	1.4368520074823736e-10	4.99168276593756e-15	0.000045124303919391596	-1.0676479874009737e-20	3.685069980433092e-18	4.363214779883382e-14	3.977213538105956e-13	1.4567919418714454e-13
32800000	0.00497743770405909	1.947681819370882e-49	3.495307699334956e-64	1.4368520074823736e-10	4.99168276593756e-15	0.000045124303919391596	-1.0676464306259983e-20	3.685069980433092e-18	4.363214779883382e-14	3.977213538105956e-13	1.4567919418714454e-13
32900000	0.00497743770405909	1.947681819370882e-49	3.495307699334956e-64	1.4368520074823736e-10	4.99168276593756e-15	0.000045124303919391596	-1.067644873851023e-20	3.685069980433092e-18	4.363214779883382e-14	3.977213538105956e-13	1.4567919418714454e-13
33000000	0.00497743770405909	1.947681819370882e-49	3.495307699334956e-64	1.4368520074823736e-10	4.99168276593756e-15	0.000045124303919391596	-1.0676433170760476e-20	3.685069980433092e-18	4.363214779883382e-14	3.977213538105956e-13	1.4567919418714454e-13
33100000	0.00497743770405909	1.947681819370882e-49	3.495307699334956e-64	1.4368520074823736e-10	4.99168276593756e-15	0.000045124303919391596	-1.0676417603010722e-20	3.685069980433092e-18	4.363214779883382e-14	3.977213538105956e-13	1.4567919418714454e-13
33200000	0.00497743770405909	1.947681819370882e-49	3.495307699334956e-64	1.4368520074823736e-10	4.99168276593756e-15	0.000045124303919391596	-1.0676402035260969e-20	3.685069980433092e-18	4.363214779883382e-14	3.977213538105956e-13	1.4567919418714454e-13
33300000	0.00497743770405909	1.947681819370882e-49	3.495307699334956e-64	1.4368520074823736e-10	4.99168276593756e-15	0.000045124303919391596	-1.0676386467511215e-20	3.685069980433092e-18	4.363214779883382e-14	3.977213538105956e-13	1.4567919418714454e-13
33400000	0.00497743770405909	1.947681819370882e-49	3.495307699334956e-64	1.4368520074823736e-10	4.99168276593756e-15	0.000045124303919391596	-1.0676370899761461e-20	3.685069980433092e-18	4.363214779883382e-14	3.977213538105956e-13	1.4567919418714454e-13
33500000	0.00497743770405909	1.947681819370882e-49	3.495307699334956e-64	1.4368520074823736e-10	4.99168276593756e-15	0.000045124303919391596	-1.0676355332011707e-20	3.685069980433092e-18	4.363214779883382e-14	3.977213538105956e-13	1.4567919418714454e-13
33600000	0.00497743770405909	1.947681819370882e-49	3.495307699334956e-64	1.4368520074823736e-10	4.99168276593756e-15	0.000045124303919391596	-1.0676339764261952e-20	3.685069980433092e-18	4.363214779883382e-14	3.977213538105956e-13	1.4567919418714454e-13
33700000	0.00497743770405909	1.947681819370882e-49	3.495307699334956e-64	1.4368520074823736e-10	4.99168276593756e-15	0.000045124303919391596	-1.0676324196512199e-20	3.685069980433092e-18	4.363214779883382e-14	3.977213538105956e-13	1.4567919418714454e-13
33800000	0.00497743770405909	1.947681819370882e-49	3.495307699334956e-64	1.4368520074823736e-10	4.99168276593756e-15	0.000045124303919391596	-1.0676308628762445e-20	3.685069980433092e-18	4.363214779883382e-14	3.977213538105956e-13	1.4567919418714454e-13
33900000	0.00497743770405909	1.947681819370882e-49	3.495307699334956e-64	1.4368520074823736e-10	4.99168276593756e-15	0.000045124303919391596	-1.0676293061012691e-20	3.685069980433092e-18	4.363214779883382e-14	3.977213538105956e-13	1.4567919418714454e-13
34000000	0.00497743770405909	1.947681819370882e-49	3.495307699334956e-64	1.4368520074823736e-10	4.99168276593756e-15	0.000045124303919391596	-1.0676277493262937e-20	3.685069980433092e-18	4.363214779883382e-14	3.977213538105956e-13	1.4567919418714454e-13
34100000	0.00497743770405909	1.947681819370882e-49	3.495307699334956e-64	1.4368520074823736e-10	4.99168276593756e-15	0.000045124303919391596	-1.0676261925513184e-20	3.685069980433092e-18	4.363214779883382e-14	3.977213538105956e-13	1.4567919418714454e-13
34200000	0.00497743770405909	1.947681819370882e-49	3.495307699334956e-64	1.4368520074823736e-10	4.99168276593756e-15	0.000045124303919391596	-1.067624635776343e-20	3.685069980433092e-18	4.363214779883382e-14	3.977213538105956e-13	1.4567919418714454e-13
34300000	0.00497743770405909	1.947681819370882e-49	3.495307699334956e-64	1.4368520074823736e-10	4.99168276593756e-15	0.000045124303919391596	-1.0676230790013676e-20	3.685069980433092e-18	4.363214779883382e-14	3.977213538105956e-13	1.4567919418714454e-13
34400000	0.00497743770405909	1.947681819370882e-49	3.495307699334956e-64	1.4368520074823736e-10	4.99168276593756e-15	0.000045124303919391596	-1.0676215222263923e-20	3.685069980433092e-18	4.363214779883382e-14	3.977213538105956e-13	1.4567919418714454e-13
34500000	0.00497743770405909	1.947681819370882e-49	3.495307699334956e-64	1.4368520074823736e-10	4.99168276593756e-15	0.000045124303919391596	-1.0676199654514169e-20	3.685069980433092e-18	4.363214779883382e-14	3.977213538105956e-13	1.4567919418714454e-13
34600000	0.00497743770405909	1.947681819370882e-49	3.495307699334956e-64	1.4368520074823736e-10	4.99168276593756e-15	0.000045124303919391596	-1.0676184086764414e-20	3.685069980433092e-18	4.363214779883382e-14	3.977213538105956e-13	1.4567919418714454e-13
34700000	0.00497743770405909	1.947681819370882e-49	3.495307699334956e-64	1.4368520074823736e-10	4.99168276593756e-15	0.000045124303919391596	-1.067616851901466e-20	3.685069980433092e-18	4.363214779883382e-14	3.977213538105956e-13	1.4567919418714454e-13
34800000	0.00497743770405909	1.947681819370882e-49	3.495307699334956e-64	1.4368520074823736e-10	4.99168276593756e-15	0.000045124303919391596	-1.0676152951264906e-20	3.685069980433092e-18	4.363214779883382e-14	3.977213538105956e-13	1.4567919418714454e-13
34900000	0.00497743770405909	1.947681819370882e-49	3.495307699334956e-64	1.4368520074823736e-10	4.99168276593756e-15	0.000045124303919391596	-1.0676137383515153e-20	3.685069980433092e-18	4.363214779883382e-14	3.977213538105956e-13	1.4567919418714454e-13
35000000	0.00497743770405909	1.947681819370882e-49	3.495307699334956e-64	1.4368520074823736e-10	4.99168276593756e-15	0.000045124303919391596	-1.0676121815765399e-20	3.685069980433092e-18	4.363214779883382e-14	3.977213538105956e-13	1.4567919418714454e-13
35100000	0.00497743770405909	1.947681819370882e-49	3.495307699334956e-64	1.4368520074823736e-10	4.99168276593756e-15	0.000045124303919391596	-1.0676106248015645e-20	3.685069980433092e-18	4.363214779883382e-14	3.977213538105956e-13	1.4567919418714454e-13
35200000	0.00497743770405909	1.947681819370882e-49	3.495307699334956e-64	1.4368520074823736e-10	4.99168276593756e-15	0.000045124303919391596	-1.0676090680265891e-20	3.685069980433092e-18	4.363214779883382e-14	3.977213538105956e-13	1.4567919418714454e-13
35300000	0.00497743770405909	1.947681819370882e-49	3.495307699334956e-64	1.4368520074823736e-10	4.99168276593756e-15	0.000045124303919391596	-1.0676075112516138e-20	3.685069980433092e-18	4.363214779883382e-14	3.977213538105956e-13	1.4567919418714454e-13
35400000	0.00497743770405909	1.947681819370882e-49	3.495307699334956e-64	1.4368520074823736e-10	4.99168276593756e-15	0.000045124303919391596	-1.0676059544766384e-20	3.685069980433092e-18	4.363214779883382e-14	3.977213538105956e-13	1.4567919418714454e-13
35500000	0.00497743770405909	1.947681819370882e-49	3.495307699334956e-64	1.4368520074823736e-10	4.99168276593756e-15	0.000045124303919391596	-1.067604397701663e-20	3.685069980433092e-18	4.363214779883382e-14	3.977213538105956e-13	1.4567919418714454e-13
35600000	0.00497743770405909	1.947681819370882e-49	3.495307699334956e-64	1.4368520074823736e-10	4.99168276593756e-15	0.000045124303919391596	-1.0676028409266875e-20	3.685069980433092e-18	4.363214779883382e-14	3.977213538105956e-13	1.4567919418714454e-13
35700000	0.00497743770405909	1.947681819370882e-49	3.495307699334956e-64	1.4368520074823736e-10	4.99168276593756e-15	0.000045124303919391596	-1.0676012841517121e-20	3.685069980433092e-18	4.363214779883382e-14	3.977213538105956e-13	1.4567919418714454e-13
35800000	0.00497743770405909	1.947681819370882e-49	3.495307699334956e-64	1.4368520074823736e-10	4.99168276593756e-15	0.000045124303919391596	-1.0675997273767368e-20	3.685069980433092e-18	4.363214779883382e-14	3.977213538105956e-13	1.4567919418714454e-13
35900000	0.00497743770405909	1.947681819370882e-49	3.495307699334956e-64	1.4368520074823736e-10	4.99168276593756e-15	0.000045124303919391596	-1.0675981706017614e-20	3.685069980433092e-18	4.363214779883382e-14	3.977213538105956e-13	1.4567919418714454e-13
36000000	0.00497743770405909	1.947681819370882e-49	3.495307699334956e-64	1.4368520074823736e-10	4.99168276593756e-15	0.000045124303919391596	-1.067596613826786e-20	3.685069980433092e-18	4.363214779883382e-14	3.977213538105956e-13	1.4567919418714454e-13
36100000	0.00497743770405909	1.947681819370882e-49	3.495307699334956e-64	1.4368520074823736e-10	4.99168276593756e-15	0.000045124303919391596	-1.0675950570518107e-20	3.685069980433092e-18	4.363214779883382e-14	3.977213538105956e-13	1.4567919418714454e-13
36200000	0.00497743770405909	1.947681819370882e-49	3.495307699334956e-64	1.4368520074823736e-10	4.99168276593756e-15	0.000045124303919391596	-1.0675935002768353e-20	3.685069980433092e-18	4.363214779883382e-14	3.977213538105956e-13	1.4567919418714454e-13
36300000	0.00497743770405909	1.947681819370882e-49	3.495307699334956e-64	1.4368520074823736e-10	4.99168276593756e-15	0.000045124303919391596	-1.0675919435018599e-20	3.685069980433092e-18	4.363214779883382e-14	3.977213538105956e-13	1.4567919418714454e-13
36400000	0.00497743770405909	1.947681819370882e-49	3.495307699334956e-64	1.4368520074823736e-10	4.99168276593756e-15	0.000045124303919391596	-1.0675903867268845e-20	3.685069980433092e-18	4.363214779883382e-14	3.977213538105956e-13	1.4567919418714454e-13
36500000	0.00497743770405909	1.947681819370882e-49	3.495307699334956e-64	1.4368520074823736e-10	4.99168276593756e-15	0.000045124303919391596	-1.0675888299519092e-20	3.685069980433092e-18	4.363214779883382e-14	3.977213538105956e-13	1.4567919418714454e-13
36600000	0.00497743770405909	1.947681819370882e-49	3.495307699334956e-64	1.4368520074823736e-10	4.99168276593756e-15	0.000045124303919391596	-1.0675872731769337e-20	3.685069980433092e-18	4.363214779883382e-14	3.977213538105956e-13	1.4567919418714454e-13
36700000	0.00497743770405909	1.947681819370882e-49	3.495307699334956e-64	1.4368520074823736e-10	4.99168276593756e-15	0.000045124303919391596	-1.0675857164019583e-20	3.685069980433092e-18	4.363214779883382e-14	3.977213538105956e-13	1.4567919418714454e-13
36800000	0.00497743770405909	1.947681819370882e-49	3.495307699334956e-64	1.4368520074823736e-10	4.99168276593756e-15	0.000045124303919391596	-1.0675841596269829e-20	3.685069980433092e-18	4.363214779883382e-14	3.977213538105956e-13	1.4567919418714454e-13
36900000	0.00497743770405909	1.947681819370882e-49	3.495307699334956e-64	1.4368520074823736e-10	4.99168276593756e-15	0.000045124303919391596	-1.0675826028520075e-20	3.685069980433092e-18	4.363214779883382e-14	3.977213538105956e-13	1.4567919418714454e-13
37000000	0.00497743770405909	1.947681819370882e-49	3.495307699334956e-64	1.4368520074823736e-10	4.99168276593756e-15	0.000045124303919391596	-1.0675810460770322e-20	3.685069980433092e-18	4.363214779883382e-14	3.977213538105956e-13	1.4567919418714454e-13
37100000	0.00497743770405909	1.947681819370882e-49	3.495307699334956e-64	1.4368520074823736e-10	4.99168276593756e-15	0.000045124303919391596	-1.0675794893020568e-20	3.685069980433092e-18	4.363214779883382e-14	3.977213538105956e-13	1.4567919418714454e-13
37200000	0.00497743770405909	1.947681819370882e-49	3.495307699334956e-64	1.4368520074823736e-10	4.99168276593756e-15	0.000045124303919391596	-1.0675779325270814e-20	3.685069980433092e-18	4.363214779883382e-14	3.977213538105956e-13	1.4567919418714454e-13
37300000	0.00497743770405909	1.947681819370882e-49	3.495307699334956e-64	1.4368520074823736e-10	4.99168276593756e-15	0.000045124303919391596	-1.067576375752106e-20	3.685069980433092e-18	4.363214779883382e-14	3.977213538105956e-13	1.4567919418714454e-13
37400000	0.00497743770405909	1.947681819370882e-49	3.495307699334956e-64	1.4368520074823736e-10	4.99168276593756e-15	0.000045124303919391596	-1.0675748189771307e-20	3.685069980433092e-18	4.363214779883382e-14	3.977213538105956e-13	1.4567919418714454e-13
37500000	0.00497743770405909	1.947681819370882e-49	3.495307699334956e-64	1.4368520074823736e-10	4.99168276593756e-15	0.000045124303919391596	-1.0675732622021553e-20	3.685069980433092e-18	4.363214779883382e-14	3.977213538105956e-13	1.4567919418714454e-13
37600000	0.00497743770405909	1.947681819370882e-49	3.495307699334956e-64	1.4368520074823736e-10	4.99168276593756e-15	0.000045124303919391596	-1.0675717054271798e-20	3.685069980433092e-18	4.363214779883382e-14	3.977213538105956e-13	1.4567919418714454e-13
37700000	0.00497743770405909	1.947681819370882e-49	3.495307699334956e-64	1.4368520074823736e-10	4.99168276593756e-15	0.000045124303919391596	-1.0675701486522044e-20	3.685069980433092e-18	4.363214779883382e-14	3.977213538105956e-13	1.4567919418714454e-13
37800000	0.00497743770405909	1.947681819370882e-49	3.495307699334956e-64	1.4368520074823736e-10	4.99168276593756e-15	0.000045124303919391596	-1.067568591877229e-20	3.685069980433092e-18	4.363214779883382e-14	3.977213538105956e-13	1.4567919418714454e-13
37900000	0.00497743770405909	1.947681819370882e-49	3.495307699334956e-64	1.4368520074823736e-10	4.99168276593756e-15	0.000045124303919391596	-1.0675670351022537e-20	3.685069980433092e-18	4.363214779883382e-14	3.977213538105956e-13	1.4567919418714454e-13
38000000	0.00497743770405909	1.947681819370882e-49	3.495307699334956e-64	1.4368520074823736e-10	4.99168276593756e-15	0.000045124303919391596	-1.0675654783272783e-20	3.685069980433092e-18	4.363214779883382e-14	3.977213538105956e-13	1.4567919418714454e-13
38100000	0.00497743770405909	1.947681819370882e-49	3.495307699334956e-64	1.4368520074823736e-10	4.99168276593756e-15	0.000045124303919391596	-1.067563921552303e-20	3.685069980433092e-18	4.363214779883382e-14	3.977213538105956e-13	1.4567919418714454e-13
38200000	0.00497743770405909	1.947681819370882e-49	3.495307699334956e-64	1.4368520074823736e-10	4.99168276593756e-15	0.000045124303919391596	-1.0675623647773276e-20	3.685069980433092e-18	4.363214779883382e-14	3.977213538105956e-13	1.4567919418714454e-13
38300000	0.00497743770405909	1.947681819370882e-49	3.495307699334956e-64	1.4368520074823736e-10	4.99168276593756e-15	0.000045124303919391596	-1.0675608080023522e-20	3.685069980433092e-18	4.363214779883382e-14	3.977213538105956e-13	1.4567919418714454e-13
38400000	0.00497743770405909	1.947681819370882e-49	3.495307699334956e-64	1.4368520074823736e-10	4.99168276593756e-15	0.000045124303919391596	-1.0675592512273768e-20	3.685069980433092e-18	4.363214779883382e-14	3.977213538105956e-13	1.4567919418714454e-13
38500000	0.00497743770405909	1.947681819370882e-49	3.495307699334956e-64	1.4368520074823736e-10	4.99168276593756e-15	0.000045124303919391596	-1.0675576944524015e-20	3.685069980433092e-18	4.363214779883382e-14	3.977213538105956e-13	1.4567919418714454e-13
38600000	0.00497743770405909	1.947681819370882e-49	3.495307699334956e-64	1.4368520074823736e-10	4.99168276593756e-15	0.000045124303919391596	-1.067556137677426e-20	3.685069980433092e-18	4.363214779883382e-14	3.977213538105956e-13	1.4567919418714454e-13
38700000	0.00497743770405909	1.947681819370882e-49	3.495307699334956e-64	1.4368520074823736e-10	4.99168276593756e-15	0.000045124303919391596	-1.0675545809024506e-20	3.685069980433092e-18	4.363214779883382e-14	3.977213538105956e-13	1.4567919418714454e-13
38800000	0.00497743770405909	1.947681819370882e-49	3.495307699334956e-64	1.4368520074823736e-10	4.99168276593756e-15	0.000045124303919391596	-1.0675530241274752e-20	3.685069980433092e-18	4.363214779883382e-14	3.977213538105956e-13	1.4567919418714454e-13
38900000	0.00497743770405909	1.947681819370882e-49	3.495307699334956e-64	1.4368520074823736e-10	4.99168276593756e-15	0.000045124303919391596	-1.0675514673524998e-20	3.685069980433092e-18	4.363214779883382e-14	3.977213538105956e-13	1.4567919418714454e-13
39000000	0.00497743770405909	1.947681819370882e-49	3.495307699334956e-64	1.4368520074823736e-10	4.99168276593756e-15	0.000045124303919391596	-1.0675499105775245e-20	3.685069980433092e-18	4.363214779883382e-14	3.977213538105956e-13	1.4567919418714454e-13
39100000	0.00497743770405909	1.947681819370882e-49	3.495307699334956e-64	1.4368520074823736e-10	4.99168276593756e-15	0.000045124303919391596	-1.0675483538025491e-20	3.685069980433092e-18	4.363214779883382e-14	3.977213538105956e-13	1.4567919418714454e-13
39200000	0.00497743770405909	1.947681819370882e-49	3.495307699334956e-64	1.4368520074823736e-10	4.99168276593756e-15	0.000045124303919391596	-1.0675467970275737e-20	3.685069980433092e-18	4.363214779883382e-14	3.977213538105956e-13	1.4567919418714454e-13
39300000	0.00497743770405909	1.947681819370882e-49	3.495307699334956e-64	1.4368520074823736e-10	4.99168276593756e-15	0.000045124303919391596	-1.0675452402525983e-20	3.685069980433092e-18	4.363214779883382e-14	3.977213538105956e-13	1.4567919418714454e-13
39400000	0.00497743770405909	1.947681819370882e-49	3.495307699334956e-64	1.4368520074823736e-10	4.99168276593756e-15	0.000045124303919391596	-1.067543683477623e-20	3.685069980433092e-18	4.363214779883382e-14	3.977213538105956e-13	1.4567919418714454e-13
39500000	0.00497743770405909	1.947681819370882e-49	3.495307699334956e-64	1.4368520074823736e-10	4.99168276593756e-15	0.000045124303919391596	-1.0675421267026476e-20	3.685069980433092e-18	4.363214779883382e-14	3.977213538105956e-13	1.4567919418714454e-13
39600000	0.00497743770405909	1.947681819370882e-49	3.495307699334956e-64	1.4368520074823736e-10	4.99168276593756e-15	0.000045124303919391596	-1.0675405699276721e-20	3.685069980433092e-18	4.363214779883382e-14	3.977213538105956e-13	1.4567919418714454e-13
39700000	0.00497743770405909	1.947681819370882e-49	3.495307699334956e-64	1.4368520074823736e-10	4.99168276593756e-15	0.000045124303919391596	-1.0675390131526967e-20	3.685069980433092e-18	4.363214779883382e-14	3.977213538105956e-13	1.4567919418714454e-13
39800000	0.00497743770405909	1.947681819370882e-49	3.495307699334956e-64	1.4368520074823736e-10	4.99168276593756e-15	0.000045124303919391596	-1.0675374563777213e-20	3.685069980433092e-18	4.363214779883382e-14	3.977213538105956e-13	1.4567919418714454e-13
39900000	0.00497743770405909	1.947681819370882e-49	3.495307699334956e-64	1.4368520074823736e-10	4.99168276593756e-15	0.000045124303919391596	-1.067535899602746e-20	3.685069980433092e-18	4.363214779883382e-14	3.977213538105956e-13	1.4567919418714454e-13
40000000	0.00497743770405909	1.947681819370882e-49	3.495307699334956e-64	1.4368520074823736e-10	4.99168276593756e-15	0.000045124303919391596	-1.0675343428277706e-20	3.685069980433092e-18	4.363214779883382e-14	3.977213538105956e-13	1.4567919418714454e-13
40100000	0.00497743770405909	1.947681819370882e-49	3.495307699334956e-64	1.4368520074823736e-10	4.99168276593756e-15	0.000045124303919391596	-1.0675327860527952e-20	3.685069980433092e-18	4.363214779883382e-14	3.977213538105956e-13	1.4567919418714454e-13
40200000	0.00497743770405909	1.947681819370882e-49	3.495307699334956e-64	1.4368520074823736e-10	4.99168276593756e-15	0.000045124303919391596	-1.0675312292778199e-20	3.685069980433092e-18	4.363214779883382e-14	3.977213538105956e-13	1.4567919418714454e-13
40300000	0.00497743770405909	1.947681819370882e-49	3.495307699334956e-64	1.4368520074823736e-10	4.99168276593756e-15	0.000045124303919391596	-1.0675296725028445e-20	3.685069980433092e-18	4.363214779883382e-14	3.977213538105956e-13	1.4567919418714454e-13
40400000	0.00497743770405909	1.947681819370882e-49	3.495307699334956e-64	1.4368520074823736e-10	4.99168276593756e-15	0.000045124303919391596	-1.0675281157278691e-20	3.685069980433092e-18	4.363214779883382e-14	3.977213538105956e-13	1.4567919418714454e-13
40500000	0.00497743770405909	1.947681819370882e-49	3.495307699334956e-64	1.4368520074823736e-10	4.99168276593756e-15	0.000045124303919391596	-1.0675265589528938e-20	3.685069980433092e-18	4.363214779883382e-14	3.977213538105956e-13	1.4567919418714454e-13
40600000	0.00497743770405909	1.947681819370882e-49	3.495307699334956e-64	1.4368520074823736e-10	4.99168276593756e-15	0.000045124303919391596	-1.0675250021779182e-20	3.685069980433092e-18	4.363214779883382e-14	3.977213538105956e-13	1.4567919418714454e-13
40700000	0.00497743770405909	1.947681819370882e-49	3.495307699334956e-64	1.4368520074823736e-10	4.99168276593756e-15	0.000045124303919391596	-1.0675234454029429e-20	3.685069980433092e-18	4.363214779883382e-14	3.977213538105956e-13	1.4567919418714454e-13
40800000	0.00497743770405909	1.947681819370882e-49	3.495307699334956e-64	1.4368520074823736e-10	4.99168276593756e-15	0.000045124303919391596	-1.0675218886279675e-20	3.685069980433092e-18	4.363214779883382e-14	3.977213538105956e-13	1.4567919418714454e-13
40900000	0.00497743770405909	1.947681819370882e-49	3.495307699334956e-64	1.4368520074823736e-10	4.99168276593756e-15	0.0000451243039193916	-1.0675203318529921e-20	3.685069980433092e-18	4.363214779883382e-14	3.977213538105956e-13	1.4567919418714454e-13
41000000	0.00497743770405909	1.947681819370882e-49	3.495307699334956e-64	1.4368520074823736e-10	4.99168276593756e-15	0.0000451243039193916	-1.0675187750780167e-20	3.685069980433092e-18	4.363214779883382e-14	3.977213538105956e-13	1.4567919418714454e-13
41100000	0.00497743770405909	1.947681819370882e-49	3.495307699334956e-64	1.4368520074823736e-10	4.99168276593756e-15	0.0000451243039193916	-1.0675172183030414e-20	3.685069980433092e-18	4.363214779883382e-14	3.977213538105956e-13	1.4567919418714454e-13
41200000	0.00497743770405909	1.947681819370882e-49	3.495307699334956e-64	1.4368520074823736e-10	4.99168276593756e-15	0.0000451243039193916	-1.067515661528066e-20	3.685069980433092e-18	4.363214779883382e-14	3.977213538105956e-13	1.4567919418714454e-13
41300000	0.00497743770405909	1.947681819370882e-49	3.495307699334956e-64	1.4368520074823736e-10	4.99168276593756e-15	0.0000451243039193916	-1.0675141047530906e-20	3.685069980433092e-18	4.363214779883382e-14	3.977213538105956e-13	1.4567919418714454e-13
41400000	0.00497743770405909	1.947681819370882e-49	3.495307699334956e-64	1.4368520074823736e-10	4.99168276593756e-15	0.0000451243039193916	-1.0675125479781153e-20	3.685069980433092e-18	4.363214779883382e-14	3.977213538105956e-13	1.4567919418714454e-13
41500000	0.00497743770405909	1.947681819370882e-49	3.495307699334956e-64	1.4368520074823736e-10	4.99168276593756e-15	0.0000451243039193916	-1.0675109912031399e-20	3.685069980433092e-18	4.363214779883382e-14	3.977213538105956e-13	1.4567919418714454e-13
41600000	0.00497743770405909	1.947681819370882e-49	3.495307699334956e-64	1.4368520074823736e-10	4.99168276593756e-15	0.0000451243039193916	-1.0675094344281644e-20	3.685069980433092e-18	4.363214779883382e-14	3.977213538105956e-13	1.4567919418714454e-13
41700000	0.00497743770405909	1.947681819370882e-49	3.495307699334956e-64	1.4368520074823736e-10	4.99168276593756e-15	0.0000451243039193916	-1.067507877653189e-20	3.685069980433092e-18	4.363214779883382e-14	3.977213538105956e-13	1.4567919418714454e-13
41800000	0.00497743770405909	1.947681819370882e-49	3.495307699334956e-64	1.4368520074823736e-10	4.99168276593756e-15	0.0000451243039193916	-1.0675063208782136e-20	3.685069980433092e-18	4.363214779883382e-14	3.977213538105956e-13	1.4567919418714454e-13
41900000	0.00497743770405909	1.947681819370882e-49	3.495307699334956e-64	1.4368520074823736e-10	4.99168276593756e-15	0.0000451243039193916	-1.0675047641032383e-20	3.685069980433092e-18	4.363214779883382e-14	3.977213538105956e-13	1.4567919418714454e-13
42000000	0.00497743770405909	1.947681819370882e-49	3.495307699334956e-64	1.4368520074823736e-10	4.99168276593756e-15	0.0000451243039193916	-1.0675032073282629e-20	3.685069980433092e-18	4.363214779883382e-14	3.9772135381059567e-13	1.4567919418714454e-13
42100000	0.00497743770405909	1.947681819370882e-49	3.495307699334956e-64	1.4368520074823736e-10	4.99168276593756e-15	0.0000451243039193916	-1.0675016505532875e-20	3.685069980433092e-18	4.363214779883382e-14	3.9772135381059567e-13	1.4567919418714454e-13
42200000	0.00497743770405909	1.947681819370882e-49	3.4953076993349564e-64	1.4368520074823736e-10	4.99168276593756e-15	0.0000451243039193916	-1.0675000937783121e-20	3.685069980433092e-18	4.363214779883382e-14	3.9772135381059567e-13	1.4567919418714454e-13
42300000	0.00497743770405909	1.947681819370882e-49	3.4953076993349564e-64	1.4368520074823733e-10	4.99168276593756e-15	0.0000451243039193916	-1.0674985370033368e-20	3.685069980433092e-18	4.363214779883382e-14	3.9772135381059567e-13	1.4567919418714454e-13
42400000	0.00497743770405909	1.947681819370882e-49	3.4953076993349564e-64	1.4368520074823733e-10	4.99168276593756e-15	0.0000451243039193916	-1.0674969802283614e-20	3.685069980433092e-18	4.363214779883382e-14	3.9772135381059567e-13	1.4567919418714454e-13
42500000	0.00497743770405909	1.947681819370882e-49	3.4953076993349564e-64	1.4368520074823733e-10	4.99168276593756e-15	0.0000451243039193916	-1.067495423453386e-20	3.685069980433092e-18	4.363214779883382e-14	3.9772135381059567e-13	1.4567919418714454e-13
42600000	0.00497743770405909	1.947681819370882e-49	3.4953076993349564e-64	1.4368520074823733e-10	4.99168276593756e-15	0.0000451243039193916	-1.0674938666784105e-20	3.685069980433092e-18	4.363214779883382e-14	3.9772135381059567e-13	1.4567919418714454e-13
42700000	0.00497743770405909	1.947681819370882e-49	3.4953076993349564e-64	1.4368520074823733e-10	4.99168276593756e-15	0.0000451243039193916	-1.0674923099034351e-20	3.685069980433092e-18	4.363214779883382e-14	3.9772135381059567e-13	1.456791941871445e-13
42800000	0.00497743770405909	1.947681819370882e-49	3.4953076993349564e-64	1.4368520074823733e-10	4.99168276593756e-15	0.0000451243039193916	-1.0674907531284598e-20	3.685069980433092e-18	4.363214779883382e-14	3.9772135381059567e-13	1.456791941871445e-13
42900000	0.00497743770405909	1.947681819370882e-49	3.4953076993349564e-64	1.4368520074823733e-10	4.99168276593756e-15	0.0000451243039193916	-1.0674891963534844e-20	3.685069980433092e-18	4.363214779883382e-14	3.9772135381059567e-13	1.456791941871445e-13
43000000	0.00497743770405909	1.947681819370882e-49	3.4953076993349564e-64	1.4368520074823733e-10	4.99168276593756e-15	0.0000451243039193916	-1.067487639578509e-20	3.685069980433092e-18	4.363214779883382e-14	3.9772135381059567e-13	1.456791941871445e-13
43100000	0.00497743770405909	1.947681819370882e-49	3.4953076993349564e-64	1.4368520074823733e-10	4.99168276593756e-15	0.0000451243039193916	-1.0674860828035337e-20	3.685069980433092e-18	4.363214779883382e-14	3.9772135381059567e-13	1.456791941871445e-13
43200000	0.00497743770405909	1.947681819370882e-49	3.4953076993349564e-64	1.4368520074823733e-10	4.99168276593756e-15	0.0000451243039193916	-1.0674845260285583e-20	3.685069980433092e-18	4.363214779883382e-14	3.9772135381059567e-13	1.456791941871445e-13
43300000	0.00497743770405909	1.947681819370882e-49	3.4953076993349564e-64	1.4368520074823733e-10	4.99168276593756e-15	0.0000451243039193916	-1.0674829692535829e-20	3.685069980433092e-18	4.363214779883382e-14	3.9772135381059567e-13	1.456791941871445e-13
43400000	0.00497743770405909	1.947681819370882e-49	3.4953076993349564e-64	1.4368520074823733e-10	4.99168276593756e-15	0.0000451243039193916	-1.0674814124786076e-20	3.685069980433092e-18	4.363214779883382e-14	3.9772135381059567e-13	1.456791941871445e-13
43500000	0.00497743770405909	1.947681819370882e-49	3.4953076993349564e-64	1.4368520074823733e-10	4.99168276593756e-15	0.0000451243039193916	-1.0674798557036322e-20	3.685069980433092e-18	4.363214779883382e-14	3.9772135381059567e-13	1.456791941871445e-13
43600000	0.00497743770405909	1.947681819370882e-49	3.4953076993349564e-64	1.4368520074823733e-10	4.99168276593756e-15	0.0000451243039193916	-1.0674782989286567e-20	3.685069980433092e-18	4.363214779883382e-14	3.9772135381059567e-13	1.456791941871445e-13
43700000	0.00497743770405909	1.947681819370882e-49	3.4953076993349564e-64	1.4368520074823733e-10	4.99168276593756e-15	0.0000451243039193916	-1.0674767421536813e-20	3.685069980433092e-18	4.363214779883382e-14	3.9772135381059567e-13	1.456791941871445e-13
43800000	0.00497743770405909	1.947681819370882e-49	3.4953076993349564e-64	1.4368520074823733e-10	4.99168276593756e-15	0.0000451243039193916	-1.0674751853787059e-20	3.685069980433092e-18	4.363214779883382e-14	3.9772135381059567e-13	1.456791941871445e-13
43900000	0.00497743770405909	1.947681819370882e-49	3.4953076993349564e-64	1.4368520074823733e-10	4.99168276593756e-15	0.0000451243039193916	-1.0674736286037305e-20	3.685069980433092e-18	4.363214779883382e-14	3.9772135381059567e-13	1.456791941871445e-13
44000000	0.00497743770405909	1.947681819370882e-49	3.4953076993349564e-64	1.4368520074823733e-10	4.99168276593756e-15	0.0000451243039193916	-1.0674720718287552e-20	3.685069980433092e-18	4.363214779883382e-14	3.9772135381059567e-13	1.456791941871445e-13
44100000	0.00497743770405909	1.947681819370882e-49	3.4953076993349564e-64	1.4368520074823733e-10	4.99168276593756e-15	0.0000451243039193916	-1.0674705150537798e-20	3.685069980433092e-18	4.363214779883382e-14	3.9772135381059567e-13	1.456791941871445e-13
44200000	0.00497743770405909	1.947681819370882e-49	3.4953076993349564e-64	1.4368520074823733e-10	4.99168276593756e-15	0.0000451243039193916	-1.0674689582788044e-20	3.685069980433092e-18	4.363214779883382e-14	3.9772135381059567e-13	1.456791941871445e-13
44300000	0.00497743770405909	1.947681819370882e-49	3.4953076993349564e-64	1.4368520074823733e-10	4.99168276593756e-15	0.0000451243039193916	-1.067467401503829e-20	3.685069980433092e-18	4.363214779883382e-14	3.9772135381059567e-13	1.456791941871445e-13
44400000	0.00497743770405909	1.947681819370882e-49	3.4953076993349564e-64	1.4368520074823733e-10	4.99168276593756e-15	0.0000451243039193916	-1.0674658447288537e-20	3.685069980433092e-18	4.363214779883382e-14	3.9772135381059567e-13	1.456791941871445e-13
44500000	0.00497743770405909	1.947681819370882e-49	3.4953076993349564e-64	1.4368520074823733e-10	4.99168276593756e-15	0.0000451243039193916	-1.0674642879538783e-20	3.685069980433092e-18	4.363214779883382e-14	3.9772135381059567e-13	1.456791941871445e-13
44600000	0.00497743770405909	1.947681819370882e-49	3.4953076993349564e-64	1.4368520074823733e-10	4.99168276593756e-15	0.0000451243039193916	-1.0674627311789028e-20	3.685069980433092e-18	4.363214779883382e-14	3.9772135381059567e-13	1.456791941871445e-13
44700000	0.00497743770405909	1.947681819370882e-49	3.4953076993349564e-64	1.4368520074823733e-10	4.99168276593756e-15	0.0000451243039193916	-1.0674611744039274e-20	3.685069980433092e-18	4.363214779883382e-14	3.9772135381059567e-13	1.456791941871445e-13
44800000	0.00497743770405909	1.947681819370882e-49	3.4953076993349564e-64	1.4368520074823733e-10	4.99168276593756e-15	0.0000451243039193916	-1.067459617628952e-20	3.685069980433092e-18	4.363214779883382e-14	3.9772135381059567e-13	1.456791941871445e-13
44900000	0.00497743770405909	1.947681819370882e-49	3.4953076993349564e-64	1.4368520074823733e-10	4.99168276593756e-15	0.0000451243039193916	-1.0674580608539767e-20	3.685069980433092e-18	4.363214779883382e-14	3.9772135381059567e-13	1.456791941871445e-13
45000000	0.00497743770405909	1.947681819370882e-49	3.4953076993349564e-64	1.4368520074823733e-10	4.99168276593756e-15	0.0000451243039193916	-1.0674565040790013e-20	3.685069980433092e-18	4.363214779883382e-14	3.9772135381059567e-13	1.456791941871445e-13
45100000	0.00497743770405909	1.947681819370882e-49	3.4953076993349564e-64	1.4368520074823733e-10	4.99168276593756e-15	0.0000451243039193916	-1.067454947304026e-20	3.685069980433092e-18	4.363214779883382e-14	3.9772135381059567e-13	1.456791941871445e-13
45200000	0.00497743770405909	1.947681819370882e-49	3.4953076993349564e-64	1.4368520074823733e-10	4.99168276593756e-15	0.0000451243039193916	-1.0674533905290506e-20	3.685069980433092e-18	4.363214779883382e-14	3.9772135381059567e-13	1.456791941871445e-13
45300000	0.00497743770405909	1.947681819370882e-49	3.4953076993349564e-64	1.4368520074823733e-10	4.99168276593756e-15	0.0000451243039193916	-1.0674518337540752e-20	3.685069980433092e-18	4.363214779883382e-14	3.9772135381059567e-13	1.456791941871445e-13
45400000	0.00497743770405909	1.947681819370882e-49	3.4953076993349564e-64	1.4368520074823733e-10	4.99168276593756e-15	0.0000451243039193916	-1.0674502769790998e-20	3.685069980433092e-18	4.363214779883382e-14	3.9772135381059567e-13	1.456791941871445e-13
45500000	0.00497743770405909	1.947681819370882e-49	3.4953076993349564e-64	1.4368520074823733e-10	4.99168276593756e-15	0.0000451243039193916	-1.0674487202041245e-20	3.685069980433092e-18	4.363214779883382e-14	3.9772135381059567e-13	1.456791941871445e-13
45600000	0.00497743770405909	1.947681819370882e-49	3.4953076993349564e-64	1.4368520074823733e-10	4.99168276593756e-15	0.0000451243039193916	-1.067447163429149e-20	3.685069980433092e-18	4.363214779883382e-14	3.9772135381059567e-13	1.456791941871445e-13
45700000	0.00497743770405909	1.947681819370882e-49	3.4953076993349564e-64	1.4368520074823733e-10	4.99168276593756e-15	0.0000451243039193916	-1.0674456066541736e-20	3.685069980433092e-18	4.363214779883382e-14	3.9772135381059567e-13	1.456791941871445e-13
45800000	0.00497743770405909	1.947681819370882e-49	3.4953076993349564e-64	1.4368520074823733e-10	4.99168276593756e-15	0.0000451243039193916	-1.0674440498791982e-20	3.685069980433092e-18	4.363214779883382e-14	3.9772135381059567e-13	1.456791941871445e-13
45900000	0.00497743770405909	1.947681819370882e-49	3.4953076993349564e-64	1.4368520074823733e-10	4.99168276593756e-15	0.0000451243039193916	-1.0674424931042228e-20	3.685069980433092e-18	4.363214779883382e-14	3.9772135381059567e-13	1.456791941871445e-13
46000000	0.00497743770405909	1.947681819370882e-49	3.4953076993349564e-64	1.4368520074823733e-10	4.99168276593756e-15	0.0000451243039193916	-1.0674409363292475e-20	3.685069980433092e-18	4.363214779883382e-14	3.9772135381059567e-13	1.456791941871445e-13
46100000	0.00497743770405909	1.947681819370882e-49	3.4953076993349564e-64	1.4368520074823733e-10	4.99168276593756e-15	0.0000451243039193916	-1.0674393795542721e-20	3.685069980433092e-18	4.363214779883382e-14	3.9772135381059567e-13	1.456791941871445e-13
46200000	0.00497743770405909	1.947681819370882e-49	3.4953076993349564e-64	1.4368520074823733e-10	4.99168276593756e-15	0.0000451243039193916	-1.0674378227792967e-20	3.685069980433092e-18	4.363214779883382e-14	3.9772135381059567e-13	1.456791941871445e-13
46300000	0.00497743770405909	1.947681819370882e-49	3.4953076993349564e-64	1.4368520074823733e-10	4.99168276593756e-15	0.0000451243039193916	-1.0674362660043214e-20	3.685069980433092e-18	4.363214779883382e-14	3.9772135381059567e-13	1.456791941871445e-13
46400000	0.00497743770405909	1.947681819370882e-49	3.4953076993349564e-64	1.4368520074823733e-10	4.99168276593756e-15	0.0000451243039193916	-1.067434709229346e-20	3.685069980433092e-18	4.363214779883382e-14	3.9772135381059567e-13	1.456791941871445e-13
46500000	0.00497743770405909	1.947681819370882e-49	3.4953076993349564e-64	1.4368520074823733e-10	4.99168276593756e-15	0.0000451243039193916	-1.0674331524543706e-20	3.685069980433092e-18	4.363214779883382e-14	3.9772135381059567e-13	1.456791941871445e-13
46600000	0.00497743770405909	1.947681819370882e-49	3.4953076993349564e-64	1.4368520074823733e-10	4.99168276593756e-15	0.0000451243039193916	-1.0674315956793951e-20	3.685069980433092e-18	4.363214779883382e-14	3.9772135381059567e-13	1.456791941871445e-13
46700000	0.00497743770405909	1.947681819370882e-49	3.4953076993349564e-64	1.4368520074823733e-10	4.99168276593756e-15	0.0000451243039193916	-1.0674300389044197e-20	3.685069980433092e-18	4.363214779883382e-14	3.9772135381059567e-13	1.456791941871445e-13
46800000	0.00497743770405909	1.947681819370882e-49	3.4953076993349564e-64	1.4368520074823733e-10	4.99168276593756e-15	0.0000451243039193916	-1.0674284821294443e-20	3.685069980433092e-18	4.363214779883382e-14	3.9772135381059567e-13	1.456791941871445e-13
46900000	0.00497743770405909	1.947681819370882e-49	3.4953076993349564e-64	1.4368520074823733e-10	4.99168276593756e-15	0.0000451243039193916	-1.067426925354469e-20	3.685069980433092e-18	4.363214779883382e-14	3.9772135381059567e-13	1.456791941871445e-13
47000000	0.00497743770405909	1.947681819370882e-49	3.4953076993349564e-64	1.4368520074823733e-10	4.99168276593756e-15	0.0000451243039193916	-1.0674253685794936e-20	3.685069980433092e-18	4.363214779883382e-14	3.9772135381059567e-13	1.456791941871445e-13
47100000	0.00497743770405909	1.947681819370882e-49	3.4953076993349564e-64	1.4368520074823733e-10	4.99168276593756e-15	0.0000451243039193916	-1.0674238118045182e-20	3.685069980433092e-18	4.363214779883382e-14	3.9772135381059567e-13	1.456791941871445e-13
47200000	0.00497743770405909	1.947681819370882e-49	3.4953076993349564e-64	1.4368520074823733e-10	4.99168276593756e-15	0.0000451243039193916	-1.0674222550295429e-20	3.685069980433092e-18	4.363214779883382e-14	3.9772135381059567e-13	1.456791941871445e-13
47300000	0.00497743770405909	1.947681819370882e-49	3.4953076993349564e-64	1.4368520074823733e-10	4.99168276593756e-15	0.0000451243039193916	-1.0674206982545675e-20	3.685069980433092e-18	4.363214779883382e-14	3.9772135381059567e-13	1.456791941871445e-13
47400000	0.00497743770405909	1.947681819370882e-49	3.4953076993349564e-64	1.4368520074823733e-10	4.99168276593756e-15	0.0000451243039193916	-1.0674191414795921e-20	3.685069980433092e-18	4.363214779883382e-14	3.9772135381059567e-13	1.456791941871445e-13
47500000	0.00497743770405909	1.947681819370882e-49	3.4953076993349564e-64	1.4368520074823733e-10	4.99168276593756e-15	0.0000451243039193916	-1.0674175847046168e-20	3.685069980433092e-18	4.363214779883382e-14	3.9772135381059567e-13	1.456791941871445e-13
47600000	0.00497743770405909	1.947681819370882e-49	3.4953076993349564e-64	1.4368520074823733e-10	4.99168276593756e-15	0.0000451243039193916	-1.0674160279296412e-20	3.685069980433092e-18	4.363214779883382e-14	3.9772135381059567e-13	1.456791941871445e-13
47700000	0.00497743770405909	1.947681819370882e-49	3.4953076993349564e-64	1.4368520074823733e-10	4.99168276593756e-15	0.0000451243039193916	-1.0674144711546659e-20	3.685069980433092e-18	4.363214779883382e-14	3.9772135381059567e-13	1.456791941871445e-13
47800000	0.00497743770405909	1.947681819370882e-49	3.4953076993349564e-64	1.4368520074823733e-10	4.99168276593756e-15	0.0000451243039193916	-1.0674129143796905e-20	3.685069980433092e-18	4.363214779883382e-14	3.9772135381059567e-13	1.456791941871445e-13
47900000	0.00497743770405909	1.947681819370882e-49	3.4953076993349564e-64	1.4368520074823733e-10	4.99168276593756e-15	0.0000451243039193916	-1.0674113576047151e-20	3.685069980433092e-18	4.363214779883382e-14	3.9772135381059567e-13	1.456791941871445e-13
48000000	0.00497743770405909	1.947681819370882e-49	3.4953076993349564e-64	1.4368520074823733e-10	4.99168276593756e-15	0.0000451243039193916	-1.0674098008297398e-20	3.685069980433092e-18	4.363214779883382e-14	3.9772135381059567e-13	1.456791941871445e-13
48100000	0.00497743770405909	1.947681819370882e-49	3.4953076993349564e-64	1.4368520074823733e-10	4.99168276593756e-15	0.0000451243039193916	-1.0674082440547644e-20	3.685069980433092e-18	4.363214779883382e-14	3.9772135381059567e-13	1.456791941871445e-13
48200000	0.00497743770405909	1.947681819370882e-49	3.4953076993349564e-64	1.4368520074823733e-10	4.99168276593756e-15	0.0000451243039193916	-1.067406687279789e-20	3.685069980433092e-18	4.363214779883382e-14	3.9772135381059567e-13	1.456791941871445e-13
48300000	0.00497743770405909	1.947681819370882e-49	3.4953076993349564e-64	1.4368520074823733e-10	4.99168276593756e-15	0.0000451243039193916	-1.0674051305048136e-20	3.685069980433092e-18	4.363214779883382e-14	3.9772135381059567e-13	1.456791941871445e-13
48400000	0.00497743770405909	1.947681819370882e-49	3.4953076993349564e-64	1.4368520074823733e-10	4.99168276593756e-15	0.0000451243039193916	-1.0674035737298383e-20	3.685069980433092e-18	4.363214779883382e-14	3.9772135381059567e-13	1.456791941871445e-13
48500000	0.00497743770405909	1.947681819370882e-49	3.4953076993349564e-64	1.4368520074823733e-10	4.99168276593756e-15	0.0000451243039193916	-1.0674020169548629e-20	3.685069980433092e-18	4.363214779883382e-14	3.9772135381059567e-13	1.456791941871445e-13
48600000	0.00497743770405909	1.947681819370882e-49	3.4953076993349564e-64	1.4368520074823733e-10	4.99168276593756e-15	0.0000451243039193916	-1.0674004601798874e-20	3.685069980433092e-18	4.363214779883382e-14	3.9772135381059567e-13	1.456791941871445e-13
48700000	0.00497743770405909	1.947681819370882e-49	3.4953076993349564e-64	1.4368520074823733e-10	4.99168276593756e-15	0.0000451243039193916	-1.067398903404912e-20	3.685069980433092e-18	4.363214779883382e-14	3.9772135381059567e-13	1.456791941871445e-13
48800000	0.00497743770405909	1.947681819370882e-49	3.4953076993349564e-64	1.4368520074823733e-10	4.99168276593756e-15	0.0000451243039193916	-1.0673973466299366e-20	3.685069980433092e-18	4.363214779883382e-14	3.9772135381059567e-13	1.456791941871445e-13
48900000	0.00497743770405909	1.947681819370882e-49	3.4953076993349564e-64	1.4368520074823733e-10	4.99168276593756e-15	0.0000451243039193916	-1.0673957898549613e-20	3.685069980433092e-18	4.363214779883382e-14	3.9772135381059567e-13	1.456791941871445e-13
49000000	0.00497743770405909	1.947681819370882e-49	3.4953076993349564e-64	1.4368520074823733e-10	4.99168276593756e-15	0.0000451243039193916	-1.0673942330799859e-20	3.685069980433092e-18	4.363214779883382e-14	3.9772135381059567e-13	1.456791941871445e-13
49100000	0.00497743770405909	1.947681819370882e-49	3.4953076993349564e-64	1.4368520074823733e-10	4.99168276593756e-15	0.0000451243039193916	-1.0673926763050105e-20	3.685069980433092e-18	4.363214779883382e-14	3.9772135381059567e-13	1.456791941871445e-13
49200000	0.00497743770405909	1.947681819370882e-49	3.4953076993349564e-64	1.4368520074823733e-10	4.99168276593756e-15	0.0000451243039193916	-1.0673911195300352e-20	3.685069980433092e-18	4.363214779883382e-14	3.9772135381059567e-13	1.456791941871445e-13
49300000	0.00497743770405909	1.947681819370882e-49	3.4953076993349564e-64	1.4368520074823733e-10	4.99168276593756e-15	0.0000451243039193916	-1.0673895627550598e-20	3.685069980433092e-18	4.363214779883382e-14	3.9772135381059567e-13	1.456791941871445e-13
49400000	0.00497743770405909	1.947681819370882e-49	3.4953076993349564e-64	1.4368520074823733e-10	4.99168276593756e-15	0.0000451243039193916	-1.0673880059800844e-20	3.685069980433092e-18	4.363214779883382e-14	3.9772135381059567e-13	1.456791941871445e-13
49500000	0.00497743770405909	1.947681819370882e-49	3.4953076993349564e-64	1.4368520074823733e-10	4.99168276593756e-15	0.0000451243039193916	-1.067386449205109e-20	3.685069980433092e-18	4.363214779883382e-14	3.9772135381059567e-13	1.456791941871445e-13
49600000	0.00497743770405909	1.947681819370882e-49	3.4953076993349564e-64	1.4368520074823733e-10	4.99168276593756e-15	0.0000451243039193916	-1.0673848924301335e-20	3.685069980433092e-18	4.363214779883382e-14	3.9772135381059567e-13	1.456791941871445e-13
49700000	0.00497743770405909	1.947681819370882e-49	3.4953076993349564e-64	1.4368520074823733e-10	4.99168276593756e-15	0.0000451243039193916	-1.0673833356551581e-20	3.685069980433092e-18	4.363214779883382e-14	3.9772135381059567e-13	1.456791941871445e-13
49800000	0.00497743770405909	1.947681819370882e-49	3.4953076993349564e-64	1.4368520074823733e-10	4.99168276593756e-15	0.0000451243039193916	-1.0673817788801828e-20	3.685069980433092e-18	4.363214779883382e-14	3.9772135381059567e-13	1.456791941871445e-13
49900000	0.00497743770405909	1.947681819370882e-49	3.4953076993349564e-64	1.4368520074823733e-10	4.99168276593756e-15	0.0000451243039193916	-1.0673802221052074e-20	3.685069980433092e-18	4.363214779883382e-14	3.9772135381059567e-13	1.456791941871445e-13
50000000	0.00497743770405909	1.947681819370882e-49	3.4953076993349564e-64	1.4368520074823733e-10	4.99168276593756e-15	0.0000451243039193916	-1.067378665330232e-20	3.685069980433092e-18	4.363214779883382e-14	3.9772135381059567e-13	1.456791941871445e-13
50100000	0.00497743770405909	1.947681819370882e-49	3.4953076993349564e-64	1.4368520074823733e-10	4.99168276593756e-15	0.0000451243039193916	-1.0673771085552567e-20	3.685069980433092e-18	4.363214779883382e-14	3.9772135381059567e-13	1.456791941871445e-13
50200000	0.00497743770405909	1.947681819370882e-49	3.4953076993349564e-64	1.4368520074823733e-10	4.99168276593756e-15	0.0000451243039193916	-1.0673755517802813e-20	3.685069980433092e-18	4.363214779883382e-14	3.9772135381059567e-13	1.456791941871445e-13
50300000	0.00497743770405909	1.947681819370882e-49	3.4953076993349564e-64	1.4368520074823733e-10	4.99168276593756e-15	0.0000451243039193916	-1.067373995005306e-20	3.685069980433092e-18	4.363214779883382e-14	3.9772135381059567e-13	1.456791941871445e-13
50400000	0.00497743770405909	1.947681819370882e-49	3.4953076993349564e-64	1.4368520074823733e-10	4.99168276593756e-15	0.0000451243039193916	-1.0673724382303306e-20	3.685069980433092e-18	4.363214779883382e-14	3.9772135381059567e-13	1.456791941871445e-13
50500000	0.00497743770405909	1.947681819370882e-49	3.4953076993349564e-64	1.4368520074823733e-10	4.99168276593756e-15	0.0000451243039193916	-1.0673708814553552e-20	3.685069980433092e-18	4.363214779883382e-14	3.9772135381059567e-13	1.456791941871445e-13
50600000	0.00497743770405909	1.947681819370882e-49	3.4953076993349564e-64	1.4368520074823733e-10	4.99168276593756e-15	0.0000451243039193916	-1.0673693246803797e-20	3.685069980433092e-18	4.363214779883382e-14	3.9772135381059567e-13	1.456791941871445e-13
50700000	0.00497743770405909	1.947681819370882e-49	3.4953076993349564e-64	1.4368520074823733e-10	4.99168276593756e-15	0.0000451243039193916	-1.0673677679054043e-20	3.685069980433092e-18	4.363214779883382e-14	3.9772135381059567e-13	1.456791941871445e-13
50800000	0.00497743770405909	1.947681819370882e-49	3.4953076993349564e-64	1.4368520074823733e-10	4.99168276593756e-15	0.0000451243039193916	-1.0673662111304289e-20	3.685069980433092e-18	4.363214779883382e-14	3.9772135381059567e-13	1.456791941871445e-13
50900000	0.00497743770405909	1.947681819370882e-49	3.4953076993349564e-64	1.4368520074823733e-10	4.99168276593756e-15	0.0000451243039193916	-1.0673646543554536e-20	3.685069980433092e-18	4.363214779883382e-14	3.9772135381059567e-13	1.456791941871445e-13
51000000	0.00497743770405909	1.947681819370882e-49	3.4953076993349564e-64	1.4368520074823733e-10	4.99168276593756e-15	0.0000451243039193916	-1.0673630975804782e-20	3.685069980433092e-18	4.363214779883382e-14	3.9772135381059567e-13	1.456791941871445e-13
51100000	0.00497743770405909	1.947681819370882e-49	3.4953076993349564e-64	1.4368520074823733e-10	4.99168276593756e-15	0.0000451243039193916	-1.0673615408055028e-20	3.685069980433092e-18	4.363214779883382e-14	3.9772135381059567e-13	1.456791941871445e-13
51200000	0.00497743770405909	1.947681819370882e-49	3.4953076993349564e-64	1.4368520074823733e-10	4.99168276593756e-15	0.0000451243039193916	-1.0673599840305274e-20	3.685069980433092e-18	4.363214779883382e-14	3.9772135381059567e-13	1.456791941871445e-13
51300000	0.00497743770405909	1.947681819370882e-49	3.4953076993349564e-64	1.4368520074823733e-10	4.99168276593756e-15	0.0000451243039193916	-1.067358427255552e-20	3.685069980433092e-18	4.363214779883382e-14	3.9772135381059567e-13	1.456791941871445e-13
51400000	0.00497743770405909	1.947681819370882e-49	3.4953076993349564e-64	1.4368520074823733e-10	4.99168276593756e-15	0.0000451243039193916	-1.0673568704805767e-20	3.685069980433092e-18	4.363214779883382e-14	3.9772135381059567e-13	1.456791941871445e-13
51500000	0.00497743770405909	1.947681819370882e-49	3.4953076993349564e-64	1.4368520074823733e-10	4.99168276593756e-15	0.0000451243039193916	-1.0673553137056013e-20	3.685069980433092e-18	4.363214779883382e-14	3.9772135381059567e-13	1.456791941871445e-13
51600000	0.00497743770405909	1.947681819370882e-49	3.4953076993349564e-64	1.4368520074823733e-10	4.99168276593756e-15	0.0000451243039193916	-1.0673537569306258e-20	3.685069980433092e-18	4.363214779883382e-14	3.9772135381059567e-13	1.456791941871445e-13
51700000	0.00497743770405909	1.9476818193708816e-49	3.4953076993349564e-64	1.4368520074823733e-10	4.99168276593756e-15	0.0000451243039193916	-1.0673522001556504e-20	3.685069980433092e-18	4.363214779883382e-14	3.9772135381059567e-13	1.456791941871445e-13
51800000	0.00497743770405909	1.9476818193708816e-49	3.4953076993349564e-64	1.4368520074823733e-10	4.99168276593756e-15	0.0000451243039193916	-1.067350643380675e-20	3.685069980433092e-18	4.363214779883382e-14	3.9772135381059567e-13	1.456791941871445e-13
51900000	0.00497743770405909	1.9476818193708816e-49	3.4953076993349564e-64	1.4368520074823733e-10	4.99168276593756e-15	0.0000451243039193916	-1.0673490866056997e-20	3.685069980433092e-18	4.363214779883382e-14	3.9772135381059567e-13	1.456791941871445e-13
52000000	0.00497743770405909	1.9476818193708816e-49	3.4953076993349564e-64	1.4368520074823733e-10	4.99168276593756e-15	0.0000451243039193916	-1.0673475298307243e-20	3.685069980433092e-18	4.363214779883382e-14	3.9772135381059567e-13	1.456791941871445e-13
52100000	0.00497743770405909	1.9476818193708816e-49	3.4953076993349564e-64	1.4368520074823733e-10	4.99168276593756e-15	0.0000451243039193916	-1.067345973055749e-20	3.685069980433092e-18	4.363214779883382e-14	3.9772135381059567e-13	1.456791941871445e-13
52200000	0.00497743770405909	1.9476818193708816e-49	3.4953076993349564e-64	1.4368520074823733e-10	4.99168276593756e-15	0.0000451243039193916	-1.0673444162807736e-20	3.685069980433092e-18	4.363214779883382e-14	3.9772135381059567e-13	1.456791941871445e-13
52300000	0.00497743770405909	1.9476818193708816e-49	3.4953076993349564e-64	1.4368520074823733e-10	4.99168276593756e-15	0.0000451243039193916	-1.0673428595057982e-20	3.685069980433092e-18	4.363214779883382e-14	3.9772135381059567e-13	1.456791941871445e-13
52400000	0.00497743770405909	1.9476818193708816e-49	3.4953076993349564e-64	1.4368520074823733e-10	4.99168276593756e-15	0.0000451243039193916	-1.0673413027308228e-20	3.685069980433092e-18	4.363214779883382e-14	3.9772135381059567e-13	1.456791941871445e-13
52500000	0.00497743770405909	1.9476818193708816e-49	3.495307699334956e-64	1.4368520074823733e-10	4.99168276593756e-15	0.0000451243039193916	-1.0673397459558475e-20	3.685069980433092e-18	4.363214779883382e-14	3.9772135381059567e-13	1.456791941871445e-13
52600000	0.00497743770405909	1.9476818193708816e-49	3.495307699334956e-64	1.4368520074823733e-10	4.99168276593756e-15	0.0000451243039193916	-1.067338189180872e-20	3.685069980433092e-18	4.363214779883382e-14	3.9772135381059567e-13	1.456791941871445e-13
52700000	0.00497743770405909	1.9476818193708816e-49	3.495307699334956e-64	1.4368520074823733e-10	4.99168276593756e-15	0.0000451243039193916	-1.0673366324058966e-20	3.685069980433092e-18	4.363214779883382e-14	3.9772135381059567e-13	1.456791941871445e-13
52800000	0.00497743770405909	1.9476818193708816e-49	3.495307699334956e-64	1.4368520074823733e-10	4.99168276593756e-15	0.0000451243039193916	-1.0673350756309212e-20	3.685069980433092e-18	4.363214779883382e-14	3.9772135381059567e-13	1.456791941871445e-13
52900000	0.00497743770405909	1.9476818193708816e-49	3.495307699334956e-64	1.4368520074823733e-10	4.99168276593756e-15	0.0000451243039193916	-1.0673335188559458e-20	3.685069980433092e-18	4.363214779883382e-14	3.9772135381059567e-13	1.456791941871445e-13
53000000	0.00497743770405909	1.9476818193708816e-49	3.495307699334956e-64	1.4368520074823733e-10	4.99168276593756e-15	0.0000451243039193916	-1.0673319620809705e-20	3.685069980433092e-18	4.363214779883382e-14	3.9772135381059567e-13	1.456791941871445e-13
53100000	0.00497743770405909	1.9476818193708816e-49	3.495307699334956e-64	1.4368520074823733e-10	4.99168276593756e-15	0.0000451243039193916	-1.0673304053059951e-20	3.685069980433092e-18	4.363214779883382e-14	3.9772135381059567e-13	1.456791941871445e-13
53200000	0.00497743770405909	1.9476818193708816e-49	3.495307699334956e-64	1.4368520074823733e-10	4.99168276593756e-15	0.0000451243039193916	-1.0673288485310197e-20	3.685069980433092e-18	4.363214779883382e-14	3.9772135381059567e-13	1.456791941871445e-13
53300000	0.00497743770405909	1.9476818193708816e-49	3.495307699334956e-64	1.4368520074823733e-10	4.99168276593756e-15	0.0000451243039193916	-1.0673272917560444e-20	3.685069980433092e-18	4.363214779883382e-14	3.9772135381059567e-13	1.456791941871445e-13
53400000	0.00497743770405909	1.9476818193708816e-49	3.495307699334956e-64	1.4368520074823733e-10	4.99168276593756e-15	0.0000451243039193916	-1.067325734981069e-20	3.685069980433092e-18	4.363214779883382e-14	3.9772135381059567e-13	1.456791941871445e-13
53500000	0.00497743770405909	1.9476818193708816e-49	3.495307699334956e-64	1.4368520074823733e-10	4.99168276593756e-15	0.0000451243039193916	-1.0673241782060936e-20	3.685069980433092e-18	4.363214779883382e-14	3.9772135381059567e-13	1.456791941871445e-13
53600000	0.00497743770405909	1.9476818193708816e-49	3.495307699334956e-64	1.4368520074823733e-10	4.99168276593756e-15	0.0000451243039193916	-1.0673226214311181e-20	3.685069980433092e-18	4.363214779883382e-14	3.9772135381059567e-13	1.456791941871445e-13
53700000	0.00497743770405909	1.9476818193708816e-49	3.495307699334956e-64	1.4368520074823733e-10	4.99168276593756e-15	0.0000451243039193916	-1.0673210646561427e-20	3.685069980433092e-18	4.363214779883382e-14	3.9772135381059567e-13	1.456791941871445e-13
53800000	0.00497743770405909	1.9476818193708816e-49	3.495307699334956e-64	1.4368520074823733e-10	4.99168276593756e-15	0.0000451243039193916	-1.0673195078811674e-20	3.685069980433092e-18	4.363214779883382e-14	3.9772135381059567e-13	1.456791941871445e-13
53900000	0.00497743770405909	1.9476818193708816e-49	3.495307699334956e-64	1.4368520074823733e-10	4.99168276593756e-15	0.0000451243039193916	-1.067317951106192e-20	3.685069980433092e-18	4.363214779883382e-14	3.9772135381059567e-13	1.456791941871445e-13
54000000	0.00497743770405909	1.9476818193708816e-49	3.495307699334956e-64	1.4368520074823733e-10	4.99168276593756e-15	0.0000451243039193916	-1.0673163943312166e-20	3.685069980433092e-18	4.363214779883382e-14	3.9772135381059567e-13	1.456791941871445e-13
54100000	0.00497743770405909	1.9476818193708816e-49	3.495307699334956e-64	1.4368520074823733e-10	4.99168276593756e-15	0.0000451243039193916	-1.0673148375562412e-20	3.685069980433092e-18	4.363214779883382e-14	3.9772135381059567e-13	1.456791941871445e-13
54200000	0.00497743770405909	1.9476818193708816e-49	3.495307699334956e-64	1.4368520074823733e-10	4.99168276593756e-15	0.0000451243039193916	-1.0673132807812659e-20	3.685069980433092e-18	4.363214779883382e-14	3.9772135381059567e-13	1.456791941871445e-13
54300000	0.00497743770405909	1.9476818193708816e-49	3.495307699334956e-64	1.4368520074823733e-10	4.99168276593756e-15	0.0000451243039193916	-1.0673117240062905e-20	3.685069980433092e-18	4.363214779883382e-14	3.9772135381059567e-13	1.456791941871445e-13
54400000	0.00497743770405909	1.9476818193708816e-49	3.495307699334956e-64	1.4368520074823733e-10	4.99168276593756e-15	0.0000451243039193916	-1.0673101672313151e-20	3.685069980433092e-18	4.363214779883382e-14	3.9772135381059567e-13	1.456791941871445e-13
54500000	0.00497743770405909	1.9476818193708816e-49	3.495307699334956e-64	1.4368520074823733e-10	4.99168276593756e-15	0.0000451243039193916	-1.0673086104563398e-20	3.685069980433092e-18	4.363214779883382e-14	3.9772135381059567e-13	1.456791941871445e-13
54600000	0.00497743770405909	1.9476818193708816e-49	3.495307699334956e-64	1.4368520074823733e-10	4.99168276593756e-15	0.0000451243039193916	-1.0673070536813642e-20	3.685069980433092e-18	4.363214779883382e-14	3.9772135381059567e-13	1.456791941871445e-13
54700000	0.00497743770405909	1.9476818193708816e-49	3.495307699334956e-64	1.4368520074823733e-10	4.99168276593756e-15	0.0000451243039193916	-1.0673054969063889e-20	3.685069980433092e-18	4.363214779883382e-14	3.9772135381059567e-13	1.456791941871445e-13
54800000	0.00497743770405909	1.9476818193708816e-49	3.495307699334956e-64	1.4368520074823733e-10	4.99168276593756e-15	0.0000451243039193916	-1.0673039401314135e-20	3.685069980433092e-18	4.363214779883382e-14	3.9772135381059567e-13	1.456791941871445e-13
54900000	0.00497743770405909	1.9476818193708816e-49	3.495307699334956e-64	1.4368520074823733e-10	4.99168276593756e-15	0.0000451243039193916	-1.0673023833564381e-20	3.685069980433092e-18	4.363214779883382e-14	3.9772135381059567e-13	1.456791941871445e-13
55000000	0.00497743770405909	1.9476818193708816e-49	3.495307699334956e-64	1.4368520074823733e-10	4.99168276593756e-15	0.0000451243039193916	-1.0673008265814628e-20	3.685069980433092e-18	4.363214779883382e-14	3.9772135381059567e-13	1.456791941871445e-13
55100000	0.00497743770405909	1.9476818193708816e-49	3.495307699334956e-64	1.4368520074823733e-10	4.99168276593756e-15	0.0000451243039193916	-1.0672992698064874e-20	3.685069980433092e-18	4.363214779883382e-14	3.9772135381059567e-13	1.456791941871445e-13
55200000	0.00497743770405909	1.9476818193708816e-49	3.495307699334956e-64	1.4368520074823733e-10	4.99168276593756e-15	0.0000451243039193916	-1.067297713031512e-20	3.685069980433092e-18	4.363214779883382e-14	3.9772135381059567e-13	1.456791941871445e-13
55300000	0.00497743770405909	1.9476818193708816e-49	3.495307699334956e-64	1.4368520074823733e-10	4.99168276593756e-15	0.0000451243039193916	-1.0672961562565366e-20	3.685069980433092e-18	4.363214779883382e-14	3.9772135381059567e-13	1.456791941871445e-13
55400000	0.00497743770405909	1.9476818193708816e-49	3.495307699334956e-64	1.4368520074823733e-10	4.99168276593756e-15	0.0000451243039193916	-1.0672945994815613e-20	3.685069980433092e-18	4.363214779883382e-14	3.9772135381059567e-13	1.456791941871445e-13
55500000	0.00497743770405909	1.9476818193708816e-49	3.495307699334956e-64	1.4368520074823733e-10	4.99168276593756e-15	0.0000451243039193916	-1.0672930427065859e-20	3.685069980433092e-18	4.363214779883382e-14	3.9772135381059567e-13	1.456791941871445e-13
55600000	0.00497743770405909	1.9476818193708816e-49	3.495307699334956e-64	1.4368520074823733e-10	4.99168276593756e-15	0.0000451243039193916	-1.0672914859316104e-20	3.685069980433092e-18	4.363214779883382e-14	3.9772135381059567e-13	1.456791941871445e-13
55700000	0.00497743770405909	1.9476818193708816e-49	3.495307699334956e-64	1.4368520074823733e-10	4.99168276593756e-15	0.0000451243039193916	-1.067289929156635e-20	3.685069980433092e-18	4.363214779883382e-14	3.9772135381059567e-13	1.456791941871445e-13
55800000	0.00497743770405909	1.9476818193708816e-49	3.495307699334956e-64	1.4368520074823733e-10	4.99168276593756e-15	0.0000451243039193916	-1.0672883723816596e-20	3.685069980433092e-18	4.363214779883382e-14	3.9772135381059567e-13	1.456791941871445e-13
55900000	0.00497743770405909	1.9476818193708816e-49	3.495307699334956e-64	1.4368520074823733e-10	4.99168276593756e-15	0.0000451243039193916	-1.0672868156066843e-20	3.685069980433092e-18	4.363214779883382e-14	3.9772135381059567e-13	1.456791941871445e-13
56000000	0.00497743770405909	1.9476818193708816e-49	3.495307699334956e-64	1.4368520074823733e-10	4.99168276593756e-15	0.0000451243039193916	-1.0672852588317089e-20	3.685069980433092e-18	4.363214779883382e-14	3.9772135381059567e-13	1.456791941871445e-13
56100000	0.00497743770405909	1.9476818193708816e-49	3.495307699334956e-64	1.4368520074823733e-10	4.99168276593756e-15	0.0000451243039193916	-1.0672837020567335e-20	3.685069980433092e-18	4.363214779883382e-14	3.9772135381059567e-13	1.456791941871445e-13
56200000	0.00497743770405909	1.9476818193708816e-49	3.495307699334956e-64	1.4368520074823733e-10	4.99168276593756e-15	0.0000451243039193916	-1.0672821452817582e-20	3.685069980433092e-18	4.363214779883382e-14	3.9772135381059567e-13	1.456791941871445e-13
56300000	0.00497743770405909	1.9476818193708816e-49	3.495307699334956e-64	1.4368520074823733e-10	4.99168276593756e-15	0.0000451243039193916	-1.0672805885067828e-20	3.685069980433092e-18	4.363214779883382e-14	3.9772135381059567e-13	1.456791941871445e-13
56400000	0.00497743770405909	1.9476818193708816e-49	3.495307699334956e-64	1.4368520074823733e-10	4.99168276593756e-15	0.0000451243039193916	-1.0672790317318074e-20	3.685069980433092e-18	4.363214779883382e-14	3.9772135381059567e-13	1.456791941871445e-13
56500000	0.00497743770405909	1.9476818193708816e-49	3.495307699334956e-64	1.4368520074823733e-10	4.99168276593756e-15	0.0000451243039193916	-1.067277474956832e-20	3.685069980433092e-18	4.363214779883382e-14	3.9772135381059567e-13	1.456791941871445e-13
56600000	0.00497743770405909	1.9476818193708816e-49	3.495307699334956e-64	1.4368520074823733e-10	4.99168276593756e-15	0.0000451243039193916	-1.0672759181818565e-20	3.685069980433092e-18	4.363214779883382e-14	3.9772135381059567e-13	1.456791941871445e-13
56700000	0.00497743770405909	1.9476818193708816e-49	3.495307699334956e-64	1.4368520074823733e-10	4.99168276593756e-15	0.0000451243039193916	-1.0672743614068812e-20	3.685069980433092e-18	4.363214779883382e-14	3.9772135381059567e-13	1.456791941871445e-13
56800000	0.00497743770405909	1.9476818193708816e-49	3.495307699334956e-64	1.4368520074823733e-10	4.99168276593756e-15	0.0000451243039193916	-1.0672728046319058e-20	3.685069980433092e-18	4.363214779883382e-14	3.9772135381059567e-13	1.456791941871445e-13
56900000	0.00497743770405909	1.9476818193708816e-49	3.495307699334956e-64	1.4368520074823733e-10	4.99168276593756e-15	0.0000451243039193916	-1.0672712478569304e-20	3.685069980433092e-18	4.363214779883382e-14	3.9772135381059567e-13	1.456791941871445e-13
57000000	0.00497743770405909	1.9476818193708816e-49	3.495307699334956e-64	1.4368520074823733e-10	4.99168276593756e-15	0.0000451243039193916	-1.067269691081955e-20	3.685069980433092e-18	4.363214779883382e-14	3.9772135381059567e-13	1.456791941871445e-13
57100000	0.00497743770405909	1.9476818193708816e-49	3.495307699334956e-64	1.4368520074823733e-10	4.99168276593756e-15	0.0000451243039193916	-1.0672681343069797e-20	3.685069980433092e-18	4.363214779883382e-14	3.9772135381059567e-13	1.456791941871445e-13
57200000	0.00497743770405909	1.9476818193708816e-49	3.495307699334956e-64	1.4368520074823733e-10	4.99168276593756e-15	0.0000451243039193916	-1.0672665775320043e-20	3.685069980433092e-18	4.363214779883382e-14	3.9772135381059567e-13	1.456791941871445e-13
57300000	0.00497743770405909	1.9476818193708816e-49	3.495307699334956e-64	1.4368520074823733e-10	4.99168276593756e-15	0.0000451243039193916	-1.067265020757029e-20	3.685069980433092e-18	4.363214779883382e-14	3.9772135381059567e-13	1.456791941871445e-13
57400000	0.00497743770405909	1.9476818193708816e-49	3.495307699334956e-64	1.4368520074823733e-10	4.99168276593756e-15	0.0000451243039193916	-1.0672634639820536e-20	3.685069980433092e-18	4.363214779883382e-14	3.9772135381059567e-13	1.456791941871445e-13
57500000	0.00497743770405909	1.9476818193708816e-49	3.495307699334956e-64	1.4368520074823733e-10	4.99168276593756e-15	0.0000451243039193916	-1.0672619072070782e-20	3.685069980433092e-18	4.363214779883382e-14	3.9772135381059567e-13	1.456791941871445e-13
57600000	0.00497743770405909	1.9476818193708816e-49	3.495307699334956e-64	1.4368520074823733e-10	4.99168276593756e-15	0.0000451243039193916	-1.0672603504321027e-20	3.685069980433092e-18	4.363214779883382e-14	3.9772135381059567e-13	1.456791941871445e-13
57700000	0.00497743770405909	1.9476818193708816e-49	3.495307699334956e-64	1.4368520074823733e-10	4.99168276593756e-15	0.0000451243039193916	-1.0672587936571273e-20	3.685069980433092e-18	4.363214779883382e-14	3.9772135381059567e-13	1.456791941871445e-13
57800000	0.00497743770405909	1.9476818193708816e-49	3.495307699334956e-64	1.4368520074823733e-10	4.99168276593756e-15	0.0000451243039193916	-1.067257236882152e-20	3.685069980433092e-18	4.363214779883382e-14	3.9772135381059567e-13	1.456791941871445e-13
57900000	0.00497743770405909	1.9476818193708816e-49	3.495307699334956e-64	1.4368520074823733e-10	4.99168276593756e-15	0.0000451243039193916	-1.0672556801071766e-20	3.685069980433092e-18	4.363214779883382e-14	3.9772135381059567e-13	1.456791941871445e-13
58000000	0.00497743770405909	1.9476818193708816e-49	3.495307699334956e-64	1.4368520074823733e-10	4.99168276593756e-15	0.0000451243039193916	-1.0672541233322012e-20	3.685069980433092e-18	4.363214779883382e-14	3.9772135381059567e-13	1.456791941871445e-13
58100000	0.00497743770405909	1.9476818193708816e-49	3.495307699334956e-64	1.4368520074823733e-10	4.99168276593756e-15	0.0000451243039193916	-1.0672525665572258e-20	3.685069980433092e-18	4.363214779883382e-14	3.9772135381059567e-13	1.456791941871445e-13
58200000	0.00497743770405909	1.9476818193708816e-49	3.495307699334956e-64	1.4368520074823733e-10	4.99168276593756e-15	0.0000451243039193916	-1.0672510097822504e-20	3.685069980433092e-18	4.363214779883382e-14	3.9772135381059567e-13	1.456791941871445e-13
58300000	0.00497743770405909	1.9476818193708816e-49	3.495307699334956e-64	1.4368520074823733e-10	4.99168276593756e-15	0.0000451243039193916	-1.067249453007275e-20	3.685069980433092e-18	4.363214779883382e-14	3.9772135381059567e-13	1.456791941871445e-13
58400000	0.00497743770405909	1.9476818193708816e-49	3.495307699334956e-64	1.4368520074823733e-10	4.99168276593756e-15	0.0000451243039193916	-1.0672478962322997e-20	3.685069980433092e-18	4.363214779883382e-14	3.9772135381059567e-13	1.456791941871445e-13
58500000	0.00497743770405909	1.9476818193708816e-49	3.495307699334956e-64	1.4368520074823733e-10	4.99168276593756e-15	0.0000451243039193916	-1.0672463394573243e-20	3.685069980433092e-18	4.363214779883382e-14	3.9772135381059567e-13	1.456791941871445e-13
58600000	0.00497743770405909	1.9476818193708816e-49	3.495307699334956e-64	1.4368520074823733e-10	4.99168276593756e-15	0.0000451243039193916	-1.0672447826823488e-20	3.685069980433092e-18	4.363214779883382e-14	3.9772135381059567e-13	1.456791941871445e-13
58700000	0.00497743770405909	1.9476818193708816e-49	3.495307699334956e-64	1.4368520074823733e-10	4.99168276593756e-15	0.0000451243039193916	-1.0672432259073734e-20	3.685069980433092e-18	4.363214779883382e-14	3.9772135381059567e-13	1.456791941871445e-13
58800000	0.00497743770405909	1.9476818193708816e-49	3.495307699334956e-64	1.4368520074823733e-10	4.99168276593756e-15	0.0000451243039193916	-1.067241669132398e-20	3.685069980433092e-18	4.363214779883382e-14	3.9772135381059567e-13	1.456791941871445e-13
58900000	0.00497743770405909	1.9476818193708816e-49	3.495307699334956e-64	1.4368520074823733e-10	4.99168276593756e-15	0.0000451243039193916	-1.0672401123574227e-20	3.685069980433092e-18	4.363214779883382e-14	3.9772135381059567e-13	1.456791941871445e-13
59000000	0.00497743770405909	1.9476818193708816e-49	3.495307699334956e-64	1.4368520074823733e-10	4.99168276593756e-15	0.0000451243039193916	-1.0672385555824473e-20	3.685069980433092e-18	4.363214779883382e-14	3.9772135381059567e-13	1.456791941871445e-13
59100000	0.00497743770405909	1.9476818193708816e-49	3.495307699334956e-64	1.4368520074823733e-10	4.99168276593756e-15	0.0000451243039193916	-1.067236998807472e-20	3.685069980433092e-18	4.363214779883382e-14	3.9772135381059567e-13	1.456791941871445e-13
59200000	0.00497743770405909	1.9476818193708816e-49	3.495307699334956e-64	1.4368520074823733e-10	4.99168276593756e-15	0.0000451243039193916	-1.0672354420324966e-20	3.685069980433092e-18	4.363214779883382e-14	3.9772135381059567e-13	1.456791941871445e-13
59300000	0.00497743770405909	1.9476818193708816e-49	3.495307699334956e-64	1.4368520074823733e-10	4.99168276593756e-15	0.0000451243039193916	-1.0672338852575212e-20	3.685069980433092e-18	4.363214779883382e-14	3.9772135381059567e-13	1.456791941871445e-13
59400000	0.00497743770405909	1.9476818193708816e-49	3.495307699334956e-64	1.4368520074823733e-10	4.99168276593756e-15	0.0000451243039193916	-1.0672323284825458e-20	3.685069980433092e-18	4.363214779883382e-14	3.9772135381059567e-13	1.456791941871445e-13
59500000	0.00497743770405909	1.9476818193708816e-49	3.495307699334956e-64	1.4368520074823733e-10	4.99168276593756e-15	0.0000451243039193916	-1.0672307717075705e-20	3.685069980433092e-18	4.363214779883382e-14	3.9772135381059567e-13	1.456791941871445e-13
59600000	0.00497743770405909	1.9476818193708816e-49	3.495307699334956e-64	1.4368520074823733e-10	4.99168276593756e-15	0.0000451243039193916	-1.067229214932595e-20	3.685069980433092e-18	4.363214779883382e-14	3.9772135381059567e-13	1.456791941871445e-13
59700000	0.00497743770405909	1.9476818193708816e-49	3.495307699334956e-64	1.4368520074823733e-10	4.99168276593756e-15	0.0000451243039193916	-1.0672276581576196e-20	3.685069980433092e-18	4.363214779883382e-14	3.9772135381059567e-13	1.456791941871445e-13
59800000	0.00497743770405909	1.9476818193708816e-49	3.495307699334956e-64	1.4368520074823733e-10	4.99168276593756e-15	0.0000451243039193916	-1.0672261013826442e-20	3.685069980433092e-18	4.363214779883382e-14	3.9772135381059567e-13	1.456791941871445e-13
59900000	0.00497743770405909	1.9476818193708816e-49	3.495307699334956e-64	1.4368520074823733e-10	4.99168276593756e-15	0.0000451243039193916	-1.0672245446076688e-20	3.685069980433092e-18	4.363214779883382e-14	3.9772135381059567e-13	1.456791941871445e-13
60000000	0.00497743770405909	1.9476818193708816e-49	3.495307699334956e-64	1.4368520074823733e-10	4.99168276593756e-15	0.0000451243039193916	-1.0672229878326935e-20	3.685069980433092e-18	4.363214779883382e-14	3.9772135381059567e-13	1.456791941871445e-13
60100000	0.00497743770405909	1.9476818193708816e-49	3.495307699334956e-64	1.4368520074823733e-10	4.99168276593756e-15	0.0000451243039193916	-1.0672214310577181e-20	3.685069980433092e-18	4.363214779883382e-14	3.9772135381059567e-13	1.456791941871445e-13
60200000	0.00497743770405909	1.9476818193708816e-49	3.495307699334956e-64	1.4368520074823733e-10	4.99168276593756e-15	0.0000451243039193916	-1.0672198742827427e-20	3.685069980433092e-18	4.363214779883382e-14	3.9772135381059567e-13	1.456791941871445e-13
60300000	0.00497743770405909	1.9476818193708816e-49	3.495307699334956e-64	1.4368520074823733e-10	4.99168276593756e-15	0.0000451243039193916	-1.0672183175077674e-20	3.685069980433092e-18	4.363214779883382e-14	3.9772135381059567e-13	1.456791941871445e-13
60400000	0.00497743770405909	1.9476818193708816e-49	3.495307699334956e-64	1.4368520074823733e-10	4.99168276593756e-15	0.0000451243039193916	-1.067216760732792e-20	3.685069980433092e-18	4.363214779883382e-14	3.9772135381059567e-13	1.456791941871445e-13
60500000	0.00497743770405909	1.9476818193708816e-49	3.495307699334956e-64	1.4368520074823733e-10	4.99168276593756e-15	0.0000451243039193916	-1.0672152039578166e-20	3.685069980433092e-18	4.363214779883382e-14	3.9772135381059567e-13	1.456791941871445e-13
60600000	0.00497743770405909	1.9476818193708816e-49	3.495307699334956e-64	1.4368520074823733e-10	4.99168276593756e-15	0.0000451243039193916	-1.0672136471828411e-20	3.685069980433092e-18	4.363214779883382e-14	3.9772135381059567e-13	1.456791941871445e-13
60700000	0.00497743770405909	1.9476818193708816e-49	3.495307699334956e-64	1.4368520074823733e-10	4.99168276593756e-15	0.0000451243039193916	-1.0672120904078657e-20	3.685069980433092e-18	4.363214779883382e-14	3.9772135381059567e-13	1.456791941871445e-13
60800000	0.00497743770405909	1.9476818193708816e-49	3.495307699334956e-64	1.4368520074823736e-10	4.99168276593756e-15	0.0000451243039193916	-1.0672105336328904e-20	3.685069980433092e-18	4.363214779883382e-14	3.9772135381059567e-13	1.456791941871445e-13
60900000	0.00497743770405909	1.9476818193708816e-49	3.495307699334956e-64	1.4368520074823736e-10	4.99168276593756e-15	0.0000451243039193916	-1.067208976857915e-20	3.685069980433092e-18	4.363214779883382e-14	3.9772135381059567e-13	1.456791941871445e-13
61000000	0.00497743770405909	1.9476818193708816e-49	3.495307699334956e-64	1.4368520074823736e-10	4.99168276593756e-15	0.0000451243039193916	-1.0672074200829396e-20	3.685069980433092e-18	4.363214779883382e-14	3.9772135381059567e-13	1.456791941871445e-13
61100000	0.00497743770405909	1.9476818193708816e-49	3.495307699334956e-64	1.4368520074823736e-10	4.99168276593756e-15	0.0000451243039193916	-1.0672058633079642e-20	3.685069980433092e-18	4.363214779883382e-14	3.9772135381059567e-13	1.456791941871445e-13
61200000	0.00497743770405909	1.9476818193708816e-49	3.495307699334956e-64	1.4368520074823736e-10	4.99168276593756e-15	0.0000451243039193916	-1.0672043065329889e-20	3.685069980433092e-18	4.363214779883382e-14	3.9772135381059567e-13	1.456791941871445e-13
61300000	0.00497743770405909	1.9476818193708816e-49	3.495307699334956e-64	1.4368520074823736e-10	4.99168276593756e-15	0.0000451243039193916	-1.0672027497580135e-20	3.685069980433092e-18	4.363214779883382e-14	3.9772135381059567e-13	1.456791941871445e-13
61400000	0.00497743770405909	1.9476818193708816e-49	3.495307699334956e-64	1.4368520074823736e-10	4.99168276593756e-15	0.0000451243039193916	-1.0672011929830381e-20	3.685069980433092e-18	4.363214779883382e-14	3.9772135381059567e-13	1.456791941871445e-13
61500000	0.00497743770405909	1.9476818193708816e-49	3.495307699334956e-64	1.4368520074823736e-10	4.99168276593756e-15	0.0000451243039193916	-1.0671996362080628e-20	3.685069980433092e-18	4.363214779883382e-14	3.9772135381059567e-13	1.456791941871445e-13
61600000	0.00497743770405909	1.9476818193708816e-49	3.495307699334956e-64	1.4368520074823736e-10	4.99168276593756e-15	0.0000451243039193916	-1.0671980794330872e-20	3.685069980433092e-18	4.363214779883382e-14	3.9772135381059567e-13	1.456791941871445e-13
61700000	0.00497743770405909	1.9476818193708816e-49	3.495307699334956e-64	1.4368520074823736e-10	4.99168276593756e-15	0.0000451243039193916	-1.0671965226581119e-20	3.685069980433092e-18	4.363214779883382e-14	3.9772135381059567e-13	1.456791941871445e-13
61800000	0.00497743770405909	1.9476818193708816e-49	3.495307699334956e-64	1.4368520074823736e-10	4.99168276593756e-15	0.0000451243039193916	-1.0671949658831365e-20	3.685069980433092e-18	4.363214779883382e-14	3.9772135381059567e-13	1.456791941871445e-13
61900000	0.00497743770405909	1.9476818193708816e-49	3.495307699334956e-64	1.4368520074823736e-10	4.99168276593756e-15	0.0000451243039193916	-1.0671934091081611e-20	3.685069980433092e-18	4.363214779883382e-14	3.9772135381059567e-13	1.456791941871445e-13
62000000	0.00497743770405909	1.947681819370882e-49	3.495307699334956e-64	1.4368520074823736e-10	4.99168276593756e-15	0.0000451243039193916	-1.0671918523331858e-20	3.685069980433092e-18	4.363214779883382e-14	3.9772135381059567e-13	1.456791941871445e-13
62100000	0.00497743770405909	1.947681819370882e-49	3.495307699334956e-64	1.4368520074823736e-10	4.99168276593756e-15	0.0000451243039193916	-1.0671902955582104e-20	3.685069980433092e-18	4.363214779883382e-14	3.9772135381059567e-13	1.456791941871445e-13
62200000	0.00497743770405909	1.947681819370882e-49	3.495307699334956e-64	1.4368520074823736e-10	4.99168276593756e-15	0.0000451243039193916	-1.067188738783235e-20	3.685069980433092e-18	4.363214779883382e-14	3.9772135381059567e-13	1.456791941871445e-13
62300000	0.00497743770405909	1.947681819370882e-49	3.495307699334956e-64	1.4368520074823736e-10	4.99168276593756e-15	0.0000451243039193916	-1.0671871820082596e-20	3.685069980433092e-18	4.363214779883382e-14	3.9772135381059567e-13	1.456791941871445e-13
62400000	0.00497743770405909	1.947681819370882e-49	3.495307699334956e-64	1.4368520074823736e-10	4.99168276593756e-15	0.0000451243039193916	-1.0671856252332843e-20	3.685069980433092e-18	4.363214779883382e-14	3.9772135381059567e-13	1.456791941871445e-13
62500000	0.00497743770405909	1.947681819370882e-49	3.495307699334956e-64	1.4368520074823736e-10	4.99168276593756e-15	0.0000451243039193916	-1.0671840684583089e-20	3.685069980433092e-18	4.363214779883382e-14	3.9772135381059567e-13	1.456791941871445e-13
62600000	0.00497743770405909	1.947681819370882e-49	3.495307699334956e-64	1.4368520074823736e-10	4.99168276593756e-15	0.0000451243039193916	-1.0671825116833334e-20	3.685069980433092e-18	4.363214779883382e-14	3.9772135381059567e-13	1.456791941871445e-13
62700000	0.00497743770405909	1.947681819370882e-49	3.495307699334956e-64	1.4368520074823736e-10	4.99168276593756e-15	0.0000451243039193916	-1.067180954908358e-20	3.685069980433092e-18	4.363214779883382e-14	3.9772135381059567e-13	1.456791941871445e-13
62800000	0.00497743770405909	1.947681819370882e-49	3.4953076993349564e-64	1.4368520074823736e-10	4.99168276593756e-15	0.0000451243039193916	-1.0671793981333826e-20	3.685069980433092e-18	4.363214779883382e-14	3.9772135381059567e-13	1.456791941871445e-13
62900000	0.00497743770405909	1.947681819370882e-49	3.4953076993349564e-64	1.4368520074823736e-10	4.99168276593756e-15	0.0000451243039193916	-1.0671778413584073e-20	3.685069980433092e-18	4.363214779883382e-14	3.9772135381059567e-13	1.456791941871445e-13
63000000	0.00497743770405909	1.947681819370882e-49	3.4953076993349564e-64	1.4368520074823736e-10	4.99168276593756e-15	0.0000451243039193916	-1.0671762845834319e-20	3.685069980433092e-18	4.363214779883382e-14	3.9772135381059567e-13	1.456791941871445e-13
63100000	0.00497743770405909	1.947681819370882e-49	3.4953076993349564e-64	1.4368520074823736e-10	4.99168276593756e-15	0.0000451243039193916	-1.0671747278084565e-20	3.685069980433092e-18	4.363214779883382e-14	3.9772135381059567e-13	1.456791941871445e-13
63200000	0.00497743770405909	1.947681819370882e-49	3.4953076993349564e-64	1.4368520074823736e-10	4.99168276593756e-15	0.0000451243039193916	-1.0671731710334812e-20	3.685069980433092e-18	4.363214779883382e-14	3.9772135381059567e-13	1.456791941871445e-13
63300000	0.00497743770405909	1.947681819370882e-49	3.4953076993349564e-64	1.4368520074823736e-10	4.99168276593756e-15	0.0000451243039193916	-1.0671716142585058e-20	3.685069980433092e-18	4.363214779883382e-14	3.9772135381059567e-13	1.456791941871445e-13
63400000	0.00497743770405909	1.947681819370882e-49	3.4953076993349564e-64	1.4368520074823736e-10	4.99168276593756e-15	0.0000451243039193916	-1.0671700574835304e-20	3.685069980433092e-18	4.363214779883382e-14	3.9772135381059567e-13	1.456791941871445e-13
63500000	0.00497743770405909	1.947681819370882e-49	3.4953076993349564e-64	1.4368520074823736e-10	4.99168276593756e-15	0.0000451243039193916	-1.067168500708555e-20	3.685069980433092e-18	4.363214779883382e-14	3.9772135381059567e-13	1.456791941871445e-13
63600000	0.00497743770405909	1.947681819370882e-49	3.4953076993349564e-64	1.4368520074823736e-10	4.99168276593756e-15	0.0000451243039193916	-1.0671669439335795e-20	3.685069980433092e-18	4.363214779883382e-14	3.9772135381059567e-13	1.456791941871445e-13
63700000	0.00497743770405909	1.947681819370882e-49	3.4953076993349564e-64	1.4368520074823736e-10	4.99168276593756e-15	0.0000451243039193916	-1.0671653871586042e-20	3.685069980433092e-18	4.363214779883382e-14	3.9772135381059567e-13	1.456791941871445e-13
63800000	0.00497743770405909	1.947681819370882e-49	3.4953076993349564e-64	1.4368520074823736e-10	4.99168276593756e-15	0.0000451243039193916	-1.0671638303836288e-20	3.685069980433092e-18	4.363214779883382e-14	3.9772135381059567e-13	1.456791941871445e-13
63900000	0.00497743770405909	1.947681819370882e-49	3.4953076993349564e-64	1.4368520074823736e-10	4.99168276593756e-15	0.0000451243039193916	-1.0671622736086534e-20	3.685069980433092e-18	4.363214779883382e-14	3.9772135381059567e-13	1.456791941871445e-13
64000000	0.00497743770405909	1.947681819370882e-49	3.4953076993349564e-64	1.4368520074823736e-10	4.99168276593756e-15	0.0000451243039193916	-1.067160716833678e-20	3.685069980433092e-18	4.363214779883382e-14	3.9772135381059567e-13	1.456791941871445e-13
64100000	0.00497743770405909	1.947681819370882e-49	3.4953076993349564e-64	1.4368520074823736e-10	4.99168276593756e-15	0.0000451243039193916	-1.0671591600587027e-20	3.685069980433092e-18	4.363214779883382e-14	3.9772135381059567e-13	1.456791941871445e-13
64200000	0.00497743770405909	1.947681819370882e-49	3.4953076993349564e-64	1.4368520074823736e-10	4.99168276593756e-15	0.0000451243039193916	-1.0671576032837273e-20	3.685069980433092e-18	4.363214779883382e-14	3.9772135381059567e-13	1.456791941871445e-13
64300000	0.00497743770405909	1.947681819370882e-49	3.4953076993349564e-64	1.4368520074823736e-10	4.99168276593756e-15	0.0000451243039193916	-1.067156046508752e-20	3.685069980433092e-18	4.363214779883382e-14	3.9772135381059567e-13	1.456791941871445e-13
64400000	0.00497743770405909	1.947681819370882e-49	3.4953076993349564e-64	1.4368520074823736e-10	4.99168276593756e-15	0.0000451243039193916	-1.0671544897337766e-20	3.685069980433092e-18	4.363214779883382e-14	3.9772135381059567e-13	1.456791941871445e-13
64500000	0.00497743770405909	1.947681819370882e-49	3.4953076993349564e-64	1.4368520074823736e-10	4.99168276593756e-15	0.0000451243039193916	-1.0671529329588012e-20	3.685069980433092e-18	4.363214779883382e-14	3.9772135381059567e-13	1.456791941871445e-13
64600000	0.00497743770405909	1.947681819370882e-49	3.4953076993349564e-64	1.4368520074823736e-10	4.99168276593756e-15	0.0000451243039193916	-1.0671513761838257e-20	3.685069980433092e-18	4.363214779883382e-14	3.9772135381059567e-13	1.456791941871445e-13
64700000	0.00497743770405909	1.947681819370882e-49	3.4953076993349564e-64	1.4368520074823736e-10	4.99168276593756e-15	0.0000451243039193916	-1.0671498194088503e-20	3.685069980433092e-18	4.363214779883382e-14	3.9772135381059567e-13	1.456791941871445e-13
64800000	0.00497743770405909	1.947681819370882e-49	3.4953076993349564e-64	1.4368520074823736e-10	4.99168276593756e-15	0.0000451243039193916	-1.067148262633875e-20	3.685069980433092e-18	4.363214779883382e-14	3.9772135381059567e-13	1.456791941871445e-13
64900000	0.00497743770405909	1.947681819370882e-49	3.4953076993349564e-64	1.4368520074823736e-10	4.99168276593756e-15	0.0000451243039193916	-1.0671467058588996e-20	3.685069980433092e-18	4.363214779883382e-14	3.9772135381059567e-13	1.456791941871445e-13
65000000	0.00497743770405909	1.947681819370882e-49	3.4953076993349564e-64	1.4368520074823736e-10	4.99168276593756e-15	0.0000451243039193916	-1.0671451490839242e-20	3.685069980433092e-18	4.363214779883382e-14	3.9772135381059567e-13	1.456791941871445e-13
65100000	0.00497743770405909	1.947681819370882e-49	3.4953076993349564e-64	1.4368520074823736e-10	4.99168276593756e-15	0.0000451243039193916	-1.0671435923089488e-20	3.685069980433092e-18	4.363214779883382e-14	3.9772135381059567e-13	1.456791941871445e-13
65200000	0.00497743770405909	1.947681819370882e-49	3.4953076993349564e-64	1.4368520074823736e-10	4.99168276593756e-15	0.0000451243039193916	-1.0671420355339734e-20	3.685069980433092e-18	4.363214779883382e-14	3.9772135381059567e-13	1.456791941871445e-13
65300000	0.00497743770405909	1.947681819370882e-49	3.4953076993349564e-64	1.4368520074823736e-10	4.99168276593756e-15	0.0000451243039193916	-1.067140478758998e-20	3.685069980433092e-18	4.363214779883382e-14	3.9772135381059567e-13	1.456791941871445e-13
65400000	0.00497743770405909	1.947681819370882e-49	3.4953076993349564e-64	1.4368520074823736e-10	4.99168276593756e-15	0.0000451243039193916	-1.0671389219840227e-20	3.685069980433092e-18	4.363214779883382e-14	3.9772135381059567e-13	1.456791941871445e-13
65500000	0.00497743770405909	1.947681819370882e-49	3.4953076993349564e-64	1.4368520074823736e-10	4.99168276593756e-15	0.0000451243039193916	-1.0671373652090473e-20	3.685069980433092e-18	4.363214779883382e-14	3.9772135381059567e-13	1.456791941871445e-13
65600000	0.00497743770405909	1.947681819370882e-49	3.4953076993349564e-64	1.4368520074823736e-10	4.99168276593756e-15	0.0000451243039193916	-1.0671358084340718e-20	3.685069980433092e-18	4.363214779883382e-14	3.9772135381059567e-13	1.456791941871445e-13
65700000	0.00497743770405909	1.947681819370882e-49	3.4953076993349564e-64	1.4368520074823736e-10	4.99168276593756e-15	0.0000451243039193916	-1.0671342516590964e-20	3.685069980433092e-18	4.363214779883382e-14	3.9772135381059567e-13	1.456791941871445e-13
65800000	0.00497743770405909	1.947681819370882e-49	3.4953076993349564e-64	1.4368520074823736e-10	4.99168276593756e-15	0.0000451243039193916	-1.067132694884121e-20	3.685069980433092e-18	4.363214779883382e-14	3.9772135381059567e-13	1.456791941871445e-13
65900000	0.00497743770405909	1.947681819370882e-49	3.4953076993349564e-64	1.4368520074823736e-10	4.99168276593756e-15	0.0000451243039193916	-1.0671311381091457e-20	3.685069980433092e-18	4.363214779883382e-14	3.9772135381059567e-13	1.456791941871445e-13
66000000	0.00497743770405909	1.947681819370882e-49	3.4953076993349564e-64	1.4368520074823736e-10	4.99168276593756e-15	0.0000451243039193916	-1.0671295813341703e-20	3.685069980433092e-18	4.363214779883382e-14	3.9772135381059567e-13	1.456791941871445e-13
66100000	0.00497743770405909	1.947681819370882e-49	3.4953076993349564e-64	1.4368520074823736e-10	4.99168276593756e-15	0.0000451243039193916	-1.067128024559195e-20	3.685069980433092e-18	4.363214779883382e-14	3.9772135381059567e-13	1.456791941871445e-13
66200000	0.00497743770405909	1.947681819370882e-49	3.4953076993349564e-64	1.4368520074823736e-10	4.99168276593756e-15	0.0000451243039193916	-1.0671264677842196e-20	3.685069980433092e-18	4.363214779883382e-14	3.9772135381059567e-13	1.456791941871445e-13
66300000	0.00497743770405909	1.947681819370882e-49	3.4953076993349564e-64	1.4368520074823736e-10	4.99168276593756e-15	0.0000451243039193916	-1.0671249110092442e-20	3.685069980433092e-18	4.363214779883382e-14	3.9772135381059567e-13	1.456791941871445e-13
66400000	0.00497743770405909	1.947681819370882e-49	3.4953076993349564e-64	1.4368520074823736e-10	4.99168276593756e-15	0.0000451243039193916	-1.0671233542342688e-20	3.685069980433092e-18	4.363214779883382e-14	3.9772135381059567e-13	1.456791941871445e-13
66500000	0.00497743770405909	1.947681819370882e-49	3.4953076993349564e-64	1.4368520074823736e-10	4.99168276593756e-15	0.0000451243039193916	-1.0671217974592935e-20	3.685069980433092e-18	4.363214779883382e-14	3.9772135381059567e-13	1.456791941871445e-13
66600000	0.00497743770405909	1.947681819370882e-49	3.4953076993349564e-64	1.4368520074823736e-10	4.99168276593756e-15	0.0000451243039193916	-1.067120240684318e-20	3.685069980433092e-18	4.363214779883382e-14	3.9772135381059567e-13	1.456791941871445e-13
66700000	0.00497743770405909	1.947681819370882e-49	3.4953076993349564e-64	1.4368520074823736e-10	4.99168276593756e-15	0.0000451243039193916	-1.0671186839093426e-20	3.685069980433092e-18	4.363214779883382e-14	3.9772135381059567e-13	1.456791941871445e-13
66800000	0.00497743770405909	1.947681819370882e-49	3.4953076993349564e-64	1.4368520074823736e-10	4.99168276593756e-15	0.0000451243039193916	-1.0671171271343672e-20	3.685069980433092e-18	4.363214779883382e-14	3.9772135381059567e-13	1.456791941871445e-13
66900000	0.00497743770405909	1.947681819370882e-49	3.4953076993349564e-64	1.4368520074823736e-10	4.99168276593756e-15	0.0000451243039193916	-1.0671155703593918e-20	3.685069980433092e-18	4.363214779883382e-14	3.9772135381059567e-13	1.456791941871445e-13
67000000	0.00497743770405909	1.947681819370882e-49	3.4953076993349564e-64	1.4368520074823736e-10	4.99168276593756e-15	0.0000451243039193916	-1.0671140135844165e-20	3.685069980433092e-18	4.363214779883382e-14	3.9772135381059567e-13	1.456791941871445e-13
67100000	0.00497743770405909	1.947681819370882e-49	3.4953076993349564e-64	1.4368520074823736e-10	4.99168276593756e-15	0.0000451243039193916	-1.0671124568094411e-20	3.685069980433092e-18	4.363214779883382e-14	3.9772135381059567e-13	1.456791941871445e-13
67200000	0.00497743770405909	1.947681819370882e-49	3.4953076993349564e-64	1.4368520074823736e-10	4.99168276593756e-15	0.0000451243039193916	-1.0671109000344657e-20	3.685069980433092e-18	4.363214779883382e-14	3.9772135381059567e-13	1.456791941871445e-13
67300000	0.00497743770405909	1.947681819370882e-49	3.4953076993349564e-64	1.4368520074823736e-10	4.99168276593756e-15	0.0000451243039193916	-1.0671093432594904e-20	3.685069980433092e-18	4.363214779883382e-14	3.9772135381059567e-13	1.456791941871445e-13
67400000	0.00497743770405909	1.947681819370882e-49	3.4953076993349564e-64	1.4368520074823736e-10	4.99168276593756e-15	0.0000451243039193916	-1.067107786484515e-20	3.685069980433092e-18	4.363214779883382e-14	3.9772135381059567e-13	1.456791941871445e-13
67500000	0.00497743770405909	1.947681819370882e-49	3.4953076993349564e-64	1.4368520074823736e-10	4.99168276593756e-15	0.0000451243039193916	-1.0671062297095396e-20	3.685069980433092e-18	4.363214779883382e-14	3.9772135381059567e-13	1.456791941871445e-13
67600000	0.00497743770405909	1.947681819370882e-49	3.4953076993349564e-64	1.4368520074823736e-10	4.99168276593756e-15	0.0000451243039193916	-1.0671046729345641e-20	3.685069980433092e-18	4.363214779883382e-14	3.9772135381059567e-13	1.456791941871445e-13
67700000	0.00497743770405909	1.947681819370882e-49	3.4953076993349564e-64	1.4368520074823736e-10	4.99168276593756e-15	0.0000451243039193916	-1.0671031161595887e-20	3.685069980433092e-18	4.363214779883382e-14	3.9772135381059567e-13	1.456791941871445e-13
67800000	0.00497743770405909	1.947681819370882e-49	3.4953076993349564e-64	1.4368520074823736e-10	4.99168276593756e-15	0.0000451243039193916	-1.0671015593846134e-20	3.685069980433092e-18	4.363214779883382e-14	3.9772135381059567e-13	1.456791941871445e-13
67900000	0.00497743770405909	1.947681819370882e-49	3.4953076993349564e-64	1.4368520074823736e-10	4.99168276593756e-15	0.0000451243039193916	-1.067100002609638e-20	3.685069980433092e-18	4.363214779883382e-14	3.9772135381059567e-13	1.456791941871445e-13
68000000	0.00497743770405909	1.947681819370882e-49	3.4953076993349564e-64	1.4368520074823736e-10	4.99168276593756e-15	0.0000451243039193916	-1.0670984458346626e-20	3.685069980433092e-18	4.363214779883382e-14	3.9772135381059567e-13	1.456791941871445e-13
68100000	0.00497743770405909	1.947681819370882e-49	3.4953076993349564e-64	1.4368520074823736e-10	4.99168276593756e-15	0.0000451243039193916	-1.0670968890596872e-20	3.685069980433092e-18	4.363214779883382e-14	3.9772135381059567e-13	1.456791941871445e-13
68200000	0.00497743770405909	1.947681819370882e-49	3.4953076993349564e-64	1.4368520074823736e-10	4.99168276593756e-15	0.0000451243039193916	-1.0670953322847119e-20	3.685069980433092e-18	4.363214779883382e-14	3.9772135381059567e-13	1.456791941871445e-13
68300000	0.00497743770405909	1.947681819370882e-49	3.4953076993349564e-64	1.4368520074823736e-10	4.99168276593756e-15	0.0000451243039193916	-1.0670937755097365e-20	3.685069980433092e-18	4.363214779883382e-14	3.9772135381059567e-13	1.456791941871445e-13
68400000	0.00497743770405909	1.947681819370882e-49	3.4953076993349564e-64	1.4368520074823736e-10	4.99168276593756e-15	0.0000451243039193916	-1.0670922187347611e-20	3.685069980433092e-18	4.363214779883382e-14	3.9772135381059567e-13	1.456791941871445e-13
68500000	0.00497743770405909	1.947681819370882e-49	3.4953076993349564e-64	1.4368520074823736e-10	4.99168276593756e-15	0.0000451243039193916	-1.0670906619597858e-20	3.685069980433092e-18	4.363214779883382e-14	3.9772135381059567e-13	1.456791941871445e-13
68600000	0.00497743770405909	1.947681819370882e-49	3.4953076993349564e-64	1.4368520074823736e-10	4.99168276593756e-15	0.0000451243039193916	-1.0670891051848102e-20	3.685069980433092e-18	4.363214779883382e-14	3.9772135381059567e-13	1.456791941871445e-13
68700000	0.00497743770405909	1.947681819370882e-49	3.4953076993349564e-64	1.4368520074823736e-10	4.99168276593756e-15	0.0000451243039193916	-1.0670875484098349e-20	3.685069980433092e-18	4.363214779883382e-14	3.9772135381059567e-13	1.456791941871445e-13
68800000	0.00497743770405909	1.947681819370882e-49	3.4953076993349564e-64	1.4368520074823736e-10	4.99168276593756e-15	0.0000451243039193916	-1.0670859916348595e-20	3.685069980433092e-18	4.363214779883382e-14	3.9772135381059567e-13	1.456791941871445e-13
68900000	0.00497743770405909	1.947681819370882e-49	3.4953076993349564e-64	1.4368520074823736e-10	4.99168276593756e-15	0.0000451243039193916	-1.0670844348598841e-20	3.685069980433092e-18	4.363214779883382e-14	3.9772135381059567e-13	1.456791941871445e-13
69000000	0.00497743770405909	1.947681819370882e-49	3.4953076993349564e-64	1.4368520074823736e-10	4.99168276593756e-15	0.0000451243039193916	-1.0670828780849088e-20	3.685069980433092e-18	4.363214779883382e-14	3.9772135381059567e-13	1.456791941871445e-13
69100000	0.00497743770405909	1.947681819370882e-49	3.4953076993349564e-64	1.4368520074823736e-10	4.99168276593756e-15	0.0000451243039193916	-1.0670813213099334e-20	3.685069980433092e-18	4.363214779883382e-14	3.9772135381059567e-13	1.456791941871445e-13
69200000	0.00497743770405909	1.947681819370882e-49	3.4953076993349564e-64	1.4368520074823736e-10	4.99168276593756e-15	0.0000451243039193916	-1.067079764534958e-20	3.685069980433092e-18	4.363214779883382e-14	3.9772135381059567e-13	1.456791941871445e-13
69300000	0.00497743770405909	1.947681819370882e-49	3.4953076993349564e-64	1.4368520074823736e-10	4.99168276593756e-15	0.0000451243039193916	-1.0670782077599826e-20	3.685069980433092e-18	4.363214779883382e-14	3.9772135381059567e-13	1.456791941871445e-13
69400000	0.00497743770405909	1.947681819370882e-49	3.4953076993349564e-64	1.4368520074823736e-10	4.99168276593756e-15	0.0000451243039193916	-1.0670766509850073e-20	3.685069980433092e-18	4.363214779883382e-14	3.9772135381059567e-13	1.456791941871445e-13
69500000	0.00497743770405909	1.947681819370882e-49	3.4953076993349564e-64	1.4368520074823736e-10	4.99168276593756e-15	0.0000451243039193916	-1.0670750942100319e-20	3.685069980433092e-18	4.363214779883382e-14	3.9772135381059567e-13	1.456791941871445e-13
69600000	0.00497743770405909	1.947681819370882e-49	3.4953076993349564e-64	1.4368520074823736e-10	4.99168276593756e-15	0.0000451243039193916	-1.0670735374350564e-20	3.685069980433092e-18	4.363214779883382e-14	3.9772135381059567e-13	1.456791941871445e-13
69700000	0.00497743770405909	1.947681819370882e-49	3.4953076993349564e-64	1.4368520074823736e-10	4.99168276593756e-15	0.0000451243039193916	-1.067071980660081e-20	3.685069980433092e-18	4.363214779883382e-14	3.9772135381059567e-13	1.456791941871445e-13
69800000	0.00497743770405909	1.947681819370882e-49	3.4953076993349564e-64	1.4368520074823736e-10	4.99168276593756e-15	0.0000451243039193916	-1.0670704238851056e-20	3.685069980433092e-18	4.363214779883382e-14	3.9772135381059567e-13	1.456791941871445e-13
69900000	0.00497743770405909	1.947681819370882e-49	3.4953076993349564e-64	1.4368520074823736e-10	4.99168276593756e-15	0.0000451243039193916	-1.0670688671101303e-20	3.685069980433092e-18	4.363214779883382e-14	3.9772135381059567e-13	1.456791941871445e-13
70000000	0.00497743770405909	1.947681819370882e-49	3.4953076993349564e-64	1.4368520074823736e-10	4.99168276593756e-15	0.0000451243039193916	-1.0670673103351549e-20	3.685069980433092e-18	4.363214779883382e-14	3.9772135381059567e-13	1.456791941871445e-13
70100000	0.00497743770405909	1.947681819370882e-49	3.4953076993349564e-64	1.4368520074823736e-10	4.99168276593756e-15	0.0000451243039193916	-1.0670657535601795e-20	3.685069980433092e-18	4.363214779883382e-14	3.9772135381059567e-13	1.456791941871445e-13
70200000	0.00497743770405909	1.947681819370882e-49	3.4953076993349564e-64	1.4368520074823736e-10	4.99168276593756e-15	0.0000451243039193916	-1.0670641967852042e-20	3.685069980433092e-18	4.363214779883382e-14	3.9772135381059567e-13	1.456791941871445e-13
70300000	0.00497743770405909	1.947681819370882e-49	3.4953076993349564e-64	1.4368520074823736e-10	4.99168276593756e-15	0.0000451243039193916	-1.0670626400102288e-20	3.685069980433092e-18	4.363214779883382e-14	3.9772135381059567e-13	1.456791941871445e-13
70400000	0.00497743770405909	1.947681819370882e-49	3.4953076993349564e-64	1.4368520074823736e-10	4.99168276593756e-15	0.0000451243039193916	-1.0670610832352534e-20	3.685069980433092e-18	4.363214779883382e-14	3.9772135381059567e-13	1.456791941871445e-13
70500000	0.00497743770405909	1.947681819370882e-49	3.4953076993349564e-64	1.4368520074823736e-10	4.99168276593756e-15	0.0000451243039193916	-1.067059526460278e-20	3.685069980433092e-18	4.363214779883382e-14	3.9772135381059567e-13	1.456791941871445e-13
70600000	0.00497743770405909	1.947681819370882e-49	3.4953076993349564e-64	1.4368520074823736e-10	4.99168276593756e-15	0.0000451243039193916	-1.0670579696853025e-20	3.685069980433092e-18	4.363214779883382e-14	3.9772135381059567e-13	1.456791941871445e-13
70700000	0.00497743770405909	1.947681819370882e-49	3.4953076993349564e-64	1.4368520074823736e-10	4.99168276593756e-15	0.0000451243039193916	-1.0670564129103272e-20	3.685069980433092e-18	4.363214779883382e-14	3.9772135381059567e-13	1.456791941871445e-13
70800000	0.00497743770405909	1.947681819370882e-49	3.4953076993349564e-64	1.4368520074823736e-10	4.99168276593756e-15	0.0000451243039193916	-1.0670548561353518e-20	3.685069980433092e-18	4.363214779883382e-14	3.9772135381059567e-13	1.456791941871445e-13
70900000	0.00497743770405909	1.947681819370882e-49	3.4953076993349564e-64	1.4368520074823736e-10	4.99168276593756e-15	0.0000451243039193916	-1.0670532993603764e-20	3.685069980433092e-18	4.363214779883382e-14	3.9772135381059567e-13	1.456791941871445e-13
71000000	0.00497743770405909	1.947681819370882e-49	3.4953076993349564e-64	1.4368520074823736e-10	4.99168276593756e-15	0.0000451243039193916	-1.067051742585401e-20	3.685069980433092e-18	4.363214779883382e-14	3.9772135381059567e-13	1.456791941871445e-13
71100000	0.00497743770405909	1.947681819370882e-49	3.4953076993349564e-64	1.4368520074823736e-10	4.99168276593756e-15	0.0000451243039193916	-1.0670501858104257e-20	3.685069980433092e-18	4.363214779883382e-14	3.9772135381059567e-13	1.456791941871445e-13
71200000	0.00497743770405909	1.947681819370882e-49	3.4953076993349564e-64	1.4368520074823736e-10	4.99168276593756e-15	0.0000451243039193916	-1.0670486290354503e-20	3.685069980433092e-18	4.363214779883382e-14	3.9772135381059567e-13	1.456791941871445e-13
71300000	0.00497743770405909	1.947681819370882e-49	3.4953076993349564e-64	1.4368520074823736e-10	4.99168276593756e-15	0.0000451243039193916	-1.067047072260475e-20	3.685069980433092e-18	4.363214779883382e-14	3.9772135381059567e-13	1.456791941871445e-13
71400000	0.00497743770405909	1.947681819370882e-49	3.4953076993349564e-64	1.4368520074823736e-10	4.99168276593756e-15	0.0000451243039193916	-1.0670455154854996e-20	3.685069980433092e-18	4.363214779883382e-14	3.9772135381059567e-13	1.456791941871445e-13
71500000	0.00497743770405909	1.947681819370882e-49	3.4953076993349564e-64	1.4368520074823736e-10	4.99168276593756e-15	0.0000451243039193916	-1.0670439587105242e-20	3.685069980433092e-18	4.363214779883382e-14	3.9772135381059567e-13	1.456791941871445e-13
71600000	0.00497743770405909	1.947681819370882e-49	3.4953076993349564e-64	1.4368520074823736e-10	4.99168276593756e-15	0.0000451243039193916	-1.0670424019355487e-20	3.685069980433092e-18	4.363214779883382e-14	3.9772135381059567e-13	1.456791941871445e-13
71700000	0.00497743770405909	1.947681819370882e-49	3.4953076993349564e-64	1.4368520074823736e-10	4.99168276593756e-15	0.0000451243039193916	-1.0670408451605733e-20	3.685069980433092e-18	4.363214779883382e-14	3.9772135381059567e-13	1.456791941871445e-13
71800000	0.00497743770405909	1.947681819370882e-49	3.4953076993349564e-64	1.4368520074823736e-10	4.99168276593756e-15	0.0000451243039193916	-1.067039288385598e-20	3.685069980433092e-18	4.363214779883382e-14	3.9772135381059567e-13	1.456791941871445e-13
71900000	0.00497743770405909	1.947681819370882e-49	3.4953076993349564e-64	1.4368520074823736e-10	4.99168276593756e-15	0.0000451243039193916	-1.0670377316106226e-20	3.685069980433092e-18	4.363214779883382e-14	3.9772135381059567e-13	1.456791941871445e-13
72000000	0.00497743770405909	1.947681819370882e-49	3.4953076993349564e-64	1.4368520074823736e-10	4.99168276593756e-15	0.0000451243039193916	-1.0670361748356472e-20	3.685069980433092e-18	4.363214779883382e-14	3.9772135381059567e-13	1.456791941871445e-13
72100000	0.00497743770405909	1.947681819370882e-49	3.4953076993349564e-64	1.4368520074823736e-10	4.99168276593756e-15	0.0000451243039193916	-1.0670346180606718e-20	3.685069980433092e-18	4.363214779883382e-14	3.9772135381059567e-13	1.456791941871445e-13
72200000	0.00497743770405909	1.947681819370882e-49	3.4953076993349564e-64	1.4368520074823736e-10	4.99168276593756e-15	0.0000451243039193916	-1.0670330612856964e-20	3.685069980433092e-18	4.363214779883382e-14	3.9772135381059567e-13	1.456791941871445e-13
72300000	0.00497743770405909	1.947681819370882e-49	3.4953076993349564e-64	1.4368520074823736e-10	4.99168276593756e-15	0.0000451243039193916	-1.0670315045107211e-20	3.685069980433092e-18	4.363214779883382e-14	3.9772135381059567e-13	1.456791941871445e-13
72400000	0.00497743770405909	1.947681819370882e-49	3.495307699334956e-64	1.4368520074823733e-10	4.99168276593756e-15	0.0000451243039193916	-1.0670299477357457e-20	3.685069980433092e-18	4.363214779883382e-14	3.9772135381059567e-13	1.456791941871445e-13
72500000	0.00497743770405909	1.947681819370882e-49	3.495307699334956e-64	1.4368520074823733e-10	4.99168276593756e-15	0.0000451243039193916	-1.0670283909607703e-20	3.685069980433092e-18	4.363214779883382e-14	3.9772135381059567e-13	1.456791941871445e-13
72600000	0.00497743770405909	1.947681819370882e-49	3.495307699334956e-64	1.4368520074823733e-10	4.99168276593756e-15	0.0000451243039193916	-1.0670268341857948e-20	3.685069980433092e-18	4.363214779883382e-14	3.9772135381059567e-13	1.456791941871445e-13
72700000	0.00497743770405909	1.9476818193708816e-49	3.495307699334956e-64	1.4368520074823733e-10	4.99168276593756e-15	0.0000451243039193916	-1.0670252774108194e-20	3.685069980433092e-18	4.363214779883382e-14	3.9772135381059567e-13	1.456791941871445e-13
72800000	0.00497743770405909	1.9476818193708816e-49	3.495307699334956e-64	1.4368520074823733e-10	4.99168276593756e-15	0.0000451243039193916	-1.067023720635844e-20	3.685069980433092e-18	4.363214779883382e-14	3.9772135381059567e-13	1.456791941871445e-13
72900000	0.00497743770405909	1.9476818193708816e-49	3.495307699334956e-64	1.4368520074823733e-10	4.99168276593756e-15	0.0000451243039193916	-1.0670221638608687e-20	3.685069980433092e-18	4.363214779883382e-14	3.9772135381059567e-13	1.456791941871445e-13
73000000	0.00497743770405909	1.9476818193708816e-49	3.495307699334956e-64	1.4368520074823733e-10	4.99168276593756e-15	0.0000451243039193916	-1.0670206070858933e-20	3.685069980433092e-18	4.363214779883382e-14	3.9772135381059567e-13	1.456791941871445e-13
73100000	0.00497743770405909	1.9476818193708816e-49	3.495307699334956e-64	1.4368520074823733e-10	4.99168276593756e-15	0.0000451243039193916	-1.067019050310918e-20	3.685069980433092e-18	4.363214779883382e-14	3.9772135381059567e-13	1.456791941871445e-13
73200000	0.00497743770405909	1.9476818193708816e-49	3.495307699334956e-64	1.4368520074823733e-10	4.99168276593756e-15	0.0000451243039193916	-1.0670174935359426e-20	3.685069980433092e-18	4.363214779883382e-14	3.9772135381059567e-13	1.456791941871445e-13
73300000	0.00497743770405909	1.9476818193708816e-49	3.495307699334956e-64	1.4368520074823733e-10	4.99168276593756e-15	0.0000451243039193916	-1.0670159367609672e-20	3.685069980433092e-18	4.363214779883382e-14	3.9772135381059567e-13	1.456791941871445e-13
73400000	0.00497743770405909	1.9476818193708816e-49	3.495307699334956e-64	1.4368520074823733e-10	4.99168276593756e-15	0.0000451243039193916	-1.0670143799859919e-20	3.685069980433092e-18	4.363214779883382e-14	3.9772135381059567e-13	1.456791941871445e-13
73500000	0.00497743770405909	1.9476818193708816e-49	3.495307699334956e-64	1.4368520074823733e-10	4.99168276593756e-15	0.0000451243039193916	-1.0670128232110165e-20	3.685069980433092e-18	4.363214779883382e-14	3.9772135381059567e-13	1.456791941871445e-13
73600000	0.00497743770405909	1.9476818193708816e-49	3.495307699334956e-64	1.4368520074823733e-10	4.99168276593756e-15	0.0000451243039193916	-1.067011266436041e-20	3.685069980433092e-18	4.363214779883382e-14	3.9772135381059567e-13	1.456791941871445e-13
73700000	0.00497743770405909	1.9476818193708816e-49	3.495307699334956e-64	1.4368520074823733e-10	4.99168276593756e-15	0.0000451243039193916	-1.0670097096610656e-20	3.685069980433092e-18	4.363214779883382e-14	3.9772135381059567e-13	1.456791941871445e-13
73800000	0.00497743770405909	1.9476818193708816e-49	3.495307699334956e-64	1.4368520074823733e-10	4.99168276593756e-15	0.0000451243039193916	-1.0670081528860902e-20	3.685069980433092e-18	4.363214779883382e-14	3.9772135381059567e-13	1.456791941871445e-13
73900000	0.00497743770405909	1.9476818193708816e-49	3.495307699334956e-64	1.4368520074823733e-10	4.99168276593756e-15	0.0000451243039193916	-1.0670065961111148e-20	3.685069980433092e-18	4.363214779883382e-14	3.9772135381059567e-13	1.456791941871445e-13
74000000	0.00497743770405909	1.9476818193708816e-49	3.495307699334956e-64	1.4368520074823733e-10	4.99168276593756e-15	0.0000451243039193916	-1.0670050393361395e-20	3.685069980433092e-18	4.363214779883382e-14	3.9772135381059567e-13	1.456791941871445e-13
74100000	0.00497743770405909	1.9476818193708816e-49	3.495307699334956e-64	1.4368520074823733e-10	4.99168276593756e-15	0.0000451243039193916	-1.0670034825611641e-20	3.685069980433092e-18	4.363214779883382e-14	3.9772135381059567e-13	1.456791941871445e-13
74200000	0.00497743770405909	1.9476818193708816e-49	3.495307699334956e-64	1.4368520074823733e-10	4.99168276593756e-15	0.0000451243039193916	-1.0670019257861887e-20	3.685069980433092e-18	4.363214779883382e-14	3.9772135381059567e-13	1.456791941871445e-13
74300000	0.00497743770405909	1.9476818193708816e-49	3.495307699334956e-64	1.4368520074823733e-10	4.99168276593756e-15	0.0000451243039193916	-1.0670003690112134e-20	3.685069980433092e-18	4.363214779883382e-14	3.9772135381059567e-13	1.456791941871445e-13
74400000	0.00497743770405909	1.9476818193708816e-49	3.495307699334956e-64	1.4368520074823733e-10	4.99168276593756e-15	0.0000451243039193916	-1.066998812236238e-20	3.685069980433092e-18	4.363214779883382e-14	3.9772135381059567e-13	1.456791941871445e-13
74500000	0.00497743770405909	1.9476818193708816e-49	3.495307699334956e-64	1.4368520074823733e-10	4.99168276593756e-15	0.0000451243039193916	-1.0669972554612626e-20	3.685069980433092e-18	4.363214779883382e-14	3.9772135381059567e-13	1.456791941871445e-13
74600000	0.00497743770405909	1.9476818193708816e-49	3.495307699334956e-64	1.4368520074823733e-10	4.99168276593756e-15	0.0000451243039193916	-1.0669956986862871e-20	3.685069980433092e-18	4.363214779883382e-14	3.9772135381059567e-13	1.456791941871445e-13
74700000	0.00497743770405909	1.9476818193708816e-49	3.495307699334956e-64	1.4368520074823733e-10	4.99168276593756e-15	0.0000451243039193916	-1.0669941419113117e-20	3.685069980433092e-18	4.363214779883382e-14	3.9772135381059567e-13	1.456791941871445e-13
74800000	0.00497743770405909	1.9476818193708816e-49	3.495307699334956e-64	1.4368520074823733e-10	4.99168276593756e-15	0.0000451243039193916	-1.0669925851363364e-20	3.685069980433092e-18	4.363214779883382e-14	3.9772135381059567e-13	1.456791941871445e-13
74900000	0.00497743770405909	1.9476818193708816e-49	3.495307699334956e-64	1.4368520074823733e-10	4.99168276593756e-15	0.0000451243039193916	-1.066991028361361e-20	3.685069980433092e-18	4.363214779883382e-14	3.9772135381059567e-13	1.456791941871445e-13
75000000	0.00497743770405909	1.9476818193708816e-49	3.495307699334956e-64	1.4368520074823733e-10	4.99168276593756e-15	0.0000451243039193916	-1.0669894715863856e-20	3.685069980433092e-18	4.363214779883382e-14	3.9772135381059567e-13	1.456791941871445e-13
75100000	0.00497743770405909	1.9476818193708816e-49	3.495307699334956e-64	1.4368520074823733e-10	4.99168276593756e-15	0.0000451243039193916	-1.0669879148114102e-20	3.685069980433092e-18	4.363214779883382e-14	3.9772135381059567e-13	1.456791941871445e-13
75200000	0.00497743770405909	1.9476818193708816e-49	3.495307699334956e-64	1.4368520074823733e-10	4.99168276593756e-15	0.0000451243039193916	-1.0669863580364349e-20	3.685069980433092e-18	4.363214779883382e-14	3.9772135381059567e-13	1.456791941871445e-13
75300000	0.00497743770405909	1.9476818193708816e-49	3.495307699334956e-64	1.4368520074823733e-10	4.99168276593756e-15	0.0000451243039193916	-1.0669848012614595e-20	3.685069980433092e-18	4.363214779883382e-14	3.9772135381059567e-13	1.456791941871445e-13
75400000	0.00497743770405909	1.9476818193708816e-49	3.495307699334956e-64	1.4368520074823733e-10	4.99168276593756e-15	0.0000451243039193916	-1.0669832444864841e-20	3.685069980433092e-18	4.363214779883382e-14	3.9772135381059567e-13	1.456791941871445e-13
75500000	0.00497743770405909	1.9476818193708816e-49	3.495307699334956e-64	1.4368520074823733e-10	4.99168276593756e-15	0.0000451243039193916	-1.0669816877115088e-20	3.685069980433092e-18	4.363214779883382e-14	3.9772135381059567e-13	1.456791941871445e-13
75600000	0.00497743770405909	1.9476818193708816e-49	3.495307699334956e-64	1.4368520074823733e-10	4.99168276593756e-15	0.0000451243039193916	-1.0669801309365332e-20	3.685069980433092e-18	4.363214779883382e-14	3.9772135381059567e-13	1.456791941871445e-13
75700000	0.00497743770405909	1.9476818193708816e-49	3.495307699334956e-64	1.4368520074823733e-10	4.99168276593756e-15	0.0000451243039193916	-1.0669785741615579e-20	3.685069980433092e-18	4.363214779883382e-14	3.9772135381059567e-13	1.456791941871445e-13
75800000	0.00497743770405909	1.9476818193708816e-49	3.495307699334956e-64	1.4368520074823733e-10	4.99168276593756e-15	0.0000451243039193916	-1.0669770173865825e-20	3.685069980433092e-18	4.363214779883382e-14	3.9772135381059567e-13	1.456791941871445e-13
75900000	0.00497743770405909	1.9476818193708816e-49	3.495307699334956e-64	1.4368520074823733e-10	4.99168276593756e-15	0.0000451243039193916	-1.0669754606116071e-20	3.685069980433092e-18	4.363214779883382e-14	3.9772135381059567e-13	1.456791941871445e-13
76000000	0.00497743770405909	1.9476818193708816e-49	3.495307699334956e-64	1.4368520074823733e-10	4.99168276593756e-15	0.0000451243039193916	-1.0669739038366318e-20	3.685069980433092e-18	4.363214779883382e-14	3.9772135381059567e-13	1.456791941871445e-13
76100000	0.00497743770405909	1.9476818193708816e-49	3.495307699334956e-64	1.4368520074823733e-10	4.99168276593756e-15	0.0000451243039193916	-1.0669723470616564e-20	3.685069980433092e-18	4.363214779883382e-14	3.9772135381059567e-13	1.456791941871445e-13
76200000	0.00497743770405909	1.9476818193708816e-49	3.495307699334956e-64	1.4368520074823733e-10	4.99168276593756e-15	0.0000451243039193916	-1.066970790286681e-20	3.685069980433092e-18	4.363214779883382e-14	3.9772135381059567e-13	1.456791941871445e-13
76300000	0.00497743770405909	1.9476818193708816e-49	3.495307699334956e-64	1.4368520074823733e-10	4.99168276593756e-15	0.0000451243039193916	-1.0669692335117057e-20	3.685069980433092e-18	4.363214779883382e-14	3.9772135381059567e-13	1.456791941871445e-13
76400000	0.00497743770405909	1.9476818193708816e-49	3.495307699334956e-64	1.4368520074823733e-10	4.99168276593756e-15	0.0000451243039193916	-1.0669676767367303e-20	3.685069980433092e-18	4.363214779883382e-14	3.9772135381059567e-13	1.456791941871445e-13
76500000	0.00497743770405909	1.9476818193708816e-49	3.495307699334956e-64	1.4368520074823733e-10	4.99168276593756e-15	0.0000451243039193916	-1.0669661199617549e-20	3.685069980433092e-18	4.363214779883382e-14	3.9772135381059567e-13	1.456791941871445e-13
76600000	0.00497743770405909	1.9476818193708816e-49	3.495307699334956e-64	1.4368520074823733e-10	4.99168276593756e-15	0.0000451243039193916	-1.0669645631867794e-20	3.685069980433092e-18	4.363214779883382e-14	3.9772135381059567e-13	1.456791941871445e-13
76700000	0.00497743770405909	1.9476818193708816e-49	3.495307699334956e-64	1.4368520074823733e-10	4.99168276593756e-15	0.0000451243039193916	-1.066963006411804e-20	3.685069980433092e-18	4.363214779883382e-14	3.9772135381059567e-13	1.456791941871445e-13
76800000	0.00497743770405909	1.9476818193708816e-49	3.495307699334956e-64	1.4368520074823733e-10	4.99168276593756e-15	0.0000451243039193916	-1.0669614496368286e-20	3.685069980433092e-18	4.363214779883382e-14	3.9772135381059567e-13	1.456791941871445e-13
76900000	0.00497743770405909	1.9476818193708816e-49	3.495307699334956e-64	1.4368520074823733e-10	4.99168276593756e-15	0.0000451243039193916	-1.0669598928618533e-20	3.685069980433092e-18	4.363214779883382e-14	3.9772135381059567e-13	1.456791941871445e-13
77000000	0.00497743770405909	1.9476818193708816e-49	3.495307699334956e-64	1.4368520074823733e-10	4.99168276593756e-15	0.0000451243039193916	-1.0669583360868779e-20	3.685069980433092e-18	4.363214779883382e-14	3.9772135381059567e-13	1.456791941871445e-13
77100000	0.00497743770405909	1.9476818193708816e-49	3.495307699334956e-64	1.4368520074823733e-10	4.99168276593756e-15	0.0000451243039193916	-1.0669567793119025e-20	3.685069980433092e-18	4.363214779883382e-14	3.9772135381059567e-13	1.456791941871445e-13
77200000	0.00497743770405909	1.9476818193708816e-49	3.495307699334956e-64	1.4368520074823733e-10	4.99168276593756e-15	0.0000451243039193916	-1.0669552225369272e-20	3.685069980433092e-18	4.363214779883382e-14	3.9772135381059567e-13	1.456791941871445e-13
77300000	0.00497743770405909	1.9476818193708816e-49	3.495307699334956e-64	1.4368520074823733e-10	4.99168276593756e-15	0.0000451243039193916	-1.0669536657619518e-20	3.685069980433092e-18	4.363214779883382e-14	3.9772135381059567e-13	1.456791941871445e-13
77400000	0.00497743770405909	1.9476818193708816e-49	3.495307699334956e-64	1.4368520074823733e-10	4.99168276593756e-15	0.0000451243039193916	-1.0669521089869764e-20	3.685069980433092e-18	4.363214779883382e-14	3.9772135381059567e-13	1.456791941871445e-13
77500000	0.00497743770405909	1.9476818193708816e-49	3.495307699334956e-64	1.4368520074823733e-10	4.99168276593756e-15	0.0000451243039193916	-1.066950552212001e-20	3.685069980433092e-18	4.363214779883382e-14	3.9772135381059567e-13	1.456791941871445e-13
77600000	0.00497743770405909	1.9476818193708816e-49	3.495307699334956e-64	1.4368520074823733e-10	4.99168276593756e-15	0.0000451243039193916	-1.0669489954370255e-20	3.685069980433092e-18	4.363214779883382e-14	3.9772135381059567e-13	1.456791941871445e-13
77700000	0.00497743770405909	1.9476818193708816e-49	3.495307699334956e-64	1.4368520074823733e-10	4.99168276593756e-15	0.0000451243039193916	-1.0669474386620502e-20	3.685069980433092e-18	4.363214779883382e-14	3.9772135381059567e-13	1.456791941871445e-13
77800000	0.00497743770405909	1.9476818193708816e-49	3.495307699334956e-64	1.4368520074823733e-10	4.99168276593756e-15	0.0000451243039193916	-1.0669458818870748e-20	3.685069980433092e-18	4.363214779883382e-14	3.9772135381059567e-13	1.456791941871445e-13
77900000	0.00497743770405909	1.9476818193708816e-49	3.495307699334956e-64	1.4368520074823733e-10	4.99168276593756e-15	0.0000451243039193916	-1.0669443251120994e-20	3.685069980433092e-18	4.363214779883382e-14	3.9772135381059567e-13	1.456791941871445e-13
78000000	0.00497743770405909	1.9476818193708816e-49	3.495307699334956e-64	1.4368520074823733e-10	4.99168276593756e-15	0.0000451243039193916	-1.066942768337124e-20	3.685069980433092e-18	4.363214779883382e-14	3.9772135381059567e-13	1.456791941871445e-13
78100000	0.00497743770405909	1.9476818193708816e-49	3.495307699334956e-64	1.4368520074823733e-10	4.99168276593756e-15	0.0000451243039193916	-1.0669412115621487e-20	3.685069980433092e-18	4.363214779883382e-14	3.9772135381059567e-13	1.456791941871445e-13
78200000	0.00497743770405909	1.9476818193708816e-49	3.495307699334956e-64	1.4368520074823733e-10	4.99168276593756e-15	0.0000451243039193916	-1.0669396547871733e-20	3.685069980433092e-18	4.363214779883382e-14	3.9772135381059567e-13	1.456791941871445e-13
78300000	0.00497743770405909	1.9476818193708816e-49	3.495307699334956e-64	1.4368520074823733e-10	4.99168276593756e-15	0.0000451243039193916	-1.066938098012198e-20	3.685069980433092e-18	4.363214779883382e-14	3.9772135381059567e-13	1.456791941871445e-13
78400000	0.00497743770405909	1.9476818193708816e-49	3.495307699334956e-64	1.4368520074823733e-10	4.99168276593756e-15	0.0000451243039193916	-1.0669365412372226e-20	3.685069980433092e-18	4.363214779883382e-14	3.9772135381059567e-13	1.456791941871445e-13
78500000	0.00497743770405909	1.9476818193708816e-49	3.495307699334956e-64	1.4368520074823733e-10	4.99168276593756e-15	0.0000451243039193916	-1.0669349844622472e-20	3.685069980433092e-18	4.363214779883382e-14	3.9772135381059567e-13	1.456791941871445e-13
78600000	0.00497743770405909	1.9476818193708816e-49	3.495307699334956e-64	1.4368520074823733e-10	4.99168276593756e-15	0.0000451243039193916	-1.0669334276872717e-20	3.685069980433092e-18	4.363214779883382e-14	3.9772135381059567e-13	1.456791941871445e-13
78700000	0.00497743770405909	1.9476818193708816e-49	3.495307699334956e-64	1.4368520074823733e-10	4.99168276593756e-15	0.0000451243039193916	-1.0669318709122963e-20	3.685069980433092e-18	4.363214779883382e-14	3.9772135381059567e-13	1.456791941871445e-13
78800000	0.00497743770405909	1.9476818193708816e-49	3.495307699334956e-64	1.4368520074823733e-10	4.99168276593756e-15	0.0000451243039193916	-1.066930314137321e-20	3.685069980433092e-18	4.363214779883382e-14	3.9772135381059567e-13	1.456791941871445e-13
78900000	0.00497743770405909	1.9476818193708816e-49	3.495307699334956e-64	1.4368520074823733e-10	4.99168276593756e-15	0.0000451243039193916	-1.0669287573623456e-20	3.685069980433092e-18	4.363214779883382e-14	3.9772135381059567e-13	1.456791941871445e-13
79000000	0.00497743770405909	1.9476818193708816e-49	3.495307699334956e-64	1.4368520074823733e-10	4.99168276593756e-15	0.0000451243039193916	-1.0669272005873702e-20	3.685069980433092e-18	4.363214779883382e-14	3.9772135381059567e-13	1.456791941871445e-13
79100000	0.00497743770405909	1.9476818193708816e-49	3.495307699334956e-64	1.4368520074823733e-10	4.99168276593756e-15	0.0000451243039193916	-1.0669256438123948e-20	3.685069980433092e-18	4.363214779883382e-14	3.9772135381059567e-13	1.456791941871445e-13
79200000	0.00497743770405909	1.9476818193708816e-49	3.495307699334956e-64	1.4368520074823733e-10	4.99168276593756e-15	0.0000451243039193916	-1.0669240870374195e-20	3.685069980433092e-18	4.363214779883382e-14	3.9772135381059567e-13	1.456791941871445e-13
79300000	0.00497743770405909	1.9476818193708816e-49	3.495307699334956e-64	1.4368520074823733e-10	4.99168276593756e-15	0.0000451243039193916	-1.0669225302624441e-20	3.685069980433092e-18	4.363214779883382e-14	3.9772135381059567e-13	1.456791941871445e-13
79400000	0.00497743770405909	1.9476818193708816e-49	3.495307699334956e-64	1.4368520074823733e-10	4.99168276593756e-15	0.0000451243039193916	-1.0669209734874687e-20	3.685069980433092e-18	4.363214779883382e-14	3.9772135381059567e-13	1.456791941871445e-13
79500000	0.00497743770405909	1.9476818193708816e-49	3.495307699334956e-64	1.4368520074823733e-10	4.99168276593756e-15	0.0000451243039193916	-1.0669194167124933e-20	3.685069980433092e-18	4.363214779883382e-14	3.9772135381059567e-13	1.456791941871445e-13
79600000	0.00497743770405909	1.9476818193708816e-49	3.495307699334956e-64	1.4368520074823733e-10	4.99168276593756e-15	0.0000451243039193916	-1.0669178599375178e-20	3.685069980433092e-18	4.363214779883382e-14	3.9772135381059567e-13	1.456791941871445e-13
79700000	0.00497743770405909	1.9476818193708816e-49	3.495307699334956e-64	1.4368520074823733e-10	4.99168276593756e-15	0.0000451243039193916	-1.0669163031625424e-20	3.685069980433092e-18	4.363214779883382e-14	3.9772135381059567e-13	1.456791941871445e-13
79800000	0.00497743770405909	1.9476818193708816e-49	3.495307699334956e-64	1.4368520074823733e-10	4.99168276593756e-15	0.0000451243039193916	-1.0669147463875671e-20	3.685069980433092e-18	4.363214779883382e-14	3.9772135381059567e-13	1.456791941871445e-13
79900000	0.00497743770405909	1.9476818193708816e-49	3.495307699334956e-64	1.4368520074823733e-10	4.99168276593756e-15	0.0000451243039193916	-1.0669131896125917e-20	3.685069980433092e-18	4.363214779883382e-14	3.9772135381059567e-13	1.456791941871445e-13
80000000	0.00497743770405909	1.9476818193708816e-49	3.495307699334956e-64	1.4368520074823733e-10	4.99168276593756e-15	0.0000451243039193916	-1.0669116328376163e-20	3.685069980433092e-18	4.363214779883382e-14	3.9772135381059567e-13	1.456791941871445e-13
80100000	0.00497743770405909	1.9476818193708816e-49	3.495307699334956e-64	1.4368520074823733e-10	4.99168276593756e-15	0.0000451243039193916	-1.066910076062641e-20	3.685069980433092e-18	4.363214779883382e-14	3.9772135381059567e-13	1.456791941871445e-13
80200000	0.00497743770405909	1.9476818193708816e-49	3.495307699334956e-64	1.4368520074823733e-10	4.99168276593756e-15	0.0000451243039193916	-1.0669085192876656e-20	3.685069980433092e-18	4.363214779883382e-14	3.9772135381059567e-13	1.456791941871445e-13
80300000	0.00497743770405909	1.9476818193708816e-49	3.495307699334956e-64	1.4368520074823733e-10	4.99168276593756e-15	0.0000451243039193916	-1.0669069625126902e-20	3.685069980433092e-18	4.363214779883382e-14	3.9772135381059567e-13	1.456791941871445e-13
80400000	0.00497743770405909	1.9476818193708816e-49	3.495307699334956e-64	1.4368520074823733e-10	4.99168276593756e-15	0.0000451243039193916	-1.0669054057377149e-20	3.685069980433092e-18	4.363214779883382e-14	3.9772135381059567e-13	1.456791941871445e-13
80500000	0.00497743770405909	1.9476818193708816e-49	3.495307699334956e-64	1.4368520074823733e-10	4.99168276593756e-15	0.0000451243039193916	-1.0669038489627395e-20	3.685069980433092e-18	4.363214779883382e-14	3.9772135381059567e-13	1.456791941871445e-13
80600000	0.00497743770405909	1.9476818193708816e-49	3.495307699334956e-64	1.4368520074823733e-10	4.99168276593756e-15	0.0000451243039193916	-1.066902292187764e-20	3.685069980433092e-18	4.363214779883382e-14	3.9772135381059567e-13	1.456791941871445e-13
80700000	0.00497743770405909	1.9476818193708816e-49	3.495307699334956e-64	1.4368520074823733e-10	4.99168276593756e-15	0.0000451243039193916	-1.0669007354127886e-20	3.685069980433092e-18	4.363214779883382e-14	3.9772135381059567e-13	1.456791941871445e-13
80800000	0.00497743770405909	1.9476818193708816e-49	3.495307699334956e-64	1.4368520074823733e-10	4.99168276593756e-15	0.0000451243039193916	-1.0668991786378132e-20	3.685069980433092e-18	4.363214779883382e-14	3.9772135381059567e-13	1.456791941871445e-13
80900000	0.00497743770405909	1.9476818193708816e-49	3.495307699334956e-64	1.4368520074823733e-10	4.99168276593756e-15	0.0000451243039193916	-1.0668976218628379e-20	3.685069980433092e-18	4.363214779883382e-14	3.9772135381059567e-13	1.456791941871445e-13
81000000	0.00497743770405909	1.9476818193708816e-49	3.495307699334956e-64	1.4368520074823733e-10	4.99168276593756e-15	0.0000451243039193916	-1.0668960650878625e-20	3.685069980433092e-18	4.363214779883382e-14	3.9772135381059567e-13	1.456791941871445e-13
81100000	0.00497743770405909	1.9476818193708816e-49	3.495307699334956e-64	1.4368520074823733e-10	4.99168276593756e-15	0.0000451243039193916	-1.0668945083128871e-20	3.685069980433092e-18	4.363214779883382e-14	3.9772135381059567e-13	1.456791941871445e-13
81200000	0.00497743770405909	1.9476818193708816e-49	3.495307699334956e-64	1.4368520074823733e-10	4.99168276593756e-15	0.0000451243039193916	-1.0668929515379117e-20	3.685069980433092e-18	4.363214779883382e-14	3.9772135381059567e-13	1.456791941871445e-13
81300000	0.00497743770405909	1.9476818193708816e-49	3.495307699334956e-64	1.4368520074823733e-10	4.99168276593756e-15	0.0000451243039193916	-1.0668913947629364e-20	3.685069980433092e-18	4.363214779883382e-14	3.9772135381059567e-13	1.456791941871445e-13
81400000	0.00497743770405909	1.9476818193708816e-49	3.495307699334956e-64	1.4368520074823733e-10	4.99168276593756e-15	0.0000451243039193916	-1.066889837987961e-20	3.685069980433092e-18	4.363214779883382e-14	3.9772135381059567e-13	1.456791941871445e-13
81500000	0.00497743770405909	1.9476818193708816e-49	3.495307699334956e-64	1.4368520074823733e-10	4.99168276593756e-15	0.0000451243039193916	-1.0668882812129856e-20	3.685069980433092e-18	4.363214779883382e-14	3.9772135381059567e-13	1.456791941871445e-13
81600000	0.00497743770405909	1.9476818193708816e-49	3.495307699334956e-64	1.4368520074823733e-10	4.99168276593756e-15	0.0000451243039193916	-1.0668867244380101e-20	3.685069980433092e-18	4.363214779883382e-14	3.9772135381059567e-13	1.456791941871445e-13
81700000	0.00497743770405909	1.9476818193708816e-49	3.495307699334956e-64	1.4368520074823733e-10	4.99168276593756e-15	0.0000451243039193916	-1.0668851676630347e-20	3.685069980433092e-18	4.363214779883382e-14	3.9772135381059567e-13	1.456791941871445e-13
81800000	0.00497743770405909	1.9476818193708816e-49	3.495307699334956e-64	1.4368520074823733e-10	4.99168276593756e-15	0.0000451243039193916	-1.0668836108880594e-20	3.685069980433092e-18	4.363214779883382e-14	3.9772135381059567e-13	1.456791941871445e-13
81900000	0.00497743770405909	1.9476818193708816e-49	3.495307699334956e-64	1.4368520074823733e-10	4.99168276593756e-15	0.0000451243039193916	-1.066882054113084e-20	3.685069980433092e-18	4.363214779883382e-14	3.9772135381059567e-13	1.456791941871445e-13
82000000	0.00497743770405909	1.9476818193708816e-49	3.495307699334956e-64	1.4368520074823733e-10	4.99168276593756e-15	0.0000451243039193916	-1.0668804973381086e-20	3.685069980433092e-18	4.363214779883382e-14	3.9772135381059567e-13	1.456791941871445e-13
82100000	0.00497743770405909	1.9476818193708816e-49	3.495307699334956e-64	1.4368520074823733e-10	4.99168276593756e-15	0.0000451243039193916	-1.0668789405631333e-20	3.685069980433092e-18	4.363214779883382e-14	3.9772135381059567e-13	1.456791941871445e-13
82200000	0.00497743770405909	1.9476818193708816e-49	3.495307699334956e-64	1.4368520074823733e-10	4.99168276593756e-15	0.0000451243039193916	-1.0668773837881579e-20	3.685069980433092e-18	4.363214779883382e-14	3.9772135381059567e-13	1.456791941871445e-13
82300000	0.00497743770405909	1.9476818193708816e-49	3.495307699334956e-64	1.4368520074823733e-10	4.99168276593756e-15	0.0000451243039193916	-1.0668758270131825e-20	3.685069980433092e-18	4.363214779883382e-14	3.9772135381059567e-13	1.456791941871445e-13
82400000	0.00497743770405909	1.9476818193708816e-49	3.495307699334956e-64	1.4368520074823733e-10	4.99168276593756e-15	0.0000451243039193916	-1.0668742702382071e-20	3.685069980433092e-18	4.363214779883382e-14	3.9772135381059567e-13	1.456791941871445e-13
82500000	0.00497743770405909	1.9476818193708816e-49	3.495307699334956e-64	1.4368520074823733e-10	4.99168276593756e-15	0.0000451243039193916	-1.0668727134632318e-20	3.685069980433092e-18	4.363214779883382e-14	3.9772135381059567e-13	1.456791941871445e-13
82600000	0.00497743770405909	1.9476818193708816e-49	3.495307699334956e-64	1.4368520074823733e-10	4.99168276593756e-15	0.0000451243039193916	-1.0668711566882562e-20	3.685069980433092e-18	4.363214779883382e-14	3.9772135381059567e-13	1.456791941871445e-13
82700000	0.00497743770405909	1.9476818193708816e-49	3.495307699334956e-64	1.4368520074823733e-10	4.99168276593756e-15	0.0000451243039193916	-1.0668695999132809e-20	3.685069980433092e-18	4.363214779883382e-14	3.9772135381059567e-13	1.456791941871445e-13
82800000	0.00497743770405909	1.9476818193708816e-49	3.495307699334956e-64	1.4368520074823733e-10	4.99168276593756e-15	0.0000451243039193916	-1.0668680431383055e-20	3.685069980433092e-18	4.363214779883382e-14	3.9772135381059567e-13	1.456791941871445e-13
82900000	0.00497743770405909	1.9476818193708816e-49	3.495307699334956e-64	1.4368520074823733e-10	4.99168276593756e-15	0.0000451243039193916	-1.0668664863633301e-20	3.685069980433092e-18	4.363214779883382e-14	3.9772135381059567e-13	1.456791941871445e-13
83000000	0.00497743770405909	1.9476818193708816e-49	3.495307699334956e-64	1.4368520074823733e-10	4.99168276593756e-15	0.0000451243039193916	-1.0668649295883548e-20	3.685069980433092e-18	4.363214779883382e-14	3.9772135381059567e-13	1.456791941871445e-13
83100000	0.00497743770405909	1.9476818193708816e-49	3.495307699334956e-64	1.4368520074823733e-10	4.99168276593756e-15	0.0000451243039193916	-1.0668633728133794e-20	3.685069980433092e-18	4.363214779883382e-14	3.9772135381059567e-13	1.456791941871445e-13
83200000	0.00497743770405909	1.9476818193708816e-49	3.495307699334956e-64	1.4368520074823733e-10	4.99168276593756e-15	0.0000451243039193916	-1.066861816038404e-20	3.685069980433092e-18	4.363214779883382e-14	3.9772135381059567e-13	1.456791941871445e-13
83300000	0.00497743770405909	1.9476818193708816e-49	3.495307699334956e-64	1.4368520074823733e-10	4.99168276593756e-15	0.0000451243039193916	-1.0668602592634287e-20	3.685069980433092e-18	4.363214779883382e-14	3.9772135381059567e-13	1.456791941871445e-13
83400000	0.00497743770405909	1.9476818193708816e-49	3.495307699334956e-64	1.4368520074823733e-10	4.99168276593756e-15	0.0000451243039193916	-1.0668587024884533e-20	3.685069980433092e-18	4.363214779883382e-14	3.9772135381059567e-13	1.456791941871445e-13
83500000	0.00497743770405909	1.9476818193708816e-49	3.495307699334956e-64	1.4368520074823733e-10	4.99168276593756e-15	0.0000451243039193916	-1.0668571457134779e-20	3.685069980433092e-18	4.363214779883382e-14	3.9772135381059567e-13	1.456791941871445e-13
83600000	0.00497743770405909	1.9476818193708816e-49	3.495307699334956e-64	1.4368520074823733e-10	4.99168276593756e-15	0.0000451243039193916	-1.0668555889385024e-20	3.685069980433092e-18	4.363214779883382e-14	3.9772135381059567e-13	1.456791941871445e-13
83700000	0.00497743770405909	1.9476818193708816e-49	3.495307699334956e-64	1.4368520074823733e-10	4.99168276593756e-15	0.0000451243039193916	-1.066854032163527e-20	3.685069980433092e-18	4.363214779883382e-14	3.9772135381059567e-13	1.456791941871445e-13
83800000	0.00497743770405909	1.9476818193708816e-49	3.495307699334956e-64	1.4368520074823733e-10	4.99168276593756e-15	0.0000451243039193916	-1.0668524753885517e-20	3.685069980433092e-18	4.363214779883382e-14	3.9772135381059567e-13	1.456791941871445e-13
83900000	0.00497743770405909	1.9476818193708816e-49	3.495307699334956e-64	1.4368520074823733e-10	4.99168276593756e-15	0.0000451243039193916	-1.0668509186135763e-20	3.685069980433092e-18	4.363214779883382e-14	3.9772135381059567e-13	1.456791941871445e-13
84000000	0.00497743770405909	1.9476818193708816e-49	3.495307699334956e-64	1.4368520074823733e-10	4.99168276593756e-15	0.0000451243039193916	-1.0668493618386009e-20	3.685069980433092e-18	4.363214779883382e-14	3.9772135381059567e-13	1.456791941871445e-13
84100000	0.00497743770405909	1.9476818193708816e-49	3.495307699334956e-64	1.4368520074823733e-10	4.99168276593756e-15	0.0000451243039193916	-1.0668478050636255e-20	3.685069980433092e-18	4.363214779883382e-14	3.9772135381059567e-13	1.456791941871445e-13
84200000	0.00497743770405909	1.9476818193708816e-49	3.495307699334956e-64	1.4368520074823733e-10	4.99168276593756e-15	0.0000451243039193916	-1.0668462482886502e-20	3.685069980433092e-18	4.363214779883382e-14	3.9772135381059567e-13	1.456791941871445e-13
84300000	0.00497743770405909	1.9476818193708816e-49	3.495307699334956e-64	1.4368520074823733e-10	4.99168276593756e-15	0.0000451243039193916	-1.0668446915136748e-20	3.685069980433092e-18	4.363214779883382e-14	3.9772135381059567e-13	1.456791941871445e-13
84400000	0.00497743770405909	1.9476818193708816e-49	3.495307699334956e-64	1.4368520074823733e-10	4.99168276593756e-15	0.0000451243039193916	-1.0668431347386994e-20	3.685069980433092e-18	4.363214779883382e-14	3.9772135381059567e-13	1.456791941871445e-13
84500000	0.00497743770405909	1.9476818193708816e-49	3.495307699334956e-64	1.4368520074823733e-10	4.99168276593756e-15	0.0000451243039193916	-1.066841577963724e-20	3.685069980433092e-18	4.363214779883382e-14	3.9772135381059567e-13	1.456791941871445e-13
84600000	0.00497743770405909	1.9476818193708816e-49	3.495307699334956e-64	1.4368520074823733e-10	4.99168276593756e-15	0.0000451243039193916	-1.0668400211887485e-20	3.685069980433092e-18	4.363214779883382e-14	3.9772135381059567e-13	1.456791941871445e-13
84700000	0.00497743770405909	1.9476818193708816e-49	3.495307699334956e-64	1.4368520074823733e-10	4.99168276593756e-15	0.0000451243039193916	-1.0668384644137732e-20	3.685069980433092e-18	4.363214779883382e-14	3.9772135381059567e-13	1.456791941871445e-13
84800000	0.00497743770405909	1.9476818193708816e-49	3.495307699334956e-64	1.4368520074823733e-10	4.99168276593756e-15	0.0000451243039193916	-1.0668369076387978e-20	3.685069980433092e-18	4.363214779883382e-14	3.9772135381059567e-13	1.456791941871445e-13
84900000	0.00497743770405909	1.9476818193708816e-49	3.495307699334956e-64	1.4368520074823733e-10	4.99168276593756e-15	0.0000451243039193916	-1.0668353508638224e-20	3.685069980433092e-18	4.363214779883382e-14	3.9772135381059567e-13	1.456791941871445e-13
85000000	0.00497743770405909	1.9476818193708816e-49	3.495307699334956e-64	1.4368520074823733e-10	4.99168276593756e-15	0.0000451243039193916	-1.066833794088847e-20	3.685069980433092e-18	4.363214779883382e-14	3.9772135381059567e-13	1.456791941871445e-13
85100000	0.00497743770405909	1.9476818193708816e-49	3.495307699334956e-64	1.4368520074823733e-10	4.99168276593756e-15	0.0000451243039193916	-1.0668322373138717e-20	3.685069980433092e-18	4.363214779883382e-14	3.9772135381059567e-13	1.456791941871445e-13
85200000	0.00497743770405909	1.9476818193708816e-49	3.495307699334956e-64	1.4368520074823733e-10	4.99168276593756e-15	0.0000451243039193916	-1.0668306805388963e-20	3.685069980433092e-18	4.363214779883382e-14	3.9772135381059567e-13	1.456791941871445e-13
85300000	0.00497743770405909	1.9476818193708816e-49	3.495307699334956e-64	1.4368520074823733e-10	4.99168276593756e-15	0.0000451243039193916	-1.066829123763921e-20	3.685069980433092e-18	4.363214779883382e-14	3.9772135381059567e-13	1.456791941871445e-13
85400000	0.00497743770405909	1.9476818193708816e-49	3.495307699334956e-64	1.4368520074823733e-10	4.99168276593756e-15	0.0000451243039193916	-1.0668275669889456e-20	3.685069980433092e-18	4.363214779883382e-14	3.9772135381059567e-13	1.456791941871445e-13
85500000	0.00497743770405909	1.9476818193708816e-49	3.495307699334956e-64	1.4368520074823733e-10	4.99168276593756e-15	0.0000451243039193916	-1.0668260102139702e-20	3.685069980433092e-18	4.363214779883382e-14	3.9772135381059567e-13	1.456791941871445e-13
85600000	0.00497743770405909	1.9476818193708816e-49	3.495307699334956e-64	1.4368520074823733e-10	4.99168276593756e-15	0.0000451243039193916	-1.0668244534389947e-20	3.685069980433092e-18	4.363214779883382e-14	3.9772135381059567e-13	1.456791941871445e-13
85700000	0.00497743770405909	1.9476818193708816e-49	3.495307699334956e-64	1.4368520074823733e-10	4.99168276593756e-15	0.0000451243039193916	-1.0668228966640193e-20	3.685069980433092e-18	4.363214779883382e-14	3.9772135381059567e-13	1.456791941871445e-13
85800000	0.00497743770405909	1.9476818193708816e-49	3.495307699334956e-64	1.4368520074823733e-10	4.99168276593756e-15	0.0000451243039193916	-1.066821339889044e-20	3.685069980433092e-18	4.363214779883382e-14	3.9772135381059567e-13	1.456791941871445e-13
85900000	0.00497743770405909	1.9476818193708816e-49	3.495307699334956e-64	1.4368520074823733e-10	4.99168276593756e-15	0.0000451243039193916	-1.0668197831140686e-20	3.685069980433092e-18	4.363214779883382e-14	3.9772135381059567e-13	1.456791941871445e-13
86000000	0.00497743770405909	1.9476818193708816e-49	3.495307699334956e-64	1.4368520074823733e-10	4.99168276593756e-15	0.0000451243039193916	-1.0668182263390932e-20	3.685069980433092e-18	4.363214779883382e-14	3.9772135381059567e-13	1.456791941871445e-13
86100000	0.00497743770405909	1.9476818193708816e-49	3.495307699334956e-64	1.4368520074823733e-10	4.99168276593756e-15	0.0000451243039193916	-1.0668166695641178e-20	3.685069980433092e-18	4.363214779883382e-14	3.9772135381059567e-13	1.456791941871445e-13
86200000	0.00497743770405909	1.9476818193708816e-49	3.495307699334956e-64	1.4368520074823733e-10	4.99168276593756e-15	0.0000451243039193916	-1.0668151127891425e-20	3.685069980433092e-18	4.363214779883382e-14	3.9772135381059567e-13	1.456791941871445e-13
86300000	0.00497743770405909	1.9476818193708816e-49	3.495307699334956e-64	1.4368520074823733e-10	4.99168276593756e-15	0.0000451243039193916	-1.0668135560141671e-20	3.685069980433092e-18	4.363214779883382e-14	3.9772135381059567e-13	1.456791941871445e-13
86400000	0.00497743770405909	1.9476818193708816e-49	3.495307699334956e-64	1.4368520074823733e-10	4.99168276593756e-15	0.0000451243039193916	-1.0668119992391917e-20	3.685069980433092e-18	4.363214779883382e-14	3.9772135381059567e-13	1.456791941871445e-13
86500000	0.00497743770405909	1.9476818193708816e-49	3.495307699334956e-64	1.4368520074823733e-10	4.99168276593756e-15	0.0000451243039193916	-1.0668104424642163e-20	3.685069980433092e-18	4.363214779883382e-14	3.9772135381059567e-13	1.456791941871445e-13
86600000	0.00497743770405909	1.9476818193708816e-49	3.495307699334956e-64	1.4368520074823733e-10	4.99168276593756e-15	0.0000451243039193916	-1.0668088856892408e-20	3.685069980433092e-18	4.363214779883382e-14	3.9772135381059567e-13	1.456791941871445e-13
86700000	0.00497743770405909	1.9476818193708816e-49	3.495307699334956e-64	1.4368520074823733e-10	4.99168276593756e-15	0.0000451243039193916	-1.0668073289142655e-20	3.685069980433092e-18	4.363214779883382e-14	3.9772135381059567e-13	1.456791941871445e-13
86800000	0.00497743770405909	1.9476818193708816e-49	3.495307699334956e-64	1.4368520074823733e-10	4.99168276593756e-15	0.0000451243039193916	-1.0668057721392901e-20	3.685069980433092e-18	4.363214779883382e-14	3.9772135381059567e-13	1.456791941871445e-13
86900000	0.00497743770405909	1.9476818193708816e-49	3.495307699334956e-64	1.4368520074823733e-10	4.99168276593756e-15	0.0000451243039193916	-1.0668042153643147e-20	3.685069980433092e-18	4.363214779883382e-14	3.9772135381059567e-13	1.456791941871445e-13
87000000	0.00497743770405909	1.9476818193708816e-49	3.495307699334956e-64	1.4368520074823733e-10	4.99168276593756e-15	0.0000451243039193916	-1.0668026585893393e-20	3.685069980433092e-18	4.363214779883382e-14	3.9772135381059567e-13	1.456791941871445e-13
87100000	0.00497743770405909	1.9476818193708816e-49	3.495307699334956e-64	1.4368520074823733e-10	4.99168276593756e-15	0.0000451243039193916	-1.066801101814364e-20	3.685069980433092e-18	4.363214779883382e-14	3.9772135381059567e-13	1.456791941871445e-13
87200000	0.00497743770405909	1.9476818193708816e-49	3.495307699334956e-64	1.4368520074823733e-10	4.99168276593756e-15	0.0000451243039193916	-1.0667995450393886e-20	3.685069980433092e-18	4.363214779883382e-14	3.9772135381059567e-13	1.456791941871445e-13
87300000	0.00497743770405909	1.9476818193708816e-49	3.495307699334956e-64	1.4368520074823733e-10	4.99168276593756e-15	0.0000451243039193916	-1.0667979882644132e-20	3.685069980433092e-18	4.363214779883382e-14	3.9772135381059567e-13	1.456791941871445e-13
87400000	0.00497743770405909	1.9476818193708816e-49	3.495307699334956e-64	1.4368520074823733e-10	4.99168276593756e-15	0.0000451243039193916	-1.0667964314894379e-20	3.685069980433092e-18	4.363214779883382e-14	3.9772135381059567e-13	1.456791941871445e-13
87500000	0.00497743770405909	1.9476818193708816e-49	3.495307699334956e-64	1.4368520074823733e-10	4.99168276593756e-15	0.0000451243039193916	-1.0667948747144625e-20	3.685069980433092e-18	4.363214779883382e-14	3.9772135381059567e-13	1.456791941871445e-13
87600000	0.00497743770405909	1.9476818193708816e-49	3.495307699334956e-64	1.4368520074823733e-10	4.99168276593756e-15	0.0000451243039193916	-1.066793317939487e-20	3.685069980433092e-18	4.363214779883382e-14	3.9772135381059567e-13	1.456791941871445e-13
87700000	0.00497743770405909	1.9476818193708816e-49	3.495307699334956e-64	1.4368520074823733e-10	4.99168276593756e-15	0.0000451243039193916	-1.0667917611645116e-20	3.685069980433092e-18	4.363214779883382e-14	3.9772135381059567e-13	1.456791941871445e-13
87800000	0.00497743770405909	1.9476818193708816e-49	3.495307699334956e-64	1.4368520074823733e-10	4.99168276593756e-15	0.0000451243039193916	-1.0667902043895362e-20	3.685069980433092e-18	4.363214779883382e-14	3.9772135381059567e-13	1.456791941871445e-13
87900000	0.00497743770405909	1.9476818193708816e-49	3.495307699334956e-64	1.4368520074823733e-10	4.99168276593756e-15	0.0000451243039193916	-1.0667886476145609e-20	3.685069980433092e-18	4.363214779883382e-14	3.9772135381059567e-13	1.456791941871445e-13
88000000	0.00497743770405909	1.9476818193708816e-49	3.495307699334956e-64	1.4368520074823733e-10	4.99168276593756e-15	0.0000451243039193916	-1.0667870908395855e-20	3.685069980433092e-18	4.363214779883382e-14	3.9772135381059567e-13	1.456791941871445e-13
88100000	0.00497743770405909	1.9476818193708816e-49	3.495307699334956e-64	1.4368520074823733e-10	4.99168276593756e-15	0.0000451243039193916	-1.0667855340646101e-20	3.685069980433092e-18	4.363214779883382e-14	3.9772135381059567e-13	1.456791941871445e-13
88200000	0.00497743770405909	1.9476818193708816e-49	3.495307699334956e-64	1.4368520074823733e-10	4.99168276593756e-15	0.0000451243039193916	-1.0667839772896347e-20	3.685069980433092e-18	4.363214779883382e-14	3.9772135381059567e-13	1.456791941871445e-13
88300000	0.00497743770405909	1.9476818193708816e-49	3.495307699334956e-64	1.4368520074823733e-10	4.99168276593756e-15	0.0000451243039193916	-1.0667824205146594e-20	3.685069980433092e-18	4.363214779883382e-14	3.9772135381059567e-13	1.456791941871445e-13
88400000	0.00497743770405909	1.9476818193708816e-49	3.495307699334956e-64	1.4368520074823733e-10	4.99168276593756e-15	0.0000451243039193916	-1.066780863739684e-20	3.685069980433092e-18	4.363214779883382e-14	3.9772135381059567e-13	1.456791941871445e-13
88500000	0.00497743770405909	1.9476818193708816e-49	3.495307699334956e-64	1.4368520074823733e-10	4.99168276593756e-15	0.0000451243039193916	-1.0667793069647086e-20	3.685069980433092e-18	4.363214779883382e-14	3.9772135381059567e-13	1.456791941871445e-13
88600000	0.00497743770405909	1.9476818193708816e-49	3.495307699334956e-64	1.4368520074823733e-10	4.99168276593756e-15	0.0000451243039193916	-1.0667777501897331e-20	3.685069980433092e-18	4.363214779883382e-14	3.9772135381059567e-13	1.456791941871445e-13
88700000	0.00497743770405909	1.9476818193708816e-49	3.495307699334956e-64	1.4368520074823733e-10	4.99168276593756e-15	0.0000451243039193916	-1.0667761934147577e-20	3.685069980433092e-18	4.363214779883382e-14	3.9772135381059567e-13	1.456791941871445e-13
88800000	0.00497743770405909	1.9476818193708816e-49	3.495307699334956e-64	1.4368520074823733e-10	4.99168276593756e-15	0.0000451243039193916	-1.0667746366397824e-20	3.685069980433092e-18	4.363214779883382e-14	3.9772135381059567e-13	1.456791941871445e-13
88900000	0.00497743770405909	1.9476818193708816e-49	3.495307699334956e-64	1.4368520074823733e-10	4.99168276593756e-15	0.0000451243039193916	-1.066773079864807e-20	3.685069980433092e-18	4.363214779883382e-14	3.9772135381059567e-13	1.456791941871445e-13
89000000	0.00497743770405909	1.9476818193708816e-49	3.495307699334956e-64	1.4368520074823733e-10	4.99168276593756e-15	0.0000451243039193916	-1.0667715230898316e-20	3.685069980433092e-18	4.363214779883382e-14	3.9772135381059567e-13	1.456791941871445e-13
89100000	0.00497743770405909	1.9476818193708816e-49	3.495307699334956e-64	1.4368520074823733e-10	4.99168276593756e-15	0.0000451243039193916	-1.0667699663148563e-20	3.685069980433092e-18	4.363214779883382e-14	3.9772135381059567e-13	1.456791941871445e-13
89200000	0.00497743770405909	1.9476818193708816e-49	3.495307699334956e-64	1.4368520074823733e-10	4.99168276593756e-15	0.0000451243039193916	-1.0667684095398809e-20	3.685069980433092e-18	4.363214779883382e-14	3.9772135381059567e-13	1.456791941871445e-13
89300000	0.00497743770405909	1.9476818193708816e-49	3.495307699334956e-64	1.4368520074823733e-10	4.99168276593756e-15	0.0000451243039193916	-1.0667668527649055e-20	3.685069980433092e-18	4.363214779883382e-14	3.9772135381059567e-13	1.456791941871445e-13
89400000	0.00497743770405909	1.9476818193708816e-49	3.495307699334956e-64	1.4368520074823733e-10	4.99168276593756e-15	0.0000451243039193916	-1.0667652959899301e-20	3.685069980433092e-18	4.363214779883382e-14	3.9772135381059567e-13	1.456791941871445e-13
89500000	0.00497743770405909	1.9476818193708816e-49	3.495307699334956e-64	1.4368520074823733e-10	4.99168276593756e-15	0.0000451243039193916	-1.0667637392149548e-20	3.685069980433092e-18	4.363214779883382e-14	3.9772135381059567e-13	1.456791941871445e-13
89600000	0.00497743770405909	1.9476818193708816e-49	3.495307699334956e-64	1.4368520074823733e-10	4.99168276593756e-15	0.0000451243039193916	-1.0667621824399793e-20	3.685069980433092e-18	4.363214779883382e-14	3.9772135381059567e-13	1.456791941871445e-13
89700000	0.00497743770405909	1.9476818193708816e-49	3.495307699334956e-64	1.4368520074823733e-10	4.99168276593756e-15	0.0000451243039193916	-1.0667606256650039e-20	3.685069980433092e-18	4.363214779883382e-14	3.9772135381059567e-13	1.456791941871445e-13
89800000	0.00497743770405909	1.9476818193708816e-49	3.495307699334956e-64	1.4368520074823733e-10	4.99168276593756e-15	0.0000451243039193916	-1.0667590688900285e-20	3.685069980433092e-18	4.363214779883382e-14	3.9772135381059567e-13	1.456791941871445e-13
89900000	0.00497743770405909	1.9476818193708816e-49	3.495307699334956e-64	1.4368520074823733e-10	4.99168276593756e-15	0.0000451243039193916	-1.0667575121150531e-20	3.685069980433092e-18	4.363214779883382e-14	3.9772135381059567e-13	1.456791941871445e-13
90000000	0.00497743770405909	1.9476818193708816e-49	3.495307699334956e-64	1.4368520074823733e-10	4.99168276593756e-15	0.0000451243039193916	-1.0667559553400778e-20	3.685069980433092e-18	4.363214779883382e-14	3.9772135381059567e-13	1.456791941871445e-13
90100000	0.00497743770405909	1.9476818193708816e-49	3.495307699334956e-64	1.4368520074823733e-10	4.99168276593756e-15	0.0000451243039193916	-1.0667543985651024e-20	3.685069980433092e-18	4.363214779883382e-14	3.9772135381059567e-13	1.456791941871445e-13
90200000	0.00497743770405909	1.9476818193708816e-49	3.495307699334956e-64	1.4368520074823733e-10	4.99168276593756e-15	0.0000451243039193916	-1.066752841790127e-20	3.685069980433092e-18	4.363214779883382e-14	3.9772135381059567e-13	1.456791941871445e-13
90300000	0.00497743770405909	1.947681819370882e-49	3.495307699334956e-64	1.4368520074823736e-10	4.99168276593756e-15	0.0000451243039193916	-1.0667512850151517e-20	3.685069980433092e-18	4.363214779883382e-14	3.9772135381059567e-13	1.456791941871445e-13
90400000	0.00497743770405909	1.947681819370882e-49	3.495307699334956e-64	1.4368520074823736e-10	4.99168276593756e-15	0.0000451243039193916	-1.0667497282401763e-20	3.685069980433092e-18	4.363214779883382e-14	3.9772135381059567e-13	1.456791941871445e-13
90500000	0.00497743770405909	1.947681819370882e-49	3.495307699334956e-64	1.4368520074823736e-10	4.99168276593756e-15	0.0000451243039193916	-1.0667481714652009e-20	3.685069980433092e-18	4.363214779883382e-14	3.9772135381059567e-13	1.456791941871445e-13
90600000	0.00497743770405909	1.947681819370882e-49	3.4953076993349564e-64	1.4368520074823736e-10	4.99168276593756e-15	0.0000451243039193916	-1.0667466146902254e-20	3.685069980433092e-18	4.363214779883382e-14	3.9772135381059567e-13	1.456791941871445e-13
90700000	0.00497743770405909	1.947681819370882e-49	3.4953076993349564e-64	1.4368520074823736e-10	4.99168276593756e-15	0.0000451243039193916	-1.06674505791525e-20	3.685069980433092e-18	4.363214779883382e-14	3.9772135381059567e-13	1.456791941871445e-13
90800000	0.00497743770405909	1.947681819370882e-49	3.4953076993349564e-64	1.4368520074823736e-10	4.99168276593756e-15	0.0000451243039193916	-1.0667435011402747e-20	3.685069980433092e-18	4.363214779883382e-14	3.9772135381059567e-13	1.456791941871445e-13
90900000	0.00497743770405909	1.947681819370882e-49	3.4953076993349564e-64	1.4368520074823736e-10	4.99168276593756e-15	0.0000451243039193916	-1.0667419443652993e-20	3.685069980433092e-18	4.363214779883382e-14	3.9772135381059567e-13	1.456791941871445e-13
91000000	0.00497743770405909	1.947681819370882e-49	3.4953076993349564e-64	1.4368520074823736e-10	4.99168276593756e-15	0.0000451243039193916	-1.0667403875903239e-20	3.685069980433092e-18	4.363214779883382e-14	3.9772135381059567e-13	1.456791941871445e-13
91100000	0.00497743770405909	1.947681819370882e-49	3.4953076993349564e-64	1.4368520074823736e-10	4.99168276593756e-15	0.0000451243039193916	-1.0667388308153485e-20	3.685069980433092e-18	4.363214779883382e-14	3.9772135381059567e-13	1.456791941871445e-13
91200000	0.00497743770405909	1.947681819370882e-49	3.4953076993349564e-64	1.4368520074823736e-10	4.99168276593756e-15	0.0000451243039193916	-1.0667372740403732e-20	3.685069980433092e-18	4.363214779883382e-14	3.9772135381059567e-13	1.456791941871445e-13
91300000	0.00497743770405909	1.947681819370882e-49	3.4953076993349564e-64	1.4368520074823736e-10	4.99168276593756e-15	0.0000451243039193916	-1.0667357172653978e-20	3.685069980433092e-18	4.363214779883382e-14	3.9772135381059567e-13	1.456791941871445e-13
91400000	0.00497743770405909	1.947681819370882e-49	3.4953076993349564e-64	1.4368520074823736e-10	4.99168276593756e-15	0.0000451243039193916	-1.0667341604904224e-20	3.685069980433092e-18	4.363214779883382e-14	3.9772135381059567e-13	1.456791941871445e-13
91500000	0.00497743770405909	1.947681819370882e-49	3.4953076993349564e-64	1.4368520074823736e-10	4.99168276593756e-15	0.0000451243039193916	-1.066732603715447e-20	3.685069980433092e-18	4.363214779883382e-14	3.9772135381059567e-13	1.456791941871445e-13
91600000	0.00497743770405909	1.947681819370882e-49	3.4953076993349564e-64	1.4368520074823736e-10	4.99168276593756e-15	0.0000451243039193916	-1.0667310469404715e-20	3.685069980433092e-18	4.363214779883382e-14	3.9772135381059567e-13	1.456791941871445e-13
91700000	0.00497743770405909	1.947681819370882e-49	3.4953076993349564e-64	1.4368520074823736e-10	4.99168276593756e-15	0.0000451243039193916	-1.0667294901654962e-20	3.685069980433092e-18	4.363214779883382e-14	3.9772135381059567e-13	1.456791941871445e-13
91800000	0.00497743770405909	1.947681819370882e-49	3.4953076993349564e-64	1.4368520074823736e-10	4.99168276593756e-15	0.0000451243039193916	-1.0667279333905208e-20	3.685069980433092e-18	4.363214779883382e-14	3.9772135381059567e-13	1.456791941871445e-13
91900000	0.00497743770405909	1.947681819370882e-49	3.4953076993349564e-64	1.4368520074823736e-10	4.99168276593756e-15	0.0000451243039193916	-1.0667263766155454e-20	3.685069980433092e-18	4.363214779883382e-14	3.9772135381059567e-13	1.456791941871445e-13
92000000	0.00497743770405909	1.947681819370882e-49	3.4953076993349564e-64	1.4368520074823736e-10	4.99168276593756e-15	0.0000451243039193916	-1.06672481984057e-20	3.685069980433092e-18	4.363214779883382e-14	3.9772135381059567e-13	1.456791941871445e-13
92100000	0.00497743770405909	1.947681819370882e-49	3.4953076993349564e-64	1.4368520074823736e-10	4.99168276593756e-15	0.0000451243039193916	-1.0667232630655947e-20	3.685069980433092e-18	4.363214779883382e-14	3.9772135381059567e-13	1.456791941871445e-13
92200000	0.00497743770405909	1.947681819370882e-49	3.4953076993349564e-64	1.4368520074823736e-10	4.99168276593756e-15	0.0000451243039193916	-1.0667217062906193e-20	3.685069980433092e-18	4.363214779883382e-14	3.9772135381059567e-13	1.456791941871445e-13
92300000	0.00497743770405909	1.947681819370882e-49	3.4953076993349564e-64	1.4368520074823736e-10	4.99168276593756e-15	0.0000451243039193916	-1.066720149515644e-20	3.685069980433092e-18	4.363214779883382e-14	3.9772135381059567e-13	1.456791941871445e-13
92400000	0.00497743770405909	1.947681819370882e-49	3.4953076993349564e-64	1.4368520074823736e-10	4.99168276593756e-15	0.0000451243039193916	-1.0667185927406686e-20	3.685069980433092e-18	4.363214779883382e-14	3.9772135381059567e-13	1.456791941871445e-13
92500000	0.00497743770405909	1.947681819370882e-49	3.4953076993349564e-64	1.4368520074823736e-10	4.99168276593756e-15	0.0000451243039193916	-1.0667170359656932e-20	3.685069980433092e-18	4.363214779883382e-14	3.9772135381059567e-13	1.456791941871445e-13
92600000	0.00497743770405909	1.947681819370882e-49	3.4953076993349564e-64	1.4368520074823736e-10	4.99168276593756e-15	0.0000451243039193916	-1.0667154791907177e-20	3.685069980433092e-18	4.363214779883382e-14	3.9772135381059567e-13	1.456791941871445e-13
92700000	0.00497743770405909	1.947681819370882e-49	3.4953076993349564e-64	1.4368520074823736e-10	4.99168276593756e-15	0.0000451243039193916	-1.0667139224157423e-20	3.685069980433092e-18	4.363214779883382e-14	3.9772135381059567e-13	1.456791941871445e-13
92800000	0.00497743770405909	1.947681819370882e-49	3.4953076993349564e-64	1.4368520074823736e-10	4.99168276593756e-15	0.0000451243039193916	-1.066712365640767e-20	3.685069980433092e-18	4.363214779883382e-14	3.9772135381059567e-13	1.456791941871445e-13
92900000	0.00497743770405909	1.947681819370882e-49	3.4953076993349564e-64	1.4368520074823736e-10	4.99168276593756e-15	0.0000451243039193916	-1.0667108088657916e-20	3.685069980433092e-18	4.363214779883382e-14	3.9772135381059567e-13	1.456791941871445e-13
93000000	0.00497743770405909	1.947681819370882e-49	3.4953076993349564e-64	1.4368520074823736e-10	4.99168276593756e-15	0.0000451243039193916	-1.0667092520908162e-20	3.685069980433092e-18	4.363214779883382e-14	3.9772135381059567e-13	1.456791941871445e-13
93100000	0.00497743770405909	1.947681819370882e-49	3.4953076993349564e-64	1.4368520074823736e-10	4.99168276593756e-15	0.0000451243039193916	-1.0667076953158408e-20	3.685069980433092e-18	4.363214779883382e-14	3.9772135381059567e-13	1.456791941871445e-13
93200000	0.00497743770405909	1.947681819370882e-49	3.4953076993349564e-64	1.4368520074823736e-10	4.99168276593756e-15	0.0000451243039193916	-1.0667061385408655e-20	3.685069980433092e-18	4.363214779883382e-14	3.9772135381059567e-13	1.456791941871445e-13
93300000	0.00497743770405909	1.947681819370882e-49	3.4953076993349564e-64	1.4368520074823736e-10	4.99168276593756e-15	0.0000451243039193916	-1.0667045817658901e-20	3.685069980433092e-18	4.363214779883382e-14	3.9772135381059567e-13	1.456791941871445e-13
93400000	0.00497743770405909	1.947681819370882e-49	3.4953076993349564e-64	1.4368520074823736e-10	4.99168276593756e-15	0.0000451243039193916	-1.0667030249909147e-20	3.685069980433092e-18	4.363214779883382e-14	3.9772135381059567e-13	1.456791941871445e-13
93500000	0.00497743770405909	1.947681819370882e-49	3.4953076993349564e-64	1.4368520074823736e-10	4.99168276593756e-15	0.0000451243039193916	-1.0667014682159393e-20	3.685069980433092e-18	4.363214779883382e-14	3.9772135381059567e-13	1.456791941871445e-13
93600000	0.00497743770405909	1.947681819370882e-49	3.4953076993349564e-64	1.4368520074823736e-10	4.99168276593756e-15	0.0000451243039193916	-1.0666999114409638e-20	3.685069980433092e-18	4.363214779883382e-14	3.9772135381059567e-13	1.456791941871445e-13
93700000	0.00497743770405909	1.947681819370882e-49	3.4953076993349564e-64	1.4368520074823736e-10	4.99168276593756e-15	0.0000451243039193916	-1.0666983546659885e-20	3.685069980433092e-18	4.363214779883382e-14	3.9772135381059567e-13	1.456791941871445e-13
93800000	0.00497743770405909	1.947681819370882e-49	3.4953076993349564e-64	1.4368520074823736e-10	4.99168276593756e-15	0.0000451243039193916	-1.0666967978910131e-20	3.685069980433092e-18	4.363214779883382e-14	3.9772135381059567e-13	1.456791941871445e-13
93900000	0.00497743770405909	1.947681819370882e-49	3.4953076993349564e-64	1.4368520074823736e-10	4.99168276593756e-15	0.0000451243039193916	-1.0666952411160377e-20	3.685069980433092e-18	4.363214779883382e-14	3.9772135381059567e-13	1.456791941871445e-13
94000000	0.00497743770405909	1.947681819370882e-49	3.4953076993349564e-64	1.4368520074823736e-10	4.99168276593756e-15	0.0000451243039193916	-1.0666936843410623e-20	3.685069980433092e-18	4.363214779883382e-14	3.9772135381059567e-13	1.456791941871445e-13
94100000	0.00497743770405909	1.947681819370882e-49	3.4953076993349564e-64	1.4368520074823736e-10	4.99168276593756e-15	0.0000451243039193916	-1.066692127566087e-20	3.685069980433092e-18	4.363214779883382e-14	3.9772135381059567e-13	1.456791941871445e-13
94200000	0.00497743770405909	1.947681819370882e-49	3.4953076993349564e-64	1.4368520074823736e-10	4.99168276593756e-15	0.0000451243039193916	-1.0666905707911116e-20	3.685069980433092e-18	4.363214779883382e-14	3.9772135381059567e-13	1.456791941871445e-13
94300000	0.00497743770405909	1.947681819370882e-49	3.4953076993349564e-64	1.4368520074823736e-10	4.99168276593756e-15	0.0000451243039193916	-1.0666890140161362e-20	3.685069980433092e-18	4.363214779883382e-14	3.9772135381059567e-13	1.456791941871445e-13
94400000	0.00497743770405909	1.947681819370882e-49	3.4953076993349564e-64	1.4368520074823736e-10	4.99168276593756e-15	0.0000451243039193916	-1.0666874572411609e-20	3.685069980433092e-18	4.363214779883382e-14	3.9772135381059567e-13	1.456791941871445e-13
94500000	0.00497743770405909	1.947681819370882e-49	3.4953076993349564e-64	1.4368520074823736e-10	4.99168276593756e-15	0.0000451243039193916	-1.0666859004661855e-20	3.685069980433092e-18	4.363214779883382e-14	3.9772135381059567e-13	1.456791941871445e-13
94600000	0.00497743770405909	1.947681819370882e-49	3.4953076993349564e-64	1.4368520074823736e-10	4.99168276593756e-15	0.0000451243039193916	-1.06668434369121e-20	3.685069980433092e-18	4.363214779883382e-14	3.9772135381059567e-13	1.456791941871445e-13
94700000	0.00497743770405909	1.947681819370882e-49	3.4953076993349564e-64	1.4368520074823736e-10	4.99168276593756e-15	0.0000451243039193916	-1.0666827869162346e-20	3.685069980433092e-18	4.363214779883382e-14	3.9772135381059567e-13	1.456791941871445e-13
94800000	0.00497743770405909	1.947681819370882e-49	3.4953076993349564e-64	1.4368520074823736e-10	4.99168276593756e-15	0.0000451243039193916	-1.0666812301412592e-20	3.685069980433092e-18	4.363214779883382e-14	3.9772135381059567e-13	1.456791941871445e-13
94900000	0.00497743770405909	1.947681819370882e-49	3.4953076993349564e-64	1.4368520074823736e-10	4.99168276593756e-15	0.0000451243039193916	-1.0666796733662839e-20	3.685069980433092e-18	4.363214779883382e-14	3.9772135381059567e-13	1.456791941871445e-13
95000000	0.00497743770405909	1.947681819370882e-49	3.4953076993349564e-64	1.4368520074823736e-10	4.99168276593756e-15	0.0000451243039193916	-1.0666781165913085e-20	3.685069980433092e-18	4.363214779883382e-14	3.9772135381059567e-13	1.456791941871445e-13
95100000	0.00497743770405909	1.947681819370882e-49	3.4953076993349564e-64	1.4368520074823736e-10	4.99168276593756e-15	0.0000451243039193916	-1.0666765598163331e-20	3.685069980433092e-18	4.363214779883382e-14	3.9772135381059567e-13	1.456791941871445e-13
95200000	0.00497743770405909	1.947681819370882e-49	3.4953076993349564e-64	1.4368520074823736e-10	4.99168276593756e-15	0.0000451243039193916	-1.0666750030413577e-20	3.685069980433092e-18	4.363214779883382e-14	3.9772135381059567e-13	1.456791941871445e-13
95300000	0.00497743770405909	1.947681819370882e-49	3.4953076993349564e-64	1.4368520074823736e-10	4.99168276593756e-15	0.0000451243039193916	-1.0666734462663824e-20	3.685069980433092e-18	4.363214779883382e-14	3.9772135381059567e-13	1.456791941871445e-13
95400000	0.00497743770405909	1.947681819370882e-49	3.4953076993349564e-64	1.4368520074823736e-10	4.99168276593756e-15	0.0000451243039193916	-1.066671889491407e-20	3.685069980433092e-18	4.363214779883382e-14	3.9772135381059567e-13	1.456791941871445e-13
95500000	0.00497743770405909	1.947681819370882e-49	3.4953076993349564e-64	1.4368520074823736e-10	4.99168276593756e-15	0.0000451243039193916	-1.0666703327164316e-20	3.685069980433092e-18	4.363214779883382e-14	3.9772135381059567e-13	1.456791941871445e-13
95600000	0.00497743770405909	1.947681819370882e-49	3.4953076993349564e-64	1.4368520074823736e-10	4.99168276593756e-15	0.0000451243039193916	-1.0666687759414561e-20	3.685069980433092e-18	4.363214779883382e-14	3.9772135381059567e-13	1.456791941871445e-13
95700000	0.00497743770405909	1.947681819370882e-49	3.4953076993349564e-64	1.4368520074823736e-10	4.99168276593756e-15	0.0000451243039193916	-1.0666672191664807e-20	3.685069980433092e-18	4.363214779883382e-14	3.9772135381059567e-13	1.456791941871445e-13
95800000	0.00497743770405909	1.947681819370882e-49	3.4953076993349564e-64	1.4368520074823736e-10	4.99168276593756e-15	0.0000451243039193916	-1.0666656623915054e-20	3.685069980433092e-18	4.363214779883382e-14	3.9772135381059567e-13	1.456791941871445e-13
95900000	0.00497743770405909	1.947681819370882e-49	3.4953076993349564e-64	1.4368520074823736e-10	4.99168276593756e-15	0.0000451243039193916	-1.06666410561653e-20	3.685069980433092e-18	4.363214779883382e-14	3.9772135381059567e-13	1.456791941871445e-13
96000000	0.00497743770405909	1.947681819370882e-49	3.4953076993349564e-64	1.4368520074823736e-10	4.99168276593756e-15	0.0000451243039193916	-1.0666625488415546e-20	3.685069980433092e-18	4.363214779883382e-14	3.9772135381059567e-13	1.456791941871445e-13
96100000	0.00497743770405909	1.947681819370882e-49	3.4953076993349564e-64	1.4368520074823736e-10	4.99168276593756e-15	0.0000451243039193916	-1.0666609920665793e-20	3.685069980433092e-18	4.363214779883382e-14	3.9772135381059567e-13	1.456791941871445e-13
96200000	0.00497743770405909	1.947681819370882e-49	3.4953076993349564e-64	1.4368520074823736e-10	4.99168276593756e-15	0.0000451243039193916	-1.0666594352916039e-20	3.685069980433092e-18	4.363214779883382e-14	3.9772135381059567e-13	1.456791941871445e-13
96300000	0.00497743770405909	1.947681819370882e-49	3.4953076993349564e-64	1.4368520074823736e-10	4.99168276593756e-15	0.0000451243039193916	-1.0666578785166285e-20	3.685069980433092e-18	4.363214779883382e-14	3.9772135381059567e-13	1.456791941871445e-13
96400000	0.00497743770405909	1.947681819370882e-49	3.4953076993349564e-64	1.4368520074823736e-10	4.99168276593756e-15	0.0000451243039193916	-1.0666563217416531e-20	3.685069980433092e-18	4.363214779883382e-14	3.9772135381059567e-13	1.456791941871445e-13
96500000	0.00497743770405909	1.947681819370882e-49	3.4953076993349564e-64	1.4368520074823736e-10	4.99168276593756e-15	0.0000451243039193916	-1.0666547649666778e-20	3.685069980433092e-18	4.363214779883382e-14	3.9772135381059567e-13	1.456791941871445e-13
96600000	0.00497743770405909	1.947681819370882e-49	3.4953076993349564e-64	1.4368520074823736e-10	4.99168276593756e-15	0.0000451243039193916	-1.0666532081917023e-20	3.685069980433092e-18	4.363214779883382e-14	3.9772135381059567e-13	1.456791941871445e-13
96700000	0.00497743770405909	1.947681819370882e-49	3.4953076993349564e-64	1.4368520074823736e-10	4.99168276593756e-15	0.0000451243039193916	-1.0666516514167269e-20	3.685069980433092e-18	4.363214779883382e-14	3.9772135381059567e-13	1.456791941871445e-13
96800000	0.00497743770405909	1.947681819370882e-49	3.4953076993349564e-64	1.4368520074823736e-10	4.99168276593756e-15	0.0000451243039193916	-1.0666500946417515e-20	3.685069980433092e-18	4.363214779883382e-14	3.9772135381059567e-13	1.456791941871445e-13
96900000	0.00497743770405909	1.947681819370882e-49	3.4953076993349564e-64	1.4368520074823736e-10	4.99168276593756e-15	0.0000451243039193916	-1.0666485378667761e-20	3.685069980433092e-18	4.363214779883382e-14	3.9772135381059567e-13	1.456791941871445e-13
97000000	0.00497743770405909	1.947681819370882e-49	3.4953076993349564e-64	1.4368520074823736e-10	4.99168276593756e-15	0.0000451243039193916	-1.0666469810918008e-20	3.685069980433092e-18	4.363214779883382e-14	3.9772135381059567e-13	1.456791941871445e-13
97100000	0.00497743770405909	1.947681819370882e-49	3.4953076993349564e-64	1.4368520074823736e-10	4.99168276593756e-15	0.0000451243039193916	-1.0666454243168254e-20	3.685069980433092e-18	4.363214779883382e-14	3.9772135381059567e-13	1.456791941871445e-13
97200000	0.00497743770405909	1.947681819370882e-49	3.4953076993349564e-64	1.4368520074823736e-10	4.99168276593756e-15	0.0000451243039193916	-1.06664386754185e-20	3.685069980433092e-18	4.363214779883382e-14	3.9772135381059567e-13	1.456791941871445e-13
97300000	0.00497743770405909	1.947681819370882e-49	3.4953076993349564e-64	1.4368520074823733e-10	4.99168276593756e-15	0.0000451243039193916	-1.0666423107668747e-20	3.685069980433092e-18	4.363214779883382e-14	3.9772135381059567e-13	1.456791941871445e-13
97400000	0.00497743770405909	1.947681819370882e-49	3.4953076993349564e-64	1.4368520074823733e-10	4.99168276593756e-15	0.0000451243039193916	-1.0666407539918993e-20	3.685069980433092e-18	4.363214779883382e-14	3.9772135381059567e-13	1.456791941871445e-13
97500000	0.00497743770405909	1.9476818193708816e-49	3.4953076993349564e-64	1.4368520074823733e-10	4.99168276593756e-15	0.0000451243039193916	-1.0666391972169238e-20	3.685069980433092e-18	4.363214779883382e-14	3.9772135381059567e-13	1.456791941871445e-13
97600000	0.00497743770405909	1.9476818193708816e-49	3.4953076993349564e-64	1.4368520074823733e-10	4.99168276593756e-15	0.0000451243039193916	-1.0666376404419484e-20	3.685069980433092e-18	4.363214779883382e-14	3.9772135381059567e-13	1.456791941871445e-13
97700000	0.00497743770405909	1.9476818193708816e-49	3.4953076993349564e-64	1.4368520074823733e-10	4.99168276593756e-15	0.0000451243039193916	-1.066636083666973e-20	3.685069980433092e-18	4.363214779883382e-14	3.9772135381059567e-13	1.456791941871445e-13
97800000	0.00497743770405909	1.9476818193708816e-49	3.4953076993349564e-64	1.4368520074823733e-10	4.99168276593756e-15	0.0000451243039193916	-1.0666345268919977e-20	3.685069980433092e-18	4.363214779883382e-14	3.9772135381059567e-13	1.456791941871445e-13
97900000	0.00497743770405909	1.9476818193708816e-49	3.4953076993349564e-64	1.4368520074823733e-10	4.99168276593756e-15	0.0000451243039193916	-1.0666329701170223e-20	3.685069980433092e-18	4.363214779883382e-14	3.9772135381059567e-13	1.456791941871445e-13
98000000	0.00497743770405909	1.9476818193708816e-49	3.4953076993349564e-64	1.4368520074823733e-10	4.99168276593756e-15	0.0000451243039193916	-1.0666314133420469e-20	3.685069980433092e-18	4.363214779883382e-14	3.9772135381059567e-13	1.456791941871445e-13
98100000	0.00497743770405909	1.9476818193708816e-49	3.495307699334956e-64	1.4368520074823733e-10	4.99168276593756e-15	0.0000451243039193916	-1.0666298565670715e-20	3.685069980433092e-18	4.363214779883382e-14	3.9772135381059567e-13	1.456791941871445e-13
98200000	0.00497743770405909	1.9476818193708816e-49	3.495307699334956e-64	1.4368520074823733e-10	4.99168276593756e-15	0.0000451243039193916	-1.0666282997920962e-20	3.685069980433092e-18	4.363214779883382e-14	3.9772135381059567e-13	1.456791941871445e-13
98300000	0.00497743770405909	1.9476818193708816e-49	3.495307699334956e-64	1.4368520074823733e-10	4.99168276593756e-15	0.0000451243039193916	-1.0666267430171208e-20	3.685069980433092e-18	4.363214779883382e-14	3.9772135381059567e-13	1.456791941871445e-13
98400000	0.00497743770405909	1.9476818193708816e-49	3.495307699334956e-64	1.4368520074823733e-10	4.99168276593756e-15	0.0000451243039193916	-1.0666251862421454e-20	3.685069980433092e-18	4.363214779883382e-14	3.9772135381059567e-13	1.456791941871445e-13
98500000	0.00497743770405909	1.9476818193708816e-49	3.495307699334956e-64	1.4368520074823733e-10	4.99168276593756e-15	0.0000451243039193916	-1.0666236294671699e-20	3.685069980433092e-18	4.363214779883382e-14	3.9772135381059567e-13	1.456791941871445e-13
98600000	0.00497743770405909	1.9476818193708816e-49	3.495307699334956e-64	1.4368520074823733e-10	4.99168276593756e-15	0.0000451243039193916	-1.0666220726921945e-20	3.685069980433092e-18	4.363214779883382e-14	3.9772135381059567e-13	1.456791941871445e-13
98700000	0.00497743770405909	1.9476818193708816e-49	3.495307699334956e-64	1.4368520074823733e-10	4.99168276593756e-15	0.0000451243039193916	-1.0666205159172192e-20	3.685069980433092e-18	4.363214779883382e-14	3.9772135381059567e-13	1.456791941871445e-13
98800000	0.00497743770405909	1.9476818193708816e-49	3.495307699334956e-64	1.4368520074823733e-10	4.99168276593756e-15	0.0000451243039193916	-1.0666189591422438e-20	3.685069980433092e-18	4.363214779883382e-14	3.9772135381059567e-13	1.456791941871445e-13
98900000	0.00497743770405909	1.9476818193708816e-49	3.495307699334956e-64	1.4368520074823733e-10	4.99168276593756e-15	0.0000451243039193916	-1.0666174023672684e-20	3.685069980433092e-18	4.363214779883382e-14	3.9772135381059567e-13	1.456791941871445e-13
99000000	0.00497743770405909	1.9476818193708816e-49	3.495307699334956e-64	1.4368520074823733e-10	4.99168276593756e-15	0.0000451243039193916	-1.066615845592293e-20	3.685069980433092e-18	4.363214779883382e-14	3.9772135381059567e-13	1.456791941871445e-13
99100000	0.00497743770405909	1.9476818193708816e-49	3.495307699334956e-64	1.4368520074823733e-10	4.99168276593756e-15	0.0000451243039193916	-1.0666142888173177e-20	3.685069980433092e-18	4.363214779883382e-14	3.9772135381059567e-13	1.456791941871445e-13
99200000	0.00497743770405909	1.9476818193708816e-49	3.495307699334956e-64	1.4368520074823733e-10	4.99168276593756e-15	0.0000451243039193916	-1.0666127320423423e-20	3.685069980433092e-18	4.363214779883382e-14	3.9772135381059567e-13	1.456791941871445e-13
99300000	0.00497743770405909	1.9476818193708816e-49	3.495307699334956e-64	1.4368520074823733e-10	4.99168276593756e-15	0.0000451243039193916	-1.066611175267367e-20	3.685069980433092e-18	4.363214779883382e-14	3.9772135381059567e-13	1.456791941871445e-13
99400000	0.00497743770405909	1.9476818193708816e-49	3.495307699334956e-64	1.4368520074823733e-10	4.99168276593756e-15	0.0000451243039193916	-1.0666096184923916e-20	3.685069980433092e-18	4.363214779883382e-14	3.9772135381059567e-13	1.456791941871445e-13
99500000	0.00497743770405909	1.9476818193708816e-49	3.495307699334956e-64	1.4368520074823733e-10	4.99168276593756e-15	0.0000451243039193916	-1.066608061717416e-20	3.685069980433092e-18	4.363214779883382e-14	3.9772135381059567e-13	1.456791941871445e-13
99600000	0.00497743770405909	1.9476818193708816e-49	3.495307699334956e-64	1.4368520074823733e-10	4.99168276593756e-15	0.0000451243039193916	-1.0666065049424407e-20	3.685069980433092e-18	4.363214779883382e-14	3.9772135381059567e-13	1.456791941871445e-13
99700000	0.00497743770405909	1.9476818193708816e-49	3.495307699334956e-64	1.4368520074823733e-10	4.99168276593756e-15	0.0000451243039193916	-1.0666049481674653e-20	3.685069980433092e-18	4.363214779883382e-14	3.9772135381059567e-13	1.456791941871445e-13
99800000	0.00497743770405909	1.9476818193708816e-49	3.495307699334956e-64	1.4368520074823733e-10	4.99168276593756e-15	0.0000451243039193916	-1.06660339139249e-20	3.685069980433092e-18	4.363214779883382e-14	3.9772135381059567e-13	1.456791941871445e-13
99900000	0.00497743770405909	1.9476818193708816e-49	3.495307699334956e-64	1.4368520074823733e-10	4.99168276593756e-15	0.0000451243039193916	-1.0666018346175146e-20	3.685069980433092e-18	4.363214779883382e-14	3.9772135381059567e-13	1.456791941871445e-13
100000000	0.00497743770405909	1.9476818193708816e-49	3.495307699334956e-64	1.4368520074823733e-10	4.99168276593756e-15	0.0000451243039193916	-1.0666002778425392e-20	3.685069980433092e-18	4.363214779883382e-14	3.9772135381059567e-13	1.456791941871445e-13
