# Supplementary material for: Thermodynamics Underpinning the Microbial Community‐Level Nitrogen Energy Metabolism
Source: Environ Microbiol. 2025 Feb 16;27(2):e70055. doi: 10.1111/1462-2920.70055 (PMC11830459; doi:10.1111/1462-2920.70055)
Supplement: Supplementary file 1 — Data S1. [file EMI-27-e70055-s001.zip › SI/Nnetwork/Results/kdef_-10/Iin_-5/p_0.2/O2_-8._H_-6.5.csv]

time	N2	N2H4	N2H5	N2O	NH2OH	NH3	NH3OH	NH4	NO	NO2	NO3
0	0.00001	0.00001	0.00001	0.00001	0.00001	0.00001	0.00001	0.00001	0.00001	0.00001	0.00001
100000	0.004910781871553979	1.9407359316510754e-49	3.7201987861698503e-62	3.2460441815473325e-11	7.856052519195963e-15	0.0001784361918486761	-1.3167567283193056e-20	4.608061599101406e-16	6.9557869491193724e-15	9.907809575717459e-14	8.131153445887239e-15
200000	0.004910781871553979	1.9407359316510773e-49	3.7201987861714187e-62	3.246044181547331e-11	7.85605251922162e-15	0.0001784361918486761	-1.3166789031434402e-20	4.608061649644533e-16	6.955786949119374e-15	9.907809576066733e-14	8.131153445887239e-15
300000	0.004910781871553979	1.940735931651076e-49	3.7201987861714536e-62	3.246044181547331e-11	7.856052519222199e-15	0.0001784361918486761	-1.3166010779675712e-20	4.608061650787972e-16	6.955786949119373e-15	9.907809576074642e-14	8.131153445887237e-15
400000	0.004910781871553979	1.9407359316510754e-49	3.720198786171455e-62	3.246044181547331e-11	7.856052519222234e-15	0.0001784361918486761	-1.316523252791702e-20	4.608061650859116e-16	6.9557869491193724e-15	9.907809576075136e-14	8.131153445887236e-15
500000	0.004910781871553979	1.9407359316510747e-49	3.7201987861714528e-62	3.246044181547332e-11	7.856052519222199e-15	0.0001784361918486761	-1.3164454276158328e-20	4.608061650793659e-16	6.9557869491193724e-15	9.907809576074685e-14	8.131153445887236e-15
600000	0.004910781871553979	1.9407359316510743e-49	3.7201987861714515e-62	3.246044181547332e-11	7.856052519222181e-15	0.00017843619184867608	-1.3163676024399636e-20	4.608061650760812e-16	6.9557869491193724e-15	9.907809576074459e-14	8.131153445887236e-15
700000	0.004910781871553979	1.9407359316510743e-49	3.7201987861714515e-62	3.246044181547332e-11	7.856052519222178e-15	0.00017843619184867608	-1.3162897772640945e-20	4.608061650754527e-16	6.9557869491193724e-15	9.907809576074416e-14	8.131153445887236e-15
800000	0.004910781871553979	1.9407359316510747e-49	3.720198786171452e-62	3.246044181547332e-11	7.856052519222186e-15	0.00017843619184867608	-1.3162119520882253e-20	4.608061650768756e-16	6.9557869491193724e-15	9.907809576074513e-14	8.131153445887236e-15
900000	0.004910781871553979	1.940735931651075e-49	3.720198786171453e-62	3.246044181547332e-11	7.8560525192222e-15	0.0001784361918486761	-1.3161341269123562e-20	4.608061650797451e-16	6.9557869491193724e-15	9.90780957607471e-14	8.131153445887236e-15
1000000	0.004910781871553979	1.9407359316510754e-49	3.7201987861714545e-62	3.246044181547331e-11	7.856052519222221e-15	0.0001784361918486761	-1.316056301736487e-20	4.608061650834566e-16	6.955786949119373e-15	9.907809576074967e-14	8.131153445887237e-15
1100000	0.004910781871553979	1.940735931651076e-49	3.720198786171456e-62	3.246044181547331e-11	7.856052519222241e-15	0.0001784361918486761	-1.3159784765606179e-20	4.608061650874051e-16	6.955786949119373e-15	9.907809576075238e-14	8.131153445887237e-15
1200000	0.004910781871553979	1.9407359316510766e-49	3.7201987861714575e-62	3.246044181547331e-11	7.85605251922226e-15	0.0001784361918486761	-1.3159006513847487e-20	4.608061650909859e-16	6.955786949119373e-15	9.907809576075484e-14	8.131153445887239e-15
1300000	0.004910781871553979	1.940735931651077e-49	3.7201987861714584e-62	3.246044181547331e-11	7.856052519222275e-15	0.0001784361918486761	-1.3158228262088795e-20	4.608061650935942e-16	6.955786949119374e-15	9.907809576075663e-14	8.131153445887239e-15
1400000	0.004910781871553979	1.9407359316510773e-49	3.720198786171459e-62	3.246044181547331e-11	7.85605251922228e-15	0.0001784361918486761	-1.3157450010330103e-20	4.608061650946252e-16	6.955786949119374e-15	9.907809576075734e-14	8.131153445887239e-15
1500000	0.004910781871553979	1.9407359316510773e-49	3.720198786171459e-62	3.246044181547331e-11	7.85605251922228e-15	0.0001784361918486761	-1.3156671758571412e-20	4.608061650946168e-16	6.955786949119374e-15	9.907809576075733e-14	8.131153445887239e-15
1600000	0.004910781871553979	1.9407359316510773e-49	3.720198786171459e-62	3.246044181547331e-11	7.85605251922228e-15	0.0001784361918486761	-1.315589350681272e-20	4.60806165094611e-16	6.955786949119374e-15	9.907809576075733e-14	8.131153445887239e-15
1700000	0.004910781871553979	1.9407359316510773e-49	3.720198786171459e-62	3.246044181547331e-11	7.85605251922228e-15	0.0001784361918486761	-1.3155115255054028e-20	4.608061650946084e-16	6.955786949119374e-15	9.907809576075733e-14	8.131153445887239e-15
1800000	0.004910781871553979	1.9407359316510773e-49	3.720198786171459e-62	3.246044181547331e-11	7.85605251922228e-15	0.0001784361918486761	-1.3154337003295336e-20	4.60806165094608e-16	6.955786949119374e-15	9.907809576075733e-14	8.131153445887239e-15
1900000	0.004910781871553979	1.940735931651077e-49	3.720198786171459e-62	3.246044181547331e-11	7.85605251922228e-15	0.0001784361918486761	-1.3153558751536644e-20	4.608061650946095e-16	6.955786949119374e-15	9.907809576075733e-14	8.131153445887239e-15
2000000	0.004910781871553979	1.940735931651077e-49	3.720198786171459e-62	3.246044181547331e-11	7.85605251922228e-15	0.0001784361918486761	-1.3152780499777953e-20	4.608061650946122e-16	6.955786949119374e-15	9.907809576075733e-14	8.131153445887237e-15
2100000	0.004910781871553979	1.940735931651077e-49	3.720198786171459e-62	3.246044181547332e-11	7.856052519222281e-15	0.0001784361918486761	-1.315200224801926e-20	4.608061650946157e-16	6.955786949119373e-15	9.907809576075733e-14	8.131153445887237e-15
2200000	0.004910781871553979	1.9407359316510766e-49	3.720198786171459e-62	3.246044181547332e-11	7.856052519222281e-15	0.0001784361918486761	-1.3151223996260569e-20	4.608061650946192e-16	6.955786949119373e-15	9.907809576075734e-14	8.131153445887237e-15
2300000	0.004910781871553979	1.9407359316510766e-49	3.720198786171459e-62	3.246044181547332e-11	7.856052519222281e-15	0.0001784361918486761	-1.3150445744501877e-20	4.608061650946225e-16	6.955786949119373e-15	9.907809576075734e-14	8.131153445887237e-15
2400000	0.004910781871553979	1.940735931651076e-49	3.720198786171459e-62	3.246044181547332e-11	7.856052519222281e-15	0.0001784361918486761	-1.3149667492743185e-20	4.608061650946247e-16	6.955786949119373e-15	9.907809576075734e-14	8.131153445887237e-15
2500000	0.004910781871553979	1.940735931651076e-49	3.720198786171459e-62	3.246044181547332e-11	7.856052519222281e-15	0.0001784361918486761	-1.3148889240984494e-20	4.608061650946255e-16	6.955786949119373e-15	9.907809576075734e-14	8.131153445887237e-15
2600000	0.004910781871553979	1.940735931651076e-49	3.720198786171459e-62	3.246044181547332e-11	7.856052519222281e-15	0.0001784361918486761	-1.3148110989225802e-20	4.608061650946255e-16	6.955786949119373e-15	9.907809576075734e-14	8.131153445887237e-15
2700000	0.004910781871553979	1.9407359316510758e-49	3.720198786171459e-62	3.246044181547332e-11	7.856052519222281e-15	0.0001784361918486761	-1.314733273746711e-20	4.608061650946255e-16	6.955786949119373e-15	9.907809576075734e-14	8.131153445887237e-15
2800000	0.004910781871553979	1.9407359316510758e-49	3.720198786171459e-62	3.246044181547332e-11	7.856052519222281e-15	0.0001784361918486761	-1.3146554485708418e-20	4.608061650946255e-16	6.955786949119373e-15	9.907809576075734e-14	8.131153445887237e-15
2900000	0.004910781871553979	1.9407359316510758e-49	3.720198786171459e-62	3.246044181547332e-11	7.856052519222281e-15	0.0001784361918486761	-1.3145776233949726e-20	4.608061650946255e-16	6.955786949119373e-15	9.907809576075734e-14	8.131153445887237e-15
3000000	0.004910781871553979	1.9407359316510754e-49	3.720198786171459e-62	3.246044181547332e-11	7.856052519222281e-15	0.0001784361918486761	-1.3144997982191034e-20	4.608061650946255e-16	6.955786949119373e-15	9.907809576075734e-14	8.131153445887237e-15
3100000	0.004910781871553979	1.9407359316510754e-49	3.720198786171459e-62	3.2460441815473325e-11	7.856052519222281e-15	0.0001784361918486761	-1.3144219730432343e-20	4.608061650946255e-16	6.955786949119373e-15	9.907809576075734e-14	8.131153445887237e-15
3200000	0.004910781871553979	1.9407359316510754e-49	3.720198786171459e-62	3.2460441815473325e-11	7.856052519222281e-15	0.0001784361918486761	-1.3143441478673651e-20	4.608061650946255e-16	6.955786949119373e-15	9.907809576075734e-14	8.131153445887237e-15
3300000	0.004910781871553979	1.9407359316510754e-49	3.720198786171459e-62	3.2460441815473325e-11	7.856052519222281e-15	0.0001784361918486761	-1.3142663226914959e-20	4.608061650946255e-16	6.955786949119373e-15	9.907809576075734e-14	8.131153445887237e-15
3400000	0.004910781871553979	1.940735931651075e-49	3.720198786171459e-62	3.2460441815473325e-11	7.856052519222281e-15	0.0001784361918486761	-1.3141884975156269e-20	4.608061650946255e-16	6.955786949119373e-15	9.907809576075734e-14	8.131153445887237e-15
3500000	0.004910781871553979	1.940735931651075e-49	3.720198786171459e-62	3.2460441815473325e-11	7.856052519222281e-15	0.0001784361918486761	-1.3141106723397577e-20	4.608061650946255e-16	6.955786949119373e-15	9.907809576075734e-14	8.131153445887237e-15
3600000	0.004910781871553979	1.940735931651075e-49	3.720198786171459e-62	3.2460441815473325e-11	7.856052519222281e-15	0.0001784361918486761	-1.3140328471638885e-20	4.608061650946255e-16	6.9557869491193724e-15	9.907809576075734e-14	8.131153445887237e-15
3700000	0.004910781871553979	1.940735931651075e-49	3.720198786171459e-62	3.2460441815473325e-11	7.856052519222281e-15	0.0001784361918486761	-1.3139550219880193e-20	4.608061650946254e-16	6.9557869491193724e-15	9.907809576075734e-14	8.131153445887237e-15
3800000	0.004910781871553979	1.940735931651075e-49	3.720198786171459e-62	3.2460441815473325e-11	7.856052519222281e-15	0.0001784361918486761	-1.3138771968121501e-20	4.608061650946254e-16	6.9557869491193724e-15	9.907809576075734e-14	8.131153445887237e-15
3900000	0.004910781871553979	1.9407359316510747e-49	3.720198786171459e-62	3.2460441815473325e-11	7.856052519222281e-15	0.0001784361918486761	-1.313799371636281e-20	4.608061650946254e-16	6.9557869491193724e-15	9.907809576075734e-14	8.131153445887237e-15
4000000	0.004910781871553979	1.9407359316510747e-49	3.720198786171459e-62	3.2460441815473325e-11	7.856052519222281e-15	0.0001784361918486761	-1.3137215464604118e-20	4.608061650946254e-16	6.9557869491193724e-15	9.907809576075734e-14	8.131153445887237e-15
4100000	0.004910781871553979	1.9407359316510747e-49	3.720198786171459e-62	3.2460441815473325e-11	7.856052519222281e-15	0.0001784361918486761	-1.3136437212845426e-20	4.608061650946254e-16	6.9557869491193724e-15	9.907809576075734e-14	8.131153445887237e-15
4200000	0.004910781871553979	1.9407359316510747e-49	3.720198786171459e-62	3.2460441815473325e-11	7.856052519222281e-15	0.0001784361918486761	-1.3135658961086734e-20	4.608061650946254e-16	6.9557869491193724e-15	9.907809576075734e-14	8.131153445887237e-15
4300000	0.004910781871553979	1.9407359316510747e-49	3.720198786171459e-62	3.2460441815473325e-11	7.856052519222281e-15	0.0001784361918486761	-1.3134880709328042e-20	4.608061650946254e-16	6.9557869491193724e-15	9.907809576075734e-14	8.131153445887237e-15
4400000	0.004910781871553979	1.9407359316510747e-49	3.720198786171459e-62	3.2460441815473325e-11	7.856052519222281e-15	0.0001784361918486761	-1.313410245756935e-20	4.608061650946254e-16	6.9557869491193724e-15	9.907809576075734e-14	8.131153445887237e-15
4500000	0.004910781871553979	1.9407359316510747e-49	3.720198786171459e-62	3.2460441815473325e-11	7.856052519222281e-15	0.0001784361918486761	-1.3133324205810659e-20	4.608061650946254e-16	6.9557869491193724e-15	9.907809576075734e-14	8.131153445887237e-15
4600000	0.004910781871553979	1.9407359316510747e-49	3.720198786171459e-62	3.2460441815473325e-11	7.856052519222281e-15	0.0001784361918486761	-1.3132545954051967e-20	4.608061650946254e-16	6.9557869491193724e-15	9.907809576075734e-14	8.131153445887237e-15
4700000	0.004910781871553979	1.9407359316510743e-49	3.720198786171459e-62	3.2460441815473325e-11	7.856052519222281e-15	0.0001784361918486761	-1.3131767702293275e-20	4.608061650946254e-16	6.9557869491193724e-15	9.907809576075734e-14	8.131153445887237e-15
4800000	0.004910781871553979	1.9407359316510743e-49	3.720198786171459e-62	3.2460441815473325e-11	7.856052519222281e-15	0.0001784361918486761	-1.3130989450534583e-20	4.608061650946254e-16	6.9557869491193724e-15	9.907809576075734e-14	8.131153445887237e-15
4900000	0.004910781871553979	1.9407359316510743e-49	3.720198786171459e-62	3.2460441815473325e-11	7.856052519222281e-15	0.0001784361918486761	-1.3130211198775892e-20	4.608061650946254e-16	6.9557869491193724e-15	9.907809576075734e-14	8.131153445887237e-15
5000000	0.004910781871553979	1.9407359316510743e-49	3.720198786171459e-62	3.2460441815473325e-11	7.856052519222281e-15	0.0001784361918486761	-1.31294329470172e-20	4.608061650946254e-16	6.9557869491193724e-15	9.907809576075734e-14	8.131153445887237e-15
5100000	0.004910781871553979	1.9407359316510743e-49	3.720198786171459e-62	3.2460441815473325e-11	7.856052519222281e-15	0.0001784361918486761	-1.3128654695258508e-20	4.608061650946254e-16	6.9557869491193724e-15	9.907809576075734e-14	8.131153445887237e-15
5200000	0.004910781871553979	1.9407359316510743e-49	3.720198786171459e-62	3.2460441815473325e-11	7.856052519222281e-15	0.0001784361918486761	-1.3127876443499816e-20	4.608061650946254e-16	6.9557869491193724e-15	9.907809576075734e-14	8.131153445887237e-15
5300000	0.004910781871553979	1.9407359316510743e-49	3.720198786171459e-62	3.2460441815473325e-11	7.856052519222281e-15	0.0001784361918486761	-1.3127098191741124e-20	4.608061650946254e-16	6.9557869491193724e-15	9.907809576075734e-14	8.131153445887237e-15
5400000	0.004910781871553979	1.9407359316510743e-49	3.720198786171459e-62	3.2460441815473325e-11	7.856052519222281e-15	0.0001784361918486761	-1.3126319939982433e-20	4.608061650946254e-16	6.9557869491193724e-15	9.907809576075734e-14	8.131153445887237e-15
5500000	0.004910781871553979	1.9407359316510743e-49	3.720198786171459e-62	3.2460441815473325e-11	7.856052519222281e-15	0.0001784361918486761	-1.312554168822374e-20	4.608061650946254e-16	6.9557869491193724e-15	9.907809576075734e-14	8.131153445887237e-15
5600000	0.004910781871553979	1.9407359316510743e-49	3.720198786171459e-62	3.2460441815473325e-11	7.856052519222281e-15	0.0001784361918486761	-1.3124763436465049e-20	4.608061650946254e-16	6.9557869491193724e-15	9.907809576075734e-14	8.131153445887237e-15
5700000	0.004910781871553979	1.9407359316510743e-49	3.720198786171459e-62	3.2460441815473325e-11	7.856052519222281e-15	0.0001784361918486761	-1.3123985184706357e-20	4.608061650946254e-16	6.9557869491193724e-15	9.907809576075734e-14	8.131153445887237e-15
5800000	0.004910781871553979	1.9407359316510743e-49	3.720198786171459e-62	3.2460441815473325e-11	7.856052519222281e-15	0.0001784361918486761	-1.3123206932947665e-20	4.608061650946254e-16	6.9557869491193724e-15	9.907809576075734e-14	8.131153445887237e-15
5900000	0.004910781871553979	1.9407359316510743e-49	3.720198786171459e-62	3.2460441815473325e-11	7.856052519222281e-15	0.0001784361918486761	-1.3122428681188973e-20	4.608061650946254e-16	6.9557869491193724e-15	9.907809576075734e-14	8.131153445887237e-15
6000000	0.004910781871553979	1.9407359316510743e-49	3.720198786171459e-62	3.2460441815473325e-11	7.856052519222281e-15	0.0001784361918486761	-1.3121650429430282e-20	4.608061650946254e-16	6.9557869491193724e-15	9.907809576075734e-14	8.131153445887237e-15
6100000	0.004910781871553979	1.9407359316510743e-49	3.720198786171459e-62	3.2460441815473325e-11	7.856052519222281e-15	0.0001784361918486761	-1.312087217767159e-20	4.608061650946254e-16	6.9557869491193724e-15	9.907809576075734e-14	8.131153445887237e-15
6200000	0.004910781871553979	1.9407359316510743e-49	3.720198786171459e-62	3.2460441815473325e-11	7.856052519222281e-15	0.0001784361918486761	-1.3120093925912898e-20	4.608061650946254e-16	6.9557869491193724e-15	9.907809576075734e-14	8.131153445887237e-15
6300000	0.004910781871553979	1.9407359316510743e-49	3.720198786171459e-62	3.2460441815473325e-11	7.856052519222281e-15	0.0001784361918486761	-1.3119315674154206e-20	4.608061650946254e-16	6.9557869491193724e-15	9.907809576075734e-14	8.131153445887237e-15
6400000	0.004910781871553979	1.9407359316510743e-49	3.720198786171459e-62	3.2460441815473325e-11	7.856052519222281e-15	0.0001784361918486761	-1.3118537422395514e-20	4.608061650946254e-16	6.9557869491193724e-15	9.907809576075734e-14	8.131153445887237e-15
6500000	0.004910781871553979	1.9407359316510743e-49	3.720198786171459e-62	3.2460441815473325e-11	7.856052519222281e-15	0.0001784361918486761	-1.3117759170636823e-20	4.608061650946254e-16	6.9557869491193724e-15	9.907809576075734e-14	8.131153445887237e-15
6600000	0.004910781871553979	1.9407359316510743e-49	3.720198786171459e-62	3.2460441815473325e-11	7.856052519222281e-15	0.0001784361918486761	-1.3116980918878131e-20	4.608061650946254e-16	6.9557869491193724e-15	9.907809576075734e-14	8.131153445887237e-15
6700000	0.004910781871553979	1.9407359316510743e-49	3.720198786171459e-62	3.2460441815473325e-11	7.856052519222281e-15	0.0001784361918486761	-1.311620266711944e-20	4.608061650946254e-16	6.9557869491193724e-15	9.907809576075734e-14	8.131153445887237e-15
6800000	0.004910781871553979	1.9407359316510743e-49	3.720198786171459e-62	3.2460441815473325e-11	7.856052519222281e-15	0.0001784361918486761	-1.3115424415360749e-20	4.608061650946254e-16	6.9557869491193724e-15	9.907809576075734e-14	8.131153445887237e-15
6900000	0.004910781871553979	1.9407359316510743e-49	3.720198786171459e-62	3.2460441815473325e-11	7.856052519222281e-15	0.0001784361918486761	-1.3114646163602057e-20	4.608061650946254e-16	6.9557869491193724e-15	9.907809576075734e-14	8.131153445887237e-15
7000000	0.004910781871553979	1.9407359316510743e-49	3.720198786171459e-62	3.2460441815473325e-11	7.856052519222281e-15	0.0001784361918486761	-1.3113867911843365e-20	4.608061650946254e-16	6.9557869491193724e-15	9.907809576075734e-14	8.131153445887237e-15
7100000	0.004910781871553979	1.9407359316510743e-49	3.720198786171459e-62	3.2460441815473325e-11	7.856052519222281e-15	0.0001784361918486761	-1.3113089660084673e-20	4.608061650946254e-16	6.9557869491193724e-15	9.907809576075734e-14	8.131153445887237e-15
7200000	0.004910781871553979	1.9407359316510747e-49	3.720198786171459e-62	3.2460441815473325e-11	7.856052519222281e-15	0.0001784361918486761	-1.3112311408325981e-20	4.608061650946254e-16	6.9557869491193724e-15	9.907809576075734e-14	8.131153445887237e-15
7300000	0.004910781871553979	1.9407359316510747e-49	3.720198786171459e-62	3.2460441815473325e-11	7.856052519222281e-15	0.0001784361918486761	-1.311153315656729e-20	4.608061650946254e-16	6.9557869491193724e-15	9.907809576075734e-14	8.131153445887237e-15
7400000	0.004910781871553979	1.9407359316510747e-49	3.720198786171459e-62	3.2460441815473325e-11	7.856052519222281e-15	0.0001784361918486761	-1.3110754904808598e-20	4.608061650946254e-16	6.9557869491193724e-15	9.907809576075734e-14	8.131153445887237e-15
7500000	0.004910781871553979	1.9407359316510747e-49	3.720198786171459e-62	3.2460441815473325e-11	7.856052519222281e-15	0.0001784361918486761	-1.3109976653049906e-20	4.608061650946254e-16	6.9557869491193724e-15	9.907809576075734e-14	8.131153445887237e-15
7600000	0.004910781871553979	1.9407359316510747e-49	3.720198786171459e-62	3.2460441815473325e-11	7.856052519222281e-15	0.0001784361918486761	-1.3109198401291214e-20	4.608061650946254e-16	6.9557869491193724e-15	9.907809576075734e-14	8.131153445887237e-15
7700000	0.004910781871553979	1.9407359316510747e-49	3.720198786171459e-62	3.2460441815473325e-11	7.856052519222281e-15	0.0001784361918486761	-1.3108420149532522e-20	4.608061650946254e-16	6.9557869491193724e-15	9.907809576075734e-14	8.131153445887237e-15
7800000	0.004910781871553979	1.9407359316510747e-49	3.720198786171459e-62	3.2460441815473325e-11	7.856052519222281e-15	0.0001784361918486761	-1.310764189777383e-20	4.608061650946254e-16	6.9557869491193724e-15	9.907809576075734e-14	8.131153445887237e-15
7900000	0.004910781871553979	1.9407359316510747e-49	3.720198786171459e-62	3.2460441815473325e-11	7.856052519222281e-15	0.0001784361918486761	-1.3106863646015139e-20	4.608061650946254e-16	6.9557869491193724e-15	9.907809576075734e-14	8.131153445887237e-15
8000000	0.004910781871553979	1.9407359316510747e-49	3.7201987861714584e-62	3.2460441815473325e-11	7.856052519222281e-15	0.0001784361918486761	-1.3106085394256447e-20	4.608061650946254e-16	6.9557869491193724e-15	9.907809576075734e-14	8.131153445887237e-15
8100000	0.004910781871553979	1.9407359316510747e-49	3.7201987861714584e-62	3.2460441815473325e-11	7.85605251922228e-15	0.0001784361918486761	-1.3105307142497755e-20	4.608061650946254e-16	6.9557869491193724e-15	9.907809576075734e-14	8.131153445887237e-15
8200000	0.004910781871553979	1.9407359316510747e-49	3.7201987861714584e-62	3.2460441815473325e-11	7.85605251922228e-15	0.0001784361918486761	-1.3104528890739063e-20	4.608061650946254e-16	6.9557869491193724e-15	9.907809576075734e-14	8.131153445887237e-15
8300000	0.004910781871553979	1.940735931651075e-49	3.7201987861714584e-62	3.246044181547332e-11	7.85605251922228e-15	0.0001784361918486761	-1.3103750638980372e-20	4.608061650946254e-16	6.9557869491193724e-15	9.907809576075734e-14	8.131153445887237e-15
8400000	0.004910781871553979	1.940735931651075e-49	3.7201987861714584e-62	3.246044181547332e-11	7.85605251922228e-15	0.0001784361918486761	-1.310297238722168e-20	4.608061650946254e-16	6.9557869491193724e-15	9.907809576075734e-14	8.131153445887237e-15
8500000	0.004910781871553979	1.940735931651075e-49	3.7201987861714584e-62	3.246044181547332e-11	7.85605251922228e-15	0.0001784361918486761	-1.3102194135462988e-20	4.608061650946254e-16	6.9557869491193724e-15	9.907809576075734e-14	8.131153445887237e-15
8600000	0.004910781871553979	1.940735931651075e-49	3.7201987861714584e-62	3.246044181547332e-11	7.85605251922228e-15	0.0001784361918486761	-1.3101415883704296e-20	4.608061650946254e-16	6.9557869491193724e-15	9.907809576075734e-14	8.131153445887237e-15
8700000	0.004910781871553979	1.940735931651075e-49	3.7201987861714584e-62	3.246044181547332e-11	7.85605251922228e-15	0.0001784361918486761	-1.3100637631945604e-20	4.608061650946255e-16	6.955786949119373e-15	9.907809576075734e-14	8.131153445887237e-15
8800000	0.004910781871553979	1.940735931651075e-49	3.7201987861714584e-62	3.246044181547332e-11	7.85605251922228e-15	0.0001784361918486761	-1.3099859380186913e-20	4.608061650946255e-16	6.955786949119373e-15	9.907809576075734e-14	8.131153445887237e-15
8900000	0.004910781871553979	1.940735931651075e-49	3.7201987861714584e-62	3.246044181547332e-11	7.85605251922228e-15	0.0001784361918486761	-1.309908112842822e-20	4.608061650946255e-16	6.955786949119373e-15	9.907809576075734e-14	8.131153445887237e-15
9000000	0.004910781871553979	1.940735931651075e-49	3.7201987861714584e-62	3.246044181547332e-11	7.85605251922228e-15	0.0001784361918486761	-1.3098302876669529e-20	4.608061650946255e-16	6.955786949119373e-15	9.907809576075735e-14	8.131153445887237e-15
9100000	0.004910781871553979	1.940735931651075e-49	3.7201987861714584e-62	3.246044181547332e-11	7.85605251922228e-15	0.0001784361918486761	-1.3097524624910837e-20	4.608061650946255e-16	6.955786949119373e-15	9.907809576075735e-14	8.131153445887237e-15
9200000	0.004910781871553979	1.9407359316510754e-49	3.7201987861714584e-62	3.246044181547332e-11	7.85605251922228e-15	0.0001784361918486761	-1.3096746373152145e-20	4.608061650946255e-16	6.955786949119373e-15	9.907809576075735e-14	8.131153445887237e-15
9300000	0.004910781871553979	1.9407359316510754e-49	3.7201987861714584e-62	3.246044181547332e-11	7.85605251922228e-15	0.0001784361918486761	-1.3095968121393453e-20	4.608061650946255e-16	6.955786949119373e-15	9.907809576075735e-14	8.131153445887237e-15
9400000	0.004910781871553979	1.9407359316510754e-49	3.7201987861714584e-62	3.246044181547332e-11	7.85605251922228e-15	0.0001784361918486761	-1.3095189869634762e-20	4.608061650946255e-16	6.955786949119373e-15	9.907809576075735e-14	8.131153445887237e-15
9500000	0.004910781871553979	1.9407359316510754e-49	3.7201987861714584e-62	3.246044181547332e-11	7.85605251922228e-15	0.0001784361918486761	-1.309441161787607e-20	4.608061650946255e-16	6.955786949119373e-15	9.907809576075735e-14	8.131153445887237e-15
9600000	0.004910781871553979	1.9407359316510754e-49	3.7201987861714584e-62	3.246044181547332e-11	7.85605251922228e-15	0.0001784361918486761	-1.3093633366117378e-20	4.608061650946255e-16	6.955786949119373e-15	9.907809576075735e-14	8.131153445887237e-15
9700000	0.004910781871553979	1.9407359316510754e-49	3.7201987861714584e-62	3.246044181547332e-11	7.85605251922228e-15	0.0001784361918486761	-1.3092855114358686e-20	4.608061650946255e-16	6.955786949119373e-15	9.907809576075735e-14	8.131153445887237e-15
9800000	0.004910781871553979	1.9407359316510754e-49	3.7201987861714584e-62	3.246044181547332e-11	7.85605251922228e-15	0.0001784361918486761	-1.3092076862599994e-20	4.608061650946255e-16	6.955786949119373e-15	9.907809576075735e-14	8.131153445887239e-15
9900000	0.004910781871553979	1.9407359316510754e-49	3.7201987861714584e-62	3.246044181547332e-11	7.85605251922228e-15	0.0001784361918486761	-1.3091298610841303e-20	4.608061650946255e-16	6.955786949119373e-15	9.907809576075735e-14	8.131153445887239e-15
10000000	0.004910781871553979	1.9407359316510754e-49	3.7201987861714584e-62	3.246044181547332e-11	7.85605251922228e-15	0.0001784361918486761	-1.3090520359082611e-20	4.608061650946255e-16	6.955786949119373e-15	9.907809576075735e-14	8.131153445887239e-15
10100000	0.004910781871553979	1.9407359316510758e-49	3.7201987861714584e-62	3.246044181547332e-11	7.85605251922228e-15	0.0001784361918486761	-1.308974210732392e-20	4.608061650946255e-16	6.955786949119373e-15	9.907809576075735e-14	8.131153445887239e-15
10200000	0.004910781871553979	1.9407359316510758e-49	3.7201987861714584e-62	3.246044181547332e-11	7.85605251922228e-15	0.0001784361918486761	-1.3088963855565229e-20	4.608061650946255e-16	6.955786949119373e-15	9.907809576075735e-14	8.131153445887239e-15
10300000	0.004910781871553979	1.9407359316510758e-49	3.7201987861714584e-62	3.246044181547332e-11	7.85605251922228e-15	0.0001784361918486761	-1.3088185603806537e-20	4.608061650946255e-16	6.955786949119373e-15	9.907809576075735e-14	8.131153445887239e-15
10400000	0.004910781871553979	1.9407359316510758e-49	3.7201987861714584e-62	3.246044181547332e-11	7.85605251922228e-15	0.0001784361918486761	-1.3087407352047845e-20	4.608061650946255e-16	6.955786949119373e-15	9.907809576075735e-14	8.131153445887239e-15
10500000	0.004910781871553979	1.9407359316510758e-49	3.7201987861714584e-62	3.246044181547331e-11	7.85605251922228e-15	0.0001784361918486761	-1.3086629100289153e-20	4.608061650946255e-16	6.955786949119373e-15	9.907809576075735e-14	8.131153445887239e-15
10600000	0.004910781871553979	1.9407359316510758e-49	3.7201987861714584e-62	3.246044181547331e-11	7.85605251922228e-15	0.0001784361918486761	-1.3085850848530461e-20	4.608061650946255e-16	6.955786949119373e-15	9.907809576075735e-14	8.131153445887239e-15
10700000	0.004910781871553979	1.9407359316510758e-49	3.7201987861714584e-62	3.246044181547331e-11	7.85605251922228e-15	0.0001784361918486761	-1.308507259677177e-20	4.608061650946255e-16	6.955786949119373e-15	9.907809576075735e-14	8.131153445887239e-15
10800000	0.004910781871553979	1.9407359316510758e-49	3.7201987861714584e-62	3.246044181547331e-11	7.856052519222278e-15	0.0001784361918486761	-1.3084294345013078e-20	4.608061650946255e-16	6.955786949119373e-15	9.907809576075735e-14	8.131153445887239e-15
10900000	0.004910781871553979	1.9407359316510758e-49	3.720198786171458e-62	3.246044181547331e-11	7.856052519222278e-15	0.0001784361918486761	-1.3083516093254386e-20	4.608061650946255e-16	6.955786949119373e-15	9.907809576075735e-14	8.131153445887239e-15
11000000	0.004910781871553979	1.9407359316510758e-49	3.720198786171458e-62	3.246044181547331e-11	7.856052519222278e-15	0.0001784361918486761	-1.3082737841495694e-20	4.608061650946255e-16	6.955786949119373e-15	9.907809576075735e-14	8.131153445887239e-15
11100000	0.004910781871553979	1.9407359316510758e-49	3.720198786171458e-62	3.246044181547331e-11	7.856052519222278e-15	0.0001784361918486761	-1.3081959589737002e-20	4.608061650946255e-16	6.955786949119373e-15	9.907809576075735e-14	8.131153445887239e-15
11200000	0.004910781871553979	1.940735931651076e-49	3.720198786171458e-62	3.246044181547331e-11	7.856052519222278e-15	0.0001784361918486761	-1.308118133797831e-20	4.608061650946255e-16	6.955786949119373e-15	9.907809576075735e-14	8.131153445887239e-15
11300000	0.004910781871553979	1.940735931651076e-49	3.720198786171458e-62	3.246044181547331e-11	7.856052519222278e-15	0.0001784361918486761	-1.3080403086219619e-20	4.608061650946255e-16	6.955786949119373e-15	9.907809576075735e-14	8.131153445887239e-15
11400000	0.004910781871553979	1.940735931651076e-49	3.720198786171458e-62	3.246044181547331e-11	7.856052519222278e-15	0.0001784361918486761	-1.3079624834460927e-20	4.608061650946255e-16	6.955786949119373e-15	9.907809576075735e-14	8.131153445887239e-15
11500000	0.004910781871553979	1.940735931651076e-49	3.720198786171458e-62	3.246044181547331e-11	7.856052519222278e-15	0.0001784361918486761	-1.3078846582702235e-20	4.608061650946255e-16	6.955786949119373e-15	9.907809576075735e-14	8.131153445887239e-15
11600000	0.004910781871553979	1.940735931651076e-49	3.720198786171458e-62	3.246044181547331e-11	7.856052519222278e-15	0.0001784361918486761	-1.3078068330943543e-20	4.608061650946255e-16	6.955786949119373e-15	9.907809576075735e-14	8.131153445887239e-15
11700000	0.004910781871553979	1.940735931651076e-49	3.720198786171458e-62	3.246044181547331e-11	7.856052519222278e-15	0.0001784361918486761	-1.3077290079184852e-20	4.608061650946255e-16	6.955786949119373e-15	9.907809576075735e-14	8.131153445887239e-15
11800000	0.004910781871553979	1.940735931651076e-49	3.720198786171458e-62	3.246044181547331e-11	7.856052519222278e-15	0.0001784361918486761	-1.307651182742616e-20	4.608061650946255e-16	6.955786949119373e-15	9.907809576075735e-14	8.131153445887239e-15
11900000	0.004910781871553979	1.940735931651076e-49	3.720198786171458e-62	3.246044181547331e-11	7.856052519222278e-15	0.0001784361918486761	-1.3075733575667468e-20	4.608061650946255e-16	6.955786949119373e-15	9.907809576075735e-14	8.131153445887239e-15
12000000	0.004910781871553979	1.940735931651076e-49	3.720198786171458e-62	3.246044181547331e-11	7.856052519222278e-15	0.0001784361918486761	-1.3074955323908776e-20	4.608061650946255e-16	6.955786949119373e-15	9.907809576075735e-14	8.131153445887239e-15
12100000	0.004910781871553979	1.940735931651076e-49	3.720198786171458e-62	3.246044181547331e-11	7.856052519222278e-15	0.0001784361918486761	-1.3074177072150084e-20	4.608061650946255e-16	6.955786949119373e-15	9.907809576075735e-14	8.131153445887239e-15
12200000	0.004910781871553979	1.940735931651076e-49	3.720198786171458e-62	3.246044181547331e-11	7.856052519222278e-15	0.0001784361918486761	-1.3073398820391392e-20	4.608061650946255e-16	6.955786949119373e-15	9.907809576075735e-14	8.131153445887239e-15
12300000	0.004910781871553979	1.940735931651076e-49	3.720198786171458e-62	3.246044181547331e-11	7.856052519222278e-15	0.0001784361918486761	-1.30726205686327e-20	4.608061650946255e-16	6.955786949119373e-15	9.907809576075735e-14	8.131153445887239e-15
12400000	0.004910781871553979	1.940735931651076e-49	3.720198786171458e-62	3.246044181547331e-11	7.856052519222278e-15	0.0001784361918486761	-1.3071842316874009e-20	4.608061650946255e-16	6.955786949119373e-15	9.907809576075735e-14	8.131153445887239e-15
12500000	0.004910781871553979	1.940735931651076e-49	3.720198786171458e-62	3.246044181547331e-11	7.856052519222278e-15	0.0001784361918486761	-1.3071064065115317e-20	4.608061650946255e-16	6.955786949119373e-15	9.907809576075735e-14	8.131153445887239e-15
12600000	0.004910781871553979	1.940735931651076e-49	3.720198786171458e-62	3.246044181547331e-11	7.856052519222278e-15	0.0001784361918486761	-1.3070285813356625e-20	4.608061650946255e-16	6.955786949119373e-15	9.907809576075735e-14	8.131153445887239e-15
12700000	0.004910781871553979	1.940735931651076e-49	3.720198786171458e-62	3.246044181547331e-11	7.856052519222278e-15	0.0001784361918486761	-1.3069507561597933e-20	4.608061650946255e-16	6.955786949119373e-15	9.907809576075735e-14	8.131153445887239e-15
12800000	0.004910781871553979	1.940735931651076e-49	3.720198786171458e-62	3.246044181547331e-11	7.856052519222278e-15	0.0001784361918486761	-1.3068729309839242e-20	4.608061650946255e-16	6.955786949119373e-15	9.907809576075735e-14	8.131153445887239e-15
12900000	0.004910781871553979	1.940735931651076e-49	3.720198786171458e-62	3.246044181547331e-11	7.856052519222278e-15	0.0001784361918486761	-1.306795105808055e-20	4.608061650946255e-16	6.955786949119373e-15	9.907809576075735e-14	8.131153445887239e-15
13000000	0.004910781871553979	1.940735931651076e-49	3.720198786171458e-62	3.246044181547331e-11	7.856052519222278e-15	0.0001784361918486761	-1.3067172806321858e-20	4.608061650946255e-16	6.955786949119373e-15	9.907809576075735e-14	8.131153445887239e-15
13100000	0.004910781871553979	1.940735931651076e-49	3.720198786171458e-62	3.246044181547331e-11	7.856052519222278e-15	0.0001784361918486761	-1.3066394554563166e-20	4.608061650946255e-16	6.955786949119373e-15	9.907809576075735e-14	8.131153445887239e-15
13200000	0.004910781871553979	1.940735931651076e-49	3.720198786171458e-62	3.246044181547331e-11	7.856052519222278e-15	0.0001784361918486761	-1.3065616302804474e-20	4.608061650946255e-16	6.955786949119373e-15	9.907809576075735e-14	8.131153445887239e-15
13300000	0.004910781871553979	1.940735931651076e-49	3.720198786171458e-62	3.246044181547331e-11	7.856052519222278e-15	0.0001784361918486761	-1.3064838051045783e-20	4.608061650946255e-16	6.955786949119373e-15	9.907809576075735e-14	8.131153445887239e-15
13400000	0.004910781871553979	1.940735931651076e-49	3.720198786171458e-62	3.246044181547331e-11	7.856052519222278e-15	0.0001784361918486761	-1.3064059799287092e-20	4.608061650946255e-16	6.955786949119373e-15	9.907809576075735e-14	8.131153445887239e-15
13500000	0.004910781871553979	1.940735931651076e-49	3.720198786171458e-62	3.246044181547331e-11	7.856052519222278e-15	0.0001784361918486761	-1.30632815475284e-20	4.608061650946255e-16	6.955786949119373e-15	9.907809576075735e-14	8.131153445887239e-15
13600000	0.004910781871553979	1.940735931651076e-49	3.720198786171458e-62	3.246044181547331e-11	7.856052519222278e-15	0.0001784361918486761	-1.3062503295769709e-20	4.608061650946255e-16	6.955786949119373e-15	9.907809576075735e-14	8.131153445887239e-15
13700000	0.004910781871553979	1.940735931651076e-49	3.720198786171458e-62	3.246044181547331e-11	7.856052519222278e-15	0.0001784361918486761	-1.3061725044011017e-20	4.608061650946255e-16	6.955786949119373e-15	9.907809576075735e-14	8.131153445887239e-15
13800000	0.004910781871553979	1.940735931651076e-49	3.720198786171458e-62	3.246044181547331e-11	7.856052519222278e-15	0.0001784361918486761	-1.3060946792252325e-20	4.608061650946255e-16	6.955786949119373e-15	9.907809576075735e-14	8.131153445887239e-15
13900000	0.004910781871553979	1.940735931651076e-49	3.720198786171458e-62	3.246044181547331e-11	7.856052519222278e-15	0.0001784361918486761	-1.3060168540493633e-20	4.608061650946255e-16	6.955786949119373e-15	9.907809576075735e-14	8.131153445887239e-15
14000000	0.004910781871553979	1.940735931651076e-49	3.720198786171458e-62	3.246044181547331e-11	7.856052519222278e-15	0.0001784361918486761	-1.3059390288734941e-20	4.608061650946255e-16	6.955786949119373e-15	9.907809576075735e-14	8.131153445887239e-15
14100000	0.004910781871553979	1.940735931651076e-49	3.720198786171458e-62	3.246044181547331e-11	7.856052519222278e-15	0.0001784361918486761	-1.305861203697625e-20	4.608061650946255e-16	6.955786949119373e-15	9.907809576075735e-14	8.131153445887239e-15
14200000	0.004910781871553979	1.940735931651076e-49	3.720198786171458e-62	3.246044181547331e-11	7.856052519222278e-15	0.0001784361918486761	-1.3057833785217558e-20	4.608061650946255e-16	6.955786949119373e-15	9.907809576075735e-14	8.131153445887239e-15
14300000	0.004910781871553979	1.940735931651076e-49	3.720198786171458e-62	3.246044181547331e-11	7.856052519222278e-15	0.0001784361918486761	-1.3057055533458866e-20	4.608061650946255e-16	6.955786949119373e-15	9.907809576075735e-14	8.131153445887239e-15
14400000	0.004910781871553979	1.940735931651076e-49	3.720198786171458e-62	3.246044181547331e-11	7.856052519222278e-15	0.0001784361918486761	-1.3056277281700174e-20	4.608061650946255e-16	6.955786949119373e-15	9.907809576075735e-14	8.131153445887239e-15
14500000	0.004910781871553979	1.940735931651076e-49	3.720198786171458e-62	3.246044181547331e-11	7.856052519222278e-15	0.0001784361918486761	-1.3055499029941482e-20	4.608061650946255e-16	6.955786949119373e-15	9.907809576075735e-14	8.131153445887239e-15
14600000	0.004910781871553979	1.940735931651076e-49	3.720198786171458e-62	3.246044181547331e-11	7.856052519222278e-15	0.0001784361918486761	-1.305472077818279e-20	4.608061650946255e-16	6.955786949119373e-15	9.907809576075735e-14	8.131153445887239e-15
14700000	0.004910781871553979	1.940735931651076e-49	3.720198786171458e-62	3.246044181547331e-11	7.856052519222278e-15	0.0001784361918486761	-1.3053942526424099e-20	4.608061650946255e-16	6.955786949119373e-15	9.907809576075735e-14	8.131153445887239e-15
14800000	0.004910781871553979	1.940735931651076e-49	3.720198786171458e-62	3.246044181547331e-11	7.856052519222278e-15	0.0001784361918486761	-1.3053164274665407e-20	4.608061650946255e-16	6.955786949119373e-15	9.907809576075735e-14	8.131153445887239e-15
14900000	0.004910781871553979	1.940735931651076e-49	3.720198786171458e-62	3.246044181547331e-11	7.856052519222278e-15	0.0001784361918486761	-1.3052386022906715e-20	4.608061650946255e-16	6.955786949119373e-15	9.907809576075735e-14	8.131153445887239e-15
15000000	0.004910781871553979	1.940735931651076e-49	3.720198786171458e-62	3.246044181547331e-11	7.856052519222278e-15	0.0001784361918486761	-1.3051607771148023e-20	4.608061650946255e-16	6.955786949119373e-15	9.907809576075735e-14	8.131153445887239e-15
15100000	0.004910781871553979	1.940735931651076e-49	3.720198786171458e-62	3.246044181547331e-11	7.856052519222278e-15	0.0001784361918486761	-1.3050829519389332e-20	4.608061650946255e-16	6.955786949119373e-15	9.907809576075735e-14	8.131153445887239e-15
15200000	0.004910781871553979	1.940735931651076e-49	3.720198786171458e-62	3.246044181547331e-11	7.856052519222278e-15	0.0001784361918486761	-1.305005126763064e-20	4.608061650946255e-16	6.955786949119373e-15	9.907809576075735e-14	8.131153445887239e-15
15300000	0.004910781871553979	1.940735931651076e-49	3.720198786171458e-62	3.246044181547331e-11	7.856052519222278e-15	0.0001784361918486761	-1.3049273015871948e-20	4.608061650946255e-16	6.955786949119373e-15	9.907809576075735e-14	8.131153445887239e-15
15400000	0.004910781871553979	1.940735931651076e-49	3.720198786171458e-62	3.246044181547331e-11	7.856052519222278e-15	0.0001784361918486761	-1.3048494764113256e-20	4.608061650946255e-16	6.955786949119373e-15	9.907809576075735e-14	8.131153445887239e-15
15500000	0.004910781871553979	1.940735931651076e-49	3.720198786171458e-62	3.246044181547331e-11	7.856052519222278e-15	0.0001784361918486761	-1.3047716512354564e-20	4.608061650946255e-16	6.955786949119373e-15	9.907809576075735e-14	8.131153445887239e-15
15600000	0.004910781871553979	1.940735931651076e-49	3.720198786171458e-62	3.246044181547331e-11	7.856052519222278e-15	0.0001784361918486761	-1.3046938260595872e-20	4.608061650946255e-16	6.955786949119373e-15	9.907809576075735e-14	8.131153445887239e-15
15700000	0.004910781871553979	1.940735931651076e-49	3.720198786171458e-62	3.246044181547331e-11	7.856052519222278e-15	0.0001784361918486761	-1.304616000883718e-20	4.608061650946255e-16	6.955786949119373e-15	9.907809576075735e-14	8.131153445887239e-15
15800000	0.004910781871553979	1.940735931651076e-49	3.720198786171458e-62	3.246044181547331e-11	7.856052519222278e-15	0.0001784361918486761	-1.3045381757078489e-20	4.608061650946255e-16	6.955786949119373e-15	9.907809576075735e-14	8.131153445887239e-15
15900000	0.004910781871553979	1.940735931651076e-49	3.720198786171458e-62	3.246044181547331e-11	7.856052519222278e-15	0.0001784361918486761	-1.3044603505319797e-20	4.608061650946255e-16	6.955786949119373e-15	9.907809576075735e-14	8.131153445887239e-15
16000000	0.004910781871553979	1.940735931651076e-49	3.720198786171458e-62	3.246044181547331e-11	7.856052519222278e-15	0.0001784361918486761	-1.3043825253561105e-20	4.608061650946255e-16	6.955786949119373e-15	9.907809576075735e-14	8.131153445887239e-15
16100000	0.004910781871553979	1.940735931651076e-49	3.720198786171458e-62	3.246044181547331e-11	7.856052519222278e-15	0.0001784361918486761	-1.3043047001802413e-20	4.608061650946255e-16	6.955786949119373e-15	9.907809576075735e-14	8.131153445887239e-15
16200000	0.004910781871553979	1.940735931651076e-49	3.720198786171458e-62	3.246044181547331e-11	7.856052519222278e-15	0.0001784361918486761	-1.3042268750043722e-20	4.608061650946255e-16	6.955786949119373e-15	9.907809576075735e-14	8.131153445887239e-15
16300000	0.004910781871553979	1.940735931651076e-49	3.720198786171458e-62	3.246044181547331e-11	7.856052519222278e-15	0.0001784361918486761	-1.304149049828503e-20	4.608061650946255e-16	6.955786949119373e-15	9.907809576075735e-14	8.131153445887239e-15
16400000	0.004910781871553979	1.940735931651076e-49	3.720198786171458e-62	3.246044181547331e-11	7.856052519222278e-15	0.0001784361918486761	-1.3040712246526338e-20	4.608061650946255e-16	6.955786949119373e-15	9.907809576075735e-14	8.131153445887239e-15
16500000	0.004910781871553979	1.940735931651076e-49	3.720198786171458e-62	3.246044181547331e-11	7.856052519222278e-15	0.0001784361918486761	-1.3039933994767646e-20	4.608061650946255e-16	6.955786949119373e-15	9.907809576075735e-14	8.131153445887239e-15
16600000	0.004910781871553979	1.940735931651076e-49	3.720198786171458e-62	3.246044181547331e-11	7.856052519222278e-15	0.0001784361918486761	-1.3039155743008954e-20	4.608061650946255e-16	6.955786949119373e-15	9.907809576075735e-14	8.131153445887239e-15
16700000	0.004910781871553979	1.940735931651076e-49	3.720198786171458e-62	3.246044181547331e-11	7.856052519222278e-15	0.0001784361918486761	-1.3038377491250264e-20	4.608061650946255e-16	6.955786949119373e-15	9.907809576075735e-14	8.131153445887239e-15
16800000	0.004910781871553979	1.940735931651076e-49	3.720198786171458e-62	3.246044181547331e-11	7.856052519222278e-15	0.0001784361918486761	-1.3037599239491572e-20	4.608061650946255e-16	6.955786949119373e-15	9.907809576075735e-14	8.131153445887239e-15
16900000	0.004910781871553979	1.940735931651076e-49	3.720198786171458e-62	3.246044181547331e-11	7.856052519222278e-15	0.0001784361918486761	-1.303682098773288e-20	4.608061650946255e-16	6.955786949119373e-15	9.907809576075735e-14	8.131153445887239e-15
17000000	0.004910781871553979	1.940735931651076e-49	3.720198786171458e-62	3.246044181547331e-11	7.856052519222278e-15	0.0001784361918486761	-1.3036042735974189e-20	4.608061650946255e-16	6.955786949119373e-15	9.907809576075735e-14	8.131153445887239e-15
17100000	0.004910781871553979	1.940735931651076e-49	3.720198786171458e-62	3.246044181547331e-11	7.856052519222278e-15	0.0001784361918486761	-1.3035264484215497e-20	4.608061650946255e-16	6.955786949119373e-15	9.907809576075735e-14	8.131153445887239e-15
17200000	0.004910781871553979	1.940735931651076e-49	3.720198786171458e-62	3.246044181547331e-11	7.856052519222278e-15	0.0001784361918486761	-1.3034486232456805e-20	4.608061650946255e-16	6.955786949119373e-15	9.907809576075735e-14	8.131153445887239e-15
17300000	0.004910781871553979	1.940735931651076e-49	3.720198786171458e-62	3.246044181547331e-11	7.85605251922228e-15	0.0001784361918486761	-1.3033707980698113e-20	4.608061650946255e-16	6.955786949119373e-15	9.907809576075735e-14	8.131153445887239e-15
17400000	0.004910781871553979	1.940735931651076e-49	3.720198786171458e-62	3.246044181547331e-11	7.85605251922228e-15	0.0001784361918486761	-1.3032929728939421e-20	4.608061650946255e-16	6.955786949119373e-15	9.907809576075735e-14	8.131153445887239e-15
17500000	0.004910781871553979	1.940735931651076e-49	3.720198786171458e-62	3.246044181547331e-11	7.85605251922228e-15	0.0001784361918486761	-1.303215147718073e-20	4.608061650946255e-16	6.955786949119373e-15	9.907809576075735e-14	8.131153445887239e-15
17600000	0.004910781871553979	1.940735931651076e-49	3.720198786171458e-62	3.246044181547331e-11	7.85605251922228e-15	0.0001784361918486761	-1.3031373225422038e-20	4.608061650946255e-16	6.955786949119373e-15	9.907809576075735e-14	8.131153445887239e-15
17700000	0.004910781871553979	1.940735931651076e-49	3.720198786171458e-62	3.246044181547331e-11	7.85605251922228e-15	0.0001784361918486761	-1.3030594973663346e-20	4.608061650946255e-16	6.955786949119373e-15	9.907809576075735e-14	8.131153445887239e-15
17800000	0.004910781871553979	1.940735931651076e-49	3.720198786171458e-62	3.246044181547331e-11	7.85605251922228e-15	0.0001784361918486761	-1.3029816721904654e-20	4.608061650946255e-16	6.955786949119373e-15	9.907809576075735e-14	8.131153445887239e-15
17900000	0.004910781871553979	1.940735931651076e-49	3.720198786171458e-62	3.246044181547331e-11	7.85605251922228e-15	0.0001784361918486761	-1.3029038470145962e-20	4.608061650946255e-16	6.955786949119373e-15	9.907809576075735e-14	8.131153445887239e-15
18000000	0.004910781871553979	1.940735931651076e-49	3.720198786171458e-62	3.246044181547331e-11	7.85605251922228e-15	0.0001784361918486761	-1.302826021838727e-20	4.608061650946255e-16	6.955786949119373e-15	9.907809576075735e-14	8.131153445887239e-15
18100000	0.004910781871553979	1.940735931651076e-49	3.720198786171458e-62	3.246044181547331e-11	7.85605251922228e-15	0.0001784361918486761	-1.3027481966628579e-20	4.608061650946255e-16	6.955786949119373e-15	9.907809576075735e-14	8.131153445887239e-15
18200000	0.004910781871553979	1.940735931651076e-49	3.720198786171458e-62	3.246044181547332e-11	7.85605251922228e-15	0.0001784361918486761	-1.3026703714869887e-20	4.608061650946255e-16	6.955786949119373e-15	9.907809576075735e-14	8.131153445887239e-15
18300000	0.004910781871553979	1.940735931651076e-49	3.720198786171458e-62	3.246044181547332e-11	7.85605251922228e-15	0.0001784361918486761	-1.3025925463111195e-20	4.608061650946255e-16	6.955786949119373e-15	9.907809576075735e-14	8.131153445887239e-15
18400000	0.004910781871553979	1.940735931651076e-49	3.720198786171458e-62	3.246044181547332e-11	7.85605251922228e-15	0.0001784361918486761	-1.3025147211352503e-20	4.608061650946255e-16	6.955786949119373e-15	9.907809576075735e-14	8.131153445887239e-15
18500000	0.004910781871553979	1.940735931651076e-49	3.720198786171458e-62	3.246044181547332e-11	7.85605251922228e-15	0.0001784361918486761	-1.3024368959593811e-20	4.608061650946255e-16	6.955786949119373e-15	9.907809576075735e-14	8.131153445887239e-15
18600000	0.004910781871553979	1.940735931651076e-49	3.720198786171458e-62	3.246044181547332e-11	7.85605251922228e-15	0.0001784361918486761	-1.302359070783512e-20	4.608061650946255e-16	6.955786949119373e-15	9.907809576075735e-14	8.131153445887239e-15
18700000	0.004910781871553979	1.940735931651076e-49	3.720198786171458e-62	3.246044181547332e-11	7.85605251922228e-15	0.0001784361918486761	-1.3022812456076428e-20	4.608061650946255e-16	6.955786949119373e-15	9.907809576075735e-14	8.131153445887239e-15
18800000	0.004910781871553979	1.940735931651076e-49	3.720198786171458e-62	3.246044181547332e-11	7.85605251922228e-15	0.0001784361918486761	-1.3022034204317736e-20	4.608061650946255e-16	6.955786949119373e-15	9.907809576075735e-14	8.131153445887239e-15
18900000	0.004910781871553979	1.940735931651076e-49	3.720198786171458e-62	3.246044181547332e-11	7.85605251922228e-15	0.0001784361918486761	-1.3021255952559044e-20	4.608061650946255e-16	6.955786949119373e-15	9.907809576075735e-14	8.131153445887239e-15
19000000	0.004910781871553979	1.940735931651076e-49	3.720198786171458e-62	3.246044181547332e-11	7.85605251922228e-15	0.0001784361918486761	-1.3020477700800352e-20	4.608061650946255e-16	6.955786949119373e-15	9.907809576075735e-14	8.131153445887239e-15
19100000	0.004910781871553979	1.940735931651076e-49	3.720198786171458e-62	3.246044181547332e-11	7.85605251922228e-15	0.0001784361918486761	-1.301969944904166e-20	4.608061650946255e-16	6.955786949119373e-15	9.907809576075735e-14	8.131153445887239e-15
19200000	0.004910781871553979	1.940735931651076e-49	3.720198786171458e-62	3.246044181547332e-11	7.85605251922228e-15	0.0001784361918486761	-1.3018921197282969e-20	4.608061650946255e-16	6.955786949119373e-15	9.907809576075735e-14	8.131153445887239e-15
19300000	0.004910781871553979	1.940735931651076e-49	3.720198786171458e-62	3.246044181547332e-11	7.85605251922228e-15	0.0001784361918486761	-1.3018142945524277e-20	4.608061650946255e-16	6.955786949119373e-15	9.907809576075735e-14	8.131153445887237e-15
19400000	0.004910781871553979	1.940735931651076e-49	3.720198786171458e-62	3.246044181547332e-11	7.85605251922228e-15	0.0001784361918486761	-1.3017364693765585e-20	4.608061650946255e-16	6.955786949119373e-15	9.907809576075734e-14	8.131153445887237e-15
19500000	0.004910781871553979	1.940735931651076e-49	3.720198786171458e-62	3.246044181547332e-11	7.85605251922228e-15	0.0001784361918486761	-1.3016586442006893e-20	4.608061650946255e-16	6.955786949119373e-15	9.907809576075734e-14	8.131153445887237e-15
19600000	0.004910781871553979	1.940735931651076e-49	3.720198786171458e-62	3.246044181547332e-11	7.85605251922228e-15	0.0001784361918486761	-1.3015808190248202e-20	4.608061650946255e-16	6.955786949119373e-15	9.907809576075734e-14	8.131153445887237e-15
19700000	0.004910781871553979	1.940735931651076e-49	3.720198786171458e-62	3.246044181547332e-11	7.85605251922228e-15	0.0001784361918486761	-1.301502993848951e-20	4.608061650946255e-16	6.955786949119373e-15	9.907809576075734e-14	8.131153445887237e-15
19800000	0.004910781871553979	1.940735931651076e-49	3.720198786171458e-62	3.246044181547332e-11	7.85605251922228e-15	0.0001784361918486761	-1.3014251686730818e-20	4.608061650946255e-16	6.955786949119373e-15	9.907809576075734e-14	8.131153445887237e-15
19900000	0.004910781871553979	1.940735931651076e-49	3.720198786171458e-62	3.246044181547332e-11	7.85605251922228e-15	0.0001784361918486761	-1.3013473434972126e-20	4.608061650946255e-16	6.955786949119373e-15	9.907809576075734e-14	8.131153445887237e-15
20000000	0.004910781871553979	1.940735931651076e-49	3.720198786171458e-62	3.246044181547332e-11	7.85605251922228e-15	0.0001784361918486761	-1.3012695183213434e-20	4.608061650946255e-16	6.955786949119373e-15	9.907809576075734e-14	8.131153445887237e-15
20100000	0.004910781871553979	1.940735931651076e-49	3.720198786171458e-62	3.246044181547332e-11	7.85605251922228e-15	0.0001784361918486761	-1.3011916931454744e-20	4.608061650946255e-16	6.955786949119373e-15	9.907809576075734e-14	8.131153445887237e-15
20200000	0.004910781871553979	1.940735931651076e-49	3.720198786171458e-62	3.246044181547332e-11	7.85605251922228e-15	0.0001784361918486761	-1.3011138679696052e-20	4.608061650946255e-16	6.955786949119373e-15	9.907809576075734e-14	8.131153445887237e-15
20300000	0.004910781871553979	1.940735931651076e-49	3.720198786171458e-62	3.246044181547332e-11	7.85605251922228e-15	0.0001784361918486761	-1.301036042793736e-20	4.608061650946255e-16	6.955786949119373e-15	9.907809576075734e-14	8.131153445887237e-15
20400000	0.004910781871553979	1.940735931651076e-49	3.720198786171458e-62	3.246044181547332e-11	7.856052519222281e-15	0.0001784361918486761	-1.3009582176178669e-20	4.608061650946255e-16	6.955786949119373e-15	9.907809576075734e-14	8.131153445887237e-15
20500000	0.004910781871553979	1.940735931651076e-49	3.720198786171458e-62	3.246044181547332e-11	7.856052519222281e-15	0.0001784361918486761	-1.3008803924419977e-20	4.608061650946255e-16	6.955786949119373e-15	9.907809576075734e-14	8.131153445887237e-15
20600000	0.004910781871553979	1.940735931651076e-49	3.720198786171458e-62	3.246044181547332e-11	7.856052519222281e-15	0.0001784361918486761	-1.3008025672661285e-20	4.608061650946255e-16	6.955786949119373e-15	9.907809576075734e-14	8.131153445887237e-15
20700000	0.004910781871553979	1.940735931651076e-49	3.720198786171458e-62	3.246044181547332e-11	7.856052519222281e-15	0.0001784361918486761	-1.3007247420902593e-20	4.608061650946255e-16	6.955786949119373e-15	9.907809576075734e-14	8.131153445887237e-15
20800000	0.004910781871553979	1.940735931651076e-49	3.720198786171458e-62	3.246044181547332e-11	7.856052519222281e-15	0.0001784361918486761	-1.3006469169143901e-20	4.608061650946255e-16	6.955786949119373e-15	9.907809576075734e-14	8.131153445887237e-15
20900000	0.004910781871553979	1.940735931651076e-49	3.720198786171458e-62	3.246044181547332e-11	7.856052519222281e-15	0.0001784361918486761	-1.300569091738521e-20	4.608061650946255e-16	6.955786949119373e-15	9.907809576075734e-14	8.131153445887237e-15
21000000	0.004910781871553979	1.940735931651076e-49	3.720198786171458e-62	3.246044181547332e-11	7.856052519222281e-15	0.0001784361918486761	-1.3004912665626518e-20	4.608061650946255e-16	6.955786949119373e-15	9.907809576075734e-14	8.131153445887237e-15
21100000	0.004910781871553979	1.940735931651076e-49	3.720198786171458e-62	3.246044181547332e-11	7.856052519222281e-15	0.0001784361918486761	-1.3004134413867826e-20	4.608061650946255e-16	6.955786949119373e-15	9.907809576075734e-14	8.131153445887237e-15
21200000	0.004910781871553979	1.940735931651076e-49	3.720198786171458e-62	3.246044181547332e-11	7.856052519222281e-15	0.0001784361918486761	-1.3003356162109134e-20	4.608061650946255e-16	6.955786949119373e-15	9.907809576075734e-14	8.131153445887237e-15
21300000	0.004910781871553979	1.940735931651076e-49	3.720198786171458e-62	3.246044181547332e-11	7.856052519222281e-15	0.0001784361918486761	-1.3002577910350442e-20	4.608061650946255e-16	6.955786949119373e-15	9.907809576075734e-14	8.131153445887237e-15
21400000	0.004910781871553979	1.940735931651076e-49	3.720198786171458e-62	3.246044181547332e-11	7.856052519222281e-15	0.0001784361918486761	-1.300179965859175e-20	4.608061650946255e-16	6.955786949119373e-15	9.907809576075734e-14	8.131153445887237e-15
21500000	0.004910781871553979	1.940735931651076e-49	3.720198786171458e-62	3.246044181547332e-11	7.856052519222281e-15	0.0001784361918486761	-1.3001021406833059e-20	4.608061650946255e-16	6.955786949119373e-15	9.907809576075734e-14	8.131153445887237e-15
21600000	0.004910781871553979	1.940735931651076e-49	3.720198786171458e-62	3.246044181547332e-11	7.856052519222281e-15	0.0001784361918486761	-1.3000243155074367e-20	4.608061650946255e-16	6.955786949119373e-15	9.907809576075734e-14	8.131153445887237e-15
21700000	0.004910781871553979	1.940735931651076e-49	3.720198786171458e-62	3.246044181547332e-11	7.856052519222281e-15	0.0001784361918486761	-1.2999464903315675e-20	4.608061650946255e-16	6.955786949119373e-15	9.907809576075734e-14	8.131153445887237e-15
21800000	0.004910781871553979	1.940735931651076e-49	3.720198786171458e-62	3.246044181547332e-11	7.856052519222281e-15	0.0001784361918486761	-1.2998686651556983e-20	4.608061650946255e-16	6.955786949119373e-15	9.907809576075734e-14	8.131153445887237e-15
21900000	0.004910781871553979	1.940735931651076e-49	3.720198786171458e-62	3.246044181547332e-11	7.856052519222281e-15	0.0001784361918486761	-1.2997908399798291e-20	4.608061650946255e-16	6.955786949119373e-15	9.907809576075734e-14	8.131153445887237e-15
22000000	0.004910781871553979	1.940735931651076e-49	3.720198786171458e-62	3.246044181547332e-11	7.856052519222281e-15	0.0001784361918486761	-1.29971301480396e-20	4.608061650946255e-16	6.955786949119373e-15	9.907809576075734e-14	8.131153445887237e-15
22100000	0.004910781871553979	1.940735931651076e-49	3.720198786171458e-62	3.246044181547332e-11	7.856052519222281e-15	0.0001784361918486761	-1.2996351896280908e-20	4.608061650946255e-16	6.955786949119373e-15	9.907809576075734e-14	8.131153445887237e-15
22200000	0.004910781871553979	1.940735931651076e-49	3.720198786171458e-62	3.246044181547332e-11	7.856052519222281e-15	0.0001784361918486761	-1.2995573644522216e-20	4.608061650946255e-16	6.955786949119373e-15	9.907809576075734e-14	8.131153445887237e-15
22300000	0.004910781871553979	1.940735931651076e-49	3.720198786171458e-62	3.246044181547332e-11	7.856052519222281e-15	0.0001784361918486761	-1.2994795392763524e-20	4.608061650946255e-16	6.955786949119373e-15	9.907809576075734e-14	8.131153445887237e-15
22400000	0.004910781871553979	1.940735931651076e-49	3.720198786171458e-62	3.246044181547332e-11	7.856052519222281e-15	0.0001784361918486761	-1.2994017141004832e-20	4.608061650946255e-16	6.955786949119373e-15	9.907809576075734e-14	8.131153445887237e-15
22500000	0.004910781871553979	1.940735931651076e-49	3.720198786171458e-62	3.246044181547332e-11	7.856052519222281e-15	0.0001784361918486761	-1.299323888924614e-20	4.608061650946255e-16	6.955786949119373e-15	9.907809576075734e-14	8.131153445887237e-15
22600000	0.004910781871553979	1.940735931651076e-49	3.720198786171458e-62	3.246044181547332e-11	7.856052519222281e-15	0.0001784361918486761	-1.2992460637487449e-20	4.608061650946255e-16	6.955786949119373e-15	9.907809576075734e-14	8.131153445887237e-15
22700000	0.004910781871553979	1.940735931651076e-49	3.720198786171458e-62	3.246044181547332e-11	7.856052519222281e-15	0.0001784361918486761	-1.2991682385728757e-20	4.608061650946255e-16	6.955786949119373e-15	9.907809576075734e-14	8.131153445887237e-15
22800000	0.004910781871553979	1.940735931651076e-49	3.720198786171458e-62	3.246044181547332e-11	7.856052519222281e-15	0.0001784361918486761	-1.2990904133970065e-20	4.608061650946255e-16	6.955786949119373e-15	9.907809576075734e-14	8.131153445887237e-15
22900000	0.004910781871553979	1.940735931651076e-49	3.720198786171458e-62	3.246044181547332e-11	7.856052519222281e-15	0.0001784361918486761	-1.2990125882211373e-20	4.608061650946255e-16	6.955786949119373e-15	9.907809576075734e-14	8.131153445887237e-15
23000000	0.004910781871553979	1.940735931651076e-49	3.720198786171458e-62	3.246044181547332e-11	7.856052519222281e-15	0.0001784361918486761	-1.2989347630452682e-20	4.608061650946255e-16	6.955786949119373e-15	9.907809576075734e-14	8.131153445887237e-15
23100000	0.004910781871553979	1.940735931651076e-49	3.720198786171458e-62	3.246044181547332e-11	7.856052519222281e-15	0.0001784361918486761	-1.298856937869399e-20	4.608061650946255e-16	6.955786949119373e-15	9.907809576075734e-14	8.131153445887237e-15
23200000	0.004910781871553979	1.940735931651076e-49	3.720198786171458e-62	3.246044181547332e-11	7.856052519222281e-15	0.0001784361918486761	-1.2987791126935298e-20	4.608061650946255e-16	6.955786949119373e-15	9.907809576075734e-14	8.131153445887237e-15
23300000	0.004910781871553979	1.940735931651076e-49	3.720198786171458e-62	3.246044181547332e-11	7.856052519222281e-15	0.0001784361918486761	-1.2987012875176606e-20	4.608061650946255e-16	6.955786949119373e-15	9.907809576075734e-14	8.131153445887237e-15
23400000	0.004910781871553979	1.940735931651076e-49	3.720198786171458e-62	3.246044181547332e-11	7.856052519222281e-15	0.0001784361918486761	-1.2986234623417916e-20	4.608061650946255e-16	6.955786949119373e-15	9.907809576075734e-14	8.131153445887237e-15
23500000	0.004910781871553979	1.940735931651076e-49	3.720198786171458e-62	3.246044181547332e-11	7.856052519222281e-15	0.0001784361918486761	-1.2985456371659224e-20	4.608061650946255e-16	6.955786949119373e-15	9.907809576075734e-14	8.131153445887237e-15
23600000	0.004910781871553979	1.940735931651076e-49	3.720198786171458e-62	3.246044181547332e-11	7.856052519222281e-15	0.0001784361918486761	-1.2984678119900532e-20	4.608061650946255e-16	6.955786949119373e-15	9.907809576075734e-14	8.131153445887237e-15
23700000	0.004910781871553979	1.940735931651076e-49	3.720198786171458e-62	3.246044181547332e-11	7.856052519222281e-15	0.0001784361918486761	-1.298389986814184e-20	4.608061650946255e-16	6.955786949119373e-15	9.907809576075734e-14	8.131153445887237e-15
23800000	0.004910781871553979	1.940735931651076e-49	3.720198786171458e-62	3.246044181547332e-11	7.856052519222281e-15	0.0001784361918486761	-1.2983121616383149e-20	4.608061650946255e-16	6.955786949119373e-15	9.907809576075734e-14	8.131153445887237e-15
23900000	0.004910781871553979	1.940735931651076e-49	3.720198786171458e-62	3.246044181547332e-11	7.856052519222281e-15	0.0001784361918486761	-1.2982343364624457e-20	4.608061650946255e-16	6.955786949119373e-15	9.907809576075734e-14	8.131153445887237e-15
24000000	0.004910781871553979	1.940735931651076e-49	3.720198786171458e-62	3.246044181547332e-11	7.856052519222281e-15	0.0001784361918486761	-1.2981565112865765e-20	4.608061650946255e-16	6.955786949119373e-15	9.907809576075734e-14	8.131153445887237e-15
24100000	0.004910781871553979	1.940735931651076e-49	3.720198786171458e-62	3.246044181547332e-11	7.856052519222281e-15	0.0001784361918486761	-1.2980786861107073e-20	4.608061650946255e-16	6.955786949119373e-15	9.907809576075734e-14	8.131153445887237e-15
24200000	0.004910781871553979	1.940735931651076e-49	3.720198786171458e-62	3.246044181547332e-11	7.856052519222281e-15	0.0001784361918486761	-1.2980008609348381e-20	4.608061650946255e-16	6.955786949119373e-15	9.907809576075734e-14	8.131153445887237e-15
24300000	0.004910781871553979	1.940735931651076e-49	3.720198786171458e-62	3.246044181547332e-11	7.856052519222281e-15	0.0001784361918486761	-1.297923035758969e-20	4.608061650946255e-16	6.955786949119373e-15	9.907809576075734e-14	8.131153445887237e-15
24400000	0.004910781871553979	1.940735931651076e-49	3.720198786171458e-62	3.246044181547332e-11	7.856052519222281e-15	0.0001784361918486761	-1.2978452105830998e-20	4.608061650946255e-16	6.955786949119373e-15	9.907809576075734e-14	8.131153445887237e-15
24500000	0.004910781871553979	1.940735931651076e-49	3.720198786171458e-62	3.246044181547332e-11	7.856052519222281e-15	0.0001784361918486761	-1.2977673854072306e-20	4.608061650946255e-16	6.955786949119373e-15	9.907809576075734e-14	8.131153445887237e-15
24600000	0.004910781871553979	1.940735931651076e-49	3.720198786171458e-62	3.246044181547332e-11	7.856052519222281e-15	0.0001784361918486761	-1.2976895602313614e-20	4.608061650946255e-16	6.955786949119373e-15	9.907809576075734e-14	8.131153445887237e-15
24700000	0.004910781871553979	1.940735931651076e-49	3.720198786171458e-62	3.246044181547332e-11	7.856052519222281e-15	0.0001784361918486761	-1.2976117350554922e-20	4.608061650946255e-16	6.955786949119373e-15	9.907809576075734e-14	8.131153445887237e-15
24800000	0.004910781871553979	1.940735931651076e-49	3.720198786171458e-62	3.246044181547332e-11	7.856052519222281e-15	0.0001784361918486761	-1.297533909879623e-20	4.608061650946255e-16	6.955786949119373e-15	9.907809576075734e-14	8.131153445887237e-15
24900000	0.004910781871553979	1.940735931651076e-49	3.720198786171458e-62	3.246044181547332e-11	7.856052519222281e-15	0.0001784361918486761	-1.2974560847037539e-20	4.608061650946255e-16	6.955786949119373e-15	9.907809576075734e-14	8.131153445887237e-15
25000000	0.004910781871553979	1.940735931651076e-49	3.720198786171458e-62	3.246044181547332e-11	7.856052519222281e-15	0.0001784361918486761	-1.2973782595278847e-20	4.608061650946255e-16	6.955786949119373e-15	9.907809576075734e-14	8.131153445887237e-15
25100000	0.004910781871553979	1.940735931651076e-49	3.720198786171458e-62	3.246044181547332e-11	7.856052519222281e-15	0.0001784361918486761	-1.2973004343520155e-20	4.608061650946255e-16	6.955786949119373e-15	9.907809576075734e-14	8.131153445887237e-15
25200000	0.004910781871553979	1.940735931651076e-49	3.720198786171458e-62	3.246044181547332e-11	7.856052519222281e-15	0.0001784361918486761	-1.2972226091761463e-20	4.608061650946255e-16	6.955786949119373e-15	9.907809576075734e-14	8.131153445887237e-15
25300000	0.004910781871553979	1.940735931651076e-49	3.720198786171458e-62	3.246044181547332e-11	7.856052519222281e-15	0.0001784361918486761	-1.2971447840002771e-20	4.608061650946255e-16	6.955786949119373e-15	9.907809576075734e-14	8.131153445887237e-15
25400000	0.004910781871553979	1.940735931651076e-49	3.720198786171458e-62	3.246044181547332e-11	7.856052519222281e-15	0.0001784361918486761	-1.297066958824408e-20	4.608061650946255e-16	6.955786949119373e-15	9.907809576075734e-14	8.131153445887237e-15
25500000	0.004910781871553979	1.940735931651076e-49	3.720198786171458e-62	3.246044181547332e-11	7.856052519222281e-15	0.0001784361918486761	-1.2969891336485388e-20	4.608061650946255e-16	6.955786949119373e-15	9.907809576075734e-14	8.131153445887237e-15
25600000	0.004910781871553979	1.940735931651076e-49	3.720198786171458e-62	3.246044181547332e-11	7.856052519222281e-15	0.0001784361918486761	-1.2969113084726696e-20	4.608061650946255e-16	6.955786949119373e-15	9.907809576075734e-14	8.131153445887237e-15
25700000	0.004910781871553979	1.940735931651076e-49	3.720198786171458e-62	3.246044181547332e-11	7.856052519222281e-15	0.0001784361918486761	-1.2968334832968004e-20	4.608061650946255e-16	6.955786949119373e-15	9.907809576075734e-14	8.131153445887237e-15
25800000	0.004910781871553979	1.940735931651076e-49	3.720198786171458e-62	3.246044181547332e-11	7.856052519222281e-15	0.0001784361918486761	-1.2967556581209312e-20	4.608061650946255e-16	6.955786949119373e-15	9.907809576075734e-14	8.131153445887237e-15
25900000	0.004910781871553979	1.940735931651076e-49	3.720198786171458e-62	3.246044181547332e-11	7.856052519222281e-15	0.0001784361918486761	-1.296677832945062e-20	4.608061650946255e-16	6.955786949119373e-15	9.907809576075734e-14	8.131153445887237e-15
26000000	0.004910781871553979	1.940735931651076e-49	3.720198786171458e-62	3.246044181547332e-11	7.856052519222281e-15	0.0001784361918486761	-1.2966000077691929e-20	4.608061650946255e-16	6.955786949119373e-15	9.907809576075734e-14	8.131153445887237e-15
26100000	0.004910781871553979	1.940735931651076e-49	3.720198786171458e-62	3.246044181547332e-11	7.856052519222281e-15	0.0001784361918486761	-1.2965221825933237e-20	4.608061650946255e-16	6.955786949119373e-15	9.907809576075734e-14	8.131153445887237e-15
26200000	0.004910781871553979	1.940735931651076e-49	3.720198786171458e-62	3.246044181547332e-11	7.856052519222281e-15	0.0001784361918486761	-1.2964443574174545e-20	4.608061650946255e-16	6.955786949119373e-15	9.907809576075734e-14	8.131153445887237e-15
26300000	0.004910781871553979	1.940735931651076e-49	3.720198786171458e-62	3.246044181547332e-11	7.856052519222281e-15	0.0001784361918486761	-1.2963665322415853e-20	4.608061650946255e-16	6.955786949119373e-15	9.907809576075734e-14	8.131153445887237e-15
26400000	0.004910781871553979	1.940735931651076e-49	3.720198786171458e-62	3.246044181547332e-11	7.856052519222281e-15	0.0001784361918486761	-1.2962887070657162e-20	4.608061650946255e-16	6.955786949119373e-15	9.907809576075734e-14	8.131153445887237e-15
26500000	0.004910781871553979	1.940735931651076e-49	3.720198786171458e-62	3.246044181547332e-11	7.856052519222281e-15	0.0001784361918486761	-1.296210881889847e-20	4.608061650946255e-16	6.955786949119373e-15	9.907809576075734e-14	8.131153445887237e-15
26600000	0.004910781871553979	1.940735931651076e-49	3.720198786171458e-62	3.246044181547332e-11	7.856052519222281e-15	0.0001784361918486761	-1.2961330567139778e-20	4.608061650946255e-16	6.955786949119373e-15	9.907809576075734e-14	8.131153445887237e-15
26700000	0.004910781871553979	1.940735931651076e-49	3.720198786171458e-62	3.246044181547332e-11	7.856052519222281e-15	0.0001784361918486761	-1.2960552315381088e-20	4.608061650946255e-16	6.955786949119373e-15	9.907809576075734e-14	8.131153445887237e-15
26800000	0.004910781871553979	1.940735931651076e-49	3.720198786171458e-62	3.246044181547332e-11	7.856052519222281e-15	0.0001784361918486761	-1.2959774063622396e-20	4.608061650946255e-16	6.955786949119373e-15	9.907809576075734e-14	8.131153445887237e-15
26900000	0.004910781871553979	1.940735931651076e-49	3.720198786171458e-62	3.246044181547332e-11	7.856052519222281e-15	0.0001784361918486761	-1.2958995811863704e-20	4.608061650946255e-16	6.955786949119373e-15	9.907809576075734e-14	8.131153445887237e-15
27000000	0.004910781871553979	1.940735931651076e-49	3.720198786171458e-62	3.246044181547332e-11	7.856052519222281e-15	0.0001784361918486761	-1.2958217560105012e-20	4.608061650946255e-16	6.955786949119373e-15	9.907809576075734e-14	8.131153445887237e-15
27100000	0.004910781871553979	1.940735931651076e-49	3.720198786171458e-62	3.246044181547332e-11	7.856052519222281e-15	0.0001784361918486761	-1.295743930834632e-20	4.608061650946255e-16	6.955786949119373e-15	9.907809576075734e-14	8.131153445887237e-15
27200000	0.004910781871553979	1.940735931651076e-49	3.720198786171458e-62	3.246044181547332e-11	7.856052519222281e-15	0.0001784361918486761	-1.2956661056587629e-20	4.608061650946255e-16	6.955786949119373e-15	9.907809576075734e-14	8.131153445887237e-15
27300000	0.004910781871553979	1.940735931651076e-49	3.7201987861714584e-62	3.246044181547332e-11	7.856052519222281e-15	0.0001784361918486761	-1.2955882804828937e-20	4.608061650946255e-16	6.955786949119373e-15	9.907809576075734e-14	8.131153445887237e-15
27400000	0.004910781871553979	1.940735931651076e-49	3.7201987861714584e-62	3.246044181547332e-11	7.856052519222281e-15	0.0001784361918486761	-1.2955104553070245e-20	4.608061650946255e-16	6.955786949119373e-15	9.907809576075734e-14	8.131153445887237e-15
27500000	0.004910781871553979	1.940735931651076e-49	3.7201987861714584e-62	3.246044181547332e-11	7.856052519222281e-15	0.0001784361918486761	-1.2954326301311553e-20	4.608061650946255e-16	6.955786949119373e-15	9.907809576075734e-14	8.131153445887237e-15
27600000	0.004910781871553979	1.940735931651076e-49	3.7201987861714584e-62	3.246044181547332e-11	7.856052519222281e-15	0.0001784361918486761	-1.2953548049552861e-20	4.608061650946255e-16	6.955786949119373e-15	9.907809576075734e-14	8.131153445887237e-15
27700000	0.004910781871553979	1.940735931651076e-49	3.7201987861714584e-62	3.246044181547332e-11	7.856052519222281e-15	0.0001784361918486761	-1.295276979779417e-20	4.608061650946255e-16	6.955786949119373e-15	9.907809576075734e-14	8.131153445887237e-15
27800000	0.004910781871553979	1.940735931651076e-49	3.7201987861714584e-62	3.246044181547332e-11	7.856052519222281e-15	0.0001784361918486761	-1.2951991546035478e-20	4.608061650946255e-16	6.955786949119373e-15	9.907809576075734e-14	8.131153445887237e-15
27900000	0.004910781871553979	1.940735931651076e-49	3.7201987861714584e-62	3.246044181547332e-11	7.856052519222281e-15	0.0001784361918486761	-1.2951213294276786e-20	4.608061650946255e-16	6.955786949119373e-15	9.907809576075734e-14	8.131153445887237e-15
28000000	0.004910781871553979	1.940735931651076e-49	3.7201987861714584e-62	3.246044181547332e-11	7.856052519222281e-15	0.0001784361918486761	-1.2950435042518094e-20	4.608061650946255e-16	6.955786949119373e-15	9.907809576075734e-14	8.131153445887237e-15
28100000	0.004910781871553979	1.940735931651076e-49	3.7201987861714584e-62	3.246044181547331e-11	7.856052519222281e-15	0.0001784361918486761	-1.2949656790759402e-20	4.608061650946255e-16	6.955786949119373e-15	9.907809576075734e-14	8.131153445887237e-15
28200000	0.004910781871553979	1.940735931651076e-49	3.7201987861714584e-62	3.246044181547331e-11	7.856052519222281e-15	0.0001784361918486761	-1.294887853900071e-20	4.608061650946255e-16	6.955786949119373e-15	9.907809576075734e-14	8.131153445887237e-15
28300000	0.004910781871553979	1.940735931651076e-49	3.7201987861714584e-62	3.246044181547331e-11	7.856052519222281e-15	0.0001784361918486761	-1.2948100287242019e-20	4.608061650946255e-16	6.955786949119373e-15	9.907809576075734e-14	8.131153445887237e-15
28400000	0.004910781871553979	1.940735931651076e-49	3.7201987861714584e-62	3.246044181547331e-11	7.856052519222281e-15	0.0001784361918486761	-1.2947322035483327e-20	4.608061650946255e-16	6.955786949119373e-15	9.907809576075734e-14	8.131153445887237e-15
28500000	0.004910781871553979	1.9407359316510758e-49	3.7201987861714584e-62	3.246044181547331e-11	7.856052519222281e-15	0.0001784361918486761	-1.2946543783724635e-20	4.608061650946255e-16	6.955786949119373e-15	9.907809576075734e-14	8.131153445887237e-15
28600000	0.004910781871553979	1.9407359316510758e-49	3.7201987861714584e-62	3.246044181547331e-11	7.856052519222281e-15	0.0001784361918486761	-1.2945765531965943e-20	4.608061650946255e-16	6.955786949119373e-15	9.907809576075734e-14	8.131153445887237e-15
28700000	0.004910781871553979	1.9407359316510758e-49	3.7201987861714584e-62	3.246044181547331e-11	7.856052519222281e-15	0.0001784361918486761	-1.2944987280207251e-20	4.608061650946255e-16	6.955786949119373e-15	9.907809576075734e-14	8.131153445887237e-15
28800000	0.004910781871553979	1.9407359316510758e-49	3.7201987861714584e-62	3.246044181547331e-11	7.856052519222281e-15	0.0001784361918486761	-1.294420902844856e-20	4.608061650946255e-16	6.955786949119373e-15	9.907809576075734e-14	8.131153445887237e-15
28900000	0.004910781871553979	1.9407359316510758e-49	3.7201987861714584e-62	3.246044181547331e-11	7.856052519222281e-15	0.0001784361918486761	-1.2943430776689868e-20	4.608061650946255e-16	6.955786949119373e-15	9.907809576075734e-14	8.131153445887237e-15
29000000	0.004910781871553979	1.9407359316510758e-49	3.7201987861714584e-62	3.246044181547331e-11	7.856052519222281e-15	0.0001784361918486761	-1.2942652524931176e-20	4.608061650946255e-16	6.955786949119373e-15	9.907809576075734e-14	8.131153445887237e-15
29100000	0.004910781871553979	1.9407359316510758e-49	3.7201987861714584e-62	3.246044181547331e-11	7.856052519222281e-15	0.0001784361918486761	-1.2941874273172484e-20	4.608061650946255e-16	6.955786949119373e-15	9.907809576075734e-14	8.131153445887237e-15
29200000	0.004910781871553979	1.9407359316510758e-49	3.7201987861714584e-62	3.246044181547331e-11	7.85605251922228e-15	0.0001784361918486761	-1.2941096021413792e-20	4.608061650946255e-16	6.955786949119373e-15	9.907809576075734e-14	8.131153445887237e-15
29300000	0.004910781871553979	1.9407359316510758e-49	3.7201987861714584e-62	3.246044181547331e-11	7.85605251922228e-15	0.0001784361918486761	-1.29403177696551e-20	4.608061650946255e-16	6.955786949119373e-15	9.907809576075734e-14	8.131153445887237e-15
29400000	0.004910781871553979	1.9407359316510758e-49	3.7201987861714584e-62	3.246044181547331e-11	7.85605251922228e-15	0.0001784361918486761	-1.2939539517896409e-20	4.608061650946255e-16	6.955786949119373e-15	9.907809576075734e-14	8.131153445887237e-15
29500000	0.004910781871553979	1.9407359316510758e-49	3.7201987861714584e-62	3.246044181547331e-11	7.85605251922228e-15	0.0001784361918486761	-1.2938761266137717e-20	4.608061650946255e-16	6.955786949119373e-15	9.907809576075734e-14	8.131153445887237e-15
29600000	0.004910781871553979	1.9407359316510758e-49	3.7201987861714584e-62	3.246044181547331e-11	7.85605251922228e-15	0.0001784361918486761	-1.2937983014379025e-20	4.608061650946255e-16	6.955786949119373e-15	9.907809576075734e-14	8.131153445887237e-15
29700000	0.004910781871553979	1.9407359316510758e-49	3.7201987861714584e-62	3.246044181547331e-11	7.85605251922228e-15	0.0001784361918486761	-1.2937204762620333e-20	4.608061650946255e-16	6.955786949119373e-15	9.907809576075734e-14	8.131153445887237e-15
29800000	0.004910781871553979	1.9407359316510758e-49	3.7201987861714584e-62	3.246044181547331e-11	7.85605251922228e-15	0.0001784361918486761	-1.2936426510861642e-20	4.608061650946255e-16	6.955786949119373e-15	9.907809576075734e-14	8.131153445887237e-15
29900000	0.004910781871553979	1.9407359316510758e-49	3.7201987861714584e-62	3.246044181547331e-11	7.85605251922228e-15	0.0001784361918486761	-1.293564825910295e-20	4.608061650946255e-16	6.955786949119373e-15	9.907809576075734e-14	8.131153445887237e-15
30000000	0.004910781871553979	1.9407359316510758e-49	3.7201987861714584e-62	3.246044181547331e-11	7.85605251922228e-15	0.0001784361918486761	-1.2934870007344258e-20	4.608061650946255e-16	6.955786949119373e-15	9.907809576075734e-14	8.131153445887237e-15
30100000	0.004910781871553979	1.9407359316510758e-49	3.7201987861714584e-62	3.246044181547331e-11	7.85605251922228e-15	0.0001784361918486761	-1.2934091755585568e-20	4.608061650946255e-16	6.955786949119373e-15	9.907809576075734e-14	8.131153445887237e-15
30200000	0.004910781871553979	1.9407359316510758e-49	3.7201987861714584e-62	3.246044181547331e-11	7.85605251922228e-15	0.0001784361918486761	-1.2933313503826876e-20	4.608061650946255e-16	6.955786949119373e-15	9.907809576075734e-14	8.131153445887237e-15
30300000	0.004910781871553979	1.9407359316510758e-49	3.7201987861714584e-62	3.246044181547331e-11	7.85605251922228e-15	0.0001784361918486761	-1.2932535252068184e-20	4.608061650946255e-16	6.955786949119373e-15	9.907809576075734e-14	8.131153445887237e-15
30400000	0.004910781871553979	1.9407359316510758e-49	3.7201987861714584e-62	3.246044181547331e-11	7.85605251922228e-15	0.0001784361918486761	-1.2931757000309492e-20	4.608061650946255e-16	6.955786949119373e-15	9.907809576075734e-14	8.131153445887237e-15
30500000	0.004910781871553979	1.9407359316510758e-49	3.7201987861714584e-62	3.246044181547331e-11	7.85605251922228e-15	0.0001784361918486761	-1.29309787485508e-20	4.608061650946255e-16	6.955786949119373e-15	9.907809576075734e-14	8.131153445887237e-15
30600000	0.004910781871553979	1.9407359316510758e-49	3.7201987861714584e-62	3.246044181547331e-11	7.85605251922228e-15	0.0001784361918486761	-1.2930200496792109e-20	4.608061650946255e-16	6.955786949119373e-15	9.907809576075734e-14	8.131153445887237e-15
30700000	0.004910781871553979	1.9407359316510758e-49	3.7201987861714584e-62	3.246044181547331e-11	7.85605251922228e-15	0.0001784361918486761	-1.2929422245033417e-20	4.608061650946255e-16	6.955786949119373e-15	9.907809576075734e-14	8.131153445887237e-15
30800000	0.004910781871553979	1.9407359316510758e-49	3.7201987861714584e-62	3.246044181547331e-11	7.85605251922228e-15	0.0001784361918486761	-1.2928643993274725e-20	4.608061650946255e-16	6.955786949119373e-15	9.907809576075734e-14	8.131153445887237e-15
30900000	0.004910781871553979	1.9407359316510758e-49	3.7201987861714584e-62	3.246044181547331e-11	7.85605251922228e-15	0.0001784361918486761	-1.2927865741516033e-20	4.608061650946255e-16	6.955786949119373e-15	9.907809576075734e-14	8.131153445887237e-15
31000000	0.004910781871553979	1.9407359316510758e-49	3.7201987861714584e-62	3.246044181547331e-11	7.85605251922228e-15	0.0001784361918486761	-1.2927087489757341e-20	4.608061650946255e-16	6.955786949119373e-15	9.907809576075734e-14	8.131153445887237e-15
31100000	0.004910781871553979	1.9407359316510758e-49	3.7201987861714584e-62	3.246044181547331e-11	7.85605251922228e-15	0.0001784361918486761	-1.292630923799865e-20	4.608061650946255e-16	6.955786949119373e-15	9.907809576075734e-14	8.131153445887237e-15
31200000	0.004910781871553979	1.9407359316510758e-49	3.7201987861714584e-62	3.246044181547331e-11	7.85605251922228e-15	0.0001784361918486761	-1.2925530986239958e-20	4.608061650946255e-16	6.955786949119373e-15	9.907809576075734e-14	8.131153445887237e-15
31300000	0.004910781871553979	1.9407359316510758e-49	3.7201987861714584e-62	3.246044181547331e-11	7.85605251922228e-15	0.0001784361918486761	-1.2924752734481266e-20	4.608061650946255e-16	6.955786949119373e-15	9.907809576075734e-14	8.131153445887237e-15
31400000	0.004910781871553979	1.9407359316510758e-49	3.7201987861714584e-62	3.246044181547331e-11	7.85605251922228e-15	0.0001784361918486761	-1.2923974482722574e-20	4.608061650946255e-16	6.955786949119373e-15	9.907809576075734e-14	8.131153445887237e-15
31500000	0.004910781871553979	1.9407359316510758e-49	3.7201987861714584e-62	3.246044181547331e-11	7.85605251922228e-15	0.0001784361918486761	-1.2923196230963882e-20	4.608061650946255e-16	6.955786949119373e-15	9.907809576075734e-14	8.131153445887237e-15
31600000	0.004910781871553979	1.9407359316510758e-49	3.7201987861714584e-62	3.246044181547331e-11	7.85605251922228e-15	0.0001784361918486761	-1.292241797920519e-20	4.608061650946255e-16	6.955786949119373e-15	9.907809576075734e-14	8.131153445887237e-15
31700000	0.004910781871553979	1.9407359316510758e-49	3.7201987861714584e-62	3.246044181547331e-11	7.85605251922228e-15	0.0001784361918486761	-1.2921639727446499e-20	4.608061650946255e-16	6.955786949119373e-15	9.907809576075734e-14	8.131153445887237e-15
31800000	0.004910781871553979	1.9407359316510758e-49	3.7201987861714584e-62	3.246044181547331e-11	7.85605251922228e-15	0.0001784361918486761	-1.2920861475687807e-20	4.608061650946255e-16	6.955786949119373e-15	9.907809576075734e-14	8.131153445887237e-15
31900000	0.004910781871553979	1.9407359316510758e-49	3.7201987861714584e-62	3.246044181547331e-11	7.85605251922228e-15	0.0001784361918486761	-1.2920083223929115e-20	4.608061650946255e-16	6.955786949119373e-15	9.907809576075734e-14	8.131153445887237e-15
32000000	0.004910781871553979	1.9407359316510758e-49	3.7201987861714584e-62	3.246044181547331e-11	7.85605251922228e-15	0.0001784361918486761	-1.2919304972170423e-20	4.608061650946255e-16	6.955786949119373e-15	9.907809576075734e-14	8.131153445887237e-15
32100000	0.004910781871553979	1.9407359316510758e-49	3.7201987861714584e-62	3.246044181547331e-11	7.85605251922228e-15	0.0001784361918486761	-1.2918526720411731e-20	4.608061650946255e-16	6.955786949119373e-15	9.907809576075734e-14	8.131153445887237e-15
32200000	0.004910781871553979	1.9407359316510758e-49	3.7201987861714584e-62	3.246044181547331e-11	7.85605251922228e-15	0.0001784361918486761	-1.291774846865304e-20	4.608061650946255e-16	6.955786949119373e-15	9.907809576075734e-14	8.131153445887237e-15
32300000	0.004910781871553979	1.9407359316510758e-49	3.7201987861714584e-62	3.246044181547331e-11	7.85605251922228e-15	0.0001784361918486761	-1.2916970216894348e-20	4.608061650946255e-16	6.955786949119373e-15	9.907809576075734e-14	8.131153445887237e-15
32400000	0.004910781871553979	1.9407359316510758e-49	3.7201987861714584e-62	3.246044181547331e-11	7.85605251922228e-15	0.0001784361918486761	-1.2916191965135656e-20	4.608061650946255e-16	6.955786949119373e-15	9.907809576075734e-14	8.131153445887237e-15
32500000	0.004910781871553979	1.9407359316510758e-49	3.7201987861714584e-62	3.246044181547331e-11	7.85605251922228e-15	0.0001784361918486761	-1.2915413713376964e-20	4.608061650946255e-16	6.955786949119373e-15	9.907809576075734e-14	8.131153445887237e-15
32600000	0.004910781871553979	1.9407359316510758e-49	3.7201987861714584e-62	3.246044181547331e-11	7.85605251922228e-15	0.0001784361918486761	-1.2914635461618272e-20	4.608061650946255e-16	6.955786949119373e-15	9.907809576075734e-14	8.131153445887237e-15
32700000	0.004910781871553979	1.9407359316510758e-49	3.7201987861714584e-62	3.246044181547331e-11	7.85605251922228e-15	0.0001784361918486761	-1.291385720985958e-20	4.608061650946255e-16	6.955786949119373e-15	9.907809576075734e-14	8.131153445887237e-15
32800000	0.004910781871553979	1.9407359316510758e-49	3.7201987861714584e-62	3.246044181547331e-11	7.85605251922228e-15	0.0001784361918486761	-1.2913078958100889e-20	4.608061650946255e-16	6.955786949119373e-15	9.907809576075734e-14	8.131153445887237e-15
32900000	0.004910781871553979	1.9407359316510758e-49	3.7201987861714584e-62	3.246044181547331e-11	7.85605251922228e-15	0.0001784361918486761	-1.2912300706342197e-20	4.608061650946255e-16	6.955786949119373e-15	9.907809576075734e-14	8.131153445887237e-15
33000000	0.004910781871553979	1.9407359316510758e-49	3.7201987861714584e-62	3.246044181547331e-11	7.85605251922228e-15	0.0001784361918486761	-1.2911522454583505e-20	4.608061650946255e-16	6.955786949119373e-15	9.907809576075734e-14	8.131153445887237e-15
33100000	0.004910781871553979	1.9407359316510758e-49	3.7201987861714584e-62	3.246044181547331e-11	7.85605251922228e-15	0.0001784361918486761	-1.2910744202824813e-20	4.608061650946255e-16	6.955786949119373e-15	9.907809576075734e-14	8.131153445887237e-15
33200000	0.004910781871553979	1.9407359316510758e-49	3.7201987861714584e-62	3.246044181547331e-11	7.85605251922228e-15	0.0001784361918486761	-1.2909965951066122e-20	4.608061650946255e-16	6.955786949119373e-15	9.907809576075734e-14	8.131153445887237e-15
33300000	0.004910781871553979	1.9407359316510758e-49	3.7201987861714584e-62	3.246044181547331e-11	7.85605251922228e-15	0.0001784361918486761	-1.290918769930743e-20	4.608061650946255e-16	6.955786949119373e-15	9.907809576075734e-14	8.131153445887237e-15
33400000	0.004910781871553979	1.9407359316510758e-49	3.7201987861714584e-62	3.246044181547331e-11	7.85605251922228e-15	0.0001784361918486761	-1.290840944754874e-20	4.608061650946255e-16	6.955786949119373e-15	9.907809576075734e-14	8.131153445887237e-15
33500000	0.004910781871553979	1.9407359316510758e-49	3.7201987861714584e-62	3.246044181547331e-11	7.85605251922228e-15	0.0001784361918486761	-1.2907631195790048e-20	4.608061650946255e-16	6.955786949119373e-15	9.907809576075734e-14	8.131153445887237e-15
33600000	0.004910781871553979	1.9407359316510758e-49	3.7201987861714584e-62	3.246044181547331e-11	7.85605251922228e-15	0.0001784361918486761	-1.2906852944031356e-20	4.608061650946255e-16	6.955786949119373e-15	9.907809576075734e-14	8.131153445887237e-15
33700000	0.004910781871553979	1.9407359316510758e-49	3.7201987861714584e-62	3.246044181547331e-11	7.85605251922228e-15	0.0001784361918486761	-1.2906074692272664e-20	4.608061650946255e-16	6.955786949119373e-15	9.907809576075734e-14	8.131153445887237e-15
33800000	0.004910781871553979	1.9407359316510758e-49	3.7201987861714584e-62	3.246044181547331e-11	7.85605251922228e-15	0.0001784361918486761	-1.2905296440513972e-20	4.608061650946255e-16	6.955786949119373e-15	9.907809576075734e-14	8.131153445887237e-15
33900000	0.004910781871553979	1.9407359316510758e-49	3.7201987861714584e-62	3.246044181547331e-11	7.85605251922228e-15	0.0001784361918486761	-1.290451818875528e-20	4.608061650946255e-16	6.955786949119373e-15	9.907809576075734e-14	8.131153445887237e-15
34000000	0.004910781871553979	1.9407359316510758e-49	3.7201987861714584e-62	3.246044181547331e-11	7.85605251922228e-15	0.0001784361918486761	-1.2903739936996589e-20	4.608061650946255e-16	6.955786949119373e-15	9.907809576075734e-14	8.131153445887237e-15
34100000	0.004910781871553979	1.9407359316510758e-49	3.7201987861714584e-62	3.246044181547331e-11	7.85605251922228e-15	0.0001784361918486761	-1.2902961685237897e-20	4.608061650946255e-16	6.955786949119373e-15	9.907809576075734e-14	8.131153445887237e-15
34200000	0.004910781871553979	1.9407359316510758e-49	3.7201987861714584e-62	3.246044181547331e-11	7.85605251922228e-15	0.0001784361918486761	-1.2902183433479205e-20	4.608061650946255e-16	6.955786949119373e-15	9.907809576075734e-14	8.131153445887237e-15
34300000	0.004910781871553979	1.9407359316510758e-49	3.7201987861714584e-62	3.246044181547331e-11	7.85605251922228e-15	0.0001784361918486761	-1.2901405181720513e-20	4.608061650946255e-16	6.955786949119373e-15	9.907809576075734e-14	8.131153445887237e-15
34400000	0.004910781871553979	1.9407359316510758e-49	3.7201987861714584e-62	3.246044181547331e-11	7.85605251922228e-15	0.0001784361918486761	-1.2900626929961821e-20	4.608061650946255e-16	6.955786949119373e-15	9.907809576075734e-14	8.131153445887237e-15
34500000	0.004910781871553979	1.9407359316510758e-49	3.7201987861714584e-62	3.246044181547331e-11	7.85605251922228e-15	0.0001784361918486761	-1.289984867820313e-20	4.608061650946255e-16	6.955786949119373e-15	9.907809576075734e-14	8.131153445887237e-15
34600000	0.004910781871553979	1.9407359316510758e-49	3.7201987861714584e-62	3.246044181547331e-11	7.85605251922228e-15	0.0001784361918486761	-1.2899070426444438e-20	4.608061650946255e-16	6.955786949119373e-15	9.907809576075734e-14	8.131153445887237e-15
34700000	0.004910781871553979	1.9407359316510758e-49	3.7201987861714584e-62	3.246044181547331e-11	7.85605251922228e-15	0.0001784361918486761	-1.2898292174685746e-20	4.608061650946255e-16	6.955786949119373e-15	9.907809576075734e-14	8.131153445887237e-15
34800000	0.004910781871553979	1.9407359316510758e-49	3.7201987861714584e-62	3.246044181547331e-11	7.85605251922228e-15	0.0001784361918486761	-1.2897513922927054e-20	4.608061650946255e-16	6.955786949119373e-15	9.907809576075734e-14	8.131153445887237e-15
34900000	0.004910781871553979	1.9407359316510758e-49	3.7201987861714584e-62	3.246044181547331e-11	7.85605251922228e-15	0.0001784361918486761	-1.2896735671168362e-20	4.608061650946255e-16	6.955786949119373e-15	9.907809576075734e-14	8.131153445887237e-15
35000000	0.004910781871553979	1.9407359316510758e-49	3.7201987861714584e-62	3.246044181547331e-11	7.85605251922228e-15	0.0001784361918486761	-1.289595741940967e-20	4.608061650946255e-16	6.955786949119373e-15	9.907809576075734e-14	8.131153445887237e-15
35100000	0.004910781871553979	1.9407359316510758e-49	3.7201987861714584e-62	3.246044181547331e-11	7.85605251922228e-15	0.0001784361918486761	-1.2895179167650979e-20	4.608061650946255e-16	6.955786949119373e-15	9.907809576075734e-14	8.131153445887237e-15
35200000	0.004910781871553979	1.9407359316510758e-49	3.7201987861714584e-62	3.246044181547331e-11	7.85605251922228e-15	0.0001784361918486761	-1.2894400915892287e-20	4.608061650946255e-16	6.955786949119373e-15	9.907809576075734e-14	8.131153445887237e-15
35300000	0.004910781871553979	1.9407359316510758e-49	3.7201987861714584e-62	3.246044181547331e-11	7.85605251922228e-15	0.0001784361918486761	-1.2893622664133595e-20	4.608061650946255e-16	6.955786949119373e-15	9.907809576075734e-14	8.131153445887237e-15
35400000	0.004910781871553979	1.9407359316510758e-49	3.7201987861714584e-62	3.246044181547331e-11	7.85605251922228e-15	0.0001784361918486761	-1.2892844412374903e-20	4.608061650946255e-16	6.955786949119373e-15	9.907809576075734e-14	8.131153445887237e-15
35500000	0.004910781871553979	1.9407359316510758e-49	3.7201987861714584e-62	3.246044181547331e-11	7.85605251922228e-15	0.0001784361918486761	-1.2892066160616211e-20	4.608061650946255e-16	6.955786949119373e-15	9.907809576075734e-14	8.131153445887237e-15
35600000	0.004910781871553979	1.9407359316510758e-49	3.7201987861714584e-62	3.246044181547331e-11	7.85605251922228e-15	0.0001784361918486761	-1.289128790885752e-20	4.608061650946255e-16	6.955786949119373e-15	9.907809576075734e-14	8.131153445887237e-15
35700000	0.004910781871553979	1.9407359316510758e-49	3.7201987861714584e-62	3.246044181547331e-11	7.85605251922228e-15	0.0001784361918486761	-1.2890509657098828e-20	4.608061650946255e-16	6.955786949119373e-15	9.907809576075734e-14	8.131153445887237e-15
35800000	0.004910781871553979	1.9407359316510758e-49	3.7201987861714584e-62	3.246044181547331e-11	7.85605251922228e-15	0.0001784361918486761	-1.2889731405340136e-20	4.608061650946255e-16	6.955786949119373e-15	9.907809576075734e-14	8.131153445887237e-15
35900000	0.004910781871553979	1.9407359316510758e-49	3.7201987861714584e-62	3.246044181547331e-11	7.85605251922228e-15	0.0001784361918486761	-1.2888953153581444e-20	4.608061650946255e-16	6.955786949119373e-15	9.907809576075734e-14	8.131153445887237e-15
36000000	0.004910781871553979	1.9407359316510758e-49	3.7201987861714584e-62	3.246044181547331e-11	7.85605251922228e-15	0.0001784361918486761	-1.2888174901822752e-20	4.608061650946255e-16	6.955786949119373e-15	9.907809576075734e-14	8.131153445887237e-15
36100000	0.004910781871553979	1.9407359316510758e-49	3.7201987861714584e-62	3.246044181547331e-11	7.85605251922228e-15	0.0001784361918486761	-1.288739665006406e-20	4.608061650946255e-16	6.955786949119373e-15	9.907809576075734e-14	8.131153445887237e-15
36200000	0.004910781871553979	1.9407359316510758e-49	3.7201987861714584e-62	3.246044181547331e-11	7.85605251922228e-15	0.0001784361918486761	-1.2886618398305369e-20	4.608061650946255e-16	6.955786949119373e-15	9.907809576075734e-14	8.131153445887237e-15
36300000	0.004910781871553979	1.9407359316510758e-49	3.7201987861714584e-62	3.246044181547331e-11	7.85605251922228e-15	0.0001784361918486761	-1.2885840146546677e-20	4.608061650946255e-16	6.955786949119373e-15	9.907809576075734e-14	8.131153445887237e-15
36400000	0.004910781871553979	1.9407359316510758e-49	3.7201987861714584e-62	3.246044181547331e-11	7.85605251922228e-15	0.0001784361918486761	-1.2885061894787985e-20	4.608061650946255e-16	6.955786949119373e-15	9.907809576075734e-14	8.131153445887237e-15
36500000	0.004910781871553979	1.9407359316510758e-49	3.7201987861714584e-62	3.246044181547331e-11	7.85605251922228e-15	0.0001784361918486761	-1.2884283643029293e-20	4.608061650946255e-16	6.955786949119373e-15	9.907809576075734e-14	8.131153445887237e-15
36600000	0.004910781871553979	1.9407359316510758e-49	3.7201987861714584e-62	3.246044181547331e-11	7.85605251922228e-15	0.0001784361918486761	-1.2883505391270601e-20	4.608061650946255e-16	6.955786949119373e-15	9.907809576075734e-14	8.131153445887237e-15
36700000	0.004910781871553979	1.9407359316510758e-49	3.7201987861714584e-62	3.246044181547331e-11	7.85605251922228e-15	0.0001784361918486761	-1.2882727139511911e-20	4.608061650946255e-16	6.955786949119373e-15	9.907809576075734e-14	8.131153445887237e-15
36800000	0.004910781871553979	1.9407359316510758e-49	3.7201987861714584e-62	3.246044181547331e-11	7.85605251922228e-15	0.0001784361918486761	-1.288194888775322e-20	4.608061650946255e-16	6.955786949119373e-15	9.907809576075734e-14	8.131153445887237e-15
36900000	0.004910781871553979	1.9407359316510758e-49	3.7201987861714584e-62	3.246044181547331e-11	7.85605251922228e-15	0.0001784361918486761	-1.2881170635994528e-20	4.608061650946255e-16	6.955786949119373e-15	9.907809576075734e-14	8.131153445887237e-15
37000000	0.004910781871553979	1.9407359316510758e-49	3.7201987861714584e-62	3.246044181547331e-11	7.85605251922228e-15	0.0001784361918486761	-1.2880392384235836e-20	4.608061650946255e-16	6.955786949119373e-15	9.907809576075734e-14	8.131153445887237e-15
37100000	0.004910781871553979	1.9407359316510758e-49	3.7201987861714584e-62	3.246044181547331e-11	7.85605251922228e-15	0.0001784361918486761	-1.2879614132477144e-20	4.608061650946255e-16	6.955786949119373e-15	9.907809576075734e-14	8.131153445887237e-15
37200000	0.004910781871553979	1.9407359316510758e-49	3.7201987861714584e-62	3.246044181547331e-11	7.85605251922228e-15	0.0001784361918486761	-1.2878835880718452e-20	4.608061650946255e-16	6.955786949119373e-15	9.907809576075734e-14	8.131153445887237e-15
37300000	0.004910781871553979	1.9407359316510758e-49	3.7201987861714584e-62	3.246044181547331e-11	7.85605251922228e-15	0.0001784361918486761	-1.287805762895976e-20	4.608061650946255e-16	6.955786949119373e-15	9.907809576075734e-14	8.131153445887237e-15
37400000	0.004910781871553979	1.9407359316510758e-49	3.7201987861714584e-62	3.246044181547331e-11	7.85605251922228e-15	0.0001784361918486761	-1.2877279377201069e-20	4.608061650946255e-16	6.955786949119373e-15	9.907809576075734e-14	8.131153445887237e-15
37500000	0.004910781871553979	1.9407359316510758e-49	3.7201987861714584e-62	3.246044181547331e-11	7.85605251922228e-15	0.0001784361918486761	-1.2876501125442377e-20	4.608061650946255e-16	6.955786949119373e-15	9.907809576075734e-14	8.131153445887237e-15
37600000	0.004910781871553979	1.9407359316510758e-49	3.7201987861714584e-62	3.246044181547331e-11	7.85605251922228e-15	0.0001784361918486761	-1.2875722873683685e-20	4.608061650946255e-16	6.955786949119373e-15	9.907809576075734e-14	8.131153445887237e-15
37700000	0.004910781871553979	1.9407359316510758e-49	3.7201987861714584e-62	3.246044181547331e-11	7.85605251922228e-15	0.0001784361918486761	-1.2874944621924993e-20	4.608061650946255e-16	6.955786949119373e-15	9.907809576075734e-14	8.131153445887237e-15
37800000	0.004910781871553979	1.9407359316510758e-49	3.7201987861714584e-62	3.246044181547331e-11	7.85605251922228e-15	0.0001784361918486761	-1.2874166370166301e-20	4.608061650946255e-16	6.955786949119373e-15	9.907809576075734e-14	8.131153445887237e-15
37900000	0.004910781871553979	1.9407359316510758e-49	3.7201987861714584e-62	3.246044181547331e-11	7.85605251922228e-15	0.0001784361918486761	-1.287338811840761e-20	4.608061650946255e-16	6.955786949119373e-15	9.907809576075734e-14	8.131153445887237e-15
38000000	0.004910781871553979	1.9407359316510758e-49	3.7201987861714584e-62	3.246044181547331e-11	7.85605251922228e-15	0.0001784361918486761	-1.2872609866648918e-20	4.608061650946255e-16	6.955786949119373e-15	9.907809576075734e-14	8.131153445887237e-15
38100000	0.004910781871553979	1.9407359316510758e-49	3.7201987861714584e-62	3.246044181547331e-11	7.85605251922228e-15	0.0001784361918486761	-1.2871831614890226e-20	4.608061650946255e-16	6.955786949119373e-15	9.907809576075734e-14	8.131153445887237e-15
38200000	0.004910781871553979	1.9407359316510758e-49	3.7201987861714584e-62	3.246044181547332e-11	7.85605251922228e-15	0.0001784361918486761	-1.2871053363131534e-20	4.608061650946255e-16	6.955786949119373e-15	9.907809576075734e-14	8.131153445887237e-15
38300000	0.004910781871553979	1.9407359316510758e-49	3.7201987861714584e-62	3.246044181547332e-11	7.85605251922228e-15	0.0001784361918486761	-1.2870275111372842e-20	4.608061650946255e-16	6.955786949119373e-15	9.907809576075734e-14	8.131153445887237e-15
38400000	0.004910781871553979	1.9407359316510758e-49	3.7201987861714584e-62	3.246044181547332e-11	7.85605251922228e-15	0.0001784361918486761	-1.286949685961415e-20	4.608061650946255e-16	6.955786949119373e-15	9.907809576075734e-14	8.131153445887237e-15
38500000	0.004910781871553979	1.9407359316510758e-49	3.7201987861714584e-62	3.246044181547332e-11	7.85605251922228e-15	0.0001784361918486761	-1.2868718607855459e-20	4.608061650946255e-16	6.955786949119373e-15	9.907809576075734e-14	8.131153445887237e-15
38600000	0.004910781871553979	1.9407359316510758e-49	3.7201987861714584e-62	3.246044181547332e-11	7.85605251922228e-15	0.0001784361918486761	-1.2867940356096767e-20	4.608061650946255e-16	6.955786949119373e-15	9.907809576075734e-14	8.131153445887237e-15
38700000	0.004910781871553979	1.940735931651076e-49	3.7201987861714584e-62	3.246044181547332e-11	7.856052519222281e-15	0.0001784361918486761	-1.2867162104338075e-20	4.608061650946255e-16	6.955786949119373e-15	9.907809576075734e-14	8.131153445887237e-15
38800000	0.004910781871553979	1.940735931651076e-49	3.7201987861714584e-62	3.246044181547332e-11	7.856052519222281e-15	0.0001784361918486761	-1.2866383852579383e-20	4.608061650946255e-16	6.955786949119373e-15	9.907809576075734e-14	8.131153445887237e-15
38900000	0.004910781871553979	1.940735931651076e-49	3.7201987861714584e-62	3.246044181547332e-11	7.856052519222281e-15	0.0001784361918486761	-1.2865605600820691e-20	4.608061650946255e-16	6.955786949119373e-15	9.907809576075734e-14	8.131153445887237e-15
39000000	0.004910781871553979	1.940735931651076e-49	3.7201987861714584e-62	3.246044181547332e-11	7.856052519222281e-15	0.0001784361918486761	-1.2864827349062e-20	4.608061650946255e-16	6.955786949119373e-15	9.907809576075734e-14	8.131153445887237e-15
39100000	0.004910781871553979	1.940735931651076e-49	3.7201987861714584e-62	3.246044181547332e-11	7.856052519222281e-15	0.0001784361918486761	-1.2864049097303308e-20	4.608061650946255e-16	6.955786949119373e-15	9.907809576075734e-14	8.131153445887237e-15
39200000	0.004910781871553979	1.940735931651076e-49	3.7201987861714584e-62	3.246044181547332e-11	7.856052519222281e-15	0.0001784361918486761	-1.2863270845544616e-20	4.608061650946255e-16	6.955786949119373e-15	9.907809576075734e-14	8.131153445887237e-15
39300000	0.004910781871553979	1.940735931651076e-49	3.7201987861714584e-62	3.246044181547332e-11	7.856052519222281e-15	0.0001784361918486761	-1.2862492593785924e-20	4.608061650946255e-16	6.955786949119373e-15	9.907809576075734e-14	8.131153445887237e-15
39400000	0.004910781871553979	1.940735931651076e-49	3.7201987861714584e-62	3.246044181547332e-11	7.856052519222281e-15	0.0001784361918486761	-1.2861714342027232e-20	4.608061650946255e-16	6.955786949119373e-15	9.907809576075734e-14	8.131153445887237e-15
39500000	0.004910781871553979	1.940735931651076e-49	3.7201987861714584e-62	3.246044181547332e-11	7.856052519222281e-15	0.0001784361918486761	-1.286093609026854e-20	4.608061650946255e-16	6.955786949119373e-15	9.907809576075734e-14	8.131153445887237e-15
39600000	0.004910781871553979	1.940735931651076e-49	3.7201987861714584e-62	3.246044181547332e-11	7.856052519222281e-15	0.0001784361918486761	-1.2860157838509849e-20	4.608061650946255e-16	6.955786949119373e-15	9.907809576075734e-14	8.131153445887237e-15
39700000	0.004910781871553979	1.940735931651076e-49	3.7201987861714584e-62	3.246044181547332e-11	7.856052519222281e-15	0.0001784361918486761	-1.2859379586751157e-20	4.608061650946255e-16	6.955786949119373e-15	9.907809576075734e-14	8.131153445887237e-15
39800000	0.004910781871553979	1.940735931651076e-49	3.7201987861714584e-62	3.246044181547332e-11	7.856052519222281e-15	0.0001784361918486761	-1.2858601334992465e-20	4.608061650946255e-16	6.955786949119373e-15	9.907809576075734e-14	8.131153445887237e-15
39900000	0.004910781871553979	1.940735931651076e-49	3.7201987861714584e-62	3.246044181547332e-11	7.856052519222281e-15	0.0001784361918486761	-1.2857823083233773e-20	4.608061650946255e-16	6.955786949119373e-15	9.907809576075734e-14	8.131153445887237e-15
40000000	0.004910781871553979	1.940735931651076e-49	3.7201987861714584e-62	3.246044181547332e-11	7.856052519222281e-15	0.0001784361918486761	-1.2857044831475081e-20	4.608061650946255e-16	6.955786949119373e-15	9.907809576075734e-14	8.131153445887237e-15
40100000	0.004910781871553979	1.940735931651076e-49	3.7201987861714584e-62	3.246044181547332e-11	7.856052519222281e-15	0.0001784361918486761	-1.2856266579716391e-20	4.608061650946255e-16	6.955786949119373e-15	9.907809576075734e-14	8.131153445887237e-15
40200000	0.004910781871553979	1.940735931651076e-49	3.7201987861714584e-62	3.246044181547332e-11	7.856052519222281e-15	0.0001784361918486761	-1.28554883279577e-20	4.608061650946255e-16	6.955786949119373e-15	9.907809576075734e-14	8.131153445887237e-15
40300000	0.004910781871553979	1.940735931651076e-49	3.7201987861714584e-62	3.246044181547332e-11	7.856052519222281e-15	0.0001784361918486761	-1.2854710076199008e-20	4.608061650946255e-16	6.955786949119373e-15	9.907809576075734e-14	8.131153445887237e-15
40400000	0.004910781871553979	1.940735931651076e-49	3.7201987861714584e-62	3.246044181547332e-11	7.856052519222281e-15	0.0001784361918486761	-1.2853931824440316e-20	4.608061650946255e-16	6.955786949119373e-15	9.907809576075734e-14	8.131153445887237e-15
40500000	0.004910781871553979	1.940735931651076e-49	3.7201987861714584e-62	3.246044181547332e-11	7.856052519222281e-15	0.0001784361918486761	-1.2853153572681624e-20	4.608061650946255e-16	6.955786949119373e-15	9.907809576075734e-14	8.131153445887237e-15
40600000	0.004910781871553979	1.940735931651076e-49	3.7201987861714584e-62	3.246044181547332e-11	7.856052519222281e-15	0.0001784361918486761	-1.2852375320922932e-20	4.608061650946255e-16	6.955786949119373e-15	9.907809576075734e-14	8.131153445887237e-15
40700000	0.004910781871553979	1.940735931651076e-49	3.7201987861714584e-62	3.246044181547332e-11	7.856052519222281e-15	0.0001784361918486761	-1.285159706916424e-20	4.608061650946255e-16	6.955786949119373e-15	9.907809576075734e-14	8.131153445887237e-15
40800000	0.004910781871553979	1.940735931651076e-49	3.7201987861714584e-62	3.246044181547332e-11	7.856052519222281e-15	0.0001784361918486761	-1.2850818817405548e-20	4.608061650946255e-16	6.955786949119373e-15	9.907809576075734e-14	8.131153445887237e-15
40900000	0.004910781871553979	1.940735931651076e-49	3.7201987861714584e-62	3.246044181547332e-11	7.856052519222281e-15	0.0001784361918486761	-1.2850040565646857e-20	4.608061650946255e-16	6.955786949119373e-15	9.907809576075734e-14	8.131153445887237e-15
41000000	0.004910781871553979	1.940735931651076e-49	3.7201987861714584e-62	3.246044181547332e-11	7.856052519222281e-15	0.0001784361918486761	-1.2849262313888165e-20	4.608061650946255e-16	6.955786949119373e-15	9.907809576075734e-14	8.131153445887237e-15
41100000	0.004910781871553979	1.940735931651076e-49	3.7201987861714584e-62	3.246044181547332e-11	7.856052519222281e-15	0.0001784361918486761	-1.2848484062129473e-20	4.608061650946255e-16	6.955786949119373e-15	9.907809576075734e-14	8.131153445887237e-15
41200000	0.004910781871553979	1.940735931651076e-49	3.7201987861714584e-62	3.246044181547332e-11	7.856052519222281e-15	0.0001784361918486761	-1.2847705810370781e-20	4.608061650946255e-16	6.955786949119373e-15	9.907809576075734e-14	8.131153445887237e-15
41300000	0.004910781871553979	1.940735931651076e-49	3.7201987861714584e-62	3.246044181547332e-11	7.856052519222281e-15	0.0001784361918486761	-1.284692755861209e-20	4.608061650946255e-16	6.955786949119373e-15	9.907809576075734e-14	8.131153445887237e-15
41400000	0.004910781871553979	1.940735931651076e-49	3.7201987861714584e-62	3.246044181547332e-11	7.856052519222281e-15	0.0001784361918486761	-1.2846149306853398e-20	4.608061650946255e-16	6.955786949119373e-15	9.907809576075734e-14	8.131153445887237e-15
41500000	0.004910781871553979	1.940735931651076e-49	3.7201987861714584e-62	3.246044181547332e-11	7.856052519222281e-15	0.0001784361918486761	-1.2845371055094706e-20	4.608061650946255e-16	6.955786949119373e-15	9.907809576075734e-14	8.131153445887237e-15
41600000	0.004910781871553979	1.940735931651076e-49	3.7201987861714584e-62	3.246044181547332e-11	7.856052519222281e-15	0.0001784361918486761	-1.2844592803336014e-20	4.608061650946255e-16	6.955786949119373e-15	9.907809576075734e-14	8.131153445887237e-15
41700000	0.004910781871553979	1.940735931651076e-49	3.7201987861714584e-62	3.246044181547332e-11	7.856052519222281e-15	0.0001784361918486761	-1.2843814551577322e-20	4.608061650946255e-16	6.955786949119373e-15	9.907809576075734e-14	8.131153445887237e-15
41800000	0.004910781871553979	1.940735931651076e-49	3.7201987861714584e-62	3.246044181547332e-11	7.856052519222281e-15	0.0001784361918486761	-1.284303629981863e-20	4.608061650946255e-16	6.955786949119373e-15	9.907809576075734e-14	8.131153445887237e-15
41900000	0.004910781871553979	1.940735931651076e-49	3.7201987861714584e-62	3.246044181547332e-11	7.856052519222281e-15	0.0001784361918486761	-1.2842258048059939e-20	4.608061650946255e-16	6.955786949119373e-15	9.907809576075734e-14	8.131153445887237e-15
42000000	0.004910781871553979	1.940735931651076e-49	3.7201987861714584e-62	3.246044181547332e-11	7.856052519222281e-15	0.0001784361918486761	-1.2841479796301247e-20	4.608061650946255e-16	6.955786949119373e-15	9.907809576075734e-14	8.131153445887237e-15
42100000	0.004910781871553979	1.940735931651076e-49	3.7201987861714584e-62	3.246044181547332e-11	7.856052519222281e-15	0.0001784361918486761	-1.2840701544542555e-20	4.608061650946255e-16	6.955786949119373e-15	9.907809576075734e-14	8.131153445887237e-15
42200000	0.004910781871553979	1.940735931651076e-49	3.7201987861714584e-62	3.246044181547332e-11	7.856052519222281e-15	0.0001784361918486761	-1.2839923292783863e-20	4.608061650946255e-16	6.955786949119373e-15	9.907809576075734e-14	8.131153445887237e-15
42300000	0.004910781871553979	1.940735931651076e-49	3.7201987861714584e-62	3.246044181547332e-11	7.856052519222281e-15	0.0001784361918486761	-1.2839145041025171e-20	4.608061650946255e-16	6.955786949119373e-15	9.907809576075734e-14	8.131153445887237e-15
42400000	0.004910781871553979	1.940735931651076e-49	3.7201987861714584e-62	3.246044181547332e-11	7.856052519222281e-15	0.0001784361918486761	-1.283836678926648e-20	4.608061650946255e-16	6.955786949119373e-15	9.907809576075734e-14	8.131153445887237e-15
42500000	0.004910781871553979	1.940735931651076e-49	3.7201987861714584e-62	3.246044181547332e-11	7.856052519222281e-15	0.0001784361918486761	-1.2837588537507788e-20	4.608061650946255e-16	6.955786949119373e-15	9.907809576075734e-14	8.131153445887237e-15
42600000	0.004910781871553979	1.940735931651076e-49	3.7201987861714584e-62	3.246044181547332e-11	7.856052519222281e-15	0.0001784361918486761	-1.2836810285749096e-20	4.608061650946255e-16	6.955786949119373e-15	9.907809576075734e-14	8.131153445887237e-15
42700000	0.004910781871553979	1.940735931651076e-49	3.7201987861714584e-62	3.246044181547332e-11	7.856052519222281e-15	0.0001784361918486761	-1.2836032033990404e-20	4.608061650946255e-16	6.955786949119373e-15	9.907809576075734e-14	8.131153445887237e-15
42800000	0.004910781871553979	1.940735931651076e-49	3.7201987861714584e-62	3.246044181547332e-11	7.856052519222281e-15	0.0001784361918486761	-1.2835253782231712e-20	4.608061650946255e-16	6.955786949119373e-15	9.907809576075734e-14	8.131153445887237e-15
42900000	0.004910781871553979	1.940735931651076e-49	3.7201987861714584e-62	3.246044181547332e-11	7.856052519222281e-15	0.0001784361918486761	-1.283447553047302e-20	4.608061650946255e-16	6.955786949119373e-15	9.907809576075734e-14	8.131153445887237e-15
43000000	0.004910781871553979	1.940735931651076e-49	3.7201987861714584e-62	3.246044181547332e-11	7.856052519222281e-15	0.0001784361918486761	-1.2833697278714329e-20	4.608061650946255e-16	6.955786949119373e-15	9.907809576075734e-14	8.131153445887237e-15
43100000	0.004910781871553979	1.940735931651076e-49	3.7201987861714584e-62	3.246044181547332e-11	7.856052519222281e-15	0.0001784361918486761	-1.2832919026955637e-20	4.608061650946255e-16	6.955786949119373e-15	9.907809576075734e-14	8.131153445887237e-15
43200000	0.004910781871553979	1.940735931651076e-49	3.7201987861714584e-62	3.246044181547332e-11	7.856052519222281e-15	0.0001784361918486761	-1.2832140775196945e-20	4.608061650946255e-16	6.955786949119373e-15	9.907809576075734e-14	8.131153445887237e-15
43300000	0.004910781871553979	1.940735931651076e-49	3.7201987861714584e-62	3.246044181547332e-11	7.856052519222281e-15	0.0001784361918486761	-1.2831362523438253e-20	4.608061650946255e-16	6.955786949119373e-15	9.907809576075734e-14	8.131153445887237e-15
43400000	0.004910781871553979	1.940735931651076e-49	3.7201987861714584e-62	3.246044181547332e-11	7.856052519222281e-15	0.0001784361918486761	-1.2830584271679563e-20	4.608061650946255e-16	6.955786949119373e-15	9.907809576075734e-14	8.131153445887237e-15
43500000	0.004910781871553979	1.940735931651076e-49	3.7201987861714584e-62	3.246044181547332e-11	7.856052519222281e-15	0.0001784361918486761	-1.2829806019920871e-20	4.608061650946255e-16	6.955786949119373e-15	9.907809576075734e-14	8.131153445887237e-15
43600000	0.004910781871553979	1.940735931651076e-49	3.7201987861714584e-62	3.246044181547332e-11	7.856052519222281e-15	0.0001784361918486761	-1.282902776816218e-20	4.608061650946255e-16	6.955786949119373e-15	9.907809576075734e-14	8.131153445887237e-15
43700000	0.004910781871553979	1.940735931651076e-49	3.7201987861714584e-62	3.246044181547332e-11	7.856052519222281e-15	0.0001784361918486761	-1.2828249516403488e-20	4.608061650946255e-16	6.955786949119373e-15	9.907809576075734e-14	8.131153445887237e-15
43800000	0.004910781871553979	1.940735931651076e-49	3.7201987861714584e-62	3.246044181547332e-11	7.856052519222281e-15	0.0001784361918486761	-1.2827471264644796e-20	4.608061650946255e-16	6.955786949119373e-15	9.907809576075734e-14	8.131153445887237e-15
43900000	0.004910781871553979	1.940735931651076e-49	3.7201987861714584e-62	3.246044181547332e-11	7.856052519222281e-15	0.0001784361918486761	-1.2826693012886104e-20	4.608061650946255e-16	6.955786949119373e-15	9.907809576075734e-14	8.131153445887237e-15
44000000	0.004910781871553979	1.940735931651076e-49	3.7201987861714584e-62	3.246044181547332e-11	7.856052519222281e-15	0.0001784361918486761	-1.2825914761127412e-20	4.608061650946255e-16	6.955786949119373e-15	9.907809576075734e-14	8.131153445887237e-15
44100000	0.004910781871553979	1.940735931651076e-49	3.7201987861714584e-62	3.246044181547332e-11	7.856052519222281e-15	0.0001784361918486761	-1.282513650936872e-20	4.608061650946255e-16	6.955786949119373e-15	9.907809576075734e-14	8.131153445887237e-15
44200000	0.004910781871553979	1.940735931651076e-49	3.7201987861714584e-62	3.246044181547332e-11	7.856052519222281e-15	0.0001784361918486761	-1.2824358257610028e-20	4.608061650946255e-16	6.955786949119373e-15	9.907809576075734e-14	8.131153445887237e-15
44300000	0.004910781871553979	1.940735931651076e-49	3.7201987861714584e-62	3.246044181547332e-11	7.856052519222281e-15	0.0001784361918486761	-1.2823580005851337e-20	4.608061650946255e-16	6.955786949119373e-15	9.907809576075734e-14	8.131153445887237e-15
44400000	0.004910781871553979	1.940735931651076e-49	3.7201987861714584e-62	3.246044181547332e-11	7.856052519222281e-15	0.0001784361918486761	-1.2822801754092645e-20	4.608061650946255e-16	6.955786949119373e-15	9.907809576075734e-14	8.131153445887237e-15
44500000	0.004910781871553979	1.940735931651076e-49	3.7201987861714584e-62	3.246044181547332e-11	7.856052519222281e-15	0.0001784361918486761	-1.2822023502333953e-20	4.608061650946255e-16	6.955786949119373e-15	9.907809576075734e-14	8.131153445887237e-15
44600000	0.004910781871553979	1.940735931651076e-49	3.7201987861714584e-62	3.246044181547332e-11	7.856052519222281e-15	0.0001784361918486761	-1.2821245250575261e-20	4.608061650946255e-16	6.955786949119373e-15	9.907809576075734e-14	8.131153445887237e-15
44700000	0.004910781871553979	1.940735931651076e-49	3.7201987861714584e-62	3.246044181547332e-11	7.856052519222281e-15	0.0001784361918486761	-1.282046699881657e-20	4.608061650946255e-16	6.955786949119373e-15	9.907809576075734e-14	8.131153445887237e-15
44800000	0.004910781871553979	1.940735931651076e-49	3.7201987861714584e-62	3.246044181547332e-11	7.856052519222281e-15	0.0001784361918486761	-1.2819688747057878e-20	4.608061650946255e-16	6.955786949119373e-15	9.907809576075734e-14	8.131153445887237e-15
44900000	0.004910781871553979	1.940735931651076e-49	3.7201987861714584e-62	3.246044181547332e-11	7.856052519222281e-15	0.0001784361918486761	-1.2818910495299186e-20	4.608061650946255e-16	6.955786949119373e-15	9.907809576075734e-14	8.131153445887237e-15
45000000	0.004910781871553979	1.940735931651076e-49	3.7201987861714584e-62	3.246044181547332e-11	7.856052519222281e-15	0.0001784361918486761	-1.2818132243540494e-20	4.608061650946255e-16	6.955786949119373e-15	9.907809576075734e-14	8.131153445887237e-15
45100000	0.004910781871553979	1.940735931651076e-49	3.7201987861714584e-62	3.246044181547332e-11	7.856052519222281e-15	0.0001784361918486761	-1.2817353991781802e-20	4.608061650946255e-16	6.955786949119373e-15	9.907809576075734e-14	8.131153445887237e-15
45200000	0.004910781871553979	1.940735931651076e-49	3.7201987861714584e-62	3.246044181547332e-11	7.856052519222281e-15	0.0001784361918486761	-1.281657574002311e-20	4.608061650946255e-16	6.955786949119373e-15	9.907809576075734e-14	8.131153445887237e-15
45300000	0.004910781871553979	1.940735931651076e-49	3.7201987861714584e-62	3.246044181547332e-11	7.856052519222281e-15	0.0001784361918486761	-1.2815797488264419e-20	4.608061650946255e-16	6.955786949119373e-15	9.907809576075734e-14	8.131153445887237e-15
45400000	0.004910781871553979	1.940735931651076e-49	3.7201987861714584e-62	3.246044181547332e-11	7.856052519222281e-15	0.0001784361918486761	-1.2815019236505727e-20	4.608061650946255e-16	6.955786949119373e-15	9.907809576075734e-14	8.131153445887237e-15
45500000	0.004910781871553979	1.940735931651076e-49	3.7201987861714584e-62	3.246044181547332e-11	7.856052519222281e-15	0.0001784361918486761	-1.2814240984747035e-20	4.608061650946255e-16	6.955786949119373e-15	9.907809576075734e-14	8.131153445887237e-15
45600000	0.004910781871553979	1.940735931651076e-49	3.7201987861714584e-62	3.246044181547332e-11	7.856052519222281e-15	0.0001784361918486761	-1.2813462732988343e-20	4.608061650946255e-16	6.955786949119373e-15	9.907809576075734e-14	8.131153445887237e-15
45700000	0.004910781871553979	1.940735931651076e-49	3.7201987861714584e-62	3.246044181547332e-11	7.856052519222281e-15	0.0001784361918486761	-1.2812684481229651e-20	4.608061650946255e-16	6.955786949119373e-15	9.907809576075734e-14	8.131153445887237e-15
45800000	0.004910781871553979	1.940735931651076e-49	3.7201987861714584e-62	3.246044181547332e-11	7.856052519222281e-15	0.0001784361918486761	-1.281190622947096e-20	4.608061650946255e-16	6.955786949119373e-15	9.907809576075734e-14	8.131153445887237e-15
45900000	0.004910781871553979	1.940735931651076e-49	3.7201987861714584e-62	3.246044181547332e-11	7.856052519222281e-15	0.0001784361918486761	-1.2811127977712268e-20	4.608061650946255e-16	6.955786949119373e-15	9.907809576075734e-14	8.131153445887237e-15
46000000	0.004910781871553979	1.940735931651076e-49	3.7201987861714584e-62	3.246044181547332e-11	7.856052519222281e-15	0.0001784361918486761	-1.2810349725953576e-20	4.608061650946255e-16	6.955786949119373e-15	9.907809576075734e-14	8.131153445887237e-15
46100000	0.004910781871553979	1.940735931651076e-49	3.7201987861714584e-62	3.246044181547332e-11	7.856052519222281e-15	0.0001784361918486761	-1.2809571474194884e-20	4.608061650946255e-16	6.955786949119373e-15	9.907809576075734e-14	8.131153445887237e-15
46200000	0.004910781871553979	1.940735931651076e-49	3.7201987861714584e-62	3.246044181547332e-11	7.856052519222281e-15	0.0001784361918486761	-1.2808793222436192e-20	4.608061650946255e-16	6.955786949119373e-15	9.907809576075734e-14	8.131153445887237e-15
46300000	0.004910781871553979	1.940735931651076e-49	3.7201987861714584e-62	3.246044181547332e-11	7.856052519222281e-15	0.0001784361918486761	-1.28080149706775e-20	4.608061650946255e-16	6.955786949119373e-15	9.907809576075734e-14	8.131153445887237e-15
46400000	0.004910781871553979	1.940735931651076e-49	3.7201987861714584e-62	3.246044181547332e-11	7.856052519222281e-15	0.0001784361918486761	-1.2807236718918809e-20	4.608061650946255e-16	6.955786949119373e-15	9.907809576075734e-14	8.131153445887237e-15
46500000	0.004910781871553979	1.940735931651076e-49	3.7201987861714584e-62	3.246044181547332e-11	7.856052519222281e-15	0.0001784361918486761	-1.2806458467160117e-20	4.608061650946255e-16	6.955786949119373e-15	9.907809576075734e-14	8.131153445887237e-15
46600000	0.004910781871553979	1.940735931651076e-49	3.7201987861714584e-62	3.246044181547332e-11	7.856052519222281e-15	0.0001784361918486761	-1.2805680215401425e-20	4.608061650946255e-16	6.955786949119373e-15	9.907809576075734e-14	8.131153445887237e-15
46700000	0.004910781871553979	1.940735931651076e-49	3.7201987861714584e-62	3.246044181547332e-11	7.856052519222281e-15	0.0001784361918486761	-1.2804901963642735e-20	4.608061650946255e-16	6.955786949119373e-15	9.907809576075734e-14	8.131153445887237e-15
46800000	0.004910781871553979	1.940735931651076e-49	3.7201987861714584e-62	3.246044181547332e-11	7.856052519222281e-15	0.0001784361918486761	-1.2804123711884043e-20	4.608061650946255e-16	6.955786949119373e-15	9.907809576075734e-14	8.131153445887237e-15
46900000	0.004910781871553979	1.940735931651076e-49	3.7201987861714584e-62	3.246044181547332e-11	7.856052519222281e-15	0.0001784361918486761	-1.2803345460125351e-20	4.608061650946255e-16	6.955786949119373e-15	9.907809576075734e-14	8.131153445887237e-15
47000000	0.004910781871553979	1.940735931651076e-49	3.7201987861714584e-62	3.246044181547332e-11	7.856052519222281e-15	0.0001784361918486761	-1.280256720836666e-20	4.608061650946255e-16	6.955786949119373e-15	9.907809576075734e-14	8.131153445887237e-15
47100000	0.004910781871553979	1.940735931651076e-49	3.7201987861714584e-62	3.246044181547332e-11	7.856052519222281e-15	0.0001784361918486761	-1.2801788956607968e-20	4.608061650946255e-16	6.955786949119373e-15	9.907809576075734e-14	8.131153445887237e-15
47200000	0.004910781871553979	1.940735931651076e-49	3.7201987861714584e-62	3.246044181547332e-11	7.856052519222281e-15	0.0001784361918486761	-1.2801010704849276e-20	4.608061650946255e-16	6.955786949119373e-15	9.907809576075734e-14	8.131153445887237e-15
47300000	0.004910781871553979	1.940735931651076e-49	3.7201987861714584e-62	3.246044181547332e-11	7.856052519222281e-15	0.0001784361918486761	-1.2800232453090584e-20	4.608061650946255e-16	6.955786949119373e-15	9.907809576075734e-14	8.131153445887237e-15
47400000	0.004910781871553979	1.940735931651076e-49	3.7201987861714584e-62	3.246044181547332e-11	7.856052519222281e-15	0.0001784361918486761	-1.2799454201331892e-20	4.608061650946255e-16	6.955786949119373e-15	9.907809576075734e-14	8.131153445887237e-15
47500000	0.004910781871553979	1.9407359316510766e-49	3.7201987861714584e-62	3.246044181547332e-11	7.856052519222281e-15	0.0001784361918486761	-1.27986759495732e-20	4.608061650946255e-16	6.955786949119373e-15	9.907809576075734e-14	8.131153445887237e-15
47600000	0.004910781871553979	1.9407359316510766e-49	3.7201987861714584e-62	3.246044181547332e-11	7.856052519222281e-15	0.0001784361918486761	-1.2797897697814508e-20	4.608061650946255e-16	6.955786949119373e-15	9.907809576075734e-14	8.131153445887237e-15
47700000	0.004910781871553979	1.9407359316510766e-49	3.7201987861714584e-62	3.246044181547332e-11	7.856052519222281e-15	0.0001784361918486761	-1.2797119446055817e-20	4.608061650946255e-16	6.955786949119373e-15	9.907809576075734e-14	8.131153445887237e-15
47800000	0.004910781871553979	1.9407359316510766e-49	3.7201987861714584e-62	3.246044181547332e-11	7.856052519222281e-15	0.0001784361918486761	-1.2796341194297125e-20	4.608061650946255e-16	6.955786949119373e-15	9.907809576075734e-14	8.131153445887237e-15
47900000	0.004910781871553979	1.9407359316510766e-49	3.7201987861714584e-62	3.246044181547332e-11	7.856052519222281e-15	0.0001784361918486761	-1.2795562942538433e-20	4.608061650946255e-16	6.955786949119373e-15	9.907809576075734e-14	8.131153445887237e-15
48000000	0.004910781871553979	1.9407359316510766e-49	3.7201987861714584e-62	3.246044181547332e-11	7.856052519222281e-15	0.0001784361918486761	-1.2794784690779741e-20	4.608061650946255e-16	6.955786949119373e-15	9.907809576075734e-14	8.131153445887237e-15
48100000	0.004910781871553979	1.9407359316510766e-49	3.7201987861714584e-62	3.246044181547331e-11	7.856052519222281e-15	0.0001784361918486761	-1.279400643902105e-20	4.608061650946255e-16	6.955786949119373e-15	9.907809576075734e-14	8.131153445887237e-15
48200000	0.004910781871553979	1.9407359316510766e-49	3.7201987861714584e-62	3.246044181547331e-11	7.856052519222281e-15	0.0001784361918486761	-1.2793228187262358e-20	4.608061650946255e-16	6.955786949119373e-15	9.907809576075734e-14	8.131153445887237e-15
48300000	0.004910781871553979	1.9407359316510766e-49	3.7201987861714584e-62	3.246044181547331e-11	7.856052519222281e-15	0.0001784361918486761	-1.2792449935503666e-20	4.608061650946255e-16	6.955786949119373e-15	9.907809576075734e-14	8.131153445887237e-15
48400000	0.004910781871553979	1.9407359316510766e-49	3.7201987861714584e-62	3.246044181547331e-11	7.856052519222281e-15	0.0001784361918486761	-1.2791671683744974e-20	4.608061650946255e-16	6.955786949119373e-15	9.907809576075734e-14	8.131153445887237e-15
48500000	0.004910781871553979	1.9407359316510766e-49	3.7201987861714584e-62	3.246044181547331e-11	7.856052519222281e-15	0.0001784361918486761	-1.2790893431986282e-20	4.608061650946255e-16	6.955786949119373e-15	9.907809576075734e-14	8.131153445887237e-15
48600000	0.004910781871553979	1.9407359316510766e-49	3.7201987861714584e-62	3.246044181547331e-11	7.856052519222281e-15	0.0001784361918486761	-1.279011518022759e-20	4.608061650946255e-16	6.955786949119373e-15	9.907809576075734e-14	8.131153445887237e-15
48700000	0.004910781871553979	1.9407359316510766e-49	3.7201987861714584e-62	3.246044181547331e-11	7.856052519222281e-15	0.0001784361918486761	-1.2789336928468899e-20	4.608061650946255e-16	6.955786949119373e-15	9.907809576075734e-14	8.131153445887237e-15
48800000	0.004910781871553979	1.9407359316510766e-49	3.7201987861714584e-62	3.246044181547331e-11	7.856052519222281e-15	0.0001784361918486761	-1.2788558676710207e-20	4.608061650946255e-16	6.955786949119373e-15	9.907809576075734e-14	8.131153445887237e-15
48900000	0.004910781871553979	1.9407359316510766e-49	3.7201987861714584e-62	3.246044181547331e-11	7.856052519222281e-15	0.0001784361918486761	-1.2787780424951515e-20	4.608061650946255e-16	6.955786949119373e-15	9.907809576075734e-14	8.131153445887237e-15
49000000	0.004910781871553979	1.9407359316510766e-49	3.7201987861714584e-62	3.246044181547331e-11	7.856052519222281e-15	0.0001784361918486761	-1.2787002173192823e-20	4.608061650946255e-16	6.955786949119373e-15	9.907809576075734e-14	8.131153445887237e-15
49100000	0.004910781871553979	1.9407359316510766e-49	3.7201987861714584e-62	3.246044181547331e-11	7.856052519222281e-15	0.0001784361918486761	-1.2786223921434131e-20	4.608061650946255e-16	6.955786949119374e-15	9.907809576075734e-14	8.131153445887237e-15
49200000	0.004910781871553979	1.9407359316510766e-49	3.7201987861714584e-62	3.246044181547331e-11	7.856052519222281e-15	0.0001784361918486761	-1.278544566967544e-20	4.608061650946255e-16	6.955786949119374e-15	9.907809576075734e-14	8.131153445887237e-15
49300000	0.004910781871553979	1.9407359316510766e-49	3.7201987861714584e-62	3.246044181547331e-11	7.856052519222281e-15	0.0001784361918486761	-1.2784667417916748e-20	4.608061650946255e-16	6.955786949119374e-15	9.907809576075734e-14	8.131153445887237e-15
49400000	0.004910781871553979	1.9407359316510766e-49	3.7201987861714584e-62	3.246044181547331e-11	7.856052519222281e-15	0.0001784361918486761	-1.2783889166158056e-20	4.608061650946255e-16	6.955786949119374e-15	9.907809576075734e-14	8.131153445887237e-15
49500000	0.004910781871553979	1.9407359316510766e-49	3.7201987861714584e-62	3.246044181547331e-11	7.856052519222281e-15	0.0001784361918486761	-1.2783110914399364e-20	4.608061650946255e-16	6.955786949119374e-15	9.907809576075734e-14	8.131153445887237e-15
49600000	0.004910781871553979	1.9407359316510766e-49	3.7201987861714584e-62	3.246044181547331e-11	7.85605251922228e-15	0.0001784361918486761	-1.2782332662640672e-20	4.608061650946255e-16	6.955786949119374e-15	9.907809576075734e-14	8.131153445887237e-15
49700000	0.004910781871553979	1.9407359316510766e-49	3.7201987861714584e-62	3.246044181547331e-11	7.85605251922228e-15	0.0001784361918486761	-1.278155441088198e-20	4.608061650946255e-16	6.955786949119374e-15	9.907809576075734e-14	8.131153445887237e-15
49800000	0.004910781871553979	1.9407359316510766e-49	3.7201987861714584e-62	3.246044181547331e-11	7.85605251922228e-15	0.0001784361918486761	-1.2780776159123289e-20	4.608061650946255e-16	6.955786949119374e-15	9.907809576075734e-14	8.131153445887237e-15
49900000	0.004910781871553979	1.9407359316510766e-49	3.7201987861714584e-62	3.246044181547331e-11	7.85605251922228e-15	0.0001784361918486761	-1.2779997907364597e-20	4.608061650946255e-16	6.955786949119374e-15	9.907809576075734e-14	8.131153445887237e-15
50000000	0.004910781871553979	1.9407359316510766e-49	3.7201987861714584e-62	3.246044181547331e-11	7.85605251922228e-15	0.0001784361918486761	-1.2779219655605905e-20	4.608061650946255e-16	6.955786949119374e-15	9.907809576075734e-14	8.131153445887237e-15
50100000	0.004910781871553979	1.9407359316510766e-49	3.7201987861714584e-62	3.246044181547331e-11	7.85605251922228e-15	0.0001784361918486761	-1.2778441403847215e-20	4.608061650946255e-16	6.955786949119374e-15	9.907809576075734e-14	8.131153445887237e-15
50200000	0.004910781871553979	1.9407359316510766e-49	3.7201987861714584e-62	3.246044181547331e-11	7.85605251922228e-15	0.0001784361918486761	-1.2777663152088523e-20	4.608061650946255e-16	6.955786949119374e-15	9.907809576075734e-14	8.131153445887237e-15
50300000	0.004910781871553979	1.9407359316510766e-49	3.7201987861714584e-62	3.246044181547331e-11	7.85605251922228e-15	0.0001784361918486761	-1.2776884900329831e-20	4.608061650946255e-16	6.955786949119374e-15	9.907809576075734e-14	8.131153445887237e-15
50400000	0.004910781871553979	1.9407359316510766e-49	3.7201987861714584e-62	3.246044181547331e-11	7.85605251922228e-15	0.0001784361918486761	-1.277610664857114e-20	4.608061650946255e-16	6.955786949119374e-15	9.907809576075734e-14	8.131153445887237e-15
50500000	0.004910781871553979	1.9407359316510766e-49	3.7201987861714584e-62	3.246044181547331e-11	7.85605251922228e-15	0.0001784361918486761	-1.2775328396812447e-20	4.608061650946255e-16	6.955786949119374e-15	9.907809576075734e-14	8.131153445887237e-15
50600000	0.004910781871553979	1.9407359316510766e-49	3.7201987861714584e-62	3.246044181547331e-11	7.85605251922228e-15	0.0001784361918486761	-1.2774550145053756e-20	4.608061650946255e-16	6.955786949119374e-15	9.907809576075734e-14	8.131153445887237e-15
50700000	0.004910781871553979	1.9407359316510766e-49	3.7201987861714584e-62	3.246044181547331e-11	7.85605251922228e-15	0.0001784361918486761	-1.2773771893295064e-20	4.608061650946255e-16	6.955786949119374e-15	9.907809576075734e-14	8.131153445887237e-15
50800000	0.004910781871553979	1.9407359316510766e-49	3.7201987861714584e-62	3.246044181547331e-11	7.85605251922228e-15	0.0001784361918486761	-1.2772993641536372e-20	4.608061650946255e-16	6.955786949119374e-15	9.907809576075734e-14	8.131153445887237e-15
50900000	0.004910781871553979	1.9407359316510766e-49	3.7201987861714584e-62	3.246044181547331e-11	7.85605251922228e-15	0.0001784361918486761	-1.277221538977768e-20	4.608061650946255e-16	6.955786949119374e-15	9.907809576075734e-14	8.131153445887237e-15
51000000	0.004910781871553979	1.9407359316510766e-49	3.7201987861714584e-62	3.246044181547331e-11	7.85605251922228e-15	0.0001784361918486761	-1.2771437138018988e-20	4.608061650946255e-16	6.955786949119374e-15	9.907809576075734e-14	8.131153445887237e-15
51100000	0.004910781871553979	1.9407359316510766e-49	3.7201987861714584e-62	3.246044181547331e-11	7.85605251922228e-15	0.0001784361918486761	-1.2770658886260297e-20	4.608061650946255e-16	6.955786949119374e-15	9.907809576075734e-14	8.131153445887237e-15
51200000	0.004910781871553979	1.9407359316510766e-49	3.7201987861714584e-62	3.246044181547331e-11	7.85605251922228e-15	0.0001784361918486761	-1.2769880634501605e-20	4.608061650946255e-16	6.955786949119374e-15	9.907809576075734e-14	8.131153445887237e-15
51300000	0.004910781871553979	1.9407359316510766e-49	3.7201987861714584e-62	3.246044181547331e-11	7.85605251922228e-15	0.0001784361918486761	-1.2769102382742913e-20	4.608061650946255e-16	6.955786949119374e-15	9.907809576075734e-14	8.131153445887237e-15
51400000	0.004910781871553979	1.9407359316510766e-49	3.7201987861714584e-62	3.246044181547331e-11	7.85605251922228e-15	0.0001784361918486761	-1.2768324130984221e-20	4.608061650946255e-16	6.955786949119374e-15	9.907809576075734e-14	8.131153445887237e-15
51500000	0.004910781871553979	1.9407359316510766e-49	3.7201987861714584e-62	3.246044181547331e-11	7.85605251922228e-15	0.0001784361918486761	-1.276754587922553e-20	4.608061650946255e-16	6.955786949119374e-15	9.907809576075734e-14	8.131153445887237e-15
51600000	0.004910781871553979	1.9407359316510766e-49	3.7201987861714584e-62	3.246044181547331e-11	7.85605251922228e-15	0.0001784361918486761	-1.2766767627466838e-20	4.608061650946255e-16	6.955786949119374e-15	9.907809576075734e-14	8.131153445887237e-15
51700000	0.004910781871553979	1.9407359316510766e-49	3.7201987861714584e-62	3.246044181547331e-11	7.85605251922228e-15	0.0001784361918486761	-1.2765989375708146e-20	4.608061650946255e-16	6.955786949119374e-15	9.907809576075734e-14	8.131153445887237e-15
51800000	0.004910781871553979	1.9407359316510766e-49	3.7201987861714584e-62	3.246044181547331e-11	7.85605251922228e-15	0.0001784361918486761	-1.2765211123949454e-20	4.608061650946255e-16	6.955786949119374e-15	9.907809576075734e-14	8.131153445887237e-15
51900000	0.004910781871553979	1.9407359316510766e-49	3.7201987861714584e-62	3.246044181547331e-11	7.85605251922228e-15	0.0001784361918486761	-1.2764432872190762e-20	4.608061650946255e-16	6.955786949119374e-15	9.907809576075734e-14	8.131153445887237e-15
52000000	0.004910781871553979	1.9407359316510766e-49	3.7201987861714584e-62	3.246044181547331e-11	7.85605251922228e-15	0.0001784361918486761	-1.276365462043207e-20	4.608061650946255e-16	6.955786949119374e-15	9.907809576075734e-14	8.131153445887237e-15
52100000	0.004910781871553979	1.9407359316510766e-49	3.7201987861714584e-62	3.246044181547331e-11	7.85605251922228e-15	0.0001784361918486761	-1.2762876368673379e-20	4.608061650946255e-16	6.955786949119374e-15	9.907809576075734e-14	8.131153445887237e-15
52200000	0.004910781871553979	1.9407359316510766e-49	3.7201987861714584e-62	3.246044181547331e-11	7.85605251922228e-15	0.0001784361918486761	-1.2762098116914687e-20	4.608061650946255e-16	6.955786949119374e-15	9.907809576075734e-14	8.131153445887237e-15
52300000	0.004910781871553979	1.9407359316510766e-49	3.7201987861714584e-62	3.246044181547331e-11	7.85605251922228e-15	0.0001784361918486761	-1.2761319865155995e-20	4.608061650946255e-16	6.955786949119374e-15	9.907809576075734e-14	8.131153445887237e-15
52400000	0.004910781871553979	1.9407359316510766e-49	3.7201987861714584e-62	3.246044181547331e-11	7.85605251922228e-15	0.0001784361918486761	-1.2760541613397303e-20	4.608061650946255e-16	6.955786949119374e-15	9.907809576075734e-14	8.131153445887237e-15
52500000	0.004910781871553979	1.9407359316510766e-49	3.7201987861714584e-62	3.246044181547331e-11	7.85605251922228e-15	0.0001784361918486761	-1.2759763361638611e-20	4.608061650946255e-16	6.955786949119374e-15	9.907809576075734e-14	8.131153445887237e-15
52600000	0.004910781871553979	1.9407359316510766e-49	3.7201987861714584e-62	3.246044181547331e-11	7.85605251922228e-15	0.0001784361918486761	-1.275898510987992e-20	4.608061650946255e-16	6.955786949119374e-15	9.907809576075734e-14	8.131153445887237e-15
52700000	0.004910781871553979	1.9407359316510766e-49	3.7201987861714584e-62	3.246044181547331e-11	7.85605251922228e-15	0.0001784361918486761	-1.2758206858121228e-20	4.608061650946255e-16	6.955786949119374e-15	9.907809576075734e-14	8.131153445887237e-15
52800000	0.004910781871553979	1.9407359316510766e-49	3.7201987861714584e-62	3.246044181547331e-11	7.85605251922228e-15	0.0001784361918486761	-1.2757428606362536e-20	4.608061650946255e-16	6.955786949119374e-15	9.907809576075734e-14	8.131153445887237e-15
52900000	0.004910781871553979	1.9407359316510766e-49	3.7201987861714584e-62	3.246044181547331e-11	7.85605251922228e-15	0.0001784361918486761	-1.2756650354603844e-20	4.608061650946255e-16	6.955786949119374e-15	9.907809576075734e-14	8.131153445887237e-15
53000000	0.004910781871553979	1.9407359316510766e-49	3.7201987861714584e-62	3.246044181547331e-11	7.85605251922228e-15	0.0001784361918486761	-1.2755872102845152e-20	4.608061650946255e-16	6.955786949119374e-15	9.907809576075734e-14	8.131153445887237e-15
53100000	0.004910781871553979	1.9407359316510766e-49	3.7201987861714584e-62	3.246044181547331e-11	7.85605251922228e-15	0.0001784361918486761	-1.275509385108646e-20	4.608061650946255e-16	6.955786949119374e-15	9.907809576075734e-14	8.131153445887237e-15
53200000	0.004910781871553979	1.9407359316510766e-49	3.7201987861714584e-62	3.246044181547331e-11	7.85605251922228e-15	0.0001784361918486761	-1.2754315599327769e-20	4.608061650946255e-16	6.955786949119374e-15	9.907809576075734e-14	8.131153445887237e-15
53300000	0.004910781871553979	1.9407359316510766e-49	3.7201987861714584e-62	3.246044181547331e-11	7.85605251922228e-15	0.0001784361918486761	-1.2753537347569077e-20	4.608061650946255e-16	6.955786949119374e-15	9.907809576075734e-14	8.131153445887237e-15
53400000	0.004910781871553979	1.9407359316510766e-49	3.7201987861714584e-62	3.246044181547331e-11	7.85605251922228e-15	0.0001784361918486761	-1.2752759095810387e-20	4.608061650946255e-16	6.955786949119374e-15	9.907809576075734e-14	8.131153445887237e-15
53500000	0.004910781871553979	1.9407359316510766e-49	3.7201987861714584e-62	3.246044181547331e-11	7.85605251922228e-15	0.0001784361918486761	-1.2751980844051695e-20	4.608061650946255e-16	6.955786949119374e-15	9.907809576075734e-14	8.131153445887237e-15
53600000	0.004910781871553979	1.9407359316510766e-49	3.7201987861714584e-62	3.246044181547331e-11	7.85605251922228e-15	0.0001784361918486761	-1.2751202592293003e-20	4.608061650946255e-16	6.955786949119374e-15	9.907809576075734e-14	8.131153445887237e-15
53700000	0.004910781871553979	1.9407359316510766e-49	3.7201987861714584e-62	3.246044181547331e-11	7.85605251922228e-15	0.0001784361918486761	-1.2750424340534311e-20	4.608061650946255e-16	6.955786949119374e-15	9.907809576075734e-14	8.131153445887237e-15
53800000	0.004910781871553979	1.9407359316510766e-49	3.7201987861714584e-62	3.246044181547331e-11	7.85605251922228e-15	0.0001784361918486761	-1.274964608877562e-20	4.608061650946255e-16	6.955786949119374e-15	9.907809576075734e-14	8.131153445887237e-15
53900000	0.004910781871553979	1.9407359316510766e-49	3.7201987861714584e-62	3.246044181547331e-11	7.85605251922228e-15	0.0001784361918486761	-1.2748867837016927e-20	4.608061650946255e-16	6.955786949119374e-15	9.907809576075734e-14	8.131153445887237e-15
54000000	0.004910781871553979	1.9407359316510766e-49	3.7201987861714584e-62	3.246044181547331e-11	7.85605251922228e-15	0.0001784361918486761	-1.2748089585258236e-20	4.608061650946255e-16	6.955786949119374e-15	9.907809576075734e-14	8.131153445887237e-15
54100000	0.004910781871553979	1.9407359316510766e-49	3.7201987861714584e-62	3.246044181547331e-11	7.85605251922228e-15	0.0001784361918486761	-1.2747311333499544e-20	4.608061650946255e-16	6.955786949119374e-15	9.907809576075734e-14	8.131153445887237e-15
54200000	0.004910781871553979	1.9407359316510766e-49	3.7201987861714584e-62	3.246044181547331e-11	7.85605251922228e-15	0.0001784361918486761	-1.2746533081740852e-20	4.608061650946255e-16	6.955786949119374e-15	9.907809576075734e-14	8.131153445887237e-15
54300000	0.004910781871553979	1.9407359316510766e-49	3.7201987861714584e-62	3.246044181547331e-11	7.85605251922228e-15	0.0001784361918486761	-1.274575482998216e-20	4.608061650946255e-16	6.955786949119374e-15	9.907809576075734e-14	8.131153445887237e-15
54400000	0.004910781871553979	1.9407359316510766e-49	3.7201987861714584e-62	3.246044181547331e-11	7.85605251922228e-15	0.0001784361918486761	-1.2744976578223468e-20	4.608061650946255e-16	6.955786949119374e-15	9.907809576075734e-14	8.131153445887237e-15
54500000	0.004910781871553979	1.9407359316510766e-49	3.7201987861714584e-62	3.246044181547331e-11	7.85605251922228e-15	0.0001784361918486761	-1.2744198326464777e-20	4.608061650946255e-16	6.955786949119374e-15	9.907809576075734e-14	8.131153445887237e-15
54600000	0.004910781871553979	1.9407359316510766e-49	3.7201987861714584e-62	3.246044181547331e-11	7.85605251922228e-15	0.0001784361918486761	-1.2743420074706085e-20	4.608061650946255e-16	6.955786949119374e-15	9.907809576075734e-14	8.131153445887237e-15
54700000	0.004910781871553979	1.9407359316510766e-49	3.7201987861714584e-62	3.246044181547331e-11	7.85605251922228e-15	0.0001784361918486761	-1.2742641822947393e-20	4.608061650946255e-16	6.955786949119374e-15	9.907809576075734e-14	8.131153445887237e-15
54800000	0.004910781871553979	1.9407359316510766e-49	3.7201987861714584e-62	3.246044181547331e-11	7.85605251922228e-15	0.0001784361918486761	-1.2741863571188701e-20	4.608061650946255e-16	6.955786949119374e-15	9.907809576075734e-14	8.131153445887237e-15
54900000	0.004910781871553979	1.9407359316510766e-49	3.7201987861714584e-62	3.246044181547331e-11	7.85605251922228e-15	0.0001784361918486761	-1.274108531943001e-20	4.608061650946255e-16	6.955786949119374e-15	9.907809576075734e-14	8.131153445887237e-15
55000000	0.004910781871553979	1.9407359316510766e-49	3.7201987861714584e-62	3.246044181547331e-11	7.85605251922228e-15	0.0001784361918486761	-1.2740307067671318e-20	4.608061650946255e-16	6.955786949119374e-15	9.907809576075734e-14	8.131153445887237e-15
55100000	0.004910781871553979	1.9407359316510766e-49	3.7201987861714584e-62	3.246044181547331e-11	7.85605251922228e-15	0.0001784361918486761	-1.2739528815912626e-20	4.608061650946255e-16	6.955786949119374e-15	9.907809576075734e-14	8.131153445887237e-15
55200000	0.004910781871553979	1.9407359316510766e-49	3.7201987861714584e-62	3.246044181547331e-11	7.85605251922228e-15	0.0001784361918486761	-1.2738750564153934e-20	4.608061650946255e-16	6.955786949119374e-15	9.907809576075734e-14	8.131153445887237e-15
55300000	0.004910781871553979	1.9407359316510766e-49	3.7201987861714584e-62	3.246044181547331e-11	7.85605251922228e-15	0.0001784361918486761	-1.2737972312395242e-20	4.608061650946255e-16	6.955786949119374e-15	9.907809576075734e-14	8.131153445887237e-15
55400000	0.004910781871553979	1.9407359316510766e-49	3.7201987861714584e-62	3.246044181547331e-11	7.85605251922228e-15	0.0001784361918486761	-1.273719406063655e-20	4.608061650946255e-16	6.955786949119374e-15	9.907809576075734e-14	8.131153445887237e-15
55500000	0.004910781871553979	1.9407359316510766e-49	3.7201987861714584e-62	3.246044181547331e-11	7.85605251922228e-15	0.0001784361918486761	-1.2736415808877859e-20	4.608061650946255e-16	6.955786949119374e-15	9.907809576075734e-14	8.131153445887237e-15
55600000	0.004910781871553979	1.9407359316510766e-49	3.7201987861714584e-62	3.246044181547331e-11	7.85605251922228e-15	0.0001784361918486761	-1.2735637557119167e-20	4.608061650946255e-16	6.955786949119374e-15	9.907809576075734e-14	8.131153445887237e-15
55700000	0.004910781871553979	1.9407359316510766e-49	3.7201987861714584e-62	3.246044181547331e-11	7.85605251922228e-15	0.0001784361918486761	-1.2734859305360475e-20	4.608061650946255e-16	6.955786949119374e-15	9.907809576075734e-14	8.131153445887237e-15
55800000	0.004910781871553979	1.9407359316510766e-49	3.7201987861714584e-62	3.246044181547331e-11	7.85605251922228e-15	0.0001784361918486761	-1.2734081053601783e-20	4.608061650946255e-16	6.955786949119374e-15	9.907809576075734e-14	8.131153445887237e-15
55900000	0.004910781871553979	1.9407359316510766e-49	3.7201987861714584e-62	3.246044181547331e-11	7.85605251922228e-15	0.0001784361918486761	-1.2733302801843091e-20	4.608061650946255e-16	6.955786949119374e-15	9.907809576075734e-14	8.131153445887237e-15
56000000	0.004910781871553979	1.9407359316510766e-49	3.7201987861714584e-62	3.246044181547331e-11	7.85605251922228e-15	0.0001784361918486761	-1.27325245500844e-20	4.608061650946255e-16	6.955786949119374e-15	9.907809576075734e-14	8.131153445887237e-15
56100000	0.004910781871553979	1.9407359316510766e-49	3.7201987861714584e-62	3.246044181547331e-11	7.85605251922228e-15	0.0001784361918486761	-1.2731746298325708e-20	4.608061650946255e-16	6.955786949119374e-15	9.907809576075734e-14	8.131153445887237e-15
56200000	0.004910781871553979	1.9407359316510766e-49	3.7201987861714584e-62	3.246044181547331e-11	7.85605251922228e-15	0.0001784361918486761	-1.2730968046567016e-20	4.608061650946255e-16	6.955786949119374e-15	9.907809576075734e-14	8.131153445887237e-15
56300000	0.004910781871553979	1.9407359316510766e-49	3.7201987861714584e-62	3.246044181547331e-11	7.85605251922228e-15	0.0001784361918486761	-1.2730189794808324e-20	4.608061650946255e-16	6.955786949119374e-15	9.907809576075734e-14	8.131153445887237e-15
56400000	0.004910781871553979	1.9407359316510766e-49	3.7201987861714584e-62	3.246044181547331e-11	7.85605251922228e-15	0.0001784361918486761	-1.2729411543049632e-20	4.608061650946255e-16	6.955786949119374e-15	9.907809576075734e-14	8.131153445887237e-15
56500000	0.004910781871553979	1.9407359316510766e-49	3.7201987861714584e-62	3.246044181547331e-11	7.85605251922228e-15	0.0001784361918486761	-1.272863329129094e-20	4.608061650946255e-16	6.955786949119374e-15	9.907809576075734e-14	8.131153445887237e-15
56600000	0.004910781871553979	1.9407359316510766e-49	3.7201987861714584e-62	3.246044181547331e-11	7.85605251922228e-15	0.0001784361918486761	-1.2727855039532249e-20	4.608061650946255e-16	6.955786949119374e-15	9.907809576075734e-14	8.131153445887237e-15
56700000	0.004910781871553979	1.9407359316510766e-49	3.7201987861714584e-62	3.246044181547331e-11	7.85605251922228e-15	0.0001784361918486761	-1.2727076787773558e-20	4.608061650946255e-16	6.955786949119374e-15	9.907809576075734e-14	8.131153445887237e-15
56800000	0.004910781871553979	1.9407359316510766e-49	3.7201987861714584e-62	3.246044181547331e-11	7.85605251922228e-15	0.0001784361918486761	-1.2726298536014866e-20	4.608061650946255e-16	6.955786949119374e-15	9.907809576075734e-14	8.131153445887237e-15
56900000	0.004910781871553979	1.9407359316510766e-49	3.7201987861714584e-62	3.246044181547331e-11	7.85605251922228e-15	0.0001784361918486761	-1.2725520284256175e-20	4.608061650946255e-16	6.955786949119374e-15	9.907809576075734e-14	8.131153445887237e-15
57000000	0.004910781871553979	1.9407359316510766e-49	3.7201987861714584e-62	3.246044181547331e-11	7.85605251922228e-15	0.0001784361918486761	-1.2724742032497483e-20	4.608061650946255e-16	6.955786949119374e-15	9.907809576075734e-14	8.131153445887237e-15
57100000	0.004910781871553979	1.9407359316510766e-49	3.7201987861714584e-62	3.246044181547331e-11	7.85605251922228e-15	0.0001784361918486761	-1.2723963780738791e-20	4.608061650946255e-16	6.955786949119374e-15	9.907809576075734e-14	8.131153445887237e-15
57200000	0.004910781871553979	1.9407359316510766e-49	3.7201987861714584e-62	3.246044181547331e-11	7.85605251922228e-15	0.0001784361918486761	-1.27231855289801e-20	4.608061650946255e-16	6.955786949119374e-15	9.907809576075734e-14	8.131153445887237e-15
57300000	0.004910781871553979	1.9407359316510766e-49	3.7201987861714584e-62	3.246044181547331e-11	7.85605251922228e-15	0.0001784361918486761	-1.2722407277221407e-20	4.608061650946255e-16	6.955786949119374e-15	9.907809576075734e-14	8.131153445887237e-15
57400000	0.004910781871553979	1.9407359316510766e-49	3.7201987861714584e-62	3.246044181547331e-11	7.85605251922228e-15	0.0001784361918486761	-1.2721629025462716e-20	4.608061650946255e-16	6.955786949119374e-15	9.907809576075734e-14	8.131153445887237e-15
57500000	0.004910781871553979	1.9407359316510766e-49	3.7201987861714584e-62	3.246044181547331e-11	7.85605251922228e-15	0.0001784361918486761	-1.2720850773704024e-20	4.608061650946255e-16	6.955786949119374e-15	9.907809576075734e-14	8.131153445887237e-15
57600000	0.004910781871553979	1.9407359316510766e-49	3.7201987861714584e-62	3.246044181547331e-11	7.85605251922228e-15	0.0001784361918486761	-1.2720072521945332e-20	4.608061650946255e-16	6.955786949119374e-15	9.907809576075734e-14	8.131153445887237e-15
57700000	0.004910781871553979	1.9407359316510766e-49	3.7201987861714584e-62	3.246044181547331e-11	7.85605251922228e-15	0.0001784361918486761	-1.271929427018664e-20	4.608061650946255e-16	6.955786949119374e-15	9.907809576075734e-14	8.131153445887237e-15
57800000	0.004910781871553979	1.9407359316510766e-49	3.7201987861714584e-62	3.246044181547331e-11	7.85605251922228e-15	0.0001784361918486761	-1.2718516018427948e-20	4.608061650946255e-16	6.955786949119374e-15	9.907809576075734e-14	8.131153445887237e-15
57900000	0.004910781871553979	1.9407359316510766e-49	3.7201987861714584e-62	3.246044181547331e-11	7.85605251922228e-15	0.0001784361918486761	-1.2717737766669257e-20	4.608061650946255e-16	6.955786949119374e-15	9.907809576075734e-14	8.131153445887237e-15
58000000	0.004910781871553979	1.9407359316510766e-49	3.7201987861714584e-62	3.246044181547331e-11	7.85605251922228e-15	0.0001784361918486761	-1.2716959514910565e-20	4.608061650946255e-16	6.955786949119374e-15	9.907809576075734e-14	8.131153445887237e-15
58100000	0.004910781871553979	1.9407359316510766e-49	3.7201987861714584e-62	3.246044181547331e-11	7.85605251922228e-15	0.0001784361918486761	-1.2716181263151873e-20	4.608061650946255e-16	6.955786949119374e-15	9.907809576075734e-14	8.131153445887237e-15
58200000	0.004910781871553979	1.9407359316510766e-49	3.7201987861714584e-62	3.246044181547332e-11	7.85605251922228e-15	0.0001784361918486761	-1.2715403011393181e-20	4.608061650946255e-16	6.955786949119374e-15	9.907809576075734e-14	8.131153445887237e-15
58300000	0.004910781871553979	1.9407359316510766e-49	3.7201987861714584e-62	3.246044181547332e-11	7.85605251922228e-15	0.0001784361918486761	-1.271462475963449e-20	4.608061650946255e-16	6.955786949119374e-15	9.907809576075734e-14	8.131153445887237e-15
58400000	0.004910781871553979	1.9407359316510766e-49	3.7201987861714584e-62	3.246044181547332e-11	7.85605251922228e-15	0.0001784361918486761	-1.2713846507875798e-20	4.608061650946255e-16	6.955786949119374e-15	9.907809576075734e-14	8.131153445887237e-15
58500000	0.004910781871553979	1.940735931651076e-49	3.7201987861714584e-62	3.246044181547332e-11	7.85605251922228e-15	0.0001784361918486761	-1.2713068256117106e-20	4.608061650946255e-16	6.955786949119374e-15	9.907809576075734e-14	8.131153445887237e-15
58600000	0.004910781871553979	1.940735931651076e-49	3.7201987861714584e-62	3.246044181547332e-11	7.85605251922228e-15	0.0001784361918486761	-1.2712290004358414e-20	4.608061650946255e-16	6.955786949119374e-15	9.907809576075734e-14	8.131153445887237e-15
58700000	0.004910781871553979	1.940735931651076e-49	3.7201987861714584e-62	3.246044181547332e-11	7.85605251922228e-15	0.0001784361918486761	-1.2711511752599722e-20	4.608061650946255e-16	6.955786949119374e-15	9.907809576075734e-14	8.131153445887237e-15
58800000	0.004910781871553979	1.940735931651076e-49	3.7201987861714584e-62	3.246044181547332e-11	7.85605251922228e-15	0.0001784361918486761	-1.271073350084103e-20	4.608061650946255e-16	6.955786949119374e-15	9.907809576075734e-14	8.131153445887237e-15
58900000	0.004910781871553979	1.940735931651076e-49	3.7201987861714584e-62	3.246044181547332e-11	7.85605251922228e-15	0.0001784361918486761	-1.2709955249082338e-20	4.608061650946255e-16	6.955786949119374e-15	9.907809576075734e-14	8.131153445887237e-15
59000000	0.004910781871553979	1.940735931651076e-49	3.7201987861714584e-62	3.246044181547332e-11	7.85605251922228e-15	0.0001784361918486761	-1.2709176997323647e-20	4.608061650946255e-16	6.955786949119373e-15	9.907809576075734e-14	8.131153445887237e-15
59100000	0.004910781871553979	1.940735931651076e-49	3.7201987861714584e-62	3.246044181547332e-11	7.85605251922228e-15	0.0001784361918486761	-1.2708398745564955e-20	4.608061650946255e-16	6.955786949119373e-15	9.907809576075734e-14	8.131153445887237e-15
59200000	0.004910781871553979	1.940735931651076e-49	3.7201987861714584e-62	3.246044181547332e-11	7.85605251922228e-15	0.0001784361918486761	-1.2707620493806263e-20	4.608061650946255e-16	6.955786949119373e-15	9.907809576075734e-14	8.131153445887237e-15
59300000	0.004910781871553979	1.940735931651076e-49	3.7201987861714584e-62	3.246044181547332e-11	7.856052519222281e-15	0.0001784361918486761	-1.2706842242047571e-20	4.608061650946255e-16	6.955786949119373e-15	9.907809576075734e-14	8.131153445887237e-15
59400000	0.004910781871553979	1.940735931651076e-49	3.7201987861714584e-62	3.246044181547332e-11	7.856052519222281e-15	0.0001784361918486761	-1.270606399028888e-20	4.608061650946255e-16	6.955786949119373e-15	9.907809576075734e-14	8.131153445887237e-15
59500000	0.004910781871553979	1.940735931651076e-49	3.7201987861714584e-62	3.246044181547332e-11	7.856052519222281e-15	0.0001784361918486761	-1.2705285738530188e-20	4.608061650946255e-16	6.955786949119373e-15	9.907809576075734e-14	8.131153445887237e-15
59600000	0.004910781871553979	1.940735931651076e-49	3.7201987861714584e-62	3.246044181547332e-11	7.856052519222281e-15	0.0001784361918486761	-1.2704507486771496e-20	4.608061650946255e-16	6.955786949119373e-15	9.907809576075734e-14	8.131153445887237e-15
59700000	0.004910781871553979	1.940735931651076e-49	3.7201987861714584e-62	3.246044181547332e-11	7.856052519222281e-15	0.0001784361918486761	-1.2703729235012804e-20	4.608061650946255e-16	6.955786949119373e-15	9.907809576075734e-14	8.131153445887237e-15
59800000	0.004910781871553979	1.940735931651076e-49	3.7201987861714584e-62	3.246044181547332e-11	7.856052519222281e-15	0.0001784361918486761	-1.2702950983254112e-20	4.608061650946255e-16	6.955786949119373e-15	9.907809576075734e-14	8.131153445887237e-15
59900000	0.004910781871553979	1.940735931651076e-49	3.7201987861714584e-62	3.246044181547332e-11	7.856052519222281e-15	0.0001784361918486761	-1.270217273149542e-20	4.608061650946255e-16	6.955786949119373e-15	9.907809576075734e-14	8.131153445887237e-15
60000000	0.004910781871553979	1.940735931651076e-49	3.7201987861714584e-62	3.246044181547332e-11	7.856052519222281e-15	0.0001784361918486761	-1.2701394479736729e-20	4.608061650946255e-16	6.955786949119373e-15	9.907809576075734e-14	8.131153445887237e-15
60100000	0.004910781871553979	1.940735931651076e-49	3.7201987861714584e-62	3.246044181547332e-11	7.856052519222281e-15	0.0001784361918486761	-1.2700616227978038e-20	4.608061650946255e-16	6.955786949119373e-15	9.907809576075734e-14	8.131153445887237e-15
60200000	0.004910781871553979	1.940735931651076e-49	3.7201987861714584e-62	3.246044181547332e-11	7.856052519222281e-15	0.0001784361918486761	-1.2699837976219346e-20	4.608061650946255e-16	6.955786949119373e-15	9.907809576075734e-14	8.131153445887237e-15
60300000	0.004910781871553979	1.940735931651076e-49	3.7201987861714584e-62	3.246044181547332e-11	7.856052519222281e-15	0.0001784361918486761	-1.2699059724460655e-20	4.608061650946255e-16	6.955786949119373e-15	9.907809576075734e-14	8.131153445887237e-15
60400000	0.004910781871553979	1.940735931651076e-49	3.7201987861714584e-62	3.246044181547332e-11	7.856052519222281e-15	0.0001784361918486761	-1.2698281472701963e-20	4.608061650946255e-16	6.955786949119373e-15	9.907809576075734e-14	8.131153445887237e-15
60500000	0.004910781871553979	1.940735931651076e-49	3.7201987861714584e-62	3.246044181547332e-11	7.856052519222281e-15	0.0001784361918486761	-1.2697503220943271e-20	4.608061650946255e-16	6.955786949119373e-15	9.907809576075734e-14	8.131153445887237e-15
60600000	0.004910781871553979	1.940735931651076e-49	3.7201987861714584e-62	3.246044181547332e-11	7.856052519222281e-15	0.0001784361918486761	-1.2696724969184579e-20	4.608061650946255e-16	6.955786949119373e-15	9.907809576075734e-14	8.131153445887237e-15
60700000	0.004910781871553979	1.940735931651076e-49	3.7201987861714584e-62	3.246044181547332e-11	7.856052519222281e-15	0.0001784361918486761	-1.2695946717425887e-20	4.608061650946255e-16	6.955786949119373e-15	9.907809576075734e-14	8.131153445887237e-15
60800000	0.004910781871553979	1.940735931651076e-49	3.7201987861714584e-62	3.246044181547332e-11	7.856052519222281e-15	0.0001784361918486761	-1.2695168465667196e-20	4.608061650946255e-16	6.955786949119373e-15	9.907809576075734e-14	8.131153445887237e-15
60900000	0.004910781871553979	1.940735931651076e-49	3.7201987861714584e-62	3.246044181547332e-11	7.856052519222281e-15	0.0001784361918486761	-1.2694390213908504e-20	4.608061650946255e-16	6.955786949119373e-15	9.907809576075734e-14	8.131153445887237e-15
61000000	0.004910781871553979	1.940735931651076e-49	3.7201987861714584e-62	3.246044181547332e-11	7.856052519222281e-15	0.0001784361918486761	-1.2693611962149812e-20	4.608061650946255e-16	6.955786949119373e-15	9.907809576075734e-14	8.131153445887237e-15
61100000	0.004910781871553979	1.940735931651076e-49	3.7201987861714584e-62	3.246044181547332e-11	7.856052519222281e-15	0.0001784361918486761	-1.269283371039112e-20	4.608061650946255e-16	6.955786949119373e-15	9.907809576075734e-14	8.131153445887237e-15
61200000	0.004910781871553979	1.940735931651076e-49	3.7201987861714584e-62	3.246044181547332e-11	7.856052519222281e-15	0.0001784361918486761	-1.2692055458632428e-20	4.608061650946255e-16	6.955786949119373e-15	9.907809576075734e-14	8.131153445887237e-15
61300000	0.004910781871553979	1.940735931651076e-49	3.7201987861714584e-62	3.246044181547332e-11	7.856052519222281e-15	0.0001784361918486761	-1.2691277206873737e-20	4.608061650946255e-16	6.955786949119373e-15	9.907809576075734e-14	8.131153445887237e-15
61400000	0.004910781871553979	1.940735931651076e-49	3.7201987861714584e-62	3.246044181547332e-11	7.856052519222281e-15	0.0001784361918486761	-1.2690498955115045e-20	4.608061650946255e-16	6.955786949119373e-15	9.907809576075734e-14	8.131153445887237e-15
61500000	0.004910781871553979	1.940735931651076e-49	3.7201987861714584e-62	3.246044181547332e-11	7.856052519222281e-15	0.0001784361918486761	-1.2689720703356353e-20	4.608061650946255e-16	6.955786949119373e-15	9.907809576075734e-14	8.131153445887237e-15
61600000	0.004910781871553979	1.940735931651076e-49	3.7201987861714584e-62	3.246044181547332e-11	7.856052519222281e-15	0.0001784361918486761	-1.2688942451597661e-20	4.608061650946255e-16	6.955786949119373e-15	9.907809576075734e-14	8.131153445887237e-15
61700000	0.004910781871553979	1.940735931651076e-49	3.7201987861714584e-62	3.246044181547332e-11	7.856052519222281e-15	0.0001784361918486761	-1.268816419983897e-20	4.608061650946255e-16	6.955786949119373e-15	9.907809576075734e-14	8.131153445887237e-15
61800000	0.004910781871553979	1.940735931651076e-49	3.7201987861714584e-62	3.246044181547332e-11	7.856052519222281e-15	0.0001784361918486761	-1.2687385948080278e-20	4.608061650946255e-16	6.955786949119373e-15	9.907809576075734e-14	8.131153445887237e-15
61900000	0.004910781871553979	1.940735931651076e-49	3.7201987861714584e-62	3.246044181547332e-11	7.856052519222281e-15	0.0001784361918486761	-1.2686607696321586e-20	4.608061650946255e-16	6.955786949119373e-15	9.907809576075734e-14	8.131153445887237e-15
62000000	0.004910781871553979	1.940735931651076e-49	3.7201987861714584e-62	3.246044181547332e-11	7.856052519222281e-15	0.0001784361918486761	-1.2685829444562894e-20	4.608061650946255e-16	6.955786949119373e-15	9.907809576075734e-14	8.131153445887237e-15
62100000	0.004910781871553979	1.940735931651076e-49	3.7201987861714584e-62	3.246044181547332e-11	7.856052519222281e-15	0.0001784361918486761	-1.2685051192804202e-20	4.608061650946255e-16	6.955786949119373e-15	9.907809576075734e-14	8.131153445887237e-15
62200000	0.004910781871553979	1.940735931651076e-49	3.7201987861714584e-62	3.246044181547332e-11	7.856052519222281e-15	0.0001784361918486761	-1.268427294104551e-20	4.608061650946255e-16	6.955786949119373e-15	9.907809576075734e-14	8.131153445887237e-15
62300000	0.004910781871553979	1.940735931651076e-49	3.7201987861714584e-62	3.246044181547332e-11	7.856052519222281e-15	0.0001784361918486761	-1.2683494689286818e-20	4.608061650946255e-16	6.955786949119373e-15	9.907809576075734e-14	8.131153445887237e-15
62400000	0.004910781871553979	1.940735931651076e-49	3.7201987861714584e-62	3.246044181547332e-11	7.856052519222281e-15	0.0001784361918486761	-1.2682716437528127e-20	4.608061650946255e-16	6.955786949119373e-15	9.907809576075734e-14	8.131153445887237e-15
62500000	0.004910781871553979	1.940735931651076e-49	3.7201987861714584e-62	3.246044181547332e-11	7.856052519222281e-15	0.0001784361918486761	-1.2681938185769435e-20	4.608061650946255e-16	6.955786949119373e-15	9.907809576075734e-14	8.131153445887237e-15
62600000	0.004910781871553979	1.940735931651076e-49	3.7201987861714584e-62	3.246044181547332e-11	7.856052519222281e-15	0.0001784361918486761	-1.2681159934010743e-20	4.608061650946255e-16	6.955786949119373e-15	9.907809576075734e-14	8.131153445887237e-15
62700000	0.004910781871553979	1.940735931651076e-49	3.7201987861714584e-62	3.246044181547332e-11	7.856052519222281e-15	0.0001784361918486761	-1.2680381682252051e-20	4.608061650946255e-16	6.955786949119373e-15	9.907809576075734e-14	8.131153445887237e-15
62800000	0.004910781871553979	1.940735931651076e-49	3.7201987861714584e-62	3.246044181547332e-11	7.856052519222281e-15	0.0001784361918486761	-1.267960343049336e-20	4.608061650946255e-16	6.955786949119373e-15	9.907809576075734e-14	8.131153445887237e-15
62900000	0.004910781871553979	1.940735931651076e-49	3.7201987861714584e-62	3.246044181547332e-11	7.856052519222281e-15	0.0001784361918486761	-1.2678825178734668e-20	4.608061650946255e-16	6.955786949119373e-15	9.907809576075734e-14	8.131153445887237e-15
63000000	0.004910781871553979	1.940735931651076e-49	3.7201987861714584e-62	3.246044181547332e-11	7.856052519222281e-15	0.0001784361918486761	-1.2678046926975976e-20	4.608061650946255e-16	6.955786949119373e-15	9.907809576075734e-14	8.131153445887237e-15
63100000	0.004910781871553979	1.940735931651076e-49	3.7201987861714584e-62	3.246044181547332e-11	7.856052519222281e-15	0.0001784361918486761	-1.2677268675217284e-20	4.608061650946255e-16	6.955786949119373e-15	9.907809576075734e-14	8.131153445887237e-15
63200000	0.004910781871553979	1.940735931651076e-49	3.7201987861714584e-62	3.246044181547332e-11	7.856052519222281e-15	0.0001784361918486761	-1.2676490423458592e-20	4.608061650946255e-16	6.955786949119373e-15	9.907809576075734e-14	8.131153445887237e-15
63300000	0.004910781871553979	1.940735931651076e-49	3.7201987861714584e-62	3.246044181547332e-11	7.856052519222281e-15	0.0001784361918486761	-1.26757121716999e-20	4.608061650946255e-16	6.955786949119373e-15	9.907809576075734e-14	8.131153445887237e-15
63400000	0.004910781871553979	1.940735931651076e-49	3.7201987861714584e-62	3.246044181547332e-11	7.856052519222281e-15	0.0001784361918486761	-1.267493391994121e-20	4.608061650946255e-16	6.955786949119373e-15	9.907809576075734e-14	8.131153445887237e-15
63500000	0.004910781871553979	1.940735931651076e-49	3.7201987861714584e-62	3.246044181547332e-11	7.856052519222281e-15	0.0001784361918486761	-1.2674155668182518e-20	4.608061650946255e-16	6.955786949119373e-15	9.907809576075734e-14	8.131153445887237e-15
63600000	0.004910781871553979	1.940735931651076e-49	3.7201987861714584e-62	3.246044181547332e-11	7.856052519222281e-15	0.0001784361918486761	-1.2673377416423826e-20	4.608061650946255e-16	6.955786949119373e-15	9.907809576075734e-14	8.131153445887237e-15
63700000	0.004910781871553979	1.940735931651076e-49	3.7201987861714584e-62	3.246044181547332e-11	7.856052519222281e-15	0.0001784361918486761	-1.2672599164665135e-20	4.608061650946255e-16	6.955786949119373e-15	9.907809576075734e-14	8.131153445887237e-15
63800000	0.004910781871553979	1.940735931651076e-49	3.7201987861714584e-62	3.246044181547332e-11	7.856052519222281e-15	0.0001784361918486761	-1.2671820912906443e-20	4.608061650946255e-16	6.955786949119373e-15	9.907809576075734e-14	8.131153445887237e-15
63900000	0.004910781871553979	1.940735931651076e-49	3.7201987861714584e-62	3.246044181547332e-11	7.856052519222281e-15	0.0001784361918486761	-1.2671042661147751e-20	4.608061650946255e-16	6.955786949119373e-15	9.907809576075734e-14	8.131153445887237e-15
64000000	0.004910781871553979	1.940735931651076e-49	3.7201987861714584e-62	3.246044181547332e-11	7.856052519222281e-15	0.0001784361918486761	-1.2670264409389059e-20	4.608061650946255e-16	6.955786949119373e-15	9.907809576075734e-14	8.131153445887237e-15
64100000	0.004910781871553979	1.940735931651076e-49	3.7201987861714584e-62	3.246044181547332e-11	7.856052519222281e-15	0.0001784361918486761	-1.2669486157630367e-20	4.608061650946255e-16	6.955786949119373e-15	9.907809576075734e-14	8.131153445887237e-15
64200000	0.004910781871553979	1.940735931651076e-49	3.7201987861714584e-62	3.246044181547332e-11	7.856052519222281e-15	0.0001784361918486761	-1.2668707905871676e-20	4.608061650946255e-16	6.955786949119373e-15	9.907809576075734e-14	8.131153445887237e-15
64300000	0.004910781871553979	1.940735931651076e-49	3.7201987861714584e-62	3.246044181547332e-11	7.856052519222281e-15	0.0001784361918486761	-1.2667929654112984e-20	4.608061650946255e-16	6.955786949119373e-15	9.907809576075734e-14	8.131153445887237e-15
64400000	0.004910781871553979	1.940735931651076e-49	3.7201987861714584e-62	3.246044181547332e-11	7.856052519222281e-15	0.0001784361918486761	-1.2667151402354292e-20	4.608061650946255e-16	6.955786949119373e-15	9.907809576075734e-14	8.131153445887237e-15
64500000	0.004910781871553979	1.940735931651076e-49	3.7201987861714584e-62	3.246044181547332e-11	7.856052519222281e-15	0.0001784361918486761	-1.26663731505956e-20	4.608061650946255e-16	6.955786949119373e-15	9.907809576075734e-14	8.131153445887237e-15
64600000	0.004910781871553979	1.940735931651076e-49	3.7201987861714584e-62	3.246044181547332e-11	7.856052519222281e-15	0.0001784361918486761	-1.2665594898836908e-20	4.608061650946255e-16	6.955786949119373e-15	9.907809576075734e-14	8.131153445887237e-15
64700000	0.004910781871553979	1.940735931651076e-49	3.7201987861714584e-62	3.246044181547332e-11	7.856052519222281e-15	0.0001784361918486761	-1.2664816647078217e-20	4.608061650946255e-16	6.955786949119373e-15	9.907809576075734e-14	8.131153445887237e-15
64800000	0.004910781871553979	1.940735931651076e-49	3.7201987861714584e-62	3.246044181547332e-11	7.856052519222281e-15	0.0001784361918486761	-1.2664038395319525e-20	4.608061650946255e-16	6.955786949119373e-15	9.907809576075734e-14	8.131153445887237e-15
64900000	0.004910781871553979	1.940735931651076e-49	3.7201987861714584e-62	3.246044181547332e-11	7.856052519222281e-15	0.0001784361918486761	-1.2663260143560833e-20	4.608061650946255e-16	6.955786949119373e-15	9.907809576075734e-14	8.131153445887237e-15
65000000	0.004910781871553979	1.940735931651076e-49	3.7201987861714584e-62	3.246044181547332e-11	7.856052519222281e-15	0.0001784361918486761	-1.2662481891802141e-20	4.608061650946255e-16	6.955786949119373e-15	9.907809576075734e-14	8.131153445887237e-15
65100000	0.004910781871553979	1.940735931651076e-49	3.7201987861714584e-62	3.246044181547332e-11	7.856052519222281e-15	0.0001784361918486761	-1.266170364004345e-20	4.608061650946255e-16	6.955786949119373e-15	9.907809576075734e-14	8.131153445887237e-15
65200000	0.004910781871553979	1.940735931651076e-49	3.7201987861714584e-62	3.246044181547332e-11	7.856052519222281e-15	0.0001784361918486761	-1.2660925388284757e-20	4.608061650946255e-16	6.955786949119373e-15	9.907809576075734e-14	8.131153445887237e-15
65300000	0.004910781871553979	1.940735931651076e-49	3.7201987861714584e-62	3.246044181547332e-11	7.856052519222281e-15	0.0001784361918486761	-1.2660147136526066e-20	4.608061650946255e-16	6.955786949119373e-15	9.907809576075734e-14	8.131153445887237e-15
65400000	0.004910781871553979	1.940735931651076e-49	3.7201987861714584e-62	3.246044181547332e-11	7.856052519222281e-15	0.0001784361918486761	-1.2659368884767374e-20	4.608061650946255e-16	6.955786949119373e-15	9.907809576075734e-14	8.131153445887237e-15
65500000	0.004910781871553979	1.940735931651076e-49	3.7201987861714584e-62	3.246044181547332e-11	7.856052519222281e-15	0.0001784361918486761	-1.2658590633008682e-20	4.608061650946255e-16	6.955786949119373e-15	9.907809576075734e-14	8.131153445887237e-15
65600000	0.004910781871553979	1.940735931651076e-49	3.7201987861714584e-62	3.246044181547332e-11	7.856052519222281e-15	0.0001784361918486761	-1.265781238124999e-20	4.608061650946255e-16	6.955786949119373e-15	9.907809576075734e-14	8.131153445887237e-15
65700000	0.004910781871553979	1.940735931651076e-49	3.7201987861714584e-62	3.246044181547332e-11	7.856052519222281e-15	0.0001784361918486761	-1.2657034129491298e-20	4.608061650946255e-16	6.955786949119373e-15	9.907809576075734e-14	8.131153445887237e-15
65800000	0.004910781871553979	1.940735931651076e-49	3.7201987861714584e-62	3.246044181547332e-11	7.856052519222281e-15	0.0001784361918486761	-1.2656255877732607e-20	4.608061650946255e-16	6.955786949119373e-15	9.907809576075734e-14	8.131153445887237e-15
65900000	0.004910781871553979	1.940735931651076e-49	3.7201987861714584e-62	3.246044181547332e-11	7.856052519222281e-15	0.0001784361918486761	-1.2655477625973915e-20	4.608061650946255e-16	6.955786949119373e-15	9.907809576075734e-14	8.131153445887237e-15
66000000	0.004910781871553979	1.940735931651076e-49	3.7201987861714584e-62	3.246044181547332e-11	7.856052519222281e-15	0.0001784361918486761	-1.2654699374215223e-20	4.608061650946255e-16	6.955786949119373e-15	9.907809576075734e-14	8.131153445887237e-15
66100000	0.004910781871553979	1.940735931651076e-49	3.7201987861714584e-62	3.246044181547332e-11	7.856052519222281e-15	0.0001784361918486761	-1.2653921122456531e-20	4.608061650946255e-16	6.955786949119373e-15	9.907809576075734e-14	8.131153445887237e-15
66200000	0.004910781871553979	1.940735931651076e-49	3.7201987861714584e-62	3.246044181547332e-11	7.856052519222281e-15	0.0001784361918486761	-1.265314287069784e-20	4.608061650946255e-16	6.955786949119373e-15	9.907809576075734e-14	8.131153445887237e-15
66300000	0.004910781871553979	1.940735931651076e-49	3.7201987861714584e-62	3.246044181547332e-11	7.856052519222281e-15	0.0001784361918486761	-1.2652364618939148e-20	4.608061650946255e-16	6.955786949119373e-15	9.907809576075734e-14	8.131153445887237e-15
66400000	0.004910781871553979	1.940735931651076e-49	3.7201987861714584e-62	3.246044181547332e-11	7.856052519222281e-15	0.0001784361918486761	-1.2651586367180456e-20	4.608061650946255e-16	6.955786949119373e-15	9.907809576075734e-14	8.131153445887237e-15
66500000	0.004910781871553979	1.940735931651076e-49	3.7201987861714584e-62	3.246044181547332e-11	7.856052519222281e-15	0.0001784361918486761	-1.2650808115421764e-20	4.608061650946255e-16	6.955786949119373e-15	9.907809576075734e-14	8.131153445887237e-15
66600000	0.004910781871553979	1.940735931651076e-49	3.7201987861714584e-62	3.246044181547332e-11	7.856052519222281e-15	0.0001784361918486761	-1.2650029863663072e-20	4.608061650946255e-16	6.955786949119373e-15	9.907809576075734e-14	8.131153445887237e-15
66700000	0.004910781871553979	1.940735931651076e-49	3.7201987861714584e-62	3.246044181547332e-11	7.856052519222281e-15	0.0001784361918486761	-1.2649251611904382e-20	4.608061650946255e-16	6.955786949119373e-15	9.907809576075734e-14	8.131153445887237e-15
66800000	0.004910781871553979	1.940735931651076e-49	3.7201987861714584e-62	3.246044181547332e-11	7.856052519222281e-15	0.0001784361918486761	-1.264847336014569e-20	4.608061650946255e-16	6.955786949119373e-15	9.907809576075734e-14	8.131153445887237e-15
66900000	0.004910781871553979	1.940735931651076e-49	3.7201987861714584e-62	3.246044181547332e-11	7.856052519222281e-15	0.0001784361918486761	-1.2647695108386998e-20	4.608061650946255e-16	6.955786949119373e-15	9.907809576075734e-14	8.131153445887237e-15
67000000	0.004910781871553979	1.940735931651076e-49	3.7201987861714584e-62	3.246044181547332e-11	7.856052519222281e-15	0.0001784361918486761	-1.2646916856628306e-20	4.608061650946255e-16	6.955786949119373e-15	9.907809576075734e-14	8.131153445887237e-15
67100000	0.004910781871553979	1.940735931651076e-49	3.720198786171458e-62	3.246044181547332e-11	7.856052519222281e-15	0.0001784361918486761	-1.2646138604869615e-20	4.608061650946255e-16	6.955786949119373e-15	9.907809576075734e-14	8.131153445887237e-15
67200000	0.004910781871553979	1.940735931651076e-49	3.720198786171458e-62	3.246044181547332e-11	7.856052519222281e-15	0.0001784361918486761	-1.2645360353110923e-20	4.608061650946255e-16	6.955786949119373e-15	9.907809576075734e-14	8.131153445887237e-15
67300000	0.004910781871553979	1.940735931651076e-49	3.720198786171458e-62	3.246044181547332e-11	7.856052519222281e-15	0.0001784361918486761	-1.2644582101352231e-20	4.608061650946255e-16	6.955786949119373e-15	9.907809576075734e-14	8.131153445887237e-15
67400000	0.004910781871553979	1.940735931651076e-49	3.720198786171458e-62	3.246044181547332e-11	7.856052519222281e-15	0.0001784361918486761	-1.2643803849593539e-20	4.608061650946255e-16	6.955786949119373e-15	9.907809576075734e-14	8.131153445887237e-15
67500000	0.004910781871553979	1.940735931651076e-49	3.720198786171458e-62	3.246044181547332e-11	7.856052519222281e-15	0.0001784361918486761	-1.2643025597834847e-20	4.608061650946255e-16	6.955786949119373e-15	9.907809576075734e-14	8.131153445887237e-15
67600000	0.004910781871553979	1.940735931651076e-49	3.720198786171458e-62	3.246044181547332e-11	7.856052519222281e-15	0.0001784361918486761	-1.2642247346076156e-20	4.608061650946255e-16	6.955786949119373e-15	9.907809576075734e-14	8.131153445887237e-15
67700000	0.004910781871553979	1.940735931651076e-49	3.720198786171458e-62	3.246044181547332e-11	7.856052519222281e-15	0.0001784361918486761	-1.2641469094317464e-20	4.608061650946255e-16	6.955786949119373e-15	9.907809576075734e-14	8.131153445887237e-15
67800000	0.004910781871553979	1.940735931651076e-49	3.720198786171458e-62	3.246044181547332e-11	7.856052519222281e-15	0.0001784361918486761	-1.2640690842558772e-20	4.608061650946255e-16	6.955786949119373e-15	9.907809576075734e-14	8.131153445887237e-15
67900000	0.004910781871553979	1.940735931651076e-49	3.720198786171458e-62	3.246044181547332e-11	7.856052519222281e-15	0.0001784361918486761	-1.263991259080008e-20	4.608061650946255e-16	6.955786949119373e-15	9.907809576075734e-14	8.131153445887237e-15
68000000	0.004910781871553979	1.940735931651076e-49	3.720198786171458e-62	3.246044181547332e-11	7.856052519222281e-15	0.0001784361918486761	-1.2639134339041388e-20	4.608061650946255e-16	6.955786949119373e-15	9.907809576075734e-14	8.131153445887237e-15
68100000	0.004910781871553979	1.940735931651076e-49	3.720198786171458e-62	3.246044181547331e-11	7.856052519222281e-15	0.0001784361918486761	-1.2638356087282697e-20	4.608061650946255e-16	6.955786949119373e-15	9.907809576075734e-14	8.131153445887237e-15
68200000	0.004910781871553979	1.940735931651076e-49	3.720198786171458e-62	3.246044181547331e-11	7.856052519222281e-15	0.0001784361918486761	-1.2637577835524005e-20	4.608061650946255e-16	6.955786949119373e-15	9.907809576075734e-14	8.131153445887237e-15
68300000	0.004910781871553979	1.940735931651076e-49	3.720198786171458e-62	3.246044181547331e-11	7.856052519222281e-15	0.0001784361918486761	-1.2636799583765313e-20	4.608061650946255e-16	6.955786949119373e-15	9.907809576075734e-14	8.131153445887237e-15
68400000	0.004910781871553979	1.940735931651076e-49	3.720198786171458e-62	3.246044181547331e-11	7.856052519222281e-15	0.0001784361918486761	-1.2636021332006621e-20	4.608061650946255e-16	6.955786949119373e-15	9.907809576075734e-14	8.131153445887237e-15
68500000	0.004910781871553979	1.940735931651076e-49	3.720198786171458e-62	3.246044181547331e-11	7.856052519222281e-15	0.0001784361918486761	-1.263524308024793e-20	4.608061650946255e-16	6.955786949119373e-15	9.907809576075734e-14	8.131153445887237e-15
68600000	0.004910781871553979	1.940735931651076e-49	3.720198786171458e-62	3.246044181547331e-11	7.856052519222281e-15	0.0001784361918486761	-1.2634464828489237e-20	4.608061650946255e-16	6.955786949119373e-15	9.907809576075734e-14	8.131153445887237e-15
68700000	0.004910781871553979	1.940735931651076e-49	3.720198786171458e-62	3.246044181547331e-11	7.856052519222281e-15	0.0001784361918486761	-1.2633686576730546e-20	4.608061650946255e-16	6.955786949119373e-15	9.907809576075734e-14	8.131153445887237e-15
68800000	0.004910781871553979	1.940735931651076e-49	3.720198786171458e-62	3.246044181547331e-11	7.856052519222281e-15	0.0001784361918486761	-1.2632908324971854e-20	4.608061650946255e-16	6.955786949119373e-15	9.907809576075734e-14	8.131153445887237e-15
68900000	0.004910781871553979	1.940735931651076e-49	3.720198786171458e-62	3.246044181547331e-11	7.856052519222281e-15	0.0001784361918486761	-1.2632130073213162e-20	4.608061650946255e-16	6.955786949119373e-15	9.907809576075734e-14	8.131153445887237e-15
69000000	0.004910781871553979	1.940735931651076e-49	3.720198786171458e-62	3.246044181547331e-11	7.856052519222281e-15	0.0001784361918486761	-1.263135182145447e-20	4.608061650946255e-16	6.955786949119374e-15	9.907809576075734e-14	8.131153445887237e-15
69100000	0.004910781871553979	1.940735931651076e-49	3.720198786171458e-62	3.246044181547331e-11	7.856052519222281e-15	0.0001784361918486761	-1.2630573569695778e-20	4.608061650946255e-16	6.955786949119374e-15	9.907809576075734e-14	8.131153445887237e-15
69200000	0.004910781871553979	1.940735931651076e-49	3.720198786171458e-62	3.246044181547331e-11	7.856052519222281e-15	0.0001784361918486761	-1.2629795317937087e-20	4.608061650946255e-16	6.955786949119374e-15	9.907809576075734e-14	8.131153445887237e-15
69300000	0.004910781871553979	1.940735931651076e-49	3.720198786171458e-62	3.246044181547331e-11	7.856052519222281e-15	0.0001784361918486761	-1.2629017066178395e-20	4.608061650946255e-16	6.955786949119374e-15	9.907809576075734e-14	8.131153445887237e-15
69400000	0.004910781871553979	1.940735931651076e-49	3.720198786171458e-62	3.246044181547331e-11	7.856052519222281e-15	0.0001784361918486761	-1.2628238814419703e-20	4.608061650946255e-16	6.955786949119374e-15	9.907809576075734e-14	8.131153445887237e-15
69500000	0.004910781871553979	1.940735931651076e-49	3.720198786171458e-62	3.246044181547331e-11	7.85605251922228e-15	0.0001784361918486761	-1.2627460562661011e-20	4.608061650946255e-16	6.955786949119374e-15	9.907809576075734e-14	8.131153445887237e-15
69600000	0.004910781871553979	1.940735931651076e-49	3.720198786171458e-62	3.246044181547331e-11	7.85605251922228e-15	0.0001784361918486761	-1.262668231090232e-20	4.608061650946255e-16	6.955786949119374e-15	9.907809576075734e-14	8.131153445887237e-15
69700000	0.004910781871553979	1.9407359316510766e-49	3.720198786171458e-62	3.246044181547331e-11	7.85605251922228e-15	0.0001784361918486761	-1.2625904059143628e-20	4.608061650946255e-16	6.955786949119374e-15	9.907809576075734e-14	8.131153445887237e-15
69800000	0.004910781871553979	1.9407359316510766e-49	3.720198786171458e-62	3.246044181547331e-11	7.85605251922228e-15	0.0001784361918486761	-1.2625125807384936e-20	4.608061650946255e-16	6.955786949119374e-15	9.907809576075734e-14	8.131153445887237e-15
69900000	0.004910781871553979	1.9407359316510766e-49	3.720198786171458e-62	3.246044181547331e-11	7.85605251922228e-15	0.0001784361918486761	-1.2624347555626244e-20	4.608061650946255e-16	6.955786949119374e-15	9.907809576075734e-14	8.131153445887237e-15
70000000	0.004910781871553979	1.9407359316510766e-49	3.720198786171458e-62	3.246044181547331e-11	7.85605251922228e-15	0.0001784361918486761	-1.2623569303867554e-20	4.608061650946255e-16	6.955786949119374e-15	9.907809576075734e-14	8.131153445887237e-15
70100000	0.004910781871553979	1.9407359316510766e-49	3.720198786171458e-62	3.246044181547331e-11	7.85605251922228e-15	0.0001784361918486761	-1.2622791052108862e-20	4.608061650946255e-16	6.955786949119374e-15	9.907809576075734e-14	8.131153445887237e-15
70200000	0.004910781871553979	1.9407359316510766e-49	3.720198786171458e-62	3.246044181547331e-11	7.85605251922228e-15	0.0001784361918486761	-1.262201280035017e-20	4.608061650946255e-16	6.955786949119374e-15	9.907809576075734e-14	8.131153445887237e-15
70300000	0.004910781871553979	1.9407359316510766e-49	3.720198786171458e-62	3.246044181547331e-11	7.85605251922228e-15	0.0001784361918486761	-1.2621234548591478e-20	4.608061650946255e-16	6.955786949119374e-15	9.907809576075734e-14	8.131153445887237e-15
70400000	0.004910781871553979	1.9407359316510766e-49	3.720198786171458e-62	3.246044181547331e-11	7.85605251922228e-15	0.0001784361918486761	-1.2620456296832786e-20	4.608061650946255e-16	6.955786949119374e-15	9.907809576075734e-14	8.131153445887237e-15
70500000	0.004910781871553979	1.9407359316510766e-49	3.720198786171458e-62	3.246044181547331e-11	7.85605251922228e-15	0.0001784361918486761	-1.2619678045074095e-20	4.608061650946255e-16	6.955786949119374e-15	9.907809576075734e-14	8.131153445887237e-15
70600000	0.004910781871553979	1.9407359316510766e-49	3.720198786171458e-62	3.246044181547331e-11	7.85605251922228e-15	0.0001784361918486761	-1.2618899793315403e-20	4.608061650946255e-16	6.955786949119374e-15	9.907809576075734e-14	8.131153445887237e-15
70700000	0.004910781871553979	1.9407359316510766e-49	3.720198786171458e-62	3.246044181547331e-11	7.85605251922228e-15	0.0001784361918486761	-1.2618121541556711e-20	4.608061650946255e-16	6.955786949119374e-15	9.907809576075734e-14	8.131153445887237e-15
70800000	0.004910781871553979	1.9407359316510766e-49	3.720198786171458e-62	3.246044181547331e-11	7.85605251922228e-15	0.0001784361918486761	-1.2617343289798019e-20	4.608061650946255e-16	6.955786949119374e-15	9.907809576075734e-14	8.131153445887237e-15
70900000	0.004910781871553979	1.9407359316510766e-49	3.720198786171458e-62	3.246044181547331e-11	7.85605251922228e-15	0.0001784361918486761	-1.2616565038039327e-20	4.608061650946255e-16	6.955786949119374e-15	9.907809576075734e-14	8.131153445887237e-15
71000000	0.004910781871553979	1.9407359316510766e-49	3.720198786171458e-62	3.246044181547331e-11	7.85605251922228e-15	0.0001784361918486761	-1.2615786786280636e-20	4.608061650946255e-16	6.955786949119374e-15	9.907809576075734e-14	8.131153445887237e-15
71100000	0.004910781871553979	1.9407359316510766e-49	3.720198786171458e-62	3.246044181547331e-11	7.85605251922228e-15	0.0001784361918486761	-1.2615008534521944e-20	4.608061650946255e-16	6.955786949119374e-15	9.907809576075734e-14	8.131153445887237e-15
71200000	0.004910781871553979	1.9407359316510766e-49	3.720198786171458e-62	3.246044181547331e-11	7.85605251922228e-15	0.0001784361918486761	-1.2614230282763252e-20	4.608061650946255e-16	6.955786949119374e-15	9.907809576075734e-14	8.131153445887237e-15
71300000	0.004910781871553979	1.9407359316510766e-49	3.720198786171458e-62	3.246044181547331e-11	7.85605251922228e-15	0.0001784361918486761	-1.261345203100456e-20	4.608061650946255e-16	6.955786949119374e-15	9.907809576075734e-14	8.131153445887237e-15
71400000	0.004910781871553979	1.9407359316510766e-49	3.720198786171458e-62	3.246044181547331e-11	7.85605251922228e-15	0.0001784361918486761	-1.2612673779245868e-20	4.608061650946255e-16	6.955786949119374e-15	9.907809576075734e-14	8.131153445887237e-15
71500000	0.004910781871553979	1.9407359316510766e-49	3.720198786171458e-62	3.246044181547331e-11	7.85605251922228e-15	0.0001784361918486761	-1.2611895527487177e-20	4.608061650946255e-16	6.955786949119374e-15	9.907809576075734e-14	8.131153445887237e-15
71600000	0.004910781871553979	1.9407359316510766e-49	3.720198786171458e-62	3.246044181547331e-11	7.85605251922228e-15	0.0001784361918486761	-1.2611117275728485e-20	4.608061650946255e-16	6.955786949119374e-15	9.907809576075734e-14	8.131153445887237e-15
71700000	0.004910781871553979	1.9407359316510766e-49	3.720198786171458e-62	3.246044181547331e-11	7.85605251922228e-15	0.0001784361918486761	-1.2610339023969793e-20	4.608061650946255e-16	6.955786949119374e-15	9.907809576075734e-14	8.131153445887237e-15
71800000	0.004910781871553979	1.9407359316510766e-49	3.720198786171458e-62	3.246044181547331e-11	7.85605251922228e-15	0.0001784361918486761	-1.2609560772211101e-20	4.608061650946255e-16	6.955786949119374e-15	9.907809576075734e-14	8.131153445887237e-15
71900000	0.004910781871553979	1.9407359316510766e-49	3.720198786171458e-62	3.246044181547331e-11	7.85605251922228e-15	0.0001784361918486761	-1.260878252045241e-20	4.608061650946255e-16	6.955786949119374e-15	9.907809576075734e-14	8.131153445887237e-15
72000000	0.004910781871553979	1.9407359316510766e-49	3.720198786171458e-62	3.246044181547331e-11	7.85605251922228e-15	0.0001784361918486761	-1.2608004268693717e-20	4.608061650946255e-16	6.955786949119374e-15	9.907809576075734e-14	8.131153445887237e-15
72100000	0.004910781871553979	1.9407359316510766e-49	3.720198786171458e-62	3.246044181547331e-11	7.85605251922228e-15	0.0001784361918486761	-1.2607226016935026e-20	4.608061650946255e-16	6.955786949119374e-15	9.907809576075734e-14	8.131153445887237e-15
72200000	0.004910781871553979	1.9407359316510766e-49	3.720198786171458e-62	3.246044181547331e-11	7.85605251922228e-15	0.0001784361918486761	-1.2606447765176334e-20	4.608061650946255e-16	6.955786949119374e-15	9.907809576075734e-14	8.131153445887237e-15
72300000	0.004910781871553979	1.9407359316510766e-49	3.720198786171458e-62	3.246044181547331e-11	7.85605251922228e-15	0.0001784361918486761	-1.2605669513417642e-20	4.608061650946255e-16	6.955786949119374e-15	9.907809576075734e-14	8.131153445887237e-15
72400000	0.004910781871553979	1.9407359316510766e-49	3.720198786171458e-62	3.246044181547331e-11	7.85605251922228e-15	0.0001784361918486761	-1.260489126165895e-20	4.608061650946255e-16	6.955786949119374e-15	9.907809576075734e-14	8.131153445887237e-15
72500000	0.004910781871553979	1.9407359316510766e-49	3.720198786171458e-62	3.246044181547331e-11	7.85605251922228e-15	0.0001784361918486761	-1.2604113009900258e-20	4.608061650946255e-16	6.955786949119374e-15	9.907809576075734e-14	8.131153445887237e-15
72600000	0.004910781871553979	1.9407359316510766e-49	3.720198786171458e-62	3.246044181547331e-11	7.85605251922228e-15	0.0001784361918486761	-1.2603334758141567e-20	4.608061650946255e-16	6.955786949119374e-15	9.907809576075734e-14	8.131153445887237e-15
72700000	0.004910781871553979	1.9407359316510766e-49	3.720198786171458e-62	3.246044181547331e-11	7.85605251922228e-15	0.0001784361918486761	-1.2602556506382875e-20	4.608061650946255e-16	6.955786949119374e-15	9.907809576075734e-14	8.131153445887237e-15
72800000	0.004910781871553979	1.9407359316510766e-49	3.720198786171458e-62	3.246044181547331e-11	7.85605251922228e-15	0.0001784361918486761	-1.2601778254624183e-20	4.608061650946255e-16	6.955786949119374e-15	9.907809576075734e-14	8.131153445887237e-15
72900000	0.004910781871553979	1.9407359316510766e-49	3.720198786171458e-62	3.246044181547331e-11	7.85605251922228e-15	0.0001784361918486761	-1.2601000002865491e-20	4.608061650946255e-16	6.955786949119374e-15	9.907809576075734e-14	8.131153445887237e-15
73000000	0.004910781871553979	1.9407359316510766e-49	3.720198786171458e-62	3.246044181547331e-11	7.85605251922228e-15	0.0001784361918486761	-1.26002217511068e-20	4.608061650946255e-16	6.955786949119374e-15	9.907809576075734e-14	8.131153445887237e-15
73100000	0.004910781871553979	1.9407359316510766e-49	3.720198786171458e-62	3.246044181547331e-11	7.85605251922228e-15	0.0001784361918486761	-1.2599443499348108e-20	4.608061650946255e-16	6.955786949119374e-15	9.907809576075734e-14	8.131153445887237e-15
73200000	0.004910781871553979	1.9407359316510766e-49	3.720198786171458e-62	3.246044181547331e-11	7.85605251922228e-15	0.0001784361918486761	-1.2598665247589416e-20	4.608061650946255e-16	6.955786949119374e-15	9.907809576075734e-14	8.131153445887237e-15
73300000	0.004910781871553979	1.9407359316510766e-49	3.720198786171458e-62	3.246044181547331e-11	7.85605251922228e-15	0.0001784361918486761	-1.2597886995830725e-20	4.608061650946255e-16	6.955786949119374e-15	9.907809576075734e-14	8.131153445887237e-15
73400000	0.004910781871553979	1.9407359316510766e-49	3.720198786171458e-62	3.246044181547331e-11	7.85605251922228e-15	0.0001784361918486761	-1.2597108744072034e-20	4.608061650946255e-16	6.955786949119374e-15	9.907809576075734e-14	8.131153445887237e-15
73500000	0.004910781871553979	1.9407359316510766e-49	3.720198786171458e-62	3.246044181547331e-11	7.85605251922228e-15	0.0001784361918486761	-1.2596330492313342e-20	4.608061650946255e-16	6.955786949119374e-15	9.907809576075734e-14	8.131153445887237e-15
73600000	0.004910781871553979	1.9407359316510766e-49	3.720198786171458e-62	3.246044181547331e-11	7.85605251922228e-15	0.0001784361918486761	-1.259555224055465e-20	4.608061650946255e-16	6.955786949119374e-15	9.907809576075734e-14	8.131153445887237e-15
73700000	0.004910781871553979	1.9407359316510766e-49	3.720198786171458e-62	3.246044181547331e-11	7.85605251922228e-15	0.0001784361918486761	-1.2594773988795958e-20	4.608061650946255e-16	6.955786949119374e-15	9.907809576075734e-14	8.131153445887237e-15
73800000	0.004910781871553979	1.9407359316510766e-49	3.720198786171458e-62	3.246044181547331e-11	7.85605251922228e-15	0.0001784361918486761	-1.2593995737037266e-20	4.608061650946255e-16	6.955786949119374e-15	9.907809576075734e-14	8.131153445887237e-15
73900000	0.004910781871553979	1.9407359316510766e-49	3.720198786171458e-62	3.246044181547331e-11	7.85605251922228e-15	0.0001784361918486761	-1.2593217485278575e-20	4.608061650946255e-16	6.955786949119374e-15	9.907809576075734e-14	8.131153445887237e-15
74000000	0.004910781871553979	1.9407359316510766e-49	3.720198786171458e-62	3.246044181547331e-11	7.85605251922228e-15	0.0001784361918486761	-1.2592439233519883e-20	4.608061650946255e-16	6.955786949119374e-15	9.907809576075734e-14	8.131153445887237e-15
74100000	0.004910781871553979	1.9407359316510766e-49	3.720198786171458e-62	3.246044181547331e-11	7.85605251922228e-15	0.0001784361918486761	-1.2591660981761191e-20	4.608061650946255e-16	6.955786949119374e-15	9.907809576075734e-14	8.131153445887237e-15
74200000	0.004910781871553979	1.9407359316510766e-49	3.720198786171458e-62	3.246044181547331e-11	7.85605251922228e-15	0.0001784361918486761	-1.2590882730002499e-20	4.608061650946255e-16	6.955786949119374e-15	9.907809576075734e-14	8.131153445887237e-15
74300000	0.004910781871553979	1.9407359316510766e-49	3.720198786171458e-62	3.246044181547331e-11	7.85605251922228e-15	0.0001784361918486761	-1.2590104478243807e-20	4.608061650946255e-16	6.955786949119374e-15	9.907809576075734e-14	8.131153445887237e-15
74400000	0.004910781871553979	1.9407359316510766e-49	3.720198786171458e-62	3.246044181547331e-11	7.85605251922228e-15	0.0001784361918486761	-1.2589326226485116e-20	4.608061650946255e-16	6.955786949119374e-15	9.907809576075734e-14	8.131153445887237e-15
74500000	0.004910781871553979	1.9407359316510766e-49	3.720198786171458e-62	3.246044181547331e-11	7.85605251922228e-15	0.0001784361918486761	-1.2588547974726424e-20	4.608061650946255e-16	6.955786949119374e-15	9.907809576075734e-14	8.131153445887237e-15
74600000	0.004910781871553979	1.9407359316510766e-49	3.720198786171458e-62	3.246044181547331e-11	7.85605251922228e-15	0.0001784361918486761	-1.2587769722967732e-20	4.608061650946255e-16	6.955786949119374e-15	9.907809576075734e-14	8.131153445887237e-15
74700000	0.004910781871553979	1.9407359316510766e-49	3.720198786171458e-62	3.246044181547331e-11	7.85605251922228e-15	0.0001784361918486761	-1.258699147120904e-20	4.608061650946255e-16	6.955786949119374e-15	9.907809576075734e-14	8.131153445887237e-15
74800000	0.004910781871553979	1.9407359316510766e-49	3.720198786171458e-62	3.246044181547331e-11	7.85605251922228e-15	0.0001784361918486761	-1.2586213219450348e-20	4.608061650946255e-16	6.955786949119374e-15	9.907809576075734e-14	8.131153445887237e-15
74900000	0.004910781871553979	1.9407359316510766e-49	3.720198786171458e-62	3.246044181547331e-11	7.85605251922228e-15	0.0001784361918486761	-1.2585434967691656e-20	4.608061650946255e-16	6.955786949119374e-15	9.907809576075734e-14	8.131153445887237e-15
75000000	0.004910781871553979	1.9407359316510766e-49	3.720198786171458e-62	3.246044181547331e-11	7.85605251922228e-15	0.0001784361918486761	-1.2584656715932965e-20	4.608061650946255e-16	6.955786949119374e-15	9.907809576075734e-14	8.131153445887237e-15
75100000	0.004910781871553979	1.9407359316510766e-49	3.720198786171458e-62	3.246044181547331e-11	7.85605251922228e-15	0.0001784361918486761	-1.2583878464174273e-20	4.608061650946255e-16	6.955786949119374e-15	9.907809576075734e-14	8.131153445887237e-15
75200000	0.004910781871553979	1.9407359316510766e-49	3.720198786171458e-62	3.246044181547331e-11	7.85605251922228e-15	0.0001784361918486761	-1.2583100212415581e-20	4.608061650946255e-16	6.955786949119374e-15	9.907809576075734e-14	8.131153445887237e-15
75300000	0.004910781871553979	1.9407359316510766e-49	3.720198786171458e-62	3.246044181547331e-11	7.85605251922228e-15	0.0001784361918486761	-1.2582321960656889e-20	4.608061650946255e-16	6.955786949119374e-15	9.907809576075734e-14	8.131153445887237e-15
75400000	0.004910781871553979	1.9407359316510766e-49	3.720198786171458e-62	3.246044181547331e-11	7.85605251922228e-15	0.0001784361918486761	-1.2581543708898197e-20	4.608061650946255e-16	6.955786949119374e-15	9.907809576075734e-14	8.131153445887237e-15
75500000	0.004910781871553979	1.9407359316510766e-49	3.720198786171458e-62	3.246044181547331e-11	7.85605251922228e-15	0.0001784361918486761	-1.2580765457139506e-20	4.608061650946255e-16	6.955786949119374e-15	9.907809576075734e-14	8.131153445887237e-15
75600000	0.004910781871553979	1.9407359316510766e-49	3.720198786171458e-62	3.246044181547331e-11	7.85605251922228e-15	0.0001784361918486761	-1.2579987205380814e-20	4.608061650946255e-16	6.955786949119374e-15	9.907809576075734e-14	8.131153445887237e-15
75700000	0.004910781871553979	1.9407359316510766e-49	3.720198786171458e-62	3.246044181547331e-11	7.85605251922228e-15	0.0001784361918486761	-1.2579208953622122e-20	4.608061650946255e-16	6.955786949119374e-15	9.907809576075734e-14	8.131153445887237e-15
75800000	0.004910781871553979	1.9407359316510766e-49	3.720198786171458e-62	3.246044181547331e-11	7.85605251922228e-15	0.0001784361918486761	-1.257843070186343e-20	4.608061650946255e-16	6.955786949119374e-15	9.907809576075734e-14	8.131153445887237e-15
75900000	0.004910781871553979	1.9407359316510766e-49	3.720198786171458e-62	3.246044181547331e-11	7.85605251922228e-15	0.0001784361918486761	-1.2577652450104738e-20	4.608061650946255e-16	6.955786949119374e-15	9.907809576075734e-14	8.131153445887237e-15
76000000	0.004910781871553979	1.9407359316510766e-49	3.720198786171458e-62	3.246044181547331e-11	7.85605251922228e-15	0.0001784361918486761	-1.2576874198346047e-20	4.608061650946255e-16	6.955786949119374e-15	9.907809576075734e-14	8.131153445887237e-15
76100000	0.004910781871553979	1.9407359316510766e-49	3.720198786171458e-62	3.246044181547331e-11	7.85605251922228e-15	0.0001784361918486761	-1.2576095946587355e-20	4.608061650946255e-16	6.955786949119374e-15	9.907809576075734e-14	8.131153445887237e-15
76200000	0.004910781871553979	1.9407359316510766e-49	3.720198786171458e-62	3.246044181547331e-11	7.85605251922228e-15	0.0001784361918486761	-1.2575317694828663e-20	4.608061650946255e-16	6.955786949119374e-15	9.907809576075734e-14	8.131153445887237e-15
76300000	0.004910781871553979	1.9407359316510766e-49	3.720198786171458e-62	3.246044181547331e-11	7.85605251922228e-15	0.0001784361918486761	-1.2574539443069971e-20	4.608061650946255e-16	6.955786949119374e-15	9.907809576075734e-14	8.131153445887237e-15
76400000	0.004910781871553979	1.9407359316510766e-49	3.720198786171458e-62	3.246044181547331e-11	7.85605251922228e-15	0.0001784361918486761	-1.257376119131128e-20	4.608061650946255e-16	6.955786949119374e-15	9.907809576075734e-14	8.131153445887237e-15
76500000	0.004910781871553979	1.9407359316510766e-49	3.720198786171458e-62	3.246044181547331e-11	7.85605251922228e-15	0.0001784361918486761	-1.2572982939552588e-20	4.608061650946255e-16	6.955786949119374e-15	9.907809576075734e-14	8.131153445887237e-15
76600000	0.004910781871553979	1.9407359316510766e-49	3.720198786171458e-62	3.246044181547331e-11	7.85605251922228e-15	0.0001784361918486761	-1.2572204687793897e-20	4.608061650946255e-16	6.955786949119374e-15	9.907809576075734e-14	8.131153445887237e-15
76700000	0.004910781871553979	1.9407359316510766e-49	3.720198786171458e-62	3.246044181547331e-11	7.85605251922228e-15	0.0001784361918486761	-1.2571426436035205e-20	4.608061650946255e-16	6.955786949119374e-15	9.907809576075734e-14	8.131153445887237e-15
76800000	0.004910781871553979	1.9407359316510766e-49	3.720198786171458e-62	3.246044181547331e-11	7.85605251922228e-15	0.0001784361918486761	-1.2570648184276514e-20	4.608061650946255e-16	6.955786949119374e-15	9.907809576075734e-14	8.131153445887237e-15
76900000	0.004910781871553979	1.9407359316510766e-49	3.720198786171458e-62	3.246044181547331e-11	7.85605251922228e-15	0.0001784361918486761	-1.2569869932517822e-20	4.608061650946255e-16	6.955786949119374e-15	9.907809576075734e-14	8.131153445887237e-15
77000000	0.004910781871553979	1.9407359316510766e-49	3.720198786171458e-62	3.246044181547331e-11	7.85605251922228e-15	0.0001784361918486761	-1.256909168075913e-20	4.608061650946255e-16	6.955786949119374e-15	9.907809576075734e-14	8.131153445887237e-15
77100000	0.004910781871553979	1.9407359316510766e-49	3.720198786171458e-62	3.246044181547331e-11	7.85605251922228e-15	0.0001784361918486761	-1.2568313429000438e-20	4.608061650946255e-16	6.955786949119374e-15	9.907809576075734e-14	8.131153445887237e-15
77200000	0.004910781871553979	1.9407359316510766e-49	3.720198786171458e-62	3.246044181547331e-11	7.85605251922228e-15	0.0001784361918486761	-1.2567535177241746e-20	4.608061650946255e-16	6.955786949119374e-15	9.907809576075734e-14	8.131153445887237e-15
77300000	0.004910781871553979	1.9407359316510766e-49	3.720198786171458e-62	3.246044181547331e-11	7.85605251922228e-15	0.0001784361918486761	-1.2566756925483055e-20	4.608061650946255e-16	6.955786949119374e-15	9.907809576075734e-14	8.131153445887237e-15
77400000	0.004910781871553979	1.9407359316510766e-49	3.720198786171458e-62	3.246044181547331e-11	7.85605251922228e-15	0.0001784361918486761	-1.2565978673724363e-20	4.608061650946255e-16	6.955786949119374e-15	9.907809576075734e-14	8.131153445887237e-15
77500000	0.004910781871553979	1.9407359316510766e-49	3.720198786171458e-62	3.246044181547331e-11	7.85605251922228e-15	0.0001784361918486761	-1.2565200421965671e-20	4.608061650946255e-16	6.955786949119374e-15	9.907809576075734e-14	8.131153445887237e-15
77600000	0.004910781871553979	1.9407359316510766e-49	3.720198786171458e-62	3.246044181547331e-11	7.85605251922228e-15	0.0001784361918486761	-1.2564422170206979e-20	4.608061650946255e-16	6.955786949119374e-15	9.907809576075734e-14	8.131153445887237e-15
77700000	0.004910781871553979	1.9407359316510766e-49	3.720198786171458e-62	3.246044181547331e-11	7.85605251922228e-15	0.0001784361918486761	-1.2563643918448287e-20	4.608061650946255e-16	6.955786949119374e-15	9.907809576075734e-14	8.131153445887237e-15
77800000	0.004910781871553979	1.9407359316510766e-49	3.720198786171458e-62	3.246044181547331e-11	7.85605251922228e-15	0.0001784361918486761	-1.2562865666689596e-20	4.608061650946255e-16	6.955786949119374e-15	9.907809576075734e-14	8.131153445887237e-15
77900000	0.004910781871553979	1.9407359316510766e-49	3.720198786171458e-62	3.246044181547331e-11	7.85605251922228e-15	0.0001784361918486761	-1.2562087414930904e-20	4.608061650946255e-16	6.955786949119374e-15	9.907809576075734e-14	8.131153445887237e-15
78000000	0.004910781871553979	1.9407359316510766e-49	3.720198786171458e-62	3.246044181547331e-11	7.85605251922228e-15	0.0001784361918486761	-1.2561309163172212e-20	4.608061650946255e-16	6.955786949119374e-15	9.907809576075734e-14	8.131153445887237e-15
78100000	0.004910781871553979	1.9407359316510766e-49	3.7201987861714584e-62	3.246044181547331e-11	7.85605251922228e-15	0.0001784361918486761	-1.256053091141352e-20	4.608061650946255e-16	6.955786949119374e-15	9.907809576075734e-14	8.131153445887237e-15
78200000	0.004910781871553979	1.9407359316510766e-49	3.7201987861714584e-62	3.246044181547332e-11	7.85605251922228e-15	0.0001784361918486761	-1.2559752659654828e-20	4.608061650946255e-16	6.955786949119374e-15	9.907809576075734e-14	8.131153445887237e-15
78300000	0.004910781871553979	1.9407359316510766e-49	3.7201987861714584e-62	3.246044181547332e-11	7.85605251922228e-15	0.0001784361918486761	-1.2558974407896136e-20	4.608061650946255e-16	6.955786949119374e-15	9.907809576075734e-14	8.131153445887237e-15
78400000	0.004910781871553979	1.9407359316510766e-49	3.7201987861714584e-62	3.246044181547332e-11	7.85605251922228e-15	0.0001784361918486761	-1.2558196156137445e-20	4.608061650946255e-16	6.955786949119374e-15	9.907809576075734e-14	8.131153445887237e-15
78500000	0.004910781871553979	1.9407359316510766e-49	3.7201987861714584e-62	3.246044181547332e-11	7.85605251922228e-15	0.0001784361918486761	-1.2557417904378753e-20	4.608061650946255e-16	6.955786949119374e-15	9.907809576075734e-14	8.131153445887237e-15
78600000	0.004910781871553979	1.9407359316510766e-49	3.7201987861714584e-62	3.246044181547332e-11	7.85605251922228e-15	0.0001784361918486761	-1.2556639652620061e-20	4.608061650946255e-16	6.955786949119374e-15	9.907809576075734e-14	8.131153445887237e-15
78700000	0.004910781871553979	1.9407359316510766e-49	3.7201987861714584e-62	3.246044181547332e-11	7.85605251922228e-15	0.0001784361918486761	-1.2555861400861369e-20	4.608061650946255e-16	6.955786949119374e-15	9.907809576075734e-14	8.131153445887237e-15
78800000	0.004910781871553979	1.9407359316510766e-49	3.7201987861714584e-62	3.246044181547332e-11	7.85605251922228e-15	0.0001784361918486761	-1.2555083149102677e-20	4.608061650946255e-16	6.955786949119374e-15	9.907809576075734e-14	8.131153445887237e-15
78900000	0.004910781871553979	1.9407359316510766e-49	3.7201987861714584e-62	3.246044181547332e-11	7.85605251922228e-15	0.0001784361918486761	-1.2554304897343986e-20	4.608061650946255e-16	6.955786949119374e-15	9.907809576075734e-14	8.131153445887237e-15
79000000	0.004910781871553979	1.9407359316510766e-49	3.7201987861714584e-62	3.246044181547332e-11	7.85605251922228e-15	0.0001784361918486761	-1.2553526645585294e-20	4.608061650946255e-16	6.955786949119373e-15	9.907809576075734e-14	8.131153445887237e-15
79100000	0.004910781871553979	1.9407359316510766e-49	3.7201987861714584e-62	3.246044181547332e-11	7.85605251922228e-15	0.0001784361918486761	-1.2552748393826602e-20	4.608061650946255e-16	6.955786949119373e-15	9.907809576075734e-14	8.131153445887237e-15
79200000	0.004910781871553979	1.9407359316510766e-49	3.7201987861714584e-62	3.246044181547332e-11	7.85605251922228e-15	0.0001784361918486761	-1.255197014206791e-20	4.608061650946255e-16	6.955786949119373e-15	9.907809576075734e-14	8.131153445887237e-15
79300000	0.004910781871553979	1.9407359316510766e-49	3.7201987861714584e-62	3.246044181547332e-11	7.856052519222281e-15	0.0001784361918486761	-1.2551191890309218e-20	4.608061650946255e-16	6.955786949119373e-15	9.907809576075734e-14	8.131153445887237e-15
79400000	0.004910781871553979	1.9407359316510766e-49	3.7201987861714584e-62	3.246044181547332e-11	7.856052519222281e-15	0.0001784361918486761	-1.2550413638550527e-20	4.608061650946255e-16	6.955786949119373e-15	9.907809576075734e-14	8.131153445887237e-15
79500000	0.004910781871553979	1.940735931651076e-49	3.7201987861714584e-62	3.246044181547332e-11	7.856052519222281e-15	0.0001784361918486761	-1.2549635386791835e-20	4.608061650946255e-16	6.955786949119373e-15	9.907809576075734e-14	8.131153445887237e-15
79600000	0.004910781871553979	1.940735931651076e-49	3.7201987861714584e-62	3.246044181547332e-11	7.856052519222281e-15	0.0001784361918486761	-1.2548857135033143e-20	4.608061650946255e-16	6.955786949119373e-15	9.907809576075734e-14	8.131153445887237e-15
79700000	0.004910781871553979	1.940735931651076e-49	3.7201987861714584e-62	3.246044181547332e-11	7.856052519222281e-15	0.0001784361918486761	-1.2548078883274451e-20	4.608061650946255e-16	6.955786949119373e-15	9.907809576075734e-14	8.131153445887237e-15
79800000	0.004910781871553979	1.940735931651076e-49	3.7201987861714584e-62	3.246044181547332e-11	7.856052519222281e-15	0.0001784361918486761	-1.254730063151576e-20	4.608061650946255e-16	6.955786949119373e-15	9.907809576075734e-14	8.131153445887237e-15
79900000	0.004910781871553979	1.940735931651076e-49	3.7201987861714584e-62	3.246044181547332e-11	7.856052519222281e-15	0.0001784361918486761	-1.2546522379757068e-20	4.608061650946255e-16	6.955786949119373e-15	9.907809576075734e-14	8.131153445887237e-15
80000000	0.004910781871553979	1.940735931651076e-49	3.7201987861714584e-62	3.246044181547332e-11	7.856052519222281e-15	0.0001784361918486761	-1.2545744127998377e-20	4.608061650946255e-16	6.955786949119373e-15	9.907809576075734e-14	8.131153445887237e-15
80100000	0.004910781871553979	1.940735931651076e-49	3.7201987861714584e-62	3.246044181547332e-11	7.856052519222281e-15	0.0001784361918486761	-1.2544965876239685e-20	4.608061650946255e-16	6.955786949119373e-15	9.907809576075734e-14	8.131153445887237e-15
80200000	0.004910781871553979	1.940735931651076e-49	3.7201987861714584e-62	3.246044181547332e-11	7.856052519222281e-15	0.0001784361918486761	-1.2544187624480994e-20	4.608061650946255e-16	6.955786949119373e-15	9.907809576075734e-14	8.131153445887237e-15
80300000	0.004910781871553979	1.940735931651076e-49	3.7201987861714584e-62	3.246044181547332e-11	7.856052519222281e-15	0.0001784361918486761	-1.2543409372722302e-20	4.608061650946255e-16	6.955786949119373e-15	9.907809576075734e-14	8.131153445887237e-15
80400000	0.004910781871553979	1.940735931651076e-49	3.7201987861714584e-62	3.246044181547332e-11	7.856052519222281e-15	0.0001784361918486761	-1.254263112096361e-20	4.608061650946255e-16	6.955786949119373e-15	9.907809576075734e-14	8.131153445887237e-15
80500000	0.004910781871553979	1.940735931651076e-49	3.7201987861714584e-62	3.246044181547332e-11	7.856052519222281e-15	0.0001784361918486761	-1.2541852869204918e-20	4.608061650946255e-16	6.955786949119373e-15	9.907809576075734e-14	8.131153445887237e-15
80600000	0.004910781871553979	1.940735931651076e-49	3.7201987861714584e-62	3.246044181547332e-11	7.856052519222281e-15	0.0001784361918486761	-1.2541074617446226e-20	4.608061650946255e-16	6.955786949119373e-15	9.907809576075734e-14	8.131153445887237e-15
80700000	0.004910781871553979	1.940735931651076e-49	3.7201987861714584e-62	3.246044181547332e-11	7.856052519222281e-15	0.0001784361918486761	-1.2540296365687535e-20	4.608061650946255e-16	6.955786949119373e-15	9.907809576075734e-14	8.131153445887237e-15
80800000	0.004910781871553979	1.940735931651076e-49	3.7201987861714584e-62	3.246044181547332e-11	7.856052519222281e-15	0.0001784361918486761	-1.2539518113928843e-20	4.608061650946255e-16	6.955786949119373e-15	9.907809576075734e-14	8.131153445887237e-15
80900000	0.004910781871553979	1.940735931651076e-49	3.7201987861714584e-62	3.246044181547332e-11	7.856052519222281e-15	0.0001784361918486761	-1.2538739862170151e-20	4.608061650946255e-16	6.955786949119373e-15	9.907809576075734e-14	8.131153445887237e-15
81000000	0.004910781871553979	1.940735931651076e-49	3.7201987861714584e-62	3.246044181547332e-11	7.856052519222281e-15	0.0001784361918486761	-1.2537961610411459e-20	4.608061650946255e-16	6.955786949119373e-15	9.907809576075734e-14	8.131153445887237e-15
81100000	0.004910781871553979	1.940735931651076e-49	3.7201987861714584e-62	3.246044181547332e-11	7.856052519222281e-15	0.0001784361918486761	-1.2537183358652767e-20	4.608061650946255e-16	6.955786949119373e-15	9.907809576075734e-14	8.131153445887237e-15
81200000	0.004910781871553979	1.940735931651076e-49	3.7201987861714584e-62	3.246044181547332e-11	7.856052519222281e-15	0.0001784361918486761	-1.2536405106894075e-20	4.608061650946255e-16	6.955786949119373e-15	9.907809576075734e-14	8.131153445887237e-15
81300000	0.004910781871553979	1.940735931651076e-49	3.7201987861714584e-62	3.246044181547332e-11	7.856052519222281e-15	0.0001784361918486761	-1.2535626855135384e-20	4.608061650946255e-16	6.955786949119373e-15	9.907809576075734e-14	8.131153445887237e-15
81400000	0.004910781871553979	1.940735931651076e-49	3.7201987861714584e-62	3.246044181547332e-11	7.856052519222281e-15	0.0001784361918486761	-1.2534848603376692e-20	4.608061650946255e-16	6.955786949119373e-15	9.907809576075734e-14	8.131153445887237e-15
81500000	0.004910781871553979	1.940735931651076e-49	3.7201987861714584e-62	3.246044181547332e-11	7.856052519222281e-15	0.0001784361918486761	-1.2534070351618e-20	4.608061650946255e-16	6.955786949119373e-15	9.907809576075734e-14	8.131153445887237e-15
81600000	0.004910781871553979	1.940735931651076e-49	3.7201987861714584e-62	3.246044181547332e-11	7.856052519222281e-15	0.0001784361918486761	-1.2533292099859308e-20	4.608061650946255e-16	6.955786949119373e-15	9.907809576075734e-14	8.131153445887237e-15
81700000	0.004910781871553979	1.940735931651076e-49	3.7201987861714584e-62	3.246044181547332e-11	7.856052519222281e-15	0.0001784361918486761	-1.2532513848100616e-20	4.608061650946255e-16	6.955786949119373e-15	9.907809576075734e-14	8.131153445887237e-15
81800000	0.004910781871553979	1.940735931651076e-49	3.7201987861714584e-62	3.246044181547332e-11	7.856052519222281e-15	0.0001784361918486761	-1.2531735596341925e-20	4.608061650946255e-16	6.955786949119373e-15	9.907809576075734e-14	8.131153445887237e-15
81900000	0.004910781871553979	1.940735931651076e-49	3.7201987861714584e-62	3.246044181547332e-11	7.856052519222281e-15	0.0001784361918486761	-1.2530957344583233e-20	4.608061650946255e-16	6.955786949119373e-15	9.907809576075734e-14	8.131153445887237e-15
82000000	0.004910781871553979	1.940735931651076e-49	3.7201987861714584e-62	3.246044181547332e-11	7.856052519222281e-15	0.0001784361918486761	-1.2530179092824541e-20	4.608061650946255e-16	6.955786949119373e-15	9.907809576075734e-14	8.131153445887237e-15
82100000	0.004910781871553979	1.940735931651076e-49	3.7201987861714584e-62	3.246044181547332e-11	7.856052519222281e-15	0.0001784361918486761	-1.2529400841065849e-20	4.608061650946255e-16	6.955786949119373e-15	9.907809576075734e-14	8.131153445887237e-15
82200000	0.004910781871553979	1.940735931651076e-49	3.7201987861714584e-62	3.246044181547332e-11	7.856052519222281e-15	0.0001784361918486761	-1.2528622589307157e-20	4.608061650946255e-16	6.955786949119373e-15	9.907809576075734e-14	8.131153445887237e-15
82300000	0.004910781871553979	1.940735931651076e-49	3.7201987861714584e-62	3.246044181547332e-11	7.856052519222281e-15	0.0001784361918486761	-1.2527844337548466e-20	4.608061650946255e-16	6.955786949119373e-15	9.907809576075734e-14	8.131153445887237e-15
82400000	0.004910781871553979	1.940735931651076e-49	3.7201987861714584e-62	3.246044181547332e-11	7.856052519222281e-15	0.0001784361918486761	-1.2527066085789774e-20	4.608061650946255e-16	6.955786949119373e-15	9.907809576075734e-14	8.131153445887237e-15
82500000	0.004910781871553979	1.940735931651076e-49	3.7201987861714584e-62	3.246044181547332e-11	7.856052519222281e-15	0.0001784361918486761	-1.2526287834031082e-20	4.608061650946255e-16	6.955786949119373e-15	9.907809576075734e-14	8.131153445887237e-15
82600000	0.004910781871553979	1.940735931651076e-49	3.7201987861714584e-62	3.246044181547332e-11	7.856052519222281e-15	0.0001784361918486761	-1.252550958227239e-20	4.608061650946255e-16	6.955786949119373e-15	9.907809576075734e-14	8.131153445887237e-15
82700000	0.004910781871553979	1.940735931651076e-49	3.7201987861714584e-62	3.246044181547332e-11	7.856052519222281e-15	0.0001784361918486761	-1.2524731330513698e-20	4.608061650946255e-16	6.955786949119373e-15	9.907809576075734e-14	8.131153445887237e-15
82800000	0.004910781871553979	1.940735931651076e-49	3.7201987861714584e-62	3.246044181547332e-11	7.856052519222281e-15	0.0001784361918486761	-1.2523953078755007e-20	4.608061650946255e-16	6.955786949119373e-15	9.907809576075734e-14	8.131153445887237e-15
82900000	0.004910781871553979	1.940735931651076e-49	3.7201987861714584e-62	3.246044181547332e-11	7.856052519222281e-15	0.0001784361918486761	-1.2523174826996315e-20	4.608061650946255e-16	6.955786949119373e-15	9.907809576075734e-14	8.131153445887237e-15
83000000	0.004910781871553979	1.940735931651076e-49	3.7201987861714584e-62	3.246044181547332e-11	7.856052519222281e-15	0.0001784361918486761	-1.2522396575237623e-20	4.608061650946255e-16	6.955786949119373e-15	9.907809576075734e-14	8.131153445887237e-15
83100000	0.004910781871553979	1.940735931651076e-49	3.7201987861714584e-62	3.246044181547332e-11	7.856052519222281e-15	0.0001784361918486761	-1.2521618323478931e-20	4.608061650946255e-16	6.955786949119373e-15	9.907809576075734e-14	8.131153445887237e-15
83200000	0.004910781871553979	1.940735931651076e-49	3.7201987861714584e-62	3.246044181547332e-11	7.856052519222281e-15	0.0001784361918486761	-1.252084007172024e-20	4.608061650946255e-16	6.955786949119373e-15	9.907809576075734e-14	8.131153445887237e-15
83300000	0.004910781871553979	1.940735931651076e-49	3.7201987861714584e-62	3.246044181547332e-11	7.856052519222281e-15	0.0001784361918486761	-1.2520061819961549e-20	4.608061650946255e-16	6.955786949119373e-15	9.907809576075734e-14	8.131153445887237e-15
83400000	0.004910781871553979	1.940735931651076e-49	3.7201987861714584e-62	3.246044181547332e-11	7.856052519222281e-15	0.0001784361918486761	-1.2519283568202857e-20	4.608061650946255e-16	6.955786949119373e-15	9.907809576075734e-14	8.131153445887237e-15
83500000	0.004910781871553979	1.940735931651076e-49	3.7201987861714584e-62	3.246044181547332e-11	7.856052519222281e-15	0.0001784361918486761	-1.2518505316444165e-20	4.608061650946255e-16	6.955786949119373e-15	9.907809576075734e-14	8.131153445887237e-15
83600000	0.004910781871553979	1.940735931651076e-49	3.7201987861714584e-62	3.246044181547332e-11	7.856052519222281e-15	0.0001784361918486761	-1.2517727064685474e-20	4.608061650946255e-16	6.955786949119373e-15	9.907809576075734e-14	8.131153445887237e-15
83700000	0.004910781871553979	1.940735931651076e-49	3.7201987861714584e-62	3.246044181547332e-11	7.856052519222281e-15	0.0001784361918486761	-1.2516948812926782e-20	4.608061650946255e-16	6.955786949119373e-15	9.907809576075734e-14	8.131153445887237e-15
83800000	0.004910781871553979	1.940735931651076e-49	3.7201987861714584e-62	3.246044181547332e-11	7.856052519222281e-15	0.0001784361918486761	-1.251617056116809e-20	4.608061650946255e-16	6.955786949119373e-15	9.907809576075734e-14	8.131153445887237e-15
83900000	0.004910781871553979	1.940735931651076e-49	3.7201987861714584e-62	3.246044181547332e-11	7.856052519222281e-15	0.0001784361918486761	-1.2515392309409398e-20	4.608061650946255e-16	6.955786949119373e-15	9.907809576075734e-14	8.131153445887237e-15
84000000	0.004910781871553979	1.940735931651076e-49	3.7201987861714584e-62	3.246044181547332e-11	7.856052519222281e-15	0.0001784361918486761	-1.2514614057650706e-20	4.608061650946255e-16	6.955786949119373e-15	9.907809576075734e-14	8.131153445887237e-15
84100000	0.004910781871553979	1.940735931651076e-49	3.7201987861714584e-62	3.246044181547332e-11	7.856052519222281e-15	0.0001784361918486761	-1.2513835805892015e-20	4.608061650946255e-16	6.955786949119373e-15	9.907809576075734e-14	8.131153445887237e-15
84200000	0.004910781871553979	1.940735931651076e-49	3.7201987861714584e-62	3.246044181547332e-11	7.856052519222281e-15	0.0001784361918486761	-1.2513057554133323e-20	4.608061650946255e-16	6.955786949119373e-15	9.907809576075734e-14	8.131153445887237e-15
84300000	0.004910781871553979	1.940735931651076e-49	3.7201987861714584e-62	3.246044181547332e-11	7.856052519222281e-15	0.0001784361918486761	-1.2512279302374631e-20	4.608061650946255e-16	6.955786949119373e-15	9.907809576075734e-14	8.131153445887237e-15
84400000	0.004910781871553979	1.940735931651076e-49	3.7201987861714584e-62	3.246044181547332e-11	7.856052519222281e-15	0.0001784361918486761	-1.2511501050615939e-20	4.608061650946255e-16	6.955786949119373e-15	9.907809576075734e-14	8.131153445887237e-15
84500000	0.004910781871553979	1.940735931651076e-49	3.7201987861714584e-62	3.246044181547332e-11	7.856052519222281e-15	0.0001784361918486761	-1.2510722798857247e-20	4.608061650946255e-16	6.955786949119373e-15	9.907809576075734e-14	8.131153445887237e-15
84600000	0.004910781871553979	1.940735931651076e-49	3.7201987861714584e-62	3.246044181547332e-11	7.856052519222281e-15	0.0001784361918486761	-1.2509944547098555e-20	4.608061650946255e-16	6.955786949119373e-15	9.907809576075734e-14	8.131153445887237e-15
84700000	0.004910781871553979	1.940735931651076e-49	3.7201987861714584e-62	3.246044181547332e-11	7.856052519222281e-15	0.0001784361918486761	-1.2509166295339864e-20	4.608061650946255e-16	6.955786949119373e-15	9.907809576075734e-14	8.131153445887237e-15
84800000	0.004910781871553979	1.940735931651076e-49	3.7201987861714584e-62	3.246044181547332e-11	7.856052519222281e-15	0.0001784361918486761	-1.2508388043581172e-20	4.608061650946255e-16	6.955786949119373e-15	9.907809576075734e-14	8.131153445887237e-15
84900000	0.004910781871553979	1.940735931651076e-49	3.7201987861714584e-62	3.246044181547332e-11	7.856052519222281e-15	0.0001784361918486761	-1.250760979182248e-20	4.608061650946255e-16	6.955786949119373e-15	9.907809576075734e-14	8.131153445887237e-15
85000000	0.004910781871553979	1.940735931651076e-49	3.7201987861714584e-62	3.246044181547332e-11	7.856052519222281e-15	0.0001784361918486761	-1.2506831540063788e-20	4.608061650946255e-16	6.955786949119373e-15	9.907809576075734e-14	8.131153445887237e-15
85100000	0.004910781871553979	1.940735931651076e-49	3.7201987861714584e-62	3.246044181547332e-11	7.856052519222281e-15	0.0001784361918486761	-1.2506053288305096e-20	4.608061650946255e-16	6.955786949119373e-15	9.907809576075734e-14	8.131153445887237e-15
85200000	0.004910781871553979	1.940735931651076e-49	3.7201987861714584e-62	3.246044181547332e-11	7.856052519222281e-15	0.0001784361918486761	-1.2505275036546405e-20	4.608061650946255e-16	6.955786949119373e-15	9.907809576075734e-14	8.131153445887237e-15
85300000	0.004910781871553979	1.940735931651076e-49	3.7201987861714584e-62	3.246044181547332e-11	7.856052519222281e-15	0.0001784361918486761	-1.2504496784787713e-20	4.608061650946255e-16	6.955786949119373e-15	9.907809576075734e-14	8.131153445887237e-15
85400000	0.004910781871553979	1.940735931651076e-49	3.7201987861714584e-62	3.246044181547332e-11	7.856052519222281e-15	0.0001784361918486761	-1.2503718533029021e-20	4.608061650946255e-16	6.955786949119373e-15	9.907809576075734e-14	8.131153445887237e-15
85500000	0.004910781871553979	1.940735931651076e-49	3.7201987861714584e-62	3.246044181547332e-11	7.856052519222281e-15	0.0001784361918486761	-1.2502940281270329e-20	4.608061650946255e-16	6.955786949119373e-15	9.907809576075734e-14	8.131153445887237e-15
85600000	0.004910781871553979	1.940735931651076e-49	3.7201987861714584e-62	3.246044181547332e-11	7.856052519222281e-15	0.0001784361918486761	-1.2502162029511637e-20	4.608061650946255e-16	6.955786949119373e-15	9.907809576075734e-14	8.131153445887237e-15
85700000	0.004910781871553979	1.940735931651076e-49	3.7201987861714584e-62	3.246044181547332e-11	7.856052519222281e-15	0.0001784361918486761	-1.2501383777752946e-20	4.608061650946255e-16	6.955786949119373e-15	9.907809576075734e-14	8.131153445887237e-15
85800000	0.004910781871553979	1.940735931651076e-49	3.7201987861714584e-62	3.246044181547332e-11	7.856052519222281e-15	0.0001784361918486761	-1.2500605525994254e-20	4.608061650946255e-16	6.955786949119373e-15	9.907809576075734e-14	8.131153445887237e-15
85900000	0.004910781871553979	1.940735931651076e-49	3.7201987861714584e-62	3.246044181547332e-11	7.856052519222281e-15	0.0001784361918486761	-1.2499827274235562e-20	4.608061650946255e-16	6.955786949119373e-15	9.907809576075734e-14	8.131153445887237e-15
86000000	0.004910781871553979	1.940735931651076e-49	3.7201987861714584e-62	3.246044181547332e-11	7.856052519222281e-15	0.0001784361918486761	-1.249904902247687e-20	4.608061650946255e-16	6.955786949119373e-15	9.907809576075734e-14	8.131153445887237e-15
86100000	0.004910781871553979	1.940735931651076e-49	3.7201987861714584e-62	3.246044181547332e-11	7.856052519222281e-15	0.0001784361918486761	-1.2498270770718178e-20	4.608061650946255e-16	6.955786949119373e-15	9.907809576075734e-14	8.131153445887237e-15
86200000	0.004910781871553979	1.940735931651076e-49	3.7201987861714584e-62	3.246044181547332e-11	7.856052519222281e-15	0.0001784361918486761	-1.2497492518959487e-20	4.608061650946255e-16	6.955786949119373e-15	9.907809576075734e-14	8.131153445887237e-15
86300000	0.004910781871553979	1.940735931651076e-49	3.7201987861714584e-62	3.246044181547332e-11	7.856052519222281e-15	0.0001784361918486761	-1.2496714267200795e-20	4.608061650946255e-16	6.955786949119373e-15	9.907809576075734e-14	8.131153445887237e-15
86400000	0.004910781871553979	1.940735931651076e-49	3.7201987861714584e-62	3.246044181547332e-11	7.856052519222281e-15	0.0001784361918486761	-1.2495936015442103e-20	4.608061650946255e-16	6.955786949119373e-15	9.907809576075734e-14	8.131153445887237e-15
86500000	0.004910781871553979	1.940735931651076e-49	3.7201987861714584e-62	3.246044181547332e-11	7.856052519222281e-15	0.0001784361918486761	-1.2495157763683411e-20	4.608061650946255e-16	6.955786949119373e-15	9.907809576075734e-14	8.131153445887237e-15
86600000	0.004910781871553979	1.940735931651076e-49	3.7201987861714584e-62	3.246044181547332e-11	7.856052519222281e-15	0.0001784361918486761	-1.249437951192472e-20	4.608061650946255e-16	6.955786949119373e-15	9.907809576075734e-14	8.131153445887237e-15
86700000	0.004910781871553979	1.940735931651076e-49	3.7201987861714584e-62	3.246044181547332e-11	7.856052519222281e-15	0.0001784361918486761	-1.2493601260166027e-20	4.608061650946255e-16	6.955786949119373e-15	9.907809576075734e-14	8.131153445887237e-15
86800000	0.004910781871553979	1.940735931651076e-49	3.7201987861714584e-62	3.246044181547332e-11	7.856052519222281e-15	0.0001784361918486761	-1.2492823008407336e-20	4.608061650946255e-16	6.955786949119373e-15	9.907809576075734e-14	8.131153445887237e-15
86900000	0.004910781871553979	1.940735931651076e-49	3.7201987861714584e-62	3.246044181547332e-11	7.856052519222281e-15	0.0001784361918486761	-1.2492044756648644e-20	4.608061650946255e-16	6.955786949119373e-15	9.907809576075734e-14	8.131153445887237e-15
87000000	0.004910781871553979	1.940735931651076e-49	3.7201987861714584e-62	3.246044181547332e-11	7.856052519222281e-15	0.0001784361918486761	-1.2491266504889952e-20	4.608061650946255e-16	6.955786949119373e-15	9.907809576075734e-14	8.131153445887237e-15
87100000	0.004910781871553979	1.940735931651076e-49	3.7201987861714584e-62	3.246044181547332e-11	7.856052519222281e-15	0.0001784361918486761	-1.2490488253131262e-20	4.608061650946255e-16	6.955786949119373e-15	9.907809576075734e-14	8.131153445887237e-15
87200000	0.004910781871553979	1.940735931651076e-49	3.7201987861714584e-62	3.246044181547332e-11	7.856052519222281e-15	0.0001784361918486761	-1.248971000137257e-20	4.608061650946255e-16	6.955786949119373e-15	9.907809576075734e-14	8.131153445887237e-15
87300000	0.004910781871553979	1.940735931651076e-49	3.7201987861714584e-62	3.246044181547332e-11	7.856052519222281e-15	0.0001784361918486761	-1.2488931749613878e-20	4.608061650946255e-16	6.955786949119373e-15	9.907809576075734e-14	8.131153445887237e-15
87400000	0.004910781871553979	1.940735931651076e-49	3.7201987861714584e-62	3.246044181547331e-11	7.856052519222281e-15	0.0001784361918486761	-1.2488153497855186e-20	4.608061650946255e-16	6.955786949119373e-15	9.907809576075734e-14	8.131153445887237e-15
87500000	0.004910781871553979	1.940735931651076e-49	3.7201987861714584e-62	3.246044181547331e-11	7.856052519222281e-15	0.0001784361918486761	-1.2487375246096494e-20	4.608061650946255e-16	6.955786949119373e-15	9.907809576075734e-14	8.131153445887237e-15
87600000	0.004910781871553979	1.940735931651076e-49	3.7201987861714584e-62	3.246044181547331e-11	7.856052519222281e-15	0.0001784361918486761	-1.2486596994337803e-20	4.608061650946255e-16	6.955786949119373e-15	9.907809576075734e-14	8.131153445887237e-15
87700000	0.004910781871553979	1.940735931651076e-49	3.7201987861714584e-62	3.246044181547331e-11	7.856052519222281e-15	0.0001784361918486761	-1.2485818742579111e-20	4.608061650946255e-16	6.955786949119373e-15	9.907809576075734e-14	8.131153445887237e-15
87800000	0.004910781871553979	1.940735931651076e-49	3.7201987861714584e-62	3.246044181547331e-11	7.856052519222281e-15	0.0001784361918486761	-1.2485040490820419e-20	4.608061650946255e-16	6.955786949119373e-15	9.907809576075734e-14	8.131153445887237e-15
87900000	0.004910781871553979	1.940735931651076e-49	3.7201987861714584e-62	3.246044181547331e-11	7.856052519222281e-15	0.0001784361918486761	-1.2484262239061727e-20	4.608061650946255e-16	6.955786949119373e-15	9.907809576075734e-14	8.131153445887237e-15
88000000	0.004910781871553979	1.940735931651076e-49	3.7201987861714584e-62	3.246044181547331e-11	7.856052519222281e-15	0.0001784361918486761	-1.2483483987303035e-20	4.608061650946255e-16	6.955786949119374e-15	9.907809576075734e-14	8.131153445887237e-15
88100000	0.004910781871553979	1.940735931651076e-49	3.7201987861714584e-62	3.246044181547331e-11	7.856052519222281e-15	0.0001784361918486761	-1.2482705735544344e-20	4.608061650946255e-16	6.955786949119374e-15	9.907809576075734e-14	8.131153445887237e-15
88200000	0.004910781871553979	1.940735931651076e-49	3.7201987861714584e-62	3.246044181547331e-11	7.856052519222281e-15	0.0001784361918486761	-1.2481927483785652e-20	4.608061650946255e-16	6.955786949119374e-15	9.907809576075734e-14	8.131153445887237e-15
88300000	0.004910781871553979	1.940735931651076e-49	3.7201987861714584e-62	3.246044181547331e-11	7.856052519222281e-15	0.0001784361918486761	-1.248114923202696e-20	4.608061650946255e-16	6.955786949119374e-15	9.907809576075734e-14	8.131153445887237e-15
88400000	0.004910781871553979	1.9407359316510766e-49	3.7201987861714584e-62	3.246044181547331e-11	7.85605251922228e-15	0.0001784361918486761	-1.2480370980268268e-20	4.608061650946255e-16	6.955786949119374e-15	9.907809576075734e-14	8.131153445887237e-15
88500000	0.004910781871553979	1.9407359316510766e-49	3.7201987861714584e-62	3.246044181547331e-11	7.85605251922228e-15	0.0001784361918486761	-1.2479592728509576e-20	4.608061650946255e-16	6.955786949119374e-15	9.907809576075734e-14	8.131153445887237e-15
88600000	0.004910781871553979	1.9407359316510766e-49	3.7201987861714584e-62	3.246044181547331e-11	7.85605251922228e-15	0.0001784361918486761	-1.2478814476750885e-20	4.608061650946255e-16	6.955786949119374e-15	9.907809576075734e-14	8.131153445887237e-15
88700000	0.004910781871553979	1.9407359316510766e-49	3.7201987861714584e-62	3.246044181547331e-11	7.85605251922228e-15	0.0001784361918486761	-1.2478036224992193e-20	4.608061650946255e-16	6.955786949119374e-15	9.907809576075734e-14	8.131153445887237e-15
88800000	0.004910781871553979	1.9407359316510766e-49	3.7201987861714584e-62	3.246044181547331e-11	7.85605251922228e-15	0.0001784361918486761	-1.2477257973233501e-20	4.608061650946255e-16	6.955786949119374e-15	9.907809576075734e-14	8.131153445887237e-15
88900000	0.004910781871553979	1.9407359316510766e-49	3.7201987861714584e-62	3.246044181547331e-11	7.85605251922228e-15	0.0001784361918486761	-1.2476479721474809e-20	4.608061650946255e-16	6.955786949119374e-15	9.907809576075734e-14	8.131153445887237e-15
89000000	0.004910781871553979	1.9407359316510766e-49	3.7201987861714584e-62	3.246044181547331e-11	7.85605251922228e-15	0.0001784361918486761	-1.2475701469716117e-20	4.608061650946255e-16	6.955786949119374e-15	9.907809576075734e-14	8.131153445887237e-15
89100000	0.004910781871553979	1.9407359316510766e-49	3.7201987861714584e-62	3.246044181547331e-11	7.85605251922228e-15	0.0001784361918486761	-1.2474923217957426e-20	4.608061650946255e-16	6.955786949119374e-15	9.907809576075734e-14	8.131153445887237e-15
89200000	0.004910781871553979	1.9407359316510766e-49	3.7201987861714584e-62	3.246044181547331e-11	7.85605251922228e-15	0.0001784361918486761	-1.2474144966198734e-20	4.608061650946255e-16	6.955786949119374e-15	9.907809576075734e-14	8.131153445887237e-15
89300000	0.004910781871553979	1.9407359316510766e-49	3.7201987861714584e-62	3.246044181547331e-11	7.85605251922228e-15	0.0001784361918486761	-1.2473366714440042e-20	4.608061650946255e-16	6.955786949119374e-15	9.907809576075734e-14	8.131153445887237e-15
89400000	0.004910781871553979	1.9407359316510766e-49	3.7201987861714584e-62	3.246044181547331e-11	7.85605251922228e-15	0.0001784361918486761	-1.247258846268135e-20	4.608061650946255e-16	6.955786949119374e-15	9.907809576075734e-14	8.131153445887237e-15
89500000	0.004910781871553979	1.9407359316510766e-49	3.7201987861714584e-62	3.246044181547331e-11	7.85605251922228e-15	0.0001784361918486761	-1.2471810210922658e-20	4.608061650946255e-16	6.955786949119374e-15	9.907809576075734e-14	8.131153445887237e-15
89600000	0.004910781871553979	1.9407359316510766e-49	3.7201987861714584e-62	3.246044181547331e-11	7.85605251922228e-15	0.0001784361918486761	-1.2471031959163966e-20	4.608061650946255e-16	6.955786949119374e-15	9.907809576075734e-14	8.131153445887237e-15
89700000	0.004910781871553979	1.9407359316510766e-49	3.7201987861714584e-62	3.246044181547331e-11	7.85605251922228e-15	0.0001784361918486761	-1.2470253707405275e-20	4.608061650946255e-16	6.955786949119374e-15	9.907809576075734e-14	8.131153445887237e-15
89800000	0.004910781871553979	1.9407359316510766e-49	3.7201987861714584e-62	3.246044181547331e-11	7.85605251922228e-15	0.0001784361918486761	-1.2469475455646583e-20	4.608061650946255e-16	6.955786949119374e-15	9.907809576075734e-14	8.131153445887237e-15
89900000	0.004910781871553979	1.9407359316510766e-49	3.7201987861714584e-62	3.246044181547331e-11	7.85605251922228e-15	0.0001784361918486761	-1.2468697203887891e-20	4.608061650946255e-16	6.955786949119374e-15	9.907809576075734e-14	8.131153445887237e-15
90000000	0.004910781871553979	1.9407359316510766e-49	3.7201987861714584e-62	3.246044181547331e-11	7.85605251922228e-15	0.0001784361918486761	-1.24679189521292e-20	4.608061650946255e-16	6.955786949119374e-15	9.907809576075734e-14	8.131153445887237e-15
90100000	0.004910781871553979	1.9407359316510766e-49	3.7201987861714584e-62	3.246044181547331e-11	7.85605251922228e-15	0.0001784361918486761	-1.2467140700370507e-20	4.608061650946255e-16	6.955786949119374e-15	9.907809576075734e-14	8.131153445887237e-15
90200000	0.004910781871553979	1.9407359316510766e-49	3.7201987861714584e-62	3.246044181547331e-11	7.85605251922228e-15	0.0001784361918486761	-1.2466362448611816e-20	4.608061650946255e-16	6.955786949119374e-15	9.907809576075734e-14	8.131153445887237e-15
90300000	0.004910781871553979	1.9407359316510766e-49	3.7201987861714584e-62	3.246044181547331e-11	7.85605251922228e-15	0.0001784361918486761	-1.2465584196853124e-20	4.608061650946255e-16	6.955786949119374e-15	9.907809576075734e-14	8.131153445887237e-15
90400000	0.004910781871553979	1.9407359316510766e-49	3.7201987861714584e-62	3.246044181547331e-11	7.85605251922228e-15	0.0001784361918486761	-1.2464805945094432e-20	4.608061650946255e-16	6.955786949119374e-15	9.907809576075734e-14	8.131153445887237e-15
90500000	0.004910781871553979	1.9407359316510766e-49	3.7201987861714584e-62	3.246044181547331e-11	7.85605251922228e-15	0.0001784361918486761	-1.246402769333574e-20	4.608061650946255e-16	6.955786949119374e-15	9.907809576075734e-14	8.131153445887237e-15
90600000	0.004910781871553979	1.9407359316510766e-49	3.7201987861714584e-62	3.246044181547331e-11	7.85605251922228e-15	0.0001784361918486761	-1.2463249441577048e-20	4.608061650946255e-16	6.955786949119374e-15	9.907809576075734e-14	8.131153445887237e-15
90700000	0.004910781871553979	1.9407359316510766e-49	3.7201987861714584e-62	3.246044181547331e-11	7.85605251922228e-15	0.0001784361918486761	-1.2462471189818357e-20	4.608061650946255e-16	6.955786949119374e-15	9.907809576075734e-14	8.131153445887237e-15
90800000	0.004910781871553979	1.9407359316510766e-49	3.7201987861714584e-62	3.246044181547331e-11	7.85605251922228e-15	0.0001784361918486761	-1.2461692938059666e-20	4.608061650946255e-16	6.955786949119374e-15	9.907809576075734e-14	8.131153445887237e-15
90900000	0.004910781871553979	1.9407359316510766e-49	3.7201987861714584e-62	3.246044181547331e-11	7.85605251922228e-15	0.0001784361918486761	-1.2460914686300974e-20	4.608061650946255e-16	6.955786949119374e-15	9.907809576075734e-14	8.131153445887237e-15
91000000	0.004910781871553979	1.9407359316510766e-49	3.7201987861714584e-62	3.246044181547331e-11	7.85605251922228e-15	0.0001784361918486761	-1.2460136434542283e-20	4.608061650946255e-16	6.955786949119374e-15	9.907809576075734e-14	8.131153445887237e-15
91100000	0.004910781871553979	1.9407359316510766e-49	3.7201987861714584e-62	3.246044181547331e-11	7.85605251922228e-15	0.0001784361918486761	-1.2459358182783591e-20	4.608061650946255e-16	6.955786949119374e-15	9.907809576075734e-14	8.131153445887237e-15
91200000	0.004910781871553979	1.9407359316510766e-49	3.7201987861714584e-62	3.246044181547331e-11	7.85605251922228e-15	0.0001784361918486761	-1.2458579931024899e-20	4.608061650946255e-16	6.955786949119374e-15	9.907809576075734e-14	8.131153445887237e-15
91300000	0.004910781871553979	1.9407359316510766e-49	3.7201987861714584e-62	3.246044181547331e-11	7.85605251922228e-15	0.0001784361918486761	-1.2457801679266207e-20	4.608061650946255e-16	6.955786949119374e-15	9.907809576075734e-14	8.131153445887237e-15
91400000	0.004910781871553979	1.9407359316510766e-49	3.7201987861714584e-62	3.246044181547331e-11	7.85605251922228e-15	0.0001784361918486761	-1.2457023427507515e-20	4.608061650946255e-16	6.955786949119374e-15	9.907809576075734e-14	8.131153445887237e-15
91500000	0.004910781871553979	1.9407359316510766e-49	3.7201987861714584e-62	3.246044181547331e-11	7.85605251922228e-15	0.0001784361918486761	-1.2456245175748824e-20	4.608061650946255e-16	6.955786949119374e-15	9.907809576075734e-14	8.131153445887237e-15
91600000	0.004910781871553979	1.9407359316510766e-49	3.7201987861714584e-62	3.246044181547331e-11	7.85605251922228e-15	0.0001784361918486761	-1.2455466923990132e-20	4.608061650946255e-16	6.955786949119374e-15	9.907809576075734e-14	8.131153445887237e-15
91700000	0.004910781871553979	1.9407359316510766e-49	3.7201987861714584e-62	3.246044181547331e-11	7.85605251922228e-15	0.0001784361918486761	-1.245468867223144e-20	4.608061650946255e-16	6.955786949119374e-15	9.907809576075734e-14	8.131153445887237e-15
91800000	0.004910781871553979	1.9407359316510766e-49	3.7201987861714584e-62	3.246044181547331e-11	7.85605251922228e-15	0.0001784361918486761	-1.2453910420472748e-20	4.608061650946255e-16	6.955786949119374e-15	9.907809576075734e-14	8.131153445887237e-15
91900000	0.004910781871553979	1.9407359316510766e-49	3.7201987861714584e-62	3.246044181547331e-11	7.85605251922228e-15	0.0001784361918486761	-1.2453132168714056e-20	4.608061650946255e-16	6.955786949119374e-15	9.907809576075734e-14	8.131153445887237e-15
92000000	0.004910781871553979	1.9407359316510766e-49	3.7201987861714584e-62	3.246044181547331e-11	7.85605251922228e-15	0.0001784361918486761	-1.2452353916955365e-20	4.608061650946255e-16	6.955786949119374e-15	9.907809576075734e-14	8.131153445887237e-15
92100000	0.004910781871553979	1.9407359316510766e-49	3.7201987861714584e-62	3.246044181547331e-11	7.85605251922228e-15	0.0001784361918486761	-1.2451575665196673e-20	4.608061650946255e-16	6.955786949119374e-15	9.907809576075734e-14	8.131153445887237e-15
92200000	0.004910781871553979	1.9407359316510766e-49	3.7201987861714584e-62	3.246044181547331e-11	7.85605251922228e-15	0.0001784361918486761	-1.2450797413437981e-20	4.608061650946255e-16	6.955786949119374e-15	9.907809576075734e-14	8.131153445887237e-15
92300000	0.004910781871553979	1.9407359316510766e-49	3.7201987861714584e-62	3.246044181547331e-11	7.85605251922228e-15	0.0001784361918486761	-1.2450019161679289e-20	4.608061650946255e-16	6.955786949119374e-15	9.907809576075734e-14	8.131153445887237e-15
92400000	0.004910781871553979	1.9407359316510766e-49	3.7201987861714584e-62	3.246044181547331e-11	7.85605251922228e-15	0.0001784361918486761	-1.2449240909920597e-20	4.608061650946255e-16	6.955786949119374e-15	9.907809576075734e-14	8.131153445887237e-15
92500000	0.004910781871553979	1.9407359316510766e-49	3.7201987861714584e-62	3.246044181547331e-11	7.85605251922228e-15	0.0001784361918486761	-1.2448462658161906e-20	4.608061650946255e-16	6.955786949119374e-15	9.907809576075734e-14	8.131153445887237e-15
92600000	0.004910781871553979	1.9407359316510766e-49	3.7201987861714584e-62	3.246044181547331e-11	7.85605251922228e-15	0.0001784361918486761	-1.2447684406403214e-20	4.608061650946255e-16	6.955786949119374e-15	9.907809576075734e-14	8.131153445887237e-15
92700000	0.004910781871553979	1.9407359316510766e-49	3.7201987861714584e-62	3.246044181547331e-11	7.85605251922228e-15	0.0001784361918486761	-1.2446906154644522e-20	4.608061650946255e-16	6.955786949119374e-15	9.907809576075734e-14	8.131153445887237e-15
92800000	0.004910781871553979	1.9407359316510766e-49	3.7201987861714584e-62	3.246044181547331e-11	7.85605251922228e-15	0.0001784361918486761	-1.244612790288583e-20	4.608061650946255e-16	6.955786949119374e-15	9.907809576075734e-14	8.131153445887237e-15
92900000	0.004910781871553979	1.9407359316510766e-49	3.7201987861714584e-62	3.246044181547331e-11	7.85605251922228e-15	0.0001784361918486761	-1.2445349651127138e-20	4.608061650946255e-16	6.955786949119374e-15	9.907809576075734e-14	8.131153445887237e-15
93000000	0.004910781871553979	1.9407359316510766e-49	3.7201987861714584e-62	3.246044181547331e-11	7.85605251922228e-15	0.0001784361918486761	-1.2444571399368446e-20	4.608061650946255e-16	6.955786949119374e-15	9.907809576075734e-14	8.131153445887237e-15
93100000	0.004910781871553979	1.9407359316510766e-49	3.7201987861714584e-62	3.246044181547331e-11	7.85605251922228e-15	0.0001784361918486761	-1.2443793147609755e-20	4.608061650946255e-16	6.955786949119374e-15	9.907809576075734e-14	8.131153445887237e-15
93200000	0.004910781871553979	1.9407359316510766e-49	3.7201987861714584e-62	3.246044181547331e-11	7.85605251922228e-15	0.0001784361918486761	-1.2443014895851063e-20	4.608061650946255e-16	6.955786949119374e-15	9.907809576075734e-14	8.131153445887237e-15
93300000	0.004910781871553979	1.9407359316510766e-49	3.7201987861714584e-62	3.246044181547331e-11	7.85605251922228e-15	0.0001784361918486761	-1.2442236644092371e-20	4.608061650946255e-16	6.955786949119374e-15	9.907809576075734e-14	8.131153445887237e-15
93400000	0.004910781871553979	1.9407359316510766e-49	3.7201987861714584e-62	3.246044181547331e-11	7.85605251922228e-15	0.0001784361918486761	-1.2441458392333679e-20	4.608061650946255e-16	6.955786949119374e-15	9.907809576075734e-14	8.131153445887237e-15
93500000	0.004910781871553979	1.9407359316510766e-49	3.7201987861714584e-62	3.246044181547331e-11	7.85605251922228e-15	0.0001784361918486761	-1.2440680140574987e-20	4.608061650946255e-16	6.955786949119374e-15	9.907809576075734e-14	8.131153445887237e-15
93600000	0.004910781871553979	1.9407359316510766e-49	3.7201987861714584e-62	3.246044181547331e-11	7.85605251922228e-15	0.0001784361918486761	-1.2439901888816296e-20	4.608061650946255e-16	6.955786949119374e-15	9.907809576075734e-14	8.131153445887237e-15
93700000	0.004910781871553979	1.9407359316510766e-49	3.7201987861714584e-62	3.246044181547331e-11	7.85605251922228e-15	0.0001784361918486761	-1.2439123637057604e-20	4.608061650946255e-16	6.955786949119374e-15	9.907809576075734e-14	8.131153445887237e-15
93800000	0.004910781871553979	1.9407359316510766e-49	3.7201987861714584e-62	3.246044181547331e-11	7.85605251922228e-15	0.0001784361918486761	-1.2438345385298912e-20	4.608061650946255e-16	6.955786949119374e-15	9.907809576075734e-14	8.131153445887237e-15
93900000	0.004910781871553979	1.9407359316510766e-49	3.7201987861714584e-62	3.246044181547331e-11	7.85605251922228e-15	0.0001784361918486761	-1.243756713354022e-20	4.608061650946255e-16	6.955786949119374e-15	9.907809576075734e-14	8.131153445887237e-15
94000000	0.004910781871553979	1.9407359316510766e-49	3.7201987861714584e-62	3.246044181547331e-11	7.85605251922228e-15	0.0001784361918486761	-1.2436788881781528e-20	4.608061650946255e-16	6.955786949119374e-15	9.907809576075734e-14	8.131153445887237e-15
94100000	0.004910781871553979	1.9407359316510766e-49	3.7201987861714584e-62	3.246044181547331e-11	7.85605251922228e-15	0.0001784361918486761	-1.2436010630022837e-20	4.608061650946255e-16	6.955786949119374e-15	9.907809576075734e-14	8.131153445887237e-15
94200000	0.004910781871553979	1.9407359316510766e-49	3.7201987861714584e-62	3.246044181547331e-11	7.85605251922228e-15	0.0001784361918486761	-1.2435232378264145e-20	4.608061650946255e-16	6.955786949119374e-15	9.907809576075734e-14	8.131153445887237e-15
94300000	0.004910781871553979	1.9407359316510766e-49	3.7201987861714584e-62	3.246044181547331e-11	7.85605251922228e-15	0.0001784361918486761	-1.2434454126505453e-20	4.608061650946255e-16	6.955786949119374e-15	9.907809576075734e-14	8.131153445887237e-15
94400000	0.004910781871553979	1.9407359316510766e-49	3.7201987861714584e-62	3.246044181547331e-11	7.85605251922228e-15	0.0001784361918486761	-1.2433675874746763e-20	4.608061650946255e-16	6.955786949119374e-15	9.907809576075734e-14	8.131153445887237e-15
94500000	0.004910781871553979	1.9407359316510766e-49	3.7201987861714584e-62	3.246044181547331e-11	7.85605251922228e-15	0.0001784361918486761	-1.2432897622988071e-20	4.608061650946255e-16	6.955786949119374e-15	9.907809576075734e-14	8.131153445887237e-15
94600000	0.004910781871553979	1.9407359316510766e-49	3.7201987861714584e-62	3.246044181547331e-11	7.85605251922228e-15	0.0001784361918486761	-1.2432119371229379e-20	4.608061650946255e-16	6.955786949119374e-15	9.907809576075734e-14	8.131153445887237e-15
94700000	0.004910781871553979	1.9407359316510766e-49	3.7201987861714584e-62	3.246044181547331e-11	7.85605251922228e-15	0.0001784361918486761	-1.2431341119470687e-20	4.608061650946255e-16	6.955786949119374e-15	9.907809576075734e-14	8.131153445887237e-15
94800000	0.004910781871553979	1.9407359316510766e-49	3.7201987861714584e-62	3.246044181547331e-11	7.85605251922228e-15	0.0001784361918486761	-1.2430562867711995e-20	4.608061650946255e-16	6.955786949119374e-15	9.907809576075734e-14	8.131153445887237e-15
94900000	0.004910781871553979	1.9407359316510766e-49	3.7201987861714584e-62	3.246044181547331e-11	7.85605251922228e-15	0.0001784361918486761	-1.2429784615953304e-20	4.608061650946255e-16	6.955786949119374e-15	9.907809576075734e-14	8.131153445887237e-15
95000000	0.004910781871553979	1.9407359316510766e-49	3.7201987861714584e-62	3.246044181547331e-11	7.85605251922228e-15	0.0001784361918486761	-1.2429006364194612e-20	4.608061650946255e-16	6.955786949119374e-15	9.907809576075734e-14	8.131153445887237e-15
95100000	0.004910781871553979	1.9407359316510766e-49	3.7201987861714584e-62	3.246044181547331e-11	7.85605251922228e-15	0.0001784361918486761	-1.242822811243592e-20	4.608061650946255e-16	6.955786949119374e-15	9.907809576075734e-14	8.131153445887237e-15
95200000	0.004910781871553979	1.9407359316510766e-49	3.7201987861714584e-62	3.246044181547331e-11	7.85605251922228e-15	0.0001784361918486761	-1.2427449860677228e-20	4.608061650946255e-16	6.955786949119374e-15	9.907809576075734e-14	8.131153445887237e-15
95300000	0.004910781871553979	1.9407359316510766e-49	3.7201987861714584e-62	3.246044181547331e-11	7.85605251922228e-15	0.0001784361918486761	-1.2426671608918536e-20	4.608061650946255e-16	6.955786949119374e-15	9.907809576075734e-14	8.131153445887237e-15
95400000	0.004910781871553979	1.9407359316510766e-49	3.7201987861714584e-62	3.246044181547331e-11	7.85605251922228e-15	0.0001784361918486761	-1.2425893357159845e-20	4.608061650946255e-16	6.955786949119374e-15	9.907809576075734e-14	8.131153445887237e-15
95500000	0.004910781871553979	1.9407359316510766e-49	3.7201987861714584e-62	3.246044181547331e-11	7.85605251922228e-15	0.0001784361918486761	-1.2425115105401153e-20	4.608061650946255e-16	6.955786949119374e-15	9.907809576075734e-14	8.131153445887237e-15
95600000	0.004910781871553979	1.9407359316510766e-49	3.7201987861714584e-62	3.246044181547331e-11	7.85605251922228e-15	0.0001784361918486761	-1.2424336853642461e-20	4.608061650946255e-16	6.955786949119374e-15	9.907809576075734e-14	8.131153445887237e-15
95700000	0.004910781871553979	1.9407359316510766e-49	3.7201987861714584e-62	3.246044181547331e-11	7.85605251922228e-15	0.0001784361918486761	-1.2423558601883769e-20	4.608061650946255e-16	6.955786949119374e-15	9.907809576075734e-14	8.131153445887237e-15
95800000	0.004910781871553979	1.9407359316510766e-49	3.7201987861714584e-62	3.246044181547331e-11	7.85605251922228e-15	0.0001784361918486761	-1.2422780350125077e-20	4.608061650946255e-16	6.955786949119374e-15	9.907809576075734e-14	8.131153445887237e-15
95900000	0.004910781871553979	1.9407359316510766e-49	3.7201987861714584e-62	3.246044181547331e-11	7.85605251922228e-15	0.0001784361918486761	-1.2422002098366386e-20	4.608061650946255e-16	6.955786949119374e-15	9.907809576075734e-14	8.131153445887237e-15
96000000	0.004910781871553979	1.9407359316510766e-49	3.7201987861714584e-62	3.246044181547331e-11	7.85605251922228e-15	0.0001784361918486761	-1.2421223846607694e-20	4.608061650946255e-16	6.955786949119374e-15	9.907809576075734e-14	8.131153445887237e-15
96100000	0.004910781871553979	1.9407359316510766e-49	3.7201987861714584e-62	3.246044181547331e-11	7.85605251922228e-15	0.0001784361918486761	-1.2420445594849002e-20	4.608061650946255e-16	6.955786949119374e-15	9.907809576075734e-14	8.131153445887237e-15
96200000	0.004910781871553979	1.9407359316510766e-49	3.7201987861714584e-62	3.246044181547332e-11	7.85605251922228e-15	0.0001784361918486761	-1.241966734309031e-20	4.608061650946255e-16	6.955786949119374e-15	9.907809576075734e-14	8.131153445887237e-15
96300000	0.004910781871553979	1.9407359316510766e-49	3.7201987861714584e-62	3.246044181547332e-11	7.85605251922228e-15	0.0001784361918486761	-1.2418889091331618e-20	4.608061650946255e-16	6.955786949119374e-15	9.907809576075734e-14	8.131153445887237e-15
96400000	0.004910781871553979	1.9407359316510766e-49	3.7201987861714584e-62	3.246044181547332e-11	7.85605251922228e-15	0.0001784361918486761	-1.2418110839572926e-20	4.608061650946255e-16	6.955786949119374e-15	9.907809576075734e-14	8.131153445887237e-15
96500000	0.004910781871553979	1.9407359316510766e-49	3.7201987861714584e-62	3.246044181547332e-11	7.85605251922228e-15	0.0001784361918486761	-1.2417332587814235e-20	4.608061650946255e-16	6.955786949119374e-15	9.907809576075734e-14	8.131153445887237e-15
96600000	0.004910781871553979	1.9407359316510766e-49	3.7201987861714584e-62	3.246044181547332e-11	7.85605251922228e-15	0.0001784361918486761	-1.2416554336055543e-20	4.608061650946255e-16	6.955786949119374e-15	9.907809576075734e-14	8.131153445887237e-15
96700000	0.004910781871553979	1.9407359316510766e-49	3.7201987861714584e-62	3.246044181547332e-11	7.85605251922228e-15	0.0001784361918486761	-1.2415776084296851e-20	4.608061650946255e-16	6.955786949119374e-15	9.907809576075734e-14	8.131153445887237e-15
96800000	0.004910781871553979	1.940735931651076e-49	3.7201987861714584e-62	3.246044181547332e-11	7.85605251922228e-15	0.0001784361918486761	-1.2414997832538159e-20	4.608061650946255e-16	6.955786949119374e-15	9.907809576075734e-14	8.131153445887237e-15
96900000	0.004910781871553979	1.940735931651076e-49	3.7201987861714584e-62	3.246044181547332e-11	7.85605251922228e-15	0.0001784361918486761	-1.2414219580779467e-20	4.608061650946255e-16	6.955786949119373e-15	9.907809576075734e-14	8.131153445887237e-15
97000000	0.004910781871553979	1.940735931651076e-49	3.7201987861714584e-62	3.246044181547332e-11	7.85605251922228e-15	0.0001784361918486761	-1.2413441329020776e-20	4.608061650946255e-16	6.955786949119373e-15	9.907809576075734e-14	8.131153445887237e-15
97100000	0.004910781871553979	1.940735931651076e-49	3.7201987861714584e-62	3.246044181547332e-11	7.85605251922228e-15	0.0001784361918486761	-1.2412663077262084e-20	4.608061650946255e-16	6.955786949119373e-15	9.907809576075734e-14	8.131153445887237e-15
97200000	0.004910781871553979	1.940735931651076e-49	3.7201987861714584e-62	3.246044181547332e-11	7.85605251922228e-15	0.0001784361918486761	-1.2411884825503392e-20	4.608061650946255e-16	6.955786949119373e-15	9.907809576075734e-14	8.131153445887237e-15
97300000	0.004910781871553979	1.940735931651076e-49	3.7201987861714584e-62	3.246044181547332e-11	7.85605251922228e-15	0.0001784361918486761	-1.24111065737447e-20	4.608061650946255e-16	6.955786949119373e-15	9.907809576075734e-14	8.131153445887237e-15
97400000	0.004910781871553979	1.940735931651076e-49	3.7201987861714584e-62	3.246044181547332e-11	7.85605251922228e-15	0.0001784361918486761	-1.2410328321986008e-20	4.608061650946255e-16	6.955786949119373e-15	9.907809576075734e-14	8.131153445887237e-15
97500000	0.004910781871553979	1.940735931651076e-49	3.7201987861714584e-62	3.246044181547332e-11	7.85605251922228e-15	0.0001784361918486761	-1.2409550070227317e-20	4.608061650946255e-16	6.955786949119373e-15	9.907809576075734e-14	8.131153445887237e-15
97600000	0.004910781871553979	1.940735931651076e-49	3.7201987861714584e-62	3.246044181547332e-11	7.85605251922228e-15	0.0001784361918486761	-1.2408771818468625e-20	4.608061650946255e-16	6.955786949119373e-15	9.907809576075734e-14	8.131153445887237e-15
97700000	0.004910781871553979	1.940735931651076e-49	3.7201987861714584e-62	3.246044181547332e-11	7.85605251922228e-15	0.0001784361918486761	-1.2407993566709933e-20	4.608061650946255e-16	6.955786949119373e-15	9.907809576075734e-14	8.131153445887237e-15
97800000	0.004910781871553979	1.940735931651076e-49	3.7201987861714584e-62	3.246044181547332e-11	7.85605251922228e-15	0.0001784361918486761	-1.2407215314951241e-20	4.608061650946255e-16	6.955786949119373e-15	9.907809576075734e-14	8.131153445887237e-15
97900000	0.004910781871553979	1.940735931651076e-49	3.7201987861714584e-62	3.246044181547332e-11	7.85605251922228e-15	0.0001784361918486761	-1.240643706319255e-20	4.608061650946255e-16	6.955786949119373e-15	9.907809576075734e-14	8.131153445887237e-15
98000000	0.004910781871553979	1.940735931651076e-49	3.7201987861714584e-62	3.246044181547332e-11	7.85605251922228e-15	0.0001784361918486761	-1.2405658811433858e-20	4.608061650946255e-16	6.955786949119373e-15	9.907809576075734e-14	8.131153445887237e-15
98100000	0.004910781871553979	1.940735931651076e-49	3.7201987861714584e-62	3.246044181547332e-11	7.85605251922228e-15	0.0001784361918486761	-1.2404880559675166e-20	4.608061650946255e-16	6.955786949119373e-15	9.907809576075734e-14	8.131153445887237e-15
98200000	0.004910781871553979	1.940735931651076e-49	3.7201987861714584e-62	3.246044181547332e-11	7.85605251922228e-15	0.0001784361918486761	-1.2404102307916474e-20	4.608061650946255e-16	6.955786949119373e-15	9.907809576075734e-14	8.131153445887237e-15
98300000	0.004910781871553979	1.940735931651076e-49	3.7201987861714584e-62	3.246044181547332e-11	7.85605251922228e-15	0.0001784361918486761	-1.2403324056157784e-20	4.608061650946255e-16	6.955786949119373e-15	9.907809576075734e-14	8.131153445887237e-15
98400000	0.004910781871553979	1.940735931651076e-49	3.7201987861714584e-62	3.246044181547332e-11	7.85605251922228e-15	0.0001784361918486761	-1.2402545804399092e-20	4.608061650946255e-16	6.955786949119373e-15	9.907809576075734e-14	8.131153445887237e-15
98500000	0.004910781871553979	1.940735931651076e-49	3.7201987861714584e-62	3.246044181547332e-11	7.85605251922228e-15	0.0001784361918486761	-1.24017675526404e-20	4.608061650946255e-16	6.955786949119373e-15	9.907809576075734e-14	8.131153445887237e-15
98600000	0.004910781871553979	1.940735931651076e-49	3.7201987861714584e-62	3.246044181547332e-11	7.85605251922228e-15	0.0001784361918486761	-1.2400989300881708e-20	4.608061650946255e-16	6.955786949119373e-15	9.907809576075734e-14	8.131153445887237e-15
98700000	0.004910781871553979	1.940735931651076e-49	3.7201987861714584e-62	3.246044181547332e-11	7.85605251922228e-15	0.0001784361918486761	-1.2400211049123016e-20	4.608061650946255e-16	6.955786949119373e-15	9.907809576075734e-14	8.131153445887237e-15
98800000	0.004910781871553979	1.940735931651076e-49	3.7201987861714584e-62	3.246044181547332e-11	7.85605251922228e-15	0.0001784361918486761	-1.2399432797364325e-20	4.608061650946255e-16	6.955786949119373e-15	9.907809576075734e-14	8.131153445887237e-15
98900000	0.004910781871553979	1.940735931651076e-49	3.7201987861714584e-62	3.246044181547332e-11	7.85605251922228e-15	0.0001784361918486761	-1.2398654545605633e-20	4.608061650946255e-16	6.955786949119373e-15	9.907809576075734e-14	8.131153445887237e-15
99000000	0.004910781871553979	1.940735931651076e-49	3.7201987861714584e-62	3.246044181547332e-11	7.85605251922228e-15	0.0001784361918486761	-1.2397876293846941e-20	4.608061650946255e-16	6.955786949119373e-15	9.907809576075734e-14	8.131153445887237e-15
99100000	0.004910781871553979	1.940735931651076e-49	3.7201987861714584e-62	3.246044181547332e-11	7.85605251922228e-15	0.0001784361918486761	-1.2397098042088249e-20	4.608061650946255e-16	6.955786949119373e-15	9.907809576075734e-14	8.131153445887237e-15
99200000	0.004910781871553979	1.940735931651076e-49	3.7201987861714584e-62	3.246044181547332e-11	7.85605251922228e-15	0.0001784361918486761	-1.2396319790329557e-20	4.608061650946255e-16	6.955786949119373e-15	9.907809576075734e-14	8.131153445887237e-15
99300000	0.004910781871553979	1.940735931651076e-49	3.7201987861714584e-62	3.246044181547332e-11	7.85605251922228e-15	0.0001784361918486761	-1.2395541538570865e-20	4.608061650946255e-16	6.955786949119373e-15	9.907809576075734e-14	8.131153445887237e-15
99400000	0.004910781871553979	1.940735931651076e-49	3.7201987861714584e-62	3.246044181547332e-11	7.85605251922228e-15	0.0001784361918486761	-1.2394763286812174e-20	4.608061650946255e-16	6.955786949119373e-15	9.907809576075734e-14	8.131153445887237e-15
99500000	0.004910781871553979	1.940735931651076e-49	3.7201987861714584e-62	3.246044181547332e-11	7.85605251922228e-15	0.0001784361918486761	-1.2393985035053482e-20	4.608061650946255e-16	6.955786949119373e-15	9.907809576075734e-14	8.131153445887237e-15
99600000	0.004910781871553979	1.940735931651076e-49	3.7201987861714584e-62	3.246044181547332e-11	7.85605251922228e-15	0.0001784361918486761	-1.239320678329479e-20	4.608061650946255e-16	6.955786949119373e-15	9.907809576075734e-14	8.131153445887237e-15
99700000	0.004910781871553979	1.940735931651076e-49	3.7201987861714584e-62	3.246044181547332e-11	7.85605251922228e-15	0.0001784361918486761	-1.2392428531536098e-20	4.608061650946255e-16	6.955786949119373e-15	9.907809576075734e-14	8.131153445887237e-15
99800000	0.004910781871553979	1.940735931651076e-49	3.7201987861714584e-62	3.246044181547332e-11	7.85605251922228e-15	0.0001784361918486761	-1.2391650279777406e-20	4.608061650946255e-16	6.955786949119373e-15	9.907809576075734e-14	8.131153445887237e-15
99900000	0.004910781871553979	1.940735931651076e-49	3.7201987861714584e-62	3.246044181547332e-11	7.85605251922228e-15	0.0001784361918486761	-1.2390872028018715e-20	4.608061650946255e-16	6.955786949119373e-15	9.907809576075734e-14	8.131153445887237e-15
100000000	0.004910781871553979	1.940735931651076e-49	3.7201987861714584e-62	3.246044181547332e-11	7.85605251922228e-15	0.0001784361918486761	-1.2390093776260023e-20	4.608061650946255e-16	6.955786949119373e-15	9.907809576075734e-14	8.131153445887237e-15
