# Supplementary material for: Thermodynamics Underpinning the Microbial Community‐Level Nitrogen Energy Metabolism
Source: Environ Microbiol. 2025 Feb 16;27(2):e70055. doi: 10.1111/1462-2920.70055 (PMC11830459; doi:10.1111/1462-2920.70055)
Supplement: Supplementary file 1 — Data S1. [file EMI-27-e70055-s001.zip › SI/Nnetwork/Results/kdef_-10/Iin_-5/p_0.2/O2_-10.2_H_-10..csv]

time	N2	N2H4	N2H5	N2O	NH2OH	NH3	NH3OH	NH4	NO	NO2	NO3
0	0.00001	0.00001	0.00001	0.00001	0.00001	0.00001	0.00001	0.00001	0.00001	0.00001	0.00001
100000	0.002282839333139577	-7.434996127957781e-22	-4.1457774532802474e-21	3.8583321360627286e-13	1.8998107764269663e-14	0.005434321332928602	-1.3884031360124527e-20	4.437932228596878e-18	4.4047829815061605e-17	1.5146509811404382e-15	1.638179314317271e-17
200000	0.002282839333139577	-7.434996127957781e-22	-4.1457774532802474e-21	3.858332136062728e-13	1.8998107764272055e-14	0.005434321332928602	-1.3884030767859393e-20	4.4379325900110866e-18	4.4047829815061605e-17	1.5146509815596325e-15	1.6381793144280363e-17
300000	0.002282839333139577	-7.434996127957781e-22	-4.1457774532802474e-21	3.858332136062729e-13	1.899810776426882e-14	0.005434321332928602	-1.388403017559426e-20	4.437932100952362e-18	4.404782981506161e-17	1.5146509809923863e-15	1.6381793142774763e-17
400000	0.002282839333139577	-7.434996127957781e-22	-4.1457774532802474e-21	3.8583321360627296e-13	1.899810776426882e-14	0.005434321332928602	-1.3884029583329127e-20	4.437932100871465e-18	4.404782981506161e-17	1.5146509809922924e-15	1.6381793142774517e-17
500000	0.002282839333139577	-7.434996127957781e-22	-4.1457774532802474e-21	3.8583321360627296e-13	1.8998107764268808e-14	0.005434321332928602	-1.3884028991063994e-20	4.4379320988763866e-18	4.4047829815061605e-17	1.5146509809899783e-15	1.6381793142768788e-17
600000	0.002282839333139577	-7.434996127957781e-22	-4.1457774532802474e-21	3.8583321360627296e-13	1.8998107764268808e-14	0.005434321332928602	-1.3884028398798857e-20	4.437932098937477e-18	4.40478298150616e-17	1.5146509809900491e-15	1.6381793142768948e-17
700000	0.002282839333139577	-7.434996127957781e-22	-4.1457774532802474e-21	3.85833213606273e-13	1.8998107764268808e-14	0.005434321332928602	-1.3884027806533724e-20	4.4379320989843966e-18	4.40478298150616e-17	1.5146509809901036e-15	1.6381793142769072e-17
800000	0.002282839333139577	-7.434996127957781e-22	-4.1457774532802474e-21	3.85833213606273e-13	1.8998107764268808e-14	0.005434321332928602	-1.388402721426859e-20	4.437932099018425e-18	4.404782981506159e-17	1.514650980990143e-15	1.638179314276916e-17
900000	0.002282839333139577	-7.434996127957781e-22	-4.1457774532802474e-21	3.85833213606273e-13	1.8998107764268808e-14	0.005434321332928602	-1.3884026622003458e-20	4.4379320990408425e-18	4.404782981506159e-17	1.514650980990169e-15	1.6381793142769223e-17
1000000	0.002282839333139577	-7.434996127957781e-22	-4.1457774532802474e-21	3.85833213606273e-13	1.8998107764268808e-14	0.005434321332928602	-1.3884026029738325e-20	4.437932099052932e-18	4.404782981506159e-17	1.514650980990183e-15	1.6381793142769254e-17
1100000	0.002282839333139577	-7.434996127957781e-22	-4.1457774532802474e-21	3.85833213606273e-13	1.8998107764268808e-14	0.005434321332928602	-1.388402543747319e-20	4.4379320990559726e-18	4.404782981506159e-17	1.5146509809901866e-15	1.6381793142769263e-17
1200000	0.002282839333139577	-7.434996127957781e-22	-4.1457774532802474e-21	3.85833213606273e-13	1.8998107764268808e-14	0.005434321332928602	-1.3884024845208058e-20	4.437932099051246e-18	4.404782981506159e-17	1.514650980990181e-15	1.638179314276925e-17
1300000	0.002282839333139577	-7.434996127957781e-22	-4.1457774532802474e-21	3.85833213606273e-13	1.8998107764268808e-14	0.005434321332928602	-1.3884024252942925e-20	4.4379320990400336e-18	4.404782981506159e-17	1.514650980990168e-15	1.638179314276922e-17
1400000	0.002282839333139577	-7.434996127957781e-22	-4.1457774532802474e-21	3.85833213606273e-13	1.8998107764268808e-14	0.005434321332928602	-1.3884023660677792e-20	4.437932099023616e-18	4.404782981506159e-17	1.5146509809901491e-15	1.6381793142769176e-17
1500000	0.002282839333139577	-7.434996127957781e-22	-4.1457774532802474e-21	3.85833213606273e-13	1.8998107764268808e-14	0.005434321332928602	-1.388402306841266e-20	4.437932099003274e-18	4.40478298150616e-17	1.5146509809901254e-15	1.6381793142769124e-17
1600000	0.002282839333139577	-7.434996127957781e-22	-4.1457774532802474e-21	3.85833213606273e-13	1.8998107764268808e-14	0.005434321332928602	-1.3884022476147525e-20	4.437932098980288e-18	4.40478298150616e-17	1.5146509809900988e-15	1.6381793142769062e-17
1700000	0.002282839333139577	-7.434996127957781e-22	-4.1457774532802474e-21	3.8583321360627296e-13	1.8998107764268808e-14	0.005434321332928602	-1.3884021883882392e-20	4.4379320989559406e-18	4.40478298150616e-17	1.5146509809900706e-15	1.6381793142768998e-17
1800000	0.002282839333139577	-7.434996127957781e-22	-4.1457774532802474e-21	3.8583321360627296e-13	1.8998107764268805e-14	0.005434321332928602	-1.388402129161726e-20	4.4379320989315105e-18	4.40478298150616e-17	1.5146509809900424e-15	1.6381793142768933e-17
1900000	0.002282839333139577	-7.434996127957781e-22	-4.1457774532802474e-21	3.8583321360627296e-13	1.8998107764268805e-14	0.005434321332928602	-1.3884020699352126e-20	4.437932098908281e-18	4.40478298150616e-17	1.5146509809900154e-15	1.6381793142768874e-17
2000000	0.002282839333139577	-7.434996127957781e-22	-4.1457774532802474e-21	3.8583321360627296e-13	1.8998107764268805e-14	0.005434321332928602	-1.3884020107086992e-20	4.4379320988875315e-18	4.4047829815061605e-17	1.5146509809899915e-15	1.638179314276882e-17
2100000	0.002282839333139577	-7.434996127957781e-22	-4.1457774532802474e-21	3.8583321360627296e-13	1.8998107764268805e-14	0.005434321332928602	-1.3884019514821856e-20	4.437932098870543e-18	4.4047829815061605e-17	1.5146509809899718e-15	1.6381793142768773e-17
2200000	0.002282839333139577	-7.434996127957781e-22	-4.1457774532802474e-21	3.8583321360627296e-13	1.8998107764268805e-14	0.005434321332928602	-1.3884018922556723e-20	4.437932098858597e-18	4.4047829815061605e-17	1.514650980989958e-15	1.6381793142768742e-17
2300000	0.002282839333139577	-7.434996127957781e-22	-4.1457774532802474e-21	3.8583321360627296e-13	1.8998107764268805e-14	0.005434321332928602	-1.388401833029159e-20	4.437932098852975e-18	4.4047829815061605e-17	1.5146509809899515e-15	1.6381793142768727e-17
2400000	0.002282839333139577	-7.434996127957781e-22	-4.1457774532802474e-21	3.8583321360627296e-13	1.8998107764268805e-14	0.005434321332928602	-1.3884017738026457e-20	4.437932098852734e-18	4.4047829815061605e-17	1.5146509809899511e-15	1.6381793142768727e-17
2500000	0.002282839333139577	-7.434996127957781e-22	-4.1457774532802474e-21	3.8583321360627296e-13	1.8998107764268805e-14	0.005434321332928602	-1.3884017145761323e-20	4.437932098852764e-18	4.4047829815061605e-17	1.5146509809899511e-15	1.6381793142768727e-17
2600000	0.002282839333139577	-7.434996127957781e-22	-4.1457774532802474e-21	3.8583321360627296e-13	1.8998107764268805e-14	0.005434321332928602	-1.388401655349619e-20	4.437932098852786e-18	4.4047829815061605e-17	1.5146509809899511e-15	1.6381793142768727e-17
2700000	0.002282839333139577	-7.434996127957781e-22	-4.1457774532802474e-21	3.8583321360627296e-13	1.8998107764268805e-14	0.005434321332928602	-1.3884015961231057e-20	4.437932098852802e-18	4.4047829815061605e-17	1.5146509809899513e-15	1.6381793142768727e-17
2800000	0.002282839333139577	-7.434996127957781e-22	-4.1457774532802474e-21	3.8583321360627296e-13	1.8998107764268805e-14	0.005434321332928602	-1.3884015368965924e-20	4.437932098852812e-18	4.4047829815061605e-17	1.5146509809899513e-15	1.6381793142768727e-17
2900000	0.002282839333139577	-7.434996127957781e-22	-4.1457774532802474e-21	3.8583321360627296e-13	1.8998107764268805e-14	0.005434321332928602	-1.388401477670079e-20	4.437932098852816e-18	4.4047829815061605e-17	1.5146509809899513e-15	1.6381793142768727e-17
3000000	0.002282839333139577	-7.434996127957781e-22	-4.1457774532802474e-21	3.8583321360627296e-13	1.8998107764268805e-14	0.005434321332928602	-1.3884014184435657e-20	4.4379320988528155e-18	4.4047829815061605e-17	1.5146509809899513e-15	1.6381793142768727e-17
3100000	0.002282839333139577	-7.434996127957781e-22	-4.1457774532802474e-21	3.8583321360627296e-13	1.8998107764268805e-14	0.005434321332928602	-1.3884013592170524e-20	4.437932098852812e-18	4.4047829815061605e-17	1.5146509809899513e-15	1.6381793142768727e-17
3200000	0.002282839333139577	-7.434996127957781e-22	-4.1457774532802474e-21	3.8583321360627296e-13	1.8998107764268805e-14	0.005434321332928602	-1.388401299990539e-20	4.437932098852805e-18	4.4047829815061605e-17	1.5146509809899513e-15	1.6381793142768727e-17
3300000	0.002282839333139577	-7.434996127957781e-22	-4.1457774532802474e-21	3.8583321360627296e-13	1.8998107764268805e-14	0.005434321332928602	-1.3884012407640258e-20	4.437932098852795e-18	4.4047829815061605e-17	1.5146509809899513e-15	1.6381793142768727e-17
3400000	0.002282839333139577	-7.434996127957781e-22	-4.1457774532802474e-21	3.8583321360627296e-13	1.8998107764268805e-14	0.005434321332928602	-1.3884011815375124e-20	4.437932098852783e-18	4.4047829815061605e-17	1.5146509809899511e-15	1.6381793142768727e-17
3500000	0.002282839333139577	-7.434996127957781e-22	-4.1457774532802474e-21	3.8583321360627296e-13	1.8998107764268805e-14	0.005434321332928602	-1.388401122310999e-20	4.437932098852771e-18	4.4047829815061605e-17	1.5146509809899511e-15	1.6381793142768727e-17
3600000	0.002282839333139577	-7.434996127957781e-22	-4.1457774532802474e-21	3.8583321360627296e-13	1.8998107764268805e-14	0.005434321332928602	-1.3884010630844858e-20	4.437932098852757e-18	4.4047829815061605e-17	1.5146509809899511e-15	1.6381793142768727e-17
3700000	0.002282839333139577	-7.434996127957781e-22	-4.1457774532802474e-21	3.8583321360627296e-13	1.8998107764268805e-14	0.005434321332928602	-1.3884010038579722e-20	4.437932098852745e-18	4.4047829815061605e-17	1.5146509809899511e-15	1.6381793142768727e-17
3800000	0.002282839333139577	-7.434996127957781e-22	-4.1457774532802474e-21	3.8583321360627296e-13	1.8998107764268805e-14	0.005434321332928602	-1.388400944631459e-20	4.437932098852732e-18	4.4047829815061605e-17	1.5146509809899511e-15	1.6381793142768727e-17
3900000	0.002282839333139577	-7.434996127957781e-22	-4.1457774532802474e-21	3.8583321360627296e-13	1.8998107764268805e-14	0.005434321332928602	-1.3884008854049455e-20	4.4379320988527215e-18	4.4047829815061605e-17	1.5146509809899511e-15	1.6381793142768727e-17
4000000	0.002282839333139577	-7.434996127957781e-22	-4.1457774532802474e-21	3.8583321360627296e-13	1.8998107764268805e-14	0.005434321332928602	-1.3884008261784322e-20	4.437932098852714e-18	4.4047829815061605e-17	1.5146509809899511e-15	1.6381793142768727e-17
4100000	0.002282839333139577	-7.434996127957781e-22	-4.1457774532802474e-21	3.8583321360627296e-13	1.8998107764268805e-14	0.005434321332928602	-1.388400766951919e-20	4.4379320988527084e-18	4.4047829815061605e-17	1.5146509809899511e-15	1.6381793142768727e-17
4200000	0.002282839333139577	-7.434996127957781e-22	-4.1457774532802474e-21	3.8583321360627296e-13	1.8998107764268805e-14	0.005434321332928602	-1.3884007077254056e-20	4.437932098852707e-18	4.4047829815061605e-17	1.5146509809899511e-15	1.6381793142768727e-17
4300000	0.002282839333139577	-7.434996127957781e-22	-4.1457774532802474e-21	3.8583321360627296e-13	1.8998107764268805e-14	0.005434321332928602	-1.3884006484988922e-20	4.437932098852707e-18	4.4047829815061605e-17	1.5146509809899511e-15	1.6381793142768727e-17
4400000	0.002282839333139577	-7.434996127957781e-22	-4.1457774532802474e-21	3.8583321360627296e-13	1.8998107764268805e-14	0.005434321332928602	-1.388400589272379e-20	4.437932098852707e-18	4.4047829815061605e-17	1.5146509809899511e-15	1.6381793142768727e-17
4500000	0.002282839333139577	-7.434996127957781e-22	-4.1457774532802474e-21	3.8583321360627296e-13	1.8998107764268805e-14	0.005434321332928602	-1.3884005300458656e-20	4.437932098852707e-18	4.4047829815061605e-17	1.5146509809899511e-15	1.6381793142768727e-17
4600000	0.002282839333139577	-7.434996127957781e-22	-4.1457774532802474e-21	3.8583321360627296e-13	1.8998107764268805e-14	0.005434321332928602	-1.3884004708193523e-20	4.437932098852707e-18	4.4047829815061605e-17	1.5146509809899511e-15	1.6381793142768727e-17
4700000	0.002282839333139577	-7.434996127957781e-22	-4.1457774532802474e-21	3.8583321360627296e-13	1.8998107764268805e-14	0.005434321332928602	-1.388400411592839e-20	4.437932098852707e-18	4.4047829815061605e-17	1.5146509809899511e-15	1.6381793142768727e-17
4800000	0.002282839333139577	-7.434996127957781e-22	-4.1457774532802474e-21	3.8583321360627296e-13	1.8998107764268805e-14	0.005434321332928602	-1.3884003523663256e-20	4.437932098852707e-18	4.4047829815061605e-17	1.5146509809899511e-15	1.6381793142768727e-17
4900000	0.002282839333139577	-7.434996127957781e-22	-4.1457774532802474e-21	3.8583321360627296e-13	1.8998107764268805e-14	0.005434321332928602	-1.3884002931398123e-20	4.437932098852707e-18	4.4047829815061605e-17	1.5146509809899511e-15	1.6381793142768727e-17
5000000	0.002282839333139577	-7.434996127957781e-22	-4.1457774532802474e-21	3.8583321360627296e-13	1.8998107764268805e-14	0.005434321332928602	-1.388400233913299e-20	4.437932098852707e-18	4.4047829815061605e-17	1.5146509809899511e-15	1.6381793142768727e-17
5100000	0.002282839333139577	-7.434996127957781e-22	-4.1457774532802474e-21	3.8583321360627296e-13	1.8998107764268805e-14	0.005434321332928602	-1.3884001746867857e-20	4.437932098852707e-18	4.4047829815061605e-17	1.5146509809899511e-15	1.6381793142768727e-17
5200000	0.002282839333139577	-7.434996127957781e-22	-4.1457774532802474e-21	3.8583321360627296e-13	1.8998107764268805e-14	0.005434321332928602	-1.3884001154602723e-20	4.437932098852707e-18	4.4047829815061605e-17	1.5146509809899511e-15	1.6381793142768727e-17
5300000	0.002282839333139577	-7.434996127957781e-22	-4.1457774532802474e-21	3.8583321360627296e-13	1.8998107764268805e-14	0.005434321332928602	-1.388400056233759e-20	4.437932098852707e-18	4.4047829815061605e-17	1.5146509809899511e-15	1.6381793142768727e-17
5400000	0.002282839333139577	-7.434996127957781e-22	-4.1457774532802474e-21	3.8583321360627296e-13	1.8998107764268805e-14	0.005434321332928602	-1.3883999970072457e-20	4.437932098852707e-18	4.4047829815061605e-17	1.5146509809899511e-15	1.6381793142768727e-17
5500000	0.002282839333139577	-7.434996127957781e-22	-4.1457774532802474e-21	3.8583321360627296e-13	1.8998107764268805e-14	0.005434321332928602	-1.3883999377807324e-20	4.437932098852707e-18	4.4047829815061605e-17	1.5146509809899511e-15	1.6381793142768727e-17
5600000	0.002282839333139577	-7.434996127957781e-22	-4.1457774532802474e-21	3.8583321360627296e-13	1.8998107764268805e-14	0.005434321332928602	-1.388399878554219e-20	4.437932098852707e-18	4.4047829815061605e-17	1.5146509809899511e-15	1.6381793142768727e-17
5700000	0.002282839333139577	-7.434996127957781e-22	-4.1457774532802474e-21	3.8583321360627296e-13	1.8998107764268805e-14	0.005434321332928602	-1.3883998193277057e-20	4.437932098852707e-18	4.4047829815061605e-17	1.5146509809899511e-15	1.6381793142768727e-17
5800000	0.002282839333139577	-7.434996127957781e-22	-4.1457774532802474e-21	3.8583321360627296e-13	1.8998107764268805e-14	0.005434321332928602	-1.3883997601011924e-20	4.437932098852707e-18	4.4047829815061605e-17	1.5146509809899511e-15	1.6381793142768727e-17
5900000	0.002282839333139577	-7.434996127957781e-22	-4.1457774532802474e-21	3.8583321360627296e-13	1.8998107764268805e-14	0.005434321332928602	-1.388399700874679e-20	4.437932098852707e-18	4.4047829815061605e-17	1.5146509809899511e-15	1.6381793142768727e-17
6000000	0.002282839333139577	-7.434996127957781e-22	-4.1457774532802474e-21	3.8583321360627296e-13	1.8998107764268805e-14	0.005434321332928602	-1.3883996416481655e-20	4.437932098852707e-18	4.4047829815061605e-17	1.5146509809899511e-15	1.6381793142768727e-17
6100000	0.002282839333139577	-7.434996127957781e-22	-4.1457774532802474e-21	3.8583321360627296e-13	1.8998107764268805e-14	0.005434321332928602	-1.388399582421652e-20	4.437932098852707e-18	4.4047829815061605e-17	1.5146509809899511e-15	1.6381793142768727e-17
6200000	0.002282839333139577	-7.434996127957781e-22	-4.1457774532802474e-21	3.8583321360627296e-13	1.8998107764268805e-14	0.005434321332928602	-1.3883995231951388e-20	4.437932098852707e-18	4.4047829815061605e-17	1.5146509809899511e-15	1.6381793142768727e-17
6300000	0.002282839333139577	-7.434996127957781e-22	-4.1457774532802474e-21	3.8583321360627296e-13	1.8998107764268808e-14	0.005434321332928602	-1.3883994639686255e-20	4.437932098852707e-18	4.4047829815061605e-17	1.5146509809899511e-15	1.6381793142768727e-17
6400000	0.002282839333139577	-7.434996127957781e-22	-4.1457774532802474e-21	3.8583321360627296e-13	1.8998107764268808e-14	0.005434321332928602	-1.3883994047421122e-20	4.437932098852707e-18	4.4047829815061605e-17	1.5146509809899511e-15	1.6381793142768727e-17
6500000	0.002282839333139577	-7.434996127957781e-22	-4.1457774532802474e-21	3.8583321360627296e-13	1.8998107764268808e-14	0.005434321332928602	-1.388399345515599e-20	4.437932098852707e-18	4.4047829815061605e-17	1.5146509809899511e-15	1.638179314276873e-17
6600000	0.002282839333139577	-7.434996127957781e-22	-4.1457774532802474e-21	3.8583321360627296e-13	1.8998107764268808e-14	0.005434321332928602	-1.3883992862890855e-20	4.437932098852707e-18	4.4047829815061605e-17	1.5146509809899511e-15	1.638179314276873e-17
6700000	0.002282839333139577	-7.434996127957781e-22	-4.1457774532802474e-21	3.8583321360627296e-13	1.8998107764268808e-14	0.005434321332928602	-1.3883992270625722e-20	4.437932098852707e-18	4.4047829815061605e-17	1.5146509809899511e-15	1.638179314276873e-17
6800000	0.002282839333139577	-7.434996127957781e-22	-4.1457774532802474e-21	3.8583321360627296e-13	1.8998107764268808e-14	0.005434321332928602	-1.388399167836059e-20	4.437932098852707e-18	4.4047829815061605e-17	1.5146509809899511e-15	1.638179314276873e-17
6900000	0.002282839333139577	-7.434996127957781e-22	-4.1457774532802474e-21	3.8583321360627296e-13	1.8998107764268808e-14	0.005434321332928602	-1.3883991086095456e-20	4.437932098852707e-18	4.4047829815061605e-17	1.5146509809899511e-15	1.638179314276873e-17
7000000	0.002282839333139577	-7.434996127957781e-22	-4.1457774532802474e-21	3.8583321360627296e-13	1.8998107764268808e-14	0.005434321332928602	-1.3883990493830323e-20	4.437932098852707e-18	4.4047829815061605e-17	1.5146509809899511e-15	1.638179314276873e-17
7100000	0.002282839333139577	-7.434996127957781e-22	-4.1457774532802474e-21	3.8583321360627296e-13	1.8998107764268808e-14	0.005434321332928602	-1.388398990156519e-20	4.437932098852707e-18	4.4047829815061605e-17	1.5146509809899511e-15	1.638179314276873e-17
7200000	0.002282839333139577	-7.434996127957781e-22	-4.1457774532802474e-21	3.8583321360627296e-13	1.8998107764268808e-14	0.005434321332928602	-1.3883989309300056e-20	4.437932098852707e-18	4.4047829815061605e-17	1.5146509809899511e-15	1.638179314276873e-17
7300000	0.002282839333139577	-7.434996127957781e-22	-4.1457774532802474e-21	3.8583321360627296e-13	1.8998107764268808e-14	0.005434321332928602	-1.3883988717034923e-20	4.437932098852707e-18	4.4047829815061605e-17	1.5146509809899511e-15	1.638179314276873e-17
7400000	0.002282839333139577	-7.434996127957781e-22	-4.1457774532802474e-21	3.8583321360627296e-13	1.8998107764268808e-14	0.005434321332928602	-1.388398812476979e-20	4.437932098852707e-18	4.4047829815061605e-17	1.5146509809899511e-15	1.638179314276873e-17
7500000	0.002282839333139577	-7.434996127957781e-22	-4.1457774532802474e-21	3.8583321360627296e-13	1.8998107764268808e-14	0.005434321332928602	-1.3883987532504656e-20	4.437932098852707e-18	4.4047829815061605e-17	1.5146509809899511e-15	1.638179314276873e-17
7600000	0.002282839333139577	-7.434996127957781e-22	-4.1457774532802474e-21	3.8583321360627296e-13	1.8998107764268808e-14	0.005434321332928602	-1.3883986940239523e-20	4.437932098852708e-18	4.4047829815061605e-17	1.5146509809899511e-15	1.638179314276873e-17
7700000	0.002282839333139577	-7.434996127957781e-22	-4.1457774532802474e-21	3.8583321360627296e-13	1.8998107764268808e-14	0.005434321332928602	-1.388398634797439e-20	4.437932098852708e-18	4.4047829815061605e-17	1.5146509809899511e-15	1.638179314276873e-17
7800000	0.002282839333139577	-7.434996127957781e-22	-4.1457774532802474e-21	3.8583321360627296e-13	1.8998107764268808e-14	0.005434321332928602	-1.3883985755709257e-20	4.437932098852708e-18	4.4047829815061605e-17	1.5146509809899511e-15	1.638179314276873e-17
7900000	0.002282839333139577	-7.434996127957781e-22	-4.1457774532802474e-21	3.8583321360627296e-13	1.8998107764268808e-14	0.005434321332928602	-1.3883985163444124e-20	4.437932098852708e-18	4.4047829815061605e-17	1.5146509809899511e-15	1.638179314276873e-17
8000000	0.002282839333139577	-7.434996127957781e-22	-4.1457774532802474e-21	3.8583321360627296e-13	1.8998107764268808e-14	0.005434321332928602	-1.388398457117899e-20	4.437932098852708e-18	4.4047829815061605e-17	1.5146509809899511e-15	1.638179314276873e-17
8100000	0.002282839333139577	-7.434996127957781e-22	-4.1457774532802474e-21	3.8583321360627296e-13	1.8998107764268808e-14	0.005434321332928602	-1.3883983978913857e-20	4.437932098852708e-18	4.4047829815061605e-17	1.5146509809899511e-15	1.638179314276873e-17
8200000	0.002282839333139577	-7.434996127957781e-22	-4.1457774532802474e-21	3.8583321360627296e-13	1.8998107764268808e-14	0.005434321332928602	-1.3883983386648724e-20	4.437932098852708e-18	4.4047829815061605e-17	1.5146509809899511e-15	1.638179314276873e-17
8300000	0.002282839333139577	-7.434996127957781e-22	-4.1457774532802474e-21	3.8583321360627296e-13	1.8998107764268808e-14	0.005434321332928602	-1.388398279438359e-20	4.437932098852708e-18	4.4047829815061605e-17	1.5146509809899511e-15	1.638179314276873e-17
8400000	0.002282839333139577	-7.434996127957781e-22	-4.1457774532802474e-21	3.8583321360627296e-13	1.8998107764268808e-14	0.005434321332928602	-1.3883982202118457e-20	4.437932098852708e-18	4.4047829815061605e-17	1.5146509809899511e-15	1.638179314276873e-17
8500000	0.002282839333139577	-7.434996127957781e-22	-4.1457774532802474e-21	3.8583321360627296e-13	1.8998107764268808e-14	0.005434321332928602	-1.388398160985332e-20	4.437932098852708e-18	4.4047829815061605e-17	1.5146509809899511e-15	1.638179314276873e-17
8600000	0.002282839333139577	-7.434996127957781e-22	-4.1457774532802474e-21	3.8583321360627296e-13	1.8998107764268808e-14	0.005434321332928602	-1.3883981017588188e-20	4.437932098852708e-18	4.4047829815061605e-17	1.5146509809899511e-15	1.638179314276873e-17
8700000	0.002282839333139577	-7.434996127957781e-22	-4.1457774532802474e-21	3.8583321360627296e-13	1.8998107764268808e-14	0.005434321332928602	-1.3883980425323055e-20	4.437932098852708e-18	4.4047829815061605e-17	1.5146509809899511e-15	1.638179314276873e-17
8800000	0.002282839333139577	-7.434996127957781e-22	-4.1457774532802474e-21	3.8583321360627296e-13	1.8998107764268808e-14	0.005434321332928602	-1.3883979833057922e-20	4.437932098852708e-18	4.4047829815061605e-17	1.5146509809899511e-15	1.638179314276873e-17
8900000	0.002282839333139577	-7.434996127957781e-22	-4.1457774532802474e-21	3.8583321360627296e-13	1.8998107764268808e-14	0.005434321332928602	-1.3883979240792788e-20	4.437932098852708e-18	4.4047829815061605e-17	1.5146509809899511e-15	1.638179314276873e-17
9000000	0.002282839333139577	-7.434996127957781e-22	-4.1457774532802474e-21	3.8583321360627296e-13	1.8998107764268808e-14	0.005434321332928602	-1.3883978648527655e-20	4.437932098852708e-18	4.4047829815061605e-17	1.5146509809899511e-15	1.638179314276873e-17
9100000	0.002282839333139577	-7.434996127957781e-22	-4.1457774532802474e-21	3.8583321360627296e-13	1.8998107764268808e-14	0.005434321332928602	-1.3883978056262522e-20	4.437932098852708e-18	4.4047829815061605e-17	1.5146509809899511e-15	1.638179314276873e-17
9200000	0.002282839333139577	-7.434996127957781e-22	-4.1457774532802474e-21	3.8583321360627296e-13	1.8998107764268808e-14	0.005434321332928602	-1.388397746399739e-20	4.437932098852708e-18	4.4047829815061605e-17	1.5146509809899511e-15	1.638179314276873e-17
9300000	0.002282839333139577	-7.434996127957781e-22	-4.1457774532802474e-21	3.8583321360627296e-13	1.8998107764268808e-14	0.005434321332928602	-1.3883976871732256e-20	4.437932098852708e-18	4.4047829815061605e-17	1.5146509809899511e-15	1.638179314276873e-17
9400000	0.002282839333139577	-7.434996127957781e-22	-4.1457774532802474e-21	3.8583321360627296e-13	1.8998107764268808e-14	0.005434321332928602	-1.3883976279467122e-20	4.437932098852708e-18	4.4047829815061605e-17	1.5146509809899511e-15	1.638179314276873e-17
9500000	0.002282839333139577	-7.434996127957781e-22	-4.1457774532802474e-21	3.8583321360627296e-13	1.8998107764268808e-14	0.005434321332928602	-1.388397568720199e-20	4.437932098852708e-18	4.4047829815061605e-17	1.5146509809899511e-15	1.638179314276873e-17
9600000	0.002282839333139577	-7.434996127957781e-22	-4.1457774532802474e-21	3.8583321360627296e-13	1.8998107764268808e-14	0.005434321332928602	-1.3883975094936856e-20	4.437932098852708e-18	4.4047829815061605e-17	1.5146509809899511e-15	1.638179314276873e-17
9700000	0.002282839333139577	-7.434996127957781e-22	-4.1457774532802474e-21	3.8583321360627296e-13	1.8998107764268808e-14	0.005434321332928602	-1.3883974502671723e-20	4.437932098852708e-18	4.4047829815061605e-17	1.5146509809899511e-15	1.638179314276873e-17
9800000	0.002282839333139577	-7.434996127957781e-22	-4.1457774532802474e-21	3.8583321360627296e-13	1.8998107764268808e-14	0.005434321332928602	-1.388397391040659e-20	4.437932098852708e-18	4.4047829815061605e-17	1.5146509809899511e-15	1.638179314276873e-17
9900000	0.002282839333139577	-7.434996127957781e-22	-4.1457774532802474e-21	3.8583321360627296e-13	1.8998107764268808e-14	0.005434321332928602	-1.3883973318141456e-20	4.437932098852708e-18	4.4047829815061605e-17	1.5146509809899511e-15	1.638179314276873e-17
10000000	0.002282839333139577	-7.434996127957781e-22	-4.1457774532802474e-21	3.8583321360627296e-13	1.8998107764268808e-14	0.005434321332928602	-1.3883972725876323e-20	4.437932098852708e-18	4.4047829815061605e-17	1.5146509809899511e-15	1.638179314276873e-17
10100000	0.002282839333139577	-7.434996127957781e-22	-4.1457774532802474e-21	3.8583321360627296e-13	1.8998107764268808e-14	0.005434321332928602	-1.388397213361119e-20	4.437932098852708e-18	4.4047829815061605e-17	1.5146509809899511e-15	1.638179314276873e-17
10200000	0.002282839333139577	-7.434996127957781e-22	-4.1457774532802474e-21	3.8583321360627296e-13	1.8998107764268808e-14	0.005434321332928602	-1.3883971541346057e-20	4.437932098852708e-18	4.4047829815061605e-17	1.5146509809899511e-15	1.638179314276873e-17
10300000	0.002282839333139577	-7.434996127957781e-22	-4.1457774532802474e-21	3.8583321360627296e-13	1.8998107764268808e-14	0.005434321332928602	-1.3883970949080923e-20	4.437932098852708e-18	4.4047829815061605e-17	1.5146509809899511e-15	1.638179314276873e-17
10400000	0.002282839333139577	-7.434996127957781e-22	-4.1457774532802474e-21	3.8583321360627296e-13	1.8998107764268808e-14	0.005434321332928602	-1.388397035681579e-20	4.437932098852708e-18	4.4047829815061605e-17	1.5146509809899511e-15	1.638179314276873e-17
10500000	0.002282839333139577	-7.434996127957781e-22	-4.1457774532802474e-21	3.8583321360627296e-13	1.8998107764268808e-14	0.005434321332928602	-1.3883969764550657e-20	4.437932098852708e-18	4.4047829815061605e-17	1.5146509809899511e-15	1.638179314276873e-17
10600000	0.002282839333139577	-7.434996127957781e-22	-4.1457774532802474e-21	3.8583321360627296e-13	1.8998107764268808e-14	0.005434321332928602	-1.3883969172285524e-20	4.437932098852708e-18	4.4047829815061605e-17	1.5146509809899511e-15	1.638179314276873e-17
10700000	0.002282839333139577	-7.434996127957781e-22	-4.1457774532802474e-21	3.8583321360627296e-13	1.8998107764268808e-14	0.005434321332928602	-1.388396858002039e-20	4.437932098852708e-18	4.4047829815061605e-17	1.5146509809899511e-15	1.638179314276873e-17
10800000	0.002282839333139577	-7.434996127957781e-22	-4.1457774532802474e-21	3.8583321360627296e-13	1.8998107764268808e-14	0.005434321332928602	-1.3883967987755257e-20	4.437932098852708e-18	4.4047829815061605e-17	1.5146509809899511e-15	1.638179314276873e-17
10900000	0.002282839333139577	-7.434996127957781e-22	-4.1457774532802474e-21	3.8583321360627296e-13	1.8998107764268808e-14	0.005434321332928602	-1.3883967395490124e-20	4.437932098852708e-18	4.4047829815061605e-17	1.5146509809899511e-15	1.638179314276873e-17
11000000	0.002282839333139577	-7.434996127957781e-22	-4.1457774532802474e-21	3.8583321360627296e-13	1.8998107764268808e-14	0.005434321332928602	-1.388396680322499e-20	4.437932098852708e-18	4.4047829815061605e-17	1.5146509809899511e-15	1.638179314276873e-17
11100000	0.002282839333139577	-7.434996127957781e-22	-4.1457774532802474e-21	3.8583321360627296e-13	1.8998107764268808e-14	0.005434321332928602	-1.3883966210959855e-20	4.437932098852708e-18	4.4047829815061605e-17	1.5146509809899511e-15	1.638179314276873e-17
11200000	0.002282839333139577	-7.434996127957781e-22	-4.1457774532802474e-21	3.8583321360627296e-13	1.8998107764268808e-14	0.005434321332928602	-1.388396561869472e-20	4.437932098852708e-18	4.4047829815061605e-17	1.5146509809899511e-15	1.638179314276873e-17
11300000	0.002282839333139577	-7.434996127957781e-22	-4.1457774532802474e-21	3.8583321360627296e-13	1.8998107764268808e-14	0.005434321332928602	-1.3883965026429588e-20	4.437932098852708e-18	4.4047829815061605e-17	1.5146509809899511e-15	1.638179314276873e-17
11400000	0.002282839333139577	-7.434996127957781e-22	-4.1457774532802474e-21	3.8583321360627296e-13	1.8998107764268808e-14	0.005434321332928602	-1.3883964434164455e-20	4.437932098852708e-18	4.4047829815061605e-17	1.5146509809899511e-15	1.638179314276873e-17
11500000	0.002282839333139577	-7.434996127957781e-22	-4.1457774532802474e-21	3.8583321360627296e-13	1.8998107764268808e-14	0.005434321332928602	-1.3883963841899322e-20	4.437932098852708e-18	4.4047829815061605e-17	1.5146509809899511e-15	1.638179314276873e-17
11600000	0.002282839333139577	-7.434996127957781e-22	-4.1457774532802474e-21	3.8583321360627296e-13	1.8998107764268808e-14	0.005434321332928602	-1.388396324963419e-20	4.437932098852708e-18	4.4047829815061605e-17	1.5146509809899511e-15	1.638179314276873e-17
11700000	0.002282839333139577	-7.434996127957781e-22	-4.1457774532802474e-21	3.8583321360627296e-13	1.8998107764268808e-14	0.005434321332928602	-1.3883962657369055e-20	4.437932098852708e-18	4.4047829815061605e-17	1.5146509809899511e-15	1.638179314276873e-17
11800000	0.002282839333139577	-7.434996127957781e-22	-4.1457774532802474e-21	3.8583321360627296e-13	1.8998107764268808e-14	0.005434321332928602	-1.3883962065103922e-20	4.437932098852708e-18	4.4047829815061605e-17	1.5146509809899511e-15	1.638179314276873e-17
11900000	0.002282839333139577	-7.434996127957781e-22	-4.1457774532802474e-21	3.8583321360627296e-13	1.8998107764268808e-14	0.005434321332928602	-1.388396147283879e-20	4.437932098852708e-18	4.4047829815061605e-17	1.5146509809899511e-15	1.638179314276873e-17
12000000	0.002282839333139577	-7.434996127957781e-22	-4.1457774532802474e-21	3.8583321360627296e-13	1.8998107764268808e-14	0.005434321332928602	-1.3883960880573656e-20	4.437932098852708e-18	4.4047829815061605e-17	1.5146509809899511e-15	1.638179314276873e-17
12100000	0.002282839333139577	-7.434996127957781e-22	-4.1457774532802474e-21	3.8583321360627296e-13	1.8998107764268808e-14	0.005434321332928602	-1.3883960288308522e-20	4.437932098852708e-18	4.4047829815061605e-17	1.5146509809899511e-15	1.638179314276873e-17
12200000	0.002282839333139577	-7.434996127957781e-22	-4.1457774532802474e-21	3.8583321360627296e-13	1.8998107764268808e-14	0.005434321332928602	-1.388395969604339e-20	4.437932098852708e-18	4.4047829815061605e-17	1.5146509809899511e-15	1.638179314276873e-17
12300000	0.002282839333139577	-7.434996127957781e-22	-4.1457774532802474e-21	3.8583321360627296e-13	1.8998107764268808e-14	0.005434321332928602	-1.3883959103778256e-20	4.437932098852708e-18	4.4047829815061605e-17	1.5146509809899511e-15	1.638179314276873e-17
12400000	0.002282839333139577	-7.434996127957781e-22	-4.1457774532802474e-21	3.8583321360627296e-13	1.8998107764268808e-14	0.005434321332928602	-1.3883958511513123e-20	4.437932098852708e-18	4.4047829815061605e-17	1.5146509809899511e-15	1.638179314276873e-17
12500000	0.002282839333139577	-7.434996127957781e-22	-4.1457774532802474e-21	3.8583321360627296e-13	1.8998107764268808e-14	0.005434321332928602	-1.388395791924799e-20	4.437932098852708e-18	4.4047829815061605e-17	1.5146509809899511e-15	1.638179314276873e-17
12600000	0.002282839333139577	-7.434996127957781e-22	-4.1457774532802474e-21	3.8583321360627296e-13	1.8998107764268808e-14	0.005434321332928602	-1.3883957326982856e-20	4.437932098852708e-18	4.4047829815061605e-17	1.5146509809899511e-15	1.638179314276873e-17
12700000	0.002282839333139577	-7.434996127957781e-22	-4.1457774532802474e-21	3.8583321360627296e-13	1.8998107764268808e-14	0.005434321332928602	-1.3883956734717723e-20	4.437932098852708e-18	4.4047829815061605e-17	1.5146509809899511e-15	1.638179314276873e-17
12800000	0.002282839333139577	-7.434996127957781e-22	-4.1457774532802474e-21	3.8583321360627296e-13	1.8998107764268808e-14	0.005434321332928602	-1.388395614245259e-20	4.437932098852708e-18	4.4047829815061605e-17	1.5146509809899511e-15	1.638179314276873e-17
12900000	0.002282839333139577	-7.434996127957781e-22	-4.1457774532802474e-21	3.8583321360627296e-13	1.8998107764268808e-14	0.005434321332928602	-1.3883955550187457e-20	4.437932098852708e-18	4.4047829815061605e-17	1.5146509809899511e-15	1.638179314276873e-17
13000000	0.002282839333139577	-7.434996127957781e-22	-4.1457774532802474e-21	3.8583321360627296e-13	1.8998107764268808e-14	0.005434321332928602	-1.3883954957922323e-20	4.437932098852708e-18	4.4047829815061605e-17	1.5146509809899511e-15	1.638179314276873e-17
13100000	0.002282839333139577	-7.434996127957781e-22	-4.1457774532802474e-21	3.8583321360627296e-13	1.8998107764268808e-14	0.005434321332928602	-1.388395436565719e-20	4.437932098852708e-18	4.4047829815061605e-17	1.5146509809899511e-15	1.638179314276873e-17
13200000	0.002282839333139577	-7.434996127957781e-22	-4.1457774532802474e-21	3.8583321360627296e-13	1.8998107764268808e-14	0.005434321332928602	-1.3883953773392057e-20	4.437932098852708e-18	4.4047829815061605e-17	1.5146509809899511e-15	1.638179314276873e-17
13300000	0.002282839333139577	-7.434996127957781e-22	-4.1457774532802474e-21	3.8583321360627296e-13	1.8998107764268808e-14	0.005434321332928602	-1.3883953181126924e-20	4.437932098852708e-18	4.4047829815061605e-17	1.5146509809899511e-15	1.638179314276873e-17
13400000	0.002282839333139577	-7.434996127957781e-22	-4.1457774532802474e-21	3.8583321360627296e-13	1.8998107764268808e-14	0.005434321332928602	-1.388395258886179e-20	4.437932098852708e-18	4.4047829815061605e-17	1.5146509809899511e-15	1.638179314276873e-17
13500000	0.002282839333139577	-7.434996127957781e-22	-4.1457774532802474e-21	3.8583321360627296e-13	1.8998107764268808e-14	0.005434321332928602	-1.3883951996596654e-20	4.437932098852708e-18	4.4047829815061605e-17	1.5146509809899511e-15	1.638179314276873e-17
13600000	0.002282839333139577	-7.434996127957781e-22	-4.1457774532802474e-21	3.8583321360627296e-13	1.8998107764268808e-14	0.005434321332928602	-1.388395140433152e-20	4.437932098852708e-18	4.4047829815061605e-17	1.5146509809899511e-15	1.638179314276873e-17
13700000	0.002282839333139577	-7.434996127957781e-22	-4.1457774532802474e-21	3.8583321360627296e-13	1.8998107764268808e-14	0.005434321332928602	-1.3883950812066388e-20	4.437932098852708e-18	4.4047829815061605e-17	1.5146509809899511e-15	1.638179314276873e-17
13800000	0.002282839333139577	-7.434996127957781e-22	-4.1457774532802474e-21	3.8583321360627296e-13	1.8998107764268808e-14	0.005434321332928602	-1.3883950219801255e-20	4.437932098852708e-18	4.4047829815061605e-17	1.5146509809899511e-15	1.638179314276873e-17
13900000	0.002282839333139577	-7.434996127957781e-22	-4.1457774532802474e-21	3.8583321360627296e-13	1.8998107764268808e-14	0.005434321332928602	-1.388394962753612e-20	4.437932098852708e-18	4.4047829815061605e-17	1.5146509809899511e-15	1.638179314276873e-17
14000000	0.002282839333139577	-7.434996127957781e-22	-4.1457774532802474e-21	3.8583321360627296e-13	1.8998107764268808e-14	0.005434321332928602	-1.3883949035270988e-20	4.437932098852708e-18	4.4047829815061605e-17	1.5146509809899511e-15	1.638179314276873e-17
14100000	0.002282839333139577	-7.434996127957781e-22	-4.1457774532802474e-21	3.8583321360627296e-13	1.8998107764268808e-14	0.005434321332928602	-1.3883948443005855e-20	4.437932098852708e-18	4.4047829815061605e-17	1.5146509809899511e-15	1.638179314276873e-17
14200000	0.002282839333139577	-7.434996127957781e-22	-4.1457774532802474e-21	3.8583321360627296e-13	1.8998107764268808e-14	0.005434321332928602	-1.3883947850740722e-20	4.437932098852708e-18	4.4047829815061605e-17	1.5146509809899511e-15	1.638179314276873e-17
14300000	0.002282839333139577	-7.434996127957781e-22	-4.1457774532802474e-21	3.8583321360627296e-13	1.8998107764268808e-14	0.005434321332928602	-1.388394725847559e-20	4.437932098852708e-18	4.4047829815061605e-17	1.5146509809899511e-15	1.638179314276873e-17
14400000	0.002282839333139577	-7.434996127957781e-22	-4.1457774532802474e-21	3.8583321360627296e-13	1.8998107764268808e-14	0.005434321332928602	-1.3883946666210455e-20	4.437932098852708e-18	4.4047829815061605e-17	1.5146509809899511e-15	1.638179314276873e-17
14500000	0.002282839333139577	-7.434996127957781e-22	-4.1457774532802474e-21	3.8583321360627296e-13	1.8998107764268808e-14	0.005434321332928602	-1.3883946073945322e-20	4.437932098852708e-18	4.4047829815061605e-17	1.5146509809899511e-15	1.638179314276873e-17
14600000	0.002282839333139577	-7.434996127957781e-22	-4.1457774532802474e-21	3.8583321360627296e-13	1.8998107764268808e-14	0.005434321332928602	-1.388394548168019e-20	4.437932098852708e-18	4.4047829815061605e-17	1.5146509809899511e-15	1.638179314276873e-17
14700000	0.002282839333139577	-7.434996127957781e-22	-4.1457774532802474e-21	3.8583321360627296e-13	1.8998107764268808e-14	0.005434321332928602	-1.3883944889415056e-20	4.437932098852708e-18	4.4047829815061605e-17	1.5146509809899511e-15	1.638179314276873e-17
14800000	0.002282839333139577	-7.434996127957781e-22	-4.1457774532802474e-21	3.8583321360627296e-13	1.8998107764268808e-14	0.005434321332928602	-1.3883944297149923e-20	4.437932098852708e-18	4.4047829815061605e-17	1.5146509809899511e-15	1.638179314276873e-17
14900000	0.002282839333139577	-7.434996127957781e-22	-4.1457774532802474e-21	3.8583321360627296e-13	1.8998107764268808e-14	0.005434321332928602	-1.388394370488479e-20	4.437932098852708e-18	4.4047829815061605e-17	1.5146509809899511e-15	1.638179314276873e-17
15000000	0.002282839333139577	-7.434996127957781e-22	-4.1457774532802474e-21	3.8583321360627296e-13	1.8998107764268808e-14	0.005434321332928602	-1.3883943112619656e-20	4.437932098852708e-18	4.4047829815061605e-17	1.5146509809899511e-15	1.638179314276873e-17
15100000	0.002282839333139577	-7.434996127957781e-22	-4.1457774532802474e-21	3.8583321360627296e-13	1.8998107764268808e-14	0.005434321332928602	-1.3883942520354523e-20	4.437932098852708e-18	4.4047829815061605e-17	1.5146509809899511e-15	1.638179314276873e-17
15200000	0.002282839333139577	-7.434996127957781e-22	-4.1457774532802474e-21	3.8583321360627296e-13	1.8998107764268808e-14	0.005434321332928602	-1.388394192808939e-20	4.437932098852708e-18	4.4047829815061605e-17	1.5146509809899511e-15	1.638179314276873e-17
15300000	0.002282839333139577	-7.434996127957781e-22	-4.1457774532802474e-21	3.8583321360627296e-13	1.8998107764268808e-14	0.005434321332928602	-1.3883941335824256e-20	4.437932098852708e-18	4.4047829815061605e-17	1.5146509809899511e-15	1.638179314276873e-17
15400000	0.002282839333139577	-7.434996127957781e-22	-4.1457774532802474e-21	3.8583321360627296e-13	1.8998107764268808e-14	0.005434321332928602	-1.3883940743559123e-20	4.437932098852708e-18	4.4047829815061605e-17	1.5146509809899511e-15	1.638179314276873e-17
15500000	0.002282839333139577	-7.434996127957781e-22	-4.1457774532802474e-21	3.8583321360627296e-13	1.8998107764268808e-14	0.005434321332928602	-1.388394015129399e-20	4.437932098852708e-18	4.4047829815061605e-17	1.5146509809899511e-15	1.638179314276873e-17
15600000	0.002282839333139577	-7.434996127957781e-22	-4.1457774532802474e-21	3.8583321360627296e-13	1.8998107764268808e-14	0.005434321332928602	-1.3883939559028857e-20	4.437932098852708e-18	4.4047829815061605e-17	1.5146509809899511e-15	1.638179314276873e-17
15700000	0.002282839333139577	-7.434996127957781e-22	-4.1457774532802474e-21	3.8583321360627296e-13	1.8998107764268808e-14	0.005434321332928602	-1.3883938966763724e-20	4.437932098852708e-18	4.4047829815061605e-17	1.5146509809899511e-15	1.638179314276873e-17
15800000	0.002282839333139577	-7.434996127957781e-22	-4.1457774532802474e-21	3.8583321360627296e-13	1.8998107764268808e-14	0.005434321332928602	-1.388393837449859e-20	4.437932098852708e-18	4.4047829815061605e-17	1.5146509809899511e-15	1.638179314276873e-17
15900000	0.002282839333139577	-7.434996127957781e-22	-4.1457774532802474e-21	3.8583321360627296e-13	1.8998107764268808e-14	0.005434321332928602	-1.3883937782233457e-20	4.437932098852708e-18	4.4047829815061605e-17	1.5146509809899511e-15	1.638179314276873e-17
16000000	0.002282839333139577	-7.434996127957781e-22	-4.1457774532802474e-21	3.8583321360627296e-13	1.8998107764268808e-14	0.005434321332928602	-1.388393718996832e-20	4.437932098852708e-18	4.4047829815061605e-17	1.5146509809899511e-15	1.638179314276873e-17
16100000	0.002282839333139577	-7.434996127957781e-22	-4.1457774532802474e-21	3.8583321360627296e-13	1.8998107764268808e-14	0.005434321332928602	-1.3883936597703188e-20	4.437932098852708e-18	4.4047829815061605e-17	1.5146509809899511e-15	1.638179314276873e-17
16200000	0.002282839333139577	-7.434996127957781e-22	-4.1457774532802474e-21	3.8583321360627296e-13	1.8998107764268808e-14	0.005434321332928602	-1.3883936005438054e-20	4.437932098852708e-18	4.4047829815061605e-17	1.5146509809899511e-15	1.638179314276873e-17
16300000	0.002282839333139577	-7.434996127957781e-22	-4.1457774532802474e-21	3.8583321360627296e-13	1.8998107764268808e-14	0.005434321332928602	-1.388393541317292e-20	4.437932098852708e-18	4.4047829815061605e-17	1.5146509809899511e-15	1.638179314276873e-17
16400000	0.002282839333139577	-7.434996127957781e-22	-4.1457774532802474e-21	3.8583321360627296e-13	1.8998107764268808e-14	0.005434321332928602	-1.3883934820907788e-20	4.437932098852708e-18	4.4047829815061605e-17	1.5146509809899511e-15	1.638179314276873e-17
16500000	0.002282839333139577	-7.434996127957781e-22	-4.1457774532802474e-21	3.8583321360627296e-13	1.8998107764268808e-14	0.005434321332928602	-1.3883934228642655e-20	4.437932098852708e-18	4.4047829815061605e-17	1.5146509809899511e-15	1.638179314276873e-17
16600000	0.002282839333139577	-7.434996127957781e-22	-4.1457774532802474e-21	3.8583321360627296e-13	1.8998107764268808e-14	0.005434321332928602	-1.3883933636377522e-20	4.437932098852708e-18	4.4047829815061605e-17	1.5146509809899511e-15	1.638179314276873e-17
16700000	0.002282839333139577	-7.434996127957781e-22	-4.1457774532802474e-21	3.8583321360627296e-13	1.8998107764268808e-14	0.005434321332928602	-1.3883933044112388e-20	4.437932098852708e-18	4.4047829815061605e-17	1.5146509809899511e-15	1.638179314276873e-17
16800000	0.002282839333139577	-7.434996127957781e-22	-4.1457774532802474e-21	3.8583321360627296e-13	1.8998107764268808e-14	0.005434321332928602	-1.3883932451847255e-20	4.437932098852708e-18	4.4047829815061605e-17	1.5146509809899511e-15	1.638179314276873e-17
16900000	0.002282839333139577	-7.434996127957781e-22	-4.1457774532802474e-21	3.8583321360627296e-13	1.8998107764268808e-14	0.005434321332928602	-1.3883931859582122e-20	4.437932098852708e-18	4.4047829815061605e-17	1.5146509809899511e-15	1.638179314276873e-17
17000000	0.002282839333139577	-7.434996127957781e-22	-4.1457774532802474e-21	3.8583321360627296e-13	1.8998107764268808e-14	0.005434321332928602	-1.388393126731699e-20	4.437932098852708e-18	4.4047829815061605e-17	1.5146509809899511e-15	1.638179314276873e-17
17100000	0.002282839333139577	-7.434996127957781e-22	-4.1457774532802474e-21	3.8583321360627296e-13	1.8998107764268808e-14	0.005434321332928602	-1.3883930675051856e-20	4.437932098852708e-18	4.4047829815061605e-17	1.5146509809899511e-15	1.638179314276873e-17
17200000	0.002282839333139577	-7.434996127957781e-22	-4.1457774532802474e-21	3.8583321360627296e-13	1.8998107764268808e-14	0.005434321332928602	-1.3883930082786722e-20	4.437932098852708e-18	4.4047829815061605e-17	1.5146509809899511e-15	1.638179314276873e-17
17300000	0.002282839333139577	-7.434996127957781e-22	-4.1457774532802474e-21	3.8583321360627296e-13	1.8998107764268808e-14	0.005434321332928602	-1.388392949052159e-20	4.437932098852708e-18	4.4047829815061605e-17	1.5146509809899511e-15	1.638179314276873e-17
17400000	0.002282839333139577	-7.434996127957781e-22	-4.1457774532802474e-21	3.8583321360627296e-13	1.8998107764268808e-14	0.005434321332928602	-1.3883928898256456e-20	4.437932098852708e-18	4.4047829815061605e-17	1.5146509809899511e-15	1.638179314276873e-17
17500000	0.002282839333139577	-7.434996127957781e-22	-4.1457774532802474e-21	3.8583321360627296e-13	1.8998107764268808e-14	0.005434321332928602	-1.3883928305991323e-20	4.437932098852708e-18	4.4047829815061605e-17	1.5146509809899511e-15	1.638179314276873e-17
17600000	0.002282839333139577	-7.434996127957781e-22	-4.1457774532802474e-21	3.8583321360627296e-13	1.8998107764268808e-14	0.005434321332928602	-1.388392771372619e-20	4.437932098852708e-18	4.4047829815061605e-17	1.5146509809899511e-15	1.638179314276873e-17
17700000	0.002282839333139577	-7.434996127957781e-22	-4.1457774532802474e-21	3.8583321360627296e-13	1.8998107764268808e-14	0.005434321332928602	-1.3883927121461056e-20	4.437932098852708e-18	4.4047829815061605e-17	1.5146509809899511e-15	1.638179314276873e-17
17800000	0.002282839333139577	-7.434996127957781e-22	-4.1457774532802474e-21	3.8583321360627296e-13	1.8998107764268808e-14	0.005434321332928602	-1.3883926529195923e-20	4.437932098852708e-18	4.4047829815061605e-17	1.5146509809899511e-15	1.638179314276873e-17
17900000	0.002282839333139577	-7.434996127957781e-22	-4.1457774532802474e-21	3.8583321360627296e-13	1.8998107764268808e-14	0.005434321332928602	-1.388392593693079e-20	4.437932098852708e-18	4.4047829815061605e-17	1.5146509809899511e-15	1.638179314276873e-17
18000000	0.002282839333139577	-7.434996127957781e-22	-4.1457774532802474e-21	3.8583321360627296e-13	1.8998107764268808e-14	0.005434321332928602	-1.3883925344665657e-20	4.437932098852708e-18	4.4047829815061605e-17	1.5146509809899511e-15	1.638179314276873e-17
18100000	0.002282839333139577	-7.434996127957781e-22	-4.1457774532802474e-21	3.8583321360627296e-13	1.8998107764268808e-14	0.005434321332928602	-1.3883924752400523e-20	4.437932098852708e-18	4.4047829815061605e-17	1.5146509809899511e-15	1.638179314276873e-17
18200000	0.002282839333139577	-7.434996127957781e-22	-4.1457774532802474e-21	3.8583321360627296e-13	1.8998107764268808e-14	0.005434321332928602	-1.388392416013539e-20	4.437932098852708e-18	4.4047829815061605e-17	1.5146509809899511e-15	1.638179314276873e-17
18300000	0.002282839333139577	-7.434996127957781e-22	-4.1457774532802474e-21	3.8583321360627296e-13	1.8998107764268808e-14	0.005434321332928602	-1.3883923567870257e-20	4.437932098852708e-18	4.4047829815061605e-17	1.5146509809899511e-15	1.638179314276873e-17
18400000	0.002282839333139577	-7.434996127957781e-22	-4.1457774532802474e-21	3.8583321360627296e-13	1.8998107764268808e-14	0.005434321332928602	-1.3883922975605124e-20	4.437932098852708e-18	4.4047829815061605e-17	1.5146509809899511e-15	1.638179314276873e-17
18500000	0.002282839333139577	-7.434996127957781e-22	-4.1457774532802474e-21	3.8583321360627296e-13	1.8998107764268808e-14	0.005434321332928602	-1.3883922383339987e-20	4.437932098852708e-18	4.4047829815061605e-17	1.5146509809899511e-15	1.638179314276873e-17
18600000	0.002282839333139577	-7.434996127957781e-22	-4.1457774532802474e-21	3.8583321360627296e-13	1.8998107764268808e-14	0.005434321332928602	-1.3883921791074854e-20	4.437932098852708e-18	4.4047829815061605e-17	1.5146509809899511e-15	1.638179314276873e-17
18700000	0.002282839333139577	-7.434996127957781e-22	-4.1457774532802474e-21	3.8583321360627296e-13	1.8998107764268808e-14	0.005434321332928602	-1.388392119880972e-20	4.437932098852708e-18	4.4047829815061605e-17	1.5146509809899511e-15	1.638179314276873e-17
18800000	0.002282839333139577	-7.434996127957781e-22	-4.1457774532802474e-21	3.8583321360627296e-13	1.8998107764268808e-14	0.005434321332928602	-1.3883920606544588e-20	4.437932098852708e-18	4.4047829815061605e-17	1.5146509809899511e-15	1.638179314276873e-17
18900000	0.002282839333139577	-7.434996127957781e-22	-4.1457774532802474e-21	3.8583321360627296e-13	1.8998107764268808e-14	0.005434321332928602	-1.3883920014279455e-20	4.437932098852708e-18	4.4047829815061605e-17	1.5146509809899511e-15	1.638179314276873e-17
19000000	0.002282839333139577	-7.434996127957781e-22	-4.1457774532802474e-21	3.8583321360627296e-13	1.8998107764268808e-14	0.005434321332928602	-1.388391942201432e-20	4.437932098852708e-18	4.4047829815061605e-17	1.5146509809899511e-15	1.638179314276873e-17
19100000	0.002282839333139577	-7.434996127957781e-22	-4.1457774532802474e-21	3.8583321360627296e-13	1.8998107764268808e-14	0.005434321332928602	-1.3883918829749188e-20	4.437932098852708e-18	4.4047829815061605e-17	1.5146509809899511e-15	1.638179314276873e-17
19200000	0.002282839333139577	-7.434996127957781e-22	-4.1457774532802474e-21	3.8583321360627296e-13	1.8998107764268808e-14	0.005434321332928602	-1.3883918237484055e-20	4.437932098852708e-18	4.4047829815061605e-17	1.5146509809899511e-15	1.638179314276873e-17
19300000	0.002282839333139577	-7.434996127957781e-22	-4.1457774532802474e-21	3.8583321360627296e-13	1.8998107764268808e-14	0.005434321332928602	-1.3883917645218922e-20	4.437932098852708e-18	4.4047829815061605e-17	1.5146509809899511e-15	1.638179314276873e-17
19400000	0.002282839333139577	-7.434996127957781e-22	-4.1457774532802474e-21	3.8583321360627296e-13	1.8998107764268808e-14	0.005434321332928602	-1.388391705295379e-20	4.437932098852708e-18	4.4047829815061605e-17	1.5146509809899511e-15	1.638179314276873e-17
19500000	0.002282839333139577	-7.434996127957781e-22	-4.1457774532802474e-21	3.8583321360627296e-13	1.8998107764268808e-14	0.005434321332928602	-1.3883916460688655e-20	4.437932098852708e-18	4.4047829815061605e-17	1.5146509809899511e-15	1.638179314276873e-17
19600000	0.002282839333139577	-7.434996127957781e-22	-4.1457774532802474e-21	3.8583321360627296e-13	1.8998107764268808e-14	0.005434321332928602	-1.3883915868423522e-20	4.437932098852708e-18	4.4047829815061605e-17	1.5146509809899511e-15	1.638179314276873e-17
19700000	0.002282839333139577	-7.434996127957781e-22	-4.1457774532802474e-21	3.8583321360627296e-13	1.8998107764268808e-14	0.005434321332928602	-1.388391527615839e-20	4.437932098852708e-18	4.4047829815061605e-17	1.5146509809899511e-15	1.638179314276873e-17
19800000	0.002282839333139577	-7.434996127957781e-22	-4.1457774532802474e-21	3.8583321360627296e-13	1.8998107764268808e-14	0.005434321332928602	-1.3883914683893256e-20	4.437932098852708e-18	4.4047829815061605e-17	1.5146509809899511e-15	1.6381793142768727e-17
19900000	0.002282839333139577	-7.434996127957781e-22	-4.1457774532802474e-21	3.8583321360627296e-13	1.8998107764268808e-14	0.005434321332928602	-1.3883914091628122e-20	4.437932098852707e-18	4.4047829815061605e-17	1.5146509809899511e-15	1.6381793142768727e-17
20000000	0.002282839333139577	-7.434996127957781e-22	-4.1457774532802474e-21	3.8583321360627296e-13	1.8998107764268808e-14	0.005434321332928602	-1.388391349936299e-20	4.437932098852707e-18	4.4047829815061605e-17	1.5146509809899511e-15	1.6381793142768727e-17
20100000	0.002282839333139577	-7.434996127957781e-22	-4.1457774532802474e-21	3.8583321360627296e-13	1.8998107764268808e-14	0.005434321332928602	-1.3883912907097856e-20	4.437932098852707e-18	4.4047829815061605e-17	1.5146509809899511e-15	1.6381793142768727e-17
20200000	0.002282839333139577	-7.434996127957781e-22	-4.1457774532802474e-21	3.8583321360627296e-13	1.8998107764268808e-14	0.005434321332928602	-1.3883912314832723e-20	4.437932098852707e-18	4.4047829815061605e-17	1.5146509809899511e-15	1.6381793142768727e-17
20300000	0.002282839333139577	-7.434996127957781e-22	-4.1457774532802474e-21	3.8583321360627296e-13	1.8998107764268808e-14	0.005434321332928602	-1.388391172256759e-20	4.437932098852707e-18	4.4047829815061605e-17	1.5146509809899511e-15	1.6381793142768727e-17
20400000	0.002282839333139577	-7.434996127957781e-22	-4.1457774532802474e-21	3.8583321360627296e-13	1.8998107764268808e-14	0.005434321332928602	-1.3883911130302456e-20	4.437932098852707e-18	4.4047829815061605e-17	1.5146509809899511e-15	1.6381793142768727e-17
20500000	0.002282839333139577	-7.434996127957781e-22	-4.1457774532802474e-21	3.8583321360627296e-13	1.8998107764268808e-14	0.005434321332928602	-1.3883910538037323e-20	4.437932098852707e-18	4.4047829815061605e-17	1.5146509809899511e-15	1.6381793142768727e-17
20600000	0.002282839333139577	-7.434996127957781e-22	-4.1457774532802474e-21	3.8583321360627296e-13	1.8998107764268805e-14	0.005434321332928602	-1.388390994577219e-20	4.437932098852707e-18	4.4047829815061605e-17	1.5146509809899511e-15	1.6381793142768727e-17
20700000	0.002282839333139577	-7.434996127957781e-22	-4.1457774532802474e-21	3.8583321360627296e-13	1.8998107764268805e-14	0.005434321332928602	-1.3883909353507057e-20	4.437932098852707e-18	4.4047829815061605e-17	1.5146509809899511e-15	1.6381793142768727e-17
20800000	0.002282839333139577	-7.434996127957781e-22	-4.1457774532802474e-21	3.8583321360627296e-13	1.8998107764268805e-14	0.005434321332928602	-1.3883908761241923e-20	4.437932098852707e-18	4.4047829815061605e-17	1.5146509809899511e-15	1.6381793142768727e-17
20900000	0.002282839333139577	-7.434996127957781e-22	-4.1457774532802474e-21	3.8583321360627296e-13	1.8998107764268805e-14	0.005434321332928602	-1.388390816897679e-20	4.437932098852707e-18	4.4047829815061605e-17	1.5146509809899511e-15	1.6381793142768727e-17
21000000	0.002282839333139577	-7.434996127957781e-22	-4.1457774532802474e-21	3.8583321360627296e-13	1.8998107764268805e-14	0.005434321332928602	-1.3883907576711657e-20	4.437932098852707e-18	4.4047829815061605e-17	1.5146509809899511e-15	1.6381793142768727e-17
21100000	0.002282839333139577	-7.434996127957781e-22	-4.1457774532802474e-21	3.8583321360627296e-13	1.8998107764268805e-14	0.005434321332928602	-1.388390698444652e-20	4.437932098852707e-18	4.4047829815061605e-17	1.5146509809899511e-15	1.6381793142768727e-17
21200000	0.002282839333139577	-7.434996127957781e-22	-4.1457774532802474e-21	3.8583321360627296e-13	1.8998107764268805e-14	0.005434321332928602	-1.3883906392181388e-20	4.437932098852707e-18	4.4047829815061605e-17	1.5146509809899511e-15	1.6381793142768727e-17
21300000	0.002282839333139577	-7.434996127957781e-22	-4.1457774532802474e-21	3.8583321360627296e-13	1.8998107764268805e-14	0.005434321332928602	-1.3883905799916254e-20	4.437932098852707e-18	4.4047829815061605e-17	1.5146509809899511e-15	1.6381793142768727e-17
21400000	0.002282839333139577	-7.434996127957781e-22	-4.1457774532802474e-21	3.8583321360627296e-13	1.8998107764268805e-14	0.005434321332928602	-1.388390520765112e-20	4.437932098852707e-18	4.4047829815061605e-17	1.5146509809899511e-15	1.6381793142768727e-17
21500000	0.002282839333139577	-7.434996127957781e-22	-4.1457774532802474e-21	3.8583321360627296e-13	1.8998107764268805e-14	0.005434321332928602	-1.3883904615385988e-20	4.437932098852707e-18	4.4047829815061605e-17	1.5146509809899511e-15	1.6381793142768727e-17
21600000	0.002282839333139577	-7.434996127957781e-22	-4.1457774532802474e-21	3.8583321360627296e-13	1.8998107764268805e-14	0.005434321332928602	-1.3883904023120855e-20	4.437932098852707e-18	4.4047829815061605e-17	1.5146509809899511e-15	1.6381793142768727e-17
21700000	0.002282839333139577	-7.434996127957781e-22	-4.1457774532802474e-21	3.8583321360627296e-13	1.8998107764268805e-14	0.005434321332928602	-1.388390343085572e-20	4.437932098852707e-18	4.4047829815061605e-17	1.5146509809899511e-15	1.6381793142768727e-17
21800000	0.002282839333139577	-7.434996127957781e-22	-4.1457774532802474e-21	3.8583321360627296e-13	1.8998107764268805e-14	0.005434321332928602	-1.3883902838590588e-20	4.437932098852707e-18	4.4047829815061605e-17	1.5146509809899511e-15	1.6381793142768727e-17
21900000	0.002282839333139577	-7.434996127957781e-22	-4.1457774532802474e-21	3.8583321360627296e-13	1.8998107764268805e-14	0.005434321332928602	-1.3883902246325455e-20	4.437932098852707e-18	4.4047829815061605e-17	1.5146509809899511e-15	1.6381793142768727e-17
22000000	0.002282839333139577	-7.434996127957781e-22	-4.1457774532802474e-21	3.8583321360627296e-13	1.8998107764268805e-14	0.005434321332928602	-1.3883901654060322e-20	4.437932098852707e-18	4.4047829815061605e-17	1.5146509809899511e-15	1.6381793142768727e-17
22100000	0.002282839333139577	-7.434996127957781e-22	-4.1457774532802474e-21	3.8583321360627296e-13	1.8998107764268805e-14	0.005434321332928602	-1.388390106179519e-20	4.437932098852707e-18	4.4047829815061605e-17	1.5146509809899511e-15	1.6381793142768727e-17
22200000	0.002282839333139577	-7.434996127957781e-22	-4.1457774532802474e-21	3.8583321360627296e-13	1.8998107764268805e-14	0.005434321332928602	-1.3883900469530055e-20	4.437932098852707e-18	4.4047829815061605e-17	1.5146509809899511e-15	1.6381793142768727e-17
22300000	0.002282839333139577	-7.434996127957781e-22	-4.1457774532802474e-21	3.8583321360627296e-13	1.8998107764268805e-14	0.005434321332928602	-1.3883899877264922e-20	4.437932098852707e-18	4.4047829815061605e-17	1.5146509809899511e-15	1.6381793142768727e-17
22400000	0.002282839333139577	-7.434996127957781e-22	-4.1457774532802474e-21	3.8583321360627296e-13	1.8998107764268805e-14	0.005434321332928602	-1.388389928499979e-20	4.437932098852707e-18	4.4047829815061605e-17	1.5146509809899511e-15	1.6381793142768727e-17
22500000	0.002282839333139577	-7.434996127957781e-22	-4.1457774532802474e-21	3.8583321360627296e-13	1.8998107764268805e-14	0.005434321332928602	-1.3883898692734656e-20	4.437932098852707e-18	4.4047829815061605e-17	1.5146509809899511e-15	1.6381793142768727e-17
22600000	0.002282839333139577	-7.434996127957781e-22	-4.1457774532802474e-21	3.8583321360627296e-13	1.8998107764268805e-14	0.005434321332928602	-1.3883898100469523e-20	4.437932098852707e-18	4.4047829815061605e-17	1.5146509809899511e-15	1.6381793142768727e-17
22700000	0.002282839333139577	-7.434996127957781e-22	-4.1457774532802474e-21	3.8583321360627296e-13	1.8998107764268805e-14	0.005434321332928602	-1.388389750820439e-20	4.437932098852707e-18	4.4047829815061605e-17	1.5146509809899511e-15	1.6381793142768727e-17
22800000	0.002282839333139577	-7.434996127957781e-22	-4.1457774532802474e-21	3.8583321360627296e-13	1.8998107764268805e-14	0.005434321332928602	-1.3883896915939256e-20	4.437932098852707e-18	4.4047829815061605e-17	1.5146509809899511e-15	1.6381793142768727e-17
22900000	0.002282839333139577	-7.434996127957781e-22	-4.1457774532802474e-21	3.8583321360627296e-13	1.8998107764268805e-14	0.005434321332928602	-1.3883896323674123e-20	4.437932098852707e-18	4.4047829815061605e-17	1.5146509809899511e-15	1.6381793142768727e-17
23000000	0.002282839333139577	-7.434996127957781e-22	-4.1457774532802474e-21	3.8583321360627296e-13	1.8998107764268805e-14	0.005434321332928602	-1.388389573140899e-20	4.437932098852707e-18	4.4047829815061605e-17	1.5146509809899511e-15	1.6381793142768727e-17
23100000	0.002282839333139577	-7.434996127957781e-22	-4.1457774532802474e-21	3.8583321360627296e-13	1.8998107764268805e-14	0.005434321332928602	-1.3883895139143856e-20	4.437932098852707e-18	4.4047829815061605e-17	1.5146509809899511e-15	1.6381793142768727e-17
23200000	0.002282839333139577	-7.434996127957781e-22	-4.1457774532802474e-21	3.8583321360627296e-13	1.8998107764268805e-14	0.005434321332928602	-1.3883894546878723e-20	4.437932098852707e-18	4.4047829815061605e-17	1.5146509809899511e-15	1.6381793142768727e-17
23300000	0.002282839333139577	-7.434996127957781e-22	-4.1457774532802474e-21	3.8583321360627296e-13	1.8998107764268805e-14	0.005434321332928602	-1.388389395461359e-20	4.437932098852707e-18	4.4047829815061605e-17	1.5146509809899511e-15	1.6381793142768727e-17
23400000	0.002282839333139577	-7.434996127957781e-22	-4.1457774532802474e-21	3.8583321360627296e-13	1.8998107764268805e-14	0.005434321332928602	-1.3883893362348457e-20	4.437932098852707e-18	4.4047829815061605e-17	1.5146509809899511e-15	1.6381793142768727e-17
23500000	0.002282839333139577	-7.434996127957781e-22	-4.1457774532802474e-21	3.8583321360627296e-13	1.8998107764268805e-14	0.005434321332928602	-1.388389277008332e-20	4.437932098852707e-18	4.4047829815061605e-17	1.5146509809899511e-15	1.6381793142768727e-17
23600000	0.002282839333139577	-7.434996127957781e-22	-4.1457774532802474e-21	3.8583321360627296e-13	1.8998107764268805e-14	0.005434321332928602	-1.3883892177818187e-20	4.437932098852707e-18	4.4047829815061605e-17	1.5146509809899511e-15	1.6381793142768727e-17
23700000	0.002282839333139577	-7.434996127957781e-22	-4.1457774532802474e-21	3.8583321360627296e-13	1.8998107764268805e-14	0.005434321332928602	-1.3883891585553054e-20	4.437932098852707e-18	4.4047829815061605e-17	1.5146509809899511e-15	1.6381793142768727e-17
23800000	0.002282839333139577	-7.434996127957781e-22	-4.1457774532802474e-21	3.8583321360627296e-13	1.8998107764268805e-14	0.005434321332928602	-1.388389099328792e-20	4.437932098852707e-18	4.4047829815061605e-17	1.5146509809899511e-15	1.6381793142768727e-17
23900000	0.002282839333139577	-7.434996127957781e-22	-4.1457774532802474e-21	3.8583321360627296e-13	1.8998107764268805e-14	0.005434321332928602	-1.3883890401022788e-20	4.437932098852707e-18	4.4047829815061605e-17	1.5146509809899511e-15	1.6381793142768727e-17
24000000	0.002282839333139577	-7.434996127957781e-22	-4.1457774532802474e-21	3.8583321360627296e-13	1.8998107764268805e-14	0.005434321332928602	-1.3883889808757654e-20	4.437932098852707e-18	4.4047829815061605e-17	1.5146509809899511e-15	1.6381793142768727e-17
24100000	0.002282839333139577	-7.434996127957781e-22	-4.1457774532802474e-21	3.8583321360627296e-13	1.8998107764268805e-14	0.005434321332928602	-1.388388921649252e-20	4.437932098852707e-18	4.4047829815061605e-17	1.5146509809899511e-15	1.6381793142768727e-17
24200000	0.002282839333139577	-7.434996127957781e-22	-4.1457774532802474e-21	3.8583321360627296e-13	1.8998107764268805e-14	0.005434321332928602	-1.3883888624227388e-20	4.437932098852707e-18	4.4047829815061605e-17	1.5146509809899511e-15	1.6381793142768727e-17
24300000	0.002282839333139577	-7.434996127957781e-22	-4.1457774532802474e-21	3.8583321360627296e-13	1.8998107764268805e-14	0.005434321332928602	-1.3883888031962255e-20	4.437932098852707e-18	4.4047829815061605e-17	1.5146509809899511e-15	1.6381793142768727e-17
24400000	0.002282839333139577	-7.434996127957781e-22	-4.1457774532802474e-21	3.8583321360627296e-13	1.8998107764268805e-14	0.005434321332928602	-1.3883887439697122e-20	4.437932098852707e-18	4.4047829815061605e-17	1.5146509809899511e-15	1.6381793142768727e-17
24500000	0.002282839333139577	-7.434996127957781e-22	-4.1457774532802474e-21	3.8583321360627296e-13	1.8998107764268805e-14	0.005434321332928602	-1.3883886847431988e-20	4.437932098852707e-18	4.4047829815061605e-17	1.5146509809899511e-15	1.6381793142768727e-17
24600000	0.002282839333139577	-7.434996127957781e-22	-4.1457774532802474e-21	3.8583321360627296e-13	1.8998107764268805e-14	0.005434321332928602	-1.3883886255166855e-20	4.437932098852707e-18	4.4047829815061605e-17	1.5146509809899511e-15	1.6381793142768727e-17
24700000	0.002282839333139577	-7.434996127957781e-22	-4.1457774532802474e-21	3.8583321360627296e-13	1.8998107764268805e-14	0.005434321332928602	-1.3883885662901722e-20	4.437932098852707e-18	4.4047829815061605e-17	1.5146509809899511e-15	1.6381793142768727e-17
24800000	0.002282839333139577	-7.434996127957781e-22	-4.1457774532802474e-21	3.8583321360627296e-13	1.8998107764268805e-14	0.005434321332928602	-1.388388507063659e-20	4.437932098852707e-18	4.4047829815061605e-17	1.5146509809899511e-15	1.6381793142768727e-17
24900000	0.002282839333139577	-7.434996127957781e-22	-4.1457774532802474e-21	3.8583321360627296e-13	1.8998107764268805e-14	0.005434321332928602	-1.3883884478371456e-20	4.437932098852707e-18	4.4047829815061605e-17	1.5146509809899511e-15	1.6381793142768727e-17
25000000	0.002282839333139577	-7.434996127957781e-22	-4.1457774532802474e-21	3.8583321360627296e-13	1.8998107764268805e-14	0.005434321332928602	-1.3883883886106322e-20	4.437932098852707e-18	4.4047829815061605e-17	1.5146509809899511e-15	1.6381793142768727e-17
25100000	0.002282839333139577	-7.434996127957781e-22	-4.1457774532802474e-21	3.8583321360627296e-13	1.8998107764268805e-14	0.005434321332928602	-1.388388329384119e-20	4.437932098852707e-18	4.4047829815061605e-17	1.5146509809899511e-15	1.6381793142768727e-17
25200000	0.002282839333139577	-7.434996127957781e-22	-4.1457774532802474e-21	3.8583321360627296e-13	1.8998107764268805e-14	0.005434321332928602	-1.3883882701576056e-20	4.437932098852707e-18	4.4047829815061605e-17	1.5146509809899511e-15	1.6381793142768727e-17
25300000	0.002282839333139577	-7.434996127957781e-22	-4.1457774532802474e-21	3.8583321360627296e-13	1.8998107764268805e-14	0.005434321332928602	-1.3883882109310923e-20	4.437932098852707e-18	4.4047829815061605e-17	1.5146509809899511e-15	1.6381793142768727e-17
25400000	0.002282839333139577	-7.434996127957781e-22	-4.1457774532802474e-21	3.8583321360627296e-13	1.8998107764268805e-14	0.005434321332928602	-1.388388151704579e-20	4.437932098852707e-18	4.4047829815061605e-17	1.5146509809899511e-15	1.6381793142768727e-17
25500000	0.002282839333139577	-7.434996127957781e-22	-4.1457774532802474e-21	3.8583321360627296e-13	1.8998107764268805e-14	0.005434321332928602	-1.3883880924780656e-20	4.437932098852707e-18	4.4047829815061605e-17	1.5146509809899511e-15	1.6381793142768727e-17
25600000	0.002282839333139577	-7.434996127957781e-22	-4.1457774532802474e-21	3.8583321360627296e-13	1.8998107764268805e-14	0.005434321332928602	-1.3883880332515523e-20	4.437932098852707e-18	4.4047829815061605e-17	1.5146509809899511e-15	1.6381793142768727e-17
25700000	0.002282839333139577	-7.434996127957781e-22	-4.1457774532802474e-21	3.8583321360627296e-13	1.8998107764268805e-14	0.005434321332928602	-1.388387974025039e-20	4.437932098852707e-18	4.4047829815061605e-17	1.5146509809899511e-15	1.6381793142768727e-17
25800000	0.002282839333139577	-7.434996127957781e-22	-4.1457774532802474e-21	3.8583321360627296e-13	1.8998107764268805e-14	0.005434321332928602	-1.3883879147985257e-20	4.437932098852707e-18	4.4047829815061605e-17	1.5146509809899511e-15	1.6381793142768727e-17
25900000	0.002282839333139577	-7.434996127957781e-22	-4.1457774532802474e-21	3.8583321360627296e-13	1.8998107764268805e-14	0.005434321332928602	-1.3883878555720123e-20	4.437932098852707e-18	4.4047829815061605e-17	1.5146509809899511e-15	1.6381793142768727e-17
26000000	0.002282839333139577	-7.434996127957781e-22	-4.1457774532802474e-21	3.8583321360627296e-13	1.8998107764268805e-14	0.005434321332928602	-1.3883877963454987e-20	4.437932098852707e-18	4.4047829815061605e-17	1.5146509809899511e-15	1.6381793142768727e-17
26100000	0.002282839333139577	-7.434996127957781e-22	-4.1457774532802474e-21	3.8583321360627296e-13	1.8998107764268805e-14	0.005434321332928602	-1.3883877371189854e-20	4.437932098852707e-18	4.4047829815061605e-17	1.5146509809899511e-15	1.6381793142768727e-17
26200000	0.002282839333139577	-7.434996127957781e-22	-4.1457774532802474e-21	3.8583321360627296e-13	1.8998107764268805e-14	0.005434321332928602	-1.388387677892472e-20	4.437932098852707e-18	4.4047829815061605e-17	1.5146509809899511e-15	1.6381793142768727e-17
26300000	0.002282839333139577	-7.434996127957781e-22	-4.1457774532802474e-21	3.8583321360627296e-13	1.8998107764268805e-14	0.005434321332928602	-1.3883876186659587e-20	4.437932098852707e-18	4.4047829815061605e-17	1.5146509809899511e-15	1.6381793142768727e-17
26400000	0.002282839333139577	-7.434996127957781e-22	-4.1457774532802474e-21	3.8583321360627296e-13	1.8998107764268805e-14	0.005434321332928602	-1.3883875594394454e-20	4.437932098852707e-18	4.4047829815061605e-17	1.5146509809899511e-15	1.6381793142768727e-17
26500000	0.002282839333139577	-7.434996127957781e-22	-4.1457774532802474e-21	3.8583321360627296e-13	1.8998107764268805e-14	0.005434321332928602	-1.388387500212932e-20	4.437932098852707e-18	4.4047829815061605e-17	1.5146509809899511e-15	1.6381793142768727e-17
26600000	0.002282839333139577	-7.434996127957781e-22	-4.1457774532802474e-21	3.8583321360627296e-13	1.8998107764268805e-14	0.005434321332928602	-1.3883874409864188e-20	4.437932098852707e-18	4.4047829815061605e-17	1.5146509809899511e-15	1.6381793142768727e-17
26700000	0.002282839333139577	-7.434996127957781e-22	-4.1457774532802474e-21	3.8583321360627296e-13	1.8998107764268805e-14	0.005434321332928602	-1.3883873817599055e-20	4.437932098852707e-18	4.4047829815061605e-17	1.5146509809899511e-15	1.6381793142768727e-17
26800000	0.002282839333139577	-7.434996127957781e-22	-4.1457774532802474e-21	3.8583321360627296e-13	1.8998107764268805e-14	0.005434321332928602	-1.388387322533392e-20	4.437932098852707e-18	4.4047829815061605e-17	1.5146509809899511e-15	1.6381793142768727e-17
26900000	0.002282839333139577	-7.434996127957781e-22	-4.1457774532802474e-21	3.8583321360627296e-13	1.8998107764268805e-14	0.005434321332928602	-1.3883872633068788e-20	4.437932098852707e-18	4.4047829815061605e-17	1.5146509809899511e-15	1.6381793142768727e-17
27000000	0.002282839333139577	-7.434996127957781e-22	-4.1457774532802474e-21	3.8583321360627296e-13	1.8998107764268805e-14	0.005434321332928602	-1.3883872040803655e-20	4.437932098852707e-18	4.4047829815061605e-17	1.5146509809899511e-15	1.6381793142768727e-17
27100000	0.002282839333139577	-7.434996127957781e-22	-4.1457774532802474e-21	3.8583321360627296e-13	1.8998107764268805e-14	0.005434321332928602	-1.3883871448538522e-20	4.437932098852707e-18	4.4047829815061605e-17	1.5146509809899511e-15	1.6381793142768727e-17
27200000	0.002282839333139577	-7.434996127957781e-22	-4.1457774532802474e-21	3.8583321360627296e-13	1.8998107764268805e-14	0.005434321332928602	-1.388387085627339e-20	4.437932098852707e-18	4.4047829815061605e-17	1.5146509809899511e-15	1.6381793142768727e-17
27300000	0.002282839333139577	-7.434996127957781e-22	-4.1457774532802474e-21	3.8583321360627296e-13	1.8998107764268805e-14	0.005434321332928602	-1.3883870264008255e-20	4.437932098852707e-18	4.4047829815061605e-17	1.5146509809899511e-15	1.6381793142768727e-17
27400000	0.002282839333139577	-7.434996127957781e-22	-4.1457774532802474e-21	3.8583321360627296e-13	1.8998107764268805e-14	0.005434321332928602	-1.3883869671743122e-20	4.437932098852707e-18	4.4047829815061605e-17	1.5146509809899511e-15	1.6381793142768727e-17
27500000	0.002282839333139577	-7.434996127957781e-22	-4.1457774532802474e-21	3.8583321360627296e-13	1.8998107764268805e-14	0.005434321332928602	-1.388386907947799e-20	4.437932098852707e-18	4.4047829815061605e-17	1.5146509809899511e-15	1.6381793142768727e-17
27600000	0.002282839333139577	-7.434996127957781e-22	-4.1457774532802474e-21	3.8583321360627296e-13	1.8998107764268805e-14	0.005434321332928602	-1.3883868487212856e-20	4.437932098852707e-18	4.4047829815061605e-17	1.5146509809899511e-15	1.6381793142768727e-17
27700000	0.002282839333139577	-7.434996127957781e-22	-4.1457774532802474e-21	3.8583321360627296e-13	1.8998107764268805e-14	0.005434321332928602	-1.3883867894947722e-20	4.437932098852707e-18	4.4047829815061605e-17	1.5146509809899511e-15	1.6381793142768727e-17
27800000	0.002282839333139577	-7.434996127957781e-22	-4.1457774532802474e-21	3.8583321360627296e-13	1.8998107764268805e-14	0.005434321332928602	-1.388386730268259e-20	4.437932098852707e-18	4.4047829815061605e-17	1.5146509809899511e-15	1.6381793142768727e-17
27900000	0.002282839333139577	-7.434996127957781e-22	-4.1457774532802474e-21	3.8583321360627296e-13	1.8998107764268805e-14	0.005434321332928602	-1.3883866710417456e-20	4.437932098852707e-18	4.4047829815061605e-17	1.5146509809899511e-15	1.6381793142768727e-17
28000000	0.002282839333139577	-7.434996127957781e-22	-4.1457774532802474e-21	3.8583321360627296e-13	1.8998107764268805e-14	0.005434321332928602	-1.3883866118152323e-20	4.437932098852707e-18	4.4047829815061605e-17	1.5146509809899511e-15	1.6381793142768727e-17
28100000	0.002282839333139577	-7.434996127957781e-22	-4.1457774532802474e-21	3.8583321360627296e-13	1.8998107764268805e-14	0.005434321332928602	-1.388386552588719e-20	4.437932098852707e-18	4.4047829815061605e-17	1.5146509809899511e-15	1.6381793142768727e-17
28200000	0.002282839333139577	-7.434996127957781e-22	-4.1457774532802474e-21	3.8583321360627296e-13	1.8998107764268805e-14	0.005434321332928602	-1.3883864933622056e-20	4.437932098852707e-18	4.4047829815061605e-17	1.5146509809899511e-15	1.6381793142768727e-17
28300000	0.002282839333139577	-7.434996127957781e-22	-4.1457774532802474e-21	3.8583321360627296e-13	1.8998107764268805e-14	0.005434321332928602	-1.3883864341356923e-20	4.437932098852707e-18	4.4047829815061605e-17	1.5146509809899511e-15	1.6381793142768727e-17
28400000	0.002282839333139577	-7.434996127957781e-22	-4.1457774532802474e-21	3.8583321360627296e-13	1.8998107764268805e-14	0.005434321332928602	-1.388386374909179e-20	4.437932098852707e-18	4.4047829815061605e-17	1.5146509809899511e-15	1.6381793142768727e-17
28500000	0.002282839333139577	-7.434996127957781e-22	-4.1457774532802474e-21	3.8583321360627296e-13	1.8998107764268805e-14	0.005434321332928602	-1.3883863156826654e-20	4.437932098852707e-18	4.4047829815061605e-17	1.5146509809899511e-15	1.6381793142768727e-17
28600000	0.002282839333139577	-7.434996127957781e-22	-4.1457774532802474e-21	3.8583321360627296e-13	1.8998107764268805e-14	0.005434321332928602	-1.388386256456152e-20	4.437932098852707e-18	4.4047829815061605e-17	1.5146509809899511e-15	1.6381793142768727e-17
28700000	0.002282839333139577	-7.434996127957781e-22	-4.1457774532802474e-21	3.8583321360627296e-13	1.8998107764268805e-14	0.005434321332928602	-1.3883861972296387e-20	4.437932098852707e-18	4.4047829815061605e-17	1.5146509809899511e-15	1.6381793142768727e-17
28800000	0.002282839333139577	-7.434996127957781e-22	-4.1457774532802474e-21	3.8583321360627296e-13	1.8998107764268805e-14	0.005434321332928602	-1.3883861380031254e-20	4.437932098852707e-18	4.4047829815061605e-17	1.5146509809899511e-15	1.6381793142768727e-17
28900000	0.002282839333139577	-7.434996127957781e-22	-4.1457774532802474e-21	3.8583321360627296e-13	1.8998107764268805e-14	0.005434321332928602	-1.388386078776612e-20	4.437932098852707e-18	4.4047829815061605e-17	1.5146509809899511e-15	1.6381793142768727e-17
29000000	0.002282839333139577	-7.434996127957781e-22	-4.1457774532802474e-21	3.8583321360627296e-13	1.8998107764268805e-14	0.005434321332928602	-1.3883860195500988e-20	4.437932098852707e-18	4.4047829815061605e-17	1.5146509809899511e-15	1.6381793142768727e-17
29100000	0.002282839333139577	-7.434996127957781e-22	-4.1457774532802474e-21	3.8583321360627296e-13	1.8998107764268805e-14	0.005434321332928602	-1.3883859603235854e-20	4.437932098852707e-18	4.4047829815061605e-17	1.5146509809899511e-15	1.6381793142768727e-17
29200000	0.002282839333139577	-7.434996127957781e-22	-4.1457774532802474e-21	3.8583321360627296e-13	1.8998107764268805e-14	0.005434321332928602	-1.388385901097072e-20	4.437932098852707e-18	4.4047829815061605e-17	1.5146509809899511e-15	1.6381793142768727e-17
29300000	0.002282839333139577	-7.434996127957781e-22	-4.1457774532802474e-21	3.8583321360627296e-13	1.8998107764268805e-14	0.005434321332928602	-1.3883858418705588e-20	4.437932098852707e-18	4.4047829815061605e-17	1.5146509809899511e-15	1.6381793142768727e-17
29400000	0.002282839333139577	-7.434996127957781e-22	-4.1457774532802474e-21	3.8583321360627296e-13	1.8998107764268805e-14	0.005434321332928602	-1.3883857826440455e-20	4.437932098852707e-18	4.4047829815061605e-17	1.5146509809899511e-15	1.6381793142768727e-17
29500000	0.002282839333139577	-7.434996127957781e-22	-4.1457774532802474e-21	3.8583321360627296e-13	1.8998107764268805e-14	0.005434321332928602	-1.388385723417532e-20	4.437932098852707e-18	4.4047829815061605e-17	1.5146509809899511e-15	1.6381793142768727e-17
29600000	0.002282839333139577	-7.434996127957781e-22	-4.1457774532802474e-21	3.8583321360627296e-13	1.8998107764268805e-14	0.005434321332928602	-1.3883856641910188e-20	4.437932098852707e-18	4.4047829815061605e-17	1.5146509809899511e-15	1.6381793142768727e-17
29700000	0.002282839333139577	-7.434996127957781e-22	-4.1457774532802474e-21	3.8583321360627296e-13	1.8998107764268805e-14	0.005434321332928602	-1.3883856049645055e-20	4.437932098852707e-18	4.4047829815061605e-17	1.5146509809899511e-15	1.638179314276873e-17
29800000	0.002282839333139577	-7.434996127957781e-22	-4.1457774532802474e-21	3.858332136062729e-13	1.8998107764268805e-14	0.005434321332928602	-1.3883855457379922e-20	4.437932098852707e-18	4.4047829815061605e-17	1.5146509809899511e-15	1.638179314276873e-17
29900000	0.002282839333139577	-7.434996127957781e-22	-4.1457774532802474e-21	3.858332136062729e-13	1.8998107764268805e-14	0.005434321332928602	-1.388385486511479e-20	4.437932098852707e-18	4.4047829815061605e-17	1.5146509809899511e-15	1.638179314276873e-17
30000000	0.002282839333139577	-7.434996127957781e-22	-4.1457774532802474e-21	3.858332136062729e-13	1.8998107764268805e-14	0.005434321332928602	-1.3883854272849655e-20	4.437932098852707e-18	4.4047829815061605e-17	1.5146509809899511e-15	1.638179314276873e-17
30100000	0.002282839333139577	-7.434996127957781e-22	-4.1457774532802474e-21	3.858332136062729e-13	1.8998107764268805e-14	0.005434321332928602	-1.3883853680584522e-20	4.437932098852707e-18	4.4047829815061605e-17	1.5146509809899511e-15	1.638179314276873e-17
30200000	0.002282839333139577	-7.434996127957781e-22	-4.1457774532802474e-21	3.858332136062729e-13	1.8998107764268805e-14	0.005434321332928602	-1.388385308831939e-20	4.437932098852707e-18	4.4047829815061605e-17	1.5146509809899511e-15	1.638179314276873e-17
30300000	0.002282839333139577	-7.434996127957781e-22	-4.1457774532802474e-21	3.858332136062729e-13	1.8998107764268805e-14	0.005434321332928602	-1.3883852496054256e-20	4.437932098852707e-18	4.4047829815061605e-17	1.5146509809899511e-15	1.638179314276873e-17
30400000	0.002282839333139577	-7.434996127957781e-22	-4.1457774532802474e-21	3.858332136062729e-13	1.8998107764268805e-14	0.005434321332928602	-1.3883851903789123e-20	4.437932098852707e-18	4.4047829815061605e-17	1.5146509809899511e-15	1.638179314276873e-17
30500000	0.002282839333139577	-7.434996127957781e-22	-4.1457774532802474e-21	3.858332136062729e-13	1.8998107764268805e-14	0.005434321332928602	-1.388385131152399e-20	4.437932098852707e-18	4.4047829815061605e-17	1.5146509809899511e-15	1.638179314276873e-17
30600000	0.002282839333139577	-7.434996127957781e-22	-4.1457774532802474e-21	3.858332136062729e-13	1.8998107764268805e-14	0.005434321332928602	-1.3883850719258856e-20	4.437932098852707e-18	4.4047829815061605e-17	1.5146509809899511e-15	1.638179314276873e-17
30700000	0.002282839333139577	-7.434996127957781e-22	-4.1457774532802474e-21	3.858332136062729e-13	1.8998107764268805e-14	0.005434321332928602	-1.3883850126993723e-20	4.437932098852707e-18	4.4047829815061605e-17	1.5146509809899511e-15	1.638179314276873e-17
30800000	0.002282839333139577	-7.434996127957781e-22	-4.1457774532802474e-21	3.858332136062729e-13	1.8998107764268805e-14	0.005434321332928602	-1.388384953472859e-20	4.437932098852707e-18	4.4047829815061605e-17	1.5146509809899511e-15	1.638179314276873e-17
30900000	0.002282839333139577	-7.434996127957781e-22	-4.1457774532802474e-21	3.858332136062729e-13	1.8998107764268805e-14	0.005434321332928602	-1.3883848942463456e-20	4.437932098852707e-18	4.4047829815061605e-17	1.5146509809899511e-15	1.638179314276873e-17
31000000	0.002282839333139577	-7.434996127957781e-22	-4.1457774532802474e-21	3.858332136062729e-13	1.8998107764268805e-14	0.005434321332928602	-1.3883848350198323e-20	4.437932098852707e-18	4.4047829815061605e-17	1.5146509809899511e-15	1.638179314276873e-17
31100000	0.002282839333139577	-7.434996127957781e-22	-4.1457774532802474e-21	3.858332136062729e-13	1.8998107764268805e-14	0.005434321332928602	-1.3883847757933187e-20	4.437932098852707e-18	4.4047829815061605e-17	1.5146509809899511e-15	1.638179314276873e-17
31200000	0.002282839333139577	-7.434996127957781e-22	-4.1457774532802474e-21	3.858332136062729e-13	1.8998107764268805e-14	0.005434321332928602	-1.3883847165668054e-20	4.437932098852707e-18	4.4047829815061605e-17	1.5146509809899511e-15	1.638179314276873e-17
31300000	0.002282839333139577	-7.434996127957781e-22	-4.1457774532802474e-21	3.858332136062729e-13	1.8998107764268805e-14	0.005434321332928602	-1.388384657340292e-20	4.437932098852707e-18	4.4047829815061605e-17	1.5146509809899511e-15	1.638179314276873e-17
31400000	0.002282839333139577	-7.434996127957781e-22	-4.1457774532802474e-21	3.858332136062729e-13	1.8998107764268805e-14	0.005434321332928602	-1.3883845981137787e-20	4.437932098852707e-18	4.4047829815061605e-17	1.5146509809899511e-15	1.638179314276873e-17
31500000	0.002282839333139577	-7.434996127957781e-22	-4.1457774532802474e-21	3.858332136062729e-13	1.8998107764268805e-14	0.005434321332928602	-1.3883845388872654e-20	4.437932098852707e-18	4.4047829815061605e-17	1.5146509809899511e-15	1.638179314276873e-17
31600000	0.002282839333139577	-7.434996127957781e-22	-4.1457774532802474e-21	3.858332136062729e-13	1.8998107764268805e-14	0.005434321332928602	-1.388384479660752e-20	4.437932098852707e-18	4.4047829815061605e-17	1.5146509809899511e-15	1.638179314276873e-17
31700000	0.002282839333139577	-7.434996127957781e-22	-4.1457774532802474e-21	3.858332136062729e-13	1.8998107764268805e-14	0.005434321332928602	-1.3883844204342388e-20	4.437932098852707e-18	4.4047829815061605e-17	1.5146509809899511e-15	1.638179314276873e-17
31800000	0.002282839333139577	-7.434996127957781e-22	-4.1457774532802474e-21	3.858332136062729e-13	1.8998107764268805e-14	0.005434321332928602	-1.3883843612077254e-20	4.437932098852707e-18	4.4047829815061605e-17	1.5146509809899511e-15	1.638179314276873e-17
31900000	0.002282839333139577	-7.434996127957781e-22	-4.1457774532802474e-21	3.858332136062729e-13	1.8998107764268805e-14	0.005434321332928602	-1.388384301981212e-20	4.437932098852707e-18	4.4047829815061605e-17	1.5146509809899511e-15	1.638179314276873e-17
32000000	0.002282839333139577	-7.434996127957781e-22	-4.1457774532802474e-21	3.858332136062729e-13	1.8998107764268805e-14	0.005434321332928602	-1.3883842427546988e-20	4.437932098852707e-18	4.4047829815061605e-17	1.5146509809899511e-15	1.638179314276873e-17
32100000	0.002282839333139577	-7.434996127957781e-22	-4.1457774532802474e-21	3.858332136062729e-13	1.8998107764268805e-14	0.005434321332928602	-1.3883841835281855e-20	4.437932098852707e-18	4.4047829815061605e-17	1.5146509809899511e-15	1.638179314276873e-17
32200000	0.002282839333139577	-7.434996127957781e-22	-4.1457774532802474e-21	3.858332136062729e-13	1.8998107764268805e-14	0.005434321332928602	-1.3883841243016722e-20	4.437932098852707e-18	4.4047829815061605e-17	1.5146509809899511e-15	1.638179314276873e-17
32300000	0.002282839333139577	-7.434996127957781e-22	-4.1457774532802474e-21	3.858332136062729e-13	1.8998107764268805e-14	0.005434321332928602	-1.3883840650751588e-20	4.437932098852707e-18	4.4047829815061605e-17	1.5146509809899511e-15	1.638179314276873e-17
32400000	0.002282839333139577	-7.434996127957781e-22	-4.1457774532802474e-21	3.858332136062729e-13	1.8998107764268805e-14	0.005434321332928602	-1.3883840058486455e-20	4.437932098852707e-18	4.4047829815061605e-17	1.5146509809899511e-15	1.638179314276873e-17
32500000	0.002282839333139577	-7.434996127957781e-22	-4.1457774532802474e-21	3.858332136062729e-13	1.8998107764268805e-14	0.005434321332928602	-1.3883839466221322e-20	4.437932098852707e-18	4.4047829815061605e-17	1.5146509809899511e-15	1.638179314276873e-17
32600000	0.002282839333139577	-7.434996127957781e-22	-4.1457774532802474e-21	3.858332136062729e-13	1.8998107764268805e-14	0.005434321332928602	-1.388383887395619e-20	4.437932098852707e-18	4.4047829815061605e-17	1.5146509809899511e-15	1.638179314276873e-17
32700000	0.002282839333139577	-7.434996127957781e-22	-4.1457774532802474e-21	3.858332136062729e-13	1.8998107764268805e-14	0.005434321332928602	-1.3883838281691056e-20	4.437932098852707e-18	4.4047829815061605e-17	1.5146509809899511e-15	1.638179314276873e-17
32800000	0.002282839333139577	-7.434996127957781e-22	-4.1457774532802474e-21	3.858332136062729e-13	1.8998107764268805e-14	0.005434321332928602	-1.3883837689425922e-20	4.437932098852707e-18	4.4047829815061605e-17	1.5146509809899511e-15	1.638179314276873e-17
32900000	0.002282839333139577	-7.434996127957781e-22	-4.1457774532802474e-21	3.858332136062729e-13	1.8998107764268805e-14	0.005434321332928602	-1.388383709716079e-20	4.437932098852707e-18	4.4047829815061605e-17	1.5146509809899511e-15	1.638179314276873e-17
33000000	0.002282839333139577	-7.434996127957781e-22	-4.1457774532802474e-21	3.858332136062729e-13	1.8998107764268805e-14	0.005434321332928602	-1.3883836504895656e-20	4.437932098852707e-18	4.4047829815061605e-17	1.5146509809899511e-15	1.638179314276873e-17
33100000	0.002282839333139577	-7.434996127957781e-22	-4.1457774532802474e-21	3.858332136062729e-13	1.8998107764268805e-14	0.005434321332928602	-1.3883835912630523e-20	4.437932098852707e-18	4.4047829815061605e-17	1.5146509809899511e-15	1.638179314276873e-17
33200000	0.002282839333139577	-7.434996127957781e-22	-4.1457774532802474e-21	3.858332136062729e-13	1.8998107764268805e-14	0.005434321332928602	-1.388383532036539e-20	4.437932098852707e-18	4.4047829815061605e-17	1.5146509809899511e-15	1.638179314276873e-17
33300000	0.002282839333139577	-7.434996127957781e-22	-4.1457774532802474e-21	3.858332136062729e-13	1.8998107764268805e-14	0.005434321332928602	-1.3883834728100256e-20	4.437932098852707e-18	4.4047829815061605e-17	1.5146509809899511e-15	1.638179314276873e-17
33400000	0.002282839333139577	-7.434996127957781e-22	-4.1457774532802474e-21	3.858332136062729e-13	1.8998107764268805e-14	0.005434321332928602	-1.3883834135835123e-20	4.437932098852707e-18	4.4047829815061605e-17	1.5146509809899511e-15	1.638179314276873e-17
33500000	0.002282839333139577	-7.434996127957781e-22	-4.1457774532802474e-21	3.858332136062729e-13	1.8998107764268805e-14	0.005434321332928602	-1.3883833543569987e-20	4.437932098852707e-18	4.4047829815061605e-17	1.5146509809899511e-15	1.638179314276873e-17
33600000	0.002282839333139577	-7.434996127957781e-22	-4.1457774532802474e-21	3.858332136062729e-13	1.8998107764268805e-14	0.005434321332928602	-1.3883832951304854e-20	4.437932098852707e-18	4.4047829815061605e-17	1.5146509809899511e-15	1.638179314276873e-17
33700000	0.002282839333139577	-7.434996127957781e-22	-4.1457774532802474e-21	3.858332136062729e-13	1.8998107764268805e-14	0.005434321332928602	-1.388383235903972e-20	4.437932098852707e-18	4.4047829815061605e-17	1.5146509809899511e-15	1.638179314276873e-17
33800000	0.002282839333139577	-7.434996127957781e-22	-4.1457774532802474e-21	3.858332136062729e-13	1.8998107764268805e-14	0.005434321332928602	-1.3883831766774587e-20	4.437932098852707e-18	4.4047829815061605e-17	1.5146509809899511e-15	1.638179314276873e-17
33900000	0.002282839333139577	-7.434996127957781e-22	-4.1457774532802474e-21	3.858332136062729e-13	1.8998107764268805e-14	0.005434321332928602	-1.3883831174509454e-20	4.437932098852707e-18	4.4047829815061605e-17	1.5146509809899511e-15	1.638179314276873e-17
34000000	0.002282839333139577	-7.434996127957781e-22	-4.1457774532802474e-21	3.858332136062729e-13	1.8998107764268805e-14	0.005434321332928602	-1.388383058224432e-20	4.437932098852707e-18	4.4047829815061605e-17	1.5146509809899511e-15	1.638179314276873e-17
34100000	0.002282839333139577	-7.434996127957781e-22	-4.1457774532802474e-21	3.858332136062729e-13	1.8998107764268805e-14	0.005434321332928602	-1.3883829989979187e-20	4.437932098852707e-18	4.4047829815061605e-17	1.5146509809899511e-15	1.638179314276873e-17
34200000	0.002282839333139577	-7.434996127957781e-22	-4.1457774532802474e-21	3.858332136062729e-13	1.8998107764268805e-14	0.005434321332928602	-1.3883829397714054e-20	4.437932098852707e-18	4.4047829815061605e-17	1.5146509809899511e-15	1.638179314276873e-17
34300000	0.002282839333139577	-7.434996127957781e-22	-4.1457774532802474e-21	3.858332136062729e-13	1.8998107764268805e-14	0.005434321332928602	-1.388382880544892e-20	4.437932098852707e-18	4.4047829815061605e-17	1.5146509809899511e-15	1.638179314276873e-17
34400000	0.002282839333139577	-7.434996127957781e-22	-4.1457774532802474e-21	3.858332136062729e-13	1.8998107764268805e-14	0.005434321332928602	-1.3883828213183788e-20	4.437932098852707e-18	4.4047829815061605e-17	1.5146509809899511e-15	1.638179314276873e-17
34500000	0.002282839333139577	-7.434996127957781e-22	-4.1457774532802474e-21	3.858332136062729e-13	1.8998107764268805e-14	0.005434321332928602	-1.3883827620918655e-20	4.437932098852707e-18	4.4047829815061605e-17	1.5146509809899511e-15	1.638179314276873e-17
34600000	0.002282839333139577	-7.434996127957781e-22	-4.1457774532802474e-21	3.858332136062729e-13	1.8998107764268805e-14	0.005434321332928602	-1.388382702865352e-20	4.437932098852707e-18	4.4047829815061605e-17	1.5146509809899511e-15	1.638179314276873e-17
34700000	0.002282839333139577	-7.434996127957781e-22	-4.1457774532802474e-21	3.858332136062729e-13	1.8998107764268805e-14	0.005434321332928602	-1.3883826436388388e-20	4.437932098852707e-18	4.4047829815061605e-17	1.5146509809899511e-15	1.638179314276873e-17
34800000	0.002282839333139577	-7.434996127957781e-22	-4.1457774532802474e-21	3.858332136062729e-13	1.8998107764268805e-14	0.005434321332928602	-1.3883825844123255e-20	4.437932098852707e-18	4.4047829815061605e-17	1.5146509809899511e-15	1.638179314276873e-17
34900000	0.002282839333139577	-7.434996127957781e-22	-4.1457774532802474e-21	3.858332136062729e-13	1.8998107764268805e-14	0.005434321332928602	-1.3883825251858122e-20	4.437932098852707e-18	4.4047829815061605e-17	1.5146509809899511e-15	1.638179314276873e-17
35000000	0.002282839333139577	-7.434996127957781e-22	-4.1457774532802474e-21	3.858332136062729e-13	1.8998107764268805e-14	0.005434321332928602	-1.388382465959299e-20	4.437932098852707e-18	4.4047829815061605e-17	1.5146509809899511e-15	1.638179314276873e-17
35100000	0.002282839333139577	-7.434996127957781e-22	-4.1457774532802474e-21	3.858332136062729e-13	1.8998107764268805e-14	0.005434321332928602	-1.3883824067327855e-20	4.437932098852707e-18	4.4047829815061605e-17	1.5146509809899511e-15	1.638179314276873e-17
35200000	0.002282839333139577	-7.434996127957781e-22	-4.1457774532802474e-21	3.858332136062729e-13	1.8998107764268805e-14	0.005434321332928602	-1.3883823475062722e-20	4.437932098852707e-18	4.4047829815061605e-17	1.5146509809899511e-15	1.638179314276873e-17
35300000	0.002282839333139577	-7.434996127957781e-22	-4.1457774532802474e-21	3.858332136062729e-13	1.8998107764268805e-14	0.005434321332928602	-1.388382288279759e-20	4.437932098852707e-18	4.4047829815061605e-17	1.5146509809899511e-15	1.638179314276873e-17
35400000	0.002282839333139577	-7.434996127957781e-22	-4.1457774532802474e-21	3.858332136062729e-13	1.8998107764268805e-14	0.005434321332928602	-1.3883822290532456e-20	4.437932098852707e-18	4.4047829815061605e-17	1.5146509809899511e-15	1.638179314276873e-17
35500000	0.002282839333139577	-7.434996127957781e-22	-4.1457774532802474e-21	3.858332136062729e-13	1.8998107764268805e-14	0.005434321332928602	-1.3883821698267322e-20	4.437932098852707e-18	4.4047829815061605e-17	1.5146509809899511e-15	1.638179314276873e-17
35600000	0.002282839333139577	-7.434996127957781e-22	-4.1457774532802474e-21	3.858332136062729e-13	1.8998107764268805e-14	0.005434321332928602	-1.388382110600219e-20	4.437932098852707e-18	4.4047829815061605e-17	1.5146509809899511e-15	1.638179314276873e-17
35700000	0.002282839333139577	-7.434996127957781e-22	-4.1457774532802474e-21	3.858332136062729e-13	1.8998107764268805e-14	0.005434321332928602	-1.3883820513737056e-20	4.437932098852707e-18	4.4047829815061605e-17	1.5146509809899511e-15	1.638179314276873e-17
35800000	0.002282839333139577	-7.434996127957781e-22	-4.1457774532802474e-21	3.858332136062729e-13	1.8998107764268805e-14	0.005434321332928602	-1.3883819921471923e-20	4.437932098852707e-18	4.4047829815061605e-17	1.5146509809899511e-15	1.638179314276873e-17
35900000	0.002282839333139577	-7.434996127957781e-22	-4.1457774532802474e-21	3.858332136062729e-13	1.8998107764268805e-14	0.005434321332928602	-1.388381932920679e-20	4.437932098852707e-18	4.4047829815061605e-17	1.5146509809899511e-15	1.638179314276873e-17
36000000	0.002282839333139577	-7.434996127957781e-22	-4.1457774532802474e-21	3.858332136062729e-13	1.8998107764268805e-14	0.005434321332928602	-1.3883818736941653e-20	4.437932098852707e-18	4.4047829815061605e-17	1.5146509809899511e-15	1.638179314276873e-17
36100000	0.002282839333139577	-7.434996127957781e-22	-4.1457774532802474e-21	3.858332136062729e-13	1.8998107764268805e-14	0.005434321332928602	-1.388381814467652e-20	4.437932098852707e-18	4.4047829815061605e-17	1.5146509809899511e-15	1.638179314276873e-17
36200000	0.002282839333139577	-7.434996127957781e-22	-4.1457774532802474e-21	3.858332136062729e-13	1.8998107764268805e-14	0.005434321332928602	-1.3883817552411387e-20	4.437932098852707e-18	4.4047829815061605e-17	1.5146509809899511e-15	1.638179314276873e-17
36300000	0.002282839333139577	-7.434996127957781e-22	-4.1457774532802474e-21	3.858332136062729e-13	1.8998107764268805e-14	0.005434321332928602	-1.3883816960146254e-20	4.437932098852707e-18	4.4047829815061605e-17	1.5146509809899511e-15	1.638179314276873e-17
36400000	0.002282839333139577	-7.434996127957781e-22	-4.1457774532802474e-21	3.858332136062729e-13	1.8998107764268805e-14	0.005434321332928602	-1.388381636788112e-20	4.437932098852707e-18	4.4047829815061605e-17	1.5146509809899511e-15	1.638179314276873e-17
36500000	0.002282839333139577	-7.434996127957781e-22	-4.1457774532802474e-21	3.858332136062729e-13	1.8998107764268805e-14	0.005434321332928602	-1.3883815775615987e-20	4.437932098852707e-18	4.4047829815061605e-17	1.5146509809899511e-15	1.638179314276873e-17
36600000	0.002282839333139577	-7.434996127957781e-22	-4.1457774532802474e-21	3.858332136062729e-13	1.8998107764268805e-14	0.005434321332928602	-1.3883815183350854e-20	4.437932098852707e-18	4.4047829815061605e-17	1.5146509809899511e-15	1.638179314276873e-17
36700000	0.002282839333139577	-7.434996127957781e-22	-4.1457774532802474e-21	3.858332136062729e-13	1.8998107764268805e-14	0.005434321332928602	-1.388381459108572e-20	4.437932098852707e-18	4.4047829815061605e-17	1.5146509809899511e-15	1.638179314276873e-17
36800000	0.002282839333139577	-7.434996127957781e-22	-4.1457774532802474e-21	3.858332136062729e-13	1.8998107764268805e-14	0.005434321332928602	-1.3883813998820588e-20	4.437932098852707e-18	4.4047829815061605e-17	1.5146509809899511e-15	1.638179314276873e-17
36900000	0.002282839333139577	-7.434996127957781e-22	-4.1457774532802474e-21	3.858332136062729e-13	1.8998107764268805e-14	0.005434321332928602	-1.3883813406555454e-20	4.437932098852707e-18	4.4047829815061605e-17	1.5146509809899511e-15	1.638179314276873e-17
37000000	0.002282839333139577	-7.434996127957781e-22	-4.1457774532802474e-21	3.858332136062729e-13	1.8998107764268805e-14	0.005434321332928602	-1.388381281429032e-20	4.437932098852707e-18	4.4047829815061605e-17	1.5146509809899511e-15	1.638179314276873e-17
37100000	0.002282839333139577	-7.434996127957781e-22	-4.1457774532802474e-21	3.858332136062729e-13	1.8998107764268805e-14	0.005434321332928602	-1.3883812222025188e-20	4.437932098852707e-18	4.4047829815061605e-17	1.5146509809899511e-15	1.638179314276873e-17
37200000	0.002282839333139577	-7.434996127957781e-22	-4.1457774532802474e-21	3.858332136062729e-13	1.8998107764268805e-14	0.005434321332928602	-1.3883811629760055e-20	4.437932098852707e-18	4.4047829815061605e-17	1.5146509809899511e-15	1.638179314276873e-17
37300000	0.002282839333139577	-7.434996127957781e-22	-4.1457774532802474e-21	3.858332136062729e-13	1.8998107764268805e-14	0.005434321332928602	-1.3883811037494922e-20	4.437932098852707e-18	4.4047829815061605e-17	1.5146509809899511e-15	1.638179314276873e-17
37400000	0.002282839333139577	-7.434996127957781e-22	-4.1457774532802474e-21	3.858332136062729e-13	1.8998107764268805e-14	0.005434321332928602	-1.3883810445229788e-20	4.437932098852707e-18	4.4047829815061605e-17	1.5146509809899511e-15	1.638179314276873e-17
37500000	0.002282839333139577	-7.434996127957781e-22	-4.1457774532802474e-21	3.858332136062729e-13	1.8998107764268805e-14	0.005434321332928602	-1.3883809852964655e-20	4.437932098852707e-18	4.4047829815061605e-17	1.5146509809899511e-15	1.638179314276873e-17
37600000	0.002282839333139577	-7.434996127957781e-22	-4.1457774532802474e-21	3.858332136062729e-13	1.8998107764268805e-14	0.005434321332928602	-1.3883809260699522e-20	4.437932098852707e-18	4.4047829815061605e-17	1.5146509809899511e-15	1.638179314276873e-17
37700000	0.002282839333139577	-7.434996127957781e-22	-4.1457774532802474e-21	3.858332136062729e-13	1.8998107764268805e-14	0.005434321332928602	-1.388380866843439e-20	4.437932098852707e-18	4.4047829815061605e-17	1.5146509809899511e-15	1.638179314276873e-17
37800000	0.002282839333139577	-7.434996127957781e-22	-4.1457774532802474e-21	3.858332136062729e-13	1.8998107764268805e-14	0.005434321332928602	-1.3883808076169255e-20	4.437932098852707e-18	4.4047829815061605e-17	1.5146509809899511e-15	1.638179314276873e-17
37900000	0.002282839333139577	-7.434996127957781e-22	-4.1457774532802474e-21	3.858332136062729e-13	1.8998107764268805e-14	0.005434321332928602	-1.3883807483904122e-20	4.437932098852707e-18	4.4047829815061605e-17	1.5146509809899511e-15	1.638179314276873e-17
38000000	0.002282839333139577	-7.434996127957781e-22	-4.1457774532802474e-21	3.858332136062729e-13	1.8998107764268805e-14	0.005434321332928602	-1.388380689163899e-20	4.437932098852707e-18	4.4047829815061605e-17	1.5146509809899511e-15	1.638179314276873e-17
38100000	0.002282839333139577	-7.434996127957781e-22	-4.1457774532802474e-21	3.858332136062729e-13	1.8998107764268805e-14	0.005434321332928602	-1.3883806299373856e-20	4.437932098852707e-18	4.4047829815061605e-17	1.5146509809899511e-15	1.638179314276873e-17
38200000	0.002282839333139577	-7.434996127957781e-22	-4.1457774532802474e-21	3.858332136062729e-13	1.8998107764268805e-14	0.005434321332928602	-1.3883805707108723e-20	4.437932098852707e-18	4.4047829815061605e-17	1.5146509809899511e-15	1.638179314276873e-17
38300000	0.002282839333139577	-7.434996127957781e-22	-4.1457774532802474e-21	3.858332136062729e-13	1.8998107764268805e-14	0.005434321332928602	-1.388380511484359e-20	4.437932098852707e-18	4.4047829815061605e-17	1.5146509809899511e-15	1.638179314276873e-17
38400000	0.002282839333139577	-7.434996127957781e-22	-4.1457774532802474e-21	3.858332136062729e-13	1.8998107764268805e-14	0.005434321332928602	-1.3883804522578456e-20	4.437932098852707e-18	4.4047829815061605e-17	1.5146509809899511e-15	1.638179314276873e-17
38500000	0.002282839333139577	-7.434996127957781e-22	-4.1457774532802474e-21	3.858332136062729e-13	1.8998107764268805e-14	0.005434321332928602	-1.388380393031332e-20	4.437932098852707e-18	4.4047829815061605e-17	1.5146509809899511e-15	1.638179314276873e-17
38600000	0.002282839333139577	-7.434996127957781e-22	-4.1457774532802474e-21	3.858332136062729e-13	1.8998107764268805e-14	0.005434321332928602	-1.3883803338048187e-20	4.437932098852707e-18	4.4047829815061605e-17	1.5146509809899511e-15	1.638179314276873e-17
38700000	0.002282839333139577	-7.434996127957781e-22	-4.1457774532802474e-21	3.858332136062729e-13	1.8998107764268805e-14	0.005434321332928602	-1.3883802745783053e-20	4.437932098852707e-18	4.4047829815061605e-17	1.5146509809899511e-15	1.638179314276873e-17
38800000	0.002282839333139577	-7.434996127957781e-22	-4.1457774532802474e-21	3.858332136062729e-13	1.8998107764268808e-14	0.005434321332928602	-1.388380215351792e-20	4.437932098852707e-18	4.4047829815061605e-17	1.5146509809899511e-15	1.638179314276873e-17
38900000	0.002282839333139577	-7.434996127957781e-22	-4.1457774532802474e-21	3.858332136062729e-13	1.8998107764268808e-14	0.005434321332928602	-1.3883801561252787e-20	4.437932098852707e-18	4.4047829815061605e-17	1.5146509809899511e-15	1.638179314276873e-17
39000000	0.002282839333139577	-7.434996127957781e-22	-4.1457774532802474e-21	3.858332136062729e-13	1.8998107764268808e-14	0.005434321332928602	-1.3883800968987654e-20	4.437932098852707e-18	4.4047829815061605e-17	1.5146509809899511e-15	1.638179314276873e-17
39100000	0.002282839333139577	-7.434996127957781e-22	-4.1457774532802474e-21	3.858332136062729e-13	1.8998107764268808e-14	0.005434321332928602	-1.388380037672252e-20	4.437932098852707e-18	4.4047829815061605e-17	1.5146509809899511e-15	1.638179314276873e-17
39200000	0.002282839333139577	-7.434996127957781e-22	-4.1457774532802474e-21	3.858332136062729e-13	1.8998107764268808e-14	0.005434321332928602	-1.3883799784457387e-20	4.437932098852707e-18	4.4047829815061605e-17	1.5146509809899511e-15	1.638179314276873e-17
39300000	0.002282839333139577	-7.434996127957781e-22	-4.1457774532802474e-21	3.858332136062729e-13	1.8998107764268808e-14	0.005434321332928602	-1.3883799192192254e-20	4.437932098852707e-18	4.4047829815061605e-17	1.5146509809899511e-15	1.638179314276873e-17
39400000	0.002282839333139577	-7.434996127957781e-22	-4.1457774532802474e-21	3.858332136062729e-13	1.8998107764268808e-14	0.005434321332928602	-1.388379859992712e-20	4.437932098852707e-18	4.4047829815061605e-17	1.5146509809899511e-15	1.638179314276873e-17
39500000	0.002282839333139577	-7.434996127957781e-22	-4.1457774532802474e-21	3.858332136062729e-13	1.8998107764268808e-14	0.005434321332928602	-1.3883798007661988e-20	4.437932098852707e-18	4.4047829815061605e-17	1.5146509809899511e-15	1.638179314276873e-17
39600000	0.002282839333139577	-7.434996127957781e-22	-4.1457774532802474e-21	3.858332136062729e-13	1.8998107764268808e-14	0.005434321332928602	-1.3883797415396854e-20	4.437932098852707e-18	4.4047829815061605e-17	1.5146509809899511e-15	1.638179314276873e-17
39700000	0.002282839333139577	-7.434996127957781e-22	-4.1457774532802474e-21	3.858332136062729e-13	1.8998107764268808e-14	0.005434321332928602	-1.388379682313172e-20	4.437932098852707e-18	4.4047829815061605e-17	1.5146509809899511e-15	1.638179314276873e-17
39800000	0.002282839333139577	-7.434996127957781e-22	-4.1457774532802474e-21	3.858332136062729e-13	1.8998107764268808e-14	0.005434321332928602	-1.3883796230866588e-20	4.437932098852707e-18	4.4047829815061605e-17	1.5146509809899511e-15	1.638179314276873e-17
39900000	0.002282839333139577	-7.434996127957781e-22	-4.1457774532802474e-21	3.858332136062729e-13	1.8998107764268808e-14	0.005434321332928602	-1.3883795638601455e-20	4.437932098852707e-18	4.4047829815061605e-17	1.5146509809899511e-15	1.638179314276873e-17
40000000	0.002282839333139577	-7.434996127957781e-22	-4.1457774532802474e-21	3.858332136062729e-13	1.8998107764268808e-14	0.005434321332928602	-1.3883795046336322e-20	4.437932098852707e-18	4.4047829815061605e-17	1.5146509809899511e-15	1.638179314276873e-17
40100000	0.002282839333139577	-7.434996127957781e-22	-4.1457774532802474e-21	3.858332136062729e-13	1.8998107764268808e-14	0.005434321332928602	-1.3883794454071188e-20	4.437932098852707e-18	4.4047829815061605e-17	1.5146509809899511e-15	1.638179314276873e-17
40200000	0.002282839333139577	-7.434996127957781e-22	-4.1457774532802474e-21	3.858332136062729e-13	1.8998107764268808e-14	0.005434321332928602	-1.3883793861806055e-20	4.437932098852707e-18	4.4047829815061605e-17	1.5146509809899511e-15	1.638179314276873e-17
40300000	0.002282839333139577	-7.434996127957781e-22	-4.1457774532802474e-21	3.858332136062729e-13	1.8998107764268808e-14	0.005434321332928602	-1.3883793269540922e-20	4.437932098852707e-18	4.4047829815061605e-17	1.5146509809899511e-15	1.638179314276873e-17
40400000	0.002282839333139577	-7.434996127957781e-22	-4.1457774532802474e-21	3.858332136062729e-13	1.8998107764268808e-14	0.005434321332928602	-1.388379267727579e-20	4.437932098852707e-18	4.4047829815061605e-17	1.5146509809899511e-15	1.638179314276873e-17
40500000	0.002282839333139577	-7.434996127957781e-22	-4.1457774532802474e-21	3.858332136062729e-13	1.8998107764268808e-14	0.005434321332928602	-1.3883792085010656e-20	4.437932098852707e-18	4.4047829815061605e-17	1.5146509809899511e-15	1.638179314276873e-17
40600000	0.002282839333139577	-7.434996127957781e-22	-4.1457774532802474e-21	3.858332136062729e-13	1.8998107764268808e-14	0.005434321332928602	-1.3883791492745522e-20	4.437932098852707e-18	4.4047829815061605e-17	1.5146509809899511e-15	1.638179314276873e-17
40700000	0.002282839333139577	-7.434996127957781e-22	-4.1457774532802474e-21	3.858332136062729e-13	1.8998107764268808e-14	0.005434321332928602	-1.388379090048039e-20	4.437932098852707e-18	4.4047829815061605e-17	1.5146509809899511e-15	1.638179314276873e-17
40800000	0.002282839333139577	-7.434996127957781e-22	-4.1457774532802474e-21	3.858332136062729e-13	1.8998107764268808e-14	0.005434321332928602	-1.3883790308215256e-20	4.437932098852707e-18	4.4047829815061605e-17	1.5146509809899511e-15	1.638179314276873e-17
40900000	0.002282839333139577	-7.434996127957781e-22	-4.1457774532802474e-21	3.858332136062729e-13	1.8998107764268808e-14	0.005434321332928602	-1.3883789715950123e-20	4.437932098852707e-18	4.4047829815061605e-17	1.5146509809899511e-15	1.638179314276873e-17
41000000	0.002282839333139577	-7.434996127957781e-22	-4.1457774532802474e-21	3.858332136062729e-13	1.8998107764268808e-14	0.005434321332928602	-1.388378912368499e-20	4.437932098852707e-18	4.4047829815061605e-17	1.5146509809899511e-15	1.638179314276873e-17
41100000	0.002282839333139577	-7.434996127957781e-22	-4.1457774532802474e-21	3.858332136062729e-13	1.8998107764268808e-14	0.005434321332928602	-1.3883788531419853e-20	4.437932098852707e-18	4.4047829815061605e-17	1.5146509809899511e-15	1.638179314276873e-17
41200000	0.002282839333139577	-7.434996127957781e-22	-4.1457774532802474e-21	3.858332136062729e-13	1.8998107764268808e-14	0.005434321332928602	-1.388378793915472e-20	4.437932098852707e-18	4.4047829815061605e-17	1.5146509809899511e-15	1.638179314276873e-17
41300000	0.002282839333139577	-7.434996127957781e-22	-4.1457774532802474e-21	3.858332136062729e-13	1.8998107764268808e-14	0.005434321332928602	-1.3883787346889587e-20	4.437932098852707e-18	4.4047829815061605e-17	1.5146509809899511e-15	1.638179314276873e-17
41400000	0.002282839333139577	-7.434996127957781e-22	-4.1457774532802474e-21	3.858332136062729e-13	1.8998107764268808e-14	0.005434321332928602	-1.3883786754624454e-20	4.437932098852707e-18	4.4047829815061605e-17	1.5146509809899511e-15	1.638179314276873e-17
41500000	0.002282839333139577	-7.434996127957781e-22	-4.1457774532802474e-21	3.858332136062729e-13	1.8998107764268808e-14	0.005434321332928602	-1.388378616235932e-20	4.437932098852707e-18	4.4047829815061605e-17	1.5146509809899511e-15	1.638179314276873e-17
41600000	0.002282839333139577	-7.434996127957781e-22	-4.1457774532802474e-21	3.858332136062729e-13	1.8998107764268808e-14	0.005434321332928602	-1.3883785570094187e-20	4.437932098852707e-18	4.4047829815061605e-17	1.5146509809899511e-15	1.638179314276873e-17
41700000	0.002282839333139577	-7.434996127957781e-22	-4.1457774532802474e-21	3.858332136062729e-13	1.8998107764268808e-14	0.005434321332928602	-1.3883784977829054e-20	4.437932098852707e-18	4.4047829815061605e-17	1.5146509809899511e-15	1.638179314276873e-17
41800000	0.002282839333139577	-7.434996127957781e-22	-4.1457774532802474e-21	3.858332136062729e-13	1.8998107764268808e-14	0.005434321332928602	-1.388378438556392e-20	4.437932098852707e-18	4.4047829815061605e-17	1.5146509809899511e-15	1.638179314276873e-17
41900000	0.002282839333139577	-7.434996127957781e-22	-4.1457774532802474e-21	3.858332136062729e-13	1.8998107764268808e-14	0.005434321332928602	-1.3883783793298787e-20	4.437932098852707e-18	4.4047829815061605e-17	1.5146509809899511e-15	1.638179314276873e-17
42000000	0.002282839333139577	-7.434996127957781e-22	-4.1457774532802474e-21	3.858332136062729e-13	1.8998107764268808e-14	0.005434321332928602	-1.3883783201033654e-20	4.437932098852707e-18	4.4047829815061605e-17	1.5146509809899511e-15	1.638179314276873e-17
42100000	0.002282839333139577	-7.434996127957781e-22	-4.1457774532802474e-21	3.858332136062729e-13	1.8998107764268808e-14	0.005434321332928602	-1.388378260876852e-20	4.437932098852707e-18	4.4047829815061605e-17	1.5146509809899511e-15	1.638179314276873e-17
42200000	0.002282839333139577	-7.434996127957781e-22	-4.1457774532802474e-21	3.858332136062729e-13	1.8998107764268808e-14	0.005434321332928602	-1.3883782016503388e-20	4.437932098852707e-18	4.4047829815061605e-17	1.5146509809899511e-15	1.638179314276873e-17
42300000	0.002282839333139577	-7.434996127957781e-22	-4.1457774532802474e-21	3.858332136062729e-13	1.8998107764268808e-14	0.005434321332928602	-1.3883781424238255e-20	4.437932098852707e-18	4.4047829815061605e-17	1.5146509809899511e-15	1.638179314276873e-17
42400000	0.002282839333139577	-7.434996127957781e-22	-4.1457774532802474e-21	3.858332136062729e-13	1.8998107764268808e-14	0.005434321332928602	-1.388378083197312e-20	4.437932098852707e-18	4.4047829815061605e-17	1.5146509809899511e-15	1.638179314276873e-17
42500000	0.002282839333139577	-7.434996127957781e-22	-4.1457774532802474e-21	3.858332136062729e-13	1.8998107764268808e-14	0.005434321332928602	-1.3883780239707988e-20	4.437932098852707e-18	4.4047829815061605e-17	1.5146509809899511e-15	1.638179314276873e-17
42600000	0.002282839333139577	-7.434996127957781e-22	-4.1457774532802474e-21	3.858332136062729e-13	1.8998107764268808e-14	0.005434321332928602	-1.3883779647442855e-20	4.437932098852707e-18	4.4047829815061605e-17	1.5146509809899511e-15	1.638179314276873e-17
42700000	0.002282839333139577	-7.434996127957781e-22	-4.1457774532802474e-21	3.858332136062729e-13	1.8998107764268808e-14	0.005434321332928602	-1.3883779055177722e-20	4.437932098852707e-18	4.4047829815061605e-17	1.5146509809899511e-15	1.638179314276873e-17
42800000	0.002282839333139577	-7.434996127957781e-22	-4.1457774532802474e-21	3.858332136062729e-13	1.8998107764268808e-14	0.005434321332928602	-1.388377846291259e-20	4.437932098852707e-18	4.4047829815061605e-17	1.5146509809899511e-15	1.638179314276873e-17
42900000	0.002282839333139577	-7.434996127957781e-22	-4.1457774532802474e-21	3.858332136062729e-13	1.8998107764268808e-14	0.005434321332928602	-1.3883777870647455e-20	4.437932098852707e-18	4.4047829815061605e-17	1.5146509809899511e-15	1.638179314276873e-17
43000000	0.002282839333139577	-7.434996127957781e-22	-4.1457774532802474e-21	3.858332136062729e-13	1.8998107764268808e-14	0.005434321332928602	-1.3883777278382322e-20	4.437932098852707e-18	4.4047829815061605e-17	1.5146509809899511e-15	1.638179314276873e-17
43100000	0.002282839333139577	-7.434996127957781e-22	-4.1457774532802474e-21	3.858332136062729e-13	1.8998107764268808e-14	0.005434321332928602	-1.388377668611719e-20	4.437932098852707e-18	4.4047829815061605e-17	1.5146509809899511e-15	1.638179314276873e-17
43200000	0.002282839333139577	-7.434996127957781e-22	-4.1457774532802474e-21	3.858332136062729e-13	1.8998107764268808e-14	0.005434321332928602	-1.3883776093852056e-20	4.437932098852707e-18	4.4047829815061605e-17	1.5146509809899511e-15	1.638179314276873e-17
43300000	0.002282839333139577	-7.434996127957781e-22	-4.1457774532802474e-21	3.858332136062729e-13	1.8998107764268808e-14	0.005434321332928602	-1.3883775501586922e-20	4.437932098852707e-18	4.4047829815061605e-17	1.5146509809899511e-15	1.638179314276873e-17
43400000	0.002282839333139577	-7.434996127957781e-22	-4.1457774532802474e-21	3.858332136062729e-13	1.8998107764268808e-14	0.005434321332928602	-1.388377490932179e-20	4.437932098852707e-18	4.4047829815061605e-17	1.5146509809899511e-15	1.638179314276873e-17
43500000	0.002282839333139577	-7.434996127957781e-22	-4.1457774532802474e-21	3.858332136062729e-13	1.8998107764268808e-14	0.005434321332928602	-1.3883774317056653e-20	4.437932098852707e-18	4.4047829815061605e-17	1.5146509809899511e-15	1.638179314276873e-17
43600000	0.002282839333139577	-7.434996127957781e-22	-4.1457774532802474e-21	3.858332136062729e-13	1.8998107764268808e-14	0.005434321332928602	-1.388377372479152e-20	4.437932098852707e-18	4.4047829815061605e-17	1.5146509809899511e-15	1.638179314276873e-17
43700000	0.002282839333139577	-7.434996127957781e-22	-4.1457774532802474e-21	3.858332136062729e-13	1.8998107764268808e-14	0.005434321332928602	-1.3883773132526387e-20	4.437932098852707e-18	4.4047829815061605e-17	1.5146509809899511e-15	1.638179314276873e-17
43800000	0.002282839333139577	-7.434996127957781e-22	-4.1457774532802474e-21	3.858332136062729e-13	1.8998107764268808e-14	0.005434321332928602	-1.3883772540261253e-20	4.437932098852707e-18	4.4047829815061605e-17	1.5146509809899511e-15	1.638179314276873e-17
43900000	0.002282839333139577	-7.434996127957781e-22	-4.1457774532802474e-21	3.858332136062729e-13	1.8998107764268808e-14	0.005434321332928602	-1.388377194799612e-20	4.437932098852707e-18	4.4047829815061605e-17	1.5146509809899511e-15	1.638179314276873e-17
44000000	0.002282839333139577	-7.434996127957781e-22	-4.1457774532802474e-21	3.858332136062729e-13	1.8998107764268808e-14	0.005434321332928602	-1.3883771355730987e-20	4.437932098852707e-18	4.4047829815061605e-17	1.5146509809899511e-15	1.638179314276873e-17
44100000	0.002282839333139577	-7.434996127957781e-22	-4.1457774532802474e-21	3.858332136062729e-13	1.8998107764268808e-14	0.005434321332928602	-1.3883770763465854e-20	4.437932098852707e-18	4.4047829815061605e-17	1.5146509809899511e-15	1.638179314276873e-17
44200000	0.002282839333139577	-7.434996127957781e-22	-4.1457774532802474e-21	3.858332136062729e-13	1.8998107764268808e-14	0.005434321332928602	-1.388377017120072e-20	4.437932098852707e-18	4.4047829815061605e-17	1.5146509809899511e-15	1.638179314276873e-17
44300000	0.002282839333139577	-7.434996127957781e-22	-4.1457774532802474e-21	3.858332136062729e-13	1.8998107764268808e-14	0.005434321332928602	-1.3883769578935587e-20	4.437932098852707e-18	4.4047829815061605e-17	1.5146509809899511e-15	1.638179314276873e-17
44400000	0.002282839333139577	-7.434996127957781e-22	-4.1457774532802474e-21	3.858332136062729e-13	1.8998107764268808e-14	0.005434321332928602	-1.3883768986670454e-20	4.437932098852707e-18	4.4047829815061605e-17	1.5146509809899511e-15	1.638179314276873e-17
44500000	0.002282839333139577	-7.434996127957781e-22	-4.1457774532802474e-21	3.858332136062729e-13	1.8998107764268808e-14	0.005434321332928602	-1.388376839440532e-20	4.437932098852707e-18	4.4047829815061605e-17	1.5146509809899511e-15	1.638179314276873e-17
44600000	0.002282839333139577	-7.434996127957781e-22	-4.1457774532802474e-21	3.858332136062729e-13	1.8998107764268808e-14	0.005434321332928602	-1.3883767802140188e-20	4.437932098852707e-18	4.4047829815061605e-17	1.5146509809899511e-15	1.638179314276873e-17
44700000	0.002282839333139577	-7.434996127957781e-22	-4.1457774532802474e-21	3.858332136062729e-13	1.8998107764268808e-14	0.005434321332928602	-1.3883767209875054e-20	4.437932098852707e-18	4.4047829815061605e-17	1.5146509809899511e-15	1.638179314276873e-17
44800000	0.002282839333139577	-7.434996127957781e-22	-4.1457774532802474e-21	3.858332136062729e-13	1.8998107764268808e-14	0.005434321332928602	-1.388376661760992e-20	4.437932098852707e-18	4.4047829815061605e-17	1.5146509809899511e-15	1.638179314276873e-17
44900000	0.002282839333139577	-7.434996127957781e-22	-4.1457774532802474e-21	3.858332136062729e-13	1.8998107764268808e-14	0.005434321332928602	-1.3883766025344788e-20	4.437932098852707e-18	4.4047829815061605e-17	1.5146509809899511e-15	1.638179314276873e-17
45000000	0.002282839333139577	-7.434996127957781e-22	-4.1457774532802474e-21	3.858332136062729e-13	1.8998107764268808e-14	0.005434321332928602	-1.3883765433079655e-20	4.437932098852707e-18	4.4047829815061605e-17	1.5146509809899511e-15	1.638179314276873e-17
45100000	0.002282839333139577	-7.434996127957781e-22	-4.1457774532802474e-21	3.858332136062729e-13	1.8998107764268808e-14	0.005434321332928602	-1.3883764840814522e-20	4.437932098852707e-18	4.4047829815061605e-17	1.5146509809899511e-15	1.638179314276873e-17
45200000	0.002282839333139577	-7.434996127957781e-22	-4.1457774532802474e-21	3.858332136062729e-13	1.8998107764268808e-14	0.005434321332928602	-1.3883764248549388e-20	4.437932098852707e-18	4.4047829815061605e-17	1.5146509809899511e-15	1.638179314276873e-17
45300000	0.002282839333139577	-7.434996127957781e-22	-4.1457774532802474e-21	3.858332136062729e-13	1.8998107764268808e-14	0.005434321332928602	-1.3883763656284255e-20	4.437932098852707e-18	4.4047829815061605e-17	1.5146509809899511e-15	1.638179314276873e-17
45400000	0.002282839333139577	-7.434996127957781e-22	-4.1457774532802474e-21	3.858332136062729e-13	1.8998107764268808e-14	0.005434321332928602	-1.3883763064019122e-20	4.437932098852707e-18	4.4047829815061605e-17	1.5146509809899511e-15	1.638179314276873e-17
45500000	0.002282839333139577	-7.434996127957781e-22	-4.1457774532802474e-21	3.858332136062729e-13	1.8998107764268808e-14	0.005434321332928602	-1.388376247175399e-20	4.437932098852707e-18	4.4047829815061605e-17	1.5146509809899511e-15	1.638179314276873e-17
45600000	0.002282839333139577	-7.434996127957781e-22	-4.1457774532802474e-21	3.858332136062729e-13	1.8998107764268808e-14	0.005434321332928602	-1.3883761879488855e-20	4.437932098852707e-18	4.4047829815061605e-17	1.5146509809899511e-15	1.638179314276873e-17
45700000	0.002282839333139577	-7.434996127957781e-22	-4.1457774532802474e-21	3.858332136062729e-13	1.8998107764268808e-14	0.005434321332928602	-1.3883761287223722e-20	4.437932098852707e-18	4.4047829815061605e-17	1.5146509809899511e-15	1.638179314276873e-17
45800000	0.002282839333139577	-7.434996127957781e-22	-4.1457774532802474e-21	3.858332136062729e-13	1.8998107764268808e-14	0.005434321332928602	-1.388376069495859e-20	4.437932098852707e-18	4.4047829815061605e-17	1.5146509809899511e-15	1.638179314276873e-17
45900000	0.002282839333139577	-7.434996127957781e-22	-4.1457774532802474e-21	3.858332136062729e-13	1.8998107764268808e-14	0.005434321332928602	-1.3883760102693456e-20	4.437932098852707e-18	4.4047829815061605e-17	1.5146509809899511e-15	1.638179314276873e-17
46000000	0.002282839333139577	-7.434996127957781e-22	-4.1457774532802474e-21	3.858332136062729e-13	1.8998107764268808e-14	0.005434321332928602	-1.388375951042832e-20	4.437932098852707e-18	4.4047829815061605e-17	1.5146509809899511e-15	1.638179314276873e-17
46100000	0.002282839333139577	-7.434996127957781e-22	-4.1457774532802474e-21	3.858332136062729e-13	1.8998107764268808e-14	0.005434321332928602	-1.3883758918163186e-20	4.437932098852707e-18	4.4047829815061605e-17	1.5146509809899511e-15	1.638179314276873e-17
46200000	0.002282839333139577	-7.434996127957781e-22	-4.1457774532802474e-21	3.858332136062729e-13	1.8998107764268808e-14	0.005434321332928602	-1.3883758325898053e-20	4.437932098852707e-18	4.4047829815061605e-17	1.5146509809899511e-15	1.638179314276873e-17
46300000	0.002282839333139577	-7.434996127957781e-22	-4.1457774532802474e-21	3.858332136062729e-13	1.8998107764268808e-14	0.005434321332928602	-1.388375773363292e-20	4.437932098852707e-18	4.4047829815061605e-17	1.5146509809899511e-15	1.638179314276873e-17
46400000	0.002282839333139577	-7.434996127957781e-22	-4.1457774532802474e-21	3.858332136062729e-13	1.8998107764268808e-14	0.005434321332928602	-1.3883757141367787e-20	4.437932098852707e-18	4.4047829815061605e-17	1.5146509809899511e-15	1.638179314276873e-17
46500000	0.002282839333139577	-7.434996127957781e-22	-4.1457774532802474e-21	3.858332136062729e-13	1.8998107764268808e-14	0.005434321332928602	-1.3883756549102653e-20	4.437932098852707e-18	4.4047829815061605e-17	1.5146509809899511e-15	1.638179314276873e-17
46600000	0.002282839333139577	-7.434996127957781e-22	-4.1457774532802474e-21	3.858332136062729e-13	1.8998107764268808e-14	0.005434321332928602	-1.388375595683752e-20	4.437932098852707e-18	4.4047829815061605e-17	1.5146509809899511e-15	1.638179314276873e-17
46700000	0.002282839333139577	-7.434996127957781e-22	-4.1457774532802474e-21	3.858332136062729e-13	1.8998107764268808e-14	0.005434321332928602	-1.3883755364572387e-20	4.437932098852707e-18	4.4047829815061605e-17	1.5146509809899511e-15	1.638179314276873e-17
46800000	0.002282839333139577	-7.434996127957781e-22	-4.1457774532802474e-21	3.858332136062729e-13	1.8998107764268808e-14	0.005434321332928602	-1.3883754772307254e-20	4.437932098852707e-18	4.4047829815061605e-17	1.5146509809899511e-15	1.638179314276873e-17
46900000	0.002282839333139577	-7.434996127957781e-22	-4.1457774532802474e-21	3.858332136062729e-13	1.8998107764268808e-14	0.005434321332928602	-1.388375418004212e-20	4.437932098852707e-18	4.4047829815061605e-17	1.5146509809899511e-15	1.638179314276873e-17
47000000	0.002282839333139577	-7.434996127957781e-22	-4.1457774532802474e-21	3.858332136062729e-13	1.8998107764268808e-14	0.005434321332928602	-1.3883753587776987e-20	4.437932098852707e-18	4.4047829815061605e-17	1.5146509809899511e-15	1.638179314276873e-17
47100000	0.002282839333139577	-7.434996127957781e-22	-4.1457774532802474e-21	3.858332136062729e-13	1.8998107764268808e-14	0.005434321332928602	-1.3883752995511854e-20	4.437932098852707e-18	4.4047829815061605e-17	1.5146509809899511e-15	1.638179314276873e-17
47200000	0.002282839333139577	-7.434996127957781e-22	-4.1457774532802474e-21	3.858332136062729e-13	1.8998107764268808e-14	0.005434321332928602	-1.388375240324672e-20	4.437932098852707e-18	4.4047829815061605e-17	1.5146509809899511e-15	1.638179314276873e-17
47300000	0.002282839333139577	-7.434996127957781e-22	-4.1457774532802474e-21	3.858332136062729e-13	1.8998107764268808e-14	0.005434321332928602	-1.3883751810981588e-20	4.437932098852707e-18	4.4047829815061605e-17	1.5146509809899511e-15	1.638179314276873e-17
47400000	0.002282839333139577	-7.434996127957781e-22	-4.1457774532802474e-21	3.858332136062729e-13	1.8998107764268808e-14	0.005434321332928602	-1.3883751218716455e-20	4.437932098852707e-18	4.4047829815061605e-17	1.5146509809899511e-15	1.638179314276873e-17
47500000	0.002282839333139577	-7.434996127957781e-22	-4.1457774532802474e-21	3.858332136062729e-13	1.8998107764268808e-14	0.005434321332928602	-1.388375062645132e-20	4.437932098852707e-18	4.4047829815061605e-17	1.5146509809899511e-15	1.638179314276873e-17
47600000	0.002282839333139577	-7.434996127957781e-22	-4.1457774532802474e-21	3.858332136062729e-13	1.8998107764268808e-14	0.005434321332928602	-1.3883750034186188e-20	4.437932098852707e-18	4.4047829815061605e-17	1.5146509809899511e-15	1.638179314276873e-17
47700000	0.002282839333139577	-7.434996127957781e-22	-4.1457774532802474e-21	3.858332136062729e-13	1.8998107764268808e-14	0.005434321332928602	-1.3883749441921055e-20	4.437932098852707e-18	4.4047829815061605e-17	1.5146509809899511e-15	1.638179314276873e-17
47800000	0.002282839333139577	-7.434996127957781e-22	-4.1457774532802474e-21	3.858332136062729e-13	1.8998107764268808e-14	0.005434321332928602	-1.3883748849655922e-20	4.437932098852707e-18	4.4047829815061605e-17	1.5146509809899511e-15	1.638179314276873e-17
47900000	0.002282839333139577	-7.434996127957781e-22	-4.1457774532802474e-21	3.858332136062729e-13	1.8998107764268808e-14	0.005434321332928602	-1.3883748257390788e-20	4.437932098852707e-18	4.4047829815061605e-17	1.5146509809899511e-15	1.638179314276873e-17
48000000	0.002282839333139577	-7.434996127957781e-22	-4.1457774532802474e-21	3.858332136062729e-13	1.8998107764268808e-14	0.005434321332928602	-1.3883747665125655e-20	4.437932098852707e-18	4.4047829815061605e-17	1.5146509809899511e-15	1.638179314276873e-17
48100000	0.002282839333139577	-7.434996127957781e-22	-4.1457774532802474e-21	3.858332136062729e-13	1.8998107764268808e-14	0.005434321332928602	-1.3883747072860522e-20	4.437932098852707e-18	4.4047829815061605e-17	1.5146509809899511e-15	1.638179314276873e-17
48200000	0.002282839333139577	-7.434996127957781e-22	-4.1457774532802474e-21	3.858332136062729e-13	1.8998107764268808e-14	0.005434321332928602	-1.388374648059539e-20	4.437932098852707e-18	4.4047829815061605e-17	1.5146509809899511e-15	1.638179314276873e-17
48300000	0.002282839333139577	-7.434996127957781e-22	-4.1457774532802474e-21	3.858332136062729e-13	1.8998107764268808e-14	0.005434321332928602	-1.3883745888330256e-20	4.437932098852707e-18	4.4047829815061605e-17	1.5146509809899511e-15	1.638179314276873e-17
48400000	0.002282839333139577	-7.434996127957781e-22	-4.1457774532802474e-21	3.858332136062729e-13	1.8998107764268808e-14	0.005434321332928602	-1.3883745296065122e-20	4.437932098852707e-18	4.4047829815061605e-17	1.5146509809899511e-15	1.638179314276873e-17
48500000	0.002282839333139577	-7.434996127957781e-22	-4.1457774532802474e-21	3.858332136062729e-13	1.8998107764268808e-14	0.005434321332928602	-1.3883744703799986e-20	4.437932098852707e-18	4.4047829815061605e-17	1.5146509809899511e-15	1.638179314276873e-17
48600000	0.002282839333139577	-7.434996127957781e-22	-4.1457774532802474e-21	3.858332136062729e-13	1.8998107764268808e-14	0.005434321332928602	-1.3883744111534853e-20	4.437932098852707e-18	4.4047829815061605e-17	1.5146509809899511e-15	1.638179314276873e-17
48700000	0.002282839333139577	-7.434996127957781e-22	-4.1457774532802474e-21	3.858332136062729e-13	1.8998107764268808e-14	0.005434321332928602	-1.388374351926972e-20	4.437932098852707e-18	4.4047829815061605e-17	1.5146509809899511e-15	1.638179314276873e-17
48800000	0.002282839333139577	-7.434996127957781e-22	-4.1457774532802474e-21	3.858332136062729e-13	1.8998107764268808e-14	0.005434321332928602	-1.3883742927004586e-20	4.437932098852707e-18	4.4047829815061605e-17	1.5146509809899511e-15	1.638179314276873e-17
48900000	0.002282839333139577	-7.434996127957781e-22	-4.1457774532802474e-21	3.858332136062729e-13	1.8998107764268808e-14	0.005434321332928602	-1.3883742334739453e-20	4.437932098852707e-18	4.4047829815061605e-17	1.5146509809899511e-15	1.638179314276873e-17
49000000	0.002282839333139577	-7.434996127957781e-22	-4.1457774532802474e-21	3.858332136062729e-13	1.8998107764268808e-14	0.005434321332928602	-1.388374174247432e-20	4.437932098852707e-18	4.4047829815061605e-17	1.5146509809899511e-15	1.638179314276873e-17
49100000	0.002282839333139577	-7.434996127957781e-22	-4.1457774532802474e-21	3.858332136062729e-13	1.8998107764268808e-14	0.005434321332928602	-1.3883741150209187e-20	4.437932098852707e-18	4.4047829815061605e-17	1.5146509809899511e-15	1.638179314276873e-17
49200000	0.002282839333139577	-7.434996127957781e-22	-4.1457774532802474e-21	3.858332136062729e-13	1.8998107764268808e-14	0.005434321332928602	-1.3883740557944054e-20	4.437932098852707e-18	4.4047829815061605e-17	1.5146509809899511e-15	1.638179314276873e-17
49300000	0.002282839333139577	-7.434996127957781e-22	-4.1457774532802474e-21	3.858332136062729e-13	1.8998107764268808e-14	0.005434321332928602	-1.388373996567892e-20	4.437932098852707e-18	4.4047829815061605e-17	1.5146509809899511e-15	1.638179314276873e-17
49400000	0.002282839333139577	-7.434996127957781e-22	-4.1457774532802474e-21	3.858332136062729e-13	1.8998107764268808e-14	0.005434321332928602	-1.3883739373413787e-20	4.437932098852707e-18	4.4047829815061605e-17	1.5146509809899511e-15	1.638179314276873e-17
49500000	0.002282839333139577	-7.434996127957781e-22	-4.1457774532802474e-21	3.858332136062729e-13	1.8998107764268808e-14	0.005434321332928602	-1.3883738781148654e-20	4.437932098852707e-18	4.4047829815061605e-17	1.5146509809899511e-15	1.638179314276873e-17
49600000	0.002282839333139577	-7.434996127957781e-22	-4.1457774532802474e-21	3.858332136062729e-13	1.8998107764268808e-14	0.005434321332928602	-1.388373818888352e-20	4.437932098852707e-18	4.4047829815061605e-17	1.5146509809899511e-15	1.638179314276873e-17
49700000	0.002282839333139577	-7.434996127957781e-22	-4.1457774532802474e-21	3.858332136062729e-13	1.8998107764268808e-14	0.005434321332928602	-1.3883737596618387e-20	4.437932098852707e-18	4.4047829815061605e-17	1.5146509809899511e-15	1.638179314276873e-17
49800000	0.002282839333139577	-7.434996127957781e-22	-4.1457774532802474e-21	3.858332136062729e-13	1.8998107764268808e-14	0.005434321332928602	-1.3883737004353254e-20	4.437932098852707e-18	4.4047829815061605e-17	1.5146509809899511e-15	1.638179314276873e-17
49900000	0.002282839333139577	-7.434996127957781e-22	-4.1457774532802474e-21	3.858332136062729e-13	1.8998107764268808e-14	0.005434321332928602	-1.388373641208812e-20	4.437932098852707e-18	4.4047829815061605e-17	1.5146509809899511e-15	1.638179314276873e-17
50000000	0.002282839333139577	-7.434996127957781e-22	-4.1457774532802474e-21	3.858332136062729e-13	1.8998107764268808e-14	0.005434321332928602	-1.3883735819822988e-20	4.437932098852707e-18	4.4047829815061605e-17	1.5146509809899511e-15	1.638179314276873e-17
50100000	0.002282839333139577	-7.434996127957781e-22	-4.1457774532802474e-21	3.858332136062729e-13	1.8998107764268808e-14	0.005434321332928602	-1.3883735227557855e-20	4.437932098852707e-18	4.4047829815061605e-17	1.5146509809899511e-15	1.638179314276873e-17
50200000	0.002282839333139577	-7.434996127957781e-22	-4.1457774532802474e-21	3.858332136062729e-13	1.8998107764268808e-14	0.005434321332928602	-1.388373463529272e-20	4.437932098852707e-18	4.4047829815061605e-17	1.5146509809899511e-15	1.638179314276873e-17
50300000	0.002282839333139577	-7.434996127957781e-22	-4.1457774532802474e-21	3.858332136062729e-13	1.8998107764268808e-14	0.005434321332928602	-1.3883734043027588e-20	4.437932098852707e-18	4.4047829815061605e-17	1.5146509809899511e-15	1.638179314276873e-17
50400000	0.002282839333139577	-7.434996127957781e-22	-4.1457774532802474e-21	3.858332136062729e-13	1.8998107764268808e-14	0.005434321332928602	-1.3883733450762455e-20	4.437932098852707e-18	4.4047829815061605e-17	1.5146509809899511e-15	1.638179314276873e-17
50500000	0.002282839333139577	-7.434996127957781e-22	-4.1457774532802474e-21	3.858332136062729e-13	1.8998107764268808e-14	0.005434321332928602	-1.3883732858497322e-20	4.437932098852707e-18	4.4047829815061605e-17	1.5146509809899511e-15	1.638179314276873e-17
50600000	0.002282839333139577	-7.434996127957781e-22	-4.1457774532802474e-21	3.858332136062729e-13	1.8998107764268808e-14	0.005434321332928602	-1.388373226623219e-20	4.437932098852707e-18	4.4047829815061605e-17	1.5146509809899511e-15	1.638179314276873e-17
50700000	0.002282839333139577	-7.434996127957781e-22	-4.1457774532802474e-21	3.858332136062729e-13	1.8998107764268808e-14	0.005434321332928602	-1.3883731673967055e-20	4.437932098852707e-18	4.4047829815061605e-17	1.5146509809899511e-15	1.638179314276873e-17
50800000	0.002282839333139577	-7.434996127957781e-22	-4.1457774532802474e-21	3.858332136062729e-13	1.8998107764268808e-14	0.005434321332928602	-1.3883731081701922e-20	4.437932098852707e-18	4.4047829815061605e-17	1.5146509809899511e-15	1.6381793142768727e-17
50900000	0.002282839333139577	-7.434996127957781e-22	-4.1457774532802474e-21	3.8583321360627296e-13	1.8998107764268805e-14	0.005434321332928602	-1.388373048943679e-20	4.437932098852707e-18	4.4047829815061605e-17	1.5146509809899511e-15	1.6381793142768727e-17
51000000	0.002282839333139577	-7.434996127957781e-22	-4.1457774532802474e-21	3.8583321360627296e-13	1.8998107764268805e-14	0.005434321332928602	-1.3883729897171656e-20	4.437932098852707e-18	4.4047829815061605e-17	1.5146509809899511e-15	1.6381793142768727e-17
51100000	0.002282839333139577	-7.434996127957781e-22	-4.1457774532802474e-21	3.8583321360627296e-13	1.8998107764268805e-14	0.005434321332928602	-1.388372930490652e-20	4.437932098852707e-18	4.4047829815061605e-17	1.5146509809899511e-15	1.6381793142768727e-17
51200000	0.002282839333139577	-7.434996127957781e-22	-4.1457774532802474e-21	3.8583321360627296e-13	1.8998107764268805e-14	0.005434321332928602	-1.3883728712641386e-20	4.437932098852707e-18	4.4047829815061605e-17	1.5146509809899511e-15	1.6381793142768727e-17
51300000	0.002282839333139577	-7.434996127957781e-22	-4.1457774532802474e-21	3.8583321360627296e-13	1.8998107764268805e-14	0.005434321332928602	-1.3883728120376253e-20	4.437932098852707e-18	4.4047829815061605e-17	1.5146509809899511e-15	1.6381793142768727e-17
51400000	0.002282839333139577	-7.434996127957781e-22	-4.1457774532802474e-21	3.8583321360627296e-13	1.8998107764268805e-14	0.005434321332928602	-1.388372752811112e-20	4.437932098852707e-18	4.4047829815061605e-17	1.5146509809899511e-15	1.6381793142768727e-17
51500000	0.002282839333139577	-7.434996127957781e-22	-4.1457774532802474e-21	3.8583321360627296e-13	1.8998107764268805e-14	0.005434321332928602	-1.3883726935845987e-20	4.437932098852707e-18	4.4047829815061605e-17	1.5146509809899511e-15	1.6381793142768727e-17
51600000	0.002282839333139577	-7.434996127957781e-22	-4.1457774532802474e-21	3.8583321360627296e-13	1.8998107764268805e-14	0.005434321332928602	-1.3883726343580853e-20	4.437932098852707e-18	4.4047829815061605e-17	1.5146509809899511e-15	1.6381793142768727e-17
51700000	0.002282839333139577	-7.434996127957781e-22	-4.1457774532802474e-21	3.8583321360627296e-13	1.8998107764268805e-14	0.005434321332928602	-1.388372575131572e-20	4.437932098852707e-18	4.4047829815061605e-17	1.5146509809899511e-15	1.6381793142768727e-17
51800000	0.002282839333139577	-7.434996127957781e-22	-4.1457774532802474e-21	3.8583321360627296e-13	1.8998107764268805e-14	0.005434321332928602	-1.3883725159050587e-20	4.437932098852707e-18	4.4047829815061605e-17	1.5146509809899511e-15	1.6381793142768727e-17
51900000	0.002282839333139577	-7.434996127957781e-22	-4.1457774532802474e-21	3.8583321360627296e-13	1.8998107764268805e-14	0.005434321332928602	-1.3883724566785454e-20	4.437932098852707e-18	4.4047829815061605e-17	1.5146509809899511e-15	1.6381793142768727e-17
52000000	0.002282839333139577	-7.434996127957781e-22	-4.1457774532802474e-21	3.8583321360627296e-13	1.8998107764268805e-14	0.005434321332928602	-1.388372397452032e-20	4.437932098852707e-18	4.4047829815061605e-17	1.5146509809899511e-15	1.6381793142768727e-17
52100000	0.002282839333139577	-7.434996127957781e-22	-4.1457774532802474e-21	3.8583321360627296e-13	1.8998107764268805e-14	0.005434321332928602	-1.3883723382255187e-20	4.437932098852707e-18	4.4047829815061605e-17	1.5146509809899511e-15	1.6381793142768727e-17
52200000	0.002282839333139577	-7.434996127957781e-22	-4.1457774532802474e-21	3.8583321360627296e-13	1.8998107764268805e-14	0.005434321332928602	-1.3883722789990054e-20	4.437932098852707e-18	4.4047829815061605e-17	1.5146509809899511e-15	1.6381793142768727e-17
52300000	0.002282839333139577	-7.434996127957781e-22	-4.1457774532802474e-21	3.8583321360627296e-13	1.8998107764268805e-14	0.005434321332928602	-1.388372219772492e-20	4.437932098852707e-18	4.4047829815061605e-17	1.5146509809899511e-15	1.6381793142768727e-17
52400000	0.002282839333139577	-7.434996127957781e-22	-4.1457774532802474e-21	3.8583321360627296e-13	1.8998107764268805e-14	0.005434321332928602	-1.3883721605459788e-20	4.437932098852707e-18	4.4047829815061605e-17	1.5146509809899511e-15	1.6381793142768727e-17
52500000	0.002282839333139577	-7.434996127957781e-22	-4.1457774532802474e-21	3.8583321360627296e-13	1.8998107764268805e-14	0.005434321332928602	-1.3883721013194654e-20	4.437932098852707e-18	4.4047829815061605e-17	1.5146509809899511e-15	1.6381793142768727e-17
52600000	0.002282839333139577	-7.434996127957781e-22	-4.1457774532802474e-21	3.8583321360627296e-13	1.8998107764268805e-14	0.005434321332928602	-1.388372042092952e-20	4.437932098852707e-18	4.4047829815061605e-17	1.5146509809899511e-15	1.6381793142768727e-17
52700000	0.002282839333139577	-7.434996127957781e-22	-4.1457774532802474e-21	3.8583321360627296e-13	1.8998107764268805e-14	0.005434321332928602	-1.3883719828664388e-20	4.437932098852707e-18	4.4047829815061605e-17	1.5146509809899511e-15	1.6381793142768727e-17
52800000	0.002282839333139577	-7.434996127957781e-22	-4.1457774532802474e-21	3.8583321360627296e-13	1.8998107764268805e-14	0.005434321332928602	-1.3883719236399255e-20	4.437932098852707e-18	4.4047829815061605e-17	1.5146509809899511e-15	1.6381793142768727e-17
52900000	0.002282839333139577	-7.434996127957781e-22	-4.1457774532802474e-21	3.8583321360627296e-13	1.8998107764268805e-14	0.005434321332928602	-1.3883718644134122e-20	4.437932098852707e-18	4.4047829815061605e-17	1.5146509809899511e-15	1.6381793142768727e-17
53000000	0.002282839333139577	-7.434996127957781e-22	-4.1457774532802474e-21	3.8583321360627296e-13	1.8998107764268805e-14	0.005434321332928602	-1.3883718051868988e-20	4.437932098852707e-18	4.4047829815061605e-17	1.5146509809899511e-15	1.6381793142768727e-17
53100000	0.002282839333139577	-7.434996127957781e-22	-4.1457774532802474e-21	3.8583321360627296e-13	1.8998107764268805e-14	0.005434321332928602	-1.3883717459603855e-20	4.437932098852707e-18	4.4047829815061605e-17	1.5146509809899511e-15	1.6381793142768727e-17
53200000	0.002282839333139577	-7.434996127957781e-22	-4.1457774532802474e-21	3.8583321360627296e-13	1.8998107764268805e-14	0.005434321332928602	-1.3883716867338722e-20	4.437932098852707e-18	4.4047829815061605e-17	1.5146509809899511e-15	1.6381793142768727e-17
53300000	0.002282839333139577	-7.434996127957781e-22	-4.1457774532802474e-21	3.8583321360627296e-13	1.8998107764268805e-14	0.005434321332928602	-1.388371627507359e-20	4.437932098852707e-18	4.4047829815061605e-17	1.5146509809899511e-15	1.6381793142768727e-17
53400000	0.002282839333139577	-7.434996127957781e-22	-4.1457774532802474e-21	3.8583321360627296e-13	1.8998107764268805e-14	0.005434321332928602	-1.3883715682808455e-20	4.437932098852707e-18	4.4047829815061605e-17	1.5146509809899511e-15	1.6381793142768727e-17
53500000	0.002282839333139577	-7.434996127957781e-22	-4.1457774532802474e-21	3.8583321360627296e-13	1.8998107764268805e-14	0.005434321332928602	-1.388371509054332e-20	4.437932098852707e-18	4.4047829815061605e-17	1.5146509809899511e-15	1.6381793142768727e-17
53600000	0.002282839333139577	-7.434996127957781e-22	-4.1457774532802474e-21	3.8583321360627296e-13	1.8998107764268805e-14	0.005434321332928602	-1.3883714498278186e-20	4.437932098852707e-18	4.4047829815061605e-17	1.5146509809899511e-15	1.6381793142768727e-17
53700000	0.002282839333139577	-7.434996127957781e-22	-4.1457774532802474e-21	3.8583321360627296e-13	1.8998107764268805e-14	0.005434321332928602	-1.3883713906013053e-20	4.437932098852707e-18	4.4047829815061605e-17	1.5146509809899511e-15	1.6381793142768727e-17
53800000	0.002282839333139577	-7.434996127957781e-22	-4.1457774532802474e-21	3.8583321360627296e-13	1.8998107764268805e-14	0.005434321332928602	-1.388371331374792e-20	4.437932098852707e-18	4.4047829815061605e-17	1.5146509809899511e-15	1.6381793142768727e-17
53900000	0.002282839333139577	-7.434996127957781e-22	-4.1457774532802474e-21	3.8583321360627296e-13	1.8998107764268805e-14	0.005434321332928602	-1.3883712721482786e-20	4.437932098852707e-18	4.4047829815061605e-17	1.5146509809899511e-15	1.6381793142768727e-17
54000000	0.002282839333139577	-7.434996127957781e-22	-4.1457774532802474e-21	3.8583321360627296e-13	1.8998107764268805e-14	0.005434321332928602	-1.3883712129217653e-20	4.437932098852707e-18	4.4047829815061605e-17	1.5146509809899511e-15	1.6381793142768727e-17
54100000	0.002282839333139577	-7.434996127957781e-22	-4.1457774532802474e-21	3.8583321360627296e-13	1.8998107764268805e-14	0.005434321332928602	-1.388371153695252e-20	4.437932098852707e-18	4.4047829815061605e-17	1.5146509809899511e-15	1.6381793142768727e-17
54200000	0.002282839333139577	-7.434996127957781e-22	-4.1457774532802474e-21	3.8583321360627296e-13	1.8998107764268805e-14	0.005434321332928602	-1.3883710944687387e-20	4.437932098852707e-18	4.4047829815061605e-17	1.5146509809899511e-15	1.6381793142768727e-17
54300000	0.002282839333139577	-7.434996127957781e-22	-4.1457774532802474e-21	3.8583321360627296e-13	1.8998107764268805e-14	0.005434321332928602	-1.3883710352422253e-20	4.437932098852707e-18	4.4047829815061605e-17	1.5146509809899511e-15	1.6381793142768727e-17
54400000	0.002282839333139577	-7.434996127957781e-22	-4.1457774532802474e-21	3.8583321360627296e-13	1.8998107764268805e-14	0.005434321332928602	-1.388370976015712e-20	4.437932098852707e-18	4.4047829815061605e-17	1.5146509809899511e-15	1.6381793142768727e-17
54500000	0.002282839333139577	-7.434996127957781e-22	-4.1457774532802474e-21	3.8583321360627296e-13	1.8998107764268805e-14	0.005434321332928602	-1.3883709167891987e-20	4.437932098852707e-18	4.4047829815061605e-17	1.5146509809899511e-15	1.6381793142768727e-17
54600000	0.002282839333139577	-7.434996127957781e-22	-4.1457774532802474e-21	3.8583321360627296e-13	1.8998107764268805e-14	0.005434321332928602	-1.3883708575626854e-20	4.437932098852707e-18	4.4047829815061605e-17	1.5146509809899511e-15	1.6381793142768727e-17
54700000	0.002282839333139577	-7.434996127957781e-22	-4.1457774532802474e-21	3.8583321360627296e-13	1.8998107764268805e-14	0.005434321332928602	-1.388370798336172e-20	4.437932098852707e-18	4.4047829815061605e-17	1.5146509809899511e-15	1.6381793142768727e-17
54800000	0.002282839333139577	-7.434996127957781e-22	-4.1457774532802474e-21	3.8583321360627296e-13	1.8998107764268805e-14	0.005434321332928602	-1.3883707391096587e-20	4.437932098852707e-18	4.4047829815061605e-17	1.5146509809899511e-15	1.6381793142768727e-17
54900000	0.002282839333139577	-7.434996127957781e-22	-4.1457774532802474e-21	3.8583321360627296e-13	1.8998107764268805e-14	0.005434321332928602	-1.3883706798831454e-20	4.437932098852707e-18	4.4047829815061605e-17	1.5146509809899511e-15	1.6381793142768727e-17
55000000	0.002282839333139577	-7.434996127957781e-22	-4.1457774532802474e-21	3.8583321360627296e-13	1.8998107764268805e-14	0.005434321332928602	-1.388370620656632e-20	4.437932098852707e-18	4.4047829815061605e-17	1.5146509809899511e-15	1.6381793142768727e-17
55100000	0.002282839333139577	-7.434996127957781e-22	-4.1457774532802474e-21	3.8583321360627296e-13	1.8998107764268805e-14	0.005434321332928602	-1.3883705614301188e-20	4.437932098852707e-18	4.4047829815061605e-17	1.5146509809899511e-15	1.6381793142768727e-17
55200000	0.002282839333139577	-7.434996127957781e-22	-4.1457774532802474e-21	3.8583321360627296e-13	1.8998107764268805e-14	0.005434321332928602	-1.3883705022036055e-20	4.437932098852707e-18	4.4047829815061605e-17	1.5146509809899511e-15	1.6381793142768727e-17
55300000	0.002282839333139577	-7.434996127957781e-22	-4.1457774532802474e-21	3.8583321360627296e-13	1.8998107764268805e-14	0.005434321332928602	-1.388370442977092e-20	4.437932098852707e-18	4.4047829815061605e-17	1.5146509809899511e-15	1.6381793142768727e-17
55400000	0.002282839333139577	-7.434996127957781e-22	-4.1457774532802474e-21	3.8583321360627296e-13	1.8998107764268805e-14	0.005434321332928602	-1.3883703837505788e-20	4.437932098852707e-18	4.4047829815061605e-17	1.5146509809899511e-15	1.6381793142768727e-17
55500000	0.002282839333139577	-7.434996127957781e-22	-4.1457774532802474e-21	3.8583321360627296e-13	1.8998107764268805e-14	0.005434321332928602	-1.3883703245240655e-20	4.437932098852707e-18	4.4047829815061605e-17	1.5146509809899511e-15	1.6381793142768727e-17
55600000	0.002282839333139577	-7.434996127957781e-22	-4.1457774532802474e-21	3.8583321360627296e-13	1.8998107764268805e-14	0.005434321332928602	-1.3883702652975522e-20	4.437932098852707e-18	4.4047829815061605e-17	1.5146509809899511e-15	1.6381793142768727e-17
55700000	0.002282839333139577	-7.434996127957781e-22	-4.1457774532802474e-21	3.8583321360627296e-13	1.8998107764268805e-14	0.005434321332928602	-1.3883702060710388e-20	4.437932098852707e-18	4.4047829815061605e-17	1.5146509809899511e-15	1.6381793142768727e-17
55800000	0.002282839333139577	-7.434996127957781e-22	-4.1457774532802474e-21	3.8583321360627296e-13	1.8998107764268805e-14	0.005434321332928602	-1.3883701468445255e-20	4.437932098852707e-18	4.4047829815061605e-17	1.5146509809899511e-15	1.6381793142768727e-17
55900000	0.002282839333139577	-7.434996127957781e-22	-4.1457774532802474e-21	3.8583321360627296e-13	1.8998107764268805e-14	0.005434321332928602	-1.3883700876180122e-20	4.437932098852707e-18	4.4047829815061605e-17	1.5146509809899511e-15	1.6381793142768727e-17
56000000	0.002282839333139577	-7.434996127957781e-22	-4.1457774532802474e-21	3.8583321360627296e-13	1.8998107764268805e-14	0.005434321332928602	-1.3883700283914986e-20	4.437932098852707e-18	4.4047829815061605e-17	1.5146509809899511e-15	1.6381793142768727e-17
56100000	0.002282839333139577	-7.434996127957781e-22	-4.1457774532802474e-21	3.8583321360627296e-13	1.8998107764268805e-14	0.005434321332928602	-1.3883699691649853e-20	4.437932098852707e-18	4.4047829815061605e-17	1.5146509809899511e-15	1.6381793142768727e-17
56200000	0.002282839333139577	-7.434996127957781e-22	-4.1457774532802474e-21	3.8583321360627296e-13	1.8998107764268805e-14	0.005434321332928602	-1.388369909938472e-20	4.437932098852707e-18	4.4047829815061605e-17	1.5146509809899511e-15	1.6381793142768727e-17
56300000	0.002282839333139577	-7.434996127957781e-22	-4.1457774532802474e-21	3.8583321360627296e-13	1.8998107764268805e-14	0.005434321332928602	-1.3883698507119586e-20	4.437932098852707e-18	4.4047829815061605e-17	1.5146509809899511e-15	1.6381793142768727e-17
56400000	0.002282839333139577	-7.434996127957781e-22	-4.1457774532802474e-21	3.8583321360627296e-13	1.8998107764268805e-14	0.005434321332928602	-1.3883697914854453e-20	4.437932098852707e-18	4.4047829815061605e-17	1.5146509809899511e-15	1.6381793142768727e-17
56500000	0.002282839333139577	-7.434996127957781e-22	-4.1457774532802474e-21	3.8583321360627296e-13	1.8998107764268805e-14	0.005434321332928602	-1.388369732258932e-20	4.437932098852707e-18	4.4047829815061605e-17	1.5146509809899511e-15	1.6381793142768727e-17
56600000	0.002282839333139577	-7.434996127957781e-22	-4.1457774532802474e-21	3.8583321360627296e-13	1.8998107764268805e-14	0.005434321332928602	-1.3883696730324186e-20	4.437932098852707e-18	4.4047829815061605e-17	1.5146509809899511e-15	1.6381793142768727e-17
56700000	0.002282839333139577	-7.434996127957781e-22	-4.1457774532802474e-21	3.8583321360627296e-13	1.8998107764268805e-14	0.005434321332928602	-1.3883696138059053e-20	4.437932098852707e-18	4.4047829815061605e-17	1.5146509809899511e-15	1.6381793142768727e-17
56800000	0.002282839333139577	-7.434996127957781e-22	-4.1457774532802474e-21	3.8583321360627296e-13	1.8998107764268805e-14	0.005434321332928602	-1.388369554579392e-20	4.437932098852707e-18	4.4047829815061605e-17	1.5146509809899511e-15	1.6381793142768727e-17
56900000	0.002282839333139577	-7.434996127957781e-22	-4.1457774532802474e-21	3.8583321360627296e-13	1.8998107764268805e-14	0.005434321332928602	-1.3883694953528787e-20	4.437932098852707e-18	4.4047829815061605e-17	1.5146509809899511e-15	1.6381793142768727e-17
57000000	0.002282839333139577	-7.434996127957781e-22	-4.1457774532802474e-21	3.8583321360627296e-13	1.8998107764268805e-14	0.005434321332928602	-1.3883694361263654e-20	4.437932098852707e-18	4.4047829815061605e-17	1.5146509809899511e-15	1.6381793142768727e-17
57100000	0.002282839333139577	-7.434996127957781e-22	-4.1457774532802474e-21	3.8583321360627296e-13	1.8998107764268805e-14	0.005434321332928602	-1.388369376899852e-20	4.437932098852707e-18	4.4047829815061605e-17	1.5146509809899511e-15	1.6381793142768727e-17
57200000	0.002282839333139577	-7.434996127957781e-22	-4.1457774532802474e-21	3.8583321360627296e-13	1.8998107764268805e-14	0.005434321332928602	-1.3883693176733387e-20	4.437932098852707e-18	4.4047829815061605e-17	1.5146509809899511e-15	1.6381793142768727e-17
57300000	0.002282839333139577	-7.434996127957781e-22	-4.1457774532802474e-21	3.8583321360627296e-13	1.8998107764268805e-14	0.005434321332928602	-1.3883692584468254e-20	4.437932098852707e-18	4.4047829815061605e-17	1.5146509809899511e-15	1.6381793142768727e-17
57400000	0.002282839333139577	-7.434996127957781e-22	-4.1457774532802474e-21	3.8583321360627296e-13	1.8998107764268805e-14	0.005434321332928602	-1.388369199220312e-20	4.437932098852707e-18	4.4047829815061605e-17	1.5146509809899511e-15	1.6381793142768727e-17
57500000	0.002282839333139577	-7.434996127957781e-22	-4.1457774532802474e-21	3.8583321360627296e-13	1.8998107764268805e-14	0.005434321332928602	-1.3883691399937987e-20	4.437932098852707e-18	4.4047829815061605e-17	1.5146509809899511e-15	1.6381793142768727e-17
57600000	0.002282839333139577	-7.434996127957781e-22	-4.1457774532802474e-21	3.8583321360627296e-13	1.8998107764268805e-14	0.005434321332928602	-1.3883690807672854e-20	4.437932098852707e-18	4.4047829815061605e-17	1.5146509809899511e-15	1.6381793142768727e-17
57700000	0.002282839333139577	-7.434996127957781e-22	-4.1457774532802474e-21	3.8583321360627296e-13	1.8998107764268805e-14	0.005434321332928602	-1.388369021540772e-20	4.437932098852707e-18	4.4047829815061605e-17	1.5146509809899511e-15	1.6381793142768727e-17
57800000	0.002282839333139577	-7.434996127957781e-22	-4.1457774532802474e-21	3.8583321360627296e-13	1.8998107764268805e-14	0.005434321332928602	-1.3883689623142588e-20	4.437932098852707e-18	4.4047829815061605e-17	1.5146509809899511e-15	1.6381793142768727e-17
57900000	0.002282839333139577	-7.434996127957781e-22	-4.1457774532802474e-21	3.8583321360627296e-13	1.8998107764268805e-14	0.005434321332928602	-1.3883689030877455e-20	4.437932098852707e-18	4.4047829815061605e-17	1.5146509809899511e-15	1.6381793142768727e-17
58000000	0.002282839333139577	-7.434996127957781e-22	-4.1457774532802474e-21	3.8583321360627296e-13	1.8998107764268805e-14	0.005434321332928602	-1.388368843861232e-20	4.437932098852707e-18	4.4047829815061605e-17	1.5146509809899511e-15	1.6381793142768727e-17
58100000	0.002282839333139577	-7.434996127957781e-22	-4.1457774532802474e-21	3.8583321360627296e-13	1.8998107764268805e-14	0.005434321332928602	-1.3883687846347188e-20	4.437932098852707e-18	4.4047829815061605e-17	1.5146509809899511e-15	1.6381793142768727e-17
58200000	0.002282839333139577	-7.434996127957781e-22	-4.1457774532802474e-21	3.8583321360627296e-13	1.8998107764268805e-14	0.005434321332928602	-1.3883687254082055e-20	4.437932098852707e-18	4.4047829815061605e-17	1.5146509809899511e-15	1.6381793142768727e-17
58300000	0.002282839333139577	-7.434996127957781e-22	-4.1457774532802474e-21	3.8583321360627296e-13	1.8998107764268805e-14	0.005434321332928602	-1.3883686661816922e-20	4.437932098852707e-18	4.4047829815061605e-17	1.5146509809899511e-15	1.6381793142768727e-17
58400000	0.002282839333139577	-7.434996127957781e-22	-4.1457774532802474e-21	3.8583321360627296e-13	1.8998107764268805e-14	0.005434321332928602	-1.388368606955179e-20	4.437932098852707e-18	4.4047829815061605e-17	1.5146509809899511e-15	1.6381793142768727e-17
58500000	0.002282839333139577	-7.434996127957781e-22	-4.1457774532802474e-21	3.8583321360627296e-13	1.8998107764268805e-14	0.005434321332928602	-1.3883685477286652e-20	4.437932098852707e-18	4.4047829815061605e-17	1.5146509809899511e-15	1.6381793142768727e-17
58600000	0.002282839333139577	-7.434996127957781e-22	-4.1457774532802474e-21	3.8583321360627296e-13	1.8998107764268805e-14	0.005434321332928602	-1.388368488502152e-20	4.437932098852707e-18	4.4047829815061605e-17	1.5146509809899511e-15	1.6381793142768727e-17
58700000	0.002282839333139577	-7.434996127957781e-22	-4.1457774532802474e-21	3.8583321360627296e-13	1.8998107764268805e-14	0.005434321332928602	-1.3883684292756386e-20	4.437932098852707e-18	4.4047829815061605e-17	1.5146509809899511e-15	1.6381793142768727e-17
58800000	0.002282839333139577	-7.434996127957781e-22	-4.1457774532802474e-21	3.8583321360627296e-13	1.8998107764268805e-14	0.005434321332928602	-1.3883683700491253e-20	4.437932098852707e-18	4.4047829815061605e-17	1.5146509809899511e-15	1.6381793142768727e-17
58900000	0.002282839333139577	-7.434996127957781e-22	-4.1457774532802474e-21	3.8583321360627296e-13	1.8998107764268805e-14	0.005434321332928602	-1.388368310822612e-20	4.437932098852707e-18	4.4047829815061605e-17	1.5146509809899511e-15	1.6381793142768727e-17
59000000	0.002282839333139577	-7.434996127957781e-22	-4.1457774532802474e-21	3.8583321360627296e-13	1.8998107764268805e-14	0.005434321332928602	-1.3883682515960986e-20	4.437932098852707e-18	4.4047829815061605e-17	1.5146509809899511e-15	1.6381793142768727e-17
59100000	0.002282839333139577	-7.434996127957781e-22	-4.1457774532802474e-21	3.8583321360627296e-13	1.8998107764268805e-14	0.005434321332928602	-1.3883681923695853e-20	4.437932098852707e-18	4.4047829815061605e-17	1.5146509809899511e-15	1.6381793142768727e-17
59200000	0.002282839333139577	-7.434996127957781e-22	-4.1457774532802474e-21	3.8583321360627296e-13	1.8998107764268805e-14	0.005434321332928602	-1.388368133143072e-20	4.437932098852707e-18	4.4047829815061605e-17	1.5146509809899511e-15	1.6381793142768727e-17
59300000	0.002282839333139577	-7.434996127957781e-22	-4.1457774532802474e-21	3.8583321360627296e-13	1.8998107764268805e-14	0.005434321332928602	-1.3883680739165587e-20	4.437932098852707e-18	4.4047829815061605e-17	1.5146509809899511e-15	1.6381793142768727e-17
59400000	0.002282839333139577	-7.434996127957781e-22	-4.1457774532802474e-21	3.8583321360627296e-13	1.8998107764268805e-14	0.005434321332928602	-1.3883680146900453e-20	4.437932098852707e-18	4.4047829815061605e-17	1.5146509809899511e-15	1.6381793142768727e-17
59500000	0.002282839333139577	-7.434996127957781e-22	-4.1457774532802474e-21	3.8583321360627296e-13	1.8998107764268805e-14	0.005434321332928602	-1.388367955463532e-20	4.437932098852707e-18	4.4047829815061605e-17	1.5146509809899511e-15	1.6381793142768727e-17
59600000	0.002282839333139577	-7.434996127957781e-22	-4.1457774532802474e-21	3.8583321360627296e-13	1.8998107764268805e-14	0.005434321332928602	-1.3883678962370187e-20	4.437932098852707e-18	4.4047829815061605e-17	1.5146509809899511e-15	1.6381793142768727e-17
59700000	0.002282839333139577	-7.434996127957781e-22	-4.1457774532802474e-21	3.8583321360627296e-13	1.8998107764268805e-14	0.005434321332928602	-1.3883678370105054e-20	4.437932098852707e-18	4.4047829815061605e-17	1.5146509809899511e-15	1.6381793142768727e-17
59800000	0.002282839333139577	-7.434996127957781e-22	-4.1457774532802474e-21	3.8583321360627296e-13	1.8998107764268805e-14	0.005434321332928602	-1.388367777783992e-20	4.437932098852707e-18	4.4047829815061605e-17	1.5146509809899511e-15	1.6381793142768727e-17
59900000	0.002282839333139577	-7.434996127957781e-22	-4.1457774532802474e-21	3.8583321360627296e-13	1.8998107764268805e-14	0.005434321332928602	-1.3883677185574787e-20	4.437932098852707e-18	4.4047829815061605e-17	1.5146509809899511e-15	1.6381793142768727e-17
60000000	0.002282839333139577	-7.434996127957781e-22	-4.1457774532802474e-21	3.8583321360627296e-13	1.8998107764268805e-14	0.005434321332928602	-1.3883676593309654e-20	4.437932098852707e-18	4.4047829815061605e-17	1.5146509809899511e-15	1.6381793142768727e-17
60100000	0.002282839333139577	-7.434996127957781e-22	-4.1457774532802474e-21	3.8583321360627296e-13	1.8998107764268805e-14	0.005434321332928602	-1.388367600104452e-20	4.437932098852707e-18	4.4047829815061605e-17	1.5146509809899511e-15	1.6381793142768727e-17
60200000	0.002282839333139577	-7.434996127957781e-22	-4.1457774532802474e-21	3.8583321360627296e-13	1.8998107764268805e-14	0.005434321332928602	-1.3883675408779388e-20	4.437932098852707e-18	4.4047829815061605e-17	1.5146509809899511e-15	1.6381793142768727e-17
60300000	0.002282839333139577	-7.434996127957781e-22	-4.1457774532802474e-21	3.8583321360627296e-13	1.8998107764268805e-14	0.005434321332928602	-1.3883674816514254e-20	4.437932098852707e-18	4.4047829815061605e-17	1.5146509809899511e-15	1.6381793142768727e-17
60400000	0.002282839333139577	-7.434996127957781e-22	-4.1457774532802474e-21	3.8583321360627296e-13	1.8998107764268805e-14	0.005434321332928602	-1.388367422424912e-20	4.437932098852707e-18	4.4047829815061605e-17	1.5146509809899511e-15	1.6381793142768727e-17
60500000	0.002282839333139577	-7.434996127957781e-22	-4.1457774532802474e-21	3.8583321360627296e-13	1.8998107764268805e-14	0.005434321332928602	-1.3883673631983988e-20	4.437932098852707e-18	4.4047829815061605e-17	1.5146509809899511e-15	1.6381793142768727e-17
60600000	0.002282839333139577	-7.434996127957781e-22	-4.1457774532802474e-21	3.8583321360627296e-13	1.8998107764268805e-14	0.005434321332928602	-1.3883673039718855e-20	4.437932098852707e-18	4.4047829815061605e-17	1.5146509809899511e-15	1.6381793142768727e-17
60700000	0.002282839333139577	-7.434996127957781e-22	-4.1457774532802474e-21	3.8583321360627296e-13	1.8998107764268805e-14	0.005434321332928602	-1.3883672447453722e-20	4.437932098852707e-18	4.4047829815061605e-17	1.5146509809899511e-15	1.6381793142768727e-17
60800000	0.002282839333139577	-7.434996127957781e-22	-4.1457774532802474e-21	3.8583321360627296e-13	1.8998107764268805e-14	0.005434321332928602	-1.3883671855188588e-20	4.437932098852707e-18	4.4047829815061605e-17	1.5146509809899511e-15	1.6381793142768727e-17
60900000	0.002282839333139577	-7.434996127957781e-22	-4.1457774532802474e-21	3.8583321360627296e-13	1.8998107764268805e-14	0.005434321332928602	-1.3883671262923455e-20	4.437932098852707e-18	4.4047829815061605e-17	1.5146509809899511e-15	1.6381793142768727e-17
61000000	0.002282839333139577	-7.434996127957781e-22	-4.1457774532802474e-21	3.8583321360627296e-13	1.8998107764268805e-14	0.005434321332928602	-1.3883670670658322e-20	4.437932098852707e-18	4.4047829815061605e-17	1.5146509809899511e-15	1.6381793142768727e-17
61100000	0.002282839333139577	-7.434996127957781e-22	-4.1457774532802474e-21	3.8583321360627296e-13	1.8998107764268805e-14	0.005434321332928602	-1.3883670078393186e-20	4.437932098852707e-18	4.4047829815061605e-17	1.5146509809899511e-15	1.6381793142768727e-17
61200000	0.002282839333139577	-7.434996127957781e-22	-4.1457774532802474e-21	3.8583321360627296e-13	1.8998107764268805e-14	0.005434321332928602	-1.3883669486128052e-20	4.437932098852707e-18	4.4047829815061605e-17	1.5146509809899511e-15	1.6381793142768727e-17
61300000	0.002282839333139577	-7.434996127957781e-22	-4.1457774532802474e-21	3.8583321360627296e-13	1.8998107764268805e-14	0.005434321332928602	-1.388366889386292e-20	4.437932098852707e-18	4.4047829815061605e-17	1.5146509809899511e-15	1.6381793142768727e-17
61400000	0.002282839333139577	-7.434996127957781e-22	-4.1457774532802474e-21	3.8583321360627296e-13	1.8998107764268805e-14	0.005434321332928602	-1.3883668301597786e-20	4.437932098852707e-18	4.4047829815061605e-17	1.5146509809899511e-15	1.6381793142768727e-17
61500000	0.002282839333139577	-7.434996127957781e-22	-4.1457774532802474e-21	3.8583321360627296e-13	1.8998107764268805e-14	0.005434321332928602	-1.3883667709332653e-20	4.437932098852707e-18	4.4047829815061605e-17	1.5146509809899511e-15	1.6381793142768727e-17
61600000	0.002282839333139577	-7.434996127957781e-22	-4.1457774532802474e-21	3.8583321360627296e-13	1.8998107764268805e-14	0.005434321332928602	-1.388366711706752e-20	4.437932098852707e-18	4.4047829815061605e-17	1.5146509809899511e-15	1.6381793142768727e-17
61700000	0.002282839333139577	-7.434996127957781e-22	-4.1457774532802474e-21	3.8583321360627296e-13	1.8998107764268805e-14	0.005434321332928602	-1.3883666524802386e-20	4.437932098852707e-18	4.4047829815061605e-17	1.5146509809899511e-15	1.6381793142768727e-17
61800000	0.002282839333139577	-7.434996127957781e-22	-4.1457774532802474e-21	3.8583321360627296e-13	1.8998107764268805e-14	0.005434321332928602	-1.3883665932537253e-20	4.437932098852707e-18	4.4047829815061605e-17	1.5146509809899511e-15	1.6381793142768727e-17
61900000	0.002282839333139577	-7.434996127957781e-22	-4.1457774532802474e-21	3.8583321360627296e-13	1.8998107764268805e-14	0.005434321332928602	-1.388366534027212e-20	4.437932098852707e-18	4.4047829815061605e-17	1.5146509809899511e-15	1.6381793142768727e-17
62000000	0.002282839333139577	-7.434996127957781e-22	-4.1457774532802474e-21	3.858332136062729e-13	1.8998107764268805e-14	0.005434321332928602	-1.3883664748006987e-20	4.437932098852707e-18	4.4047829815061605e-17	1.5146509809899511e-15	1.6381793142768727e-17
62100000	0.002282839333139577	-7.434996127957781e-22	-4.1457774532802474e-21	3.858332136062729e-13	1.8998107764268805e-14	0.005434321332928602	-1.3883664155741853e-20	4.437932098852707e-18	4.4047829815061605e-17	1.5146509809899511e-15	1.6381793142768727e-17
62200000	0.002282839333139577	-7.434996127957781e-22	-4.1457774532802474e-21	3.858332136062729e-13	1.8998107764268805e-14	0.005434321332928602	-1.388366356347672e-20	4.437932098852707e-18	4.4047829815061605e-17	1.5146509809899511e-15	1.6381793142768727e-17
62300000	0.002282839333139577	-7.434996127957781e-22	-4.1457774532802474e-21	3.858332136062729e-13	1.8998107764268805e-14	0.005434321332928602	-1.3883662971211587e-20	4.437932098852707e-18	4.4047829815061605e-17	1.5146509809899511e-15	1.6381793142768727e-17
62400000	0.002282839333139577	-7.434996127957781e-22	-4.1457774532802474e-21	3.858332136062729e-13	1.8998107764268805e-14	0.005434321332928602	-1.3883662378946454e-20	4.437932098852707e-18	4.4047829815061605e-17	1.5146509809899511e-15	1.6381793142768727e-17
62500000	0.002282839333139577	-7.434996127957781e-22	-4.1457774532802474e-21	3.858332136062729e-13	1.8998107764268805e-14	0.005434321332928602	-1.388366178668132e-20	4.437932098852707e-18	4.4047829815061605e-17	1.5146509809899511e-15	1.6381793142768727e-17
62600000	0.002282839333139577	-7.434996127957781e-22	-4.1457774532802474e-21	3.858332136062729e-13	1.8998107764268805e-14	0.005434321332928602	-1.3883661194416187e-20	4.437932098852707e-18	4.4047829815061605e-17	1.5146509809899511e-15	1.6381793142768727e-17
62700000	0.002282839333139577	-7.434996127957781e-22	-4.1457774532802474e-21	3.858332136062729e-13	1.8998107764268805e-14	0.005434321332928602	-1.3883660602151054e-20	4.437932098852707e-18	4.4047829815061605e-17	1.5146509809899511e-15	1.6381793142768727e-17
62800000	0.002282839333139577	-7.434996127957781e-22	-4.1457774532802474e-21	3.858332136062729e-13	1.8998107764268805e-14	0.005434321332928602	-1.388366000988592e-20	4.437932098852707e-18	4.4047829815061605e-17	1.5146509809899511e-15	1.6381793142768727e-17
62900000	0.002282839333139577	-7.434996127957781e-22	-4.1457774532802474e-21	3.858332136062729e-13	1.8998107764268805e-14	0.005434321332928602	-1.3883659417620788e-20	4.437932098852707e-18	4.4047829815061605e-17	1.5146509809899511e-15	1.6381793142768727e-17
63000000	0.002282839333139577	-7.434996127957781e-22	-4.1457774532802474e-21	3.858332136062729e-13	1.8998107764268805e-14	0.005434321332928602	-1.3883658825355655e-20	4.437932098852707e-18	4.4047829815061605e-17	1.5146509809899511e-15	1.6381793142768727e-17
63100000	0.002282839333139577	-7.434996127957781e-22	-4.1457774532802474e-21	3.858332136062729e-13	1.8998107764268805e-14	0.005434321332928602	-1.388365823309052e-20	4.437932098852707e-18	4.4047829815061605e-17	1.5146509809899511e-15	1.6381793142768727e-17
63200000	0.002282839333139577	-7.434996127957781e-22	-4.1457774532802474e-21	3.858332136062729e-13	1.8998107764268805e-14	0.005434321332928602	-1.3883657640825388e-20	4.437932098852707e-18	4.4047829815061605e-17	1.5146509809899511e-15	1.6381793142768727e-17
63300000	0.002282839333139577	-7.434996127957781e-22	-4.1457774532802474e-21	3.858332136062729e-13	1.8998107764268805e-14	0.005434321332928602	-1.3883657048560255e-20	4.437932098852707e-18	4.4047829815061605e-17	1.5146509809899511e-15	1.6381793142768727e-17
63400000	0.002282839333139577	-7.434996127957781e-22	-4.1457774532802474e-21	3.858332136062729e-13	1.8998107764268805e-14	0.005434321332928602	-1.3883656456295122e-20	4.437932098852707e-18	4.4047829815061605e-17	1.5146509809899511e-15	1.6381793142768727e-17
63500000	0.002282839333139577	-7.434996127957781e-22	-4.1457774532802474e-21	3.858332136062729e-13	1.8998107764268805e-14	0.005434321332928602	-1.3883655864029985e-20	4.437932098852707e-18	4.4047829815061605e-17	1.5146509809899511e-15	1.6381793142768727e-17
63600000	0.002282839333139577	-7.434996127957781e-22	-4.1457774532802474e-21	3.858332136062729e-13	1.8998107764268805e-14	0.005434321332928602	-1.3883655271764852e-20	4.437932098852707e-18	4.4047829815061605e-17	1.5146509809899511e-15	1.6381793142768727e-17
63700000	0.002282839333139577	-7.434996127957781e-22	-4.1457774532802474e-21	3.858332136062729e-13	1.8998107764268805e-14	0.005434321332928602	-1.388365467949972e-20	4.437932098852707e-18	4.4047829815061605e-17	1.5146509809899511e-15	1.6381793142768727e-17
63800000	0.002282839333139577	-7.434996127957781e-22	-4.1457774532802474e-21	3.858332136062729e-13	1.8998107764268805e-14	0.005434321332928602	-1.3883654087234586e-20	4.437932098852707e-18	4.4047829815061605e-17	1.5146509809899511e-15	1.6381793142768727e-17
63900000	0.002282839333139577	-7.434996127957781e-22	-4.1457774532802474e-21	3.858332136062729e-13	1.8998107764268805e-14	0.005434321332928602	-1.3883653494969453e-20	4.437932098852707e-18	4.4047829815061605e-17	1.5146509809899511e-15	1.6381793142768727e-17
64000000	0.002282839333139577	-7.434996127957781e-22	-4.1457774532802474e-21	3.858332136062729e-13	1.8998107764268805e-14	0.005434321332928602	-1.388365290270432e-20	4.437932098852707e-18	4.4047829815061605e-17	1.5146509809899511e-15	1.6381793142768727e-17
64100000	0.002282839333139577	-7.434996127957781e-22	-4.1457774532802474e-21	3.858332136062729e-13	1.8998107764268805e-14	0.005434321332928602	-1.3883652310439186e-20	4.437932098852707e-18	4.4047829815061605e-17	1.5146509809899511e-15	1.6381793142768727e-17
64200000	0.002282839333139577	-7.434996127957781e-22	-4.1457774532802474e-21	3.858332136062729e-13	1.8998107764268805e-14	0.005434321332928602	-1.3883651718174053e-20	4.437932098852707e-18	4.4047829815061605e-17	1.5146509809899511e-15	1.6381793142768727e-17
64300000	0.002282839333139577	-7.434996127957781e-22	-4.1457774532802474e-21	3.858332136062729e-13	1.8998107764268805e-14	0.005434321332928602	-1.388365112590892e-20	4.437932098852707e-18	4.4047829815061605e-17	1.5146509809899511e-15	1.6381793142768727e-17
64400000	0.002282839333139577	-7.434996127957781e-22	-4.1457774532802474e-21	3.858332136062729e-13	1.8998107764268805e-14	0.005434321332928602	-1.3883650533643786e-20	4.437932098852707e-18	4.4047829815061605e-17	1.5146509809899511e-15	1.6381793142768727e-17
64500000	0.002282839333139577	-7.434996127957781e-22	-4.1457774532802474e-21	3.858332136062729e-13	1.8998107764268805e-14	0.005434321332928602	-1.3883649941378653e-20	4.437932098852707e-18	4.4047829815061605e-17	1.5146509809899511e-15	1.6381793142768727e-17
64600000	0.002282839333139577	-7.434996127957781e-22	-4.1457774532802474e-21	3.858332136062729e-13	1.8998107764268805e-14	0.005434321332928602	-1.388364934911352e-20	4.437932098852707e-18	4.4047829815061605e-17	1.5146509809899511e-15	1.6381793142768727e-17
64700000	0.002282839333139577	-7.434996127957781e-22	-4.1457774532802474e-21	3.858332136062729e-13	1.8998107764268805e-14	0.005434321332928602	-1.3883648756848387e-20	4.437932098852707e-18	4.4047829815061605e-17	1.5146509809899511e-15	1.6381793142768727e-17
64800000	0.002282839333139577	-7.434996127957781e-22	-4.1457774532802474e-21	3.858332136062729e-13	1.8998107764268805e-14	0.005434321332928602	-1.3883648164583254e-20	4.437932098852707e-18	4.4047829815061605e-17	1.5146509809899511e-15	1.6381793142768727e-17
64900000	0.002282839333139577	-7.434996127957781e-22	-4.1457774532802474e-21	3.858332136062729e-13	1.8998107764268805e-14	0.005434321332928602	-1.388364757231812e-20	4.437932098852707e-18	4.4047829815061605e-17	1.5146509809899511e-15	1.6381793142768727e-17
65000000	0.002282839333139577	-7.434996127957781e-22	-4.1457774532802474e-21	3.858332136062729e-13	1.8998107764268805e-14	0.005434321332928602	-1.3883646980052987e-20	4.437932098852707e-18	4.4047829815061605e-17	1.5146509809899511e-15	1.6381793142768727e-17
65100000	0.002282839333139577	-7.434996127957781e-22	-4.1457774532802474e-21	3.858332136062729e-13	1.8998107764268805e-14	0.005434321332928602	-1.3883646387787854e-20	4.437932098852707e-18	4.4047829815061605e-17	1.5146509809899511e-15	1.6381793142768727e-17
65200000	0.002282839333139577	-7.434996127957781e-22	-4.1457774532802474e-21	3.858332136062729e-13	1.8998107764268805e-14	0.005434321332928602	-1.388364579552272e-20	4.437932098852707e-18	4.4047829815061605e-17	1.5146509809899511e-15	1.6381793142768727e-17
65300000	0.002282839333139577	-7.434996127957781e-22	-4.1457774532802474e-21	3.858332136062729e-13	1.8998107764268805e-14	0.005434321332928602	-1.3883645203257588e-20	4.437932098852707e-18	4.4047829815061605e-17	1.5146509809899511e-15	1.6381793142768727e-17
65400000	0.002282839333139577	-7.434996127957781e-22	-4.1457774532802474e-21	3.858332136062729e-13	1.8998107764268805e-14	0.005434321332928602	-1.3883644610992454e-20	4.437932098852707e-18	4.4047829815061605e-17	1.5146509809899511e-15	1.6381793142768727e-17
65500000	0.002282839333139577	-7.434996127957781e-22	-4.1457774532802474e-21	3.858332136062729e-13	1.8998107764268805e-14	0.005434321332928602	-1.388364401872732e-20	4.437932098852707e-18	4.4047829815061605e-17	1.5146509809899511e-15	1.6381793142768727e-17
65600000	0.002282839333139577	-7.434996127957781e-22	-4.1457774532802474e-21	3.858332136062729e-13	1.8998107764268805e-14	0.005434321332928602	-1.3883643426462188e-20	4.437932098852707e-18	4.4047829815061605e-17	1.5146509809899511e-15	1.6381793142768727e-17
65700000	0.002282839333139577	-7.434996127957781e-22	-4.1457774532802474e-21	3.858332136062729e-13	1.8998107764268805e-14	0.005434321332928602	-1.3883642834197055e-20	4.437932098852707e-18	4.4047829815061605e-17	1.5146509809899511e-15	1.6381793142768727e-17
65800000	0.002282839333139577	-7.434996127957781e-22	-4.1457774532802474e-21	3.858332136062729e-13	1.8998107764268805e-14	0.005434321332928602	-1.388364224193192e-20	4.437932098852707e-18	4.4047829815061605e-17	1.5146509809899511e-15	1.6381793142768727e-17
65900000	0.002282839333139577	-7.434996127957781e-22	-4.1457774532802474e-21	3.858332136062729e-13	1.8998107764268805e-14	0.005434321332928602	-1.3883641649666788e-20	4.437932098852707e-18	4.4047829815061605e-17	1.5146509809899511e-15	1.6381793142768727e-17
66000000	0.002282839333139577	-7.434996127957781e-22	-4.1457774532802474e-21	3.858332136062729e-13	1.8998107764268805e-14	0.005434321332928602	-1.3883641057401652e-20	4.437932098852707e-18	4.4047829815061605e-17	1.5146509809899511e-15	1.6381793142768727e-17
66100000	0.002282839333139577	-7.434996127957781e-22	-4.1457774532802474e-21	3.858332136062729e-13	1.8998107764268805e-14	0.005434321332928602	-1.388364046513652e-20	4.437932098852707e-18	4.4047829815061605e-17	1.5146509809899511e-15	1.6381793142768727e-17
66200000	0.002282839333139577	-7.434996127957781e-22	-4.1457774532802474e-21	3.858332136062729e-13	1.8998107764268805e-14	0.005434321332928602	-1.3883639872871386e-20	4.437932098852707e-18	4.4047829815061605e-17	1.5146509809899511e-15	1.6381793142768727e-17
66300000	0.002282839333139577	-7.434996127957781e-22	-4.1457774532802474e-21	3.858332136062729e-13	1.8998107764268805e-14	0.005434321332928602	-1.3883639280606252e-20	4.437932098852707e-18	4.4047829815061605e-17	1.5146509809899511e-15	1.6381793142768727e-17
66400000	0.002282839333139577	-7.434996127957781e-22	-4.1457774532802474e-21	3.858332136062729e-13	1.8998107764268805e-14	0.005434321332928602	-1.388363868834112e-20	4.437932098852707e-18	4.4047829815061605e-17	1.5146509809899511e-15	1.6381793142768727e-17
66500000	0.002282839333139577	-7.434996127957781e-22	-4.1457774532802474e-21	3.858332136062729e-13	1.8998107764268805e-14	0.005434321332928602	-1.3883638096075986e-20	4.437932098852707e-18	4.4047829815061605e-17	1.5146509809899511e-15	1.6381793142768727e-17
66600000	0.002282839333139577	-7.434996127957781e-22	-4.1457774532802474e-21	3.858332136062729e-13	1.8998107764268805e-14	0.005434321332928602	-1.3883637503810853e-20	4.437932098852707e-18	4.4047829815061605e-17	1.5146509809899511e-15	1.6381793142768727e-17
66700000	0.002282839333139577	-7.434996127957781e-22	-4.1457774532802474e-21	3.858332136062729e-13	1.8998107764268805e-14	0.005434321332928602	-1.388363691154572e-20	4.437932098852707e-18	4.4047829815061605e-17	1.5146509809899511e-15	1.6381793142768727e-17
66800000	0.002282839333139577	-7.434996127957781e-22	-4.1457774532802474e-21	3.858332136062729e-13	1.8998107764268805e-14	0.005434321332928602	-1.3883636319280586e-20	4.437932098852707e-18	4.4047829815061605e-17	1.5146509809899511e-15	1.6381793142768727e-17
66900000	0.002282839333139577	-7.434996127957781e-22	-4.1457774532802474e-21	3.858332136062729e-13	1.8998107764268805e-14	0.005434321332928602	-1.3883635727015453e-20	4.437932098852707e-18	4.4047829815061605e-17	1.5146509809899511e-15	1.6381793142768727e-17
67000000	0.002282839333139577	-7.434996127957781e-22	-4.1457774532802474e-21	3.858332136062729e-13	1.8998107764268805e-14	0.005434321332928602	-1.388363513475032e-20	4.437932098852707e-18	4.4047829815061605e-17	1.5146509809899511e-15	1.6381793142768727e-17
67100000	0.002282839333139577	-7.434996127957781e-22	-4.1457774532802474e-21	3.858332136062729e-13	1.8998107764268805e-14	0.005434321332928602	-1.3883634542485187e-20	4.437932098852707e-18	4.4047829815061605e-17	1.5146509809899511e-15	1.6381793142768727e-17
67200000	0.002282839333139577	-7.434996127957781e-22	-4.1457774532802474e-21	3.858332136062729e-13	1.8998107764268805e-14	0.005434321332928602	-1.3883633950220053e-20	4.437932098852707e-18	4.4047829815061605e-17	1.5146509809899511e-15	1.6381793142768727e-17
67300000	0.002282839333139577	-7.434996127957781e-22	-4.1457774532802474e-21	3.858332136062729e-13	1.8998107764268805e-14	0.005434321332928602	-1.388363335795492e-20	4.437932098852707e-18	4.4047829815061605e-17	1.5146509809899511e-15	1.6381793142768727e-17
67400000	0.002282839333139577	-7.434996127957781e-22	-4.1457774532802474e-21	3.858332136062729e-13	1.8998107764268805e-14	0.005434321332928602	-1.3883632765689787e-20	4.437932098852707e-18	4.4047829815061605e-17	1.5146509809899511e-15	1.6381793142768727e-17
67500000	0.002282839333139577	-7.434996127957781e-22	-4.1457774532802474e-21	3.858332136062729e-13	1.8998107764268805e-14	0.005434321332928602	-1.3883632173424654e-20	4.437932098852707e-18	4.4047829815061605e-17	1.5146509809899511e-15	1.6381793142768727e-17
67600000	0.002282839333139577	-7.434996127957781e-22	-4.1457774532802474e-21	3.858332136062729e-13	1.8998107764268805e-14	0.005434321332928602	-1.388363158115952e-20	4.437932098852707e-18	4.4047829815061605e-17	1.5146509809899511e-15	1.6381793142768727e-17
67700000	0.002282839333139577	-7.434996127957781e-22	-4.1457774532802474e-21	3.858332136062729e-13	1.8998107764268805e-14	0.005434321332928602	-1.3883630988894387e-20	4.437932098852707e-18	4.4047829815061605e-17	1.5146509809899511e-15	1.6381793142768727e-17
67800000	0.002282839333139577	-7.434996127957781e-22	-4.1457774532802474e-21	3.858332136062729e-13	1.8998107764268805e-14	0.005434321332928602	-1.3883630396629254e-20	4.437932098852707e-18	4.4047829815061605e-17	1.5146509809899511e-15	1.6381793142768727e-17
67900000	0.002282839333139577	-7.434996127957781e-22	-4.1457774532802474e-21	3.858332136062729e-13	1.8998107764268805e-14	0.005434321332928602	-1.388362980436412e-20	4.437932098852707e-18	4.4047829815061605e-17	1.5146509809899511e-15	1.6381793142768727e-17
68000000	0.002282839333139577	-7.434996127957781e-22	-4.1457774532802474e-21	3.858332136062729e-13	1.8998107764268805e-14	0.005434321332928602	-1.3883629212098988e-20	4.437932098852707e-18	4.4047829815061605e-17	1.5146509809899511e-15	1.6381793142768727e-17
68100000	0.002282839333139577	-7.434996127957781e-22	-4.1457774532802474e-21	3.858332136062729e-13	1.8998107764268805e-14	0.005434321332928602	-1.3883628619833854e-20	4.437932098852707e-18	4.4047829815061605e-17	1.5146509809899511e-15	1.6381793142768727e-17
68200000	0.002282839333139577	-7.434996127957781e-22	-4.1457774532802474e-21	3.858332136062729e-13	1.8998107764268805e-14	0.005434321332928602	-1.388362802756872e-20	4.437932098852707e-18	4.4047829815061605e-17	1.5146509809899511e-15	1.6381793142768727e-17
68300000	0.002282839333139577	-7.434996127957781e-22	-4.1457774532802474e-21	3.858332136062729e-13	1.8998107764268805e-14	0.005434321332928602	-1.3883627435303588e-20	4.437932098852707e-18	4.4047829815061605e-17	1.5146509809899511e-15	1.6381793142768727e-17
68400000	0.002282839333139577	-7.434996127957781e-22	-4.1457774532802474e-21	3.858332136062729e-13	1.8998107764268805e-14	0.005434321332928602	-1.3883626843038455e-20	4.437932098852707e-18	4.4047829815061605e-17	1.5146509809899511e-15	1.638179314276873e-17
68500000	0.002282839333139577	-7.434996127957781e-22	-4.1457774532802474e-21	3.858332136062729e-13	1.8998107764268805e-14	0.005434321332928602	-1.388362625077332e-20	4.437932098852707e-18	4.4047829815061605e-17	1.5146509809899511e-15	1.638179314276873e-17
68600000	0.002282839333139577	-7.434996127957781e-22	-4.1457774532802474e-21	3.858332136062729e-13	1.8998107764268805e-14	0.005434321332928602	-1.3883625658508185e-20	4.437932098852707e-18	4.4047829815061605e-17	1.5146509809899511e-15	1.638179314276873e-17
68700000	0.002282839333139577	-7.434996127957781e-22	-4.1457774532802474e-21	3.858332136062729e-13	1.8998107764268805e-14	0.005434321332928602	-1.3883625066243052e-20	4.437932098852707e-18	4.4047829815061605e-17	1.5146509809899511e-15	1.638179314276873e-17
68800000	0.002282839333139577	-7.434996127957781e-22	-4.1457774532802474e-21	3.858332136062729e-13	1.8998107764268805e-14	0.005434321332928602	-1.388362447397792e-20	4.437932098852707e-18	4.4047829815061605e-17	1.5146509809899511e-15	1.638179314276873e-17
68900000	0.002282839333139577	-7.434996127957781e-22	-4.1457774532802474e-21	3.858332136062729e-13	1.8998107764268805e-14	0.005434321332928602	-1.3883623881712786e-20	4.437932098852707e-18	4.4047829815061605e-17	1.5146509809899511e-15	1.638179314276873e-17
69000000	0.002282839333139577	-7.434996127957781e-22	-4.1457774532802474e-21	3.858332136062729e-13	1.8998107764268805e-14	0.005434321332928602	-1.3883623289447652e-20	4.437932098852707e-18	4.4047829815061605e-17	1.5146509809899511e-15	1.638179314276873e-17
69100000	0.002282839333139577	-7.434996127957781e-22	-4.1457774532802474e-21	3.858332136062729e-13	1.8998107764268805e-14	0.005434321332928602	-1.388362269718252e-20	4.437932098852707e-18	4.4047829815061605e-17	1.5146509809899511e-15	1.638179314276873e-17
69200000	0.002282839333139577	-7.434996127957781e-22	-4.1457774532802474e-21	3.858332136062729e-13	1.8998107764268805e-14	0.005434321332928602	-1.3883622104917386e-20	4.437932098852707e-18	4.4047829815061605e-17	1.5146509809899511e-15	1.638179314276873e-17
69300000	0.002282839333139577	-7.434996127957781e-22	-4.1457774532802474e-21	3.858332136062729e-13	1.8998107764268805e-14	0.005434321332928602	-1.3883621512652253e-20	4.437932098852707e-18	4.4047829815061605e-17	1.5146509809899511e-15	1.638179314276873e-17
69400000	0.002282839333139577	-7.434996127957781e-22	-4.1457774532802474e-21	3.858332136062729e-13	1.8998107764268805e-14	0.005434321332928602	-1.388362092038712e-20	4.437932098852707e-18	4.4047829815061605e-17	1.5146509809899511e-15	1.638179314276873e-17
69500000	0.002282839333139577	-7.434996127957781e-22	-4.1457774532802474e-21	3.858332136062729e-13	1.8998107764268805e-14	0.005434321332928602	-1.3883620328121986e-20	4.437932098852707e-18	4.4047829815061605e-17	1.5146509809899511e-15	1.638179314276873e-17
69600000	0.002282839333139577	-7.434996127957781e-22	-4.1457774532802474e-21	3.858332136062729e-13	1.8998107764268805e-14	0.005434321332928602	-1.3883619735856853e-20	4.437932098852707e-18	4.4047829815061605e-17	1.5146509809899511e-15	1.638179314276873e-17
69700000	0.002282839333139577	-7.434996127957781e-22	-4.1457774532802474e-21	3.858332136062729e-13	1.8998107764268805e-14	0.005434321332928602	-1.388361914359172e-20	4.437932098852707e-18	4.4047829815061605e-17	1.5146509809899511e-15	1.638179314276873e-17
69800000	0.002282839333139577	-7.434996127957781e-22	-4.1457774532802474e-21	3.858332136062729e-13	1.8998107764268808e-14	0.005434321332928602	-1.3883618551326587e-20	4.437932098852707e-18	4.4047829815061605e-17	1.5146509809899511e-15	1.638179314276873e-17
69900000	0.002282839333139577	-7.434996127957781e-22	-4.1457774532802474e-21	3.858332136062729e-13	1.8998107764268808e-14	0.005434321332928602	-1.3883617959061453e-20	4.437932098852707e-18	4.4047829815061605e-17	1.5146509809899511e-15	1.638179314276873e-17
70000000	0.002282839333139577	-7.434996127957781e-22	-4.1457774532802474e-21	3.858332136062729e-13	1.8998107764268808e-14	0.005434321332928602	-1.388361736679632e-20	4.437932098852707e-18	4.4047829815061605e-17	1.5146509809899511e-15	1.638179314276873e-17
70100000	0.002282839333139577	-7.434996127957781e-22	-4.1457774532802474e-21	3.858332136062729e-13	1.8998107764268808e-14	0.005434321332928602	-1.3883616774531187e-20	4.437932098852707e-18	4.4047829815061605e-17	1.5146509809899511e-15	1.638179314276873e-17
70200000	0.002282839333139577	-7.434996127957781e-22	-4.1457774532802474e-21	3.858332136062729e-13	1.8998107764268808e-14	0.005434321332928602	-1.3883616182266054e-20	4.437932098852707e-18	4.4047829815061605e-17	1.5146509809899511e-15	1.638179314276873e-17
70300000	0.002282839333139577	-7.434996127957781e-22	-4.1457774532802474e-21	3.858332136062729e-13	1.8998107764268808e-14	0.005434321332928602	-1.388361559000092e-20	4.437932098852707e-18	4.4047829815061605e-17	1.5146509809899511e-15	1.638179314276873e-17
70400000	0.002282839333139577	-7.434996127957781e-22	-4.1457774532802474e-21	3.858332136062729e-13	1.8998107764268808e-14	0.005434321332928602	-1.3883614997735787e-20	4.437932098852707e-18	4.4047829815061605e-17	1.5146509809899511e-15	1.638179314276873e-17
70500000	0.002282839333139577	-7.434996127957781e-22	-4.1457774532802474e-21	3.858332136062729e-13	1.8998107764268808e-14	0.005434321332928602	-1.3883614405470654e-20	4.437932098852707e-18	4.4047829815061605e-17	1.5146509809899511e-15	1.638179314276873e-17
70600000	0.002282839333139577	-7.434996127957781e-22	-4.1457774532802474e-21	3.858332136062729e-13	1.8998107764268808e-14	0.005434321332928602	-1.388361381320552e-20	4.437932098852707e-18	4.4047829815061605e-17	1.5146509809899511e-15	1.638179314276873e-17
70700000	0.002282839333139577	-7.434996127957781e-22	-4.1457774532802474e-21	3.858332136062729e-13	1.8998107764268808e-14	0.005434321332928602	-1.3883613220940388e-20	4.437932098852707e-18	4.4047829815061605e-17	1.5146509809899511e-15	1.638179314276873e-17
70800000	0.002282839333139577	-7.434996127957781e-22	-4.1457774532802474e-21	3.858332136062729e-13	1.8998107764268808e-14	0.005434321332928602	-1.3883612628675255e-20	4.437932098852707e-18	4.4047829815061605e-17	1.5146509809899511e-15	1.638179314276873e-17
70900000	0.002282839333139577	-7.434996127957781e-22	-4.1457774532802474e-21	3.858332136062729e-13	1.8998107764268808e-14	0.005434321332928602	-1.388361203641012e-20	4.437932098852707e-18	4.4047829815061605e-17	1.5146509809899511e-15	1.638179314276873e-17
71000000	0.002282839333139577	-7.434996127957781e-22	-4.1457774532802474e-21	3.858332136062729e-13	1.8998107764268808e-14	0.005434321332928602	-1.3883611444144988e-20	4.437932098852707e-18	4.4047829815061605e-17	1.5146509809899511e-15	1.638179314276873e-17
71100000	0.002282839333139577	-7.434996127957781e-22	-4.1457774532802474e-21	3.858332136062729e-13	1.8998107764268808e-14	0.005434321332928602	-1.3883610851879852e-20	4.437932098852707e-18	4.4047829815061605e-17	1.5146509809899511e-15	1.638179314276873e-17
71200000	0.002282839333139577	-7.434996127957781e-22	-4.1457774532802474e-21	3.858332136062729e-13	1.8998107764268808e-14	0.005434321332928602	-1.388361025961472e-20	4.437932098852707e-18	4.4047829815061605e-17	1.5146509809899511e-15	1.638179314276873e-17
71300000	0.002282839333139577	-7.434996127957781e-22	-4.1457774532802474e-21	3.8583321360627296e-13	1.8998107764268808e-14	0.005434321332928602	-1.3883609667349585e-20	4.437932098852707e-18	4.4047829815061605e-17	1.5146509809899511e-15	1.638179314276873e-17
71400000	0.002282839333139577	-7.434996127957781e-22	-4.1457774532802474e-21	3.8583321360627296e-13	1.8998107764268808e-14	0.005434321332928602	-1.3883609075084452e-20	4.437932098852707e-18	4.4047829815061605e-17	1.5146509809899511e-15	1.638179314276873e-17
71500000	0.002282839333139577	-7.434996127957781e-22	-4.1457774532802474e-21	3.8583321360627296e-13	1.8998107764268808e-14	0.005434321332928602	-1.388360848281932e-20	4.437932098852707e-18	4.4047829815061605e-17	1.5146509809899511e-15	1.638179314276873e-17
71600000	0.002282839333139577	-7.434996127957781e-22	-4.1457774532802474e-21	3.8583321360627296e-13	1.8998107764268808e-14	0.005434321332928602	-1.3883607890554186e-20	4.437932098852707e-18	4.4047829815061605e-17	1.5146509809899511e-15	1.638179314276873e-17
71700000	0.002282839333139577	-7.434996127957781e-22	-4.1457774532802474e-21	3.8583321360627296e-13	1.8998107764268808e-14	0.005434321332928602	-1.3883607298289053e-20	4.437932098852707e-18	4.4047829815061605e-17	1.5146509809899511e-15	1.638179314276873e-17
71800000	0.002282839333139577	-7.434996127957781e-22	-4.1457774532802474e-21	3.8583321360627296e-13	1.8998107764268808e-14	0.005434321332928602	-1.388360670602392e-20	4.437932098852707e-18	4.4047829815061605e-17	1.5146509809899511e-15	1.638179314276873e-17
71900000	0.002282839333139577	-7.434996127957781e-22	-4.1457774532802474e-21	3.8583321360627296e-13	1.8998107764268808e-14	0.005434321332928602	-1.3883606113758786e-20	4.437932098852707e-18	4.4047829815061605e-17	1.5146509809899511e-15	1.638179314276873e-17
72000000	0.002282839333139577	-7.434996127957781e-22	-4.1457774532802474e-21	3.8583321360627296e-13	1.8998107764268808e-14	0.005434321332928602	-1.3883605521493653e-20	4.437932098852707e-18	4.4047829815061605e-17	1.5146509809899511e-15	1.638179314276873e-17
72100000	0.002282839333139577	-7.434996127957781e-22	-4.1457774532802474e-21	3.8583321360627296e-13	1.8998107764268808e-14	0.005434321332928602	-1.388360492922852e-20	4.437932098852707e-18	4.4047829815061605e-17	1.5146509809899511e-15	1.638179314276873e-17
72200000	0.002282839333139577	-7.434996127957781e-22	-4.1457774532802474e-21	3.8583321360627296e-13	1.8998107764268808e-14	0.005434321332928602	-1.3883604336963386e-20	4.437932098852707e-18	4.4047829815061605e-17	1.5146509809899511e-15	1.638179314276873e-17
72300000	0.002282839333139577	-7.434996127957781e-22	-4.1457774532802474e-21	3.8583321360627296e-13	1.8998107764268808e-14	0.005434321332928602	-1.3883603744698253e-20	4.437932098852707e-18	4.4047829815061605e-17	1.5146509809899511e-15	1.638179314276873e-17
72400000	0.002282839333139577	-7.434996127957781e-22	-4.1457774532802474e-21	3.8583321360627296e-13	1.8998107764268808e-14	0.005434321332928602	-1.388360315243312e-20	4.437932098852707e-18	4.4047829815061605e-17	1.5146509809899511e-15	1.638179314276873e-17
72500000	0.002282839333139577	-7.434996127957781e-22	-4.1457774532802474e-21	3.8583321360627296e-13	1.8998107764268808e-14	0.005434321332928602	-1.3883602560167987e-20	4.437932098852707e-18	4.4047829815061605e-17	1.5146509809899511e-15	1.638179314276873e-17
72600000	0.002282839333139577	-7.434996127957781e-22	-4.1457774532802474e-21	3.8583321360627296e-13	1.8998107764268808e-14	0.005434321332928602	-1.3883601967902854e-20	4.437932098852707e-18	4.4047829815061605e-17	1.5146509809899511e-15	1.638179314276873e-17
72700000	0.002282839333139577	-7.434996127957781e-22	-4.1457774532802474e-21	3.8583321360627296e-13	1.8998107764268808e-14	0.005434321332928602	-1.388360137563772e-20	4.437932098852707e-18	4.4047829815061605e-17	1.5146509809899511e-15	1.638179314276873e-17
72800000	0.002282839333139577	-7.434996127957781e-22	-4.1457774532802474e-21	3.8583321360627296e-13	1.8998107764268808e-14	0.005434321332928602	-1.3883600783372587e-20	4.437932098852707e-18	4.4047829815061605e-17	1.5146509809899511e-15	1.638179314276873e-17
72900000	0.002282839333139577	-7.434996127957781e-22	-4.1457774532802474e-21	3.8583321360627296e-13	1.8998107764268808e-14	0.005434321332928602	-1.3883600191107454e-20	4.437932098852707e-18	4.4047829815061605e-17	1.5146509809899511e-15	1.638179314276873e-17
73000000	0.002282839333139577	-7.434996127957781e-22	-4.1457774532802474e-21	3.8583321360627296e-13	1.8998107764268808e-14	0.005434321332928602	-1.388359959884232e-20	4.437932098852707e-18	4.4047829815061605e-17	1.5146509809899511e-15	1.638179314276873e-17
73100000	0.002282839333139577	-7.434996127957781e-22	-4.1457774532802474e-21	3.8583321360627296e-13	1.8998107764268808e-14	0.005434321332928602	-1.3883599006577188e-20	4.437932098852707e-18	4.4047829815061605e-17	1.5146509809899511e-15	1.638179314276873e-17
73200000	0.002282839333139577	-7.434996127957781e-22	-4.1457774532802474e-21	3.8583321360627296e-13	1.8998107764268808e-14	0.005434321332928602	-1.3883598414312054e-20	4.437932098852707e-18	4.4047829815061605e-17	1.5146509809899511e-15	1.638179314276873e-17
73300000	0.002282839333139577	-7.434996127957781e-22	-4.1457774532802474e-21	3.8583321360627296e-13	1.8998107764268808e-14	0.005434321332928602	-1.388359782204692e-20	4.437932098852707e-18	4.4047829815061605e-17	1.5146509809899511e-15	1.638179314276873e-17
73400000	0.002282839333139577	-7.434996127957781e-22	-4.1457774532802474e-21	3.8583321360627296e-13	1.8998107764268808e-14	0.005434321332928602	-1.3883597229781788e-20	4.437932098852707e-18	4.4047829815061605e-17	1.5146509809899511e-15	1.638179314276873e-17
73500000	0.002282839333139577	-7.434996127957781e-22	-4.1457774532802474e-21	3.8583321360627296e-13	1.8998107764268808e-14	0.005434321332928602	-1.3883596637516652e-20	4.437932098852707e-18	4.4047829815061605e-17	1.5146509809899511e-15	1.638179314276873e-17
73600000	0.002282839333139577	-7.434996127957781e-22	-4.1457774532802474e-21	3.8583321360627296e-13	1.8998107764268808e-14	0.005434321332928602	-1.3883596045251518e-20	4.437932098852707e-18	4.4047829815061605e-17	1.5146509809899511e-15	1.638179314276873e-17
73700000	0.002282839333139577	-7.434996127957781e-22	-4.1457774532802474e-21	3.8583321360627296e-13	1.8998107764268808e-14	0.005434321332928602	-1.3883595452986385e-20	4.437932098852707e-18	4.4047829815061605e-17	1.5146509809899511e-15	1.638179314276873e-17
73800000	0.002282839333139577	-7.434996127957781e-22	-4.1457774532802474e-21	3.8583321360627296e-13	1.8998107764268808e-14	0.005434321332928602	-1.3883594860721252e-20	4.437932098852707e-18	4.4047829815061605e-17	1.5146509809899511e-15	1.638179314276873e-17
73900000	0.002282839333139577	-7.434996127957781e-22	-4.1457774532802474e-21	3.8583321360627296e-13	1.8998107764268808e-14	0.005434321332928602	-1.388359426845612e-20	4.437932098852707e-18	4.4047829815061605e-17	1.5146509809899511e-15	1.638179314276873e-17
74000000	0.002282839333139577	-7.434996127957781e-22	-4.1457774532802474e-21	3.8583321360627296e-13	1.8998107764268808e-14	0.005434321332928602	-1.3883593676190986e-20	4.437932098852707e-18	4.4047829815061605e-17	1.5146509809899511e-15	1.638179314276873e-17
74100000	0.002282839333139577	-7.434996127957781e-22	-4.1457774532802474e-21	3.8583321360627296e-13	1.8998107764268808e-14	0.005434321332928602	-1.3883593083925852e-20	4.437932098852707e-18	4.4047829815061605e-17	1.5146509809899511e-15	1.638179314276873e-17
74200000	0.002282839333139577	-7.434996127957781e-22	-4.1457774532802474e-21	3.8583321360627296e-13	1.8998107764268808e-14	0.005434321332928602	-1.388359249166072e-20	4.437932098852707e-18	4.4047829815061605e-17	1.5146509809899511e-15	1.638179314276873e-17
74300000	0.002282839333139577	-7.434996127957781e-22	-4.1457774532802474e-21	3.8583321360627296e-13	1.8998107764268808e-14	0.005434321332928602	-1.3883591899395586e-20	4.437932098852707e-18	4.4047829815061605e-17	1.5146509809899511e-15	1.638179314276873e-17
74400000	0.002282839333139577	-7.434996127957781e-22	-4.1457774532802474e-21	3.8583321360627296e-13	1.8998107764268808e-14	0.005434321332928602	-1.3883591307130453e-20	4.437932098852707e-18	4.4047829815061605e-17	1.5146509809899511e-15	1.638179314276873e-17
74500000	0.002282839333139577	-7.434996127957781e-22	-4.1457774532802474e-21	3.8583321360627296e-13	1.8998107764268808e-14	0.005434321332928602	-1.388359071486532e-20	4.437932098852707e-18	4.4047829815061605e-17	1.5146509809899511e-15	1.638179314276873e-17
74600000	0.002282839333139577	-7.434996127957781e-22	-4.1457774532802474e-21	3.8583321360627296e-13	1.8998107764268808e-14	0.005434321332928602	-1.3883590122600186e-20	4.437932098852707e-18	4.4047829815061605e-17	1.5146509809899511e-15	1.638179314276873e-17
74700000	0.002282839333139577	-7.434996127957781e-22	-4.1457774532802474e-21	3.8583321360627296e-13	1.8998107764268808e-14	0.005434321332928602	-1.3883589530335053e-20	4.437932098852707e-18	4.4047829815061605e-17	1.5146509809899511e-15	1.638179314276873e-17
74800000	0.002282839333139577	-7.434996127957781e-22	-4.1457774532802474e-21	3.8583321360627296e-13	1.8998107764268808e-14	0.005434321332928602	-1.388358893806992e-20	4.437932098852707e-18	4.4047829815061605e-17	1.5146509809899511e-15	1.638179314276873e-17
74900000	0.002282839333139577	-7.434996127957781e-22	-4.1457774532802474e-21	3.8583321360627296e-13	1.8998107764268808e-14	0.005434321332928602	-1.3883588345804787e-20	4.437932098852707e-18	4.4047829815061605e-17	1.5146509809899511e-15	1.638179314276873e-17
75000000	0.002282839333139577	-7.434996127957781e-22	-4.1457774532802474e-21	3.8583321360627296e-13	1.8998107764268808e-14	0.005434321332928602	-1.3883587753539653e-20	4.437932098852707e-18	4.4047829815061605e-17	1.5146509809899511e-15	1.638179314276873e-17
75100000	0.002282839333139577	-7.434996127957781e-22	-4.1457774532802474e-21	3.8583321360627296e-13	1.8998107764268808e-14	0.005434321332928602	-1.388358716127452e-20	4.437932098852707e-18	4.4047829815061605e-17	1.5146509809899511e-15	1.638179314276873e-17
75200000	0.002282839333139577	-7.434996127957781e-22	-4.1457774532802474e-21	3.8583321360627296e-13	1.8998107764268808e-14	0.005434321332928602	-1.3883586569009387e-20	4.437932098852707e-18	4.4047829815061605e-17	1.5146509809899511e-15	1.638179314276873e-17
75300000	0.002282839333139577	-7.434996127957781e-22	-4.1457774532802474e-21	3.8583321360627296e-13	1.8998107764268808e-14	0.005434321332928602	-1.3883585976744254e-20	4.437932098852707e-18	4.4047829815061605e-17	1.5146509809899511e-15	1.638179314276873e-17
75400000	0.002282839333139577	-7.434996127957781e-22	-4.1457774532802474e-21	3.8583321360627296e-13	1.8998107764268808e-14	0.005434321332928602	-1.388358538447912e-20	4.437932098852707e-18	4.4047829815061605e-17	1.5146509809899511e-15	1.638179314276873e-17
75500000	0.002282839333139577	-7.434996127957781e-22	-4.1457774532802474e-21	3.8583321360627296e-13	1.8998107764268808e-14	0.005434321332928602	-1.3883584792213987e-20	4.437932098852707e-18	4.4047829815061605e-17	1.5146509809899511e-15	1.638179314276873e-17
75600000	0.002282839333139577	-7.434996127957781e-22	-4.1457774532802474e-21	3.8583321360627296e-13	1.8998107764268808e-14	0.005434321332928602	-1.3883584199948854e-20	4.437932098852707e-18	4.4047829815061605e-17	1.5146509809899511e-15	1.638179314276873e-17
75700000	0.002282839333139577	-7.434996127957781e-22	-4.1457774532802474e-21	3.8583321360627296e-13	1.8998107764268808e-14	0.005434321332928602	-1.388358360768372e-20	4.437932098852707e-18	4.4047829815061605e-17	1.5146509809899511e-15	1.638179314276873e-17
75800000	0.002282839333139577	-7.434996127957781e-22	-4.1457774532802474e-21	3.8583321360627296e-13	1.8998107764268808e-14	0.005434321332928602	-1.3883583015418588e-20	4.437932098852707e-18	4.4047829815061605e-17	1.5146509809899511e-15	1.638179314276873e-17
75900000	0.002282839333139577	-7.434996127957781e-22	-4.1457774532802474e-21	3.8583321360627296e-13	1.8998107764268808e-14	0.005434321332928602	-1.3883582423153454e-20	4.437932098852707e-18	4.4047829815061605e-17	1.5146509809899511e-15	1.638179314276873e-17
76000000	0.002282839333139577	-7.434996127957781e-22	-4.1457774532802474e-21	3.8583321360627296e-13	1.8998107764268808e-14	0.005434321332928602	-1.3883581830888318e-20	4.437932098852707e-18	4.4047829815061605e-17	1.5146509809899511e-15	1.638179314276873e-17
76100000	0.002282839333139577	-7.434996127957781e-22	-4.1457774532802474e-21	3.8583321360627296e-13	1.8998107764268808e-14	0.005434321332928602	-1.3883581238623185e-20	4.437932098852707e-18	4.4047829815061605e-17	1.5146509809899511e-15	1.638179314276873e-17
76200000	0.002282839333139577	-7.434996127957781e-22	-4.1457774532802474e-21	3.8583321360627296e-13	1.8998107764268808e-14	0.005434321332928602	-1.3883580646358052e-20	4.437932098852707e-18	4.4047829815061605e-17	1.5146509809899511e-15	1.638179314276873e-17
76300000	0.002282839333139577	-7.434996127957781e-22	-4.1457774532802474e-21	3.8583321360627296e-13	1.8998107764268808e-14	0.005434321332928602	-1.388358005409292e-20	4.437932098852707e-18	4.4047829815061605e-17	1.5146509809899511e-15	1.638179314276873e-17
76400000	0.002282839333139577	-7.434996127957781e-22	-4.1457774532802474e-21	3.8583321360627296e-13	1.8998107764268808e-14	0.005434321332928602	-1.3883579461827785e-20	4.437932098852707e-18	4.4047829815061605e-17	1.5146509809899511e-15	1.638179314276873e-17
76500000	0.002282839333139577	-7.434996127957781e-22	-4.1457774532802474e-21	3.8583321360627296e-13	1.8998107764268808e-14	0.005434321332928602	-1.3883578869562652e-20	4.437932098852707e-18	4.4047829815061605e-17	1.5146509809899511e-15	1.638179314276873e-17
76600000	0.002282839333139577	-7.434996127957781e-22	-4.1457774532802474e-21	3.8583321360627296e-13	1.8998107764268808e-14	0.005434321332928602	-1.388357827729752e-20	4.437932098852707e-18	4.4047829815061605e-17	1.5146509809899511e-15	1.638179314276873e-17
76700000	0.002282839333139577	-7.434996127957781e-22	-4.1457774532802474e-21	3.8583321360627296e-13	1.8998107764268808e-14	0.005434321332928602	-1.3883577685032386e-20	4.437932098852707e-18	4.4047829815061605e-17	1.5146509809899511e-15	1.638179314276873e-17
76800000	0.002282839333139577	-7.434996127957781e-22	-4.1457774532802474e-21	3.8583321360627296e-13	1.8998107764268808e-14	0.005434321332928602	-1.3883577092767252e-20	4.437932098852707e-18	4.4047829815061605e-17	1.5146509809899511e-15	1.638179314276873e-17
76900000	0.002282839333139577	-7.434996127957781e-22	-4.1457774532802474e-21	3.8583321360627296e-13	1.8998107764268808e-14	0.005434321332928602	-1.388357650050212e-20	4.437932098852707e-18	4.4047829815061605e-17	1.5146509809899511e-15	1.638179314276873e-17
77000000	0.002282839333139577	-7.434996127957781e-22	-4.1457774532802474e-21	3.8583321360627296e-13	1.8998107764268808e-14	0.005434321332928602	-1.3883575908236986e-20	4.437932098852707e-18	4.4047829815061605e-17	1.5146509809899511e-15	1.638179314276873e-17
77100000	0.002282839333139577	-7.434996127957781e-22	-4.1457774532802474e-21	3.8583321360627296e-13	1.8998107764268808e-14	0.005434321332928602	-1.3883575315971853e-20	4.437932098852707e-18	4.4047829815061605e-17	1.5146509809899511e-15	1.638179314276873e-17
77200000	0.002282839333139577	-7.434996127957781e-22	-4.1457774532802474e-21	3.8583321360627296e-13	1.8998107764268808e-14	0.005434321332928602	-1.388357472370672e-20	4.437932098852707e-18	4.4047829815061605e-17	1.5146509809899511e-15	1.638179314276873e-17
77300000	0.002282839333139577	-7.434996127957781e-22	-4.1457774532802474e-21	3.8583321360627296e-13	1.8998107764268808e-14	0.005434321332928602	-1.3883574131441586e-20	4.437932098852707e-18	4.4047829815061605e-17	1.5146509809899511e-15	1.638179314276873e-17
77400000	0.002282839333139577	-7.434996127957781e-22	-4.1457774532802474e-21	3.8583321360627296e-13	1.8998107764268808e-14	0.005434321332928602	-1.3883573539176453e-20	4.437932098852707e-18	4.4047829815061605e-17	1.5146509809899511e-15	1.638179314276873e-17
77500000	0.002282839333139577	-7.434996127957781e-22	-4.1457774532802474e-21	3.8583321360627296e-13	1.8998107764268808e-14	0.005434321332928602	-1.388357294691132e-20	4.437932098852707e-18	4.4047829815061605e-17	1.5146509809899511e-15	1.638179314276873e-17
77600000	0.002282839333139577	-7.434996127957781e-22	-4.1457774532802474e-21	3.8583321360627296e-13	1.8998107764268808e-14	0.005434321332928602	-1.3883572354646187e-20	4.437932098852707e-18	4.4047829815061605e-17	1.5146509809899511e-15	1.638179314276873e-17
77700000	0.002282839333139577	-7.434996127957781e-22	-4.1457774532802474e-21	3.8583321360627296e-13	1.8998107764268808e-14	0.005434321332928602	-1.3883571762381053e-20	4.437932098852707e-18	4.4047829815061605e-17	1.5146509809899511e-15	1.638179314276873e-17
77800000	0.002282839333139577	-7.434996127957781e-22	-4.1457774532802474e-21	3.8583321360627296e-13	1.8998107764268808e-14	0.005434321332928602	-1.388357117011592e-20	4.437932098852707e-18	4.4047829815061605e-17	1.5146509809899511e-15	1.638179314276873e-17
77900000	0.002282839333139577	-7.434996127957781e-22	-4.1457774532802474e-21	3.8583321360627296e-13	1.8998107764268808e-14	0.005434321332928602	-1.3883570577850787e-20	4.437932098852707e-18	4.4047829815061605e-17	1.5146509809899511e-15	1.638179314276873e-17
78000000	0.002282839333139577	-7.434996127957781e-22	-4.1457774532802474e-21	3.8583321360627296e-13	1.8998107764268808e-14	0.005434321332928602	-1.3883569985585654e-20	4.437932098852707e-18	4.4047829815061605e-17	1.5146509809899511e-15	1.638179314276873e-17
78100000	0.002282839333139577	-7.434996127957781e-22	-4.1457774532802474e-21	3.8583321360627296e-13	1.8998107764268808e-14	0.005434321332928602	-1.388356939332052e-20	4.437932098852707e-18	4.4047829815061605e-17	1.5146509809899511e-15	1.638179314276873e-17
78200000	0.002282839333139577	-7.434996127957781e-22	-4.1457774532802474e-21	3.8583321360627296e-13	1.8998107764268808e-14	0.005434321332928602	-1.3883568801055387e-20	4.437932098852707e-18	4.4047829815061605e-17	1.5146509809899511e-15	1.638179314276873e-17
78300000	0.002282839333139577	-7.434996127957781e-22	-4.1457774532802474e-21	3.8583321360627296e-13	1.8998107764268808e-14	0.005434321332928602	-1.3883568208790254e-20	4.437932098852707e-18	4.4047829815061605e-17	1.5146509809899511e-15	1.638179314276873e-17
78400000	0.002282839333139577	-7.434996127957781e-22	-4.1457774532802474e-21	3.8583321360627296e-13	1.8998107764268808e-14	0.005434321332928602	-1.388356761652512e-20	4.437932098852707e-18	4.4047829815061605e-17	1.5146509809899511e-15	1.638179314276873e-17
78500000	0.002282839333139577	-7.434996127957781e-22	-4.1457774532802474e-21	3.8583321360627296e-13	1.8998107764268808e-14	0.005434321332928602	-1.3883567024259985e-20	4.437932098852707e-18	4.4047829815061605e-17	1.5146509809899511e-15	1.638179314276873e-17
78600000	0.002282839333139577	-7.434996127957781e-22	-4.1457774532802474e-21	3.8583321360627296e-13	1.8998107764268808e-14	0.005434321332928602	-1.3883566431994852e-20	4.437932098852707e-18	4.4047829815061605e-17	1.5146509809899511e-15	1.638179314276873e-17
78700000	0.002282839333139577	-7.434996127957781e-22	-4.1457774532802474e-21	3.8583321360627296e-13	1.8998107764268808e-14	0.005434321332928602	-1.3883565839729718e-20	4.437932098852708e-18	4.4047829815061605e-17	1.5146509809899511e-15	1.638179314276873e-17
78800000	0.002282839333139577	-7.434996127957781e-22	-4.1457774532802474e-21	3.8583321360627296e-13	1.8998107764268808e-14	0.005434321332928602	-1.3883565247464585e-20	4.437932098852708e-18	4.4047829815061605e-17	1.5146509809899511e-15	1.638179314276873e-17
78900000	0.002282839333139577	-7.434996127957781e-22	-4.1457774532802474e-21	3.8583321360627296e-13	1.8998107764268808e-14	0.005434321332928602	-1.3883564655199452e-20	4.437932098852708e-18	4.4047829815061605e-17	1.5146509809899511e-15	1.638179314276873e-17
79000000	0.002282839333139577	-7.434996127957781e-22	-4.1457774532802474e-21	3.8583321360627296e-13	1.8998107764268808e-14	0.005434321332928602	-1.388356406293432e-20	4.437932098852708e-18	4.4047829815061605e-17	1.5146509809899511e-15	1.638179314276873e-17
79100000	0.002282839333139577	-7.434996127957781e-22	-4.1457774532802474e-21	3.8583321360627296e-13	1.8998107764268808e-14	0.005434321332928602	-1.3883563470669185e-20	4.437932098852708e-18	4.4047829815061605e-17	1.5146509809899511e-15	1.638179314276873e-17
79200000	0.002282839333139577	-7.434996127957781e-22	-4.1457774532802474e-21	3.8583321360627296e-13	1.8998107764268808e-14	0.005434321332928602	-1.3883562878404052e-20	4.437932098852708e-18	4.4047829815061605e-17	1.5146509809899511e-15	1.638179314276873e-17
79300000	0.002282839333139577	-7.434996127957781e-22	-4.1457774532802474e-21	3.8583321360627296e-13	1.8998107764268808e-14	0.005434321332928602	-1.388356228613892e-20	4.437932098852708e-18	4.4047829815061605e-17	1.5146509809899511e-15	1.638179314276873e-17
79400000	0.002282839333139577	-7.434996127957781e-22	-4.1457774532802474e-21	3.8583321360627296e-13	1.8998107764268808e-14	0.005434321332928602	-1.3883561693873786e-20	4.437932098852708e-18	4.4047829815061605e-17	1.5146509809899511e-15	1.638179314276873e-17
79500000	0.002282839333139577	-7.434996127957781e-22	-4.1457774532802474e-21	3.8583321360627296e-13	1.8998107764268808e-14	0.005434321332928602	-1.3883561101608653e-20	4.437932098852708e-18	4.4047829815061605e-17	1.5146509809899511e-15	1.638179314276873e-17
79600000	0.002282839333139577	-7.434996127957781e-22	-4.1457774532802474e-21	3.8583321360627296e-13	1.8998107764268808e-14	0.005434321332928602	-1.388356050934352e-20	4.437932098852708e-18	4.4047829815061605e-17	1.5146509809899511e-15	1.638179314276873e-17
79700000	0.002282839333139577	-7.434996127957781e-22	-4.1457774532802474e-21	3.8583321360627296e-13	1.8998107764268808e-14	0.005434321332928602	-1.3883559917078386e-20	4.437932098852708e-18	4.4047829815061605e-17	1.5146509809899511e-15	1.638179314276873e-17
79800000	0.002282839333139577	-7.434996127957781e-22	-4.1457774532802474e-21	3.8583321360627296e-13	1.8998107764268808e-14	0.005434321332928602	-1.3883559324813253e-20	4.437932098852708e-18	4.4047829815061605e-17	1.5146509809899511e-15	1.638179314276873e-17
79900000	0.002282839333139577	-7.434996127957781e-22	-4.1457774532802474e-21	3.8583321360627296e-13	1.8998107764268808e-14	0.005434321332928602	-1.388355873254812e-20	4.437932098852708e-18	4.4047829815061605e-17	1.5146509809899511e-15	1.638179314276873e-17
80000000	0.002282839333139577	-7.434996127957781e-22	-4.1457774532802474e-21	3.8583321360627296e-13	1.8998107764268808e-14	0.005434321332928602	-1.3883558140282986e-20	4.437932098852708e-18	4.4047829815061605e-17	1.5146509809899511e-15	1.638179314276873e-17
80100000	0.002282839333139577	-7.434996127957781e-22	-4.1457774532802474e-21	3.8583321360627296e-13	1.8998107764268808e-14	0.005434321332928602	-1.3883557548017853e-20	4.437932098852708e-18	4.4047829815061605e-17	1.5146509809899511e-15	1.638179314276873e-17
80200000	0.002282839333139577	-7.434996127957781e-22	-4.1457774532802474e-21	3.8583321360627296e-13	1.8998107764268808e-14	0.005434321332928602	-1.388355695575272e-20	4.437932098852708e-18	4.4047829815061605e-17	1.5146509809899511e-15	1.638179314276873e-17
80300000	0.002282839333139577	-7.434996127957781e-22	-4.1457774532802474e-21	3.8583321360627296e-13	1.8998107764268808e-14	0.005434321332928602	-1.3883556363487587e-20	4.437932098852708e-18	4.4047829815061605e-17	1.5146509809899511e-15	1.638179314276873e-17
80400000	0.002282839333139577	-7.434996127957781e-22	-4.1457774532802474e-21	3.8583321360627296e-13	1.8998107764268808e-14	0.005434321332928602	-1.3883555771222454e-20	4.437932098852708e-18	4.4047829815061605e-17	1.5146509809899511e-15	1.638179314276873e-17
80500000	0.002282839333139577	-7.434996127957781e-22	-4.1457774532802474e-21	3.8583321360627296e-13	1.8998107764268808e-14	0.005434321332928602	-1.388355517895732e-20	4.437932098852708e-18	4.4047829815061605e-17	1.5146509809899511e-15	1.638179314276873e-17
80600000	0.002282839333139577	-7.434996127957781e-22	-4.1457774532802474e-21	3.8583321360627296e-13	1.8998107764268808e-14	0.005434321332928602	-1.3883554586692187e-20	4.437932098852708e-18	4.4047829815061605e-17	1.5146509809899511e-15	1.638179314276873e-17
80700000	0.002282839333139577	-7.434996127957781e-22	-4.1457774532802474e-21	3.8583321360627296e-13	1.8998107764268808e-14	0.005434321332928602	-1.3883553994427054e-20	4.437932098852708e-18	4.4047829815061605e-17	1.5146509809899511e-15	1.638179314276873e-17
80800000	0.002282839333139577	-7.434996127957781e-22	-4.1457774532802474e-21	3.8583321360627296e-13	1.8998107764268808e-14	0.005434321332928602	-1.388355340216192e-20	4.437932098852708e-18	4.4047829815061605e-17	1.5146509809899511e-15	1.638179314276873e-17
80900000	0.002282839333139577	-7.434996127957781e-22	-4.1457774532802474e-21	3.8583321360627296e-13	1.8998107764268808e-14	0.005434321332928602	-1.3883552809896788e-20	4.437932098852708e-18	4.4047829815061605e-17	1.5146509809899511e-15	1.638179314276873e-17
81000000	0.002282839333139577	-7.434996127957781e-22	-4.1457774532802474e-21	3.8583321360627296e-13	1.8998107764268808e-14	0.005434321332928602	-1.3883552217631654e-20	4.437932098852708e-18	4.4047829815061605e-17	1.5146509809899511e-15	1.638179314276873e-17
81100000	0.002282839333139577	-7.434996127957781e-22	-4.1457774532802474e-21	3.8583321360627296e-13	1.8998107764268808e-14	0.005434321332928602	-1.3883551625366518e-20	4.437932098852708e-18	4.4047829815061605e-17	1.5146509809899511e-15	1.638179314276873e-17
81200000	0.002282839333139577	-7.434996127957781e-22	-4.1457774532802474e-21	3.8583321360627296e-13	1.8998107764268808e-14	0.005434321332928602	-1.3883551033101385e-20	4.437932098852708e-18	4.4047829815061605e-17	1.5146509809899511e-15	1.638179314276873e-17
81300000	0.002282839333139577	-7.434996127957781e-22	-4.1457774532802474e-21	3.8583321360627296e-13	1.8998107764268808e-14	0.005434321332928602	-1.3883550440836252e-20	4.437932098852708e-18	4.4047829815061605e-17	1.5146509809899511e-15	1.638179314276873e-17
81400000	0.002282839333139577	-7.434996127957781e-22	-4.1457774532802474e-21	3.8583321360627296e-13	1.8998107764268808e-14	0.005434321332928602	-1.3883549848571118e-20	4.437932098852708e-18	4.4047829815061605e-17	1.5146509809899511e-15	1.638179314276873e-17
81500000	0.002282839333139577	-7.434996127957781e-22	-4.1457774532802474e-21	3.8583321360627296e-13	1.8998107764268808e-14	0.005434321332928602	-1.3883549256305985e-20	4.437932098852708e-18	4.4047829815061605e-17	1.5146509809899511e-15	1.638179314276873e-17
81600000	0.002282839333139577	-7.434996127957781e-22	-4.1457774532802474e-21	3.8583321360627296e-13	1.8998107764268808e-14	0.005434321332928602	-1.3883548664040852e-20	4.437932098852708e-18	4.4047829815061605e-17	1.5146509809899511e-15	1.638179314276873e-17
81700000	0.002282839333139577	-7.434996127957781e-22	-4.1457774532802474e-21	3.8583321360627296e-13	1.8998107764268808e-14	0.005434321332928602	-1.388354807177572e-20	4.437932098852708e-18	4.4047829815061605e-17	1.5146509809899511e-15	1.638179314276873e-17
81800000	0.002282839333139577	-7.434996127957781e-22	-4.1457774532802474e-21	3.8583321360627296e-13	1.8998107764268808e-14	0.005434321332928602	-1.3883547479510586e-20	4.437932098852708e-18	4.4047829815061605e-17	1.5146509809899511e-15	1.638179314276873e-17
81900000	0.002282839333139577	-7.434996127957781e-22	-4.1457774532802474e-21	3.8583321360627296e-13	1.8998107764268808e-14	0.005434321332928602	-1.3883546887245452e-20	4.437932098852708e-18	4.4047829815061605e-17	1.5146509809899511e-15	1.638179314276873e-17
82000000	0.002282839333139577	-7.434996127957781e-22	-4.1457774532802474e-21	3.8583321360627296e-13	1.8998107764268808e-14	0.005434321332928602	-1.388354629498032e-20	4.437932098852708e-18	4.4047829815061605e-17	1.5146509809899511e-15	1.638179314276873e-17
82100000	0.002282839333139577	-7.434996127957781e-22	-4.1457774532802474e-21	3.8583321360627296e-13	1.8998107764268808e-14	0.005434321332928602	-1.3883545702715186e-20	4.437932098852708e-18	4.4047829815061605e-17	1.5146509809899511e-15	1.638179314276873e-17
82200000	0.002282839333139577	-7.434996127957781e-22	-4.1457774532802474e-21	3.8583321360627296e-13	1.8998107764268808e-14	0.005434321332928602	-1.3883545110450053e-20	4.437932098852708e-18	4.4047829815061605e-17	1.5146509809899511e-15	1.638179314276873e-17
82300000	0.002282839333139577	-7.434996127957781e-22	-4.1457774532802474e-21	3.8583321360627296e-13	1.8998107764268808e-14	0.005434321332928602	-1.388354451818492e-20	4.437932098852708e-18	4.4047829815061605e-17	1.5146509809899511e-15	1.638179314276873e-17
82400000	0.002282839333139577	-7.434996127957781e-22	-4.1457774532802474e-21	3.8583321360627296e-13	1.8998107764268808e-14	0.005434321332928602	-1.3883543925919786e-20	4.437932098852708e-18	4.4047829815061605e-17	1.5146509809899511e-15	1.638179314276873e-17
82500000	0.002282839333139577	-7.434996127957781e-22	-4.1457774532802474e-21	3.8583321360627296e-13	1.8998107764268808e-14	0.005434321332928602	-1.3883543333654653e-20	4.437932098852708e-18	4.4047829815061605e-17	1.5146509809899511e-15	1.638179314276873e-17
82600000	0.002282839333139577	-7.434996127957781e-22	-4.1457774532802474e-21	3.8583321360627296e-13	1.8998107764268808e-14	0.005434321332928602	-1.388354274138952e-20	4.437932098852708e-18	4.4047829815061605e-17	1.5146509809899511e-15	1.638179314276873e-17
82700000	0.002282839333139577	-7.434996127957781e-22	-4.1457774532802474e-21	3.8583321360627296e-13	1.8998107764268808e-14	0.005434321332928602	-1.3883542149124387e-20	4.437932098852708e-18	4.4047829815061605e-17	1.5146509809899511e-15	1.638179314276873e-17
82800000	0.002282839333139577	-7.434996127957781e-22	-4.1457774532802474e-21	3.8583321360627296e-13	1.8998107764268808e-14	0.005434321332928602	-1.3883541556859253e-20	4.437932098852708e-18	4.4047829815061605e-17	1.5146509809899511e-15	1.638179314276873e-17
82900000	0.002282839333139577	-7.434996127957781e-22	-4.1457774532802474e-21	3.8583321360627296e-13	1.8998107764268808e-14	0.005434321332928602	-1.388354096459412e-20	4.437932098852708e-18	4.4047829815061605e-17	1.5146509809899511e-15	1.638179314276873e-17
83000000	0.002282839333139577	-7.434996127957781e-22	-4.1457774532802474e-21	3.8583321360627296e-13	1.8998107764268808e-14	0.005434321332928602	-1.3883540372328987e-20	4.437932098852708e-18	4.4047829815061605e-17	1.5146509809899511e-15	1.638179314276873e-17
83100000	0.002282839333139577	-7.434996127957781e-22	-4.1457774532802474e-21	3.8583321360627296e-13	1.8998107764268808e-14	0.005434321332928602	-1.3883539780063854e-20	4.437932098852708e-18	4.4047829815061605e-17	1.5146509809899511e-15	1.638179314276873e-17
83200000	0.002282839333139577	-7.434996127957781e-22	-4.1457774532802474e-21	3.8583321360627296e-13	1.8998107764268808e-14	0.005434321332928602	-1.388353918779872e-20	4.437932098852708e-18	4.4047829815061605e-17	1.5146509809899511e-15	1.638179314276873e-17
83300000	0.002282839333139577	-7.434996127957781e-22	-4.1457774532802474e-21	3.8583321360627296e-13	1.8998107764268808e-14	0.005434321332928602	-1.3883538595533587e-20	4.437932098852708e-18	4.4047829815061605e-17	1.5146509809899511e-15	1.638179314276873e-17
83400000	0.002282839333139577	-7.434996127957781e-22	-4.1457774532802474e-21	3.8583321360627296e-13	1.8998107764268808e-14	0.005434321332928602	-1.3883538003268454e-20	4.437932098852708e-18	4.4047829815061605e-17	1.5146509809899511e-15	1.638179314276873e-17
83500000	0.002282839333139577	-7.434996127957781e-22	-4.1457774532802474e-21	3.8583321360627296e-13	1.8998107764268808e-14	0.005434321332928602	-1.3883537411003318e-20	4.437932098852708e-18	4.4047829815061605e-17	1.5146509809899511e-15	1.638179314276873e-17
83600000	0.002282839333139577	-7.434996127957781e-22	-4.1457774532802474e-21	3.8583321360627296e-13	1.8998107764268808e-14	0.005434321332928602	-1.3883536818738185e-20	4.437932098852708e-18	4.4047829815061605e-17	1.5146509809899511e-15	1.638179314276873e-17
83700000	0.002282839333139577	-7.434996127957781e-22	-4.1457774532802474e-21	3.8583321360627296e-13	1.8998107764268808e-14	0.005434321332928602	-1.388353622647305e-20	4.437932098852708e-18	4.4047829815061605e-17	1.5146509809899511e-15	1.638179314276873e-17
83800000	0.002282839333139577	-7.434996127957781e-22	-4.1457774532802474e-21	3.8583321360627296e-13	1.8998107764268808e-14	0.005434321332928602	-1.3883535634207918e-20	4.437932098852708e-18	4.4047829815061605e-17	1.5146509809899511e-15	1.638179314276873e-17
83900000	0.002282839333139577	-7.434996127957781e-22	-4.1457774532802474e-21	3.8583321360627296e-13	1.8998107764268808e-14	0.005434321332928602	-1.3883535041942785e-20	4.437932098852708e-18	4.4047829815061605e-17	1.5146509809899511e-15	1.638179314276873e-17
84000000	0.002282839333139577	-7.434996127957781e-22	-4.1457774532802474e-21	3.8583321360627296e-13	1.8998107764268808e-14	0.005434321332928602	-1.3883534449677652e-20	4.437932098852708e-18	4.4047829815061605e-17	1.5146509809899511e-15	1.638179314276873e-17
84100000	0.002282839333139577	-7.434996127957781e-22	-4.1457774532802474e-21	3.8583321360627296e-13	1.8998107764268808e-14	0.005434321332928602	-1.388353385741252e-20	4.437932098852708e-18	4.4047829815061605e-17	1.5146509809899511e-15	1.638179314276873e-17
84200000	0.002282839333139577	-7.434996127957781e-22	-4.1457774532802474e-21	3.8583321360627296e-13	1.8998107764268808e-14	0.005434321332928602	-1.3883533265147385e-20	4.437932098852708e-18	4.4047829815061605e-17	1.5146509809899511e-15	1.638179314276873e-17
84300000	0.002282839333139577	-7.434996127957781e-22	-4.1457774532802474e-21	3.8583321360627296e-13	1.8998107764268808e-14	0.005434321332928602	-1.3883532672882252e-20	4.437932098852708e-18	4.4047829815061605e-17	1.5146509809899511e-15	1.638179314276873e-17
84400000	0.002282839333139577	-7.434996127957781e-22	-4.1457774532802474e-21	3.8583321360627296e-13	1.8998107764268808e-14	0.005434321332928602	-1.388353208061712e-20	4.437932098852708e-18	4.4047829815061605e-17	1.5146509809899511e-15	1.638179314276873e-17
84500000	0.002282839333139577	-7.434996127957781e-22	-4.1457774532802474e-21	3.8583321360627296e-13	1.8998107764268808e-14	0.005434321332928602	-1.3883531488351986e-20	4.437932098852708e-18	4.4047829815061605e-17	1.5146509809899511e-15	1.638179314276873e-17
84600000	0.002282839333139577	-7.434996127957781e-22	-4.1457774532802474e-21	3.8583321360627296e-13	1.8998107764268808e-14	0.005434321332928602	-1.3883530896086852e-20	4.437932098852708e-18	4.4047829815061605e-17	1.5146509809899511e-15	1.638179314276873e-17
84700000	0.002282839333139577	-7.434996127957781e-22	-4.1457774532802474e-21	3.8583321360627296e-13	1.8998107764268808e-14	0.005434321332928602	-1.388353030382172e-20	4.437932098852708e-18	4.4047829815061605e-17	1.5146509809899511e-15	1.638179314276873e-17
84800000	0.002282839333139577	-7.434996127957781e-22	-4.1457774532802474e-21	3.8583321360627296e-13	1.8998107764268808e-14	0.005434321332928602	-1.3883529711556586e-20	4.437932098852708e-18	4.4047829815061605e-17	1.5146509809899511e-15	1.638179314276873e-17
84900000	0.002282839333139577	-7.434996127957781e-22	-4.1457774532802474e-21	3.8583321360627296e-13	1.8998107764268808e-14	0.005434321332928602	-1.3883529119291453e-20	4.437932098852708e-18	4.4047829815061605e-17	1.5146509809899511e-15	1.638179314276873e-17
85000000	0.002282839333139577	-7.434996127957781e-22	-4.1457774532802474e-21	3.8583321360627296e-13	1.8998107764268808e-14	0.005434321332928602	-1.388352852702632e-20	4.437932098852708e-18	4.4047829815061605e-17	1.5146509809899511e-15	1.638179314276873e-17
85100000	0.002282839333139577	-7.434996127957781e-22	-4.1457774532802474e-21	3.8583321360627296e-13	1.8998107764268808e-14	0.005434321332928602	-1.3883527934761186e-20	4.437932098852708e-18	4.4047829815061605e-17	1.5146509809899511e-15	1.638179314276873e-17
85200000	0.002282839333139577	-7.434996127957781e-22	-4.1457774532802474e-21	3.8583321360627296e-13	1.8998107764268808e-14	0.005434321332928602	-1.3883527342496053e-20	4.437932098852708e-18	4.4047829815061605e-17	1.5146509809899511e-15	1.638179314276873e-17
85300000	0.002282839333139577	-7.434996127957781e-22	-4.1457774532802474e-21	3.8583321360627296e-13	1.8998107764268808e-14	0.005434321332928602	-1.388352675023092e-20	4.437932098852708e-18	4.4047829815061605e-17	1.5146509809899511e-15	1.638179314276873e-17
85400000	0.002282839333139577	-7.434996127957781e-22	-4.1457774532802474e-21	3.8583321360627296e-13	1.8998107764268808e-14	0.005434321332928602	-1.3883526157965787e-20	4.437932098852708e-18	4.4047829815061605e-17	1.5146509809899511e-15	1.638179314276873e-17
85500000	0.002282839333139577	-7.434996127957781e-22	-4.1457774532802474e-21	3.8583321360627296e-13	1.8998107764268808e-14	0.005434321332928602	-1.3883525565700653e-20	4.437932098852708e-18	4.4047829815061605e-17	1.5146509809899511e-15	1.638179314276873e-17
85600000	0.002282839333139577	-7.434996127957781e-22	-4.1457774532802474e-21	3.8583321360627296e-13	1.8998107764268808e-14	0.005434321332928602	-1.388352497343552e-20	4.437932098852708e-18	4.4047829815061605e-17	1.5146509809899511e-15	1.638179314276873e-17
85700000	0.002282839333139577	-7.434996127957781e-22	-4.1457774532802474e-21	3.8583321360627296e-13	1.8998107764268808e-14	0.005434321332928602	-1.3883524381170387e-20	4.437932098852708e-18	4.4047829815061605e-17	1.5146509809899511e-15	1.638179314276873e-17
85800000	0.002282839333139577	-7.434996127957781e-22	-4.1457774532802474e-21	3.8583321360627296e-13	1.8998107764268808e-14	0.005434321332928602	-1.3883523788905254e-20	4.437932098852708e-18	4.4047829815061605e-17	1.5146509809899511e-15	1.638179314276873e-17
85900000	0.002282839333139577	-7.434996127957781e-22	-4.1457774532802474e-21	3.8583321360627296e-13	1.8998107764268808e-14	0.005434321332928602	-1.3883523196640118e-20	4.437932098852708e-18	4.4047829815061605e-17	1.5146509809899511e-15	1.638179314276873e-17
86000000	0.002282839333139577	-7.434996127957781e-22	-4.1457774532802474e-21	3.8583321360627296e-13	1.8998107764268808e-14	0.005434321332928602	-1.3883522604374984e-20	4.437932098852708e-18	4.4047829815061605e-17	1.5146509809899511e-15	1.638179314276873e-17
86100000	0.002282839333139577	-7.434996127957781e-22	-4.1457774532802474e-21	3.8583321360627296e-13	1.8998107764268808e-14	0.005434321332928602	-1.388352201210985e-20	4.437932098852708e-18	4.4047829815061605e-17	1.5146509809899511e-15	1.638179314276873e-17
86200000	0.002282839333139577	-7.434996127957781e-22	-4.1457774532802474e-21	3.8583321360627296e-13	1.8998107764268808e-14	0.005434321332928602	-1.3883521419844718e-20	4.437932098852708e-18	4.4047829815061605e-17	1.5146509809899511e-15	1.638179314276873e-17
86300000	0.002282839333139577	-7.434996127957781e-22	-4.1457774532802474e-21	3.8583321360627296e-13	1.8998107764268808e-14	0.005434321332928602	-1.3883520827579585e-20	4.437932098852708e-18	4.4047829815061605e-17	1.5146509809899511e-15	1.638179314276873e-17
86400000	0.002282839333139577	-7.434996127957781e-22	-4.1457774532802474e-21	3.8583321360627296e-13	1.8998107764268808e-14	0.005434321332928602	-1.3883520235314452e-20	4.437932098852708e-18	4.4047829815061605e-17	1.5146509809899511e-15	1.638179314276873e-17
86500000	0.002282839333139577	-7.434996127957781e-22	-4.1457774532802474e-21	3.8583321360627296e-13	1.8998107764268808e-14	0.005434321332928602	-1.3883519643049318e-20	4.437932098852708e-18	4.4047829815061605e-17	1.5146509809899511e-15	1.638179314276873e-17
86600000	0.002282839333139577	-7.434996127957781e-22	-4.1457774532802474e-21	3.8583321360627296e-13	1.8998107764268808e-14	0.005434321332928602	-1.3883519050784185e-20	4.437932098852708e-18	4.4047829815061605e-17	1.5146509809899511e-15	1.638179314276873e-17
86700000	0.002282839333139577	-7.434996127957781e-22	-4.1457774532802474e-21	3.8583321360627296e-13	1.8998107764268808e-14	0.005434321332928602	-1.3883518458519052e-20	4.437932098852708e-18	4.4047829815061605e-17	1.5146509809899511e-15	1.638179314276873e-17
86800000	0.002282839333139577	-7.434996127957781e-22	-4.1457774532802474e-21	3.8583321360627296e-13	1.8998107764268808e-14	0.005434321332928602	-1.388351786625392e-20	4.437932098852708e-18	4.4047829815061605e-17	1.5146509809899511e-15	1.638179314276873e-17
86900000	0.002282839333139577	-7.434996127957781e-22	-4.1457774532802474e-21	3.8583321360627296e-13	1.8998107764268808e-14	0.005434321332928602	-1.3883517273988785e-20	4.437932098852708e-18	4.4047829815061605e-17	1.5146509809899511e-15	1.638179314276873e-17
87000000	0.002282839333139577	-7.434996127957781e-22	-4.1457774532802474e-21	3.8583321360627296e-13	1.8998107764268808e-14	0.005434321332928602	-1.3883516681723652e-20	4.437932098852708e-18	4.4047829815061605e-17	1.5146509809899511e-15	1.638179314276873e-17
87100000	0.002282839333139577	-7.434996127957781e-22	-4.1457774532802474e-21	3.8583321360627296e-13	1.8998107764268808e-14	0.005434321332928602	-1.388351608945852e-20	4.437932098852708e-18	4.4047829815061605e-17	1.5146509809899511e-15	1.638179314276873e-17
87200000	0.002282839333139577	-7.434996127957781e-22	-4.1457774532802474e-21	3.8583321360627296e-13	1.8998107764268808e-14	0.005434321332928602	-1.3883515497193386e-20	4.437932098852708e-18	4.4047829815061605e-17	1.5146509809899511e-15	1.638179314276873e-17
87300000	0.002282839333139577	-7.434996127957781e-22	-4.1457774532802474e-21	3.8583321360627296e-13	1.8998107764268808e-14	0.005434321332928602	-1.3883514904928253e-20	4.437932098852708e-18	4.4047829815061605e-17	1.5146509809899511e-15	1.638179314276873e-17
87400000	0.002282839333139577	-7.434996127957781e-22	-4.1457774532802474e-21	3.8583321360627296e-13	1.8998107764268808e-14	0.005434321332928602	-1.388351431266312e-20	4.437932098852708e-18	4.4047829815061605e-17	1.5146509809899511e-15	1.638179314276873e-17
87500000	0.002282839333139577	-7.434996127957781e-22	-4.1457774532802474e-21	3.8583321360627296e-13	1.8998107764268808e-14	0.005434321332928602	-1.3883513720397986e-20	4.437932098852708e-18	4.4047829815061605e-17	1.5146509809899511e-15	1.638179314276873e-17
87600000	0.002282839333139577	-7.434996127957781e-22	-4.1457774532802474e-21	3.8583321360627296e-13	1.8998107764268808e-14	0.005434321332928602	-1.3883513128132853e-20	4.437932098852708e-18	4.4047829815061605e-17	1.5146509809899511e-15	1.638179314276873e-17
87700000	0.002282839333139577	-7.434996127957781e-22	-4.1457774532802474e-21	3.8583321360627296e-13	1.8998107764268808e-14	0.005434321332928602	-1.388351253586772e-20	4.437932098852708e-18	4.4047829815061605e-17	1.5146509809899511e-15	1.638179314276873e-17
87800000	0.002282839333139577	-7.434996127957781e-22	-4.1457774532802474e-21	3.8583321360627296e-13	1.8998107764268808e-14	0.005434321332928602	-1.3883511943602586e-20	4.437932098852708e-18	4.4047829815061605e-17	1.5146509809899511e-15	1.638179314276873e-17
87900000	0.002282839333139577	-7.434996127957781e-22	-4.1457774532802474e-21	3.8583321360627296e-13	1.8998107764268808e-14	0.005434321332928601	-1.3883511351337453e-20	4.437932098852708e-18	4.4047829815061605e-17	1.5146509809899511e-15	1.638179314276873e-17
88000000	0.002282839333139577	-7.434996127957781e-22	-4.1457774532802474e-21	3.8583321360627296e-13	1.8998107764268808e-14	0.005434321332928601	-1.3883510759072317e-20	4.437932098852708e-18	4.4047829815061605e-17	1.5146509809899511e-15	1.638179314276873e-17
88100000	0.002282839333139577	-7.434996127957781e-22	-4.1457774532802474e-21	3.8583321360627296e-13	1.8998107764268808e-14	0.005434321332928601	-1.3883510166807184e-20	4.437932098852708e-18	4.4047829815061605e-17	1.5146509809899511e-15	1.638179314276873e-17
88200000	0.002282839333139577	-7.434996127957781e-22	-4.1457774532802474e-21	3.8583321360627296e-13	1.8998107764268808e-14	0.005434321332928601	-1.388350957454205e-20	4.437932098852708e-18	4.4047829815061605e-17	1.5146509809899511e-15	1.638179314276873e-17
88300000	0.002282839333139577	-7.434996127957781e-22	-4.1457774532802474e-21	3.8583321360627296e-13	1.8998107764268808e-14	0.005434321332928601	-1.3883508982276917e-20	4.437932098852708e-18	4.4047829815061605e-17	1.5146509809899511e-15	1.638179314276873e-17
88400000	0.002282839333139577	-7.434996127957781e-22	-4.1457774532802474e-21	3.8583321360627296e-13	1.8998107764268808e-14	0.005434321332928601	-1.3883508390011784e-20	4.437932098852708e-18	4.4047829815061605e-17	1.5146509809899511e-15	1.638179314276873e-17
88500000	0.002282839333139577	-7.434996127957781e-22	-4.1457774532802474e-21	3.8583321360627296e-13	1.8998107764268808e-14	0.005434321332928601	-1.388350779774665e-20	4.437932098852708e-18	4.4047829815061605e-17	1.5146509809899511e-15	1.638179314276873e-17
88600000	0.002282839333139577	-7.434996127957781e-22	-4.1457774532802474e-21	3.8583321360627296e-13	1.8998107764268805e-14	0.005434321332928601	-1.3883507205481518e-20	4.437932098852708e-18	4.4047829815061605e-17	1.5146509809899511e-15	1.6381793142768727e-17
88700000	0.002282839333139577	-7.434996127957781e-22	-4.1457774532802474e-21	3.8583321360627296e-13	1.8998107764268805e-14	0.005434321332928601	-1.3883506613216385e-20	4.437932098852708e-18	4.4047829815061605e-17	1.5146509809899511e-15	1.6381793142768727e-17
88800000	0.002282839333139577	-7.434996127957781e-22	-4.1457774532802474e-21	3.8583321360627296e-13	1.8998107764268805e-14	0.005434321332928601	-1.388350602095125e-20	4.437932098852708e-18	4.4047829815061605e-17	1.5146509809899511e-15	1.6381793142768727e-17
88900000	0.002282839333139577	-7.434996127957781e-22	-4.1457774532802474e-21	3.8583321360627296e-13	1.8998107764268805e-14	0.005434321332928601	-1.3883505428686118e-20	4.437932098852708e-18	4.4047829815061605e-17	1.5146509809899511e-15	1.6381793142768727e-17
89000000	0.002282839333139577	-7.434996127957781e-22	-4.1457774532802474e-21	3.8583321360627296e-13	1.8998107764268805e-14	0.005434321332928601	-1.3883504836420985e-20	4.437932098852708e-18	4.4047829815061605e-17	1.5146509809899511e-15	1.6381793142768727e-17
89100000	0.002282839333139577	-7.434996127957781e-22	-4.1457774532802474e-21	3.8583321360627296e-13	1.8998107764268805e-14	0.005434321332928601	-1.3883504244155852e-20	4.437932098852708e-18	4.4047829815061605e-17	1.5146509809899511e-15	1.6381793142768727e-17
89200000	0.002282839333139577	-7.434996127957781e-22	-4.1457774532802474e-21	3.8583321360627296e-13	1.8998107764268805e-14	0.005434321332928601	-1.3883503651890718e-20	4.437932098852708e-18	4.4047829815061605e-17	1.5146509809899511e-15	1.6381793142768727e-17
89300000	0.002282839333139577	-7.434996127957781e-22	-4.1457774532802474e-21	3.8583321360627296e-13	1.8998107764268805e-14	0.005434321332928601	-1.3883503059625585e-20	4.437932098852708e-18	4.4047829815061605e-17	1.5146509809899511e-15	1.6381793142768727e-17
89400000	0.002282839333139577	-7.434996127957781e-22	-4.1457774532802474e-21	3.8583321360627296e-13	1.8998107764268805e-14	0.005434321332928601	-1.3883502467360452e-20	4.437932098852708e-18	4.4047829815061605e-17	1.5146509809899511e-15	1.6381793142768727e-17
89500000	0.002282839333139577	-7.434996127957781e-22	-4.1457774532802474e-21	3.8583321360627296e-13	1.8998107764268805e-14	0.005434321332928601	-1.388350187509532e-20	4.437932098852708e-18	4.4047829815061605e-17	1.5146509809899511e-15	1.6381793142768727e-17
89600000	0.002282839333139577	-7.434996127957781e-22	-4.1457774532802474e-21	3.8583321360627296e-13	1.8998107764268805e-14	0.005434321332928601	-1.3883501282830186e-20	4.437932098852708e-18	4.4047829815061605e-17	1.5146509809899511e-15	1.6381793142768727e-17
89700000	0.002282839333139577	-7.434996127957781e-22	-4.1457774532802474e-21	3.8583321360627296e-13	1.8998107764268805e-14	0.005434321332928601	-1.3883500690565052e-20	4.437932098852708e-18	4.4047829815061605e-17	1.5146509809899511e-15	1.6381793142768727e-17
89800000	0.002282839333139577	-7.434996127957781e-22	-4.1457774532802474e-21	3.8583321360627296e-13	1.8998107764268805e-14	0.005434321332928601	-1.388350009829992e-20	4.437932098852708e-18	4.4047829815061605e-17	1.5146509809899511e-15	1.6381793142768727e-17
89900000	0.002282839333139577	-7.434996127957781e-22	-4.1457774532802474e-21	3.8583321360627296e-13	1.8998107764268805e-14	0.005434321332928601	-1.3883499506034786e-20	4.437932098852708e-18	4.4047829815061605e-17	1.5146509809899511e-15	1.6381793142768727e-17
90000000	0.002282839333139577	-7.434996127957781e-22	-4.1457774532802474e-21	3.8583321360627296e-13	1.8998107764268805e-14	0.005434321332928601	-1.3883498913769653e-20	4.437932098852708e-18	4.4047829815061605e-17	1.5146509809899511e-15	1.6381793142768727e-17
90100000	0.002282839333139577	-7.434996127957781e-22	-4.1457774532802474e-21	3.8583321360627296e-13	1.8998107764268805e-14	0.005434321332928601	-1.3883498321504516e-20	4.437932098852708e-18	4.4047829815061605e-17	1.5146509809899511e-15	1.6381793142768727e-17
90200000	0.002282839333139577	-7.434996127957781e-22	-4.1457774532802474e-21	3.8583321360627296e-13	1.8998107764268805e-14	0.005434321332928601	-1.3883497729239383e-20	4.437932098852708e-18	4.4047829815061605e-17	1.5146509809899511e-15	1.6381793142768727e-17
90300000	0.002282839333139577	-7.434996127957781e-22	-4.1457774532802474e-21	3.8583321360627296e-13	1.8998107764268805e-14	0.005434321332928601	-1.388349713697425e-20	4.437932098852708e-18	4.4047829815061605e-17	1.5146509809899511e-15	1.6381793142768727e-17
90400000	0.002282839333139577	-7.434996127957781e-22	-4.1457774532802474e-21	3.8583321360627296e-13	1.8998107764268805e-14	0.005434321332928601	-1.3883496544709117e-20	4.437932098852708e-18	4.4047829815061605e-17	1.5146509809899511e-15	1.6381793142768727e-17
90500000	0.002282839333139577	-7.434996127957781e-22	-4.1457774532802474e-21	3.8583321360627296e-13	1.8998107764268805e-14	0.005434321332928601	-1.3883495952443984e-20	4.437932098852708e-18	4.4047829815061605e-17	1.5146509809899511e-15	1.6381793142768727e-17
90600000	0.002282839333139577	-7.434996127957781e-22	-4.1457774532802474e-21	3.8583321360627296e-13	1.8998107764268805e-14	0.005434321332928601	-1.388349536017885e-20	4.437932098852708e-18	4.4047829815061605e-17	1.5146509809899511e-15	1.6381793142768727e-17
90700000	0.002282839333139577	-7.434996127957781e-22	-4.1457774532802474e-21	3.8583321360627296e-13	1.8998107764268805e-14	0.005434321332928601	-1.3883494767913717e-20	4.437932098852708e-18	4.4047829815061605e-17	1.5146509809899511e-15	1.6381793142768727e-17
90800000	0.002282839333139577	-7.434996127957781e-22	-4.1457774532802474e-21	3.8583321360627296e-13	1.8998107764268805e-14	0.005434321332928601	-1.3883494175648584e-20	4.437932098852708e-18	4.4047829815061605e-17	1.5146509809899511e-15	1.6381793142768727e-17
90900000	0.002282839333139577	-7.434996127957781e-22	-4.1457774532802474e-21	3.8583321360627296e-13	1.8998107764268805e-14	0.005434321332928601	-1.388349358338345e-20	4.437932098852708e-18	4.4047829815061605e-17	1.5146509809899511e-15	1.6381793142768727e-17
91000000	0.002282839333139577	-7.434996127957781e-22	-4.1457774532802474e-21	3.8583321360627296e-13	1.8998107764268805e-14	0.005434321332928601	-1.3883492991118318e-20	4.437932098852708e-18	4.4047829815061605e-17	1.5146509809899511e-15	1.6381793142768727e-17
91100000	0.002282839333139577	-7.434996127957781e-22	-4.1457774532802474e-21	3.8583321360627296e-13	1.8998107764268805e-14	0.005434321332928601	-1.3883492398853184e-20	4.437932098852708e-18	4.4047829815061605e-17	1.5146509809899511e-15	1.6381793142768727e-17
91200000	0.002282839333139577	-7.434996127957781e-22	-4.1457774532802474e-21	3.8583321360627296e-13	1.8998107764268805e-14	0.005434321332928601	-1.388349180658805e-20	4.437932098852708e-18	4.4047829815061605e-17	1.5146509809899511e-15	1.6381793142768727e-17
91300000	0.002282839333139577	-7.434996127957781e-22	-4.1457774532802474e-21	3.8583321360627296e-13	1.8998107764268805e-14	0.005434321332928601	-1.3883491214322918e-20	4.437932098852708e-18	4.4047829815061605e-17	1.5146509809899511e-15	1.6381793142768727e-17
91400000	0.002282839333139577	-7.434996127957781e-22	-4.1457774532802474e-21	3.8583321360627296e-13	1.8998107764268805e-14	0.005434321332928601	-1.3883490622057785e-20	4.437932098852708e-18	4.4047829815061605e-17	1.5146509809899511e-15	1.6381793142768727e-17
91500000	0.002282839333139577	-7.434996127957781e-22	-4.1457774532802474e-21	3.8583321360627296e-13	1.8998107764268805e-14	0.005434321332928601	-1.388349002979265e-20	4.437932098852708e-18	4.4047829815061605e-17	1.5146509809899511e-15	1.6381793142768727e-17
91600000	0.002282839333139577	-7.434996127957781e-22	-4.1457774532802474e-21	3.8583321360627296e-13	1.8998107764268805e-14	0.005434321332928601	-1.3883489437527518e-20	4.437932098852708e-18	4.4047829815061605e-17	1.5146509809899511e-15	1.6381793142768727e-17
91700000	0.002282839333139577	-7.434996127957781e-22	-4.1457774532802474e-21	3.8583321360627296e-13	1.8998107764268805e-14	0.005434321332928601	-1.3883488845262385e-20	4.437932098852708e-18	4.4047829815061605e-17	1.5146509809899511e-15	1.6381793142768727e-17
91800000	0.002282839333139577	-7.434996127957781e-22	-4.1457774532802474e-21	3.8583321360627296e-13	1.8998107764268805e-14	0.005434321332928601	-1.3883488252997252e-20	4.437932098852708e-18	4.4047829815061605e-17	1.5146509809899511e-15	1.6381793142768727e-17
91900000	0.002282839333139577	-7.434996127957781e-22	-4.1457774532802474e-21	3.8583321360627296e-13	1.8998107764268805e-14	0.005434321332928601	-1.388348766073212e-20	4.437932098852708e-18	4.4047829815061605e-17	1.5146509809899511e-15	1.6381793142768727e-17
92000000	0.002282839333139577	-7.434996127957781e-22	-4.1457774532802474e-21	3.8583321360627296e-13	1.8998107764268805e-14	0.005434321332928601	-1.3883487068466985e-20	4.437932098852708e-18	4.4047829815061605e-17	1.5146509809899511e-15	1.6381793142768727e-17
92100000	0.002282839333139577	-7.434996127957781e-22	-4.1457774532802474e-21	3.8583321360627296e-13	1.8998107764268805e-14	0.005434321332928601	-1.3883486476201852e-20	4.437932098852708e-18	4.4047829815061605e-17	1.5146509809899511e-15	1.6381793142768727e-17
92200000	0.002282839333139577	-7.434996127957781e-22	-4.1457774532802474e-21	3.8583321360627296e-13	1.8998107764268805e-14	0.005434321332928601	-1.388348588393672e-20	4.437932098852708e-18	4.4047829815061605e-17	1.5146509809899511e-15	1.6381793142768727e-17
92300000	0.002282839333139577	-7.434996127957781e-22	-4.1457774532802474e-21	3.8583321360627296e-13	1.8998107764268805e-14	0.005434321332928601	-1.3883485291671586e-20	4.437932098852708e-18	4.4047829815061605e-17	1.5146509809899511e-15	1.6381793142768727e-17
92400000	0.002282839333139577	-7.434996127957781e-22	-4.1457774532802474e-21	3.8583321360627296e-13	1.8998107764268805e-14	0.005434321332928601	-1.388348469940645e-20	4.437932098852708e-18	4.4047829815061605e-17	1.5146509809899511e-15	1.6381793142768727e-17
92500000	0.002282839333139577	-7.434996127957781e-22	-4.1457774532802474e-21	3.8583321360627296e-13	1.8998107764268805e-14	0.005434321332928601	-1.3883484107141316e-20	4.437932098852708e-18	4.4047829815061605e-17	1.5146509809899511e-15	1.6381793142768727e-17
92600000	0.002282839333139577	-7.434996127957781e-22	-4.1457774532802474e-21	3.8583321360627296e-13	1.8998107764268805e-14	0.005434321332928601	-1.3883483514876183e-20	4.437932098852708e-18	4.4047829815061605e-17	1.5146509809899511e-15	1.6381793142768727e-17
92700000	0.002282839333139577	-7.434996127957781e-22	-4.1457774532802474e-21	3.8583321360627296e-13	1.8998107764268805e-14	0.005434321332928601	-1.388348292261105e-20	4.437932098852708e-18	4.4047829815061605e-17	1.5146509809899511e-15	1.6381793142768727e-17
92800000	0.002282839333139577	-7.434996127957781e-22	-4.1457774532802474e-21	3.8583321360627296e-13	1.8998107764268805e-14	0.005434321332928601	-1.3883482330345917e-20	4.437932098852708e-18	4.4047829815061605e-17	1.5146509809899511e-15	1.6381793142768727e-17
92900000	0.002282839333139577	-7.434996127957781e-22	-4.1457774532802474e-21	3.8583321360627296e-13	1.8998107764268805e-14	0.005434321332928601	-1.3883481738080783e-20	4.437932098852708e-18	4.4047829815061605e-17	1.5146509809899511e-15	1.6381793142768727e-17
93000000	0.002282839333139577	-7.434996127957781e-22	-4.1457774532802474e-21	3.8583321360627296e-13	1.8998107764268805e-14	0.005434321332928601	-1.388348114581565e-20	4.437932098852708e-18	4.4047829815061605e-17	1.5146509809899511e-15	1.6381793142768727e-17
93100000	0.002282839333139577	-7.434996127957781e-22	-4.1457774532802474e-21	3.8583321360627296e-13	1.8998107764268805e-14	0.005434321332928601	-1.3883480553550517e-20	4.437932098852708e-18	4.4047829815061605e-17	1.5146509809899511e-15	1.6381793142768727e-17
93200000	0.002282839333139577	-7.434996127957781e-22	-4.1457774532802474e-21	3.8583321360627296e-13	1.8998107764268805e-14	0.005434321332928601	-1.3883479961285384e-20	4.437932098852708e-18	4.4047829815061605e-17	1.5146509809899511e-15	1.6381793142768727e-17
93300000	0.002282839333139577	-7.434996127957781e-22	-4.1457774532802474e-21	3.8583321360627296e-13	1.8998107764268805e-14	0.005434321332928601	-1.388347936902025e-20	4.437932098852708e-18	4.4047829815061605e-17	1.5146509809899511e-15	1.6381793142768727e-17
93400000	0.002282839333139577	-7.434996127957781e-22	-4.1457774532802474e-21	3.8583321360627296e-13	1.8998107764268805e-14	0.005434321332928601	-1.3883478776755117e-20	4.437932098852708e-18	4.4047829815061605e-17	1.5146509809899511e-15	1.6381793142768727e-17
93500000	0.002282839333139577	-7.434996127957781e-22	-4.1457774532802474e-21	3.8583321360627296e-13	1.8998107764268805e-14	0.005434321332928601	-1.3883478184489984e-20	4.437932098852708e-18	4.4047829815061605e-17	1.5146509809899511e-15	1.6381793142768727e-17
93600000	0.002282839333139577	-7.434996127957781e-22	-4.1457774532802474e-21	3.8583321360627296e-13	1.8998107764268805e-14	0.005434321332928601	-1.388347759222485e-20	4.437932098852708e-18	4.4047829815061605e-17	1.5146509809899511e-15	1.6381793142768727e-17
93700000	0.002282839333139577	-7.434996127957781e-22	-4.1457774532802474e-21	3.8583321360627296e-13	1.8998107764268805e-14	0.005434321332928601	-1.3883476999959718e-20	4.437932098852708e-18	4.4047829815061605e-17	1.5146509809899511e-15	1.6381793142768727e-17
93800000	0.002282839333139577	-7.434996127957781e-22	-4.1457774532802474e-21	3.8583321360627296e-13	1.8998107764268805e-14	0.005434321332928601	-1.3883476407694584e-20	4.437932098852708e-18	4.4047829815061605e-17	1.5146509809899511e-15	1.6381793142768727e-17
93900000	0.002282839333139577	-7.434996127957781e-22	-4.1457774532802474e-21	3.8583321360627296e-13	1.8998107764268805e-14	0.005434321332928601	-1.388347581542945e-20	4.437932098852708e-18	4.4047829815061605e-17	1.5146509809899511e-15	1.6381793142768727e-17
94000000	0.002282839333139577	-7.434996127957781e-22	-4.1457774532802474e-21	3.8583321360627296e-13	1.8998107764268805e-14	0.005434321332928601	-1.3883475223164318e-20	4.437932098852708e-18	4.4047829815061605e-17	1.5146509809899511e-15	1.6381793142768727e-17
94100000	0.002282839333139577	-7.434996127957781e-22	-4.1457774532802474e-21	3.8583321360627296e-13	1.8998107764268805e-14	0.005434321332928601	-1.3883474630899185e-20	4.437932098852708e-18	4.4047829815061605e-17	1.5146509809899511e-15	1.6381793142768727e-17
94200000	0.002282839333139577	-7.434996127957781e-22	-4.1457774532802474e-21	3.8583321360627296e-13	1.8998107764268805e-14	0.005434321332928601	-1.3883474038634052e-20	4.437932098852708e-18	4.4047829815061605e-17	1.5146509809899511e-15	1.6381793142768727e-17
94300000	0.002282839333139577	-7.434996127957781e-22	-4.1457774532802474e-21	3.8583321360627296e-13	1.8998107764268805e-14	0.005434321332928601	-1.3883473446368918e-20	4.437932098852708e-18	4.4047829815061605e-17	1.5146509809899511e-15	1.6381793142768727e-17
94400000	0.002282839333139577	-7.434996127957781e-22	-4.1457774532802474e-21	3.8583321360627296e-13	1.8998107764268805e-14	0.005434321332928601	-1.3883472854103785e-20	4.437932098852708e-18	4.4047829815061605e-17	1.5146509809899511e-15	1.6381793142768727e-17
94500000	0.002282839333139577	-7.434996127957781e-22	-4.1457774532802474e-21	3.8583321360627296e-13	1.8998107764268805e-14	0.005434321332928601	-1.3883472261838652e-20	4.437932098852708e-18	4.4047829815061605e-17	1.5146509809899511e-15	1.6381793142768727e-17
94600000	0.002282839333139577	-7.434996127957781e-22	-4.1457774532802474e-21	3.8583321360627296e-13	1.8998107764268805e-14	0.005434321332928601	-1.3883471669573516e-20	4.437932098852708e-18	4.4047829815061605e-17	1.5146509809899511e-15	1.6381793142768727e-17
94700000	0.002282839333139577	-7.434996127957781e-22	-4.1457774532802474e-21	3.8583321360627296e-13	1.8998107764268805e-14	0.005434321332928601	-1.3883471077308382e-20	4.437932098852708e-18	4.4047829815061605e-17	1.5146509809899511e-15	1.6381793142768727e-17
94800000	0.002282839333139577	-7.434996127957781e-22	-4.1457774532802474e-21	3.8583321360627296e-13	1.8998107764268805e-14	0.005434321332928601	-1.388347048504325e-20	4.437932098852708e-18	4.4047829815061605e-17	1.5146509809899511e-15	1.6381793142768727e-17
94900000	0.002282839333139577	-7.434996127957781e-22	-4.1457774532802474e-21	3.8583321360627296e-13	1.8998107764268805e-14	0.005434321332928601	-1.3883469892778116e-20	4.437932098852708e-18	4.4047829815061605e-17	1.5146509809899511e-15	1.6381793142768727e-17
95000000	0.002282839333139577	-7.434996127957781e-22	-4.1457774532802474e-21	3.8583321360627296e-13	1.8998107764268805e-14	0.005434321332928601	-1.3883469300512983e-20	4.437932098852708e-18	4.4047829815061605e-17	1.5146509809899511e-15	1.6381793142768727e-17
95100000	0.002282839333139577	-7.434996127957781e-22	-4.1457774532802474e-21	3.8583321360627296e-13	1.8998107764268805e-14	0.005434321332928601	-1.388346870824785e-20	4.437932098852708e-18	4.4047829815061605e-17	1.5146509809899511e-15	1.6381793142768727e-17
95200000	0.002282839333139577	-7.434996127957781e-22	-4.1457774532802474e-21	3.8583321360627296e-13	1.8998107764268805e-14	0.005434321332928601	-1.3883468115982716e-20	4.437932098852708e-18	4.4047829815061605e-17	1.5146509809899511e-15	1.6381793142768727e-17
95300000	0.002282839333139577	-7.434996127957781e-22	-4.1457774532802474e-21	3.8583321360627296e-13	1.8998107764268805e-14	0.005434321332928601	-1.3883467523717583e-20	4.437932098852708e-18	4.4047829815061605e-17	1.5146509809899511e-15	1.6381793142768727e-17
95400000	0.002282839333139577	-7.434996127957781e-22	-4.1457774532802474e-21	3.8583321360627296e-13	1.8998107764268805e-14	0.005434321332928601	-1.388346693145245e-20	4.437932098852708e-18	4.4047829815061605e-17	1.5146509809899511e-15	1.6381793142768727e-17
95500000	0.002282839333139577	-7.434996127957781e-22	-4.1457774532802474e-21	3.8583321360627296e-13	1.8998107764268805e-14	0.005434321332928601	-1.3883466339187317e-20	4.437932098852708e-18	4.4047829815061605e-17	1.5146509809899511e-15	1.6381793142768727e-17
95600000	0.002282839333139577	-7.434996127957781e-22	-4.1457774532802474e-21	3.8583321360627296e-13	1.8998107764268805e-14	0.005434321332928601	-1.3883465746922183e-20	4.437932098852708e-18	4.4047829815061605e-17	1.5146509809899511e-15	1.6381793142768727e-17
95700000	0.002282839333139577	-7.434996127957781e-22	-4.1457774532802474e-21	3.8583321360627296e-13	1.8998107764268805e-14	0.005434321332928601	-1.388346515465705e-20	4.437932098852708e-18	4.4047829815061605e-17	1.5146509809899511e-15	1.6381793142768727e-17
95800000	0.002282839333139577	-7.434996127957781e-22	-4.1457774532802474e-21	3.8583321360627296e-13	1.8998107764268805e-14	0.005434321332928601	-1.3883464562391917e-20	4.437932098852708e-18	4.40478298150616e-17	1.5146509809899511e-15	1.6381793142768727e-17
95900000	0.002282839333139577	-7.434996127957781e-22	-4.1457774532802474e-21	3.8583321360627296e-13	1.8998107764268805e-14	0.005434321332928601	-1.3883463970126784e-20	4.437932098852708e-18	4.40478298150616e-17	1.5146509809899511e-15	1.6381793142768727e-17
96000000	0.002282839333139577	-7.434996127957781e-22	-4.1457774532802474e-21	3.8583321360627296e-13	1.8998107764268805e-14	0.005434321332928601	-1.388346337786165e-20	4.437932098852707e-18	4.40478298150616e-17	1.5146509809899511e-15	1.6381793142768727e-17
96100000	0.002282839333139577	-7.434996127957781e-22	-4.1457774532802474e-21	3.8583321360627296e-13	1.8998107764268805e-14	0.005434321332928601	-1.3883462785596517e-20	4.437932098852707e-18	4.40478298150616e-17	1.5146509809899511e-15	1.6381793142768727e-17
96200000	0.002282839333139577	-7.434996127957781e-22	-4.1457774532802474e-21	3.8583321360627296e-13	1.8998107764268805e-14	0.005434321332928601	-1.3883462193331384e-20	4.437932098852707e-18	4.40478298150616e-17	1.5146509809899511e-15	1.6381793142768727e-17
96300000	0.002282839333139577	-7.434996127957781e-22	-4.1457774532802474e-21	3.8583321360627296e-13	1.8998107764268805e-14	0.005434321332928601	-1.388346160106625e-20	4.437932098852707e-18	4.40478298150616e-17	1.5146509809899511e-15	1.6381793142768727e-17
96400000	0.002282839333139577	-7.434996127957781e-22	-4.1457774532802474e-21	3.8583321360627296e-13	1.8998107764268805e-14	0.005434321332928601	-1.3883461008801118e-20	4.437932098852707e-18	4.40478298150616e-17	1.5146509809899511e-15	1.6381793142768727e-17
96500000	0.002282839333139577	-7.434996127957781e-22	-4.1457774532802474e-21	3.8583321360627296e-13	1.8998107764268805e-14	0.005434321332928601	-1.3883460416535985e-20	4.437932098852707e-18	4.40478298150616e-17	1.5146509809899511e-15	1.6381793142768727e-17
96600000	0.002282839333139577	-7.434996127957781e-22	-4.1457774532802474e-21	3.8583321360627296e-13	1.8998107764268805e-14	0.005434321332928601	-1.388345982427085e-20	4.437932098852707e-18	4.40478298150616e-17	1.5146509809899511e-15	1.6381793142768727e-17
96700000	0.002282839333139577	-7.434996127957781e-22	-4.1457774532802474e-21	3.8583321360627296e-13	1.8998107764268805e-14	0.005434321332928601	-1.3883459232005715e-20	4.437932098852707e-18	4.40478298150616e-17	1.5146509809899511e-15	1.6381793142768727e-17
96800000	0.002282839333139577	-7.434996127957781e-22	-4.1457774532802474e-21	3.8583321360627296e-13	1.8998107764268805e-14	0.005434321332928601	-1.3883458639740582e-20	4.437932098852707e-18	4.40478298150616e-17	1.5146509809899511e-15	1.6381793142768727e-17
96900000	0.002282839333139577	-7.434996127957781e-22	-4.1457774532802474e-21	3.8583321360627296e-13	1.8998107764268805e-14	0.005434321332928601	-1.388345804747545e-20	4.437932098852707e-18	4.40478298150616e-17	1.5146509809899511e-15	1.6381793142768727e-17
97000000	0.002282839333139577	-7.434996127957781e-22	-4.1457774532802474e-21	3.8583321360627296e-13	1.8998107764268805e-14	0.005434321332928601	-1.3883457455210315e-20	4.437932098852707e-18	4.40478298150616e-17	1.5146509809899511e-15	1.6381793142768727e-17
97100000	0.002282839333139577	-7.434996127957781e-22	-4.1457774532802474e-21	3.8583321360627296e-13	1.8998107764268805e-14	0.005434321332928601	-1.3883456862945182e-20	4.437932098852707e-18	4.40478298150616e-17	1.5146509809899511e-15	1.6381793142768727e-17
97200000	0.002282839333139577	-7.434996127957781e-22	-4.1457774532802474e-21	3.8583321360627296e-13	1.8998107764268805e-14	0.005434321332928601	-1.388345627068005e-20	4.437932098852707e-18	4.40478298150616e-17	1.5146509809899511e-15	1.6381793142768727e-17
97300000	0.002282839333139577	-7.434996127957781e-22	-4.1457774532802474e-21	3.8583321360627296e-13	1.8998107764268805e-14	0.005434321332928601	-1.3883455678414916e-20	4.437932098852707e-18	4.40478298150616e-17	1.5146509809899511e-15	1.6381793142768727e-17
97400000	0.002282839333139577	-7.434996127957781e-22	-4.1457774532802474e-21	3.8583321360627296e-13	1.8998107764268805e-14	0.005434321332928601	-1.3883455086149783e-20	4.437932098852707e-18	4.40478298150616e-17	1.5146509809899511e-15	1.6381793142768727e-17
97500000	0.002282839333139577	-7.434996127957781e-22	-4.1457774532802474e-21	3.8583321360627296e-13	1.8998107764268805e-14	0.005434321332928601	-1.388345449388465e-20	4.437932098852707e-18	4.40478298150616e-17	1.5146509809899511e-15	1.6381793142768727e-17
97600000	0.002282839333139577	-7.434996127957781e-22	-4.1457774532802474e-21	3.8583321360627296e-13	1.8998107764268805e-14	0.005434321332928601	-1.3883453901619516e-20	4.437932098852707e-18	4.40478298150616e-17	1.5146509809899511e-15	1.6381793142768727e-17
97700000	0.002282839333139577	-7.434996127957781e-22	-4.1457774532802474e-21	3.8583321360627296e-13	1.8998107764268805e-14	0.005434321332928601	-1.3883453309354383e-20	4.437932098852707e-18	4.40478298150616e-17	1.5146509809899511e-15	1.6381793142768727e-17
97800000	0.002282839333139577	-7.434996127957781e-22	-4.1457774532802474e-21	3.8583321360627296e-13	1.8998107764268805e-14	0.005434321332928601	-1.388345271708925e-20	4.437932098852707e-18	4.40478298150616e-17	1.5146509809899511e-15	1.6381793142768727e-17
97900000	0.002282839333139577	-7.434996127957781e-22	-4.1457774532802474e-21	3.8583321360627296e-13	1.8998107764268805e-14	0.005434321332928601	-1.3883452124824116e-20	4.437932098852707e-18	4.40478298150616e-17	1.5146509809899511e-15	1.6381793142768727e-17
98000000	0.002282839333139577	-7.434996127957781e-22	-4.1457774532802474e-21	3.8583321360627296e-13	1.8998107764268805e-14	0.005434321332928601	-1.3883451532558983e-20	4.437932098852707e-18	4.40478298150616e-17	1.5146509809899511e-15	1.6381793142768727e-17
98100000	0.002282839333139577	-7.434996127957781e-22	-4.1457774532802474e-21	3.8583321360627296e-13	1.8998107764268805e-14	0.005434321332928601	-1.388345094029385e-20	4.437932098852707e-18	4.40478298150616e-17	1.5146509809899511e-15	1.6381793142768727e-17
98200000	0.002282839333139577	-7.434996127957781e-22	-4.1457774532802474e-21	3.8583321360627296e-13	1.8998107764268805e-14	0.005434321332928601	-1.3883450348028717e-20	4.437932098852707e-18	4.40478298150616e-17	1.5146509809899511e-15	1.6381793142768727e-17
98300000	0.002282839333139577	-7.434996127957781e-22	-4.1457774532802474e-21	3.8583321360627296e-13	1.8998107764268805e-14	0.005434321332928601	-1.3883449755763584e-20	4.437932098852707e-18	4.40478298150616e-17	1.5146509809899511e-15	1.6381793142768727e-17
98400000	0.002282839333139577	-7.434996127957781e-22	-4.1457774532802474e-21	3.8583321360627296e-13	1.8998107764268805e-14	0.005434321332928601	-1.388344916349845e-20	4.437932098852707e-18	4.40478298150616e-17	1.5146509809899511e-15	1.6381793142768727e-17
98500000	0.002282839333139577	-7.434996127957781e-22	-4.1457774532802474e-21	3.8583321360627296e-13	1.8998107764268805e-14	0.005434321332928601	-1.3883448571233317e-20	4.437932098852707e-18	4.40478298150616e-17	1.5146509809899511e-15	1.6381793142768727e-17
98600000	0.002282839333139577	-7.434996127957781e-22	-4.1457774532802474e-21	3.8583321360627296e-13	1.8998107764268805e-14	0.005434321332928601	-1.3883447978968184e-20	4.437932098852707e-18	4.40478298150616e-17	1.5146509809899511e-15	1.6381793142768727e-17
98700000	0.002282839333139577	-7.434996127957781e-22	-4.1457774532802474e-21	3.8583321360627296e-13	1.8998107764268805e-14	0.005434321332928601	-1.388344738670305e-20	4.437932098852707e-18	4.40478298150616e-17	1.5146509809899511e-15	1.6381793142768727e-17
98800000	0.002282839333139577	-7.434996127957781e-22	-4.1457774532802474e-21	3.8583321360627296e-13	1.8998107764268805e-14	0.005434321332928601	-1.3883446794437918e-20	4.437932098852707e-18	4.40478298150616e-17	1.5146509809899511e-15	1.6381793142768727e-17
98900000	0.002282839333139577	-7.434996127957781e-22	-4.1457774532802474e-21	3.8583321360627296e-13	1.8998107764268805e-14	0.005434321332928601	-1.388344620217278e-20	4.437932098852707e-18	4.40478298150616e-17	1.5146509809899511e-15	1.6381793142768727e-17
99000000	0.002282839333139577	-7.434996127957781e-22	-4.1457774532802474e-21	3.8583321360627296e-13	1.8998107764268805e-14	0.005434321332928601	-1.3883445609907648e-20	4.437932098852707e-18	4.40478298150616e-17	1.5146509809899511e-15	1.6381793142768727e-17
99100000	0.002282839333139577	-7.434996127957781e-22	-4.1457774532802474e-21	3.8583321360627296e-13	1.8998107764268805e-14	0.005434321332928601	-1.3883445017642515e-20	4.437932098852707e-18	4.40478298150616e-17	1.5146509809899511e-15	1.6381793142768727e-17
99200000	0.002282839333139577	-7.434996127957781e-22	-4.1457774532802474e-21	3.8583321360627296e-13	1.8998107764268805e-14	0.005434321332928601	-1.3883444425377382e-20	4.437932098852707e-18	4.40478298150616e-17	1.5146509809899511e-15	1.6381793142768727e-17
99300000	0.002282839333139577	-7.434996127957781e-22	-4.1457774532802474e-21	3.8583321360627296e-13	1.8998107764268805e-14	0.005434321332928601	-1.3883443833112248e-20	4.437932098852707e-18	4.40478298150616e-17	1.5146509809899511e-15	1.6381793142768727e-17
99400000	0.002282839333139577	-7.434996127957781e-22	-4.1457774532802474e-21	3.8583321360627296e-13	1.8998107764268805e-14	0.005434321332928601	-1.3883443240847115e-20	4.437932098852707e-18	4.40478298150616e-17	1.5146509809899511e-15	1.6381793142768727e-17
99500000	0.002282839333139577	-7.434996127957781e-22	-4.1457774532802474e-21	3.8583321360627296e-13	1.8998107764268805e-14	0.005434321332928601	-1.3883442648581982e-20	4.437932098852707e-18	4.40478298150616e-17	1.5146509809899511e-15	1.6381793142768727e-17
99600000	0.002282839333139577	-7.434996127957781e-22	-4.1457774532802474e-21	3.8583321360627296e-13	1.8998107764268805e-14	0.005434321332928601	-1.388344205631685e-20	4.437932098852707e-18	4.40478298150616e-17	1.5146509809899511e-15	1.6381793142768727e-17
99700000	0.002282839333139577	-7.434996127957781e-22	-4.1457774532802474e-21	3.8583321360627296e-13	1.8998107764268805e-14	0.005434321332928601	-1.3883441464051716e-20	4.437932098852707e-18	4.40478298150616e-17	1.5146509809899511e-15	1.6381793142768727e-17
99800000	0.002282839333139577	-7.434996127957781e-22	-4.1457774532802474e-21	3.8583321360627296e-13	1.8998107764268805e-14	0.005434321332928601	-1.3883440871786582e-20	4.437932098852707e-18	4.40478298150616e-17	1.5146509809899511e-15	1.6381793142768727e-17
99900000	0.002282839333139577	-7.434996127957781e-22	-4.1457774532802474e-21	3.8583321360627296e-13	1.8998107764268805e-14	0.005434321332928601	-1.388344027952145e-20	4.437932098852707e-18	4.40478298150616e-17	1.5146509809899511e-15	1.6381793142768727e-17
100000000	0.002282839333139577	-7.434996127957781e-22	-4.1457774532802474e-21	3.8583321360627296e-13	1.8998107764268805e-14	0.005434321332928601	-1.3883439687256316e-20	4.437932098852707e-18	4.40478298150616e-17	1.5146509809899511e-15	1.6381793142768727e-17
