# Supplementary material for: Thermodynamics Underpinning the Microbial Community‐Level Nitrogen Energy Metabolism
Source: Environ Microbiol. 2025 Feb 16;27(2):e70055. doi: 10.1111/1462-2920.70055 (PMC11830459; doi:10.1111/1462-2920.70055)
Supplement: Supplementary file 1 — Data S1. [file EMI-27-e70055-s001.zip › SI/Nnetwork/Results/kdef_-10/Iin_-5/p_0.2/O2_-3._H_-10.5.csv]

time	N2	N2H4	N2H5	N2O	NH2OH	NH3	NH3OH	NH4	NO	NO2	NO3
0	0.00001	0.00001	0.00001	0.00001	0.00001	0.00001	0.00001	0.00001	0.00001	0.00001	0.00001
100000	0.004999867389969306	-1.9270012293544847e-18	-3.956433966216298e-19	1.0314551020154165e-7	6.30360223067588e-17	3.201741595385043e-8	-1.0099345160323542e-23	8.162638023212546e-24	3.19354925250011e-10	5.63065195987245e-10	2.6029204846820924e-8
200000	0.004999867389969304	-1.9270012293544847e-18	-3.956433966216298e-19	1.031455102015416e-7	6.30360223067587e-17	3.2017415953850424e-8	-9.824087405653676e-24	8.161926513763415e-24	3.1935492525001085e-10	5.630651959870197e-10	2.602920484682067e-8
300000	0.004999867389969306	-1.9270012293544847e-18	-3.956433966216298e-19	1.0314551020154165e-7	6.30360223067588e-17	3.201741595385043e-8	-9.743522683302704e-24	8.162614586430725e-24	3.19354925250011e-10	5.630651959872376e-10	2.6029204846820914e-8
400000	0.004999867389969303	-1.9270012293544847e-18	-3.956433966216298e-19	1.0314551020154164e-7	6.303602230675878e-17	3.2017415953850424e-8	-9.738249516751492e-24	8.162651342245388e-24	3.19354925250011e-10	5.630651959872493e-10	2.6029204846820927e-8
500000	0.0049998673899693015	-1.9270012293544847e-18	-3.956433966216298e-19	1.0314551020154164e-7	6.303602230675878e-17	3.2017415953850424e-8	-9.738247226954705e-24	8.162667876741104e-24	3.19354925250011e-10	5.630651959872544e-10	2.6029204846820937e-8
600000	0.0049998673899693015	-1.9270012293544847e-18	-3.956433966216298e-19	1.0314551020154164e-7	6.303602230675878e-17	3.2017415953850424e-8	-9.738244937157884e-24	8.162670048224155e-24	3.19354925250011e-10	5.630651959872552e-10	2.6029204846820937e-8
700000	0.004999867389969302	-1.9270012293544847e-18	-3.956433966216298e-19	1.0314551020154164e-7	6.303602230675878e-17	3.2017415953850424e-8	-9.738242647361041e-24	8.16266245474742e-24	3.19354925250011e-10	5.630651959872528e-10	2.6029204846820934e-8
800000	0.004999867389969303	-1.9270012293544847e-18	-3.956433966216298e-19	1.0314551020154164e-7	6.303602230675878e-17	3.201741595385043e-8	-9.738240357564185e-24	8.16264969436378e-24	3.1935492525001095e-10	5.630651959872487e-10	2.6029204846820927e-8
900000	0.004999867389969305	-1.9270012293544847e-18	-3.956433966216298e-19	1.0314551020154165e-7	6.30360223067588e-17	3.201741595385043e-8	-9.738238067767327e-24	8.162636365126115e-24	3.1935492525001095e-10	5.630651959872445e-10	2.6029204846820924e-8
1000000	0.004999867389969306	-1.9270012293544847e-18	-3.956433966216298e-19	1.0314551020154165e-7	6.30360223067588e-17	3.201741595385043e-8	-9.73823577797048e-24	8.162627065087305e-24	3.1935492525001095e-10	5.630651959872416e-10	2.6029204846820918e-8
1100000	0.004999867389969306	-1.9270012293544847e-18	-3.956433966216298e-19	1.0314551020154165e-7	6.30360223067588e-17	3.201741595385043e-8	-9.73823348817365e-24	8.162625349951647e-24	3.1935492525001095e-10	5.630651959872411e-10	2.6029204846820918e-8
1200000	0.004999867389969306	-1.9270012293544847e-18	-3.956433966216298e-19	1.0314551020154165e-7	6.30360223067588e-17	3.201741595385043e-8	-9.738231198376825e-24	8.16262538087647e-24	3.1935492525001095e-10	5.630651959872411e-10	2.6029204846820918e-8
1300000	0.004999867389969306	-1.9270012293544847e-18	-3.956433966216298e-19	1.0314551020154165e-7	6.30360223067588e-17	3.201741595385043e-8	-9.73822890858e-24	8.162625390294149e-24	3.1935492525001095e-10	5.630651959872411e-10	2.6029204846820918e-8
1400000	0.004999867389969306	-1.9270012293544847e-18	-3.956433966216298e-19	1.0314551020154165e-7	6.30360223067588e-17	3.201741595385043e-8	-9.738226618783173e-24	8.162625384348019e-24	3.1935492525001095e-10	5.630651959872411e-10	2.6029204846820918e-8
1500000	0.004999867389969305	-1.9270012293544847e-18	-3.956433966216298e-19	1.0314551020154165e-7	6.303602230675878e-17	3.201741595385043e-8	-9.738224328986347e-24	8.162625369181413e-24	3.1935492525001095e-10	5.630651959872411e-10	2.6029204846820918e-8
1600000	0.004999867389969305	-1.9270012293544847e-18	-3.956433966216298e-19	1.0314551020154164e-7	6.303602230675878e-17	3.201741595385043e-8	-9.738222039189522e-24	8.162625350937668e-24	3.19354925250011e-10	5.63065195987241e-10	2.6029204846820918e-8
1700000	0.004999867389969305	-1.9270012293544847e-18	-3.956433966216298e-19	1.0314551020154164e-7	6.303602230675878e-17	3.201741595385043e-8	-9.738219749392695e-24	8.162625335760114e-24	3.19354925250011e-10	5.63065195987241e-10	2.6029204846820918e-8
1800000	0.004999867389969305	-1.9270012293544847e-18	-3.956433966216298e-19	1.0314551020154164e-7	6.303602230675878e-17	3.201741595385043e-8	-9.73821745959587e-24	8.1626253297799e-24	3.19354925250011e-10	5.63065195987241e-10	2.6029204846820918e-8
1900000	0.004999867389969305	-1.9270012293544847e-18	-3.956433966216298e-19	1.0314551020154164e-7	6.303602230675878e-17	3.201741595385043e-8	-9.738215169799044e-24	8.162625329852283e-24	3.19354925250011e-10	5.63065195987241e-10	2.6029204846820918e-8
2000000	0.004999867389969305	-1.9270012293544847e-18	-3.956433966216298e-19	1.0314551020154164e-7	6.303602230675878e-17	3.201741595385043e-8	-9.738212880002219e-24	8.162625329920709e-24	3.19354925250011e-10	5.63065195987241e-10	2.6029204846820918e-8
2100000	0.004999867389969305	-1.9270012293544847e-18	-3.956433966216298e-19	1.0314551020154163e-7	6.303602230675878e-17	3.201741595385043e-8	-9.738210590205392e-24	8.162625329985261e-24	3.1935492525001106e-10	5.63065195987241e-10	2.6029204846820918e-8
2200000	0.004999867389969305	-1.9270012293544847e-18	-3.956433966216298e-19	1.0314551020154163e-7	6.303602230675878e-17	3.201741595385043e-8	-9.738208300408567e-24	8.162625330046021e-24	3.1935492525001106e-10	5.63065195987241e-10	2.6029204846820918e-8
2300000	0.004999867389969305	-1.9270012293544847e-18	-3.956433966216298e-19	1.0314551020154163e-7	6.303602230675878e-17	3.201741595385043e-8	-9.738206010611742e-24	8.162625330103072e-24	3.1935492525001106e-10	5.63065195987241e-10	2.6029204846820918e-8
2400000	0.004999867389969305	-1.9270012293544847e-18	-3.956433966216298e-19	1.0314551020154163e-7	6.303602230675877e-17	3.201741595385043e-8	-9.738203720814916e-24	8.162625330156494e-24	3.1935492525001106e-10	5.630651959872409e-10	2.6029204846820918e-8
2500000	0.004999867389969305	-1.9270012293544847e-18	-3.956433966216298e-19	1.0314551020154163e-7	6.303602230675877e-17	3.201741595385043e-8	-9.738201431018091e-24	8.162625330206373e-24	3.1935492525001106e-10	5.630651959872409e-10	2.6029204846820918e-8
2600000	0.004999867389969305	-1.9270012293544847e-18	-3.956433966216298e-19	1.0314551020154163e-7	6.303602230675877e-17	3.201741595385043e-8	-9.738199141221264e-24	8.162625330252787e-24	3.1935492525001106e-10	5.630651959872409e-10	2.6029204846820918e-8
2700000	0.004999867389969305	-1.9270012293544847e-18	-3.956433966216298e-19	1.0314551020154163e-7	6.303602230675877e-17	3.201741595385043e-8	-9.738196851424439e-24	8.162625330295821e-24	3.1935492525001106e-10	5.630651959872409e-10	2.6029204846820918e-8
2800000	0.004999867389969305	-1.9270012293544847e-18	-3.956433966216298e-19	1.0314551020154162e-7	6.303602230675877e-17	3.201741595385043e-8	-9.738194561627613e-24	8.162625330335557e-24	3.193549252500111e-10	5.630651959872409e-10	2.6029204846820918e-8
2900000	0.004999867389969305	-1.9270012293544847e-18	-3.956433966216298e-19	1.0314551020154162e-7	6.303602230675877e-17	3.201741595385043e-8	-9.738192271830788e-24	8.162625330372075e-24	3.193549252500111e-10	5.630651959872409e-10	2.6029204846820918e-8
3000000	0.004999867389969305	-1.9270012293544847e-18	-3.956433966216298e-19	1.0314551020154162e-7	6.303602230675877e-17	3.201741595385043e-8	-9.738189982033963e-24	8.162625330405459e-24	3.193549252500111e-10	5.630651959872409e-10	2.6029204846820918e-8
3100000	0.004999867389969305	-1.9270012293544847e-18	-3.956433966216298e-19	1.0314551020154162e-7	6.303602230675877e-17	3.2017415953850424e-8	-9.738187692237136e-24	8.162625330435791e-24	3.193549252500111e-10	5.630651959872409e-10	2.6029204846820918e-8
3200000	0.004999867389969305	-1.9270012293544847e-18	-3.956433966216298e-19	1.0314551020154162e-7	6.303602230675877e-17	3.2017415953850424e-8	-9.73818540244031e-24	8.162625330463152e-24	3.193549252500111e-10	5.630651959872409e-10	2.6029204846820918e-8
3300000	0.004999867389969305	-1.9270012293544847e-18	-3.956433966216298e-19	1.0314551020154162e-7	6.303602230675877e-17	3.2017415953850424e-8	-9.738183112643485e-24	8.162625330487628e-24	3.193549252500111e-10	5.630651959872409e-10	2.6029204846820918e-8
3400000	0.004999867389969305	-1.9270012293544847e-18	-3.956433966216298e-19	1.0314551020154162e-7	6.303602230675877e-17	3.2017415953850424e-8	-9.73818082284666e-24	8.162625330509296e-24	3.193549252500111e-10	5.630651959872409e-10	2.6029204846820918e-8
3500000	0.004999867389969305	-1.9270012293544847e-18	-3.956433966216298e-19	1.0314551020154162e-7	6.303602230675877e-17	3.2017415953850424e-8	-9.738178533049834e-24	8.162625330528241e-24	3.193549252500111e-10	5.630651959872409e-10	2.6029204846820918e-8
3600000	0.004999867389969305	-1.9270012293544847e-18	-3.956433966216298e-19	1.0314551020154162e-7	6.303602230675877e-17	3.2017415953850424e-8	-9.738176243253009e-24	8.162625330544545e-24	3.193549252500111e-10	5.630651959872409e-10	2.6029204846820918e-8
3700000	0.004999867389969305	-1.9270012293544847e-18	-3.956433966216298e-19	1.0314551020154162e-7	6.303602230675877e-17	3.2017415953850424e-8	-9.738173953456182e-24	8.16262533055829e-24	3.193549252500111e-10	5.630651959872409e-10	2.6029204846820918e-8
3800000	0.004999867389969305	-1.9270012293544847e-18	-3.956433966216298e-19	1.0314551020154162e-7	6.303602230675877e-17	3.2017415953850424e-8	-9.738171663659357e-24	8.162625330569557e-24	3.193549252500111e-10	5.630651959872409e-10	2.6029204846820918e-8
3900000	0.004999867389969305	-1.9270012293544847e-18	-3.956433966216298e-19	1.0314551020154162e-7	6.303602230675877e-17	3.2017415953850424e-8	-9.738169373862531e-24	8.16262533057843e-24	3.193549252500111e-10	5.630651959872409e-10	2.6029204846820918e-8
4000000	0.004999867389969305	-1.9270012293544847e-18	-3.956433966216298e-19	1.0314551020154162e-7	6.303602230675877e-17	3.2017415953850424e-8	-9.738167084065706e-24	8.16262533058499e-24	3.193549252500111e-10	5.630651959872409e-10	2.6029204846820918e-8
4100000	0.004999867389969305	-1.9270012293544847e-18	-3.956433966216298e-19	1.0314551020154162e-7	6.303602230675877e-17	3.2017415953850424e-8	-9.738164794268881e-24	8.16262533058932e-24	3.193549252500111e-10	5.630651959872409e-10	2.6029204846820918e-8
4200000	0.004999867389969305	-1.9270012293544847e-18	-3.956433966216298e-19	1.0314551020154162e-7	6.303602230675877e-17	3.2017415953850424e-8	-9.738162504472054e-24	8.162625330591502e-24	3.193549252500111e-10	5.630651959872409e-10	2.6029204846820918e-8
4300000	0.004999867389969305	-1.9270012293544847e-18	-3.956433966216298e-19	1.0314551020154162e-7	6.303602230675877e-17	3.2017415953850424e-8	-9.738160214675229e-24	8.162625330591618e-24	3.193549252500111e-10	5.630651959872409e-10	2.6029204846820918e-8
4400000	0.004999867389969305	-1.9270012293544847e-18	-3.956433966216298e-19	1.0314551020154162e-7	6.303602230675877e-17	3.2017415953850424e-8	-9.738157924878403e-24	8.162625330589749e-24	3.193549252500111e-10	5.630651959872409e-10	2.6029204846820918e-8
4500000	0.004999867389969305	-1.9270012293544847e-18	-3.956433966216298e-19	1.0314551020154162e-7	6.303602230675877e-17	3.2017415953850424e-8	-9.738155635081578e-24	8.16262533058598e-24	3.193549252500111e-10	5.630651959872409e-10	2.6029204846820918e-8
4600000	0.004999867389969305	-1.9270012293544847e-18	-3.956433966216298e-19	1.0314551020154162e-7	6.303602230675877e-17	3.2017415953850424e-8	-9.738153345284752e-24	8.16262533058039e-24	3.193549252500111e-10	5.630651959872409e-10	2.6029204846820918e-8
4700000	0.004999867389969305	-1.9270012293544847e-18	-3.956433966216298e-19	1.0314551020154162e-7	6.303602230675877e-17	3.2017415953850424e-8	-9.738151055487926e-24	8.162625330573063e-24	3.193549252500111e-10	5.630651959872409e-10	2.6029204846820918e-8
4800000	0.004999867389969305	-1.9270012293544847e-18	-3.956433966216298e-19	1.0314551020154162e-7	6.303602230675877e-17	3.2017415953850424e-8	-9.7381487656911e-24	8.16262533056408e-24	3.193549252500111e-10	5.630651959872409e-10	2.6029204846820918e-8
4900000	0.004999867389969305	-1.9270012293544847e-18	-3.956433966216298e-19	1.0314551020154162e-7	6.303602230675877e-17	3.2017415953850424e-8	-9.738146475894275e-24	8.162625330553526e-24	3.193549252500111e-10	5.630651959872409e-10	2.6029204846820918e-8
5000000	0.004999867389969305	-1.9270012293544847e-18	-3.956433966216298e-19	1.0314551020154162e-7	6.303602230675877e-17	3.2017415953850424e-8	-9.73814418609745e-24	8.16262533054148e-24	3.193549252500111e-10	5.630651959872409e-10	2.6029204846820918e-8
5100000	0.004999867389969305	-1.9270012293544847e-18	-3.956433966216298e-19	1.0314551020154162e-7	6.303602230675877e-17	3.2017415953850424e-8	-9.738141896300624e-24	8.162625330528026e-24	3.193549252500111e-10	5.630651959872409e-10	2.6029204846820918e-8
5200000	0.004999867389969305	-1.9270012293544847e-18	-3.956433966216298e-19	1.0314551020154162e-7	6.303602230675877e-17	3.2017415953850424e-8	-9.738139606503797e-24	8.162625330513245e-24	3.193549252500111e-10	5.630651959872409e-10	2.6029204846820918e-8
5300000	0.004999867389969305	-1.9270012293544847e-18	-3.956433966216298e-19	1.0314551020154162e-7	6.303602230675877e-17	3.2017415953850424e-8	-9.738137316706972e-24	8.16262533049722e-24	3.193549252500111e-10	5.630651959872409e-10	2.6029204846820918e-8
5400000	0.004999867389969305	-1.9270012293544847e-18	-3.956433966216298e-19	1.0314551020154162e-7	6.303602230675877e-17	3.2017415953850424e-8	-9.738135026910147e-24	8.162625330480032e-24	3.193549252500111e-10	5.630651959872409e-10	2.6029204846820918e-8
5500000	0.004999867389969305	-1.9270012293544844e-18	-3.956433966216298e-19	1.0314551020154162e-7	6.303602230675877e-17	3.2017415953850424e-8	-9.738132737113321e-24	8.162625330461765e-24	3.193549252500111e-10	5.630651959872409e-10	2.6029204846820918e-8
5600000	0.004999867389969305	-1.9270012293544844e-18	-3.956433966216298e-19	1.0314551020154162e-7	6.303602230675877e-17	3.2017415953850424e-8	-9.738130447316496e-24	8.1626253304425e-24	3.193549252500111e-10	5.630651959872409e-10	2.6029204846820918e-8
5700000	0.004999867389969305	-1.9270012293544844e-18	-3.956433966216298e-19	1.0314551020154162e-7	6.303602230675878e-17	3.2017415953850424e-8	-9.738128157519669e-24	8.16262533042232e-24	3.193549252500111e-10	5.630651959872409e-10	2.6029204846820918e-8
5800000	0.004999867389969305	-1.9270012293544844e-18	-3.956433966216298e-19	1.0314551020154162e-7	6.303602230675878e-17	3.2017415953850424e-8	-9.738125867722844e-24	8.162625330401307e-24	3.193549252500111e-10	5.630651959872409e-10	2.6029204846820918e-8
5900000	0.004999867389969305	-1.9270012293544844e-18	-3.956433966216298e-19	1.0314551020154162e-7	6.303602230675878e-17	3.201741595385043e-8	-9.738123577926018e-24	8.162625330379541e-24	3.193549252500111e-10	5.630651959872409e-10	2.6029204846820918e-8
6000000	0.004999867389969305	-1.9270012293544844e-18	-3.956433966216298e-19	1.0314551020154162e-7	6.303602230675878e-17	3.201741595385043e-8	-9.738121288129193e-24	8.162625330357108e-24	3.193549252500111e-10	5.630651959872409e-10	2.6029204846820918e-8
6100000	0.004999867389969305	-1.9270012293544844e-18	-3.956433966216298e-19	1.0314551020154162e-7	6.303602230675878e-17	3.201741595385043e-8	-9.738118998332368e-24	8.162625330334086e-24	3.193549252500111e-10	5.630651959872409e-10	2.6029204846820914e-8
6200000	0.004999867389969305	-1.9270012293544844e-18	-3.956433966216298e-19	1.0314551020154162e-7	6.303602230675878e-17	3.201741595385043e-8	-9.738116708535541e-24	8.162625330310561e-24	3.193549252500111e-10	5.630651959872409e-10	2.6029204846820914e-8
6300000	0.004999867389969305	-1.9270012293544844e-18	-3.956433966216298e-19	1.0314551020154163e-7	6.303602230675878e-17	3.201741595385043e-8	-9.738114418738716e-24	8.162625330286614e-24	3.193549252500111e-10	5.630651959872409e-10	2.6029204846820914e-8
6400000	0.004999867389969305	-1.9270012293544844e-18	-3.956433966216298e-19	1.0314551020154163e-7	6.303602230675878e-17	3.201741595385043e-8	-9.73811212894189e-24	8.162625330262325e-24	3.193549252500111e-10	5.630651959872409e-10	2.6029204846820914e-8
6500000	0.004999867389969305	-1.9270012293544844e-18	-3.956433966216298e-19	1.0314551020154163e-7	6.303602230675878e-17	3.201741595385043e-8	-9.738109839145065e-24	8.162625330237778e-24	3.193549252500111e-10	5.630651959872409e-10	2.6029204846820914e-8
6600000	0.004999867389969305	-1.9270012293544844e-18	-3.956433966216298e-19	1.0314551020154163e-7	6.303602230675878e-17	3.201741595385043e-8	-9.73810754934824e-24	8.162625330213056e-24	3.193549252500111e-10	5.630651959872409e-10	2.6029204846820914e-8
6700000	0.004999867389969305	-1.9270012293544844e-18	-3.956433966216298e-19	1.0314551020154163e-7	6.303602230675878e-17	3.201741595385043e-8	-9.738105259551414e-24	8.16262533018824e-24	3.193549252500111e-10	5.630651959872409e-10	2.6029204846820914e-8
6800000	0.004999867389969305	-1.9270012293544844e-18	-3.956433966216298e-19	1.0314551020154163e-7	6.303602230675878e-17	3.201741595385043e-8	-9.738102969754587e-24	8.162625330163412e-24	3.193549252500111e-10	5.630651959872409e-10	2.6029204846820914e-8
6900000	0.004999867389969305	-1.9270012293544844e-18	-3.956433966216298e-19	1.0314551020154163e-7	6.303602230675878e-17	3.201741595385043e-8	-9.738100679957762e-24	8.162625330138654e-24	3.193549252500111e-10	5.63065195987241e-10	2.6029204846820914e-8
7000000	0.004999867389969305	-1.9270012293544844e-18	-3.956433966216298e-19	1.0314551020154163e-7	6.303602230675878e-17	3.201741595385043e-8	-9.738098390160937e-24	8.16262533011405e-24	3.193549252500111e-10	5.63065195987241e-10	2.6029204846820914e-8
7100000	0.004999867389969305	-1.9270012293544844e-18	-3.956433966216298e-19	1.0314551020154163e-7	6.303602230675878e-17	3.201741595385043e-8	-9.738096100364111e-24	8.16262533008968e-24	3.193549252500111e-10	5.63065195987241e-10	2.6029204846820914e-8
7200000	0.004999867389969305	-1.9270012293544844e-18	-3.956433966216298e-19	1.0314551020154163e-7	6.303602230675878e-17	3.201741595385043e-8	-9.738093810567286e-24	8.162625330065628e-24	3.1935492525001106e-10	5.63065195987241e-10	2.6029204846820914e-8
7300000	0.004999867389969306	-1.9270012293544844e-18	-3.956433966216298e-19	1.0314551020154163e-7	6.303602230675878e-17	3.201741595385043e-8	-9.738091520770459e-24	8.162625330041976e-24	3.1935492525001106e-10	5.63065195987241e-10	2.6029204846820914e-8
7400000	0.004999867389969306	-1.9270012293544844e-18	-3.956433966216298e-19	1.0314551020154163e-7	6.303602230675878e-17	3.201741595385043e-8	-9.738089230973634e-24	8.162625330018804e-24	3.1935492525001106e-10	5.63065195987241e-10	2.6029204846820914e-8
7500000	0.004999867389969306	-1.9270012293544844e-18	-3.956433966216298e-19	1.0314551020154163e-7	6.303602230675878e-17	3.201741595385043e-8	-9.738086941176808e-24	8.162625329996196e-24	3.1935492525001106e-10	5.63065195987241e-10	2.6029204846820914e-8
7600000	0.004999867389969306	-1.9270012293544844e-18	-3.956433966216298e-19	1.0314551020154163e-7	6.30360223067588e-17	3.201741595385043e-8	-9.738084651379983e-24	8.162625329974233e-24	3.1935492525001106e-10	5.63065195987241e-10	2.6029204846820914e-8
7700000	0.004999867389969306	-1.9270012293544844e-18	-3.956433966216298e-19	1.0314551020154163e-7	6.30360223067588e-17	3.201741595385043e-8	-9.738082361583158e-24	8.162625329953e-24	3.1935492525001106e-10	5.63065195987241e-10	2.6029204846820914e-8
7800000	0.004999867389969306	-1.9270012293544844e-18	-3.956433966216298e-19	1.0314551020154164e-7	6.30360223067588e-17	3.201741595385043e-8	-9.738080071786331e-24	8.162625329932575e-24	3.1935492525001106e-10	5.63065195987241e-10	2.6029204846820914e-8
7900000	0.004999867389969306	-1.9270012293544844e-18	-3.956433966216298e-19	1.0314551020154164e-7	6.30360223067588e-17	3.201741595385043e-8	-9.738077781989505e-24	8.162625329913045e-24	3.1935492525001106e-10	5.63065195987241e-10	2.6029204846820914e-8
8000000	0.004999867389969306	-1.9270012293544844e-18	-3.956433966216298e-19	1.0314551020154164e-7	6.30360223067588e-17	3.201741595385043e-8	-9.73807549219268e-24	8.162625329894486e-24	3.1935492525001106e-10	5.63065195987241e-10	2.6029204846820914e-8
8100000	0.004999867389969306	-1.9270012293544844e-18	-3.956433966216298e-19	1.0314551020154164e-7	6.30360223067588e-17	3.201741595385043e-8	-9.738073202395855e-24	8.162625329876986e-24	3.1935492525001106e-10	5.63065195987241e-10	2.6029204846820914e-8
8200000	0.004999867389969306	-1.9270012293544844e-18	-3.956433966216298e-19	1.0314551020154164e-7	6.30360223067588e-17	3.201741595385043e-8	-9.73807091259903e-24	8.162625329860625e-24	3.1935492525001106e-10	5.63065195987241e-10	2.6029204846820914e-8
8300000	0.004999867389969306	-1.9270012293544844e-18	-3.956433966216298e-19	1.0314551020154164e-7	6.30360223067588e-17	3.201741595385043e-8	-9.738068622802203e-24	8.162625329845484e-24	3.1935492525001106e-10	5.63065195987241e-10	2.6029204846820914e-8
8400000	0.004999867389969306	-1.9270012293544844e-18	-3.956433966216298e-19	1.0314551020154164e-7	6.30360223067588e-17	3.201741595385043e-8	-9.738066333005377e-24	8.162625329831647e-24	3.1935492525001106e-10	5.63065195987241e-10	2.6029204846820914e-8
8500000	0.004999867389969306	-1.9270012293544844e-18	-3.956433966216298e-19	1.0314551020154164e-7	6.30360223067588e-17	3.201741595385043e-8	-9.738064043208552e-24	8.162625329819196e-24	3.1935492525001106e-10	5.63065195987241e-10	2.6029204846820914e-8
8600000	0.004999867389969306	-1.9270012293544844e-18	-3.956433966216298e-19	1.0314551020154164e-7	6.30360223067588e-17	3.201741595385043e-8	-9.738061753411727e-24	8.162625329808212e-24	3.1935492525001106e-10	5.63065195987241e-10	2.6029204846820914e-8
8700000	0.004999867389969306	-1.9270012293544844e-18	-3.956433966216298e-19	1.0314551020154164e-7	6.30360223067588e-17	3.201741595385043e-8	-9.738059463614901e-24	8.162625329798778e-24	3.1935492525001106e-10	5.63065195987241e-10	2.6029204846820914e-8
8800000	0.004999867389969306	-1.9270012293544844e-18	-3.956433966216298e-19	1.0314551020154164e-7	6.30360223067588e-17	3.201741595385043e-8	-9.738057173818074e-24	8.162625329790975e-24	3.1935492525001106e-10	5.63065195987241e-10	2.6029204846820914e-8
8900000	0.004999867389969306	-1.9270012293544844e-18	-3.956433966216298e-19	1.0314551020154164e-7	6.30360223067588e-17	3.201741595385043e-8	-9.738054884021249e-24	8.162625329784888e-24	3.1935492525001106e-10	5.63065195987241e-10	2.6029204846820914e-8
9000000	0.004999867389969306	-1.9270012293544844e-18	-3.956433966216298e-19	1.0314551020154164e-7	6.30360223067588e-17	3.201741595385043e-8	-9.738052594224424e-24	8.162625329780596e-24	3.1935492525001106e-10	5.63065195987241e-10	2.6029204846820914e-8
9100000	0.004999867389969306	-1.9270012293544844e-18	-3.956433966216298e-19	1.0314551020154164e-7	6.30360223067588e-17	3.201741595385043e-8	-9.738050304427598e-24	8.162625329778183e-24	3.1935492525001106e-10	5.63065195987241e-10	2.6029204846820914e-8
9200000	0.004999867389969306	-1.9270012293544844e-18	-3.956433966216298e-19	1.0314551020154164e-7	6.30360223067588e-17	3.201741595385043e-8	-9.738048014630773e-24	8.162625329777657e-24	3.1935492525001106e-10	5.63065195987241e-10	2.6029204846820914e-8
9300000	0.004999867389969306	-1.9270012293544844e-18	-3.956433966216298e-19	1.0314551020154164e-7	6.30360223067588e-17	3.201741595385043e-8	-9.738045724833946e-24	8.162625329777666e-24	3.1935492525001106e-10	5.63065195987241e-10	2.6029204846820914e-8
9400000	0.004999867389969306	-1.9270012293544844e-18	-3.956433966216298e-19	1.0314551020154164e-7	6.30360223067588e-17	3.201741595385043e-8	-9.738043435037121e-24	8.162625329777675e-24	3.1935492525001106e-10	5.63065195987241e-10	2.6029204846820914e-8
9500000	0.004999867389969306	-1.9270012293544844e-18	-3.956433966216298e-19	1.0314551020154164e-7	6.30360223067588e-17	3.201741595385043e-8	-9.738041145240295e-24	8.162625329777683e-24	3.1935492525001106e-10	5.63065195987241e-10	2.6029204846820914e-8
9600000	0.004999867389969306	-1.9270012293544844e-18	-3.956433966216298e-19	1.0314551020154164e-7	6.30360223067588e-17	3.201741595385043e-8	-9.73803885544347e-24	8.162625329777692e-24	3.1935492525001106e-10	5.63065195987241e-10	2.6029204846820914e-8
9700000	0.004999867389969306	-1.9270012293544844e-18	-3.956433966216298e-19	1.0314551020154164e-7	6.30360223067588e-17	3.201741595385043e-8	-9.738036565646645e-24	8.1626253297777e-24	3.1935492525001106e-10	5.63065195987241e-10	2.6029204846820914e-8
9800000	0.004999867389969306	-1.9270012293544844e-18	-3.956433966216298e-19	1.0314551020154164e-7	6.30360223067588e-17	3.201741595385043e-8	-9.738034275849818e-24	8.162625329777707e-24	3.1935492525001106e-10	5.63065195987241e-10	2.6029204846820914e-8
9900000	0.004999867389969306	-1.9270012293544844e-18	-3.956433966216298e-19	1.0314551020154164e-7	6.30360223067588e-17	3.201741595385043e-8	-9.738031986052992e-24	8.162625329777713e-24	3.1935492525001106e-10	5.63065195987241e-10	2.6029204846820914e-8
10000000	0.004999867389969306	-1.9270012293544844e-18	-3.956433966216298e-19	1.0314551020154164e-7	6.30360223067588e-17	3.201741595385043e-8	-9.738029696256167e-24	8.162625329777719e-24	3.1935492525001106e-10	5.63065195987241e-10	2.6029204846820914e-8
10100000	0.004999867389969306	-1.9270012293544844e-18	-3.956433966216298e-19	1.0314551020154164e-7	6.30360223067588e-17	3.201741595385043e-8	-9.738027406459342e-24	8.162625329777725e-24	3.1935492525001106e-10	5.63065195987241e-10	2.6029204846820914e-8
10200000	0.004999867389969306	-1.9270012293544844e-18	-3.956433966216298e-19	1.0314551020154164e-7	6.30360223067588e-17	3.201741595385043e-8	-9.738025116662516e-24	8.16262532977773e-24	3.1935492525001106e-10	5.63065195987241e-10	2.6029204846820914e-8
10300000	0.004999867389969306	-1.9270012293544844e-18	-3.956433966216298e-19	1.0314551020154164e-7	6.30360223067588e-17	3.201741595385043e-8	-9.738022826865691e-24	8.162625329777735e-24	3.1935492525001106e-10	5.63065195987241e-10	2.6029204846820914e-8
10400000	0.004999867389969306	-1.9270012293544844e-18	-3.956433966216298e-19	1.0314551020154164e-7	6.30360223067588e-17	3.201741595385043e-8	-9.738020537068864e-24	8.162625329777739e-24	3.1935492525001106e-10	5.63065195987241e-10	2.6029204846820914e-8
10500000	0.004999867389969306	-1.9270012293544844e-18	-3.956433966216298e-19	1.0314551020154164e-7	6.30360223067588e-17	3.201741595385043e-8	-9.738018247272039e-24	8.162625329777744e-24	3.1935492525001106e-10	5.63065195987241e-10	2.6029204846820914e-8
10600000	0.004999867389969306	-1.9270012293544844e-18	-3.956433966216298e-19	1.0314551020154164e-7	6.30360223067588e-17	3.201741595385043e-8	-9.738015957475214e-24	8.162625329777747e-24	3.1935492525001106e-10	5.63065195987241e-10	2.6029204846820914e-8
10700000	0.004999867389969306	-1.9270012293544844e-18	-3.956433966216298e-19	1.0314551020154164e-7	6.30360223067588e-17	3.201741595385043e-8	-9.738013667678388e-24	8.16262532977775e-24	3.1935492525001106e-10	5.63065195987241e-10	2.6029204846820914e-8
10800000	0.004999867389969306	-1.9270012293544844e-18	-3.956433966216298e-19	1.0314551020154164e-7	6.30360223067588e-17	3.201741595385043e-8	-9.738011377881563e-24	8.162625329777752e-24	3.1935492525001106e-10	5.63065195987241e-10	2.6029204846820914e-8
10900000	0.004999867389969306	-1.9270012293544844e-18	-3.956433966216298e-19	1.0314551020154164e-7	6.30360223067588e-17	3.201741595385043e-8	-9.738009088084736e-24	8.162625329777755e-24	3.1935492525001106e-10	5.63065195987241e-10	2.6029204846820914e-8
11000000	0.004999867389969306	-1.9270012293544844e-18	-3.956433966216298e-19	1.0314551020154164e-7	6.30360223067588e-17	3.201741595385043e-8	-9.73800679828791e-24	8.162625329777757e-24	3.1935492525001106e-10	5.63065195987241e-10	2.6029204846820914e-8
11100000	0.004999867389969306	-1.9270012293544844e-18	-3.956433966216298e-19	1.0314551020154164e-7	6.30360223067588e-17	3.201741595385043e-8	-9.738004508491085e-24	8.162625329777758e-24	3.1935492525001106e-10	5.63065195987241e-10	2.6029204846820914e-8
11200000	0.004999867389969306	-1.9270012293544844e-18	-3.956433966216298e-19	1.0314551020154164e-7	6.30360223067588e-17	3.201741595385043e-8	-9.73800221869426e-24	8.16262532977776e-24	3.1935492525001106e-10	5.63065195987241e-10	2.6029204846820914e-8
11300000	0.004999867389969306	-1.9270012293544844e-18	-3.956433966216298e-19	1.0314551020154164e-7	6.30360223067588e-17	3.201741595385043e-8	-9.737999928897435e-24	8.162625329777761e-24	3.1935492525001106e-10	5.63065195987241e-10	2.6029204846820914e-8
11400000	0.004999867389969306	-1.9270012293544844e-18	-3.956433966216298e-19	1.0314551020154164e-7	6.30360223067588e-17	3.201741595385043e-8	-9.737997639100608e-24	8.162625329777763e-24	3.1935492525001106e-10	5.63065195987241e-10	2.6029204846820914e-8
11500000	0.004999867389969306	-1.9270012293544844e-18	-3.956433966216298e-19	1.0314551020154164e-7	6.30360223067588e-17	3.201741595385043e-8	-9.737995349303782e-24	8.162625329777763e-24	3.1935492525001106e-10	5.63065195987241e-10	2.6029204846820914e-8
11600000	0.004999867389969306	-1.9270012293544844e-18	-3.956433966216298e-19	1.0314551020154164e-7	6.30360223067588e-17	3.201741595385043e-8	-9.737993059506957e-24	8.162625329777763e-24	3.1935492525001106e-10	5.63065195987241e-10	2.6029204846820914e-8
11700000	0.004999867389969306	-1.9270012293544844e-18	-3.956433966216298e-19	1.0314551020154164e-7	6.30360223067588e-17	3.201741595385043e-8	-9.737990769710132e-24	8.162625329777763e-24	3.1935492525001106e-10	5.63065195987241e-10	2.6029204846820914e-8
11800000	0.004999867389969306	-1.9270012293544844e-18	-3.956433966216298e-19	1.0314551020154164e-7	6.30360223067588e-17	3.201741595385043e-8	-9.737988479913306e-24	8.162625329777763e-24	3.1935492525001106e-10	5.63065195987241e-10	2.6029204846820914e-8
11900000	0.004999867389969306	-1.9270012293544844e-18	-3.956433966216298e-19	1.0314551020154164e-7	6.30360223067588e-17	3.201741595385043e-8	-9.73798619011648e-24	8.162625329777763e-24	3.1935492525001106e-10	5.63065195987241e-10	2.6029204846820914e-8
12000000	0.004999867389969306	-1.9270012293544844e-18	-3.956433966216298e-19	1.0314551020154164e-7	6.30360223067588e-17	3.201741595385043e-8	-9.737983900319654e-24	8.162625329777761e-24	3.1935492525001106e-10	5.63065195987241e-10	2.6029204846820914e-8
12100000	0.004999867389969306	-1.9270012293544844e-18	-3.956433966216298e-19	1.0314551020154164e-7	6.30360223067588e-17	3.201741595385043e-8	-9.737981610522829e-24	8.16262532977776e-24	3.1935492525001106e-10	5.63065195987241e-10	2.6029204846820914e-8
12200000	0.004999867389969306	-1.9270012293544844e-18	-3.956433966216298e-19	1.0314551020154164e-7	6.30360223067588e-17	3.201741595385043e-8	-9.737979320726003e-24	8.162625329777758e-24	3.1935492525001106e-10	5.63065195987241e-10	2.6029204846820914e-8
12300000	0.004999867389969306	-1.9270012293544844e-18	-3.956433966216298e-19	1.0314551020154164e-7	6.30360223067588e-17	3.201741595385043e-8	-9.737977030929178e-24	8.162625329777758e-24	3.1935492525001106e-10	5.63065195987241e-10	2.6029204846820914e-8
12400000	0.004999867389969306	-1.9270012293544844e-18	-3.956433966216298e-19	1.0314551020154164e-7	6.30360223067588e-17	3.201741595385043e-8	-9.737974741132351e-24	8.162625329777755e-24	3.1935492525001106e-10	5.63065195987241e-10	2.6029204846820914e-8
12500000	0.004999867389969306	-1.9270012293544844e-18	-3.956433966216298e-19	1.0314551020154164e-7	6.30360223067588e-17	3.201741595385043e-8	-9.737972451335526e-24	8.162625329777754e-24	3.1935492525001106e-10	5.63065195987241e-10	2.6029204846820914e-8
12600000	0.004999867389969306	-1.9270012293544844e-18	-3.956433966216298e-19	1.0314551020154164e-7	6.30360223067588e-17	3.201741595385043e-8	-9.7379701615387e-24	8.162625329777752e-24	3.1935492525001106e-10	5.63065195987241e-10	2.6029204846820914e-8
12700000	0.004999867389969306	-1.9270012293544844e-18	-3.956433966216298e-19	1.0314551020154164e-7	6.30360223067588e-17	3.201741595385043e-8	-9.737967871741875e-24	8.16262532977775e-24	3.1935492525001106e-10	5.63065195987241e-10	2.6029204846820914e-8
12800000	0.004999867389969306	-1.9270012293544844e-18	-3.956433966216298e-19	1.0314551020154164e-7	6.30360223067588e-17	3.201741595385043e-8	-9.73796558194505e-24	8.162625329777748e-24	3.1935492525001106e-10	5.63065195987241e-10	2.6029204846820914e-8
12900000	0.004999867389969306	-1.927001229354484e-18	-3.956433966216298e-19	1.0314551020154164e-7	6.30360223067588e-17	3.201741595385043e-8	-9.737963292148223e-24	8.162625329777745e-24	3.1935492525001106e-10	5.63065195987241e-10	2.6029204846820914e-8
13000000	0.004999867389969306	-1.927001229354484e-18	-3.956433966216298e-19	1.0314551020154164e-7	6.30360223067588e-17	3.201741595385043e-8	-9.737961002351398e-24	8.162625329777742e-24	3.1935492525001106e-10	5.63065195987241e-10	2.6029204846820914e-8
13100000	0.004999867389969306	-1.927001229354484e-18	-3.956433966216298e-19	1.0314551020154164e-7	6.30360223067588e-17	3.201741595385043e-8	-9.737958712554572e-24	8.162625329777739e-24	3.1935492525001106e-10	5.63065195987241e-10	2.6029204846820914e-8
13200000	0.004999867389969306	-1.927001229354484e-18	-3.956433966216298e-19	1.0314551020154164e-7	6.30360223067588e-17	3.201741595385043e-8	-9.737956422757747e-24	8.162625329777736e-24	3.1935492525001106e-10	5.63065195987241e-10	2.6029204846820914e-8
13300000	0.004999867389969306	-1.927001229354484e-18	-3.956433966216298e-19	1.0314551020154164e-7	6.30360223067588e-17	3.201741595385043e-8	-9.737954132960922e-24	8.162625329777733e-24	3.1935492525001106e-10	5.63065195987241e-10	2.6029204846820914e-8
13400000	0.004999867389969306	-1.927001229354484e-18	-3.956433966216298e-19	1.0314551020154164e-7	6.30360223067588e-17	3.201741595385043e-8	-9.737951843164096e-24	8.16262532977773e-24	3.1935492525001106e-10	5.63065195987241e-10	2.6029204846820914e-8
13500000	0.004999867389969306	-1.927001229354484e-18	-3.956433966216298e-19	1.0314551020154164e-7	6.30360223067588e-17	3.201741595385043e-8	-9.73794955336727e-24	8.162625329777728e-24	3.1935492525001106e-10	5.63065195987241e-10	2.6029204846820914e-8
13600000	0.004999867389969306	-1.927001229354484e-18	-3.956433966216298e-19	1.0314551020154164e-7	6.30360223067588e-17	3.201741595385043e-8	-9.737947263570444e-24	8.162625329777725e-24	3.1935492525001106e-10	5.63065195987241e-10	2.6029204846820914e-8
13700000	0.004999867389969306	-1.927001229354484e-18	-3.956433966216298e-19	1.0314551020154164e-7	6.30360223067588e-17	3.201741595385043e-8	-9.737944973773619e-24	8.162625329777722e-24	3.1935492525001106e-10	5.63065195987241e-10	2.6029204846820914e-8
13800000	0.004999867389969306	-1.927001229354484e-18	-3.956433966216298e-19	1.0314551020154164e-7	6.30360223067588e-17	3.201741595385043e-8	-9.737942683976793e-24	8.162625329777719e-24	3.1935492525001106e-10	5.63065195987241e-10	2.6029204846820914e-8
13900000	0.004999867389969305	-1.927001229354484e-18	-3.956433966216298e-19	1.0314551020154164e-7	6.303602230675878e-17	3.201741595385043e-8	-9.737940394179968e-24	8.162625329777714e-24	3.1935492525001106e-10	5.63065195987241e-10	2.6029204846820918e-8
14000000	0.004999867389969305	-1.927001229354484e-18	-3.956433966216298e-19	1.0314551020154164e-7	6.303602230675878e-17	3.201741595385043e-8	-9.737938104383141e-24	8.162625329777711e-24	3.1935492525001106e-10	5.63065195987241e-10	2.6029204846820918e-8
14100000	0.004999867389969305	-1.927001229354484e-18	-3.956433966216298e-19	1.0314551020154164e-7	6.303602230675878e-17	3.201741595385043e-8	-9.737935814586316e-24	8.162625329777708e-24	3.19354925250011e-10	5.63065195987241e-10	2.6029204846820918e-8
14200000	0.004999867389969305	-1.927001229354484e-18	-3.956433966216298e-19	1.0314551020154164e-7	6.303602230675878e-17	3.201741595385043e-8	-9.73793352478949e-24	8.162625329777705e-24	3.19354925250011e-10	5.63065195987241e-10	2.6029204846820918e-8
14300000	0.004999867389969305	-1.927001229354484e-18	-3.956433966216298e-19	1.0314551020154164e-7	6.303602230675878e-17	3.201741595385043e-8	-9.737931234992665e-24	8.162625329777701e-24	3.19354925250011e-10	5.63065195987241e-10	2.6029204846820918e-8
14400000	0.004999867389969305	-1.927001229354484e-18	-3.956433966216298e-19	1.0314551020154164e-7	6.303602230675878e-17	3.201741595385043e-8	-9.73792894519584e-24	8.162625329777698e-24	3.19354925250011e-10	5.63065195987241e-10	2.6029204846820918e-8
14500000	0.004999867389969305	-1.927001229354484e-18	-3.956433966216298e-19	1.0314551020154164e-7	6.303602230675878e-17	3.201741595385043e-8	-9.737926655399013e-24	8.162625329777695e-24	3.19354925250011e-10	5.63065195987241e-10	2.6029204846820918e-8
14600000	0.004999867389969305	-1.927001229354484e-18	-3.956433966216298e-19	1.0314551020154164e-7	6.303602230675878e-17	3.201741595385043e-8	-9.737924365602188e-24	8.162625329777692e-24	3.19354925250011e-10	5.63065195987241e-10	2.6029204846820918e-8
14700000	0.004999867389969305	-1.927001229354484e-18	-3.956433966216298e-19	1.0314551020154164e-7	6.303602230675878e-17	3.201741595385043e-8	-9.737922075805362e-24	8.16262532977769e-24	3.19354925250011e-10	5.63065195987241e-10	2.6029204846820918e-8
14800000	0.004999867389969305	-1.927001229354484e-18	-3.956433966216298e-19	1.0314551020154164e-7	6.303602230675878e-17	3.201741595385043e-8	-9.737919786008537e-24	8.162625329777686e-24	3.19354925250011e-10	5.63065195987241e-10	2.6029204846820918e-8
14900000	0.004999867389969305	-1.927001229354484e-18	-3.956433966216298e-19	1.0314551020154164e-7	6.303602230675878e-17	3.201741595385043e-8	-9.737917496211711e-24	8.162625329777682e-24	3.19354925250011e-10	5.63065195987241e-10	2.6029204846820918e-8
15000000	0.004999867389969305	-1.927001229354484e-18	-3.956433966216298e-19	1.0314551020154164e-7	6.303602230675878e-17	3.201741595385043e-8	-9.737915206414885e-24	8.162625329777679e-24	3.19354925250011e-10	5.63065195987241e-10	2.6029204846820918e-8
15100000	0.004999867389969305	-1.927001229354484e-18	-3.956433966216298e-19	1.0314551020154164e-7	6.303602230675878e-17	3.201741595385043e-8	-9.73791291661806e-24	8.162625329777678e-24	3.19354925250011e-10	5.63065195987241e-10	2.6029204846820918e-8
15200000	0.004999867389969305	-1.927001229354484e-18	-3.956433966216298e-19	1.0314551020154164e-7	6.303602230675878e-17	3.201741595385043e-8	-9.737910626821234e-24	8.162625329777675e-24	3.19354925250011e-10	5.63065195987241e-10	2.6029204846820918e-8
15300000	0.004999867389969305	-1.927001229354484e-18	-3.956433966216298e-19	1.0314551020154164e-7	6.303602230675878e-17	3.201741595385043e-8	-9.737908337024409e-24	8.162625329777672e-24	3.19354925250011e-10	5.63065195987241e-10	2.6029204846820918e-8
15400000	0.004999867389969305	-1.927001229354484e-18	-3.956433966216298e-19	1.0314551020154164e-7	6.303602230675878e-17	3.201741595385043e-8	-9.737906047227583e-24	8.162625329777669e-24	3.19354925250011e-10	5.63065195987241e-10	2.6029204846820918e-8
15500000	0.004999867389969305	-1.927001229354484e-18	-3.956433966216298e-19	1.0314551020154164e-7	6.303602230675878e-17	3.201741595385043e-8	-9.737903757430756e-24	8.162625329777667e-24	3.19354925250011e-10	5.63065195987241e-10	2.6029204846820918e-8
15600000	0.004999867389969305	-1.927001229354484e-18	-3.956433966216298e-19	1.0314551020154164e-7	6.303602230675878e-17	3.201741595385043e-8	-9.737901467633931e-24	8.162625329777664e-24	3.19354925250011e-10	5.63065195987241e-10	2.6029204846820918e-8
15700000	0.004999867389969305	-1.927001229354484e-18	-3.956433966216298e-19	1.0314551020154164e-7	6.303602230675878e-17	3.201741595385043e-8	-9.737899177837106e-24	8.162625329777663e-24	3.19354925250011e-10	5.63065195987241e-10	2.6029204846820918e-8
15800000	0.004999867389969305	-1.927001229354484e-18	-3.956433966216298e-19	1.0314551020154164e-7	6.303602230675878e-17	3.201741595385043e-8	-9.73789688804028e-24	8.162625329777661e-24	3.19354925250011e-10	5.63065195987241e-10	2.6029204846820918e-8
15900000	0.004999867389969305	-1.927001229354484e-18	-3.956433966216298e-19	1.0314551020154164e-7	6.303602230675878e-17	3.201741595385043e-8	-9.737894598243455e-24	8.16262532977766e-24	3.19354925250011e-10	5.63065195987241e-10	2.6029204846820918e-8
16000000	0.004999867389969305	-1.927001229354484e-18	-3.956433966216298e-19	1.0314551020154164e-7	6.303602230675878e-17	3.201741595385043e-8	-9.737892308446628e-24	8.162625329777658e-24	3.19354925250011e-10	5.63065195987241e-10	2.6029204846820918e-8
16100000	0.004999867389969305	-1.927001229354484e-18	-3.956433966216298e-19	1.0314551020154164e-7	6.303602230675878e-17	3.201741595385043e-8	-9.737890018649803e-24	8.162625329777657e-24	3.19354925250011e-10	5.63065195987241e-10	2.6029204846820918e-8
16200000	0.004999867389969305	-1.927001229354484e-18	-3.956433966216298e-19	1.0314551020154164e-7	6.303602230675878e-17	3.201741595385043e-8	-9.737887728852977e-24	8.162625329777656e-24	3.19354925250011e-10	5.63065195987241e-10	2.6029204846820918e-8
16300000	0.004999867389969305	-1.927001229354484e-18	-3.956433966216298e-19	1.0314551020154164e-7	6.303602230675878e-17	3.201741595385043e-8	-9.737885439056152e-24	8.162625329777656e-24	3.19354925250011e-10	5.63065195987241e-10	2.6029204846820918e-8
16400000	0.004999867389969305	-1.927001229354484e-18	-3.956433966216298e-19	1.0314551020154164e-7	6.303602230675878e-17	3.201741595385043e-8	-9.737883149259327e-24	8.162625329777654e-24	3.19354925250011e-10	5.63065195987241e-10	2.6029204846820918e-8
16500000	0.004999867389969305	-1.927001229354484e-18	-3.956433966216298e-19	1.0314551020154164e-7	6.303602230675878e-17	3.201741595385043e-8	-9.737880859462501e-24	8.162625329777654e-24	3.19354925250011e-10	5.63065195987241e-10	2.6029204846820918e-8
16600000	0.004999867389969305	-1.927001229354484e-18	-3.956433966216298e-19	1.0314551020154164e-7	6.303602230675878e-17	3.201741595385043e-8	-9.737878569665675e-24	8.162625329777654e-24	3.19354925250011e-10	5.63065195987241e-10	2.6029204846820918e-8
16700000	0.004999867389969305	-1.927001229354484e-18	-3.956433966216298e-19	1.0314551020154164e-7	6.303602230675878e-17	3.201741595385043e-8	-9.737876279868849e-24	8.162625329777654e-24	3.19354925250011e-10	5.63065195987241e-10	2.6029204846820918e-8
16800000	0.004999867389969305	-1.927001229354484e-18	-3.956433966216298e-19	1.0314551020154164e-7	6.303602230675878e-17	3.201741595385043e-8	-9.737873990072024e-24	8.162625329777654e-24	3.19354925250011e-10	5.63065195987241e-10	2.6029204846820918e-8
16900000	0.004999867389969305	-1.927001229354484e-18	-3.956433966216298e-19	1.0314551020154164e-7	6.303602230675878e-17	3.201741595385043e-8	-9.737871700275199e-24	8.162625329777654e-24	3.19354925250011e-10	5.63065195987241e-10	2.6029204846820918e-8
17000000	0.004999867389969305	-1.927001229354484e-18	-3.956433966216298e-19	1.0314551020154164e-7	6.303602230675878e-17	3.201741595385043e-8	-9.737869410478373e-24	8.162625329777654e-24	3.19354925250011e-10	5.63065195987241e-10	2.6029204846820918e-8
17100000	0.004999867389969305	-1.927001229354484e-18	-3.956433966216298e-19	1.0314551020154164e-7	6.303602230675878e-17	3.201741595385043e-8	-9.737867120681546e-24	8.162625329777654e-24	3.19354925250011e-10	5.63065195987241e-10	2.6029204846820918e-8
17200000	0.004999867389969305	-1.927001229354484e-18	-3.956433966216298e-19	1.0314551020154164e-7	6.303602230675878e-17	3.201741595385043e-8	-9.737864830884721e-24	8.162625329777654e-24	3.19354925250011e-10	5.63065195987241e-10	2.6029204846820918e-8
17300000	0.004999867389969305	-1.927001229354484e-18	-3.956433966216298e-19	1.0314551020154164e-7	6.303602230675878e-17	3.201741595385043e-8	-9.737862541087896e-24	8.162625329777654e-24	3.19354925250011e-10	5.63065195987241e-10	2.6029204846820918e-8
17400000	0.004999867389969305	-1.927001229354484e-18	-3.956433966216298e-19	1.0314551020154164e-7	6.303602230675878e-17	3.201741595385043e-8	-9.73786025129107e-24	8.162625329777654e-24	3.19354925250011e-10	5.63065195987241e-10	2.6029204846820918e-8
17500000	0.004999867389969305	-1.927001229354484e-18	-3.956433966216298e-19	1.0314551020154164e-7	6.303602230675878e-17	3.201741595385043e-8	-9.737857961494245e-24	8.162625329777654e-24	3.19354925250011e-10	5.63065195987241e-10	2.6029204846820918e-8
17600000	0.004999867389969305	-1.927001229354484e-18	-3.956433966216298e-19	1.0314551020154164e-7	6.303602230675878e-17	3.201741595385043e-8	-9.737855671697418e-24	8.162625329777654e-24	3.19354925250011e-10	5.63065195987241e-10	2.6029204846820918e-8
17700000	0.004999867389969305	-1.927001229354484e-18	-3.956433966216298e-19	1.0314551020154164e-7	6.303602230675878e-17	3.201741595385043e-8	-9.737853381900593e-24	8.162625329777654e-24	3.19354925250011e-10	5.63065195987241e-10	2.6029204846820918e-8
17800000	0.004999867389969305	-1.927001229354484e-18	-3.956433966216298e-19	1.0314551020154164e-7	6.303602230675878e-17	3.201741595385043e-8	-9.737851092103767e-24	8.162625329777654e-24	3.19354925250011e-10	5.63065195987241e-10	2.6029204846820918e-8
17900000	0.004999867389969305	-1.927001229354484e-18	-3.956433966216298e-19	1.0314551020154164e-7	6.303602230675878e-17	3.201741595385043e-8	-9.737848802306942e-24	8.162625329777654e-24	3.19354925250011e-10	5.63065195987241e-10	2.6029204846820918e-8
18000000	0.004999867389969305	-1.927001229354484e-18	-3.956433966216298e-19	1.0314551020154164e-7	6.303602230675878e-17	3.201741595385043e-8	-9.737846512510117e-24	8.162625329777654e-24	3.19354925250011e-10	5.63065195987241e-10	2.6029204846820918e-8
18100000	0.004999867389969305	-1.927001229354484e-18	-3.956433966216298e-19	1.0314551020154164e-7	6.303602230675878e-17	3.201741595385043e-8	-9.73784422271329e-24	8.162625329777654e-24	3.19354925250011e-10	5.63065195987241e-10	2.6029204846820918e-8
18200000	0.004999867389969305	-1.927001229354484e-18	-3.956433966216298e-19	1.0314551020154164e-7	6.303602230675878e-17	3.201741595385043e-8	-9.737841932916464e-24	8.162625329777654e-24	3.19354925250011e-10	5.63065195987241e-10	2.6029204846820918e-8
18300000	0.004999867389969305	-1.927001229354484e-18	-3.956433966216298e-19	1.0314551020154164e-7	6.303602230675878e-17	3.201741595385043e-8	-9.737839643119639e-24	8.162625329777654e-24	3.19354925250011e-10	5.63065195987241e-10	2.6029204846820918e-8
18400000	0.004999867389969305	-1.927001229354484e-18	-3.956433966216298e-19	1.0314551020154164e-7	6.303602230675878e-17	3.201741595385043e-8	-9.737837353322814e-24	8.162625329777654e-24	3.19354925250011e-10	5.63065195987241e-10	2.6029204846820918e-8
18500000	0.004999867389969305	-1.927001229354484e-18	-3.956433966216298e-19	1.0314551020154164e-7	6.303602230675878e-17	3.201741595385043e-8	-9.737835063525988e-24	8.162625329777654e-24	3.19354925250011e-10	5.63065195987241e-10	2.6029204846820918e-8
18600000	0.004999867389969305	-1.927001229354484e-18	-3.956433966216298e-19	1.0314551020154164e-7	6.303602230675878e-17	3.201741595385043e-8	-9.737832773729162e-24	8.162625329777654e-24	3.19354925250011e-10	5.63065195987241e-10	2.6029204846820918e-8
18700000	0.004999867389969305	-1.927001229354484e-18	-3.956433966216298e-19	1.0314551020154164e-7	6.303602230675878e-17	3.201741595385043e-8	-9.737830483932336e-24	8.162625329777654e-24	3.19354925250011e-10	5.63065195987241e-10	2.6029204846820918e-8
18800000	0.004999867389969305	-1.927001229354484e-18	-3.956433966216298e-19	1.0314551020154164e-7	6.303602230675878e-17	3.201741595385043e-8	-9.737828194135511e-24	8.162625329777654e-24	3.19354925250011e-10	5.63065195987241e-10	2.6029204846820918e-8
18900000	0.004999867389969305	-1.927001229354484e-18	-3.956433966216298e-19	1.0314551020154164e-7	6.303602230675878e-17	3.201741595385043e-8	-9.737825904338686e-24	8.162625329777654e-24	3.19354925250011e-10	5.63065195987241e-10	2.6029204846820918e-8
19000000	0.004999867389969305	-1.927001229354484e-18	-3.956433966216298e-19	1.0314551020154164e-7	6.303602230675878e-17	3.201741595385043e-8	-9.73782361454186e-24	8.162625329777654e-24	3.19354925250011e-10	5.63065195987241e-10	2.6029204846820918e-8
19100000	0.004999867389969305	-1.927001229354484e-18	-3.956433966216298e-19	1.0314551020154164e-7	6.303602230675878e-17	3.201741595385043e-8	-9.737821324745035e-24	8.162625329777654e-24	3.19354925250011e-10	5.63065195987241e-10	2.6029204846820918e-8
19200000	0.004999867389969305	-1.9270012293544836e-18	-3.956433966216298e-19	1.0314551020154164e-7	6.303602230675878e-17	3.201741595385043e-8	-9.737819034948208e-24	8.162625329777654e-24	3.19354925250011e-10	5.63065195987241e-10	2.6029204846820918e-8
19300000	0.004999867389969305	-1.9270012293544836e-18	-3.956433966216298e-19	1.0314551020154164e-7	6.303602230675878e-17	3.201741595385043e-8	-9.737816745151383e-24	8.162625329777654e-24	3.19354925250011e-10	5.63065195987241e-10	2.6029204846820918e-8
19400000	0.004999867389969305	-1.9270012293544836e-18	-3.956433966216298e-19	1.0314551020154164e-7	6.303602230675878e-17	3.201741595385043e-8	-9.737814455354557e-24	8.162625329777654e-24	3.19354925250011e-10	5.63065195987241e-10	2.6029204846820918e-8
19500000	0.004999867389969305	-1.9270012293544836e-18	-3.956433966216298e-19	1.0314551020154164e-7	6.303602230675878e-17	3.201741595385043e-8	-9.737812165557732e-24	8.162625329777654e-24	3.19354925250011e-10	5.63065195987241e-10	2.6029204846820918e-8
19600000	0.004999867389969305	-1.9270012293544836e-18	-3.956433966216298e-19	1.0314551020154164e-7	6.303602230675878e-17	3.201741595385043e-8	-9.737809875760907e-24	8.162625329777654e-24	3.19354925250011e-10	5.63065195987241e-10	2.6029204846820918e-8
19700000	0.004999867389969305	-1.9270012293544836e-18	-3.956433966216298e-19	1.0314551020154164e-7	6.303602230675878e-17	3.201741595385043e-8	-9.73780758596408e-24	8.162625329777654e-24	3.19354925250011e-10	5.63065195987241e-10	2.6029204846820918e-8
19800000	0.004999867389969305	-1.9270012293544836e-18	-3.956433966216298e-19	1.0314551020154164e-7	6.303602230675878e-17	3.201741595385043e-8	-9.737805296167254e-24	8.162625329777654e-24	3.19354925250011e-10	5.63065195987241e-10	2.6029204846820918e-8
19900000	0.004999867389969305	-1.9270012293544836e-18	-3.956433966216298e-19	1.0314551020154164e-7	6.303602230675878e-17	3.201741595385043e-8	-9.737803006370429e-24	8.162625329777654e-24	3.19354925250011e-10	5.63065195987241e-10	2.6029204846820918e-8
20000000	0.004999867389969305	-1.9270012293544836e-18	-3.956433966216298e-19	1.0314551020154164e-7	6.303602230675878e-17	3.201741595385043e-8	-9.737800716573604e-24	8.162625329777654e-24	3.19354925250011e-10	5.63065195987241e-10	2.6029204846820918e-8
20100000	0.004999867389969305	-1.9270012293544836e-18	-3.956433966216298e-19	1.0314551020154164e-7	6.303602230675878e-17	3.201741595385043e-8	-9.737798426776778e-24	8.162625329777654e-24	3.19354925250011e-10	5.63065195987241e-10	2.6029204846820918e-8
20200000	0.004999867389969305	-1.9270012293544836e-18	-3.956433966216298e-19	1.0314551020154164e-7	6.303602230675878e-17	3.201741595385043e-8	-9.737796136979951e-24	8.162625329777654e-24	3.19354925250011e-10	5.63065195987241e-10	2.6029204846820918e-8
20300000	0.004999867389969305	-1.9270012293544836e-18	-3.956433966216298e-19	1.0314551020154164e-7	6.303602230675878e-17	3.201741595385043e-8	-9.737793847183126e-24	8.162625329777654e-24	3.19354925250011e-10	5.63065195987241e-10	2.6029204846820918e-8
20400000	0.004999867389969305	-1.9270012293544836e-18	-3.956433966216298e-19	1.0314551020154164e-7	6.303602230675878e-17	3.201741595385043e-8	-9.737791557386301e-24	8.162625329777654e-24	3.19354925250011e-10	5.63065195987241e-10	2.6029204846820918e-8
20500000	0.004999867389969305	-1.9270012293544836e-18	-3.956433966216298e-19	1.0314551020154164e-7	6.303602230675878e-17	3.201741595385043e-8	-9.737789267589475e-24	8.162625329777654e-24	3.19354925250011e-10	5.63065195987241e-10	2.6029204846820918e-8
20600000	0.004999867389969305	-1.9270012293544836e-18	-3.956433966216298e-19	1.0314551020154164e-7	6.303602230675878e-17	3.201741595385043e-8	-9.73778697779265e-24	8.162625329777654e-24	3.19354925250011e-10	5.63065195987241e-10	2.6029204846820918e-8
20700000	0.004999867389969305	-1.9270012293544836e-18	-3.956433966216298e-19	1.0314551020154164e-7	6.303602230675878e-17	3.201741595385043e-8	-9.737784687995825e-24	8.162625329777654e-24	3.19354925250011e-10	5.63065195987241e-10	2.6029204846820918e-8
20800000	0.004999867389969305	-1.9270012293544836e-18	-3.956433966216298e-19	1.0314551020154164e-7	6.303602230675878e-17	3.201741595385043e-8	-9.737782398198998e-24	8.162625329777654e-24	3.19354925250011e-10	5.63065195987241e-10	2.6029204846820918e-8
20900000	0.004999867389969305	-1.9270012293544836e-18	-3.956433966216298e-19	1.0314551020154164e-7	6.303602230675878e-17	3.201741595385043e-8	-9.737780108402173e-24	8.162625329777654e-24	3.19354925250011e-10	5.63065195987241e-10	2.6029204846820918e-8
21000000	0.004999867389969305	-1.9270012293544836e-18	-3.956433966216298e-19	1.0314551020154164e-7	6.303602230675878e-17	3.201741595385043e-8	-9.737777818605347e-24	8.162625329777654e-24	3.19354925250011e-10	5.63065195987241e-10	2.6029204846820918e-8
21100000	0.004999867389969305	-1.9270012293544836e-18	-3.956433966216298e-19	1.0314551020154164e-7	6.303602230675878e-17	3.201741595385043e-8	-9.737775528808522e-24	8.162625329777654e-24	3.19354925250011e-10	5.63065195987241e-10	2.6029204846820918e-8
21200000	0.004999867389969305	-1.9270012293544836e-18	-3.956433966216298e-19	1.0314551020154164e-7	6.303602230675878e-17	3.201741595385043e-8	-9.737773239011696e-24	8.162625329777654e-24	3.19354925250011e-10	5.63065195987241e-10	2.6029204846820918e-8
21300000	0.004999867389969305	-1.9270012293544836e-18	-3.956433966216298e-19	1.0314551020154164e-7	6.303602230675878e-17	3.201741595385043e-8	-9.73777094921487e-24	8.162625329777654e-24	3.19354925250011e-10	5.63065195987241e-10	2.6029204846820918e-8
21400000	0.004999867389969305	-1.9270012293544836e-18	-3.956433966216298e-19	1.0314551020154164e-7	6.303602230675878e-17	3.201741595385043e-8	-9.737768659418044e-24	8.162625329777654e-24	3.19354925250011e-10	5.63065195987241e-10	2.6029204846820918e-8
21500000	0.004999867389969305	-1.9270012293544836e-18	-3.956433966216298e-19	1.0314551020154164e-7	6.303602230675878e-17	3.201741595385043e-8	-9.737766369621219e-24	8.162625329777654e-24	3.19354925250011e-10	5.63065195987241e-10	2.6029204846820918e-8
21600000	0.004999867389969305	-1.9270012293544836e-18	-3.956433966216298e-19	1.0314551020154164e-7	6.303602230675878e-17	3.201741595385043e-8	-9.737764079824394e-24	8.162625329777654e-24	3.19354925250011e-10	5.63065195987241e-10	2.6029204846820918e-8
21700000	0.004999867389969305	-1.9270012293544836e-18	-3.956433966216298e-19	1.0314551020154164e-7	6.303602230675878e-17	3.201741595385043e-8	-9.737761790027568e-24	8.162625329777654e-24	3.19354925250011e-10	5.63065195987241e-10	2.6029204846820918e-8
21800000	0.004999867389969305	-1.9270012293544836e-18	-3.956433966216298e-19	1.0314551020154164e-7	6.303602230675878e-17	3.201741595385043e-8	-9.737759500230741e-24	8.162625329777654e-24	3.19354925250011e-10	5.63065195987241e-10	2.6029204846820918e-8
21900000	0.004999867389969305	-1.9270012293544836e-18	-3.956433966216298e-19	1.0314551020154164e-7	6.303602230675878e-17	3.201741595385043e-8	-9.737757210433916e-24	8.162625329777654e-24	3.19354925250011e-10	5.63065195987241e-10	2.6029204846820918e-8
22000000	0.004999867389969305	-1.9270012293544836e-18	-3.956433966216298e-19	1.0314551020154164e-7	6.303602230675878e-17	3.201741595385043e-8	-9.73775492063709e-24	8.162625329777654e-24	3.19354925250011e-10	5.63065195987241e-10	2.6029204846820918e-8
22100000	0.004999867389969305	-1.9270012293544836e-18	-3.956433966216298e-19	1.0314551020154164e-7	6.303602230675878e-17	3.201741595385043e-8	-9.737752630840265e-24	8.162625329777654e-24	3.19354925250011e-10	5.63065195987241e-10	2.6029204846820918e-8
22200000	0.004999867389969305	-1.9270012293544836e-18	-3.956433966216298e-19	1.0314551020154164e-7	6.303602230675878e-17	3.201741595385043e-8	-9.73775034104344e-24	8.162625329777654e-24	3.19354925250011e-10	5.63065195987241e-10	2.6029204846820918e-8
22300000	0.004999867389969305	-1.9270012293544836e-18	-3.956433966216298e-19	1.0314551020154164e-7	6.303602230675878e-17	3.201741595385043e-8	-9.737748051246615e-24	8.162625329777654e-24	3.19354925250011e-10	5.63065195987241e-10	2.6029204846820918e-8
22400000	0.004999867389969305	-1.9270012293544836e-18	-3.956433966216298e-19	1.0314551020154164e-7	6.303602230675878e-17	3.201741595385043e-8	-9.737745761449788e-24	8.162625329777654e-24	3.19354925250011e-10	5.63065195987241e-10	2.6029204846820918e-8
22500000	0.004999867389969305	-1.9270012293544836e-18	-3.956433966216298e-19	1.0314551020154164e-7	6.303602230675878e-17	3.201741595385043e-8	-9.737743471652962e-24	8.162625329777654e-24	3.19354925250011e-10	5.63065195987241e-10	2.6029204846820918e-8
22600000	0.004999867389969305	-1.9270012293544836e-18	-3.956433966216298e-19	1.0314551020154164e-7	6.303602230675878e-17	3.201741595385043e-8	-9.737741181856137e-24	8.162625329777654e-24	3.19354925250011e-10	5.63065195987241e-10	2.6029204846820918e-8
22700000	0.004999867389969305	-1.9270012293544836e-18	-3.956433966216298e-19	1.0314551020154164e-7	6.303602230675878e-17	3.201741595385043e-8	-9.737738892059312e-24	8.162625329777654e-24	3.19354925250011e-10	5.63065195987241e-10	2.6029204846820918e-8
22800000	0.004999867389969305	-1.9270012293544836e-18	-3.956433966216298e-19	1.0314551020154164e-7	6.30360223067588e-17	3.201741595385043e-8	-9.737736602262486e-24	8.162625329777654e-24	3.19354925250011e-10	5.63065195987241e-10	2.6029204846820918e-8
22900000	0.004999867389969305	-1.9270012293544836e-18	-3.956433966216298e-19	1.0314551020154164e-7	6.30360223067588e-17	3.201741595385043e-8	-9.73773431246566e-24	8.162625329777654e-24	3.19354925250011e-10	5.63065195987241e-10	2.6029204846820918e-8
23000000	0.004999867389969305	-1.9270012293544836e-18	-3.956433966216298e-19	1.0314551020154164e-7	6.30360223067588e-17	3.201741595385043e-8	-9.737732022668834e-24	8.162625329777654e-24	3.19354925250011e-10	5.63065195987241e-10	2.6029204846820918e-8
23100000	0.004999867389969305	-1.9270012293544836e-18	-3.956433966216298e-19	1.0314551020154164e-7	6.30360223067588e-17	3.201741595385043e-8	-9.737729732872009e-24	8.162625329777654e-24	3.19354925250011e-10	5.63065195987241e-10	2.6029204846820918e-8
23200000	0.004999867389969305	-1.9270012293544836e-18	-3.956433966216298e-19	1.0314551020154164e-7	6.30360223067588e-17	3.201741595385043e-8	-9.737727443075183e-24	8.162625329777654e-24	3.19354925250011e-10	5.63065195987241e-10	2.6029204846820918e-8
23300000	0.004999867389969305	-1.9270012293544836e-18	-3.956433966216298e-19	1.0314551020154164e-7	6.30360223067588e-17	3.201741595385043e-8	-9.737725153278358e-24	8.162625329777654e-24	3.19354925250011e-10	5.63065195987241e-10	2.6029204846820914e-8
23400000	0.004999867389969305	-1.9270012293544836e-18	-3.956433966216298e-19	1.0314551020154164e-7	6.30360223067588e-17	3.201741595385043e-8	-9.737722863481531e-24	8.162625329777654e-24	3.19354925250011e-10	5.63065195987241e-10	2.6029204846820914e-8
23500000	0.004999867389969305	-1.9270012293544836e-18	-3.956433966216298e-19	1.0314551020154164e-7	6.30360223067588e-17	3.201741595385043e-8	-9.737720573684706e-24	8.162625329777654e-24	3.19354925250011e-10	5.63065195987241e-10	2.6029204846820914e-8
23600000	0.004999867389969305	-1.9270012293544836e-18	-3.956433966216298e-19	1.0314551020154164e-7	6.30360223067588e-17	3.201741595385043e-8	-9.73771828388788e-24	8.162625329777654e-24	3.19354925250011e-10	5.63065195987241e-10	2.6029204846820914e-8
23700000	0.004999867389969305	-1.9270012293544836e-18	-3.956433966216298e-19	1.0314551020154164e-7	6.30360223067588e-17	3.201741595385043e-8	-9.737715994091055e-24	8.162625329777654e-24	3.19354925250011e-10	5.63065195987241e-10	2.6029204846820914e-8
23800000	0.004999867389969305	-1.9270012293544836e-18	-3.956433966216298e-19	1.0314551020154164e-7	6.30360223067588e-17	3.201741595385043e-8	-9.73771370429423e-24	8.162625329777654e-24	3.19354925250011e-10	5.63065195987241e-10	2.6029204846820914e-8
23900000	0.004999867389969305	-1.9270012293544836e-18	-3.956433966216298e-19	1.0314551020154164e-7	6.30360223067588e-17	3.201741595385043e-8	-9.737711414497403e-24	8.162625329777654e-24	3.19354925250011e-10	5.63065195987241e-10	2.6029204846820914e-8
24000000	0.004999867389969305	-1.9270012293544832e-18	-3.956433966216298e-19	1.0314551020154164e-7	6.30360223067588e-17	3.201741595385043e-8	-9.737709124700578e-24	8.162625329777654e-24	3.19354925250011e-10	5.63065195987241e-10	2.6029204846820914e-8
24100000	0.004999867389969305	-1.9270012293544832e-18	-3.956433966216298e-19	1.0314551020154164e-7	6.30360223067588e-17	3.201741595385043e-8	-9.737706834903752e-24	8.162625329777654e-24	3.19354925250011e-10	5.63065195987241e-10	2.6029204846820914e-8
24200000	0.004999867389969305	-1.9270012293544832e-18	-3.956433966216298e-19	1.0314551020154164e-7	6.30360223067588e-17	3.201741595385043e-8	-9.737704545106927e-24	8.162625329777654e-24	3.19354925250011e-10	5.63065195987241e-10	2.6029204846820914e-8
24300000	0.004999867389969305	-1.9270012293544832e-18	-3.956433966216298e-19	1.0314551020154164e-7	6.30360223067588e-17	3.201741595385043e-8	-9.737702255310102e-24	8.162625329777654e-24	3.19354925250011e-10	5.63065195987241e-10	2.6029204846820914e-8
24400000	0.004999867389969305	-1.9270012293544832e-18	-3.956433966216298e-19	1.0314551020154164e-7	6.30360223067588e-17	3.201741595385043e-8	-9.737699965513276e-24	8.162625329777654e-24	3.19354925250011e-10	5.63065195987241e-10	2.6029204846820914e-8
24500000	0.004999867389969305	-1.9270012293544832e-18	-3.956433966216298e-19	1.0314551020154164e-7	6.30360223067588e-17	3.201741595385043e-8	-9.73769767571645e-24	8.162625329777654e-24	3.19354925250011e-10	5.63065195987241e-10	2.6029204846820914e-8
24600000	0.004999867389969305	-1.9270012293544832e-18	-3.956433966216298e-19	1.0314551020154164e-7	6.30360223067588e-17	3.201741595385043e-8	-9.737695385919624e-24	8.162625329777654e-24	3.19354925250011e-10	5.63065195987241e-10	2.6029204846820914e-8
24700000	0.004999867389969305	-1.9270012293544832e-18	-3.956433966216298e-19	1.0314551020154164e-7	6.30360223067588e-17	3.201741595385043e-8	-9.737693096122799e-24	8.162625329777654e-24	3.19354925250011e-10	5.63065195987241e-10	2.6029204846820914e-8
24800000	0.004999867389969305	-1.9270012293544832e-18	-3.956433966216298e-19	1.0314551020154164e-7	6.30360223067588e-17	3.201741595385043e-8	-9.737690806325973e-24	8.162625329777654e-24	3.19354925250011e-10	5.63065195987241e-10	2.6029204846820914e-8
24900000	0.004999867389969305	-1.9270012293544832e-18	-3.956433966216298e-19	1.0314551020154164e-7	6.30360223067588e-17	3.201741595385043e-8	-9.737688516529148e-24	8.162625329777654e-24	3.19354925250011e-10	5.63065195987241e-10	2.6029204846820914e-8
25000000	0.004999867389969305	-1.9270012293544832e-18	-3.956433966216298e-19	1.0314551020154164e-7	6.30360223067588e-17	3.201741595385043e-8	-9.737686226732321e-24	8.162625329777654e-24	3.19354925250011e-10	5.63065195987241e-10	2.6029204846820914e-8
25100000	0.004999867389969305	-1.9270012293544832e-18	-3.956433966216298e-19	1.0314551020154164e-7	6.30360223067588e-17	3.201741595385043e-8	-9.737683936935496e-24	8.162625329777654e-24	3.19354925250011e-10	5.63065195987241e-10	2.6029204846820914e-8
25200000	0.004999867389969305	-1.9270012293544832e-18	-3.956433966216298e-19	1.0314551020154164e-7	6.30360223067588e-17	3.201741595385043e-8	-9.73768164713867e-24	8.162625329777654e-24	3.19354925250011e-10	5.63065195987241e-10	2.6029204846820914e-8
25300000	0.004999867389969305	-1.9270012293544832e-18	-3.956433966216298e-19	1.0314551020154164e-7	6.30360223067588e-17	3.201741595385043e-8	-9.737679357341845e-24	8.162625329777654e-24	3.19354925250011e-10	5.63065195987241e-10	2.6029204846820914e-8
25400000	0.004999867389969305	-1.9270012293544832e-18	-3.956433966216298e-19	1.0314551020154164e-7	6.30360223067588e-17	3.201741595385043e-8	-9.73767706754502e-24	8.162625329777654e-24	3.19354925250011e-10	5.63065195987241e-10	2.6029204846820914e-8
25500000	0.004999867389969305	-1.9270012293544832e-18	-3.956433966216298e-19	1.0314551020154164e-7	6.30360223067588e-17	3.201741595385043e-8	-9.737674777748193e-24	8.162625329777654e-24	3.19354925250011e-10	5.63065195987241e-10	2.6029204846820914e-8
25600000	0.004999867389969305	-1.9270012293544832e-18	-3.956433966216298e-19	1.0314551020154164e-7	6.30360223067588e-17	3.201741595385043e-8	-9.737672487951368e-24	8.162625329777654e-24	3.19354925250011e-10	5.63065195987241e-10	2.6029204846820914e-8
25700000	0.004999867389969305	-1.9270012293544832e-18	-3.956433966216298e-19	1.0314551020154164e-7	6.30360223067588e-17	3.201741595385043e-8	-9.737670198154542e-24	8.162625329777654e-24	3.19354925250011e-10	5.63065195987241e-10	2.6029204846820914e-8
25800000	0.004999867389969305	-1.9270012293544832e-18	-3.956433966216298e-19	1.0314551020154164e-7	6.30360223067588e-17	3.201741595385043e-8	-9.737667908357717e-24	8.162625329777654e-24	3.19354925250011e-10	5.63065195987241e-10	2.6029204846820914e-8
25900000	0.004999867389969305	-1.9270012293544832e-18	-3.956433966216298e-19	1.0314551020154164e-7	6.30360223067588e-17	3.201741595385043e-8	-9.737665618560892e-24	8.162625329777654e-24	3.19354925250011e-10	5.63065195987241e-10	2.6029204846820914e-8
26000000	0.004999867389969305	-1.9270012293544832e-18	-3.956433966216298e-19	1.0314551020154164e-7	6.30360223067588e-17	3.201741595385043e-8	-9.737663328764065e-24	8.162625329777654e-24	3.19354925250011e-10	5.63065195987241e-10	2.6029204846820914e-8
26100000	0.004999867389969305	-1.9270012293544832e-18	-3.956433966216298e-19	1.0314551020154164e-7	6.30360223067588e-17	3.201741595385043e-8	-9.73766103896724e-24	8.162625329777654e-24	3.19354925250011e-10	5.63065195987241e-10	2.6029204846820914e-8
26200000	0.004999867389969305	-1.9270012293544832e-18	-3.956433966216298e-19	1.0314551020154164e-7	6.30360223067588e-17	3.201741595385043e-8	-9.737658749170414e-24	8.162625329777654e-24	3.19354925250011e-10	5.63065195987241e-10	2.6029204846820914e-8
26300000	0.004999867389969305	-1.9270012293544832e-18	-3.956433966216298e-19	1.0314551020154164e-7	6.30360223067588e-17	3.201741595385043e-8	-9.737656459373589e-24	8.162625329777654e-24	3.19354925250011e-10	5.63065195987241e-10	2.6029204846820914e-8
26400000	0.004999867389969305	-1.9270012293544832e-18	-3.956433966216298e-19	1.0314551020154164e-7	6.30360223067588e-17	3.201741595385043e-8	-9.737654169576763e-24	8.162625329777654e-24	3.19354925250011e-10	5.63065195987241e-10	2.6029204846820914e-8
26500000	0.004999867389969305	-1.9270012293544832e-18	-3.956433966216298e-19	1.0314551020154164e-7	6.30360223067588e-17	3.201741595385043e-8	-9.737651879779938e-24	8.162625329777654e-24	3.19354925250011e-10	5.63065195987241e-10	2.6029204846820914e-8
26600000	0.004999867389969305	-1.9270012293544832e-18	-3.956433966216298e-19	1.0314551020154164e-7	6.30360223067588e-17	3.201741595385043e-8	-9.737649589983111e-24	8.162625329777654e-24	3.19354925250011e-10	5.63065195987241e-10	2.6029204846820914e-8
26700000	0.004999867389969305	-1.9270012293544832e-18	-3.956433966216298e-19	1.0314551020154164e-7	6.30360223067588e-17	3.201741595385043e-8	-9.737647300186286e-24	8.162625329777654e-24	3.19354925250011e-10	5.63065195987241e-10	2.6029204846820914e-8
26800000	0.004999867389969305	-1.9270012293544832e-18	-3.956433966216298e-19	1.0314551020154164e-7	6.30360223067588e-17	3.201741595385043e-8	-9.73764501038946e-24	8.162625329777654e-24	3.19354925250011e-10	5.63065195987241e-10	2.6029204846820914e-8
26900000	0.004999867389969305	-1.9270012293544832e-18	-3.956433966216298e-19	1.0314551020154164e-7	6.30360223067588e-17	3.201741595385043e-8	-9.737642720592635e-24	8.162625329777654e-24	3.19354925250011e-10	5.63065195987241e-10	2.6029204846820914e-8
27000000	0.004999867389969305	-1.9270012293544832e-18	-3.956433966216298e-19	1.0314551020154164e-7	6.30360223067588e-17	3.201741595385043e-8	-9.73764043079581e-24	8.162625329777654e-24	3.19354925250011e-10	5.63065195987241e-10	2.6029204846820914e-8
27100000	0.004999867389969305	-1.9270012293544832e-18	-3.956433966216298e-19	1.0314551020154164e-7	6.30360223067588e-17	3.201741595385043e-8	-9.737638140998983e-24	8.162625329777654e-24	3.19354925250011e-10	5.63065195987241e-10	2.6029204846820914e-8
27200000	0.004999867389969305	-1.9270012293544832e-18	-3.956433966216298e-19	1.0314551020154164e-7	6.30360223067588e-17	3.201741595385043e-8	-9.737635851202158e-24	8.162625329777654e-24	3.19354925250011e-10	5.63065195987241e-10	2.6029204846820914e-8
27300000	0.004999867389969305	-1.9270012293544832e-18	-3.956433966216298e-19	1.0314551020154164e-7	6.30360223067588e-17	3.201741595385043e-8	-9.737633561405332e-24	8.162625329777654e-24	3.19354925250011e-10	5.63065195987241e-10	2.6029204846820914e-8
27400000	0.004999867389969305	-1.9270012293544832e-18	-3.956433966216298e-19	1.0314551020154164e-7	6.30360223067588e-17	3.201741595385043e-8	-9.737631271608507e-24	8.162625329777654e-24	3.19354925250011e-10	5.63065195987241e-10	2.6029204846820914e-8
27500000	0.004999867389969305	-1.9270012293544832e-18	-3.956433966216298e-19	1.0314551020154164e-7	6.30360223067588e-17	3.201741595385043e-8	-9.737628981811681e-24	8.162625329777654e-24	3.19354925250011e-10	5.63065195987241e-10	2.6029204846820914e-8
27600000	0.004999867389969305	-1.9270012293544832e-18	-3.956433966216298e-19	1.0314551020154164e-7	6.30360223067588e-17	3.201741595385043e-8	-9.737626692014855e-24	8.162625329777654e-24	3.19354925250011e-10	5.63065195987241e-10	2.6029204846820914e-8
27700000	0.004999867389969305	-1.9270012293544832e-18	-3.956433966216298e-19	1.0314551020154164e-7	6.30360223067588e-17	3.201741595385043e-8	-9.737624402218029e-24	8.162625329777654e-24	3.19354925250011e-10	5.63065195987241e-10	2.6029204846820914e-8
27800000	0.004999867389969305	-1.9270012293544832e-18	-3.956433966216298e-19	1.0314551020154164e-7	6.30360223067588e-17	3.201741595385043e-8	-9.737622112421204e-24	8.162625329777654e-24	3.19354925250011e-10	5.63065195987241e-10	2.6029204846820914e-8
27900000	0.004999867389969305	-1.9270012293544832e-18	-3.956433966216298e-19	1.0314551020154164e-7	6.30360223067588e-17	3.201741595385043e-8	-9.737619822624379e-24	8.162625329777654e-24	3.19354925250011e-10	5.63065195987241e-10	2.6029204846820914e-8
28000000	0.004999867389969305	-1.9270012293544832e-18	-3.956433966216298e-19	1.0314551020154164e-7	6.30360223067588e-17	3.201741595385043e-8	-9.737617532827553e-24	8.162625329777654e-24	3.19354925250011e-10	5.63065195987241e-10	2.6029204846820914e-8
28100000	0.004999867389969305	-1.9270012293544832e-18	-3.956433966216298e-19	1.0314551020154164e-7	6.30360223067588e-17	3.201741595385043e-8	-9.737615243030726e-24	8.162625329777654e-24	3.19354925250011e-10	5.63065195987241e-10	2.6029204846820914e-8
28200000	0.004999867389969305	-1.9270012293544832e-18	-3.956433966216298e-19	1.0314551020154164e-7	6.30360223067588e-17	3.201741595385043e-8	-9.737612953233901e-24	8.162625329777654e-24	3.19354925250011e-10	5.63065195987241e-10	2.6029204846820914e-8
28300000	0.004999867389969305	-1.9270012293544832e-18	-3.956433966216298e-19	1.0314551020154164e-7	6.30360223067588e-17	3.201741595385043e-8	-9.737610663437076e-24	8.162625329777654e-24	3.19354925250011e-10	5.63065195987241e-10	2.6029204846820914e-8
28400000	0.004999867389969305	-1.9270012293544832e-18	-3.956433966216298e-19	1.0314551020154164e-7	6.30360223067588e-17	3.201741595385043e-8	-9.73760837364025e-24	8.162625329777654e-24	3.19354925250011e-10	5.63065195987241e-10	2.6029204846820914e-8
28500000	0.004999867389969305	-1.9270012293544832e-18	-3.956433966216298e-19	1.0314551020154164e-7	6.30360223067588e-17	3.201741595385043e-8	-9.737606083843425e-24	8.162625329777654e-24	3.19354925250011e-10	5.63065195987241e-10	2.6029204846820914e-8
28600000	0.004999867389969305	-1.9270012293544832e-18	-3.956433966216298e-19	1.0314551020154164e-7	6.30360223067588e-17	3.201741595385043e-8	-9.737603794046598e-24	8.162625329777654e-24	3.19354925250011e-10	5.63065195987241e-10	2.6029204846820914e-8
28700000	0.004999867389969305	-1.9270012293544832e-18	-3.956433966216298e-19	1.0314551020154164e-7	6.30360223067588e-17	3.201741595385043e-8	-9.737601504249773e-24	8.162625329777654e-24	3.19354925250011e-10	5.63065195987241e-10	2.6029204846820914e-8
28800000	0.004999867389969305	-1.9270012293544832e-18	-3.956433966216298e-19	1.0314551020154164e-7	6.30360223067588e-17	3.201741595385043e-8	-9.737599214452947e-24	8.162625329777654e-24	3.19354925250011e-10	5.63065195987241e-10	2.6029204846820914e-8
28900000	0.004999867389969305	-1.9270012293544832e-18	-3.956433966216298e-19	1.0314551020154164e-7	6.30360223067588e-17	3.201741595385043e-8	-9.737596924656122e-24	8.162625329777654e-24	3.19354925250011e-10	5.63065195987241e-10	2.6029204846820914e-8
29000000	0.004999867389969305	-1.9270012293544832e-18	-3.956433966216298e-19	1.0314551020154164e-7	6.30360223067588e-17	3.201741595385043e-8	-9.737594634859297e-24	8.162625329777654e-24	3.19354925250011e-10	5.63065195987241e-10	2.6029204846820914e-8
29100000	0.004999867389969305	-1.9270012293544832e-18	-3.956433966216298e-19	1.0314551020154164e-7	6.30360223067588e-17	3.201741595385043e-8	-9.737592345062471e-24	8.162625329777654e-24	3.19354925250011e-10	5.63065195987241e-10	2.6029204846820914e-8
29200000	0.004999867389969305	-1.927001229354483e-18	-3.956433966216298e-19	1.0314551020154164e-7	6.30360223067588e-17	3.201741595385043e-8	-9.737590055265645e-24	8.162625329777654e-24	3.19354925250011e-10	5.63065195987241e-10	2.6029204846820914e-8
29300000	0.004999867389969305	-1.927001229354483e-18	-3.956433966216298e-19	1.0314551020154164e-7	6.30360223067588e-17	3.201741595385043e-8	-9.737587765468819e-24	8.162625329777654e-24	3.19354925250011e-10	5.63065195987241e-10	2.6029204846820914e-8
29400000	0.004999867389969305	-1.927001229354483e-18	-3.956433966216298e-19	1.0314551020154164e-7	6.30360223067588e-17	3.201741595385043e-8	-9.737585475671994e-24	8.162625329777654e-24	3.19354925250011e-10	5.63065195987241e-10	2.6029204846820914e-8
29500000	0.004999867389969305	-1.927001229354483e-18	-3.956433966216298e-19	1.0314551020154164e-7	6.30360223067588e-17	3.201741595385043e-8	-9.737583185875168e-24	8.162625329777654e-24	3.19354925250011e-10	5.63065195987241e-10	2.6029204846820914e-8
29600000	0.004999867389969305	-1.927001229354483e-18	-3.956433966216298e-19	1.0314551020154164e-7	6.30360223067588e-17	3.201741595385043e-8	-9.737580896078343e-24	8.162625329777654e-24	3.19354925250011e-10	5.63065195987241e-10	2.6029204846820914e-8
29700000	0.004999867389969305	-1.927001229354483e-18	-3.956433966216298e-19	1.0314551020154164e-7	6.30360223067588e-17	3.201741595385043e-8	-9.737578606281516e-24	8.162625329777654e-24	3.19354925250011e-10	5.63065195987241e-10	2.6029204846820914e-8
29800000	0.004999867389969305	-1.927001229354483e-18	-3.956433966216298e-19	1.0314551020154164e-7	6.30360223067588e-17	3.201741595385043e-8	-9.737576316484691e-24	8.162625329777654e-24	3.19354925250011e-10	5.63065195987241e-10	2.6029204846820914e-8
29900000	0.004999867389969305	-1.927001229354483e-18	-3.956433966216298e-19	1.0314551020154164e-7	6.30360223067588e-17	3.201741595385043e-8	-9.737574026687866e-24	8.162625329777654e-24	3.19354925250011e-10	5.63065195987241e-10	2.6029204846820914e-8
30000000	0.004999867389969305	-1.927001229354483e-18	-3.956433966216298e-19	1.0314551020154164e-7	6.30360223067588e-17	3.201741595385043e-8	-9.73757173689104e-24	8.162625329777654e-24	3.19354925250011e-10	5.63065195987241e-10	2.6029204846820914e-8
30100000	0.004999867389969305	-1.927001229354483e-18	-3.956433966216298e-19	1.0314551020154164e-7	6.30360223067588e-17	3.201741595385043e-8	-9.737569447094215e-24	8.162625329777654e-24	3.19354925250011e-10	5.63065195987241e-10	2.6029204846820914e-8
30200000	0.004999867389969305	-1.927001229354483e-18	-3.956433966216298e-19	1.0314551020154164e-7	6.30360223067588e-17	3.201741595385043e-8	-9.737567157297388e-24	8.162625329777654e-24	3.19354925250011e-10	5.63065195987241e-10	2.6029204846820914e-8
30300000	0.004999867389969305	-1.927001229354483e-18	-3.956433966216298e-19	1.0314551020154164e-7	6.30360223067588e-17	3.201741595385043e-8	-9.737564867500563e-24	8.162625329777654e-24	3.19354925250011e-10	5.63065195987241e-10	2.6029204846820914e-8
30400000	0.004999867389969305	-1.927001229354483e-18	-3.956433966216298e-19	1.0314551020154164e-7	6.30360223067588e-17	3.201741595385043e-8	-9.737562577703737e-24	8.162625329777654e-24	3.19354925250011e-10	5.63065195987241e-10	2.6029204846820914e-8
30500000	0.004999867389969305	-1.927001229354483e-18	-3.956433966216298e-19	1.0314551020154164e-7	6.30360223067588e-17	3.201741595385043e-8	-9.737560287906912e-24	8.162625329777654e-24	3.19354925250011e-10	5.63065195987241e-10	2.6029204846820914e-8
30600000	0.004999867389969305	-1.927001229354483e-18	-3.956433966216298e-19	1.0314551020154164e-7	6.30360223067588e-17	3.201741595385043e-8	-9.737557998110087e-24	8.162625329777654e-24	3.19354925250011e-10	5.63065195987241e-10	2.6029204846820914e-8
30700000	0.004999867389969305	-1.927001229354483e-18	-3.956433966216298e-19	1.0314551020154164e-7	6.30360223067588e-17	3.201741595385043e-8	-9.737555708313261e-24	8.162625329777654e-24	3.19354925250011e-10	5.63065195987241e-10	2.6029204846820914e-8
30800000	0.004999867389969305	-1.927001229354483e-18	-3.956433966216298e-19	1.0314551020154164e-7	6.30360223067588e-17	3.201741595385043e-8	-9.737553418516434e-24	8.162625329777654e-24	3.19354925250011e-10	5.63065195987241e-10	2.6029204846820914e-8
30900000	0.004999867389969305	-1.927001229354483e-18	-3.956433966216298e-19	1.0314551020154164e-7	6.30360223067588e-17	3.201741595385043e-8	-9.737551128719609e-24	8.162625329777654e-24	3.19354925250011e-10	5.63065195987241e-10	2.6029204846820914e-8
31000000	0.004999867389969305	-1.927001229354483e-18	-3.956433966216298e-19	1.0314551020154164e-7	6.30360223067588e-17	3.201741595385043e-8	-9.737548838922784e-24	8.162625329777654e-24	3.19354925250011e-10	5.63065195987241e-10	2.6029204846820914e-8
31100000	0.004999867389969305	-1.927001229354483e-18	-3.956433966216298e-19	1.0314551020154164e-7	6.30360223067588e-17	3.201741595385043e-8	-9.737546549125958e-24	8.162625329777654e-24	3.19354925250011e-10	5.63065195987241e-10	2.6029204846820914e-8
31200000	0.004999867389969305	-1.927001229354483e-18	-3.956433966216298e-19	1.0314551020154164e-7	6.30360223067588e-17	3.201741595385043e-8	-9.737544259329133e-24	8.162625329777654e-24	3.19354925250011e-10	5.63065195987241e-10	2.6029204846820914e-8
31300000	0.004999867389969305	-1.927001229354483e-18	-3.956433966216298e-19	1.0314551020154164e-7	6.30360223067588e-17	3.201741595385043e-8	-9.737541969532306e-24	8.162625329777654e-24	3.19354925250011e-10	5.63065195987241e-10	2.6029204846820914e-8
31400000	0.004999867389969305	-1.927001229354483e-18	-3.956433966216298e-19	1.0314551020154164e-7	6.30360223067588e-17	3.201741595385043e-8	-9.737539679735481e-24	8.162625329777654e-24	3.19354925250011e-10	5.63065195987241e-10	2.6029204846820914e-8
31500000	0.004999867389969305	-1.927001229354483e-18	-3.956433966216298e-19	1.0314551020154164e-7	6.30360223067588e-17	3.201741595385043e-8	-9.737537389938655e-24	8.162625329777654e-24	3.19354925250011e-10	5.63065195987241e-10	2.6029204846820914e-8
31600000	0.004999867389969305	-1.927001229354483e-18	-3.956433966216298e-19	1.0314551020154164e-7	6.30360223067588e-17	3.201741595385043e-8	-9.73753510014183e-24	8.162625329777654e-24	3.19354925250011e-10	5.63065195987241e-10	2.6029204846820914e-8
31700000	0.004999867389969305	-1.927001229354483e-18	-3.956433966216298e-19	1.0314551020154164e-7	6.30360223067588e-17	3.201741595385043e-8	-9.737532810345005e-24	8.162625329777654e-24	3.19354925250011e-10	5.63065195987241e-10	2.6029204846820914e-8
31800000	0.004999867389969305	-1.927001229354483e-18	-3.956433966216298e-19	1.0314551020154164e-7	6.30360223067588e-17	3.201741595385043e-8	-9.737530520548178e-24	8.162625329777654e-24	3.19354925250011e-10	5.63065195987241e-10	2.6029204846820914e-8
31900000	0.004999867389969305	-1.927001229354483e-18	-3.956433966216298e-19	1.0314551020154164e-7	6.30360223067588e-17	3.201741595385043e-8	-9.737528230751353e-24	8.162625329777654e-24	3.19354925250011e-10	5.63065195987241e-10	2.6029204846820914e-8
32000000	0.004999867389969305	-1.927001229354483e-18	-3.956433966216298e-19	1.0314551020154164e-7	6.303602230675878e-17	3.201741595385043e-8	-9.737525940954527e-24	8.162625329777654e-24	3.19354925250011e-10	5.63065195987241e-10	2.6029204846820914e-8
32100000	0.004999867389969305	-1.927001229354483e-18	-3.956433966216298e-19	1.0314551020154164e-7	6.303602230675878e-17	3.201741595385043e-8	-9.737523651157702e-24	8.162625329777654e-24	3.19354925250011e-10	5.63065195987241e-10	2.6029204846820914e-8
32200000	0.004999867389969305	-1.927001229354483e-18	-3.956433966216298e-19	1.0314551020154164e-7	6.303602230675878e-17	3.201741595385043e-8	-9.737521361360877e-24	8.162625329777654e-24	3.19354925250011e-10	5.63065195987241e-10	2.6029204846820914e-8
32300000	0.004999867389969305	-1.927001229354483e-18	-3.956433966216298e-19	1.0314551020154164e-7	6.303602230675878e-17	3.201741595385043e-8	-9.737519071564051e-24	8.162625329777654e-24	3.19354925250011e-10	5.63065195987241e-10	2.6029204846820914e-8
32400000	0.004999867389969305	-1.927001229354483e-18	-3.956433966216298e-19	1.0314551020154164e-7	6.303602230675878e-17	3.201741595385043e-8	-9.737516781767224e-24	8.162625329777654e-24	3.19354925250011e-10	5.63065195987241e-10	2.6029204846820914e-8
32500000	0.004999867389969305	-1.927001229354483e-18	-3.956433966216298e-19	1.0314551020154164e-7	6.303602230675878e-17	3.201741595385043e-8	-9.737514491970399e-24	8.162625329777654e-24	3.19354925250011e-10	5.63065195987241e-10	2.6029204846820914e-8
32600000	0.004999867389969305	-1.927001229354483e-18	-3.956433966216298e-19	1.0314551020154164e-7	6.303602230675878e-17	3.201741595385043e-8	-9.737512202173574e-24	8.162625329777654e-24	3.19354925250011e-10	5.63065195987241e-10	2.6029204846820914e-8
32700000	0.004999867389969305	-1.927001229354483e-18	-3.956433966216298e-19	1.0314551020154164e-7	6.303602230675878e-17	3.201741595385043e-8	-9.737509912376748e-24	8.162625329777654e-24	3.19354925250011e-10	5.63065195987241e-10	2.6029204846820918e-8
32800000	0.004999867389969305	-1.927001229354483e-18	-3.956433966216298e-19	1.0314551020154164e-7	6.303602230675878e-17	3.201741595385043e-8	-9.737507622579923e-24	8.162625329777654e-24	3.19354925250011e-10	5.63065195987241e-10	2.6029204846820918e-8
32900000	0.004999867389969305	-1.927001229354483e-18	-3.956433966216298e-19	1.0314551020154164e-7	6.303602230675878e-17	3.201741595385043e-8	-9.737505332783096e-24	8.162625329777654e-24	3.19354925250011e-10	5.63065195987241e-10	2.6029204846820918e-8
33000000	0.004999867389969305	-1.927001229354483e-18	-3.956433966216298e-19	1.0314551020154164e-7	6.303602230675878e-17	3.201741595385043e-8	-9.73750304298627e-24	8.162625329777654e-24	3.19354925250011e-10	5.63065195987241e-10	2.6029204846820918e-8
33100000	0.004999867389969305	-1.927001229354483e-18	-3.956433966216298e-19	1.0314551020154164e-7	6.303602230675878e-17	3.201741595385043e-8	-9.737500753189445e-24	8.162625329777654e-24	3.19354925250011e-10	5.63065195987241e-10	2.6029204846820918e-8
33200000	0.004999867389969305	-1.927001229354483e-18	-3.956433966216298e-19	1.0314551020154164e-7	6.303602230675878e-17	3.201741595385043e-8	-9.73749846339262e-24	8.162625329777654e-24	3.19354925250011e-10	5.63065195987241e-10	2.6029204846820918e-8
33300000	0.004999867389969305	-1.927001229354483e-18	-3.956433966216298e-19	1.0314551020154164e-7	6.303602230675878e-17	3.201741595385043e-8	-9.737496173595795e-24	8.162625329777654e-24	3.19354925250011e-10	5.63065195987241e-10	2.6029204846820918e-8
33400000	0.004999867389969305	-1.927001229354483e-18	-3.956433966216298e-19	1.0314551020154164e-7	6.303602230675878e-17	3.201741595385043e-8	-9.737493883798968e-24	8.162625329777654e-24	3.19354925250011e-10	5.63065195987241e-10	2.6029204846820918e-8
33500000	0.004999867389969305	-1.927001229354483e-18	-3.956433966216298e-19	1.0314551020154164e-7	6.303602230675878e-17	3.201741595385043e-8	-9.737491594002142e-24	8.162625329777654e-24	3.19354925250011e-10	5.63065195987241e-10	2.6029204846820918e-8
33600000	0.004999867389969305	-1.927001229354483e-18	-3.956433966216298e-19	1.0314551020154164e-7	6.303602230675878e-17	3.201741595385043e-8	-9.737489304205317e-24	8.162625329777654e-24	3.19354925250011e-10	5.63065195987241e-10	2.6029204846820918e-8
33700000	0.004999867389969305	-1.927001229354483e-18	-3.956433966216298e-19	1.0314551020154164e-7	6.303602230675878e-17	3.201741595385043e-8	-9.737487014408492e-24	8.162625329777654e-24	3.19354925250011e-10	5.63065195987241e-10	2.6029204846820918e-8
33800000	0.004999867389969305	-1.927001229354483e-18	-3.956433966216298e-19	1.0314551020154164e-7	6.303602230675878e-17	3.201741595385043e-8	-9.737484724611666e-24	8.162625329777654e-24	3.19354925250011e-10	5.63065195987241e-10	2.6029204846820918e-8
33900000	0.004999867389969305	-1.927001229354483e-18	-3.956433966216298e-19	1.0314551020154164e-7	6.303602230675878e-17	3.201741595385043e-8	-9.73748243481484e-24	8.162625329777654e-24	3.19354925250011e-10	5.63065195987241e-10	2.6029204846820918e-8
34000000	0.004999867389969305	-1.9270012293544824e-18	-3.956433966216298e-19	1.0314551020154164e-7	6.303602230675878e-17	3.201741595385043e-8	-9.737480145018014e-24	8.162625329777654e-24	3.19354925250011e-10	5.63065195987241e-10	2.6029204846820918e-8
34100000	0.004999867389969305	-1.9270012293544824e-18	-3.956433966216298e-19	1.0314551020154164e-7	6.303602230675878e-17	3.201741595385043e-8	-9.737477855221189e-24	8.162625329777654e-24	3.19354925250011e-10	5.63065195987241e-10	2.6029204846820918e-8
34200000	0.004999867389969305	-1.9270012293544824e-18	-3.956433966216298e-19	1.0314551020154164e-7	6.303602230675878e-17	3.201741595385043e-8	-9.737475565424364e-24	8.162625329777654e-24	3.19354925250011e-10	5.63065195987241e-10	2.6029204846820918e-8
34300000	0.004999867389969305	-1.9270012293544824e-18	-3.956433966216298e-19	1.0314551020154164e-7	6.303602230675878e-17	3.201741595385043e-8	-9.737473275627538e-24	8.162625329777654e-24	3.19354925250011e-10	5.63065195987241e-10	2.6029204846820918e-8
34400000	0.004999867389969305	-1.9270012293544824e-18	-3.956433966216298e-19	1.0314551020154164e-7	6.303602230675878e-17	3.201741595385043e-8	-9.737470985830713e-24	8.162625329777654e-24	3.19354925250011e-10	5.63065195987241e-10	2.6029204846820918e-8
34500000	0.004999867389969305	-1.9270012293544824e-18	-3.956433966216298e-19	1.0314551020154164e-7	6.303602230675878e-17	3.201741595385043e-8	-9.737468696033886e-24	8.162625329777654e-24	3.19354925250011e-10	5.63065195987241e-10	2.6029204846820918e-8
34600000	0.004999867389969305	-1.9270012293544824e-18	-3.956433966216298e-19	1.0314551020154164e-7	6.303602230675878e-17	3.201741595385043e-8	-9.73746640623706e-24	8.162625329777654e-24	3.19354925250011e-10	5.63065195987241e-10	2.6029204846820918e-8
34700000	0.004999867389969305	-1.9270012293544824e-18	-3.956433966216298e-19	1.0314551020154164e-7	6.303602230675878e-17	3.201741595385043e-8	-9.737464116440235e-24	8.162625329777654e-24	3.19354925250011e-10	5.63065195987241e-10	2.6029204846820918e-8
34800000	0.004999867389969305	-1.9270012293544824e-18	-3.956433966216298e-19	1.0314551020154164e-7	6.303602230675878e-17	3.201741595385043e-8	-9.73746182664341e-24	8.162625329777654e-24	3.19354925250011e-10	5.63065195987241e-10	2.6029204846820918e-8
34900000	0.004999867389969305	-1.9270012293544824e-18	-3.956433966216298e-19	1.0314551020154164e-7	6.303602230675878e-17	3.201741595385043e-8	-9.737459536846585e-24	8.162625329777654e-24	3.19354925250011e-10	5.63065195987241e-10	2.6029204846820918e-8
35000000	0.004999867389969305	-1.9270012293544824e-18	-3.956433966216298e-19	1.0314551020154164e-7	6.303602230675878e-17	3.201741595385043e-8	-9.737457247049758e-24	8.162625329777654e-24	3.19354925250011e-10	5.63065195987241e-10	2.6029204846820918e-8
35100000	0.004999867389969305	-1.9270012293544824e-18	-3.956433966216298e-19	1.0314551020154164e-7	6.303602230675878e-17	3.201741595385043e-8	-9.737454957252932e-24	8.162625329777654e-24	3.19354925250011e-10	5.63065195987241e-10	2.6029204846820918e-8
35200000	0.004999867389969305	-1.9270012293544824e-18	-3.956433966216298e-19	1.0314551020154164e-7	6.303602230675878e-17	3.201741595385043e-8	-9.737452667456107e-24	8.162625329777654e-24	3.19354925250011e-10	5.63065195987241e-10	2.6029204846820918e-8
35300000	0.004999867389969305	-1.9270012293544824e-18	-3.956433966216298e-19	1.0314551020154164e-7	6.303602230675878e-17	3.201741595385043e-8	-9.737450377659282e-24	8.162625329777654e-24	3.19354925250011e-10	5.63065195987241e-10	2.6029204846820918e-8
35400000	0.004999867389969305	-1.9270012293544824e-18	-3.956433966216298e-19	1.0314551020154164e-7	6.303602230675878e-17	3.201741595385043e-8	-9.737448087862456e-24	8.162625329777654e-24	3.19354925250011e-10	5.63065195987241e-10	2.6029204846820918e-8
35500000	0.004999867389969305	-1.9270012293544824e-18	-3.956433966216298e-19	1.0314551020154164e-7	6.303602230675878e-17	3.201741595385043e-8	-9.73744579806563e-24	8.162625329777654e-24	3.19354925250011e-10	5.63065195987241e-10	2.6029204846820918e-8
35600000	0.004999867389969305	-1.9270012293544824e-18	-3.956433966216298e-19	1.0314551020154164e-7	6.303602230675878e-17	3.201741595385043e-8	-9.737443508268804e-24	8.162625329777654e-24	3.19354925250011e-10	5.63065195987241e-10	2.6029204846820918e-8
35700000	0.004999867389969305	-1.9270012293544824e-18	-3.956433966216298e-19	1.0314551020154164e-7	6.303602230675878e-17	3.201741595385043e-8	-9.737441218471979e-24	8.162625329777654e-24	3.19354925250011e-10	5.63065195987241e-10	2.6029204846820918e-8
35800000	0.004999867389969305	-1.9270012293544824e-18	-3.956433966216298e-19	1.0314551020154164e-7	6.303602230675878e-17	3.201741595385043e-8	-9.737438928675153e-24	8.162625329777654e-24	3.19354925250011e-10	5.63065195987241e-10	2.6029204846820918e-8
35900000	0.004999867389969305	-1.9270012293544824e-18	-3.956433966216298e-19	1.0314551020154164e-7	6.303602230675878e-17	3.201741595385043e-8	-9.737436638878328e-24	8.162625329777654e-24	3.19354925250011e-10	5.63065195987241e-10	2.6029204846820918e-8
36000000	0.004999867389969305	-1.9270012293544824e-18	-3.956433966216298e-19	1.0314551020154164e-7	6.303602230675878e-17	3.201741595385043e-8	-9.737434349081501e-24	8.162625329777654e-24	3.19354925250011e-10	5.63065195987241e-10	2.6029204846820918e-8
36100000	0.004999867389969305	-1.9270012293544824e-18	-3.956433966216298e-19	1.0314551020154164e-7	6.303602230675878e-17	3.201741595385043e-8	-9.737432059284676e-24	8.162625329777654e-24	3.19354925250011e-10	5.63065195987241e-10	2.6029204846820918e-8
36200000	0.004999867389969305	-1.9270012293544824e-18	-3.956433966216298e-19	1.0314551020154164e-7	6.303602230675878e-17	3.201741595385043e-8	-9.73742976948785e-24	8.162625329777654e-24	3.19354925250011e-10	5.63065195987241e-10	2.6029204846820918e-8
36300000	0.004999867389969305	-1.9270012293544824e-18	-3.956433966216298e-19	1.0314551020154164e-7	6.303602230675878e-17	3.201741595385043e-8	-9.737427479691025e-24	8.162625329777654e-24	3.19354925250011e-10	5.63065195987241e-10	2.6029204846820918e-8
36400000	0.004999867389969305	-1.9270012293544824e-18	-3.956433966216298e-19	1.0314551020154164e-7	6.303602230675878e-17	3.201741595385043e-8	-9.7374251898942e-24	8.162625329777654e-24	3.19354925250011e-10	5.63065195987241e-10	2.6029204846820918e-8
36500000	0.004999867389969305	-1.9270012293544824e-18	-3.956433966216298e-19	1.0314551020154164e-7	6.303602230675878e-17	3.201741595385043e-8	-9.737422900097374e-24	8.162625329777654e-24	3.19354925250011e-10	5.63065195987241e-10	2.6029204846820918e-8
36600000	0.004999867389969305	-1.9270012293544824e-18	-3.956433966216298e-19	1.0314551020154164e-7	6.303602230675878e-17	3.201741595385043e-8	-9.737420610300548e-24	8.162625329777654e-24	3.19354925250011e-10	5.63065195987241e-10	2.6029204846820918e-8
36700000	0.004999867389969305	-1.9270012293544824e-18	-3.956433966216298e-19	1.0314551020154164e-7	6.303602230675878e-17	3.201741595385043e-8	-9.737418320503722e-24	8.162625329777654e-24	3.19354925250011e-10	5.63065195987241e-10	2.6029204846820918e-8
36800000	0.004999867389969305	-1.9270012293544824e-18	-3.956433966216298e-19	1.0314551020154164e-7	6.303602230675878e-17	3.201741595385043e-8	-9.737416030706897e-24	8.162625329777654e-24	3.19354925250011e-10	5.63065195987241e-10	2.6029204846820918e-8
36900000	0.004999867389969305	-1.9270012293544824e-18	-3.956433966216298e-19	1.0314551020154164e-7	6.303602230675878e-17	3.201741595385043e-8	-9.737413740910072e-24	8.162625329777654e-24	3.19354925250011e-10	5.63065195987241e-10	2.6029204846820918e-8
37000000	0.004999867389969305	-1.9270012293544824e-18	-3.956433966216298e-19	1.0314551020154164e-7	6.303602230675878e-17	3.201741595385043e-8	-9.737411451113246e-24	8.162625329777654e-24	3.19354925250011e-10	5.63065195987241e-10	2.6029204846820918e-8
37100000	0.004999867389969305	-1.9270012293544824e-18	-3.956433966216298e-19	1.0314551020154164e-7	6.303602230675878e-17	3.201741595385043e-8	-9.73740916131642e-24	8.162625329777654e-24	3.19354925250011e-10	5.63065195987241e-10	2.6029204846820918e-8
37200000	0.004999867389969305	-1.9270012293544824e-18	-3.956433966216298e-19	1.0314551020154164e-7	6.303602230675878e-17	3.201741595385043e-8	-9.737406871519594e-24	8.162625329777654e-24	3.19354925250011e-10	5.63065195987241e-10	2.6029204846820918e-8
37300000	0.004999867389969305	-1.9270012293544824e-18	-3.956433966216298e-19	1.0314551020154164e-7	6.303602230675878e-17	3.201741595385043e-8	-9.737404581722769e-24	8.162625329777654e-24	3.19354925250011e-10	5.63065195987241e-10	2.6029204846820918e-8
37400000	0.004999867389969305	-1.9270012293544824e-18	-3.956433966216298e-19	1.0314551020154164e-7	6.303602230675878e-17	3.201741595385043e-8	-9.737402291925943e-24	8.162625329777654e-24	3.19354925250011e-10	5.63065195987241e-10	2.6029204846820918e-8
37500000	0.004999867389969305	-1.9270012293544824e-18	-3.956433966216298e-19	1.0314551020154164e-7	6.303602230675878e-17	3.201741595385043e-8	-9.737400002129118e-24	8.162625329777654e-24	3.19354925250011e-10	5.63065195987241e-10	2.6029204846820918e-8
37600000	0.004999867389969305	-1.9270012293544824e-18	-3.956433966216298e-19	1.0314551020154164e-7	6.303602230675878e-17	3.201741595385043e-8	-9.737397712332291e-24	8.162625329777654e-24	3.19354925250011e-10	5.63065195987241e-10	2.6029204846820918e-8
37700000	0.004999867389969305	-1.9270012293544824e-18	-3.956433966216298e-19	1.0314551020154164e-7	6.303602230675878e-17	3.201741595385043e-8	-9.737395422535466e-24	8.162625329777654e-24	3.19354925250011e-10	5.63065195987241e-10	2.6029204846820918e-8
37800000	0.004999867389969305	-1.9270012293544824e-18	-3.956433966216298e-19	1.0314551020154164e-7	6.303602230675878e-17	3.201741595385043e-8	-9.73739313273864e-24	8.162625329777654e-24	3.19354925250011e-10	5.63065195987241e-10	2.6029204846820918e-8
37900000	0.004999867389969305	-1.9270012293544824e-18	-3.956433966216298e-19	1.0314551020154164e-7	6.303602230675878e-17	3.201741595385043e-8	-9.737390842941815e-24	8.162625329777654e-24	3.19354925250011e-10	5.63065195987241e-10	2.6029204846820918e-8
38000000	0.004999867389969305	-1.9270012293544824e-18	-3.956433966216298e-19	1.0314551020154164e-7	6.303602230675878e-17	3.201741595385043e-8	-9.73738855314499e-24	8.162625329777654e-24	3.19354925250011e-10	5.63065195987241e-10	2.6029204846820918e-8
38100000	0.004999867389969305	-1.9270012293544824e-18	-3.956433966216298e-19	1.0314551020154164e-7	6.303602230675878e-17	3.201741595385043e-8	-9.737386263348163e-24	8.162625329777654e-24	3.19354925250011e-10	5.63065195987241e-10	2.6029204846820918e-8
38200000	0.004999867389969305	-1.9270012293544824e-18	-3.956433966216298e-19	1.0314551020154164e-7	6.303602230675878e-17	3.201741595385043e-8	-9.737383973551338e-24	8.162625329777654e-24	3.19354925250011e-10	5.63065195987241e-10	2.6029204846820918e-8
38300000	0.004999867389969305	-1.9270012293544824e-18	-3.956433966216298e-19	1.0314551020154164e-7	6.303602230675878e-17	3.201741595385043e-8	-9.737381683754512e-24	8.162625329777654e-24	3.19354925250011e-10	5.63065195987241e-10	2.6029204846820918e-8
38400000	0.004999867389969305	-1.9270012293544824e-18	-3.956433966216298e-19	1.0314551020154164e-7	6.303602230675878e-17	3.201741595385043e-8	-9.737379393957687e-24	8.162625329777654e-24	3.19354925250011e-10	5.63065195987241e-10	2.6029204846820918e-8
38500000	0.004999867389969305	-1.9270012293544824e-18	-3.956433966216298e-19	1.0314551020154164e-7	6.303602230675878e-17	3.201741595385043e-8	-9.737377104160861e-24	8.162625329777654e-24	3.19354925250011e-10	5.63065195987241e-10	2.6029204846820918e-8
38600000	0.004999867389969305	-1.9270012293544824e-18	-3.956433966216298e-19	1.0314551020154164e-7	6.303602230675878e-17	3.201741595385043e-8	-9.737374814364035e-24	8.162625329777654e-24	3.19354925250011e-10	5.63065195987241e-10	2.6029204846820918e-8
38700000	0.004999867389969305	-1.9270012293544824e-18	-3.956433966216298e-19	1.0314551020154164e-7	6.303602230675878e-17	3.201741595385043e-8	-9.73737252456721e-24	8.162625329777654e-24	3.19354925250011e-10	5.63065195987241e-10	2.6029204846820918e-8
38800000	0.004999867389969305	-1.9270012293544824e-18	-3.956433966216298e-19	1.0314551020154164e-7	6.303602230675878e-17	3.201741595385043e-8	-9.737370234770384e-24	8.162625329777654e-24	3.19354925250011e-10	5.63065195987241e-10	2.6029204846820918e-8
38900000	0.004999867389969305	-1.9270012293544824e-18	-3.956433966216298e-19	1.0314551020154164e-7	6.303602230675878e-17	3.201741595385043e-8	-9.737367944973559e-24	8.162625329777654e-24	3.19354925250011e-10	5.63065195987241e-10	2.6029204846820918e-8
39000000	0.004999867389969305	-1.9270012293544824e-18	-3.956433966216298e-19	1.0314551020154164e-7	6.303602230675878e-17	3.201741595385043e-8	-9.737365655176733e-24	8.162625329777654e-24	3.19354925250011e-10	5.63065195987241e-10	2.6029204846820918e-8
39100000	0.004999867389969305	-1.9270012293544824e-18	-3.956433966216298e-19	1.0314551020154164e-7	6.303602230675878e-17	3.201741595385043e-8	-9.737363365379908e-24	8.162625329777654e-24	3.19354925250011e-10	5.63065195987241e-10	2.6029204846820918e-8
39200000	0.004999867389969305	-1.927001229354482e-18	-3.956433966216298e-19	1.0314551020154164e-7	6.303602230675878e-17	3.201741595385043e-8	-9.737361075583081e-24	8.162625329777654e-24	3.19354925250011e-10	5.63065195987241e-10	2.6029204846820918e-8
39300000	0.004999867389969305	-1.927001229354482e-18	-3.956433966216298e-19	1.0314551020154164e-7	6.303602230675878e-17	3.201741595385043e-8	-9.737358785786256e-24	8.162625329777654e-24	3.19354925250011e-10	5.63065195987241e-10	2.6029204846820918e-8
39400000	0.004999867389969305	-1.927001229354482e-18	-3.956433966216298e-19	1.0314551020154164e-7	6.303602230675878e-17	3.201741595385043e-8	-9.73735649598943e-24	8.162625329777654e-24	3.19354925250011e-10	5.63065195987241e-10	2.6029204846820918e-8
39500000	0.004999867389969305	-1.927001229354482e-18	-3.956433966216298e-19	1.0314551020154164e-7	6.303602230675878e-17	3.201741595385043e-8	-9.737354206192605e-24	8.162625329777654e-24	3.19354925250011e-10	5.63065195987241e-10	2.6029204846820918e-8
39600000	0.004999867389969305	-1.927001229354482e-18	-3.956433966216298e-19	1.0314551020154164e-7	6.303602230675878e-17	3.201741595385043e-8	-9.73735191639578e-24	8.162625329777654e-24	3.19354925250011e-10	5.63065195987241e-10	2.6029204846820918e-8
39700000	0.004999867389969305	-1.927001229354482e-18	-3.956433966216298e-19	1.0314551020154164e-7	6.303602230675878e-17	3.201741595385043e-8	-9.737349626598953e-24	8.162625329777654e-24	3.19354925250011e-10	5.63065195987241e-10	2.6029204846820918e-8
39800000	0.004999867389969305	-1.927001229354482e-18	-3.956433966216298e-19	1.0314551020154164e-7	6.303602230675878e-17	3.201741595385043e-8	-9.737347336802127e-24	8.162625329777654e-24	3.19354925250011e-10	5.63065195987241e-10	2.6029204846820918e-8
39900000	0.004999867389969305	-1.927001229354482e-18	-3.956433966216298e-19	1.0314551020154164e-7	6.303602230675878e-17	3.201741595385043e-8	-9.737345047005302e-24	8.162625329777654e-24	3.19354925250011e-10	5.63065195987241e-10	2.6029204846820918e-8
40000000	0.004999867389969305	-1.927001229354482e-18	-3.956433966216298e-19	1.0314551020154164e-7	6.303602230675878e-17	3.201741595385043e-8	-9.737342757208477e-24	8.162625329777654e-24	3.19354925250011e-10	5.63065195987241e-10	2.6029204846820918e-8
40100000	0.004999867389969305	-1.927001229354482e-18	-3.956433966216298e-19	1.0314551020154164e-7	6.303602230675878e-17	3.201741595385043e-8	-9.737340467411651e-24	8.162625329777654e-24	3.19354925250011e-10	5.63065195987241e-10	2.6029204846820918e-8
40200000	0.004999867389969305	-1.927001229354482e-18	-3.956433966216298e-19	1.0314551020154164e-7	6.303602230675878e-17	3.201741595385043e-8	-9.737338177614825e-24	8.162625329777654e-24	3.19354925250011e-10	5.63065195987241e-10	2.6029204846820918e-8
40300000	0.004999867389969305	-1.927001229354482e-18	-3.956433966216298e-19	1.0314551020154164e-7	6.303602230675878e-17	3.201741595385043e-8	-9.737335887817999e-24	8.162625329777654e-24	3.19354925250011e-10	5.63065195987241e-10	2.6029204846820918e-8
40400000	0.004999867389969305	-1.927001229354482e-18	-3.956433966216298e-19	1.0314551020154164e-7	6.303602230675878e-17	3.201741595385043e-8	-9.737333598021174e-24	8.162625329777654e-24	3.19354925250011e-10	5.63065195987241e-10	2.6029204846820918e-8
40500000	0.004999867389969305	-1.927001229354482e-18	-3.956433966216298e-19	1.0314551020154164e-7	6.303602230675878e-17	3.201741595385043e-8	-9.737331308224349e-24	8.162625329777654e-24	3.19354925250011e-10	5.63065195987241e-10	2.6029204846820918e-8
40600000	0.004999867389969305	-1.927001229354482e-18	-3.956433966216298e-19	1.0314551020154164e-7	6.303602230675878e-17	3.201741595385043e-8	-9.737329018427523e-24	8.162625329777654e-24	3.19354925250011e-10	5.63065195987241e-10	2.6029204846820918e-8
40700000	0.004999867389969305	-1.927001229354482e-18	-3.956433966216298e-19	1.0314551020154164e-7	6.303602230675878e-17	3.201741595385043e-8	-9.737326728630698e-24	8.162625329777654e-24	3.19354925250011e-10	5.63065195987241e-10	2.6029204846820918e-8
40800000	0.004999867389969305	-1.927001229354482e-18	-3.956433966216298e-19	1.0314551020154164e-7	6.303602230675878e-17	3.201741595385043e-8	-9.737324438833871e-24	8.162625329777654e-24	3.19354925250011e-10	5.63065195987241e-10	2.6029204846820918e-8
40900000	0.004999867389969305	-1.927001229354482e-18	-3.956433966216298e-19	1.0314551020154164e-7	6.303602230675878e-17	3.201741595385043e-8	-9.737322149037046e-24	8.162625329777654e-24	3.19354925250011e-10	5.63065195987241e-10	2.6029204846820918e-8
41000000	0.004999867389969305	-1.927001229354482e-18	-3.956433966216298e-19	1.0314551020154164e-7	6.303602230675878e-17	3.201741595385043e-8	-9.73731985924022e-24	8.162625329777654e-24	3.19354925250011e-10	5.63065195987241e-10	2.6029204846820918e-8
41100000	0.004999867389969305	-1.927001229354482e-18	-3.956433966216298e-19	1.0314551020154164e-7	6.303602230675878e-17	3.201741595385043e-8	-9.737317569443395e-24	8.162625329777654e-24	3.19354925250011e-10	5.63065195987241e-10	2.6029204846820918e-8
41200000	0.004999867389969305	-1.927001229354482e-18	-3.956433966216298e-19	1.0314551020154164e-7	6.303602230675878e-17	3.201741595385043e-8	-9.73731527964657e-24	8.162625329777654e-24	3.19354925250011e-10	5.63065195987241e-10	2.6029204846820918e-8
41300000	0.004999867389969305	-1.927001229354482e-18	-3.956433966216298e-19	1.0314551020154164e-7	6.303602230675878e-17	3.201741595385043e-8	-9.737312989849743e-24	8.162625329777654e-24	3.19354925250011e-10	5.63065195987241e-10	2.6029204846820918e-8
41400000	0.004999867389969305	-1.927001229354482e-18	-3.956433966216298e-19	1.0314551020154164e-7	6.303602230675878e-17	3.201741595385043e-8	-9.737310700052917e-24	8.162625329777654e-24	3.19354925250011e-10	5.63065195987241e-10	2.6029204846820918e-8
41500000	0.004999867389969305	-1.927001229354482e-18	-3.956433966216298e-19	1.0314551020154164e-7	6.303602230675878e-17	3.201741595385043e-8	-9.737308410256092e-24	8.162625329777654e-24	3.19354925250011e-10	5.63065195987241e-10	2.6029204846820918e-8
41600000	0.004999867389969305	-1.927001229354482e-18	-3.956433966216298e-19	1.0314551020154164e-7	6.303602230675878e-17	3.201741595385043e-8	-9.737306120459267e-24	8.162625329777654e-24	3.19354925250011e-10	5.63065195987241e-10	2.6029204846820918e-8
41700000	0.004999867389969305	-1.927001229354482e-18	-3.956433966216298e-19	1.0314551020154164e-7	6.303602230675878e-17	3.201741595385043e-8	-9.737303830662441e-24	8.162625329777654e-24	3.19354925250011e-10	5.63065195987241e-10	2.6029204846820918e-8
41800000	0.004999867389969305	-1.927001229354482e-18	-3.956433966216298e-19	1.0314551020154164e-7	6.303602230675878e-17	3.201741595385043e-8	-9.737301540865614e-24	8.162625329777654e-24	3.19354925250011e-10	5.63065195987241e-10	2.6029204846820918e-8
41900000	0.004999867389969305	-1.927001229354482e-18	-3.956433966216298e-19	1.0314551020154164e-7	6.303602230675878e-17	3.201741595385043e-8	-9.737299251068789e-24	8.162625329777654e-24	3.19354925250011e-10	5.63065195987241e-10	2.6029204846820918e-8
42000000	0.004999867389969305	-1.927001229354482e-18	-3.956433966216298e-19	1.0314551020154164e-7	6.303602230675878e-17	3.201741595385043e-8	-9.737296961271964e-24	8.162625329777654e-24	3.19354925250011e-10	5.63065195987241e-10	2.6029204846820918e-8
42100000	0.004999867389969305	-1.927001229354482e-18	-3.956433966216298e-19	1.0314551020154164e-7	6.30360223067588e-17	3.201741595385043e-8	-9.737294671475138e-24	8.162625329777654e-24	3.19354925250011e-10	5.63065195987241e-10	2.6029204846820918e-8
42200000	0.004999867389969305	-1.927001229354482e-18	-3.956433966216298e-19	1.0314551020154164e-7	6.30360223067588e-17	3.201741595385043e-8	-9.737292381678313e-24	8.162625329777654e-24	3.19354925250011e-10	5.63065195987241e-10	2.6029204846820918e-8
42300000	0.004999867389969305	-1.927001229354482e-18	-3.956433966216298e-19	1.0314551020154164e-7	6.30360223067588e-17	3.201741595385043e-8	-9.737290091881488e-24	8.162625329777654e-24	3.19354925250011e-10	5.63065195987241e-10	2.6029204846820918e-8
42400000	0.004999867389969305	-1.927001229354482e-18	-3.956433966216298e-19	1.0314551020154164e-7	6.30360223067588e-17	3.201741595385043e-8	-9.737287802084661e-24	8.162625329777654e-24	3.19354925250011e-10	5.63065195987241e-10	2.6029204846820918e-8
42500000	0.004999867389969305	-1.927001229354482e-18	-3.956433966216298e-19	1.0314551020154164e-7	6.30360223067588e-17	3.201741595385043e-8	-9.737285512287836e-24	8.162625329777654e-24	3.19354925250011e-10	5.63065195987241e-10	2.6029204846820918e-8
42600000	0.004999867389969305	-1.927001229354482e-18	-3.956433966216298e-19	1.0314551020154164e-7	6.30360223067588e-17	3.201741595385043e-8	-9.73728322249101e-24	8.162625329777654e-24	3.19354925250011e-10	5.63065195987241e-10	2.6029204846820918e-8
42700000	0.004999867389969305	-1.927001229354482e-18	-3.956433966216298e-19	1.0314551020154164e-7	6.30360223067588e-17	3.201741595385043e-8	-9.737280932694185e-24	8.162625329777654e-24	3.19354925250011e-10	5.63065195987241e-10	2.6029204846820918e-8
42800000	0.004999867389969305	-1.927001229354482e-18	-3.956433966216298e-19	1.0314551020154164e-7	6.30360223067588e-17	3.201741595385043e-8	-9.73727864289736e-24	8.162625329777654e-24	3.19354925250011e-10	5.63065195987241e-10	2.6029204846820918e-8
42900000	0.004999867389969305	-1.927001229354482e-18	-3.956433966216298e-19	1.0314551020154164e-7	6.30360223067588e-17	3.201741595385043e-8	-9.737276353100533e-24	8.162625329777654e-24	3.19354925250011e-10	5.63065195987241e-10	2.6029204846820918e-8
43000000	0.004999867389969305	-1.927001229354482e-18	-3.956433966216298e-19	1.0314551020154164e-7	6.30360223067588e-17	3.201741595385043e-8	-9.737274063303707e-24	8.162625329777654e-24	3.19354925250011e-10	5.63065195987241e-10	2.6029204846820918e-8
43100000	0.004999867389969305	-1.927001229354482e-18	-3.956433966216298e-19	1.0314551020154164e-7	6.30360223067588e-17	3.201741595385043e-8	-9.737271773506882e-24	8.162625329777654e-24	3.19354925250011e-10	5.63065195987241e-10	2.6029204846820918e-8
43200000	0.004999867389969305	-1.927001229354482e-18	-3.956433966216298e-19	1.0314551020154164e-7	6.30360223067588e-17	3.201741595385043e-8	-9.737269483710057e-24	8.162625329777654e-24	3.19354925250011e-10	5.63065195987241e-10	2.6029204846820918e-8
43300000	0.004999867389969305	-1.927001229354482e-18	-3.956433966216298e-19	1.0314551020154164e-7	6.30360223067588e-17	3.201741595385043e-8	-9.737267193913231e-24	8.162625329777654e-24	3.19354925250011e-10	5.63065195987241e-10	2.6029204846820918e-8
43400000	0.004999867389969305	-1.927001229354482e-18	-3.956433966216298e-19	1.0314551020154164e-7	6.30360223067588e-17	3.201741595385043e-8	-9.737264904116404e-24	8.162625329777654e-24	3.19354925250011e-10	5.63065195987241e-10	2.6029204846820918e-8
43500000	0.004999867389969305	-1.927001229354482e-18	-3.956433966216298e-19	1.0314551020154164e-7	6.30360223067588e-17	3.201741595385043e-8	-9.737262614319579e-24	8.162625329777654e-24	3.19354925250011e-10	5.63065195987241e-10	2.6029204846820918e-8
43600000	0.004999867389969305	-1.927001229354482e-18	-3.956433966216298e-19	1.0314551020154164e-7	6.30360223067588e-17	3.201741595385043e-8	-9.737260324522754e-24	8.162625329777654e-24	3.19354925250011e-10	5.63065195987241e-10	2.6029204846820918e-8
43700000	0.004999867389969305	-1.927001229354482e-18	-3.956433966216298e-19	1.0314551020154164e-7	6.30360223067588e-17	3.201741595385043e-8	-9.737258034725928e-24	8.162625329777654e-24	3.19354925250011e-10	5.63065195987241e-10	2.6029204846820914e-8
43800000	0.004999867389969305	-1.927001229354482e-18	-3.956433966216298e-19	1.0314551020154164e-7	6.30360223067588e-17	3.201741595385043e-8	-9.737255744929103e-24	8.162625329777654e-24	3.19354925250011e-10	5.63065195987241e-10	2.6029204846820914e-8
43900000	0.004999867389969305	-1.927001229354482e-18	-3.956433966216298e-19	1.0314551020154164e-7	6.30360223067588e-17	3.201741595385043e-8	-9.737253455132276e-24	8.162625329777654e-24	3.19354925250011e-10	5.63065195987241e-10	2.6029204846820914e-8
44000000	0.004999867389969305	-1.9270012293544817e-18	-3.956433966216298e-19	1.0314551020154164e-7	6.30360223067588e-17	3.201741595385043e-8	-9.737251165335451e-24	8.162625329777654e-24	3.19354925250011e-10	5.63065195987241e-10	2.6029204846820914e-8
44100000	0.004999867389969305	-1.9270012293544817e-18	-3.956433966216298e-19	1.0314551020154164e-7	6.30360223067588e-17	3.201741595385043e-8	-9.737248875538625e-24	8.162625329777654e-24	3.19354925250011e-10	5.63065195987241e-10	2.6029204846820914e-8
44200000	0.004999867389969305	-1.9270012293544817e-18	-3.956433966216298e-19	1.0314551020154164e-7	6.30360223067588e-17	3.201741595385043e-8	-9.7372465857418e-24	8.162625329777654e-24	3.19354925250011e-10	5.63065195987241e-10	2.6029204846820914e-8
44300000	0.004999867389969305	-1.9270012293544817e-18	-3.956433966216298e-19	1.0314551020154164e-7	6.30360223067588e-17	3.201741595385043e-8	-9.737244295944975e-24	8.162625329777654e-24	3.19354925250011e-10	5.63065195987241e-10	2.6029204846820914e-8
44400000	0.004999867389969305	-1.9270012293544817e-18	-3.956433966216298e-19	1.0314551020154164e-7	6.30360223067588e-17	3.201741595385043e-8	-9.73724200614815e-24	8.162625329777654e-24	3.19354925250011e-10	5.63065195987241e-10	2.6029204846820914e-8
44500000	0.004999867389969305	-1.9270012293544817e-18	-3.956433966216298e-19	1.0314551020154164e-7	6.30360223067588e-17	3.201741595385043e-8	-9.737239716351323e-24	8.162625329777654e-24	3.19354925250011e-10	5.63065195987241e-10	2.6029204846820914e-8
44600000	0.004999867389969305	-1.9270012293544817e-18	-3.956433966216298e-19	1.0314551020154164e-7	6.30360223067588e-17	3.201741595385043e-8	-9.737237426554497e-24	8.162625329777654e-24	3.19354925250011e-10	5.63065195987241e-10	2.6029204846820914e-8
44700000	0.004999867389969305	-1.9270012293544817e-18	-3.956433966216298e-19	1.0314551020154164e-7	6.30360223067588e-17	3.201741595385043e-8	-9.737235136757672e-24	8.162625329777654e-24	3.19354925250011e-10	5.63065195987241e-10	2.6029204846820914e-8
44800000	0.004999867389969305	-1.9270012293544817e-18	-3.956433966216298e-19	1.0314551020154164e-7	6.30360223067588e-17	3.201741595385043e-8	-9.737232846960846e-24	8.162625329777654e-24	3.19354925250011e-10	5.63065195987241e-10	2.6029204846820914e-8
44900000	0.004999867389969305	-1.9270012293544817e-18	-3.956433966216298e-19	1.0314551020154164e-7	6.30360223067588e-17	3.201741595385043e-8	-9.737230557164021e-24	8.162625329777654e-24	3.19354925250011e-10	5.63065195987241e-10	2.6029204846820914e-8
45000000	0.004999867389969305	-1.9270012293544817e-18	-3.956433966216298e-19	1.0314551020154164e-7	6.30360223067588e-17	3.201741595385043e-8	-9.737228267367194e-24	8.162625329777654e-24	3.19354925250011e-10	5.63065195987241e-10	2.6029204846820914e-8
45100000	0.004999867389969305	-1.9270012293544817e-18	-3.956433966216298e-19	1.0314551020154164e-7	6.30360223067588e-17	3.201741595385043e-8	-9.737225977570369e-24	8.162625329777654e-24	3.19354925250011e-10	5.63065195987241e-10	2.6029204846820914e-8
45200000	0.004999867389969305	-1.9270012293544817e-18	-3.956433966216298e-19	1.0314551020154164e-7	6.30360223067588e-17	3.201741595385043e-8	-9.737223687773544e-24	8.162625329777654e-24	3.19354925250011e-10	5.63065195987241e-10	2.6029204846820914e-8
45300000	0.004999867389969305	-1.9270012293544817e-18	-3.956433966216298e-19	1.0314551020154164e-7	6.30360223067588e-17	3.201741595385043e-8	-9.737221397976718e-24	8.162625329777654e-24	3.19354925250011e-10	5.63065195987241e-10	2.6029204846820914e-8
45400000	0.004999867389969305	-1.9270012293544817e-18	-3.956433966216298e-19	1.0314551020154164e-7	6.30360223067588e-17	3.201741595385043e-8	-9.737219108179893e-24	8.162625329777654e-24	3.19354925250011e-10	5.63065195987241e-10	2.6029204846820914e-8
45500000	0.004999867389969305	-1.9270012293544817e-18	-3.956433966216298e-19	1.0314551020154164e-7	6.30360223067588e-17	3.201741595385043e-8	-9.737216818383066e-24	8.162625329777654e-24	3.19354925250011e-10	5.63065195987241e-10	2.6029204846820914e-8
45600000	0.004999867389969305	-1.9270012293544817e-18	-3.956433966216298e-19	1.0314551020154164e-7	6.30360223067588e-17	3.201741595385043e-8	-9.73721452858624e-24	8.162625329777654e-24	3.19354925250011e-10	5.63065195987241e-10	2.6029204846820914e-8
45700000	0.004999867389969305	-1.9270012293544817e-18	-3.956433966216298e-19	1.0314551020154164e-7	6.30360223067588e-17	3.201741595385043e-8	-9.737212238789415e-24	8.162625329777654e-24	3.19354925250011e-10	5.63065195987241e-10	2.6029204846820914e-8
45800000	0.004999867389969305	-1.9270012293544817e-18	-3.956433966216298e-19	1.0314551020154164e-7	6.30360223067588e-17	3.201741595385043e-8	-9.73720994899259e-24	8.162625329777654e-24	3.19354925250011e-10	5.63065195987241e-10	2.6029204846820914e-8
45900000	0.004999867389969305	-1.9270012293544817e-18	-3.956433966216298e-19	1.0314551020154164e-7	6.30360223067588e-17	3.201741595385043e-8	-9.737207659195765e-24	8.162625329777654e-24	3.19354925250011e-10	5.63065195987241e-10	2.6029204846820914e-8
46000000	0.004999867389969305	-1.9270012293544817e-18	-3.956433966216298e-19	1.0314551020154164e-7	6.30360223067588e-17	3.201741595385043e-8	-9.737205369398938e-24	8.162625329777654e-24	3.19354925250011e-10	5.63065195987241e-10	2.6029204846820914e-8
46100000	0.004999867389969305	-1.9270012293544817e-18	-3.956433966216298e-19	1.0314551020154164e-7	6.30360223067588e-17	3.201741595385043e-8	-9.737203079602112e-24	8.162625329777654e-24	3.19354925250011e-10	5.63065195987241e-10	2.6029204846820914e-8
46200000	0.004999867389969305	-1.9270012293544817e-18	-3.956433966216298e-19	1.0314551020154164e-7	6.30360223067588e-17	3.201741595385043e-8	-9.737200789805287e-24	8.162625329777654e-24	3.19354925250011e-10	5.63065195987241e-10	2.6029204846820914e-8
46300000	0.004999867389969305	-1.9270012293544817e-18	-3.956433966216298e-19	1.0314551020154164e-7	6.30360223067588e-17	3.201741595385043e-8	-9.737198500008462e-24	8.162625329777654e-24	3.19354925250011e-10	5.63065195987241e-10	2.6029204846820914e-8
46400000	0.004999867389969305	-1.9270012293544817e-18	-3.956433966216298e-19	1.0314551020154164e-7	6.30360223067588e-17	3.201741595385043e-8	-9.737196210211636e-24	8.162625329777654e-24	3.19354925250011e-10	5.63065195987241e-10	2.6029204846820914e-8
46500000	0.004999867389969305	-1.9270012293544817e-18	-3.956433966216298e-19	1.0314551020154164e-7	6.30360223067588e-17	3.201741595385043e-8	-9.737193920414811e-24	8.162625329777654e-24	3.19354925250011e-10	5.63065195987241e-10	2.6029204846820914e-8
46600000	0.004999867389969305	-1.9270012293544817e-18	-3.956433966216298e-19	1.0314551020154164e-7	6.30360223067588e-17	3.201741595385043e-8	-9.737191630617984e-24	8.162625329777654e-24	3.19354925250011e-10	5.63065195987241e-10	2.6029204846820914e-8
46700000	0.004999867389969305	-1.9270012293544817e-18	-3.956433966216298e-19	1.0314551020154164e-7	6.30360223067588e-17	3.201741595385043e-8	-9.737189340821159e-24	8.162625329777654e-24	3.19354925250011e-10	5.63065195987241e-10	2.6029204846820914e-8
46800000	0.004999867389969305	-1.9270012293544817e-18	-3.956433966216298e-19	1.0314551020154164e-7	6.30360223067588e-17	3.201741595385043e-8	-9.737187051024333e-24	8.162625329777654e-24	3.19354925250011e-10	5.63065195987241e-10	2.6029204846820914e-8
46900000	0.004999867389969305	-1.9270012293544817e-18	-3.956433966216298e-19	1.0314551020154164e-7	6.30360223067588e-17	3.201741595385043e-8	-9.737184761227508e-24	8.162625329777654e-24	3.19354925250011e-10	5.63065195987241e-10	2.6029204846820914e-8
47000000	0.004999867389969305	-1.9270012293544817e-18	-3.956433966216298e-19	1.0314551020154164e-7	6.30360223067588e-17	3.201741595385043e-8	-9.737182471430683e-24	8.162625329777654e-24	3.19354925250011e-10	5.63065195987241e-10	2.6029204846820914e-8
47100000	0.004999867389969305	-1.9270012293544817e-18	-3.956433966216298e-19	1.0314551020154164e-7	6.30360223067588e-17	3.201741595385043e-8	-9.737180181633856e-24	8.162625329777654e-24	3.19354925250011e-10	5.63065195987241e-10	2.6029204846820914e-8
47200000	0.004999867389969305	-1.9270012293544817e-18	-3.956433966216298e-19	1.0314551020154164e-7	6.30360223067588e-17	3.201741595385043e-8	-9.73717789183703e-24	8.162625329777654e-24	3.19354925250011e-10	5.63065195987241e-10	2.6029204846820914e-8
47300000	0.004999867389969305	-1.9270012293544817e-18	-3.956433966216298e-19	1.0314551020154164e-7	6.30360223067588e-17	3.201741595385043e-8	-9.737175602040205e-24	8.162625329777654e-24	3.19354925250011e-10	5.63065195987241e-10	2.6029204846820914e-8
47400000	0.004999867389969305	-1.9270012293544817e-18	-3.956433966216298e-19	1.0314551020154164e-7	6.30360223067588e-17	3.201741595385043e-8	-9.73717331224338e-24	8.162625329777654e-24	3.19354925250011e-10	5.63065195987241e-10	2.6029204846820914e-8
47500000	0.004999867389969305	-1.9270012293544817e-18	-3.956433966216298e-19	1.0314551020154164e-7	6.30360223067588e-17	3.201741595385043e-8	-9.737171022446555e-24	8.162625329777654e-24	3.19354925250011e-10	5.63065195987241e-10	2.6029204846820914e-8
47600000	0.004999867389969305	-1.9270012293544817e-18	-3.956433966216298e-19	1.0314551020154164e-7	6.30360223067588e-17	3.201741595385043e-8	-9.737168732649728e-24	8.162625329777654e-24	3.19354925250011e-10	5.63065195987241e-10	2.6029204846820914e-8
47700000	0.004999867389969305	-1.9270012293544817e-18	-3.956433966216298e-19	1.0314551020154164e-7	6.30360223067588e-17	3.201741595385043e-8	-9.737166442852902e-24	8.162625329777654e-24	3.19354925250011e-10	5.63065195987241e-10	2.6029204846820914e-8
47800000	0.004999867389969305	-1.9270012293544817e-18	-3.956433966216298e-19	1.0314551020154164e-7	6.30360223067588e-17	3.201741595385043e-8	-9.737164153056077e-24	8.162625329777654e-24	3.19354925250011e-10	5.63065195987241e-10	2.6029204846820914e-8
47900000	0.004999867389969305	-1.9270012293544817e-18	-3.956433966216298e-19	1.0314551020154164e-7	6.30360223067588e-17	3.201741595385043e-8	-9.737161863259252e-24	8.162625329777654e-24	3.19354925250011e-10	5.63065195987241e-10	2.6029204846820914e-8
48000000	0.004999867389969305	-1.9270012293544817e-18	-3.956433966216298e-19	1.0314551020154164e-7	6.30360223067588e-17	3.201741595385043e-8	-9.737159573462426e-24	8.162625329777654e-24	3.19354925250011e-10	5.63065195987241e-10	2.6029204846820914e-8
48100000	0.004999867389969305	-1.9270012293544817e-18	-3.956433966216298e-19	1.0314551020154164e-7	6.30360223067588e-17	3.201741595385043e-8	-9.7371572836656e-24	8.162625329777654e-24	3.19354925250011e-10	5.63065195987241e-10	2.6029204846820914e-8
48200000	0.004999867389969305	-1.9270012293544817e-18	-3.956433966216298e-19	1.0314551020154164e-7	6.30360223067588e-17	3.201741595385043e-8	-9.737154993868774e-24	8.162625329777654e-24	3.19354925250011e-10	5.63065195987241e-10	2.6029204846820914e-8
48300000	0.004999867389969305	-1.9270012293544817e-18	-3.956433966216298e-19	1.0314551020154164e-7	6.30360223067588e-17	3.201741595385043e-8	-9.737152704071949e-24	8.162625329777654e-24	3.19354925250011e-10	5.63065195987241e-10	2.6029204846820914e-8
48400000	0.004999867389969305	-1.9270012293544817e-18	-3.956433966216298e-19	1.0314551020154164e-7	6.30360223067588e-17	3.201741595385043e-8	-9.737150414275123e-24	8.162625329777654e-24	3.19354925250011e-10	5.63065195987241e-10	2.6029204846820914e-8
48500000	0.004999867389969305	-1.9270012293544817e-18	-3.956433966216298e-19	1.0314551020154164e-7	6.30360223067588e-17	3.201741595385043e-8	-9.737148124478298e-24	8.162625329777654e-24	3.19354925250011e-10	5.63065195987241e-10	2.6029204846820914e-8
48600000	0.004999867389969305	-1.9270012293544817e-18	-3.956433966216298e-19	1.0314551020154164e-7	6.30360223067588e-17	3.201741595385043e-8	-9.737145834681471e-24	8.162625329777654e-24	3.19354925250011e-10	5.63065195987241e-10	2.6029204846820914e-8
48700000	0.004999867389969305	-1.9270012293544817e-18	-3.956433966216298e-19	1.0314551020154164e-7	6.30360223067588e-17	3.201741595385043e-8	-9.737143544884646e-24	8.162625329777654e-24	3.19354925250011e-10	5.63065195987241e-10	2.6029204846820914e-8
48800000	0.004999867389969305	-1.9270012293544817e-18	-3.956433966216298e-19	1.0314551020154164e-7	6.30360223067588e-17	3.201741595385043e-8	-9.73714125508782e-24	8.162625329777654e-24	3.19354925250011e-10	5.63065195987241e-10	2.6029204846820914e-8
48900000	0.004999867389969305	-1.9270012293544817e-18	-3.956433966216298e-19	1.0314551020154164e-7	6.30360223067588e-17	3.201741595385043e-8	-9.737138965290995e-24	8.162625329777654e-24	3.19354925250011e-10	5.63065195987241e-10	2.6029204846820914e-8
49000000	0.004999867389969305	-1.9270012293544817e-18	-3.956433966216298e-19	1.0314551020154164e-7	6.30360223067588e-17	3.201741595385043e-8	-9.73713667549417e-24	8.162625329777654e-24	3.19354925250011e-10	5.63065195987241e-10	2.6029204846820914e-8
49100000	0.004999867389969305	-1.9270012293544817e-18	-3.956433966216298e-19	1.0314551020154164e-7	6.30360223067588e-17	3.201741595385043e-8	-9.737134385697344e-24	8.162625329777654e-24	3.19354925250011e-10	5.63065195987241e-10	2.6029204846820914e-8
49200000	0.004999867389969305	-1.9270012293544813e-18	-3.956433966216298e-19	1.0314551020154164e-7	6.30360223067588e-17	3.201741595385043e-8	-9.737132095900518e-24	8.162625329777654e-24	3.19354925250011e-10	5.63065195987241e-10	2.6029204846820914e-8
49300000	0.004999867389969305	-1.9270012293544813e-18	-3.956433966216298e-19	1.0314551020154164e-7	6.30360223067588e-17	3.201741595385043e-8	-9.737129806103692e-24	8.162625329777654e-24	3.19354925250011e-10	5.63065195987241e-10	2.6029204846820914e-8
49400000	0.004999867389969305	-1.9270012293544813e-18	-3.956433966216298e-19	1.0314551020154164e-7	6.30360223067588e-17	3.201741595385043e-8	-9.737127516306867e-24	8.162625329777654e-24	3.19354925250011e-10	5.63065195987241e-10	2.6029204846820914e-8
49500000	0.004999867389969305	-1.9270012293544813e-18	-3.956433966216298e-19	1.0314551020154164e-7	6.30360223067588e-17	3.201741595385043e-8	-9.737125226510042e-24	8.162625329777654e-24	3.19354925250011e-10	5.63065195987241e-10	2.6029204846820914e-8
49600000	0.004999867389969305	-1.9270012293544813e-18	-3.956433966216298e-19	1.0314551020154164e-7	6.30360223067588e-17	3.201741595385043e-8	-9.737122936713216e-24	8.162625329777654e-24	3.19354925250011e-10	5.63065195987241e-10	2.6029204846820914e-8
49700000	0.004999867389969305	-1.9270012293544813e-18	-3.956433966216298e-19	1.0314551020154164e-7	6.30360223067588e-17	3.201741595385043e-8	-9.73712064691639e-24	8.162625329777654e-24	3.19354925250011e-10	5.63065195987241e-10	2.6029204846820914e-8
49800000	0.004999867389969305	-1.9270012293544813e-18	-3.956433966216298e-19	1.0314551020154164e-7	6.30360223067588e-17	3.201741595385043e-8	-9.737118357119564e-24	8.162625329777654e-24	3.19354925250011e-10	5.63065195987241e-10	2.6029204846820914e-8
49900000	0.004999867389969305	-1.9270012293544813e-18	-3.956433966216298e-19	1.0314551020154164e-7	6.30360223067588e-17	3.201741595385043e-8	-9.737116067322739e-24	8.162625329777654e-24	3.19354925250011e-10	5.63065195987241e-10	2.6029204846820914e-8
50000000	0.004999867389969305	-1.9270012293544813e-18	-3.956433966216298e-19	1.0314551020154164e-7	6.30360223067588e-17	3.201741595385043e-8	-9.737113777525913e-24	8.162625329777654e-24	3.19354925250011e-10	5.63065195987241e-10	2.6029204846820914e-8
50100000	0.004999867389969305	-1.9270012293544813e-18	-3.956433966216298e-19	1.0314551020154164e-7	6.30360223067588e-17	3.201741595385043e-8	-9.737111487729088e-24	8.162625329777654e-24	3.19354925250011e-10	5.63065195987241e-10	2.6029204846820914e-8
50200000	0.004999867389969305	-1.9270012293544813e-18	-3.956433966216298e-19	1.0314551020154164e-7	6.30360223067588e-17	3.201741595385043e-8	-9.737109197932261e-24	8.162625329777654e-24	3.19354925250011e-10	5.63065195987241e-10	2.6029204846820914e-8
50300000	0.004999867389969305	-1.9270012293544813e-18	-3.956433966216298e-19	1.0314551020154164e-7	6.30360223067588e-17	3.201741595385043e-8	-9.737106908135436e-24	8.162625329777654e-24	3.19354925250011e-10	5.63065195987241e-10	2.6029204846820914e-8
50400000	0.004999867389969305	-1.9270012293544813e-18	-3.956433966216298e-19	1.0314551020154164e-7	6.30360223067588e-17	3.201741595385043e-8	-9.73710461833861e-24	8.162625329777654e-24	3.19354925250011e-10	5.63065195987241e-10	2.6029204846820914e-8
50500000	0.004999867389969305	-1.9270012293544813e-18	-3.956433966216298e-19	1.0314551020154164e-7	6.30360223067588e-17	3.201741595385043e-8	-9.737102328541785e-24	8.162625329777654e-24	3.19354925250011e-10	5.63065195987241e-10	2.6029204846820914e-8
50600000	0.004999867389969305	-1.9270012293544813e-18	-3.956433966216298e-19	1.0314551020154164e-7	6.30360223067588e-17	3.201741595385043e-8	-9.73710003874496e-24	8.162625329777654e-24	3.19354925250011e-10	5.63065195987241e-10	2.6029204846820914e-8
50700000	0.004999867389969305	-1.9270012293544813e-18	-3.956433966216298e-19	1.0314551020154164e-7	6.30360223067588e-17	3.201741595385043e-8	-9.737097748948134e-24	8.162625329777654e-24	3.19354925250011e-10	5.63065195987241e-10	2.6029204846820914e-8
50800000	0.004999867389969305	-1.9270012293544813e-18	-3.956433966216298e-19	1.0314551020154164e-7	6.30360223067588e-17	3.201741595385043e-8	-9.737095459151308e-24	8.162625329777654e-24	3.19354925250011e-10	5.63065195987241e-10	2.6029204846820914e-8
50900000	0.004999867389969305	-1.9270012293544813e-18	-3.956433966216298e-19	1.0314551020154164e-7	6.30360223067588e-17	3.201741595385043e-8	-9.737093169354482e-24	8.162625329777654e-24	3.19354925250011e-10	5.63065195987241e-10	2.6029204846820914e-8
51000000	0.004999867389969305	-1.9270012293544813e-18	-3.956433966216298e-19	1.0314551020154164e-7	6.30360223067588e-17	3.201741595385043e-8	-9.737090879557657e-24	8.162625329777654e-24	3.19354925250011e-10	5.63065195987241e-10	2.6029204846820914e-8
51100000	0.004999867389969305	-1.9270012293544813e-18	-3.956433966216298e-19	1.0314551020154164e-7	6.30360223067588e-17	3.201741595385043e-8	-9.737088589760831e-24	8.162625329777654e-24	3.19354925250011e-10	5.63065195987241e-10	2.6029204846820914e-8
51200000	0.004999867389969305	-1.9270012293544813e-18	-3.956433966216298e-19	1.0314551020154164e-7	6.30360223067588e-17	3.201741595385043e-8	-9.737086299964006e-24	8.162625329777654e-24	3.19354925250011e-10	5.63065195987241e-10	2.6029204846820914e-8
51300000	0.004999867389969305	-1.9270012293544813e-18	-3.956433966216298e-19	1.0314551020154164e-7	6.30360223067588e-17	3.201741595385043e-8	-9.737084010167179e-24	8.162625329777654e-24	3.19354925250011e-10	5.63065195987241e-10	2.6029204846820914e-8
51400000	0.004999867389969305	-1.9270012293544813e-18	-3.956433966216298e-19	1.0314551020154164e-7	6.30360223067588e-17	3.201741595385043e-8	-9.737081720370354e-24	8.162625329777654e-24	3.19354925250011e-10	5.63065195987241e-10	2.6029204846820914e-8
51500000	0.004999867389969305	-1.9270012293544813e-18	-3.956433966216298e-19	1.0314551020154164e-7	6.30360223067588e-17	3.201741595385043e-8	-9.737079430573529e-24	8.162625329777654e-24	3.19354925250011e-10	5.63065195987241e-10	2.6029204846820914e-8
51600000	0.004999867389969305	-1.9270012293544813e-18	-3.956433966216298e-19	1.0314551020154164e-7	6.30360223067588e-17	3.201741595385043e-8	-9.737077140776703e-24	8.162625329777654e-24	3.19354925250011e-10	5.63065195987241e-10	2.6029204846820914e-8
51700000	0.004999867389969305	-1.9270012293544813e-18	-3.956433966216298e-19	1.0314551020154164e-7	6.30360223067588e-17	3.201741595385043e-8	-9.737074850979878e-24	8.162625329777654e-24	3.19354925250011e-10	5.63065195987241e-10	2.6029204846820914e-8
51800000	0.004999867389969305	-1.9270012293544813e-18	-3.956433966216298e-19	1.0314551020154164e-7	6.30360223067588e-17	3.201741595385043e-8	-9.737072561183051e-24	8.162625329777654e-24	3.19354925250011e-10	5.63065195987241e-10	2.6029204846820914e-8
51900000	0.004999867389969305	-1.9270012293544813e-18	-3.956433966216298e-19	1.0314551020154164e-7	6.30360223067588e-17	3.201741595385043e-8	-9.737070271386226e-24	8.162625329777654e-24	3.19354925250011e-10	5.63065195987241e-10	2.6029204846820914e-8
52000000	0.004999867389969305	-1.9270012293544813e-18	-3.956433966216298e-19	1.0314551020154164e-7	6.303602230675878e-17	3.201741595385043e-8	-9.7370679815894e-24	8.162625329777654e-24	3.19354925250011e-10	5.63065195987241e-10	2.6029204846820914e-8
52100000	0.004999867389969305	-1.9270012293544813e-18	-3.956433966216298e-19	1.0314551020154164e-7	6.303602230675878e-17	3.201741595385043e-8	-9.737065691792575e-24	8.162625329777654e-24	3.19354925250011e-10	5.63065195987241e-10	2.6029204846820914e-8
52200000	0.004999867389969305	-1.9270012293544813e-18	-3.956433966216298e-19	1.0314551020154164e-7	6.303602230675878e-17	3.201741595385043e-8	-9.73706340199575e-24	8.162625329777654e-24	3.19354925250011e-10	5.63065195987241e-10	2.6029204846820914e-8
52300000	0.004999867389969305	-1.9270012293544813e-18	-3.956433966216298e-19	1.0314551020154164e-7	6.303602230675878e-17	3.201741595385043e-8	-9.737061112198924e-24	8.162625329777654e-24	3.19354925250011e-10	5.63065195987241e-10	2.6029204846820914e-8
52400000	0.004999867389969305	-1.9270012293544813e-18	-3.956433966216298e-19	1.0314551020154164e-7	6.303602230675878e-17	3.201741595385043e-8	-9.737058822402097e-24	8.162625329777654e-24	3.19354925250011e-10	5.63065195987241e-10	2.6029204846820914e-8
52500000	0.004999867389969305	-1.9270012293544813e-18	-3.956433966216298e-19	1.0314551020154164e-7	6.303602230675878e-17	3.201741595385043e-8	-9.737056532605272e-24	8.162625329777654e-24	3.19354925250011e-10	5.63065195987241e-10	2.6029204846820914e-8
52600000	0.004999867389969305	-1.9270012293544813e-18	-3.956433966216298e-19	1.0314551020154164e-7	6.303602230675878e-17	3.201741595385043e-8	-9.737054242808447e-24	8.162625329777654e-24	3.19354925250011e-10	5.63065195987241e-10	2.6029204846820914e-8
52700000	0.004999867389969305	-1.9270012293544813e-18	-3.956433966216298e-19	1.0314551020154164e-7	6.303602230675878e-17	3.201741595385043e-8	-9.737051953011621e-24	8.162625329777654e-24	3.19354925250011e-10	5.63065195987241e-10	2.6029204846820914e-8
52800000	0.004999867389969305	-1.9270012293544813e-18	-3.956433966216298e-19	1.0314551020154164e-7	6.303602230675878e-17	3.201741595385043e-8	-9.737049663214796e-24	8.162625329777654e-24	3.19354925250011e-10	5.63065195987241e-10	2.6029204846820914e-8
52900000	0.004999867389969305	-1.9270012293544813e-18	-3.956433966216298e-19	1.0314551020154164e-7	6.303602230675878e-17	3.201741595385043e-8	-9.737047373417969e-24	8.162625329777654e-24	3.19354925250011e-10	5.63065195987241e-10	2.6029204846820914e-8
53000000	0.004999867389969305	-1.9270012293544813e-18	-3.956433966216298e-19	1.0314551020154164e-7	6.303602230675878e-17	3.201741595385043e-8	-9.737045083621144e-24	8.162625329777654e-24	3.19354925250011e-10	5.63065195987241e-10	2.6029204846820914e-8
53100000	0.004999867389969305	-1.9270012293544813e-18	-3.956433966216298e-19	1.0314551020154164e-7	6.303602230675878e-17	3.201741595385043e-8	-9.737042793824318e-24	8.162625329777654e-24	3.19354925250011e-10	5.63065195987241e-10	2.6029204846820914e-8
53200000	0.004999867389969305	-1.9270012293544813e-18	-3.956433966216298e-19	1.0314551020154164e-7	6.303602230675878e-17	3.201741595385043e-8	-9.737040504027493e-24	8.162625329777654e-24	3.19354925250011e-10	5.63065195987241e-10	2.6029204846820918e-8
53300000	0.004999867389969305	-1.9270012293544813e-18	-3.956433966216298e-19	1.0314551020154164e-7	6.303602230675878e-17	3.201741595385043e-8	-9.737038214230668e-24	8.162625329777654e-24	3.19354925250011e-10	5.63065195987241e-10	2.6029204846820918e-8
53400000	0.004999867389969305	-1.9270012293544813e-18	-3.956433966216298e-19	1.0314551020154164e-7	6.303602230675878e-17	3.201741595385043e-8	-9.737035924433841e-24	8.162625329777654e-24	3.19354925250011e-10	5.63065195987241e-10	2.6029204846820918e-8
53500000	0.004999867389969305	-1.9270012293544813e-18	-3.956433966216298e-19	1.0314551020154164e-7	6.303602230675878e-17	3.201741595385043e-8	-9.737033634637016e-24	8.162625329777654e-24	3.19354925250011e-10	5.63065195987241e-10	2.6029204846820918e-8
53600000	0.004999867389969305	-1.9270012293544813e-18	-3.956433966216298e-19	1.0314551020154164e-7	6.303602230675878e-17	3.201741595385043e-8	-9.73703134484019e-24	8.162625329777654e-24	3.19354925250011e-10	5.63065195987241e-10	2.6029204846820918e-8
53700000	0.004999867389969305	-1.9270012293544813e-18	-3.956433966216298e-19	1.0314551020154164e-7	6.303602230675878e-17	3.201741595385043e-8	-9.737029055043365e-24	8.162625329777654e-24	3.19354925250011e-10	5.63065195987241e-10	2.6029204846820918e-8
53800000	0.004999867389969305	-1.9270012293544813e-18	-3.956433966216298e-19	1.0314551020154164e-7	6.303602230675878e-17	3.201741595385043e-8	-9.73702676524654e-24	8.162625329777654e-24	3.19354925250011e-10	5.63065195987241e-10	2.6029204846820918e-8
53900000	0.004999867389969305	-1.9270012293544813e-18	-3.956433966216298e-19	1.0314551020154164e-7	6.303602230675878e-17	3.201741595385043e-8	-9.737024475449713e-24	8.162625329777654e-24	3.19354925250011e-10	5.63065195987241e-10	2.6029204846820918e-8
54000000	0.004999867389969305	-1.927001229354481e-18	-3.956433966216298e-19	1.0314551020154164e-7	6.303602230675878e-17	3.201741595385043e-8	-9.737022185652887e-24	8.162625329777654e-24	3.19354925250011e-10	5.63065195987241e-10	2.6029204846820918e-8
54100000	0.004999867389969305	-1.927001229354481e-18	-3.956433966216298e-19	1.0314551020154164e-7	6.303602230675878e-17	3.201741595385043e-8	-9.737019895856062e-24	8.162625329777654e-24	3.19354925250011e-10	5.63065195987241e-10	2.6029204846820918e-8
54200000	0.004999867389969305	-1.927001229354481e-18	-3.956433966216298e-19	1.0314551020154164e-7	6.303602230675878e-17	3.201741595385043e-8	-9.737017606059237e-24	8.162625329777654e-24	3.19354925250011e-10	5.63065195987241e-10	2.6029204846820918e-8
54300000	0.004999867389969305	-1.927001229354481e-18	-3.956433966216298e-19	1.0314551020154164e-7	6.303602230675878e-17	3.201741595385043e-8	-9.737015316262411e-24	8.162625329777654e-24	3.19354925250011e-10	5.63065195987241e-10	2.6029204846820918e-8
54400000	0.004999867389969305	-1.927001229354481e-18	-3.956433966216298e-19	1.0314551020154164e-7	6.303602230675878e-17	3.201741595385043e-8	-9.737013026465586e-24	8.162625329777654e-24	3.19354925250011e-10	5.63065195987241e-10	2.6029204846820918e-8
54500000	0.004999867389969305	-1.927001229354481e-18	-3.956433966216298e-19	1.0314551020154164e-7	6.303602230675878e-17	3.201741595385043e-8	-9.737010736668759e-24	8.162625329777654e-24	3.19354925250011e-10	5.63065195987241e-10	2.6029204846820918e-8
54600000	0.004999867389969305	-1.927001229354481e-18	-3.956433966216298e-19	1.0314551020154164e-7	6.303602230675878e-17	3.201741595385043e-8	-9.737008446871934e-24	8.162625329777654e-24	3.19354925250011e-10	5.63065195987241e-10	2.6029204846820918e-8
54700000	0.004999867389969305	-1.927001229354481e-18	-3.956433966216298e-19	1.0314551020154164e-7	6.303602230675878e-17	3.201741595385043e-8	-9.737006157075108e-24	8.162625329777654e-24	3.19354925250011e-10	5.63065195987241e-10	2.6029204846820918e-8
54800000	0.004999867389969305	-1.927001229354481e-18	-3.956433966216298e-19	1.0314551020154164e-7	6.303602230675878e-17	3.201741595385043e-8	-9.737003867278283e-24	8.162625329777654e-24	3.19354925250011e-10	5.63065195987241e-10	2.6029204846820918e-8
54900000	0.004999867389969305	-1.927001229354481e-18	-3.956433966216298e-19	1.0314551020154164e-7	6.303602230675878e-17	3.201741595385043e-8	-9.737001577481458e-24	8.162625329777654e-24	3.19354925250011e-10	5.63065195987241e-10	2.6029204846820918e-8
55000000	0.004999867389969305	-1.927001229354481e-18	-3.956433966216298e-19	1.0314551020154164e-7	6.303602230675878e-17	3.201741595385043e-8	-9.736999287684631e-24	8.162625329777654e-24	3.19354925250011e-10	5.63065195987241e-10	2.6029204846820918e-8
55100000	0.004999867389969305	-1.927001229354481e-18	-3.956433966216298e-19	1.0314551020154164e-7	6.303602230675878e-17	3.201741595385043e-8	-9.736996997887805e-24	8.162625329777654e-24	3.19354925250011e-10	5.63065195987241e-10	2.6029204846820918e-8
55200000	0.004999867389969305	-1.927001229354481e-18	-3.956433966216298e-19	1.0314551020154164e-7	6.303602230675878e-17	3.201741595385043e-8	-9.73699470809098e-24	8.162625329777654e-24	3.19354925250011e-10	5.63065195987241e-10	2.6029204846820918e-8
55300000	0.004999867389969305	-1.927001229354481e-18	-3.956433966216298e-19	1.0314551020154164e-7	6.303602230675878e-17	3.201741595385043e-8	-9.736992418294155e-24	8.162625329777654e-24	3.19354925250011e-10	5.63065195987241e-10	2.6029204846820918e-8
55400000	0.004999867389969305	-1.927001229354481e-18	-3.956433966216298e-19	1.0314551020154164e-7	6.303602230675878e-17	3.201741595385043e-8	-9.73699012849733e-24	8.162625329777654e-24	3.19354925250011e-10	5.63065195987241e-10	2.6029204846820918e-8
55500000	0.004999867389969305	-1.927001229354481e-18	-3.956433966216298e-19	1.0314551020154164e-7	6.303602230675878e-17	3.201741595385043e-8	-9.736987838700503e-24	8.162625329777654e-24	3.19354925250011e-10	5.63065195987241e-10	2.6029204846820918e-8
55600000	0.004999867389969305	-1.927001229354481e-18	-3.956433966216298e-19	1.0314551020154164e-7	6.303602230675878e-17	3.201741595385043e-8	-9.736985548903677e-24	8.162625329777654e-24	3.19354925250011e-10	5.63065195987241e-10	2.6029204846820918e-8
55700000	0.004999867389969305	-1.927001229354481e-18	-3.956433966216298e-19	1.0314551020154164e-7	6.303602230675878e-17	3.201741595385043e-8	-9.736983259106852e-24	8.162625329777654e-24	3.19354925250011e-10	5.63065195987241e-10	2.6029204846820918e-8
55800000	0.004999867389969305	-1.927001229354481e-18	-3.956433966216298e-19	1.0314551020154164e-7	6.303602230675878e-17	3.201741595385043e-8	-9.736980969310027e-24	8.162625329777654e-24	3.19354925250011e-10	5.63065195987241e-10	2.6029204846820918e-8
55900000	0.004999867389969305	-1.927001229354481e-18	-3.956433966216298e-19	1.0314551020154164e-7	6.303602230675878e-17	3.201741595385043e-8	-9.736978679513201e-24	8.162625329777654e-24	3.19354925250011e-10	5.63065195987241e-10	2.6029204846820918e-8
56000000	0.004999867389969305	-1.927001229354481e-18	-3.956433966216298e-19	1.0314551020154164e-7	6.303602230675878e-17	3.201741595385043e-8	-9.736976389716374e-24	8.162625329777654e-24	3.19354925250011e-10	5.63065195987241e-10	2.6029204846820918e-8
56100000	0.004999867389969305	-1.927001229354481e-18	-3.956433966216298e-19	1.0314551020154164e-7	6.303602230675878e-17	3.201741595385043e-8	-9.736974099919549e-24	8.162625329777654e-24	3.19354925250011e-10	5.63065195987241e-10	2.6029204846820918e-8
56200000	0.004999867389969305	-1.927001229354481e-18	-3.956433966216298e-19	1.0314551020154164e-7	6.303602230675878e-17	3.201741595385043e-8	-9.736971810122724e-24	8.162625329777654e-24	3.19354925250011e-10	5.63065195987241e-10	2.6029204846820918e-8
56300000	0.004999867389969305	-1.927001229354481e-18	-3.956433966216298e-19	1.0314551020154164e-7	6.303602230675878e-17	3.201741595385043e-8	-9.736969520325898e-24	8.162625329777654e-24	3.19354925250011e-10	5.63065195987241e-10	2.6029204846820918e-8
56400000	0.004999867389969305	-1.927001229354481e-18	-3.956433966216298e-19	1.0314551020154164e-7	6.303602230675878e-17	3.201741595385043e-8	-9.736967230529073e-24	8.162625329777654e-24	3.19354925250011e-10	5.63065195987241e-10	2.6029204846820918e-8
56500000	0.004999867389969305	-1.927001229354481e-18	-3.956433966216298e-19	1.0314551020154164e-7	6.303602230675878e-17	3.201741595385043e-8	-9.736964940732248e-24	8.162625329777654e-24	3.19354925250011e-10	5.63065195987241e-10	2.6029204846820918e-8
56600000	0.004999867389969305	-1.927001229354481e-18	-3.956433966216298e-19	1.0314551020154164e-7	6.303602230675878e-17	3.201741595385043e-8	-9.73696265093542e-24	8.162625329777654e-24	3.19354925250011e-10	5.63065195987241e-10	2.6029204846820918e-8
56700000	0.004999867389969305	-1.927001229354481e-18	-3.956433966216298e-19	1.0314551020154164e-7	6.303602230675878e-17	3.201741595385043e-8	-9.736960361138595e-24	8.162625329777654e-24	3.19354925250011e-10	5.63065195987241e-10	2.6029204846820918e-8
56800000	0.004999867389969305	-1.927001229354481e-18	-3.956433966216298e-19	1.0314551020154164e-7	6.303602230675878e-17	3.201741595385043e-8	-9.73695807134177e-24	8.162625329777654e-24	3.19354925250011e-10	5.63065195987241e-10	2.6029204846820918e-8
56900000	0.004999867389969305	-1.927001229354481e-18	-3.956433966216298e-19	1.0314551020154164e-7	6.303602230675878e-17	3.201741595385043e-8	-9.736955781544945e-24	8.162625329777654e-24	3.19354925250011e-10	5.63065195987241e-10	2.6029204846820918e-8
57000000	0.004999867389969305	-1.927001229354481e-18	-3.956433966216298e-19	1.0314551020154164e-7	6.303602230675878e-17	3.201741595385043e-8	-9.73695349174812e-24	8.162625329777654e-24	3.19354925250011e-10	5.63065195987241e-10	2.6029204846820918e-8
57100000	0.004999867389969305	-1.927001229354481e-18	-3.956433966216298e-19	1.0314551020154164e-7	6.303602230675878e-17	3.201741595385043e-8	-9.736951201951292e-24	8.162625329777654e-24	3.19354925250011e-10	5.63065195987241e-10	2.6029204846820918e-8
57200000	0.004999867389969305	-1.927001229354481e-18	-3.956433966216298e-19	1.0314551020154164e-7	6.303602230675878e-17	3.201741595385043e-8	-9.736948912154467e-24	8.162625329777654e-24	3.19354925250011e-10	5.63065195987241e-10	2.6029204846820918e-8
57300000	0.004999867389969305	-1.927001229354481e-18	-3.956433966216298e-19	1.0314551020154164e-7	6.303602230675878e-17	3.201741595385043e-8	-9.736946622357642e-24	8.162625329777654e-24	3.19354925250011e-10	5.63065195987241e-10	2.6029204846820918e-8
57400000	0.004999867389969305	-1.927001229354481e-18	-3.956433966216298e-19	1.0314551020154164e-7	6.303602230675878e-17	3.201741595385043e-8	-9.736944332560816e-24	8.162625329777654e-24	3.19354925250011e-10	5.63065195987241e-10	2.6029204846820918e-8
57500000	0.004999867389969305	-1.927001229354481e-18	-3.956433966216298e-19	1.0314551020154164e-7	6.303602230675878e-17	3.201741595385043e-8	-9.736942042763991e-24	8.162625329777654e-24	3.19354925250011e-10	5.63065195987241e-10	2.6029204846820918e-8
57600000	0.004999867389969305	-1.927001229354481e-18	-3.956433966216298e-19	1.0314551020154164e-7	6.303602230675878e-17	3.201741595385043e-8	-9.736939752967164e-24	8.162625329777654e-24	3.19354925250011e-10	5.63065195987241e-10	2.6029204846820918e-8
57700000	0.004999867389969305	-1.927001229354481e-18	-3.956433966216298e-19	1.0314551020154164e-7	6.303602230675878e-17	3.201741595385043e-8	-9.736937463170339e-24	8.162625329777654e-24	3.19354925250011e-10	5.63065195987241e-10	2.6029204846820918e-8
57800000	0.004999867389969305	-1.927001229354481e-18	-3.956433966216298e-19	1.0314551020154164e-7	6.303602230675878e-17	3.201741595385043e-8	-9.736935173373514e-24	8.162625329777654e-24	3.19354925250011e-10	5.63065195987241e-10	2.6029204846820918e-8
57900000	0.004999867389969305	-1.927001229354481e-18	-3.956433966216298e-19	1.0314551020154164e-7	6.303602230675878e-17	3.201741595385043e-8	-9.736932883576688e-24	8.162625329777654e-24	3.19354925250011e-10	5.63065195987241e-10	2.6029204846820918e-8
58000000	0.004999867389969305	-1.927001229354481e-18	-3.956433966216298e-19	1.0314551020154164e-7	6.303602230675878e-17	3.201741595385043e-8	-9.736930593779863e-24	8.162625329777654e-24	3.19354925250011e-10	5.63065195987241e-10	2.6029204846820918e-8
58100000	0.004999867389969305	-1.927001229354481e-18	-3.956433966216298e-19	1.0314551020154164e-7	6.303602230675878e-17	3.201741595385043e-8	-9.736928303983036e-24	8.162625329777654e-24	3.19354925250011e-10	5.63065195987241e-10	2.6029204846820918e-8
58200000	0.004999867389969305	-1.927001229354481e-18	-3.956433966216298e-19	1.0314551020154164e-7	6.303602230675878e-17	3.201741595385043e-8	-9.73692601418621e-24	8.162625329777654e-24	3.19354925250011e-10	5.63065195987241e-10	2.6029204846820918e-8
58300000	0.004999867389969305	-1.927001229354481e-18	-3.956433966216298e-19	1.0314551020154164e-7	6.303602230675878e-17	3.201741595385043e-8	-9.736923724389385e-24	8.162625329777654e-24	3.19354925250011e-10	5.63065195987241e-10	2.6029204846820918e-8
58400000	0.004999867389969305	-1.927001229354481e-18	-3.956433966216298e-19	1.0314551020154164e-7	6.303602230675878e-17	3.201741595385043e-8	-9.73692143459256e-24	8.162625329777654e-24	3.19354925250011e-10	5.63065195987241e-10	2.6029204846820918e-8
58500000	0.004999867389969305	-1.927001229354481e-18	-3.956433966216298e-19	1.0314551020154164e-7	6.303602230675878e-17	3.201741595385043e-8	-9.736919144795735e-24	8.162625329777654e-24	3.19354925250011e-10	5.63065195987241e-10	2.6029204846820918e-8
58600000	0.004999867389969305	-1.927001229354481e-18	-3.956433966216298e-19	1.0314551020154164e-7	6.303602230675878e-17	3.201741595385043e-8	-9.736916854998908e-24	8.162625329777654e-24	3.19354925250011e-10	5.63065195987241e-10	2.6029204846820918e-8
58700000	0.004999867389969305	-1.927001229354481e-18	-3.956433966216298e-19	1.0314551020154164e-7	6.303602230675878e-17	3.201741595385043e-8	-9.736914565202082e-24	8.162625329777654e-24	3.19354925250011e-10	5.63065195987241e-10	2.6029204846820918e-8
58800000	0.004999867389969305	-1.927001229354481e-18	-3.956433966216298e-19	1.0314551020154164e-7	6.303602230675878e-17	3.201741595385043e-8	-9.736912275405257e-24	8.162625329777654e-24	3.19354925250011e-10	5.63065195987241e-10	2.6029204846820918e-8
58900000	0.004999867389969305	-1.927001229354481e-18	-3.956433966216298e-19	1.0314551020154164e-7	6.303602230675878e-17	3.201741595385043e-8	-9.736909985608432e-24	8.162625329777654e-24	3.19354925250011e-10	5.63065195987241e-10	2.6029204846820918e-8
59000000	0.004999867389969305	-1.927001229354481e-18	-3.956433966216298e-19	1.0314551020154164e-7	6.303602230675878e-17	3.201741595385043e-8	-9.736907695811606e-24	8.162625329777654e-24	3.19354925250011e-10	5.63065195987241e-10	2.6029204846820918e-8
59100000	0.004999867389969305	-1.927001229354481e-18	-3.956433966216298e-19	1.0314551020154164e-7	6.303602230675878e-17	3.201741595385043e-8	-9.736905406014781e-24	8.162625329777654e-24	3.19354925250011e-10	5.63065195987241e-10	2.6029204846820918e-8
59200000	0.004999867389969305	-1.9270012293544805e-18	-3.956433966216298e-19	1.0314551020154164e-7	6.303602230675878e-17	3.201741595385043e-8	-9.736903116217954e-24	8.162625329777654e-24	3.19354925250011e-10	5.63065195987241e-10	2.6029204846820918e-8
59300000	0.004999867389969305	-1.9270012293544805e-18	-3.956433966216298e-19	1.0314551020154164e-7	6.303602230675878e-17	3.201741595385043e-8	-9.736900826421129e-24	8.162625329777654e-24	3.19354925250011e-10	5.63065195987241e-10	2.6029204846820918e-8
59400000	0.004999867389969305	-1.9270012293544805e-18	-3.956433966216298e-19	1.0314551020154164e-7	6.303602230675878e-17	3.201741595385043e-8	-9.736898536624303e-24	8.162625329777654e-24	3.19354925250011e-10	5.63065195987241e-10	2.6029204846820918e-8
59500000	0.004999867389969305	-1.9270012293544805e-18	-3.956433966216298e-19	1.0314551020154164e-7	6.303602230675878e-17	3.201741595385043e-8	-9.736896246827478e-24	8.162625329777654e-24	3.19354925250011e-10	5.63065195987241e-10	2.6029204846820918e-8
59600000	0.004999867389969305	-1.9270012293544805e-18	-3.956433966216298e-19	1.0314551020154164e-7	6.303602230675878e-17	3.201741595385043e-8	-9.736893957030653e-24	8.162625329777654e-24	3.19354925250011e-10	5.63065195987241e-10	2.6029204846820918e-8
59700000	0.004999867389969305	-1.9270012293544805e-18	-3.956433966216298e-19	1.0314551020154164e-7	6.303602230675878e-17	3.201741595385043e-8	-9.736891667233826e-24	8.162625329777654e-24	3.19354925250011e-10	5.63065195987241e-10	2.6029204846820918e-8
59800000	0.004999867389969305	-1.9270012293544805e-18	-3.956433966216298e-19	1.0314551020154164e-7	6.303602230675878e-17	3.201741595385043e-8	-9.736889377437e-24	8.162625329777654e-24	3.19354925250011e-10	5.63065195987241e-10	2.6029204846820918e-8
59900000	0.004999867389969305	-1.9270012293544805e-18	-3.956433966216298e-19	1.0314551020154164e-7	6.303602230675878e-17	3.201741595385043e-8	-9.736887087640175e-24	8.162625329777654e-24	3.19354925250011e-10	5.63065195987241e-10	2.6029204846820918e-8
60000000	0.004999867389969305	-1.9270012293544805e-18	-3.956433966216298e-19	1.0314551020154164e-7	6.303602230675878e-17	3.201741595385043e-8	-9.73688479784335e-24	8.162625329777654e-24	3.19354925250011e-10	5.63065195987241e-10	2.6029204846820918e-8
60100000	0.004999867389969305	-1.9270012293544805e-18	-3.956433966216298e-19	1.0314551020154164e-7	6.303602230675878e-17	3.201741595385043e-8	-9.736882508046524e-24	8.162625329777654e-24	3.19354925250011e-10	5.63065195987241e-10	2.6029204846820918e-8
60200000	0.004999867389969305	-1.9270012293544805e-18	-3.956433966216298e-19	1.0314551020154164e-7	6.303602230675878e-17	3.201741595385043e-8	-9.736880218249698e-24	8.162625329777654e-24	3.19354925250011e-10	5.63065195987241e-10	2.6029204846820918e-8
60300000	0.004999867389969305	-1.9270012293544805e-18	-3.956433966216298e-19	1.0314551020154164e-7	6.303602230675878e-17	3.201741595385043e-8	-9.736877928452872e-24	8.162625329777654e-24	3.19354925250011e-10	5.63065195987241e-10	2.6029204846820918e-8
60400000	0.004999867389969305	-1.9270012293544805e-18	-3.956433966216298e-19	1.0314551020154164e-7	6.303602230675878e-17	3.201741595385043e-8	-9.736875638656047e-24	8.162625329777654e-24	3.19354925250011e-10	5.63065195987241e-10	2.6029204846820918e-8
60500000	0.004999867389969305	-1.9270012293544805e-18	-3.956433966216298e-19	1.0314551020154164e-7	6.303602230675878e-17	3.201741595385043e-8	-9.736873348859222e-24	8.162625329777654e-24	3.19354925250011e-10	5.63065195987241e-10	2.6029204846820918e-8
60600000	0.004999867389969305	-1.9270012293544805e-18	-3.956433966216298e-19	1.0314551020154164e-7	6.303602230675878e-17	3.201741595385043e-8	-9.736871059062396e-24	8.162625329777654e-24	3.19354925250011e-10	5.63065195987241e-10	2.6029204846820918e-8
60700000	0.004999867389969305	-1.9270012293544805e-18	-3.956433966216298e-19	1.0314551020154164e-7	6.303602230675878e-17	3.201741595385043e-8	-9.736868769265571e-24	8.162625329777654e-24	3.19354925250011e-10	5.63065195987241e-10	2.6029204846820918e-8
60800000	0.004999867389969305	-1.9270012293544805e-18	-3.956433966216298e-19	1.0314551020154164e-7	6.303602230675878e-17	3.201741595385043e-8	-9.736866479468744e-24	8.162625329777654e-24	3.19354925250011e-10	5.63065195987241e-10	2.6029204846820918e-8
60900000	0.004999867389969305	-1.9270012293544805e-18	-3.956433966216298e-19	1.0314551020154164e-7	6.303602230675878e-17	3.201741595385043e-8	-9.736864189671919e-24	8.162625329777654e-24	3.19354925250011e-10	5.63065195987241e-10	2.6029204846820918e-8
61000000	0.004999867389969305	-1.9270012293544805e-18	-3.956433966216298e-19	1.0314551020154164e-7	6.303602230675878e-17	3.201741595385043e-8	-9.736861899875093e-24	8.162625329777654e-24	3.19354925250011e-10	5.63065195987241e-10	2.6029204846820918e-8
61100000	0.004999867389969305	-1.9270012293544805e-18	-3.956433966216298e-19	1.0314551020154164e-7	6.303602230675878e-17	3.201741595385043e-8	-9.736859610078268e-24	8.162625329777654e-24	3.19354925250011e-10	5.63065195987241e-10	2.6029204846820918e-8
61200000	0.004999867389969305	-1.9270012293544805e-18	-3.956433966216298e-19	1.0314551020154164e-7	6.303602230675878e-17	3.201741595385043e-8	-9.736857320281443e-24	8.162625329777654e-24	3.19354925250011e-10	5.63065195987241e-10	2.6029204846820918e-8
61300000	0.004999867389969305	-1.9270012293544805e-18	-3.956433966216298e-19	1.0314551020154164e-7	6.303602230675878e-17	3.201741595385043e-8	-9.736855030484616e-24	8.162625329777654e-24	3.19354925250011e-10	5.63065195987241e-10	2.6029204846820918e-8
61400000	0.004999867389969305	-1.9270012293544805e-18	-3.956433966216298e-19	1.0314551020154164e-7	6.303602230675878e-17	3.201741595385043e-8	-9.73685274068779e-24	8.162625329777654e-24	3.19354925250011e-10	5.63065195987241e-10	2.6029204846820918e-8
61500000	0.004999867389969305	-1.9270012293544805e-18	-3.956433966216298e-19	1.0314551020154164e-7	6.303602230675878e-17	3.201741595385043e-8	-9.736850450890965e-24	8.162625329777654e-24	3.19354925250011e-10	5.63065195987241e-10	2.6029204846820918e-8
61600000	0.004999867389969305	-1.9270012293544805e-18	-3.956433966216298e-19	1.0314551020154164e-7	6.303602230675878e-17	3.201741595385043e-8	-9.73684816109414e-24	8.162625329777654e-24	3.19354925250011e-10	5.63065195987241e-10	2.6029204846820918e-8
61700000	0.004999867389969305	-1.9270012293544805e-18	-3.956433966216298e-19	1.0314551020154164e-7	6.303602230675878e-17	3.201741595385043e-8	-9.736845871297314e-24	8.162625329777654e-24	3.19354925250011e-10	5.63065195987241e-10	2.6029204846820918e-8
61800000	0.004999867389969305	-1.9270012293544805e-18	-3.956433966216298e-19	1.0314551020154164e-7	6.303602230675878e-17	3.201741595385043e-8	-9.736843581500488e-24	8.162625329777654e-24	3.19354925250011e-10	5.63065195987241e-10	2.6029204846820918e-8
61900000	0.004999867389969305	-1.9270012293544805e-18	-3.956433966216298e-19	1.0314551020154164e-7	6.303602230675878e-17	3.201741595385043e-8	-9.736841291703662e-24	8.162625329777654e-24	3.19354925250011e-10	5.63065195987241e-10	2.6029204846820918e-8
62000000	0.004999867389969305	-1.9270012293544805e-18	-3.956433966216298e-19	1.0314551020154164e-7	6.303602230675878e-17	3.201741595385043e-8	-9.736839001906837e-24	8.162625329777654e-24	3.19354925250011e-10	5.63065195987241e-10	2.6029204846820918e-8
62100000	0.004999867389969305	-1.9270012293544805e-18	-3.956433966216298e-19	1.0314551020154164e-7	6.30360223067588e-17	3.201741595385043e-8	-9.736836712110011e-24	8.162625329777654e-24	3.19354925250011e-10	5.63065195987241e-10	2.6029204846820918e-8
62200000	0.004999867389969305	-1.9270012293544805e-18	-3.956433966216298e-19	1.0314551020154164e-7	6.30360223067588e-17	3.201741595385043e-8	-9.736834422313186e-24	8.162625329777654e-24	3.19354925250011e-10	5.63065195987241e-10	2.6029204846820918e-8
62300000	0.004999867389969305	-1.9270012293544805e-18	-3.956433966216298e-19	1.0314551020154164e-7	6.30360223067588e-17	3.201741595385043e-8	-9.736832132516361e-24	8.162625329777654e-24	3.19354925250011e-10	5.63065195987241e-10	2.6029204846820918e-8
62400000	0.004999867389969305	-1.9270012293544805e-18	-3.956433966216298e-19	1.0314551020154164e-7	6.30360223067588e-17	3.201741595385043e-8	-9.736829842719534e-24	8.162625329777654e-24	3.19354925250011e-10	5.63065195987241e-10	2.6029204846820918e-8
62500000	0.004999867389969305	-1.9270012293544805e-18	-3.956433966216298e-19	1.0314551020154164e-7	6.30360223067588e-17	3.201741595385043e-8	-9.736827552922709e-24	8.162625329777654e-24	3.19354925250011e-10	5.63065195987241e-10	2.6029204846820918e-8
62600000	0.004999867389969305	-1.9270012293544805e-18	-3.956433966216298e-19	1.0314551020154164e-7	6.30360223067588e-17	3.201741595385043e-8	-9.736825263125883e-24	8.162625329777654e-24	3.19354925250011e-10	5.63065195987241e-10	2.6029204846820918e-8
62700000	0.004999867389969305	-1.9270012293544805e-18	-3.956433966216298e-19	1.0314551020154164e-7	6.30360223067588e-17	3.201741595385043e-8	-9.736822973329058e-24	8.162625329777654e-24	3.19354925250011e-10	5.63065195987241e-10	2.6029204846820918e-8
62800000	0.004999867389969305	-1.9270012293544805e-18	-3.956433966216298e-19	1.0314551020154164e-7	6.30360223067588e-17	3.201741595385043e-8	-9.736820683532233e-24	8.162625329777654e-24	3.19354925250011e-10	5.63065195987241e-10	2.6029204846820918e-8
62900000	0.004999867389969305	-1.9270012293544805e-18	-3.956433966216298e-19	1.0314551020154164e-7	6.30360223067588e-17	3.201741595385043e-8	-9.736818393735406e-24	8.162625329777654e-24	3.19354925250011e-10	5.63065195987241e-10	2.6029204846820918e-8
63000000	0.004999867389969305	-1.9270012293544805e-18	-3.956433966216298e-19	1.0314551020154164e-7	6.30360223067588e-17	3.201741595385043e-8	-9.73681610393858e-24	8.162625329777654e-24	3.19354925250011e-10	5.63065195987241e-10	2.6029204846820918e-8
63100000	0.004999867389969305	-1.9270012293544805e-18	-3.956433966216298e-19	1.0314551020154164e-7	6.30360223067588e-17	3.201741595385043e-8	-9.736813814141755e-24	8.162625329777654e-24	3.19354925250011e-10	5.63065195987241e-10	2.6029204846820918e-8
63200000	0.004999867389969305	-1.9270012293544805e-18	-3.956433966216298e-19	1.0314551020154164e-7	6.30360223067588e-17	3.201741595385043e-8	-9.73681152434493e-24	8.162625329777654e-24	3.19354925250011e-10	5.63065195987241e-10	2.6029204846820918e-8
63300000	0.004999867389969305	-1.9270012293544805e-18	-3.956433966216298e-19	1.0314551020154164e-7	6.30360223067588e-17	3.201741595385043e-8	-9.736809234548104e-24	8.162625329777654e-24	3.19354925250011e-10	5.63065195987241e-10	2.6029204846820918e-8
63400000	0.004999867389969305	-1.9270012293544805e-18	-3.956433966216298e-19	1.0314551020154164e-7	6.30360223067588e-17	3.201741595385043e-8	-9.736806944751277e-24	8.162625329777654e-24	3.19354925250011e-10	5.63065195987241e-10	2.6029204846820918e-8
63500000	0.004999867389969305	-1.9270012293544805e-18	-3.956433966216298e-19	1.0314551020154164e-7	6.30360223067588e-17	3.201741595385043e-8	-9.736804654954452e-24	8.162625329777654e-24	3.19354925250011e-10	5.63065195987241e-10	2.6029204846820918e-8
63600000	0.004999867389969305	-1.9270012293544805e-18	-3.956433966216298e-19	1.0314551020154164e-7	6.30360223067588e-17	3.201741595385043e-8	-9.736802365157627e-24	8.162625329777654e-24	3.19354925250011e-10	5.63065195987241e-10	2.6029204846820918e-8
63700000	0.004999867389969305	-1.9270012293544805e-18	-3.956433966216298e-19	1.0314551020154164e-7	6.30360223067588e-17	3.201741595385043e-8	-9.736800075360801e-24	8.162625329777654e-24	3.19354925250011e-10	5.63065195987241e-10	2.6029204846820914e-8
63800000	0.004999867389969305	-1.9270012293544805e-18	-3.956433966216298e-19	1.0314551020154164e-7	6.30360223067588e-17	3.201741595385043e-8	-9.736797785563976e-24	8.162625329777654e-24	3.19354925250011e-10	5.63065195987241e-10	2.6029204846820914e-8
63900000	0.004999867389969305	-1.9270012293544805e-18	-3.956433966216298e-19	1.0314551020154164e-7	6.30360223067588e-17	3.201741595385043e-8	-9.736795495767149e-24	8.162625329777654e-24	3.19354925250011e-10	5.63065195987241e-10	2.6029204846820914e-8
64000000	0.004999867389969305	-1.92700122935448e-18	-3.956433966216298e-19	1.0314551020154164e-7	6.30360223067588e-17	3.201741595385043e-8	-9.736793205970324e-24	8.162625329777654e-24	3.19354925250011e-10	5.63065195987241e-10	2.6029204846820914e-8
64100000	0.004999867389969305	-1.92700122935448e-18	-3.956433966216298e-19	1.0314551020154164e-7	6.30360223067588e-17	3.201741595385043e-8	-9.736790916173498e-24	8.162625329777654e-24	3.19354925250011e-10	5.63065195987241e-10	2.6029204846820914e-8
64200000	0.004999867389969305	-1.92700122935448e-18	-3.956433966216298e-19	1.0314551020154164e-7	6.30360223067588e-17	3.201741595385043e-8	-9.736788626376673e-24	8.162625329777654e-24	3.19354925250011e-10	5.63065195987241e-10	2.6029204846820914e-8
64300000	0.004999867389969305	-1.92700122935448e-18	-3.956433966216298e-19	1.0314551020154164e-7	6.30360223067588e-17	3.201741595385043e-8	-9.736786336579848e-24	8.162625329777654e-24	3.19354925250011e-10	5.63065195987241e-10	2.6029204846820914e-8
64400000	0.004999867389969305	-1.92700122935448e-18	-3.956433966216298e-19	1.0314551020154164e-7	6.30360223067588e-17	3.201741595385043e-8	-9.736784046783022e-24	8.162625329777654e-24	3.19354925250011e-10	5.63065195987241e-10	2.6029204846820914e-8
64500000	0.004999867389969305	-1.92700122935448e-18	-3.956433966216298e-19	1.0314551020154164e-7	6.30360223067588e-17	3.201741595385043e-8	-9.736781756986196e-24	8.162625329777654e-24	3.19354925250011e-10	5.63065195987241e-10	2.6029204846820914e-8
64600000	0.004999867389969305	-1.92700122935448e-18	-3.956433966216298e-19	1.0314551020154164e-7	6.30360223067588e-17	3.201741595385043e-8	-9.73677946718937e-24	8.162625329777654e-24	3.19354925250011e-10	5.63065195987241e-10	2.6029204846820914e-8
64700000	0.004999867389969305	-1.92700122935448e-18	-3.956433966216298e-19	1.0314551020154164e-7	6.30360223067588e-17	3.201741595385043e-8	-9.736777177392545e-24	8.162625329777654e-24	3.19354925250011e-10	5.63065195987241e-10	2.6029204846820914e-8
64800000	0.004999867389969305	-1.92700122935448e-18	-3.956433966216298e-19	1.0314551020154164e-7	6.30360223067588e-17	3.201741595385043e-8	-9.73677488759572e-24	8.162625329777654e-24	3.19354925250011e-10	5.63065195987241e-10	2.6029204846820914e-8
64900000	0.004999867389969305	-1.92700122935448e-18	-3.956433966216298e-19	1.0314551020154164e-7	6.30360223067588e-17	3.201741595385043e-8	-9.736772597798894e-24	8.162625329777654e-24	3.19354925250011e-10	5.63065195987241e-10	2.6029204846820914e-8
65000000	0.004999867389969305	-1.92700122935448e-18	-3.956433966216298e-19	1.0314551020154164e-7	6.30360223067588e-17	3.201741595385043e-8	-9.736770308002067e-24	8.162625329777654e-24	3.19354925250011e-10	5.63065195987241e-10	2.6029204846820914e-8
65100000	0.004999867389969305	-1.92700122935448e-18	-3.956433966216298e-19	1.0314551020154164e-7	6.30360223067588e-17	3.201741595385043e-8	-9.736768018205242e-24	8.162625329777654e-24	3.19354925250011e-10	5.63065195987241e-10	2.6029204846820914e-8
65200000	0.004999867389969305	-1.92700122935448e-18	-3.956433966216298e-19	1.0314551020154164e-7	6.30360223067588e-17	3.201741595385043e-8	-9.736765728408417e-24	8.162625329777654e-24	3.19354925250011e-10	5.63065195987241e-10	2.6029204846820914e-8
65300000	0.004999867389969305	-1.92700122935448e-18	-3.956433966216298e-19	1.0314551020154164e-7	6.30360223067588e-17	3.201741595385043e-8	-9.736763438611591e-24	8.162625329777654e-24	3.19354925250011e-10	5.63065195987241e-10	2.6029204846820914e-8
65400000	0.004999867389969305	-1.92700122935448e-18	-3.956433966216298e-19	1.0314551020154164e-7	6.30360223067588e-17	3.201741595385043e-8	-9.736761148814766e-24	8.162625329777654e-24	3.19354925250011e-10	5.63065195987241e-10	2.6029204846820914e-8
65500000	0.004999867389969305	-1.92700122935448e-18	-3.956433966216298e-19	1.0314551020154164e-7	6.30360223067588e-17	3.201741595385043e-8	-9.736758859017939e-24	8.162625329777654e-24	3.19354925250011e-10	5.63065195987241e-10	2.6029204846820914e-8
65600000	0.004999867389969305	-1.92700122935448e-18	-3.956433966216298e-19	1.0314551020154164e-7	6.30360223067588e-17	3.201741595385043e-8	-9.736756569221114e-24	8.162625329777654e-24	3.19354925250011e-10	5.63065195987241e-10	2.6029204846820914e-8
65700000	0.004999867389969305	-1.92700122935448e-18	-3.956433966216298e-19	1.0314551020154164e-7	6.30360223067588e-17	3.201741595385043e-8	-9.736754279424288e-24	8.162625329777654e-24	3.19354925250011e-10	5.63065195987241e-10	2.6029204846820914e-8
65800000	0.004999867389969305	-1.92700122935448e-18	-3.956433966216298e-19	1.0314551020154164e-7	6.30360223067588e-17	3.201741595385043e-8	-9.736751989627463e-24	8.162625329777654e-24	3.19354925250011e-10	5.63065195987241e-10	2.6029204846820914e-8
65900000	0.004999867389969305	-1.92700122935448e-18	-3.956433966216298e-19	1.0314551020154164e-7	6.30360223067588e-17	3.201741595385043e-8	-9.736749699830638e-24	8.162625329777654e-24	3.19354925250011e-10	5.63065195987241e-10	2.6029204846820914e-8
66000000	0.004999867389969305	-1.92700122935448e-18	-3.956433966216298e-19	1.0314551020154164e-7	6.30360223067588e-17	3.201741595385043e-8	-9.736747410033811e-24	8.162625329777654e-24	3.19354925250011e-10	5.63065195987241e-10	2.6029204846820914e-8
66100000	0.004999867389969305	-1.92700122935448e-18	-3.956433966216298e-19	1.0314551020154164e-7	6.30360223067588e-17	3.201741595385043e-8	-9.736745120236986e-24	8.162625329777654e-24	3.19354925250011e-10	5.63065195987241e-10	2.6029204846820914e-8
66200000	0.004999867389969305	-1.92700122935448e-18	-3.956433966216298e-19	1.0314551020154164e-7	6.30360223067588e-17	3.201741595385043e-8	-9.73674283044016e-24	8.162625329777654e-24	3.19354925250011e-10	5.63065195987241e-10	2.6029204846820914e-8
66300000	0.004999867389969305	-1.92700122935448e-18	-3.956433966216298e-19	1.0314551020154164e-7	6.30360223067588e-17	3.201741595385043e-8	-9.736740540643335e-24	8.162625329777654e-24	3.19354925250011e-10	5.63065195987241e-10	2.6029204846820914e-8
66400000	0.004999867389969305	-1.92700122935448e-18	-3.956433966216298e-19	1.0314551020154164e-7	6.30360223067588e-17	3.201741595385043e-8	-9.73673825084651e-24	8.162625329777654e-24	3.19354925250011e-10	5.63065195987241e-10	2.6029204846820914e-8
66500000	0.004999867389969305	-1.92700122935448e-18	-3.956433966216298e-19	1.0314551020154164e-7	6.30360223067588e-17	3.201741595385043e-8	-9.736735961049684e-24	8.162625329777654e-24	3.19354925250011e-10	5.63065195987241e-10	2.6029204846820914e-8
66600000	0.004999867389969305	-1.92700122935448e-18	-3.956433966216298e-19	1.0314551020154164e-7	6.30360223067588e-17	3.201741595385043e-8	-9.736733671252857e-24	8.162625329777654e-24	3.19354925250011e-10	5.63065195987241e-10	2.6029204846820914e-8
66700000	0.004999867389969305	-1.92700122935448e-18	-3.956433966216298e-19	1.0314551020154164e-7	6.30360223067588e-17	3.201741595385043e-8	-9.736731381456032e-24	8.162625329777654e-24	3.19354925250011e-10	5.63065195987241e-10	2.6029204846820914e-8
66800000	0.004999867389969305	-1.92700122935448e-18	-3.956433966216298e-19	1.0314551020154164e-7	6.30360223067588e-17	3.201741595385043e-8	-9.736729091659207e-24	8.162625329777654e-24	3.19354925250011e-10	5.63065195987241e-10	2.6029204846820914e-8
66900000	0.004999867389969305	-1.92700122935448e-18	-3.956433966216298e-19	1.0314551020154164e-7	6.30360223067588e-17	3.201741595385043e-8	-9.736726801862381e-24	8.162625329777654e-24	3.19354925250011e-10	5.63065195987241e-10	2.6029204846820914e-8
67000000	0.004999867389969305	-1.92700122935448e-18	-3.956433966216298e-19	1.0314551020154164e-7	6.30360223067588e-17	3.201741595385043e-8	-9.736724512065556e-24	8.162625329777654e-24	3.19354925250011e-10	5.63065195987241e-10	2.6029204846820914e-8
67100000	0.004999867389969305	-1.92700122935448e-18	-3.956433966216298e-19	1.0314551020154164e-7	6.30360223067588e-17	3.201741595385043e-8	-9.736722222268729e-24	8.162625329777654e-24	3.19354925250011e-10	5.63065195987241e-10	2.6029204846820914e-8
67200000	0.004999867389969305	-1.92700122935448e-18	-3.956433966216298e-19	1.0314551020154164e-7	6.30360223067588e-17	3.201741595385043e-8	-9.736719932471904e-24	8.162625329777654e-24	3.19354925250011e-10	5.63065195987241e-10	2.6029204846820914e-8
67300000	0.004999867389969305	-1.92700122935448e-18	-3.956433966216298e-19	1.0314551020154164e-7	6.30360223067588e-17	3.201741595385043e-8	-9.736717642675078e-24	8.162625329777654e-24	3.19354925250011e-10	5.63065195987241e-10	2.6029204846820914e-8
67400000	0.004999867389969305	-1.92700122935448e-18	-3.956433966216298e-19	1.0314551020154164e-7	6.30360223067588e-17	3.201741595385043e-8	-9.736715352878253e-24	8.162625329777654e-24	3.19354925250011e-10	5.63065195987241e-10	2.6029204846820914e-8
67500000	0.004999867389969305	-1.92700122935448e-18	-3.956433966216298e-19	1.0314551020154164e-7	6.30360223067588e-17	3.201741595385043e-8	-9.736713063081428e-24	8.162625329777654e-24	3.19354925250011e-10	5.63065195987241e-10	2.6029204846820914e-8
67600000	0.004999867389969305	-1.92700122935448e-18	-3.956433966216298e-19	1.0314551020154164e-7	6.30360223067588e-17	3.201741595385043e-8	-9.736710773284601e-24	8.162625329777654e-24	3.19354925250011e-10	5.63065195987241e-10	2.6029204846820914e-8
67700000	0.004999867389969305	-1.92700122935448e-18	-3.956433966216298e-19	1.0314551020154164e-7	6.30360223067588e-17	3.201741595385043e-8	-9.736708483487775e-24	8.162625329777654e-24	3.19354925250011e-10	5.63065195987241e-10	2.6029204846820914e-8
67800000	0.004999867389969305	-1.92700122935448e-18	-3.956433966216298e-19	1.0314551020154164e-7	6.30360223067588e-17	3.201741595385043e-8	-9.73670619369095e-24	8.162625329777654e-24	3.19354925250011e-10	5.63065195987241e-10	2.6029204846820914e-8
67900000	0.004999867389969305	-1.92700122935448e-18	-3.956433966216298e-19	1.0314551020154164e-7	6.30360223067588e-17	3.201741595385043e-8	-9.736703903894125e-24	8.162625329777654e-24	3.19354925250011e-10	5.63065195987241e-10	2.6029204846820914e-8
68000000	0.004999867389969305	-1.92700122935448e-18	-3.956433966216298e-19	1.0314551020154164e-7	6.30360223067588e-17	3.201741595385043e-8	-9.7367016140973e-24	8.162625329777654e-24	3.19354925250011e-10	5.63065195987241e-10	2.6029204846820914e-8
68100000	0.004999867389969305	-1.92700122935448e-18	-3.956433966216298e-19	1.0314551020154164e-7	6.30360223067588e-17	3.201741595385043e-8	-9.736699324300473e-24	8.162625329777654e-24	3.19354925250011e-10	5.63065195987241e-10	2.6029204846820914e-8
68200000	0.004999867389969305	-1.92700122935448e-18	-3.956433966216298e-19	1.0314551020154164e-7	6.30360223067588e-17	3.201741595385043e-8	-9.736697034503647e-24	8.162625329777654e-24	3.19354925250011e-10	5.63065195987241e-10	2.6029204846820914e-8
68300000	0.004999867389969305	-1.92700122935448e-18	-3.956433966216298e-19	1.0314551020154164e-7	6.30360223067588e-17	3.201741595385043e-8	-9.736694744706822e-24	8.162625329777654e-24	3.19354925250011e-10	5.63065195987241e-10	2.6029204846820914e-8
68400000	0.004999867389969305	-1.92700122935448e-18	-3.956433966216298e-19	1.0314551020154164e-7	6.30360223067588e-17	3.201741595385043e-8	-9.736692454909996e-24	8.162625329777654e-24	3.19354925250011e-10	5.63065195987241e-10	2.6029204846820914e-8
68500000	0.004999867389969305	-1.92700122935448e-18	-3.956433966216298e-19	1.0314551020154164e-7	6.30360223067588e-17	3.201741595385043e-8	-9.736690165113171e-24	8.162625329777654e-24	3.19354925250011e-10	5.63065195987241e-10	2.6029204846820914e-8
68600000	0.004999867389969305	-1.92700122935448e-18	-3.956433966216298e-19	1.0314551020154164e-7	6.30360223067588e-17	3.201741595385043e-8	-9.736687875316344e-24	8.162625329777654e-24	3.19354925250011e-10	5.63065195987241e-10	2.6029204846820914e-8
68700000	0.004999867389969305	-1.92700122935448e-18	-3.956433966216298e-19	1.0314551020154164e-7	6.30360223067588e-17	3.201741595385043e-8	-9.736685585519519e-24	8.162625329777654e-24	3.19354925250011e-10	5.63065195987241e-10	2.6029204846820914e-8
68800000	0.004999867389969305	-1.92700122935448e-18	-3.956433966216298e-19	1.0314551020154164e-7	6.30360223067588e-17	3.201741595385043e-8	-9.736683295722694e-24	8.162625329777654e-24	3.19354925250011e-10	5.63065195987241e-10	2.6029204846820914e-8
68900000	0.004999867389969305	-1.92700122935448e-18	-3.956433966216298e-19	1.0314551020154164e-7	6.30360223067588e-17	3.201741595385043e-8	-9.736681005925868e-24	8.162625329777654e-24	3.19354925250011e-10	5.63065195987241e-10	2.6029204846820914e-8
69000000	0.004999867389969305	-1.92700122935448e-18	-3.956433966216298e-19	1.0314551020154164e-7	6.30360223067588e-17	3.201741595385043e-8	-9.736678716129043e-24	8.162625329777654e-24	3.19354925250011e-10	5.63065195987241e-10	2.6029204846820914e-8
69100000	0.004999867389969305	-1.92700122935448e-18	-3.956433966216298e-19	1.0314551020154164e-7	6.30360223067588e-17	3.201741595385043e-8	-9.736676426332217e-24	8.162625329777654e-24	3.19354925250011e-10	5.63065195987241e-10	2.6029204846820914e-8
69200000	0.004999867389969305	-1.9270012293544797e-18	-3.956433966216298e-19	1.0314551020154164e-7	6.30360223067588e-17	3.201741595385043e-8	-9.73667413653539e-24	8.162625329777654e-24	3.19354925250011e-10	5.63065195987241e-10	2.6029204846820914e-8
69300000	0.004999867389969305	-1.9270012293544797e-18	-3.956433966216298e-19	1.0314551020154164e-7	6.30360223067588e-17	3.201741595385043e-8	-9.736671846738565e-24	8.162625329777654e-24	3.19354925250011e-10	5.63065195987241e-10	2.6029204846820914e-8
69400000	0.004999867389969305	-1.9270012293544797e-18	-3.956433966216298e-19	1.0314551020154164e-7	6.30360223067588e-17	3.201741595385043e-8	-9.73666955694174e-24	8.162625329777654e-24	3.19354925250011e-10	5.63065195987241e-10	2.6029204846820914e-8
69500000	0.004999867389969305	-1.9270012293544797e-18	-3.956433966216298e-19	1.0314551020154164e-7	6.30360223067588e-17	3.201741595385043e-8	-9.736667267144915e-24	8.162625329777654e-24	3.19354925250011e-10	5.63065195987241e-10	2.6029204846820914e-8
69600000	0.004999867389969305	-1.9270012293544797e-18	-3.956433966216298e-19	1.0314551020154164e-7	6.30360223067588e-17	3.201741595385043e-8	-9.736664977348089e-24	8.162625329777654e-24	3.19354925250011e-10	5.63065195987241e-10	2.6029204846820914e-8
69700000	0.004999867389969305	-1.9270012293544797e-18	-3.956433966216298e-19	1.0314551020154164e-7	6.30360223067588e-17	3.201741595385043e-8	-9.736662687551262e-24	8.162625329777654e-24	3.19354925250011e-10	5.63065195987241e-10	2.6029204846820914e-8
69800000	0.004999867389969305	-1.9270012293544797e-18	-3.956433966216298e-19	1.0314551020154164e-7	6.30360223067588e-17	3.201741595385043e-8	-9.736660397754437e-24	8.162625329777654e-24	3.19354925250011e-10	5.63065195987241e-10	2.6029204846820914e-8
69900000	0.004999867389969305	-1.9270012293544797e-18	-3.956433966216298e-19	1.0314551020154164e-7	6.30360223067588e-17	3.201741595385043e-8	-9.736658107957612e-24	8.162625329777654e-24	3.19354925250011e-10	5.63065195987241e-10	2.6029204846820914e-8
70000000	0.004999867389969305	-1.9270012293544797e-18	-3.956433966216298e-19	1.0314551020154164e-7	6.30360223067588e-17	3.201741595385043e-8	-9.736655818160786e-24	8.162625329777654e-24	3.19354925250011e-10	5.63065195987241e-10	2.6029204846820914e-8
70100000	0.004999867389969305	-1.9270012293544797e-18	-3.956433966216298e-19	1.0314551020154164e-7	6.30360223067588e-17	3.201741595385043e-8	-9.736653528363961e-24	8.162625329777654e-24	3.19354925250011e-10	5.63065195987241e-10	2.6029204846820914e-8
70200000	0.004999867389969305	-1.9270012293544797e-18	-3.956433966216298e-19	1.0314551020154164e-7	6.30360223067588e-17	3.201741595385043e-8	-9.736651238567134e-24	8.162625329777654e-24	3.19354925250011e-10	5.63065195987241e-10	2.6029204846820914e-8
70300000	0.004999867389969305	-1.9270012293544797e-18	-3.956433966216298e-19	1.0314551020154164e-7	6.30360223067588e-17	3.201741595385043e-8	-9.736648948770309e-24	8.162625329777654e-24	3.19354925250011e-10	5.63065195987241e-10	2.6029204846820914e-8
70400000	0.004999867389969305	-1.9270012293544797e-18	-3.956433966216298e-19	1.0314551020154164e-7	6.30360223067588e-17	3.201741595385043e-8	-9.736646658973483e-24	8.162625329777654e-24	3.19354925250011e-10	5.63065195987241e-10	2.6029204846820914e-8
70500000	0.004999867389969305	-1.9270012293544797e-18	-3.956433966216298e-19	1.0314551020154164e-7	6.30360223067588e-17	3.201741595385043e-8	-9.736644369176658e-24	8.162625329777654e-24	3.19354925250011e-10	5.63065195987241e-10	2.6029204846820914e-8
70600000	0.004999867389969305	-1.9270012293544797e-18	-3.956433966216298e-19	1.0314551020154164e-7	6.30360223067588e-17	3.201741595385043e-8	-9.736642079379833e-24	8.162625329777654e-24	3.19354925250011e-10	5.63065195987241e-10	2.6029204846820914e-8
70700000	0.004999867389969305	-1.9270012293544797e-18	-3.956433966216298e-19	1.0314551020154164e-7	6.30360223067588e-17	3.201741595385043e-8	-9.736639789583007e-24	8.162625329777654e-24	3.19354925250011e-10	5.63065195987241e-10	2.6029204846820914e-8
70800000	0.004999867389969305	-1.9270012293544797e-18	-3.956433966216298e-19	1.0314551020154164e-7	6.30360223067588e-17	3.201741595385043e-8	-9.73663749978618e-24	8.162625329777654e-24	3.19354925250011e-10	5.63065195987241e-10	2.6029204846820914e-8
70900000	0.004999867389969305	-1.9270012293544797e-18	-3.956433966216298e-19	1.0314551020154164e-7	6.30360223067588e-17	3.201741595385043e-8	-9.736635209989355e-24	8.162625329777654e-24	3.19354925250011e-10	5.63065195987241e-10	2.6029204846820914e-8
71000000	0.004999867389969305	-1.9270012293544797e-18	-3.956433966216298e-19	1.0314551020154164e-7	6.30360223067588e-17	3.201741595385043e-8	-9.73663292019253e-24	8.162625329777654e-24	3.19354925250011e-10	5.63065195987241e-10	2.6029204846820914e-8
71100000	0.004999867389969305	-1.9270012293544797e-18	-3.956433966216298e-19	1.0314551020154164e-7	6.30360223067588e-17	3.201741595385043e-8	-9.736630630395705e-24	8.162625329777654e-24	3.19354925250011e-10	5.63065195987241e-10	2.6029204846820914e-8
71200000	0.004999867389969305	-1.9270012293544797e-18	-3.956433966216298e-19	1.0314551020154164e-7	6.30360223067588e-17	3.201741595385043e-8	-9.736628340598879e-24	8.162625329777654e-24	3.19354925250011e-10	5.63065195987241e-10	2.6029204846820914e-8
71300000	0.004999867389969305	-1.9270012293544797e-18	-3.956433966216298e-19	1.0314551020154164e-7	6.30360223067588e-17	3.201741595385043e-8	-9.736626050802052e-24	8.162625329777654e-24	3.19354925250011e-10	5.63065195987241e-10	2.6029204846820914e-8
71400000	0.004999867389969305	-1.9270012293544797e-18	-3.956433966216298e-19	1.0314551020154164e-7	6.30360223067588e-17	3.201741595385043e-8	-9.736623761005227e-24	8.162625329777654e-24	3.19354925250011e-10	5.63065195987241e-10	2.6029204846820914e-8
71500000	0.004999867389969305	-1.9270012293544797e-18	-3.956433966216298e-19	1.0314551020154164e-7	6.30360223067588e-17	3.201741595385043e-8	-9.736621471208402e-24	8.162625329777654e-24	3.19354925250011e-10	5.63065195987241e-10	2.6029204846820914e-8
71600000	0.004999867389969305	-1.9270012293544797e-18	-3.956433966216298e-19	1.0314551020154164e-7	6.30360223067588e-17	3.201741595385043e-8	-9.736619181411576e-24	8.162625329777654e-24	3.19354925250011e-10	5.63065195987241e-10	2.6029204846820914e-8
71700000	0.004999867389969305	-1.9270012293544797e-18	-3.956433966216298e-19	1.0314551020154164e-7	6.30360223067588e-17	3.201741595385043e-8	-9.736616891614751e-24	8.162625329777654e-24	3.19354925250011e-10	5.63065195987241e-10	2.6029204846820914e-8
71800000	0.004999867389969305	-1.9270012293544797e-18	-3.956433966216298e-19	1.0314551020154164e-7	6.30360223067588e-17	3.201741595385043e-8	-9.736614601817924e-24	8.162625329777654e-24	3.19354925250011e-10	5.63065195987241e-10	2.6029204846820914e-8
71900000	0.004999867389969305	-1.9270012293544797e-18	-3.956433966216298e-19	1.0314551020154164e-7	6.30360223067588e-17	3.201741595385043e-8	-9.736612312021099e-24	8.162625329777654e-24	3.19354925250011e-10	5.63065195987241e-10	2.6029204846820914e-8
72000000	0.004999867389969305	-1.9270012293544797e-18	-3.956433966216298e-19	1.0314551020154164e-7	6.303602230675878e-17	3.201741595385043e-8	-9.736610022224273e-24	8.162625329777654e-24	3.19354925250011e-10	5.63065195987241e-10	2.6029204846820914e-8
72100000	0.004999867389969305	-1.9270012293544797e-18	-3.956433966216298e-19	1.0314551020154164e-7	6.303602230675878e-17	3.201741595385043e-8	-9.736607732427448e-24	8.162625329777654e-24	3.19354925250011e-10	5.63065195987241e-10	2.6029204846820914e-8
72200000	0.004999867389969305	-1.9270012293544797e-18	-3.956433966216298e-19	1.0314551020154164e-7	6.303602230675878e-17	3.201741595385043e-8	-9.736605442630623e-24	8.162625329777654e-24	3.19354925250011e-10	5.63065195987241e-10	2.6029204846820914e-8
72300000	0.004999867389969305	-1.9270012293544797e-18	-3.956433966216298e-19	1.0314551020154164e-7	6.303602230675878e-17	3.201741595385043e-8	-9.736603152833797e-24	8.162625329777654e-24	3.19354925250011e-10	5.63065195987241e-10	2.6029204846820914e-8
72400000	0.004999867389969305	-1.9270012293544797e-18	-3.956433966216298e-19	1.0314551020154164e-7	6.303602230675878e-17	3.201741595385043e-8	-9.73660086303697e-24	8.162625329777654e-24	3.19354925250011e-10	5.63065195987241e-10	2.6029204846820914e-8
72500000	0.004999867389969305	-1.9270012293544797e-18	-3.956433966216298e-19	1.0314551020154164e-7	6.303602230675878e-17	3.201741595385043e-8	-9.736598573240145e-24	8.162625329777654e-24	3.19354925250011e-10	5.63065195987241e-10	2.6029204846820914e-8
72600000	0.004999867389969305	-1.9270012293544797e-18	-3.956433966216298e-19	1.0314551020154164e-7	6.303602230675878e-17	3.201741595385043e-8	-9.73659628344332e-24	8.162625329777654e-24	3.19354925250011e-10	5.63065195987241e-10	2.6029204846820914e-8
72700000	0.004999867389969305	-1.9270012293544797e-18	-3.956433966216298e-19	1.0314551020154164e-7	6.303602230675878e-17	3.201741595385043e-8	-9.736593993646494e-24	8.162625329777654e-24	3.19354925250011e-10	5.63065195987241e-10	2.6029204846820914e-8
72800000	0.004999867389969305	-1.9270012293544797e-18	-3.956433966216298e-19	1.0314551020154164e-7	6.303602230675878e-17	3.201741595385043e-8	-9.736591703849669e-24	8.162625329777654e-24	3.19354925250011e-10	5.63065195987241e-10	2.6029204846820914e-8
72900000	0.004999867389969305	-1.9270012293544797e-18	-3.956433966216298e-19	1.0314551020154164e-7	6.303602230675878e-17	3.201741595385043e-8	-9.736589414052842e-24	8.162625329777654e-24	3.19354925250011e-10	5.63065195987241e-10	2.6029204846820914e-8
73000000	0.004999867389969305	-1.9270012293544797e-18	-3.956433966216298e-19	1.0314551020154164e-7	6.303602230675878e-17	3.201741595385043e-8	-9.736587124256017e-24	8.162625329777654e-24	3.19354925250011e-10	5.63065195987241e-10	2.6029204846820914e-8
73100000	0.004999867389969305	-1.9270012293544797e-18	-3.956433966216298e-19	1.0314551020154164e-7	6.303602230675878e-17	3.201741595385043e-8	-9.736584834459192e-24	8.162625329777654e-24	3.19354925250011e-10	5.63065195987241e-10	2.6029204846820914e-8
73200000	0.004999867389969305	-1.9270012293544797e-18	-3.956433966216298e-19	1.0314551020154164e-7	6.303602230675878e-17	3.201741595385043e-8	-9.736582544662366e-24	8.162625329777654e-24	3.19354925250011e-10	5.63065195987241e-10	2.6029204846820914e-8
73300000	0.004999867389969305	-1.9270012293544797e-18	-3.956433966216298e-19	1.0314551020154164e-7	6.303602230675878e-17	3.201741595385043e-8	-9.736580254865541e-24	8.162625329777654e-24	3.19354925250011e-10	5.63065195987241e-10	2.6029204846820918e-8
73400000	0.004999867389969305	-1.9270012293544797e-18	-3.956433966216298e-19	1.0314551020154164e-7	6.303602230675878e-17	3.201741595385043e-8	-9.736577965068714e-24	8.162625329777654e-24	3.19354925250011e-10	5.63065195987241e-10	2.6029204846820918e-8
73500000	0.004999867389969305	-1.9270012293544797e-18	-3.956433966216298e-19	1.0314551020154164e-7	6.303602230675878e-17	3.201741595385043e-8	-9.736575675271889e-24	8.162625329777654e-24	3.19354925250011e-10	5.63065195987241e-10	2.6029204846820918e-8
73600000	0.004999867389969305	-1.9270012293544797e-18	-3.956433966216298e-19	1.0314551020154164e-7	6.303602230675878e-17	3.201741595385043e-8	-9.736573385475063e-24	8.162625329777654e-24	3.19354925250011e-10	5.63065195987241e-10	2.6029204846820918e-8
73700000	0.004999867389969305	-1.9270012293544797e-18	-3.956433966216298e-19	1.0314551020154164e-7	6.303602230675878e-17	3.201741595385043e-8	-9.736571095678238e-24	8.162625329777654e-24	3.19354925250011e-10	5.63065195987241e-10	2.6029204846820918e-8
73800000	0.004999867389969305	-1.9270012293544797e-18	-3.956433966216298e-19	1.0314551020154164e-7	6.303602230675878e-17	3.201741595385043e-8	-9.736568805881413e-24	8.162625329777654e-24	3.19354925250011e-10	5.63065195987241e-10	2.6029204846820918e-8
73900000	0.004999867389969305	-1.9270012293544797e-18	-3.956433966216298e-19	1.0314551020154164e-7	6.303602230675878e-17	3.201741595385043e-8	-9.736566516084586e-24	8.162625329777654e-24	3.19354925250011e-10	5.63065195987241e-10	2.6029204846820918e-8
74000000	0.004999867389969305	-1.9270012293544794e-18	-3.956433966216298e-19	1.0314551020154164e-7	6.303602230675878e-17	3.201741595385043e-8	-9.73656422628776e-24	8.162625329777654e-24	3.19354925250011e-10	5.63065195987241e-10	2.6029204846820918e-8
74100000	0.004999867389969305	-1.9270012293544794e-18	-3.956433966216298e-19	1.0314551020154164e-7	6.303602230675878e-17	3.201741595385043e-8	-9.736561936490935e-24	8.162625329777654e-24	3.19354925250011e-10	5.63065195987241e-10	2.6029204846820918e-8
74200000	0.004999867389969305	-1.9270012293544794e-18	-3.956433966216298e-19	1.0314551020154164e-7	6.303602230675878e-17	3.201741595385043e-8	-9.73655964669411e-24	8.162625329777654e-24	3.19354925250011e-10	5.63065195987241e-10	2.6029204846820918e-8
74300000	0.004999867389969305	-1.9270012293544794e-18	-3.956433966216298e-19	1.0314551020154164e-7	6.303602230675878e-17	3.201741595385043e-8	-9.736557356897284e-24	8.162625329777654e-24	3.19354925250011e-10	5.63065195987241e-10	2.6029204846820918e-8
74400000	0.004999867389969305	-1.9270012293544794e-18	-3.956433966216298e-19	1.0314551020154164e-7	6.303602230675878e-17	3.201741595385043e-8	-9.736555067100459e-24	8.162625329777654e-24	3.19354925250011e-10	5.63065195987241e-10	2.6029204846820918e-8
74500000	0.004999867389969305	-1.9270012293544794e-18	-3.956433966216298e-19	1.0314551020154164e-7	6.303602230675878e-17	3.201741595385043e-8	-9.736552777303632e-24	8.162625329777654e-24	3.19354925250011e-10	5.63065195987241e-10	2.6029204846820918e-8
74600000	0.004999867389969305	-1.9270012293544794e-18	-3.956433966216298e-19	1.0314551020154164e-7	6.303602230675878e-17	3.201741595385043e-8	-9.736550487506807e-24	8.162625329777654e-24	3.19354925250011e-10	5.63065195987241e-10	2.6029204846820918e-8
74700000	0.004999867389969305	-1.9270012293544794e-18	-3.956433966216298e-19	1.0314551020154164e-7	6.303602230675878e-17	3.201741595385043e-8	-9.736548197709981e-24	8.162625329777654e-24	3.19354925250011e-10	5.63065195987241e-10	2.6029204846820918e-8
74800000	0.004999867389969305	-1.9270012293544794e-18	-3.956433966216298e-19	1.0314551020154164e-7	6.303602230675878e-17	3.201741595385043e-8	-9.736545907913156e-24	8.162625329777654e-24	3.19354925250011e-10	5.63065195987241e-10	2.6029204846820918e-8
74900000	0.004999867389969305	-1.9270012293544794e-18	-3.956433966216298e-19	1.0314551020154164e-7	6.303602230675878e-17	3.201741595385043e-8	-9.73654361811633e-24	8.162625329777654e-24	3.19354925250011e-10	5.63065195987241e-10	2.6029204846820918e-8
75000000	0.004999867389969305	-1.9270012293544794e-18	-3.956433966216298e-19	1.0314551020154164e-7	6.303602230675878e-17	3.201741595385043e-8	-9.736541328319504e-24	8.162625329777654e-24	3.19354925250011e-10	5.63065195987241e-10	2.6029204846820918e-8
75100000	0.004999867389969305	-1.9270012293544794e-18	-3.956433966216298e-19	1.0314551020154164e-7	6.303602230675878e-17	3.201741595385043e-8	-9.736539038522679e-24	8.162625329777654e-24	3.19354925250011e-10	5.63065195987241e-10	2.6029204846820918e-8
75200000	0.004999867389969305	-1.9270012293544794e-18	-3.956433966216298e-19	1.0314551020154164e-7	6.303602230675878e-17	3.201741595385043e-8	-9.736536748725853e-24	8.162625329777654e-24	3.19354925250011e-10	5.63065195987241e-10	2.6029204846820918e-8
75300000	0.004999867389969305	-1.9270012293544794e-18	-3.956433966216298e-19	1.0314551020154164e-7	6.303602230675878e-17	3.201741595385043e-8	-9.736534458929028e-24	8.162625329777654e-24	3.19354925250011e-10	5.63065195987241e-10	2.6029204846820918e-8
75400000	0.004999867389969305	-1.9270012293544794e-18	-3.956433966216298e-19	1.0314551020154164e-7	6.303602230675878e-17	3.201741595385043e-8	-9.736532169132202e-24	8.162625329777654e-24	3.19354925250011e-10	5.63065195987241e-10	2.6029204846820918e-8
75500000	0.004999867389969305	-1.9270012293544794e-18	-3.956433966216298e-19	1.0314551020154164e-7	6.303602230675878e-17	3.201741595385043e-8	-9.736529879335376e-24	8.162625329777654e-24	3.19354925250011e-10	5.63065195987241e-10	2.6029204846820918e-8
75600000	0.004999867389969305	-1.9270012293544794e-18	-3.956433966216298e-19	1.0314551020154164e-7	6.303602230675878e-17	3.201741595385043e-8	-9.73652758953855e-24	8.162625329777654e-24	3.19354925250011e-10	5.63065195987241e-10	2.6029204846820918e-8
75700000	0.004999867389969305	-1.9270012293544794e-18	-3.956433966216298e-19	1.0314551020154164e-7	6.303602230675878e-17	3.201741595385043e-8	-9.736525299741725e-24	8.162625329777654e-24	3.19354925250011e-10	5.63065195987241e-10	2.6029204846820918e-8
75800000	0.004999867389969305	-1.9270012293544794e-18	-3.956433966216298e-19	1.0314551020154164e-7	6.303602230675878e-17	3.201741595385043e-8	-9.7365230099449e-24	8.162625329777654e-24	3.19354925250011e-10	5.63065195987241e-10	2.6029204846820918e-8
75900000	0.004999867389969305	-1.9270012293544794e-18	-3.956433966216298e-19	1.0314551020154164e-7	6.303602230675878e-17	3.201741595385043e-8	-9.736520720148074e-24	8.162625329777654e-24	3.19354925250011e-10	5.63065195987241e-10	2.6029204846820918e-8
76000000	0.004999867389969305	-1.9270012293544794e-18	-3.956433966216298e-19	1.0314551020154164e-7	6.303602230675878e-17	3.201741595385043e-8	-9.736518430351247e-24	8.162625329777654e-24	3.19354925250011e-10	5.63065195987241e-10	2.6029204846820918e-8
76100000	0.004999867389969305	-1.9270012293544794e-18	-3.956433966216298e-19	1.0314551020154164e-7	6.303602230675878e-17	3.201741595385043e-8	-9.736516140554422e-24	8.162625329777654e-24	3.19354925250011e-10	5.63065195987241e-10	2.6029204846820918e-8
76200000	0.004999867389969305	-1.9270012293544794e-18	-3.956433966216298e-19	1.0314551020154164e-7	6.303602230675878e-17	3.201741595385043e-8	-9.736513850757597e-24	8.162625329777654e-24	3.19354925250011e-10	5.63065195987241e-10	2.6029204846820918e-8
76300000	0.004999867389969305	-1.9270012293544794e-18	-3.956433966216298e-19	1.0314551020154164e-7	6.303602230675878e-17	3.201741595385043e-8	-9.736511560960771e-24	8.162625329777654e-24	3.19354925250011e-10	5.63065195987241e-10	2.6029204846820918e-8
76400000	0.004999867389969305	-1.9270012293544794e-18	-3.956433966216298e-19	1.0314551020154164e-7	6.303602230675878e-17	3.201741595385043e-8	-9.736509271163946e-24	8.162625329777654e-24	3.19354925250011e-10	5.63065195987241e-10	2.6029204846820918e-8
76500000	0.004999867389969305	-1.9270012293544794e-18	-3.956433966216298e-19	1.0314551020154164e-7	6.303602230675878e-17	3.201741595385043e-8	-9.73650698136712e-24	8.162625329777654e-24	3.19354925250011e-10	5.63065195987241e-10	2.6029204846820918e-8
76600000	0.004999867389969305	-1.9270012293544794e-18	-3.956433966216298e-19	1.0314551020154164e-7	6.303602230675878e-17	3.201741595385043e-8	-9.736504691570294e-24	8.162625329777654e-24	3.19354925250011e-10	5.63065195987241e-10	2.6029204846820918e-8
76700000	0.004999867389969305	-1.9270012293544794e-18	-3.956433966216298e-19	1.0314551020154164e-7	6.303602230675878e-17	3.201741595385043e-8	-9.736502401773468e-24	8.162625329777654e-24	3.19354925250011e-10	5.63065195987241e-10	2.6029204846820918e-8
76800000	0.004999867389969305	-1.9270012293544794e-18	-3.956433966216298e-19	1.0314551020154164e-7	6.303602230675878e-17	3.201741595385043e-8	-9.736500111976643e-24	8.162625329777654e-24	3.19354925250011e-10	5.63065195987241e-10	2.6029204846820918e-8
76900000	0.004999867389969305	-1.9270012293544794e-18	-3.956433966216298e-19	1.0314551020154164e-7	6.303602230675878e-17	3.201741595385043e-8	-9.736497822179818e-24	8.162625329777654e-24	3.19354925250011e-10	5.63065195987241e-10	2.6029204846820918e-8
77000000	0.004999867389969305	-1.9270012293544794e-18	-3.956433966216298e-19	1.0314551020154164e-7	6.303602230675878e-17	3.201741595385043e-8	-9.736495532382992e-24	8.162625329777654e-24	3.19354925250011e-10	5.63065195987241e-10	2.6029204846820918e-8
77100000	0.004999867389969305	-1.9270012293544794e-18	-3.956433966216298e-19	1.0314551020154164e-7	6.303602230675878e-17	3.201741595385043e-8	-9.736493242586166e-24	8.162625329777654e-24	3.19354925250011e-10	5.63065195987241e-10	2.6029204846820918e-8
77200000	0.004999867389969305	-1.9270012293544794e-18	-3.956433966216298e-19	1.0314551020154164e-7	6.303602230675878e-17	3.201741595385043e-8	-9.73649095278934e-24	8.162625329777654e-24	3.19354925250011e-10	5.63065195987241e-10	2.6029204846820918e-8
77300000	0.004999867389969305	-1.9270012293544794e-18	-3.956433966216298e-19	1.0314551020154164e-7	6.303602230675878e-17	3.201741595385043e-8	-9.736488662992515e-24	8.162625329777654e-24	3.19354925250011e-10	5.63065195987241e-10	2.6029204846820918e-8
77400000	0.004999867389969305	-1.9270012293544794e-18	-3.956433966216298e-19	1.0314551020154164e-7	6.303602230675878e-17	3.201741595385043e-8	-9.73648637319569e-24	8.162625329777654e-24	3.19354925250011e-10	5.63065195987241e-10	2.6029204846820918e-8
77500000	0.004999867389969305	-1.9270012293544794e-18	-3.956433966216298e-19	1.0314551020154164e-7	6.303602230675878e-17	3.201741595385043e-8	-9.736484083398864e-24	8.162625329777654e-24	3.19354925250011e-10	5.63065195987241e-10	2.6029204846820918e-8
77600000	0.004999867389969305	-1.9270012293544794e-18	-3.956433966216298e-19	1.0314551020154164e-7	6.303602230675878e-17	3.201741595385043e-8	-9.736481793602037e-24	8.162625329777654e-24	3.19354925250011e-10	5.63065195987241e-10	2.6029204846820918e-8
77700000	0.004999867389969305	-1.9270012293544794e-18	-3.956433966216298e-19	1.0314551020154164e-7	6.303602230675878e-17	3.201741595385043e-8	-9.736479503805212e-24	8.162625329777654e-24	3.19354925250011e-10	5.63065195987241e-10	2.6029204846820918e-8
77800000	0.004999867389969305	-1.9270012293544794e-18	-3.956433966216298e-19	1.0314551020154164e-7	6.303602230675878e-17	3.201741595385043e-8	-9.736477214008387e-24	8.162625329777654e-24	3.19354925250011e-10	5.63065195987241e-10	2.6029204846820918e-8
77900000	0.004999867389969305	-1.9270012293544794e-18	-3.956433966216298e-19	1.0314551020154164e-7	6.303602230675878e-17	3.201741595385043e-8	-9.736474924211561e-24	8.162625329777654e-24	3.19354925250011e-10	5.63065195987241e-10	2.6029204846820918e-8
78000000	0.004999867389969305	-1.9270012293544794e-18	-3.956433966216298e-19	1.0314551020154164e-7	6.303602230675878e-17	3.201741595385043e-8	-9.736472634414736e-24	8.162625329777654e-24	3.19354925250011e-10	5.63065195987241e-10	2.6029204846820918e-8
78100000	0.004999867389969305	-1.9270012293544794e-18	-3.956433966216298e-19	1.0314551020154164e-7	6.303602230675878e-17	3.201741595385043e-8	-9.736470344617909e-24	8.162625329777654e-24	3.19354925250011e-10	5.63065195987241e-10	2.6029204846820918e-8
78200000	0.004999867389969305	-1.9270012293544794e-18	-3.956433966216298e-19	1.0314551020154164e-7	6.303602230675878e-17	3.201741595385043e-8	-9.736468054821084e-24	8.162625329777654e-24	3.19354925250011e-10	5.63065195987241e-10	2.6029204846820918e-8
78300000	0.004999867389969305	-1.9270012293544794e-18	-3.956433966216298e-19	1.0314551020154164e-7	6.303602230675878e-17	3.201741595385043e-8	-9.736465765024258e-24	8.162625329777654e-24	3.19354925250011e-10	5.63065195987241e-10	2.6029204846820918e-8
78400000	0.004999867389969305	-1.9270012293544794e-18	-3.956433966216298e-19	1.0314551020154164e-7	6.303602230675878e-17	3.201741595385043e-8	-9.736463475227433e-24	8.162625329777654e-24	3.19354925250011e-10	5.63065195987241e-10	2.6029204846820918e-8
78500000	0.004999867389969305	-1.9270012293544794e-18	-3.956433966216298e-19	1.0314551020154164e-7	6.303602230675878e-17	3.201741595385043e-8	-9.736461185430608e-24	8.162625329777654e-24	3.19354925250011e-10	5.63065195987241e-10	2.6029204846820918e-8
78600000	0.004999867389969305	-1.9270012293544794e-18	-3.956433966216298e-19	1.0314551020154164e-7	6.303602230675878e-17	3.201741595385043e-8	-9.736458895633781e-24	8.162625329777654e-24	3.19354925250011e-10	5.63065195987241e-10	2.6029204846820918e-8
78700000	0.004999867389969305	-1.9270012293544794e-18	-3.956433966216298e-19	1.0314551020154164e-7	6.303602230675878e-17	3.201741595385043e-8	-9.736456605836955e-24	8.162625329777654e-24	3.19354925250011e-10	5.63065195987241e-10	2.6029204846820918e-8
78800000	0.004999867389969305	-1.9270012293544794e-18	-3.956433966216298e-19	1.0314551020154164e-7	6.303602230675878e-17	3.201741595385043e-8	-9.73645431604013e-24	8.162625329777654e-24	3.19354925250011e-10	5.63065195987241e-10	2.6029204846820918e-8
78900000	0.004999867389969305	-1.9270012293544794e-18	-3.956433966216298e-19	1.0314551020154164e-7	6.303602230675878e-17	3.201741595385043e-8	-9.736452026243305e-24	8.162625329777654e-24	3.19354925250011e-10	5.63065195987241e-10	2.6029204846820918e-8
79000000	0.004999867389969305	-1.9270012293544794e-18	-3.956433966216298e-19	1.0314551020154164e-7	6.303602230675878e-17	3.201741595385043e-8	-9.73644973644648e-24	8.162625329777654e-24	3.19354925250011e-10	5.63065195987241e-10	2.6029204846820918e-8
79100000	0.004999867389969305	-1.9270012293544794e-18	-3.956433966216298e-19	1.0314551020154164e-7	6.303602230675878e-17	3.201741595385043e-8	-9.736447446649654e-24	8.162625329777654e-24	3.19354925250011e-10	5.63065195987241e-10	2.6029204846820918e-8
79200000	0.004999867389969305	-1.927001229354479e-18	-3.956433966216298e-19	1.0314551020154164e-7	6.303602230675878e-17	3.201741595385043e-8	-9.736445156852827e-24	8.162625329777654e-24	3.19354925250011e-10	5.63065195987241e-10	2.6029204846820918e-8
79300000	0.004999867389969305	-1.927001229354479e-18	-3.956433966216298e-19	1.0314551020154164e-7	6.303602230675878e-17	3.201741595385043e-8	-9.736442867056002e-24	8.162625329777654e-24	3.19354925250011e-10	5.63065195987241e-10	2.6029204846820918e-8
79400000	0.004999867389969305	-1.927001229354479e-18	-3.956433966216298e-19	1.0314551020154164e-7	6.303602230675878e-17	3.201741595385043e-8	-9.736440577259177e-24	8.162625329777654e-24	3.19354925250011e-10	5.63065195987241e-10	2.6029204846820918e-8
79500000	0.004999867389969305	-1.927001229354479e-18	-3.956433966216298e-19	1.0314551020154164e-7	6.303602230675878e-17	3.201741595385043e-8	-9.736438287462351e-24	8.162625329777654e-24	3.19354925250011e-10	5.63065195987241e-10	2.6029204846820918e-8
79600000	0.004999867389969305	-1.927001229354479e-18	-3.956433966216298e-19	1.0314551020154164e-7	6.303602230675878e-17	3.201741595385043e-8	-9.736435997665526e-24	8.162625329777654e-24	3.19354925250011e-10	5.63065195987241e-10	2.6029204846820918e-8
79700000	0.004999867389969305	-1.927001229354479e-18	-3.956433966216298e-19	1.0314551020154164e-7	6.303602230675878e-17	3.201741595385043e-8	-9.736433707868699e-24	8.162625329777654e-24	3.19354925250011e-10	5.63065195987241e-10	2.6029204846820918e-8
79800000	0.004999867389969305	-1.927001229354479e-18	-3.956433966216298e-19	1.0314551020154164e-7	6.303602230675878e-17	3.201741595385043e-8	-9.736431418071874e-24	8.162625329777654e-24	3.19354925250011e-10	5.63065195987241e-10	2.6029204846820918e-8
79900000	0.004999867389969305	-1.927001229354479e-18	-3.956433966216298e-19	1.0314551020154164e-7	6.303602230675878e-17	3.201741595385043e-8	-9.736429128275048e-24	8.162625329777654e-24	3.19354925250011e-10	5.63065195987241e-10	2.6029204846820918e-8
80000000	0.004999867389969305	-1.927001229354479e-18	-3.956433966216298e-19	1.0314551020154164e-7	6.303602230675878e-17	3.201741595385043e-8	-9.736426838478223e-24	8.162625329777654e-24	3.19354925250011e-10	5.63065195987241e-10	2.6029204846820918e-8
80100000	0.004999867389969305	-1.927001229354479e-18	-3.956433966216298e-19	1.0314551020154164e-7	6.303602230675878e-17	3.201741595385043e-8	-9.736424548681398e-24	8.162625329777654e-24	3.19354925250011e-10	5.63065195987241e-10	2.6029204846820918e-8
80200000	0.004999867389969305	-1.927001229354479e-18	-3.956433966216298e-19	1.0314551020154164e-7	6.303602230675878e-17	3.201741595385043e-8	-9.73642225888457e-24	8.162625329777654e-24	3.19354925250011e-10	5.63065195987241e-10	2.6029204846820918e-8
80300000	0.004999867389969305	-1.927001229354479e-18	-3.956433966216298e-19	1.0314551020154164e-7	6.303602230675878e-17	3.201741595385043e-8	-9.736419969087745e-24	8.162625329777654e-24	3.19354925250011e-10	5.63065195987241e-10	2.6029204846820918e-8
80400000	0.004999867389969305	-1.927001229354479e-18	-3.956433966216298e-19	1.0314551020154164e-7	6.303602230675878e-17	3.201741595385043e-8	-9.73641767929092e-24	8.162625329777654e-24	3.19354925250011e-10	5.63065195987241e-10	2.6029204846820918e-8
80500000	0.004999867389969305	-1.927001229354479e-18	-3.956433966216298e-19	1.0314551020154164e-7	6.303602230675878e-17	3.201741595385043e-8	-9.736415389494095e-24	8.162625329777654e-24	3.19354925250011e-10	5.63065195987241e-10	2.6029204846820918e-8
80600000	0.004999867389969305	-1.927001229354479e-18	-3.956433966216298e-19	1.0314551020154164e-7	6.303602230675878e-17	3.201741595385043e-8	-9.73641309969727e-24	8.162625329777654e-24	3.19354925250011e-10	5.63065195987241e-10	2.6029204846820918e-8
80700000	0.004999867389969305	-1.927001229354479e-18	-3.956433966216298e-19	1.0314551020154164e-7	6.303602230675878e-17	3.201741595385043e-8	-9.736410809900444e-24	8.162625329777654e-24	3.19354925250011e-10	5.63065195987241e-10	2.6029204846820918e-8
80800000	0.004999867389969305	-1.927001229354479e-18	-3.956433966216298e-19	1.0314551020154164e-7	6.303602230675878e-17	3.201741595385043e-8	-9.736408520103617e-24	8.162625329777654e-24	3.19354925250011e-10	5.63065195987241e-10	2.6029204846820918e-8
80900000	0.004999867389969305	-1.927001229354479e-18	-3.956433966216298e-19	1.0314551020154164e-7	6.303602230675878e-17	3.201741595385043e-8	-9.736406230306792e-24	8.162625329777654e-24	3.19354925250011e-10	5.63065195987241e-10	2.6029204846820918e-8
81000000	0.004999867389969305	-1.927001229354479e-18	-3.956433966216298e-19	1.0314551020154164e-7	6.303602230675878e-17	3.201741595385043e-8	-9.736403940509966e-24	8.162625329777654e-24	3.19354925250011e-10	5.63065195987241e-10	2.6029204846820918e-8
81100000	0.004999867389969305	-1.927001229354479e-18	-3.956433966216298e-19	1.0314551020154164e-7	6.303602230675878e-17	3.201741595385043e-8	-9.736401650713141e-24	8.162625329777654e-24	3.19354925250011e-10	5.63065195987241e-10	2.6029204846820918e-8
81200000	0.004999867389969305	-1.927001229354479e-18	-3.956433966216298e-19	1.0314551020154164e-7	6.303602230675878e-17	3.201741595385043e-8	-9.736399360916316e-24	8.162625329777654e-24	3.19354925250011e-10	5.63065195987241e-10	2.6029204846820918e-8
81300000	0.004999867389969305	-1.927001229354479e-18	-3.956433966216298e-19	1.0314551020154164e-7	6.303602230675878e-17	3.201741595385043e-8	-9.736397071119489e-24	8.162625329777654e-24	3.19354925250011e-10	5.63065195987241e-10	2.6029204846820918e-8
81400000	0.004999867389969305	-1.927001229354479e-18	-3.956433966216298e-19	1.0314551020154164e-7	6.303602230675878e-17	3.201741595385043e-8	-9.736394781322664e-24	8.162625329777654e-24	3.19354925250011e-10	5.63065195987241e-10	2.6029204846820918e-8
81500000	0.004999867389969305	-1.927001229354479e-18	-3.956433966216298e-19	1.0314551020154164e-7	6.303602230675878e-17	3.201741595385043e-8	-9.736392491525838e-24	8.162625329777654e-24	3.19354925250011e-10	5.63065195987241e-10	2.6029204846820918e-8
81600000	0.004999867389969305	-1.927001229354479e-18	-3.956433966216298e-19	1.0314551020154164e-7	6.303602230675878e-17	3.201741595385043e-8	-9.736390201729013e-24	8.162625329777654e-24	3.19354925250011e-10	5.63065195987241e-10	2.6029204846820918e-8
81700000	0.004999867389969305	-1.927001229354479e-18	-3.956433966216298e-19	1.0314551020154164e-7	6.303602230675878e-17	3.201741595385043e-8	-9.736387911932187e-24	8.162625329777654e-24	3.19354925250011e-10	5.63065195987241e-10	2.6029204846820918e-8
81800000	0.004999867389969305	-1.927001229354479e-18	-3.956433966216298e-19	1.0314551020154164e-7	6.303602230675878e-17	3.201741595385043e-8	-9.73638562213536e-24	8.162625329777654e-24	3.19354925250011e-10	5.63065195987241e-10	2.6029204846820918e-8
81900000	0.004999867389969305	-1.927001229354479e-18	-3.956433966216298e-19	1.0314551020154164e-7	6.303602230675878e-17	3.201741595385043e-8	-9.736383332338535e-24	8.162625329777654e-24	3.19354925250011e-10	5.63065195987241e-10	2.6029204846820918e-8
82000000	0.004999867389969305	-1.927001229354479e-18	-3.956433966216298e-19	1.0314551020154164e-7	6.303602230675878e-17	3.201741595385043e-8	-9.73638104254171e-24	8.162625329777654e-24	3.19354925250011e-10	5.63065195987241e-10	2.6029204846820918e-8
82100000	0.004999867389969305	-1.927001229354479e-18	-3.956433966216298e-19	1.0314551020154164e-7	6.30360223067588e-17	3.201741595385043e-8	-9.736378752744885e-24	8.162625329777654e-24	3.19354925250011e-10	5.63065195987241e-10	2.6029204846820918e-8
82200000	0.004999867389969305	-1.927001229354479e-18	-3.956433966216298e-19	1.0314551020154164e-7	6.30360223067588e-17	3.201741595385043e-8	-9.736376462948059e-24	8.162625329777654e-24	3.19354925250011e-10	5.63065195987241e-10	2.6029204846820918e-8
82300000	0.004999867389969305	-1.927001229354479e-18	-3.956433966216298e-19	1.0314551020154164e-7	6.30360223067588e-17	3.201741595385043e-8	-9.736374173151234e-24	8.162625329777654e-24	3.19354925250011e-10	5.63065195987241e-10	2.6029204846820918e-8
82400000	0.004999867389969305	-1.927001229354479e-18	-3.956433966216298e-19	1.0314551020154164e-7	6.30360223067588e-17	3.201741595385043e-8	-9.736371883354407e-24	8.162625329777654e-24	3.19354925250011e-10	5.63065195987241e-10	2.6029204846820918e-8
82500000	0.004999867389969305	-1.927001229354479e-18	-3.956433966216298e-19	1.0314551020154164e-7	6.30360223067588e-17	3.201741595385043e-8	-9.736369593557582e-24	8.162625329777654e-24	3.19354925250011e-10	5.63065195987241e-10	2.6029204846820918e-8
82600000	0.004999867389969305	-1.927001229354479e-18	-3.956433966216298e-19	1.0314551020154164e-7	6.30360223067588e-17	3.201741595385043e-8	-9.736367303760756e-24	8.162625329777654e-24	3.19354925250011e-10	5.63065195987241e-10	2.6029204846820918e-8
82700000	0.004999867389969305	-1.927001229354479e-18	-3.956433966216298e-19	1.0314551020154164e-7	6.30360223067588e-17	3.201741595385043e-8	-9.736365013963931e-24	8.162625329777654e-24	3.19354925250011e-10	5.63065195987241e-10	2.6029204846820918e-8
82800000	0.004999867389969305	-1.927001229354479e-18	-3.956433966216298e-19	1.0314551020154164e-7	6.30360223067588e-17	3.201741595385043e-8	-9.736362724167106e-24	8.162625329777654e-24	3.19354925250011e-10	5.63065195987241e-10	2.6029204846820918e-8
82900000	0.004999867389969305	-1.927001229354479e-18	-3.956433966216298e-19	1.0314551020154164e-7	6.30360223067588e-17	3.201741595385043e-8	-9.736360434370279e-24	8.162625329777654e-24	3.19354925250011e-10	5.63065195987241e-10	2.6029204846820918e-8
83000000	0.004999867389969305	-1.927001229354479e-18	-3.956433966216298e-19	1.0314551020154164e-7	6.30360223067588e-17	3.201741595385043e-8	-9.736358144573453e-24	8.162625329777654e-24	3.19354925250011e-10	5.63065195987241e-10	2.6029204846820918e-8
83100000	0.004999867389969305	-1.927001229354479e-18	-3.956433966216298e-19	1.0314551020154164e-7	6.30360223067588e-17	3.201741595385043e-8	-9.736355854776628e-24	8.162625329777654e-24	3.19354925250011e-10	5.63065195987241e-10	2.6029204846820918e-8
83200000	0.004999867389969305	-1.927001229354479e-18	-3.956433966216298e-19	1.0314551020154164e-7	6.30360223067588e-17	3.201741595385043e-8	-9.736353564979803e-24	8.162625329777654e-24	3.19354925250011e-10	5.63065195987241e-10	2.6029204846820918e-8
83300000	0.004999867389969305	-1.927001229354479e-18	-3.956433966216298e-19	1.0314551020154164e-7	6.30360223067588e-17	3.201741595385043e-8	-9.736351275182977e-24	8.162625329777654e-24	3.19354925250011e-10	5.63065195987241e-10	2.6029204846820918e-8
83400000	0.004999867389969305	-1.927001229354479e-18	-3.956433966216298e-19	1.0314551020154164e-7	6.30360223067588e-17	3.201741595385043e-8	-9.73634898538615e-24	8.162625329777654e-24	3.19354925250011e-10	5.63065195987241e-10	2.6029204846820918e-8
83500000	0.004999867389969305	-1.927001229354479e-18	-3.956433966216298e-19	1.0314551020154164e-7	6.30360223067588e-17	3.201741595385043e-8	-9.736346695589325e-24	8.162625329777654e-24	3.19354925250011e-10	5.63065195987241e-10	2.6029204846820918e-8
83600000	0.004999867389969305	-1.927001229354479e-18	-3.956433966216298e-19	1.0314551020154164e-7	6.30360223067588e-17	3.201741595385043e-8	-9.7363444057925e-24	8.162625329777654e-24	3.19354925250011e-10	5.63065195987241e-10	2.6029204846820914e-8
83700000	0.004999867389969305	-1.927001229354479e-18	-3.956433966216298e-19	1.0314551020154164e-7	6.30360223067588e-17	3.201741595385043e-8	-9.736342115995674e-24	8.162625329777654e-24	3.19354925250011e-10	5.63065195987241e-10	2.6029204846820914e-8
83800000	0.004999867389969305	-1.927001229354479e-18	-3.956433966216298e-19	1.0314551020154164e-7	6.30360223067588e-17	3.201741595385043e-8	-9.736339826198849e-24	8.162625329777654e-24	3.19354925250011e-10	5.63065195987241e-10	2.6029204846820914e-8
83900000	0.004999867389969305	-1.927001229354479e-18	-3.956433966216298e-19	1.0314551020154164e-7	6.30360223067588e-17	3.201741595385043e-8	-9.736337536402022e-24	8.162625329777654e-24	3.19354925250011e-10	5.63065195987241e-10	2.6029204846820914e-8
84000000	0.004999867389969305	-1.9270012293544786e-18	-3.956433966216298e-19	1.0314551020154164e-7	6.30360223067588e-17	3.201741595385043e-8	-9.736335246605197e-24	8.162625329777654e-24	3.19354925250011e-10	5.63065195987241e-10	2.6029204846820914e-8
84100000	0.004999867389969305	-1.9270012293544786e-18	-3.956433966216298e-19	1.0314551020154164e-7	6.30360223067588e-17	3.201741595385043e-8	-9.736332956808372e-24	8.162625329777654e-24	3.19354925250011e-10	5.63065195987241e-10	2.6029204846820914e-8
84200000	0.004999867389969305	-1.9270012293544786e-18	-3.956433966216298e-19	1.0314551020154164e-7	6.30360223067588e-17	3.201741595385043e-8	-9.736330667011546e-24	8.162625329777654e-24	3.19354925250011e-10	5.63065195987241e-10	2.6029204846820914e-8
84300000	0.004999867389969305	-1.9270012293544786e-18	-3.956433966216298e-19	1.0314551020154164e-7	6.30360223067588e-17	3.201741595385043e-8	-9.736328377214721e-24	8.162625329777654e-24	3.19354925250011e-10	5.63065195987241e-10	2.6029204846820914e-8
84400000	0.004999867389969305	-1.9270012293544786e-18	-3.956433966216298e-19	1.0314551020154164e-7	6.30360223067588e-17	3.201741595385043e-8	-9.736326087417896e-24	8.162625329777654e-24	3.19354925250011e-10	5.63065195987241e-10	2.6029204846820914e-8
84500000	0.004999867389969305	-1.9270012293544786e-18	-3.956433966216298e-19	1.0314551020154164e-7	6.30360223067588e-17	3.201741595385043e-8	-9.736323797621069e-24	8.162625329777654e-24	3.19354925250011e-10	5.63065195987241e-10	2.6029204846820914e-8
84600000	0.004999867389969305	-1.9270012293544786e-18	-3.956433966216298e-19	1.0314551020154164e-7	6.30360223067588e-17	3.201741595385043e-8	-9.736321507824243e-24	8.162625329777654e-24	3.19354925250011e-10	5.63065195987241e-10	2.6029204846820914e-8
84700000	0.004999867389969305	-1.9270012293544786e-18	-3.956433966216298e-19	1.0314551020154164e-7	6.30360223067588e-17	3.201741595385043e-8	-9.736319218027418e-24	8.162625329777654e-24	3.19354925250011e-10	5.63065195987241e-10	2.6029204846820914e-8
84800000	0.004999867389969305	-1.9270012293544786e-18	-3.956433966216298e-19	1.0314551020154164e-7	6.30360223067588e-17	3.201741595385043e-8	-9.736316928230593e-24	8.162625329777654e-24	3.19354925250011e-10	5.63065195987241e-10	2.6029204846820914e-8
84900000	0.004999867389969305	-1.9270012293544786e-18	-3.956433966216298e-19	1.0314551020154164e-7	6.30360223067588e-17	3.201741595385043e-8	-9.736314638433767e-24	8.162625329777654e-24	3.19354925250011e-10	5.63065195987241e-10	2.6029204846820914e-8
85000000	0.004999867389969305	-1.9270012293544786e-18	-3.956433966216298e-19	1.0314551020154164e-7	6.30360223067588e-17	3.201741595385043e-8	-9.73631234863694e-24	8.162625329777654e-24	3.19354925250011e-10	5.63065195987241e-10	2.6029204846820914e-8
85100000	0.004999867389969305	-1.9270012293544786e-18	-3.956433966216298e-19	1.0314551020154164e-7	6.30360223067588e-17	3.201741595385043e-8	-9.736310058840115e-24	8.162625329777654e-24	3.19354925250011e-10	5.63065195987241e-10	2.6029204846820914e-8
85200000	0.004999867389969305	-1.9270012293544786e-18	-3.956433966216298e-19	1.0314551020154164e-7	6.30360223067588e-17	3.201741595385043e-8	-9.73630776904329e-24	8.162625329777654e-24	3.19354925250011e-10	5.63065195987241e-10	2.6029204846820914e-8
85300000	0.004999867389969305	-1.9270012293544786e-18	-3.956433966216298e-19	1.0314551020154164e-7	6.30360223067588e-17	3.201741595385043e-8	-9.736305479246464e-24	8.162625329777654e-24	3.19354925250011e-10	5.63065195987241e-10	2.6029204846820914e-8
85400000	0.004999867389969305	-1.9270012293544786e-18	-3.956433966216298e-19	1.0314551020154164e-7	6.30360223067588e-17	3.201741595385043e-8	-9.736303189449639e-24	8.162625329777654e-24	3.19354925250011e-10	5.63065195987241e-10	2.6029204846820914e-8
85500000	0.004999867389969305	-1.9270012293544786e-18	-3.956433966216298e-19	1.0314551020154164e-7	6.30360223067588e-17	3.201741595385043e-8	-9.736300899652812e-24	8.162625329777654e-24	3.19354925250011e-10	5.63065195987241e-10	2.6029204846820914e-8
85600000	0.004999867389969305	-1.9270012293544786e-18	-3.956433966216298e-19	1.0314551020154164e-7	6.30360223067588e-17	3.201741595385043e-8	-9.736298609855987e-24	8.162625329777654e-24	3.19354925250011e-10	5.63065195987241e-10	2.6029204846820914e-8
85700000	0.004999867389969305	-1.9270012293544786e-18	-3.956433966216298e-19	1.0314551020154164e-7	6.30360223067588e-17	3.201741595385043e-8	-9.736296320059161e-24	8.162625329777654e-24	3.19354925250011e-10	5.63065195987241e-10	2.6029204846820914e-8
85800000	0.004999867389969305	-1.9270012293544786e-18	-3.956433966216298e-19	1.0314551020154164e-7	6.30360223067588e-17	3.201741595385043e-8	-9.736294030262336e-24	8.162625329777654e-24	3.19354925250011e-10	5.63065195987241e-10	2.6029204846820914e-8
85900000	0.004999867389969305	-1.9270012293544786e-18	-3.956433966216298e-19	1.0314551020154164e-7	6.30360223067588e-17	3.201741595385043e-8	-9.736291740465511e-24	8.162625329777654e-24	3.19354925250011e-10	5.63065195987241e-10	2.6029204846820914e-8
86000000	0.004999867389969305	-1.9270012293544786e-18	-3.956433966216298e-19	1.0314551020154164e-7	6.30360223067588e-17	3.201741595385043e-8	-9.736289450668684e-24	8.162625329777654e-24	3.19354925250011e-10	5.63065195987241e-10	2.6029204846820914e-8
86100000	0.004999867389969305	-1.9270012293544786e-18	-3.956433966216298e-19	1.0314551020154164e-7	6.30360223067588e-17	3.201741595385043e-8	-9.736287160871859e-24	8.162625329777654e-24	3.19354925250011e-10	5.63065195987241e-10	2.6029204846820914e-8
86200000	0.004999867389969305	-1.9270012293544786e-18	-3.956433966216298e-19	1.0314551020154164e-7	6.30360223067588e-17	3.201741595385043e-8	-9.736284871075033e-24	8.162625329777654e-24	3.19354925250011e-10	5.63065195987241e-10	2.6029204846820914e-8
86300000	0.004999867389969305	-1.9270012293544786e-18	-3.956433966216298e-19	1.0314551020154164e-7	6.30360223067588e-17	3.201741595385043e-8	-9.736282581278208e-24	8.162625329777654e-24	3.19354925250011e-10	5.63065195987241e-10	2.6029204846820914e-8
86400000	0.004999867389969305	-1.9270012293544786e-18	-3.956433966216298e-19	1.0314551020154164e-7	6.30360223067588e-17	3.201741595385043e-8	-9.736280291481383e-24	8.162625329777654e-24	3.19354925250011e-10	5.63065195987241e-10	2.6029204846820914e-8
86500000	0.004999867389969305	-1.9270012293544786e-18	-3.956433966216298e-19	1.0314551020154164e-7	6.30360223067588e-17	3.201741595385043e-8	-9.736278001684557e-24	8.162625329777654e-24	3.19354925250011e-10	5.63065195987241e-10	2.6029204846820914e-8
86600000	0.004999867389969305	-1.9270012293544786e-18	-3.956433966216298e-19	1.0314551020154164e-7	6.30360223067588e-17	3.201741595385043e-8	-9.73627571188773e-24	8.162625329777654e-24	3.19354925250011e-10	5.63065195987241e-10	2.6029204846820914e-8
86700000	0.004999867389969305	-1.9270012293544786e-18	-3.956433966216298e-19	1.0314551020154164e-7	6.30360223067588e-17	3.201741595385043e-8	-9.736273422090905e-24	8.162625329777654e-24	3.19354925250011e-10	5.63065195987241e-10	2.6029204846820914e-8
86800000	0.004999867389969305	-1.9270012293544786e-18	-3.956433966216298e-19	1.0314551020154164e-7	6.30360223067588e-17	3.201741595385043e-8	-9.73627113229408e-24	8.162625329777654e-24	3.19354925250011e-10	5.63065195987241e-10	2.6029204846820914e-8
86900000	0.004999867389969305	-1.9270012293544786e-18	-3.956433966216298e-19	1.0314551020154164e-7	6.30360223067588e-17	3.201741595385043e-8	-9.736268842497254e-24	8.162625329777654e-24	3.19354925250011e-10	5.63065195987241e-10	2.6029204846820914e-8
87000000	0.004999867389969305	-1.9270012293544786e-18	-3.956433966216298e-19	1.0314551020154164e-7	6.30360223067588e-17	3.201741595385043e-8	-9.736266552700429e-24	8.162625329777654e-24	3.19354925250011e-10	5.63065195987241e-10	2.6029204846820914e-8
87100000	0.004999867389969305	-1.9270012293544786e-18	-3.956433966216298e-19	1.0314551020154164e-7	6.30360223067588e-17	3.201741595385043e-8	-9.736264262903602e-24	8.162625329777654e-24	3.19354925250011e-10	5.63065195987241e-10	2.6029204846820914e-8
87200000	0.004999867389969305	-1.9270012293544786e-18	-3.956433966216298e-19	1.0314551020154164e-7	6.30360223067588e-17	3.201741595385043e-8	-9.736261973106777e-24	8.162625329777654e-24	3.19354925250011e-10	5.63065195987241e-10	2.6029204846820914e-8
87300000	0.004999867389969305	-1.9270012293544786e-18	-3.956433966216298e-19	1.0314551020154164e-7	6.30360223067588e-17	3.201741595385043e-8	-9.736259683309951e-24	8.162625329777654e-24	3.19354925250011e-10	5.63065195987241e-10	2.6029204846820914e-8
87400000	0.004999867389969305	-1.9270012293544786e-18	-3.956433966216298e-19	1.0314551020154164e-7	6.30360223067588e-17	3.201741595385043e-8	-9.736257393513126e-24	8.162625329777654e-24	3.19354925250011e-10	5.63065195987241e-10	2.6029204846820914e-8
87500000	0.004999867389969305	-1.9270012293544786e-18	-3.956433966216298e-19	1.0314551020154164e-7	6.30360223067588e-17	3.201741595385043e-8	-9.7362551037163e-24	8.162625329777654e-24	3.19354925250011e-10	5.63065195987241e-10	2.6029204846820914e-8
87600000	0.004999867389969305	-1.9270012293544786e-18	-3.956433966216298e-19	1.0314551020154164e-7	6.30360223067588e-17	3.201741595385043e-8	-9.736252813919474e-24	8.162625329777654e-24	3.19354925250011e-10	5.63065195987241e-10	2.6029204846820914e-8
87700000	0.004999867389969305	-1.9270012293544786e-18	-3.956433966216298e-19	1.0314551020154164e-7	6.30360223067588e-17	3.201741595385043e-8	-9.736250524122648e-24	8.162625329777654e-24	3.19354925250011e-10	5.63065195987241e-10	2.6029204846820914e-8
87800000	0.004999867389969305	-1.9270012293544786e-18	-3.956433966216298e-19	1.0314551020154164e-7	6.30360223067588e-17	3.201741595385043e-8	-9.736248234325823e-24	8.162625329777654e-24	3.19354925250011e-10	5.63065195987241e-10	2.6029204846820914e-8
87900000	0.004999867389969305	-1.9270012293544786e-18	-3.956433966216298e-19	1.0314551020154164e-7	6.30360223067588e-17	3.201741595385043e-8	-9.736245944528998e-24	8.162625329777654e-24	3.19354925250011e-10	5.63065195987241e-10	2.6029204846820914e-8
88000000	0.004999867389969305	-1.9270012293544786e-18	-3.956433966216298e-19	1.0314551020154164e-7	6.30360223067588e-17	3.201741595385043e-8	-9.736243654732172e-24	8.162625329777654e-24	3.19354925250011e-10	5.63065195987241e-10	2.6029204846820914e-8
88100000	0.004999867389969305	-1.9270012293544786e-18	-3.956433966216298e-19	1.0314551020154164e-7	6.30360223067588e-17	3.201741595385043e-8	-9.736241364935346e-24	8.162625329777654e-24	3.19354925250011e-10	5.63065195987241e-10	2.6029204846820914e-8
88200000	0.004999867389969305	-1.9270012293544786e-18	-3.956433966216298e-19	1.0314551020154164e-7	6.30360223067588e-17	3.201741595385043e-8	-9.73623907513852e-24	8.162625329777654e-24	3.19354925250011e-10	5.63065195987241e-10	2.6029204846820914e-8
88300000	0.004999867389969305	-1.9270012293544786e-18	-3.956433966216298e-19	1.0314551020154164e-7	6.30360223067588e-17	3.201741595385043e-8	-9.736236785341695e-24	8.162625329777654e-24	3.19354925250011e-10	5.63065195987241e-10	2.6029204846820914e-8
88400000	0.004999867389969305	-1.9270012293544786e-18	-3.956433966216298e-19	1.0314551020154164e-7	6.30360223067588e-17	3.201741595385043e-8	-9.73623449554487e-24	8.162625329777654e-24	3.19354925250011e-10	5.63065195987241e-10	2.6029204846820914e-8
88500000	0.004999867389969305	-1.9270012293544786e-18	-3.956433966216298e-19	1.0314551020154164e-7	6.30360223067588e-17	3.201741595385043e-8	-9.736232205748044e-24	8.162625329777654e-24	3.19354925250011e-10	5.63065195987241e-10	2.6029204846820914e-8
88600000	0.004999867389969305	-1.9270012293544786e-18	-3.956433966216298e-19	1.0314551020154164e-7	6.30360223067588e-17	3.201741595385043e-8	-9.736229915951217e-24	8.162625329777654e-24	3.19354925250011e-10	5.63065195987241e-10	2.6029204846820914e-8
88700000	0.004999867389969305	-1.9270012293544786e-18	-3.956433966216298e-19	1.0314551020154164e-7	6.30360223067588e-17	3.201741595385043e-8	-9.736227626154392e-24	8.162625329777654e-24	3.19354925250011e-10	5.63065195987241e-10	2.6029204846820914e-8
88800000	0.004999867389969305	-1.9270012293544786e-18	-3.956433966216298e-19	1.0314551020154164e-7	6.30360223067588e-17	3.201741595385043e-8	-9.736225336357567e-24	8.162625329777654e-24	3.19354925250011e-10	5.63065195987241e-10	2.6029204846820914e-8
88900000	0.004999867389969305	-1.9270012293544786e-18	-3.956433966216298e-19	1.0314551020154164e-7	6.30360223067588e-17	3.201741595385043e-8	-9.736223046560741e-24	8.162625329777654e-24	3.19354925250011e-10	5.63065195987241e-10	2.6029204846820914e-8
89000000	0.004999867389969305	-1.9270012293544786e-18	-3.956433966216298e-19	1.0314551020154164e-7	6.30360223067588e-17	3.201741595385043e-8	-9.736220756763916e-24	8.162625329777654e-24	3.19354925250011e-10	5.63065195987241e-10	2.6029204846820914e-8
89100000	0.004999867389969305	-1.9270012293544786e-18	-3.956433966216298e-19	1.0314551020154164e-7	6.30360223067588e-17	3.201741595385043e-8	-9.736218466967089e-24	8.162625329777654e-24	3.19354925250011e-10	5.63065195987241e-10	2.6029204846820914e-8
89200000	0.004999867389969305	-1.9270012293544786e-18	-3.956433966216298e-19	1.0314551020154164e-7	6.30360223067588e-17	3.201741595385043e-8	-9.736216177170264e-24	8.162625329777654e-24	3.19354925250011e-10	5.63065195987241e-10	2.6029204846820914e-8
89300000	0.004999867389969305	-1.9270012293544786e-18	-3.956433966216298e-19	1.0314551020154164e-7	6.30360223067588e-17	3.201741595385043e-8	-9.736213887373438e-24	8.162625329777654e-24	3.19354925250011e-10	5.63065195987241e-10	2.6029204846820914e-8
89400000	0.004999867389969305	-1.9270012293544786e-18	-3.956433966216298e-19	1.0314551020154164e-7	6.30360223067588e-17	3.201741595385043e-8	-9.736211597576613e-24	8.162625329777654e-24	3.19354925250011e-10	5.63065195987241e-10	2.6029204846820914e-8
89500000	0.004999867389969305	-1.9270012293544786e-18	-3.956433966216298e-19	1.0314551020154164e-7	6.30360223067588e-17	3.201741595385043e-8	-9.736209307779788e-24	8.162625329777654e-24	3.19354925250011e-10	5.63065195987241e-10	2.6029204846820914e-8
89600000	0.004999867389969305	-1.9270012293544786e-18	-3.956433966216298e-19	1.0314551020154164e-7	6.30360223067588e-17	3.201741595385043e-8	-9.736207017982961e-24	8.162625329777654e-24	3.19354925250011e-10	5.63065195987241e-10	2.6029204846820914e-8
89700000	0.004999867389969305	-1.9270012293544786e-18	-3.956433966216298e-19	1.0314551020154164e-7	6.30360223067588e-17	3.201741595385043e-8	-9.736204728186136e-24	8.162625329777654e-24	3.19354925250011e-10	5.63065195987241e-10	2.6029204846820914e-8
89800000	0.004999867389969305	-1.9270012293544786e-18	-3.956433966216298e-19	1.0314551020154164e-7	6.30360223067588e-17	3.201741595385043e-8	-9.73620243838931e-24	8.162625329777654e-24	3.19354925250011e-10	5.63065195987241e-10	2.6029204846820914e-8
89900000	0.004999867389969305	-1.9270012293544786e-18	-3.956433966216298e-19	1.0314551020154164e-7	6.30360223067588e-17	3.201741595385043e-8	-9.736200148592485e-24	8.162625329777654e-24	3.19354925250011e-10	5.63065195987241e-10	2.6029204846820914e-8
90000000	0.004999867389969305	-1.9270012293544782e-18	-3.956433966216298e-19	1.0314551020154164e-7	6.30360223067588e-17	3.201741595385043e-8	-9.73619785879566e-24	8.162625329777654e-24	3.19354925250011e-10	5.63065195987241e-10	2.6029204846820914e-8
90100000	0.004999867389969305	-1.9270012293544782e-18	-3.956433966216298e-19	1.0314551020154164e-7	6.30360223067588e-17	3.201741595385043e-8	-9.736195568998833e-24	8.162625329777654e-24	3.19354925250011e-10	5.63065195987241e-10	2.6029204846820914e-8
90200000	0.004999867389969305	-1.9270012293544782e-18	-3.956433966216298e-19	1.0314551020154164e-7	6.30360223067588e-17	3.201741595385043e-8	-9.736193279202007e-24	8.162625329777654e-24	3.19354925250011e-10	5.63065195987241e-10	2.6029204846820914e-8
90300000	0.004999867389969305	-1.9270012293544782e-18	-3.956433966216298e-19	1.0314551020154164e-7	6.303602230675878e-17	3.201741595385043e-8	-9.736190989405182e-24	8.162625329777654e-24	3.19354925250011e-10	5.63065195987241e-10	2.6029204846820914e-8
90400000	0.004999867389969305	-1.9270012293544782e-18	-3.956433966216298e-19	1.0314551020154164e-7	6.303602230675878e-17	3.201741595385043e-8	-9.736188699608357e-24	8.162625329777654e-24	3.19354925250011e-10	5.63065195987241e-10	2.6029204846820914e-8
90500000	0.004999867389969305	-1.9270012293544782e-18	-3.956433966216298e-19	1.0314551020154164e-7	6.303602230675878e-17	3.201741595385043e-8	-9.736186409811531e-24	8.162625329777654e-24	3.19354925250011e-10	5.63065195987241e-10	2.6029204846820914e-8
90600000	0.004999867389969305	-1.9270012293544782e-18	-3.956433966216298e-19	1.0314551020154164e-7	6.303602230675878e-17	3.201741595385043e-8	-9.736184120014704e-24	8.162625329777654e-24	3.19354925250011e-10	5.63065195987241e-10	2.6029204846820914e-8
90700000	0.004999867389969305	-1.9270012293544782e-18	-3.956433966216298e-19	1.0314551020154164e-7	6.303602230675878e-17	3.201741595385043e-8	-9.736181830217879e-24	8.162625329777654e-24	3.19354925250011e-10	5.63065195987241e-10	2.6029204846820918e-8
90800000	0.004999867389969305	-1.9270012293544782e-18	-3.956433966216298e-19	1.0314551020154164e-7	6.303602230675878e-17	3.201741595385043e-8	-9.736179540421054e-24	8.162625329777654e-24	3.19354925250011e-10	5.63065195987241e-10	2.6029204846820918e-8
90900000	0.004999867389969305	-1.9270012293544782e-18	-3.956433966216298e-19	1.0314551020154164e-7	6.303602230675878e-17	3.201741595385043e-8	-9.736177250624228e-24	8.162625329777654e-24	3.19354925250011e-10	5.63065195987241e-10	2.6029204846820918e-8
91000000	0.004999867389969305	-1.9270012293544782e-18	-3.956433966216298e-19	1.0314551020154164e-7	6.303602230675878e-17	3.201741595385043e-8	-9.736174960827403e-24	8.162625329777654e-24	3.19354925250011e-10	5.63065195987241e-10	2.6029204846820918e-8
91100000	0.004999867389969305	-1.9270012293544782e-18	-3.956433966216298e-19	1.0314551020154164e-7	6.303602230675878e-17	3.201741595385043e-8	-9.736172671030576e-24	8.162625329777654e-24	3.19354925250011e-10	5.63065195987241e-10	2.6029204846820918e-8
91200000	0.004999867389969305	-1.9270012293544782e-18	-3.956433966216298e-19	1.0314551020154164e-7	6.303602230675878e-17	3.201741595385043e-8	-9.736170381233751e-24	8.162625329777654e-24	3.19354925250011e-10	5.63065195987241e-10	2.6029204846820918e-8
91300000	0.004999867389969305	-1.9270012293544782e-18	-3.956433966216298e-19	1.0314551020154164e-7	6.303602230675878e-17	3.201741595385043e-8	-9.736168091436925e-24	8.162625329777654e-24	3.19354925250011e-10	5.63065195987241e-10	2.6029204846820918e-8
91400000	0.004999867389969305	-1.9270012293544782e-18	-3.956433966216298e-19	1.0314551020154164e-7	6.303602230675878e-17	3.201741595385043e-8	-9.7361658016401e-24	8.162625329777654e-24	3.19354925250011e-10	5.63065195987241e-10	2.6029204846820918e-8
91500000	0.004999867389969305	-1.9270012293544782e-18	-3.956433966216298e-19	1.0314551020154164e-7	6.303602230675878e-17	3.201741595385043e-8	-9.736163511843275e-24	8.162625329777654e-24	3.19354925250011e-10	5.63065195987241e-10	2.6029204846820918e-8
91600000	0.004999867389969305	-1.9270012293544782e-18	-3.956433966216298e-19	1.0314551020154164e-7	6.303602230675878e-17	3.201741595385043e-8	-9.736161222046448e-24	8.162625329777654e-24	3.19354925250011e-10	5.63065195987241e-10	2.6029204846820918e-8
91700000	0.004999867389969305	-1.9270012293544782e-18	-3.956433966216298e-19	1.0314551020154164e-7	6.303602230675878e-17	3.201741595385043e-8	-9.736158932249623e-24	8.162625329777654e-24	3.19354925250011e-10	5.63065195987241e-10	2.6029204846820918e-8
91800000	0.004999867389969305	-1.9270012293544782e-18	-3.956433966216298e-19	1.0314551020154164e-7	6.303602230675878e-17	3.201741595385043e-8	-9.736156642452797e-24	8.162625329777654e-24	3.19354925250011e-10	5.63065195987241e-10	2.6029204846820918e-8
91900000	0.004999867389969305	-1.9270012293544782e-18	-3.956433966216298e-19	1.0314551020154164e-7	6.303602230675878e-17	3.201741595385043e-8	-9.736154352655972e-24	8.162625329777654e-24	3.19354925250011e-10	5.63065195987241e-10	2.6029204846820918e-8
92000000	0.004999867389969305	-1.9270012293544782e-18	-3.956433966216298e-19	1.0314551020154164e-7	6.303602230675878e-17	3.201741595385043e-8	-9.736152062859146e-24	8.162625329777654e-24	3.19354925250011e-10	5.63065195987241e-10	2.6029204846820918e-8
92100000	0.004999867389969305	-1.9270012293544782e-18	-3.956433966216298e-19	1.0314551020154164e-7	6.303602230675878e-17	3.201741595385043e-8	-9.736149773062321e-24	8.162625329777654e-24	3.19354925250011e-10	5.63065195987241e-10	2.6029204846820918e-8
92200000	0.004999867389969305	-1.9270012293544782e-18	-3.956433966216298e-19	1.0314551020154164e-7	6.303602230675878e-17	3.201741595385043e-8	-9.736147483265494e-24	8.162625329777654e-24	3.19354925250011e-10	5.63065195987241e-10	2.6029204846820918e-8
92300000	0.004999867389969305	-1.9270012293544782e-18	-3.956433966216298e-19	1.0314551020154164e-7	6.303602230675878e-17	3.201741595385043e-8	-9.736145193468669e-24	8.162625329777654e-24	3.19354925250011e-10	5.63065195987241e-10	2.6029204846820918e-8
92400000	0.004999867389969305	-1.9270012293544782e-18	-3.956433966216298e-19	1.0314551020154164e-7	6.303602230675878e-17	3.201741595385043e-8	-9.736142903671844e-24	8.162625329777654e-24	3.19354925250011e-10	5.63065195987241e-10	2.6029204846820918e-8
92500000	0.004999867389969305	-1.9270012293544782e-18	-3.956433966216298e-19	1.0314551020154164e-7	6.303602230675878e-17	3.201741595385043e-8	-9.736140613875018e-24	8.162625329777654e-24	3.19354925250011e-10	5.63065195987241e-10	2.6029204846820918e-8
92600000	0.004999867389969305	-1.9270012293544782e-18	-3.956433966216298e-19	1.0314551020154164e-7	6.303602230675878e-17	3.201741595385043e-8	-9.736138324078193e-24	8.162625329777654e-24	3.19354925250011e-10	5.63065195987241e-10	2.6029204846820918e-8
92700000	0.004999867389969305	-1.9270012293544782e-18	-3.956433966216298e-19	1.0314551020154164e-7	6.303602230675878e-17	3.201741595385043e-8	-9.736136034281366e-24	8.162625329777654e-24	3.19354925250011e-10	5.63065195987241e-10	2.6029204846820918e-8
92800000	0.004999867389969305	-1.9270012293544782e-18	-3.956433966216298e-19	1.0314551020154164e-7	6.303602230675878e-17	3.201741595385043e-8	-9.73613374448454e-24	8.162625329777654e-24	3.19354925250011e-10	5.63065195987241e-10	2.6029204846820918e-8
92900000	0.004999867389969305	-1.9270012293544782e-18	-3.956433966216298e-19	1.0314551020154164e-7	6.303602230675878e-17	3.201741595385043e-8	-9.736131454687715e-24	8.162625329777654e-24	3.19354925250011e-10	5.63065195987241e-10	2.6029204846820918e-8
93000000	0.004999867389969305	-1.9270012293544782e-18	-3.956433966216298e-19	1.0314551020154164e-7	6.303602230675878e-17	3.201741595385043e-8	-9.73612916489089e-24	8.162625329777654e-24	3.19354925250011e-10	5.63065195987241e-10	2.6029204846820918e-8
93100000	0.004999867389969305	-1.9270012293544782e-18	-3.956433966216298e-19	1.0314551020154164e-7	6.303602230675878e-17	3.201741595385043e-8	-9.736126875094065e-24	8.162625329777654e-24	3.19354925250011e-10	5.63065195987241e-10	2.6029204846820918e-8
93200000	0.004999867389969305	-1.9270012293544782e-18	-3.956433966216298e-19	1.0314551020154164e-7	6.303602230675878e-17	3.201741595385043e-8	-9.736124585297238e-24	8.162625329777654e-24	3.19354925250011e-10	5.63065195987241e-10	2.6029204846820918e-8
93300000	0.004999867389969305	-1.9270012293544782e-18	-3.956433966216298e-19	1.0314551020154164e-7	6.303602230675878e-17	3.201741595385043e-8	-9.736122295500412e-24	8.162625329777654e-24	3.19354925250011e-10	5.63065195987241e-10	2.6029204846820918e-8
93400000	0.004999867389969305	-1.9270012293544782e-18	-3.956433966216298e-19	1.0314551020154164e-7	6.303602230675878e-17	3.201741595385043e-8	-9.736120005703587e-24	8.162625329777654e-24	3.19354925250011e-10	5.63065195987241e-10	2.6029204846820918e-8
93500000	0.004999867389969305	-1.9270012293544782e-18	-3.956433966216298e-19	1.0314551020154164e-7	6.303602230675878e-17	3.201741595385043e-8	-9.736117715906762e-24	8.162625329777654e-24	3.19354925250011e-10	5.63065195987241e-10	2.6029204846820918e-8
93600000	0.004999867389969305	-1.9270012293544782e-18	-3.956433966216298e-19	1.0314551020154164e-7	6.303602230675878e-17	3.201741595385043e-8	-9.736115426109936e-24	8.162625329777654e-24	3.19354925250011e-10	5.63065195987241e-10	2.6029204846820918e-8
93700000	0.004999867389969305	-1.9270012293544782e-18	-3.956433966216298e-19	1.0314551020154164e-7	6.303602230675878e-17	3.201741595385043e-8	-9.73611313631311e-24	8.162625329777654e-24	3.19354925250011e-10	5.63065195987241e-10	2.6029204846820918e-8
93800000	0.004999867389969305	-1.9270012293544782e-18	-3.956433966216298e-19	1.0314551020154164e-7	6.303602230675878e-17	3.201741595385043e-8	-9.736110846516284e-24	8.162625329777654e-24	3.19354925250011e-10	5.63065195987241e-10	2.6029204846820918e-8
93900000	0.004999867389969305	-1.9270012293544782e-18	-3.956433966216298e-19	1.0314551020154164e-7	6.303602230675878e-17	3.201741595385043e-8	-9.736108556719459e-24	8.162625329777654e-24	3.19354925250011e-10	5.63065195987241e-10	2.6029204846820918e-8
94000000	0.004999867389969305	-1.9270012293544782e-18	-3.956433966216298e-19	1.0314551020154164e-7	6.303602230675878e-17	3.201741595385043e-8	-9.736106266922633e-24	8.162625329777654e-24	3.19354925250011e-10	5.63065195987241e-10	2.6029204846820918e-8
94100000	0.004999867389969305	-1.9270012293544782e-18	-3.956433966216298e-19	1.0314551020154164e-7	6.303602230675878e-17	3.201741595385043e-8	-9.736103977125808e-24	8.162625329777654e-24	3.19354925250011e-10	5.63065195987241e-10	2.6029204846820918e-8
94200000	0.004999867389969305	-1.9270012293544782e-18	-3.956433966216298e-19	1.0314551020154164e-7	6.303602230675878e-17	3.201741595385043e-8	-9.736101687328981e-24	8.162625329777654e-24	3.19354925250011e-10	5.63065195987241e-10	2.6029204846820918e-8
94300000	0.004999867389969305	-1.9270012293544782e-18	-3.956433966216298e-19	1.0314551020154164e-7	6.303602230675878e-17	3.201741595385043e-8	-9.736099397532156e-24	8.162625329777654e-24	3.19354925250011e-10	5.63065195987241e-10	2.6029204846820918e-8
94400000	0.004999867389969305	-1.9270012293544782e-18	-3.956433966216298e-19	1.0314551020154164e-7	6.303602230675878e-17	3.201741595385043e-8	-9.73609710773533e-24	8.162625329777654e-24	3.19354925250011e-10	5.63065195987241e-10	2.6029204846820918e-8
94500000	0.004999867389969305	-1.9270012293544782e-18	-3.956433966216298e-19	1.0314551020154164e-7	6.303602230675878e-17	3.201741595385043e-8	-9.736094817938505e-24	8.162625329777654e-24	3.19354925250011e-10	5.63065195987241e-10	2.6029204846820918e-8
94600000	0.004999867389969305	-1.9270012293544782e-18	-3.956433966216298e-19	1.0314551020154164e-7	6.303602230675878e-17	3.201741595385043e-8	-9.73609252814168e-24	8.162625329777654e-24	3.19354925250011e-10	5.63065195987241e-10	2.6029204846820918e-8
94700000	0.004999867389969305	-1.9270012293544782e-18	-3.956433966216298e-19	1.0314551020154164e-7	6.303602230675878e-17	3.201741595385043e-8	-9.736090238344853e-24	8.162625329777654e-24	3.19354925250011e-10	5.63065195987241e-10	2.6029204846820918e-8
94800000	0.004999867389969305	-1.9270012293544782e-18	-3.956433966216298e-19	1.0314551020154164e-7	6.303602230675878e-17	3.201741595385043e-8	-9.736087948548028e-24	8.162625329777654e-24	3.19354925250011e-10	5.63065195987241e-10	2.6029204846820918e-8
94900000	0.004999867389969305	-1.9270012293544782e-18	-3.956433966216298e-19	1.0314551020154164e-7	6.303602230675878e-17	3.201741595385043e-8	-9.736085658751202e-24	8.162625329777654e-24	3.19354925250011e-10	5.63065195987241e-10	2.6029204846820918e-8
95000000	0.004999867389969305	-1.9270012293544782e-18	-3.956433966216298e-19	1.0314551020154164e-7	6.303602230675878e-17	3.201741595385043e-8	-9.736083368954377e-24	8.162625329777654e-24	3.19354925250011e-10	5.63065195987241e-10	2.6029204846820918e-8
95100000	0.004999867389969305	-1.9270012293544782e-18	-3.956433966216298e-19	1.0314551020154164e-7	6.303602230675878e-17	3.201741595385043e-8	-9.736081079157552e-24	8.162625329777654e-24	3.19354925250011e-10	5.63065195987241e-10	2.6029204846820918e-8
95200000	0.004999867389969305	-1.9270012293544782e-18	-3.956433966216298e-19	1.0314551020154164e-7	6.303602230675878e-17	3.201741595385043e-8	-9.736078789360725e-24	8.162625329777654e-24	3.19354925250011e-10	5.63065195987241e-10	2.6029204846820918e-8
95300000	0.004999867389969305	-1.9270012293544782e-18	-3.956433966216298e-19	1.0314551020154164e-7	6.303602230675878e-17	3.201741595385043e-8	-9.7360764995639e-24	8.162625329777654e-24	3.19354925250011e-10	5.63065195987241e-10	2.6029204846820918e-8
95400000	0.004999867389969305	-1.9270012293544782e-18	-3.956433966216298e-19	1.0314551020154164e-7	6.303602230675878e-17	3.201741595385043e-8	-9.736074209767074e-24	8.162625329777654e-24	3.19354925250011e-10	5.63065195987241e-10	2.6029204846820918e-8
95500000	0.004999867389969305	-1.9270012293544782e-18	-3.956433966216298e-19	1.0314551020154164e-7	6.303602230675878e-17	3.201741595385043e-8	-9.736071919970249e-24	8.162625329777654e-24	3.19354925250011e-10	5.63065195987241e-10	2.6029204846820918e-8
95600000	0.004999867389969305	-1.9270012293544782e-18	-3.956433966216298e-19	1.0314551020154164e-7	6.303602230675878e-17	3.201741595385043e-8	-9.736069630173423e-24	8.162625329777654e-24	3.19354925250011e-10	5.63065195987241e-10	2.6029204846820918e-8
95700000	0.004999867389969305	-1.9270012293544782e-18	-3.956433966216298e-19	1.0314551020154164e-7	6.303602230675878e-17	3.201741595385043e-8	-9.736067340376597e-24	8.162625329777654e-24	3.19354925250011e-10	5.63065195987241e-10	2.6029204846820918e-8
95800000	0.004999867389969305	-1.9270012293544782e-18	-3.956433966216298e-19	1.0314551020154164e-7	6.303602230675878e-17	3.201741595385043e-8	-9.736065050579771e-24	8.162625329777654e-24	3.19354925250011e-10	5.63065195987241e-10	2.6029204846820918e-8
95900000	0.004999867389969305	-1.9270012293544782e-18	-3.956433966216298e-19	1.0314551020154164e-7	6.303602230675878e-17	3.201741595385043e-8	-9.736062760782946e-24	8.162625329777654e-24	3.19354925250011e-10	5.63065195987241e-10	2.6029204846820918e-8
96000000	0.004999867389969305	-1.9270012293544782e-18	-3.956433966216298e-19	1.0314551020154164e-7	6.303602230675878e-17	3.201741595385043e-8	-9.73606047098612e-24	8.162625329777654e-24	3.19354925250011e-10	5.63065195987241e-10	2.6029204846820918e-8
96100000	0.004999867389969305	-1.9270012293544782e-18	-3.956433966216298e-19	1.0314551020154164e-7	6.303602230675878e-17	3.201741595385043e-8	-9.736058181189295e-24	8.162625329777654e-24	3.19354925250011e-10	5.63065195987241e-10	2.6029204846820918e-8
96200000	0.004999867389969305	-1.9270012293544782e-18	-3.956433966216298e-19	1.0314551020154164e-7	6.303602230675878e-17	3.201741595385043e-8	-9.736055891392468e-24	8.162625329777654e-24	3.19354925250011e-10	5.63065195987241e-10	2.6029204846820918e-8
96300000	0.004999867389969305	-1.9270012293544782e-18	-3.956433966216298e-19	1.0314551020154164e-7	6.303602230675878e-17	3.201741595385043e-8	-9.736053601595643e-24	8.162625329777654e-24	3.19354925250011e-10	5.63065195987241e-10	2.6029204846820918e-8
96400000	0.004999867389969305	-1.9270012293544782e-18	-3.956433966216298e-19	1.0314551020154164e-7	6.303602230675878e-17	3.201741595385043e-8	-9.736051311798818e-24	8.162625329777654e-24	3.19354925250011e-10	5.63065195987241e-10	2.6029204846820918e-8
96500000	0.004999867389969305	-1.9270012293544782e-18	-3.956433966216298e-19	1.0314551020154164e-7	6.303602230675878e-17	3.201741595385043e-8	-9.736049022001992e-24	8.162625329777654e-24	3.19354925250011e-10	5.63065195987241e-10	2.6029204846820918e-8
96600000	0.004999867389969305	-1.9270012293544782e-18	-3.956433966216298e-19	1.0314551020154164e-7	6.303602230675878e-17	3.201741595385043e-8	-9.736046732205167e-24	8.162625329777654e-24	3.19354925250011e-10	5.63065195987241e-10	2.6029204846820918e-8
96700000	0.004999867389969305	-1.927001229354478e-18	-3.956433966216298e-19	1.0314551020154164e-7	6.303602230675878e-17	3.201741595385043e-8	-9.73604444240834e-24	8.162625329777654e-24	3.19354925250011e-10	5.63065195987241e-10	2.6029204846820918e-8
96800000	0.004999867389969305	-1.927001229354478e-18	-3.956433966216298e-19	1.0314551020154164e-7	6.303602230675878e-17	3.201741595385043e-8	-9.736042152611515e-24	8.162625329777654e-24	3.19354925250011e-10	5.63065195987241e-10	2.6029204846820918e-8
96900000	0.004999867389969305	-1.927001229354478e-18	-3.956433966216298e-19	1.0314551020154164e-7	6.303602230675878e-17	3.201741595385043e-8	-9.73603986281469e-24	8.162625329777654e-24	3.19354925250011e-10	5.63065195987241e-10	2.6029204846820918e-8
97000000	0.004999867389969305	-1.927001229354478e-18	-3.956433966216298e-19	1.0314551020154164e-7	6.30360223067588e-17	3.201741595385043e-8	-9.736037573017864e-24	8.162625329777654e-24	3.19354925250011e-10	5.63065195987241e-10	2.6029204846820918e-8
97100000	0.004999867389969305	-1.927001229354478e-18	-3.956433966216298e-19	1.0314551020154164e-7	6.30360223067588e-17	3.201741595385043e-8	-9.736035283221039e-24	8.162625329777654e-24	3.19354925250011e-10	5.63065195987241e-10	2.6029204846820918e-8
97200000	0.004999867389969305	-1.927001229354478e-18	-3.956433966216298e-19	1.0314551020154164e-7	6.30360223067588e-17	3.201741595385043e-8	-9.736032993424212e-24	8.162625329777654e-24	3.19354925250011e-10	5.63065195987241e-10	2.6029204846820918e-8
97300000	0.004999867389969305	-1.927001229354478e-18	-3.956433966216298e-19	1.0314551020154164e-7	6.30360223067588e-17	3.201741595385043e-8	-9.736030703627386e-24	8.162625329777654e-24	3.19354925250011e-10	5.63065195987241e-10	2.6029204846820918e-8
97400000	0.004999867389969305	-1.927001229354478e-18	-3.956433966216298e-19	1.0314551020154164e-7	6.30360223067588e-17	3.201741595385043e-8	-9.736028413830561e-24	8.162625329777654e-24	3.19354925250011e-10	5.63065195987241e-10	2.6029204846820918e-8
97500000	0.004999867389969305	-1.927001229354478e-18	-3.956433966216298e-19	1.0314551020154164e-7	6.30360223067588e-17	3.201741595385043e-8	-9.736026124033736e-24	8.162625329777654e-24	3.19354925250011e-10	5.63065195987241e-10	2.6029204846820914e-8
97600000	0.004999867389969305	-1.927001229354478e-18	-3.956433966216298e-19	1.0314551020154164e-7	6.30360223067588e-17	3.201741595385043e-8	-9.73602383423691e-24	8.162625329777654e-24	3.19354925250011e-10	5.63065195987241e-10	2.6029204846820914e-8
97700000	0.004999867389969305	-1.927001229354478e-18	-3.956433966216298e-19	1.0314551020154164e-7	6.30360223067588e-17	3.201741595385043e-8	-9.736021544440085e-24	8.162625329777654e-24	3.19354925250011e-10	5.63065195987241e-10	2.6029204846820914e-8
97800000	0.004999867389969305	-1.927001229354478e-18	-3.956433966216298e-19	1.0314551020154164e-7	6.30360223067588e-17	3.201741595385043e-8	-9.736019254643258e-24	8.162625329777654e-24	3.19354925250011e-10	5.63065195987241e-10	2.6029204846820914e-8
97900000	0.004999867389969305	-1.927001229354478e-18	-3.956433966216298e-19	1.0314551020154164e-7	6.30360223067588e-17	3.201741595385043e-8	-9.736016964846433e-24	8.162625329777654e-24	3.19354925250011e-10	5.63065195987241e-10	2.6029204846820914e-8
98000000	0.004999867389969305	-1.927001229354478e-18	-3.956433966216298e-19	1.0314551020154164e-7	6.30360223067588e-17	3.201741595385043e-8	-9.736014675049607e-24	8.162625329777654e-24	3.19354925250011e-10	5.63065195987241e-10	2.6029204846820914e-8
98100000	0.004999867389969305	-1.927001229354478e-18	-3.956433966216298e-19	1.0314551020154164e-7	6.30360223067588e-17	3.201741595385043e-8	-9.736012385252782e-24	8.162625329777654e-24	3.19354925250011e-10	5.63065195987241e-10	2.6029204846820914e-8
98200000	0.004999867389969305	-1.927001229354478e-18	-3.956433966216298e-19	1.0314551020154164e-7	6.30360223067588e-17	3.201741595385043e-8	-9.736010095455957e-24	8.162625329777654e-24	3.19354925250011e-10	5.63065195987241e-10	2.6029204846820914e-8
98300000	0.004999867389969305	-1.927001229354478e-18	-3.956433966216298e-19	1.0314551020154164e-7	6.30360223067588e-17	3.201741595385043e-8	-9.73600780565913e-24	8.162625329777654e-24	3.19354925250011e-10	5.63065195987241e-10	2.6029204846820914e-8
98400000	0.004999867389969305	-1.927001229354478e-18	-3.956433966216298e-19	1.0314551020154164e-7	6.30360223067588e-17	3.201741595385043e-8	-9.736005515862305e-24	8.162625329777654e-24	3.19354925250011e-10	5.63065195987241e-10	2.6029204846820914e-8
98500000	0.004999867389969305	-1.927001229354478e-18	-3.956433966216298e-19	1.0314551020154164e-7	6.30360223067588e-17	3.201741595385043e-8	-9.736003226065479e-24	8.162625329777654e-24	3.19354925250011e-10	5.63065195987241e-10	2.6029204846820914e-8
98600000	0.004999867389969305	-1.927001229354478e-18	-3.956433966216298e-19	1.0314551020154164e-7	6.30360223067588e-17	3.201741595385043e-8	-9.736000936268654e-24	8.162625329777654e-24	3.19354925250011e-10	5.63065195987241e-10	2.6029204846820914e-8
98700000	0.004999867389969305	-1.927001229354478e-18	-3.956433966216298e-19	1.0314551020154164e-7	6.30360223067588e-17	3.201741595385043e-8	-9.735998646471829e-24	8.162625329777654e-24	3.19354925250011e-10	5.63065195987241e-10	2.6029204846820914e-8
98800000	0.004999867389969305	-1.927001229354478e-18	-3.956433966216298e-19	1.0314551020154164e-7	6.30360223067588e-17	3.201741595385043e-8	-9.735996356675002e-24	8.162625329777654e-24	3.19354925250011e-10	5.63065195987241e-10	2.6029204846820914e-8
98900000	0.004999867389969305	-1.927001229354478e-18	-3.956433966216298e-19	1.0314551020154164e-7	6.30360223067588e-17	3.201741595385043e-8	-9.735994066878176e-24	8.162625329777654e-24	3.19354925250011e-10	5.63065195987241e-10	2.6029204846820914e-8
99000000	0.004999867389969305	-1.927001229354478e-18	-3.956433966216298e-19	1.0314551020154164e-7	6.30360223067588e-17	3.201741595385043e-8	-9.735991777081351e-24	8.162625329777654e-24	3.19354925250011e-10	5.63065195987241e-10	2.6029204846820914e-8
99100000	0.004999867389969305	-1.927001229354478e-18	-3.956433966216298e-19	1.0314551020154164e-7	6.30360223067588e-17	3.201741595385043e-8	-9.735989487284526e-24	8.162625329777654e-24	3.19354925250011e-10	5.63065195987241e-10	2.6029204846820914e-8
99200000	0.004999867389969305	-1.927001229354478e-18	-3.956433966216298e-19	1.0314551020154164e-7	6.30360223067588e-17	3.201741595385043e-8	-9.7359871974877e-24	8.162625329777654e-24	3.19354925250011e-10	5.63065195987241e-10	2.6029204846820914e-8
99300000	0.004999867389969305	-1.927001229354478e-18	-3.956433966216298e-19	1.0314551020154164e-7	6.30360223067588e-17	3.201741595385043e-8	-9.735984907690873e-24	8.162625329777654e-24	3.19354925250011e-10	5.63065195987241e-10	2.6029204846820914e-8
99400000	0.004999867389969305	-1.927001229354478e-18	-3.956433966216298e-19	1.0314551020154164e-7	6.30360223067588e-17	3.201741595385043e-8	-9.735982617894048e-24	8.162625329777654e-24	3.19354925250011e-10	5.63065195987241e-10	2.6029204846820914e-8
99500000	0.004999867389969305	-1.927001229354478e-18	-3.956433966216298e-19	1.0314551020154164e-7	6.30360223067588e-17	3.201741595385043e-8	-9.735980328097223e-24	8.162625329777654e-24	3.19354925250011e-10	5.63065195987241e-10	2.6029204846820914e-8
99600000	0.004999867389969305	-1.927001229354478e-18	-3.956433966216298e-19	1.0314551020154164e-7	6.30360223067588e-17	3.201741595385043e-8	-9.735978038300397e-24	8.162625329777654e-24	3.19354925250011e-10	5.63065195987241e-10	2.6029204846820914e-8
99700000	0.004999867389969305	-1.927001229354478e-18	-3.956433966216298e-19	1.0314551020154164e-7	6.30360223067588e-17	3.201741595385043e-8	-9.735975748503572e-24	8.162625329777654e-24	3.19354925250011e-10	5.63065195987241e-10	2.6029204846820914e-8
99800000	0.004999867389969305	-1.927001229354478e-18	-3.956433966216298e-19	1.0314551020154164e-7	6.30360223067588e-17	3.201741595385043e-8	-9.735973458706745e-24	8.162625329777654e-24	3.19354925250011e-10	5.63065195987241e-10	2.6029204846820914e-8
99900000	0.004999867389969305	-1.927001229354478e-18	-3.956433966216298e-19	1.0314551020154164e-7	6.30360223067588e-17	3.201741595385043e-8	-9.73597116890992e-24	8.162625329777654e-24	3.19354925250011e-10	5.63065195987241e-10	2.6029204846820914e-8
100000000	0.004999867389969305	-1.927001229354478e-18	-3.956433966216298e-19	1.0314551020154164e-7	6.30360223067588e-17	3.201741595385043e-8	-9.735968879113095e-24	8.162625329777654e-24	3.19354925250011e-10	5.63065195987241e-10	2.6029204846820914e-8
