# Supplementary material for: Thermodynamics Underpinning the Microbial Community‐Level Nitrogen Energy Metabolism
Source: Environ Microbiol. 2025 Feb 16;27(2):e70055. doi: 10.1111/1462-2920.70055 (PMC11830459; doi:10.1111/1462-2920.70055)
Supplement: Supplementary file 1 — Data S1. [file EMI-27-e70055-s001.zip › SI/Nnetwork/Results/kdef_-10/Iin_-5/p_0.2/O2_-7.8_H_-3..csv]

time	N2	N2H4	N2H5	N2O	NH2OH	NH3	NH3OH	NH4	NO	NO2	NO3
0	0.00001	0.00001	0.00001	0.00001	0.00001	0.00001	0.00001	0.00001	0.00001	0.00001	0.00001
100000	0.004936672099172751	1.953331155854864e-49	-5.9217967316382335e-43	4.724330733002177e-11	7.0205674614618106e-15	0.00012665570608435297	-2.2511103848694494e-20	1.0343340059053716e-12	1.1013029796433691e-14	3.1143165078596274e-14	1.8456273151942026e-17
200000	0.004936672099172752	1.953331155854862e-49	-2.1867552080006895e-42	4.724330733002176e-11	7.020567461482313e-15	0.00012665570608435297	-2.0279623565651566e-20	1.034334005922459e-12	1.1013029796433688e-14	3.1143165078596287e-14	1.8456273151942023e-17
300000	0.00493667209917275	1.953331155854862e-49	-3.781330691838856e-42	4.7243307330021773e-11	7.020567461482455e-15	0.00012665570608435297	-1.804814328260844e-20	1.0343340059225766e-12	1.1013029796433688e-14	3.1143165078596274e-14	1.8456273151942023e-17
400000	0.00493667209917275	1.953331155854862e-49	-5.375906177307359e-42	4.7243307330021773e-11	7.02056746148244e-15	0.00012665570608435297	-1.581666299956531e-20	1.0343340059225635e-12	1.1013029796433688e-14	3.114316507859627e-14	1.8456273151942026e-17
500000	0.00493667209917275	1.9533311558548616e-49	-6.970481659594663e-42	4.724330733002178e-11	7.020567461482438e-15	0.00012665570608435297	-1.358518271652218e-20	1.0343340059225613e-12	1.1013029796433688e-14	3.114316507859627e-14	1.8456273151942026e-17
600000	0.00493667209917275	1.9533311558548616e-49	-8.565057139701423e-42	4.7243307330021773e-11	7.020567461482444e-15	0.00012665570608435297	-1.135370243347905e-20	1.0343340059225667e-12	1.1013029796433688e-14	3.1143165078596274e-14	1.8456273151942023e-17
700000	0.004936672099172751	1.9533311558548616e-49	-1.0159632618628295e-41	4.7243307330021773e-11	7.020567461482455e-15	0.00012665570608435297	-9.12222215043592e-21	1.0343340059225762e-12	1.1013029796433688e-14	3.1143165078596274e-14	1.8456273151942023e-17
800000	0.004936672099172751	1.9533311558548616e-49	-1.1754208097375932e-41	4.724330733002177e-11	7.020567461482468e-15	0.00012665570608435297	-6.890741867392791e-21	1.0343340059225863e-12	1.1013029796433688e-14	3.114316507859628e-14	1.8456273151942023e-17
900000	0.004936672099172752	1.9533311558548616e-49	-1.3348783576944996e-41	4.724330733002177e-11	7.020567461482476e-15	0.00012665570608435297	-4.659261584349661e-21	1.0343340059225934e-12	1.1013029796433688e-14	3.1143165078596287e-14	1.8456273151942023e-17
1000000	0.004936672099172752	1.9533311558548616e-49	-1.4943359057523118e-41	4.724330733002177e-11	7.020567461482478e-15	0.00012665570608435297	-2.491101801746652e-21	1.034334005922595e-12	1.1013029796433688e-14	3.1143165078596287e-14	1.8456273151942023e-17
1100000	0.004936672099172752	1.9533311558548616e-49	-1.653793453151982e-41	4.724330733002177e-11	7.020567461482478e-15	0.00012665570608435297	-1.0181074120346465e-21	1.034334005922595e-12	1.1013029796433688e-14	3.1143165078596287e-14	1.8456273151942023e-17
1200000	0.004936672099172752	1.9533311558548616e-49	-1.8132509998422188e-41	4.724330733002177e-11	7.020567461482478e-15	0.00012665570608435297	-2.46322838936995e-22	1.034334005922595e-12	1.1013029796433688e-14	3.1143165078596287e-14	1.8456273151942023e-17
1300000	0.004936672099172752	1.9533311558548616e-49	-1.9727085460231537e-41	4.724330733002177e-11	7.020567461482478e-15	0.00012665570608435297	2.206326027722336e-23	1.034334005922595e-12	1.1013029796433688e-14	3.1143165078596287e-14	1.8456273151942023e-17
1400000	0.004936672099172753	1.953331155854862e-49	-2.1321660918949175e-41	4.7243307330021773e-11	7.020567461482478e-15	0.00012665570608435297	-1.5137771661070136e-23	1.034334005922595e-12	1.101302979643369e-14	3.1143165078596287e-14	1.8456273151942023e-17
1500000	0.004936672099172753	1.953331155854862e-49	-2.2916236376576418e-41	4.7243307330021773e-11	7.020567461482478e-15	0.00012665570608435297	-1.6011459202095378e-22	1.034334005922595e-12	1.101302979643369e-14	3.114316507859628e-14	1.8456273151942023e-17
1600000	0.004936672099172753	1.9533311558548624e-49	-2.4510811835114573e-41	4.7243307330021773e-11	7.020567461482478e-15	0.00012665570608435297	-2.1505585807150676e-22	1.034334005922595e-12	1.101302979643369e-14	3.114316507859628e-14	1.8456273151942023e-17
1700000	0.004936672099172753	1.9533311558548624e-49	-2.610538729656496e-41	4.7243307330021773e-11	7.020567461482478e-15	0.00012665570608435297	1.784977291819241e-23	1.034334005922595e-12	1.101302979643369e-14	3.114316507859628e-14	1.8456273151942023e-17
1800000	0.004936672099172753	1.9533311558548627e-49	-2.769996275946189e-41	4.7243307330021773e-11	7.020567461482478e-15	0.00012665570608435297	3.987444368066944e-22	1.034334005922595e-12	1.101302979643369e-14	3.114316507859628e-14	1.8456273151942023e-17
1900000	0.004936672099172753	1.953331155854864e-49	-2.92945382211065e-41	4.7243307330021773e-11	7.020567461482478e-15	0.00012665570608435297	6.65124274014165e-22	1.034334005922595e-12	1.1013029796433691e-14	3.1143165078596287e-14	1.8456273151942026e-17
2000000	0.004936672099172753	1.9533311558548658e-49	-3.088911368165184e-41	4.7243307330021773e-11	7.020567461482478e-15	0.00012665570608435297	8.309852793749848e-22	1.034334005922595e-12	1.1013029796433695e-14	3.114316507859629e-14	1.8456273151942032e-17
2100000	0.004936672099172753	1.953331155854868e-49	-3.248368914125096e-41	4.7243307330021773e-11	7.020567461482478e-15	0.00012665570608435297	9.10323449859236e-22	1.034334005922595e-12	1.1013029796433698e-14	3.1143165078596306e-14	1.845627315194204e-17
2200000	0.004936672099172753	1.953331155854871e-49	-3.4078264600056934e-41	4.7243307330021773e-11	7.020567461482478e-15	0.00012665570608435297	9.171347824370014e-22	1.034334005922595e-12	1.1013029796433701e-14	3.114316507859631e-14	1.8456273151942045e-17
2300000	0.004936672099172752	1.953331155854874e-49	-3.567284005822281e-41	4.7243307330021773e-11	7.020567461482478e-15	0.00012665570608435297	8.654152740783635e-22	1.034334005922595e-12	1.1013029796433706e-14	3.1143165078596325e-14	1.845627315194205e-17
2400000	0.004936672099172752	1.9533311558548775e-49	-3.7267415515901654e-41	4.7243307330021773e-11	7.020567461482477e-15	0.00012665570608435297	7.691609217534048e-22	1.034334005922595e-12	1.101302979643371e-14	3.1143165078596344e-14	1.845627315194206e-17
2500000	0.004936672099172752	1.9533311558548813e-49	-3.886199097324652e-41	4.7243307330021773e-11	7.020567461482477e-15	0.00012665570608435297	6.423677224322077e-22	1.034334005922595e-12	1.1013029796433715e-14	3.1143165078596356e-14	1.845627315194207e-17
2600000	0.004936672099172752	1.953331155854885e-49	-4.0456566430410486e-41	4.7243307330021773e-11	7.020567461482477e-15	0.00012665570608435297	4.990316730848549e-22	1.034334005922595e-12	1.1013029796433721e-14	3.1143165078596375e-14	1.845627315194208e-17
2700000	0.004936672099172752	1.9533311558548886e-49	-4.2051141887546595e-41	4.724330733002177e-11	7.020567461482477e-15	0.00012665570608435297	3.531487706814288e-22	1.034334005922595e-12	1.1013029796433726e-14	3.114316507859639e-14	1.8456273151942088e-17
2800000	0.004936672099172751	1.9533311558548924e-49	-4.364571734480791e-41	4.724330733002177e-11	7.020567461482477e-15	0.00012665570608435297	2.1871501219201196e-22	1.034334005922595e-12	1.1013029796433731e-14	3.1143165078596407e-14	1.8456273151942097e-17
2900000	0.004936672099172751	1.9533311558548958e-49	-4.524029280234749e-41	4.724330733002177e-11	7.020567461482477e-15	0.00012665570608435297	1.09726394586687e-22	1.034334005922595e-12	1.1013029796433736e-14	3.114316507859642e-14	1.8456273151942106e-17
3000000	0.004936672099172751	1.9533311558548992e-49	-4.68348682603184e-41	4.724330733002177e-11	7.020567461482477e-15	0.00012665570608435297	4.0178914835536326e-23	1.034334005922595e-12	1.101302979643374e-14	3.114316507859643e-14	1.8456273151942112e-17
3100000	0.004936672099172751	1.9533311558549022e-49	-4.842944371881934e-41	4.724330733002177e-11	7.020567461482477e-15	0.00012665570608435297	2.2382113024548034e-23	1.034334005922595e-12	1.1013029796433745e-14	3.1143165078596445e-14	1.845627315194212e-17
3200000	0.004936672099172751	1.9533311558549038e-49	-5.002401917657934e-41	4.724330733002177e-11	7.020567461482477e-15	0.00012665570608435297	2.2638700969615553e-23	1.034334005922595e-12	1.1013029796433747e-14	3.114316507859646e-14	1.8456273151942125e-17
3300000	0.004936672099172751	1.953331155854904e-49	-5.161859463312177e-41	4.724330733002177e-11	7.020567461482477e-15	0.00012665570608435297	2.2814510909405292e-23	1.034334005922595e-12	1.1013029796433747e-14	3.114316507859646e-14	1.8456273151942125e-17
3400000	0.004936672099172751	1.953331155854903e-49	-5.32131700885997e-41	4.724330733002177e-11	7.020567461482477e-15	0.00012665570608435297	2.291969746798228e-23	1.034334005922595e-12	1.1013029796433745e-14	3.114316507859645e-14	1.8456273151942122e-17
3500000	0.004936672099172751	1.953331155854901e-49	-5.480774554316619e-41	4.724330733002177e-11	7.020567461482477e-15	0.00012665570608435297	2.296441526941155e-23	1.034334005922595e-12	1.1013029796433742e-14	3.1143165078596445e-14	1.845627315194212e-17
3600000	0.004936672099172751	1.953331155854898e-49	-5.64023209969743e-41	4.724330733002177e-11	7.020567461482477e-15	0.00012665570608435297	2.295881893775814e-23	1.034334005922595e-12	1.1013029796433739e-14	3.114316507859643e-14	1.845627315194211e-17
3700000	0.004936672099172751	1.9533311558548946e-49	-5.799689645017709e-41	4.724330733002177e-11	7.020567461482477e-15	0.00012665570608435297	2.291306309708708e-23	1.034334005922595e-12	1.1013029796433734e-14	3.114316507859641e-14	1.84562731519421e-17
3800000	0.004936672099172751	1.9533311558548905e-49	-5.959147190292761e-41	4.724330733002177e-11	7.020567461482476e-15	0.00012665570608435297	2.2837302371463404e-23	1.034334005922595e-12	1.1013029796433728e-14	3.11431650785964e-14	1.845627315194209e-17
3900000	0.004936672099172751	1.953331155854886e-49	-6.118604735537893e-41	4.724330733002177e-11	7.020567461482476e-15	0.00012665570608435297	2.2741691384952148e-23	1.034334005922595e-12	1.1013029796433721e-14	3.114316507859638e-14	1.845627315194208e-17
4000000	0.004936672099172751	1.9533311558548813e-49	-6.278062280768411e-41	4.724330733002177e-11	7.020567461482476e-15	0.00012665570608435297	2.2636384761618343e-23	1.034334005922595e-12	1.1013029796433715e-14	3.1143165078596356e-14	1.845627315194207e-17
4100000	0.004936672099172752	1.9533311558548764e-49	-6.437519825999621e-41	4.724330733002177e-11	7.020567461482476e-15	0.00012665570608435297	2.253153712552702e-23	1.034334005922595e-12	1.1013029796433707e-14	3.114316507859634e-14	1.8456273151942057e-17
4200000	0.004936672099172752	1.9533311558548722e-49	-6.596977371246829e-41	4.724330733002177e-11	7.020567461482476e-15	0.00012665570608435297	2.243730310074322e-23	1.034334005922595e-12	1.1013029796433701e-14	3.114316507859632e-14	1.8456273151942045e-17
4300000	0.004936672099172752	1.953331155854868e-49	-6.75643491652534e-41	4.724330733002177e-11	7.020567461482476e-15	0.00012665570608435297	2.236383731133197e-23	1.034334005922595e-12	1.1013029796433696e-14	3.1143165078596306e-14	1.8456273151942035e-17
4400000	0.004936672099172752	1.9533311558548643e-49	-6.915892461850462e-41	4.724330733002177e-11	7.020567461482476e-15	0.00012665570608435297	2.2321294381358305e-23	1.034334005922595e-12	1.101302979643369e-14	3.1143165078596287e-14	1.8456273151942026e-17
4500000	0.004936672099172752	1.9533311558548616e-49	-7.075350007229733e-41	4.724330733002177e-11	7.020567461482476e-15	0.00012665570608435297	2.2314859410952414e-23	1.034334005922595e-12	1.1013029796433687e-14	3.1143165078596274e-14	1.845627315194202e-17
4600000	0.004936672099172752	1.953331155854859e-49	-7.234807552616806e-41	4.724330733002177e-11	7.020567461482476e-15	0.00012665570608435297	2.231508392590662e-23	1.034334005922595e-12	1.1013029796433682e-14	3.114316507859626e-14	1.8456273151942014e-17
4700000	0.004936672099172752	1.9533311558548563e-49	-7.394265098001273e-41	4.724330733002177e-11	7.020567461482476e-15	0.00012665570608435297	2.2315299311323454e-23	1.034334005922595e-12	1.1013029796433679e-14	3.1143165078596255e-14	1.8456273151942008e-17
4800000	0.004936672099172752	1.9533311558548536e-49	-7.55372264338317e-41	4.724330733002177e-11	7.020567461482476e-15	0.00012665570608435297	2.2315505707199857e-23	1.034334005922595e-12	1.1013029796433676e-14	3.114316507859624e-14	1.8456273151942002e-17
4900000	0.004936672099172752	1.9533311558548513e-49	-7.713180188762539e-41	4.724330733002177e-11	7.020567461482476e-15	0.00012665570608435297	2.2315703253532754e-23	1.034334005922595e-12	1.1013029796433672e-14	3.114316507859623e-14	1.8456273151941995e-17
5000000	0.004936672099172752	1.953331155854849e-49	-7.872637734139425e-41	4.724330733002177e-11	7.020567461482476e-15	0.00012665570608435297	2.231589209031908e-23	1.034334005922595e-12	1.101302979643367e-14	3.1143165078596224e-14	1.845627315194199e-17
5100000	0.004936672099172753	1.9533311558548468e-49	-8.032095279513859e-41	4.724330733002177e-11	7.020567461482476e-15	0.00012665570608435297	2.231607235755577e-23	1.034334005922595e-12	1.1013029796433666e-14	3.114316507859621e-14	1.8456273151941983e-17
5200000	0.004936672099172753	1.953331155854845e-49	-8.191552824885885e-41	4.724330733002177e-11	7.020567461482476e-15	0.00012665570608435297	2.231624419523975e-23	1.034334005922595e-12	1.1013029796433663e-14	3.1143165078596205e-14	1.845627315194198e-17
5300000	0.004936672099172753	1.9533311558548426e-49	-8.351010370255545e-41	4.724330733002177e-11	7.020567461482476e-15	0.00012665570608435297	2.231640774336796e-23	1.034334005922595e-12	1.101302979643366e-14	3.114316507859619e-14	1.8456273151941974e-17
5400000	0.004936672099172753	1.9533311558548407e-49	-8.510467915622877e-41	4.724330733002177e-11	7.020567461482476e-15	0.00012665570608435297	2.2316563141937322e-23	1.034334005922595e-12	1.1013029796433658e-14	3.1143165078596186e-14	1.845627315194197e-17
5500000	0.004936672099172753	1.953331155854839e-49	-8.669925460987919e-41	4.724330733002177e-11	7.020567461482476e-15	0.00012665570608435297	2.2316710530944777e-23	1.034334005922595e-12	1.1013029796433655e-14	3.114316507859618e-14	1.8456273151941965e-17
5600000	0.004936672099172753	1.9533311558548373e-49	-8.829383006350718e-41	4.724330733002177e-11	7.020567461482476e-15	0.00012665570608435297	2.2316850050387252e-23	1.034334005922595e-12	1.1013029796433654e-14	3.1143165078596173e-14	1.845627315194196e-17
5700000	0.004936672099172753	1.9533311558548358e-49	-8.988840551711306e-41	4.724330733002177e-11	7.020567461482476e-15	0.00012665570608435297	2.2316981840261681e-23	1.034334005922595e-12	1.101302979643365e-14	3.114316507859617e-14	1.8456273151941958e-17
5800000	0.004936672099172753	1.9533311558548342e-49	-9.148298097069725e-41	4.724330733002177e-11	7.020567461482476e-15	0.00012665570608435297	2.2317106040564998e-23	1.034334005922595e-12	1.1013029796433649e-14	3.114316507859616e-14	1.8456273151941952e-17
5900000	0.004936672099172753	1.9533311558548327e-49	-9.307755642426019e-41	4.724330733002177e-11	7.020567461482476e-15	0.00012665570608435297	2.2317222791294134e-23	1.034334005922595e-12	1.1013029796433647e-14	3.1143165078596154e-14	1.845627315194195e-17
6000000	0.004936672099172753	1.9533311558548316e-49	-9.467213187780223e-41	4.724330733002177e-11	7.020567461482476e-15	0.00012665570608435297	2.2317332232446022e-23	1.034334005922595e-12	1.1013029796433644e-14	3.114316507859615e-14	1.8456273151941946e-17
6100000	0.004936672099172753	1.9533311558548304e-49	-9.62667073313238e-41	4.724330733002177e-11	7.020567461482476e-15	0.00012665570608435297	2.231743450401759e-23	1.034334005922595e-12	1.1013029796433643e-14	3.114316507859614e-14	1.8456273151941943e-17
6200000	0.004936672099172753	1.9533311558548293e-49	-9.786128278482527e-41	4.724330733002177e-11	7.020567461482476e-15	0.00012665570608435297	2.2317529746005773e-23	1.034334005922595e-12	1.1013029796433641e-14	3.1143165078596135e-14	1.845627315194194e-17
6300000	0.004936672099172753	1.953331155854828e-49	-9.945585823830707e-41	4.724330733002177e-11	7.020567461482476e-15	0.00012665570608435297	2.2317618098407506e-23	1.034334005922595e-12	1.101302979643364e-14	3.1143165078596135e-14	1.8456273151941937e-17
6400000	0.004936672099172753	1.953331155854827e-49	-1.0105043369176962e-40	4.7243307330021773e-11	7.020567461482476e-15	0.00012665570608435297	2.2317699701219716e-23	1.034334005922595e-12	1.101302979643364e-14	3.114316507859613e-14	1.8456273151941937e-17
6500000	0.004936672099172753	1.9533311558548263e-49	-1.0264500914521327e-40	4.7243307330021773e-11	7.020567461482476e-15	0.00012665570608435297	2.2317774694439338e-23	1.034334005922595e-12	1.1013029796433638e-14	3.114316507859612e-14	1.8456273151941934e-17
6600000	0.004936672099172753	1.9533311558548255e-49	-1.0423958459863842e-40	4.7243307330021773e-11	7.020567461482476e-15	0.00012665570608435297	2.2317843218063303e-23	1.034334005922595e-12	1.1013029796433636e-14	3.114316507859612e-14	1.845627315194193e-17
6700000	0.004936672099172753	1.9533311558548247e-49	-1.0583416005204553e-40	4.7243307330021773e-11	7.020567461482476e-15	0.00012665570608435297	2.2317905412088546e-23	1.034334005922595e-12	1.1013029796433635e-14	3.1143165078596116e-14	1.845627315194193e-17
6800000	0.004936672099172753	1.953331155854824e-49	-1.0742873550543494e-40	4.7243307330021773e-11	7.020567461482476e-15	0.00012665570608435297	2.2317961416511997e-23	1.034334005922595e-12	1.1013029796433635e-14	3.1143165078596116e-14	1.8456273151941928e-17
6900000	0.004936672099172753	1.9533311558548236e-49	-1.0902331095880707e-40	4.7243307330021773e-11	7.020567461482476e-15	0.00012665570608435297	2.2318011371330588e-23	1.034334005922595e-12	1.1013029796433633e-14	3.114316507859611e-14	1.8456273151941928e-17
7000000	0.004936672099172753	1.953331155854823e-49	-1.1061788641216232e-40	4.7243307330021773e-11	7.020567461482476e-15	0.00012665570608435297	2.231805541654125e-23	1.034334005922595e-12	1.1013029796433633e-14	3.114316507859611e-14	1.8456273151941925e-17
7100000	0.004936672099172753	1.9533311558548225e-49	-1.122124618655011e-40	4.7243307330021773e-11	7.020567461482476e-15	0.00012665570608435297	2.2318093692140918e-23	1.034334005922595e-12	1.1013029796433631e-14	3.114316507859611e-14	1.8456273151941925e-17
7200000	0.004936672099172753	1.953331155854822e-49	-1.1380703731882378e-40	4.7243307330021773e-11	7.020567461482476e-15	0.00012665570608435297	2.2318126338126522e-23	1.034334005922595e-12	1.1013029796433631e-14	3.114316507859611e-14	1.8456273151941925e-17
7300000	0.004936672099172753	1.9533311558548217e-49	-1.1540161277213079e-40	4.7243307330021773e-11	7.020567461482476e-15	0.00012665570608435297	2.2318153494494998e-23	1.034334005922595e-12	1.1013029796433631e-14	3.1143165078596104e-14	1.845627315194192e-17
7400000	0.004936672099172753	1.9533311558548213e-49	-1.1699618822542252e-40	4.7243307330021773e-11	7.020567461482476e-15	0.00012665570608435297	2.231817530124327e-23	1.034334005922595e-12	1.1013029796433631e-14	3.1143165078596104e-14	1.845627315194192e-17
7500000	0.004936672099172753	1.9533311558548213e-49	-1.1859076367869936e-40	4.7243307330021773e-11	7.020567461482476e-15	0.00012665570608435297	2.2318191898368282e-23	1.034334005922595e-12	1.101302979643363e-14	3.1143165078596104e-14	1.845627315194192e-17
7600000	0.004936672099172753	1.9533311558548213e-49	-1.2018533913196175e-40	4.7243307330021773e-11	7.020567461482476e-15	0.00012665570608435297	2.2318203425866955e-23	1.034334005922595e-12	1.101302979643363e-14	3.1143165078596104e-14	1.845627315194192e-17
7700000	0.004936672099172753	1.953331155854821e-49	-1.2177991458521003e-40	4.7243307330021773e-11	7.020567461482476e-15	0.00012665570608435297	2.2318210023736228e-23	1.034334005922595e-12	1.101302979643363e-14	3.1143165078596104e-14	1.845627315194192e-17
7800000	0.004936672099172753	1.953331155854821e-49	-1.2337449003844464e-40	4.7243307330021773e-11	7.020567461482476e-15	0.00012665570608435297	2.231821183197303e-23	1.034334005922595e-12	1.101302979643363e-14	3.1143165078596104e-14	1.845627315194192e-17
7900000	0.004936672099172753	1.953331155854821e-49	-1.2496906549166596e-40	4.7243307330021773e-11	7.020567461482476e-15	0.00012665570608435297	2.2318208990574292e-23	1.034334005922595e-12	1.101302979643363e-14	3.1143165078596104e-14	1.845627315194192e-17
8000000	0.004936672099172753	1.9533311558548213e-49	-1.2656364094487441e-40	4.7243307330021773e-11	7.020567461482476e-15	0.00012665570608435297	2.231820163953695e-23	1.034334005922595e-12	1.101302979643363e-14	3.1143165078596104e-14	1.845627315194192e-17
8100000	0.004936672099172753	1.9533311558548213e-49	-1.2815821639807036e-40	4.7243307330021773e-11	7.020567461482476e-15	0.00012665570608435297	2.2318189918857936e-23	1.034334005922595e-12	1.101302979643363e-14	3.1143165078596104e-14	1.845627315194192e-17
8200000	0.004936672099172753	1.9533311558548217e-49	-1.2975279185125426e-40	4.7243307330021773e-11	7.020567461482476e-15	0.00012665570608435297	2.231817396853418e-23	1.034334005922595e-12	1.1013029796433631e-14	3.1143165078596104e-14	1.845627315194192e-17
8300000	0.004936672099172753	1.9533311558548217e-49	-1.3134736730442646e-40	4.7243307330021773e-11	7.020567461482476e-15	0.00012665570608435297	2.2318153928562615e-23	1.034334005922595e-12	1.1013029796433631e-14	3.1143165078596104e-14	1.845627315194192e-17
8400000	0.004936672099172753	1.953331155854822e-49	-1.3294194275758738e-40	4.7243307330021773e-11	7.020567461482476e-15	0.00012665570608435297	2.2318129938940173e-23	1.034334005922595e-12	1.1013029796433631e-14	3.114316507859611e-14	1.845627315194192e-17
8500000	0.004936672099172753	1.9533311558548225e-49	-1.345365182107374e-40	4.7243307330021773e-11	7.020567461482476e-15	0.00012665570608435297	2.2318102139663785e-23	1.034334005922595e-12	1.1013029796433631e-14	3.114316507859611e-14	1.8456273151941925e-17
8600000	0.004936672099172753	1.953331155854823e-49	-1.3613109366387696e-40	4.7243307330021773e-11	7.020567461482476e-15	0.00012665570608435297	2.2318070670730388e-23	1.034334005922595e-12	1.1013029796433633e-14	3.114316507859611e-14	1.8456273151941925e-17
8700000	0.004936672099172753	1.9533311558548232e-49	-1.3772566911700645e-40	4.7243307330021773e-11	7.020567461482476e-15	0.00012665570608435297	2.2318035672136906e-23	1.034334005922595e-12	1.1013029796433633e-14	3.114316507859611e-14	1.8456273151941925e-17
8800000	0.004936672099172753	1.9533311558548236e-49	-1.3932024457012624e-40	4.7243307330021773e-11	7.020567461482476e-15	0.00012665570608435297	2.231799728388028e-23	1.034334005922595e-12	1.1013029796433635e-14	3.1143165078596116e-14	1.8456273151941928e-17
8900000	0.004936672099172753	1.9533311558548244e-49	-1.4091482002323675e-40	4.7243307330021773e-11	7.020567461482476e-15	0.00012665570608435297	2.2317955645957435e-23	1.034334005922595e-12	1.1013029796433635e-14	3.1143165078596116e-14	1.8456273151941928e-17
9000000	0.004936672099172753	1.9533311558548247e-49	-1.425093954763384e-40	4.7243307330021773e-11	7.020567461482476e-15	0.00012665570608435297	2.2317910898365305e-23	1.034334005922595e-12	1.1013029796433636e-14	3.114316507859612e-14	1.845627315194193e-17
9100000	0.004936672099172753	1.9533311558548255e-49	-1.4410397092943153e-40	4.7243307330021773e-11	7.020567461482476e-15	0.00012665570608435297	2.2317863181100825e-23	1.034334005922595e-12	1.1013029796433636e-14	3.114316507859612e-14	1.845627315194193e-17
9200000	0.004936672099172753	1.953331155854826e-49	-1.456985463825166e-40	4.724330733002177e-11	7.020567461482476e-15	0.00012665570608435297	2.2317812634160928e-23	1.034334005922595e-12	1.1013029796433638e-14	3.114316507859612e-14	1.8456273151941934e-17
9300000	0.004936672099172753	1.9533311558548266e-49	-1.4729312183559395e-40	4.724330733002177e-11	7.020567461482476e-15	0.00012665570608435297	2.231775939754254e-23	1.034334005922595e-12	1.1013029796433638e-14	3.114316507859613e-14	1.8456273151941934e-17
9400000	0.004936672099172753	1.9533311558548274e-49	-1.4888769728866404e-40	4.724330733002177e-11	7.020567461482476e-15	0.00012665570608435297	2.23177036112426e-23	1.034334005922595e-12	1.101302979643364e-14	3.114316507859613e-14	1.8456273151941937e-17
9500000	0.004936672099172753	1.953331155854828e-49	-1.5048227274172727e-40	4.724330733002177e-11	7.020567461482476e-15	0.00012665570608435297	2.2317645415258036e-23	1.034334005922595e-12	1.101302979643364e-14	3.1143165078596135e-14	1.8456273151941937e-17
9600000	0.004936672099172753	1.953331155854829e-49	-1.52076848194784e-40	4.724330733002177e-11	7.020567461482476e-15	0.00012665570608435297	2.231758494958578e-23	1.034334005922595e-12	1.1013029796433641e-14	3.1143165078596135e-14	1.845627315194194e-17
9700000	0.004936672099172753	1.9533311558548297e-49	-1.5367142364783465e-40	4.724330733002177e-11	7.020567461482476e-15	0.00012665570608435297	2.2317522354222764e-23	1.034334005922595e-12	1.1013029796433643e-14	3.114316507859614e-14	1.845627315194194e-17
9800000	0.004936672099172753	1.9533311558548304e-49	-1.5526599910087962e-40	4.724330733002177e-11	7.020567461482476e-15	0.00012665570608435297	2.2317457769165925e-23	1.034334005922595e-12	1.1013029796433644e-14	3.114316507859614e-14	1.8456273151941943e-17
9900000	0.004936672099172753	1.9533311558548312e-49	-1.568605745539193e-40	4.724330733002177e-11	7.020567461482476e-15	0.00012665570608435297	2.2317391334412192e-23	1.034334005922595e-12	1.1013029796433644e-14	3.114316507859615e-14	1.8456273151941946e-17
10000000	0.004936672099172753	1.953331155854832e-49	-1.584551500069541e-40	4.724330733002177e-11	7.020567461482476e-15	0.00012665570608435297	2.2317323189958494e-23	1.034334005922595e-12	1.1013029796433646e-14	3.114316507859615e-14	1.8456273151941946e-17
10100000	0.004936672099172753	1.9533311558548327e-49	-1.600497254599844e-40	4.724330733002177e-11	7.020567461482476e-15	0.00012665570608435297	2.2317253475801767e-23	1.034334005922595e-12	1.1013029796433647e-14	3.1143165078596154e-14	1.845627315194195e-17
10200000	0.004936672099172753	1.953331155854834e-49	-1.6164430091301065e-40	4.724330733002177e-11	7.020567461482476e-15	0.00012665570608435297	2.2317182331938944e-23	1.034334005922595e-12	1.1013029796433649e-14	3.114316507859616e-14	1.8456273151941952e-17
10300000	0.004936672099172753	1.9533311558548346e-49	-1.632388763660332e-40	4.724330733002177e-11	7.020567461482476e-15	0.00012665570608435297	2.2317109898366955e-23	1.034334005922595e-12	1.1013029796433649e-14	3.114316507859616e-14	1.8456273151941952e-17
10400000	0.004936672099172753	1.9533311558548354e-49	-1.6483345181905243e-40	4.724330733002177e-11	7.020567461482476e-15	0.00012665570608435297	2.2317036315082733e-23	1.034334005922595e-12	1.101302979643365e-14	3.114316507859617e-14	1.8456273151941955e-17
10500000	0.004936672099172753	1.9533311558548365e-49	-1.6642802727206881e-40	4.724330733002177e-11	7.020567461482476e-15	0.00012665570608435297	2.2316961722083208e-23	1.034334005922595e-12	1.1013029796433652e-14	3.1143165078596173e-14	1.8456273151941958e-17
10600000	0.004936672099172753	1.9533311558548373e-49	-1.6802260272508271e-40	4.724330733002177e-11	7.020567461482476e-15	0.00012665570608435297	2.2316886259365315e-23	1.034334005922595e-12	1.1013029796433654e-14	3.1143165078596173e-14	1.845627315194196e-17
10700000	0.004936672099172753	1.9533311558548384e-49	-1.6961717817809453e-40	4.724330733002177e-11	7.020567461482476e-15	0.00012665570608435297	2.2316810066925984e-23	1.034334005922595e-12	1.1013029796433655e-14	3.114316507859618e-14	1.845627315194196e-17
10800000	0.004936672099172753	1.953331155854839e-49	-1.7121175363110465e-40	4.724330733002177e-11	7.020567461482476e-15	0.00012665570608435297	2.2316733284762152e-23	1.034334005922595e-12	1.1013029796433655e-14	3.114316507859618e-14	1.8456273151941965e-17
10900000	0.004936672099172753	1.9533311558548403e-49	-1.7280632908411349e-40	4.724330733002177e-11	7.020567461482476e-15	0.00012665570608435297	2.2316656052870745e-23	1.034334005922595e-12	1.1013029796433657e-14	3.1143165078596186e-14	1.8456273151941968e-17
11000000	0.004936672099172753	1.953331155854841e-49	-1.7440090453712145e-40	4.724330733002177e-11	7.020567461482476e-15	0.00012665570608435297	2.2316578511248698e-23	1.034334005922595e-12	1.1013029796433658e-14	3.114316507859619e-14	1.845627315194197e-17
11100000	0.004936672099172753	1.9533311558548422e-49	-1.7599547999012892e-40	4.724330733002177e-11	7.020567461482476e-15	0.00012665570608435297	2.2316500799892943e-23	1.034334005922595e-12	1.101302979643366e-14	3.114316507859619e-14	1.845627315194197e-17
11200000	0.004936672099172753	1.953331155854843e-49	-1.7759005544313631e-40	4.724330733002177e-11	7.020567461482476e-15	0.00012665570608435297	2.2316423058800413e-23	1.034334005922595e-12	1.1013029796433661e-14	3.11431650785962e-14	1.8456273151941974e-17
11300000	0.004936672099172753	1.953331155854844e-49	-1.7918463089614401e-40	4.724330733002177e-11	7.020567461482476e-15	0.00012665570608435297	2.2316345427968037e-23	1.034334005922595e-12	1.1013029796433663e-14	3.1143165078596205e-14	1.8456273151941977e-17
11400000	0.004936672099172753	1.953331155854845e-49	-1.8077920634915242e-40	4.724330733002177e-11	7.020567461482476e-15	0.00012665570608435297	2.231626804739275e-23	1.034334005922595e-12	1.1013029796433663e-14	3.1143165078596205e-14	1.845627315194198e-17
11500000	0.004936672099172753	1.953331155854846e-49	-1.8237378180216195e-40	4.724330733002177e-11	7.020567461482476e-15	0.00012665570608435297	2.2316191057071486e-23	1.034334005922595e-12	1.1013029796433665e-14	3.114316507859621e-14	1.845627315194198e-17
11600000	0.004936672099172753	1.9533311558548468e-49	-1.8396835725517297e-40	4.724330733002177e-11	7.020567461482476e-15	0.00012665570608435297	2.2316114597001176e-23	1.034334005922595e-12	1.1013029796433666e-14	3.114316507859622e-14	1.8456273151941983e-17
11700000	0.004936672099172753	1.9533311558548475e-49	-1.8556293270818597e-40	4.724330733002177e-11	7.020567461482476e-15	0.00012665570608435297	2.2316038807178746e-23	1.034334005922595e-12	1.1013029796433668e-14	3.114316507859622e-14	1.8456273151941986e-17
11800000	0.004936672099172753	1.9533311558548487e-49	-1.871575081612012e-40	4.724330733002177e-11	7.020567461482476e-15	0.00012665570608435297	2.231596382760114e-23	1.034334005922595e-12	1.101302979643367e-14	3.1143165078596224e-14	1.8456273151941986e-17
11900000	0.004936672099172752	1.9533311558548494e-49	-1.8875208361421923e-40	4.724330733002177e-11	7.020567461482476e-15	0.00012665570608435297	2.2315889798265276e-23	1.034334005922595e-12	1.1013029796433671e-14	3.1143165078596224e-14	1.845627315194199e-17
12000000	0.004936672099172752	1.9533311558548506e-49	-1.903466590672403e-40	4.724330733002177e-11	7.020567461482476e-15	0.00012665570608435297	2.2315816859168097e-23	1.034334005922595e-12	1.1013029796433671e-14	3.114316507859623e-14	1.8456273151941992e-17
12100000	0.004936672099172752	1.9533311558548513e-49	-1.9194123452026492e-40	4.724330733002177e-11	7.020567461482476e-15	0.00012665570608435297	2.2315745150306534e-23	1.034334005922595e-12	1.1013029796433672e-14	3.1143165078596236e-14	1.8456273151941995e-17
12200000	0.004936672099172752	1.953331155854852e-49	-1.9353580997329346e-40	4.724330733002177e-11	7.020567461482476e-15	0.00012665570608435297	2.2315674811677514e-23	1.034334005922595e-12	1.1013029796433674e-14	3.1143165078596236e-14	1.8456273151941995e-17
12300000	0.004936672099172752	1.953331155854853e-49	-1.9513038542632632e-40	4.724330733002177e-11	7.020567461482476e-15	0.00012665570608435297	2.2315605983277973e-23	1.034334005922595e-12	1.1013029796433676e-14	3.114316507859624e-14	1.8456273151942e-17
12400000	0.004936672099172752	1.953331155854854e-49	-1.9672496087936387e-40	4.724330733002177e-11	7.020567461482476e-15	0.00012665570608435297	2.231553880510484e-23	1.034334005922595e-12	1.1013029796433676e-14	3.114316507859624e-14	1.8456273151942002e-17
12500000	0.004936672099172752	1.9533311558548548e-49	-1.983195363324065e-40	4.724330733002177e-11	7.020567461482476e-15	0.00012665570608435297	2.2315473417155052e-23	1.034334005922595e-12	1.1013029796433677e-14	3.114316507859625e-14	1.8456273151942002e-17
12600000	0.004936672099172752	1.9533311558548555e-49	-1.999141117854547e-40	4.724330733002177e-11	7.020567461482476e-15	0.00012665570608435297	2.231540995942554e-23	1.034334005922595e-12	1.1013029796433679e-14	3.114316507859625e-14	1.8456273151942005e-17
12700000	0.004936672099172752	1.9533311558548563e-49	-2.0150868723850882e-40	4.724330733002177e-11	7.020567461482476e-15	0.00012665570608435297	2.2315348571913233e-23	1.034334005922595e-12	1.1013029796433679e-14	3.1143165078596255e-14	1.8456273151942005e-17
12800000	0.004936672099172752	1.953331155854857e-49	-2.031032626915692e-40	4.724330733002177e-11	7.020567461482476e-15	0.00012665570608435297	2.2315289394615064e-23	1.034334005922595e-12	1.101302979643368e-14	3.1143165078596255e-14	1.8456273151942008e-17
12900000	0.004936672099172752	1.9533311558548574e-49	-2.0469783814463637e-40	4.724330733002177e-11	7.020567461482476e-15	0.00012665570608435297	2.231523256752797e-23	1.034334005922595e-12	1.1013029796433682e-14	3.114316507859626e-14	1.8456273151942008e-17
13000000	0.004936672099172752	1.953331155854858e-49	-2.062924135977106e-40	4.724330733002177e-11	7.020567461482476e-15	0.00012665570608435297	2.2315178230648875e-23	1.034334005922595e-12	1.1013029796433682e-14	3.114316507859626e-14	1.845627315194201e-17
13100000	0.004936672099172752	1.953331155854859e-49	-2.0788698905079234e-40	4.724330733002177e-11	7.020567461482476e-15	0.00012665570608435297	2.2315126523974718e-23	1.034334005922595e-12	1.1013029796433684e-14	3.114316507859627e-14	1.845627315194201e-17
13200000	0.004936672099172752	1.9533311558548593e-49	-2.09481564503882e-40	4.724330733002177e-11	7.020567461482476e-15	0.00012665570608435297	2.231507758750243e-23	1.034334005922595e-12	1.1013029796433684e-14	3.114316507859627e-14	1.8456273151942014e-17
13300000	0.004936672099172752	1.95333115585486e-49	-2.1107613995697996e-40	4.724330733002177e-11	7.020567461482476e-15	0.00012665570608435297	2.231503156122894e-23	1.034334005922595e-12	1.1013029796433685e-14	3.1143165078596274e-14	1.8456273151942014e-17
13400000	0.004936672099172752	1.9533311558548605e-49	-2.1267071541008664e-40	4.724330733002177e-11	7.020567461482476e-15	0.00012665570608435297	2.2314988585151182e-23	1.034334005922595e-12	1.1013029796433685e-14	3.1143165078596274e-14	1.8456273151942017e-17
13500000	0.004936672099172752	1.9533311558548612e-49	-2.1426529086320245e-40	4.724330733002177e-11	7.020567461482476e-15	0.00012665570608435297	2.2314948799266088e-23	1.034334005922595e-12	1.1013029796433687e-14	3.1143165078596274e-14	1.8456273151942017e-17
13600000	0.004936672099172752	1.9533311558548616e-49	-2.1585986631632777e-40	4.724330733002177e-11	7.020567461482476e-15	0.00012665570608435297	2.2314912343570592e-23	1.034334005922595e-12	1.1013029796433687e-14	3.114316507859628e-14	1.845627315194202e-17
13700000	0.004936672099172752	1.953331155854862e-49	-2.17454441769463e-40	4.724330733002177e-11	7.020567461482476e-15	0.00012665570608435297	2.2314879358061623e-23	1.034334005922595e-12	1.1013029796433688e-14	3.114316507859628e-14	1.845627315194202e-17
13800000	0.004936672099172752	1.9533311558548624e-49	-2.1904901722260854e-40	4.724330733002177e-11	7.020567461482476e-15	0.00012665570608435297	2.2314849982736115e-23	1.034334005922595e-12	1.1013029796433688e-14	3.114316507859628e-14	1.845627315194202e-17
13900000	0.004936672099172752	1.9533311558548627e-49	-2.2064359267576477e-40	4.724330733002177e-11	7.020567461482476e-15	0.00012665570608435297	2.2314824357591e-23	1.034334005922595e-12	1.1013029796433688e-14	3.114316507859628e-14	1.845627315194202e-17
14000000	0.004936672099172752	1.9533311558548627e-49	-2.2223816812893213e-40	4.724330733002177e-11	7.020567461482476e-15	0.00012665570608435297	2.2314802622623213e-23	1.034334005922595e-12	1.1013029796433688e-14	3.1143165078596287e-14	1.8456273151942023e-17
14100000	0.004936672099172752	1.953331155854863e-49	-2.23832743582111e-40	4.724330733002177e-11	7.020567461482476e-15	0.00012665570608435297	2.231478491782968e-23	1.034334005922595e-12	1.101302979643369e-14	3.1143165078596287e-14	1.8456273151942023e-17
14200000	0.004936672099172752	1.953331155854863e-49	-2.254273190353018e-40	4.724330733002177e-11	7.020567461482476e-15	0.00012665570608435297	2.2314771383207338e-23	1.034334005922595e-12	1.101302979643369e-14	3.1143165078596287e-14	1.8456273151942023e-17
14300000	0.004936672099172752	1.9533311558548635e-49	-2.270218944885049e-40	4.724330733002177e-11	7.020567461482476e-15	0.00012665570608435297	2.2314762158753117e-23	1.034334005922595e-12	1.101302979643369e-14	3.1143165078596287e-14	1.8456273151942023e-17
14400000	0.004936672099172752	1.9533311558548635e-49	-2.286164699417207e-40	4.724330733002177e-11	7.020567461482476e-15	0.00012665570608435297	2.2314757384463953e-23	1.034334005922595e-12	1.101302979643369e-14	3.1143165078596287e-14	1.8456273151942023e-17
14500000	0.004936672099172752	1.9533311558548635e-49	-2.302110453949455e-40	4.724330733002177e-11	7.020567461482476e-15	0.00012665570608435297	2.231475671658318e-23	1.034334005922595e-12	1.101302979643369e-14	3.1143165078596287e-14	1.8456273151942023e-17
14600000	0.004936672099172752	1.9533311558548635e-49	-2.3180562084814972e-40	4.724330733002177e-11	7.020567461482476e-15	0.00012665570608435297	2.2314756739056917e-23	1.034334005922595e-12	1.101302979643369e-14	3.1143165078596287e-14	1.8456273151942023e-17
14700000	0.004936672099172752	1.9533311558548635e-49	-2.3340019630132794e-40	4.724330733002177e-11	7.020567461482476e-15	0.00012665570608435297	2.2314756760616797e-23	1.034334005922595e-12	1.101302979643369e-14	3.1143165078596287e-14	1.8456273151942023e-17
14800000	0.004936672099172752	1.9533311558548635e-49	-2.3499477175448045e-40	4.724330733002177e-11	7.020567461482476e-15	0.00012665570608435297	2.2314756781276836e-23	1.034334005922595e-12	1.101302979643369e-14	3.1143165078596287e-14	1.8456273151942023e-17
14900000	0.004936672099172752	1.9533311558548635e-49	-2.365893472076077e-40	4.724330733002177e-11	7.020567461482476e-15	0.00012665570608435297	2.2314756801051043e-23	1.034334005922595e-12	1.101302979643369e-14	3.1143165078596287e-14	1.8456273151942023e-17
15000000	0.004936672099172752	1.9533311558548635e-49	-2.3818392266071004e-40	4.724330733002177e-11	7.020567461482476e-15	0.00012665570608435297	2.231475681995344e-23	1.034334005922595e-12	1.101302979643369e-14	3.1143165078596287e-14	1.8456273151942023e-17
15100000	0.004936672099172752	1.9533311558548635e-49	-2.3977849811378792e-40	4.724330733002177e-11	7.020567461482476e-15	0.00012665570608435297	2.231475683799803e-23	1.034334005922595e-12	1.101302979643369e-14	3.1143165078596287e-14	1.8456273151942023e-17
15200000	0.004936672099172752	1.9533311558548635e-49	-2.4137307356684175e-40	4.724330733002177e-11	7.020567461482476e-15	0.00012665570608435297	2.2314756855198832e-23	1.034334005922595e-12	1.101302979643369e-14	3.1143165078596287e-14	1.8456273151942023e-17
15300000	0.004936672099172752	1.9533311558548635e-49	-2.4296764901987187e-40	4.724330733002177e-11	7.020567461482476e-15	0.00012665570608435297	2.231475687156986e-23	1.034334005922595e-12	1.101302979643369e-14	3.1143165078596287e-14	1.8456273151942023e-17
15400000	0.004936672099172752	1.9533311558548635e-49	-2.445622244728787e-40	4.724330733002177e-11	7.020567461482476e-15	0.00012665570608435297	2.231475688712513e-23	1.034334005922595e-12	1.101302979643369e-14	3.1143165078596287e-14	1.8456273151942023e-17
15500000	0.004936672099172752	1.9533311558548635e-49	-2.4615679992586264e-40	4.724330733002177e-11	7.020567461482476e-15	0.00012665570608435297	2.2314756901878648e-23	1.034334005922595e-12	1.101302979643369e-14	3.1143165078596287e-14	1.8456273151942023e-17
15600000	0.004936672099172752	1.9533311558548635e-49	-2.4775137537882417e-40	4.724330733002177e-11	7.020567461482476e-15	0.00012665570608435297	2.2314756915844434e-23	1.034334005922595e-12	1.101302979643369e-14	3.1143165078596287e-14	1.8456273151942023e-17
15700000	0.004936672099172752	1.9533311558548635e-49	-2.493459508317636e-40	4.724330733002177e-11	7.020567461482476e-15	0.00012665570608435297	2.23147569290365e-23	1.034334005922595e-12	1.101302979643369e-14	3.1143165078596287e-14	1.8456273151942023e-17
15800000	0.004936672099172752	1.9533311558548635e-49	-2.5094052628468132e-40	4.724330733002177e-11	7.020567461482476e-15	0.00012665570608435297	2.2314756941468857e-23	1.034334005922595e-12	1.101302979643369e-14	3.1143165078596287e-14	1.8456273151942023e-17
15900000	0.004936672099172752	1.9533311558548635e-49	-2.5253510173757776e-40	4.724330733002177e-11	7.020567461482476e-15	0.00012665570608435297	2.2314756953155521e-23	1.034334005922595e-12	1.101302979643369e-14	3.1143165078596287e-14	1.8456273151942023e-17
16000000	0.004936672099172752	1.9533311558548635e-49	-2.541296771904533e-40	4.724330733002177e-11	7.020567461482476e-15	0.00012665570608435297	2.2314756964110503e-23	1.034334005922595e-12	1.101302979643369e-14	3.1143165078596287e-14	1.8456273151942023e-17
16100000	0.004936672099172752	1.9533311558548635e-49	-2.557242526433084e-40	4.724330733002177e-11	7.020567461482476e-15	0.00012665570608435297	2.2314756974347821e-23	1.034334005922595e-12	1.101302979643369e-14	3.1143165078596287e-14	1.8456273151942023e-17
16200000	0.004936672099172752	1.9533311558548635e-49	-2.5731882809614343e-40	4.724330733002177e-11	7.020567461482476e-15	0.00012665570608435297	2.2314756983881486e-23	1.034334005922595e-12	1.101302979643369e-14	3.1143165078596287e-14	1.8456273151942023e-17
16300000	0.004936672099172752	1.9533311558548635e-49	-2.589134035489588e-40	4.724330733002177e-11	7.020567461482476e-15	0.00012665570608435297	2.2314756992725512e-23	1.034334005922595e-12	1.101302979643369e-14	3.1143165078596287e-14	1.8456273151942023e-17
16400000	0.004936672099172752	1.9533311558548635e-49	-2.6050797900175486e-40	4.724330733002177e-11	7.020567461482476e-15	0.00012665570608435297	2.231475700089391e-23	1.034334005922595e-12	1.101302979643369e-14	3.1143165078596287e-14	1.8456273151942023e-17
16500000	0.004936672099172752	1.9533311558548635e-49	-2.62102554454532e-40	4.724330733002177e-11	7.020567461482476e-15	0.00012665570608435297	2.2314757008400697e-23	1.034334005922595e-12	1.101302979643369e-14	3.1143165078596287e-14	1.8456273151942023e-17
16600000	0.004936672099172752	1.9533311558548635e-49	-2.6369712990729073e-40	4.724330733002177e-11	7.020567461482476e-15	0.00012665570608435297	2.2314757015259883e-23	1.034334005922595e-12	1.101302979643369e-14	3.1143165078596287e-14	1.8456273151942023e-17
16700000	0.004936672099172752	1.9533311558548635e-49	-2.6529170536003134e-40	4.724330733002177e-11	7.020567461482476e-15	0.00012665570608435297	2.2314757021485486e-23	1.034334005922595e-12	1.101302979643369e-14	3.1143165078596287e-14	1.8456273151942023e-17
16800000	0.004936672099172752	1.9533311558548635e-49	-2.668862808127543e-40	4.724330733002177e-11	7.020567461482476e-15	0.00012665570608435297	2.2314757027091515e-23	1.034334005922595e-12	1.101302979643369e-14	3.1143165078596287e-14	1.8456273151942023e-17
16900000	0.004936672099172752	1.9533311558548635e-49	-2.6848085626545994e-40	4.724330733002177e-11	7.020567461482476e-15	0.00012665570608435297	2.2314757032091986e-23	1.034334005922595e-12	1.101302979643369e-14	3.1143165078596287e-14	1.8456273151942023e-17
17000000	0.004936672099172752	1.9533311558548635e-49	-2.700754317181487e-40	4.724330733002177e-11	7.020567461482476e-15	0.00012665570608435297	2.2314757036500916e-23	1.034334005922595e-12	1.101302979643369e-14	3.1143165078596287e-14	1.8456273151942023e-17
17100000	0.004936672099172752	1.9533311558548635e-49	-2.7167000717082105e-40	4.724330733002177e-11	7.020567461482476e-15	0.00012665570608435297	2.231475704033231e-23	1.034334005922595e-12	1.101302979643369e-14	3.1143165078596287e-14	1.8456273151942023e-17
17200000	0.004936672099172752	1.9533311558548635e-49	-2.7326458262347728e-40	4.724330733002177e-11	7.020567461482476e-15	0.00012665570608435297	2.2314757043600187e-23	1.034334005922595e-12	1.101302979643369e-14	3.1143165078596287e-14	1.8456273151942023e-17
17300000	0.004936672099172752	1.9533311558548635e-49	-2.748591580761178e-40	4.724330733002177e-11	7.020567461482476e-15	0.00012665570608435297	2.2314757046318562e-23	1.034334005922595e-12	1.101302979643369e-14	3.1143165078596287e-14	1.8456273151942023e-17
17400000	0.004936672099172752	1.9533311558548635e-49	-2.7645373352874304e-40	4.724330733002177e-11	7.020567461482476e-15	0.00012665570608435297	2.2314757048501446e-23	1.034334005922595e-12	1.101302979643369e-14	3.1143165078596287e-14	1.8456273151942023e-17
17500000	0.004936672099172752	1.9533311558548635e-49	-2.7804830898135343e-40	4.724330733002177e-11	7.020567461482476e-15	0.00012665570608435297	2.2314757050162852e-23	1.034334005922595e-12	1.101302979643369e-14	3.1143165078596287e-14	1.8456273151942023e-17
17600000	0.004936672099172752	1.9533311558548635e-49	-2.7964288443394938e-40	4.724330733002177e-11	7.020567461482476e-15	0.00012665570608435297	2.2314757051316794e-23	1.034334005922595e-12	1.101302979643369e-14	3.1143165078596287e-14	1.8456273151942023e-17
17700000	0.004936672099172752	1.953331155854863e-49	-2.8123745988653117e-40	4.724330733002177e-11	7.020567461482476e-15	0.00012665570608435297	2.2314757051977286e-23	1.034334005922595e-12	1.101302979643369e-14	3.1143165078596287e-14	1.8456273151942023e-17
17800000	0.004936672099172752	1.953331155854863e-49	-2.828320353390993e-40	4.724330733002177e-11	7.020567461482476e-15	0.00012665570608435297	2.2314757052158342e-23	1.034334005922595e-12	1.101302979643369e-14	3.1143165078596287e-14	1.8456273151942023e-17
17900000	0.004936672099172752	1.953331155854863e-49	-2.844266107916542e-40	4.724330733002177e-11	7.020567461482476e-15	0.00012665570608435297	2.2314757051873975e-23	1.034334005922595e-12	1.101302979643369e-14	3.1143165078596287e-14	1.8456273151942023e-17
18000000	0.004936672099172752	1.953331155854863e-49	-2.8602118624419614e-40	4.724330733002177e-11	7.020567461482476e-15	0.00012665570608435297	2.2314757051138198e-23	1.034334005922595e-12	1.101302979643369e-14	3.1143165078596287e-14	1.8456273151942023e-17
18100000	0.004936672099172752	1.953331155854863e-49	-2.876157616967256e-40	4.724330733002177e-11	7.020567461482476e-15	0.00012665570608435297	2.2314757049965025e-23	1.034334005922595e-12	1.101302979643369e-14	3.1143165078596287e-14	1.8456273151942023e-17
18200000	0.004936672099172752	1.953331155854863e-49	-2.8921033714924306e-40	4.724330733002177e-11	7.020567461482476e-15	0.00012665570608435297	2.231475704836847e-23	1.034334005922595e-12	1.101302979643369e-14	3.1143165078596287e-14	1.8456273151942023e-17
18300000	0.004936672099172752	1.953331155854863e-49	-2.9080491260174876e-40	4.724330733002177e-11	7.020567461482476e-15	0.00012665570608435297	2.2314757046362543e-23	1.034334005922595e-12	1.101302979643369e-14	3.1143165078596287e-14	1.8456273151942023e-17
18400000	0.004936672099172752	1.953331155854863e-49	-2.9239948805424324e-40	4.724330733002177e-11	7.020567461482476e-15	0.00012665570608435297	2.2314757043961264e-23	1.034334005922595e-12	1.101302979643369e-14	3.1143165078596287e-14	1.8456273151942023e-17
18500000	0.004936672099172752	1.953331155854863e-49	-2.939940635067268e-40	4.724330733002177e-11	7.020567461482476e-15	0.00012665570608435297	2.2314757041178643e-23	1.034334005922595e-12	1.101302979643369e-14	3.1143165078596287e-14	1.8456273151942023e-17
18600000	0.004936672099172752	1.953331155854863e-49	-2.955886389591999e-40	4.724330733002177e-11	7.020567461482476e-15	0.00012665570608435297	2.2314757038028694e-23	1.034334005922595e-12	1.101302979643369e-14	3.1143165078596287e-14	1.8456273151942023e-17
18700000	0.004936672099172752	1.953331155854863e-49	-2.971832144116629e-40	4.724330733002177e-11	7.020567461482476e-15	0.00012665570608435297	2.2314757034525427e-23	1.034334005922595e-12	1.101302979643369e-14	3.1143165078596287e-14	1.8456273151942023e-17
18800000	0.004936672099172752	1.953331155854863e-49	-2.987777898641162e-40	4.724330733002177e-11	7.020567461482476e-15	0.00012665570608435297	2.2314757030682862e-23	1.034334005922595e-12	1.101302979643369e-14	3.1143165078596287e-14	1.8456273151942023e-17
18900000	0.004936672099172752	1.953331155854863e-49	-3.0037236531656026e-40	4.724330733002177e-11	7.020567461482476e-15	0.00012665570608435297	2.231475702651501e-23	1.034334005922595e-12	1.1013029796433688e-14	3.1143165078596287e-14	1.8456273151942023e-17
19000000	0.004936672099172752	1.953331155854863e-49	-3.019669407689954e-40	4.724330733002177e-11	7.020567461482476e-15	0.00012665570608435297	2.231475702203588e-23	1.034334005922595e-12	1.1013029796433688e-14	3.1143165078596287e-14	1.8456273151942023e-17
19100000	0.004936672099172752	1.953331155854863e-49	-3.0356151622142206e-40	4.724330733002177e-11	7.020567461482476e-15	0.00012665570608435297	2.231475701725949e-23	1.034334005922595e-12	1.1013029796433688e-14	3.1143165078596287e-14	1.8456273151942023e-17
19200000	0.004936672099172752	1.953331155854863e-49	-3.051560916738407e-40	4.724330733002177e-11	7.020567461482476e-15	0.00012665570608435297	2.2314757012199853e-23	1.034334005922595e-12	1.1013029796433688e-14	3.1143165078596287e-14	1.8456273151942023e-17
19300000	0.004936672099172752	1.953331155854863e-49	-3.0675066712625156e-40	4.724330733002177e-11	7.020567461482476e-15	0.00012665570608435297	2.2314757006870985e-23	1.034334005922595e-12	1.1013029796433688e-14	3.1143165078596287e-14	1.8456273151942023e-17
19400000	0.004936672099172752	1.9533311558548627e-49	-3.0834524257865522e-40	4.724330733002177e-11	7.020567461482476e-15	0.00012665570608435297	2.2314757001286896e-23	1.034334005922595e-12	1.1013029796433688e-14	3.1143165078596287e-14	1.8456273151942023e-17
19500000	0.004936672099172752	1.9533311558548627e-49	-3.0993981803105195e-40	4.724330733002177e-11	7.020567461482476e-15	0.00012665570608435297	2.2314756995461598e-23	1.034334005922595e-12	1.1013029796433688e-14	3.1143165078596287e-14	1.8456273151942023e-17
19600000	0.004936672099172752	1.9533311558548627e-49	-3.1153439348344223e-40	4.724330733002177e-11	7.020567461482476e-15	0.00012665570608435297	2.231475698940911e-23	1.034334005922595e-12	1.1013029796433688e-14	3.1143165078596287e-14	1.8456273151942023e-17
19700000	0.004936672099172752	1.9533311558548627e-49	-3.131289689358264e-40	4.724330733002177e-11	7.020567461482476e-15	0.00012665570608435297	2.231475698314344e-23	1.034334005922595e-12	1.1013029796433688e-14	3.1143165078596287e-14	1.8456273151942023e-17
19800000	0.004936672099172752	1.9533311558548627e-49	-3.147235443882049e-40	4.724330733002177e-11	7.020567461482476e-15	0.00012665570608435297	2.2314756976678606e-23	1.034334005922595e-12	1.1013029796433688e-14	3.1143165078596287e-14	1.8456273151942023e-17
19900000	0.004936672099172752	1.9533311558548627e-49	-3.1631811984057808e-40	4.724330733002177e-11	7.020567461482476e-15	0.00012665570608435297	2.2314756970028617e-23	1.034334005922595e-12	1.1013029796433688e-14	3.1143165078596287e-14	1.8456273151942023e-17
20000000	0.004936672099172752	1.9533311558548627e-49	-3.1791269529294646e-40	4.724330733002177e-11	7.020567461482476e-15	0.00012665570608435297	2.231475696320749e-23	1.034334005922595e-12	1.1013029796433688e-14	3.1143165078596287e-14	1.8456273151942023e-17
20100000	0.004936672099172752	1.9533311558548627e-49	-3.1950727074531027e-40	4.724330733002177e-11	7.020567461482476e-15	0.00012665570608435297	2.231475695622924e-23	1.034334005922595e-12	1.1013029796433688e-14	3.1143165078596287e-14	1.8456273151942023e-17
20200000	0.004936672099172751	1.9533311558548627e-49	-3.2110184619767004e-40	4.724330733002177e-11	7.020567461482476e-15	0.00012665570608435297	2.2314756949107874e-23	1.034334005922595e-12	1.1013029796433688e-14	3.1143165078596287e-14	1.8456273151942023e-17
20300000	0.004936672099172751	1.9533311558548627e-49	-3.226964216500261e-40	4.724330733002177e-11	7.020567461482476e-15	0.00012665570608435297	2.2314756941857413e-23	1.034334005922595e-12	1.1013029796433688e-14	3.1143165078596287e-14	1.8456273151942023e-17
20400000	0.004936672099172751	1.9533311558548627e-49	-3.242909971023789e-40	4.724330733002177e-11	7.020567461482476e-15	0.00012665570608435297	2.2314756934491866e-23	1.034334005922595e-12	1.1013029796433688e-14	3.1143165078596287e-14	1.8456273151942023e-17
20500000	0.004936672099172751	1.9533311558548627e-49	-3.258855725547288e-40	4.724330733002177e-11	7.020567461482476e-15	0.00012665570608435297	2.231475692702525e-23	1.034334005922595e-12	1.1013029796433688e-14	3.1143165078596287e-14	1.8456273151942023e-17
20600000	0.004936672099172751	1.9533311558548627e-49	-3.2748014800707623e-40	4.724330733002177e-11	7.020567461482476e-15	0.00012665570608435297	2.2314756919471572e-23	1.034334005922595e-12	1.1013029796433688e-14	3.1143165078596287e-14	1.8456273151942023e-17
20700000	0.004936672099172751	1.9533311558548627e-49	-3.2907472345942157e-40	4.724330733002177e-11	7.020567461482476e-15	0.00012665570608435297	2.231475691184485e-23	1.034334005922595e-12	1.1013029796433688e-14	3.1143165078596287e-14	1.8456273151942023e-17
20800000	0.004936672099172751	1.9533311558548624e-49	-3.3066929891176523e-40	4.724330733002177e-11	7.020567461482476e-15	0.00012665570608435297	2.23147569041591e-23	1.034334005922595e-12	1.1013029796433688e-14	3.1143165078596287e-14	1.8456273151942023e-17
20900000	0.004936672099172751	1.9533311558548624e-49	-3.322638743641076e-40	4.724330733002177e-11	7.020567461482476e-15	0.00012665570608435297	2.231475689642833e-23	1.034334005922595e-12	1.1013029796433688e-14	3.1143165078596287e-14	1.8456273151942023e-17
21000000	0.004936672099172751	1.9533311558548624e-49	-3.338584498164491e-40	4.724330733002177e-11	7.020567461482476e-15	0.00012665570608435297	2.2314756888666558e-23	1.034334005922595e-12	1.1013029796433688e-14	3.1143165078596287e-14	1.8456273151942023e-17
21100000	0.004936672099172751	1.9533311558548624e-49	-3.3545302526879007e-40	4.724330733002177e-11	7.020567461482476e-15	0.00012665570608435297	2.2314756880887798e-23	1.034334005922595e-12	1.1013029796433688e-14	3.1143165078596287e-14	1.8456273151942023e-17
21200000	0.004936672099172751	1.9533311558548624e-49	-3.37047600721131e-40	4.724330733002177e-11	7.020567461482476e-15	0.00012665570608435297	2.2314756873106058e-23	1.034334005922595e-12	1.1013029796433688e-14	3.1143165078596287e-14	1.8456273151942023e-17
21300000	0.004936672099172751	1.9533311558548624e-49	-3.3864217617347227e-40	4.724330733002177e-11	7.020567461482476e-15	0.00012665570608435297	2.2314756865335355e-23	1.034334005922595e-12	1.1013029796433688e-14	3.1143165078596287e-14	1.8456273151942023e-17
21400000	0.004936672099172751	1.9533311558548624e-49	-3.4023675162581418e-40	4.724330733002177e-11	7.020567461482476e-15	0.00012665570608435297	2.2314756857589706e-23	1.034334005922595e-12	1.1013029796433688e-14	3.1143165078596287e-14	1.8456273151942023e-17
21500000	0.004936672099172751	1.9533311558548624e-49	-3.4183132707815723e-40	4.724330733002177e-11	7.020567461482476e-15	0.00012665570608435297	2.2314756849883118e-23	1.034334005922595e-12	1.1013029796433688e-14	3.1143165078596287e-14	1.8456273151942023e-17
21600000	0.004936672099172751	1.9533311558548624e-49	-3.4342590253050183e-40	4.724330733002177e-11	7.020567461482476e-15	0.00012665570608435297	2.231475684222961e-23	1.034334005922595e-12	1.1013029796433688e-14	3.1143165078596287e-14	1.8456273151942023e-17
21700000	0.004936672099172751	1.9533311558548624e-49	-3.450204779828483e-40	4.724330733002177e-11	7.020567461482476e-15	0.00012665570608435297	2.231475683464319e-23	1.034334005922595e-12	1.1013029796433688e-14	3.1143165078596287e-14	1.8456273151942023e-17
21800000	0.004936672099172751	1.9533311558548624e-49	-3.466150534351971e-40	4.724330733002177e-11	7.020567461482476e-15	0.00012665570608435297	2.2314756827137875e-23	1.034334005922595e-12	1.1013029796433688e-14	3.1143165078596287e-14	1.8456273151942023e-17
21900000	0.004936672099172751	1.9533311558548624e-49	-3.482096288875486e-40	4.724330733002177e-11	7.020567461482476e-15	0.00012665570608435297	2.231475681972768e-23	1.034334005922595e-12	1.1013029796433688e-14	3.1143165078596287e-14	1.8456273151942023e-17
22000000	0.004936672099172751	1.9533311558548624e-49	-3.498042043399033e-40	4.724330733002177e-11	7.020567461482476e-15	0.00012665570608435297	2.2314756812426613e-23	1.034334005922595e-12	1.1013029796433688e-14	3.1143165078596287e-14	1.8456273151942023e-17
22100000	0.004936672099172751	1.9533311558548624e-49	-3.513987797922614e-40	4.724330733002177e-11	7.020567461482476e-15	0.00012665570608435297	2.2314756805248695e-23	1.034334005922595e-12	1.1013029796433688e-14	3.1143165078596287e-14	1.8456273151942023e-17
22200000	0.004936672099172751	1.953331155854862e-49	-3.529933552446235e-40	4.724330733002177e-11	7.020567461482476e-15	0.00012665570608435297	2.2314756798207933e-23	1.034334005922595e-12	1.1013029796433688e-14	3.1143165078596287e-14	1.8456273151942023e-17
22300000	0.004936672099172751	1.953331155854862e-49	-3.5458793069698983e-40	4.724330733002177e-11	7.020567461482476e-15	0.00012665570608435297	2.2314756791318343e-23	1.034334005922595e-12	1.1013029796433688e-14	3.1143165078596287e-14	1.8456273151942023e-17
22400000	0.004936672099172751	1.953331155854862e-49	-3.5618250614936095e-40	4.724330733002177e-11	7.020567461482476e-15	0.00012665570608435297	2.2314756784593943e-23	1.034334005922595e-12	1.1013029796433687e-14	3.1143165078596287e-14	1.8456273151942023e-17
22500000	0.004936672099172751	1.953331155854862e-49	-3.5777708160173716e-40	4.724330733002177e-11	7.020567461482476e-15	0.00012665570608435297	2.2314756778048737e-23	1.034334005922595e-12	1.1013029796433687e-14	3.1143165078596287e-14	1.8456273151942023e-17
22600000	0.004936672099172751	1.953331155854862e-49	-3.5937165705411887e-40	4.724330733002177e-11	7.020567461482476e-15	0.00012665570608435297	2.2314756771696748e-23	1.034334005922595e-12	1.1013029796433687e-14	3.1143165078596287e-14	1.8456273151942023e-17
22700000	0.004936672099172751	1.953331155854862e-49	-3.609662325065065e-40	4.724330733002177e-11	7.020567461482476e-15	0.00012665570608435297	2.2314756765551983e-23	1.034334005922595e-12	1.1013029796433687e-14	3.1143165078596287e-14	1.8456273151942023e-17
22800000	0.004936672099172751	1.953331155854862e-49	-3.625608079589004e-40	4.724330733002177e-11	7.020567461482476e-15	0.00012665570608435297	2.231475675962846e-23	1.034334005922595e-12	1.1013029796433687e-14	3.1143165078596287e-14	1.8456273151942023e-17
22900000	0.004936672099172751	1.953331155854862e-49	-3.641553834113011e-40	4.724330733002177e-11	7.020567461482476e-15	0.00012665570608435297	2.2314756753940186e-23	1.034334005922595e-12	1.1013029796433687e-14	3.1143165078596287e-14	1.8456273151942023e-17
23000000	0.004936672099172751	1.953331155854862e-49	-3.6574995886370887e-40	4.724330733002177e-11	7.020567461482476e-15	0.00012665570608435297	2.2314756748501182e-23	1.034334005922595e-12	1.1013029796433687e-14	3.1143165078596287e-14	1.8456273151942023e-17
23100000	0.004936672099172751	1.953331155854862e-49	-3.6734453431612415e-40	4.724330733002177e-11	7.020567461482476e-15	0.00012665570608435297	2.2314756743325457e-23	1.034334005922595e-12	1.1013029796433687e-14	3.1143165078596287e-14	1.8456273151942023e-17
23200000	0.004936672099172751	1.953331155854862e-49	-3.6893910976854734e-40	4.724330733002177e-11	7.020567461482476e-15	0.00012665570608435297	2.2314756738427028e-23	1.034334005922595e-12	1.1013029796433687e-14	3.1143165078596287e-14	1.8456273151942023e-17
23300000	0.004936672099172751	1.953331155854862e-49	-3.7053368522097886e-40	4.724330733002177e-11	7.020567461482476e-15	0.00012665570608435297	2.2314756733819904e-23	1.034334005922595e-12	1.1013029796433687e-14	3.1143165078596287e-14	1.8456273151942023e-17
23400000	0.004936672099172751	1.953331155854862e-49	-3.72128260673419e-40	4.724330733002177e-11	7.020567461482476e-15	0.00012665570608435297	2.2314756729518103e-23	1.034334005922595e-12	1.1013029796433687e-14	3.1143165078596287e-14	1.8456273151942023e-17
23500000	0.004936672099172751	1.953331155854862e-49	-3.737228361258684e-40	4.724330733002177e-11	7.020567461482476e-15	0.00012665570608435297	2.2314756725535637e-23	1.034334005922595e-12	1.1013029796433687e-14	3.1143165078596287e-14	1.8456273151942023e-17
23600000	0.004936672099172751	1.9533311558548616e-49	-3.753174115783272e-40	4.724330733002177e-11	7.020567461482476e-15	0.00012665570608435297	2.2314756721886518e-23	1.034334005922595e-12	1.1013029796433687e-14	3.1143165078596287e-14	1.8456273151942023e-17
23700000	0.004936672099172751	1.9533311558548616e-49	-3.769119870307959e-40	4.724330733002177e-11	7.020567461482476e-15	0.00012665570608435297	2.231475671858476e-23	1.034334005922595e-12	1.1013029796433687e-14	3.1143165078596287e-14	1.8456273151942023e-17
23800000	0.004936672099172751	1.9533311558548616e-49	-3.78506562483275e-40	4.724330733002177e-11	7.020567461482476e-15	0.00012665570608435297	2.2314756715644378e-23	1.034334005922595e-12	1.1013029796433687e-14	3.1143165078596287e-14	1.8456273151942023e-17
23900000	0.004936672099172751	1.9533311558548616e-49	-3.801011379357648e-40	4.724330733002177e-11	7.020567461482476e-15	0.00012665570608435297	2.2314756713079385e-23	1.034334005922595e-12	1.1013029796433687e-14	3.1143165078596287e-14	1.8456273151942023e-17
24000000	0.004936672099172751	1.9533311558548616e-49	-3.816957133882657e-40	4.724330733002177e-11	7.020567461482476e-15	0.00012665570608435297	2.2314756710903792e-23	1.034334005922595e-12	1.1013029796433687e-14	3.1143165078596287e-14	1.8456273151942023e-17
24100000	0.004936672099172751	1.9533311558548616e-49	-3.832902888407781e-40	4.724330733002177e-11	7.020567461482476e-15	0.00012665570608435297	2.2314756709131616e-23	1.034334005922595e-12	1.1013029796433687e-14	3.1143165078596287e-14	1.8456273151942023e-17
24200000	0.004936672099172751	1.9533311558548616e-49	-3.848848642933024e-40	4.724330733002177e-11	7.020567461482476e-15	0.00012665570608435297	2.231475670777687e-23	1.034334005922595e-12	1.1013029796433687e-14	3.1143165078596287e-14	1.8456273151942023e-17
24300000	0.004936672099172751	1.9533311558548616e-49	-3.86479439745839e-40	4.724330733002177e-11	7.020567461482476e-15	0.00012665570608435297	2.2314756706853567e-23	1.034334005922595e-12	1.1013029796433687e-14	3.1143165078596287e-14	1.8456273151942023e-17
24400000	0.004936672099172751	1.9533311558548616e-49	-3.880740151983884e-40	4.724330733002177e-11	7.020567461482476e-15	0.00012665570608435297	2.231475670637572e-23	1.034334005922595e-12	1.1013029796433687e-14	3.1143165078596287e-14	1.8456273151942023e-17
24500000	0.004936672099172751	1.9533311558548616e-49	-3.896685906509467e-40	4.724330733002177e-11	7.020567461482476e-15	0.00012665570608435297	2.2314756706308917e-23	1.034334005922595e-12	1.1013029796433687e-14	3.1143165078596287e-14	1.8456273151942023e-17
24600000	0.004936672099172751	1.9533311558548616e-49	-3.912631661034845e-40	4.724330733002177e-11	7.020567461482476e-15	0.00012665570608435297	2.2314756706311218e-23	1.034334005922595e-12	1.1013029796433687e-14	3.1143165078596287e-14	1.8456273151942023e-17
24700000	0.004936672099172751	1.9533311558548616e-49	-3.928577415559962e-40	4.724330733002177e-11	7.020567461482476e-15	0.00012665570608435297	2.2314756706313425e-23	1.034334005922595e-12	1.1013029796433687e-14	3.1143165078596287e-14	1.8456273151942023e-17
24800000	0.004936672099172751	1.9533311558548616e-49	-3.944523170084823e-40	4.724330733002177e-11	7.020567461482476e-15	0.00012665570608435297	2.231475670631554e-23	1.034334005922595e-12	1.1013029796433687e-14	3.1143165078596287e-14	1.8456273151942023e-17
24900000	0.004936672099172751	1.9533311558548616e-49	-3.960468924609431e-40	4.724330733002177e-11	7.020567461482476e-15	0.00012665570608435297	2.2314756706317565e-23	1.034334005922595e-12	1.1013029796433687e-14	3.1143165078596287e-14	1.8456273151942023e-17
25000000	0.004936672099172751	1.9533311558548616e-49	-3.976414679133789e-40	4.724330733002177e-11	7.020567461482476e-15	0.00012665570608435297	2.23147567063195e-23	1.034334005922595e-12	1.1013029796433687e-14	3.1143165078596287e-14	1.8456273151942023e-17
25100000	0.004936672099172751	1.9533311558548616e-49	-3.992360433657904e-40	4.724330733002177e-11	7.020567461482476e-15	0.00012665570608435297	2.2314756706321347e-23	1.034334005922595e-12	1.1013029796433687e-14	3.1143165078596287e-14	1.8456273151942023e-17
25200000	0.004936672099172751	1.9533311558548616e-49	-4.008306188181777e-40	4.724330733002177e-11	7.020567461482476e-15	0.00012665570608435297	2.2314756706323108e-23	1.034334005922595e-12	1.1013029796433687e-14	3.1143165078596287e-14	1.8456273151942023e-17
25300000	0.004936672099172751	1.9533311558548616e-49	-4.024251942705413e-40	4.724330733002177e-11	7.020567461482476e-15	0.00012665570608435297	2.2314756706324786e-23	1.034334005922595e-12	1.1013029796433687e-14	3.1143165078596287e-14	1.8456273151942023e-17
25400000	0.004936672099172751	1.9533311558548616e-49	-4.040197697228817e-40	4.724330733002177e-11	7.020567461482476e-15	0.00012665570608435297	2.2314756706326379e-23	1.034334005922595e-12	1.1013029796433687e-14	3.1143165078596287e-14	1.8456273151942023e-17
25500000	0.004936672099172751	1.9533311558548616e-49	-4.056143451751992e-40	4.724330733002177e-11	7.020567461482476e-15	0.00012665570608435297	2.231475670632789e-23	1.034334005922595e-12	1.1013029796433687e-14	3.1143165078596287e-14	1.8456273151942023e-17
25600000	0.004936672099172751	1.9533311558548616e-49	-4.072089206274943e-40	4.724330733002177e-11	7.020567461482476e-15	0.00012665570608435297	2.2314756706329317e-23	1.034334005922595e-12	1.1013029796433687e-14	3.1143165078596287e-14	1.8456273151942023e-17
25700000	0.004936672099172751	1.9533311558548616e-49	-4.088034960797671e-40	4.724330733002177e-11	7.020567461482476e-15	0.00012665570608435297	2.231475670633067e-23	1.034334005922595e-12	1.1013029796433687e-14	3.1143165078596287e-14	1.8456273151942023e-17
25800000	0.004936672099172751	1.9533311558548616e-49	-4.103980715320184e-40	4.724330733002177e-11	7.020567461482476e-15	0.00012665570608435297	2.2314756706331942e-23	1.034334005922595e-12	1.1013029796433687e-14	3.1143165078596287e-14	1.8456273151942023e-17
25900000	0.004936672099172751	1.9533311558548616e-49	-4.119926469842484e-40	4.724330733002177e-11	7.020567461482476e-15	0.00012665570608435297	2.2314756706333138e-23	1.034334005922595e-12	1.1013029796433687e-14	3.1143165078596287e-14	1.8456273151942023e-17
26000000	0.004936672099172751	1.9533311558548616e-49	-4.135872224364576e-40	4.724330733002177e-11	7.020567461482476e-15	0.00012665570608435297	2.231475670633426e-23	1.034334005922595e-12	1.1013029796433687e-14	3.1143165078596287e-14	1.8456273151942023e-17
26100000	0.004936672099172751	1.9533311558548616e-49	-4.151817978886462e-40	4.724330733002177e-11	7.020567461482476e-15	0.00012665570608435297	2.2314756706335306e-23	1.034334005922595e-12	1.1013029796433687e-14	3.1143165078596287e-14	1.8456273151942023e-17
26200000	0.004936672099172751	1.9533311558548616e-49	-4.167763733408147e-40	4.724330733002177e-11	7.020567461482476e-15	0.00012665570608435297	2.2314756706336282e-23	1.034334005922595e-12	1.1013029796433687e-14	3.1143165078596287e-14	1.8456273151942023e-17
26300000	0.004936672099172751	1.9533311558548616e-49	-4.183709487929635e-40	4.724330733002177e-11	7.020567461482476e-15	0.00012665570608435297	2.2314756706337187e-23	1.034334005922595e-12	1.1013029796433687e-14	3.1143165078596287e-14	1.8456273151942023e-17
26400000	0.004936672099172751	1.9533311558548616e-49	-4.199655242450932e-40	4.724330733002177e-11	7.020567461482476e-15	0.00012665570608435297	2.2314756706338025e-23	1.034334005922595e-12	1.1013029796433687e-14	3.1143165078596287e-14	1.8456273151942023e-17
26500000	0.004936672099172751	1.9533311558548616e-49	-4.215600996972039e-40	4.724330733002177e-11	7.020567461482476e-15	0.00012665570608435297	2.2314756706338795e-23	1.034334005922595e-12	1.1013029796433687e-14	3.1143165078596287e-14	1.8456273151942023e-17
26600000	0.004936672099172751	1.9533311558548616e-49	-4.231546751492961e-40	4.724330733002177e-11	7.020567461482476e-15	0.00012665570608435297	2.2314756706339497e-23	1.034334005922595e-12	1.1013029796433687e-14	3.1143165078596287e-14	1.8456273151942023e-17
26700000	0.004936672099172751	1.9533311558548616e-49	-4.2474925060137025e-40	4.724330733002177e-11	7.020567461482476e-15	0.00012665570608435297	2.2314756706340132e-23	1.034334005922595e-12	1.1013029796433687e-14	3.1143165078596287e-14	1.8456273151942023e-17
26800000	0.004936672099172751	1.9533311558548616e-49	-4.263438260534267e-40	4.724330733002177e-11	7.020567461482476e-15	0.00012665570608435297	2.2314756706340708e-23	1.034334005922595e-12	1.1013029796433687e-14	3.1143165078596287e-14	1.8456273151942023e-17
26900000	0.004936672099172751	1.9533311558548616e-49	-4.279384015054659e-40	4.724330733002177e-11	7.020567461482476e-15	0.00012665570608435297	2.231475670634122e-23	1.034334005922595e-12	1.1013029796433687e-14	3.1143165078596287e-14	1.8456273151942023e-17
27000000	0.004936672099172751	1.9533311558548616e-49	-4.295329769574882e-40	4.724330733002177e-11	7.020567461482476e-15	0.00012665570608435297	2.2314756706341672e-23	1.034334005922595e-12	1.1013029796433687e-14	3.1143165078596287e-14	1.8456273151942023e-17
27100000	0.004936672099172751	1.9533311558548616e-49	-4.311275524094941e-40	4.724330733002177e-11	7.020567461482476e-15	0.00012665570608435297	2.2314756706342063e-23	1.034334005922595e-12	1.1013029796433687e-14	3.1143165078596287e-14	1.8456273151942023e-17
27200000	0.004936672099172751	1.9533311558548616e-49	-4.3272212786148385e-40	4.724330733002177e-11	7.020567461482476e-15	0.00012665570608435297	2.2314756706342398e-23	1.034334005922595e-12	1.1013029796433687e-14	3.1143165078596287e-14	1.8456273151942023e-17
27300000	0.004936672099172751	1.9533311558548616e-49	-4.343167033134579e-40	4.724330733002177e-11	7.020567461482476e-15	0.00012665570608435297	2.2314756706342677e-23	1.034334005922595e-12	1.1013029796433687e-14	3.1143165078596287e-14	1.8456273151942023e-17
27400000	0.004936672099172751	1.9533311558548616e-49	-4.359112787654167e-40	4.724330733002177e-11	7.020567461482476e-15	0.00012665570608435297	2.23147567063429e-23	1.034334005922595e-12	1.1013029796433687e-14	3.1143165078596287e-14	1.8456273151942023e-17
27500000	0.004936672099172751	1.9533311558548616e-49	-4.375058542173606e-40	4.724330733002177e-11	7.020567461482476e-15	0.00012665570608435297	2.231475670634307e-23	1.034334005922595e-12	1.1013029796433687e-14	3.1143165078596287e-14	1.8456273151942023e-17
27600000	0.004936672099172751	1.9533311558548616e-49	-4.3910042966929e-40	4.724330733002177e-11	7.020567461482476e-15	0.00012665570608435297	2.2314756706343188e-23	1.034334005922595e-12	1.1013029796433687e-14	3.1143165078596287e-14	1.8456273151942023e-17
27700000	0.004936672099172751	1.9533311558548616e-49	-4.4069500512120535e-40	4.724330733002177e-11	7.020567461482476e-15	0.00012665570608435297	2.2314756706343256e-23	1.034334005922595e-12	1.1013029796433687e-14	3.1143165078596287e-14	1.8456273151942023e-17
27800000	0.004936672099172751	1.9533311558548616e-49	-4.42289580573107e-40	4.724330733002177e-11	7.020567461482476e-15	0.00012665570608435297	2.2314756706343273e-23	1.034334005922595e-12	1.1013029796433687e-14	3.1143165078596287e-14	1.8456273151942023e-17
27900000	0.004936672099172751	1.9533311558548616e-49	-4.4388415602499545e-40	4.724330733002177e-11	7.020567461482476e-15	0.00012665570608435297	2.2314756706343244e-23	1.034334005922595e-12	1.1013029796433687e-14	3.1143165078596287e-14	1.8456273151942023e-17
28000000	0.004936672099172751	1.9533311558548616e-49	-4.454787314768709e-40	4.724330733002177e-11	7.020567461482476e-15	0.00012665570608435297	2.231475670634317e-23	1.034334005922595e-12	1.1013029796433687e-14	3.1143165078596287e-14	1.8456273151942023e-17
28100000	0.004936672099172751	1.9533311558548616e-49	-4.47073306928734e-40	4.724330733002177e-11	7.020567461482476e-15	0.00012665570608435297	2.231475670634305e-23	1.034334005922595e-12	1.1013029796433687e-14	3.1143165078596287e-14	1.8456273151942023e-17
28200000	0.004936672099172751	1.9533311558548616e-49	-4.486678823805849e-40	4.724330733002177e-11	7.020567461482476e-15	0.00012665570608435297	2.2314756706342885e-23	1.034334005922595e-12	1.1013029796433687e-14	3.1143165078596287e-14	1.8456273151942023e-17
28300000	0.004936672099172751	1.9533311558548616e-49	-4.502624578324242e-40	4.724330733002177e-11	7.020567461482476e-15	0.00012665570608435297	2.231475670634268e-23	1.034334005922595e-12	1.1013029796433687e-14	3.1143165078596287e-14	1.8456273151942023e-17
28400000	0.004936672099172751	1.9533311558548616e-49	-4.518570332842522e-40	4.724330733002177e-11	7.020567461482476e-15	0.00012665570608435297	2.2314756706342436e-23	1.034334005922595e-12	1.1013029796433687e-14	3.1143165078596287e-14	1.8456273151942023e-17
28500000	0.004936672099172751	1.9533311558548616e-49	-4.534516087360693e-40	4.724330733002177e-11	7.020567461482476e-15	0.00012665570608435297	2.231475670634215e-23	1.034334005922595e-12	1.1013029796433687e-14	3.1143165078596287e-14	1.8456273151942023e-17
28600000	0.004936672099172751	1.9533311558548616e-49	-4.550461841878759e-40	4.724330733002177e-11	7.020567461482476e-15	0.00012665570608435297	2.2314756706341827e-23	1.034334005922595e-12	1.1013029796433687e-14	3.1143165078596287e-14	1.8456273151942023e-17
28700000	0.004936672099172751	1.9533311558548616e-49	-4.566407596396724e-40	4.724330733002177e-11	7.020567461482476e-15	0.00012665570608435297	2.231475670634147e-23	1.034334005922595e-12	1.1013029796433687e-14	3.1143165078596287e-14	1.8456273151942023e-17
28800000	0.004936672099172751	1.953331155854862e-49	-4.582353350914592e-40	4.724330733002177e-11	7.020567461482476e-15	0.00012665570608435297	2.2314756706341075e-23	1.034334005922595e-12	1.1013029796433687e-14	3.1143165078596287e-14	1.8456273151942023e-17
28900000	0.004936672099172751	1.953331155854862e-49	-4.598299105432368e-40	4.724330733002177e-11	7.020567461482476e-15	0.00012665570608435297	2.231475670634065e-23	1.034334005922595e-12	1.1013029796433687e-14	3.1143165078596287e-14	1.8456273151942023e-17
29000000	0.004936672099172751	1.953331155854862e-49	-4.614244859950055e-40	4.724330733002177e-11	7.020567461482476e-15	0.00012665570608435297	2.231475670634019e-23	1.034334005922595e-12	1.1013029796433687e-14	3.1143165078596287e-14	1.8456273151942023e-17
29100000	0.004936672099172751	1.953331155854862e-49	-4.6301906144676575e-40	4.724330733002177e-11	7.020567461482476e-15	0.00012665570608435297	2.23147567063397e-23	1.034334005922595e-12	1.1013029796433687e-14	3.1143165078596287e-14	1.8456273151942023e-17
29200000	0.004936672099172751	1.953331155854862e-49	-4.646136368985178e-40	4.724330733002177e-11	7.020567461482476e-15	0.00012665570608435297	2.2314756706339183e-23	1.034334005922595e-12	1.1013029796433687e-14	3.1143165078596287e-14	1.8456273151942023e-17
29300000	0.004936672099172751	1.953331155854862e-49	-4.662082123502623e-40	4.724330733002177e-11	7.020567461482476e-15	0.00012665570608435297	2.231475670633864e-23	1.034334005922595e-12	1.1013029796433687e-14	3.1143165078596287e-14	1.8456273151942023e-17
29400000	0.004936672099172751	1.953331155854862e-49	-4.678027878019994e-40	4.724330733002177e-11	7.020567461482476e-15	0.00012665570608435297	2.2314756706338066e-23	1.034334005922595e-12	1.1013029796433687e-14	3.1143165078596287e-14	1.8456273151942023e-17
29500000	0.004936672099172751	1.953331155854862e-49	-4.693973632537297e-40	4.724330733002177e-11	7.020567461482476e-15	0.00012665570608435297	2.231475670633747e-23	1.034334005922595e-12	1.1013029796433687e-14	3.1143165078596287e-14	1.8456273151942023e-17
29600000	0.004936672099172751	1.953331155854862e-49	-4.709919387054535e-40	4.724330733002177e-11	7.020567461482476e-15	0.00012665570608435297	2.231475670633685e-23	1.034334005922595e-12	1.1013029796433687e-14	3.1143165078596287e-14	1.8456273151942023e-17
29700000	0.004936672099172751	1.953331155854862e-49	-4.725865141571712e-40	4.724330733002177e-11	7.020567461482476e-15	0.00012665570608435297	2.231475670633621e-23	1.034334005922595e-12	1.1013029796433687e-14	3.1143165078596287e-14	1.8456273151942023e-17
29800000	0.004936672099172751	1.953331155854862e-49	-4.741810896088832e-40	4.724330733002177e-11	7.020567461482476e-15	0.00012665570608435297	2.2314756706335547e-23	1.034334005922595e-12	1.1013029796433687e-14	3.1143165078596287e-14	1.8456273151942023e-17
29900000	0.004936672099172751	1.953331155854862e-49	-4.7577566506059e-40	4.724330733002177e-11	7.020567461482476e-15	0.00012665570608435297	2.2314756706334866e-23	1.034334005922595e-12	1.1013029796433687e-14	3.1143165078596287e-14	1.8456273151942023e-17
30000000	0.004936672099172751	1.953331155854862e-49	-4.773702405122918e-40	4.724330733002177e-11	7.020567461482476e-15	0.00012665570608435297	2.2314756706334166e-23	1.034334005922595e-12	1.1013029796433687e-14	3.1143165078596287e-14	1.8456273151942023e-17
30100000	0.004936672099172751	1.953331155854862e-49	-4.7896481596398925e-40	4.724330733002177e-11	7.020567461482476e-15	0.00012665570608435297	2.2314756706333452e-23	1.034334005922595e-12	1.1013029796433687e-14	3.1143165078596287e-14	1.8456273151942023e-17
30200000	0.004936672099172751	1.953331155854862e-49	-4.805593914156825e-40	4.724330733002177e-11	7.020567461482476e-15	0.00012665570608435297	2.2314756706332723e-23	1.034334005922595e-12	1.1013029796433687e-14	3.1143165078596287e-14	1.8456273151942023e-17
30300000	0.004936672099172751	1.953331155854862e-49	-4.821539668673721e-40	4.724330733002177e-11	7.020567461482476e-15	0.00012665570608435297	2.2314756706331983e-23	1.034334005922595e-12	1.1013029796433687e-14	3.1143165078596287e-14	1.8456273151942023e-17
30400000	0.004936672099172751	1.9533311558548624e-49	-4.837485423190584e-40	4.724330733002177e-11	7.020567461482476e-15	0.00012665570608435297	2.2314756706331227e-23	1.034334005922595e-12	1.1013029796433687e-14	3.1143165078596287e-14	1.8456273151942023e-17
30500000	0.004936672099172751	1.9533311558548624e-49	-4.853431177707419e-40	4.724330733002177e-11	7.020567461482476e-15	0.00012665570608435297	2.2314756706330463e-23	1.034334005922595e-12	1.1013029796433687e-14	3.1143165078596287e-14	1.8456273151942023e-17
30600000	0.004936672099172751	1.9533311558548624e-49	-4.869376932224228e-40	4.724330733002177e-11	7.020567461482476e-15	0.00012665570608435297	2.231475670632969e-23	1.034334005922595e-12	1.1013029796433687e-14	3.114316507859628e-14	1.8456273151942023e-17
30700000	0.004936672099172751	1.9533311558548624e-49	-4.885322686741017e-40	4.724330733002177e-11	7.020567461482476e-15	0.00012665570608435297	2.231475670632891e-23	1.034334005922595e-12	1.1013029796433687e-14	3.114316507859628e-14	1.8456273151942023e-17
30800000	0.004936672099172751	1.9533311558548624e-49	-4.901268441257789e-40	4.724330733002177e-11	7.020567461482476e-15	0.00012665570608435297	2.231475670632812e-23	1.034334005922595e-12	1.1013029796433687e-14	3.114316507859628e-14	1.8456273151942023e-17
30900000	0.004936672099172751	1.9533311558548624e-49	-4.917214195774548e-40	4.724330733002177e-11	7.020567461482476e-15	0.00012665570608435297	2.231475670632733e-23	1.034334005922595e-12	1.1013029796433687e-14	3.114316507859628e-14	1.8456273151942023e-17
31000000	0.004936672099172751	1.9533311558548624e-49	-4.933159950291298e-40	4.724330733002177e-11	7.020567461482476e-15	0.00012665570608435297	2.2314756706326537e-23	1.034334005922595e-12	1.1013029796433687e-14	3.114316507859628e-14	1.8456273151942023e-17
31100000	0.004936672099172751	1.9533311558548624e-49	-4.9491057048080435e-40	4.724330733002177e-11	7.020567461482476e-15	0.00012665570608435297	2.231475670632574e-23	1.034334005922595e-12	1.1013029796433687e-14	3.114316507859628e-14	1.8456273151942023e-17
31200000	0.004936672099172751	1.9533311558548624e-49	-4.965051459324788e-40	4.724330733002177e-11	7.020567461482476e-15	0.00012665570608435297	2.2314756706324944e-23	1.034334005922595e-12	1.1013029796433687e-14	3.114316507859628e-14	1.8456273151942023e-17
31300000	0.004936672099172752	1.9533311558548624e-49	-4.980997213841536e-40	4.724330733002177e-11	7.020567461482476e-15	0.00012665570608435297	2.2314756706324148e-23	1.034334005922595e-12	1.1013029796433687e-14	3.114316507859628e-14	1.8456273151942023e-17
31400000	0.004936672099172752	1.9533311558548624e-49	-4.996942968358291e-40	4.724330733002177e-11	7.020567461482476e-15	0.00012665570608435297	2.2314756706323355e-23	1.034334005922595e-12	1.1013029796433687e-14	3.114316507859628e-14	1.8456273151942023e-17
31500000	0.004936672099172752	1.9533311558548624e-49	-5.012888722875056e-40	4.724330733002177e-11	7.020567461482476e-15	0.00012665570608435297	2.2314756706322567e-23	1.034334005922595e-12	1.1013029796433687e-14	3.114316507859628e-14	1.8456273151942023e-17
31600000	0.004936672099172752	1.9533311558548624e-49	-5.028834477391838e-40	4.724330733002177e-11	7.020567461482476e-15	0.00012665570608435297	2.2314756706321782e-23	1.034334005922595e-12	1.1013029796433687e-14	3.114316507859628e-14	1.8456273151942023e-17
31700000	0.004936672099172752	1.9533311558548624e-49	-5.044780231908637e-40	4.724330733002177e-11	7.020567461482476e-15	0.00012665570608435297	2.2314756706321006e-23	1.034334005922595e-12	1.1013029796433687e-14	3.114316507859628e-14	1.8456273151942023e-17
31800000	0.004936672099172752	1.9533311558548627e-49	-5.0607259864254605e-40	4.724330733002177e-11	7.020567461482476e-15	0.00012665570608435297	2.2314756706320237e-23	1.034334005922595e-12	1.1013029796433688e-14	3.114316507859628e-14	1.8456273151942023e-17
31900000	0.004936672099172752	1.9533311558548627e-49	-5.0766717409423115e-40	4.724330733002177e-11	7.020567461482476e-15	0.00012665570608435297	2.2314756706319478e-23	1.034334005922595e-12	1.1013029796433688e-14	3.114316507859628e-14	1.8456273151942023e-17
32000000	0.004936672099172752	1.9533311558548627e-49	-5.092617495459193e-40	4.724330733002177e-11	7.020567461482476e-15	0.00012665570608435297	2.2314756706318732e-23	1.034334005922595e-12	1.1013029796433688e-14	3.114316507859628e-14	1.8456273151942023e-17
32100000	0.004936672099172752	1.9533311558548627e-49	-5.10856324997611e-40	4.724330733002177e-11	7.020567461482476e-15	0.00012665570608435297	2.2314756706317997e-23	1.034334005922595e-12	1.1013029796433688e-14	3.114316507859628e-14	1.8456273151942023e-17
32200000	0.004936672099172752	1.9533311558548627e-49	-5.124509004493066e-40	4.724330733002177e-11	7.020567461482476e-15	0.00012665570608435297	2.2314756706317274e-23	1.034334005922595e-12	1.1013029796433688e-14	3.114316507859628e-14	1.8456273151942023e-17
32300000	0.004936672099172752	1.9533311558548627e-49	-5.1404547590100646e-40	4.724330733002177e-11	7.020567461482476e-15	0.00012665570608435297	2.231475670631657e-23	1.034334005922595e-12	1.1013029796433688e-14	3.114316507859628e-14	1.8456273151942023e-17
32400000	0.004936672099172752	1.9533311558548627e-49	-5.1564005135271105e-40	4.724330733002177e-11	7.020567461482476e-15	0.00012665570608435297	2.231475670631588e-23	1.034334005922595e-12	1.1013029796433688e-14	3.114316507859628e-14	1.8456273151942023e-17
32500000	0.004936672099172752	1.9533311558548627e-49	-5.172346268044208e-40	4.724330733002177e-11	7.020567461482476e-15	0.00012665570608435297	2.231475670631521e-23	1.034334005922595e-12	1.1013029796433688e-14	3.114316507859628e-14	1.8456273151942023e-17
32600000	0.004936672099172752	1.9533311558548627e-49	-5.188292022561361e-40	4.724330733002177e-11	7.020567461482476e-15	0.00012665570608435297	2.2314756706314562e-23	1.034334005922595e-12	1.1013029796433688e-14	3.114316507859628e-14	1.8456273151942023e-17
32700000	0.004936672099172752	1.9533311558548627e-49	-5.204237777078572e-40	4.724330733002177e-11	7.020567461482476e-15	0.00012665570608435297	2.2314756706313933e-23	1.034334005922595e-12	1.1013029796433688e-14	3.114316507859628e-14	1.8456273151942023e-17
32800000	0.004936672099172752	1.9533311558548627e-49	-5.220183531595847e-40	4.724330733002177e-11	7.020567461482476e-15	0.00012665570608435297	2.2314756706313328e-23	1.034334005922595e-12	1.1013029796433688e-14	3.114316507859628e-14	1.8456273151942023e-17
32900000	0.004936672099172752	1.9533311558548627e-49	-5.2361292861131885e-40	4.724330733002177e-11	7.020567461482476e-15	0.00012665570608435297	2.2314756706312743e-23	1.034334005922595e-12	1.1013029796433688e-14	3.114316507859628e-14	1.8456273151942023e-17
33000000	0.004936672099172752	1.9533311558548627e-49	-5.2520750406306014e-40	4.724330733002177e-11	7.020567461482476e-15	0.00012665570608435297	2.2314756706312187e-23	1.034334005922595e-12	1.1013029796433688e-14	3.114316507859628e-14	1.8456273151942023e-17
33100000	0.004936672099172752	1.9533311558548627e-49	-5.26802079514809e-40	4.724330733002177e-11	7.020567461482476e-15	0.00012665570608435297	2.2314756706311658e-23	1.034334005922595e-12	1.1013029796433688e-14	3.114316507859628e-14	1.8456273151942023e-17
33200000	0.004936672099172752	1.9533311558548627e-49	-5.2839665496656574e-40	4.724330733002177e-11	7.020567461482476e-15	0.00012665570608435297	2.2314756706311156e-23	1.034334005922595e-12	1.1013029796433688e-14	3.114316507859628e-14	1.8456273151942023e-17
33300000	0.004936672099172752	1.9533311558548627e-49	-5.299912304183308e-40	4.724330733002177e-11	7.020567461482476e-15	0.00012665570608435297	2.2314756706310683e-23	1.034334005922595e-12	1.1013029796433688e-14	3.114316507859628e-14	1.8456273151942023e-17
33400000	0.004936672099172752	1.953331155854863e-49	-5.3158580587010446e-40	4.724330733002177e-11	7.020567461482476e-15	0.00012665570608435297	2.2314756706310245e-23	1.034334005922595e-12	1.1013029796433688e-14	3.114316507859628e-14	1.8456273151942023e-17
33500000	0.004936672099172752	1.953331155854863e-49	-5.3318038132188735e-40	4.724330733002177e-11	7.020567461482476e-15	0.00012665570608435297	2.2314756706309836e-23	1.034334005922595e-12	1.1013029796433688e-14	3.114316507859628e-14	1.8456273151942023e-17
33600000	0.004936672099172752	1.953331155854863e-49	-5.347749567736797e-40	4.724330733002177e-11	7.020567461482476e-15	0.00012665570608435297	2.2314756706309463e-23	1.034334005922595e-12	1.1013029796433688e-14	3.114316507859628e-14	1.8456273151942023e-17
33700000	0.004936672099172752	1.953331155854863e-49	-5.36369532225482e-40	4.724330733002177e-11	7.020567461482476e-15	0.00012665570608435297	2.2314756706309125e-23	1.034334005922595e-12	1.1013029796433688e-14	3.114316507859628e-14	1.8456273151942023e-17
33800000	0.004936672099172752	1.953331155854863e-49	-5.379641076772946e-40	4.724330733002177e-11	7.020567461482476e-15	0.00012665570608435297	2.2314756706308822e-23	1.034334005922595e-12	1.1013029796433688e-14	3.114316507859628e-14	1.8456273151942023e-17
33900000	0.004936672099172752	1.953331155854863e-49	-5.395586831291179e-40	4.724330733002177e-11	7.020567461482476e-15	0.00012665570608435297	2.231475670630856e-23	1.034334005922595e-12	1.1013029796433688e-14	3.114316507859628e-14	1.8456273151942023e-17
34000000	0.004936672099172752	1.953331155854863e-49	-5.411532585809523e-40	4.724330733002177e-11	7.020567461482476e-15	0.00012665570608435297	2.2314756706308338e-23	1.034334005922595e-12	1.1013029796433688e-14	3.114316507859628e-14	1.8456273151942023e-17
34100000	0.004936672099172752	1.953331155854863e-49	-5.427478340327983e-40	4.724330733002177e-11	7.020567461482476e-15	0.00012665570608435297	2.2314756706308155e-23	1.034334005922595e-12	1.1013029796433688e-14	3.114316507859628e-14	1.8456273151942023e-17
34200000	0.004936672099172752	1.953331155854863e-49	-5.443424094846561e-40	4.724330733002177e-11	7.020567461482476e-15	0.00012665570608435297	2.2314756706308017e-23	1.034334005922595e-12	1.1013029796433688e-14	3.114316507859628e-14	1.8456273151942023e-17
34300000	0.004936672099172752	1.953331155854863e-49	-5.459369849365263e-40	4.724330733002177e-11	7.020567461482476e-15	0.00012665570608435297	2.2314756706307923e-23	1.034334005922595e-12	1.1013029796433688e-14	3.114316507859628e-14	1.8456273151942023e-17
34400000	0.004936672099172752	1.953331155854863e-49	-5.475315603884091e-40	4.724330733002177e-11	7.020567461482476e-15	0.00012665570608435297	2.2314756706307873e-23	1.034334005922595e-12	1.1013029796433688e-14	3.114316507859628e-14	1.8456273151942023e-17
34500000	0.004936672099172752	1.953331155854863e-49	-5.49126135840301e-40	4.724330733002177e-11	7.020567461482476e-15	0.00012665570608435297	2.2314756706307867e-23	1.034334005922595e-12	1.1013029796433688e-14	3.114316507859628e-14	1.8456273151942023e-17
34600000	0.004936672099172752	1.953331155854863e-49	-5.507207112921723e-40	4.724330733002177e-11	7.020567461482476e-15	0.00012665570608435297	2.2314756706307867e-23	1.034334005922595e-12	1.1013029796433688e-14	3.114316507859628e-14	1.8456273151942023e-17
34700000	0.004936672099172752	1.953331155854863e-49	-5.523152867440176e-40	4.724330733002177e-11	7.020567461482476e-15	0.00012665570608435297	2.2314756706307867e-23	1.034334005922595e-12	1.1013029796433688e-14	3.114316507859628e-14	1.8456273151942023e-17
34800000	0.004936672099172752	1.953331155854863e-49	-5.539098621958371e-40	4.724330733002177e-11	7.020567461482476e-15	0.00012665570608435297	2.2314756706307867e-23	1.034334005922595e-12	1.1013029796433688e-14	3.114316507859628e-14	1.8456273151942023e-17
34900000	0.004936672099172752	1.953331155854863e-49	-5.555044376476314e-40	4.724330733002177e-11	7.020567461482476e-15	0.00012665570608435297	2.2314756706307867e-23	1.034334005922595e-12	1.1013029796433688e-14	3.114316507859628e-14	1.8456273151942023e-17
35000000	0.004936672099172752	1.953331155854863e-49	-5.570990130994009e-40	4.724330733002177e-11	7.020567461482476e-15	0.00012665570608435297	2.2314756706307867e-23	1.034334005922595e-12	1.1013029796433688e-14	3.114316507859628e-14	1.8456273151942023e-17
35100000	0.004936672099172752	1.953331155854863e-49	-5.586935885511458e-40	4.724330733002177e-11	7.020567461482476e-15	0.00012665570608435297	2.2314756706307867e-23	1.034334005922595e-12	1.1013029796433688e-14	3.114316507859628e-14	1.8456273151942023e-17
35200000	0.004936672099172752	1.953331155854863e-49	-5.602881640028667e-40	4.724330733002177e-11	7.020567461482476e-15	0.00012665570608435297	2.231475670630787e-23	1.034334005922595e-12	1.1013029796433688e-14	3.114316507859628e-14	1.8456273151942023e-17
35300000	0.004936672099172752	1.953331155854863e-49	-5.6188273945456384e-40	4.724330733002177e-11	7.020567461482476e-15	0.00012665570608435297	2.231475670630787e-23	1.034334005922595e-12	1.1013029796433688e-14	3.114316507859628e-14	1.8456273151942023e-17
35400000	0.004936672099172752	1.953331155854863e-49	-5.634773149062378e-40	4.724330733002177e-11	7.020567461482476e-15	0.00012665570608435297	2.231475670630787e-23	1.034334005922595e-12	1.1013029796433688e-14	3.114316507859628e-14	1.8456273151942023e-17
35500000	0.004936672099172752	1.953331155854863e-49	-5.650718903578888e-40	4.724330733002177e-11	7.020567461482476e-15	0.00012665570608435297	2.231475670630787e-23	1.034334005922595e-12	1.1013029796433688e-14	3.114316507859628e-14	1.8456273151942023e-17
35600000	0.004936672099172752	1.953331155854863e-49	-5.6666646580951735e-40	4.724330733002177e-11	7.020567461482476e-15	0.00012665570608435297	2.231475670630787e-23	1.034334005922595e-12	1.1013029796433688e-14	3.114316507859628e-14	1.8456273151942023e-17
35700000	0.004936672099172752	1.953331155854863e-49	-5.682610412611238e-40	4.724330733002177e-11	7.020567461482476e-15	0.00012665570608435297	2.231475670630787e-23	1.034334005922595e-12	1.1013029796433688e-14	3.114316507859628e-14	1.8456273151942023e-17
35800000	0.004936672099172752	1.953331155854863e-49	-5.698556167127086e-40	4.724330733002177e-11	7.020567461482476e-15	0.00012665570608435297	2.231475670630787e-23	1.034334005922595e-12	1.1013029796433688e-14	3.114316507859628e-14	1.8456273151942023e-17
35900000	0.004936672099172752	1.953331155854863e-49	-5.7145019216427215e-40	4.724330733002177e-11	7.020567461482476e-15	0.00012665570608435297	2.231475670630787e-23	1.034334005922595e-12	1.1013029796433688e-14	3.114316507859628e-14	1.8456273151942023e-17
36000000	0.004936672099172752	1.953331155854863e-49	-5.7304476761581475e-40	4.724330733002177e-11	7.020567461482476e-15	0.00012665570608435297	2.231475670630787e-23	1.034334005922595e-12	1.1013029796433688e-14	3.114316507859628e-14	1.8456273151942023e-17
36100000	0.004936672099172752	1.953331155854863e-49	-5.746393430673369e-40	4.724330733002177e-11	7.020567461482476e-15	0.00012665570608435297	2.231475670630787e-23	1.034334005922595e-12	1.1013029796433688e-14	3.114316507859628e-14	1.8456273151942023e-17
36200000	0.004936672099172752	1.953331155854863e-49	-5.76233918518839e-40	4.724330733002177e-11	7.020567461482476e-15	0.00012665570608435297	2.231475670630787e-23	1.034334005922595e-12	1.1013029796433688e-14	3.114316507859628e-14	1.8456273151942023e-17
36300000	0.004936672099172752	1.953331155854863e-49	-5.778284939703214e-40	4.724330733002177e-11	7.020567461482476e-15	0.00012665570608435297	2.231475670630787e-23	1.034334005922595e-12	1.1013029796433688e-14	3.114316507859628e-14	1.8456273151942023e-17
36400000	0.004936672099172752	1.953331155854863e-49	-5.794230694217845e-40	4.724330733002177e-11	7.020567461482476e-15	0.00012665570608435297	2.231475670630787e-23	1.034334005922595e-12	1.1013029796433688e-14	3.114316507859628e-14	1.8456273151942023e-17
36500000	0.004936672099172752	1.953331155854863e-49	-5.8101764487322875e-40	4.724330733002177e-11	7.020567461482476e-15	0.00012665570608435297	2.231475670630787e-23	1.034334005922595e-12	1.1013029796433688e-14	3.114316507859628e-14	1.8456273151942023e-17
36600000	0.004936672099172752	1.953331155854863e-49	-5.8261222032465455e-40	4.724330733002177e-11	7.020567461482476e-15	0.00012665570608435297	2.231475670630787e-23	1.034334005922595e-12	1.1013029796433688e-14	3.114316507859628e-14	1.8456273151942023e-17
36700000	0.004936672099172752	1.953331155854863e-49	-5.842067957760622e-40	4.724330733002177e-11	7.020567461482476e-15	0.00012665570608435297	2.231475670630787e-23	1.034334005922595e-12	1.1013029796433688e-14	3.114316507859628e-14	1.8456273151942023e-17
36800000	0.004936672099172752	1.953331155854863e-49	-5.858013712274522e-40	4.724330733002177e-11	7.020567461482476e-15	0.00012665570608435297	2.231475670630787e-23	1.034334005922595e-12	1.1013029796433688e-14	3.114316507859628e-14	1.8456273151942023e-17
36900000	0.004936672099172752	1.953331155854863e-49	-5.873959466788249e-40	4.724330733002177e-11	7.020567461482476e-15	0.00012665570608435297	2.231475670630787e-23	1.034334005922595e-12	1.1013029796433688e-14	3.114316507859628e-14	1.8456273151942023e-17
37000000	0.004936672099172752	1.953331155854863e-49	-5.8899052213018075e-40	4.724330733002177e-11	7.020567461482476e-15	0.00012665570608435297	2.231475670630787e-23	1.034334005922595e-12	1.1013029796433688e-14	3.114316507859628e-14	1.8456273151942023e-17
37100000	0.004936672099172752	1.953331155854863e-49	-5.905850975815202e-40	4.724330733002177e-11	7.020567461482476e-15	0.00012665570608435297	2.231475670630787e-23	1.034334005922595e-12	1.1013029796433688e-14	3.114316507859628e-14	1.8456273151942023e-17
37200000	0.004936672099172752	1.953331155854863e-49	-5.921796730328434e-40	4.724330733002177e-11	7.020567461482476e-15	0.00012665570608435297	2.231475670630787e-23	1.034334005922595e-12	1.1013029796433688e-14	3.114316507859628e-14	1.8456273151942023e-17
37300000	0.004936672099172752	1.953331155854863e-49	-5.9377424848415105e-40	4.724330733002177e-11	7.020567461482476e-15	0.00012665570608435297	2.231475670630787e-23	1.034334005922595e-12	1.1013029796433688e-14	3.114316507859628e-14	1.8456273151942023e-17
37400000	0.004936672099172752	1.953331155854863e-49	-5.953688239354433e-40	4.724330733002177e-11	7.020567461482476e-15	0.00012665570608435297	2.231475670630787e-23	1.034334005922595e-12	1.1013029796433688e-14	3.114316507859628e-14	1.8456273151942023e-17
37500000	0.004936672099172752	1.953331155854863e-49	-5.9696339938672076e-40	4.724330733002177e-11	7.020567461482476e-15	0.00012665570608435297	2.231475670630787e-23	1.034334005922595e-12	1.1013029796433688e-14	3.114316507859628e-14	1.8456273151942023e-17
37600000	0.004936672099172752	1.953331155854863e-49	-5.9855797483798375e-40	4.724330733002177e-11	7.020567461482476e-15	0.00012665570608435297	2.231475670630787e-23	1.034334005922595e-12	1.1013029796433688e-14	3.114316507859628e-14	1.8456273151942023e-17
37700000	0.004936672099172752	1.953331155854863e-49	-6.001525502892326e-40	4.724330733002177e-11	7.020567461482476e-15	0.00012665570608435297	2.231475670630787e-23	1.034334005922595e-12	1.1013029796433688e-14	3.114316507859628e-14	1.8456273151942023e-17
37800000	0.004936672099172752	1.953331155854863e-49	-6.017471257404678e-40	4.724330733002177e-11	7.020567461482476e-15	0.00012665570608435297	2.231475670630787e-23	1.034334005922595e-12	1.1013029796433688e-14	3.114316507859628e-14	1.8456273151942023e-17
37900000	0.004936672099172752	1.953331155854863e-49	-6.033417011916898e-40	4.724330733002177e-11	7.020567461482476e-15	0.00012665570608435297	2.231475670630787e-23	1.034334005922595e-12	1.1013029796433688e-14	3.114316507859628e-14	1.8456273151942023e-17
38000000	0.004936672099172752	1.953331155854863e-49	-6.049362766428988e-40	4.724330733002177e-11	7.020567461482476e-15	0.00012665570608435297	2.231475670630787e-23	1.034334005922595e-12	1.1013029796433688e-14	3.114316507859628e-14	1.8456273151942023e-17
38100000	0.004936672099172752	1.9533311558548627e-49	-6.065308520940954e-40	4.724330733002177e-11	7.020567461482476e-15	0.00012665570608435297	2.231475670630787e-23	1.034334005922595e-12	1.1013029796433688e-14	3.114316507859628e-14	1.8456273151942023e-17
38200000	0.004936672099172752	1.9533311558548627e-49	-6.081254275452798e-40	4.724330733002177e-11	7.020567461482476e-15	0.00012665570608435297	2.231475670630787e-23	1.034334005922595e-12	1.1013029796433688e-14	3.114316507859628e-14	1.8456273151942023e-17
38300000	0.004936672099172752	1.9533311558548627e-49	-6.097200029964526e-40	4.724330733002177e-11	7.020567461482476e-15	0.00012665570608435297	2.231475670630787e-23	1.034334005922595e-12	1.1013029796433688e-14	3.114316507859628e-14	1.8456273151942023e-17
38400000	0.004936672099172752	1.9533311558548627e-49	-6.113145784476141e-40	4.724330733002177e-11	7.020567461482476e-15	0.00012665570608435297	2.231475670630787e-23	1.034334005922595e-12	1.1013029796433688e-14	3.114316507859628e-14	1.8456273151942023e-17
38500000	0.004936672099172752	1.9533311558548627e-49	-6.129091538987647e-40	4.724330733002177e-11	7.020567461482476e-15	0.00012665570608435297	2.231475670630787e-23	1.034334005922595e-12	1.1013029796433688e-14	3.114316507859628e-14	1.8456273151942023e-17
38600000	0.004936672099172752	1.9533311558548627e-49	-6.145037293499049e-40	4.724330733002177e-11	7.020567461482476e-15	0.00012665570608435297	2.231475670630787e-23	1.034334005922595e-12	1.1013029796433688e-14	3.114316507859628e-14	1.8456273151942023e-17
38700000	0.004936672099172752	1.9533311558548627e-49	-6.16098304801035e-40	4.724330733002177e-11	7.020567461482476e-15	0.00012665570608435297	2.231475670630787e-23	1.034334005922595e-12	1.1013029796433688e-14	3.114316507859628e-14	1.8456273151942023e-17
38800000	0.004936672099172752	1.9533311558548627e-49	-6.176928802521553e-40	4.724330733002177e-11	7.020567461482476e-15	0.00012665570608435297	2.231475670630787e-23	1.034334005922595e-12	1.1013029796433688e-14	3.114316507859628e-14	1.8456273151942023e-17
38900000	0.004936672099172752	1.9533311558548627e-49	-6.1928745570326645e-40	4.724330733002177e-11	7.020567461482476e-15	0.00012665570608435297	2.231475670630787e-23	1.034334005922595e-12	1.1013029796433688e-14	3.114316507859628e-14	1.8456273151942023e-17
39000000	0.004936672099172752	1.9533311558548627e-49	-6.208820311543687e-40	4.724330733002177e-11	7.020567461482476e-15	0.00012665570608435297	2.231475670630787e-23	1.034334005922595e-12	1.1013029796433688e-14	3.114316507859628e-14	1.8456273151942023e-17
39100000	0.004936672099172752	1.9533311558548627e-49	-6.224766066054624e-40	4.724330733002177e-11	7.020567461482476e-15	0.00012665570608435297	2.231475670630787e-23	1.034334005922595e-12	1.1013029796433688e-14	3.114316507859628e-14	1.8456273151942023e-17
39200000	0.004936672099172752	1.9533311558548627e-49	-6.240711820565481e-40	4.724330733002177e-11	7.020567461482476e-15	0.00012665570608435297	2.231475670630787e-23	1.034334005922595e-12	1.1013029796433688e-14	3.114316507859628e-14	1.8456273151942023e-17
39300000	0.004936672099172752	1.9533311558548627e-49	-6.25665757507626e-40	4.724330733002177e-11	7.020567461482476e-15	0.00012665570608435297	2.231475670630787e-23	1.034334005922595e-12	1.1013029796433688e-14	3.114316507859628e-14	1.8456273151942023e-17
39400000	0.004936672099172752	1.9533311558548627e-49	-6.2726033295869675e-40	4.724330733002177e-11	7.020567461482476e-15	0.00012665570608435297	2.231475670630787e-23	1.034334005922595e-12	1.1013029796433688e-14	3.114316507859628e-14	1.8456273151942023e-17
39500000	0.004936672099172752	1.9533311558548627e-49	-6.2885490840976055e-40	4.724330733002177e-11	7.020567461482476e-15	0.00012665570608435297	2.231475670630787e-23	1.034334005922595e-12	1.1013029796433688e-14	3.114316507859628e-14	1.8456273151942023e-17
39600000	0.004936672099172752	1.9533311558548624e-49	-6.304494838608178e-40	4.724330733002177e-11	7.020567461482476e-15	0.00012665570608435297	2.231475670630787e-23	1.034334005922595e-12	1.1013029796433688e-14	3.114316507859628e-14	1.8456273151942023e-17
39700000	0.004936672099172752	1.9533311558548624e-49	-6.320440593118691e-40	4.724330733002177e-11	7.020567461482476e-15	0.00012665570608435297	2.231475670630787e-23	1.034334005922595e-12	1.1013029796433688e-14	3.114316507859628e-14	1.8456273151942023e-17
39800000	0.004936672099172752	1.9533311558548624e-49	-6.336386347629146e-40	4.724330733002177e-11	7.020567461482476e-15	0.00012665570608435297	2.231475670630787e-23	1.034334005922595e-12	1.1013029796433688e-14	3.114316507859628e-14	1.8456273151942023e-17
39900000	0.004936672099172752	1.9533311558548624e-49	-6.352332102139549e-40	4.724330733002177e-11	7.020567461482476e-15	0.00012665570608435297	2.231475670630787e-23	1.034334005922595e-12	1.1013029796433688e-14	3.114316507859628e-14	1.8456273151942023e-17
40000000	0.004936672099172752	1.9533311558548624e-49	-6.368277856649903e-40	4.724330733002177e-11	7.020567461482476e-15	0.00012665570608435297	2.231475670630787e-23	1.034334005922595e-12	1.1013029796433688e-14	3.114316507859628e-14	1.8456273151942023e-17
40100000	0.004936672099172752	1.9533311558548624e-49	-6.384223611160212e-40	4.724330733002177e-11	7.020567461482476e-15	0.00012665570608435297	2.231475670630787e-23	1.034334005922595e-12	1.1013029796433688e-14	3.114316507859628e-14	1.8456273151942023e-17
40200000	0.004936672099172752	1.9533311558548624e-49	-6.400169365670481e-40	4.724330733002177e-11	7.020567461482476e-15	0.00012665570608435297	2.231475670630787e-23	1.034334005922595e-12	1.1013029796433688e-14	3.114316507859628e-14	1.8456273151942023e-17
40300000	0.004936672099172752	1.9533311558548624e-49	-6.416115120180712e-40	4.724330733002177e-11	7.020567461482476e-15	0.00012665570608435297	2.231475670630787e-23	1.034334005922595e-12	1.1013029796433688e-14	3.114316507859628e-14	1.8456273151942023e-17
40400000	0.004936672099172752	1.9533311558548624e-49	-6.43206087469091e-40	4.724330733002177e-11	7.020567461482476e-15	0.00012665570608435297	2.231475670630787e-23	1.034334005922595e-12	1.1013029796433688e-14	3.114316507859628e-14	1.8456273151942023e-17
40500000	0.004936672099172752	1.9533311558548624e-49	-6.44800662920108e-40	4.724330733002177e-11	7.020567461482476e-15	0.00012665570608435297	2.231475670630787e-23	1.034334005922595e-12	1.1013029796433688e-14	3.114316507859628e-14	1.8456273151942023e-17
40600000	0.004936672099172751	1.9533311558548624e-49	-6.463952383711225e-40	4.724330733002177e-11	7.020567461482476e-15	0.00012665570608435297	2.231475670630787e-23	1.034334005922595e-12	1.1013029796433688e-14	3.114316507859628e-14	1.8456273151942023e-17
40700000	0.004936672099172751	1.9533311558548624e-49	-6.479898138221349e-40	4.724330733002177e-11	7.020567461482476e-15	0.00012665570608435297	2.231475670630787e-23	1.034334005922595e-12	1.1013029796433688e-14	3.114316507859628e-14	1.8456273151942023e-17
40800000	0.004936672099172751	1.9533311558548624e-49	-6.495843892731456e-40	4.724330733002177e-11	7.020567461482476e-15	0.00012665570608435297	2.231475670630787e-23	1.034334005922595e-12	1.1013029796433688e-14	3.114316507859628e-14	1.8456273151942023e-17
40900000	0.004936672099172751	1.953331155854862e-49	-6.51178964724155e-40	4.724330733002177e-11	7.020567461482476e-15	0.00012665570608435297	2.231475670630787e-23	1.034334005922595e-12	1.1013029796433688e-14	3.114316507859628e-14	1.8456273151942023e-17
41000000	0.004936672099172751	1.953331155854862e-49	-6.527735401751636e-40	4.724330733002177e-11	7.020567461482476e-15	0.00012665570608435297	2.231475670630787e-23	1.034334005922595e-12	1.1013029796433688e-14	3.114316507859628e-14	1.8456273151942023e-17
41100000	0.004936672099172751	1.953331155854862e-49	-6.543681156261716e-40	4.724330733002177e-11	7.020567461482476e-15	0.00012665570608435297	2.231475670630787e-23	1.034334005922595e-12	1.1013029796433688e-14	3.114316507859628e-14	1.8456273151942023e-17
41200000	0.004936672099172751	1.953331155854862e-49	-6.559626910771796e-40	4.724330733002177e-11	7.020567461482476e-15	0.00012665570608435297	2.231475670630787e-23	1.034334005922595e-12	1.1013029796433688e-14	3.114316507859628e-14	1.8456273151942023e-17
41300000	0.004936672099172751	1.953331155854862e-49	-6.575572665281879e-40	4.724330733002177e-11	7.020567461482476e-15	0.00012665570608435297	2.231475670630787e-23	1.034334005922595e-12	1.1013029796433688e-14	3.114316507859628e-14	1.8456273151942023e-17
41400000	0.004936672099172751	1.953331155854862e-49	-6.591518419791969e-40	4.724330733002177e-11	7.020567461482476e-15	0.00012665570608435297	2.231475670630787e-23	1.034334005922595e-12	1.1013029796433687e-14	3.114316507859628e-14	1.8456273151942023e-17
41500000	0.004936672099172751	1.953331155854862e-49	-6.60746417430207e-40	4.724330733002177e-11	7.020567461482476e-15	0.00012665570608435297	2.2314756706307867e-23	1.034334005922595e-12	1.1013029796433687e-14	3.114316507859628e-14	1.8456273151942023e-17
41600000	0.004936672099172751	1.953331155854862e-49	-6.623409928812187e-40	4.724330733002177e-11	7.020567461482476e-15	0.00012665570608435297	2.2314756706307867e-23	1.034334005922595e-12	1.1013029796433687e-14	3.114316507859628e-14	1.8456273151942023e-17
41700000	0.004936672099172751	1.953331155854862e-49	-6.639355683322322e-40	4.724330733002177e-11	7.020567461482476e-15	0.00012665570608435297	2.2314756706307867e-23	1.034334005922595e-12	1.1013029796433687e-14	3.114316507859628e-14	1.8456273151942023e-17
41800000	0.004936672099172751	1.953331155854862e-49	-6.655301437832481e-40	4.724330733002177e-11	7.020567461482476e-15	0.00012665570608435297	2.2314756706307867e-23	1.034334005922595e-12	1.1013029796433687e-14	3.114316507859628e-14	1.8456273151942023e-17
41900000	0.004936672099172751	1.953331155854862e-49	-6.671247192342667e-40	4.724330733002177e-11	7.020567461482476e-15	0.00012665570608435297	2.2314756706307867e-23	1.034334005922595e-12	1.1013029796433687e-14	3.114316507859628e-14	1.8456273151942023e-17
42000000	0.004936672099172751	1.953331155854862e-49	-6.687192946852884e-40	4.724330733002177e-11	7.020567461482476e-15	0.00012665570608435297	2.2314756706307867e-23	1.034334005922595e-12	1.1013029796433687e-14	3.114316507859628e-14	1.8456273151942023e-17
42100000	0.004936672099172751	1.953331155854862e-49	-6.703138701363136e-40	4.724330733002177e-11	7.020567461482476e-15	0.00012665570608435297	2.2314756706307867e-23	1.034334005922595e-12	1.1013029796433687e-14	3.114316507859628e-14	1.8456273151942023e-17
42200000	0.004936672099172751	1.9533311558548616e-49	-6.719084455873427e-40	4.724330733002177e-11	7.020567461482476e-15	0.00012665570608435297	2.2314756706307867e-23	1.034334005922595e-12	1.1013029796433687e-14	3.114316507859628e-14	1.8456273151942023e-17
42300000	0.004936672099172751	1.9533311558548616e-49	-6.7350302103837615e-40	4.724330733002177e-11	7.020567461482476e-15	0.00012665570608435297	2.2314756706307867e-23	1.034334005922595e-12	1.1013029796433687e-14	3.114316507859628e-14	1.8456273151942023e-17
42400000	0.004936672099172751	1.9533311558548616e-49	-6.750975964894143e-40	4.724330733002177e-11	7.020567461482476e-15	0.00012665570608435297	2.2314756706307867e-23	1.034334005922595e-12	1.1013029796433687e-14	3.114316507859628e-14	1.8456273151942023e-17
42500000	0.004936672099172751	1.9533311558548616e-49	-6.766921719404576e-40	4.724330733002177e-11	7.020567461482476e-15	0.00012665570608435297	2.2314756706307867e-23	1.034334005922595e-12	1.1013029796433687e-14	3.114316507859628e-14	1.8456273151942023e-17
42600000	0.004936672099172751	1.9533311558548616e-49	-6.782867473915063e-40	4.724330733002177e-11	7.020567461482476e-15	0.00012665570608435297	2.2314756706307867e-23	1.034334005922595e-12	1.1013029796433687e-14	3.114316507859628e-14	1.8456273151942023e-17
42700000	0.004936672099172751	1.9533311558548616e-49	-6.79881322842561e-40	4.724330733002177e-11	7.020567461482476e-15	0.00012665570608435297	2.2314756706307867e-23	1.034334005922595e-12	1.1013029796433687e-14	3.114316507859628e-14	1.8456273151942023e-17
42800000	0.004936672099172751	1.9533311558548616e-49	-6.81475898293622e-40	4.724330733002177e-11	7.020567461482476e-15	0.00012665570608435297	2.2314756706307867e-23	1.034334005922595e-12	1.1013029796433687e-14	3.114316507859628e-14	1.8456273151942023e-17
42900000	0.004936672099172751	1.9533311558548616e-49	-6.8307047374468975e-40	4.724330733002177e-11	7.020567461482476e-15	0.00012665570608435297	2.2314756706307867e-23	1.034334005922595e-12	1.1013029796433687e-14	3.114316507859628e-14	1.8456273151942023e-17
43000000	0.004936672099172751	1.9533311558548616e-49	-6.846650491957646e-40	4.724330733002177e-11	7.020567461482476e-15	0.00012665570608435297	2.2314756706307867e-23	1.034334005922595e-12	1.1013029796433687e-14	3.114316507859628e-14	1.8456273151942023e-17
43100000	0.004936672099172751	1.9533311558548616e-49	-6.862596246468469e-40	4.724330733002177e-11	7.020567461482476e-15	0.00012665570608435297	2.2314756706307867e-23	1.034334005922595e-12	1.1013029796433687e-14	3.114316507859628e-14	1.8456273151942023e-17
43200000	0.004936672099172751	1.9533311558548616e-49	-6.878542000979371e-40	4.724330733002177e-11	7.020567461482476e-15	0.00012665570608435297	2.2314756706307867e-23	1.034334005922595e-12	1.1013029796433687e-14	3.114316507859628e-14	1.8456273151942023e-17
43300000	0.004936672099172751	1.9533311558548616e-49	-6.894487755490358e-40	4.724330733002177e-11	7.020567461482476e-15	0.00012665570608435297	2.2314756706307867e-23	1.034334005922595e-12	1.1013029796433687e-14	3.114316507859628e-14	1.8456273151942023e-17
43400000	0.004936672099172751	1.9533311558548616e-49	-6.9104335100014305e-40	4.724330733002177e-11	7.020567461482476e-15	0.00012665570608435297	2.2314756706307867e-23	1.034334005922595e-12	1.1013029796433687e-14	3.114316507859628e-14	1.8456273151942023e-17
43500000	0.004936672099172751	1.9533311558548616e-49	-6.926379264512594e-40	4.724330733002177e-11	7.020567461482476e-15	0.00012665570608435297	2.2314756706307867e-23	1.034334005922595e-12	1.1013029796433687e-14	3.114316507859628e-14	1.8456273151942023e-17
43600000	0.004936672099172751	1.9533311558548612e-49	-6.9423250190238535e-40	4.724330733002177e-11	7.020567461482476e-15	0.00012665570608435297	2.2314756706307867e-23	1.034334005922595e-12	1.1013029796433687e-14	3.114316507859628e-14	1.8456273151942023e-17
43700000	0.004936672099172751	1.9533311558548612e-49	-6.958270773535211e-40	4.724330733002177e-11	7.020567461482476e-15	0.00012665570608435297	2.2314756706307867e-23	1.034334005922595e-12	1.1013029796433687e-14	3.114316507859628e-14	1.8456273151942023e-17
43800000	0.004936672099172751	1.9533311558548612e-49	-6.974216528046673e-40	4.724330733002177e-11	7.020567461482476e-15	0.00012665570608435297	2.2314756706307867e-23	1.034334005922595e-12	1.1013029796433687e-14	3.114316507859628e-14	1.8456273151942023e-17
43900000	0.004936672099172751	1.9533311558548612e-49	-6.990162282558241e-40	4.724330733002177e-11	7.020567461482476e-15	0.00012665570608435297	2.2314756706307867e-23	1.034334005922595e-12	1.1013029796433687e-14	3.114316507859628e-14	1.8456273151942023e-17
44000000	0.004936672099172751	1.9533311558548612e-49	-7.0061080370699205e-40	4.724330733002177e-11	7.020567461482476e-15	0.00012665570608435297	2.2314756706307867e-23	1.034334005922595e-12	1.1013029796433687e-14	3.114316507859628e-14	1.8456273151942023e-17
44100000	0.004936672099172751	1.9533311558548612e-49	-7.022053791581715e-40	4.724330733002177e-11	7.020567461482476e-15	0.00012665570608435297	2.2314756706307867e-23	1.034334005922595e-12	1.1013029796433687e-14	3.114316507859628e-14	1.8456273151942023e-17
44200000	0.004936672099172751	1.9533311558548612e-49	-7.037999546093629e-40	4.724330733002177e-11	7.020567461482476e-15	0.00012665570608435297	2.2314756706307867e-23	1.034334005922595e-12	1.1013029796433687e-14	3.114316507859628e-14	1.8456273151942023e-17
44300000	0.004936672099172751	1.9533311558548612e-49	-7.053945300605666e-40	4.724330733002177e-11	7.020567461482476e-15	0.00012665570608435297	2.2314756706307867e-23	1.034334005922595e-12	1.1013029796433687e-14	3.114316507859628e-14	1.8456273151942023e-17
44400000	0.004936672099172751	1.9533311558548612e-49	-7.069891055117829e-40	4.724330733002177e-11	7.020567461482476e-15	0.00012665570608435297	2.2314756706307867e-23	1.034334005922595e-12	1.1013029796433687e-14	3.114316507859628e-14	1.8456273151942023e-17
44500000	0.004936672099172751	1.9533311558548612e-49	-7.085836809630084e-40	4.724330733002177e-11	7.020567461482476e-15	0.00012665570608435297	2.2314756706307867e-23	1.034334005922595e-12	1.1013029796433687e-14	3.114316507859628e-14	1.8456273151942023e-17
44600000	0.004936672099172751	1.9533311558548612e-49	-7.1017825641421324e-40	4.724330733002177e-11	7.020567461482476e-15	0.00012665570608435297	2.2314756706307867e-23	1.034334005922595e-12	1.1013029796433687e-14	3.114316507859628e-14	1.8456273151942023e-17
44700000	0.004936672099172751	1.9533311558548612e-49	-7.11772831865392e-40	4.724330733002177e-11	7.020567461482476e-15	0.00012665570608435297	2.2314756706307867e-23	1.034334005922595e-12	1.1013029796433687e-14	3.114316507859628e-14	1.8456273151942023e-17
44800000	0.004936672099172751	1.9533311558548612e-49	-7.133674073165451e-40	4.724330733002177e-11	7.020567461482476e-15	0.00012665570608435297	2.2314756706307867e-23	1.034334005922595e-12	1.1013029796433687e-14	3.114316507859628e-14	1.8456273151942023e-17
44900000	0.004936672099172751	1.9533311558548612e-49	-7.149619827676729e-40	4.724330733002177e-11	7.020567461482476e-15	0.00012665570608435297	2.2314756706307867e-23	1.034334005922595e-12	1.1013029796433687e-14	3.114316507859628e-14	1.8456273151942023e-17
45000000	0.004936672099172751	1.9533311558548612e-49	-7.165565582187759e-40	4.724330733002177e-11	7.020567461482476e-15	0.00012665570608435297	2.2314756706307867e-23	1.034334005922595e-12	1.1013029796433687e-14	3.114316507859628e-14	1.8456273151942023e-17
45100000	0.004936672099172751	1.9533311558548612e-49	-7.181511336698544e-40	4.724330733002177e-11	7.020567461482476e-15	0.00012665570608435297	2.2314756706307867e-23	1.034334005922595e-12	1.1013029796433687e-14	3.114316507859628e-14	1.8456273151942023e-17
45200000	0.004936672099172751	1.9533311558548612e-49	-7.197457091209087e-40	4.724330733002177e-11	7.020567461482476e-15	0.00012665570608435297	2.2314756706307867e-23	1.034334005922595e-12	1.1013029796433687e-14	3.114316507859628e-14	1.8456273151942023e-17
45300000	0.004936672099172751	1.9533311558548612e-49	-7.213402845719394e-40	4.724330733002177e-11	7.020567461482476e-15	0.00012665570608435297	2.2314756706307867e-23	1.034334005922595e-12	1.1013029796433687e-14	3.114316507859628e-14	1.8456273151942023e-17
45400000	0.004936672099172751	1.9533311558548612e-49	-7.2293486002294696e-40	4.724330733002177e-11	7.020567461482476e-15	0.00012665570608435297	2.2314756706307867e-23	1.034334005922595e-12	1.1013029796433687e-14	3.114316507859628e-14	1.8456273151942023e-17
45500000	0.004936672099172751	1.9533311558548612e-49	-7.245294354739315e-40	4.724330733002177e-11	7.020567461482476e-15	0.00012665570608435297	2.2314756706307867e-23	1.034334005922595e-12	1.1013029796433687e-14	3.114316507859628e-14	1.8456273151942023e-17
45600000	0.004936672099172751	1.9533311558548612e-49	-7.261240109248936e-40	4.724330733002177e-11	7.020567461482476e-15	0.00012665570608435297	2.2314756706307867e-23	1.034334005922595e-12	1.1013029796433687e-14	3.114316507859628e-14	1.8456273151942023e-17
45700000	0.004936672099172751	1.9533311558548612e-49	-7.277185863758336e-40	4.724330733002177e-11	7.020567461482476e-15	0.00012665570608435297	2.2314756706307867e-23	1.034334005922595e-12	1.1013029796433687e-14	3.114316507859628e-14	1.8456273151942023e-17
45800000	0.004936672099172751	1.9533311558548612e-49	-7.293131618267519e-40	4.724330733002177e-11	7.020567461482476e-15	0.00012665570608435297	2.2314756706307867e-23	1.034334005922595e-12	1.1013029796433687e-14	3.114316507859628e-14	1.8456273151942023e-17
45900000	0.004936672099172751	1.9533311558548612e-49	-7.3090773727764895e-40	4.724330733002177e-11	7.020567461482476e-15	0.00012665570608435297	2.2314756706307867e-23	1.034334005922595e-12	1.1013029796433687e-14	3.114316507859628e-14	1.8456273151942023e-17
46000000	0.004936672099172751	1.9533311558548612e-49	-7.325023127285251e-40	4.724330733002177e-11	7.020567461482476e-15	0.00012665570608435297	2.2314756706307867e-23	1.034334005922595e-12	1.1013029796433687e-14	3.114316507859628e-14	1.8456273151942023e-17
46100000	0.004936672099172751	1.9533311558548612e-49	-7.340968881793808e-40	4.724330733002177e-11	7.020567461482476e-15	0.00012665570608435297	2.2314756706307867e-23	1.034334005922595e-12	1.1013029796433687e-14	3.114316507859628e-14	1.8456273151942023e-17
46200000	0.004936672099172751	1.9533311558548612e-49	-7.356914636302165e-40	4.724330733002177e-11	7.020567461482476e-15	0.00012665570608435297	2.2314756706307867e-23	1.034334005922595e-12	1.1013029796433687e-14	3.114316507859628e-14	1.8456273151942023e-17
46300000	0.004936672099172751	1.9533311558548612e-49	-7.372860390810323e-40	4.724330733002177e-11	7.020567461482476e-15	0.00012665570608435297	2.2314756706307867e-23	1.034334005922595e-12	1.1013029796433687e-14	3.114316507859628e-14	1.8456273151942023e-17
46400000	0.004936672099172751	1.9533311558548612e-49	-7.38880614531829e-40	4.724330733002177e-11	7.020567461482476e-15	0.00012665570608435297	2.2314756706307867e-23	1.034334005922595e-12	1.1013029796433687e-14	3.114316507859628e-14	1.8456273151942023e-17
46500000	0.004936672099172751	1.9533311558548612e-49	-7.404751899826068e-40	4.724330733002177e-11	7.020567461482476e-15	0.00012665570608435297	2.2314756706307867e-23	1.034334005922595e-12	1.1013029796433687e-14	3.114316507859628e-14	1.8456273151942023e-17
46600000	0.004936672099172751	1.9533311558548612e-49	-7.42069765433366e-40	4.724330733002177e-11	7.020567461482476e-15	0.00012665570608435297	2.2314756706307867e-23	1.034334005922595e-12	1.1013029796433687e-14	3.114316507859628e-14	1.8456273151942023e-17
46700000	0.004936672099172751	1.9533311558548612e-49	-7.436643408841073e-40	4.724330733002177e-11	7.020567461482476e-15	0.00012665570608435297	2.2314756706307867e-23	1.034334005922595e-12	1.1013029796433687e-14	3.114316507859628e-14	1.8456273151942023e-17
46800000	0.004936672099172751	1.9533311558548612e-49	-7.452589163348308e-40	4.724330733002177e-11	7.020567461482476e-15	0.00012665570608435297	2.2314756706307867e-23	1.034334005922595e-12	1.1013029796433687e-14	3.114316507859628e-14	1.8456273151942023e-17
46900000	0.004936672099172751	1.9533311558548612e-49	-7.46853491785537e-40	4.724330733002177e-11	7.020567461482476e-15	0.00012665570608435297	2.2314756706307867e-23	1.034334005922595e-12	1.1013029796433687e-14	3.114316507859628e-14	1.8456273151942023e-17
47000000	0.004936672099172751	1.9533311558548612e-49	-7.484480672362264e-40	4.724330733002177e-11	7.020567461482476e-15	0.00012665570608435297	2.2314756706307867e-23	1.034334005922595e-12	1.1013029796433687e-14	3.114316507859628e-14	1.8456273151942023e-17
47100000	0.004936672099172751	1.9533311558548612e-49	-7.500426426868994e-40	4.724330733002177e-11	7.020567461482476e-15	0.00012665570608435297	2.2314756706307867e-23	1.034334005922595e-12	1.1013029796433687e-14	3.114316507859628e-14	1.8456273151942023e-17
47200000	0.004936672099172751	1.9533311558548612e-49	-7.516372181375562e-40	4.724330733002177e-11	7.020567461482476e-15	0.00012665570608435297	2.2314756706307867e-23	1.034334005922595e-12	1.1013029796433687e-14	3.114316507859628e-14	1.8456273151942023e-17
47300000	0.004936672099172751	1.9533311558548612e-49	-7.532317935881973e-40	4.724330733002177e-11	7.020567461482476e-15	0.00012665570608435297	2.2314756706307867e-23	1.034334005922595e-12	1.1013029796433687e-14	3.114316507859628e-14	1.8456273151942023e-17
47400000	0.004936672099172751	1.9533311558548612e-49	-7.548263690388231e-40	4.724330733002177e-11	7.020567461482476e-15	0.00012665570608435297	2.2314756706307867e-23	1.034334005922595e-12	1.1013029796433687e-14	3.114316507859628e-14	1.8456273151942023e-17
47500000	0.004936672099172751	1.9533311558548612e-49	-7.56420944489434e-40	4.724330733002177e-11	7.020567461482476e-15	0.00012665570608435297	2.2314756706307867e-23	1.034334005922595e-12	1.1013029796433687e-14	3.114316507859628e-14	1.8456273151942023e-17
47600000	0.004936672099172751	1.9533311558548612e-49	-7.580155199400305e-40	4.724330733002177e-11	7.020567461482476e-15	0.00012665570608435297	2.2314756706307867e-23	1.034334005922595e-12	1.1013029796433687e-14	3.114316507859628e-14	1.8456273151942023e-17
47700000	0.004936672099172751	1.9533311558548612e-49	-7.596100953906129e-40	4.724330733002177e-11	7.020567461482476e-15	0.00012665570608435297	2.2314756706307867e-23	1.034334005922595e-12	1.1013029796433687e-14	3.114316507859628e-14	1.8456273151942023e-17
47800000	0.004936672099172751	1.9533311558548612e-49	-7.612046708411818e-40	4.724330733002177e-11	7.020567461482476e-15	0.00012665570608435297	2.2314756706307867e-23	1.034334005922595e-12	1.1013029796433687e-14	3.114316507859628e-14	1.8456273151942023e-17
47900000	0.004936672099172751	1.9533311558548612e-49	-7.627992462917371e-40	4.724330733002177e-11	7.020567461482476e-15	0.00012665570608435297	2.2314756706307867e-23	1.034334005922595e-12	1.1013029796433687e-14	3.114316507859628e-14	1.8456273151942023e-17
48000000	0.004936672099172751	1.9533311558548612e-49	-7.643938217422797e-40	4.724330733002177e-11	7.020567461482476e-15	0.00012665570608435297	2.2314756706307867e-23	1.034334005922595e-12	1.1013029796433687e-14	3.114316507859628e-14	1.8456273151942023e-17
48100000	0.004936672099172751	1.9533311558548612e-49	-7.659883971928099e-40	4.724330733002177e-11	7.020567461482476e-15	0.00012665570608435297	2.2314756706307867e-23	1.034334005922595e-12	1.1013029796433687e-14	3.114316507859628e-14	1.8456273151942023e-17
48200000	0.004936672099172751	1.9533311558548612e-49	-7.675829726433279e-40	4.724330733002177e-11	7.020567461482476e-15	0.00012665570608435297	2.2314756706307867e-23	1.034334005922595e-12	1.1013029796433687e-14	3.114316507859628e-14	1.8456273151942023e-17
48300000	0.004936672099172751	1.9533311558548612e-49	-7.69177548093834e-40	4.724330733002177e-11	7.020567461482476e-15	0.00012665570608435297	2.2314756706307867e-23	1.034334005922595e-12	1.1013029796433687e-14	3.114316507859628e-14	1.8456273151942023e-17
48400000	0.004936672099172751	1.9533311558548612e-49	-7.707721235443292e-40	4.724330733002177e-11	7.020567461482476e-15	0.00012665570608435297	2.2314756706307867e-23	1.034334005922595e-12	1.1013029796433687e-14	3.114316507859628e-14	1.8456273151942023e-17
48500000	0.004936672099172751	1.9533311558548612e-49	-7.723666989948132e-40	4.724330733002177e-11	7.020567461482476e-15	0.00012665570608435297	2.2314756706307867e-23	1.034334005922595e-12	1.1013029796433687e-14	3.114316507859628e-14	1.8456273151942023e-17
48600000	0.004936672099172751	1.9533311558548612e-49	-7.73961274445287e-40	4.724330733002177e-11	7.020567461482476e-15	0.00012665570608435297	2.2314756706307867e-23	1.034334005922595e-12	1.1013029796433687e-14	3.114316507859628e-14	1.8456273151942023e-17
48700000	0.004936672099172751	1.9533311558548612e-49	-7.755558498957506e-40	4.724330733002177e-11	7.020567461482476e-15	0.00012665570608435297	2.2314756706307867e-23	1.034334005922595e-12	1.1013029796433687e-14	3.114316507859628e-14	1.8456273151942023e-17
48800000	0.004936672099172751	1.9533311558548616e-49	-7.771504253462045e-40	4.724330733002177e-11	7.020567461482476e-15	0.00012665570608435297	2.2314756706307867e-23	1.034334005922595e-12	1.1013029796433687e-14	3.114316507859628e-14	1.8456273151942023e-17
48900000	0.004936672099172751	1.9533311558548616e-49	-7.787450007966492e-40	4.724330733002177e-11	7.020567461482476e-15	0.00012665570608435297	2.2314756706307867e-23	1.034334005922595e-12	1.1013029796433687e-14	3.114316507859628e-14	1.8456273151942023e-17
49000000	0.004936672099172751	1.9533311558548616e-49	-7.80339576247085e-40	4.724330733002177e-11	7.020567461482476e-15	0.00012665570608435297	2.2314756706307867e-23	1.034334005922595e-12	1.1013029796433687e-14	3.114316507859628e-14	1.8456273151942023e-17
49100000	0.004936672099172751	1.9533311558548616e-49	-7.819341516975122e-40	4.724330733002177e-11	7.020567461482476e-15	0.00012665570608435297	2.2314756706307867e-23	1.034334005922595e-12	1.1013029796433687e-14	3.114316507859628e-14	1.8456273151942023e-17
49200000	0.004936672099172751	1.9533311558548616e-49	-7.835287271479313e-40	4.724330733002177e-11	7.020567461482476e-15	0.00012665570608435297	2.2314756706307867e-23	1.034334005922595e-12	1.1013029796433687e-14	3.114316507859628e-14	1.8456273151942023e-17
49300000	0.004936672099172751	1.9533311558548616e-49	-7.851233025983428e-40	4.724330733002177e-11	7.020567461482476e-15	0.00012665570608435297	2.2314756706307867e-23	1.034334005922595e-12	1.1013029796433687e-14	3.114316507859628e-14	1.8456273151942023e-17
49400000	0.004936672099172751	1.9533311558548616e-49	-7.86717878048747e-40	4.724330733002177e-11	7.020567461482476e-15	0.00012665570608435297	2.2314756706307867e-23	1.034334005922595e-12	1.1013029796433687e-14	3.114316507859628e-14	1.8456273151942023e-17
49500000	0.004936672099172751	1.9533311558548616e-49	-7.883124534991445e-40	4.724330733002177e-11	7.020567461482476e-15	0.00012665570608435297	2.2314756706307867e-23	1.034334005922595e-12	1.1013029796433687e-14	3.114316507859628e-14	1.8456273151942023e-17
49600000	0.004936672099172751	1.9533311558548616e-49	-7.899070289495352e-40	4.724330733002177e-11	7.020567461482476e-15	0.00012665570608435297	2.2314756706307867e-23	1.034334005922595e-12	1.1013029796433687e-14	3.114316507859628e-14	1.8456273151942023e-17
49700000	0.004936672099172751	1.9533311558548616e-49	-7.9150160439992e-40	4.724330733002177e-11	7.020567461482476e-15	0.00012665570608435297	2.2314756706307867e-23	1.034334005922595e-12	1.1013029796433687e-14	3.114316507859628e-14	1.8456273151942023e-17
49800000	0.004936672099172751	1.9533311558548616e-49	-7.930961798502992e-40	4.724330733002177e-11	7.020567461482476e-15	0.00012665570608435297	2.2314756706307867e-23	1.034334005922595e-12	1.1013029796433687e-14	3.114316507859628e-14	1.8456273151942023e-17
49900000	0.004936672099172751	1.9533311558548616e-49	-7.94690755300673e-40	4.724330733002177e-11	7.020567461482476e-15	0.00012665570608435297	2.2314756706307867e-23	1.034334005922595e-12	1.1013029796433687e-14	3.114316507859628e-14	1.8456273151942023e-17
50000000	0.004936672099172751	1.9533311558548616e-49	-7.962853307510418e-40	4.724330733002177e-11	7.020567461482476e-15	0.00012665570608435297	2.2314756706307867e-23	1.034334005922595e-12	1.1013029796433687e-14	3.114316507859628e-14	1.8456273151942023e-17
50100000	0.004936672099172751	1.9533311558548616e-49	-7.978799062014063e-40	4.724330733002177e-11	7.020567461482476e-15	0.00012665570608435297	2.2314756706307867e-23	1.034334005922595e-12	1.1013029796433687e-14	3.114316507859628e-14	1.8456273151942023e-17
50200000	0.004936672099172751	1.9533311558548616e-49	-7.994744816517666e-40	4.724330733002177e-11	7.020567461482476e-15	0.00012665570608435297	2.2314756706307867e-23	1.034334005922595e-12	1.1013029796433687e-14	3.114316507859628e-14	1.8456273151942023e-17
50300000	0.004936672099172751	1.9533311558548616e-49	-8.010690571021233e-40	4.724330733002177e-11	7.020567461482476e-15	0.00012665570608435297	2.2314756706307867e-23	1.034334005922595e-12	1.1013029796433687e-14	3.114316507859628e-14	1.8456273151942023e-17
50400000	0.004936672099172751	1.953331155854862e-49	-8.026636325524766e-40	4.724330733002177e-11	7.020567461482476e-15	0.00012665570608435297	2.2314756706307867e-23	1.034334005922595e-12	1.1013029796433687e-14	3.114316507859628e-14	1.8456273151942023e-17
50500000	0.004936672099172751	1.953331155854862e-49	-8.042582080028272e-40	4.724330733002177e-11	7.020567461482476e-15	0.00012665570608435297	2.2314756706307867e-23	1.034334005922595e-12	1.1013029796433687e-14	3.114316507859628e-14	1.8456273151942023e-17
50600000	0.004936672099172751	1.953331155854862e-49	-8.058527834531752e-40	4.724330733002177e-11	7.020567461482476e-15	0.00012665570608435297	2.2314756706307867e-23	1.034334005922595e-12	1.1013029796433687e-14	3.114316507859628e-14	1.8456273151942023e-17
50700000	0.004936672099172752	1.953331155854862e-49	-8.07447358903521e-40	4.724330733002177e-11	7.020567461482476e-15	0.00012665570608435297	2.2314756706307867e-23	1.034334005922595e-12	1.1013029796433687e-14	3.114316507859628e-14	1.8456273151942023e-17
50800000	0.004936672099172752	1.953331155854862e-49	-8.090419343538653e-40	4.724330733002177e-11	7.020567461482476e-15	0.00012665570608435297	2.2314756706307867e-23	1.034334005922595e-12	1.1013029796433687e-14	3.114316507859628e-14	1.8456273151942023e-17
50900000	0.004936672099172752	1.953331155854862e-49	-8.106365098042082e-40	4.724330733002177e-11	7.020567461482476e-15	0.00012665570608435297	2.2314756706307867e-23	1.034334005922595e-12	1.1013029796433687e-14	3.114316507859628e-14	1.8456273151942023e-17
51000000	0.004936672099172752	1.953331155854862e-49	-8.122310852545503e-40	4.724330733002177e-11	7.020567461482476e-15	0.00012665570608435297	2.2314756706307867e-23	1.034334005922595e-12	1.1013029796433687e-14	3.114316507859628e-14	1.8456273151942023e-17
51100000	0.004936672099172752	1.953331155854862e-49	-8.13825660704892e-40	4.724330733002177e-11	7.020567461482476e-15	0.00012665570608435297	2.2314756706307867e-23	1.034334005922595e-12	1.1013029796433688e-14	3.114316507859628e-14	1.8456273151942023e-17
51200000	0.004936672099172752	1.953331155854862e-49	-8.154202361552334e-40	4.724330733002177e-11	7.020567461482476e-15	0.00012665570608435297	2.2314756706307867e-23	1.034334005922595e-12	1.1013029796433688e-14	3.114316507859628e-14	1.8456273151942023e-17
51300000	0.004936672099172752	1.953331155854862e-49	-8.170148116055754e-40	4.724330733002177e-11	7.020567461482476e-15	0.00012665570608435297	2.2314756706307867e-23	1.034334005922595e-12	1.1013029796433688e-14	3.114316507859628e-14	1.8456273151942023e-17
51400000	0.004936672099172752	1.953331155854862e-49	-8.186093870559178e-40	4.724330733002177e-11	7.020567461482476e-15	0.00012665570608435297	2.2314756706307867e-23	1.034334005922595e-12	1.1013029796433688e-14	3.114316507859628e-14	1.8456273151942023e-17
51500000	0.004936672099172752	1.953331155854862e-49	-8.202039625062615e-40	4.724330733002177e-11	7.020567461482476e-15	0.00012665570608435297	2.2314756706307867e-23	1.034334005922595e-12	1.1013029796433688e-14	3.114316507859628e-14	1.8456273151942023e-17
51600000	0.004936672099172752	1.953331155854862e-49	-8.217985379566066e-40	4.724330733002177e-11	7.020567461482476e-15	0.00012665570608435297	2.2314756706307867e-23	1.034334005922595e-12	1.1013029796433688e-14	3.114316507859628e-14	1.8456273151942023e-17
51700000	0.004936672099172752	1.953331155854862e-49	-8.233931134069538e-40	4.724330733002177e-11	7.020567461482476e-15	0.00012665570608435297	2.2314756706307867e-23	1.034334005922595e-12	1.1013029796433688e-14	3.114316507859628e-14	1.8456273151942023e-17
51800000	0.004936672099172752	1.9533311558548624e-49	-8.249876888573032e-40	4.724330733002177e-11	7.020567461482476e-15	0.00012665570608435297	2.2314756706307867e-23	1.034334005922595e-12	1.1013029796433688e-14	3.114316507859628e-14	1.8456273151942023e-17
51900000	0.004936672099172752	1.9533311558548624e-49	-8.265822643076553e-40	4.724330733002177e-11	7.020567461482476e-15	0.00012665570608435297	2.2314756706307867e-23	1.034334005922595e-12	1.1013029796433688e-14	3.114316507859628e-14	1.8456273151942023e-17
52000000	0.004936672099172752	1.9533311558548624e-49	-8.281768397580104e-40	4.724330733002177e-11	7.020567461482476e-15	0.00012665570608435297	2.2314756706307867e-23	1.034334005922595e-12	1.1013029796433688e-14	3.114316507859628e-14	1.8456273151942023e-17
52100000	0.004936672099172752	1.9533311558548624e-49	-8.297714152083692e-40	4.724330733002177e-11	7.020567461482476e-15	0.00012665570608435297	2.2314756706307867e-23	1.034334005922595e-12	1.1013029796433688e-14	3.114316507859628e-14	1.8456273151942023e-17
52200000	0.004936672099172752	1.9533311558548624e-49	-8.313659906587318e-40	4.724330733002177e-11	7.020567461482476e-15	0.00012665570608435297	2.2314756706307867e-23	1.034334005922595e-12	1.1013029796433688e-14	3.114316507859628e-14	1.8456273151942023e-17
52300000	0.004936672099172752	1.9533311558548624e-49	-8.329605661090989e-40	4.724330733002177e-11	7.020567461482476e-15	0.00012665570608435297	2.2314756706307867e-23	1.034334005922595e-12	1.1013029796433688e-14	3.114316507859628e-14	1.8456273151942023e-17
52400000	0.004936672099172752	1.9533311558548624e-49	-8.345551415594705e-40	4.724330733002177e-11	7.020567461482476e-15	0.00012665570608435297	2.2314756706307867e-23	1.034334005922595e-12	1.1013029796433688e-14	3.114316507859628e-14	1.8456273151942023e-17
52500000	0.004936672099172752	1.9533311558548624e-49	-8.361497170098472e-40	4.724330733002177e-11	7.020567461482476e-15	0.00012665570608435297	2.2314756706307867e-23	1.034334005922595e-12	1.1013029796433688e-14	3.114316507859628e-14	1.8456273151942023e-17
52600000	0.004936672099172752	1.9533311558548624e-49	-8.377442924602296e-40	4.724330733002177e-11	7.020567461482476e-15	0.00012665570608435297	2.2314756706307867e-23	1.034334005922595e-12	1.1013029796433688e-14	3.114316507859628e-14	1.8456273151942023e-17
52700000	0.004936672099172752	1.9533311558548624e-49	-8.393388679106178e-40	4.724330733002177e-11	7.020567461482476e-15	0.00012665570608435297	2.2314756706307867e-23	1.034334005922595e-12	1.1013029796433688e-14	3.114316507859628e-14	1.8456273151942023e-17
52800000	0.004936672099172752	1.9533311558548624e-49	-8.409334433610124e-40	4.724330733002177e-11	7.020567461482476e-15	0.00012665570608435297	2.2314756706307867e-23	1.034334005922595e-12	1.1013029796433688e-14	3.114316507859628e-14	1.8456273151942023e-17
52900000	0.004936672099172752	1.9533311558548624e-49	-8.425280188114136e-40	4.724330733002177e-11	7.020567461482476e-15	0.00012665570608435297	2.2314756706307867e-23	1.034334005922595e-12	1.1013029796433688e-14	3.114316507859628e-14	1.8456273151942023e-17
53000000	0.004936672099172752	1.9533311558548624e-49	-8.441225942618219e-40	4.724330733002177e-11	7.020567461482476e-15	0.00012665570608435297	2.2314756706307867e-23	1.034334005922595e-12	1.1013029796433688e-14	3.114316507859628e-14	1.8456273151942023e-17
53100000	0.004936672099172752	1.9533311558548624e-49	-8.457171697122379e-40	4.724330733002177e-11	7.020567461482476e-15	0.00012665570608435297	2.2314756706307867e-23	1.034334005922595e-12	1.1013029796433688e-14	3.114316507859628e-14	1.8456273151942023e-17
53200000	0.004936672099172752	1.9533311558548624e-49	-8.473117451626616e-40	4.724330733002177e-11	7.020567461482476e-15	0.00012665570608435297	2.2314756706307867e-23	1.034334005922595e-12	1.1013029796433688e-14	3.114316507859628e-14	1.8456273151942023e-17
53300000	0.004936672099172752	1.9533311558548624e-49	-8.489063206130937e-40	4.724330733002177e-11	7.020567461482476e-15	0.00012665570608435297	2.2314756706307867e-23	1.034334005922595e-12	1.1013029796433688e-14	3.114316507859628e-14	1.8456273151942023e-17
53400000	0.004936672099172752	1.9533311558548627e-49	-8.505008960635345e-40	4.724330733002177e-11	7.020567461482476e-15	0.00012665570608435297	2.2314756706307867e-23	1.034334005922595e-12	1.1013029796433688e-14	3.114316507859628e-14	1.8456273151942023e-17
53500000	0.004936672099172752	1.9533311558548627e-49	-8.520954715139845e-40	4.724330733002177e-11	7.020567461482476e-15	0.00012665570608435297	2.2314756706307867e-23	1.034334005922595e-12	1.1013029796433688e-14	3.114316507859628e-14	1.8456273151942023e-17
53600000	0.004936672099172752	1.9533311558548627e-49	-8.536900469644439e-40	4.724330733002177e-11	7.020567461482476e-15	0.00012665570608435297	2.2314756706307867e-23	1.034334005922595e-12	1.1013029796433688e-14	3.114316507859628e-14	1.8456273151942023e-17
53700000	0.004936672099172752	1.9533311558548627e-49	-8.552846224149132e-40	4.724330733002177e-11	7.020567461482476e-15	0.00012665570608435297	2.2314756706307867e-23	1.034334005922595e-12	1.1013029796433688e-14	3.114316507859628e-14	1.8456273151942023e-17
53800000	0.004936672099172752	1.9533311558548627e-49	-8.568791978653929e-40	4.724330733002177e-11	7.020567461482476e-15	0.00012665570608435297	2.2314756706307867e-23	1.034334005922595e-12	1.1013029796433688e-14	3.114316507859628e-14	1.8456273151942023e-17
53900000	0.004936672099172752	1.9533311558548627e-49	-8.584737733158833e-40	4.724330733002177e-11	7.020567461482476e-15	0.00012665570608435297	2.2314756706307867e-23	1.034334005922595e-12	1.1013029796433688e-14	3.114316507859628e-14	1.8456273151942023e-17
54000000	0.004936672099172752	1.9533311558548627e-49	-8.600683487663848e-40	4.724330733002177e-11	7.020567461482476e-15	0.00012665570608435297	2.2314756706307867e-23	1.034334005922595e-12	1.1013029796433688e-14	3.114316507859628e-14	1.8456273151942023e-17
54100000	0.004936672099172752	1.9533311558548627e-49	-8.616629242168977e-40	4.724330733002177e-11	7.020567461482476e-15	0.00012665570608435297	2.2314756706307867e-23	1.034334005922595e-12	1.1013029796433688e-14	3.114316507859628e-14	1.8456273151942023e-17
54200000	0.004936672099172752	1.9533311558548627e-49	-8.632574996674227e-40	4.724330733002177e-11	7.020567461482476e-15	0.00012665570608435297	2.2314756706307867e-23	1.034334005922595e-12	1.1013029796433688e-14	3.114316507859628e-14	1.8456273151942023e-17
54300000	0.004936672099172752	1.9533311558548627e-49	-8.648520751179599e-40	4.724330733002177e-11	7.020567461482476e-15	0.00012665570608435297	2.2314756706307867e-23	1.034334005922595e-12	1.1013029796433688e-14	3.114316507859628e-14	1.8456273151942023e-17
54400000	0.004936672099172752	1.9533311558548627e-49	-8.664466505685098e-40	4.724330733002177e-11	7.020567461482476e-15	0.00012665570608435297	2.2314756706307867e-23	1.034334005922595e-12	1.1013029796433688e-14	3.114316507859628e-14	1.8456273151942023e-17
54500000	0.004936672099172752	1.9533311558548627e-49	-8.680412260190687e-40	4.724330733002177e-11	7.020567461482476e-15	0.00012665570608435297	2.2314756706307867e-23	1.034334005922595e-12	1.1013029796433688e-14	3.114316507859628e-14	1.8456273151942023e-17
54600000	0.004936672099172752	1.9533311558548627e-49	-8.696358014696071e-40	4.724330733002177e-11	7.020567461482476e-15	0.00012665570608435297	2.2314756706307867e-23	1.034334005922595e-12	1.1013029796433688e-14	3.114316507859628e-14	1.8456273151942023e-17
54700000	0.004936672099172752	1.9533311558548627e-49	-8.712303769201193e-40	4.724330733002177e-11	7.020567461482476e-15	0.00012665570608435297	2.2314756706307867e-23	1.034334005922595e-12	1.1013029796433688e-14	3.114316507859628e-14	1.8456273151942023e-17
54800000	0.004936672099172752	1.9533311558548627e-49	-8.72824952370606e-40	4.724330733002177e-11	7.020567461482476e-15	0.00012665570608435297	2.2314756706307867e-23	1.034334005922595e-12	1.1013029796433688e-14	3.114316507859628e-14	1.8456273151942023e-17
54900000	0.004936672099172752	1.9533311558548627e-49	-8.744195278210673e-40	4.724330733002177e-11	7.020567461482476e-15	0.00012665570608435297	2.2314756706307867e-23	1.034334005922595e-12	1.1013029796433688e-14	3.114316507859628e-14	1.8456273151942023e-17
55000000	0.004936672099172752	1.9533311558548627e-49	-8.760141032715039e-40	4.724330733002177e-11	7.020567461482476e-15	0.00012665570608435297	2.2314756706307867e-23	1.034334005922595e-12	1.1013029796433688e-14	3.114316507859628e-14	1.8456273151942023e-17
55100000	0.004936672099172752	1.9533311558548627e-49	-8.776086787219158e-40	4.724330733002177e-11	7.020567461482476e-15	0.00012665570608435297	2.2314756706307867e-23	1.034334005922595e-12	1.1013029796433688e-14	3.114316507859628e-14	1.8456273151942023e-17
55200000	0.004936672099172752	1.9533311558548627e-49	-8.792032541723038e-40	4.724330733002177e-11	7.020567461482476e-15	0.00012665570608435297	2.2314756706307867e-23	1.034334005922595e-12	1.1013029796433688e-14	3.114316507859628e-14	1.8456273151942023e-17
55300000	0.004936672099172752	1.9533311558548627e-49	-8.807978296226681e-40	4.724330733002177e-11	7.020567461482476e-15	0.00012665570608435297	2.2314756706307867e-23	1.034334005922595e-12	1.1013029796433688e-14	3.114316507859628e-14	1.8456273151942023e-17
55400000	0.004936672099172752	1.9533311558548627e-49	-8.82392405073009e-40	4.724330733002177e-11	7.020567461482476e-15	0.00012665570608435297	2.2314756706307867e-23	1.034334005922595e-12	1.1013029796433688e-14	3.114316507859628e-14	1.8456273151942023e-17
55500000	0.004936672099172752	1.9533311558548627e-49	-8.839869805233272e-40	4.724330733002177e-11	7.020567461482476e-15	0.00012665570608435297	2.2314756706307867e-23	1.034334005922595e-12	1.1013029796433688e-14	3.114316507859628e-14	1.8456273151942023e-17
55600000	0.004936672099172752	1.9533311558548627e-49	-8.855815559736228e-40	4.724330733002177e-11	7.020567461482476e-15	0.00012665570608435297	2.2314756706307867e-23	1.034334005922595e-12	1.1013029796433688e-14	3.114316507859628e-14	1.8456273151942023e-17
55700000	0.004936672099172752	1.9533311558548627e-49	-8.871761314238962e-40	4.724330733002177e-11	7.020567461482476e-15	0.00012665570608435297	2.2314756706307867e-23	1.034334005922595e-12	1.1013029796433688e-14	3.114316507859628e-14	1.8456273151942023e-17
55800000	0.004936672099172752	1.9533311558548627e-49	-8.887707068741481e-40	4.724330733002177e-11	7.020567461482476e-15	0.00012665570608435297	2.2314756706307867e-23	1.034334005922595e-12	1.1013029796433688e-14	3.114316507859628e-14	1.8456273151942023e-17
55900000	0.004936672099172752	1.9533311558548627e-49	-8.903652823243787e-40	4.724330733002177e-11	7.020567461482476e-15	0.00012665570608435297	2.2314756706307867e-23	1.034334005922595e-12	1.1013029796433688e-14	3.114316507859628e-14	1.8456273151942023e-17
56000000	0.004936672099172752	1.9533311558548627e-49	-8.919598577745883e-40	4.724330733002177e-11	7.020567461482476e-15	0.00012665570608435297	2.2314756706307867e-23	1.034334005922595e-12	1.1013029796433688e-14	3.114316507859628e-14	1.8456273151942023e-17
56100000	0.004936672099172752	1.9533311558548627e-49	-8.935544332247776e-40	4.724330733002177e-11	7.020567461482476e-15	0.00012665570608435297	2.2314756706307867e-23	1.034334005922595e-12	1.1013029796433688e-14	3.114316507859628e-14	1.8456273151942023e-17
56200000	0.004936672099172752	1.9533311558548627e-49	-8.951490086749467e-40	4.724330733002177e-11	7.020567461482476e-15	0.00012665570608435297	2.2314756706307867e-23	1.034334005922595e-12	1.1013029796433688e-14	3.114316507859628e-14	1.8456273151942023e-17
56300000	0.004936672099172752	1.9533311558548627e-49	-8.967435841250962e-40	4.724330733002177e-11	7.020567461482476e-15	0.00012665570608435297	2.2314756706307867e-23	1.034334005922595e-12	1.1013029796433688e-14	3.114316507859628e-14	1.8456273151942023e-17
56400000	0.004936672099172752	1.9533311558548627e-49	-8.983381595752264e-40	4.724330733002177e-11	7.020567461482476e-15	0.00012665570608435297	2.2314756706307867e-23	1.034334005922595e-12	1.1013029796433688e-14	3.114316507859628e-14	1.8456273151942023e-17
56500000	0.004936672099172752	1.9533311558548627e-49	-8.999327350253377e-40	4.724330733002177e-11	7.020567461482476e-15	0.00012665570608435297	2.2314756706307867e-23	1.034334005922595e-12	1.1013029796433688e-14	3.114316507859628e-14	1.8456273151942023e-17
56600000	0.004936672099172752	1.9533311558548627e-49	-9.015273104754305e-40	4.724330733002177e-11	7.020567461482476e-15	0.00012665570608435297	2.2314756706307867e-23	1.034334005922595e-12	1.1013029796433688e-14	3.114316507859628e-14	1.8456273151942023e-17
56700000	0.004936672099172752	1.9533311558548627e-49	-9.031218859255053e-40	4.724330733002177e-11	7.020567461482476e-15	0.00012665570608435297	2.2314756706307867e-23	1.034334005922595e-12	1.1013029796433688e-14	3.114316507859628e-14	1.8456273151942023e-17
56800000	0.004936672099172752	1.9533311558548627e-49	-9.047164613755624e-40	4.724330733002177e-11	7.020567461482476e-15	0.00012665570608435297	2.2314756706307867e-23	1.034334005922595e-12	1.1013029796433688e-14	3.114316507859628e-14	1.8456273151942023e-17
56900000	0.004936672099172752	1.9533311558548627e-49	-9.06311036825602e-40	4.724330733002177e-11	7.020567461482476e-15	0.00012665570608435297	2.2314756706307867e-23	1.034334005922595e-12	1.1013029796433688e-14	3.114316507859628e-14	1.8456273151942023e-17
57000000	0.004936672099172752	1.9533311558548627e-49	-9.07905612275625e-40	4.724330733002177e-11	7.020567461482476e-15	0.00012665570608435297	2.2314756706307867e-23	1.034334005922595e-12	1.1013029796433688e-14	3.114316507859628e-14	1.8456273151942023e-17
57100000	0.004936672099172752	1.9533311558548627e-49	-9.095001877256314e-40	4.724330733002177e-11	7.020567461482476e-15	0.00012665570608435297	2.2314756706307867e-23	1.034334005922595e-12	1.1013029796433688e-14	3.114316507859628e-14	1.8456273151942023e-17
57200000	0.004936672099172752	1.9533311558548627e-49	-9.110947631756218e-40	4.724330733002177e-11	7.020567461482476e-15	0.00012665570608435297	2.2314756706307867e-23	1.034334005922595e-12	1.1013029796433688e-14	3.114316507859628e-14	1.8456273151942023e-17
57300000	0.004936672099172752	1.9533311558548627e-49	-9.126893386255964e-40	4.724330733002177e-11	7.020567461482476e-15	0.00012665570608435297	2.2314756706307867e-23	1.034334005922595e-12	1.1013029796433688e-14	3.114316507859628e-14	1.8456273151942023e-17
57400000	0.004936672099172752	1.9533311558548627e-49	-9.142839140755558e-40	4.724330733002177e-11	7.020567461482476e-15	0.00012665570608435297	2.2314756706307867e-23	1.034334005922595e-12	1.1013029796433688e-14	3.114316507859628e-14	1.8456273151942023e-17
57500000	0.004936672099172752	1.9533311558548627e-49	-9.158784895255004e-40	4.724330733002177e-11	7.020567461482476e-15	0.00012665570608435297	2.2314756706307867e-23	1.034334005922595e-12	1.1013029796433688e-14	3.114316507859628e-14	1.8456273151942023e-17
57600000	0.004936672099172752	1.9533311558548627e-49	-9.174730649754304e-40	4.724330733002177e-11	7.020567461482476e-15	0.00012665570608435297	2.2314756706307867e-23	1.034334005922595e-12	1.1013029796433688e-14	3.114316507859628e-14	1.8456273151942023e-17
57700000	0.004936672099172752	1.9533311558548627e-49	-9.190676404253462e-40	4.724330733002177e-11	7.020567461482476e-15	0.00012665570608435297	2.2314756706307867e-23	1.034334005922595e-12	1.1013029796433688e-14	3.114316507859628e-14	1.8456273151942023e-17
57800000	0.004936672099172752	1.9533311558548627e-49	-9.206622158752485e-40	4.724330733002177e-11	7.020567461482476e-15	0.00012665570608435297	2.2314756706307867e-23	1.034334005922595e-12	1.1013029796433688e-14	3.114316507859628e-14	1.8456273151942023e-17
57900000	0.004936672099172752	1.9533311558548627e-49	-9.222567913251375e-40	4.724330733002177e-11	7.020567461482476e-15	0.00012665570608435297	2.2314756706307867e-23	1.034334005922595e-12	1.1013029796433688e-14	3.114316507859628e-14	1.8456273151942023e-17
58000000	0.004936672099172752	1.9533311558548627e-49	-9.238513667750135e-40	4.724330733002177e-11	7.020567461482476e-15	0.00012665570608435297	2.2314756706307867e-23	1.034334005922595e-12	1.1013029796433688e-14	3.114316507859628e-14	1.8456273151942023e-17
58100000	0.004936672099172752	1.9533311558548627e-49	-9.254459422248772e-40	4.724330733002177e-11	7.020567461482476e-15	0.00012665570608435297	2.2314756706307867e-23	1.034334005922595e-12	1.1013029796433688e-14	3.114316507859628e-14	1.8456273151942023e-17
58200000	0.004936672099172752	1.9533311558548627e-49	-9.270405176747287e-40	4.724330733002177e-11	7.020567461482476e-15	0.00012665570608435297	2.2314756706307867e-23	1.034334005922595e-12	1.1013029796433688e-14	3.114316507859628e-14	1.8456273151942023e-17
58300000	0.004936672099172752	1.9533311558548627e-49	-9.286350931245686e-40	4.724330733002177e-11	7.020567461482476e-15	0.00012665570608435297	2.2314756706307867e-23	1.034334005922595e-12	1.1013029796433688e-14	3.114316507859628e-14	1.8456273151942023e-17
58400000	0.004936672099172752	1.9533311558548627e-49	-9.302296685743971e-40	4.724330733002177e-11	7.020567461482476e-15	0.00012665570608435297	2.2314756706307867e-23	1.034334005922595e-12	1.1013029796433688e-14	3.114316507859628e-14	1.8456273151942023e-17
58500000	0.004936672099172752	1.9533311558548627e-49	-9.31824244024215e-40	4.724330733002177e-11	7.020567461482476e-15	0.00012665570608435297	2.2314756706307867e-23	1.034334005922595e-12	1.1013029796433688e-14	3.114316507859628e-14	1.8456273151942023e-17
58600000	0.004936672099172752	1.9533311558548627e-49	-9.334188194740221e-40	4.724330733002177e-11	7.020567461482476e-15	0.00012665570608435297	2.2314756706307867e-23	1.034334005922595e-12	1.1013029796433688e-14	3.114316507859628e-14	1.8456273151942023e-17
58700000	0.004936672099172752	1.9533311558548627e-49	-9.350133949238192e-40	4.724330733002177e-11	7.020567461482476e-15	0.00012665570608435297	2.2314756706307867e-23	1.034334005922595e-12	1.1013029796433688e-14	3.114316507859628e-14	1.8456273151942023e-17
58800000	0.004936672099172752	1.9533311558548627e-49	-9.366079703736067e-40	4.724330733002177e-11	7.020567461482476e-15	0.00012665570608435297	2.2314756706307867e-23	1.034334005922595e-12	1.1013029796433688e-14	3.114316507859628e-14	1.8456273151942023e-17
58900000	0.004936672099172752	1.9533311558548627e-49	-9.382025458233848e-40	4.724330733002177e-11	7.020567461482476e-15	0.00012665570608435297	2.2314756706307867e-23	1.034334005922595e-12	1.1013029796433688e-14	3.114316507859628e-14	1.8456273151942023e-17
59000000	0.004936672099172752	1.9533311558548627e-49	-9.39797121273154e-40	4.724330733002177e-11	7.020567461482476e-15	0.00012665570608435297	2.2314756706307867e-23	1.034334005922595e-12	1.1013029796433688e-14	3.114316507859628e-14	1.8456273151942023e-17
59100000	0.004936672099172752	1.9533311558548627e-49	-9.413916967229149e-40	4.724330733002177e-11	7.020567461482476e-15	0.00012665570608435297	2.2314756706307867e-23	1.034334005922595e-12	1.1013029796433688e-14	3.114316507859628e-14	1.8456273151942023e-17
59200000	0.004936672099172752	1.9533311558548627e-49	-9.429862721726676e-40	4.724330733002177e-11	7.020567461482476e-15	0.00012665570608435297	2.2314756706307867e-23	1.034334005922595e-12	1.1013029796433688e-14	3.114316507859628e-14	1.8456273151942023e-17
59300000	0.004936672099172752	1.9533311558548627e-49	-9.445808476224126e-40	4.724330733002177e-11	7.020567461482476e-15	0.00012665570608435297	2.2314756706307867e-23	1.034334005922595e-12	1.1013029796433688e-14	3.114316507859628e-14	1.8456273151942023e-17
59400000	0.004936672099172752	1.9533311558548627e-49	-9.461754230721503e-40	4.724330733002177e-11	7.020567461482477e-15	0.00012665570608435297	2.2314756706307867e-23	1.034334005922595e-12	1.1013029796433688e-14	3.114316507859628e-14	1.8456273151942023e-17
59500000	0.004936672099172752	1.9533311558548627e-49	-9.477699985218812e-40	4.724330733002177e-11	7.020567461482477e-15	0.00012665570608435297	2.2314756706307867e-23	1.034334005922595e-12	1.1013029796433688e-14	3.114316507859628e-14	1.8456273151942023e-17
59600000	0.004936672099172752	1.9533311558548627e-49	-9.493645739716057e-40	4.724330733002177e-11	7.020567461482477e-15	0.00012665570608435297	2.2314756706307867e-23	1.034334005922595e-12	1.1013029796433688e-14	3.114316507859628e-14	1.8456273151942023e-17
59700000	0.004936672099172752	1.9533311558548627e-49	-9.50959149421324e-40	4.724330733002177e-11	7.020567461482477e-15	0.00012665570608435297	2.2314756706307867e-23	1.034334005922595e-12	1.1013029796433688e-14	3.114316507859628e-14	1.8456273151942023e-17
59800000	0.004936672099172752	1.9533311558548627e-49	-9.525537248710366e-40	4.724330733002177e-11	7.020567461482477e-15	0.00012665570608435297	2.2314756706307867e-23	1.034334005922595e-12	1.1013029796433688e-14	3.114316507859628e-14	1.8456273151942023e-17
59900000	0.004936672099172752	1.9533311558548627e-49	-9.541483003207439e-40	4.724330733002177e-11	7.020567461482477e-15	0.00012665570608435297	2.2314756706307867e-23	1.034334005922595e-12	1.1013029796433688e-14	3.114316507859628e-14	1.8456273151942023e-17
60000000	0.004936672099172752	1.9533311558548627e-49	-9.557428757704462e-40	4.724330733002177e-11	7.020567461482477e-15	0.00012665570608435297	2.2314756706307867e-23	1.034334005922595e-12	1.1013029796433688e-14	3.114316507859628e-14	1.8456273151942023e-17
60100000	0.004936672099172752	1.9533311558548627e-49	-9.573374512201443e-40	4.724330733002177e-11	7.020567461482477e-15	0.00012665570608435297	2.2314756706307867e-23	1.034334005922595e-12	1.1013029796433688e-14	3.114316507859628e-14	1.8456273151942023e-17
60200000	0.004936672099172752	1.9533311558548627e-49	-9.589320266698381e-40	4.724330733002177e-11	7.020567461482477e-15	0.00012665570608435297	2.2314756706307867e-23	1.034334005922595e-12	1.1013029796433688e-14	3.114316507859628e-14	1.8456273151942023e-17
60300000	0.004936672099172752	1.9533311558548624e-49	-9.605266021195283e-40	4.724330733002177e-11	7.020567461482477e-15	0.00012665570608435297	2.2314756706307867e-23	1.034334005922595e-12	1.1013029796433688e-14	3.114316507859628e-14	1.8456273151942023e-17
60400000	0.004936672099172752	1.9533311558548624e-49	-9.621211775692153e-40	4.724330733002177e-11	7.020567461482477e-15	0.00012665570608435297	2.2314756706307867e-23	1.034334005922595e-12	1.1013029796433688e-14	3.114316507859628e-14	1.8456273151942023e-17
60500000	0.004936672099172752	1.9533311558548624e-49	-9.637157530188993e-40	4.724330733002177e-11	7.020567461482477e-15	0.00012665570608435297	2.2314756706307867e-23	1.034334005922595e-12	1.1013029796433688e-14	3.114316507859628e-14	1.8456273151942023e-17
60600000	0.004936672099172752	1.9533311558548624e-49	-9.653103284685808e-40	4.724330733002177e-11	7.020567461482477e-15	0.00012665570608435297	2.2314756706307867e-23	1.034334005922595e-12	1.1013029796433688e-14	3.114316507859628e-14	1.8456273151942023e-17
60700000	0.004936672099172751	1.9533311558548624e-49	-9.669049039182602e-40	4.724330733002177e-11	7.020567461482477e-15	0.00012665570608435297	2.2314756706307867e-23	1.034334005922595e-12	1.1013029796433688e-14	3.114316507859628e-14	1.8456273151942023e-17
60800000	0.004936672099172751	1.9533311558548624e-49	-9.68499479367938e-40	4.724330733002177e-11	7.020567461482477e-15	0.00012665570608435297	2.2314756706307867e-23	1.034334005922595e-12	1.1013029796433688e-14	3.114316507859628e-14	1.8456273151942023e-17
60900000	0.004936672099172751	1.9533311558548624e-49	-9.700940548176146e-40	4.724330733002177e-11	7.020567461482477e-15	0.00012665570608435297	2.2314756706307867e-23	1.034334005922595e-12	1.1013029796433688e-14	3.1143165078596287e-14	1.8456273151942023e-17
61000000	0.004936672099172751	1.9533311558548624e-49	-9.716886302672901e-40	4.724330733002177e-11	7.020567461482477e-15	0.00012665570608435297	2.2314756706307867e-23	1.034334005922595e-12	1.1013029796433688e-14	3.1143165078596287e-14	1.8456273151942023e-17
61100000	0.004936672099172751	1.9533311558548624e-49	-9.732832057169654e-40	4.724330733002177e-11	7.020567461482477e-15	0.00012665570608435297	2.2314756706307867e-23	1.034334005922595e-12	1.1013029796433688e-14	3.1143165078596287e-14	1.8456273151942023e-17
61200000	0.004936672099172751	1.9533311558548624e-49	-9.748777811666403e-40	4.724330733002177e-11	7.020567461482477e-15	0.00012665570608435297	2.2314756706307867e-23	1.034334005922595e-12	1.1013029796433688e-14	3.1143165078596287e-14	1.8456273151942023e-17
61300000	0.004936672099172751	1.9533311558548624e-49	-9.764723566163156e-40	4.724330733002177e-11	7.020567461482477e-15	0.00012665570608435297	2.2314756706307867e-23	1.034334005922595e-12	1.1013029796433688e-14	3.1143165078596287e-14	1.8456273151942023e-17
61400000	0.004936672099172751	1.9533311558548624e-49	-9.780669320659917e-40	4.724330733002177e-11	7.020567461482477e-15	0.00012665570608435297	2.2314756706307867e-23	1.034334005922595e-12	1.1013029796433688e-14	3.1143165078596287e-14	1.8456273151942023e-17
61500000	0.004936672099172751	1.9533311558548624e-49	-9.796615075156689e-40	4.724330733002177e-11	7.020567461482477e-15	0.00012665570608435297	2.2314756706307867e-23	1.034334005922595e-12	1.1013029796433688e-14	3.1143165078596287e-14	1.8456273151942023e-17
61600000	0.004936672099172751	1.9533311558548624e-49	-9.812560829653477e-40	4.724330733002177e-11	7.020567461482477e-15	0.00012665570608435297	2.2314756706307867e-23	1.034334005922595e-12	1.1013029796433688e-14	3.1143165078596287e-14	1.8456273151942023e-17
61700000	0.004936672099172751	1.9533311558548624e-49	-9.828506584150283e-40	4.724330733002177e-11	7.020567461482477e-15	0.00012665570608435297	2.2314756706307867e-23	1.034334005922595e-12	1.1013029796433688e-14	3.1143165078596287e-14	1.8456273151942023e-17
61800000	0.004936672099172751	1.9533311558548624e-49	-9.844452338647112e-40	4.724330733002177e-11	7.020567461482477e-15	0.00012665570608435297	2.2314756706307867e-23	1.034334005922595e-12	1.1013029796433688e-14	3.1143165078596287e-14	1.8456273151942023e-17
61900000	0.004936672099172751	1.9533311558548624e-49	-9.860398093143968e-40	4.724330733002177e-11	7.020567461482477e-15	0.00012665570608435297	2.2314756706307867e-23	1.034334005922595e-12	1.1013029796433688e-14	3.1143165078596287e-14	1.8456273151942023e-17
62000000	0.004936672099172751	1.9533311558548624e-49	-9.876343847640856e-40	4.724330733002177e-11	7.020567461482477e-15	0.00012665570608435297	2.2314756706307867e-23	1.034334005922595e-12	1.1013029796433688e-14	3.1143165078596287e-14	1.8456273151942023e-17
62100000	0.004936672099172751	1.9533311558548624e-49	-9.892289602137778e-40	4.724330733002177e-11	7.020567461482477e-15	0.00012665570608435297	2.2314756706307867e-23	1.034334005922595e-12	1.1013029796433688e-14	3.1143165078596287e-14	1.8456273151942023e-17
62200000	0.004936672099172751	1.9533311558548624e-49	-9.90823535663474e-40	4.724330733002177e-11	7.020567461482477e-15	0.00012665570608435297	2.2314756706307867e-23	1.034334005922595e-12	1.1013029796433688e-14	3.1143165078596287e-14	1.8456273151942023e-17
62300000	0.004936672099172751	1.9533311558548624e-49	-9.924181111131746e-40	4.724330733002177e-11	7.020567461482477e-15	0.00012665570608435297	2.2314756706307867e-23	1.034334005922595e-12	1.1013029796433688e-14	3.1143165078596287e-14	1.8456273151942023e-17
62400000	0.004936672099172751	1.9533311558548624e-49	-9.940126865628796e-40	4.724330733002177e-11	7.020567461482477e-15	0.00012665570608435297	2.2314756706307867e-23	1.034334005922595e-12	1.1013029796433688e-14	3.1143165078596287e-14	1.8456273151942023e-17
62500000	0.004936672099172751	1.9533311558548624e-49	-9.956072620125901e-40	4.724330733002177e-11	7.020567461482477e-15	0.00012665570608435297	2.2314756706307867e-23	1.034334005922595e-12	1.1013029796433688e-14	3.1143165078596287e-14	1.8456273151942023e-17
62600000	0.004936672099172751	1.9533311558548624e-49	-9.972018374623058e-40	4.724330733002177e-11	7.020567461482477e-15	0.00012665570608435297	2.2314756706307867e-23	1.034334005922595e-12	1.1013029796433688e-14	3.1143165078596287e-14	1.8456273151942023e-17
62700000	0.004936672099172751	1.9533311558548624e-49	-9.987964129120277e-40	4.724330733002177e-11	7.020567461482477e-15	0.00012665570608435297	2.2314756706307867e-23	1.034334005922595e-12	1.1013029796433688e-14	3.1143165078596287e-14	1.8456273151942023e-17
62800000	0.004936672099172751	1.9533311558548624e-49	-1.0003909883617557e-39	4.724330733002177e-11	7.020567461482477e-15	0.00012665570608435297	2.2314756706307867e-23	1.034334005922595e-12	1.1013029796433688e-14	3.1143165078596287e-14	1.8456273151942023e-17
62900000	0.004936672099172751	1.953331155854862e-49	-1.0019855638114905e-39	4.724330733002177e-11	7.020567461482477e-15	0.00012665570608435297	2.2314756706307867e-23	1.034334005922595e-12	1.1013029796433688e-14	3.1143165078596287e-14	1.8456273151942023e-17
63000000	0.004936672099172751	1.953331155854862e-49	-1.0035801392612323e-39	4.724330733002177e-11	7.020567461482477e-15	0.00012665570608435297	2.2314756706307867e-23	1.034334005922595e-12	1.1013029796433688e-14	3.1143165078596287e-14	1.8456273151942023e-17
63100000	0.004936672099172751	1.953331155854862e-49	-1.0051747147109817e-39	4.724330733002177e-11	7.020567461482477e-15	0.00012665570608435297	2.2314756706307867e-23	1.034334005922595e-12	1.1013029796433688e-14	3.1143165078596287e-14	1.8456273151942023e-17
63200000	0.004936672099172751	1.953331155854862e-49	-1.006769290160739e-39	4.724330733002177e-11	7.020567461482477e-15	0.00012665570608435297	2.2314756706307867e-23	1.034334005922595e-12	1.1013029796433688e-14	3.1143165078596287e-14	1.8456273151942023e-17
63300000	0.004936672099172751	1.953331155854862e-49	-1.0083638656105046e-39	4.724330733002177e-11	7.020567461482477e-15	0.00012665570608435297	2.2314756706307867e-23	1.034334005922595e-12	1.1013029796433688e-14	3.1143165078596287e-14	1.8456273151942023e-17
63400000	0.004936672099172751	1.953331155854862e-49	-1.009958441060279e-39	4.724330733002177e-11	7.020567461482477e-15	0.00012665570608435297	2.2314756706307867e-23	1.034334005922595e-12	1.1013029796433688e-14	3.1143165078596287e-14	1.8456273151942023e-17
63500000	0.004936672099172751	1.953331155854862e-49	-1.0115530165100624e-39	4.724330733002177e-11	7.020567461482477e-15	0.00012665570608435297	2.2314756706307867e-23	1.034334005922595e-12	1.1013029796433688e-14	3.1143165078596287e-14	1.8456273151942023e-17
63600000	0.004936672099172751	1.953331155854862e-49	-1.0131475919598554e-39	4.724330733002177e-11	7.020567461482477e-15	0.00012665570608435297	2.2314756706307867e-23	1.034334005922595e-12	1.1013029796433688e-14	3.1143165078596287e-14	1.8456273151942023e-17
63700000	0.004936672099172751	1.953331155854862e-49	-1.0147421674096584e-39	4.724330733002177e-11	7.020567461482477e-15	0.00012665570608435297	2.2314756706307867e-23	1.034334005922595e-12	1.1013029796433688e-14	3.1143165078596287e-14	1.8456273151942023e-17
63800000	0.004936672099172751	1.953331155854862e-49	-1.0163367428594714e-39	4.724330733002177e-11	7.020567461482477e-15	0.00012665570608435297	2.2314756706307867e-23	1.034334005922595e-12	1.1013029796433688e-14	3.1143165078596287e-14	1.8456273151942023e-17
63900000	0.004936672099172751	1.953331155854862e-49	-1.0179313183092954e-39	4.724330733002177e-11	7.020567461482477e-15	0.00012665570608435297	2.2314756706307867e-23	1.034334005922595e-12	1.1013029796433688e-14	3.1143165078596287e-14	1.8456273151942023e-17
64000000	0.004936672099172751	1.953331155854862e-49	-1.0195258937591304e-39	4.724330733002177e-11	7.020567461482477e-15	0.00012665570608435297	2.2314756706307867e-23	1.034334005922595e-12	1.1013029796433688e-14	3.1143165078596287e-14	1.8456273151942023e-17
64100000	0.004936672099172751	1.953331155854862e-49	-1.0211204692089769e-39	4.724330733002177e-11	7.020567461482477e-15	0.00012665570608435297	2.2314756706307867e-23	1.034334005922595e-12	1.1013029796433688e-14	3.1143165078596287e-14	1.8456273151942023e-17
64200000	0.004936672099172751	1.953331155854862e-49	-1.0227150446588353e-39	4.724330733002177e-11	7.020567461482477e-15	0.00012665570608435297	2.2314756706307867e-23	1.034334005922595e-12	1.1013029796433688e-14	3.1143165078596287e-14	1.8456273151942023e-17
64300000	0.004936672099172751	1.953331155854862e-49	-1.0243096201087061e-39	4.724330733002177e-11	7.020567461482477e-15	0.00012665570608435297	2.2314756706307867e-23	1.034334005922595e-12	1.1013029796433688e-14	3.1143165078596287e-14	1.8456273151942023e-17
64400000	0.004936672099172751	1.953331155854862e-49	-1.0259041955585895e-39	4.724330733002177e-11	7.020567461482477e-15	0.00012665570608435297	2.2314756706307867e-23	1.034334005922595e-12	1.1013029796433688e-14	3.1143165078596287e-14	1.8456273151942023e-17
64500000	0.004936672099172751	1.953331155854862e-49	-1.027498771008482e-39	4.724330733002177e-11	7.020567461482477e-15	0.00012665570608435297	2.2314756706307867e-23	1.034334005922595e-12	1.1013029796433688e-14	3.1143165078596287e-14	1.8456273151942023e-17
64600000	0.004936672099172751	1.953331155854862e-49	-1.029093346458354e-39	4.724330733002177e-11	7.020567461482477e-15	0.00012665570608435297	2.2314756706307867e-23	1.034334005922595e-12	1.1013029796433688e-14	3.1143165078596287e-14	1.8456273151942023e-17
64700000	0.004936672099172751	1.953331155854862e-49	-1.0306879219081999e-39	4.724330733002177e-11	7.020567461482477e-15	0.00012665570608435297	2.2314756706307867e-23	1.034334005922595e-12	1.1013029796433688e-14	3.1143165078596287e-14	1.8456273151942023e-17
64800000	0.004936672099172751	1.953331155854862e-49	-1.03228249735802e-39	4.724330733002177e-11	7.020567461482477e-15	0.00012665570608435297	2.2314756706307867e-23	1.034334005922595e-12	1.1013029796433688e-14	3.1143165078596287e-14	1.8456273151942023e-17
64900000	0.004936672099172751	1.953331155854862e-49	-1.0338770728078149e-39	4.724330733002177e-11	7.020567461482477e-15	0.00012665570608435297	2.2314756706307867e-23	1.034334005922595e-12	1.1013029796433688e-14	3.1143165078596287e-14	1.8456273151942023e-17
65000000	0.004936672099172751	1.953331155854862e-49	-1.0354716482575849e-39	4.724330733002177e-11	7.020567461482477e-15	0.00012665570608435297	2.2314756706307867e-23	1.034334005922595e-12	1.1013029796433688e-14	3.1143165078596287e-14	1.8456273151942023e-17
65100000	0.004936672099172751	1.953331155854862e-49	-1.0370662237073304e-39	4.724330733002177e-11	7.020567461482477e-15	0.00012665570608435297	2.2314756706307867e-23	1.034334005922595e-12	1.1013029796433688e-14	3.1143165078596287e-14	1.8456273151942023e-17
65200000	0.004936672099172751	1.953331155854862e-49	-1.0386607991570518e-39	4.724330733002177e-11	7.020567461482477e-15	0.00012665570608435297	2.2314756706307867e-23	1.034334005922595e-12	1.1013029796433688e-14	3.1143165078596287e-14	1.8456273151942023e-17
65300000	0.004936672099172751	1.953331155854862e-49	-1.0402553746067496e-39	4.724330733002177e-11	7.020567461482477e-15	0.00012665570608435297	2.2314756706307867e-23	1.034334005922595e-12	1.1013029796433688e-14	3.1143165078596287e-14	1.8456273151942023e-17
65400000	0.004936672099172751	1.953331155854862e-49	-1.0418499500564241e-39	4.724330733002177e-11	7.020567461482477e-15	0.00012665570608435297	2.2314756706307867e-23	1.034334005922595e-12	1.1013029796433688e-14	3.1143165078596287e-14	1.8456273151942023e-17
65500000	0.004936672099172751	1.953331155854862e-49	-1.0434445255060757e-39	4.724330733002177e-11	7.020567461482477e-15	0.00012665570608435297	2.2314756706307867e-23	1.034334005922595e-12	1.1013029796433688e-14	3.1143165078596287e-14	1.8456273151942023e-17
65600000	0.004936672099172751	1.953331155854862e-49	-1.045039100955705e-39	4.724330733002177e-11	7.020567461482477e-15	0.00012665570608435297	2.2314756706307867e-23	1.034334005922595e-12	1.1013029796433688e-14	3.1143165078596287e-14	1.8456273151942023e-17
65700000	0.004936672099172751	1.953331155854862e-49	-1.046633676405312e-39	4.724330733002177e-11	7.020567461482477e-15	0.00012665570608435297	2.2314756706307867e-23	1.034334005922595e-12	1.1013029796433688e-14	3.1143165078596287e-14	1.8456273151942023e-17
65800000	0.004936672099172751	1.953331155854862e-49	-1.0482282518548973e-39	4.724330733002177e-11	7.020567461482477e-15	0.00012665570608435297	2.2314756706307867e-23	1.034334005922595e-12	1.1013029796433688e-14	3.1143165078596287e-14	1.8456273151942023e-17
65900000	0.004936672099172751	1.953331155854862e-49	-1.0498228273044614e-39	4.724330733002177e-11	7.020567461482477e-15	0.00012665570608435297	2.2314756706307867e-23	1.034334005922595e-12	1.1013029796433688e-14	3.1143165078596287e-14	1.8456273151942023e-17
66000000	0.004936672099172751	1.953331155854862e-49	-1.0514174027540047e-39	4.724330733002177e-11	7.020567461482477e-15	0.00012665570608435297	2.2314756706307867e-23	1.034334005922595e-12	1.1013029796433688e-14	3.1143165078596287e-14	1.8456273151942023e-17
66100000	0.004936672099172751	1.953331155854862e-49	-1.0530119782035274e-39	4.724330733002177e-11	7.020567461482477e-15	0.00012665570608435297	2.2314756706307867e-23	1.034334005922595e-12	1.1013029796433688e-14	3.1143165078596287e-14	1.8456273151942023e-17
66200000	0.004936672099172751	1.953331155854862e-49	-1.0546065536530302e-39	4.724330733002177e-11	7.020567461482477e-15	0.00012665570608435297	2.2314756706307867e-23	1.034334005922595e-12	1.1013029796433688e-14	3.1143165078596287e-14	1.8456273151942023e-17
66300000	0.004936672099172751	1.953331155854862e-49	-1.056201129102513e-39	4.724330733002177e-11	7.020567461482477e-15	0.00012665570608435297	2.2314756706307867e-23	1.034334005922595e-12	1.1013029796433688e-14	3.1143165078596287e-14	1.8456273151942023e-17
66400000	0.004936672099172751	1.953331155854862e-49	-1.0577957045519769e-39	4.724330733002177e-11	7.020567461482477e-15	0.00012665570608435297	2.2314756706307867e-23	1.034334005922595e-12	1.1013029796433688e-14	3.1143165078596287e-14	1.8456273151942023e-17
66500000	0.004936672099172751	1.953331155854862e-49	-1.0593902800014216e-39	4.724330733002177e-11	7.020567461482477e-15	0.00012665570608435297	2.2314756706307867e-23	1.034334005922595e-12	1.1013029796433688e-14	3.1143165078596287e-14	1.8456273151942023e-17
66600000	0.004936672099172751	1.953331155854862e-49	-1.060984855450848e-39	4.724330733002177e-11	7.020567461482477e-15	0.00012665570608435297	2.2314756706307867e-23	1.034334005922595e-12	1.1013029796433688e-14	3.1143165078596287e-14	1.8456273151942023e-17
66700000	0.004936672099172751	1.953331155854862e-49	-1.0625794309002562e-39	4.724330733002177e-11	7.020567461482477e-15	0.00012665570608435297	2.2314756706307867e-23	1.034334005922595e-12	1.1013029796433688e-14	3.1143165078596287e-14	1.8456273151942023e-17
66800000	0.004936672099172751	1.953331155854862e-49	-1.064174006349647e-39	4.724330733002177e-11	7.020567461482477e-15	0.00012665570608435297	2.2314756706307867e-23	1.034334005922595e-12	1.1013029796433688e-14	3.1143165078596287e-14	1.8456273151942023e-17
66900000	0.004936672099172751	1.953331155854862e-49	-1.0657685817990202e-39	4.724330733002177e-11	7.020567461482477e-15	0.00012665570608435297	2.2314756706307867e-23	1.034334005922595e-12	1.1013029796433688e-14	3.1143165078596287e-14	1.8456273151942023e-17
67000000	0.004936672099172751	1.953331155854862e-49	-1.0673631572483766e-39	4.724330733002177e-11	7.020567461482477e-15	0.00012665570608435297	2.2314756706307867e-23	1.034334005922595e-12	1.1013029796433688e-14	3.1143165078596287e-14	1.8456273151942023e-17
67100000	0.004936672099172751	1.953331155854862e-49	-1.0689577326977166e-39	4.724330733002177e-11	7.020567461482477e-15	0.00012665570608435297	2.2314756706307867e-23	1.034334005922595e-12	1.1013029796433688e-14	3.1143165078596287e-14	1.8456273151942023e-17
67200000	0.004936672099172751	1.953331155854862e-49	-1.0705523081470405e-39	4.724330733002177e-11	7.020567461482477e-15	0.00012665570608435297	2.2314756706307867e-23	1.034334005922595e-12	1.1013029796433688e-14	3.1143165078596287e-14	1.8456273151942023e-17
67300000	0.004936672099172751	1.953331155854862e-49	-1.0721468835963486e-39	4.724330733002177e-11	7.020567461482477e-15	0.00012665570608435297	2.2314756706307867e-23	1.034334005922595e-12	1.1013029796433688e-14	3.1143165078596287e-14	1.8456273151942023e-17
67400000	0.004936672099172751	1.953331155854862e-49	-1.0737414590456415e-39	4.724330733002177e-11	7.020567461482477e-15	0.00012665570608435297	2.2314756706307867e-23	1.034334005922595e-12	1.1013029796433688e-14	3.1143165078596287e-14	1.8456273151942023e-17
67500000	0.004936672099172751	1.953331155854862e-49	-1.0753360344949195e-39	4.724330733002177e-11	7.020567461482477e-15	0.00012665570608435297	2.2314756706307867e-23	1.034334005922595e-12	1.1013029796433688e-14	3.1143165078596287e-14	1.8456273151942023e-17
67600000	0.004936672099172751	1.953331155854862e-49	-1.0769306099441831e-39	4.724330733002177e-11	7.020567461482477e-15	0.00012665570608435297	2.2314756706307867e-23	1.034334005922595e-12	1.1013029796433688e-14	3.1143165078596287e-14	1.8456273151942023e-17
67700000	0.004936672099172751	1.953331155854862e-49	-1.0785251853934326e-39	4.724330733002177e-11	7.020567461482477e-15	0.00012665570608435297	2.2314756706307867e-23	1.034334005922595e-12	1.1013029796433688e-14	3.1143165078596287e-14	1.8456273151942023e-17
67800000	0.004936672099172751	1.953331155854862e-49	-1.0801197608426683e-39	4.724330733002177e-11	7.020567461482477e-15	0.00012665570608435297	2.2314756706307867e-23	1.034334005922595e-12	1.1013029796433688e-14	3.1143165078596287e-14	1.8456273151942023e-17
67900000	0.004936672099172751	1.953331155854862e-49	-1.0817143362918908e-39	4.724330733002177e-11	7.020567461482477e-15	0.00012665570608435297	2.2314756706307867e-23	1.034334005922595e-12	1.1013029796433688e-14	3.1143165078596287e-14	1.8456273151942023e-17
68000000	0.004936672099172751	1.953331155854862e-49	-1.0833089117411005e-39	4.724330733002177e-11	7.020567461482477e-15	0.00012665570608435297	2.2314756706307867e-23	1.034334005922595e-12	1.1013029796433688e-14	3.1143165078596287e-14	1.8456273151942023e-17
68100000	0.004936672099172751	1.953331155854862e-49	-1.0849034871902976e-39	4.724330733002177e-11	7.020567461482477e-15	0.00012665570608435297	2.2314756706307867e-23	1.034334005922595e-12	1.1013029796433688e-14	3.1143165078596287e-14	1.8456273151942023e-17
68200000	0.004936672099172751	1.953331155854862e-49	-1.0864980626394827e-39	4.724330733002177e-11	7.020567461482477e-15	0.00012665570608435297	2.2314756706307867e-23	1.034334005922595e-12	1.1013029796433688e-14	3.1143165078596287e-14	1.8456273151942023e-17
68300000	0.004936672099172751	1.953331155854862e-49	-1.0880926380886562e-39	4.724330733002177e-11	7.020567461482477e-15	0.00012665570608435297	2.2314756706307867e-23	1.034334005922595e-12	1.1013029796433688e-14	3.1143165078596287e-14	1.8456273151942023e-17
68400000	0.004936672099172751	1.953331155854862e-49	-1.0896872135378182e-39	4.724330733002177e-11	7.020567461482477e-15	0.00012665570608435297	2.2314756706307867e-23	1.034334005922595e-12	1.1013029796433688e-14	3.1143165078596287e-14	1.8456273151942023e-17
68500000	0.004936672099172751	1.953331155854862e-49	-1.0912817889869694e-39	4.724330733002177e-11	7.020567461482477e-15	0.00012665570608435297	2.2314756706307867e-23	1.034334005922595e-12	1.1013029796433688e-14	3.1143165078596287e-14	1.8456273151942023e-17
68600000	0.004936672099172751	1.953331155854862e-49	-1.0928763644361102e-39	4.724330733002177e-11	7.020567461482477e-15	0.00012665570608435297	2.2314756706307867e-23	1.034334005922595e-12	1.1013029796433688e-14	3.1143165078596287e-14	1.8456273151942023e-17
68700000	0.004936672099172751	1.953331155854862e-49	-1.0944709398852407e-39	4.724330733002177e-11	7.020567461482477e-15	0.00012665570608435297	2.2314756706307867e-23	1.034334005922595e-12	1.1013029796433688e-14	3.1143165078596287e-14	1.8456273151942023e-17
68800000	0.004936672099172751	1.953331155854862e-49	-1.0960655153343618e-39	4.724330733002177e-11	7.020567461482477e-15	0.00012665570608435297	2.2314756706307867e-23	1.034334005922595e-12	1.1013029796433688e-14	3.1143165078596287e-14	1.8456273151942023e-17
68900000	0.004936672099172751	1.953331155854862e-49	-1.0976600907834734e-39	4.724330733002177e-11	7.020567461482477e-15	0.00012665570608435297	2.2314756706307867e-23	1.034334005922595e-12	1.1013029796433688e-14	3.1143165078596287e-14	1.8456273151942023e-17
69000000	0.004936672099172751	1.953331155854862e-49	-1.0992546662325762e-39	4.724330733002177e-11	7.020567461482477e-15	0.00012665570608435297	2.2314756706307867e-23	1.034334005922595e-12	1.1013029796433688e-14	3.1143165078596287e-14	1.8456273151942023e-17
69100000	0.004936672099172751	1.953331155854862e-49	-1.1008492416816707e-39	4.724330733002177e-11	7.020567461482477e-15	0.00012665570608435297	2.2314756706307867e-23	1.034334005922595e-12	1.1013029796433688e-14	3.1143165078596287e-14	1.8456273151942023e-17
69200000	0.004936672099172751	1.953331155854862e-49	-1.1024438171307568e-39	4.724330733002177e-11	7.020567461482477e-15	0.00012665570608435297	2.2314756706307867e-23	1.034334005922595e-12	1.1013029796433688e-14	3.1143165078596287e-14	1.8456273151942023e-17
69300000	0.004936672099172751	1.953331155854862e-49	-1.1040383925798355e-39	4.724330733002177e-11	7.020567461482477e-15	0.00012665570608435297	2.2314756706307867e-23	1.034334005922595e-12	1.1013029796433688e-14	3.1143165078596287e-14	1.8456273151942023e-17
69400000	0.004936672099172751	1.953331155854862e-49	-1.1056329680289066e-39	4.724330733002177e-11	7.020567461482477e-15	0.00012665570608435297	2.2314756706307867e-23	1.034334005922595e-12	1.1013029796433688e-14	3.1143165078596287e-14	1.8456273151942023e-17
69500000	0.004936672099172751	1.953331155854862e-49	-1.107227543477971e-39	4.724330733002177e-11	7.020567461482477e-15	0.00012665570608435297	2.2314756706307867e-23	1.034334005922595e-12	1.1013029796433688e-14	3.1143165078596287e-14	1.8456273151942023e-17
69600000	0.004936672099172751	1.953331155854862e-49	-1.108822118927029e-39	4.724330733002177e-11	7.020567461482477e-15	0.00012665570608435297	2.2314756706307867e-23	1.034334005922595e-12	1.1013029796433688e-14	3.1143165078596287e-14	1.8456273151942023e-17
69700000	0.004936672099172751	1.953331155854862e-49	-1.1104166943760809e-39	4.724330733002177e-11	7.020567461482477e-15	0.00012665570608435297	2.2314756706307867e-23	1.034334005922595e-12	1.1013029796433688e-14	3.1143165078596287e-14	1.8456273151942023e-17
69800000	0.004936672099172751	1.953331155854862e-49	-1.1120112698251269e-39	4.724330733002177e-11	7.020567461482477e-15	0.00012665570608435297	2.2314756706307867e-23	1.034334005922595e-12	1.1013029796433688e-14	3.1143165078596287e-14	1.8456273151942023e-17
69900000	0.004936672099172751	1.953331155854862e-49	-1.1136058452741679e-39	4.724330733002177e-11	7.020567461482477e-15	0.00012665570608435297	2.2314756706307867e-23	1.034334005922595e-12	1.1013029796433688e-14	3.1143165078596287e-14	1.8456273151942023e-17
70000000	0.004936672099172751	1.953331155854862e-49	-1.1152004207232038e-39	4.724330733002177e-11	7.020567461482477e-15	0.00012665570608435297	2.2314756706307867e-23	1.034334005922595e-12	1.1013029796433688e-14	3.1143165078596287e-14	1.8456273151942023e-17
70100000	0.004936672099172751	1.953331155854862e-49	-1.1167949961722353e-39	4.724330733002177e-11	7.020567461482477e-15	0.00012665570608435297	2.2314756706307867e-23	1.034334005922595e-12	1.1013029796433688e-14	3.1143165078596287e-14	1.8456273151942023e-17
70200000	0.004936672099172751	1.953331155854862e-49	-1.1183895716212627e-39	4.724330733002177e-11	7.020567461482477e-15	0.00012665570608435297	2.2314756706307867e-23	1.034334005922595e-12	1.1013029796433688e-14	3.1143165078596287e-14	1.8456273151942023e-17
70300000	0.004936672099172751	1.953331155854862e-49	-1.1199841470702864e-39	4.724330733002177e-11	7.020567461482477e-15	0.00012665570608435297	2.2314756706307867e-23	1.034334005922595e-12	1.1013029796433688e-14	3.1143165078596287e-14	1.8456273151942023e-17
70400000	0.004936672099172751	1.953331155854862e-49	-1.121578722519307e-39	4.724330733002177e-11	7.020567461482477e-15	0.00012665570608435297	2.2314756706307867e-23	1.034334005922595e-12	1.1013029796433688e-14	3.1143165078596287e-14	1.8456273151942023e-17
70500000	0.004936672099172751	1.953331155854862e-49	-1.1231732979683244e-39	4.724330733002177e-11	7.020567461482477e-15	0.00012665570608435297	2.2314756706307867e-23	1.034334005922595e-12	1.1013029796433688e-14	3.1143165078596287e-14	1.8456273151942023e-17
70600000	0.004936672099172751	1.953331155854862e-49	-1.1247678734173395e-39	4.724330733002177e-11	7.020567461482477e-15	0.00012665570608435297	2.2314756706307867e-23	1.034334005922595e-12	1.1013029796433688e-14	3.1143165078596287e-14	1.8456273151942023e-17
70700000	0.004936672099172751	1.953331155854862e-49	-1.1263624488663525e-39	4.724330733002177e-11	7.020567461482477e-15	0.00012665570608435297	2.2314756706307867e-23	1.034334005922595e-12	1.1013029796433688e-14	3.1143165078596287e-14	1.8456273151942023e-17
70800000	0.004936672099172751	1.953331155854862e-49	-1.1279570243153638e-39	4.724330733002177e-11	7.020567461482477e-15	0.00012665570608435297	2.2314756706307867e-23	1.034334005922595e-12	1.1013029796433688e-14	3.1143165078596287e-14	1.8456273151942023e-17
70900000	0.004936672099172751	1.953331155854862e-49	-1.1295515997643738e-39	4.724330733002177e-11	7.020567461482476e-15	0.00012665570608435297	2.2314756706307867e-23	1.034334005922595e-12	1.1013029796433688e-14	3.1143165078596287e-14	1.8456273151942023e-17
71000000	0.004936672099172751	1.953331155854862e-49	-1.131146175213383e-39	4.724330733002177e-11	7.020567461482476e-15	0.00012665570608435297	2.2314756706307867e-23	1.034334005922595e-12	1.1013029796433688e-14	3.1143165078596287e-14	1.8456273151942023e-17
71100000	0.004936672099172751	1.953331155854862e-49	-1.1327407506623916e-39	4.724330733002177e-11	7.020567461482476e-15	0.00012665570608435297	2.2314756706307867e-23	1.034334005922595e-12	1.1013029796433688e-14	3.114316507859628e-14	1.8456273151942023e-17
71200000	0.004936672099172751	1.953331155854862e-49	-1.1343353261114003e-39	4.724330733002177e-11	7.020567461482476e-15	0.00012665570608435297	2.2314756706307867e-23	1.034334005922595e-12	1.1013029796433688e-14	3.114316507859628e-14	1.8456273151942023e-17
71300000	0.004936672099172751	1.953331155854862e-49	-1.135929901560409e-39	4.724330733002177e-11	7.020567461482476e-15	0.00012665570608435297	2.2314756706307867e-23	1.034334005922595e-12	1.1013029796433688e-14	3.114316507859628e-14	1.8456273151942023e-17
71400000	0.004936672099172751	1.953331155854862e-49	-1.1375244770094187e-39	4.724330733002177e-11	7.020567461482476e-15	0.00012665570608435297	2.2314756706307867e-23	1.034334005922595e-12	1.1013029796433688e-14	3.114316507859628e-14	1.8456273151942023e-17
71500000	0.004936672099172752	1.953331155854862e-49	-1.1391190524584293e-39	4.724330733002177e-11	7.020567461482476e-15	0.00012665570608435297	2.2314756706307867e-23	1.034334005922595e-12	1.1013029796433688e-14	3.114316507859628e-14	1.8456273151942023e-17
71600000	0.004936672099172752	1.953331155854862e-49	-1.1407136279074416e-39	4.724330733002177e-11	7.020567461482476e-15	0.00012665570608435297	2.2314756706307867e-23	1.034334005922595e-12	1.1013029796433688e-14	3.114316507859628e-14	1.8456273151942023e-17
71700000	0.004936672099172752	1.953331155854862e-49	-1.1423082033564558e-39	4.724330733002177e-11	7.020567461482476e-15	0.00012665570608435297	2.2314756706307867e-23	1.034334005922595e-12	1.1013029796433688e-14	3.114316507859628e-14	1.8456273151942023e-17
71800000	0.004936672099172752	1.953331155854862e-49	-1.1439027788054721e-39	4.724330733002177e-11	7.020567461482476e-15	0.00012665570608435297	2.2314756706307867e-23	1.034334005922595e-12	1.1013029796433688e-14	3.114316507859628e-14	1.8456273151942023e-17
71900000	0.004936672099172752	1.953331155854862e-49	-1.1454973542544914e-39	4.724330733002177e-11	7.020567461482476e-15	0.00012665570608435297	2.2314756706307867e-23	1.034334005922595e-12	1.1013029796433688e-14	3.114316507859628e-14	1.8456273151942023e-17
72000000	0.004936672099172752	1.953331155854862e-49	-1.1470919297035136e-39	4.724330733002177e-11	7.020567461482476e-15	0.00012665570608435297	2.2314756706307867e-23	1.034334005922595e-12	1.1013029796433688e-14	3.114316507859628e-14	1.8456273151942023e-17
72100000	0.004936672099172752	1.953331155854862e-49	-1.1486865051525394e-39	4.724330733002177e-11	7.020567461482476e-15	0.00012665570608435297	2.2314756706307867e-23	1.034334005922595e-12	1.1013029796433688e-14	3.114316507859628e-14	1.8456273151942023e-17
72200000	0.004936672099172752	1.953331155854862e-49	-1.1502810806015691e-39	4.724330733002177e-11	7.020567461482476e-15	0.00012665570608435297	2.2314756706307867e-23	1.034334005922595e-12	1.1013029796433688e-14	3.114316507859628e-14	1.8456273151942023e-17
72300000	0.004936672099172752	1.953331155854862e-49	-1.1518756560506032e-39	4.724330733002177e-11	7.020567461482476e-15	0.00012665570608435297	2.2314756706307867e-23	1.034334005922595e-12	1.1013029796433688e-14	3.114316507859628e-14	1.8456273151942023e-17
72400000	0.004936672099172752	1.953331155854862e-49	-1.1534702314996419e-39	4.724330733002177e-11	7.020567461482476e-15	0.00012665570608435297	2.2314756706307867e-23	1.034334005922595e-12	1.1013029796433688e-14	3.114316507859628e-14	1.8456273151942023e-17
72500000	0.004936672099172752	1.953331155854862e-49	-1.1550648069486858e-39	4.724330733002177e-11	7.020567461482476e-15	0.00012665570608435297	2.2314756706307867e-23	1.034334005922595e-12	1.1013029796433688e-14	3.114316507859628e-14	1.8456273151942023e-17
72600000	0.004936672099172752	1.953331155854862e-49	-1.1566593823977351e-39	4.724330733002177e-11	7.020567461482476e-15	0.00012665570608435297	2.2314756706307867e-23	1.034334005922595e-12	1.1013029796433688e-14	3.114316507859628e-14	1.8456273151942023e-17
72700000	0.004936672099172752	1.953331155854862e-49	-1.1582539578467904e-39	4.724330733002177e-11	7.020567461482476e-15	0.00012665570608435297	2.2314756706307867e-23	1.034334005922595e-12	1.1013029796433688e-14	3.114316507859628e-14	1.8456273151942023e-17
72800000	0.004936672099172752	1.953331155854862e-49	-1.1598485332958521e-39	4.724330733002177e-11	7.020567461482476e-15	0.00012665570608435297	2.2314756706307867e-23	1.034334005922595e-12	1.1013029796433688e-14	3.114316507859628e-14	1.8456273151942023e-17
72900000	0.004936672099172752	1.953331155854862e-49	-1.1614431087449203e-39	4.724330733002177e-11	7.020567461482476e-15	0.00012665570608435297	2.2314756706307867e-23	1.034334005922595e-12	1.1013029796433688e-14	3.114316507859628e-14	1.8456273151942023e-17
73000000	0.004936672099172752	1.953331155854862e-49	-1.1630376841939957e-39	4.724330733002177e-11	7.020567461482476e-15	0.00012665570608435297	2.2314756706307867e-23	1.034334005922595e-12	1.1013029796433688e-14	3.114316507859628e-14	1.8456273151942023e-17
73100000	0.004936672099172752	1.953331155854862e-49	-1.1646322596430787e-39	4.724330733002177e-11	7.020567461482476e-15	0.00012665570608435297	2.2314756706307867e-23	1.034334005922595e-12	1.1013029796433688e-14	3.114316507859628e-14	1.8456273151942023e-17
73200000	0.004936672099172752	1.953331155854862e-49	-1.1662268350921695e-39	4.724330733002177e-11	7.020567461482476e-15	0.00012665570608435297	2.2314756706307867e-23	1.034334005922595e-12	1.1013029796433688e-14	3.114316507859628e-14	1.8456273151942023e-17
73300000	0.004936672099172752	1.953331155854862e-49	-1.1678214105412687e-39	4.724330733002177e-11	7.020567461482476e-15	0.00012665570608435297	2.2314756706307867e-23	1.034334005922595e-12	1.1013029796433688e-14	3.114316507859628e-14	1.8456273151942023e-17
73400000	0.004936672099172752	1.953331155854862e-49	-1.1694159859903765e-39	4.724330733002177e-11	7.020567461482476e-15	0.00012665570608435297	2.2314756706307867e-23	1.034334005922595e-12	1.1013029796433688e-14	3.114316507859628e-14	1.8456273151942023e-17
73500000	0.004936672099172752	1.953331155854862e-49	-1.1710105614394935e-39	4.724330733002177e-11	7.020567461482476e-15	0.00012665570608435297	2.2314756706307867e-23	1.034334005922595e-12	1.1013029796433688e-14	3.114316507859628e-14	1.8456273151942023e-17
73600000	0.004936672099172752	1.953331155854862e-49	-1.1726051368886201e-39	4.724330733002177e-11	7.020567461482476e-15	0.00012665570608435297	2.2314756706307867e-23	1.034334005922595e-12	1.1013029796433688e-14	3.114316507859628e-14	1.8456273151942023e-17
73700000	0.004936672099172752	1.953331155854862e-49	-1.1741997123377565e-39	4.724330733002177e-11	7.020567461482476e-15	0.00012665570608435297	2.2314756706307867e-23	1.034334005922595e-12	1.1013029796433688e-14	3.114316507859628e-14	1.8456273151942023e-17
73800000	0.004936672099172752	1.953331155854862e-49	-1.1757942877869032e-39	4.724330733002177e-11	7.020567461482476e-15	0.00012665570608435297	2.2314756706307867e-23	1.034334005922595e-12	1.1013029796433688e-14	3.114316507859628e-14	1.8456273151942023e-17
73900000	0.004936672099172752	1.953331155854862e-49	-1.1773888632360606e-39	4.724330733002177e-11	7.020567461482476e-15	0.00012665570608435297	2.2314756706307867e-23	1.034334005922595e-12	1.1013029796433688e-14	3.114316507859628e-14	1.8456273151942023e-17
74000000	0.004936672099172752	1.953331155854862e-49	-1.1789834386852291e-39	4.724330733002177e-11	7.020567461482476e-15	0.00012665570608435297	2.2314756706307867e-23	1.034334005922595e-12	1.1013029796433688e-14	3.114316507859628e-14	1.8456273151942023e-17
74100000	0.004936672099172752	1.953331155854862e-49	-1.1805780141344093e-39	4.724330733002177e-11	7.020567461482476e-15	0.00012665570608435297	2.2314756706307867e-23	1.034334005922595e-12	1.1013029796433688e-14	3.114316507859628e-14	1.8456273151942023e-17
74200000	0.004936672099172752	1.953331155854862e-49	-1.1821725895836011e-39	4.724330733002177e-11	7.020567461482476e-15	0.00012665570608435297	2.2314756706307867e-23	1.034334005922595e-12	1.1013029796433688e-14	3.114316507859628e-14	1.8456273151942023e-17
74300000	0.004936672099172752	1.953331155854862e-49	-1.1837671650328054e-39	4.724330733002177e-11	7.020567461482476e-15	0.00012665570608435297	2.2314756706307867e-23	1.034334005922595e-12	1.1013029796433688e-14	3.114316507859628e-14	1.8456273151942023e-17
74400000	0.004936672099172752	1.953331155854862e-49	-1.1853617404820224e-39	4.724330733002177e-11	7.020567461482476e-15	0.00012665570608435297	2.2314756706307867e-23	1.034334005922595e-12	1.1013029796433688e-14	3.114316507859628e-14	1.8456273151942023e-17
74500000	0.004936672099172752	1.953331155854862e-49	-1.1869563159312483e-39	4.724330733002177e-11	7.020567461482476e-15	0.00012665570608435297	2.2314756706307867e-23	1.034334005922595e-12	1.1013029796433688e-14	3.114316507859628e-14	1.8456273151942023e-17
74600000	0.004936672099172752	1.953331155854862e-49	-1.1885508913804539e-39	4.724330733002177e-11	7.020567461482476e-15	0.00012665570608435297	2.2314756706307867e-23	1.034334005922595e-12	1.1013029796433688e-14	3.114316507859628e-14	1.8456273151942023e-17
74700000	0.004936672099172752	1.953331155854862e-49	-1.1901454668296332e-39	4.724330733002177e-11	7.020567461482476e-15	0.00012665570608435297	2.2314756706307867e-23	1.034334005922595e-12	1.1013029796433688e-14	3.114316507859628e-14	1.8456273151942023e-17
74800000	0.004936672099172752	1.953331155854862e-49	-1.1917400422787869e-39	4.724330733002177e-11	7.020567461482476e-15	0.00012665570608435297	2.2314756706307867e-23	1.034334005922595e-12	1.1013029796433688e-14	3.114316507859628e-14	1.8456273151942023e-17
74900000	0.004936672099172752	1.953331155854862e-49	-1.1933346177279153e-39	4.724330733002177e-11	7.020567461482476e-15	0.00012665570608435297	2.2314756706307867e-23	1.034334005922595e-12	1.1013029796433688e-14	3.114316507859628e-14	1.8456273151942023e-17
75000000	0.004936672099172752	1.953331155854862e-49	-1.1949291931770189e-39	4.724330733002177e-11	7.020567461482476e-15	0.00012665570608435297	2.2314756706307867e-23	1.034334005922595e-12	1.1013029796433688e-14	3.114316507859628e-14	1.8456273151942023e-17
75100000	0.004936672099172752	1.953331155854862e-49	-1.1965237686260979e-39	4.724330733002177e-11	7.020567461482476e-15	0.00012665570608435297	2.2314756706307867e-23	1.034334005922595e-12	1.1013029796433688e-14	3.114316507859628e-14	1.8456273151942023e-17
75200000	0.004936672099172752	1.953331155854862e-49	-1.1981183440751529e-39	4.724330733002177e-11	7.020567461482476e-15	0.00012665570608435297	2.2314756706307867e-23	1.034334005922595e-12	1.1013029796433688e-14	3.114316507859628e-14	1.8456273151942023e-17
75300000	0.004936672099172752	1.953331155854862e-49	-1.1997129195241842e-39	4.724330733002177e-11	7.020567461482476e-15	0.00012665570608435297	2.2314756706307867e-23	1.034334005922595e-12	1.1013029796433688e-14	3.114316507859628e-14	1.8456273151942023e-17
75400000	0.004936672099172752	1.953331155854862e-49	-1.2013074949731922e-39	4.724330733002177e-11	7.020567461482476e-15	0.00012665570608435297	2.2314756706307867e-23	1.034334005922595e-12	1.1013029796433688e-14	3.114316507859628e-14	1.8456273151942023e-17
75500000	0.004936672099172752	1.953331155854862e-49	-1.2029020704221774e-39	4.724330733002177e-11	7.020567461482476e-15	0.00012665570608435297	2.2314756706307867e-23	1.034334005922595e-12	1.1013029796433688e-14	3.114316507859628e-14	1.8456273151942023e-17
75600000	0.004936672099172752	1.953331155854862e-49	-1.20449664587114e-39	4.724330733002177e-11	7.020567461482476e-15	0.00012665570608435297	2.2314756706307867e-23	1.034334005922595e-12	1.1013029796433688e-14	3.114316507859628e-14	1.8456273151942023e-17
75700000	0.004936672099172752	1.953331155854862e-49	-1.2060912213200807e-39	4.724330733002177e-11	7.020567461482476e-15	0.00012665570608435297	2.2314756706307867e-23	1.034334005922595e-12	1.1013029796433688e-14	3.114316507859628e-14	1.8456273151942023e-17
75800000	0.004936672099172752	1.953331155854862e-49	-1.2076857967689996e-39	4.724330733002177e-11	7.020567461482476e-15	0.00012665570608435297	2.2314756706307867e-23	1.034334005922595e-12	1.1013029796433688e-14	3.114316507859628e-14	1.8456273151942023e-17
75900000	0.004936672099172752	1.953331155854862e-49	-1.2092803722178972e-39	4.724330733002177e-11	7.020567461482476e-15	0.00012665570608435297	2.2314756706307867e-23	1.034334005922595e-12	1.1013029796433688e-14	3.114316507859628e-14	1.8456273151942023e-17
76000000	0.004936672099172752	1.953331155854862e-49	-1.210874947666774e-39	4.724330733002177e-11	7.020567461482476e-15	0.00012665570608435297	2.2314756706307867e-23	1.034334005922595e-12	1.1013029796433688e-14	3.114316507859628e-14	1.8456273151942023e-17
76100000	0.004936672099172752	1.953331155854862e-49	-1.2124695231156303e-39	4.724330733002177e-11	7.020567461482476e-15	0.00012665570608435297	2.2314756706307867e-23	1.034334005922595e-12	1.1013029796433688e-14	3.114316507859628e-14	1.8456273151942023e-17
76200000	0.004936672099172752	1.953331155854862e-49	-1.2140640985644664e-39	4.724330733002177e-11	7.020567461482476e-15	0.00012665570608435297	2.2314756706307867e-23	1.034334005922595e-12	1.1013029796433688e-14	3.114316507859628e-14	1.8456273151942023e-17
76300000	0.004936672099172752	1.953331155854862e-49	-1.215658674013283e-39	4.724330733002177e-11	7.020567461482476e-15	0.00012665570608435297	2.2314756706307867e-23	1.034334005922595e-12	1.1013029796433688e-14	3.114316507859628e-14	1.8456273151942023e-17
76400000	0.004936672099172752	1.953331155854862e-49	-1.2172532494620803e-39	4.724330733002177e-11	7.020567461482476e-15	0.00012665570608435297	2.2314756706307867e-23	1.034334005922595e-12	1.1013029796433688e-14	3.114316507859628e-14	1.8456273151942023e-17
76500000	0.004936672099172752	1.953331155854862e-49	-1.2188478249108586e-39	4.724330733002177e-11	7.020567461482476e-15	0.00012665570608435297	2.2314756706307867e-23	1.034334005922595e-12	1.1013029796433688e-14	3.114316507859628e-14	1.8456273151942023e-17
76600000	0.004936672099172752	1.953331155854862e-49	-1.2204424003596185e-39	4.724330733002177e-11	7.020567461482476e-15	0.00012665570608435297	2.2314756706307867e-23	1.034334005922595e-12	1.1013029796433688e-14	3.114316507859628e-14	1.8456273151942023e-17
76700000	0.004936672099172752	1.953331155854862e-49	-1.2220369758083603e-39	4.724330733002177e-11	7.020567461482476e-15	0.00012665570608435297	2.2314756706307867e-23	1.034334005922595e-12	1.1013029796433688e-14	3.114316507859628e-14	1.8456273151942023e-17
76800000	0.004936672099172752	1.953331155854862e-49	-1.2236315512570845e-39	4.724330733002177e-11	7.020567461482476e-15	0.00012665570608435297	2.2314756706307867e-23	1.034334005922595e-12	1.1013029796433688e-14	3.114316507859628e-14	1.8456273151942023e-17
76900000	0.004936672099172752	1.953331155854862e-49	-1.2252261267057913e-39	4.724330733002177e-11	7.020567461482476e-15	0.00012665570608435297	2.2314756706307867e-23	1.034334005922595e-12	1.1013029796433688e-14	3.114316507859628e-14	1.8456273151942023e-17
77000000	0.004936672099172752	1.953331155854862e-49	-1.2268207021544812e-39	4.724330733002177e-11	7.020567461482476e-15	0.00012665570608435297	2.2314756706307867e-23	1.034334005922595e-12	1.1013029796433688e-14	3.114316507859628e-14	1.8456273151942023e-17
77100000	0.004936672099172752	1.953331155854862e-49	-1.2284152776031547e-39	4.724330733002177e-11	7.020567461482476e-15	0.00012665570608435297	2.2314756706307867e-23	1.034334005922595e-12	1.1013029796433688e-14	3.114316507859628e-14	1.8456273151942023e-17
77200000	0.004936672099172752	1.953331155854862e-49	-1.2300098530518121e-39	4.724330733002177e-11	7.020567461482476e-15	0.00012665570608435297	2.2314756706307867e-23	1.034334005922595e-12	1.1013029796433688e-14	3.114316507859628e-14	1.8456273151942023e-17
77300000	0.004936672099172752	1.953331155854862e-49	-1.2316044285004539e-39	4.724330733002177e-11	7.020567461482476e-15	0.00012665570608435297	2.2314756706307867e-23	1.034334005922595e-12	1.1013029796433688e-14	3.114316507859628e-14	1.8456273151942023e-17
77400000	0.004936672099172752	1.953331155854862e-49	-1.2331990039490803e-39	4.724330733002177e-11	7.020567461482476e-15	0.00012665570608435297	2.2314756706307867e-23	1.034334005922595e-12	1.1013029796433688e-14	3.114316507859628e-14	1.8456273151942023e-17
77500000	0.004936672099172752	1.953331155854862e-49	-1.2347935793976919e-39	4.724330733002177e-11	7.020567461482476e-15	0.00012665570608435297	2.2314756706307867e-23	1.034334005922595e-12	1.1013029796433688e-14	3.114316507859628e-14	1.8456273151942023e-17
77600000	0.004936672099172752	1.953331155854862e-49	-1.236388154846289e-39	4.724330733002177e-11	7.020567461482476e-15	0.00012665570608435297	2.2314756706307867e-23	1.034334005922595e-12	1.1013029796433688e-14	3.114316507859628e-14	1.8456273151942023e-17
77700000	0.004936672099172752	1.953331155854862e-49	-1.2379827302948719e-39	4.724330733002177e-11	7.020567461482476e-15	0.00012665570608435297	2.2314756706307867e-23	1.034334005922595e-12	1.1013029796433688e-14	3.114316507859628e-14	1.8456273151942023e-17
77800000	0.004936672099172752	1.953331155854862e-49	-1.2395773057434412e-39	4.724330733002177e-11	7.020567461482476e-15	0.00012665570608435297	2.2314756706307867e-23	1.034334005922595e-12	1.1013029796433688e-14	3.114316507859628e-14	1.8456273151942023e-17
77900000	0.004936672099172752	1.953331155854862e-49	-1.2411718811919974e-39	4.724330733002177e-11	7.020567461482476e-15	0.00012665570608435297	2.2314756706307867e-23	1.034334005922595e-12	1.1013029796433688e-14	3.114316507859628e-14	1.8456273151942023e-17
78000000	0.004936672099172752	1.953331155854862e-49	-1.2427664566405404e-39	4.724330733002177e-11	7.020567461482476e-15	0.00012665570608435297	2.2314756706307867e-23	1.034334005922595e-12	1.1013029796433688e-14	3.114316507859628e-14	1.8456273151942023e-17
78100000	0.004936672099172752	1.953331155854862e-49	-1.2443610320890711e-39	4.724330733002177e-11	7.020567461482476e-15	0.00012665570608435297	2.2314756706307867e-23	1.034334005922595e-12	1.1013029796433688e-14	3.114316507859628e-14	1.8456273151942023e-17
78200000	0.004936672099172752	1.953331155854862e-49	-1.2459556075375897e-39	4.724330733002177e-11	7.020567461482476e-15	0.00012665570608435297	2.2314756706307867e-23	1.034334005922595e-12	1.1013029796433688e-14	3.114316507859628e-14	1.8456273151942023e-17
78300000	0.004936672099172752	1.953331155854862e-49	-1.2475501829860966e-39	4.724330733002177e-11	7.020567461482476e-15	0.00012665570608435297	2.2314756706307867e-23	1.034334005922595e-12	1.1013029796433688e-14	3.114316507859628e-14	1.8456273151942023e-17
78400000	0.004936672099172752	1.953331155854862e-49	-1.2491447584345922e-39	4.724330733002177e-11	7.020567461482476e-15	0.00012665570608435297	2.2314756706307867e-23	1.034334005922595e-12	1.1013029796433688e-14	3.114316507859628e-14	1.8456273151942023e-17
78500000	0.004936672099172752	1.953331155854862e-49	-1.250739333883077e-39	4.724330733002177e-11	7.020567461482476e-15	0.00012665570608435297	2.2314756706307867e-23	1.034334005922595e-12	1.1013029796433688e-14	3.114316507859628e-14	1.8456273151942023e-17
78600000	0.004936672099172752	1.953331155854862e-49	-1.2523339093315513e-39	4.724330733002177e-11	7.020567461482476e-15	0.00012665570608435297	2.2314756706307867e-23	1.034334005922595e-12	1.1013029796433688e-14	3.114316507859628e-14	1.8456273151942023e-17
78700000	0.004936672099172752	1.953331155854862e-49	-1.2539284847800156e-39	4.724330733002177e-11	7.020567461482476e-15	0.00012665570608435297	2.2314756706307867e-23	1.034334005922595e-12	1.1013029796433688e-14	3.114316507859628e-14	1.8456273151942023e-17
78800000	0.004936672099172752	1.953331155854862e-49	-1.2555230602284701e-39	4.724330733002177e-11	7.020567461482476e-15	0.00012665570608435297	2.2314756706307867e-23	1.034334005922595e-12	1.1013029796433688e-14	3.114316507859628e-14	1.8456273151942023e-17
78900000	0.004936672099172752	1.953331155854862e-49	-1.2571176356769153e-39	4.724330733002177e-11	7.020567461482476e-15	0.00012665570608435297	2.2314756706307867e-23	1.034334005922595e-12	1.1013029796433688e-14	3.114316507859628e-14	1.8456273151942023e-17
79000000	0.004936672099172752	1.9533311558548624e-49	-1.2587122111253515e-39	4.724330733002177e-11	7.020567461482476e-15	0.00012665570608435297	2.2314756706307867e-23	1.034334005922595e-12	1.1013029796433688e-14	3.114316507859628e-14	1.8456273151942023e-17
79100000	0.004936672099172752	1.9533311558548624e-49	-1.2603067865737795e-39	4.724330733002177e-11	7.020567461482476e-15	0.00012665570608435297	2.2314756706307867e-23	1.034334005922595e-12	1.1013029796433688e-14	3.114316507859628e-14	1.8456273151942023e-17
79200000	0.004936672099172752	1.9533311558548624e-49	-1.2619013620221992e-39	4.724330733002177e-11	7.020567461482476e-15	0.00012665570608435297	2.2314756706307867e-23	1.034334005922595e-12	1.1013029796433688e-14	3.114316507859628e-14	1.8456273151942023e-17
79300000	0.004936672099172752	1.9533311558548624e-49	-1.2634959374706113e-39	4.724330733002177e-11	7.020567461482476e-15	0.00012665570608435297	2.2314756706307867e-23	1.034334005922595e-12	1.1013029796433688e-14	3.114316507859628e-14	1.8456273151942023e-17
79400000	0.004936672099172752	1.9533311558548624e-49	-1.2650905129190162e-39	4.724330733002177e-11	7.020567461482476e-15	0.00012665570608435297	2.2314756706307867e-23	1.034334005922595e-12	1.1013029796433688e-14	3.114316507859628e-14	1.8456273151942023e-17
79500000	0.004936672099172752	1.9533311558548624e-49	-1.2666850883674141e-39	4.724330733002177e-11	7.020567461482476e-15	0.00012665570608435297	2.2314756706307867e-23	1.034334005922595e-12	1.1013029796433688e-14	3.114316507859628e-14	1.8456273151942023e-17
79600000	0.004936672099172752	1.9533311558548624e-49	-1.2682796638158055e-39	4.724330733002177e-11	7.020567461482476e-15	0.00012665570608435297	2.2314756706307867e-23	1.034334005922595e-12	1.1013029796433688e-14	3.114316507859628e-14	1.8456273151942023e-17
79700000	0.004936672099172752	1.9533311558548624e-49	-1.2698742392641908e-39	4.724330733002177e-11	7.020567461482476e-15	0.00012665570608435297	2.2314756706307867e-23	1.034334005922595e-12	1.1013029796433688e-14	3.114316507859628e-14	1.8456273151942023e-17
79800000	0.004936672099172752	1.9533311558548624e-49	-1.2714688147125706e-39	4.724330733002177e-11	7.020567461482476e-15	0.00012665570608435297	2.2314756706307867e-23	1.034334005922595e-12	1.1013029796433688e-14	3.114316507859628e-14	1.8456273151942023e-17
79900000	0.004936672099172752	1.9533311558548624e-49	-1.273063390160945e-39	4.724330733002177e-11	7.020567461482476e-15	0.00012665570608435297	2.2314756706307867e-23	1.034334005922595e-12	1.1013029796433688e-14	3.114316507859628e-14	1.8456273151942023e-17
80000000	0.004936672099172752	1.9533311558548624e-49	-1.2746579656093145e-39	4.724330733002177e-11	7.020567461482476e-15	0.00012665570608435297	2.2314756706307867e-23	1.034334005922595e-12	1.1013029796433688e-14	3.114316507859628e-14	1.8456273151942023e-17
80100000	0.004936672099172752	1.9533311558548624e-49	-1.2762525410576795e-39	4.724330733002177e-11	7.020567461482476e-15	0.00012665570608435297	2.2314756706307867e-23	1.034334005922595e-12	1.1013029796433688e-14	3.114316507859628e-14	1.8456273151942023e-17
80200000	0.004936672099172752	1.9533311558548624e-49	-1.2778471165060405e-39	4.724330733002177e-11	7.020567461482476e-15	0.00012665570608435297	2.2314756706307867e-23	1.034334005922595e-12	1.1013029796433688e-14	3.114316507859628e-14	1.8456273151942023e-17
80300000	0.004936672099172752	1.9533311558548624e-49	-1.2794416919543978e-39	4.724330733002177e-11	7.020567461482476e-15	0.00012665570608435297	2.2314756706307867e-23	1.034334005922595e-12	1.1013029796433688e-14	3.114316507859628e-14	1.8456273151942023e-17
80400000	0.004936672099172752	1.9533311558548624e-49	-1.2810362674027516e-39	4.724330733002177e-11	7.020567461482476e-15	0.00012665570608435297	2.2314756706307867e-23	1.034334005922595e-12	1.1013029796433688e-14	3.114316507859628e-14	1.8456273151942023e-17
80500000	0.004936672099172752	1.9533311558548624e-49	-1.2826308428511028e-39	4.724330733002177e-11	7.020567461482476e-15	0.00012665570608435297	2.2314756706307867e-23	1.034334005922595e-12	1.1013029796433688e-14	3.114316507859628e-14	1.8456273151942023e-17
80600000	0.004936672099172752	1.9533311558548624e-49	-1.2842254182994513e-39	4.724330733002177e-11	7.020567461482476e-15	0.00012665570608435297	2.2314756706307867e-23	1.034334005922595e-12	1.1013029796433688e-14	3.114316507859628e-14	1.8456273151942023e-17
80700000	0.004936672099172752	1.9533311558548624e-49	-1.285819993747798e-39	4.724330733002177e-11	7.020567461482476e-15	0.00012665570608435297	2.2314756706307867e-23	1.034334005922595e-12	1.1013029796433688e-14	3.114316507859628e-14	1.8456273151942023e-17
80800000	0.004936672099172752	1.9533311558548624e-49	-1.2874145691961427e-39	4.724330733002177e-11	7.020567461482476e-15	0.00012665570608435297	2.2314756706307867e-23	1.034334005922595e-12	1.1013029796433688e-14	3.114316507859628e-14	1.8456273151942023e-17
80900000	0.004936672099172752	1.9533311558548624e-49	-1.2890091446444863e-39	4.724330733002177e-11	7.020567461482476e-15	0.00012665570608435297	2.2314756706307867e-23	1.034334005922595e-12	1.1013029796433688e-14	3.114316507859628e-14	1.8456273151942023e-17
81000000	0.004936672099172752	1.9533311558548624e-49	-1.290603720092829e-39	4.724330733002177e-11	7.020567461482476e-15	0.00012665570608435297	2.2314756706307867e-23	1.034334005922595e-12	1.1013029796433688e-14	3.114316507859628e-14	1.8456273151942023e-17
81100000	0.004936672099172752	1.9533311558548624e-49	-1.2921982955411711e-39	4.724330733002177e-11	7.020567461482476e-15	0.00012665570608435297	2.2314756706307867e-23	1.034334005922595e-12	1.1013029796433688e-14	3.114316507859628e-14	1.8456273151942023e-17
81200000	0.004936672099172751	1.9533311558548624e-49	-1.2937928709895132e-39	4.724330733002177e-11	7.020567461482476e-15	0.00012665570608435297	2.2314756706307867e-23	1.034334005922595e-12	1.1013029796433688e-14	3.114316507859628e-14	1.8456273151942023e-17
81300000	0.004936672099172751	1.9533311558548624e-49	-1.2953874464378557e-39	4.724330733002177e-11	7.020567461482477e-15	0.00012665570608435297	2.2314756706307867e-23	1.034334005922595e-12	1.1013029796433688e-14	3.114316507859628e-14	1.8456273151942023e-17
81400000	0.004936672099172751	1.9533311558548624e-49	-1.2969820218861987e-39	4.724330733002177e-11	7.020567461482477e-15	0.00012665570608435297	2.2314756706307867e-23	1.034334005922595e-12	1.1013029796433688e-14	3.114316507859628e-14	1.8456273151942023e-17
81500000	0.004936672099172751	1.9533311558548624e-49	-1.298576597334543e-39	4.724330733002177e-11	7.020567461482477e-15	0.00012665570608435297	2.2314756706307867e-23	1.034334005922595e-12	1.1013029796433688e-14	3.114316507859628e-14	1.8456273151942023e-17
81600000	0.004936672099172751	1.9533311558548624e-49	-1.3001711727828888e-39	4.724330733002177e-11	7.020567461482477e-15	0.00012665570608435297	2.2314756706307867e-23	1.034334005922595e-12	1.1013029796433688e-14	3.114316507859628e-14	1.8456273151942023e-17
81700000	0.004936672099172751	1.9533311558548624e-49	-1.3017657482312365e-39	4.724330733002177e-11	7.020567461482477e-15	0.00012665570608435297	2.2314756706307867e-23	1.034334005922595e-12	1.1013029796433688e-14	3.114316507859628e-14	1.8456273151942023e-17
81800000	0.004936672099172751	1.9533311558548624e-49	-1.3033603236795864e-39	4.724330733002177e-11	7.020567461482477e-15	0.00012665570608435297	2.2314756706307867e-23	1.034334005922595e-12	1.1013029796433688e-14	3.114316507859628e-14	1.8456273151942023e-17
81900000	0.004936672099172751	1.9533311558548624e-49	-1.3049548991279391e-39	4.724330733002177e-11	7.020567461482477e-15	0.00012665570608435297	2.2314756706307867e-23	1.034334005922595e-12	1.1013029796433688e-14	3.114316507859628e-14	1.8456273151942023e-17
82000000	0.004936672099172751	1.9533311558548624e-49	-1.306549474576295e-39	4.724330733002177e-11	7.020567461482477e-15	0.00012665570608435297	2.2314756706307867e-23	1.034334005922595e-12	1.1013029796433688e-14	3.114316507859628e-14	1.8456273151942023e-17
82100000	0.004936672099172751	1.9533311558548624e-49	-1.3081440500246543e-39	4.724330733002177e-11	7.020567461482477e-15	0.00012665570608435297	2.2314756706307867e-23	1.034334005922595e-12	1.1013029796433688e-14	3.114316507859628e-14	1.8456273151942023e-17
82200000	0.004936672099172751	1.9533311558548624e-49	-1.3097386254730176e-39	4.724330733002177e-11	7.020567461482477e-15	0.00012665570608435297	2.2314756706307867e-23	1.034334005922595e-12	1.1013029796433688e-14	3.114316507859628e-14	1.8456273151942023e-17
82300000	0.004936672099172751	1.9533311558548624e-49	-1.3113332009213852e-39	4.724330733002177e-11	7.020567461482477e-15	0.00012665570608435297	2.2314756706307867e-23	1.034334005922595e-12	1.1013029796433688e-14	3.114316507859628e-14	1.8456273151942023e-17
82400000	0.004936672099172751	1.9533311558548624e-49	-1.3129277763697575e-39	4.724330733002177e-11	7.020567461482477e-15	0.00012665570608435297	2.2314756706307867e-23	1.034334005922595e-12	1.1013029796433688e-14	3.114316507859628e-14	1.8456273151942023e-17
82500000	0.004936672099172751	1.9533311558548627e-49	-1.3145223518181348e-39	4.724330733002177e-11	7.020567461482477e-15	0.00012665570608435297	2.2314756706307867e-23	1.034334005922595e-12	1.1013029796433688e-14	3.114316507859628e-14	1.8456273151942023e-17
82600000	0.004936672099172751	1.9533311558548627e-49	-1.3161169272665177e-39	4.724330733002177e-11	7.020567461482477e-15	0.00012665570608435297	2.2314756706307867e-23	1.034334005922595e-12	1.1013029796433688e-14	3.114316507859628e-14	1.8456273151942023e-17
82700000	0.004936672099172751	1.9533311558548627e-49	-1.3177115027149065e-39	4.724330733002177e-11	7.020567461482477e-15	0.00012665570608435297	2.2314756706307867e-23	1.034334005922595e-12	1.1013029796433688e-14	3.114316507859628e-14	1.8456273151942023e-17
82800000	0.004936672099172751	1.9533311558548627e-49	-1.3193060781633016e-39	4.724330733002177e-11	7.020567461482477e-15	0.00012665570608435297	2.2314756706307867e-23	1.034334005922595e-12	1.1013029796433688e-14	3.114316507859628e-14	1.8456273151942023e-17
82900000	0.004936672099172751	1.9533311558548627e-49	-1.3209006536117034e-39	4.724330733002177e-11	7.020567461482477e-15	0.00012665570608435297	2.2314756706307867e-23	1.034334005922595e-12	1.1013029796433688e-14	3.114316507859628e-14	1.8456273151942023e-17
83000000	0.004936672099172751	1.9533311558548627e-49	-1.3224952290601124e-39	4.724330733002177e-11	7.020567461482477e-15	0.00012665570608435297	2.2314756706307867e-23	1.034334005922595e-12	1.1013029796433688e-14	3.114316507859628e-14	1.8456273151942023e-17
83100000	0.004936672099172751	1.9533311558548627e-49	-1.3240898045085289e-39	4.724330733002177e-11	7.020567461482477e-15	0.00012665570608435297	2.2314756706307867e-23	1.034334005922595e-12	1.1013029796433688e-14	3.114316507859628e-14	1.8456273151942023e-17
83200000	0.004936672099172751	1.9533311558548627e-49	-1.3256843799569532e-39	4.724330733002177e-11	7.020567461482477e-15	0.00012665570608435297	2.2314756706307867e-23	1.034334005922595e-12	1.1013029796433688e-14	3.114316507859628e-14	1.8456273151942023e-17
83300000	0.004936672099172751	1.9533311558548627e-49	-1.327278955405386e-39	4.724330733002177e-11	7.020567461482477e-15	0.00012665570608435297	2.2314756706307867e-23	1.034334005922595e-12	1.1013029796433688e-14	3.114316507859628e-14	1.8456273151942023e-17
83400000	0.004936672099172751	1.9533311558548627e-49	-1.3288735308538273e-39	4.724330733002177e-11	7.020567461482477e-15	0.00012665570608435297	2.2314756706307867e-23	1.034334005922595e-12	1.1013029796433688e-14	3.114316507859628e-14	1.8456273151942023e-17
83500000	0.004936672099172751	1.9533311558548627e-49	-1.3304681063022779e-39	4.724330733002177e-11	7.020567461482477e-15	0.00012665570608435297	2.2314756706307867e-23	1.034334005922595e-12	1.1013029796433688e-14	3.114316507859628e-14	1.8456273151942023e-17
83600000	0.004936672099172751	1.9533311558548627e-49	-1.332062681750738e-39	4.724330733002177e-11	7.020567461482477e-15	0.00012665570608435297	2.2314756706307867e-23	1.034334005922595e-12	1.1013029796433688e-14	3.114316507859628e-14	1.8456273151942023e-17
83700000	0.004936672099172751	1.9533311558548627e-49	-1.3336572571992078e-39	4.724330733002177e-11	7.020567461482477e-15	0.00012665570608435297	2.2314756706307867e-23	1.034334005922595e-12	1.1013029796433688e-14	3.114316507859628e-14	1.8456273151942023e-17
83800000	0.004936672099172751	1.9533311558548627e-49	-1.335251832647688e-39	4.724330733002177e-11	7.020567461482477e-15	0.00012665570608435297	2.2314756706307867e-23	1.034334005922595e-12	1.1013029796433688e-14	3.114316507859628e-14	1.8456273151942023e-17
83900000	0.004936672099172751	1.9533311558548627e-49	-1.3368464080961791e-39	4.724330733002177e-11	7.020567461482477e-15	0.00012665570608435297	2.2314756706307867e-23	1.034334005922595e-12	1.1013029796433688e-14	3.114316507859628e-14	1.8456273151942023e-17
84000000	0.004936672099172751	1.9533311558548627e-49	-1.338440983544681e-39	4.724330733002177e-11	7.020567461482477e-15	0.00012665570608435297	2.2314756706307867e-23	1.034334005922595e-12	1.1013029796433688e-14	3.114316507859628e-14	1.8456273151942023e-17
84100000	0.004936672099172751	1.9533311558548627e-49	-1.3400355589931946e-39	4.724330733002177e-11	7.020567461482477e-15	0.00012665570608435297	2.2314756706307867e-23	1.034334005922595e-12	1.1013029796433688e-14	3.114316507859628e-14	1.8456273151942023e-17
84200000	0.004936672099172751	1.9533311558548627e-49	-1.3416301344417202e-39	4.724330733002177e-11	7.020567461482477e-15	0.00012665570608435297	2.2314756706307867e-23	1.034334005922595e-12	1.1013029796433688e-14	3.114316507859628e-14	1.8456273151942023e-17
84300000	0.004936672099172751	1.9533311558548627e-49	-1.343224709890258e-39	4.724330733002177e-11	7.020567461482477e-15	0.00012665570608435297	2.2314756706307867e-23	1.034334005922595e-12	1.1013029796433688e-14	3.114316507859628e-14	1.8456273151942023e-17
84400000	0.004936672099172751	1.9533311558548627e-49	-1.3448192853388085e-39	4.724330733002177e-11	7.020567461482477e-15	0.00012665570608435297	2.2314756706307867e-23	1.034334005922595e-12	1.1013029796433688e-14	3.114316507859628e-14	1.8456273151942023e-17
84500000	0.004936672099172751	1.9533311558548627e-49	-1.3464138607873673e-39	4.724330733002177e-11	7.020567461482477e-15	0.00012665570608435297	2.2314756706307867e-23	1.034334005922595e-12	1.1013029796433688e-14	3.114316507859628e-14	1.8456273151942023e-17
84600000	0.004936672099172751	1.9533311558548627e-49	-1.3480084362358991e-39	4.724330733002177e-11	7.020567461482477e-15	0.00012665570608435297	2.2314756706307867e-23	1.034334005922595e-12	1.1013029796433688e-14	3.114316507859628e-14	1.8456273151942023e-17
84700000	0.004936672099172751	1.9533311558548627e-49	-1.3496030116843975e-39	4.724330733002177e-11	7.020567461482477e-15	0.00012665570608435297	2.2314756706307867e-23	1.034334005922595e-12	1.1013029796433688e-14	3.114316507859628e-14	1.8456273151942023e-17
84800000	0.004936672099172751	1.9533311558548627e-49	-1.3511975871328634e-39	4.724330733002177e-11	7.020567461482477e-15	0.00012665570608435297	2.2314756706307867e-23	1.034334005922595e-12	1.1013029796433688e-14	3.114316507859628e-14	1.8456273151942023e-17
84900000	0.004936672099172751	1.9533311558548627e-49	-1.3527921625812972e-39	4.724330733002177e-11	7.020567461482477e-15	0.00012665570608435297	2.2314756706307867e-23	1.034334005922595e-12	1.1013029796433688e-14	3.114316507859628e-14	1.8456273151942023e-17
85000000	0.004936672099172751	1.9533311558548627e-49	-1.3543867380296997e-39	4.724330733002177e-11	7.020567461482477e-15	0.00012665570608435297	2.2314756706307867e-23	1.034334005922595e-12	1.1013029796433688e-14	3.114316507859628e-14	1.8456273151942023e-17
85100000	0.004936672099172751	1.9533311558548627e-49	-1.3559813134780715e-39	4.724330733002177e-11	7.020567461482477e-15	0.00012665570608435297	2.2314756706307867e-23	1.034334005922595e-12	1.1013029796433688e-14	3.114316507859628e-14	1.8456273151942023e-17
85200000	0.004936672099172751	1.9533311558548627e-49	-1.357575888926413e-39	4.724330733002177e-11	7.020567461482477e-15	0.00012665570608435297	2.2314756706307867e-23	1.034334005922595e-12	1.1013029796433688e-14	3.114316507859628e-14	1.8456273151942023e-17
85300000	0.004936672099172751	1.9533311558548627e-49	-1.3591704643747255e-39	4.724330733002177e-11	7.020567461482477e-15	0.00012665570608435297	2.2314756706307867e-23	1.034334005922595e-12	1.1013029796433688e-14	3.114316507859628e-14	1.8456273151942023e-17
85400000	0.004936672099172751	1.9533311558548627e-49	-1.3607650398230092e-39	4.724330733002177e-11	7.020567461482477e-15	0.00012665570608435297	2.2314756706307867e-23	1.034334005922595e-12	1.1013029796433688e-14	3.114316507859628e-14	1.8456273151942023e-17
85500000	0.004936672099172751	1.9533311558548627e-49	-1.3623596152712648e-39	4.724330733002177e-11	7.020567461482477e-15	0.00012665570608435297	2.2314756706307867e-23	1.034334005922595e-12	1.1013029796433688e-14	3.114316507859628e-14	1.8456273151942023e-17
85600000	0.004936672099172751	1.9533311558548627e-49	-1.363954190719493e-39	4.724330733002177e-11	7.020567461482477e-15	0.00012665570608435297	2.2314756706307867e-23	1.034334005922595e-12	1.1013029796433688e-14	3.114316507859628e-14	1.8456273151942023e-17
85700000	0.004936672099172751	1.9533311558548627e-49	-1.3655487661676945e-39	4.724330733002177e-11	7.020567461482477e-15	0.00012665570608435297	2.2314756706307867e-23	1.034334005922595e-12	1.1013029796433688e-14	3.114316507859628e-14	1.8456273151942023e-17
85800000	0.004936672099172751	1.9533311558548627e-49	-1.3671433416158701e-39	4.724330733002177e-11	7.020567461482477e-15	0.00012665570608435297	2.2314756706307867e-23	1.034334005922595e-12	1.1013029796433688e-14	3.114316507859628e-14	1.8456273151942023e-17
85900000	0.004936672099172751	1.9533311558548627e-49	-1.3687379170640202e-39	4.724330733002177e-11	7.020567461482477e-15	0.00012665570608435297	2.2314756706307867e-23	1.034334005922595e-12	1.1013029796433688e-14	3.114316507859628e-14	1.8456273151942023e-17
86000000	0.004936672099172751	1.9533311558548627e-49	-1.3703324925121455e-39	4.724330733002177e-11	7.020567461482477e-15	0.00012665570608435297	2.2314756706307867e-23	1.034334005922595e-12	1.1013029796433688e-14	3.114316507859628e-14	1.8456273151942023e-17
86100000	0.004936672099172751	1.9533311558548627e-49	-1.3719270679602468e-39	4.724330733002177e-11	7.020567461482477e-15	0.00012665570608435297	2.2314756706307867e-23	1.034334005922595e-12	1.1013029796433688e-14	3.114316507859628e-14	1.8456273151942023e-17
86200000	0.004936672099172751	1.9533311558548627e-49	-1.3735216434083248e-39	4.724330733002177e-11	7.020567461482477e-15	0.00012665570608435297	2.2314756706307867e-23	1.034334005922595e-12	1.1013029796433688e-14	3.114316507859628e-14	1.8456273151942023e-17
86300000	0.004936672099172751	1.9533311558548627e-49	-1.3751162188563798e-39	4.724330733002177e-11	7.020567461482477e-15	0.00012665570608435297	2.2314756706307867e-23	1.034334005922595e-12	1.1013029796433688e-14	3.114316507859628e-14	1.8456273151942023e-17
86400000	0.004936672099172751	1.9533311558548627e-49	-1.376710794304413e-39	4.724330733002177e-11	7.020567461482477e-15	0.00012665570608435297	2.2314756706307867e-23	1.034334005922595e-12	1.1013029796433688e-14	3.114316507859628e-14	1.8456273151942023e-17
86500000	0.004936672099172751	1.9533311558548627e-49	-1.3783053697524245e-39	4.724330733002177e-11	7.020567461482477e-15	0.00012665570608435297	2.2314756706307867e-23	1.034334005922595e-12	1.1013029796433688e-14	3.114316507859628e-14	1.8456273151942023e-17
86600000	0.004936672099172751	1.9533311558548627e-49	-1.3798999452004154e-39	4.724330733002177e-11	7.020567461482477e-15	0.00012665570608435297	2.2314756706307867e-23	1.034334005922595e-12	1.1013029796433688e-14	3.114316507859628e-14	1.8456273151942023e-17
86700000	0.004936672099172751	1.9533311558548627e-49	-1.3814945206483862e-39	4.724330733002177e-11	7.020567461482477e-15	0.00012665570608435297	2.2314756706307867e-23	1.034334005922595e-12	1.1013029796433688e-14	3.114316507859628e-14	1.8456273151942023e-17
86800000	0.004936672099172751	1.9533311558548627e-49	-1.3830890960963376e-39	4.724330733002177e-11	7.020567461482477e-15	0.00012665570608435297	2.2314756706307867e-23	1.034334005922595e-12	1.1013029796433688e-14	3.114316507859628e-14	1.8456273151942023e-17
86900000	0.004936672099172751	1.9533311558548627e-49	-1.3846836715442701e-39	4.724330733002177e-11	7.020567461482477e-15	0.00012665570608435297	2.2314756706307867e-23	1.034334005922595e-12	1.1013029796433688e-14	3.114316507859628e-14	1.8456273151942023e-17
87000000	0.004936672099172751	1.9533311558548627e-49	-1.3862782469921846e-39	4.724330733002177e-11	7.020567461482477e-15	0.00012665570608435297	2.2314756706307867e-23	1.034334005922595e-12	1.1013029796433688e-14	3.114316507859628e-14	1.8456273151942023e-17
87100000	0.004936672099172751	1.9533311558548627e-49	-1.3878728224400815e-39	4.724330733002177e-11	7.020567461482477e-15	0.00012665570608435297	2.2314756706307867e-23	1.034334005922595e-12	1.1013029796433688e-14	3.114316507859628e-14	1.8456273151942023e-17
87200000	0.004936672099172751	1.9533311558548627e-49	-1.3894673978879618e-39	4.724330733002177e-11	7.020567461482477e-15	0.00012665570608435297	2.2314756706307867e-23	1.034334005922595e-12	1.1013029796433688e-14	3.114316507859628e-14	1.8456273151942023e-17
87300000	0.004936672099172751	1.9533311558548627e-49	-1.391061973335826e-39	4.724330733002177e-11	7.020567461482477e-15	0.00012665570608435297	2.2314756706307867e-23	1.034334005922595e-12	1.1013029796433688e-14	3.114316507859628e-14	1.8456273151942023e-17
87400000	0.004936672099172751	1.9533311558548627e-49	-1.3926565487836746e-39	4.724330733002177e-11	7.020567461482477e-15	0.00012665570608435297	2.2314756706307867e-23	1.034334005922595e-12	1.1013029796433688e-14	3.114316507859628e-14	1.8456273151942023e-17
87500000	0.004936672099172751	1.9533311558548627e-49	-1.3942511242315084e-39	4.724330733002177e-11	7.020567461482477e-15	0.00012665570608435297	2.2314756706307867e-23	1.034334005922595e-12	1.1013029796433688e-14	3.114316507859628e-14	1.8456273151942023e-17
87600000	0.004936672099172751	1.9533311558548627e-49	-1.3958456996793281e-39	4.724330733002177e-11	7.020567461482477e-15	0.00012665570608435297	2.2314756706307867e-23	1.034334005922595e-12	1.1013029796433688e-14	3.114316507859628e-14	1.8456273151942023e-17
87700000	0.004936672099172751	1.9533311558548627e-49	-1.3974402751271343e-39	4.724330733002177e-11	7.020567461482477e-15	0.00012665570608435297	2.2314756706307867e-23	1.034334005922595e-12	1.1013029796433688e-14	3.114316507859628e-14	1.8456273151942023e-17
87800000	0.004936672099172751	1.9533311558548627e-49	-1.3990348505749277e-39	4.724330733002177e-11	7.020567461482477e-15	0.00012665570608435297	2.2314756706307867e-23	1.034334005922595e-12	1.1013029796433688e-14	3.114316507859628e-14	1.8456273151942023e-17
87900000	0.004936672099172751	1.9533311558548627e-49	-1.4006294260227089e-39	4.724330733002177e-11	7.020567461482477e-15	0.00012665570608435297	2.2314756706307867e-23	1.034334005922595e-12	1.1013029796433688e-14	3.114316507859628e-14	1.8456273151942023e-17
88000000	0.004936672099172751	1.9533311558548627e-49	-1.4022240014704786e-39	4.724330733002177e-11	7.020567461482477e-15	0.00012665570608435297	2.2314756706307867e-23	1.034334005922595e-12	1.1013029796433688e-14	3.114316507859628e-14	1.8456273151942023e-17
88100000	0.004936672099172751	1.9533311558548627e-49	-1.4038185769182376e-39	4.724330733002177e-11	7.020567461482477e-15	0.00012665570608435297	2.2314756706307867e-23	1.034334005922595e-12	1.1013029796433688e-14	3.114316507859628e-14	1.8456273151942023e-17
88200000	0.004936672099172751	1.9533311558548627e-49	-1.4054131523659863e-39	4.724330733002177e-11	7.020567461482477e-15	0.00012665570608435297	2.2314756706307867e-23	1.034334005922595e-12	1.1013029796433688e-14	3.114316507859628e-14	1.8456273151942023e-17
88300000	0.004936672099172751	1.9533311558548627e-49	-1.4070077278137256e-39	4.724330733002177e-11	7.020567461482477e-15	0.00012665570608435297	2.2314756706307867e-23	1.034334005922595e-12	1.1013029796433688e-14	3.114316507859628e-14	1.8456273151942023e-17
88400000	0.004936672099172751	1.9533311558548627e-49	-1.408602303261456e-39	4.724330733002177e-11	7.020567461482477e-15	0.00012665570608435297	2.2314756706307867e-23	1.034334005922595e-12	1.1013029796433688e-14	3.114316507859628e-14	1.8456273151942023e-17
88500000	0.004936672099172751	1.9533311558548627e-49	-1.4101968787091782e-39	4.724330733002177e-11	7.020567461482477e-15	0.00012665570608435297	2.2314756706307867e-23	1.034334005922595e-12	1.1013029796433688e-14	3.114316507859628e-14	1.8456273151942023e-17
88600000	0.004936672099172751	1.9533311558548627e-49	-1.4117914541568929e-39	4.724330733002177e-11	7.020567461482477e-15	0.00012665570608435297	2.2314756706307867e-23	1.034334005922595e-12	1.1013029796433688e-14	3.114316507859628e-14	1.8456273151942023e-17
88700000	0.004936672099172751	1.9533311558548627e-49	-1.4133860296046007e-39	4.724330733002177e-11	7.020567461482477e-15	0.00012665570608435297	2.2314756706307867e-23	1.034334005922595e-12	1.1013029796433688e-14	3.114316507859628e-14	1.8456273151942023e-17
88800000	0.004936672099172751	1.9533311558548627e-49	-1.4149806050523023e-39	4.724330733002177e-11	7.020567461482477e-15	0.00012665570608435297	2.2314756706307867e-23	1.034334005922595e-12	1.1013029796433688e-14	3.114316507859628e-14	1.8456273151942023e-17
88900000	0.004936672099172751	1.9533311558548627e-49	-1.4165751804999984e-39	4.724330733002177e-11	7.020567461482477e-15	0.00012665570608435297	2.2314756706307867e-23	1.034334005922595e-12	1.1013029796433688e-14	3.114316507859628e-14	1.8456273151942023e-17
89000000	0.004936672099172751	1.9533311558548627e-49	-1.4181697559476896e-39	4.724330733002177e-11	7.020567461482477e-15	0.00012665570608435297	2.2314756706307867e-23	1.034334005922595e-12	1.1013029796433688e-14	3.114316507859628e-14	1.8456273151942023e-17
89100000	0.004936672099172751	1.9533311558548627e-49	-1.4197643313953766e-39	4.724330733002177e-11	7.020567461482477e-15	0.00012665570608435297	2.2314756706307867e-23	1.034334005922595e-12	1.1013029796433688e-14	3.114316507859628e-14	1.8456273151942023e-17
89200000	0.004936672099172751	1.9533311558548627e-49	-1.42135890684306e-39	4.724330733002177e-11	7.020567461482477e-15	0.00012665570608435297	2.2314756706307867e-23	1.034334005922595e-12	1.1013029796433688e-14	3.114316507859628e-14	1.8456273151942023e-17
89300000	0.004936672099172751	1.9533311558548627e-49	-1.4229534822907406e-39	4.724330733002177e-11	7.020567461482477e-15	0.00012665570608435297	2.2314756706307867e-23	1.034334005922595e-12	1.1013029796433688e-14	3.114316507859628e-14	1.8456273151942023e-17
89400000	0.004936672099172751	1.9533311558548627e-49	-1.4245480577384189e-39	4.724330733002177e-11	7.020567461482477e-15	0.00012665570608435297	2.2314756706307867e-23	1.034334005922595e-12	1.1013029796433688e-14	3.114316507859628e-14	1.8456273151942023e-17
89500000	0.004936672099172751	1.9533311558548627e-49	-1.4261426331860958e-39	4.724330733002177e-11	7.020567461482477e-15	0.00012665570608435297	2.2314756706307867e-23	1.034334005922595e-12	1.1013029796433688e-14	3.114316507859628e-14	1.8456273151942023e-17
89600000	0.004936672099172752	1.9533311558548627e-49	-1.4277372086337716e-39	4.724330733002177e-11	7.020567461482477e-15	0.00012665570608435297	2.2314756706307867e-23	1.034334005922595e-12	1.1013029796433688e-14	3.114316507859628e-14	1.8456273151942023e-17
89700000	0.004936672099172752	1.9533311558548627e-49	-1.4293317840814473e-39	4.724330733002177e-11	7.020567461482477e-15	0.00012665570608435297	2.2314756706307867e-23	1.034334005922595e-12	1.1013029796433688e-14	3.114316507859628e-14	1.8456273151942023e-17
89800000	0.004936672099172752	1.9533311558548627e-49	-1.4309263595291234e-39	4.724330733002177e-11	7.020567461482477e-15	0.00012665570608435297	2.2314756706307867e-23	1.034334005922595e-12	1.1013029796433688e-14	3.114316507859628e-14	1.8456273151942023e-17
89900000	0.004936672099172752	1.9533311558548627e-49	-1.4325209349768004e-39	4.724330733002177e-11	7.020567461482477e-15	0.00012665570608435297	2.2314756706307867e-23	1.034334005922595e-12	1.1013029796433688e-14	3.114316507859628e-14	1.8456273151942023e-17
90000000	0.004936672099172752	1.9533311558548624e-49	-1.4341155104244793e-39	4.724330733002177e-11	7.020567461482477e-15	0.00012665570608435297	2.2314756706307867e-23	1.034334005922595e-12	1.1013029796433688e-14	3.114316507859628e-14	1.8456273151942023e-17
90100000	0.004936672099172752	1.9533311558548624e-49	-1.4357100858721606e-39	4.724330733002177e-11	7.020567461482477e-15	0.00012665570608435297	2.2314756706307867e-23	1.034334005922595e-12	1.1013029796433688e-14	3.114316507859628e-14	1.8456273151942023e-17
90200000	0.004936672099172752	1.9533311558548624e-49	-1.437304661319845e-39	4.724330733002177e-11	7.020567461482477e-15	0.00012665570608435297	2.2314756706307867e-23	1.034334005922595e-12	1.1013029796433688e-14	3.114316507859628e-14	1.8456273151942023e-17
90300000	0.004936672099172752	1.9533311558548624e-49	-1.438899236767533e-39	4.724330733002177e-11	7.020567461482477e-15	0.00012665570608435297	2.2314756706307867e-23	1.034334005922595e-12	1.1013029796433688e-14	3.114316507859628e-14	1.8456273151942023e-17
90400000	0.004936672099172752	1.9533311558548624e-49	-1.4404938122152256e-39	4.724330733002177e-11	7.020567461482477e-15	0.00012665570608435297	2.2314756706307867e-23	1.034334005922595e-12	1.1013029796433688e-14	3.114316507859628e-14	1.8456273151942023e-17
90500000	0.004936672099172752	1.9533311558548624e-49	-1.4420883876629231e-39	4.724330733002177e-11	7.020567461482477e-15	0.00012665570608435297	2.2314756706307867e-23	1.034334005922595e-12	1.1013029796433688e-14	3.114316507859628e-14	1.8456273151942023e-17
90600000	0.004936672099172752	1.9533311558548624e-49	-1.4436829631106263e-39	4.724330733002177e-11	7.020567461482477e-15	0.00012665570608435297	2.2314756706307867e-23	1.034334005922595e-12	1.1013029796433688e-14	3.114316507859628e-14	1.8456273151942023e-17
90700000	0.004936672099172752	1.9533311558548624e-49	-1.4452775385583359e-39	4.724330733002177e-11	7.020567461482477e-15	0.00012665570608435297	2.2314756706307867e-23	1.034334005922595e-12	1.1013029796433688e-14	3.114316507859628e-14	1.8456273151942023e-17
90800000	0.004936672099172752	1.9533311558548624e-49	-1.4468721140060525e-39	4.724330733002177e-11	7.020567461482477e-15	0.00012665570608435297	2.2314756706307867e-23	1.034334005922595e-12	1.1013029796433688e-14	3.114316507859628e-14	1.8456273151942023e-17
90900000	0.004936672099172752	1.9533311558548624e-49	-1.448466689453777e-39	4.724330733002177e-11	7.020567461482477e-15	0.00012665570608435297	2.2314756706307867e-23	1.034334005922595e-12	1.1013029796433688e-14	3.114316507859628e-14	1.8456273151942023e-17
91000000	0.004936672099172752	1.9533311558548624e-49	-1.4500612649015097e-39	4.724330733002177e-11	7.020567461482477e-15	0.00012665570608435297	2.2314756706307867e-23	1.034334005922595e-12	1.1013029796433688e-14	3.114316507859628e-14	1.8456273151942023e-17
91100000	0.004936672099172752	1.9533311558548624e-49	-1.4516558403492514e-39	4.724330733002177e-11	7.020567461482477e-15	0.00012665570608435297	2.2314756706307867e-23	1.034334005922595e-12	1.1013029796433688e-14	3.114316507859628e-14	1.8456273151942023e-17
91200000	0.004936672099172752	1.9533311558548624e-49	-1.453250415797003e-39	4.724330733002177e-11	7.020567461482477e-15	0.00012665570608435297	2.2314756706307867e-23	1.034334005922595e-12	1.1013029796433688e-14	3.114316507859628e-14	1.8456273151942023e-17
91300000	0.004936672099172752	1.9533311558548624e-49	-1.4548449912447647e-39	4.724330733002177e-11	7.020567461482477e-15	0.00012665570608435297	2.2314756706307867e-23	1.034334005922595e-12	1.1013029796433688e-14	3.114316507859628e-14	1.8456273151942023e-17
91400000	0.004936672099172752	1.9533311558548624e-49	-1.4564395666925375e-39	4.724330733002177e-11	7.020567461482477e-15	0.00012665570608435297	2.2314756706307867e-23	1.034334005922595e-12	1.1013029796433688e-14	3.114316507859628e-14	1.8456273151942023e-17
91500000	0.004936672099172752	1.9533311558548624e-49	-1.458034142140322e-39	4.724330733002177e-11	7.020567461482477e-15	0.00012665570608435297	2.2314756706307867e-23	1.034334005922595e-12	1.1013029796433688e-14	3.114316507859628e-14	1.8456273151942023e-17
91600000	0.004936672099172752	1.9533311558548624e-49	-1.4596287175881189e-39	4.724330733002177e-11	7.020567461482477e-15	0.00012665570608435297	2.2314756706307867e-23	1.034334005922595e-12	1.1013029796433688e-14	3.114316507859628e-14	1.8456273151942023e-17
91700000	0.004936672099172752	1.9533311558548624e-49	-1.4612232930359287e-39	4.724330733002177e-11	7.020567461482477e-15	0.00012665570608435297	2.2314756706307867e-23	1.034334005922595e-12	1.1013029796433688e-14	3.114316507859628e-14	1.8456273151942023e-17
91800000	0.004936672099172752	1.9533311558548624e-49	-1.4628178684837522e-39	4.724330733002177e-11	7.020567461482477e-15	0.00012665570608435297	2.2314756706307867e-23	1.034334005922595e-12	1.1013029796433688e-14	3.114316507859628e-14	1.8456273151942023e-17
91900000	0.004936672099172752	1.9533311558548624e-49	-1.4644124439315899e-39	4.724330733002177e-11	7.020567461482477e-15	0.00012665570608435297	2.2314756706307867e-23	1.034334005922595e-12	1.1013029796433688e-14	3.114316507859628e-14	1.8456273151942023e-17
92000000	0.004936672099172752	1.9533311558548624e-49	-1.4660070193794426e-39	4.724330733002177e-11	7.020567461482477e-15	0.00012665570608435297	2.2314756706307867e-23	1.034334005922595e-12	1.1013029796433688e-14	3.114316507859628e-14	1.8456273151942023e-17
92100000	0.004936672099172752	1.9533311558548624e-49	-1.4676015948273111e-39	4.724330733002177e-11	7.020567461482477e-15	0.00012665570608435297	2.2314756706307867e-23	1.034334005922595e-12	1.1013029796433688e-14	3.114316507859628e-14	1.8456273151942023e-17
92200000	0.004936672099172752	1.9533311558548624e-49	-1.4691961702751958e-39	4.724330733002177e-11	7.020567461482477e-15	0.00012665570608435297	2.2314756706307867e-23	1.034334005922595e-12	1.1013029796433688e-14	3.114316507859628e-14	1.8456273151942023e-17
92300000	0.004936672099172752	1.9533311558548624e-49	-1.470790745723084e-39	4.724330733002177e-11	7.020567461482477e-15	0.00012665570608435297	2.2314756706307867e-23	1.034334005922595e-12	1.1013029796433688e-14	3.114316507859628e-14	1.8456273151942023e-17
92400000	0.004936672099172752	1.9533311558548624e-49	-1.4723853211709402e-39	4.724330733002177e-11	7.020567461482477e-15	0.00012665570608435297	2.2314756706307867e-23	1.034334005922595e-12	1.1013029796433688e-14	3.114316507859628e-14	1.8456273151942023e-17
92500000	0.004936672099172752	1.9533311558548624e-49	-1.4739798966187632e-39	4.724330733002177e-11	7.020567461482477e-15	0.00012665570608435297	2.2314756706307867e-23	1.034334005922595e-12	1.1013029796433688e-14	3.114316507859628e-14	1.8456273151942023e-17
92600000	0.004936672099172752	1.9533311558548624e-49	-1.4755744720665536e-39	4.724330733002177e-11	7.020567461482477e-15	0.00012665570608435297	2.2314756706307867e-23	1.034334005922595e-12	1.1013029796433688e-14	3.114316507859628e-14	1.8456273151942023e-17
92700000	0.004936672099172752	1.9533311558548624e-49	-1.4771690475143124e-39	4.724330733002177e-11	7.020567461482477e-15	0.00012665570608435297	2.2314756706307867e-23	1.034334005922595e-12	1.1013029796433688e-14	3.114316507859628e-14	1.8456273151942023e-17
92800000	0.004936672099172752	1.9533311558548624e-49	-1.47876362296204e-39	4.724330733002177e-11	7.020567461482477e-15	0.00012665570608435297	2.2314756706307867e-23	1.034334005922595e-12	1.1013029796433688e-14	3.114316507859628e-14	1.8456273151942023e-17
92900000	0.004936672099172752	1.9533311558548624e-49	-1.480358198409737e-39	4.724330733002177e-11	7.020567461482477e-15	0.00012665570608435297	2.2314756706307867e-23	1.034334005922595e-12	1.1013029796433688e-14	3.114316507859628e-14	1.8456273151942023e-17
93000000	0.004936672099172752	1.9533311558548624e-49	-1.4819527738574042e-39	4.724330733002177e-11	7.020567461482477e-15	0.00012665570608435297	2.2314756706307867e-23	1.034334005922595e-12	1.1013029796433688e-14	3.114316507859628e-14	1.8456273151942023e-17
93100000	0.004936672099172752	1.9533311558548624e-49	-1.4835473493050423e-39	4.724330733002177e-11	7.020567461482477e-15	0.00012665570608435297	2.2314756706307867e-23	1.034334005922595e-12	1.1013029796433688e-14	3.114316507859628e-14	1.8456273151942023e-17
93200000	0.004936672099172752	1.9533311558548624e-49	-1.4851419247526516e-39	4.724330733002177e-11	7.020567461482477e-15	0.00012665570608435297	2.2314756706307867e-23	1.034334005922595e-12	1.1013029796433688e-14	3.114316507859628e-14	1.8456273151942023e-17
93300000	0.004936672099172752	1.9533311558548624e-49	-1.486736500200233e-39	4.724330733002177e-11	7.020567461482477e-15	0.00012665570608435297	2.2314756706307867e-23	1.034334005922595e-12	1.1013029796433688e-14	3.114316507859628e-14	1.8456273151942023e-17
93400000	0.004936672099172752	1.9533311558548624e-49	-1.4883310756477877e-39	4.724330733002177e-11	7.020567461482477e-15	0.00012665570608435297	2.2314756706307867e-23	1.034334005922595e-12	1.1013029796433688e-14	3.114316507859628e-14	1.8456273151942023e-17
93500000	0.004936672099172752	1.9533311558548624e-49	-1.4899256510953157e-39	4.724330733002177e-11	7.020567461482477e-15	0.00012665570608435297	2.2314756706307867e-23	1.034334005922595e-12	1.1013029796433688e-14	3.114316507859628e-14	1.8456273151942023e-17
93600000	0.004936672099172752	1.9533311558548624e-49	-1.4915202265428177e-39	4.724330733002177e-11	7.020567461482477e-15	0.00012665570608435297	2.2314756706307867e-23	1.034334005922595e-12	1.1013029796433688e-14	3.114316507859628e-14	1.8456273151942023e-17
93700000	0.004936672099172752	1.9533311558548624e-49	-1.4931148019902946e-39	4.724330733002177e-11	7.020567461482477e-15	0.00012665570608435297	2.2314756706307867e-23	1.034334005922595e-12	1.1013029796433688e-14	3.114316507859628e-14	1.8456273151942023e-17
93800000	0.004936672099172752	1.9533311558548624e-49	-1.4947093774377466e-39	4.724330733002177e-11	7.020567461482477e-15	0.00012665570608435297	2.2314756706307867e-23	1.034334005922595e-12	1.1013029796433688e-14	3.114316507859628e-14	1.8456273151942023e-17
93900000	0.004936672099172752	1.9533311558548624e-49	-1.4963039528851752e-39	4.724330733002177e-11	7.020567461482477e-15	0.00012665570608435297	2.2314756706307867e-23	1.034334005922595e-12	1.1013029796433688e-14	3.114316507859628e-14	1.8456273151942023e-17
94000000	0.004936672099172752	1.9533311558548624e-49	-1.4978985283325802e-39	4.724330733002177e-11	7.020567461482477e-15	0.00012665570608435297	2.2314756706307867e-23	1.034334005922595e-12	1.1013029796433688e-14	3.114316507859628e-14	1.8456273151942023e-17
94100000	0.004936672099172752	1.9533311558548624e-49	-1.4994931037799628e-39	4.724330733002177e-11	7.020567461482477e-15	0.00012665570608435297	2.2314756706307867e-23	1.034334005922595e-12	1.1013029796433688e-14	3.114316507859628e-14	1.8456273151942023e-17
94200000	0.004936672099172752	1.9533311558548624e-49	-1.5010876792273235e-39	4.724330733002177e-11	7.020567461482477e-15	0.00012665570608435297	2.2314756706307867e-23	1.034334005922595e-12	1.1013029796433688e-14	3.114316507859628e-14	1.8456273151942023e-17
94300000	0.004936672099172752	1.9533311558548624e-49	-1.502682254674663e-39	4.724330733002177e-11	7.020567461482477e-15	0.00012665570608435297	2.2314756706307867e-23	1.034334005922595e-12	1.1013029796433688e-14	3.114316507859628e-14	1.8456273151942023e-17
94400000	0.004936672099172752	1.9533311558548624e-49	-1.504276830121982e-39	4.724330733002177e-11	7.020567461482477e-15	0.00012665570608435297	2.2314756706307867e-23	1.034334005922595e-12	1.1013029796433688e-14	3.114316507859628e-14	1.8456273151942023e-17
94500000	0.004936672099172752	1.9533311558548624e-49	-1.5058714055692806e-39	4.724330733002177e-11	7.020567461482477e-15	0.00012665570608435297	2.2314756706307867e-23	1.034334005922595e-12	1.1013029796433688e-14	3.114316507859628e-14	1.8456273151942023e-17
94600000	0.004936672099172752	1.9533311558548624e-49	-1.5074659810165604e-39	4.724330733002177e-11	7.020567461482477e-15	0.00012665570608435297	2.2314756706307867e-23	1.034334005922595e-12	1.1013029796433688e-14	3.114316507859628e-14	1.8456273151942023e-17
94700000	0.004936672099172752	1.9533311558548624e-49	-1.5090605564638216e-39	4.724330733002177e-11	7.020567461482477e-15	0.00012665570608435297	2.2314756706307867e-23	1.034334005922595e-12	1.1013029796433688e-14	3.114316507859628e-14	1.8456273151942023e-17
94800000	0.004936672099172752	1.9533311558548624e-49	-1.5106551319110645e-39	4.724330733002177e-11	7.020567461482477e-15	0.00012665570608435297	2.2314756706307867e-23	1.034334005922595e-12	1.1013029796433688e-14	3.114316507859628e-14	1.8456273151942023e-17
94900000	0.004936672099172752	1.9533311558548624e-49	-1.5122497073582905e-39	4.724330733002177e-11	7.020567461482477e-15	0.00012665570608435297	2.2314756706307867e-23	1.034334005922595e-12	1.1013029796433688e-14	3.114316507859628e-14	1.8456273151942023e-17
95000000	0.004936672099172752	1.9533311558548624e-49	-1.5138442828054998e-39	4.724330733002177e-11	7.020567461482477e-15	0.00012665570608435297	2.2314756706307867e-23	1.034334005922595e-12	1.1013029796433688e-14	3.114316507859628e-14	1.8456273151942023e-17
95100000	0.004936672099172752	1.9533311558548624e-49	-1.515438858252693e-39	4.724330733002177e-11	7.020567461482477e-15	0.00012665570608435297	2.2314756706307867e-23	1.034334005922595e-12	1.1013029796433688e-14	3.114316507859628e-14	1.8456273151942023e-17
95200000	0.004936672099172752	1.9533311558548624e-49	-1.517033433699871e-39	4.724330733002177e-11	7.020567461482477e-15	0.00012665570608435297	2.2314756706307867e-23	1.034334005922595e-12	1.1013029796433688e-14	3.114316507859628e-14	1.8456273151942023e-17
95300000	0.004936672099172752	1.9533311558548624e-49	-1.5186280091470347e-39	4.724330733002177e-11	7.020567461482477e-15	0.00012665570608435297	2.2314756706307867e-23	1.034334005922595e-12	1.1013029796433688e-14	3.114316507859628e-14	1.8456273151942023e-17
95400000	0.004936672099172752	1.9533311558548624e-49	-1.520222584594184e-39	4.724330733002177e-11	7.020567461482477e-15	0.00012665570608435297	2.2314756706307867e-23	1.034334005922595e-12	1.1013029796433688e-14	3.114316507859628e-14	1.8456273151942023e-17
95500000	0.004936672099172752	1.9533311558548624e-49	-1.5218171600413202e-39	4.724330733002177e-11	7.020567461482477e-15	0.00012665570608435297	2.2314756706307867e-23	1.034334005922595e-12	1.1013029796433688e-14	3.114316507859628e-14	1.8456273151942023e-17
95600000	0.004936672099172752	1.9533311558548624e-49	-1.5234117354884437e-39	4.724330733002177e-11	7.020567461482477e-15	0.00012665570608435297	2.2314756706307867e-23	1.034334005922595e-12	1.1013029796433688e-14	3.114316507859628e-14	1.8456273151942023e-17
95700000	0.004936672099172752	1.9533311558548624e-49	-1.5250063109355555e-39	4.724330733002177e-11	7.020567461482477e-15	0.00012665570608435297	2.2314756706307867e-23	1.034334005922595e-12	1.1013029796433688e-14	3.114316507859628e-14	1.8456273151942023e-17
95800000	0.004936672099172752	1.9533311558548624e-49	-1.5266008863826555e-39	4.724330733002177e-11	7.020567461482477e-15	0.00012665570608435297	2.2314756706307867e-23	1.034334005922595e-12	1.1013029796433688e-14	3.114316507859628e-14	1.8456273151942023e-17
95900000	0.004936672099172752	1.9533311558548624e-49	-1.528195461829745e-39	4.724330733002177e-11	7.020567461482477e-15	0.00012665570608435297	2.2314756706307867e-23	1.034334005922595e-12	1.1013029796433688e-14	3.114316507859628e-14	1.8456273151942023e-17
96000000	0.004936672099172752	1.9533311558548624e-49	-1.529790037276825e-39	4.724330733002177e-11	7.020567461482477e-15	0.00012665570608435297	2.2314756706307867e-23	1.034334005922595e-12	1.1013029796433688e-14	3.114316507859628e-14	1.8456273151942023e-17
96100000	0.004936672099172752	1.9533311558548624e-49	-1.5313846127238952e-39	4.724330733002177e-11	7.020567461482477e-15	0.00012665570608435297	2.2314756706307867e-23	1.034334005922595e-12	1.1013029796433688e-14	3.114316507859628e-14	1.8456273151942023e-17
96200000	0.004936672099172752	1.9533311558548624e-49	-1.5329791881709567e-39	4.724330733002177e-11	7.020567461482477e-15	0.00012665570608435297	2.2314756706307867e-23	1.034334005922595e-12	1.1013029796433688e-14	3.114316507859628e-14	1.8456273151942023e-17
96300000	0.004936672099172752	1.9533311558548624e-49	-1.5345737636180104e-39	4.724330733002177e-11	7.020567461482477e-15	0.00012665570608435297	2.2314756706307867e-23	1.034334005922595e-12	1.1013029796433688e-14	3.114316507859628e-14	1.8456273151942023e-17
96400000	0.004936672099172752	1.9533311558548624e-49	-1.5361683390650566e-39	4.724330733002177e-11	7.020567461482477e-15	0.00012665570608435297	2.2314756706307867e-23	1.034334005922595e-12	1.1013029796433688e-14	3.114316507859628e-14	1.8456273151942023e-17
96500000	0.004936672099172752	1.9533311558548624e-49	-1.5377629145120962e-39	4.724330733002177e-11	7.020567461482477e-15	0.00012665570608435297	2.2314756706307867e-23	1.034334005922595e-12	1.1013029796433688e-14	3.114316507859628e-14	1.8456273151942023e-17
96600000	0.004936672099172752	1.9533311558548624e-49	-1.5393574899591297e-39	4.724330733002177e-11	7.020567461482477e-15	0.00012665570608435297	2.2314756706307867e-23	1.034334005922595e-12	1.1013029796433688e-14	3.114316507859628e-14	1.8456273151942023e-17
96700000	0.004936672099172752	1.9533311558548624e-49	-1.540952065406158e-39	4.724330733002177e-11	7.020567461482477e-15	0.00012665570608435297	2.2314756706307867e-23	1.034334005922595e-12	1.1013029796433688e-14	3.114316507859628e-14	1.8456273151942023e-17
96800000	0.004936672099172752	1.953331155854862e-49	-1.5425466408531816e-39	4.724330733002177e-11	7.020567461482477e-15	0.00012665570608435297	2.2314756706307867e-23	1.034334005922595e-12	1.1013029796433688e-14	3.114316507859628e-14	1.8456273151942023e-17
96900000	0.004936672099172752	1.953331155854862e-49	-1.544141216300201e-39	4.724330733002177e-11	7.020567461482477e-15	0.00012665570608435297	2.2314756706307867e-23	1.034334005922595e-12	1.1013029796433688e-14	3.114316507859628e-14	1.8456273151942023e-17
97000000	0.004936672099172752	1.953331155854862e-49	-1.545735791747217e-39	4.724330733002177e-11	7.020567461482477e-15	0.00012665570608435297	2.2314756706307867e-23	1.034334005922595e-12	1.1013029796433688e-14	3.114316507859628e-14	1.8456273151942023e-17
97100000	0.004936672099172752	1.953331155854862e-49	-1.5473303671942307e-39	4.724330733002177e-11	7.020567461482477e-15	0.00012665570608435297	2.2314756706307867e-23	1.034334005922595e-12	1.1013029796433688e-14	3.114316507859628e-14	1.8456273151942023e-17
97200000	0.004936672099172752	1.953331155854862e-49	-1.548924942641242e-39	4.724330733002177e-11	7.020567461482477e-15	0.00012665570608435297	2.2314756706307867e-23	1.034334005922595e-12	1.1013029796433688e-14	3.114316507859628e-14	1.8456273151942023e-17
97300000	0.004936672099172752	1.953331155854862e-49	-1.550519518088252e-39	4.724330733002177e-11	7.020567461482477e-15	0.00012665570608435297	2.2314756706307867e-23	1.034334005922595e-12	1.1013029796433688e-14	3.114316507859628e-14	1.8456273151942023e-17
97400000	0.004936672099172752	1.953331155854862e-49	-1.5521140935352613e-39	4.724330733002177e-11	7.020567461482477e-15	0.00012665570608435297	2.2314756706307867e-23	1.034334005922595e-12	1.1013029796433688e-14	3.114316507859628e-14	1.8456273151942023e-17
97500000	0.004936672099172752	1.953331155854862e-49	-1.5537086689822706e-39	4.724330733002177e-11	7.020567461482477e-15	0.00012665570608435297	2.2314756706307867e-23	1.034334005922595e-12	1.1013029796433688e-14	3.114316507859628e-14	1.8456273151942023e-17
97600000	0.004936672099172752	1.953331155854862e-49	-1.5553032444292802e-39	4.724330733002177e-11	7.020567461482477e-15	0.00012665570608435297	2.2314756706307867e-23	1.034334005922595e-12	1.1013029796433688e-14	3.114316507859628e-14	1.8456273151942023e-17
97700000	0.004936672099172752	1.953331155854862e-49	-1.5568978198762915e-39	4.724330733002177e-11	7.020567461482477e-15	0.00012665570608435297	2.2314756706307867e-23	1.034334005922595e-12	1.1013029796433688e-14	3.114316507859628e-14	1.8456273151942023e-17
97800000	0.004936672099172752	1.953331155854862e-49	-1.5584923953233044e-39	4.724330733002177e-11	7.020567461482477e-15	0.00012665570608435297	2.2314756706307867e-23	1.034334005922595e-12	1.1013029796433688e-14	3.114316507859628e-14	1.8456273151942023e-17
97900000	0.004936672099172752	1.953331155854862e-49	-1.56008697077032e-39	4.724330733002177e-11	7.020567461482477e-15	0.00012665570608435297	2.2314756706307867e-23	1.034334005922595e-12	1.1013029796433688e-14	3.114316507859628e-14	1.8456273151942023e-17
98000000	0.004936672099172752	1.953331155854862e-49	-1.5616815462173386e-39	4.724330733002177e-11	7.020567461482477e-15	0.00012665570608435297	2.2314756706307867e-23	1.034334005922595e-12	1.1013029796433688e-14	3.114316507859628e-14	1.8456273151942023e-17
98100000	0.004936672099172752	1.953331155854862e-49	-1.5632761216643617e-39	4.724330733002177e-11	7.020567461482477e-15	0.00012665570608435297	2.2314756706307867e-23	1.034334005922595e-12	1.1013029796433688e-14	3.114316507859628e-14	1.8456273151942023e-17
98200000	0.004936672099172752	1.953331155854862e-49	-1.564870697111389e-39	4.724330733002177e-11	7.020567461482477e-15	0.00012665570608435297	2.2314756706307867e-23	1.034334005922595e-12	1.1013029796433688e-14	3.114316507859628e-14	1.8456273151942023e-17
98300000	0.004936672099172752	1.953331155854862e-49	-1.5664652725584214e-39	4.724330733002177e-11	7.020567461482477e-15	0.00012665570608435297	2.2314756706307867e-23	1.034334005922595e-12	1.1013029796433688e-14	3.114316507859628e-14	1.8456273151942023e-17
98400000	0.004936672099172752	1.953331155854862e-49	-1.5680598480054597e-39	4.724330733002177e-11	7.020567461482477e-15	0.00012665570608435297	2.2314756706307867e-23	1.034334005922595e-12	1.1013029796433688e-14	3.114316507859628e-14	1.8456273151942023e-17
98500000	0.004936672099172752	1.953331155854862e-49	-1.569654423452505e-39	4.724330733002177e-11	7.020567461482477e-15	0.00012665570608435297	2.2314756706307867e-23	1.034334005922595e-12	1.1013029796433688e-14	3.114316507859628e-14	1.8456273151942023e-17
98600000	0.004936672099172752	1.953331155854862e-49	-1.571248998899557e-39	4.724330733002177e-11	7.020567461482477e-15	0.00012665570608435297	2.2314756706307867e-23	1.034334005922595e-12	1.1013029796433688e-14	3.114316507859628e-14	1.8456273151942023e-17
98700000	0.004936672099172752	1.953331155854862e-49	-1.5728435743466172e-39	4.724330733002177e-11	7.020567461482477e-15	0.00012665570608435297	2.2314756706307867e-23	1.034334005922595e-12	1.1013029796433688e-14	3.114316507859628e-14	1.8456273151942023e-17
98800000	0.004936672099172752	1.953331155854862e-49	-1.574438149793686e-39	4.724330733002177e-11	7.020567461482477e-15	0.00012665570608435297	2.2314756706307867e-23	1.034334005922595e-12	1.1013029796433688e-14	3.114316507859628e-14	1.8456273151942023e-17
98900000	0.004936672099172752	1.953331155854862e-49	-1.5760327252407637e-39	4.724330733002177e-11	7.020567461482477e-15	0.00012665570608435297	2.2314756706307867e-23	1.034334005922595e-12	1.1013029796433688e-14	3.114316507859628e-14	1.8456273151942023e-17
99000000	0.004936672099172752	1.953331155854862e-49	-1.5776273006878513e-39	4.724330733002177e-11	7.020567461482477e-15	0.00012665570608435297	2.2314756706307867e-23	1.034334005922595e-12	1.1013029796433688e-14	3.114316507859628e-14	1.8456273151942023e-17
99100000	0.004936672099172752	1.953331155854862e-49	-1.5792218761349497e-39	4.724330733002177e-11	7.020567461482477e-15	0.00012665570608435297	2.2314756706307867e-23	1.034334005922595e-12	1.1013029796433688e-14	3.114316507859628e-14	1.8456273151942023e-17
99200000	0.004936672099172752	1.953331155854862e-49	-1.5808164515820592e-39	4.724330733002177e-11	7.020567461482477e-15	0.00012665570608435297	2.2314756706307867e-23	1.034334005922595e-12	1.1013029796433688e-14	3.114316507859628e-14	1.8456273151942023e-17
99300000	0.004936672099172752	1.953331155854862e-49	-1.5824110270291804e-39	4.724330733002177e-11	7.020567461482477e-15	0.00012665570608435297	2.2314756706307867e-23	1.034334005922595e-12	1.1013029796433688e-14	3.114316507859628e-14	1.8456273151942023e-17
99400000	0.004936672099172752	1.953331155854862e-49	-1.5840056024763144e-39	4.724330733002177e-11	7.020567461482477e-15	0.00012665570608435297	2.2314756706307867e-23	1.034334005922595e-12	1.1013029796433688e-14	3.114316507859628e-14	1.8456273151942023e-17
99500000	0.004936672099172752	1.953331155854862e-49	-1.5856001779234613e-39	4.724330733002177e-11	7.020567461482477e-15	0.00012665570608435297	2.2314756706307867e-23	1.034334005922595e-12	1.1013029796433688e-14	3.114316507859628e-14	1.8456273151942023e-17
99600000	0.004936672099172752	1.953331155854862e-49	-1.587194753370622e-39	4.724330733002177e-11	7.020567461482477e-15	0.00012665570608435297	2.2314756706307867e-23	1.034334005922595e-12	1.1013029796433688e-14	3.114316507859628e-14	1.8456273151942023e-17
99700000	0.004936672099172752	1.953331155854862e-49	-1.5887893288177974e-39	4.724330733002177e-11	7.020567461482477e-15	0.00012665570608435297	2.2314756706307867e-23	1.034334005922595e-12	1.1013029796433688e-14	3.114316507859628e-14	1.8456273151942023e-17
99800000	0.004936672099172752	1.953331155854862e-49	-1.590383904264988e-39	4.724330733002177e-11	7.020567461482477e-15	0.00012665570608435297	2.2314756706307867e-23	1.034334005922595e-12	1.1013029796433688e-14	3.114316507859628e-14	1.8456273151942023e-17
99900000	0.004936672099172752	1.953331155854862e-49	-1.5919784797121945e-39	4.724330733002177e-11	7.020567461482477e-15	0.00012665570608435297	2.2314756706307867e-23	1.034334005922595e-12	1.1013029796433688e-14	3.114316507859628e-14	1.8456273151942023e-17
100000000	0.004936672099172752	1.953331155854862e-49	-1.5935730551594172e-39	4.724330733002177e-11	7.020567461482477e-15	0.00012665570608435297	2.2314756706307867e-23	1.034334005922595e-12	1.1013029796433688e-14	3.114316507859628e-14	1.8456273151942023e-17
