# Supplementary material for: Thermodynamics Underpinning the Microbial Community‐Level Nitrogen Energy Metabolism
Source: Environ Microbiol. 2025 Feb 16;27(2):e70055. doi: 10.1111/1462-2920.70055 (PMC11830459; doi:10.1111/1462-2920.70055)
Supplement: Supplementary file 1 — Data S1. [file EMI-27-e70055-s001.zip › SI/Nnetwork/Results/kdef_-10/Iin_-5/p_0.2/O2_-3.6_H_-5..csv]

time	N2	N2H4	N2H5	N2O	NH2OH	NH3	NH3OH	NH4	NO	NO2	NO3
0	0.00001	0.00001	0.00001	0.00001	0.00001	0.00001	0.00001	0.00001	0.00001	0.00001	0.00001
100000	0.004999904683808058	3.1473684376380546e-50	-6.133591278106977e-18	4.772833023267363e-8	3.4837595601684505e-16	9.023768996157537e-8	-4.5869496870776333e-20	7.357582256838663e-18	1.0988452414659256e-10	1.9977928151869567e-10	4.628369287359706e-9
200000	0.004999904683808061	3.147368437638099e-50	-6.133591278106977e-18	4.772833023267363e-8	3.483759560168452e-16	9.023768996157541e-8	-4.586747348695147e-20	7.357582259293868e-18	1.098845241465929e-10	1.9977928151869976e-10	4.628369287359709e-9
300000	0.004999904683808059	3.147368437638099e-50	-6.133591278106977e-18	4.772833023267363e-8	3.483759560168451e-16	9.023768996157541e-8	-4.586545010312661e-20	7.357582259315315e-18	1.098845241465929e-10	1.997792815186998e-10	4.628369287359709e-9
400000	0.004999904683808059	3.1473684376380993e-50	-6.133591278106977e-18	4.7728330232673626e-8	3.4837595601684505e-16	9.023768996157541e-8	-4.5863426719301744e-20	7.35758225931317e-18	1.098845241465929e-10	1.997792815186998e-10	4.628369287359709e-9
500000	0.004999904683808059	3.1473684376380993e-50	-6.133591278106977e-18	4.7728330232673626e-8	3.4837595601684505e-16	9.023768996157541e-8	-4.586140333547688e-20	7.357582259312819e-18	1.098845241465929e-10	1.997792815186998e-10	4.628369287359709e-9
600000	0.004999904683808059	3.147368437638099e-50	-6.133591278106977e-18	4.7728330232673626e-8	3.4837595601684505e-16	9.02376899615754e-8	-4.585937995165202e-20	7.357582259313694e-18	1.098845241465929e-10	1.997792815186998e-10	4.628369287359709e-9
700000	0.00499990468380806	3.147368437638099e-50	-6.133591278106977e-18	4.772833023267363e-8	3.483759560168451e-16	9.02376899615754e-8	-4.5857356567827154e-20	7.357582259315222e-18	1.098845241465929e-10	1.997792815186998e-10	4.628369287359709e-9
800000	0.00499990468380806	3.1473684376380983e-50	-6.133591278106977e-18	4.772833023267363e-8	3.4837595601684515e-16	9.02376899615754e-8	-4.585533318400229e-20	7.357582259316837e-18	1.098845241465929e-10	1.9977928151869978e-10	4.628369287359709e-9
900000	0.004999904683808061	3.1473684376380983e-50	-6.133591278106977e-18	4.772833023267363e-8	3.4837595601684515e-16	9.02376899615754e-8	-4.5853309800177425e-20	7.357582259317968e-18	1.098845241465929e-10	1.9977928151869978e-10	4.628369287359709e-9
1000000	0.004999904683808061	3.1473684376380983e-50	-6.133591278106977e-18	4.772833023267363e-8	3.4837595601684515e-16	9.02376899615754e-8	-4.5851286416352564e-20	7.357582259318174e-18	1.098845241465929e-10	1.9977928151869978e-10	4.628369287359709e-9
1100000	0.004999904683808061	3.1473684376380983e-50	-6.133591278106977e-18	4.772833023267363e-8	3.4837595601684515e-16	9.02376899615754e-8	-4.5849263032527696e-20	7.357582259318171e-18	1.098845241465929e-10	1.9977928151869978e-10	4.628369287359709e-9
1200000	0.004999904683808061	3.147368437638098e-50	-6.133591278106977e-18	4.772833023267363e-8	3.4837595601684515e-16	9.02376899615754e-8	-4.5847239648702835e-20	7.35758225931817e-18	1.098845241465929e-10	1.9977928151869978e-10	4.628369287359709e-9
1300000	0.004999904683808061	3.147368437638098e-50	-6.133591278106977e-18	4.772833023267363e-8	3.4837595601684515e-16	9.02376899615754e-8	-4.584521626487797e-20	7.357582259318171e-18	1.098845241465929e-10	1.9977928151869978e-10	4.628369287359709e-9
1400000	0.004999904683808061	3.1473684376380974e-50	-6.133591278106977e-18	4.7728330232673626e-8	3.4837595601684515e-16	9.02376899615754e-8	-4.5843192881053107e-20	7.357582259318173e-18	1.098845241465929e-10	1.9977928151869978e-10	4.6283692873597095e-9
1500000	0.00499990468380806	3.1473684376380974e-50	-6.133591278106977e-18	4.7728330232673626e-8	3.4837595601684515e-16	9.02376899615754e-8	-4.584116949722824e-20	7.357582259318176e-18	1.098845241465929e-10	1.9977928151869978e-10	4.6283692873597095e-9
1600000	0.00499990468380806	3.147368437638097e-50	-6.133591278106977e-18	4.7728330232673626e-8	3.4837595601684515e-16	9.02376899615754e-8	-4.583914611340338e-20	7.357582259318177e-18	1.098845241465929e-10	1.9977928151869978e-10	4.6283692873597095e-9
1700000	0.00499990468380806	3.147368437638097e-50	-6.133591278106977e-18	4.7728330232673626e-8	3.4837595601684515e-16	9.02376899615754e-8	-4.583712272957851e-20	7.357582259318179e-18	1.098845241465929e-10	1.9977928151869978e-10	4.6283692873597095e-9
1800000	0.00499990468380806	3.147368437638097e-50	-6.133591278106977e-18	4.7728330232673626e-8	3.4837595601684515e-16	9.02376899615754e-8	-4.583509934575365e-20	7.357582259318179e-18	1.098845241465929e-10	1.9977928151869978e-10	4.6283692873597095e-9
1900000	0.00499990468380806	3.1473684376380964e-50	-6.133591278106977e-18	4.7728330232673626e-8	3.4837595601684515e-16	9.02376899615754e-8	-4.583307596192878e-20	7.357582259318179e-18	1.098845241465929e-10	1.9977928151869978e-10	4.6283692873597095e-9
2000000	0.004999904683808059	3.1473684376380964e-50	-6.133591278106977e-18	4.7728330232673626e-8	3.4837595601684515e-16	9.02376899615754e-8	-4.583105257810392e-20	7.357582259318179e-18	1.098845241465929e-10	1.9977928151869978e-10	4.6283692873597095e-9
2100000	0.004999904683808059	3.1473684376380964e-50	-6.133591278106977e-18	4.7728330232673626e-8	3.4837595601684515e-16	9.02376899615754e-8	-4.5829029194279053e-20	7.35758225931818e-18	1.098845241465929e-10	1.9977928151869978e-10	4.6283692873597095e-9
2200000	0.004999904683808059	3.1473684376380964e-50	-6.133591278106977e-18	4.7728330232673626e-8	3.4837595601684515e-16	9.023768996157541e-8	-4.582700581045419e-20	7.35758225931818e-18	1.098845241465929e-10	1.9977928151869978e-10	4.6283692873597095e-9
2300000	0.004999904683808059	3.147368437638096e-50	-6.133591278106977e-18	4.7728330232673626e-8	3.4837595601684515e-16	9.023768996157541e-8	-4.5824982426629325e-20	7.35758225931818e-18	1.098845241465929e-10	1.9977928151869978e-10	4.6283692873597095e-9
2400000	0.004999904683808059	3.147368437638096e-50	-6.133591278106977e-18	4.772833023267362e-8	3.483759560168451e-16	9.023768996157541e-8	-4.5822959042804463e-20	7.35758225931818e-18	1.098845241465929e-10	1.9977928151869978e-10	4.6283692873597095e-9
2500000	0.004999904683808059	3.147368437638096e-50	-6.133591278106977e-18	4.772833023267362e-8	3.483759560168451e-16	9.023768996157541e-8	-4.5820935658979596e-20	7.35758225931818e-18	1.098845241465929e-10	1.9977928151869978e-10	4.6283692873597095e-9
2600000	0.004999904683808059	3.147368437638096e-50	-6.133591278106977e-18	4.772833023267362e-8	3.483759560168451e-16	9.023768996157541e-8	-4.5818912275154735e-20	7.35758225931818e-18	1.098845241465929e-10	1.9977928151869978e-10	4.6283692873597095e-9
2700000	0.004999904683808059	3.147368437638096e-50	-6.133591278106977e-18	4.772833023267362e-8	3.483759560168451e-16	9.023768996157541e-8	-4.581688889132987e-20	7.35758225931818e-18	1.098845241465929e-10	1.9977928151869978e-10	4.6283692873597095e-9
2800000	0.004999904683808059	3.1473684376380955e-50	-6.133591278106977e-18	4.772833023267362e-8	3.483759560168451e-16	9.023768996157541e-8	-4.5814865507505006e-20	7.35758225931818e-18	1.098845241465929e-10	1.9977928151869978e-10	4.6283692873597095e-9
2900000	0.004999904683808059	3.1473684376380955e-50	-6.133591278106977e-18	4.772833023267362e-8	3.483759560168451e-16	9.023768996157541e-8	-4.581284212368014e-20	7.35758225931818e-18	1.0988452414659288e-10	1.9977928151869978e-10	4.6283692873597095e-9
3000000	0.004999904683808058	3.1473684376380955e-50	-6.133591278106977e-18	4.772833023267362e-8	3.483759560168451e-16	9.023768996157541e-8	-4.581081873985528e-20	7.35758225931818e-18	1.0988452414659288e-10	1.9977928151869978e-10	4.6283692873597095e-9
3100000	0.004999904683808058	3.1473684376380955e-50	-6.133591278106977e-18	4.772833023267362e-8	3.483759560168451e-16	9.023768996157541e-8	-4.580879535603041e-20	7.35758225931818e-18	1.0988452414659288e-10	1.9977928151869978e-10	4.6283692873597095e-9
3200000	0.004999904683808058	3.1473684376380955e-50	-6.133591278106977e-18	4.772833023267362e-8	3.483759560168451e-16	9.023768996157541e-8	-4.580677197220555e-20	7.35758225931818e-18	1.0988452414659288e-10	1.9977928151869978e-10	4.6283692873597095e-9
3300000	0.004999904683808058	3.1473684376380955e-50	-6.133591278106977e-18	4.772833023267362e-8	3.483759560168451e-16	9.023768996157541e-8	-4.580474858838068e-20	7.35758225931818e-18	1.0988452414659288e-10	1.9977928151869978e-10	4.6283692873597095e-9
3400000	0.004999904683808058	3.1473684376380955e-50	-6.133591278106977e-18	4.772833023267362e-8	3.483759560168451e-16	9.023768996157541e-8	-4.580272520455582e-20	7.35758225931818e-18	1.0988452414659288e-10	1.9977928151869978e-10	4.6283692873597095e-9
3500000	0.004999904683808058	3.1473684376380955e-50	-6.133591278106977e-18	4.772833023267362e-8	3.483759560168451e-16	9.023768996157541e-8	-4.5800701820730953e-20	7.35758225931818e-18	1.0988452414659288e-10	1.9977928151869978e-10	4.6283692873597095e-9
3600000	0.004999904683808058	3.1473684376380955e-50	-6.133591278106977e-18	4.772833023267362e-8	3.483759560168451e-16	9.023768996157541e-8	-4.579867843690609e-20	7.35758225931818e-18	1.0988452414659288e-10	1.9977928151869978e-10	4.6283692873597095e-9
3700000	0.004999904683808058	3.1473684376380955e-50	-6.133591278106977e-18	4.772833023267362e-8	3.483759560168451e-16	9.023768996157541e-8	-4.5796655053081224e-20	7.35758225931818e-18	1.0988452414659288e-10	1.9977928151869978e-10	4.6283692873597095e-9
3800000	0.004999904683808058	3.1473684376380955e-50	-6.133591278106977e-18	4.772833023267362e-8	3.483759560168451e-16	9.023768996157541e-8	-4.5794631669256363e-20	7.35758225931818e-18	1.0988452414659288e-10	1.9977928151869978e-10	4.6283692873597095e-9
3900000	0.004999904683808058	3.1473684376380955e-50	-6.133591278106977e-18	4.772833023267362e-8	3.483759560168451e-16	9.023768996157541e-8	-4.5792608285431496e-20	7.35758225931818e-18	1.0988452414659288e-10	1.9977928151869978e-10	4.6283692873597095e-9
4000000	0.004999904683808058	3.1473684376380955e-50	-6.133591278106977e-18	4.772833023267362e-8	3.483759560168451e-16	9.023768996157541e-8	-4.5790584901606635e-20	7.357582259318182e-18	1.0988452414659288e-10	1.9977928151869978e-10	4.6283692873597095e-9
4100000	0.004999904683808058	3.1473684376380955e-50	-6.133591278106977e-18	4.772833023267362e-8	3.483759560168451e-16	9.023768996157543e-8	-4.578856151778177e-20	7.357582259318182e-18	1.0988452414659288e-10	1.9977928151869978e-10	4.6283692873597095e-9
4200000	0.004999904683808058	3.1473684376380955e-50	-6.133591278106977e-18	4.772833023267362e-8	3.483759560168451e-16	9.023768996157543e-8	-4.5786538133956906e-20	7.357582259318182e-18	1.0988452414659288e-10	1.9977928151869978e-10	4.6283692873597095e-9
4300000	0.004999904683808058	3.1473684376380955e-50	-6.133591278106977e-18	4.772833023267362e-8	3.483759560168451e-16	9.023768996157543e-8	-4.578451475013204e-20	7.357582259318182e-18	1.0988452414659288e-10	1.9977928151869978e-10	4.6283692873597095e-9
4400000	0.004999904683808058	3.1473684376380955e-50	-6.133591278106977e-18	4.772833023267362e-8	3.483759560168451e-16	9.023768996157543e-8	-4.578249136630718e-20	7.35758225931818e-18	1.0988452414659288e-10	1.9977928151869978e-10	4.6283692873597095e-9
4500000	0.004999904683808058	3.1473684376380955e-50	-6.133591278106977e-18	4.772833023267362e-8	3.483759560168451e-16	9.023768996157543e-8	-4.578046798248231e-20	7.35758225931818e-18	1.0988452414659288e-10	1.9977928151869978e-10	4.6283692873597095e-9
4600000	0.004999904683808058	3.1473684376380955e-50	-6.133591278106977e-18	4.772833023267362e-8	3.483759560168451e-16	9.023768996157543e-8	-4.577844459865745e-20	7.35758225931818e-18	1.0988452414659288e-10	1.9977928151869978e-10	4.6283692873597095e-9
4700000	0.004999904683808058	3.1473684376380955e-50	-6.133591278106977e-18	4.772833023267362e-8	3.483759560168451e-16	9.023768996157543e-8	-4.577642121483258e-20	7.35758225931818e-18	1.0988452414659288e-10	1.9977928151869978e-10	4.6283692873597095e-9
4800000	0.004999904683808058	3.1473684376380955e-50	-6.133591278106977e-18	4.772833023267362e-8	3.483759560168451e-16	9.023768996157543e-8	-4.577439783100772e-20	7.35758225931818e-18	1.0988452414659288e-10	1.9977928151869978e-10	4.6283692873597095e-9
4900000	0.004999904683808059	3.1473684376380955e-50	-6.133591278106977e-18	4.772833023267362e-8	3.483759560168451e-16	9.023768996157543e-8	-4.577237444718285e-20	7.35758225931818e-18	1.0988452414659288e-10	1.9977928151869978e-10	4.6283692873597095e-9
5000000	0.004999904683808059	3.1473684376380955e-50	-6.133591278106977e-18	4.772833023267362e-8	3.483759560168451e-16	9.023768996157543e-8	-4.577035106335799e-20	7.35758225931818e-18	1.0988452414659288e-10	1.9977928151869978e-10	4.6283692873597095e-9
5100000	0.004999904683808059	3.1473684376380955e-50	-6.133591278106977e-18	4.772833023267362e-8	3.483759560168451e-16	9.023768996157543e-8	-4.5768327679533124e-20	7.35758225931818e-18	1.0988452414659288e-10	1.9977928151869978e-10	4.6283692873597095e-9
5200000	0.004999904683808059	3.1473684376380955e-50	-6.133591278106977e-18	4.772833023267362e-8	3.483759560168451e-16	9.023768996157543e-8	-4.576630429570826e-20	7.35758225931818e-18	1.0988452414659288e-10	1.9977928151869978e-10	4.6283692873597095e-9
5300000	0.004999904683808059	3.1473684376380955e-50	-6.133591278106977e-18	4.772833023267362e-8	3.483759560168451e-16	9.023768996157543e-8	-4.5764280911883396e-20	7.35758225931818e-18	1.0988452414659288e-10	1.9977928151869978e-10	4.6283692873597095e-9
5400000	0.004999904683808059	3.1473684376380955e-50	-6.133591278106977e-18	4.772833023267362e-8	3.483759560168451e-16	9.023768996157543e-8	-4.5762257528058534e-20	7.35758225931818e-18	1.0988452414659288e-10	1.9977928151869978e-10	4.6283692873597095e-9
5500000	0.004999904683808059	3.1473684376380955e-50	-6.133591278106977e-18	4.772833023267362e-8	3.483759560168451e-16	9.023768996157543e-8	-4.5760234144233667e-20	7.35758225931818e-18	1.0988452414659288e-10	1.9977928151869978e-10	4.6283692873597095e-9
5600000	0.004999904683808059	3.1473684376380955e-50	-6.133591278106977e-18	4.772833023267362e-8	3.483759560168451e-16	9.023768996157543e-8	-4.5758210760408806e-20	7.35758225931818e-18	1.0988452414659288e-10	1.9977928151869978e-10	4.6283692873597095e-9
5700000	0.004999904683808059	3.1473684376380955e-50	-6.133591278106977e-18	4.772833023267362e-8	3.483759560168451e-16	9.023768996157541e-8	-4.575618737658394e-20	7.35758225931818e-18	1.0988452414659288e-10	1.9977928151869978e-10	4.6283692873597095e-9
5800000	0.004999904683808059	3.147368437638096e-50	-6.133591278106977e-18	4.772833023267362e-8	3.483759560168451e-16	9.023768996157541e-8	-4.575416399275908e-20	7.35758225931818e-18	1.0988452414659288e-10	1.9977928151869978e-10	4.6283692873597095e-9
5900000	0.004999904683808059	3.147368437638096e-50	-6.133591278106977e-18	4.772833023267362e-8	3.483759560168451e-16	9.023768996157541e-8	-4.575214060893421e-20	7.35758225931818e-18	1.0988452414659288e-10	1.9977928151869978e-10	4.6283692873597095e-9
6000000	0.004999904683808059	3.147368437638096e-50	-6.133591278106977e-18	4.772833023267362e-8	3.483759560168451e-16	9.023768996157541e-8	-4.575011722510935e-20	7.35758225931818e-18	1.0988452414659288e-10	1.9977928151869978e-10	4.6283692873597095e-9
6100000	0.004999904683808059	3.147368437638096e-50	-6.133591278106977e-18	4.772833023267362e-8	3.483759560168451e-16	9.023768996157541e-8	-4.574809384128448e-20	7.35758225931818e-18	1.0988452414659288e-10	1.9977928151869978e-10	4.6283692873597095e-9
6200000	0.004999904683808059	3.147368437638096e-50	-6.133591278106977e-18	4.772833023267362e-8	3.483759560168451e-16	9.023768996157541e-8	-4.5746070457459614e-20	7.35758225931818e-18	1.0988452414659288e-10	1.997792815186998e-10	4.6283692873597095e-9
6300000	0.004999904683808059	3.147368437638096e-50	-6.133591278106977e-18	4.772833023267362e-8	3.483759560168451e-16	9.023768996157541e-8	-4.574404707363475e-20	7.35758225931818e-18	1.0988452414659288e-10	1.997792815186998e-10	4.6283692873597095e-9
6400000	0.00499990468380806	3.147368437638096e-50	-6.133591278106977e-18	4.772833023267362e-8	3.483759560168451e-16	9.023768996157541e-8	-4.5742023689809885e-20	7.35758225931818e-18	1.0988452414659288e-10	1.997792815186998e-10	4.6283692873597095e-9
6500000	0.00499990468380806	3.147368437638096e-50	-6.133591278106977e-18	4.772833023267362e-8	3.483759560168451e-16	9.023768996157541e-8	-4.5740000305985024e-20	7.35758225931818e-18	1.0988452414659288e-10	1.997792815186998e-10	4.6283692873597095e-9
6600000	0.00499990468380806	3.147368437638096e-50	-6.133591278106977e-18	4.772833023267362e-8	3.4837595601684515e-16	9.023768996157541e-8	-4.5737976922160157e-20	7.35758225931818e-18	1.0988452414659288e-10	1.997792815186998e-10	4.6283692873597095e-9
6700000	0.00499990468380806	3.147368437638096e-50	-6.133591278106977e-18	4.772833023267362e-8	3.4837595601684515e-16	9.023768996157541e-8	-4.5735953538335295e-20	7.35758225931818e-18	1.0988452414659288e-10	1.997792815186998e-10	4.6283692873597095e-9
6800000	0.00499990468380806	3.1473684376380964e-50	-6.133591278106977e-18	4.772833023267362e-8	3.4837595601684515e-16	9.023768996157541e-8	-4.573393015451043e-20	7.35758225931818e-18	1.0988452414659288e-10	1.997792815186998e-10	4.6283692873597095e-9
6900000	0.00499990468380806	3.1473684376380964e-50	-6.133591278106977e-18	4.7728330232673626e-8	3.4837595601684515e-16	9.023768996157541e-8	-4.5731906770685567e-20	7.35758225931818e-18	1.0988452414659288e-10	1.997792815186998e-10	4.6283692873597095e-9
7000000	0.00499990468380806	3.1473684376380964e-50	-6.133591278106977e-18	4.7728330232673626e-8	3.4837595601684515e-16	9.023768996157541e-8	-4.57298833868607e-20	7.35758225931818e-18	1.0988452414659288e-10	1.997792815186998e-10	4.6283692873597095e-9
7100000	0.00499990468380806	3.1473684376380964e-50	-6.133591278106977e-18	4.7728330232673626e-8	3.4837595601684515e-16	9.023768996157541e-8	-4.572786000303584e-20	7.357582259318179e-18	1.0988452414659288e-10	1.997792815186998e-10	4.6283692873597095e-9
7200000	0.00499990468380806	3.1473684376380964e-50	-6.133591278106977e-18	4.7728330232673626e-8	3.4837595601684515e-16	9.023768996157541e-8	-4.572583661921097e-20	7.357582259318179e-18	1.0988452414659288e-10	1.997792815186998e-10	4.6283692873597095e-9
7300000	0.00499990468380806	3.1473684376380964e-50	-6.133591278106977e-18	4.7728330232673626e-8	3.4837595601684515e-16	9.023768996157541e-8	-4.572381323538611e-20	7.357582259318179e-18	1.0988452414659288e-10	1.997792815186998e-10	4.628369287359709e-9
7400000	0.00499990468380806	3.1473684376380964e-50	-6.133591278106977e-18	4.7728330232673626e-8	3.4837595601684515e-16	9.023768996157541e-8	-4.572178985156124e-20	7.357582259318179e-18	1.0988452414659288e-10	1.997792815186998e-10	4.628369287359709e-9
7500000	0.00499990468380806	3.1473684376380964e-50	-6.133591278106977e-18	4.7728330232673626e-8	3.4837595601684515e-16	9.023768996157541e-8	-4.571976646773638e-20	7.357582259318179e-18	1.0988452414659288e-10	1.997792815186998e-10	4.628369287359709e-9
7600000	0.00499990468380806	3.1473684376380964e-50	-6.133591278106977e-18	4.7728330232673626e-8	3.4837595601684515e-16	9.023768996157541e-8	-4.5717743083911513e-20	7.357582259318179e-18	1.0988452414659288e-10	1.997792815186998e-10	4.628369287359709e-9
7700000	0.004999904683808061	3.1473684376380964e-50	-6.133591278106977e-18	4.7728330232673626e-8	3.4837595601684515e-16	9.023768996157541e-8	-4.571571970008665e-20	7.357582259318179e-18	1.0988452414659288e-10	1.997792815186998e-10	4.628369287359709e-9
7800000	0.004999904683808061	3.147368437638097e-50	-6.133591278106977e-18	4.7728330232673626e-8	3.4837595601684515e-16	9.023768996157541e-8	-4.5713696316261785e-20	7.357582259318179e-18	1.0988452414659288e-10	1.997792815186998e-10	4.628369287359709e-9
7900000	0.004999904683808061	3.147368437638097e-50	-6.133591278106977e-18	4.7728330232673626e-8	3.4837595601684515e-16	9.023768996157541e-8	-4.5711672932436924e-20	7.357582259318179e-18	1.0988452414659288e-10	1.997792815186998e-10	4.628369287359709e-9
8000000	0.004999904683808061	3.147368437638097e-50	-6.133591278106977e-18	4.7728330232673626e-8	3.4837595601684515e-16	9.023768996157541e-8	-4.5709649548612056e-20	7.357582259318179e-18	1.0988452414659288e-10	1.997792815186998e-10	4.628369287359709e-9
8100000	0.004999904683808061	3.147368437638097e-50	-6.133591278106977e-18	4.7728330232673626e-8	3.4837595601684515e-16	9.023768996157541e-8	-4.5707626164787195e-20	7.357582259318179e-18	1.0988452414659288e-10	1.997792815186998e-10	4.628369287359709e-9
8200000	0.004999904683808061	3.147368437638097e-50	-6.133591278106977e-18	4.7728330232673626e-8	3.4837595601684515e-16	9.023768996157541e-8	-4.570560278096233e-20	7.357582259318179e-18	1.0988452414659288e-10	1.997792815186998e-10	4.628369287359709e-9
8300000	0.004999904683808061	3.147368437638097e-50	-6.133591278106977e-18	4.7728330232673626e-8	3.4837595601684515e-16	9.023768996157541e-8	-4.5703579397137466e-20	7.357582259318179e-18	1.0988452414659288e-10	1.997792815186998e-10	4.628369287359709e-9
8400000	0.004999904683808061	3.147368437638097e-50	-6.133591278106977e-18	4.7728330232673626e-8	3.4837595601684515e-16	9.023768996157541e-8	-4.57015560133126e-20	7.357582259318179e-18	1.0988452414659288e-10	1.997792815186998e-10	4.628369287359709e-9
8500000	0.004999904683808061	3.147368437638097e-50	-6.133591278106977e-18	4.7728330232673626e-8	3.4837595601684515e-16	9.023768996157541e-8	-4.569953262948774e-20	7.357582259318179e-18	1.0988452414659288e-10	1.997792815186998e-10	4.628369287359709e-9
8600000	0.004999904683808061	3.147368437638097e-50	-6.133591278106977e-18	4.7728330232673626e-8	3.4837595601684515e-16	9.023768996157541e-8	-4.569750924566287e-20	7.357582259318179e-18	1.0988452414659288e-10	1.997792815186998e-10	4.628369287359709e-9
8700000	0.004999904683808061	3.147368437638097e-50	-6.133591278106977e-18	4.7728330232673626e-8	3.4837595601684515e-16	9.023768996157541e-8	-4.569548586183801e-20	7.357582259318179e-18	1.0988452414659288e-10	1.997792815186998e-10	4.628369287359709e-9
8800000	0.004999904683808061	3.147368437638097e-50	-6.133591278106977e-18	4.7728330232673626e-8	3.4837595601684515e-16	9.023768996157541e-8	-4.569346247801314e-20	7.357582259318179e-18	1.0988452414659288e-10	1.997792815186998e-10	4.628369287359709e-9
8900000	0.004999904683808061	3.147368437638097e-50	-6.133591278106977e-18	4.7728330232673626e-8	3.4837595601684515e-16	9.023768996157541e-8	-4.569143909418828e-20	7.357582259318179e-18	1.0988452414659288e-10	1.997792815186998e-10	4.628369287359709e-9
9000000	0.004999904683808061	3.147368437638097e-50	-6.133591278106977e-18	4.7728330232673626e-8	3.4837595601684515e-16	9.023768996157541e-8	-4.5689415710363413e-20	7.357582259318179e-18	1.0988452414659288e-10	1.997792815186998e-10	4.628369287359709e-9
9100000	0.004999904683808061	3.147368437638097e-50	-6.133591278106977e-18	4.7728330232673626e-8	3.4837595601684515e-16	9.023768996157541e-8	-4.568739232653855e-20	7.357582259318179e-18	1.0988452414659288e-10	1.997792815186998e-10	4.628369287359709e-9
9200000	0.004999904683808061	3.147368437638097e-50	-6.133591278106977e-18	4.7728330232673626e-8	3.4837595601684515e-16	9.023768996157541e-8	-4.5685368942713685e-20	7.357582259318179e-18	1.0988452414659288e-10	1.997792815186998e-10	4.628369287359709e-9
9300000	0.004999904683808061	3.147368437638097e-50	-6.133591278106977e-18	4.7728330232673626e-8	3.4837595601684515e-16	9.023768996157541e-8	-4.5683345558888823e-20	7.357582259318179e-18	1.0988452414659288e-10	1.997792815186998e-10	4.628369287359709e-9
9400000	0.004999904683808061	3.147368437638097e-50	-6.133591278106977e-18	4.7728330232673626e-8	3.4837595601684515e-16	9.023768996157541e-8	-4.5681322175063956e-20	7.357582259318179e-18	1.0988452414659288e-10	1.997792815186998e-10	4.628369287359709e-9
9500000	0.004999904683808061	3.147368437638097e-50	-6.133591278106977e-18	4.7728330232673626e-8	3.4837595601684515e-16	9.023768996157541e-8	-4.5679298791239095e-20	7.357582259318179e-18	1.0988452414659288e-10	1.997792815186998e-10	4.628369287359709e-9
9600000	0.004999904683808061	3.147368437638097e-50	-6.133591278106977e-18	4.7728330232673626e-8	3.4837595601684515e-16	9.023768996157541e-8	-4.567727540741423e-20	7.357582259318179e-18	1.0988452414659288e-10	1.997792815186998e-10	4.628369287359709e-9
9700000	0.004999904683808061	3.147368437638097e-50	-6.133591278106977e-18	4.7728330232673626e-8	3.4837595601684515e-16	9.023768996157541e-8	-4.5675252023589366e-20	7.357582259318179e-18	1.0988452414659288e-10	1.997792815186998e-10	4.628369287359709e-9
9800000	0.004999904683808061	3.147368437638097e-50	-6.133591278106977e-18	4.7728330232673626e-8	3.4837595601684515e-16	9.023768996157541e-8	-4.56732286397645e-20	7.357582259318179e-18	1.0988452414659288e-10	1.997792815186998e-10	4.628369287359709e-9
9900000	0.004999904683808061	3.147368437638097e-50	-6.133591278106977e-18	4.7728330232673626e-8	3.4837595601684515e-16	9.023768996157541e-8	-4.567120525593964e-20	7.357582259318179e-18	1.0988452414659288e-10	1.997792815186998e-10	4.628369287359709e-9
10000000	0.004999904683808061	3.147368437638097e-50	-6.133591278106977e-18	4.7728330232673626e-8	3.4837595601684515e-16	9.023768996157541e-8	-4.566918187211477e-20	7.357582259318179e-18	1.0988452414659288e-10	1.997792815186998e-10	4.628369287359709e-9
10100000	0.004999904683808061	3.147368437638097e-50	-6.133591278106977e-18	4.7728330232673626e-8	3.4837595601684515e-16	9.023768996157541e-8	-4.566715848828991e-20	7.357582259318179e-18	1.0988452414659288e-10	1.997792815186998e-10	4.628369287359709e-9
10200000	0.004999904683808061	3.147368437638097e-50	-6.133591278106977e-18	4.7728330232673626e-8	3.4837595601684515e-16	9.023768996157541e-8	-4.566513510446504e-20	7.357582259318179e-18	1.0988452414659288e-10	1.997792815186998e-10	4.628369287359709e-9
10300000	0.004999904683808061	3.147368437638097e-50	-6.133591278106977e-18	4.7728330232673626e-8	3.4837595601684515e-16	9.023768996157541e-8	-4.566311172064018e-20	7.357582259318179e-18	1.0988452414659288e-10	1.997792815186998e-10	4.628369287359709e-9
10400000	0.004999904683808061	3.147368437638097e-50	-6.133591278106977e-18	4.7728330232673626e-8	3.4837595601684515e-16	9.023768996157541e-8	-4.566108833681531e-20	7.357582259318179e-18	1.0988452414659288e-10	1.997792815186998e-10	4.628369287359709e-9
10500000	0.004999904683808061	3.147368437638097e-50	-6.133591278106977e-18	4.7728330232673626e-8	3.4837595601684515e-16	9.023768996157541e-8	-4.565906495299045e-20	7.357582259318179e-18	1.0988452414659288e-10	1.997792815186998e-10	4.628369287359709e-9
10600000	0.004999904683808061	3.147368437638097e-50	-6.133591278106977e-18	4.7728330232673626e-8	3.4837595601684515e-16	9.023768996157541e-8	-4.5657041569165584e-20	7.357582259318179e-18	1.0988452414659288e-10	1.997792815186998e-10	4.628369287359709e-9
10700000	0.004999904683808061	3.147368437638097e-50	-6.133591278106977e-18	4.7728330232673626e-8	3.4837595601684515e-16	9.023768996157541e-8	-4.565501818534072e-20	7.357582259318179e-18	1.0988452414659288e-10	1.997792815186998e-10	4.628369287359709e-9
10800000	0.004999904683808061	3.1473684376380974e-50	-6.133591278106977e-18	4.7728330232673626e-8	3.4837595601684515e-16	9.023768996157541e-8	-4.5652994801515856e-20	7.357582259318179e-18	1.0988452414659288e-10	1.997792815186998e-10	4.628369287359709e-9
10900000	0.004999904683808061	3.1473684376380974e-50	-6.133591278106977e-18	4.7728330232673626e-8	3.4837595601684515e-16	9.023768996157541e-8	-4.5650971417690994e-20	7.357582259318179e-18	1.0988452414659288e-10	1.997792815186998e-10	4.628369287359709e-9
11000000	0.004999904683808061	3.1473684376380974e-50	-6.133591278106977e-18	4.7728330232673626e-8	3.4837595601684515e-16	9.023768996157541e-8	-4.564894803386613e-20	7.357582259318179e-18	1.0988452414659288e-10	1.997792815186998e-10	4.628369287359709e-9
11100000	0.004999904683808061	3.1473684376380974e-50	-6.133591278106977e-18	4.7728330232673626e-8	3.4837595601684515e-16	9.023768996157541e-8	-4.5646924650041266e-20	7.357582259318179e-18	1.0988452414659288e-10	1.997792815186998e-10	4.628369287359709e-9
11200000	0.004999904683808061	3.1473684376380974e-50	-6.133591278106977e-18	4.7728330232673626e-8	3.4837595601684515e-16	9.023768996157541e-8	-4.56449012662164e-20	7.357582259318179e-18	1.0988452414659288e-10	1.997792815186998e-10	4.628369287359709e-9
11300000	0.004999904683808061	3.1473684376380974e-50	-6.133591278106977e-18	4.7728330232673626e-8	3.4837595601684515e-16	9.023768996157541e-8	-4.564287788239154e-20	7.357582259318179e-18	1.0988452414659288e-10	1.997792815186998e-10	4.628369287359709e-9
11400000	0.004999904683808061	3.1473684376380974e-50	-6.133591278106977e-18	4.7728330232673626e-8	3.4837595601684515e-16	9.023768996157541e-8	-4.564085449856667e-20	7.357582259318179e-18	1.0988452414659288e-10	1.997792815186998e-10	4.628369287359709e-9
11500000	0.004999904683808061	3.1473684376380974e-50	-6.133591278106977e-18	4.7728330232673626e-8	3.4837595601684515e-16	9.023768996157541e-8	-4.563883111474181e-20	7.357582259318179e-18	1.0988452414659288e-10	1.997792815186998e-10	4.628369287359709e-9
11600000	0.004999904683808061	3.1473684376380974e-50	-6.133591278106977e-18	4.7728330232673626e-8	3.4837595601684515e-16	9.023768996157541e-8	-4.563680773091694e-20	7.357582259318179e-18	1.0988452414659288e-10	1.997792815186998e-10	4.628369287359709e-9
11700000	0.004999904683808061	3.1473684376380974e-50	-6.133591278106977e-18	4.772833023267363e-8	3.4837595601684515e-16	9.023768996157541e-8	-4.5634784347092074e-20	7.357582259318179e-18	1.0988452414659288e-10	1.997792815186998e-10	4.628369287359709e-9
11800000	0.004999904683808061	3.1473684376380974e-50	-6.133591278106977e-18	4.772833023267363e-8	3.4837595601684515e-16	9.023768996157541e-8	-4.563276096326721e-20	7.357582259318179e-18	1.0988452414659288e-10	1.997792815186998e-10	4.628369287359709e-9
11900000	0.004999904683808061	3.1473684376380974e-50	-6.133591278106977e-18	4.772833023267363e-8	3.4837595601684515e-16	9.023768996157541e-8	-4.5630737579442345e-20	7.357582259318179e-18	1.0988452414659288e-10	1.997792815186998e-10	4.628369287359709e-9
12000000	0.004999904683808061	3.1473684376380974e-50	-6.133591278106977e-18	4.772833023267363e-8	3.4837595601684515e-16	9.023768996157541e-8	-4.5628714195617484e-20	7.357582259318179e-18	1.0988452414659288e-10	1.997792815186998e-10	4.628369287359709e-9
12100000	0.004999904683808061	3.1473684376380974e-50	-6.133591278106977e-18	4.772833023267363e-8	3.4837595601684515e-16	9.023768996157541e-8	-4.5626690811792617e-20	7.357582259318179e-18	1.0988452414659288e-10	1.997792815186998e-10	4.628369287359709e-9
12200000	0.004999904683808061	3.147368437638098e-50	-6.133591278106977e-18	4.772833023267363e-8	3.4837595601684515e-16	9.023768996157541e-8	-4.5624667427967755e-20	7.357582259318179e-18	1.098845241465929e-10	1.997792815186998e-10	4.628369287359709e-9
12300000	0.004999904683808061	3.147368437638098e-50	-6.133591278106977e-18	4.772833023267363e-8	3.4837595601684515e-16	9.023768996157541e-8	-4.562264404414289e-20	7.357582259318179e-18	1.098845241465929e-10	1.997792815186998e-10	4.628369287359709e-9
12400000	0.004999904683808061	3.147368437638098e-50	-6.133591278106977e-18	4.772833023267363e-8	3.4837595601684515e-16	9.023768996157541e-8	-4.5620620660318027e-20	7.357582259318179e-18	1.098845241465929e-10	1.997792815186998e-10	4.628369287359709e-9
12500000	0.004999904683808061	3.147368437638098e-50	-6.133591278106977e-18	4.772833023267363e-8	3.4837595601684515e-16	9.023768996157541e-8	-4.561859727649316e-20	7.357582259318179e-18	1.098845241465929e-10	1.997792815186998e-10	4.628369287359709e-9
12600000	0.004999904683808061	3.147368437638098e-50	-6.133591278106977e-18	4.772833023267363e-8	3.4837595601684515e-16	9.023768996157541e-8	-4.56165738926683e-20	7.357582259318179e-18	1.098845241465929e-10	1.997792815186998e-10	4.628369287359709e-9
12700000	0.004999904683808061	3.147368437638098e-50	-6.133591278106977e-18	4.772833023267363e-8	3.4837595601684515e-16	9.023768996157541e-8	-4.561455050884343e-20	7.357582259318179e-18	1.098845241465929e-10	1.997792815186998e-10	4.628369287359709e-9
12800000	0.004999904683808061	3.147368437638098e-50	-6.133591278106977e-18	4.772833023267363e-8	3.4837595601684515e-16	9.023768996157541e-8	-4.561252712501857e-20	7.357582259318179e-18	1.098845241465929e-10	1.997792815186998e-10	4.628369287359709e-9
12900000	0.004999904683808061	3.147368437638098e-50	-6.133591278106977e-18	4.772833023267363e-8	3.4837595601684515e-16	9.023768996157541e-8	-4.56105037411937e-20	7.357582259318179e-18	1.098845241465929e-10	1.997792815186998e-10	4.628369287359709e-9
13000000	0.004999904683808061	3.147368437638098e-50	-6.133591278106977e-18	4.772833023267363e-8	3.4837595601684515e-16	9.023768996157541e-8	-4.560848035736884e-20	7.357582259318179e-18	1.098845241465929e-10	1.997792815186998e-10	4.628369287359709e-9
13100000	0.004999904683808061	3.147368437638098e-50	-6.133591278106977e-18	4.772833023267363e-8	3.4837595601684515e-16	9.023768996157541e-8	-4.5606456973543974e-20	7.357582259318177e-18	1.098845241465929e-10	1.997792815186998e-10	4.628369287359709e-9
13200000	0.004999904683808061	3.147368437638098e-50	-6.133591278106977e-18	4.772833023267363e-8	3.4837595601684515e-16	9.023768996157541e-8	-4.560443358971911e-20	7.357582259318177e-18	1.098845241465929e-10	1.997792815186998e-10	4.628369287359709e-9
13300000	0.004999904683808061	3.1473684376380983e-50	-6.133591278106977e-18	4.772833023267363e-8	3.4837595601684515e-16	9.023768996157541e-8	-4.5602410205894245e-20	7.357582259318177e-18	1.098845241465929e-10	1.997792815186998e-10	4.628369287359709e-9
13400000	0.004999904683808061	3.1473684376380983e-50	-6.133591278106977e-18	4.772833023267363e-8	3.4837595601684515e-16	9.023768996157541e-8	-4.5600386822069384e-20	7.357582259318177e-18	1.098845241465929e-10	1.997792815186998e-10	4.628369287359709e-9
13500000	0.004999904683808061	3.1473684376380983e-50	-6.133591278106977e-18	4.772833023267363e-8	3.4837595601684515e-16	9.023768996157541e-8	-4.5598363438244516e-20	7.357582259318177e-18	1.098845241465929e-10	1.997792815186998e-10	4.628369287359709e-9
13600000	0.004999904683808061	3.1473684376380983e-50	-6.133591278106977e-18	4.772833023267363e-8	3.4837595601684515e-16	9.023768996157541e-8	-4.5596340054419655e-20	7.357582259318177e-18	1.098845241465929e-10	1.997792815186998e-10	4.628369287359709e-9
13700000	0.004999904683808061	3.1473684376380983e-50	-6.133591278106977e-18	4.772833023267363e-8	3.4837595601684515e-16	9.023768996157541e-8	-4.559431667059479e-20	7.357582259318177e-18	1.098845241465929e-10	1.997792815186998e-10	4.628369287359709e-9
13800000	0.00499990468380806	3.1473684376380983e-50	-6.133591278106977e-18	4.772833023267363e-8	3.4837595601684515e-16	9.023768996157541e-8	-4.5592293286769926e-20	7.357582259318177e-18	1.098845241465929e-10	1.997792815186998e-10	4.628369287359709e-9
13900000	0.00499990468380806	3.1473684376380983e-50	-6.133591278106977e-18	4.772833023267363e-8	3.4837595601684515e-16	9.023768996157541e-8	-4.559026990294506e-20	7.357582259318177e-18	1.098845241465929e-10	1.997792815186998e-10	4.628369287359709e-9
14000000	0.00499990468380806	3.1473684376380983e-50	-6.133591278106977e-18	4.772833023267363e-8	3.4837595601684515e-16	9.023768996157541e-8	-4.55882465191202e-20	7.357582259318177e-18	1.098845241465929e-10	1.997792815186998e-10	4.628369287359709e-9
14100000	0.00499990468380806	3.1473684376380983e-50	-6.133591278106977e-18	4.772833023267363e-8	3.4837595601684515e-16	9.023768996157541e-8	-4.558622313529533e-20	7.357582259318177e-18	1.098845241465929e-10	1.997792815186998e-10	4.628369287359709e-9
14200000	0.00499990468380806	3.1473684376380983e-50	-6.133591278106977e-18	4.772833023267363e-8	3.4837595601684515e-16	9.023768996157541e-8	-4.558419975147047e-20	7.357582259318177e-18	1.098845241465929e-10	1.997792815186998e-10	4.628369287359709e-9
14300000	0.00499990468380806	3.1473684376380983e-50	-6.133591278106977e-18	4.772833023267363e-8	3.4837595601684515e-16	9.023768996157541e-8	-4.55821763676456e-20	7.357582259318177e-18	1.098845241465929e-10	1.997792815186998e-10	4.628369287359709e-9
14400000	0.00499990468380806	3.147368437638099e-50	-6.133591278106977e-18	4.772833023267363e-8	3.4837595601684515e-16	9.023768996157541e-8	-4.558015298382074e-20	7.357582259318177e-18	1.098845241465929e-10	1.997792815186998e-10	4.628369287359709e-9
14500000	0.00499990468380806	3.147368437638099e-50	-6.133591278106977e-18	4.772833023267363e-8	3.4837595601684515e-16	9.023768996157541e-8	-4.5578129599995873e-20	7.357582259318177e-18	1.098845241465929e-10	1.997792815186998e-10	4.628369287359709e-9
14600000	0.00499990468380806	3.147368437638099e-50	-6.133591278106977e-18	4.772833023267363e-8	3.4837595601684515e-16	9.023768996157541e-8	-4.557610621617101e-20	7.357582259318177e-18	1.098845241465929e-10	1.997792815186998e-10	4.628369287359709e-9
14700000	0.00499990468380806	3.147368437638099e-50	-6.133591278106977e-18	4.772833023267364e-8	3.4837595601684515e-16	9.023768996157541e-8	-4.5574082832346145e-20	7.357582259318177e-18	1.098845241465929e-10	1.997792815186998e-10	4.628369287359709e-9
14800000	0.00499990468380806	3.147368437638099e-50	-6.133591278106977e-18	4.772833023267364e-8	3.4837595601684515e-16	9.023768996157541e-8	-4.5572059448521283e-20	7.357582259318177e-18	1.0988452414659291e-10	1.997792815186998e-10	4.628369287359709e-9
14900000	0.00499990468380806	3.147368437638099e-50	-6.133591278106977e-18	4.772833023267364e-8	3.4837595601684515e-16	9.023768996157541e-8	-4.5570036064696416e-20	7.357582259318177e-18	1.0988452414659291e-10	1.997792815186998e-10	4.628369287359709e-9
15000000	0.00499990468380806	3.147368437638099e-50	-6.133591278106977e-18	4.772833023267364e-8	3.4837595601684515e-16	9.023768996157541e-8	-4.5568012680871555e-20	7.357582259318177e-18	1.0988452414659291e-10	1.997792815186998e-10	4.628369287359709e-9
15100000	0.00499990468380806	3.147368437638099e-50	-6.133591278106977e-18	4.772833023267364e-8	3.4837595601684515e-16	9.023768996157541e-8	-4.556598929704669e-20	7.357582259318177e-18	1.0988452414659291e-10	1.997792815186998e-10	4.628369287359709e-9
15200000	0.00499990468380806	3.147368437638099e-50	-6.133591278106977e-18	4.772833023267364e-8	3.4837595601684515e-16	9.023768996157541e-8	-4.5563965913221826e-20	7.357582259318177e-18	1.0988452414659291e-10	1.997792815186998e-10	4.628369287359709e-9
15300000	0.00499990468380806	3.147368437638099e-50	-6.133591278106977e-18	4.772833023267364e-8	3.4837595601684515e-16	9.023768996157541e-8	-4.556194252939696e-20	7.357582259318177e-18	1.0988452414659291e-10	1.997792815186998e-10	4.628369287359709e-9
15400000	0.00499990468380806	3.147368437638099e-50	-6.133591278106977e-18	4.772833023267364e-8	3.4837595601684515e-16	9.023768996157541e-8	-4.55599191455721e-20	7.357582259318177e-18	1.0988452414659291e-10	1.997792815186998e-10	4.628369287359709e-9
15500000	0.00499990468380806	3.147368437638099e-50	-6.133591278106977e-18	4.772833023267364e-8	3.4837595601684515e-16	9.023768996157541e-8	-4.555789576174723e-20	7.357582259318177e-18	1.0988452414659291e-10	1.997792815186998e-10	4.628369287359709e-9
15600000	0.00499990468380806	3.1473684376380993e-50	-6.133591278106977e-18	4.772833023267364e-8	3.4837595601684515e-16	9.023768996157541e-8	-4.555587237792237e-20	7.357582259318177e-18	1.0988452414659291e-10	1.997792815186998e-10	4.628369287359709e-9
15700000	0.00499990468380806	3.1473684376380993e-50	-6.133591278106977e-18	4.772833023267364e-8	3.4837595601684515e-16	9.023768996157541e-8	-4.55538489940975e-20	7.357582259318177e-18	1.0988452414659291e-10	1.997792815186998e-10	4.628369287359709e-9
15800000	0.00499990468380806	3.1473684376380993e-50	-6.133591278106977e-18	4.772833023267364e-8	3.4837595601684515e-16	9.023768996157541e-8	-4.555182561027264e-20	7.357582259318177e-18	1.0988452414659291e-10	1.997792815186998e-10	4.628369287359709e-9
15900000	0.00499990468380806	3.1473684376380993e-50	-6.133591278106977e-18	4.772833023267364e-8	3.4837595601684515e-16	9.023768996157541e-8	-4.554980222644777e-20	7.357582259318177e-18	1.0988452414659291e-10	1.997792815186998e-10	4.628369287359709e-9
16000000	0.00499990468380806	3.1473684376380993e-50	-6.133591278106977e-18	4.772833023267364e-8	3.4837595601684515e-16	9.023768996157541e-8	-4.554777884262291e-20	7.357582259318177e-18	1.0988452414659291e-10	1.997792815186998e-10	4.628369287359709e-9
16100000	0.00499990468380806	3.1473684376380993e-50	-6.133591278106977e-18	4.772833023267364e-8	3.4837595601684515e-16	9.023768996157541e-8	-4.5545755458798044e-20	7.357582259318177e-18	1.0988452414659291e-10	1.997792815186998e-10	4.628369287359709e-9
16200000	0.00499990468380806	3.1473684376380993e-50	-6.133591278106977e-18	4.772833023267364e-8	3.4837595601684515e-16	9.023768996157541e-8	-4.5543732074973183e-20	7.357582259318177e-18	1.0988452414659291e-10	1.997792815186998e-10	4.628369287359709e-9
16300000	0.00499990468380806	3.1473684376380993e-50	-6.133591278106977e-18	4.772833023267364e-8	3.4837595601684515e-16	9.023768996157541e-8	-4.5541708691148316e-20	7.357582259318177e-18	1.0988452414659291e-10	1.997792815186998e-10	4.628369287359709e-9
16400000	0.00499990468380806	3.1473684376380993e-50	-6.133591278106977e-18	4.772833023267364e-8	3.4837595601684515e-16	9.023768996157541e-8	-4.5539685307323454e-20	7.357582259318177e-18	1.0988452414659291e-10	1.997792815186998e-10	4.628369287359709e-9
16500000	0.00499990468380806	3.1473684376380993e-50	-6.133591278106977e-18	4.772833023267364e-8	3.4837595601684515e-16	9.023768996157541e-8	-4.553766192349859e-20	7.357582259318177e-18	1.0988452414659291e-10	1.997792815186998e-10	4.628369287359709e-9
16600000	0.00499990468380806	3.1473684376380993e-50	-6.133591278106977e-18	4.772833023267364e-8	3.4837595601684515e-16	9.023768996157541e-8	-4.5535638539673726e-20	7.357582259318177e-18	1.0988452414659291e-10	1.997792815186998e-10	4.628369287359709e-9
16700000	0.00499990468380806	3.1473684376380993e-50	-6.133591278106977e-18	4.772833023267364e-8	3.4837595601684515e-16	9.023768996157541e-8	-4.553361515584886e-20	7.357582259318177e-18	1.0988452414659291e-10	1.997792815186998e-10	4.628369287359709e-9
16800000	0.00499990468380806	3.1473684376380993e-50	-6.133591278106977e-18	4.772833023267364e-8	3.4837595601684515e-16	9.023768996157541e-8	-4.553159177202399e-20	7.357582259318177e-18	1.0988452414659291e-10	1.997792815186998e-10	4.628369287359709e-9
16900000	0.00499990468380806	3.1473684376380993e-50	-6.133591278106977e-18	4.772833023267364e-8	3.4837595601684515e-16	9.023768996157541e-8	-4.552956838819913e-20	7.357582259318177e-18	1.0988452414659291e-10	1.997792815186998e-10	4.628369287359709e-9
17000000	0.00499990468380806	3.1473684376380993e-50	-6.133591278106977e-18	4.772833023267364e-8	3.4837595601684515e-16	9.023768996157541e-8	-4.552754500437426e-20	7.357582259318177e-18	1.0988452414659291e-10	1.997792815186998e-10	4.628369287359709e-9
17100000	0.00499990468380806	3.1473684376380993e-50	-6.133591278106977e-18	4.772833023267364e-8	3.4837595601684515e-16	9.023768996157541e-8	-4.55255216205494e-20	7.357582259318177e-18	1.0988452414659291e-10	1.997792815186998e-10	4.628369287359709e-9
17200000	0.00499990468380806	3.1473684376380993e-50	-6.133591278106977e-18	4.772833023267364e-8	3.4837595601684515e-16	9.023768996157541e-8	-4.5523498236724534e-20	7.357582259318177e-18	1.0988452414659291e-10	1.997792815186998e-10	4.628369287359709e-9
17300000	0.00499990468380806	3.1473684376380993e-50	-6.133591278106977e-18	4.772833023267364e-8	3.4837595601684515e-16	9.023768996157541e-8	-4.552147485289967e-20	7.357582259318177e-18	1.0988452414659291e-10	1.997792815186998e-10	4.628369287359709e-9
17400000	0.00499990468380806	3.1473684376380993e-50	-6.133591278106977e-18	4.772833023267364e-8	3.4837595601684515e-16	9.023768996157541e-8	-4.5519451469074805e-20	7.357582259318177e-18	1.0988452414659291e-10	1.997792815186998e-10	4.628369287359709e-9
17500000	0.00499990468380806	3.1473684376380997e-50	-6.133591278106977e-18	4.772833023267364e-8	3.4837595601684515e-16	9.023768996157541e-8	-4.5517428085249944e-20	7.357582259318177e-18	1.0988452414659291e-10	1.997792815186998e-10	4.628369287359709e-9
17600000	0.00499990468380806	3.1473684376380997e-50	-6.133591278106977e-18	4.772833023267364e-8	3.4837595601684515e-16	9.023768996157541e-8	-4.5515404701425077e-20	7.357582259318177e-18	1.0988452414659291e-10	1.997792815186998e-10	4.628369287359709e-9
17700000	0.00499990468380806	3.1473684376380997e-50	-6.133591278106977e-18	4.772833023267364e-8	3.4837595601684515e-16	9.023768996157541e-8	-4.5513381317600215e-20	7.357582259318177e-18	1.0988452414659291e-10	1.997792815186998e-10	4.628369287359709e-9
17800000	0.00499990468380806	3.1473684376380997e-50	-6.133591278106977e-18	4.772833023267364e-8	3.4837595601684515e-16	9.023768996157541e-8	-4.551135793377535e-20	7.357582259318177e-18	1.0988452414659291e-10	1.997792815186998e-10	4.628369287359709e-9
17900000	0.00499990468380806	3.1473684376380997e-50	-6.133591278106977e-18	4.772833023267364e-8	3.4837595601684515e-16	9.023768996157541e-8	-4.5509334549950487e-20	7.357582259318177e-18	1.0988452414659291e-10	1.997792815186998e-10	4.628369287359709e-9
18000000	0.00499990468380806	3.1473684376380997e-50	-6.133591278106977e-18	4.772833023267364e-8	3.4837595601684515e-16	9.023768996157541e-8	-4.550731116612562e-20	7.357582259318177e-18	1.0988452414659291e-10	1.997792815186998e-10	4.628369287359709e-9
18100000	0.00499990468380806	3.1473684376380997e-50	-6.133591278106977e-18	4.772833023267364e-8	3.4837595601684515e-16	9.023768996157541e-8	-4.550528778230076e-20	7.357582259318177e-18	1.0988452414659291e-10	1.997792815186998e-10	4.628369287359709e-9
18200000	0.00499990468380806	3.1473684376380997e-50	-6.133591278106977e-18	4.772833023267364e-8	3.4837595601684515e-16	9.023768996157541e-8	-4.550326439847589e-20	7.357582259318177e-18	1.0988452414659291e-10	1.997792815186998e-10	4.628369287359709e-9
18300000	0.00499990468380806	3.1473684376380997e-50	-6.133591278106977e-18	4.772833023267364e-8	3.4837595601684515e-16	9.023768996157541e-8	-4.550124101465103e-20	7.357582259318177e-18	1.0988452414659291e-10	1.997792815186998e-10	4.628369287359709e-9
18400000	0.00499990468380806	3.1473684376380997e-50	-6.133591278106977e-18	4.772833023267364e-8	3.4837595601684515e-16	9.023768996157541e-8	-4.549921763082616e-20	7.357582259318177e-18	1.0988452414659291e-10	1.997792815186998e-10	4.628369287359709e-9
18500000	0.00499990468380806	3.1473684376380997e-50	-6.133591278106977e-18	4.772833023267364e-8	3.4837595601684515e-16	9.023768996157541e-8	-4.54971942470013e-20	7.357582259318177e-18	1.0988452414659291e-10	1.997792815186998e-10	4.628369287359709e-9
18600000	0.00499990468380806	3.1473684376380997e-50	-6.133591278106977e-18	4.772833023267364e-8	3.4837595601684515e-16	9.023768996157541e-8	-4.5495170863176434e-20	7.357582259318177e-18	1.0988452414659291e-10	1.997792815186998e-10	4.628369287359709e-9
18700000	0.00499990468380806	3.1473684376380997e-50	-6.133591278106977e-18	4.772833023267364e-8	3.4837595601684515e-16	9.023768996157541e-8	-4.549314747935157e-20	7.357582259318177e-18	1.0988452414659291e-10	1.997792815186998e-10	4.628369287359709e-9
18800000	0.00499990468380806	3.1473684376380997e-50	-6.133591278106977e-18	4.772833023267364e-8	3.4837595601684515e-16	9.023768996157541e-8	-4.5491124095526705e-20	7.357582259318177e-18	1.0988452414659291e-10	1.997792815186998e-10	4.628369287359709e-9
18900000	0.00499990468380806	3.1473684376380997e-50	-6.133591278106977e-18	4.772833023267364e-8	3.4837595601684515e-16	9.023768996157541e-8	-4.5489100711701844e-20	7.357582259318177e-18	1.0988452414659291e-10	1.997792815186998e-10	4.628369287359709e-9
19000000	0.00499990468380806	3.1473684376380997e-50	-6.133591278106977e-18	4.772833023267364e-8	3.4837595601684515e-16	9.023768996157541e-8	-4.5487077327876976e-20	7.357582259318177e-18	1.0988452414659291e-10	1.997792815186998e-10	4.628369287359709e-9
19100000	0.00499990468380806	3.1473684376380997e-50	-6.133591278106977e-18	4.772833023267364e-8	3.4837595601684515e-16	9.023768996157541e-8	-4.5485053944052115e-20	7.357582259318177e-18	1.0988452414659291e-10	1.997792815186998e-10	4.628369287359709e-9
19200000	0.00499990468380806	3.1473684376380997e-50	-6.133591278106977e-18	4.772833023267364e-8	3.4837595601684515e-16	9.023768996157541e-8	-4.548303056022725e-20	7.357582259318177e-18	1.0988452414659291e-10	1.997792815186998e-10	4.628369287359709e-9
19300000	0.00499990468380806	3.1473684376380997e-50	-6.133591278106977e-18	4.772833023267364e-8	3.4837595601684515e-16	9.023768996157541e-8	-4.5481007176402387e-20	7.357582259318177e-18	1.0988452414659291e-10	1.997792815186998e-10	4.628369287359709e-9
19400000	0.00499990468380806	3.1473684376380997e-50	-6.133591278106977e-18	4.772833023267364e-8	3.4837595601684515e-16	9.023768996157541e-8	-4.547898379257752e-20	7.357582259318177e-18	1.0988452414659291e-10	1.997792815186998e-10	4.628369287359709e-9
19500000	0.00499990468380806	3.1473684376380997e-50	-6.133591278106977e-18	4.772833023267364e-8	3.4837595601684515e-16	9.023768996157541e-8	-4.547696040875266e-20	7.357582259318177e-18	1.0988452414659291e-10	1.997792815186998e-10	4.628369287359709e-9
19600000	0.00499990468380806	3.1473684376380997e-50	-6.133591278106977e-18	4.772833023267364e-8	3.4837595601684515e-16	9.023768996157541e-8	-4.547493702492779e-20	7.357582259318177e-18	1.0988452414659291e-10	1.997792815186998e-10	4.628369287359709e-9
19700000	0.00499990468380806	3.1473684376380993e-50	-6.133591278106977e-18	4.772833023267364e-8	3.4837595601684515e-16	9.023768996157541e-8	-4.547291364110293e-20	7.357582259318177e-18	1.0988452414659291e-10	1.997792815186998e-10	4.628369287359709e-9
19800000	0.00499990468380806	3.1473684376380993e-50	-6.133591278106977e-18	4.772833023267364e-8	3.4837595601684515e-16	9.023768996157541e-8	-4.547089025727806e-20	7.357582259318177e-18	1.0988452414659291e-10	1.997792815186998e-10	4.628369287359709e-9
19900000	0.00499990468380806	3.1473684376380993e-50	-6.133591278106977e-18	4.772833023267364e-8	3.4837595601684515e-16	9.023768996157541e-8	-4.54688668734532e-20	7.357582259318177e-18	1.0988452414659291e-10	1.997792815186998e-10	4.628369287359709e-9
20000000	0.00499990468380806	3.1473684376380993e-50	-6.133591278106977e-18	4.772833023267364e-8	3.4837595601684515e-16	9.023768996157541e-8	-4.5466843489628333e-20	7.357582259318177e-18	1.0988452414659291e-10	1.997792815186998e-10	4.628369287359709e-9
20100000	0.00499990468380806	3.1473684376380993e-50	-6.133591278106977e-18	4.772833023267364e-8	3.4837595601684515e-16	9.023768996157541e-8	-4.546482010580347e-20	7.357582259318177e-18	1.0988452414659291e-10	1.997792815186998e-10	4.628369287359709e-9
20200000	0.00499990468380806	3.1473684376380993e-50	-6.133591278106977e-18	4.772833023267364e-8	3.4837595601684515e-16	9.023768996157541e-8	-4.5462796721978605e-20	7.357582259318177e-18	1.0988452414659291e-10	1.997792815186998e-10	4.628369287359709e-9
20300000	0.00499990468380806	3.1473684376380993e-50	-6.133591278106977e-18	4.772833023267364e-8	3.4837595601684515e-16	9.023768996157541e-8	-4.5460773338153743e-20	7.357582259318177e-18	1.0988452414659291e-10	1.997792815186998e-10	4.628369287359709e-9
20400000	0.00499990468380806	3.1473684376380993e-50	-6.133591278106977e-18	4.772833023267364e-8	3.4837595601684515e-16	9.023768996157541e-8	-4.5458749954328876e-20	7.357582259318177e-18	1.0988452414659291e-10	1.997792815186998e-10	4.628369287359709e-9
20500000	0.00499990468380806	3.1473684376380993e-50	-6.133591278106977e-18	4.772833023267364e-8	3.4837595601684515e-16	9.023768996157541e-8	-4.5456726570504015e-20	7.357582259318177e-18	1.0988452414659291e-10	1.997792815186998e-10	4.628369287359709e-9
20600000	0.00499990468380806	3.1473684376380993e-50	-6.133591278106977e-18	4.772833023267364e-8	3.4837595601684515e-16	9.023768996157541e-8	-4.545470318667915e-20	7.357582259318177e-18	1.0988452414659291e-10	1.997792815186998e-10	4.628369287359709e-9
20700000	0.00499990468380806	3.1473684376380993e-50	-6.133591278106977e-18	4.772833023267364e-8	3.4837595601684515e-16	9.023768996157541e-8	-4.5452679802854286e-20	7.357582259318177e-18	1.0988452414659291e-10	1.997792815186998e-10	4.628369287359709e-9
20800000	0.00499990468380806	3.1473684376380993e-50	-6.133591278106977e-18	4.772833023267364e-8	3.4837595601684515e-16	9.023768996157541e-8	-4.545065641902942e-20	7.357582259318177e-18	1.0988452414659291e-10	1.997792815186998e-10	4.628369287359709e-9
20900000	0.00499990468380806	3.1473684376380993e-50	-6.133591278106977e-18	4.772833023267364e-8	3.4837595601684515e-16	9.023768996157541e-8	-4.544863303520456e-20	7.357582259318177e-18	1.0988452414659291e-10	1.997792815186998e-10	4.628369287359709e-9
21000000	0.00499990468380806	3.1473684376380993e-50	-6.133591278106977e-18	4.772833023267364e-8	3.4837595601684515e-16	9.023768996157541e-8	-4.544660965137969e-20	7.357582259318177e-18	1.0988452414659291e-10	1.997792815186998e-10	4.628369287359709e-9
21100000	0.00499990468380806	3.1473684376380993e-50	-6.133591278106977e-18	4.772833023267364e-8	3.4837595601684515e-16	9.023768996157541e-8	-4.544458626755483e-20	7.357582259318177e-18	1.0988452414659291e-10	1.997792815186998e-10	4.628369287359709e-9
21200000	0.00499990468380806	3.1473684376380993e-50	-6.133591278106977e-18	4.772833023267364e-8	3.4837595601684515e-16	9.023768996157541e-8	-4.544256288372996e-20	7.357582259318177e-18	1.0988452414659291e-10	1.997792815186998e-10	4.628369287359709e-9
21300000	0.00499990468380806	3.1473684376380993e-50	-6.133591278106977e-18	4.772833023267364e-8	3.4837595601684515e-16	9.023768996157541e-8	-4.54405394999051e-20	7.357582259318177e-18	1.0988452414659291e-10	1.997792815186998e-10	4.628369287359709e-9
21400000	0.00499990468380806	3.1473684376380993e-50	-6.133591278106977e-18	4.772833023267364e-8	3.4837595601684515e-16	9.023768996157541e-8	-4.5438516116080233e-20	7.357582259318177e-18	1.0988452414659291e-10	1.997792815186998e-10	4.628369287359709e-9
21500000	0.00499990468380806	3.1473684376380993e-50	-6.133591278106977e-18	4.772833023267364e-8	3.4837595601684515e-16	9.023768996157541e-8	-4.543649273225537e-20	7.357582259318177e-18	1.0988452414659291e-10	1.997792815186998e-10	4.628369287359709e-9
21600000	0.00499990468380806	3.1473684376380993e-50	-6.133591278106977e-18	4.772833023267364e-8	3.4837595601684515e-16	9.023768996157541e-8	-4.5434469348430504e-20	7.357582259318177e-18	1.0988452414659291e-10	1.997792815186998e-10	4.628369287359709e-9
21700000	0.00499990468380806	3.1473684376380993e-50	-6.133591278106977e-18	4.772833023267364e-8	3.4837595601684515e-16	9.023768996157541e-8	-4.543244596460564e-20	7.357582259318177e-18	1.0988452414659291e-10	1.997792815186998e-10	4.628369287359709e-9
21800000	0.00499990468380806	3.1473684376380993e-50	-6.133591278106977e-18	4.772833023267364e-8	3.4837595601684515e-16	9.023768996157541e-8	-4.5430422580780776e-20	7.357582259318177e-18	1.0988452414659291e-10	1.997792815186998e-10	4.628369287359709e-9
21900000	0.00499990468380806	3.1473684376380993e-50	-6.133591278106977e-18	4.772833023267364e-8	3.4837595601684515e-16	9.023768996157541e-8	-4.542839919695591e-20	7.357582259318177e-18	1.0988452414659291e-10	1.997792815186998e-10	4.628369287359709e-9
22000000	0.00499990468380806	3.1473684376380993e-50	-6.133591278106977e-18	4.772833023267364e-8	3.4837595601684515e-16	9.023768996157541e-8	-4.542637581313105e-20	7.357582259318177e-18	1.0988452414659291e-10	1.997792815186998e-10	4.628369287359709e-9
22100000	0.00499990468380806	3.1473684376380993e-50	-6.133591278106977e-18	4.772833023267364e-8	3.4837595601684515e-16	9.023768996157541e-8	-4.542435242930618e-20	7.357582259318177e-18	1.0988452414659291e-10	1.997792815186998e-10	4.628369287359709e-9
22200000	0.00499990468380806	3.1473684376380993e-50	-6.133591278106977e-18	4.772833023267364e-8	3.4837595601684515e-16	9.023768996157541e-8	-4.542232904548132e-20	7.357582259318177e-18	1.0988452414659291e-10	1.997792815186998e-10	4.628369287359709e-9
22300000	0.00499990468380806	3.1473684376380993e-50	-6.133591278106977e-18	4.772833023267364e-8	3.4837595601684515e-16	9.023768996157541e-8	-4.542030566165645e-20	7.357582259318177e-18	1.0988452414659291e-10	1.997792815186998e-10	4.628369287359709e-9
22400000	0.00499990468380806	3.147368437638099e-50	-6.133591278106977e-18	4.772833023267364e-8	3.4837595601684515e-16	9.023768996157541e-8	-4.541828227783159e-20	7.357582259318177e-18	1.0988452414659291e-10	1.997792815186998e-10	4.628369287359709e-9
22500000	0.00499990468380806	3.147368437638099e-50	-6.133591278106977e-18	4.772833023267364e-8	3.4837595601684515e-16	9.023768996157541e-8	-4.541625889400672e-20	7.357582259318177e-18	1.0988452414659291e-10	1.997792815186998e-10	4.628369287359709e-9
22600000	0.00499990468380806	3.147368437638099e-50	-6.133591278106977e-18	4.772833023267364e-8	3.4837595601684515e-16	9.023768996157541e-8	-4.541423551018186e-20	7.357582259318177e-18	1.0988452414659291e-10	1.997792815186998e-10	4.628369287359709e-9
22700000	0.00499990468380806	3.147368437638099e-50	-6.133591278106977e-18	4.772833023267364e-8	3.4837595601684515e-16	9.023768996157541e-8	-4.5412212126356994e-20	7.357582259318177e-18	1.0988452414659291e-10	1.997792815186998e-10	4.628369287359709e-9
22800000	0.00499990468380806	3.147368437638099e-50	-6.133591278106977e-18	4.772833023267364e-8	3.4837595601684515e-16	9.023768996157541e-8	-4.541018874253213e-20	7.357582259318177e-18	1.0988452414659291e-10	1.997792815186998e-10	4.628369287359709e-9
22900000	0.00499990468380806	3.147368437638099e-50	-6.133591278106977e-18	4.772833023267364e-8	3.4837595601684515e-16	9.023768996157541e-8	-4.5408165358707265e-20	7.357582259318177e-18	1.0988452414659291e-10	1.997792815186998e-10	4.628369287359709e-9
23000000	0.00499990468380806	3.147368437638099e-50	-6.133591278106977e-18	4.772833023267364e-8	3.4837595601684515e-16	9.023768996157541e-8	-4.5406141974882404e-20	7.357582259318177e-18	1.0988452414659291e-10	1.997792815186998e-10	4.628369287359709e-9
23100000	0.00499990468380806	3.147368437638099e-50	-6.133591278106977e-18	4.772833023267364e-8	3.4837595601684515e-16	9.023768996157541e-8	-4.5404118591057537e-20	7.357582259318177e-18	1.0988452414659291e-10	1.997792815186998e-10	4.628369287359709e-9
23200000	0.00499990468380806	3.147368437638099e-50	-6.133591278106977e-18	4.772833023267364e-8	3.4837595601684515e-16	9.023768996157541e-8	-4.5402095207232676e-20	7.357582259318177e-18	1.0988452414659291e-10	1.997792815186998e-10	4.628369287359709e-9
23300000	0.00499990468380806	3.147368437638099e-50	-6.133591278106977e-18	4.772833023267364e-8	3.4837595601684515e-16	9.023768996157541e-8	-4.540007182340781e-20	7.357582259318177e-18	1.0988452414659291e-10	1.997792815186998e-10	4.628369287359709e-9
23400000	0.00499990468380806	3.147368437638099e-50	-6.133591278106977e-18	4.772833023267364e-8	3.4837595601684515e-16	9.023768996157541e-8	-4.5398048439582947e-20	7.357582259318177e-18	1.0988452414659291e-10	1.997792815186998e-10	4.628369287359709e-9
23500000	0.00499990468380806	3.147368437638099e-50	-6.133591278106977e-18	4.772833023267363e-8	3.4837595601684515e-16	9.023768996157541e-8	-4.539602505575808e-20	7.357582259318177e-18	1.0988452414659291e-10	1.997792815186998e-10	4.628369287359709e-9
23600000	0.00499990468380806	3.147368437638099e-50	-6.133591278106977e-18	4.772833023267363e-8	3.4837595601684515e-16	9.023768996157541e-8	-4.539400167193322e-20	7.357582259318177e-18	1.0988452414659291e-10	1.997792815186998e-10	4.628369287359709e-9
23700000	0.00499990468380806	3.147368437638099e-50	-6.133591278106977e-18	4.772833023267363e-8	3.4837595601684515e-16	9.023768996157541e-8	-4.539197828810835e-20	7.357582259318177e-18	1.0988452414659291e-10	1.997792815186998e-10	4.628369287359709e-9
23800000	0.00499990468380806	3.147368437638099e-50	-6.133591278106977e-18	4.772833023267363e-8	3.4837595601684515e-16	9.023768996157541e-8	-4.538995490428349e-20	7.357582259318177e-18	1.0988452414659291e-10	1.997792815186998e-10	4.628369287359709e-9
23900000	0.00499990468380806	3.147368437638099e-50	-6.133591278106977e-18	4.772833023267363e-8	3.4837595601684515e-16	9.023768996157541e-8	-4.538793152045862e-20	7.357582259318177e-18	1.0988452414659291e-10	1.997792815186998e-10	4.628369287359709e-9
24000000	0.00499990468380806	3.147368437638099e-50	-6.133591278106977e-18	4.772833023267363e-8	3.4837595601684515e-16	9.023768996157541e-8	-4.538590813663376e-20	7.357582259318177e-18	1.0988452414659291e-10	1.997792815186998e-10	4.628369287359709e-9
24100000	0.00499990468380806	3.147368437638099e-50	-6.133591278106977e-18	4.772833023267363e-8	3.4837595601684515e-16	9.023768996157541e-8	-4.5383884752808894e-20	7.357582259318177e-18	1.0988452414659291e-10	1.997792815186998e-10	4.628369287359709e-9
24200000	0.00499990468380806	3.147368437638099e-50	-6.133591278106977e-18	4.772833023267363e-8	3.4837595601684515e-16	9.023768996157541e-8	-4.538186136898403e-20	7.357582259318177e-18	1.0988452414659291e-10	1.997792815186998e-10	4.628369287359709e-9
24300000	0.00499990468380806	3.147368437638099e-50	-6.133591278106977e-18	4.772833023267363e-8	3.4837595601684515e-16	9.023768996157541e-8	-4.5379837985159165e-20	7.357582259318177e-18	1.0988452414659291e-10	1.997792815186998e-10	4.628369287359709e-9
24400000	0.00499990468380806	3.147368437638099e-50	-6.133591278106977e-18	4.772833023267363e-8	3.4837595601684515e-16	9.023768996157541e-8	-4.5377814601334304e-20	7.357582259318177e-18	1.0988452414659291e-10	1.997792815186998e-10	4.628369287359709e-9
24500000	0.00499990468380806	3.147368437638099e-50	-6.133591278106977e-18	4.772833023267363e-8	3.4837595601684515e-16	9.023768996157541e-8	-4.5375791217509437e-20	7.357582259318177e-18	1.0988452414659291e-10	1.997792815186998e-10	4.628369287359709e-9
24600000	0.00499990468380806	3.1473684376380983e-50	-6.133591278106977e-18	4.772833023267363e-8	3.4837595601684515e-16	9.023768996157541e-8	-4.5373767833684575e-20	7.357582259318177e-18	1.0988452414659291e-10	1.997792815186998e-10	4.628369287359709e-9
24700000	0.00499990468380806	3.1473684376380983e-50	-6.133591278106977e-18	4.772833023267363e-8	3.4837595601684515e-16	9.023768996157541e-8	-4.537174444985971e-20	7.357582259318177e-18	1.0988452414659291e-10	1.997792815186998e-10	4.628369287359709e-9
24800000	0.00499990468380806	3.1473684376380983e-50	-6.133591278106977e-18	4.772833023267363e-8	3.4837595601684515e-16	9.023768996157541e-8	-4.5369721066034847e-20	7.357582259318177e-18	1.0988452414659291e-10	1.997792815186998e-10	4.628369287359709e-9
24900000	0.00499990468380806	3.1473684376380983e-50	-6.133591278106977e-18	4.772833023267363e-8	3.4837595601684515e-16	9.023768996157541e-8	-4.536769768220998e-20	7.357582259318177e-18	1.0988452414659291e-10	1.997792815186998e-10	4.628369287359709e-9
25000000	0.00499990468380806	3.1473684376380983e-50	-6.133591278106977e-18	4.772833023267363e-8	3.4837595601684515e-16	9.023768996157541e-8	-4.536567429838512e-20	7.357582259318177e-18	1.0988452414659291e-10	1.997792815186998e-10	4.628369287359709e-9
25100000	0.00499990468380806	3.1473684376380983e-50	-6.133591278106977e-18	4.772833023267363e-8	3.4837595601684515e-16	9.023768996157541e-8	-4.536365091456025e-20	7.357582259318177e-18	1.0988452414659291e-10	1.997792815186998e-10	4.628369287359709e-9
25200000	0.00499990468380806	3.1473684376380983e-50	-6.133591278106977e-18	4.772833023267363e-8	3.4837595601684515e-16	9.023768996157541e-8	-4.536162753073539e-20	7.357582259318177e-18	1.0988452414659291e-10	1.997792815186998e-10	4.628369287359709e-9
25300000	0.00499990468380806	3.1473684376380983e-50	-6.133591278106977e-18	4.772833023267363e-8	3.4837595601684515e-16	9.023768996157541e-8	-4.535960414691052e-20	7.357582259318177e-18	1.0988452414659291e-10	1.997792815186998e-10	4.628369287359709e-9
25400000	0.00499990468380806	3.1473684376380983e-50	-6.133591278106977e-18	4.772833023267363e-8	3.4837595601684515e-16	9.023768996157541e-8	-4.535758076308566e-20	7.357582259318177e-18	1.0988452414659291e-10	1.997792815186998e-10	4.628369287359709e-9
25500000	0.00499990468380806	3.1473684376380983e-50	-6.133591278106977e-18	4.772833023267363e-8	3.4837595601684515e-16	9.023768996157541e-8	-4.5355557379260793e-20	7.357582259318177e-18	1.0988452414659291e-10	1.997792815186998e-10	4.628369287359709e-9
25600000	0.00499990468380806	3.1473684376380983e-50	-6.133591278106977e-18	4.772833023267363e-8	3.4837595601684515e-16	9.023768996157541e-8	-4.535353399543593e-20	7.357582259318177e-18	1.0988452414659291e-10	1.997792815186998e-10	4.628369287359709e-9
25700000	0.00499990468380806	3.1473684376380983e-50	-6.133591278106977e-18	4.772833023267363e-8	3.4837595601684515e-16	9.023768996157541e-8	-4.5351510611611065e-20	7.357582259318177e-18	1.0988452414659291e-10	1.997792815186998e-10	4.628369287359709e-9
25800000	0.00499990468380806	3.1473684376380983e-50	-6.133591278106977e-18	4.772833023267363e-8	3.4837595601684515e-16	9.023768996157541e-8	-4.5349487227786204e-20	7.357582259318177e-18	1.0988452414659291e-10	1.997792815186998e-10	4.628369287359709e-9
25900000	0.00499990468380806	3.1473684376380983e-50	-6.133591278106977e-18	4.772833023267363e-8	3.4837595601684515e-16	9.023768996157541e-8	-4.5347463843961336e-20	7.357582259318177e-18	1.0988452414659291e-10	1.997792815186998e-10	4.628369287359709e-9
26000000	0.00499990468380806	3.1473684376380983e-50	-6.133591278106977e-18	4.772833023267363e-8	3.4837595601684515e-16	9.023768996157541e-8	-4.5345440460136475e-20	7.357582259318177e-18	1.0988452414659291e-10	1.997792815186998e-10	4.628369287359709e-9
26100000	0.00499990468380806	3.1473684376380983e-50	-6.133591278106977e-18	4.772833023267363e-8	3.4837595601684515e-16	9.023768996157541e-8	-4.534341707631161e-20	7.357582259318177e-18	1.0988452414659291e-10	1.997792815186998e-10	4.628369287359709e-9
26200000	0.00499990468380806	3.1473684376380983e-50	-6.133591278106977e-18	4.772833023267363e-8	3.4837595601684515e-16	9.023768996157541e-8	-4.5341393692486746e-20	7.357582259318177e-18	1.0988452414659291e-10	1.997792815186998e-10	4.628369287359709e-9
26300000	0.00499990468380806	3.1473684376380983e-50	-6.133591278106977e-18	4.772833023267363e-8	3.4837595601684515e-16	9.023768996157541e-8	-4.533937030866188e-20	7.357582259318177e-18	1.0988452414659291e-10	1.997792815186998e-10	4.628369287359709e-9
26400000	0.00499990468380806	3.1473684376380983e-50	-6.133591278106977e-18	4.772833023267363e-8	3.4837595601684515e-16	9.023768996157541e-8	-4.533734692483702e-20	7.357582259318177e-18	1.0988452414659291e-10	1.997792815186998e-10	4.628369287359709e-9
26500000	0.00499990468380806	3.1473684376380983e-50	-6.133591278106977e-18	4.772833023267363e-8	3.4837595601684515e-16	9.023768996157541e-8	-4.533532354101215e-20	7.357582259318177e-18	1.0988452414659291e-10	1.997792815186998e-10	4.628369287359709e-9
26600000	0.00499990468380806	3.1473684376380983e-50	-6.133591278106977e-18	4.772833023267363e-8	3.4837595601684515e-16	9.023768996157541e-8	-4.533330015718729e-20	7.357582259318177e-18	1.0988452414659291e-10	1.997792815186998e-10	4.628369287359709e-9
26700000	0.00499990468380806	3.1473684376380983e-50	-6.133591278106977e-18	4.772833023267363e-8	3.4837595601684515e-16	9.023768996157541e-8	-4.533127677336242e-20	7.357582259318177e-18	1.0988452414659291e-10	1.997792815186998e-10	4.628369287359709e-9
26800000	0.00499990468380806	3.1473684376380983e-50	-6.133591278106977e-18	4.772833023267363e-8	3.4837595601684515e-16	9.023768996157541e-8	-4.532925338953756e-20	7.357582259318177e-18	1.0988452414659291e-10	1.997792815186998e-10	4.628369287359709e-9
26900000	0.00499990468380806	3.1473684376380983e-50	-6.133591278106977e-18	4.772833023267363e-8	3.4837595601684515e-16	9.023768996157541e-8	-4.5327230005712693e-20	7.357582259318177e-18	1.0988452414659291e-10	1.997792815186998e-10	4.628369287359709e-9
27000000	0.00499990468380806	3.1473684376380983e-50	-6.133591278106977e-18	4.772833023267363e-8	3.4837595601684515e-16	9.023768996157541e-8	-4.5325206621887826e-20	7.357582259318177e-18	1.0988452414659291e-10	1.997792815186998e-10	4.628369287359709e-9
27100000	0.00499990468380806	3.1473684376380983e-50	-6.133591278106977e-18	4.772833023267363e-8	3.4837595601684515e-16	9.023768996157541e-8	-4.5323183238062965e-20	7.357582259318177e-18	1.0988452414659291e-10	1.997792815186998e-10	4.628369287359709e-9
27200000	0.00499990468380806	3.1473684376380983e-50	-6.133591278106977e-18	4.772833023267363e-8	3.4837595601684515e-16	9.023768996157541e-8	-4.53211598542381e-20	7.357582259318177e-18	1.0988452414659291e-10	1.997792815186998e-10	4.628369287359709e-9
27300000	0.00499990468380806	3.1473684376380983e-50	-6.133591278106977e-18	4.772833023267363e-8	3.4837595601684515e-16	9.023768996157541e-8	-4.5319136470413236e-20	7.357582259318177e-18	1.0988452414659291e-10	1.997792815186998e-10	4.628369287359709e-9
27400000	0.00499990468380806	3.1473684376380983e-50	-6.133591278106977e-18	4.772833023267363e-8	3.4837595601684515e-16	9.023768996157541e-8	-4.531711308658837e-20	7.357582259318177e-18	1.0988452414659291e-10	1.997792815186998e-10	4.628369287359709e-9
27500000	0.00499990468380806	3.1473684376380983e-50	-6.133591278106977e-18	4.772833023267363e-8	3.4837595601684515e-16	9.023768996157541e-8	-4.531508970276351e-20	7.357582259318177e-18	1.0988452414659291e-10	1.997792815186998e-10	4.628369287359709e-9
27600000	0.00499990468380806	3.1473684376380983e-50	-6.133591278106977e-18	4.772833023267363e-8	3.4837595601684515e-16	9.023768996157541e-8	-4.531306631893864e-20	7.357582259318177e-18	1.0988452414659291e-10	1.997792815186998e-10	4.628369287359709e-9
27700000	0.00499990468380806	3.1473684376380983e-50	-6.133591278106977e-18	4.772833023267363e-8	3.4837595601684515e-16	9.023768996157541e-8	-4.531104293511378e-20	7.357582259318177e-18	1.0988452414659291e-10	1.997792815186998e-10	4.628369287359709e-9
27800000	0.00499990468380806	3.1473684376380983e-50	-6.133591278106977e-18	4.772833023267363e-8	3.4837595601684515e-16	9.023768996157541e-8	-4.530901955128891e-20	7.357582259318177e-18	1.0988452414659291e-10	1.997792815186998e-10	4.628369287359709e-9
27900000	0.00499990468380806	3.1473684376380983e-50	-6.133591278106977e-18	4.772833023267363e-8	3.4837595601684515e-16	9.023768996157541e-8	-4.530699616746405e-20	7.357582259318177e-18	1.0988452414659291e-10	1.997792815186998e-10	4.628369287359709e-9
28000000	0.00499990468380806	3.1473684376380983e-50	-6.133591278106977e-18	4.772833023267363e-8	3.4837595601684515e-16	9.023768996157541e-8	-4.530497278363918e-20	7.357582259318177e-18	1.0988452414659291e-10	1.997792815186998e-10	4.628369287359709e-9
28100000	0.00499990468380806	3.1473684376380983e-50	-6.133591278106977e-18	4.772833023267363e-8	3.4837595601684515e-16	9.023768996157541e-8	-4.530294939981432e-20	7.357582259318177e-18	1.0988452414659291e-10	1.997792815186998e-10	4.628369287359709e-9
28200000	0.00499990468380806	3.1473684376380983e-50	-6.133591278106977e-18	4.772833023267363e-8	3.4837595601684515e-16	9.023768996157541e-8	-4.5300926015989454e-20	7.357582259318177e-18	1.0988452414659291e-10	1.997792815186998e-10	4.628369287359709e-9
28300000	0.00499990468380806	3.1473684376380983e-50	-6.133591278106977e-18	4.772833023267363e-8	3.4837595601684515e-16	9.023768996157541e-8	-4.529890263216459e-20	7.357582259318177e-18	1.0988452414659291e-10	1.997792815186998e-10	4.628369287359709e-9
28400000	0.00499990468380806	3.1473684376380983e-50	-6.133591278106977e-18	4.772833023267363e-8	3.4837595601684515e-16	9.023768996157541e-8	-4.5296879248339726e-20	7.357582259318177e-18	1.0988452414659291e-10	1.997792815186998e-10	4.628369287359709e-9
28500000	0.00499990468380806	3.1473684376380983e-50	-6.133591278106977e-18	4.772833023267363e-8	3.4837595601684515e-16	9.023768996157541e-8	-4.5294855864514864e-20	7.357582259318177e-18	1.0988452414659291e-10	1.997792815186998e-10	4.628369287359709e-9
28600000	0.00499990468380806	3.1473684376380983e-50	-6.133591278106977e-18	4.772833023267363e-8	3.4837595601684515e-16	9.023768996157541e-8	-4.5292832480689997e-20	7.357582259318177e-18	1.0988452414659291e-10	1.997792815186998e-10	4.628369287359709e-9
28700000	0.00499990468380806	3.1473684376380983e-50	-6.133591278106977e-18	4.772833023267363e-8	3.4837595601684515e-16	9.023768996157541e-8	-4.5290809096865136e-20	7.357582259318177e-18	1.0988452414659291e-10	1.997792815186998e-10	4.628369287359709e-9
28800000	0.00499990468380806	3.1473684376380983e-50	-6.133591278106977e-18	4.772833023267363e-8	3.4837595601684515e-16	9.023768996157541e-8	-4.528878571304027e-20	7.357582259318177e-18	1.0988452414659291e-10	1.997792815186998e-10	4.628369287359709e-9
28900000	0.00499990468380806	3.1473684376380983e-50	-6.133591278106977e-18	4.772833023267363e-8	3.4837595601684515e-16	9.023768996157541e-8	-4.528676232921541e-20	7.357582259318177e-18	1.0988452414659291e-10	1.997792815186998e-10	4.628369287359709e-9
29000000	0.00499990468380806	3.1473684376380983e-50	-6.133591278106977e-18	4.772833023267363e-8	3.4837595601684515e-16	9.023768996157541e-8	-4.528473894539054e-20	7.357582259318177e-18	1.0988452414659291e-10	1.997792815186998e-10	4.628369287359709e-9
29100000	0.00499990468380806	3.1473684376380983e-50	-6.133591278106977e-18	4.772833023267363e-8	3.4837595601684515e-16	9.023768996157541e-8	-4.528271556156568e-20	7.357582259318177e-18	1.0988452414659291e-10	1.997792815186998e-10	4.628369287359709e-9
29200000	0.00499990468380806	3.1473684376380983e-50	-6.133591278106977e-18	4.772833023267363e-8	3.4837595601684515e-16	9.023768996157541e-8	-4.528069217774081e-20	7.357582259318177e-18	1.0988452414659291e-10	1.997792815186998e-10	4.628369287359709e-9
29300000	0.00499990468380806	3.1473684376380983e-50	-6.133591278106977e-18	4.772833023267363e-8	3.4837595601684515e-16	9.023768996157541e-8	-4.527866879391595e-20	7.357582259318177e-18	1.0988452414659291e-10	1.997792815186998e-10	4.628369287359709e-9
29400000	0.00499990468380806	3.1473684376380983e-50	-6.133591278106977e-18	4.772833023267363e-8	3.4837595601684515e-16	9.023768996157541e-8	-4.527664541009108e-20	7.357582259318177e-18	1.0988452414659291e-10	1.997792815186998e-10	4.628369287359709e-9
29500000	0.00499990468380806	3.1473684376380983e-50	-6.133591278106977e-18	4.772833023267363e-8	3.4837595601684515e-16	9.023768996157541e-8	-4.527462202626622e-20	7.357582259318177e-18	1.0988452414659291e-10	1.997792815186998e-10	4.628369287359709e-9
29600000	0.00499990468380806	3.1473684376380983e-50	-6.133591278106977e-18	4.772833023267363e-8	3.4837595601684515e-16	9.023768996157541e-8	-4.5272598642441354e-20	7.357582259318177e-18	1.0988452414659291e-10	1.997792815186998e-10	4.628369287359709e-9
29700000	0.00499990468380806	3.1473684376380983e-50	-6.133591278106977e-18	4.772833023267363e-8	3.4837595601684515e-16	9.023768996157541e-8	-4.527057525861649e-20	7.357582259318177e-18	1.0988452414659291e-10	1.997792815186998e-10	4.628369287359709e-9
29800000	0.00499990468380806	3.1473684376380983e-50	-6.133591278106977e-18	4.772833023267363e-8	3.4837595601684515e-16	9.023768996157541e-8	-4.5268551874791625e-20	7.357582259318177e-18	1.0988452414659291e-10	1.997792815186998e-10	4.628369287359709e-9
29900000	0.00499990468380806	3.1473684376380983e-50	-6.133591278106977e-18	4.772833023267363e-8	3.4837595601684515e-16	9.023768996157541e-8	-4.5266528490966764e-20	7.357582259318177e-18	1.0988452414659291e-10	1.997792815186998e-10	4.628369287359709e-9
30000000	0.00499990468380806	3.1473684376380983e-50	-6.133591278106977e-18	4.772833023267363e-8	3.4837595601684515e-16	9.023768996157541e-8	-4.5264505107141897e-20	7.357582259318177e-18	1.0988452414659291e-10	1.997792815186998e-10	4.628369287359709e-9
30100000	0.00499990468380806	3.1473684376380983e-50	-6.133591278106977e-18	4.772833023267363e-8	3.4837595601684515e-16	9.023768996157541e-8	-4.5262481723317035e-20	7.357582259318177e-18	1.0988452414659291e-10	1.997792815186998e-10	4.628369287359709e-9
30200000	0.00499990468380806	3.147368437638099e-50	-6.133591278106977e-18	4.772833023267363e-8	3.4837595601684515e-16	9.023768996157541e-8	-4.526045833949217e-20	7.357582259318177e-18	1.0988452414659291e-10	1.997792815186998e-10	4.628369287359709e-9
30300000	0.00499990468380806	3.147368437638099e-50	-6.133591278106977e-18	4.772833023267363e-8	3.4837595601684515e-16	9.023768996157541e-8	-4.5258434955667307e-20	7.357582259318177e-18	1.0988452414659291e-10	1.997792815186998e-10	4.628369287359709e-9
30400000	0.00499990468380806	3.147368437638099e-50	-6.133591278106977e-18	4.772833023267363e-8	3.4837595601684515e-16	9.023768996157541e-8	-4.525641157184244e-20	7.357582259318177e-18	1.0988452414659291e-10	1.997792815186998e-10	4.628369287359709e-9
30500000	0.00499990468380806	3.147368437638099e-50	-6.133591278106977e-18	4.772833023267363e-8	3.4837595601684515e-16	9.023768996157541e-8	-4.525438818801758e-20	7.357582259318177e-18	1.0988452414659291e-10	1.997792815186998e-10	4.628369287359709e-9
30600000	0.00499990468380806	3.147368437638099e-50	-6.133591278106977e-18	4.772833023267363e-8	3.4837595601684515e-16	9.023768996157541e-8	-4.525236480419271e-20	7.357582259318177e-18	1.0988452414659291e-10	1.997792815186998e-10	4.628369287359709e-9
30700000	0.00499990468380806	3.147368437638099e-50	-6.133591278106977e-18	4.772833023267363e-8	3.4837595601684515e-16	9.023768996157541e-8	-4.525034142036785e-20	7.357582259318177e-18	1.0988452414659291e-10	1.997792815186998e-10	4.628369287359709e-9
30800000	0.00499990468380806	3.147368437638099e-50	-6.133591278106977e-18	4.772833023267363e-8	3.4837595601684515e-16	9.023768996157541e-8	-4.524831803654298e-20	7.357582259318177e-18	1.0988452414659291e-10	1.997792815186998e-10	4.628369287359709e-9
30900000	0.00499990468380806	3.147368437638099e-50	-6.133591278106977e-18	4.772833023267363e-8	3.4837595601684515e-16	9.023768996157541e-8	-4.524629465271812e-20	7.357582259318177e-18	1.0988452414659291e-10	1.997792815186998e-10	4.628369287359709e-9
31000000	0.00499990468380806	3.147368437638099e-50	-6.133591278106977e-18	4.772833023267363e-8	3.4837595601684515e-16	9.023768996157541e-8	-4.5244271268893254e-20	7.357582259318177e-18	1.0988452414659291e-10	1.997792815186998e-10	4.628369287359709e-9
31100000	0.00499990468380806	3.147368437638099e-50	-6.133591278106977e-18	4.772833023267363e-8	3.4837595601684515e-16	9.023768996157541e-8	-4.524224788506839e-20	7.357582259318177e-18	1.0988452414659291e-10	1.997792815186998e-10	4.628369287359709e-9
31200000	0.00499990468380806	3.147368437638099e-50	-6.133591278106977e-18	4.772833023267363e-8	3.4837595601684515e-16	9.023768996157541e-8	-4.5240224501243525e-20	7.357582259318177e-18	1.0988452414659291e-10	1.997792815186998e-10	4.628369287359709e-9
31300000	0.00499990468380806	3.147368437638099e-50	-6.133591278106977e-18	4.772833023267363e-8	3.4837595601684515e-16	9.023768996157541e-8	-4.5238201117418664e-20	7.357582259318177e-18	1.0988452414659291e-10	1.997792815186998e-10	4.628369287359709e-9
31400000	0.00499990468380806	3.147368437638099e-50	-6.133591278106977e-18	4.772833023267363e-8	3.4837595601684515e-16	9.023768996157541e-8	-4.5236177733593796e-20	7.357582259318177e-18	1.0988452414659291e-10	1.997792815186998e-10	4.628369287359709e-9
31500000	0.00499990468380806	3.147368437638099e-50	-6.133591278106977e-18	4.772833023267363e-8	3.4837595601684515e-16	9.023768996157541e-8	-4.5234154349768935e-20	7.357582259318177e-18	1.0988452414659291e-10	1.997792815186998e-10	4.628369287359709e-9
31600000	0.00499990468380806	3.147368437638099e-50	-6.133591278106977e-18	4.772833023267363e-8	3.4837595601684515e-16	9.023768996157541e-8	-4.523213096594407e-20	7.357582259318177e-18	1.0988452414659291e-10	1.997792815186998e-10	4.628369287359709e-9
31700000	0.00499990468380806	3.147368437638099e-50	-6.133591278106977e-18	4.772833023267363e-8	3.4837595601684515e-16	9.023768996157541e-8	-4.52301075821192e-20	7.357582259318177e-18	1.0988452414659291e-10	1.997792815186998e-10	4.628369287359709e-9
31800000	0.00499990468380806	3.147368437638099e-50	-6.133591278106977e-18	4.772833023267363e-8	3.4837595601684515e-16	9.023768996157541e-8	-4.522808419829434e-20	7.357582259318177e-18	1.0988452414659291e-10	1.997792815186998e-10	4.628369287359709e-9
31900000	0.00499990468380806	3.147368437638099e-50	-6.133591278106977e-18	4.772833023267363e-8	3.4837595601684515e-16	9.023768996157541e-8	-4.522606081446947e-20	7.357582259318177e-18	1.0988452414659291e-10	1.997792815186998e-10	4.628369287359709e-9
32000000	0.00499990468380806	3.147368437638099e-50	-6.133591278106977e-18	4.772833023267363e-8	3.4837595601684515e-16	9.023768996157541e-8	-4.522403743064461e-20	7.357582259318177e-18	1.0988452414659291e-10	1.997792815186998e-10	4.628369287359709e-9
32100000	0.00499990468380806	3.147368437638099e-50	-6.133591278106977e-18	4.772833023267363e-8	3.4837595601684515e-16	9.023768996157541e-8	-4.5222014046819743e-20	7.357582259318177e-18	1.0988452414659291e-10	1.997792815186998e-10	4.628369287359709e-9
32200000	0.00499990468380806	3.147368437638099e-50	-6.133591278106977e-18	4.772833023267363e-8	3.4837595601684515e-16	9.023768996157541e-8	-4.521999066299488e-20	7.357582259318177e-18	1.0988452414659291e-10	1.997792815186998e-10	4.628369287359709e-9
32300000	0.00499990468380806	3.147368437638099e-50	-6.133591278106977e-18	4.772833023267363e-8	3.4837595601684515e-16	9.023768996157541e-8	-4.5217967279170015e-20	7.357582259318177e-18	1.0988452414659291e-10	1.997792815186998e-10	4.628369287359709e-9
32400000	0.00499990468380806	3.147368437638099e-50	-6.133591278106977e-18	4.772833023267364e-8	3.4837595601684515e-16	9.023768996157541e-8	-4.5215943895345153e-20	7.357582259318177e-18	1.0988452414659291e-10	1.997792815186998e-10	4.628369287359709e-9
32500000	0.00499990468380806	3.147368437638099e-50	-6.133591278106977e-18	4.772833023267364e-8	3.4837595601684515e-16	9.023768996157541e-8	-4.5213920511520286e-20	7.357582259318177e-18	1.0988452414659291e-10	1.997792815186998e-10	4.628369287359709e-9
32600000	0.00499990468380806	3.1473684376380993e-50	-6.133591278106977e-18	4.772833023267364e-8	3.4837595601684515e-16	9.023768996157541e-8	-4.5211897127695425e-20	7.357582259318177e-18	1.0988452414659291e-10	1.997792815186998e-10	4.628369287359709e-9
32700000	0.00499990468380806	3.1473684376380993e-50	-6.133591278106977e-18	4.772833023267364e-8	3.4837595601684515e-16	9.023768996157541e-8	-4.520987374387056e-20	7.357582259318177e-18	1.0988452414659291e-10	1.997792815186998e-10	4.628369287359709e-9
32800000	0.00499990468380806	3.1473684376380993e-50	-6.133591278106977e-18	4.772833023267364e-8	3.4837595601684515e-16	9.023768996157541e-8	-4.5207850360045696e-20	7.357582259318177e-18	1.0988452414659291e-10	1.997792815186998e-10	4.628369287359709e-9
32900000	0.00499990468380806	3.1473684376380993e-50	-6.133591278106977e-18	4.772833023267364e-8	3.4837595601684515e-16	9.023768996157541e-8	-4.520582697622083e-20	7.357582259318177e-18	1.0988452414659291e-10	1.997792815186998e-10	4.628369287359709e-9
33000000	0.00499990468380806	3.1473684376380993e-50	-6.133591278106977e-18	4.772833023267364e-8	3.4837595601684515e-16	9.023768996157541e-8	-4.520380359239597e-20	7.357582259318177e-18	1.0988452414659291e-10	1.997792815186998e-10	4.628369287359709e-9
33100000	0.00499990468380806	3.1473684376380993e-50	-6.133591278106977e-18	4.772833023267364e-8	3.4837595601684515e-16	9.023768996157541e-8	-4.52017802085711e-20	7.357582259318177e-18	1.0988452414659291e-10	1.997792815186998e-10	4.628369287359709e-9
33200000	0.00499990468380806	3.1473684376380993e-50	-6.133591278106977e-18	4.772833023267364e-8	3.4837595601684515e-16	9.023768996157541e-8	-4.519975682474624e-20	7.357582259318177e-18	1.0988452414659291e-10	1.997792815186998e-10	4.628369287359709e-9
33300000	0.00499990468380806	3.1473684376380993e-50	-6.133591278106977e-18	4.772833023267364e-8	3.4837595601684515e-16	9.023768996157541e-8	-4.519773344092137e-20	7.357582259318177e-18	1.0988452414659291e-10	1.997792815186998e-10	4.628369287359709e-9
33400000	0.00499990468380806	3.1473684376380993e-50	-6.133591278106977e-18	4.772833023267364e-8	3.4837595601684515e-16	9.023768996157541e-8	-4.519571005709651e-20	7.357582259318177e-18	1.0988452414659291e-10	1.997792815186998e-10	4.628369287359709e-9
33500000	0.00499990468380806	3.1473684376380993e-50	-6.133591278106977e-18	4.772833023267364e-8	3.4837595601684515e-16	9.023768996157541e-8	-4.519368667327164e-20	7.357582259318177e-18	1.0988452414659291e-10	1.997792815186998e-10	4.628369287359709e-9
33600000	0.00499990468380806	3.1473684376380993e-50	-6.133591278106977e-18	4.772833023267364e-8	3.4837595601684515e-16	9.023768996157541e-8	-4.519166328944678e-20	7.357582259318177e-18	1.0988452414659291e-10	1.997792815186998e-10	4.628369287359709e-9
33700000	0.00499990468380806	3.1473684376380993e-50	-6.133591278106977e-18	4.772833023267364e-8	3.4837595601684515e-16	9.023768996157541e-8	-4.5189639905621914e-20	7.357582259318177e-18	1.0988452414659291e-10	1.997792815186998e-10	4.628369287359709e-9
33800000	0.00499990468380806	3.1473684376380993e-50	-6.133591278106977e-18	4.772833023267364e-8	3.4837595601684515e-16	9.023768996157541e-8	-4.518761652179705e-20	7.357582259318177e-18	1.0988452414659291e-10	1.997792815186998e-10	4.628369287359709e-9
33900000	0.00499990468380806	3.1473684376380993e-50	-6.133591278106977e-18	4.772833023267364e-8	3.4837595601684515e-16	9.023768996157541e-8	-4.5185593137972186e-20	7.357582259318177e-18	1.0988452414659291e-10	1.997792815186998e-10	4.628369287359709e-9
34000000	0.00499990468380806	3.1473684376380993e-50	-6.133591278106977e-18	4.772833023267364e-8	3.4837595601684515e-16	9.023768996157541e-8	-4.5183569754147324e-20	7.357582259318177e-18	1.0988452414659291e-10	1.997792815186998e-10	4.628369287359709e-9
34100000	0.00499990468380806	3.1473684376380993e-50	-6.133591278106977e-18	4.772833023267364e-8	3.4837595601684515e-16	9.023768996157541e-8	-4.518154637032246e-20	7.357582259318177e-18	1.0988452414659291e-10	1.997792815186998e-10	4.628369287359709e-9
34200000	0.00499990468380806	3.1473684376380993e-50	-6.133591278106977e-18	4.772833023267364e-8	3.4837595601684515e-16	9.023768996157541e-8	-4.5179522986497596e-20	7.357582259318177e-18	1.0988452414659291e-10	1.997792815186998e-10	4.628369287359709e-9
34300000	0.00499990468380806	3.1473684376380993e-50	-6.133591278106977e-18	4.772833023267364e-8	3.4837595601684515e-16	9.023768996157541e-8	-4.517749960267273e-20	7.357582259318177e-18	1.0988452414659291e-10	1.997792815186998e-10	4.628369287359709e-9
34400000	0.00499990468380806	3.1473684376380993e-50	-6.133591278106977e-18	4.772833023267364e-8	3.4837595601684515e-16	9.023768996157541e-8	-4.517547621884787e-20	7.357582259318177e-18	1.0988452414659291e-10	1.997792815186998e-10	4.628369287359709e-9
34500000	0.00499990468380806	3.1473684376380993e-50	-6.133591278106977e-18	4.772833023267364e-8	3.4837595601684515e-16	9.023768996157541e-8	-4.5173452835023e-20	7.357582259318177e-18	1.0988452414659291e-10	1.997792815186998e-10	4.628369287359709e-9
34600000	0.00499990468380806	3.1473684376380993e-50	-6.133591278106977e-18	4.772833023267364e-8	3.4837595601684515e-16	9.023768996157541e-8	-4.517142945119814e-20	7.357582259318177e-18	1.0988452414659291e-10	1.997792815186998e-10	4.628369287359709e-9
34700000	0.00499990468380806	3.1473684376380993e-50	-6.133591278106977e-18	4.772833023267364e-8	3.4837595601684515e-16	9.023768996157541e-8	-4.516940606737327e-20	7.357582259318177e-18	1.0988452414659291e-10	1.997792815186998e-10	4.628369287359709e-9
34800000	0.00499990468380806	3.1473684376380993e-50	-6.133591278106977e-18	4.772833023267364e-8	3.4837595601684515e-16	9.023768996157541e-8	-4.516738268354841e-20	7.357582259318177e-18	1.0988452414659291e-10	1.997792815186998e-10	4.628369287359709e-9
34900000	0.00499990468380806	3.1473684376380997e-50	-6.133591278106977e-18	4.772833023267364e-8	3.4837595601684515e-16	9.023768996157541e-8	-4.516535929972354e-20	7.357582259318177e-18	1.0988452414659291e-10	1.997792815186998e-10	4.628369287359709e-9
35000000	0.00499990468380806	3.1473684376380997e-50	-6.133591278106977e-18	4.772833023267364e-8	3.4837595601684515e-16	9.023768996157541e-8	-4.516333591589868e-20	7.357582259318177e-18	1.0988452414659291e-10	1.997792815186998e-10	4.628369287359709e-9
35100000	0.00499990468380806	3.1473684376380997e-50	-6.133591278106977e-18	4.772833023267364e-8	3.4837595601684515e-16	9.023768996157541e-8	-4.5161312532073814e-20	7.357582259318177e-18	1.0988452414659291e-10	1.997792815186998e-10	4.628369287359709e-9
35200000	0.00499990468380806	3.1473684376380997e-50	-6.133591278106977e-18	4.772833023267364e-8	3.4837595601684515e-16	9.023768996157541e-8	-4.515928914824895e-20	7.357582259318177e-18	1.0988452414659291e-10	1.997792815186998e-10	4.628369287359709e-9
35300000	0.00499990468380806	3.1473684376380997e-50	-6.133591278106977e-18	4.772833023267364e-8	3.4837595601684515e-16	9.023768996157541e-8	-4.5157265764424085e-20	7.357582259318177e-18	1.0988452414659291e-10	1.997792815186998e-10	4.628369287359709e-9
35400000	0.00499990468380806	3.1473684376380997e-50	-6.133591278106977e-18	4.772833023267364e-8	3.4837595601684515e-16	9.023768996157541e-8	-4.5155242380599224e-20	7.357582259318177e-18	1.0988452414659291e-10	1.997792815186998e-10	4.628369287359709e-9
35500000	0.00499990468380806	3.1473684376380997e-50	-6.133591278106977e-18	4.772833023267364e-8	3.4837595601684515e-16	9.023768996157541e-8	-4.5153218996774357e-20	7.357582259318177e-18	1.0988452414659291e-10	1.997792815186998e-10	4.628369287359709e-9
35600000	0.00499990468380806	3.1473684376380997e-50	-6.133591278106977e-18	4.772833023267364e-8	3.4837595601684515e-16	9.023768996157541e-8	-4.5151195612949495e-20	7.357582259318177e-18	1.0988452414659291e-10	1.997792815186998e-10	4.628369287359709e-9
35700000	0.00499990468380806	3.1473684376380997e-50	-6.133591278106977e-18	4.772833023267364e-8	3.4837595601684515e-16	9.023768996157541e-8	-4.514917222912463e-20	7.357582259318177e-18	1.0988452414659291e-10	1.997792815186998e-10	4.628369287359709e-9
35800000	0.00499990468380806	3.1473684376380997e-50	-6.133591278106977e-18	4.772833023267364e-8	3.4837595601684515e-16	9.023768996157541e-8	-4.5147148845299767e-20	7.357582259318177e-18	1.0988452414659291e-10	1.997792815186998e-10	4.628369287359709e-9
35900000	0.00499990468380806	3.1473684376380997e-50	-6.133591278106977e-18	4.772833023267364e-8	3.4837595601684515e-16	9.023768996157541e-8	-4.51451254614749e-20	7.357582259318177e-18	1.0988452414659291e-10	1.997792815186998e-10	4.628369287359709e-9
36000000	0.00499990468380806	3.1473684376380997e-50	-6.133591278106977e-18	4.772833023267364e-8	3.4837595601684515e-16	9.023768996157541e-8	-4.514310207765004e-20	7.357582259318177e-18	1.0988452414659291e-10	1.997792815186998e-10	4.628369287359709e-9
36100000	0.00499990468380806	3.1473684376380997e-50	-6.133591278106977e-18	4.772833023267364e-8	3.4837595601684515e-16	9.023768996157541e-8	-4.514107869382517e-20	7.357582259318177e-18	1.0988452414659291e-10	1.997792815186998e-10	4.628369287359709e-9
36200000	0.00499990468380806	3.1473684376380997e-50	-6.133591278106977e-18	4.772833023267364e-8	3.4837595601684515e-16	9.023768996157541e-8	-4.513905531000031e-20	7.357582259318177e-18	1.0988452414659291e-10	1.997792815186998e-10	4.628369287359709e-9
36300000	0.00499990468380806	3.1473684376380997e-50	-6.133591278106977e-18	4.772833023267364e-8	3.4837595601684515e-16	9.023768996157541e-8	-4.513703192617544e-20	7.357582259318177e-18	1.0988452414659291e-10	1.997792815186998e-10	4.628369287359709e-9
36400000	0.00499990468380806	3.1473684376380997e-50	-6.133591278106977e-18	4.772833023267364e-8	3.4837595601684515e-16	9.023768996157541e-8	-4.513500854235058e-20	7.357582259318177e-18	1.0988452414659291e-10	1.997792815186998e-10	4.628369287359709e-9
36500000	0.00499990468380806	3.1473684376380997e-50	-6.133591278106977e-18	4.772833023267364e-8	3.4837595601684515e-16	9.023768996157541e-8	-4.5132985158525714e-20	7.357582259318177e-18	1.0988452414659291e-10	1.997792815186998e-10	4.628369287359709e-9
36600000	0.00499990468380806	3.1473684376380997e-50	-6.133591278106977e-18	4.772833023267364e-8	3.4837595601684515e-16	9.023768996157541e-8	-4.513096177470085e-20	7.357582259318177e-18	1.0988452414659291e-10	1.997792815186998e-10	4.628369287359709e-9
36700000	0.00499990468380806	3.1473684376380997e-50	-6.133591278106977e-18	4.772833023267364e-8	3.4837595601684515e-16	9.023768996157541e-8	-4.5128938390875985e-20	7.357582259318177e-18	1.0988452414659291e-10	1.997792815186998e-10	4.628369287359709e-9
36800000	0.00499990468380806	3.1473684376380997e-50	-6.133591278106977e-18	4.772833023267364e-8	3.4837595601684515e-16	9.023768996157541e-8	-4.512691500705112e-20	7.357582259318177e-18	1.0988452414659291e-10	1.997792815186998e-10	4.628369287359709e-9
36900000	0.00499990468380806	3.1473684376380997e-50	-6.133591278106977e-18	4.772833023267364e-8	3.4837595601684515e-16	9.023768996157541e-8	-4.5124891623226256e-20	7.357582259318177e-18	1.0988452414659291e-10	1.997792815186998e-10	4.628369287359709e-9
37000000	0.00499990468380806	3.1473684376380997e-50	-6.133591278106977e-18	4.772833023267364e-8	3.4837595601684515e-16	9.023768996157541e-8	-4.512286823940139e-20	7.357582259318177e-18	1.0988452414659291e-10	1.997792815186998e-10	4.628369287359709e-9
37100000	0.00499990468380806	3.1473684376380997e-50	-6.133591278106977e-18	4.772833023267364e-8	3.4837595601684515e-16	9.023768996157541e-8	-4.512084485557653e-20	7.357582259318177e-18	1.0988452414659291e-10	1.997792815186998e-10	4.628369287359709e-9
37200000	0.00499990468380806	3.1473684376380997e-50	-6.133591278106977e-18	4.772833023267364e-8	3.4837595601684515e-16	9.023768996157541e-8	-4.511882147175166e-20	7.357582259318177e-18	1.0988452414659291e-10	1.997792815186998e-10	4.628369287359709e-9
37300000	0.00499990468380806	3.1473684376380997e-50	-6.133591278106977e-18	4.772833023267364e-8	3.4837595601684515e-16	9.023768996157541e-8	-4.51167980879268e-20	7.357582259318177e-18	1.0988452414659291e-10	1.997792815186998e-10	4.628369287359709e-9
37400000	0.00499990468380806	3.1473684376380997e-50	-6.133591278106977e-18	4.772833023267364e-8	3.4837595601684515e-16	9.023768996157541e-8	-4.511477470410193e-20	7.357582259318177e-18	1.0988452414659291e-10	1.997792815186998e-10	4.628369287359709e-9
37500000	0.00499990468380806	3.1473684376380997e-50	-6.133591278106977e-18	4.772833023267364e-8	3.4837595601684515e-16	9.023768996157541e-8	-4.511275132027707e-20	7.357582259318177e-18	1.0988452414659291e-10	1.997792815186998e-10	4.628369287359709e-9
37600000	0.00499990468380806	3.1473684376380997e-50	-6.133591278106977e-18	4.772833023267364e-8	3.4837595601684515e-16	9.023768996157541e-8	-4.5110727936452203e-20	7.357582259318177e-18	1.0988452414659291e-10	1.997792815186998e-10	4.628369287359709e-9
37700000	0.00499990468380806	3.1473684376380997e-50	-6.133591278106977e-18	4.772833023267364e-8	3.4837595601684515e-16	9.023768996157541e-8	-4.510870455262734e-20	7.357582259318177e-18	1.0988452414659291e-10	1.997792815186998e-10	4.628369287359709e-9
37800000	0.00499990468380806	3.1473684376380997e-50	-6.133591278106977e-18	4.772833023267364e-8	3.4837595601684515e-16	9.023768996157541e-8	-4.5106681168802475e-20	7.357582259318177e-18	1.0988452414659291e-10	1.997792815186998e-10	4.628369287359709e-9
37900000	0.00499990468380806	3.1473684376380997e-50	-6.133591278106977e-18	4.772833023267364e-8	3.4837595601684515e-16	9.023768996157541e-8	-4.5104657784977613e-20	7.357582259318177e-18	1.0988452414659291e-10	1.997792815186998e-10	4.628369287359709e-9
38000000	0.00499990468380806	3.1473684376380997e-50	-6.133591278106977e-18	4.772833023267364e-8	3.4837595601684515e-16	9.023768996157541e-8	-4.5102634401152746e-20	7.357582259318177e-18	1.0988452414659291e-10	1.997792815186998e-10	4.628369287359709e-9
38100000	0.00499990468380806	3.1473684376380997e-50	-6.133591278106977e-18	4.772833023267364e-8	3.4837595601684515e-16	9.023768996157541e-8	-4.5100611017327885e-20	7.357582259318177e-18	1.0988452414659291e-10	1.997792815186998e-10	4.628369287359709e-9
38200000	0.00499990468380806	3.1473684376380997e-50	-6.133591278106977e-18	4.772833023267364e-8	3.4837595601684515e-16	9.023768996157541e-8	-4.509858763350302e-20	7.357582259318177e-18	1.0988452414659291e-10	1.997792815186998e-10	4.628369287359709e-9
38300000	0.00499990468380806	3.1473684376380997e-50	-6.133591278106977e-18	4.772833023267364e-8	3.4837595601684515e-16	9.023768996157541e-8	-4.5096564249678156e-20	7.357582259318177e-18	1.0988452414659291e-10	1.997792815186998e-10	4.628369287359709e-9
38400000	0.00499990468380806	3.1473684376380997e-50	-6.133591278106977e-18	4.772833023267364e-8	3.4837595601684515e-16	9.023768996157541e-8	-4.509454086585329e-20	7.357582259318177e-18	1.0988452414659291e-10	1.997792815186998e-10	4.628369287359709e-9
38500000	0.00499990468380806	3.1473684376380997e-50	-6.133591278106977e-18	4.772833023267364e-8	3.4837595601684515e-16	9.023768996157541e-8	-4.509251748202843e-20	7.357582259318177e-18	1.0988452414659291e-10	1.997792815186998e-10	4.628369287359709e-9
38600000	0.00499990468380806	3.1473684376380997e-50	-6.133591278106977e-18	4.772833023267364e-8	3.4837595601684515e-16	9.023768996157541e-8	-4.509049409820356e-20	7.357582259318177e-18	1.0988452414659291e-10	1.997792815186998e-10	4.628369287359709e-9
38700000	0.00499990468380806	3.1473684376380997e-50	-6.133591278106977e-18	4.772833023267364e-8	3.4837595601684515e-16	9.023768996157541e-8	-4.50884707143787e-20	7.357582259318177e-18	1.0988452414659291e-10	1.997792815186998e-10	4.628369287359709e-9
38800000	0.00499990468380806	3.1473684376380997e-50	-6.133591278106977e-18	4.772833023267364e-8	3.4837595601684515e-16	9.023768996157541e-8	-4.508644733055383e-20	7.357582259318177e-18	1.0988452414659291e-10	1.997792815186998e-10	4.628369287359709e-9
38900000	0.00499990468380806	3.1473684376380997e-50	-6.133591278106977e-18	4.772833023267364e-8	3.4837595601684515e-16	9.023768996157541e-8	-4.508442394672897e-20	7.357582259318177e-18	1.0988452414659291e-10	1.997792815186998e-10	4.628369287359709e-9
39000000	0.00499990468380806	3.1473684376380997e-50	-6.133591278106977e-18	4.772833023267364e-8	3.4837595601684515e-16	9.023768996157541e-8	-4.50824005629041e-20	7.357582259318177e-18	1.0988452414659291e-10	1.997792815186998e-10	4.628369287359709e-9
39100000	0.00499990468380806	3.1473684376380997e-50	-6.133591278106977e-18	4.772833023267364e-8	3.4837595601684515e-16	9.023768996157541e-8	-4.508037717907924e-20	7.357582259318177e-18	1.0988452414659291e-10	1.997792815186998e-10	4.628369287359709e-9
39200000	0.00499990468380806	3.1473684376380997e-50	-6.133591278106977e-18	4.772833023267364e-8	3.4837595601684515e-16	9.023768996157541e-8	-4.5078353795254374e-20	7.357582259318177e-18	1.0988452414659291e-10	1.997792815186998e-10	4.628369287359709e-9
39300000	0.00499990468380806	3.1473684376380997e-50	-6.133591278106977e-18	4.772833023267364e-8	3.4837595601684515e-16	9.023768996157541e-8	-4.5076330411429513e-20	7.357582259318177e-18	1.0988452414659291e-10	1.997792815186998e-10	4.628369287359709e-9
39400000	0.00499990468380806	3.1473684376380997e-50	-6.133591278106977e-18	4.772833023267364e-8	3.4837595601684515e-16	9.023768996157541e-8	-4.5074307027604646e-20	7.357582259318177e-18	1.0988452414659291e-10	1.997792815186998e-10	4.628369287359709e-9
39500000	0.00499990468380806	3.1473684376380997e-50	-6.133591278106977e-18	4.772833023267364e-8	3.4837595601684515e-16	9.023768996157541e-8	-4.5072283643779784e-20	7.357582259318177e-18	1.0988452414659291e-10	1.997792815186998e-10	4.628369287359709e-9
39600000	0.00499990468380806	3.1473684376380997e-50	-6.133591278106977e-18	4.772833023267364e-8	3.4837595601684515e-16	9.023768996157541e-8	-4.507026025995492e-20	7.357582259318177e-18	1.0988452414659291e-10	1.997792815186998e-10	4.628369287359709e-9
39700000	0.00499990468380806	3.1473684376380997e-50	-6.133591278106977e-18	4.772833023267364e-8	3.4837595601684515e-16	9.023768996157541e-8	-4.5068236876130056e-20	7.357582259318177e-18	1.0988452414659291e-10	1.997792815186998e-10	4.628369287359709e-9
39800000	0.00499990468380806	3.1473684376380997e-50	-6.133591278106977e-18	4.772833023267364e-8	3.4837595601684515e-16	9.023768996157541e-8	-4.506621349230519e-20	7.357582259318177e-18	1.0988452414659291e-10	1.997792815186998e-10	4.628369287359709e-9
39900000	0.00499990468380806	3.1473684376380997e-50	-6.133591278106977e-18	4.772833023267364e-8	3.4837595601684515e-16	9.023768996157541e-8	-4.506419010848033e-20	7.357582259318177e-18	1.0988452414659291e-10	1.997792815186998e-10	4.628369287359709e-9
40000000	0.00499990468380806	3.1473684376380997e-50	-6.133591278106977e-18	4.772833023267364e-8	3.4837595601684515e-16	9.023768996157541e-8	-4.506216672465546e-20	7.357582259318177e-18	1.0988452414659291e-10	1.997792815186998e-10	4.628369287359709e-9
40100000	0.00499990468380806	3.1473684376380997e-50	-6.133591278106977e-18	4.772833023267364e-8	3.4837595601684515e-16	9.023768996157541e-8	-4.50601433408306e-20	7.357582259318177e-18	1.0988452414659291e-10	1.997792815186998e-10	4.628369287359709e-9
40200000	0.00499990468380806	3.1473684376380997e-50	-6.133591278106977e-18	4.772833023267364e-8	3.4837595601684515e-16	9.023768996157541e-8	-4.505811995700573e-20	7.357582259318177e-18	1.0988452414659291e-10	1.997792815186998e-10	4.628369287359709e-9
40300000	0.00499990468380806	3.1473684376380997e-50	-6.133591278106977e-18	4.772833023267364e-8	3.4837595601684515e-16	9.023768996157541e-8	-4.505609657318087e-20	7.357582259318177e-18	1.0988452414659291e-10	1.997792815186998e-10	4.628369287359709e-9
40400000	0.00499990468380806	3.1473684376380997e-50	-6.133591278106977e-18	4.772833023267364e-8	3.4837595601684515e-16	9.023768996157541e-8	-4.5054073189356e-20	7.357582259318177e-18	1.0988452414659291e-10	1.997792815186998e-10	4.628369287359709e-9
40500000	0.00499990468380806	3.1473684376380997e-50	-6.133591278106977e-18	4.772833023267364e-8	3.4837595601684515e-16	9.023768996157541e-8	-4.505204980553114e-20	7.357582259318177e-18	1.0988452414659291e-10	1.997792815186998e-10	4.628369287359709e-9
40600000	0.00499990468380806	3.1473684376380997e-50	-6.133591278106977e-18	4.772833023267364e-8	3.4837595601684515e-16	9.023768996157541e-8	-4.5050026421706274e-20	7.357582259318177e-18	1.0988452414659291e-10	1.997792815186998e-10	4.628369287359709e-9
40700000	0.00499990468380806	3.1473684376380997e-50	-6.133591278106977e-18	4.772833023267364e-8	3.4837595601684515e-16	9.023768996157541e-8	-4.504800303788141e-20	7.357582259318177e-18	1.0988452414659291e-10	1.997792815186998e-10	4.628369287359709e-9
40800000	0.00499990468380806	3.1473684376380997e-50	-6.133591278106977e-18	4.772833023267364e-8	3.4837595601684515e-16	9.023768996157541e-8	-4.5045979654056545e-20	7.357582259318177e-18	1.0988452414659291e-10	1.997792815186998e-10	4.628369287359709e-9
40900000	0.00499990468380806	3.1473684376380997e-50	-6.133591278106977e-18	4.772833023267364e-8	3.4837595601684515e-16	9.023768996157541e-8	-4.5043956270231684e-20	7.357582259318177e-18	1.0988452414659291e-10	1.997792815186998e-10	4.628369287359709e-9
41000000	0.00499990468380806	3.1473684376380997e-50	-6.133591278106977e-18	4.772833023267364e-8	3.4837595601684515e-16	9.023768996157541e-8	-4.5041932886406817e-20	7.357582259318177e-18	1.0988452414659291e-10	1.997792815186998e-10	4.628369287359709e-9
41100000	0.00499990468380806	3.1473684376380997e-50	-6.133591278106977e-18	4.772833023267364e-8	3.4837595601684515e-16	9.023768996157541e-8	-4.5039909502581956e-20	7.357582259318177e-18	1.0988452414659291e-10	1.997792815186998e-10	4.628369287359709e-9
41200000	0.00499990468380806	3.1473684376380997e-50	-6.133591278106977e-18	4.772833023267364e-8	3.4837595601684515e-16	9.023768996157541e-8	-4.503788611875709e-20	7.357582259318177e-18	1.0988452414659291e-10	1.997792815186998e-10	4.628369287359709e-9
41300000	0.00499990468380806	3.1473684376380997e-50	-6.133591278106977e-18	4.772833023267364e-8	3.4837595601684515e-16	9.023768996157541e-8	-4.5035862734932227e-20	7.357582259318177e-18	1.0988452414659291e-10	1.997792815186998e-10	4.628369287359709e-9
41400000	0.00499990468380806	3.1473684376380997e-50	-6.133591278106977e-18	4.772833023267364e-8	3.4837595601684515e-16	9.023768996157541e-8	-4.503383935110736e-20	7.357582259318177e-18	1.0988452414659291e-10	1.997792815186998e-10	4.628369287359709e-9
41500000	0.00499990468380806	3.1473684376380997e-50	-6.133591278106977e-18	4.772833023267364e-8	3.4837595601684515e-16	9.023768996157541e-8	-4.50318159672825e-20	7.357582259318177e-18	1.0988452414659291e-10	1.997792815186998e-10	4.628369287359709e-9
41600000	0.00499990468380806	3.1473684376380997e-50	-6.133591278106977e-18	4.772833023267364e-8	3.4837595601684515e-16	9.023768996157541e-8	-4.502979258345763e-20	7.357582259318177e-18	1.0988452414659291e-10	1.997792815186998e-10	4.628369287359709e-9
41700000	0.00499990468380806	3.1473684376380997e-50	-6.133591278106977e-18	4.772833023267364e-8	3.4837595601684515e-16	9.023768996157541e-8	-4.5027769199632764e-20	7.357582259318177e-18	1.0988452414659291e-10	1.997792815186998e-10	4.628369287359709e-9
41800000	0.00499990468380806	3.1473684376380997e-50	-6.133591278106977e-18	4.772833023267364e-8	3.4837595601684515e-16	9.023768996157541e-8	-4.50257458158079e-20	7.357582259318177e-18	1.0988452414659291e-10	1.997792815186998e-10	4.628369287359709e-9
41900000	0.00499990468380806	3.1473684376380997e-50	-6.133591278106977e-18	4.772833023267363e-8	3.4837595601684515e-16	9.023768996157541e-8	-4.5023722431983035e-20	7.357582259318177e-18	1.0988452414659291e-10	1.997792815186998e-10	4.628369287359709e-9
42000000	0.00499990468380806	3.1473684376380997e-50	-6.133591278106977e-18	4.772833023267363e-8	3.4837595601684515e-16	9.023768996157541e-8	-4.5021699048158174e-20	7.357582259318177e-18	1.0988452414659291e-10	1.997792815186998e-10	4.628369287359709e-9
42100000	0.00499990468380806	3.1473684376380997e-50	-6.133591278106977e-18	4.772833023267363e-8	3.4837595601684515e-16	9.023768996157541e-8	-4.5019675664333306e-20	7.357582259318177e-18	1.0988452414659291e-10	1.997792815186998e-10	4.628369287359709e-9
42200000	0.00499990468380806	3.1473684376380997e-50	-6.133591278106977e-18	4.772833023267363e-8	3.4837595601684515e-16	9.023768996157541e-8	-4.5017652280508445e-20	7.357582259318177e-18	1.0988452414659291e-10	1.997792815186998e-10	4.628369287359709e-9
42300000	0.00499990468380806	3.1473684376380997e-50	-6.133591278106977e-18	4.772833023267363e-8	3.4837595601684515e-16	9.023768996157541e-8	-4.501562889668358e-20	7.357582259318177e-18	1.0988452414659291e-10	1.997792815186998e-10	4.628369287359709e-9
42400000	0.00499990468380806	3.1473684376380997e-50	-6.133591278106977e-18	4.772833023267363e-8	3.4837595601684515e-16	9.023768996157541e-8	-4.5013605512858717e-20	7.357582259318177e-18	1.0988452414659291e-10	1.997792815186998e-10	4.628369287359709e-9
42500000	0.00499990468380806	3.1473684376380997e-50	-6.133591278106977e-18	4.772833023267363e-8	3.4837595601684515e-16	9.023768996157541e-8	-4.501158212903385e-20	7.357582259318177e-18	1.0988452414659291e-10	1.997792815186998e-10	4.628369287359709e-9
42600000	0.00499990468380806	3.1473684376380997e-50	-6.133591278106977e-18	4.772833023267363e-8	3.4837595601684515e-16	9.023768996157541e-8	-4.500955874520899e-20	7.357582259318177e-18	1.0988452414659291e-10	1.997792815186998e-10	4.628369287359709e-9
42700000	0.00499990468380806	3.1473684376380997e-50	-6.133591278106977e-18	4.772833023267363e-8	3.4837595601684515e-16	9.023768996157541e-8	-4.500753536138412e-20	7.357582259318177e-18	1.0988452414659291e-10	1.997792815186998e-10	4.628369287359709e-9
42800000	0.00499990468380806	3.1473684376380997e-50	-6.133591278106977e-18	4.772833023267363e-8	3.4837595601684515e-16	9.023768996157541e-8	-4.500551197755926e-20	7.357582259318177e-18	1.0988452414659291e-10	1.997792815186998e-10	4.628369287359709e-9
42900000	0.00499990468380806	3.1473684376380997e-50	-6.133591278106977e-18	4.772833023267363e-8	3.4837595601684515e-16	9.023768996157541e-8	-4.500348859373439e-20	7.357582259318177e-18	1.0988452414659291e-10	1.997792815186998e-10	4.628369287359709e-9
43000000	0.00499990468380806	3.1473684376380997e-50	-6.133591278106977e-18	4.772833023267363e-8	3.4837595601684515e-16	9.023768996157541e-8	-4.500146520990953e-20	7.357582259318177e-18	1.0988452414659291e-10	1.997792815186998e-10	4.628369287359709e-9
43100000	0.00499990468380806	3.1473684376380997e-50	-6.133591278106977e-18	4.772833023267363e-8	3.4837595601684515e-16	9.023768996157541e-8	-4.4999441826084663e-20	7.357582259318177e-18	1.0988452414659291e-10	1.997792815186998e-10	4.628369287359709e-9
43200000	0.00499990468380806	3.1473684376380997e-50	-6.133591278106977e-18	4.772833023267363e-8	3.4837595601684515e-16	9.023768996157541e-8	-4.49974184422598e-20	7.357582259318177e-18	1.0988452414659291e-10	1.997792815186998e-10	4.628369287359709e-9
43300000	0.00499990468380806	3.1473684376380997e-50	-6.133591278106977e-18	4.772833023267363e-8	3.4837595601684515e-16	9.023768996157541e-8	-4.4995395058434935e-20	7.357582259318177e-18	1.0988452414659291e-10	1.997792815186998e-10	4.628369287359709e-9
43400000	0.00499990468380806	3.1473684376380997e-50	-6.133591278106977e-18	4.772833023267363e-8	3.4837595601684515e-16	9.023768996157541e-8	-4.4993371674610073e-20	7.357582259318177e-18	1.0988452414659291e-10	1.997792815186998e-10	4.628369287359709e-9
43500000	0.00499990468380806	3.1473684376380997e-50	-6.133591278106977e-18	4.772833023267363e-8	3.4837595601684515e-16	9.023768996157541e-8	-4.4991348290785206e-20	7.357582259318177e-18	1.0988452414659291e-10	1.997792815186998e-10	4.628369287359709e-9
43600000	0.00499990468380806	3.1473684376380997e-50	-6.133591278106977e-18	4.772833023267363e-8	3.4837595601684515e-16	9.023768996157541e-8	-4.4989324906960345e-20	7.357582259318177e-18	1.0988452414659291e-10	1.997792815186998e-10	4.628369287359709e-9
43700000	0.00499990468380806	3.1473684376380997e-50	-6.133591278106977e-18	4.772833023267363e-8	3.4837595601684515e-16	9.023768996157541e-8	-4.498730152313548e-20	7.357582259318177e-18	1.0988452414659291e-10	1.997792815186998e-10	4.628369287359709e-9
43800000	0.00499990468380806	3.1473684376380997e-50	-6.133591278106977e-18	4.772833023267363e-8	3.4837595601684515e-16	9.023768996157541e-8	-4.4985278139310616e-20	7.357582259318177e-18	1.0988452414659291e-10	1.997792815186998e-10	4.628369287359709e-9
43900000	0.00499990468380806	3.1473684376380997e-50	-6.133591278106977e-18	4.772833023267363e-8	3.4837595601684515e-16	9.023768996157541e-8	-4.498325475548575e-20	7.357582259318177e-18	1.0988452414659291e-10	1.997792815186998e-10	4.628369287359709e-9
44000000	0.00499990468380806	3.1473684376380997e-50	-6.133591278106977e-18	4.772833023267363e-8	3.4837595601684515e-16	9.023768996157541e-8	-4.498123137166089e-20	7.357582259318177e-18	1.0988452414659291e-10	1.997792815186998e-10	4.628369287359709e-9
44100000	0.00499990468380806	3.1473684376380997e-50	-6.133591278106977e-18	4.772833023267363e-8	3.4837595601684515e-16	9.023768996157541e-8	-4.497920798783602e-20	7.357582259318177e-18	1.0988452414659291e-10	1.997792815186998e-10	4.628369287359709e-9
44200000	0.00499990468380806	3.1473684376380997e-50	-6.133591278106977e-18	4.772833023267363e-8	3.4837595601684515e-16	9.023768996157541e-8	-4.497718460401116e-20	7.357582259318177e-18	1.0988452414659291e-10	1.997792815186998e-10	4.628369287359709e-9
44300000	0.00499990468380806	3.1473684376380997e-50	-6.133591278106977e-18	4.772833023267363e-8	3.4837595601684515e-16	9.023768996157541e-8	-4.497516122018629e-20	7.357582259318177e-18	1.0988452414659291e-10	1.997792815186998e-10	4.628369287359709e-9
44400000	0.00499990468380806	3.1473684376380997e-50	-6.133591278106977e-18	4.772833023267363e-8	3.4837595601684515e-16	9.023768996157541e-8	-4.497313783636143e-20	7.357582259318177e-18	1.0988452414659291e-10	1.997792815186998e-10	4.628369287359709e-9
44500000	0.00499990468380806	3.1473684376380997e-50	-6.133591278106977e-18	4.772833023267363e-8	3.4837595601684515e-16	9.023768996157541e-8	-4.4971114452536563e-20	7.357582259318177e-18	1.0988452414659291e-10	1.997792815186998e-10	4.628369287359709e-9
44600000	0.00499990468380806	3.1473684376380997e-50	-6.133591278106977e-18	4.772833023267363e-8	3.4837595601684515e-16	9.023768996157541e-8	-4.49690910687117e-20	7.357582259318177e-18	1.0988452414659291e-10	1.997792815186998e-10	4.628369287359709e-9
44700000	0.00499990468380806	3.1473684376380997e-50	-6.133591278106977e-18	4.772833023267363e-8	3.4837595601684515e-16	9.023768996157541e-8	-4.4967067684886834e-20	7.357582259318177e-18	1.0988452414659291e-10	1.997792815186998e-10	4.628369287359709e-9
44800000	0.00499990468380806	3.1473684376380997e-50	-6.133591278106977e-18	4.772833023267363e-8	3.4837595601684515e-16	9.023768996157541e-8	-4.4965044301061973e-20	7.357582259318177e-18	1.0988452414659291e-10	1.997792815186998e-10	4.628369287359709e-9
44900000	0.00499990468380806	3.1473684376380997e-50	-6.133591278106977e-18	4.772833023267363e-8	3.4837595601684515e-16	9.023768996157541e-8	-4.4963020917237106e-20	7.357582259318177e-18	1.0988452414659291e-10	1.997792815186998e-10	4.628369287359709e-9
45000000	0.00499990468380806	3.1473684376380997e-50	-6.133591278106977e-18	4.772833023267363e-8	3.4837595601684515e-16	9.023768996157541e-8	-4.4960997533412245e-20	7.357582259318177e-18	1.0988452414659291e-10	1.997792815186998e-10	4.628369287359709e-9
45100000	0.00499990468380806	3.1473684376380997e-50	-6.133591278106977e-18	4.772833023267363e-8	3.4837595601684515e-16	9.023768996157541e-8	-4.495897414958738e-20	7.357582259318177e-18	1.0988452414659291e-10	1.997792815186998e-10	4.628369287359709e-9
45200000	0.00499990468380806	3.1473684376380997e-50	-6.133591278106977e-18	4.772833023267363e-8	3.4837595601684515e-16	9.023768996157541e-8	-4.4956950765762516e-20	7.357582259318177e-18	1.0988452414659291e-10	1.997792815186998e-10	4.628369287359709e-9
45300000	0.00499990468380806	3.1473684376380997e-50	-6.133591278106977e-18	4.772833023267363e-8	3.4837595601684515e-16	9.023768996157541e-8	-4.495492738193765e-20	7.357582259318177e-18	1.0988452414659291e-10	1.997792815186998e-10	4.628369287359709e-9
45400000	0.00499990468380806	3.1473684376380997e-50	-6.133591278106977e-18	4.772833023267363e-8	3.4837595601684515e-16	9.023768996157541e-8	-4.495290399811279e-20	7.357582259318177e-18	1.0988452414659291e-10	1.997792815186998e-10	4.628369287359709e-9
45500000	0.00499990468380806	3.1473684376380997e-50	-6.133591278106977e-18	4.772833023267363e-8	3.4837595601684515e-16	9.023768996157541e-8	-4.495088061428792e-20	7.357582259318177e-18	1.0988452414659291e-10	1.997792815186998e-10	4.628369287359709e-9
45600000	0.00499990468380806	3.1473684376380997e-50	-6.133591278106977e-18	4.772833023267363e-8	3.4837595601684515e-16	9.023768996157541e-8	-4.494885723046306e-20	7.357582259318177e-18	1.0988452414659291e-10	1.997792815186998e-10	4.628369287359709e-9
45700000	0.00499990468380806	3.1473684376380997e-50	-6.133591278106977e-18	4.772833023267363e-8	3.4837595601684515e-16	9.023768996157541e-8	-4.494683384663819e-20	7.357582259318177e-18	1.0988452414659291e-10	1.997792815186998e-10	4.628369287359709e-9
45800000	0.00499990468380806	3.1473684376380997e-50	-6.133591278106977e-18	4.772833023267363e-8	3.4837595601684515e-16	9.023768996157541e-8	-4.494481046281333e-20	7.357582259318177e-18	1.0988452414659291e-10	1.997792815186998e-10	4.628369287359709e-9
45900000	0.00499990468380806	3.1473684376380997e-50	-6.133591278106977e-18	4.772833023267363e-8	3.4837595601684515e-16	9.023768996157541e-8	-4.494278707898846e-20	7.357582259318177e-18	1.0988452414659291e-10	1.997792815186998e-10	4.628369287359709e-9
46000000	0.00499990468380806	3.1473684376380997e-50	-6.133591278106977e-18	4.772833023267363e-8	3.4837595601684515e-16	9.023768996157541e-8	-4.49407636951636e-20	7.357582259318177e-18	1.0988452414659291e-10	1.997792815186998e-10	4.628369287359709e-9
46100000	0.00499990468380806	3.1473684376380997e-50	-6.133591278106977e-18	4.772833023267363e-8	3.4837595601684515e-16	9.023768996157541e-8	-4.4938740311338734e-20	7.357582259318177e-18	1.0988452414659291e-10	1.997792815186998e-10	4.628369287359709e-9
46200000	0.00499990468380806	3.1473684376380997e-50	-6.133591278106977e-18	4.772833023267363e-8	3.4837595601684515e-16	9.023768996157541e-8	-4.493671692751387e-20	7.357582259318177e-18	1.0988452414659291e-10	1.997792815186998e-10	4.628369287359709e-9
46300000	0.00499990468380806	3.1473684376380997e-50	-6.133591278106977e-18	4.772833023267363e-8	3.4837595601684515e-16	9.023768996157541e-8	-4.4934693543689006e-20	7.357582259318177e-18	1.0988452414659291e-10	1.997792815186998e-10	4.628369287359709e-9
46400000	0.00499990468380806	3.1473684376380997e-50	-6.133591278106977e-18	4.772833023267363e-8	3.4837595601684515e-16	9.023768996157541e-8	-4.4932670159864144e-20	7.357582259318177e-18	1.0988452414659291e-10	1.997792815186998e-10	4.628369287359709e-9
46500000	0.00499990468380806	3.1473684376380997e-50	-6.133591278106977e-18	4.772833023267363e-8	3.4837595601684515e-16	9.023768996157541e-8	-4.4930646776039277e-20	7.357582259318177e-18	1.0988452414659291e-10	1.997792815186998e-10	4.628369287359709e-9
46600000	0.00499990468380806	3.1473684376380997e-50	-6.133591278106977e-18	4.772833023267363e-8	3.4837595601684515e-16	9.023768996157541e-8	-4.4928623392214416e-20	7.357582259318177e-18	1.0988452414659291e-10	1.997792815186998e-10	4.628369287359709e-9
46700000	0.00499990468380806	3.1473684376380997e-50	-6.133591278106977e-18	4.772833023267363e-8	3.4837595601684515e-16	9.023768996157541e-8	-4.492660000838955e-20	7.357582259318177e-18	1.0988452414659291e-10	1.997792815186998e-10	4.628369287359709e-9
46800000	0.00499990468380806	3.1473684376380997e-50	-6.133591278106977e-18	4.772833023267363e-8	3.4837595601684515e-16	9.023768996157541e-8	-4.492457662456469e-20	7.357582259318177e-18	1.0988452414659291e-10	1.997792815186998e-10	4.628369287359709e-9
46900000	0.00499990468380806	3.1473684376380997e-50	-6.133591278106977e-18	4.772833023267363e-8	3.4837595601684515e-16	9.023768996157541e-8	-4.492255324073982e-20	7.357582259318177e-18	1.0988452414659291e-10	1.997792815186998e-10	4.628369287359709e-9
47000000	0.00499990468380806	3.1473684376380997e-50	-6.133591278106977e-18	4.772833023267363e-8	3.4837595601684515e-16	9.023768996157541e-8	-4.492052985691495e-20	7.357582259318177e-18	1.0988452414659291e-10	1.997792815186998e-10	4.628369287359709e-9
47100000	0.00499990468380806	3.1473684376380997e-50	-6.133591278106977e-18	4.772833023267363e-8	3.4837595601684515e-16	9.023768996157541e-8	-4.491850647309009e-20	7.357582259318177e-18	1.0988452414659291e-10	1.997792815186998e-10	4.628369287359709e-9
47200000	0.00499990468380806	3.1473684376380997e-50	-6.133591278106977e-18	4.772833023267363e-8	3.4837595601684515e-16	9.023768996157541e-8	-4.4916483089265224e-20	7.357582259318177e-18	1.0988452414659291e-10	1.997792815186998e-10	4.628369287359709e-9
47300000	0.00499990468380806	3.1473684376380997e-50	-6.133591278106977e-18	4.772833023267363e-8	3.4837595601684515e-16	9.023768996157541e-8	-4.491445970544036e-20	7.357582259318177e-18	1.0988452414659291e-10	1.997792815186998e-10	4.628369287359709e-9
47400000	0.00499990468380806	3.1473684376380997e-50	-6.133591278106977e-18	4.772833023267363e-8	3.4837595601684515e-16	9.023768996157541e-8	-4.4912436321615495e-20	7.357582259318177e-18	1.0988452414659291e-10	1.997792815186998e-10	4.628369287359709e-9
47500000	0.00499990468380806	3.1473684376380997e-50	-6.133591278106977e-18	4.772833023267363e-8	3.4837595601684515e-16	9.023768996157541e-8	-4.4910412937790634e-20	7.357582259318177e-18	1.0988452414659291e-10	1.997792815186998e-10	4.628369287359709e-9
47600000	0.00499990468380806	3.1473684376380997e-50	-6.133591278106977e-18	4.772833023267363e-8	3.4837595601684515e-16	9.023768996157541e-8	-4.4908389553965767e-20	7.357582259318177e-18	1.0988452414659291e-10	1.997792815186998e-10	4.628369287359709e-9
47700000	0.00499990468380806	3.1473684376380997e-50	-6.133591278106977e-18	4.772833023267363e-8	3.4837595601684515e-16	9.023768996157541e-8	-4.4906366170140905e-20	7.357582259318177e-18	1.0988452414659291e-10	1.997792815186998e-10	4.628369287359709e-9
47800000	0.00499990468380806	3.1473684376380997e-50	-6.133591278106977e-18	4.772833023267363e-8	3.4837595601684515e-16	9.023768996157541e-8	-4.490434278631604e-20	7.357582259318177e-18	1.0988452414659291e-10	1.997792815186998e-10	4.628369287359709e-9
47900000	0.00499990468380806	3.1473684376380997e-50	-6.133591278106977e-18	4.772833023267363e-8	3.4837595601684515e-16	9.023768996157541e-8	-4.4902319402491177e-20	7.357582259318177e-18	1.0988452414659291e-10	1.997792815186998e-10	4.628369287359709e-9
48000000	0.00499990468380806	3.1473684376380997e-50	-6.133591278106977e-18	4.772833023267363e-8	3.4837595601684515e-16	9.023768996157541e-8	-4.490029601866631e-20	7.357582259318177e-18	1.0988452414659291e-10	1.997792815186998e-10	4.628369287359709e-9
48100000	0.00499990468380806	3.1473684376380997e-50	-6.133591278106977e-18	4.772833023267363e-8	3.4837595601684515e-16	9.023768996157541e-8	-4.489827263484145e-20	7.357582259318177e-18	1.0988452414659291e-10	1.997792815186998e-10	4.628369287359709e-9
48200000	0.00499990468380806	3.1473684376380997e-50	-6.133591278106977e-18	4.772833023267363e-8	3.4837595601684515e-16	9.023768996157541e-8	-4.489624925101658e-20	7.357582259318177e-18	1.0988452414659291e-10	1.997792815186998e-10	4.628369287359709e-9
48300000	0.00499990468380806	3.1473684376380997e-50	-6.133591278106977e-18	4.772833023267363e-8	3.4837595601684515e-16	9.023768996157541e-8	-4.489422586719172e-20	7.357582259318177e-18	1.0988452414659291e-10	1.997792815186998e-10	4.628369287359709e-9
48400000	0.00499990468380806	3.1473684376380997e-50	-6.133591278106977e-18	4.772833023267363e-8	3.4837595601684515e-16	9.023768996157541e-8	-4.489220248336685e-20	7.357582259318177e-18	1.0988452414659291e-10	1.997792815186998e-10	4.628369287359709e-9
48500000	0.00499990468380806	3.1473684376380997e-50	-6.133591278106977e-18	4.772833023267363e-8	3.4837595601684515e-16	9.023768996157541e-8	-4.489017909954199e-20	7.357582259318177e-18	1.0988452414659291e-10	1.997792815186998e-10	4.628369287359709e-9
48600000	0.00499990468380806	3.1473684376380997e-50	-6.133591278106977e-18	4.772833023267363e-8	3.4837595601684515e-16	9.023768996157541e-8	-4.4888155715717124e-20	7.357582259318177e-18	1.0988452414659291e-10	1.997792815186998e-10	4.628369287359709e-9
48700000	0.00499990468380806	3.1473684376380997e-50	-6.133591278106977e-18	4.772833023267363e-8	3.4837595601684515e-16	9.023768996157541e-8	-4.488613233189226e-20	7.357582259318177e-18	1.0988452414659291e-10	1.997792815186998e-10	4.628369287359709e-9
48800000	0.00499990468380806	3.1473684376380997e-50	-6.133591278106977e-18	4.772833023267363e-8	3.4837595601684515e-16	9.023768996157541e-8	-4.4884108948067395e-20	7.357582259318177e-18	1.0988452414659291e-10	1.997792815186998e-10	4.628369287359709e-9
48900000	0.00499990468380806	3.1473684376380997e-50	-6.133591278106977e-18	4.772833023267363e-8	3.4837595601684515e-16	9.023768996157541e-8	-4.4882085564242534e-20	7.357582259318177e-18	1.0988452414659291e-10	1.997792815186998e-10	4.628369287359709e-9
49000000	0.00499990468380806	3.1473684376380997e-50	-6.133591278106977e-18	4.772833023267363e-8	3.4837595601684515e-16	9.023768996157541e-8	-4.4880062180417666e-20	7.357582259318177e-18	1.0988452414659291e-10	1.997792815186998e-10	4.628369287359709e-9
49100000	0.00499990468380806	3.1473684376380997e-50	-6.133591278106977e-18	4.772833023267363e-8	3.4837595601684515e-16	9.023768996157541e-8	-4.4878038796592805e-20	7.357582259318177e-18	1.0988452414659291e-10	1.997792815186998e-10	4.628369287359709e-9
49200000	0.00499990468380806	3.1473684376380997e-50	-6.133591278106977e-18	4.772833023267363e-8	3.4837595601684515e-16	9.023768996157541e-8	-4.487601541276794e-20	7.357582259318177e-18	1.0988452414659291e-10	1.997792815186998e-10	4.628369287359709e-9
49300000	0.00499990468380806	3.1473684376380997e-50	-6.133591278106977e-18	4.772833023267363e-8	3.4837595601684515e-16	9.023768996157541e-8	-4.4873992028943076e-20	7.357582259318177e-18	1.0988452414659291e-10	1.997792815186998e-10	4.628369287359709e-9
49400000	0.00499990468380806	3.1473684376380997e-50	-6.133591278106977e-18	4.772833023267363e-8	3.4837595601684515e-16	9.023768996157541e-8	-4.487196864511821e-20	7.357582259318177e-18	1.0988452414659291e-10	1.997792815186998e-10	4.628369287359709e-9
49500000	0.00499990468380806	3.1473684376380997e-50	-6.133591278106977e-18	4.772833023267363e-8	3.4837595601684515e-16	9.023768996157541e-8	-4.486994526129335e-20	7.357582259318177e-18	1.0988452414659291e-10	1.997792815186998e-10	4.628369287359709e-9
49600000	0.00499990468380806	3.1473684376380997e-50	-6.133591278106977e-18	4.772833023267363e-8	3.4837595601684515e-16	9.023768996157541e-8	-4.486792187746848e-20	7.357582259318177e-18	1.0988452414659291e-10	1.997792815186998e-10	4.628369287359709e-9
49700000	0.00499990468380806	3.1473684376380997e-50	-6.133591278106977e-18	4.772833023267363e-8	3.4837595601684515e-16	9.023768996157541e-8	-4.486589849364362e-20	7.357582259318177e-18	1.0988452414659291e-10	1.997792815186998e-10	4.628369287359709e-9
49800000	0.00499990468380806	3.1473684376380997e-50	-6.133591278106977e-18	4.772833023267363e-8	3.4837595601684515e-16	9.023768996157541e-8	-4.486387510981875e-20	7.357582259318177e-18	1.0988452414659291e-10	1.997792815186998e-10	4.628369287359709e-9
49900000	0.00499990468380806	3.1473684376380997e-50	-6.133591278106977e-18	4.772833023267363e-8	3.4837595601684515e-16	9.023768996157541e-8	-4.486185172599389e-20	7.357582259318177e-18	1.0988452414659291e-10	1.997792815186998e-10	4.628369287359709e-9
50000000	0.00499990468380806	3.1473684376380997e-50	-6.133591278106977e-18	4.772833023267363e-8	3.4837595601684515e-16	9.023768996157541e-8	-4.4859828342169023e-20	7.357582259318177e-18	1.0988452414659291e-10	1.997792815186998e-10	4.628369287359709e-9
50100000	0.00499990468380806	3.1473684376380997e-50	-6.133591278106977e-18	4.772833023267363e-8	3.4837595601684515e-16	9.023768996157541e-8	-4.485780495834416e-20	7.357582259318177e-18	1.0988452414659291e-10	1.997792815186998e-10	4.628369287359709e-9
50200000	0.00499990468380806	3.1473684376380997e-50	-6.133591278106977e-18	4.772833023267363e-8	3.4837595601684515e-16	9.023768996157541e-8	-4.4855781574519295e-20	7.357582259318177e-18	1.0988452414659291e-10	1.997792815186998e-10	4.628369287359709e-9
50300000	0.00499990468380806	3.1473684376380997e-50	-6.133591278106977e-18	4.772833023267363e-8	3.4837595601684515e-16	9.023768996157541e-8	-4.4853758190694433e-20	7.357582259318177e-18	1.0988452414659291e-10	1.997792815186998e-10	4.628369287359709e-9
50400000	0.00499990468380806	3.1473684376380997e-50	-6.133591278106977e-18	4.772833023267363e-8	3.4837595601684515e-16	9.023768996157541e-8	-4.4851734806869566e-20	7.357582259318177e-18	1.0988452414659291e-10	1.997792815186998e-10	4.628369287359709e-9
50500000	0.00499990468380806	3.1473684376380997e-50	-6.133591278106977e-18	4.772833023267363e-8	3.4837595601684515e-16	9.023768996157541e-8	-4.4849711423044705e-20	7.357582259318177e-18	1.0988452414659291e-10	1.997792815186998e-10	4.628369287359709e-9
50600000	0.00499990468380806	3.1473684376380997e-50	-6.133591278106977e-18	4.772833023267363e-8	3.4837595601684515e-16	9.023768996157541e-8	-4.484768803921984e-20	7.357582259318177e-18	1.0988452414659291e-10	1.997792815186998e-10	4.628369287359709e-9
50700000	0.00499990468380806	3.1473684376380997e-50	-6.133591278106977e-18	4.772833023267363e-8	3.4837595601684515e-16	9.023768996157541e-8	-4.4845664655394976e-20	7.357582259318177e-18	1.0988452414659291e-10	1.997792815186998e-10	4.628369287359709e-9
50800000	0.00499990468380806	3.1473684376380997e-50	-6.133591278106977e-18	4.772833023267363e-8	3.4837595601684515e-16	9.023768996157541e-8	-4.484364127157011e-20	7.357582259318177e-18	1.0988452414659291e-10	1.997792815186998e-10	4.628369287359709e-9
50900000	0.00499990468380806	3.1473684376380997e-50	-6.133591278106977e-18	4.772833023267363e-8	3.4837595601684515e-16	9.023768996157541e-8	-4.484161788774525e-20	7.357582259318177e-18	1.0988452414659291e-10	1.997792815186998e-10	4.628369287359709e-9
51000000	0.00499990468380806	3.1473684376380997e-50	-6.133591278106977e-18	4.772833023267363e-8	3.4837595601684515e-16	9.02376899615754e-8	-4.483959450392038e-20	7.357582259318177e-18	1.0988452414659291e-10	1.997792815186998e-10	4.628369287359709e-9
51100000	0.00499990468380806	3.1473684376380997e-50	-6.133591278106977e-18	4.772833023267363e-8	3.4837595601684515e-16	9.02376899615754e-8	-4.483757112009552e-20	7.357582259318177e-18	1.0988452414659291e-10	1.997792815186998e-10	4.628369287359709e-9
51200000	0.00499990468380806	3.1473684376380997e-50	-6.133591278106977e-18	4.772833023267363e-8	3.4837595601684515e-16	9.02376899615754e-8	-4.483554773627065e-20	7.357582259318177e-18	1.0988452414659291e-10	1.997792815186998e-10	4.628369287359709e-9
51300000	0.00499990468380806	3.1473684376380997e-50	-6.133591278106977e-18	4.772833023267363e-8	3.4837595601684515e-16	9.02376899615754e-8	-4.483352435244579e-20	7.357582259318177e-18	1.0988452414659291e-10	1.997792815186998e-10	4.628369287359709e-9
51400000	0.00499990468380806	3.1473684376380997e-50	-6.133591278106977e-18	4.772833023267363e-8	3.4837595601684515e-16	9.02376899615754e-8	-4.483150096862092e-20	7.357582259318177e-18	1.0988452414659291e-10	1.997792815186998e-10	4.628369287359709e-9
51500000	0.00499990468380806	3.1473684376380997e-50	-6.133591278106977e-18	4.772833023267363e-8	3.4837595601684515e-16	9.02376899615754e-8	-4.482947758479606e-20	7.357582259318177e-18	1.0988452414659291e-10	1.997792815186998e-10	4.628369287359709e-9
51600000	0.00499990468380806	3.1473684376380997e-50	-6.133591278106977e-18	4.772833023267363e-8	3.4837595601684515e-16	9.02376899615754e-8	-4.4827454200971194e-20	7.357582259318177e-18	1.0988452414659291e-10	1.997792815186998e-10	4.628369287359709e-9
51700000	0.00499990468380806	3.1473684376380997e-50	-6.133591278106977e-18	4.772833023267363e-8	3.4837595601684515e-16	9.02376899615754e-8	-4.4825430817146327e-20	7.357582259318177e-18	1.0988452414659291e-10	1.997792815186998e-10	4.628369287359709e-9
51800000	0.00499990468380806	3.1473684376380997e-50	-6.133591278106977e-18	4.772833023267363e-8	3.4837595601684515e-16	9.02376899615754e-8	-4.4823407433321466e-20	7.357582259318177e-18	1.0988452414659291e-10	1.997792815186998e-10	4.628369287359709e-9
51900000	0.00499990468380806	3.1473684376380997e-50	-6.133591278106977e-18	4.772833023267363e-8	3.4837595601684515e-16	9.02376899615754e-8	-4.48213840494966e-20	7.357582259318177e-18	1.0988452414659291e-10	1.997792815186998e-10	4.628369287359709e-9
52000000	0.00499990468380806	3.1473684376380997e-50	-6.133591278106977e-18	4.772833023267363e-8	3.4837595601684515e-16	9.02376899615754e-8	-4.481936066567174e-20	7.357582259318177e-18	1.0988452414659291e-10	1.997792815186998e-10	4.628369287359709e-9
52100000	0.00499990468380806	3.1473684376380997e-50	-6.133591278106977e-18	4.772833023267363e-8	3.4837595601684515e-16	9.02376899615754e-8	-4.481733728184687e-20	7.357582259318177e-18	1.098845241465929e-10	1.997792815186998e-10	4.628369287359709e-9
52200000	0.00499990468380806	3.1473684376380997e-50	-6.133591278106977e-18	4.772833023267363e-8	3.4837595601684515e-16	9.02376899615754e-8	-4.481531389802201e-20	7.357582259318177e-18	1.098845241465929e-10	1.997792815186998e-10	4.628369287359709e-9
52300000	0.00499990468380806	3.1473684376380997e-50	-6.133591278106977e-18	4.772833023267363e-8	3.4837595601684515e-16	9.02376899615754e-8	-4.481329051419714e-20	7.357582259318177e-18	1.098845241465929e-10	1.997792815186998e-10	4.628369287359709e-9
52400000	0.00499990468380806	3.1473684376380997e-50	-6.133591278106977e-18	4.772833023267363e-8	3.4837595601684515e-16	9.02376899615754e-8	-4.481126713037228e-20	7.357582259318177e-18	1.098845241465929e-10	1.997792815186998e-10	4.628369287359709e-9
52500000	0.00499990468380806	3.1473684376380997e-50	-6.133591278106977e-18	4.772833023267363e-8	3.4837595601684515e-16	9.02376899615754e-8	-4.480924374654741e-20	7.357582259318177e-18	1.098845241465929e-10	1.9977928151869978e-10	4.628369287359709e-9
52600000	0.00499990468380806	3.1473684376380993e-50	-6.133591278106977e-18	4.772833023267363e-8	3.4837595601684515e-16	9.02376899615754e-8	-4.480722036272255e-20	7.357582259318177e-18	1.098845241465929e-10	1.9977928151869978e-10	4.628369287359709e-9
52700000	0.00499990468380806	3.1473684376380993e-50	-6.133591278106977e-18	4.772833023267363e-8	3.4837595601684515e-16	9.02376899615754e-8	-4.4805196978897684e-20	7.357582259318177e-18	1.098845241465929e-10	1.9977928151869978e-10	4.628369287359709e-9
52800000	0.00499990468380806	3.1473684376380993e-50	-6.133591278106977e-18	4.772833023267363e-8	3.4837595601684515e-16	9.02376899615754e-8	-4.480317359507282e-20	7.357582259318177e-18	1.098845241465929e-10	1.9977928151869978e-10	4.628369287359709e-9
52900000	0.00499990468380806	3.1473684376380993e-50	-6.133591278106977e-18	4.772833023267363e-8	3.4837595601684515e-16	9.02376899615754e-8	-4.4801150211247955e-20	7.357582259318177e-18	1.098845241465929e-10	1.9977928151869978e-10	4.628369287359709e-9
53000000	0.00499990468380806	3.1473684376380993e-50	-6.133591278106977e-18	4.772833023267363e-8	3.4837595601684515e-16	9.02376899615754e-8	-4.4799126827423094e-20	7.357582259318177e-18	1.098845241465929e-10	1.9977928151869978e-10	4.628369287359709e-9
53100000	0.00499990468380806	3.1473684376380993e-50	-6.133591278106977e-18	4.772833023267363e-8	3.4837595601684515e-16	9.02376899615754e-8	-4.4797103443598227e-20	7.357582259318177e-18	1.098845241465929e-10	1.9977928151869978e-10	4.628369287359709e-9
53200000	0.00499990468380806	3.1473684376380993e-50	-6.133591278106977e-18	4.772833023267363e-8	3.4837595601684515e-16	9.02376899615754e-8	-4.4795080059773365e-20	7.357582259318177e-18	1.098845241465929e-10	1.9977928151869978e-10	4.628369287359709e-9
53300000	0.00499990468380806	3.1473684376380993e-50	-6.133591278106977e-18	4.772833023267363e-8	3.4837595601684515e-16	9.02376899615754e-8	-4.47930566759485e-20	7.357582259318177e-18	1.098845241465929e-10	1.9977928151869978e-10	4.628369287359709e-9
53400000	0.00499990468380806	3.1473684376380993e-50	-6.133591278106977e-18	4.772833023267363e-8	3.4837595601684515e-16	9.02376899615754e-8	-4.4791033292123637e-20	7.357582259318177e-18	1.098845241465929e-10	1.9977928151869978e-10	4.628369287359709e-9
53500000	0.00499990468380806	3.1473684376380993e-50	-6.133591278106977e-18	4.772833023267363e-8	3.4837595601684515e-16	9.02376899615754e-8	-4.478900990829877e-20	7.357582259318177e-18	1.098845241465929e-10	1.9977928151869978e-10	4.628369287359709e-9
53600000	0.00499990468380806	3.1473684376380993e-50	-6.133591278106977e-18	4.772833023267363e-8	3.4837595601684515e-16	9.02376899615754e-8	-4.478698652447391e-20	7.357582259318177e-18	1.098845241465929e-10	1.9977928151869978e-10	4.628369287359709e-9
53700000	0.00499990468380806	3.1473684376380993e-50	-6.133591278106977e-18	4.772833023267363e-8	3.4837595601684515e-16	9.02376899615754e-8	-4.478496314064904e-20	7.357582259318177e-18	1.098845241465929e-10	1.9977928151869978e-10	4.628369287359709e-9
53800000	0.00499990468380806	3.1473684376380993e-50	-6.133591278106977e-18	4.772833023267363e-8	3.4837595601684515e-16	9.02376899615754e-8	-4.478293975682418e-20	7.357582259318177e-18	1.098845241465929e-10	1.9977928151869978e-10	4.628369287359709e-9
53900000	0.00499990468380806	3.1473684376380993e-50	-6.133591278106977e-18	4.772833023267363e-8	3.4837595601684515e-16	9.02376899615754e-8	-4.478091637299931e-20	7.357582259318177e-18	1.098845241465929e-10	1.9977928151869978e-10	4.628369287359709e-9
54000000	0.00499990468380806	3.1473684376380993e-50	-6.133591278106977e-18	4.772833023267363e-8	3.4837595601684515e-16	9.02376899615754e-8	-4.477889298917445e-20	7.357582259318177e-18	1.098845241465929e-10	1.9977928151869978e-10	4.628369287359709e-9
54100000	0.00499990468380806	3.1473684376380993e-50	-6.133591278106977e-18	4.772833023267363e-8	3.4837595601684515e-16	9.02376899615754e-8	-4.4776869605349584e-20	7.357582259318177e-18	1.098845241465929e-10	1.9977928151869978e-10	4.628369287359709e-9
54200000	0.00499990468380806	3.1473684376380993e-50	-6.133591278106977e-18	4.772833023267363e-8	3.4837595601684515e-16	9.02376899615754e-8	-4.477484622152472e-20	7.357582259318177e-18	1.098845241465929e-10	1.9977928151869978e-10	4.628369287359709e-9
54300000	0.00499990468380806	3.1473684376380993e-50	-6.133591278106977e-18	4.772833023267363e-8	3.4837595601684515e-16	9.02376899615754e-8	-4.4772822837699855e-20	7.357582259318177e-18	1.098845241465929e-10	1.9977928151869978e-10	4.628369287359709e-9
54400000	0.00499990468380806	3.1473684376380993e-50	-6.133591278106977e-18	4.772833023267363e-8	3.4837595601684515e-16	9.02376899615754e-8	-4.4770799453874994e-20	7.357582259318177e-18	1.098845241465929e-10	1.9977928151869978e-10	4.628369287359709e-9
54500000	0.00499990468380806	3.1473684376380993e-50	-6.133591278106977e-18	4.772833023267363e-8	3.4837595601684515e-16	9.02376899615754e-8	-4.4768776070050126e-20	7.357582259318177e-18	1.098845241465929e-10	1.9977928151869978e-10	4.628369287359709e-9
54600000	0.00499990468380806	3.1473684376380993e-50	-6.133591278106977e-18	4.772833023267363e-8	3.4837595601684515e-16	9.02376899615754e-8	-4.4766752686225265e-20	7.357582259318177e-18	1.098845241465929e-10	1.9977928151869978e-10	4.628369287359709e-9
54700000	0.00499990468380806	3.1473684376380993e-50	-6.133591278106977e-18	4.772833023267363e-8	3.4837595601684515e-16	9.02376899615754e-8	-4.47647293024004e-20	7.357582259318177e-18	1.098845241465929e-10	1.9977928151869978e-10	4.628369287359709e-9
54800000	0.00499990468380806	3.1473684376380993e-50	-6.133591278106977e-18	4.772833023267363e-8	3.4837595601684515e-16	9.02376899615754e-8	-4.4762705918575536e-20	7.357582259318177e-18	1.098845241465929e-10	1.9977928151869978e-10	4.628369287359709e-9
54900000	0.00499990468380806	3.1473684376380993e-50	-6.133591278106977e-18	4.772833023267363e-8	3.4837595601684515e-16	9.02376899615754e-8	-4.476068253475067e-20	7.357582259318177e-18	1.098845241465929e-10	1.9977928151869978e-10	4.628369287359709e-9
55000000	0.00499990468380806	3.1473684376380993e-50	-6.133591278106977e-18	4.772833023267363e-8	3.4837595601684515e-16	9.02376899615754e-8	-4.475865915092581e-20	7.357582259318177e-18	1.098845241465929e-10	1.9977928151869978e-10	4.628369287359709e-9
55100000	0.00499990468380806	3.1473684376380993e-50	-6.133591278106977e-18	4.772833023267363e-8	3.4837595601684515e-16	9.02376899615754e-8	-4.475663576710094e-20	7.357582259318177e-18	1.098845241465929e-10	1.9977928151869978e-10	4.628369287359709e-9
55200000	0.00499990468380806	3.1473684376380993e-50	-6.133591278106977e-18	4.772833023267363e-8	3.4837595601684515e-16	9.02376899615754e-8	-4.475461238327608e-20	7.357582259318177e-18	1.098845241465929e-10	1.9977928151869978e-10	4.628369287359709e-9
55300000	0.00499990468380806	3.1473684376380993e-50	-6.133591278106977e-18	4.772833023267363e-8	3.4837595601684515e-16	9.02376899615754e-8	-4.475258899945121e-20	7.357582259318177e-18	1.098845241465929e-10	1.9977928151869978e-10	4.628369287359709e-9
55400000	0.00499990468380806	3.1473684376380993e-50	-6.133591278106977e-18	4.772833023267363e-8	3.4837595601684515e-16	9.02376899615754e-8	-4.475056561562635e-20	7.357582259318177e-18	1.098845241465929e-10	1.9977928151869978e-10	4.628369287359709e-9
55500000	0.00499990468380806	3.1473684376380993e-50	-6.133591278106977e-18	4.772833023267363e-8	3.4837595601684515e-16	9.02376899615754e-8	-4.4748542231801483e-20	7.357582259318177e-18	1.098845241465929e-10	1.9977928151869978e-10	4.628369287359709e-9
55600000	0.00499990468380806	3.1473684376380993e-50	-6.133591278106977e-18	4.772833023267363e-8	3.4837595601684515e-16	9.02376899615754e-8	-4.474651884797662e-20	7.357582259318177e-18	1.098845241465929e-10	1.9977928151869978e-10	4.628369287359709e-9
55700000	0.00499990468380806	3.1473684376380993e-50	-6.133591278106977e-18	4.772833023267363e-8	3.4837595601684515e-16	9.02376899615754e-8	-4.4744495464151755e-20	7.357582259318177e-18	1.098845241465929e-10	1.9977928151869978e-10	4.628369287359709e-9
55800000	0.00499990468380806	3.1473684376380993e-50	-6.133591278106977e-18	4.772833023267363e-8	3.4837595601684515e-16	9.02376899615754e-8	-4.4742472080326893e-20	7.357582259318177e-18	1.098845241465929e-10	1.9977928151869978e-10	4.628369287359709e-9
55900000	0.00499990468380806	3.1473684376380993e-50	-6.133591278106977e-18	4.772833023267363e-8	3.4837595601684515e-16	9.02376899615754e-8	-4.4740448696502026e-20	7.357582259318177e-18	1.098845241465929e-10	1.9977928151869978e-10	4.628369287359709e-9
56000000	0.00499990468380806	3.1473684376380993e-50	-6.133591278106977e-18	4.772833023267363e-8	3.4837595601684515e-16	9.02376899615754e-8	-4.4738425312677165e-20	7.357582259318177e-18	1.098845241465929e-10	1.9977928151869978e-10	4.628369287359709e-9
56100000	0.00499990468380806	3.1473684376380993e-50	-6.133591278106977e-18	4.772833023267363e-8	3.4837595601684515e-16	9.02376899615754e-8	-4.47364019288523e-20	7.357582259318177e-18	1.098845241465929e-10	1.9977928151869978e-10	4.628369287359709e-9
56200000	0.00499990468380806	3.1473684376380993e-50	-6.133591278106977e-18	4.772833023267363e-8	3.4837595601684515e-16	9.02376899615754e-8	-4.4734378545027436e-20	7.357582259318177e-18	1.098845241465929e-10	1.9977928151869978e-10	4.628369287359709e-9
56300000	0.00499990468380806	3.1473684376380993e-50	-6.133591278106977e-18	4.772833023267363e-8	3.4837595601684515e-16	9.02376899615754e-8	-4.473235516120257e-20	7.357582259318177e-18	1.098845241465929e-10	1.9977928151869978e-10	4.628369287359709e-9
56400000	0.00499990468380806	3.1473684376380993e-50	-6.133591278106977e-18	4.772833023267363e-8	3.4837595601684515e-16	9.02376899615754e-8	-4.473033177737771e-20	7.357582259318177e-18	1.098845241465929e-10	1.9977928151869978e-10	4.628369287359709e-9
56500000	0.00499990468380806	3.1473684376380993e-50	-6.133591278106977e-18	4.772833023267363e-8	3.4837595601684515e-16	9.02376899615754e-8	-4.472830839355284e-20	7.357582259318177e-18	1.098845241465929e-10	1.9977928151869978e-10	4.628369287359709e-9
56600000	0.00499990468380806	3.1473684376380993e-50	-6.133591278106977e-18	4.772833023267363e-8	3.4837595601684515e-16	9.02376899615754e-8	-4.472628500972798e-20	7.357582259318177e-18	1.098845241465929e-10	1.9977928151869978e-10	4.628369287359709e-9
56700000	0.00499990468380806	3.1473684376380993e-50	-6.133591278106977e-18	4.772833023267363e-8	3.4837595601684515e-16	9.02376899615754e-8	-4.472426162590311e-20	7.357582259318177e-18	1.098845241465929e-10	1.9977928151869978e-10	4.628369287359709e-9
56800000	0.00499990468380806	3.1473684376380993e-50	-6.133591278106977e-18	4.772833023267363e-8	3.4837595601684515e-16	9.02376899615754e-8	-4.4722238242078244e-20	7.357582259318177e-18	1.098845241465929e-10	1.9977928151869978e-10	4.628369287359709e-9
56900000	0.00499990468380806	3.1473684376380993e-50	-6.133591278106977e-18	4.772833023267363e-8	3.4837595601684515e-16	9.02376899615754e-8	-4.4720214858253383e-20	7.357582259318177e-18	1.098845241465929e-10	1.9977928151869978e-10	4.628369287359709e-9
57000000	0.00499990468380806	3.1473684376380993e-50	-6.133591278106977e-18	4.772833023267363e-8	3.4837595601684515e-16	9.02376899615754e-8	-4.4718191474428516e-20	7.357582259318177e-18	1.098845241465929e-10	1.9977928151869978e-10	4.628369287359709e-9
57100000	0.00499990468380806	3.1473684376380993e-50	-6.133591278106977e-18	4.772833023267363e-8	3.4837595601684515e-16	9.02376899615754e-8	-4.4716168090603654e-20	7.357582259318177e-18	1.098845241465929e-10	1.9977928151869978e-10	4.628369287359709e-9
57200000	0.00499990468380806	3.1473684376380993e-50	-6.133591278106977e-18	4.772833023267363e-8	3.4837595601684515e-16	9.02376899615754e-8	-4.471414470677879e-20	7.357582259318177e-18	1.098845241465929e-10	1.9977928151869978e-10	4.628369287359709e-9
57300000	0.00499990468380806	3.1473684376380993e-50	-6.133591278106977e-18	4.772833023267363e-8	3.4837595601684515e-16	9.02376899615754e-8	-4.4712121322953926e-20	7.357582259318177e-18	1.098845241465929e-10	1.9977928151869978e-10	4.628369287359709e-9
57400000	0.00499990468380806	3.1473684376380993e-50	-6.133591278106977e-18	4.772833023267363e-8	3.4837595601684515e-16	9.02376899615754e-8	-4.471009793912906e-20	7.357582259318177e-18	1.098845241465929e-10	1.9977928151869978e-10	4.628369287359709e-9
57500000	0.00499990468380806	3.1473684376380993e-50	-6.133591278106977e-18	4.772833023267363e-8	3.4837595601684515e-16	9.02376899615754e-8	-4.47080745553042e-20	7.357582259318177e-18	1.098845241465929e-10	1.9977928151869978e-10	4.628369287359709e-9
57600000	0.00499990468380806	3.1473684376380993e-50	-6.133591278106977e-18	4.772833023267363e-8	3.4837595601684515e-16	9.02376899615754e-8	-4.470605117147933e-20	7.357582259318177e-18	1.098845241465929e-10	1.9977928151869978e-10	4.628369287359709e-9
57700000	0.00499990468380806	3.1473684376380993e-50	-6.133591278106977e-18	4.772833023267363e-8	3.4837595601684515e-16	9.02376899615754e-8	-4.470402778765447e-20	7.357582259318177e-18	1.098845241465929e-10	1.9977928151869978e-10	4.628369287359709e-9
57800000	0.00499990468380806	3.1473684376380993e-50	-6.133591278106977e-18	4.772833023267363e-8	3.4837595601684515e-16	9.02376899615754e-8	-4.47020044038296e-20	7.357582259318177e-18	1.098845241465929e-10	1.9977928151869978e-10	4.628369287359709e-9
57900000	0.00499990468380806	3.1473684376380993e-50	-6.133591278106977e-18	4.772833023267363e-8	3.4837595601684515e-16	9.02376899615754e-8	-4.469998102000474e-20	7.357582259318177e-18	1.098845241465929e-10	1.9977928151869978e-10	4.628369287359709e-9
58000000	0.00499990468380806	3.1473684376380993e-50	-6.133591278106977e-18	4.772833023267363e-8	3.4837595601684515e-16	9.02376899615754e-8	-4.469795763617987e-20	7.357582259318177e-18	1.098845241465929e-10	1.9977928151869978e-10	4.628369287359709e-9
58100000	0.00499990468380806	3.1473684376380993e-50	-6.133591278106977e-18	4.772833023267363e-8	3.4837595601684515e-16	9.02376899615754e-8	-4.469593425235501e-20	7.357582259318177e-18	1.098845241465929e-10	1.9977928151869978e-10	4.628369287359709e-9
58200000	0.00499990468380806	3.1473684376380993e-50	-6.133591278106977e-18	4.772833023267363e-8	3.4837595601684515e-16	9.02376899615754e-8	-4.4693910868530144e-20	7.357582259318177e-18	1.098845241465929e-10	1.9977928151869978e-10	4.628369287359709e-9
58300000	0.00499990468380806	3.1473684376380993e-50	-6.133591278106977e-18	4.772833023267363e-8	3.4837595601684515e-16	9.02376899615754e-8	-4.469188748470528e-20	7.357582259318177e-18	1.098845241465929e-10	1.9977928151869978e-10	4.628369287359709e-9
58400000	0.00499990468380806	3.1473684376380993e-50	-6.133591278106977e-18	4.772833023267363e-8	3.4837595601684515e-16	9.02376899615754e-8	-4.4689864100880415e-20	7.357582259318177e-18	1.098845241465929e-10	1.9977928151869978e-10	4.628369287359709e-9
58500000	0.00499990468380806	3.1473684376380993e-50	-6.133591278106977e-18	4.772833023267363e-8	3.4837595601684515e-16	9.02376899615754e-8	-4.4687840717055554e-20	7.357582259318177e-18	1.098845241465929e-10	1.9977928151869978e-10	4.628369287359709e-9
58600000	0.00499990468380806	3.1473684376380993e-50	-6.133591278106977e-18	4.772833023267363e-8	3.4837595601684515e-16	9.02376899615754e-8	-4.4685817333230687e-20	7.357582259318177e-18	1.098845241465929e-10	1.9977928151869978e-10	4.628369287359709e-9
58700000	0.00499990468380806	3.1473684376380993e-50	-6.133591278106977e-18	4.772833023267363e-8	3.4837595601684515e-16	9.02376899615754e-8	-4.4683793949405825e-20	7.357582259318177e-18	1.098845241465929e-10	1.9977928151869978e-10	4.628369287359709e-9
58800000	0.00499990468380806	3.1473684376380993e-50	-6.133591278106977e-18	4.772833023267363e-8	3.4837595601684515e-16	9.02376899615754e-8	-4.468177056558096e-20	7.357582259318177e-18	1.098845241465929e-10	1.9977928151869978e-10	4.628369287359709e-9
58900000	0.00499990468380806	3.1473684376380993e-50	-6.133591278106977e-18	4.772833023267363e-8	3.4837595601684515e-16	9.02376899615754e-8	-4.4679747181756097e-20	7.357582259318177e-18	1.098845241465929e-10	1.9977928151869978e-10	4.628369287359709e-9
59000000	0.00499990468380806	3.1473684376380993e-50	-6.133591278106977e-18	4.772833023267363e-8	3.4837595601684515e-16	9.02376899615754e-8	-4.467772379793123e-20	7.357582259318177e-18	1.098845241465929e-10	1.9977928151869978e-10	4.628369287359709e-9
59100000	0.00499990468380806	3.1473684376380993e-50	-6.133591278106977e-18	4.772833023267363e-8	3.4837595601684515e-16	9.02376899615754e-8	-4.467570041410637e-20	7.357582259318177e-18	1.098845241465929e-10	1.9977928151869978e-10	4.628369287359709e-9
59200000	0.00499990468380806	3.1473684376380993e-50	-6.133591278106977e-18	4.772833023267363e-8	3.4837595601684515e-16	9.02376899615754e-8	-4.46736770302815e-20	7.357582259318177e-18	1.098845241465929e-10	1.9977928151869978e-10	4.628369287359709e-9
59300000	0.00499990468380806	3.1473684376380993e-50	-6.133591278106977e-18	4.772833023267363e-8	3.4837595601684515e-16	9.02376899615754e-8	-4.467165364645664e-20	7.357582259318177e-18	1.098845241465929e-10	1.9977928151869978e-10	4.628369287359709e-9
59400000	0.00499990468380806	3.147368437638099e-50	-6.133591278106977e-18	4.772833023267363e-8	3.4837595601684515e-16	9.02376899615754e-8	-4.466963026263177e-20	7.357582259318177e-18	1.098845241465929e-10	1.9977928151869978e-10	4.628369287359709e-9
59500000	0.00499990468380806	3.147368437638099e-50	-6.133591278106977e-18	4.772833023267363e-8	3.4837595601684515e-16	9.02376899615754e-8	-4.466760687880691e-20	7.357582259318177e-18	1.098845241465929e-10	1.9977928151869978e-10	4.628369287359709e-9
59600000	0.00499990468380806	3.147368437638099e-50	-6.133591278106977e-18	4.772833023267363e-8	3.4837595601684515e-16	9.02376899615754e-8	-4.4665583494982044e-20	7.357582259318177e-18	1.098845241465929e-10	1.9977928151869978e-10	4.628369287359709e-9
59700000	0.00499990468380806	3.147368437638099e-50	-6.133591278106977e-18	4.772833023267363e-8	3.4837595601684515e-16	9.02376899615754e-8	-4.466356011115718e-20	7.357582259318177e-18	1.098845241465929e-10	1.9977928151869978e-10	4.628369287359709e-9
59800000	0.00499990468380806	3.147368437638099e-50	-6.133591278106977e-18	4.772833023267363e-8	3.4837595601684515e-16	9.02376899615754e-8	-4.4661536727332315e-20	7.357582259318177e-18	1.098845241465929e-10	1.9977928151869978e-10	4.628369287359709e-9
59900000	0.00499990468380806	3.147368437638099e-50	-6.133591278106977e-18	4.772833023267363e-8	3.4837595601684515e-16	9.02376899615754e-8	-4.4659513343507454e-20	7.357582259318177e-18	1.098845241465929e-10	1.9977928151869978e-10	4.628369287359709e-9
60000000	0.00499990468380806	3.147368437638099e-50	-6.133591278106977e-18	4.772833023267363e-8	3.4837595601684515e-16	9.02376899615754e-8	-4.4657489959682586e-20	7.357582259318177e-18	1.098845241465929e-10	1.9977928151869978e-10	4.628369287359709e-9
60100000	0.00499990468380806	3.147368437638099e-50	-6.133591278106977e-18	4.772833023267363e-8	3.4837595601684515e-16	9.02376899615754e-8	-4.4655466575857725e-20	7.357582259318177e-18	1.098845241465929e-10	1.9977928151869978e-10	4.628369287359709e-9
60200000	0.00499990468380806	3.147368437638099e-50	-6.133591278106977e-18	4.772833023267363e-8	3.4837595601684515e-16	9.02376899615754e-8	-4.465344319203286e-20	7.357582259318177e-18	1.098845241465929e-10	1.9977928151869978e-10	4.628369287359709e-9
60300000	0.00499990468380806	3.147368437638099e-50	-6.133591278106977e-18	4.772833023267363e-8	3.4837595601684515e-16	9.02376899615754e-8	-4.4651419808207997e-20	7.357582259318177e-18	1.098845241465929e-10	1.9977928151869978e-10	4.628369287359709e-9
60400000	0.00499990468380806	3.147368437638099e-50	-6.133591278106977e-18	4.772833023267363e-8	3.4837595601684515e-16	9.02376899615754e-8	-4.464939642438313e-20	7.357582259318177e-18	1.098845241465929e-10	1.9977928151869978e-10	4.628369287359709e-9
60500000	0.00499990468380806	3.147368437638099e-50	-6.133591278106977e-18	4.772833023267363e-8	3.4837595601684515e-16	9.02376899615754e-8	-4.464737304055827e-20	7.357582259318177e-18	1.098845241465929e-10	1.9977928151869978e-10	4.628369287359709e-9
60600000	0.00499990468380806	3.147368437638099e-50	-6.133591278106977e-18	4.772833023267363e-8	3.4837595601684515e-16	9.02376899615754e-8	-4.46453496567334e-20	7.357582259318177e-18	1.098845241465929e-10	1.9977928151869978e-10	4.628369287359709e-9
60700000	0.00499990468380806	3.147368437638099e-50	-6.133591278106977e-18	4.772833023267363e-8	3.4837595601684515e-16	9.02376899615754e-8	-4.464332627290854e-20	7.357582259318177e-18	1.098845241465929e-10	1.9977928151869978e-10	4.628369287359709e-9
60800000	0.00499990468380806	3.147368437638099e-50	-6.133591278106977e-18	4.772833023267363e-8	3.4837595601684515e-16	9.02376899615754e-8	-4.464130288908367e-20	7.357582259318177e-18	1.098845241465929e-10	1.9977928151869978e-10	4.628369287359709e-9
60900000	0.00499990468380806	3.147368437638099e-50	-6.133591278106977e-18	4.772833023267363e-8	3.4837595601684515e-16	9.02376899615754e-8	-4.463927950525881e-20	7.357582259318177e-18	1.098845241465929e-10	1.9977928151869978e-10	4.628369287359709e-9
61000000	0.00499990468380806	3.147368437638099e-50	-6.133591278106977e-18	4.772833023267363e-8	3.4837595601684515e-16	9.02376899615754e-8	-4.4637256121433943e-20	7.357582259318177e-18	1.098845241465929e-10	1.9977928151869978e-10	4.628369287359709e-9
61100000	0.00499990468380806	3.147368437638099e-50	-6.133591278106977e-18	4.772833023267363e-8	3.4837595601684515e-16	9.02376899615754e-8	-4.463523273760908e-20	7.357582259318177e-18	1.098845241465929e-10	1.9977928151869978e-10	4.628369287359709e-9
61200000	0.00499990468380806	3.147368437638099e-50	-6.133591278106977e-18	4.772833023267363e-8	3.4837595601684515e-16	9.02376899615754e-8	-4.4633209353784215e-20	7.357582259318177e-18	1.098845241465929e-10	1.9977928151869978e-10	4.628369287359709e-9
61300000	0.00499990468380806	3.147368437638099e-50	-6.133591278106977e-18	4.772833023267363e-8	3.4837595601684515e-16	9.02376899615754e-8	-4.4631185969959354e-20	7.357582259318177e-18	1.098845241465929e-10	1.9977928151869978e-10	4.628369287359709e-9
61400000	0.00499990468380806	3.147368437638099e-50	-6.133591278106977e-18	4.772833023267363e-8	3.4837595601684515e-16	9.02376899615754e-8	-4.4629162586134486e-20	7.357582259318177e-18	1.098845241465929e-10	1.9977928151869978e-10	4.628369287359709e-9
61500000	0.00499990468380806	3.147368437638099e-50	-6.133591278106977e-18	4.772833023267363e-8	3.4837595601684515e-16	9.02376899615754e-8	-4.4627139202309625e-20	7.357582259318177e-18	1.098845241465929e-10	1.9977928151869978e-10	4.628369287359709e-9
61600000	0.00499990468380806	3.147368437638099e-50	-6.133591278106977e-18	4.772833023267363e-8	3.4837595601684515e-16	9.02376899615754e-8	-4.462511581848476e-20	7.357582259318177e-18	1.098845241465929e-10	1.9977928151869978e-10	4.628369287359709e-9
61700000	0.00499990468380806	3.147368437638099e-50	-6.133591278106977e-18	4.772833023267363e-8	3.4837595601684515e-16	9.02376899615754e-8	-4.462309243465989e-20	7.357582259318177e-18	1.098845241465929e-10	1.9977928151869978e-10	4.628369287359709e-9
61800000	0.00499990468380806	3.147368437638099e-50	-6.133591278106977e-18	4.772833023267363e-8	3.4837595601684515e-16	9.02376899615754e-8	-4.462106905083503e-20	7.357582259318177e-18	1.098845241465929e-10	1.9977928151869978e-10	4.628369287359709e-9
61900000	0.00499990468380806	3.147368437638099e-50	-6.133591278106977e-18	4.772833023267363e-8	3.4837595601684515e-16	9.02376899615754e-8	-4.461904566701016e-20	7.357582259318177e-18	1.098845241465929e-10	1.9977928151869978e-10	4.628369287359709e-9
62000000	0.00499990468380806	3.147368437638099e-50	-6.133591278106977e-18	4.772833023267363e-8	3.4837595601684515e-16	9.02376899615754e-8	-4.46170222831853e-20	7.357582259318177e-18	1.098845241465929e-10	1.9977928151869978e-10	4.628369287359709e-9
62100000	0.00499990468380806	3.147368437638099e-50	-6.133591278106977e-18	4.772833023267363e-8	3.4837595601684515e-16	9.02376899615754e-8	-4.4614998899360433e-20	7.357582259318177e-18	1.098845241465929e-10	1.9977928151869978e-10	4.628369287359709e-9
62200000	0.00499990468380806	3.147368437638099e-50	-6.133591278106977e-18	4.772833023267363e-8	3.4837595601684515e-16	9.02376899615754e-8	-4.461297551553557e-20	7.357582259318177e-18	1.098845241465929e-10	1.9977928151869978e-10	4.628369287359709e-9
62300000	0.00499990468380806	3.147368437638099e-50	-6.133591278106977e-18	4.772833023267363e-8	3.4837595601684515e-16	9.02376899615754e-8	-4.4610952131710704e-20	7.357582259318177e-18	1.098845241465929e-10	1.9977928151869978e-10	4.628369287359709e-9
62400000	0.00499990468380806	3.147368437638099e-50	-6.133591278106977e-18	4.772833023267363e-8	3.4837595601684515e-16	9.02376899615754e-8	-4.4608928747885843e-20	7.357582259318177e-18	1.098845241465929e-10	1.9977928151869978e-10	4.628369287359709e-9
62500000	0.00499990468380806	3.147368437638099e-50	-6.133591278106977e-18	4.772833023267363e-8	3.4837595601684515e-16	9.02376899615754e-8	-4.4606905364060976e-20	7.357582259318177e-18	1.098845241465929e-10	1.9977928151869978e-10	4.628369287359709e-9
62600000	0.00499990468380806	3.147368437638099e-50	-6.133591278106977e-18	4.772833023267363e-8	3.4837595601684515e-16	9.02376899615754e-8	-4.4604881980236115e-20	7.357582259318177e-18	1.098845241465929e-10	1.9977928151869978e-10	4.628369287359709e-9
62700000	0.00499990468380806	3.147368437638099e-50	-6.133591278106977e-18	4.772833023267363e-8	3.4837595601684515e-16	9.02376899615754e-8	-4.460285859641125e-20	7.357582259318177e-18	1.098845241465929e-10	1.9977928151869978e-10	4.628369287359709e-9
62800000	0.00499990468380806	3.147368437638099e-50	-6.133591278106977e-18	4.772833023267363e-8	3.4837595601684515e-16	9.02376899615754e-8	-4.4600835212586386e-20	7.357582259318177e-18	1.098845241465929e-10	1.9977928151869978e-10	4.628369287359709e-9
62900000	0.00499990468380806	3.147368437638099e-50	-6.133591278106977e-18	4.772833023267363e-8	3.4837595601684515e-16	9.02376899615754e-8	-4.459881182876152e-20	7.357582259318177e-18	1.098845241465929e-10	1.9977928151869978e-10	4.628369287359709e-9
63000000	0.00499990468380806	3.147368437638099e-50	-6.133591278106977e-18	4.772833023267363e-8	3.4837595601684515e-16	9.02376899615754e-8	-4.459678844493666e-20	7.357582259318177e-18	1.098845241465929e-10	1.9977928151869978e-10	4.628369287359709e-9
63100000	0.00499990468380806	3.147368437638099e-50	-6.133591278106977e-18	4.772833023267363e-8	3.4837595601684515e-16	9.02376899615754e-8	-4.459476506111179e-20	7.357582259318177e-18	1.098845241465929e-10	1.9977928151869978e-10	4.628369287359709e-9
63200000	0.00499990468380806	3.147368437638099e-50	-6.133591278106977e-18	4.772833023267363e-8	3.4837595601684515e-16	9.02376899615754e-8	-4.459274167728693e-20	7.357582259318177e-18	1.098845241465929e-10	1.9977928151869978e-10	4.628369287359709e-9
63300000	0.00499990468380806	3.147368437638099e-50	-6.133591278106977e-18	4.772833023267363e-8	3.4837595601684515e-16	9.02376899615754e-8	-4.459071829346206e-20	7.357582259318177e-18	1.098845241465929e-10	1.9977928151869978e-10	4.628369287359709e-9
63400000	0.00499990468380806	3.147368437638099e-50	-6.133591278106977e-18	4.772833023267363e-8	3.4837595601684515e-16	9.02376899615754e-8	-4.45886949096372e-20	7.357582259318177e-18	1.098845241465929e-10	1.9977928151869978e-10	4.628369287359709e-9
63500000	0.00499990468380806	3.147368437638099e-50	-6.133591278106977e-18	4.772833023267363e-8	3.4837595601684515e-16	9.02376899615754e-8	-4.458667152581233e-20	7.357582259318177e-18	1.098845241465929e-10	1.9977928151869978e-10	4.628369287359709e-9
63600000	0.00499990468380806	3.147368437638099e-50	-6.133591278106977e-18	4.772833023267363e-8	3.4837595601684515e-16	9.02376899615754e-8	-4.458464814198747e-20	7.357582259318177e-18	1.098845241465929e-10	1.9977928151869978e-10	4.628369287359709e-9
63700000	0.00499990468380806	3.147368437638099e-50	-6.133591278106977e-18	4.772833023267363e-8	3.4837595601684515e-16	9.02376899615754e-8	-4.4582624758162604e-20	7.357582259318177e-18	1.098845241465929e-10	1.9977928151869978e-10	4.628369287359709e-9
63800000	0.00499990468380806	3.147368437638099e-50	-6.133591278106977e-18	4.772833023267363e-8	3.4837595601684515e-16	9.02376899615754e-8	-4.458060137433774e-20	7.357582259318177e-18	1.098845241465929e-10	1.9977928151869978e-10	4.628369287359709e-9
63900000	0.00499990468380806	3.147368437638099e-50	-6.133591278106977e-18	4.772833023267363e-8	3.4837595601684515e-16	9.02376899615754e-8	-4.4578577990512876e-20	7.357582259318177e-18	1.098845241465929e-10	1.9977928151869978e-10	4.628369287359709e-9
64000000	0.00499990468380806	3.147368437638099e-50	-6.133591278106977e-18	4.772833023267363e-8	3.4837595601684515e-16	9.02376899615754e-8	-4.4576554606688014e-20	7.357582259318177e-18	1.098845241465929e-10	1.9977928151869978e-10	4.628369287359709e-9
64100000	0.00499990468380806	3.147368437638099e-50	-6.133591278106977e-18	4.772833023267363e-8	3.4837595601684515e-16	9.02376899615754e-8	-4.4574531222863147e-20	7.357582259318177e-18	1.098845241465929e-10	1.9977928151869978e-10	4.628369287359709e-9
64200000	0.00499990468380806	3.147368437638099e-50	-6.133591278106977e-18	4.772833023267363e-8	3.4837595601684515e-16	9.02376899615754e-8	-4.4572507839038286e-20	7.357582259318177e-18	1.098845241465929e-10	1.9977928151869978e-10	4.628369287359709e-9
64300000	0.00499990468380806	3.1473684376380983e-50	-6.133591278106977e-18	4.772833023267363e-8	3.4837595601684515e-16	9.02376899615754e-8	-4.457048445521342e-20	7.357582259318177e-18	1.098845241465929e-10	1.9977928151869978e-10	4.628369287359709e-9
64400000	0.00499990468380806	3.1473684376380983e-50	-6.133591278106977e-18	4.772833023267363e-8	3.4837595601684515e-16	9.02376899615754e-8	-4.4568461071388557e-20	7.357582259318177e-18	1.098845241465929e-10	1.9977928151869978e-10	4.628369287359709e-9
64500000	0.00499990468380806	3.1473684376380983e-50	-6.133591278106977e-18	4.772833023267363e-8	3.4837595601684515e-16	9.02376899615754e-8	-4.456643768756369e-20	7.357582259318177e-18	1.098845241465929e-10	1.9977928151869978e-10	4.628369287359709e-9
64600000	0.00499990468380806	3.1473684376380983e-50	-6.133591278106977e-18	4.772833023267363e-8	3.4837595601684515e-16	9.02376899615754e-8	-4.456441430373883e-20	7.357582259318177e-18	1.098845241465929e-10	1.9977928151869978e-10	4.628369287359709e-9
64700000	0.00499990468380806	3.1473684376380983e-50	-6.133591278106977e-18	4.772833023267363e-8	3.4837595601684515e-16	9.02376899615754e-8	-4.456239091991396e-20	7.357582259318177e-18	1.098845241465929e-10	1.9977928151869978e-10	4.628369287359709e-9
64800000	0.00499990468380806	3.1473684376380983e-50	-6.133591278106977e-18	4.772833023267363e-8	3.4837595601684515e-16	9.02376899615754e-8	-4.45603675360891e-20	7.357582259318177e-18	1.098845241465929e-10	1.9977928151869978e-10	4.628369287359709e-9
64900000	0.00499990468380806	3.1473684376380983e-50	-6.133591278106977e-18	4.772833023267363e-8	3.4837595601684515e-16	9.02376899615754e-8	-4.455834415226423e-20	7.357582259318177e-18	1.098845241465929e-10	1.9977928151869978e-10	4.628369287359709e-9
65000000	0.00499990468380806	3.1473684376380983e-50	-6.133591278106977e-18	4.772833023267363e-8	3.4837595601684515e-16	9.02376899615754e-8	-4.455632076843937e-20	7.357582259318177e-18	1.098845241465929e-10	1.9977928151869978e-10	4.628369287359709e-9
65100000	0.00499990468380806	3.1473684376380983e-50	-6.133591278106977e-18	4.772833023267363e-8	3.4837595601684515e-16	9.02376899615754e-8	-4.4554297384614504e-20	7.357582259318177e-18	1.098845241465929e-10	1.9977928151869978e-10	4.628369287359709e-9
65200000	0.00499990468380806	3.1473684376380983e-50	-6.133591278106977e-18	4.772833023267363e-8	3.4837595601684515e-16	9.02376899615754e-8	-4.455227400078964e-20	7.357582259318177e-18	1.098845241465929e-10	1.9977928151869978e-10	4.628369287359709e-9
65300000	0.00499990468380806	3.1473684376380983e-50	-6.133591278106977e-18	4.772833023267363e-8	3.4837595601684515e-16	9.02376899615754e-8	-4.4550250616964775e-20	7.357582259318177e-18	1.098845241465929e-10	1.9977928151869978e-10	4.628369287359709e-9
65400000	0.00499990468380806	3.1473684376380983e-50	-6.133591278106977e-18	4.772833023267363e-8	3.4837595601684515e-16	9.02376899615754e-8	-4.4548227233139914e-20	7.357582259318177e-18	1.098845241465929e-10	1.9977928151869978e-10	4.628369287359709e-9
65500000	0.00499990468380806	3.1473684376380983e-50	-6.133591278106977e-18	4.772833023267363e-8	3.4837595601684515e-16	9.02376899615754e-8	-4.4546203849315047e-20	7.357582259318177e-18	1.098845241465929e-10	1.9977928151869978e-10	4.628369287359709e-9
65600000	0.00499990468380806	3.1473684376380983e-50	-6.133591278106977e-18	4.772833023267363e-8	3.4837595601684515e-16	9.02376899615754e-8	-4.4544180465490185e-20	7.357582259318177e-18	1.098845241465929e-10	1.9977928151869978e-10	4.628369287359709e-9
65700000	0.00499990468380806	3.1473684376380983e-50	-6.133591278106977e-18	4.772833023267363e-8	3.4837595601684515e-16	9.02376899615754e-8	-4.454215708166532e-20	7.357582259318177e-18	1.098845241465929e-10	1.9977928151869978e-10	4.628369287359709e-9
65800000	0.00499990468380806	3.1473684376380983e-50	-6.133591278106977e-18	4.772833023267363e-8	3.4837595601684515e-16	9.02376899615754e-8	-4.4540133697840457e-20	7.357582259318177e-18	1.098845241465929e-10	1.9977928151869978e-10	4.628369287359709e-9
65900000	0.00499990468380806	3.1473684376380983e-50	-6.133591278106977e-18	4.772833023267363e-8	3.4837595601684515e-16	9.02376899615754e-8	-4.453811031401559e-20	7.357582259318177e-18	1.098845241465929e-10	1.9977928151869978e-10	4.628369287359709e-9
66000000	0.00499990468380806	3.1473684376380983e-50	-6.133591278106977e-18	4.772833023267363e-8	3.4837595601684515e-16	9.02376899615754e-8	-4.453608693019073e-20	7.357582259318177e-18	1.098845241465929e-10	1.9977928151869978e-10	4.628369287359709e-9
66100000	0.00499990468380806	3.1473684376380983e-50	-6.133591278106977e-18	4.772833023267363e-8	3.4837595601684515e-16	9.02376899615754e-8	-4.453406354636586e-20	7.357582259318177e-18	1.098845241465929e-10	1.9977928151869978e-10	4.628369287359709e-9
66200000	0.00499990468380806	3.1473684376380983e-50	-6.133591278106977e-18	4.772833023267363e-8	3.4837595601684515e-16	9.02376899615754e-8	-4.4532040162541e-20	7.357582259318177e-18	1.098845241465929e-10	1.9977928151869978e-10	4.628369287359709e-9
66300000	0.00499990468380806	3.1473684376380983e-50	-6.133591278106977e-18	4.772833023267363e-8	3.4837595601684515e-16	9.02376899615754e-8	-4.453001677871613e-20	7.357582259318177e-18	1.098845241465929e-10	1.9977928151869978e-10	4.628369287359709e-9
66400000	0.00499990468380806	3.1473684376380983e-50	-6.133591278106977e-18	4.772833023267363e-8	3.4837595601684515e-16	9.02376899615754e-8	-4.452799339489127e-20	7.357582259318177e-18	1.098845241465929e-10	1.9977928151869978e-10	4.628369287359709e-9
66500000	0.00499990468380806	3.1473684376380983e-50	-6.133591278106977e-18	4.772833023267363e-8	3.4837595601684515e-16	9.02376899615754e-8	-4.4525970011066404e-20	7.357582259318177e-18	1.098845241465929e-10	1.9977928151869978e-10	4.628369287359709e-9
66600000	0.00499990468380806	3.1473684376380983e-50	-6.133591278106977e-18	4.772833023267363e-8	3.4837595601684515e-16	9.02376899615754e-8	-4.452394662724154e-20	7.357582259318177e-18	1.098845241465929e-10	1.9977928151869978e-10	4.628369287359709e-9
66700000	0.00499990468380806	3.1473684376380983e-50	-6.133591278106977e-18	4.772833023267363e-8	3.4837595601684515e-16	9.02376899615754e-8	-4.4521923243416675e-20	7.357582259318177e-18	1.098845241465929e-10	1.9977928151869978e-10	4.628369287359709e-9
66800000	0.00499990468380806	3.1473684376380983e-50	-6.133591278106977e-18	4.772833023267363e-8	3.4837595601684515e-16	9.02376899615754e-8	-4.4519899859591814e-20	7.357582259318177e-18	1.098845241465929e-10	1.9977928151869978e-10	4.628369287359709e-9
66900000	0.00499990468380806	3.1473684376380983e-50	-6.133591278106977e-18	4.772833023267363e-8	3.4837595601684515e-16	9.02376899615754e-8	-4.4517876475766946e-20	7.357582259318177e-18	1.098845241465929e-10	1.9977928151869978e-10	4.628369287359709e-9
67000000	0.00499990468380806	3.1473684376380983e-50	-6.133591278106977e-18	4.772833023267363e-8	3.4837595601684515e-16	9.02376899615754e-8	-4.451585309194208e-20	7.357582259318177e-18	1.098845241465929e-10	1.9977928151869978e-10	4.628369287359709e-9
67100000	0.00499990468380806	3.1473684376380983e-50	-6.133591278106977e-18	4.772833023267363e-8	3.4837595601684515e-16	9.02376899615754e-8	-4.451382970811722e-20	7.357582259318177e-18	1.098845241465929e-10	1.9977928151869978e-10	4.628369287359709e-9
67200000	0.00499990468380806	3.1473684376380983e-50	-6.133591278106977e-18	4.772833023267363e-8	3.4837595601684515e-16	9.02376899615754e-8	-4.451180632429235e-20	7.357582259318177e-18	1.098845241465929e-10	1.9977928151869978e-10	4.628369287359709e-9
67300000	0.00499990468380806	3.1473684376380983e-50	-6.133591278106977e-18	4.772833023267363e-8	3.4837595601684515e-16	9.02376899615754e-8	-4.450978294046749e-20	7.357582259318177e-18	1.098845241465929e-10	1.9977928151869978e-10	4.628369287359709e-9
67400000	0.00499990468380806	3.1473684376380983e-50	-6.133591278106977e-18	4.772833023267363e-8	3.4837595601684515e-16	9.02376899615754e-8	-4.450775955664262e-20	7.357582259318177e-18	1.098845241465929e-10	1.9977928151869978e-10	4.628369287359709e-9
67500000	0.00499990468380806	3.1473684376380983e-50	-6.133591278106977e-18	4.772833023267363e-8	3.4837595601684515e-16	9.02376899615754e-8	-4.450573617281776e-20	7.357582259318177e-18	1.098845241465929e-10	1.9977928151869978e-10	4.628369287359709e-9
67600000	0.00499990468380806	3.1473684376380983e-50	-6.133591278106977e-18	4.772833023267363e-8	3.4837595601684515e-16	9.02376899615754e-8	-4.4503712788992893e-20	7.357582259318177e-18	1.098845241465929e-10	1.9977928151869978e-10	4.628369287359709e-9
67700000	0.00499990468380806	3.1473684376380983e-50	-6.133591278106977e-18	4.772833023267363e-8	3.4837595601684515e-16	9.02376899615754e-8	-4.450168940516803e-20	7.357582259318177e-18	1.098845241465929e-10	1.9977928151869978e-10	4.628369287359709e-9
67800000	0.00499990468380806	3.1473684376380983e-50	-6.133591278106977e-18	4.772833023267363e-8	3.4837595601684515e-16	9.02376899615754e-8	-4.4499666021343165e-20	7.357582259318177e-18	1.098845241465929e-10	1.9977928151869978e-10	4.628369287359709e-9
67900000	0.00499990468380806	3.1473684376380983e-50	-6.133591278106977e-18	4.772833023267363e-8	3.4837595601684515e-16	9.02376899615754e-8	-4.4497642637518303e-20	7.357582259318177e-18	1.098845241465929e-10	1.9977928151869978e-10	4.628369287359709e-9
68000000	0.00499990468380806	3.1473684376380983e-50	-6.133591278106977e-18	4.772833023267363e-8	3.4837595601684515e-16	9.02376899615754e-8	-4.4495619253693436e-20	7.357582259318177e-18	1.098845241465929e-10	1.9977928151869978e-10	4.628369287359709e-9
68100000	0.00499990468380806	3.1473684376380983e-50	-6.133591278106977e-18	4.772833023267363e-8	3.4837595601684515e-16	9.02376899615754e-8	-4.4493595869868575e-20	7.357582259318177e-18	1.098845241465929e-10	1.9977928151869978e-10	4.628369287359709e-9
68200000	0.00499990468380806	3.1473684376380983e-50	-6.133591278106977e-18	4.772833023267363e-8	3.4837595601684515e-16	9.02376899615754e-8	-4.449157248604371e-20	7.357582259318177e-18	1.098845241465929e-10	1.9977928151869978e-10	4.628369287359709e-9
68300000	0.00499990468380806	3.1473684376380983e-50	-6.133591278106977e-18	4.772833023267363e-8	3.4837595601684515e-16	9.02376899615754e-8	-4.4489549102218846e-20	7.357582259318177e-18	1.098845241465929e-10	1.9977928151869978e-10	4.628369287359709e-9
68400000	0.00499990468380806	3.1473684376380983e-50	-6.133591278106977e-18	4.772833023267363e-8	3.4837595601684515e-16	9.02376899615754e-8	-4.448752571839398e-20	7.357582259318177e-18	1.098845241465929e-10	1.9977928151869978e-10	4.628369287359709e-9
68500000	0.00499990468380806	3.1473684376380983e-50	-6.133591278106977e-18	4.772833023267363e-8	3.4837595601684515e-16	9.02376899615754e-8	-4.448550233456912e-20	7.357582259318177e-18	1.098845241465929e-10	1.9977928151869978e-10	4.628369287359709e-9
68600000	0.00499990468380806	3.1473684376380983e-50	-6.133591278106977e-18	4.772833023267363e-8	3.4837595601684515e-16	9.02376899615754e-8	-4.448347895074425e-20	7.357582259318177e-18	1.098845241465929e-10	1.9977928151869978e-10	4.628369287359709e-9
68700000	0.00499990468380806	3.1473684376380983e-50	-6.133591278106977e-18	4.772833023267363e-8	3.4837595601684515e-16	9.02376899615754e-8	-4.448145556691939e-20	7.357582259318177e-18	1.098845241465929e-10	1.9977928151869978e-10	4.628369287359709e-9
68800000	0.00499990468380806	3.1473684376380983e-50	-6.133591278106977e-18	4.772833023267363e-8	3.4837595601684515e-16	9.02376899615754e-8	-4.447943218309452e-20	7.357582259318177e-18	1.098845241465929e-10	1.9977928151869978e-10	4.628369287359709e-9
68900000	0.00499990468380806	3.1473684376380983e-50	-6.133591278106977e-18	4.772833023267363e-8	3.4837595601684515e-16	9.02376899615754e-8	-4.447740879926966e-20	7.357582259318177e-18	1.098845241465929e-10	1.9977928151869978e-10	4.628369287359709e-9
69000000	0.00499990468380806	3.1473684376380983e-50	-6.133591278106977e-18	4.772833023267363e-8	3.4837595601684515e-16	9.02376899615754e-8	-4.447538541544479e-20	7.357582259318177e-18	1.098845241465929e-10	1.9977928151869978e-10	4.628369287359709e-9
69100000	0.00499990468380806	3.1473684376380983e-50	-6.133591278106977e-18	4.772833023267363e-8	3.4837595601684515e-16	9.02376899615754e-8	-4.447336203161993e-20	7.357582259318177e-18	1.098845241465929e-10	1.9977928151869978e-10	4.628369287359709e-9
69200000	0.00499990468380806	3.1473684376380983e-50	-6.133591278106977e-18	4.772833023267363e-8	3.4837595601684515e-16	9.02376899615754e-8	-4.4471338647795064e-20	7.357582259318177e-18	1.098845241465929e-10	1.9977928151869978e-10	4.628369287359709e-9
69300000	0.00499990468380806	3.1473684376380983e-50	-6.133591278106977e-18	4.772833023267363e-8	3.4837595601684515e-16	9.02376899615754e-8	-4.44693152639702e-20	7.357582259318177e-18	1.098845241465929e-10	1.9977928151869978e-10	4.628369287359709e-9
69400000	0.00499990468380806	3.1473684376380983e-50	-6.133591278106977e-18	4.772833023267363e-8	3.4837595601684515e-16	9.02376899615754e-8	-4.4467291880145336e-20	7.357582259318177e-18	1.098845241465929e-10	1.9977928151869978e-10	4.628369287359709e-9
69500000	0.00499990468380806	3.1473684376380983e-50	-6.133591278106977e-18	4.772833023267363e-8	3.4837595601684515e-16	9.02376899615754e-8	-4.4465268496320474e-20	7.357582259318177e-18	1.098845241465929e-10	1.9977928151869978e-10	4.628369287359709e-9
69600000	0.00499990468380806	3.1473684376380983e-50	-6.133591278106977e-18	4.772833023267363e-8	3.4837595601684515e-16	9.02376899615754e-8	-4.446324511249561e-20	7.357582259318177e-18	1.098845241465929e-10	1.9977928151869978e-10	4.628369287359709e-9
69700000	0.00499990468380806	3.1473684376380983e-50	-6.133591278106977e-18	4.772833023267363e-8	3.4837595601684515e-16	9.02376899615754e-8	-4.4461221728670746e-20	7.357582259318177e-18	1.098845241465929e-10	1.9977928151869978e-10	4.628369287359709e-9
69800000	0.00499990468380806	3.1473684376380983e-50	-6.133591278106977e-18	4.772833023267363e-8	3.4837595601684515e-16	9.02376899615754e-8	-4.445919834484588e-20	7.357582259318177e-18	1.098845241465929e-10	1.9977928151869978e-10	4.628369287359709e-9
69900000	0.00499990468380806	3.1473684376380983e-50	-6.133591278106977e-18	4.772833023267363e-8	3.4837595601684515e-16	9.02376899615754e-8	-4.445717496102102e-20	7.357582259318177e-18	1.098845241465929e-10	1.9977928151869978e-10	4.628369287359709e-9
70000000	0.00499990468380806	3.1473684376380983e-50	-6.133591278106977e-18	4.772833023267363e-8	3.4837595601684515e-16	9.02376899615754e-8	-4.445515157719615e-20	7.357582259318177e-18	1.098845241465929e-10	1.9977928151869978e-10	4.628369287359709e-9
70100000	0.00499990468380806	3.1473684376380983e-50	-6.133591278106977e-18	4.772833023267363e-8	3.4837595601684515e-16	9.02376899615754e-8	-4.445312819337129e-20	7.357582259318177e-18	1.098845241465929e-10	1.9977928151869978e-10	4.628369287359709e-9
70200000	0.00499990468380806	3.1473684376380983e-50	-6.133591278106977e-18	4.772833023267363e-8	3.4837595601684515e-16	9.02376899615754e-8	-4.445110480954642e-20	7.357582259318177e-18	1.098845241465929e-10	1.9977928151869978e-10	4.628369287359709e-9
70300000	0.00499990468380806	3.1473684376380983e-50	-6.133591278106977e-18	4.772833023267363e-8	3.4837595601684515e-16	9.02376899615754e-8	-4.444908142572156e-20	7.357582259318177e-18	1.098845241465929e-10	1.9977928151869978e-10	4.628369287359709e-9
70400000	0.00499990468380806	3.1473684376380983e-50	-6.133591278106977e-18	4.772833023267363e-8	3.4837595601684515e-16	9.02376899615754e-8	-4.444705804189669e-20	7.357582259318177e-18	1.098845241465929e-10	1.9977928151869978e-10	4.628369287359709e-9
70500000	0.00499990468380806	3.1473684376380983e-50	-6.133591278106977e-18	4.772833023267363e-8	3.4837595601684515e-16	9.02376899615754e-8	-4.444503465807183e-20	7.357582259318177e-18	1.098845241465929e-10	1.9977928151869978e-10	4.628369287359709e-9
70600000	0.00499990468380806	3.1473684376380983e-50	-6.133591278106977e-18	4.772833023267363e-8	3.4837595601684515e-16	9.02376899615754e-8	-4.4443011274246964e-20	7.357582259318177e-18	1.098845241465929e-10	1.9977928151869978e-10	4.628369287359709e-9
70700000	0.00499990468380806	3.1473684376380983e-50	-6.133591278106977e-18	4.772833023267363e-8	3.4837595601684515e-16	9.02376899615754e-8	-4.44409878904221e-20	7.357582259318177e-18	1.098845241465929e-10	1.9977928151869978e-10	4.628369287359709e-9
70800000	0.00499990468380806	3.1473684376380983e-50	-6.133591278106977e-18	4.772833023267363e-8	3.4837595601684515e-16	9.02376899615754e-8	-4.4438964506597235e-20	7.357582259318177e-18	1.098845241465929e-10	1.9977928151869978e-10	4.628369287359709e-9
70900000	0.00499990468380806	3.1473684376380983e-50	-6.133591278106977e-18	4.772833023267363e-8	3.4837595601684515e-16	9.02376899615754e-8	-4.4436941122772374e-20	7.357582259318177e-18	1.098845241465929e-10	1.9977928151869978e-10	4.628369287359709e-9
71000000	0.00499990468380806	3.1473684376380983e-50	-6.133591278106977e-18	4.772833023267363e-8	3.4837595601684515e-16	9.02376899615754e-8	-4.4434917738947507e-20	7.357582259318177e-18	1.098845241465929e-10	1.9977928151869978e-10	4.628369287359709e-9
71100000	0.00499990468380806	3.1473684376380983e-50	-6.133591278106977e-18	4.772833023267363e-8	3.4837595601684515e-16	9.02376899615754e-8	-4.4432894355122645e-20	7.357582259318177e-18	1.098845241465929e-10	1.9977928151869978e-10	4.628369287359709e-9
71200000	0.00499990468380806	3.1473684376380983e-50	-6.133591278106977e-18	4.772833023267363e-8	3.4837595601684515e-16	9.02376899615754e-8	-4.443087097129778e-20	7.357582259318177e-18	1.098845241465929e-10	1.9977928151869978e-10	4.628369287359709e-9
71300000	0.00499990468380806	3.1473684376380983e-50	-6.133591278106977e-18	4.772833023267363e-8	3.4837595601684515e-16	9.02376899615754e-8	-4.4428847587472917e-20	7.357582259318177e-18	1.098845241465929e-10	1.9977928151869978e-10	4.628369287359709e-9
71400000	0.00499990468380806	3.1473684376380983e-50	-6.133591278106977e-18	4.772833023267363e-8	3.4837595601684515e-16	9.02376899615754e-8	-4.442682420364805e-20	7.357582259318177e-18	1.098845241465929e-10	1.9977928151869978e-10	4.628369287359709e-9
71500000	0.00499990468380806	3.1473684376380983e-50	-6.133591278106977e-18	4.772833023267363e-8	3.4837595601684515e-16	9.02376899615754e-8	-4.442480081982319e-20	7.357582259318177e-18	1.098845241465929e-10	1.9977928151869978e-10	4.628369287359709e-9
71600000	0.00499990468380806	3.1473684376380983e-50	-6.133591278106977e-18	4.772833023267363e-8	3.4837595601684515e-16	9.02376899615754e-8	-4.442277743599832e-20	7.357582259318177e-18	1.098845241465929e-10	1.9977928151869978e-10	4.628369287359709e-9
71700000	0.00499990468380806	3.1473684376380983e-50	-6.133591278106977e-18	4.772833023267363e-8	3.4837595601684515e-16	9.02376899615754e-8	-4.442075405217346e-20	7.357582259318177e-18	1.098845241465929e-10	1.9977928151869978e-10	4.628369287359709e-9
71800000	0.00499990468380806	3.1473684376380983e-50	-6.133591278106977e-18	4.772833023267363e-8	3.4837595601684515e-16	9.02376899615754e-8	-4.441873066834859e-20	7.357582259318177e-18	1.098845241465929e-10	1.9977928151869978e-10	4.628369287359709e-9
71900000	0.00499990468380806	3.1473684376380983e-50	-6.133591278106977e-18	4.772833023267363e-8	3.483759560168451e-16	9.02376899615754e-8	-4.4416707284523725e-20	7.357582259318177e-18	1.098845241465929e-10	1.9977928151869978e-10	4.628369287359709e-9
72000000	0.00499990468380806	3.1473684376380983e-50	-6.133591278106977e-18	4.772833023267363e-8	3.483759560168451e-16	9.02376899615754e-8	-4.4414683900698864e-20	7.357582259318177e-18	1.098845241465929e-10	1.9977928151869978e-10	4.628369287359709e-9
72100000	0.00499990468380806	3.1473684376380983e-50	-6.133591278106977e-18	4.772833023267363e-8	3.483759560168451e-16	9.02376899615754e-8	-4.4412660516873996e-20	7.357582259318177e-18	1.098845241465929e-10	1.9977928151869978e-10	4.628369287359709e-9
72200000	0.00499990468380806	3.1473684376380983e-50	-6.133591278106977e-18	4.772833023267363e-8	3.483759560168451e-16	9.02376899615754e-8	-4.4410637133049135e-20	7.357582259318177e-18	1.098845241465929e-10	1.9977928151869978e-10	4.628369287359709e-9
72300000	0.00499990468380806	3.1473684376380983e-50	-6.133591278106977e-18	4.772833023267363e-8	3.483759560168451e-16	9.02376899615754e-8	-4.440861374922427e-20	7.357582259318177e-18	1.098845241465929e-10	1.9977928151869978e-10	4.628369287359709e-9
72400000	0.00499990468380806	3.1473684376380983e-50	-6.133591278106977e-18	4.772833023267363e-8	3.483759560168451e-16	9.02376899615754e-8	-4.4406590365399406e-20	7.357582259318177e-18	1.098845241465929e-10	1.9977928151869978e-10	4.628369287359709e-9
72500000	0.00499990468380806	3.1473684376380983e-50	-6.133591278106977e-18	4.772833023267363e-8	3.483759560168451e-16	9.02376899615754e-8	-4.440456698157454e-20	7.357582259318177e-18	1.098845241465929e-10	1.9977928151869978e-10	4.628369287359709e-9
72600000	0.00499990468380806	3.1473684376380983e-50	-6.133591278106977e-18	4.772833023267363e-8	3.483759560168451e-16	9.02376899615754e-8	-4.440254359774968e-20	7.357582259318177e-18	1.098845241465929e-10	1.9977928151869978e-10	4.628369287359709e-9
72700000	0.00499990468380806	3.1473684376380983e-50	-6.133591278106977e-18	4.772833023267363e-8	3.483759560168451e-16	9.02376899615754e-8	-4.440052021392481e-20	7.357582259318177e-18	1.098845241465929e-10	1.9977928151869978e-10	4.628369287359709e-9
72800000	0.00499990468380806	3.1473684376380983e-50	-6.133591278106977e-18	4.772833023267363e-8	3.483759560168451e-16	9.02376899615754e-8	-4.439849683009995e-20	7.357582259318177e-18	1.098845241465929e-10	1.9977928151869978e-10	4.628369287359709e-9
72900000	0.00499990468380806	3.1473684376380983e-50	-6.133591278106977e-18	4.772833023267363e-8	3.483759560168451e-16	9.02376899615754e-8	-4.439647344627508e-20	7.357582259318177e-18	1.098845241465929e-10	1.9977928151869978e-10	4.628369287359709e-9
73000000	0.00499990468380806	3.1473684376380983e-50	-6.133591278106977e-18	4.772833023267363e-8	3.483759560168451e-16	9.02376899615754e-8	-4.439445006245022e-20	7.357582259318177e-18	1.098845241465929e-10	1.9977928151869978e-10	4.628369287359709e-9
73100000	0.00499990468380806	3.1473684376380983e-50	-6.133591278106977e-18	4.772833023267363e-8	3.483759560168451e-16	9.02376899615754e-8	-4.4392426678625353e-20	7.357582259318177e-18	1.098845241465929e-10	1.9977928151869978e-10	4.628369287359709e-9
73200000	0.00499990468380806	3.1473684376380983e-50	-6.133591278106977e-18	4.772833023267363e-8	3.483759560168451e-16	9.02376899615754e-8	-4.439040329480049e-20	7.357582259318177e-18	1.098845241465929e-10	1.9977928151869978e-10	4.628369287359709e-9
73300000	0.00499990468380806	3.1473684376380983e-50	-6.133591278106977e-18	4.772833023267363e-8	3.483759560168451e-16	9.02376899615754e-8	-4.4388379910975625e-20	7.357582259318177e-18	1.098845241465929e-10	1.9977928151869978e-10	4.628369287359709e-9
73400000	0.00499990468380806	3.1473684376380983e-50	-6.133591278106977e-18	4.772833023267363e-8	3.483759560168451e-16	9.02376899615754e-8	-4.4386356527150763e-20	7.357582259318177e-18	1.098845241465929e-10	1.9977928151869978e-10	4.628369287359709e-9
73500000	0.00499990468380806	3.1473684376380983e-50	-6.133591278106977e-18	4.772833023267363e-8	3.483759560168451e-16	9.02376899615754e-8	-4.4384333143325896e-20	7.357582259318177e-18	1.098845241465929e-10	1.9977928151869978e-10	4.628369287359709e-9
73600000	0.00499990468380806	3.1473684376380983e-50	-6.133591278106977e-18	4.772833023267363e-8	3.483759560168451e-16	9.02376899615754e-8	-4.4382309759501035e-20	7.357582259318177e-18	1.098845241465929e-10	1.9977928151869978e-10	4.628369287359709e-9
73700000	0.00499990468380806	3.1473684376380983e-50	-6.133591278106977e-18	4.772833023267363e-8	3.483759560168451e-16	9.02376899615754e-8	-4.438028637567617e-20	7.357582259318177e-18	1.098845241465929e-10	1.9977928151869978e-10	4.628369287359709e-9
73800000	0.00499990468380806	3.1473684376380983e-50	-6.133591278106977e-18	4.772833023267363e-8	3.483759560168451e-16	9.02376899615754e-8	-4.4378262991851306e-20	7.357582259318177e-18	1.098845241465929e-10	1.9977928151869978e-10	4.628369287359709e-9
73900000	0.00499990468380806	3.1473684376380983e-50	-6.133591278106977e-18	4.772833023267363e-8	3.483759560168451e-16	9.02376899615754e-8	-4.437623960802644e-20	7.357582259318177e-18	1.098845241465929e-10	1.9977928151869978e-10	4.628369287359709e-9
74000000	0.00499990468380806	3.1473684376380983e-50	-6.133591278106977e-18	4.772833023267363e-8	3.483759560168451e-16	9.02376899615754e-8	-4.437421622420158e-20	7.357582259318177e-18	1.098845241465929e-10	1.9977928151869978e-10	4.628369287359709e-9
74100000	0.00499990468380806	3.1473684376380983e-50	-6.133591278106977e-18	4.772833023267363e-8	3.483759560168451e-16	9.02376899615754e-8	-4.437219284037671e-20	7.357582259318177e-18	1.098845241465929e-10	1.9977928151869978e-10	4.628369287359709e-9
74200000	0.00499990468380806	3.1473684376380983e-50	-6.133591278106977e-18	4.772833023267363e-8	3.483759560168451e-16	9.02376899615754e-8	-4.437016945655185e-20	7.357582259318177e-18	1.098845241465929e-10	1.9977928151869978e-10	4.628369287359709e-9
74300000	0.00499990468380806	3.1473684376380983e-50	-6.133591278106977e-18	4.772833023267363e-8	3.483759560168451e-16	9.02376899615754e-8	-4.436814607272698e-20	7.357582259318177e-18	1.098845241465929e-10	1.9977928151869978e-10	4.628369287359709e-9
74400000	0.00499990468380806	3.1473684376380983e-50	-6.133591278106977e-18	4.772833023267363e-8	3.483759560168451e-16	9.02376899615754e-8	-4.436612268890212e-20	7.357582259318177e-18	1.098845241465929e-10	1.9977928151869978e-10	4.628369287359709e-9
74500000	0.00499990468380806	3.1473684376380983e-50	-6.133591278106977e-18	4.772833023267363e-8	3.483759560168451e-16	9.02376899615754e-8	-4.436409930507725e-20	7.357582259318177e-18	1.098845241465929e-10	1.9977928151869978e-10	4.628369287359709e-9
74600000	0.00499990468380806	3.1473684376380983e-50	-6.133591278106977e-18	4.772833023267363e-8	3.483759560168451e-16	9.02376899615754e-8	-4.436207592125239e-20	7.357582259318177e-18	1.098845241465929e-10	1.9977928151869978e-10	4.628369287359709e-9
74700000	0.00499990468380806	3.1473684376380983e-50	-6.133591278106977e-18	4.772833023267363e-8	3.483759560168451e-16	9.02376899615754e-8	-4.4360052537427524e-20	7.357582259318177e-18	1.098845241465929e-10	1.9977928151869978e-10	4.628369287359709e-9
74800000	0.00499990468380806	3.1473684376380983e-50	-6.133591278106977e-18	4.772833023267363e-8	3.483759560168451e-16	9.02376899615754e-8	-4.4358029153602663e-20	7.357582259318177e-18	1.098845241465929e-10	1.9977928151869978e-10	4.628369287359709e-9
74900000	0.00499990468380806	3.1473684376380983e-50	-6.133591278106977e-18	4.772833023267363e-8	3.483759560168451e-16	9.02376899615754e-8	-4.4356005769777796e-20	7.357582259318177e-18	1.098845241465929e-10	1.9977928151869978e-10	4.628369287359709e-9
75000000	0.00499990468380806	3.1473684376380983e-50	-6.133591278106977e-18	4.772833023267363e-8	3.483759560168451e-16	9.02376899615754e-8	-4.4353982385952934e-20	7.357582259318177e-18	1.098845241465929e-10	1.9977928151869978e-10	4.628369287359709e-9
75100000	0.00499990468380806	3.1473684376380983e-50	-6.133591278106977e-18	4.772833023267363e-8	3.483759560168451e-16	9.02376899615754e-8	-4.435195900212807e-20	7.357582259318177e-18	1.098845241465929e-10	1.9977928151869978e-10	4.628369287359709e-9
75200000	0.00499990468380806	3.1473684376380983e-50	-6.133591278106977e-18	4.772833023267363e-8	3.483759560168451e-16	9.02376899615754e-8	-4.4349935618303206e-20	7.357582259318177e-18	1.098845241465929e-10	1.9977928151869978e-10	4.628369287359709e-9
75300000	0.00499990468380806	3.1473684376380983e-50	-6.133591278106977e-18	4.772833023267363e-8	3.483759560168451e-16	9.02376899615754e-8	-4.434791223447834e-20	7.357582259318177e-18	1.098845241465929e-10	1.9977928151869978e-10	4.628369287359709e-9
75400000	0.00499990468380806	3.1473684376380983e-50	-6.133591278106977e-18	4.772833023267363e-8	3.483759560168451e-16	9.02376899615754e-8	-4.434588885065348e-20	7.357582259318177e-18	1.098845241465929e-10	1.9977928151869978e-10	4.628369287359709e-9
75500000	0.00499990468380806	3.1473684376380983e-50	-6.133591278106977e-18	4.772833023267363e-8	3.483759560168451e-16	9.02376899615754e-8	-4.434386546682861e-20	7.357582259318177e-18	1.098845241465929e-10	1.9977928151869978e-10	4.628369287359709e-9
75600000	0.00499990468380806	3.1473684376380983e-50	-6.133591278106977e-18	4.772833023267363e-8	3.483759560168451e-16	9.02376899615754e-8	-4.434184208300375e-20	7.357582259318177e-18	1.098845241465929e-10	1.9977928151869978e-10	4.628369287359709e-9
75700000	0.00499990468380806	3.1473684376380983e-50	-6.133591278106977e-18	4.772833023267363e-8	3.483759560168451e-16	9.02376899615754e-8	-4.433981869917888e-20	7.357582259318177e-18	1.098845241465929e-10	1.9977928151869978e-10	4.628369287359709e-9
75800000	0.00499990468380806	3.1473684376380983e-50	-6.133591278106977e-18	4.772833023267363e-8	3.483759560168451e-16	9.02376899615754e-8	-4.433779531535402e-20	7.357582259318177e-18	1.098845241465929e-10	1.9977928151869978e-10	4.628369287359709e-9
75900000	0.00499990468380806	3.1473684376380983e-50	-6.133591278106977e-18	4.772833023267363e-8	3.483759560168451e-16	9.02376899615754e-8	-4.433577193152915e-20	7.357582259318177e-18	1.098845241465929e-10	1.9977928151869978e-10	4.628369287359709e-9
76000000	0.00499990468380806	3.1473684376380983e-50	-6.133591278106977e-18	4.772833023267363e-8	3.483759560168451e-16	9.02376899615754e-8	-4.433374854770429e-20	7.357582259318177e-18	1.098845241465929e-10	1.9977928151869978e-10	4.628369287359709e-9
76100000	0.00499990468380806	3.1473684376380983e-50	-6.133591278106977e-18	4.772833023267363e-8	3.483759560168451e-16	9.02376899615754e-8	-4.4331725163879424e-20	7.357582259318177e-18	1.098845241465929e-10	1.9977928151869978e-10	4.628369287359709e-9
76200000	0.00499990468380806	3.1473684376380983e-50	-6.133591278106977e-18	4.772833023267363e-8	3.483759560168451e-16	9.02376899615754e-8	-4.432970178005456e-20	7.357582259318177e-18	1.098845241465929e-10	1.9977928151869978e-10	4.628369287359709e-9
76300000	0.00499990468380806	3.1473684376380983e-50	-6.133591278106977e-18	4.772833023267363e-8	3.483759560168451e-16	9.02376899615754e-8	-4.4327678396229695e-20	7.357582259318177e-18	1.098845241465929e-10	1.9977928151869978e-10	4.628369287359709e-9
76400000	0.00499990468380806	3.1473684376380983e-50	-6.133591278106977e-18	4.772833023267363e-8	3.483759560168451e-16	9.02376899615754e-8	-4.4325655012404834e-20	7.357582259318177e-18	1.098845241465929e-10	1.9977928151869978e-10	4.628369287359709e-9
76500000	0.00499990468380806	3.1473684376380983e-50	-6.133591278106977e-18	4.772833023267363e-8	3.483759560168451e-16	9.02376899615754e-8	-4.4323631628579967e-20	7.357582259318177e-18	1.098845241465929e-10	1.9977928151869978e-10	4.628369287359709e-9
76600000	0.00499990468380806	3.1473684376380983e-50	-6.133591278106977e-18	4.772833023267363e-8	3.483759560168451e-16	9.02376899615754e-8	-4.4321608244755106e-20	7.357582259318177e-18	1.098845241465929e-10	1.9977928151869978e-10	4.628369287359709e-9
76700000	0.00499990468380806	3.1473684376380983e-50	-6.133591278106977e-18	4.772833023267363e-8	3.483759560168451e-16	9.02376899615754e-8	-4.431958486093024e-20	7.357582259318177e-18	1.098845241465929e-10	1.9977928151869978e-10	4.628369287359709e-9
76800000	0.00499990468380806	3.1473684376380983e-50	-6.133591278106977e-18	4.772833023267363e-8	3.483759560168451e-16	9.02376899615754e-8	-4.4317561477105377e-20	7.357582259318177e-18	1.098845241465929e-10	1.9977928151869978e-10	4.628369287359709e-9
76900000	0.00499990468380806	3.1473684376380983e-50	-6.133591278106977e-18	4.772833023267363e-8	3.483759560168451e-16	9.02376899615754e-8	-4.431553809328051e-20	7.357582259318177e-18	1.098845241465929e-10	1.9977928151869978e-10	4.628369287359709e-9
77000000	0.00499990468380806	3.1473684376380983e-50	-6.133591278106977e-18	4.772833023267363e-8	3.483759560168451e-16	9.02376899615754e-8	-4.431351470945565e-20	7.357582259318177e-18	1.098845241465929e-10	1.9977928151869978e-10	4.628369287359709e-9
77100000	0.00499990468380806	3.1473684376380983e-50	-6.133591278106977e-18	4.772833023267363e-8	3.483759560168451e-16	9.02376899615754e-8	-4.431149132563078e-20	7.357582259318177e-18	1.098845241465929e-10	1.9977928151869978e-10	4.628369287359709e-9
77200000	0.00499990468380806	3.1473684376380983e-50	-6.133591278106977e-18	4.772833023267363e-8	3.483759560168451e-16	9.02376899615754e-8	-4.4309467941805914e-20	7.357582259318177e-18	1.098845241465929e-10	1.9977928151869978e-10	4.628369287359709e-9
77300000	0.00499990468380806	3.1473684376380983e-50	-6.133591278106977e-18	4.772833023267363e-8	3.483759560168451e-16	9.02376899615754e-8	-4.430744455798105e-20	7.357582259318177e-18	1.098845241465929e-10	1.9977928151869978e-10	4.628369287359709e-9
77400000	0.00499990468380806	3.1473684376380983e-50	-6.133591278106977e-18	4.772833023267363e-8	3.483759560168451e-16	9.02376899615754e-8	-4.4305421174156185e-20	7.357582259318177e-18	1.098845241465929e-10	1.9977928151869978e-10	4.628369287359709e-9
77500000	0.00499990468380806	3.1473684376380983e-50	-6.133591278106977e-18	4.772833023267363e-8	3.483759560168451e-16	9.02376899615754e-8	-4.4303397790331324e-20	7.357582259318177e-18	1.098845241465929e-10	1.9977928151869978e-10	4.628369287359709e-9
77600000	0.00499990468380806	3.1473684376380983e-50	-6.133591278106977e-18	4.772833023267363e-8	3.483759560168451e-16	9.02376899615754e-8	-4.4301374406506456e-20	7.357582259318177e-18	1.098845241465929e-10	1.9977928151869978e-10	4.628369287359709e-9
77700000	0.00499990468380806	3.1473684376380983e-50	-6.133591278106977e-18	4.772833023267363e-8	3.483759560168451e-16	9.02376899615754e-8	-4.4299351022681595e-20	7.357582259318177e-18	1.098845241465929e-10	1.9977928151869978e-10	4.628369287359709e-9
77800000	0.00499990468380806	3.1473684376380983e-50	-6.133591278106977e-18	4.772833023267363e-8	3.483759560168451e-16	9.02376899615754e-8	-4.429732763885673e-20	7.357582259318177e-18	1.098845241465929e-10	1.9977928151869978e-10	4.628369287359709e-9
77900000	0.00499990468380806	3.1473684376380983e-50	-6.133591278106977e-18	4.772833023267363e-8	3.483759560168451e-16	9.02376899615754e-8	-4.4295304255031867e-20	7.357582259318177e-18	1.098845241465929e-10	1.9977928151869978e-10	4.628369287359709e-9
78000000	0.00499990468380806	3.1473684376380983e-50	-6.133591278106977e-18	4.772833023267363e-8	3.483759560168451e-16	9.02376899615754e-8	-4.4293280871207e-20	7.357582259318177e-18	1.098845241465929e-10	1.9977928151869978e-10	4.628369287359709e-9
78100000	0.00499990468380806	3.1473684376380983e-50	-6.133591278106977e-18	4.772833023267363e-8	3.483759560168451e-16	9.02376899615754e-8	-4.429125748738214e-20	7.357582259318177e-18	1.098845241465929e-10	1.9977928151869978e-10	4.628369287359709e-9
78200000	0.00499990468380806	3.1473684376380983e-50	-6.133591278106977e-18	4.772833023267363e-8	3.483759560168451e-16	9.02376899615754e-8	-4.428923410355727e-20	7.357582259318177e-18	1.098845241465929e-10	1.9977928151869978e-10	4.628369287359709e-9
78300000	0.00499990468380806	3.1473684376380983e-50	-6.133591278106977e-18	4.772833023267363e-8	3.483759560168451e-16	9.02376899615754e-8	-4.428721071973241e-20	7.357582259318177e-18	1.098845241465929e-10	1.9977928151869978e-10	4.628369287359709e-9
78400000	0.00499990468380806	3.1473684376380983e-50	-6.133591278106977e-18	4.772833023267363e-8	3.483759560168451e-16	9.02376899615754e-8	-4.428518733590754e-20	7.357582259318177e-18	1.098845241465929e-10	1.9977928151869978e-10	4.628369287359709e-9
78500000	0.00499990468380806	3.1473684376380983e-50	-6.133591278106977e-18	4.772833023267363e-8	3.483759560168451e-16	9.02376899615754e-8	-4.428316395208268e-20	7.357582259318177e-18	1.098845241465929e-10	1.9977928151869978e-10	4.628369287359709e-9
78600000	0.00499990468380806	3.1473684376380983e-50	-6.133591278106977e-18	4.772833023267363e-8	3.483759560168451e-16	9.02376899615754e-8	-4.4281140568257813e-20	7.357582259318177e-18	1.098845241465929e-10	1.9977928151869978e-10	4.628369287359709e-9
78700000	0.00499990468380806	3.1473684376380983e-50	-6.133591278106977e-18	4.772833023267363e-8	3.483759560168451e-16	9.02376899615754e-8	-4.427911718443295e-20	7.357582259318177e-18	1.098845241465929e-10	1.9977928151869978e-10	4.628369287359709e-9
78800000	0.00499990468380806	3.1473684376380983e-50	-6.133591278106977e-18	4.772833023267363e-8	3.483759560168451e-16	9.02376899615754e-8	-4.4277093800608085e-20	7.357582259318177e-18	1.098845241465929e-10	1.9977928151869978e-10	4.628369287359709e-9
78900000	0.00499990468380806	3.1473684376380983e-50	-6.133591278106977e-18	4.772833023267363e-8	3.483759560168451e-16	9.02376899615754e-8	-4.4275070416783223e-20	7.357582259318177e-18	1.098845241465929e-10	1.9977928151869978e-10	4.628369287359709e-9
79000000	0.00499990468380806	3.1473684376380983e-50	-6.133591278106977e-18	4.772833023267363e-8	3.483759560168451e-16	9.02376899615754e-8	-4.4273047032958356e-20	7.357582259318177e-18	1.098845241465929e-10	1.9977928151869978e-10	4.628369287359709e-9
79100000	0.00499990468380806	3.1473684376380983e-50	-6.133591278106977e-18	4.772833023267363e-8	3.483759560168451e-16	9.02376899615754e-8	-4.4271023649133495e-20	7.357582259318177e-18	1.098845241465929e-10	1.9977928151869978e-10	4.628369287359709e-9
79200000	0.00499990468380806	3.1473684376380983e-50	-6.133591278106977e-18	4.772833023267363e-8	3.483759560168451e-16	9.02376899615754e-8	-4.426900026530863e-20	7.357582259318177e-18	1.098845241465929e-10	1.9977928151869978e-10	4.628369287359709e-9
79300000	0.00499990468380806	3.1473684376380983e-50	-6.133591278106977e-18	4.772833023267363e-8	3.483759560168451e-16	9.02376899615754e-8	-4.4266976881483766e-20	7.357582259318177e-18	1.098845241465929e-10	1.9977928151869978e-10	4.628369287359709e-9
79400000	0.00499990468380806	3.1473684376380983e-50	-6.133591278106977e-18	4.772833023267363e-8	3.483759560168451e-16	9.02376899615754e-8	-4.42649534976589e-20	7.357582259318177e-18	1.098845241465929e-10	1.9977928151869978e-10	4.628369287359709e-9
79500000	0.00499990468380806	3.1473684376380983e-50	-6.133591278106977e-18	4.772833023267363e-8	3.483759560168451e-16	9.02376899615754e-8	-4.426293011383404e-20	7.357582259318177e-18	1.098845241465929e-10	1.9977928151869978e-10	4.628369287359709e-9
79600000	0.00499990468380806	3.1473684376380983e-50	-6.133591278106977e-18	4.772833023267363e-8	3.483759560168451e-16	9.02376899615754e-8	-4.426090673000917e-20	7.357582259318177e-18	1.098845241465929e-10	1.9977928151869978e-10	4.628369287359709e-9
79700000	0.00499990468380806	3.1473684376380983e-50	-6.133591278106977e-18	4.772833023267363e-8	3.483759560168451e-16	9.02376899615754e-8	-4.425888334618431e-20	7.357582259318177e-18	1.098845241465929e-10	1.9977928151869978e-10	4.628369287359709e-9
79800000	0.00499990468380806	3.1473684376380983e-50	-6.133591278106977e-18	4.772833023267363e-8	3.483759560168451e-16	9.02376899615754e-8	-4.425685996235944e-20	7.357582259318177e-18	1.098845241465929e-10	1.9977928151869978e-10	4.628369287359709e-9
79900000	0.00499990468380806	3.1473684376380983e-50	-6.133591278106977e-18	4.772833023267363e-8	3.483759560168451e-16	9.02376899615754e-8	-4.425483657853458e-20	7.357582259318177e-18	1.098845241465929e-10	1.9977928151869978e-10	4.628369287359709e-9
80000000	0.00499990468380806	3.1473684376380983e-50	-6.133591278106977e-18	4.772833023267363e-8	3.483759560168451e-16	9.02376899615754e-8	-4.4252813194709713e-20	7.357582259318177e-18	1.098845241465929e-10	1.9977928151869978e-10	4.628369287359709e-9
80100000	0.00499990468380806	3.1473684376380983e-50	-6.133591278106977e-18	4.772833023267363e-8	3.483759560168451e-16	9.02376899615754e-8	-4.425078981088485e-20	7.357582259318177e-18	1.098845241465929e-10	1.9977928151869978e-10	4.628369287359709e-9
80200000	0.00499990468380806	3.1473684376380983e-50	-6.133591278106977e-18	4.772833023267363e-8	3.483759560168451e-16	9.02376899615754e-8	-4.4248766427059984e-20	7.357582259318177e-18	1.098845241465929e-10	1.9977928151869978e-10	4.628369287359709e-9
80300000	0.00499990468380806	3.1473684376380983e-50	-6.133591278106977e-18	4.772833023267363e-8	3.483759560168451e-16	9.02376899615754e-8	-4.4246743043235123e-20	7.357582259318177e-18	1.098845241465929e-10	1.9977928151869978e-10	4.628369287359709e-9
80400000	0.00499990468380806	3.1473684376380983e-50	-6.133591278106977e-18	4.772833023267363e-8	3.483759560168451e-16	9.02376899615754e-8	-4.4244719659410256e-20	7.357582259318177e-18	1.098845241465929e-10	1.9977928151869978e-10	4.628369287359709e-9
80500000	0.00499990468380806	3.1473684376380983e-50	-6.133591278106977e-18	4.772833023267363e-8	3.483759560168451e-16	9.02376899615754e-8	-4.4242696275585395e-20	7.357582259318177e-18	1.098845241465929e-10	1.9977928151869978e-10	4.628369287359709e-9
80600000	0.00499990468380806	3.1473684376380983e-50	-6.133591278106977e-18	4.772833023267363e-8	3.483759560168451e-16	9.02376899615754e-8	-4.424067289176053e-20	7.357582259318177e-18	1.098845241465929e-10	1.9977928151869978e-10	4.628369287359709e-9
80700000	0.00499990468380806	3.1473684376380983e-50	-6.133591278106977e-18	4.772833023267363e-8	3.483759560168451e-16	9.02376899615754e-8	-4.4238649507935666e-20	7.357582259318177e-18	1.098845241465929e-10	1.9977928151869978e-10	4.628369287359709e-9
80800000	0.00499990468380806	3.1473684376380983e-50	-6.133591278106977e-18	4.772833023267363e-8	3.483759560168451e-16	9.02376899615754e-8	-4.42366261241108e-20	7.357582259318177e-18	1.098845241465929e-10	1.9977928151869978e-10	4.628369287359709e-9
80900000	0.00499990468380806	3.1473684376380983e-50	-6.133591278106977e-18	4.772833023267363e-8	3.483759560168451e-16	9.02376899615754e-8	-4.423460274028594e-20	7.357582259318177e-18	1.098845241465929e-10	1.9977928151869978e-10	4.628369287359709e-9
81000000	0.00499990468380806	3.1473684376380983e-50	-6.133591278106977e-18	4.772833023267363e-8	3.483759560168451e-16	9.02376899615754e-8	-4.423257935646107e-20	7.357582259318177e-18	1.098845241465929e-10	1.9977928151869978e-10	4.628369287359709e-9
81100000	0.00499990468380806	3.1473684376380983e-50	-6.133591278106977e-18	4.772833023267363e-8	3.483759560168451e-16	9.02376899615754e-8	-4.423055597263621e-20	7.357582259318177e-18	1.098845241465929e-10	1.9977928151869978e-10	4.628369287359709e-9
81200000	0.00499990468380806	3.1473684376380983e-50	-6.133591278106977e-18	4.772833023267363e-8	3.483759560168451e-16	9.02376899615754e-8	-4.422853258881134e-20	7.357582259318177e-18	1.098845241465929e-10	1.9977928151869978e-10	4.628369287359709e-9
81300000	0.00499990468380806	3.1473684376380983e-50	-6.133591278106977e-18	4.772833023267363e-8	3.483759560168451e-16	9.02376899615754e-8	-4.422650920498648e-20	7.357582259318177e-18	1.098845241465929e-10	1.9977928151869978e-10	4.628369287359709e-9
81400000	0.00499990468380806	3.1473684376380983e-50	-6.133591278106977e-18	4.772833023267363e-8	3.483759560168451e-16	9.02376899615754e-8	-4.422448582116161e-20	7.357582259318177e-18	1.098845241465929e-10	1.9977928151869978e-10	4.628369287359709e-9
81500000	0.00499990468380806	3.1473684376380983e-50	-6.133591278106977e-18	4.772833023267363e-8	3.483759560168451e-16	9.02376899615754e-8	-4.422246243733675e-20	7.357582259318177e-18	1.098845241465929e-10	1.9977928151869978e-10	4.628369287359709e-9
81600000	0.00499990468380806	3.1473684376380983e-50	-6.133591278106977e-18	4.772833023267363e-8	3.483759560168451e-16	9.02376899615754e-8	-4.4220439053511884e-20	7.357582259318177e-18	1.098845241465929e-10	1.9977928151869978e-10	4.628369287359709e-9
81700000	0.00499990468380806	3.1473684376380983e-50	-6.133591278106977e-18	4.772833023267363e-8	3.483759560168451e-16	9.02376899615754e-8	-4.421841566968702e-20	7.357582259318177e-18	1.098845241465929e-10	1.9977928151869978e-10	4.628369287359709e-9
81800000	0.00499990468380806	3.1473684376380983e-50	-6.133591278106977e-18	4.772833023267363e-8	3.483759560168451e-16	9.02376899615754e-8	-4.4216392285862156e-20	7.357582259318177e-18	1.098845241465929e-10	1.9977928151869978e-10	4.628369287359709e-9
81900000	0.00499990468380806	3.1473684376380983e-50	-6.133591278106977e-18	4.772833023267363e-8	3.483759560168451e-16	9.02376899615754e-8	-4.421436890203729e-20	7.357582259318177e-18	1.098845241465929e-10	1.9977928151869978e-10	4.628369287359709e-9
82000000	0.00499990468380806	3.1473684376380983e-50	-6.133591278106977e-18	4.772833023267363e-8	3.483759560168451e-16	9.02376899615754e-8	-4.4212345518212427e-20	7.357582259318177e-18	1.098845241465929e-10	1.9977928151869978e-10	4.628369287359709e-9
82100000	0.00499990468380806	3.1473684376380983e-50	-6.133591278106977e-18	4.772833023267363e-8	3.483759560168451e-16	9.02376899615754e-8	-4.421032213438756e-20	7.357582259318177e-18	1.098845241465929e-10	1.9977928151869978e-10	4.628369287359709e-9
82200000	0.00499990468380806	3.1473684376380983e-50	-6.133591278106977e-18	4.772833023267363e-8	3.483759560168451e-16	9.02376899615754e-8	-4.42082987505627e-20	7.357582259318177e-18	1.098845241465929e-10	1.9977928151869978e-10	4.628369287359709e-9
82300000	0.00499990468380806	3.1473684376380983e-50	-6.133591278106977e-18	4.772833023267363e-8	3.483759560168451e-16	9.02376899615754e-8	-4.420627536673783e-20	7.357582259318177e-18	1.098845241465929e-10	1.9977928151869978e-10	4.628369287359709e-9
82400000	0.00499990468380806	3.1473684376380983e-50	-6.133591278106977e-18	4.772833023267363e-8	3.483759560168451e-16	9.02376899615754e-8	-4.420425198291297e-20	7.357582259318177e-18	1.098845241465929e-10	1.9977928151869978e-10	4.628369287359709e-9
82500000	0.00499990468380806	3.1473684376380983e-50	-6.133591278106977e-18	4.772833023267363e-8	3.4837595601684515e-16	9.02376899615754e-8	-4.42022285990881e-20	7.357582259318177e-18	1.098845241465929e-10	1.9977928151869978e-10	4.628369287359709e-9
82600000	0.00499990468380806	3.1473684376380983e-50	-6.133591278106977e-18	4.772833023267363e-8	3.4837595601684515e-16	9.02376899615754e-8	-4.420020521526324e-20	7.357582259318177e-18	1.098845241465929e-10	1.9977928151869978e-10	4.628369287359709e-9
82700000	0.00499990468380806	3.1473684376380983e-50	-6.133591278106977e-18	4.772833023267363e-8	3.4837595601684515e-16	9.02376899615754e-8	-4.4198181831438374e-20	7.357582259318177e-18	1.098845241465929e-10	1.9977928151869978e-10	4.628369287359709e-9
82800000	0.00499990468380806	3.1473684376380983e-50	-6.133591278106977e-18	4.772833023267363e-8	3.4837595601684515e-16	9.02376899615754e-8	-4.419615844761351e-20	7.357582259318177e-18	1.098845241465929e-10	1.9977928151869978e-10	4.628369287359709e-9
82900000	0.00499990468380806	3.1473684376380983e-50	-6.133591278106977e-18	4.772833023267363e-8	3.4837595601684515e-16	9.02376899615754e-8	-4.4194135063788645e-20	7.357582259318177e-18	1.098845241465929e-10	1.9977928151869978e-10	4.628369287359709e-9
83000000	0.00499990468380806	3.1473684376380983e-50	-6.133591278106977e-18	4.772833023267363e-8	3.4837595601684515e-16	9.02376899615754e-8	-4.4192111679963784e-20	7.357582259318177e-18	1.098845241465929e-10	1.9977928151869978e-10	4.628369287359709e-9
83100000	0.00499990468380806	3.1473684376380983e-50	-6.133591278106977e-18	4.772833023267363e-8	3.4837595601684515e-16	9.02376899615754e-8	-4.4190088296138917e-20	7.357582259318177e-18	1.098845241465929e-10	1.9977928151869978e-10	4.628369287359709e-9
83200000	0.00499990468380806	3.1473684376380983e-50	-6.133591278106977e-18	4.772833023267363e-8	3.4837595601684515e-16	9.02376899615754e-8	-4.4188064912314055e-20	7.357582259318177e-18	1.098845241465929e-10	1.9977928151869978e-10	4.628369287359709e-9
83300000	0.00499990468380806	3.1473684376380983e-50	-6.133591278106977e-18	4.772833023267363e-8	3.4837595601684515e-16	9.02376899615754e-8	-4.418604152848919e-20	7.357582259318177e-18	1.098845241465929e-10	1.9977928151869978e-10	4.628369287359709e-9
83400000	0.00499990468380806	3.1473684376380983e-50	-6.133591278106977e-18	4.772833023267363e-8	3.4837595601684515e-16	9.02376899615754e-8	-4.4184018144664327e-20	7.357582259318177e-18	1.098845241465929e-10	1.9977928151869978e-10	4.628369287359709e-9
83500000	0.00499990468380806	3.1473684376380983e-50	-6.133591278106977e-18	4.772833023267363e-8	3.4837595601684515e-16	9.02376899615754e-8	-4.418199476083946e-20	7.357582259318177e-18	1.098845241465929e-10	1.9977928151869978e-10	4.628369287359709e-9
83600000	0.00499990468380806	3.1473684376380983e-50	-6.133591278106977e-18	4.772833023267363e-8	3.4837595601684515e-16	9.02376899615754e-8	-4.41799713770146e-20	7.357582259318177e-18	1.098845241465929e-10	1.9977928151869978e-10	4.628369287359709e-9
83700000	0.00499990468380806	3.1473684376380983e-50	-6.133591278106977e-18	4.772833023267363e-8	3.4837595601684515e-16	9.02376899615754e-8	-4.417794799318973e-20	7.357582259318177e-18	1.098845241465929e-10	1.9977928151869978e-10	4.628369287359709e-9
83800000	0.00499990468380806	3.1473684376380983e-50	-6.133591278106977e-18	4.772833023267363e-8	3.4837595601684515e-16	9.02376899615754e-8	-4.417592460936487e-20	7.357582259318177e-18	1.098845241465929e-10	1.9977928151869978e-10	4.628369287359709e-9
83900000	0.00499990468380806	3.1473684376380983e-50	-6.133591278106977e-18	4.772833023267363e-8	3.4837595601684515e-16	9.02376899615754e-8	-4.417390122554e-20	7.357582259318177e-18	1.098845241465929e-10	1.9977928151869978e-10	4.628369287359709e-9
84000000	0.00499990468380806	3.1473684376380983e-50	-6.133591278106977e-18	4.772833023267363e-8	3.4837595601684515e-16	9.02376899615754e-8	-4.417187784171514e-20	7.357582259318177e-18	1.098845241465929e-10	1.9977928151869978e-10	4.628369287359709e-9
84100000	0.00499990468380806	3.1473684376380983e-50	-6.133591278106977e-18	4.772833023267363e-8	3.4837595601684515e-16	9.02376899615754e-8	-4.4169854457890273e-20	7.357582259318177e-18	1.098845241465929e-10	1.9977928151869978e-10	4.628369287359709e-9
84200000	0.00499990468380806	3.1473684376380983e-50	-6.133591278106977e-18	4.772833023267363e-8	3.4837595601684515e-16	9.02376899615754e-8	-4.416783107406541e-20	7.357582259318177e-18	1.098845241465929e-10	1.9977928151869978e-10	4.628369287359709e-9
84300000	0.00499990468380806	3.1473684376380983e-50	-6.133591278106977e-18	4.772833023267363e-8	3.4837595601684515e-16	9.02376899615754e-8	-4.4165807690240545e-20	7.357582259318177e-18	1.098845241465929e-10	1.9977928151869978e-10	4.628369287359709e-9
84400000	0.00499990468380806	3.1473684376380983e-50	-6.133591278106977e-18	4.772833023267363e-8	3.4837595601684515e-16	9.02376899615754e-8	-4.4163784306415684e-20	7.357582259318177e-18	1.098845241465929e-10	1.9977928151869978e-10	4.628369287359709e-9
84500000	0.00499990468380806	3.1473684376380983e-50	-6.133591278106977e-18	4.772833023267363e-8	3.4837595601684515e-16	9.02376899615754e-8	-4.4161760922590816e-20	7.357582259318177e-18	1.098845241465929e-10	1.9977928151869978e-10	4.628369287359709e-9
84600000	0.00499990468380806	3.1473684376380983e-50	-6.133591278106977e-18	4.772833023267363e-8	3.4837595601684515e-16	9.02376899615754e-8	-4.4159737538765955e-20	7.357582259318177e-18	1.098845241465929e-10	1.9977928151869978e-10	4.628369287359709e-9
84700000	0.00499990468380806	3.1473684376380983e-50	-6.133591278106977e-18	4.772833023267363e-8	3.4837595601684515e-16	9.02376899615754e-8	-4.415771415494109e-20	7.357582259318177e-18	1.098845241465929e-10	1.9977928151869978e-10	4.628369287359709e-9
84800000	0.00499990468380806	3.1473684376380983e-50	-6.133591278106977e-18	4.772833023267363e-8	3.4837595601684515e-16	9.02376899615754e-8	-4.4155690771116226e-20	7.357582259318177e-18	1.098845241465929e-10	1.9977928151869978e-10	4.628369287359709e-9
84900000	0.00499990468380806	3.1473684376380983e-50	-6.133591278106977e-18	4.772833023267363e-8	3.4837595601684515e-16	9.02376899615754e-8	-4.415366738729136e-20	7.357582259318177e-18	1.098845241465929e-10	1.9977928151869978e-10	4.628369287359709e-9
85000000	0.00499990468380806	3.1473684376380983e-50	-6.133591278106977e-18	4.772833023267363e-8	3.4837595601684515e-16	9.02376899615754e-8	-4.41516440034665e-20	7.357582259318177e-18	1.098845241465929e-10	1.9977928151869978e-10	4.628369287359709e-9
85100000	0.00499990468380806	3.1473684376380983e-50	-6.133591278106977e-18	4.772833023267363e-8	3.4837595601684515e-16	9.02376899615754e-8	-4.414962061964163e-20	7.357582259318177e-18	1.098845241465929e-10	1.9977928151869978e-10	4.628369287359709e-9
85200000	0.00499990468380806	3.1473684376380983e-50	-6.133591278106977e-18	4.772833023267363e-8	3.4837595601684515e-16	9.02376899615754e-8	-4.414759723581677e-20	7.357582259318177e-18	1.098845241465929e-10	1.9977928151869978e-10	4.628369287359709e-9
85300000	0.00499990468380806	3.1473684376380983e-50	-6.133591278106977e-18	4.772833023267363e-8	3.4837595601684515e-16	9.02376899615754e-8	-4.41455738519919e-20	7.357582259318177e-18	1.098845241465929e-10	1.9977928151869978e-10	4.628369287359709e-9
85400000	0.00499990468380806	3.1473684376380983e-50	-6.133591278106977e-18	4.772833023267363e-8	3.4837595601684515e-16	9.02376899615754e-8	-4.414355046816704e-20	7.357582259318177e-18	1.098845241465929e-10	1.9977928151869978e-10	4.628369287359709e-9
85500000	0.00499990468380806	3.1473684376380983e-50	-6.133591278106977e-18	4.772833023267363e-8	3.4837595601684515e-16	9.02376899615754e-8	-4.4141527084342173e-20	7.357582259318177e-18	1.098845241465929e-10	1.9977928151869978e-10	4.628369287359709e-9
85600000	0.00499990468380806	3.1473684376380983e-50	-6.133591278106977e-18	4.772833023267363e-8	3.4837595601684515e-16	9.02376899615754e-8	-4.413950370051731e-20	7.357582259318177e-18	1.098845241465929e-10	1.9977928151869978e-10	4.628369287359709e-9
85700000	0.00499990468380806	3.1473684376380983e-50	-6.133591278106977e-18	4.772833023267363e-8	3.4837595601684515e-16	9.02376899615754e-8	-4.4137480316692445e-20	7.357582259318177e-18	1.098845241465929e-10	1.9977928151869978e-10	4.628369287359709e-9
85800000	0.00499990468380806	3.1473684376380983e-50	-6.133591278106977e-18	4.772833023267363e-8	3.4837595601684515e-16	9.02376899615754e-8	-4.4135456932867583e-20	7.357582259318177e-18	1.098845241465929e-10	1.9977928151869978e-10	4.628369287359709e-9
85900000	0.00499990468380806	3.1473684376380983e-50	-6.133591278106977e-18	4.772833023267363e-8	3.4837595601684515e-16	9.02376899615754e-8	-4.4133433549042716e-20	7.357582259318177e-18	1.098845241465929e-10	1.9977928151869978e-10	4.628369287359709e-9
86000000	0.00499990468380806	3.1473684376380983e-50	-6.133591278106977e-18	4.772833023267363e-8	3.4837595601684515e-16	9.02376899615754e-8	-4.4131410165217855e-20	7.357582259318177e-18	1.098845241465929e-10	1.9977928151869978e-10	4.628369287359709e-9
86100000	0.00499990468380806	3.1473684376380983e-50	-6.133591278106977e-18	4.772833023267363e-8	3.4837595601684515e-16	9.02376899615754e-8	-4.412938678139299e-20	7.357582259318177e-18	1.098845241465929e-10	1.9977928151869978e-10	4.628369287359709e-9
86200000	0.00499990468380806	3.1473684376380983e-50	-6.133591278106977e-18	4.772833023267363e-8	3.4837595601684515e-16	9.02376899615754e-8	-4.4127363397568126e-20	7.357582259318177e-18	1.098845241465929e-10	1.9977928151869978e-10	4.628369287359709e-9
86300000	0.00499990468380806	3.1473684376380983e-50	-6.133591278106977e-18	4.772833023267363e-8	3.4837595601684515e-16	9.02376899615754e-8	-4.412534001374326e-20	7.357582259318177e-18	1.098845241465929e-10	1.9977928151869978e-10	4.628369287359709e-9
86400000	0.00499990468380806	3.1473684376380983e-50	-6.133591278106977e-18	4.772833023267363e-8	3.4837595601684515e-16	9.02376899615754e-8	-4.41233166299184e-20	7.357582259318177e-18	1.098845241465929e-10	1.9977928151869978e-10	4.628369287359709e-9
86500000	0.00499990468380806	3.1473684376380983e-50	-6.133591278106977e-18	4.772833023267363e-8	3.4837595601684515e-16	9.02376899615754e-8	-4.412129324609353e-20	7.357582259318177e-18	1.098845241465929e-10	1.9977928151869978e-10	4.628369287359709e-9
86600000	0.00499990468380806	3.1473684376380983e-50	-6.133591278106977e-18	4.772833023267363e-8	3.4837595601684515e-16	9.02376899615754e-8	-4.411926986226867e-20	7.357582259318177e-18	1.098845241465929e-10	1.9977928151869978e-10	4.628369287359709e-9
86700000	0.00499990468380806	3.1473684376380983e-50	-6.133591278106977e-18	4.772833023267363e-8	3.4837595601684515e-16	9.02376899615754e-8	-4.41172464784438e-20	7.357582259318177e-18	1.098845241465929e-10	1.9977928151869978e-10	4.628369287359709e-9
86800000	0.00499990468380806	3.1473684376380983e-50	-6.133591278106977e-18	4.772833023267363e-8	3.4837595601684515e-16	9.02376899615754e-8	-4.411522309461894e-20	7.357582259318177e-18	1.098845241465929e-10	1.9977928151869978e-10	4.628369287359709e-9
86900000	0.00499990468380806	3.1473684376380983e-50	-6.133591278106977e-18	4.772833023267363e-8	3.4837595601684515e-16	9.02376899615754e-8	-4.411319971079407e-20	7.357582259318177e-18	1.098845241465929e-10	1.9977928151869978e-10	4.628369287359709e-9
87000000	0.00499990468380806	3.1473684376380983e-50	-6.133591278106977e-18	4.772833023267363e-8	3.4837595601684515e-16	9.02376899615754e-8	-4.411117632696921e-20	7.357582259318177e-18	1.098845241465929e-10	1.9977928151869978e-10	4.628369287359709e-9
87100000	0.00499990468380806	3.1473684376380983e-50	-6.133591278106977e-18	4.772833023267363e-8	3.4837595601684515e-16	9.02376899615754e-8	-4.4109152943144344e-20	7.357582259318177e-18	1.098845241465929e-10	1.9977928151869978e-10	4.628369287359709e-9
87200000	0.00499990468380806	3.1473684376380983e-50	-6.133591278106977e-18	4.772833023267363e-8	3.4837595601684515e-16	9.02376899615754e-8	-4.410712955931948e-20	7.357582259318177e-18	1.098845241465929e-10	1.9977928151869978e-10	4.628369287359709e-9
87300000	0.00499990468380806	3.1473684376380983e-50	-6.133591278106977e-18	4.772833023267363e-8	3.4837595601684515e-16	9.02376899615754e-8	-4.4105106175494616e-20	7.357582259318177e-18	1.098845241465929e-10	1.9977928151869978e-10	4.628369287359709e-9
87400000	0.00499990468380806	3.1473684376380983e-50	-6.133591278106977e-18	4.772833023267363e-8	3.4837595601684515e-16	9.02376899615754e-8	-4.410308279166975e-20	7.357582259318177e-18	1.098845241465929e-10	1.9977928151869978e-10	4.628369287359709e-9
87500000	0.00499990468380806	3.1473684376380983e-50	-6.133591278106977e-18	4.772833023267363e-8	3.4837595601684515e-16	9.02376899615754e-8	-4.410105940784489e-20	7.357582259318177e-18	1.098845241465929e-10	1.9977928151869978e-10	4.628369287359709e-9
87600000	0.00499990468380806	3.1473684376380983e-50	-6.133591278106977e-18	4.772833023267363e-8	3.4837595601684515e-16	9.02376899615754e-8	-4.409903602402002e-20	7.357582259318177e-18	1.098845241465929e-10	1.9977928151869978e-10	4.628369287359709e-9
87700000	0.00499990468380806	3.1473684376380983e-50	-6.133591278106977e-18	4.772833023267363e-8	3.4837595601684515e-16	9.02376899615754e-8	-4.409701264019516e-20	7.357582259318177e-18	1.098845241465929e-10	1.9977928151869978e-10	4.628369287359709e-9
87800000	0.00499990468380806	3.1473684376380983e-50	-6.133591278106977e-18	4.772833023267363e-8	3.4837595601684515e-16	9.02376899615754e-8	-4.409498925637029e-20	7.357582259318177e-18	1.098845241465929e-10	1.9977928151869978e-10	4.628369287359709e-9
87900000	0.00499990468380806	3.1473684376380983e-50	-6.133591278106977e-18	4.772833023267363e-8	3.4837595601684515e-16	9.02376899615754e-8	-4.409296587254543e-20	7.357582259318177e-18	1.098845241465929e-10	1.9977928151869978e-10	4.628369287359709e-9
88000000	0.00499990468380806	3.1473684376380983e-50	-6.133591278106977e-18	4.772833023267363e-8	3.4837595601684515e-16	9.02376899615754e-8	-4.409094248872056e-20	7.357582259318177e-18	1.098845241465929e-10	1.9977928151869978e-10	4.628369287359709e-9
88100000	0.00499990468380806	3.1473684376380983e-50	-6.133591278106977e-18	4.772833023267363e-8	3.4837595601684515e-16	9.02376899615754e-8	-4.40889191048957e-20	7.357582259318177e-18	1.098845241465929e-10	1.9977928151869978e-10	4.628369287359709e-9
88200000	0.00499990468380806	3.1473684376380983e-50	-6.133591278106977e-18	4.772833023267363e-8	3.4837595601684515e-16	9.02376899615754e-8	-4.4086895721070834e-20	7.357582259318177e-18	1.098845241465929e-10	1.9977928151869978e-10	4.628369287359709e-9
88300000	0.00499990468380806	3.1473684376380983e-50	-6.133591278106977e-18	4.772833023267363e-8	3.4837595601684515e-16	9.02376899615754e-8	-4.408487233724597e-20	7.357582259318177e-18	1.098845241465929e-10	1.9977928151869978e-10	4.628369287359709e-9
88400000	0.00499990468380806	3.1473684376380983e-50	-6.133591278106977e-18	4.772833023267363e-8	3.4837595601684515e-16	9.02376899615754e-8	-4.4082848953421105e-20	7.357582259318177e-18	1.098845241465929e-10	1.9977928151869978e-10	4.628369287359709e-9
88500000	0.00499990468380806	3.1473684376380983e-50	-6.133591278106977e-18	4.772833023267363e-8	3.4837595601684515e-16	9.02376899615754e-8	-4.4080825569596244e-20	7.357582259318177e-18	1.098845241465929e-10	1.9977928151869978e-10	4.628369287359709e-9
88600000	0.00499990468380806	3.1473684376380983e-50	-6.133591278106977e-18	4.772833023267363e-8	3.4837595601684515e-16	9.02376899615754e-8	-4.4078802185771377e-20	7.357582259318177e-18	1.098845241465929e-10	1.9977928151869978e-10	4.628369287359709e-9
88700000	0.00499990468380806	3.1473684376380983e-50	-6.133591278106977e-18	4.772833023267363e-8	3.4837595601684515e-16	9.02376899615754e-8	-4.4076778801946515e-20	7.357582259318177e-18	1.098845241465929e-10	1.9977928151869978e-10	4.628369287359709e-9
88800000	0.00499990468380806	3.1473684376380983e-50	-6.133591278106977e-18	4.772833023267363e-8	3.4837595601684515e-16	9.02376899615754e-8	-4.407475541812165e-20	7.357582259318177e-18	1.098845241465929e-10	1.9977928151869978e-10	4.628369287359709e-9
88900000	0.00499990468380806	3.1473684376380983e-50	-6.133591278106977e-18	4.772833023267363e-8	3.4837595601684515e-16	9.02376899615754e-8	-4.4072732034296787e-20	7.357582259318177e-18	1.098845241465929e-10	1.9977928151869978e-10	4.628369287359709e-9
89000000	0.00499990468380806	3.1473684376380983e-50	-6.133591278106977e-18	4.772833023267363e-8	3.4837595601684515e-16	9.02376899615754e-8	-4.407070865047192e-20	7.357582259318177e-18	1.098845241465929e-10	1.9977928151869978e-10	4.628369287359709e-9
89100000	0.00499990468380806	3.1473684376380983e-50	-6.133591278106977e-18	4.772833023267363e-8	3.4837595601684515e-16	9.02376899615754e-8	-4.406868526664706e-20	7.357582259318177e-18	1.098845241465929e-10	1.9977928151869978e-10	4.628369287359709e-9
89200000	0.00499990468380806	3.1473684376380983e-50	-6.133591278106977e-18	4.772833023267363e-8	3.4837595601684515e-16	9.02376899615754e-8	-4.406666188282219e-20	7.357582259318177e-18	1.098845241465929e-10	1.9977928151869978e-10	4.628369287359709e-9
89300000	0.00499990468380806	3.1473684376380983e-50	-6.133591278106977e-18	4.772833023267363e-8	3.4837595601684515e-16	9.02376899615754e-8	-4.406463849899733e-20	7.357582259318177e-18	1.098845241465929e-10	1.9977928151869978e-10	4.628369287359709e-9
89400000	0.00499990468380806	3.1473684376380983e-50	-6.133591278106977e-18	4.772833023267363e-8	3.4837595601684515e-16	9.02376899615754e-8	-4.406261511517246e-20	7.357582259318177e-18	1.098845241465929e-10	1.9977928151869978e-10	4.628369287359709e-9
89500000	0.00499990468380806	3.1473684376380983e-50	-6.133591278106977e-18	4.772833023267363e-8	3.4837595601684515e-16	9.02376899615754e-8	-4.40605917313476e-20	7.357582259318177e-18	1.098845241465929e-10	1.9977928151869978e-10	4.628369287359709e-9
89600000	0.00499990468380806	3.1473684376380983e-50	-6.133591278106977e-18	4.772833023267363e-8	3.4837595601684515e-16	9.023768996157541e-8	-4.4058568347522734e-20	7.357582259318177e-18	1.098845241465929e-10	1.9977928151869978e-10	4.628369287359709e-9
89700000	0.00499990468380806	3.1473684376380983e-50	-6.133591278106977e-18	4.772833023267363e-8	3.4837595601684515e-16	9.023768996157541e-8	-4.405654496369787e-20	7.357582259318177e-18	1.098845241465929e-10	1.9977928151869978e-10	4.628369287359709e-9
89800000	0.00499990468380806	3.1473684376380983e-50	-6.133591278106977e-18	4.772833023267363e-8	3.4837595601684515e-16	9.023768996157541e-8	-4.4054521579873005e-20	7.357582259318177e-18	1.098845241465929e-10	1.9977928151869978e-10	4.628369287359709e-9
89900000	0.00499990468380806	3.1473684376380983e-50	-6.133591278106977e-18	4.772833023267363e-8	3.4837595601684515e-16	9.023768996157541e-8	-4.4052498196048144e-20	7.357582259318177e-18	1.098845241465929e-10	1.9977928151869978e-10	4.628369287359709e-9
90000000	0.00499990468380806	3.1473684376380983e-50	-6.133591278106977e-18	4.772833023267363e-8	3.4837595601684515e-16	9.023768996157541e-8	-4.4050474812223276e-20	7.357582259318177e-18	1.098845241465929e-10	1.9977928151869978e-10	4.628369287359709e-9
90100000	0.00499990468380806	3.1473684376380983e-50	-6.133591278106977e-18	4.772833023267363e-8	3.4837595601684515e-16	9.023768996157541e-8	-4.4048451428398415e-20	7.357582259318177e-18	1.098845241465929e-10	1.9977928151869978e-10	4.628369287359709e-9
90200000	0.00499990468380806	3.1473684376380983e-50	-6.133591278106977e-18	4.772833023267363e-8	3.4837595601684515e-16	9.023768996157541e-8	-4.404642804457355e-20	7.357582259318177e-18	1.098845241465929e-10	1.9977928151869978e-10	4.628369287359709e-9
90300000	0.00499990468380806	3.1473684376380983e-50	-6.133591278106977e-18	4.772833023267363e-8	3.4837595601684515e-16	9.023768996157541e-8	-4.4044404660748686e-20	7.357582259318177e-18	1.098845241465929e-10	1.9977928151869978e-10	4.628369287359709e-9
90400000	0.00499990468380806	3.1473684376380983e-50	-6.133591278106977e-18	4.772833023267363e-8	3.4837595601684515e-16	9.023768996157541e-8	-4.404238127692382e-20	7.357582259318177e-18	1.098845241465929e-10	1.997792815186998e-10	4.628369287359709e-9
90500000	0.00499990468380806	3.1473684376380983e-50	-6.133591278106977e-18	4.772833023267363e-8	3.4837595601684515e-16	9.023768996157541e-8	-4.404035789309896e-20	7.357582259318177e-18	1.098845241465929e-10	1.997792815186998e-10	4.628369287359709e-9
90600000	0.00499990468380806	3.147368437638099e-50	-6.133591278106977e-18	4.772833023267363e-8	3.4837595601684515e-16	9.023768996157541e-8	-4.403833450927409e-20	7.357582259318177e-18	1.098845241465929e-10	1.997792815186998e-10	4.628369287359709e-9
90700000	0.00499990468380806	3.147368437638099e-50	-6.133591278106977e-18	4.772833023267363e-8	3.4837595601684515e-16	9.023768996157541e-8	-4.403631112544923e-20	7.357582259318177e-18	1.098845241465929e-10	1.997792815186998e-10	4.628369287359709e-9
90800000	0.00499990468380806	3.147368437638099e-50	-6.133591278106977e-18	4.772833023267363e-8	3.4837595601684515e-16	9.023768996157541e-8	-4.403428774162436e-20	7.357582259318177e-18	1.098845241465929e-10	1.997792815186998e-10	4.628369287359709e-9
90900000	0.00499990468380806	3.147368437638099e-50	-6.133591278106977e-18	4.772833023267363e-8	3.4837595601684515e-16	9.023768996157541e-8	-4.40322643577995e-20	7.357582259318177e-18	1.098845241465929e-10	1.997792815186998e-10	4.628369287359709e-9
91000000	0.00499990468380806	3.147368437638099e-50	-6.133591278106977e-18	4.772833023267363e-8	3.4837595601684515e-16	9.023768996157541e-8	-4.4030240973974633e-20	7.357582259318177e-18	1.098845241465929e-10	1.997792815186998e-10	4.628369287359709e-9
91100000	0.00499990468380806	3.147368437638099e-50	-6.133591278106977e-18	4.772833023267363e-8	3.4837595601684515e-16	9.023768996157541e-8	-4.402821759014977e-20	7.357582259318177e-18	1.098845241465929e-10	1.997792815186998e-10	4.628369287359709e-9
91200000	0.00499990468380806	3.147368437638099e-50	-6.133591278106977e-18	4.772833023267363e-8	3.4837595601684515e-16	9.023768996157541e-8	-4.4026194206324905e-20	7.357582259318177e-18	1.098845241465929e-10	1.997792815186998e-10	4.628369287359709e-9
91300000	0.00499990468380806	3.147368437638099e-50	-6.133591278106977e-18	4.772833023267363e-8	3.4837595601684515e-16	9.023768996157541e-8	-4.4024170822500043e-20	7.357582259318177e-18	1.098845241465929e-10	1.997792815186998e-10	4.628369287359709e-9
91400000	0.00499990468380806	3.147368437638099e-50	-6.133591278106977e-18	4.772833023267363e-8	3.4837595601684515e-16	9.023768996157541e-8	-4.4022147438675176e-20	7.357582259318177e-18	1.098845241465929e-10	1.997792815186998e-10	4.628369287359709e-9
91500000	0.00499990468380806	3.147368437638099e-50	-6.133591278106977e-18	4.772833023267363e-8	3.4837595601684515e-16	9.023768996157541e-8	-4.4020124054850315e-20	7.357582259318177e-18	1.098845241465929e-10	1.997792815186998e-10	4.628369287359709e-9
91600000	0.00499990468380806	3.147368437638099e-50	-6.133591278106977e-18	4.772833023267363e-8	3.4837595601684515e-16	9.023768996157541e-8	-4.401810067102545e-20	7.357582259318177e-18	1.098845241465929e-10	1.997792815186998e-10	4.628369287359709e-9
91700000	0.00499990468380806	3.147368437638099e-50	-6.133591278106977e-18	4.772833023267363e-8	3.4837595601684515e-16	9.023768996157541e-8	-4.4016077287200586e-20	7.357582259318177e-18	1.098845241465929e-10	1.997792815186998e-10	4.628369287359709e-9
91800000	0.00499990468380806	3.147368437638099e-50	-6.133591278106977e-18	4.772833023267363e-8	3.4837595601684515e-16	9.023768996157541e-8	-4.401405390337572e-20	7.357582259318177e-18	1.098845241465929e-10	1.997792815186998e-10	4.628369287359709e-9
91900000	0.00499990468380806	3.147368437638099e-50	-6.133591278106977e-18	4.772833023267363e-8	3.4837595601684515e-16	9.023768996157541e-8	-4.401203051955086e-20	7.357582259318177e-18	1.098845241465929e-10	1.997792815186998e-10	4.628369287359709e-9
92000000	0.00499990468380806	3.147368437638099e-50	-6.133591278106977e-18	4.772833023267363e-8	3.4837595601684515e-16	9.023768996157541e-8	-4.401000713572599e-20	7.357582259318177e-18	1.098845241465929e-10	1.997792815186998e-10	4.628369287359709e-9
92100000	0.00499990468380806	3.147368437638099e-50	-6.133591278106977e-18	4.772833023267363e-8	3.4837595601684515e-16	9.023768996157541e-8	-4.400798375190113e-20	7.357582259318177e-18	1.098845241465929e-10	1.997792815186998e-10	4.628369287359709e-9
92200000	0.00499990468380806	3.147368437638099e-50	-6.133591278106977e-18	4.772833023267363e-8	3.4837595601684515e-16	9.023768996157541e-8	-4.400596036807626e-20	7.357582259318177e-18	1.098845241465929e-10	1.997792815186998e-10	4.628369287359709e-9
92300000	0.00499990468380806	3.147368437638099e-50	-6.133591278106977e-18	4.772833023267363e-8	3.4837595601684515e-16	9.023768996157541e-8	-4.40039369842514e-20	7.357582259318177e-18	1.098845241465929e-10	1.997792815186998e-10	4.628369287359709e-9
92400000	0.00499990468380806	3.147368437638099e-50	-6.133591278106977e-18	4.772833023267363e-8	3.4837595601684515e-16	9.023768996157541e-8	-4.400191360042653e-20	7.357582259318177e-18	1.098845241465929e-10	1.997792815186998e-10	4.628369287359709e-9
92500000	0.00499990468380806	3.147368437638099e-50	-6.133591278106977e-18	4.772833023267363e-8	3.4837595601684515e-16	9.023768996157541e-8	-4.399989021660167e-20	7.357582259318177e-18	1.098845241465929e-10	1.997792815186998e-10	4.628369287359709e-9
92600000	0.00499990468380806	3.147368437638099e-50	-6.133591278106977e-18	4.772833023267363e-8	3.4837595601684515e-16	9.023768996157541e-8	-4.3997866832776804e-20	7.357582259318177e-18	1.098845241465929e-10	1.997792815186998e-10	4.628369287359709e-9
92700000	0.00499990468380806	3.147368437638099e-50	-6.133591278106977e-18	4.772833023267363e-8	3.4837595601684515e-16	9.023768996157541e-8	-4.3995843448951943e-20	7.357582259318177e-18	1.098845241465929e-10	1.997792815186998e-10	4.628369287359709e-9
92800000	0.00499990468380806	3.147368437638099e-50	-6.133591278106977e-18	4.772833023267363e-8	3.4837595601684515e-16	9.023768996157541e-8	-4.3993820065127076e-20	7.357582259318177e-18	1.098845241465929e-10	1.997792815186998e-10	4.628369287359709e-9
92900000	0.00499990468380806	3.147368437638099e-50	-6.133591278106977e-18	4.772833023267363e-8	3.4837595601684515e-16	9.023768996157541e-8	-4.3991796681302214e-20	7.357582259318177e-18	1.098845241465929e-10	1.997792815186998e-10	4.628369287359709e-9
93000000	0.00499990468380806	3.147368437638099e-50	-6.133591278106977e-18	4.772833023267363e-8	3.4837595601684515e-16	9.023768996157541e-8	-4.398977329747735e-20	7.357582259318177e-18	1.098845241465929e-10	1.997792815186998e-10	4.628369287359709e-9
93100000	0.00499990468380806	3.147368437638099e-50	-6.133591278106977e-18	4.772833023267363e-8	3.4837595601684515e-16	9.023768996157541e-8	-4.3987749913652486e-20	7.357582259318177e-18	1.098845241465929e-10	1.997792815186998e-10	4.628369287359709e-9
93200000	0.00499990468380806	3.147368437638099e-50	-6.133591278106977e-18	4.772833023267363e-8	3.4837595601684515e-16	9.023768996157541e-8	-4.398572652982762e-20	7.357582259318177e-18	1.098845241465929e-10	1.997792815186998e-10	4.628369287359709e-9
93300000	0.00499990468380806	3.147368437638099e-50	-6.133591278106977e-18	4.772833023267363e-8	3.4837595601684515e-16	9.023768996157541e-8	-4.398370314600276e-20	7.357582259318177e-18	1.098845241465929e-10	1.997792815186998e-10	4.628369287359709e-9
93400000	0.00499990468380806	3.147368437638099e-50	-6.133591278106977e-18	4.772833023267363e-8	3.4837595601684515e-16	9.023768996157541e-8	-4.398167976217789e-20	7.357582259318177e-18	1.098845241465929e-10	1.997792815186998e-10	4.628369287359709e-9
93500000	0.00499990468380806	3.147368437638099e-50	-6.133591278106977e-18	4.772833023267363e-8	3.4837595601684515e-16	9.023768996157541e-8	-4.397965637835303e-20	7.357582259318177e-18	1.098845241465929e-10	1.997792815186998e-10	4.628369287359709e-9
93600000	0.00499990468380806	3.147368437638099e-50	-6.133591278106977e-18	4.772833023267363e-8	3.4837595601684515e-16	9.023768996157541e-8	-4.397763299452816e-20	7.357582259318177e-18	1.098845241465929e-10	1.997792815186998e-10	4.628369287359709e-9
93700000	0.00499990468380806	3.147368437638099e-50	-6.133591278106977e-18	4.772833023267363e-8	3.4837595601684515e-16	9.023768996157541e-8	-4.39756096107033e-20	7.357582259318177e-18	1.098845241465929e-10	1.997792815186998e-10	4.628369287359709e-9
93800000	0.00499990468380806	3.147368437638099e-50	-6.133591278106977e-18	4.772833023267363e-8	3.4837595601684515e-16	9.023768996157541e-8	-4.397358622687843e-20	7.357582259318177e-18	1.098845241465929e-10	1.997792815186998e-10	4.628369287359709e-9
93900000	0.00499990468380806	3.147368437638099e-50	-6.133591278106977e-18	4.772833023267363e-8	3.4837595601684515e-16	9.023768996157541e-8	-4.397156284305357e-20	7.357582259318177e-18	1.098845241465929e-10	1.997792815186998e-10	4.628369287359709e-9
94000000	0.00499990468380806	3.147368437638099e-50	-6.133591278106977e-18	4.772833023267363e-8	3.4837595601684515e-16	9.023768996157541e-8	-4.3969539459228704e-20	7.357582259318177e-18	1.098845241465929e-10	1.997792815186998e-10	4.628369287359709e-9
94100000	0.00499990468380806	3.147368437638099e-50	-6.133591278106977e-18	4.772833023267363e-8	3.4837595601684515e-16	9.023768996157541e-8	-4.396751607540384e-20	7.357582259318177e-18	1.098845241465929e-10	1.997792815186998e-10	4.628369287359709e-9
94200000	0.00499990468380806	3.147368437638099e-50	-6.133591278106977e-18	4.772833023267363e-8	3.4837595601684515e-16	9.023768996157541e-8	-4.3965492691578975e-20	7.357582259318177e-18	1.098845241465929e-10	1.997792815186998e-10	4.628369287359709e-9
94300000	0.00499990468380806	3.147368437638099e-50	-6.133591278106977e-18	4.772833023267363e-8	3.4837595601684515e-16	9.023768996157541e-8	-4.3963469307754114e-20	7.357582259318177e-18	1.098845241465929e-10	1.997792815186998e-10	4.628369287359709e-9
94400000	0.00499990468380806	3.147368437638099e-50	-6.133591278106977e-18	4.772833023267363e-8	3.4837595601684515e-16	9.023768996157541e-8	-4.3961445923929247e-20	7.357582259318177e-18	1.098845241465929e-10	1.997792815186998e-10	4.628369287359709e-9
94500000	0.00499990468380806	3.147368437638099e-50	-6.133591278106977e-18	4.772833023267363e-8	3.4837595601684515e-16	9.023768996157541e-8	-4.3959422540104386e-20	7.357582259318177e-18	1.098845241465929e-10	1.997792815186998e-10	4.628369287359709e-9
94600000	0.00499990468380806	3.147368437638099e-50	-6.133591278106977e-18	4.772833023267363e-8	3.4837595601684515e-16	9.023768996157541e-8	-4.395739915627952e-20	7.357582259318177e-18	1.098845241465929e-10	1.997792815186998e-10	4.628369287359709e-9
94700000	0.00499990468380806	3.147368437638099e-50	-6.133591278106977e-18	4.772833023267363e-8	3.4837595601684515e-16	9.023768996157541e-8	-4.3955375772454657e-20	7.357582259318177e-18	1.098845241465929e-10	1.997792815186998e-10	4.628369287359709e-9
94800000	0.00499990468380806	3.147368437638099e-50	-6.133591278106977e-18	4.772833023267363e-8	3.4837595601684515e-16	9.023768996157541e-8	-4.395335238862979e-20	7.357582259318177e-18	1.098845241465929e-10	1.997792815186998e-10	4.628369287359709e-9
94900000	0.00499990468380806	3.147368437638099e-50	-6.133591278106977e-18	4.772833023267363e-8	3.4837595601684515e-16	9.023768996157541e-8	-4.395132900480493e-20	7.357582259318177e-18	1.098845241465929e-10	1.997792815186998e-10	4.628369287359709e-9
95000000	0.00499990468380806	3.147368437638099e-50	-6.133591278106977e-18	4.772833023267363e-8	3.4837595601684515e-16	9.023768996157541e-8	-4.394930562098006e-20	7.357582259318177e-18	1.098845241465929e-10	1.997792815186998e-10	4.628369287359709e-9
95100000	0.00499990468380806	3.147368437638099e-50	-6.133591278106977e-18	4.772833023267363e-8	3.4837595601684515e-16	9.023768996157541e-8	-4.39472822371552e-20	7.357582259318177e-18	1.098845241465929e-10	1.997792815186998e-10	4.628369287359709e-9
95200000	0.00499990468380806	3.147368437638099e-50	-6.133591278106977e-18	4.772833023267363e-8	3.4837595601684515e-16	9.023768996157541e-8	-4.394525885333033e-20	7.357582259318177e-18	1.098845241465929e-10	1.997792815186998e-10	4.628369287359709e-9
95300000	0.00499990468380806	3.147368437638099e-50	-6.133591278106977e-18	4.772833023267363e-8	3.4837595601684515e-16	9.023768996157541e-8	-4.394323546950547e-20	7.357582259318177e-18	1.098845241465929e-10	1.997792815186998e-10	4.628369287359709e-9
95400000	0.00499990468380806	3.147368437638099e-50	-6.133591278106977e-18	4.772833023267363e-8	3.4837595601684515e-16	9.023768996157541e-8	-4.3941212085680604e-20	7.357582259318177e-18	1.098845241465929e-10	1.997792815186998e-10	4.628369287359709e-9
95500000	0.00499990468380806	3.147368437638099e-50	-6.133591278106977e-18	4.772833023267363e-8	3.4837595601684515e-16	9.023768996157541e-8	-4.393918870185574e-20	7.357582259318177e-18	1.098845241465929e-10	1.997792815186998e-10	4.628369287359709e-9
95600000	0.00499990468380806	3.147368437638099e-50	-6.133591278106977e-18	4.772833023267363e-8	3.4837595601684515e-16	9.023768996157541e-8	-4.3937165318030875e-20	7.357582259318177e-18	1.098845241465929e-10	1.997792815186998e-10	4.628369287359709e-9
95700000	0.00499990468380806	3.147368437638099e-50	-6.133591278106977e-18	4.772833023267363e-8	3.4837595601684515e-16	9.023768996157541e-8	-4.3935141934206014e-20	7.357582259318177e-18	1.098845241465929e-10	1.997792815186998e-10	4.628369287359709e-9
95800000	0.00499990468380806	3.147368437638099e-50	-6.133591278106977e-18	4.772833023267363e-8	3.4837595601684515e-16	9.023768996157541e-8	-4.3933118550381147e-20	7.357582259318177e-18	1.098845241465929e-10	1.997792815186998e-10	4.628369287359709e-9
95900000	0.00499990468380806	3.147368437638099e-50	-6.133591278106977e-18	4.772833023267363e-8	3.4837595601684515e-16	9.023768996157541e-8	-4.3931095166556285e-20	7.357582259318177e-18	1.098845241465929e-10	1.997792815186998e-10	4.628369287359709e-9
96000000	0.00499990468380806	3.147368437638099e-50	-6.133591278106977e-18	4.772833023267363e-8	3.4837595601684515e-16	9.023768996157541e-8	-4.392907178273142e-20	7.357582259318177e-18	1.098845241465929e-10	1.997792815186998e-10	4.628369287359709e-9
96100000	0.00499990468380806	3.147368437638099e-50	-6.133591278106977e-18	4.772833023267363e-8	3.4837595601684515e-16	9.023768996157541e-8	-4.3927048398906557e-20	7.357582259318177e-18	1.098845241465929e-10	1.997792815186998e-10	4.628369287359709e-9
96200000	0.00499990468380806	3.147368437638099e-50	-6.133591278106977e-18	4.772833023267363e-8	3.4837595601684515e-16	9.023768996157541e-8	-4.392502501508169e-20	7.357582259318177e-18	1.098845241465929e-10	1.997792815186998e-10	4.628369287359709e-9
96300000	0.00499990468380806	3.147368437638099e-50	-6.133591278106977e-18	4.772833023267363e-8	3.4837595601684515e-16	9.023768996157541e-8	-4.392300163125683e-20	7.357582259318177e-18	1.098845241465929e-10	1.997792815186998e-10	4.628369287359709e-9
96400000	0.00499990468380806	3.147368437638099e-50	-6.133591278106977e-18	4.772833023267363e-8	3.4837595601684515e-16	9.023768996157541e-8	-4.392097824743196e-20	7.357582259318177e-18	1.098845241465929e-10	1.997792815186998e-10	4.628369287359709e-9
96500000	0.00499990468380806	3.147368437638099e-50	-6.133591278106977e-18	4.772833023267363e-8	3.4837595601684515e-16	9.023768996157541e-8	-4.39189548636071e-20	7.357582259318177e-18	1.098845241465929e-10	1.997792815186998e-10	4.628369287359709e-9
96600000	0.00499990468380806	3.147368437638099e-50	-6.133591278106977e-18	4.772833023267363e-8	3.4837595601684515e-16	9.023768996157541e-8	-4.391693147978223e-20	7.357582259318177e-18	1.098845241465929e-10	1.997792815186998e-10	4.628369287359709e-9
96700000	0.00499990468380806	3.147368437638099e-50	-6.133591278106977e-18	4.772833023267363e-8	3.4837595601684515e-16	9.023768996157541e-8	-4.391490809595737e-20	7.357582259318177e-18	1.098845241465929e-10	1.997792815186998e-10	4.628369287359709e-9
96800000	0.00499990468380806	3.147368437638099e-50	-6.133591278106977e-18	4.772833023267363e-8	3.4837595601684515e-16	9.023768996157541e-8	-4.3912884712132503e-20	7.357582259318177e-18	1.098845241465929e-10	1.997792815186998e-10	4.628369287359709e-9
96900000	0.00499990468380806	3.147368437638099e-50	-6.133591278106977e-18	4.772833023267363e-8	3.4837595601684515e-16	9.023768996157541e-8	-4.391086132830764e-20	7.357582259318177e-18	1.098845241465929e-10	1.997792815186998e-10	4.628369287359709e-9
97000000	0.00499990468380806	3.147368437638099e-50	-6.133591278106977e-18	4.772833023267363e-8	3.4837595601684515e-16	9.023768996157541e-8	-4.3908837944482775e-20	7.357582259318177e-18	1.098845241465929e-10	1.997792815186998e-10	4.628369287359709e-9
97100000	0.00499990468380806	3.147368437638099e-50	-6.133591278106977e-18	4.772833023267364e-8	3.4837595601684515e-16	9.023768996157541e-8	-4.3906814560657914e-20	7.357582259318177e-18	1.098845241465929e-10	1.997792815186998e-10	4.628369287359709e-9
97200000	0.00499990468380806	3.147368437638099e-50	-6.133591278106977e-18	4.772833023267364e-8	3.4837595601684515e-16	9.023768996157541e-8	-4.3904791176833046e-20	7.357582259318177e-18	1.098845241465929e-10	1.997792815186998e-10	4.628369287359709e-9
97300000	0.00499990468380806	3.147368437638099e-50	-6.133591278106977e-18	4.772833023267364e-8	3.4837595601684515e-16	9.023768996157541e-8	-4.3902767793008185e-20	7.357582259318177e-18	1.098845241465929e-10	1.997792815186998e-10	4.628369287359709e-9
97400000	0.00499990468380806	3.147368437638099e-50	-6.133591278106977e-18	4.772833023267364e-8	3.4837595601684515e-16	9.023768996157541e-8	-4.390074440918332e-20	7.357582259318177e-18	1.098845241465929e-10	1.997792815186998e-10	4.628369287359709e-9
97500000	0.00499990468380806	3.147368437638099e-50	-6.133591278106977e-18	4.772833023267364e-8	3.4837595601684515e-16	9.023768996157541e-8	-4.3898721025358456e-20	7.357582259318177e-18	1.098845241465929e-10	1.997792815186998e-10	4.628369287359709e-9
97600000	0.00499990468380806	3.147368437638099e-50	-6.133591278106977e-18	4.772833023267364e-8	3.4837595601684515e-16	9.023768996157541e-8	-4.389669764153359e-20	7.357582259318177e-18	1.098845241465929e-10	1.997792815186998e-10	4.628369287359709e-9
97700000	0.00499990468380806	3.147368437638099e-50	-6.133591278106977e-18	4.772833023267364e-8	3.4837595601684515e-16	9.023768996157541e-8	-4.389467425770873e-20	7.357582259318177e-18	1.098845241465929e-10	1.997792815186998e-10	4.628369287359709e-9
97800000	0.00499990468380806	3.147368437638099e-50	-6.133591278106977e-18	4.772833023267364e-8	3.4837595601684515e-16	9.023768996157541e-8	-4.389265087388386e-20	7.357582259318177e-18	1.098845241465929e-10	1.997792815186998e-10	4.628369287359709e-9
97900000	0.00499990468380806	3.147368437638099e-50	-6.133591278106977e-18	4.772833023267364e-8	3.4837595601684515e-16	9.023768996157541e-8	-4.3890627490059e-20	7.357582259318177e-18	1.098845241465929e-10	1.997792815186998e-10	4.628369287359709e-9
98000000	0.00499990468380806	3.147368437638099e-50	-6.133591278106977e-18	4.772833023267364e-8	3.4837595601684515e-16	9.023768996157541e-8	-4.388860410623413e-20	7.357582259318177e-18	1.098845241465929e-10	1.997792815186998e-10	4.628369287359709e-9
98100000	0.00499990468380806	3.147368437638099e-50	-6.133591278106977e-18	4.772833023267364e-8	3.4837595601684515e-16	9.023768996157541e-8	-4.388658072240927e-20	7.357582259318177e-18	1.098845241465929e-10	1.997792815186998e-10	4.628369287359709e-9
98200000	0.00499990468380806	3.147368437638099e-50	-6.133591278106977e-18	4.772833023267364e-8	3.4837595601684515e-16	9.023768996157541e-8	-4.3884557338584403e-20	7.357582259318177e-18	1.098845241465929e-10	1.997792815186998e-10	4.628369287359709e-9
98300000	0.00499990468380806	3.147368437638099e-50	-6.133591278106977e-18	4.772833023267364e-8	3.4837595601684515e-16	9.023768996157541e-8	-4.388253395475954e-20	7.357582259318177e-18	1.098845241465929e-10	1.997792815186998e-10	4.628369287359709e-9
98400000	0.00499990468380806	3.147368437638099e-50	-6.133591278106977e-18	4.772833023267364e-8	3.4837595601684515e-16	9.023768996157541e-8	-4.3880510570934675e-20	7.357582259318177e-18	1.098845241465929e-10	1.997792815186998e-10	4.628369287359709e-9
98500000	0.00499990468380806	3.147368437638099e-50	-6.133591278106977e-18	4.772833023267364e-8	3.4837595601684515e-16	9.023768996157541e-8	-4.3878487187109813e-20	7.357582259318177e-18	1.098845241465929e-10	1.997792815186998e-10	4.628369287359709e-9
98600000	0.00499990468380806	3.147368437638099e-50	-6.133591278106977e-18	4.772833023267364e-8	3.4837595601684515e-16	9.023768996157541e-8	-4.3876463803284946e-20	7.357582259318177e-18	1.098845241465929e-10	1.997792815186998e-10	4.628369287359709e-9
98700000	0.00499990468380806	3.147368437638099e-50	-6.133591278106977e-18	4.772833023267364e-8	3.4837595601684515e-16	9.023768996157541e-8	-4.3874440419460085e-20	7.357582259318177e-18	1.098845241465929e-10	1.997792815186998e-10	4.628369287359709e-9
98800000	0.00499990468380806	3.147368437638099e-50	-6.133591278106977e-18	4.772833023267364e-8	3.4837595601684515e-16	9.023768996157541e-8	-4.387241703563522e-20	7.357582259318177e-18	1.098845241465929e-10	1.997792815186998e-10	4.628369287359709e-9
98900000	0.00499990468380806	3.147368437638099e-50	-6.133591278106977e-18	4.772833023267364e-8	3.4837595601684515e-16	9.023768996157541e-8	-4.3870393651810356e-20	7.357582259318177e-18	1.098845241465929e-10	1.997792815186998e-10	4.628369287359709e-9
99000000	0.00499990468380806	3.147368437638099e-50	-6.133591278106977e-18	4.772833023267364e-8	3.4837595601684515e-16	9.023768996157541e-8	-4.386837026798549e-20	7.357582259318177e-18	1.098845241465929e-10	1.997792815186998e-10	4.628369287359709e-9
99100000	0.00499990468380806	3.147368437638099e-50	-6.133591278106977e-18	4.772833023267364e-8	3.4837595601684515e-16	9.023768996157541e-8	-4.386634688416063e-20	7.357582259318177e-18	1.098845241465929e-10	1.997792815186998e-10	4.628369287359709e-9
99200000	0.00499990468380806	3.147368437638099e-50	-6.133591278106977e-18	4.772833023267364e-8	3.4837595601684515e-16	9.023768996157541e-8	-4.386432350033576e-20	7.357582259318177e-18	1.098845241465929e-10	1.997792815186998e-10	4.628369287359709e-9
99300000	0.00499990468380806	3.147368437638099e-50	-6.133591278106977e-18	4.772833023267364e-8	3.4837595601684515e-16	9.023768996157541e-8	-4.38623001165109e-20	7.357582259318177e-18	1.098845241465929e-10	1.997792815186998e-10	4.628369287359709e-9
99400000	0.00499990468380806	3.147368437638099e-50	-6.133591278106977e-18	4.772833023267364e-8	3.4837595601684515e-16	9.023768996157541e-8	-4.386027673268603e-20	7.357582259318177e-18	1.098845241465929e-10	1.997792815186998e-10	4.628369287359709e-9
99500000	0.00499990468380806	3.147368437638099e-50	-6.133591278106977e-18	4.772833023267364e-8	3.4837595601684515e-16	9.023768996157541e-8	-4.385825334886117e-20	7.357582259318177e-18	1.098845241465929e-10	1.997792815186998e-10	4.628369287359709e-9
99600000	0.00499990468380806	3.147368437638099e-50	-6.133591278106977e-18	4.772833023267364e-8	3.4837595601684515e-16	9.023768996157541e-8	-4.38562299650363e-20	7.357582259318177e-18	1.098845241465929e-10	1.997792815186998e-10	4.628369287359709e-9
99700000	0.00499990468380806	3.147368437638099e-50	-6.133591278106977e-18	4.772833023267364e-8	3.4837595601684515e-16	9.023768996157541e-8	-4.385420658121144e-20	7.357582259318177e-18	1.098845241465929e-10	1.997792815186998e-10	4.628369287359709e-9
99800000	0.00499990468380806	3.147368437638099e-50	-6.133591278106977e-18	4.772833023267364e-8	3.4837595601684515e-16	9.023768996157541e-8	-4.3852183197386574e-20	7.357582259318177e-18	1.098845241465929e-10	1.997792815186998e-10	4.628369287359709e-9
99900000	0.00499990468380806	3.147368437638099e-50	-6.133591278106977e-18	4.772833023267364e-8	3.4837595601684515e-16	9.023768996157541e-8	-4.385015981356171e-20	7.357582259318177e-18	1.098845241465929e-10	1.997792815186998e-10	4.628369287359709e-9
100000000	0.00499990468380806	3.147368437638099e-50	-6.133591278106977e-18	4.772833023267364e-8	3.4837595601684515e-16	9.023768996157541e-8	-4.3848136429736846e-20	7.357582259318177e-18	1.098845241465929e-10	1.997792815186998e-10	4.628369287359709e-9
