# Supplementary material for: Thermodynamics Underpinning the Microbial Community‐Level Nitrogen Energy Metabolism
Source: Environ Microbiol. 2025 Feb 16;27(2):e70055. doi: 10.1111/1462-2920.70055 (PMC11830459; doi:10.1111/1462-2920.70055)
Supplement: Supplementary file 1 — Data S1. [file EMI-27-e70055-s001.zip › SI/Nnetwork/Results/kdef_-10/Iin_-5/p_0.2/O2_-12._H_-11..csv]

time	N2	N2H4	N2H5	N2O	NH2OH	NH3	NH3OH	NH4	NO	NO2	NO3
0	0.00001	0.00001	0.00001	0.00001	0.00001	0.00001	0.00001	0.00001	0.00001	0.00001	0.00001
100000	0.000015329136104109955	-2.607583712421611e-18	-7.765397500489092e-51	2.0471825664763755e-15	4.3873630765144195e-15	0.009969341727783292	-9.94917988103013e-22	8.141452808566246e-19	6.98001665504305e-19	5.5442026664390434e-18	7.943957250886072e-21
200000	0.00001532913610410995	-2.607583712421611e-18	-2.92326736813593e-50	2.0471825664763755e-15	4.3873630765133206e-15	0.009969341727783292	-9.949179744255438e-22	8.141451152519787e-19	6.980016655043052e-19	5.5442024736327715e-18	7.943953653465167e-21
300000	0.00001532913610410995	-2.607583712421611e-18	-5.069133430393763e-50	2.0471825664763755e-15	4.387363076513324e-15	0.009969341727783292	-9.949179607480744e-22	8.141451157275315e-19	6.980016655043052e-19	5.544202474186426e-18	7.943953663372026e-21
400000	0.00001532913610410995	-2.607583712421611e-18	-7.2148739381982895e-50	2.0471825664763755e-15	4.3873630765133245e-15	0.009969341727783292	-9.94917947070605e-22	8.1414511581804915e-19	6.980016655043052e-19	5.54420247429181e-18	7.943953665257264e-21
500000	0.00001532913610410995	-2.607583712421611e-18	-9.36053678775141e-50	2.0471825664763755e-15	4.387363076513323e-15	0.009969341727783292	-9.949179333931356e-22	8.141451156704138e-19	6.980016655043052e-19	5.5442024741199286e-18	7.94395366218095e-21
600000	0.00001532913610410995	-2.607583712421611e-18	-1.1506169875255017e-49	2.0471825664763755e-15	4.387363076513321e-15	0.009969341727783292	-9.94917919715666e-22	8.141451154315078e-19	6.980016655043052e-19	5.544202473841786e-18	7.943953657203152e-21
700000	0.00001532913610410995	-2.607583712421611e-18	-1.3651821096911008e-49	2.0471825664763755e-15	4.38736307651332e-15	0.009969341727783292	-9.949179060381965e-22	8.141451152482135e-19	6.980016655043052e-19	5.544202473628388e-18	7.943953653383936e-21
800000	0.00001532913610410995	-2.607583712421611e-18	-1.5797499466613501e-49	2.0471825664763755e-15	4.38736307651332e-15	0.009969341727783292	-9.949178923607271e-22	8.141451152236071e-19	6.980016655043052e-19	5.54420247359974e-18	7.9439536528708e-21
900000	0.00001532913610410995	-2.607583712421611e-18	-1.7943055563587028e-49	2.0471825664763755e-15	4.38736307651332e-15	0.009969341727783292	-9.949178786832577e-22	8.141451152240917e-19	6.980016655043052e-19	5.544202473600304e-18	7.943953652880694e-21
1000000	0.00001532913610410995	-2.607583712421611e-18	-2.0088509739097835e-49	2.0471825664763755e-15	4.38736307651332e-15	0.009969341727783292	-9.949178650057883e-22	8.141451152240095e-19	6.980016655043052e-19	5.544202473600209e-18	7.943953652879016e-21
1100000	0.00001532913610410995	-2.607583712421611e-18	-2.2233909883944853e-49	2.0471825664763755e-15	4.38736307651332e-15	0.009969341727783292	-9.94917851328319e-22	8.1414511522362705e-19	6.980016655043053e-19	5.544202473599763e-18	7.943953652871204e-21
1200000	0.00001532913610410995	-2.607583712421611e-18	-2.4379303888927016e-49	2.0471825664763755e-15	4.38736307651332e-15	0.009969341727783292	-9.949178376508495e-22	8.141451152232104e-19	6.980016655043053e-19	5.544202473599279e-18	7.943953652862695e-21
1300000	0.00001532913610410995	-2.607583712421611e-18	-2.6524739585752462e-49	2.0471825664763755e-15	4.38736307651332e-15	0.009969341727783292	-9.949178239733801e-22	8.141451152230256e-19	6.980016655043053e-19	5.544202473599063e-18	7.94395365285892e-21
1400000	0.00001532913610410995	-2.607583712421611e-18	-2.8670208034307425e-49	2.0471825664763755e-15	4.38736307651332e-15	0.009969341727783292	-9.949178102959107e-22	8.141451152230279e-19	6.980016655043053e-19	5.544202473599066e-18	7.943953652858967e-21
1500000	0.00001532913610410995	-2.607583712421611e-18	-3.081567477433245e-49	2.0471825664763755e-15	4.38736307651332e-15	0.009969341727783292	-9.949177966184413e-22	8.141451152230301e-19	6.980016655043053e-19	5.5442024735990685e-18	7.94395365285901e-21
1600000	0.00001532913610410995	-2.607583712421611e-18	-3.2961139853717787e-49	2.0471825664763755e-15	4.38736307651332e-15	0.009969341727783292	-9.949177829409719e-22	8.14145115223032e-19	6.980016655043053e-19	5.544202473599071e-18	7.943953652859051e-21
1700000	0.000015329136104109948	-2.607583712421611e-18	-3.5106603320353656e-49	2.0471825664763755e-15	4.38736307651332e-15	0.009969341727783292	-9.949177692635025e-22	8.141451152230339e-19	6.980016655043054e-19	5.544202473599073e-18	7.943953652859087e-21
1800000	0.000015329136104109948	-2.607583712421611e-18	-3.725206522213037e-49	2.0471825664763755e-15	4.38736307651332e-15	0.009969341727783292	-9.949177555860329e-22	8.141451152230356e-19	6.980016655043054e-19	5.544202473599075e-18	7.943953652859122e-21
1900000	0.000015329136104109948	-2.607583712421611e-18	-3.939752560693814e-49	2.0471825664763755e-15	4.38736307651332e-15	0.009969341727783292	-9.949177419085635e-22	8.141451152230371e-19	6.980016655043054e-19	5.544202473599076e-18	7.943953652859152e-21
2000000	0.000015329136104109948	-2.607583712421611e-18	-4.154298452266726e-49	2.0471825664763755e-15	4.38736307651332e-15	0.009969341727783293	-9.94917728231094e-22	8.141451152230385e-19	6.980016655043054e-19	5.544202473599078e-18	7.943953652859179e-21
2100000	0.000015329136104109948	-2.607583712421611e-18	-4.368844201720797e-49	2.0471825664763755e-15	4.38736307651332e-15	0.009969341727783293	-9.949177145536246e-22	8.141451152230397e-19	6.980016655043054e-19	5.544202473599079e-18	7.943953652859205e-21
2200000	0.000015329136104109948	-2.607583712421611e-18	-4.583389813845055e-49	2.0471825664763755e-15	4.38736307651332e-15	0.009969341727783293	-9.949177008761552e-22	8.141451152230408e-19	6.980016655043054e-19	5.544202473599081e-18	7.943953652859226e-21
2300000	0.000015329136104109948	-2.607583712421611e-18	-4.7979352934285214e-49	2.0471825664763755e-15	4.38736307651332e-15	0.009969341727783293	-9.949176871986858e-22	8.141451152230418e-19	6.980016655043054e-19	5.5442024735990816e-18	7.943953652859245e-21
2400000	0.000015329136104109948	-2.607583712421611e-18	-5.012480645260228e-49	2.0471825664763755e-15	4.38736307651332e-15	0.009969341727783293	-9.949176735212164e-22	8.141451152230426e-19	6.980016655043054e-19	5.544202473599082e-18	7.943953652859262e-21
2500000	0.000015329136104109948	-2.607583712421611e-18	-5.227025874129196e-49	2.0471825664763755e-15	4.38736307651332e-15	0.009969341727783293	-9.94917659843747e-22	8.141451152230433e-19	6.980016655043054e-19	5.544202473599084e-18	7.943953652859277e-21
2600000	0.000015329136104109948	-2.607583712421611e-18	-5.4415709848244526e-49	2.0471825664763755e-15	4.38736307651332e-15	0.009969341727783293	-9.949176461662776e-22	8.14145115223044e-19	6.980016655043054e-19	5.544202473599084e-18	7.943953652859289e-21
2700000	0.000015329136104109948	-2.607583712421611e-18	-5.656115982135025e-49	2.0471825664763755e-15	4.38736307651332e-15	0.009969341727783293	-9.949176324888082e-22	8.141451152230445e-19	6.980016655043054e-19	5.544202473599085e-18	7.943953652859298e-21
2800000	0.000015329136104109948	-2.607583712421611e-18	-5.870660870849936e-49	2.0471825664763755e-15	4.38736307651332e-15	0.009969341727783293	-9.949176188113388e-22	8.141451152230447e-19	6.980016655043054e-19	5.5442024735990855e-18	7.943953652859306e-21
2900000	0.000015329136104109948	-2.607583712421611e-18	-6.085205655758216e-49	2.0471825664763755e-15	4.38736307651332e-15	0.009969341727783293	-9.949176051338694e-22	8.14145115223045e-19	6.980016655043054e-19	5.5442024735990855e-18	7.943953652859312e-21
3000000	0.000015329136104109945	-2.607583712421611e-18	-6.2997503416488865e-49	2.0471825664763755e-15	4.38736307651332e-15	0.009969341727783293	-9.949175914564e-22	8.141451152230452e-19	6.980016655043054e-19	5.5442024735990855e-18	7.943953652859315e-21
3100000	0.000015329136104109945	-2.607583712421611e-18	-6.514294933310974e-49	2.0471825664763755e-15	4.38736307651332e-15	0.009969341727783293	-9.949175777789305e-22	8.141451152230453e-19	6.980016655043054e-19	5.5442024735990855e-18	7.943953652859316e-21
3200000	0.000015329136104109945	-2.607583712421611e-18	-6.7288394355335086e-49	2.0471825664763755e-15	4.38736307651332e-15	0.009969341727783293	-9.949175641014611e-22	8.141451152230453e-19	6.980016655043054e-19	5.5442024735990855e-18	7.943953652859316e-21
3300000	0.000015329136104109945	-2.607583712421611e-18	-6.943383853105512e-49	2.0471825664763755e-15	4.38736307651332e-15	0.009969341727783293	-9.949175504239917e-22	8.141451152230452e-19	6.980016655043054e-19	5.5442024735990855e-18	7.943953652859313e-21
3400000	0.000015329136104109945	-2.607583712421611e-18	-7.15792819081601e-49	2.0471825664763755e-15	4.38736307651332e-15	0.009969341727783293	-9.949175367465223e-22	8.14145115223045e-19	6.980016655043054e-19	5.5442024735990855e-18	7.94395365285931e-21
3500000	0.000015329136104109945	-2.607583712421611e-18	-7.37247245345403e-49	2.0471825664763755e-15	4.38736307651332e-15	0.009969341727783293	-9.94917523069053e-22	8.141451152230447e-19	6.980016655043054e-19	5.5442024735990855e-18	7.943953652859304e-21
3600000	0.000015329136104109945	-2.607583712421611e-18	-7.587016645808599e-49	2.0471825664763755e-15	4.38736307651332e-15	0.009969341727783293	-9.949175093915833e-22	8.141451152230445e-19	6.980016655043054e-19	5.544202473599085e-18	7.943953652859298e-21
3700000	0.000015329136104109945	-2.607583712421611e-18	-7.80156077266874e-49	2.0471825664763755e-15	4.38736307651332e-15	0.009969341727783293	-9.949174957141139e-22	8.141451152230441e-19	6.980016655043054e-19	5.544202473599085e-18	7.94395365285929e-21
3800000	0.000015329136104109945	-2.607583712421611e-18	-8.016104838823481e-49	2.0471825664763755e-15	4.38736307651332e-15	0.009969341727783293	-9.949174820366445e-22	8.141451152230436e-19	6.980016655043054e-19	5.544202473599084e-18	7.943953652859281e-21
3900000	0.000015329136104109945	-2.607583712421611e-18	-8.230648849061845e-49	2.0471825664763755e-15	4.38736307651332e-15	0.009969341727783293	-9.94917468359175e-22	8.141451152230431e-19	6.980016655043054e-19	5.544202473599083e-18	7.943953652859271e-21
4000000	0.000015329136104109945	-2.607583712421611e-18	-8.445192808172863e-49	2.0471825664763755e-15	4.38736307651332e-15	0.009969341727783293	-9.949174546817057e-22	8.141451152230425e-19	6.980016655043054e-19	5.544202473599082e-18	7.943953652859259e-21
4100000	0.000015329136104109945	-2.607583712421611e-18	-8.659736720945556e-49	2.0471825664763755e-15	4.38736307651332e-15	0.009969341727783293	-9.949174410042363e-22	8.14145115223042e-19	6.980016655043054e-19	5.5442024735990816e-18	7.943953652859247e-21
4200000	0.000015329136104109945	-2.607583712421611e-18	-8.874280592168953e-49	2.0471825664763755e-15	4.38736307651332e-15	0.009969341727783293	-9.949174273267669e-22	8.141451152230413e-19	6.980016655043054e-19	5.544202473599081e-18	7.943953652859235e-21
4300000	0.000015329136104109945	-2.607583712421611e-18	-9.088824426632077e-49	2.0471825664763755e-15	4.38736307651332e-15	0.009969341727783293	-9.949174136492974e-22	8.141451152230406e-19	6.980016655043054e-19	5.54420247359908e-18	7.94395365285922e-21
4400000	0.000015329136104109948	-2.607583712421611e-18	-9.303368229123956e-49	2.0471825664763755e-15	4.38736307651332e-15	0.009969341727783292	-9.94917399971828e-22	8.141451152230398e-19	6.980016655043054e-19	5.544202473599079e-18	7.943953652859206e-21
4500000	0.000015329136104109948	-2.607583712421611e-18	-9.517912004433616e-49	2.0471825664763755e-15	4.38736307651332e-15	0.009969341727783292	-9.949173862943586e-22	8.141451152230392e-19	6.980016655043054e-19	5.5442024735990785e-18	7.943953652859191e-21
4600000	0.000015329136104109948	-2.607583712421611e-18	-9.73245575735008e-49	2.0471825664763755e-15	4.38736307651332e-15	0.009969341727783292	-9.949173726168892e-22	8.141451152230384e-19	6.980016655043054e-19	5.544202473599078e-18	7.943953652859176e-21
4700000	0.000015329136104109948	-2.607583712421611e-18	-9.946999492662378e-49	2.0471825664763755e-15	4.38736307651332e-15	0.009969341727783292	-9.949173589394198e-22	8.141451152230376e-19	6.980016655043054e-19	5.544202473599077e-18	7.94395365285916e-21
4800000	0.000015329136104109948	-2.607583712421611e-18	-1.0161543215159533e-48	2.0471825664763755e-15	4.38736307651332e-15	0.009969341727783292	-9.949173452619504e-22	8.141451152230368e-19	6.980016655043054e-19	5.544202473599076e-18	7.943953652859145e-21
4900000	0.000015329136104109948	-2.607583712421611e-18	-1.0376086929630571e-48	2.0471825664763755e-15	4.38736307651332e-15	0.009969341727783292	-9.94917331584481e-22	8.14145115223036e-19	6.980016655043054e-19	5.5442024735990754e-18	7.943953652859128e-21
5000000	0.000015329136104109948	-2.607583712421611e-18	-1.0590630640864521e-48	2.0471825664763755e-15	4.38736307651332e-15	0.009969341727783292	-9.949173179070116e-22	8.141451152230352e-19	6.980016655043054e-19	5.544202473599074e-18	7.943953652859111e-21
5100000	0.000015329136104109948	-2.607583712421611e-18	-1.0805174353650405e-48	2.0471825664763755e-15	4.38736307651332e-15	0.009969341727783292	-9.949173042295422e-22	8.141451152230343e-19	6.980016655043054e-19	5.544202473599073e-18	7.943953652859095e-21
5200000	0.000015329136104109948	-2.607583712421611e-18	-1.101971807277725e-48	2.0471825664763755e-15	4.38736307651332e-15	0.009969341727783292	-9.949172905520728e-22	8.141451152230336e-19	6.980016655043053e-19	5.544202473599072e-18	7.943953652859078e-21
5300000	0.000015329136104109948	-2.607583712421611e-18	-1.1234261803034083e-48	2.0471825664763755e-15	4.38736307651332e-15	0.009969341727783292	-9.949172768746034e-22	8.141451152230328e-19	6.980016655043053e-19	5.5442024735990716e-18	7.943953652859063e-21
5400000	0.000015329136104109948	-2.607583712421611e-18	-1.1448805549209928e-48	2.0471825664763755e-15	4.38736307651332e-15	0.009969341727783292	-9.94917263197134e-22	8.14145115223032e-19	6.980016655043053e-19	5.544202473599071e-18	7.943953652859048e-21
5500000	0.000015329136104109948	-2.607583712421611e-18	-1.1663349316093812e-48	2.0471825664763755e-15	4.38736307651332e-15	0.009969341727783292	-9.949172495196644e-22	8.141451152230313e-19	6.980016655043053e-19	5.544202473599069e-18	7.943953652859032e-21
5600000	0.000015329136104109948	-2.607583712421611e-18	-1.1877893108474762e-48	2.0471825664763755e-15	4.38736307651332e-15	0.009969341727783292	-9.94917235842195e-22	8.141451152230306e-19	6.980016655043053e-19	5.5442024735990685e-18	7.943953652859018e-21
5700000	0.000015329136104109948	-2.607583712421611e-18	-1.2092436931141802e-48	2.0471825664763755e-15	4.38736307651332e-15	0.009969341727783292	-9.949172221647255e-22	8.141451152230298e-19	6.980016655043053e-19	5.544202473599068e-18	7.943953652859003e-21
5800000	0.000015329136104109948	-2.607583712421611e-18	-1.2306980788883958e-48	2.0471825664763755e-15	4.38736307651332e-15	0.009969341727783292	-9.949172084872561e-22	8.141451152230291e-19	6.980016655043053e-19	5.544202473599067e-18	7.943953652858991e-21
5900000	0.000015329136104109948	-2.607583712421611e-18	-1.2521524686490258e-48	2.0471825664763755e-15	4.38736307651332e-15	0.009969341727783292	-9.949171948097867e-22	8.141451152230286e-19	6.980016655043053e-19	5.544202473599066e-18	7.943953652858978e-21
6000000	0.000015329136104109948	-2.607583712421611e-18	-1.2736068628749724e-48	2.0471825664763755e-15	4.38736307651332e-15	0.009969341727783292	-9.949171811323173e-22	8.14145115223028e-19	6.980016655043053e-19	5.544202473599066e-18	7.943953652858967e-21
6100000	0.000015329136104109948	-2.607583712421611e-18	-1.2950612620451386e-48	2.0471825664763755e-15	4.38736307651332e-15	0.009969341727783292	-9.949171674548479e-22	8.141451152230275e-19	6.980016655043053e-19	5.5442024735990654e-18	7.943953652858955e-21
6200000	0.000015329136104109948	-2.607583712421611e-18	-1.3165156666384267e-48	2.0471825664763755e-15	4.38736307651332e-15	0.009969341727783292	-9.949171537773785e-22	8.14145115223027e-19	6.980016655043053e-19	5.544202473599065e-18	7.943953652858946e-21
6300000	0.000015329136104109948	-2.607583712421611e-18	-1.3379700771337394e-48	2.0471825664763755e-15	4.38736307651332e-15	0.009969341727783292	-9.94917140099909e-22	8.141451152230265e-19	6.980016655043053e-19	5.544202473599064e-18	7.943953652858938e-21
6400000	0.000015329136104109948	-2.607583712421611e-18	-1.3594244940099793e-48	2.0471825664763755e-15	4.38736307651332e-15	0.009969341727783292	-9.949171264224397e-22	8.141451152230263e-19	6.980016655043053e-19	5.544202473599064e-18	7.943953652858931e-21
6500000	0.000015329136104109948	-2.607583712421611e-18	-1.3808789177460487e-48	2.0471825664763755e-15	4.38736307651332e-15	0.009969341727783292	-9.949171127449703e-22	8.14145115223026e-19	6.980016655043053e-19	5.544202473599064e-18	7.943953652858925e-21
6600000	0.000015329136104109948	-2.607583712421611e-18	-1.4023333488208508e-48	2.0471825664763755e-15	4.38736307651332e-15	0.009969341727783292	-9.949170990675009e-22	8.141451152230258e-19	6.980016655043053e-19	5.544202473599063e-18	7.94395365285892e-21
6700000	0.000015329136104109948	-2.607583712421611e-18	-1.4237877877132878e-48	2.0471825664763755e-15	4.38736307651332e-15	0.009969341727783292	-9.949170853900314e-22	8.141451152230256e-19	6.980016655043053e-19	5.544202473599063e-18	7.943953652858919e-21
6800000	0.000015329136104109948	-2.607583712421611e-18	-1.4452422349022622e-48	2.0471825664763755e-15	4.38736307651332e-15	0.009969341727783292	-9.94917071712562e-22	8.141451152230256e-19	6.980016655043053e-19	5.544202473599063e-18	7.943953652858917e-21
6900000	0.000015329136104109948	-2.607583712421611e-18	-1.4666966785111037e-48	2.0471825664763755e-15	4.38736307651332e-15	0.009969341727783292	-9.949170580350926e-22	8.141451152230256e-19	6.980016655043053e-19	5.544202473599063e-18	7.943953652858917e-21
7000000	0.000015329136104109948	-2.607583712421611e-18	-1.4881511050156872e-48	2.0471825664763755e-15	4.38736307651332e-15	0.009969341727783292	-9.949170443576232e-22	8.141451152230256e-19	6.980016655043053e-19	5.544202473599063e-18	7.943953652858917e-21
7100000	0.000015329136104109948	-2.607583712421611e-18	-1.5096055148814046e-48	2.0471825664763755e-15	4.38736307651332e-15	0.009969341727783292	-9.949170306801538e-22	8.141451152230256e-19	6.980016655043053e-19	5.544202473599063e-18	7.943953652858917e-21
7200000	0.000015329136104109948	-2.607583712421611e-18	-1.5310599085871528e-48	2.0471825664763755e-15	4.38736307651332e-15	0.009969341727783292	-9.949170170026844e-22	8.141451152230256e-19	6.980016655043053e-19	5.544202473599063e-18	7.943953652858917e-21
7300000	0.000015329136104109948	-2.607583712421611e-18	-1.5525142866118295e-48	2.0471825664763755e-15	4.38736307651332e-15	0.009969341727783292	-9.94917003325215e-22	8.141451152230256e-19	6.980016655043053e-19	5.544202473599063e-18	7.943953652858917e-21
7400000	0.000015329136104109948	-2.607583712421611e-18	-1.5739686494343314e-48	2.0471825664763755e-15	4.38736307651332e-15	0.009969341727783292	-9.949169896477454e-22	8.141451152230256e-19	6.980016655043053e-19	5.544202473599063e-18	7.943953652858917e-21
7500000	0.000015329136104109948	-2.607583712421611e-18	-1.5954229975335562e-48	2.0471825664763755e-15	4.38736307651332e-15	0.009969341727783292	-9.94916975970276e-22	8.141451152230256e-19	6.980016655043053e-19	5.544202473599063e-18	7.943953652858917e-21
7600000	0.000015329136104109948	-2.607583712421611e-18	-1.6168773313884005e-48	2.0471825664763755e-15	4.38736307651332e-15	0.009969341727783292	-9.949169622928066e-22	8.141451152230256e-19	6.980016655043053e-19	5.544202473599063e-18	7.943953652858917e-21
7700000	0.000015329136104109948	-2.607583712421611e-18	-1.6383316514777622e-48	2.0471825664763755e-15	4.38736307651332e-15	0.009969341727783292	-9.949169486153372e-22	8.141451152230256e-19	6.980016655043053e-19	5.544202473599063e-18	7.943953652858917e-21
7800000	0.000015329136104109948	-2.607583712421611e-18	-1.6597859582805377e-48	2.0471825664763755e-15	4.38736307651332e-15	0.009969341727783292	-9.949169349378678e-22	8.141451152230256e-19	6.980016655043053e-19	5.544202473599063e-18	7.943953652858917e-21
7900000	0.000015329136104109948	-2.607583712421611e-18	-1.681240252275625e-48	2.0471825664763755e-15	4.38736307651332e-15	0.009969341727783292	-9.949169212603983e-22	8.141451152230256e-19	6.980016655043053e-19	5.544202473599063e-18	7.943953652858917e-21
8000000	0.000015329136104109948	-2.607583712421611e-18	-1.7026945339419204e-48	2.0471825664763755e-15	4.38736307651332e-15	0.009969341727783292	-9.94916907582929e-22	8.141451152230256e-19	6.980016655043053e-19	5.544202473599063e-18	7.943953652858917e-21
8100000	0.000015329136104109948	-2.607583712421611e-18	-1.7241488037583216e-48	2.0471825664763755e-15	4.38736307651332e-15	0.009969341727783292	-9.949168939054595e-22	8.141451152230256e-19	6.980016655043053e-19	5.544202473599063e-18	7.943953652858917e-21
8200000	0.000015329136104109948	-2.607583712421611e-18	-1.7456030622037258e-48	2.0471825664763755e-15	4.38736307651332e-15	0.009969341727783292	-9.949168802279901e-22	8.141451152230256e-19	6.980016655043053e-19	5.544202473599063e-18	7.943953652858917e-21
8300000	0.000015329136104109948	-2.607583712421611e-18	-1.76705730975703e-48	2.0471825664763755e-15	4.38736307651332e-15	0.009969341727783292	-9.949168665505207e-22	8.141451152230256e-19	6.980016655043053e-19	5.544202473599063e-18	7.943953652858917e-21
8400000	0.000015329136104109948	-2.607583712421611e-18	-1.7885115468971316e-48	2.0471825664763755e-15	4.38736307651332e-15	0.009969341727783292	-9.949168528730513e-22	8.141451152230256e-19	6.980016655043053e-19	5.544202473599063e-18	7.943953652858917e-21
8500000	0.000015329136104109948	-2.607583712421611e-18	-1.8099657741029277e-48	2.0471825664763755e-15	4.38736307651332e-15	0.009969341727783292	-9.949168391955819e-22	8.141451152230256e-19	6.980016655043053e-19	5.544202473599063e-18	7.943953652858917e-21
8600000	0.000015329136104109948	-2.607583712421611e-18	-1.8314199918533157e-48	2.0471825664763755e-15	4.38736307651332e-15	0.009969341727783292	-9.949168255181125e-22	8.141451152230256e-19	6.980016655043053e-19	5.544202473599063e-18	7.943953652858917e-21
8700000	0.000015329136104109948	-2.607583712421611e-18	-1.852874200627192e-48	2.0471825664763755e-15	4.38736307651332e-15	0.009969341727783292	-9.94916811840643e-22	8.141451152230256e-19	6.980016655043053e-19	5.544202473599063e-18	7.943953652858917e-21
8800000	0.000015329136104109948	-2.607583712421611e-18	-1.8743284009034546e-48	2.0471825664763755e-15	4.38736307651332e-15	0.009969341727783292	-9.949167981631737e-22	8.141451152230256e-19	6.980016655043053e-19	5.544202473599063e-18	7.943953652858917e-21
8900000	0.000015329136104109948	-2.607583712421611e-18	-1.8957825931610004e-48	2.0471825664763755e-15	4.38736307651332e-15	0.009969341727783292	-9.949167844857043e-22	8.141451152230256e-19	6.980016655043053e-19	5.544202473599063e-18	7.943953652858917e-21
9000000	0.000015329136104109948	-2.607583712421611e-18	-1.9172367778787263e-48	2.0471825664763755e-15	4.38736307651332e-15	0.009969341727783292	-9.949167708082348e-22	8.141451152230256e-19	6.980016655043053e-19	5.544202473599063e-18	7.943953652858917e-21
9100000	0.000015329136104109948	-2.607583712421611e-18	-1.9386909555355302e-48	2.0471825664763755e-15	4.38736307651332e-15	0.009969341727783292	-9.949167571307654e-22	8.141451152230256e-19	6.980016655043053e-19	5.544202473599063e-18	7.943953652858917e-21
9200000	0.000015329136104109948	-2.607583712421611e-18	-1.9601451266103085e-48	2.0471825664763755e-15	4.38736307651332e-15	0.009969341727783292	-9.949167434532958e-22	8.141451152230256e-19	6.980016655043053e-19	5.544202473599063e-18	7.943953652858917e-21
9300000	0.000015329136104109948	-2.607583712421611e-18	-1.981599291581959e-48	2.0471825664763755e-15	4.38736307651332e-15	0.009969341727783292	-9.949167297758264e-22	8.141451152230256e-19	6.980016655043053e-19	5.544202473599063e-18	7.943953652858917e-21
9400000	0.000015329136104109948	-2.607583712421611e-18	-2.0030534509293785e-48	2.0471825664763755e-15	4.38736307651332e-15	0.009969341727783292	-9.94916716098357e-22	8.141451152230256e-19	6.980016655043053e-19	5.544202473599063e-18	7.943953652858917e-21
9500000	0.000015329136104109948	-2.607583712421611e-18	-2.0245076051314642e-48	2.0471825664763755e-15	4.38736307651332e-15	0.009969341727783292	-9.949167024208876e-22	8.141451152230256e-19	6.980016655043053e-19	5.544202473599063e-18	7.943953652858917e-21
9600000	0.000015329136104109948	-2.607583712421611e-18	-2.0459617546671135e-48	2.0471825664763755e-15	4.38736307651332e-15	0.009969341727783292	-9.949166887434182e-22	8.141451152230256e-19	6.980016655043053e-19	5.544202473599063e-18	7.943953652858917e-21
9700000	0.000015329136104109948	-2.607583712421611e-18	-2.0674159000152234e-48	2.0471825664763755e-15	4.38736307651332e-15	0.009969341727783292	-9.949166750659488e-22	8.141451152230256e-19	6.980016655043053e-19	5.544202473599063e-18	7.943953652858917e-21
9800000	0.000015329136104109948	-2.607583712421611e-18	-2.0888700416546913e-48	2.0471825664763755e-15	4.38736307651332e-15	0.009969341727783292	-9.949166613884794e-22	8.141451152230256e-19	6.980016655043053e-19	5.544202473599063e-18	7.943953652858917e-21
9900000	0.000015329136104109948	-2.607583712421611e-18	-2.110324180064414e-48	2.047182566476375e-15	4.38736307651332e-15	0.009969341727783292	-9.9491664771101e-22	8.141451152230256e-19	6.980016655043053e-19	5.544202473599063e-18	7.943953652858917e-21
10000000	0.000015329136104109948	-2.607583712421611e-18	-2.131778315723289e-48	2.047182566476375e-15	4.38736307651332e-15	0.009969341727783292	-9.949166340335406e-22	8.141451152230256e-19	6.980016655043053e-19	5.544202473599063e-18	7.943953652858917e-21
10100000	0.000015329136104109948	-2.607583712421611e-18	-2.1532324491102134e-48	2.047182566476375e-15	4.38736307651332e-15	0.009969341727783292	-9.949166203560712e-22	8.141451152230256e-19	6.980016655043053e-19	5.544202473599063e-18	7.943953652858917e-21
10200000	0.000015329136104109948	-2.607583712421611e-18	-2.1746865807040843e-48	2.047182566476375e-15	4.38736307651332e-15	0.009969341727783292	-9.949166066786017e-22	8.141451152230256e-19	6.980016655043053e-19	5.544202473599063e-18	7.943953652858917e-21
10300000	0.000015329136104109948	-2.607583712421611e-18	-2.196140710983799e-48	2.047182566476375e-15	4.38736307651332e-15	0.009969341727783292	-9.949165930011323e-22	8.141451152230256e-19	6.980016655043053e-19	5.544202473599063e-18	7.943953652858917e-21
10400000	0.000015329136104109948	-2.607583712421611e-18	-2.2175948404282548e-48	2.047182566476375e-15	4.38736307651332e-15	0.009969341727783292	-9.94916579323663e-22	8.141451152230256e-19	6.980016655043053e-19	5.544202473599063e-18	7.943953652858917e-21
10500000	0.000015329136104109948	-2.607583712421611e-18	-2.2390489695163487e-48	2.047182566476375e-15	4.38736307651332e-15	0.009969341727783292	-9.949165656461935e-22	8.141451152230256e-19	6.980016655043053e-19	5.544202473599063e-18	7.943953652858917e-21
10600000	0.000015329136104109948	-2.607583712421611e-18	-2.260503098726978e-48	2.047182566476375e-15	4.38736307651332e-15	0.009969341727783292	-9.949165519687241e-22	8.141451152230256e-19	6.980016655043053e-19	5.544202473599063e-18	7.943953652858919e-21
10700000	0.000015329136104109948	-2.607583712421611e-18	-2.2819572285390396e-48	2.047182566476375e-15	4.38736307651332e-15	0.009969341727783292	-9.949165382912547e-22	8.141451152230256e-19	6.980016655043053e-19	5.544202473599063e-18	7.943953652858919e-21
10800000	0.000015329136104109948	-2.607583712421611e-18	-2.3034113594314308e-48	2.047182566476375e-15	4.38736307651332e-15	0.009969341727783292	-9.949165246137853e-22	8.141451152230256e-19	6.980016655043053e-19	5.544202473599063e-18	7.943953652858919e-21
10900000	0.000015329136104109948	-2.607583712421611e-18	-2.3248654918830493e-48	2.047182566476375e-15	4.38736307651332e-15	0.009969341727783292	-9.949165109363159e-22	8.141451152230256e-19	6.980016655043053e-19	5.544202473599063e-18	7.943953652858919e-21
11000000	0.000015329136104109948	-2.607583712421611e-18	-2.3463196263727916e-48	2.047182566476375e-15	4.38736307651332e-15	0.009969341727783292	-9.949164972588465e-22	8.141451152230256e-19	6.980016655043053e-19	5.544202473599063e-18	7.943953652858919e-21
11100000	0.000015329136104109948	-2.607583712421611e-18	-2.367773763379555e-48	2.047182566476375e-15	4.38736307651332e-15	0.009969341727783292	-9.949164835813769e-22	8.141451152230256e-19	6.980016655043053e-19	5.544202473599063e-18	7.943953652858919e-21
11200000	0.000015329136104109948	-2.607583712421611e-18	-2.389227903382237e-48	2.047182566476375e-15	4.38736307651332e-15	0.009969341727783292	-9.949164699039075e-22	8.141451152230256e-19	6.980016655043053e-19	5.544202473599063e-18	7.943953652858919e-21
11300000	0.000015329136104109948	-2.607583712421611e-18	-2.4106820468597343e-48	2.047182566476375e-15	4.38736307651332e-15	0.009969341727783292	-9.94916456226438e-22	8.141451152230256e-19	6.980016655043053e-19	5.544202473599063e-18	7.943953652858919e-21
11400000	0.000015329136104109948	-2.607583712421611e-18	-2.432136194290945e-48	2.047182566476375e-15	4.38736307651332e-15	0.009969341727783292	-9.949164425489687e-22	8.141451152230256e-19	6.980016655043053e-19	5.544202473599063e-18	7.943953652858919e-21
11500000	0.000015329136104109948	-2.607583712421611e-18	-2.453590346154765e-48	2.047182566476375e-15	4.38736307651332e-15	0.009969341727783292	-9.949164288714992e-22	8.141451152230256e-19	6.980016655043053e-19	5.544202473599063e-18	7.943953652858919e-21
11600000	0.000015329136104109948	-2.607583712421611e-18	-2.4750445029300923e-48	2.047182566476375e-15	4.38736307651332e-15	0.009969341727783292	-9.949164151940298e-22	8.141451152230256e-19	6.980016655043053e-19	5.544202473599063e-18	7.943953652858919e-21
11700000	0.000015329136104109948	-2.607583712421611e-18	-2.4964986650958242e-48	2.047182566476375e-15	4.38736307651332e-15	0.009969341727783292	-9.949164015165604e-22	8.141451152230256e-19	6.980016655043053e-19	5.544202473599063e-18	7.943953652858919e-21
11800000	0.000015329136104109948	-2.607583712421611e-18	-2.5179528331308576e-48	2.047182566476375e-15	4.38736307651332e-15	0.009969341727783292	-9.94916387839091e-22	8.141451152230256e-19	6.980016655043053e-19	5.544202473599063e-18	7.943953652858919e-21
11900000	0.000015329136104109948	-2.607583712421611e-18	-2.5394070075140896e-48	2.047182566476375e-15	4.38736307651332e-15	0.009969341727783292	-9.949163741616216e-22	8.141451152230256e-19	6.980016655043053e-19	5.544202473599063e-18	7.943953652858919e-21
12000000	0.000015329136104109948	-2.607583712421611e-18	-2.5608611887244174e-48	2.047182566476375e-15	4.38736307651332e-15	0.009969341727783292	-9.949163604841522e-22	8.141451152230256e-19	6.980016655043053e-19	5.544202473599063e-18	7.943953652858919e-21
12100000	0.000015329136104109948	-2.607583712421611e-18	-2.5823153772407384e-48	2.047182566476375e-15	4.38736307651332e-15	0.009969341727783292	-9.949163468066828e-22	8.141451152230256e-19	6.980016655043053e-19	5.544202473599063e-18	7.943953652858919e-21
12200000	0.000015329136104109948	-2.607583712421611e-18	-2.6037695735419495e-48	2.047182566476375e-15	4.38736307651332e-15	0.009969341727783292	-9.949163331292134e-22	8.141451152230256e-19	6.980016655043053e-19	5.544202473599063e-18	7.943953652858919e-21
12300000	0.000015329136104109948	-2.607583712421611e-18	-2.6252237781069483e-48	2.047182566476375e-15	4.38736307651332e-15	0.009969341727783292	-9.94916319451744e-22	8.141451152230256e-19	6.980016655043053e-19	5.544202473599063e-18	7.943953652858919e-21
12400000	0.000015329136104109948	-2.607583712421611e-18	-2.646677985649173e-48	2.047182566476375e-15	4.38736307651332e-15	0.009969341727783292	-9.949163057742746e-22	8.141451152230256e-19	6.980016655043053e-19	5.544202473599063e-18	7.943953652858919e-21
12500000	0.000015329136104109948	-2.607583712421611e-18	-2.6681321880026594e-48	2.047182566476375e-15	4.38736307651332e-15	0.009969341727783292	-9.949162920968052e-22	8.141451152230256e-19	6.980016655043053e-19	5.544202473599063e-18	7.943953652858919e-21
12600000	0.000015329136104109948	-2.607583712421611e-18	-2.6895863851765624e-48	2.047182566476375e-15	4.38736307651332e-15	0.009969341727783292	-9.949162784193357e-22	8.141451152230256e-19	6.980016655043053e-19	5.544202473599063e-18	7.943953652858919e-21
12700000	0.000015329136104109948	-2.607583712421611e-18	-2.7110405772508538e-48	2.047182566476375e-15	4.38736307651332e-15	0.009969341727783292	-9.949162647418663e-22	8.141451152230256e-19	6.980016655043053e-19	5.544202473599063e-18	7.943953652858919e-21
12800000	0.000015329136104109948	-2.607583712421611e-18	-2.7324947643055073e-48	2.047182566476375e-15	4.38736307651332e-15	0.009969341727783292	-9.94916251064397e-22	8.141451152230256e-19	6.980016655043053e-19	5.544202473599063e-18	7.943953652858919e-21
12900000	0.000015329136104109948	-2.607583712421611e-18	-2.7539489464204954e-48	2.047182566476375e-15	4.38736307651332e-15	0.009969341727783292	-9.949162373869275e-22	8.141451152230256e-19	6.980016655043053e-19	5.544202473599063e-18	7.943953652858919e-21
13000000	0.000015329136104109948	-2.607583712421611e-18	-2.7754031236757904e-48	2.047182566476375e-15	4.38736307651332e-15	0.009969341727783292	-9.94916223709458e-22	8.141451152230256e-19	6.980016655043053e-19	5.544202473599063e-18	7.943953652858919e-21
13100000	0.000015329136104109948	-2.607583712421611e-18	-2.7968572961513655e-48	2.047182566476375e-15	4.38736307651332e-15	0.009969341727783292	-9.949162100319885e-22	8.141451152230256e-19	6.980016655043053e-19	5.544202473599063e-18	7.943953652858919e-21
13200000	0.000015329136104109948	-2.607583712421611e-18	-2.818311463927193e-48	2.047182566476375e-15	4.38736307651332e-15	0.009969341727783292	-9.949161963545191e-22	8.141451152230256e-19	6.980016655043053e-19	5.544202473599063e-18	7.943953652858919e-21
13300000	0.000015329136104109948	-2.607583712421611e-18	-2.839765627083246e-48	2.047182566476375e-15	4.38736307651332e-15	0.009969341727783292	-9.949161826770497e-22	8.141451152230256e-19	6.980016655043053e-19	5.544202473599063e-18	7.943953652858919e-21
13400000	0.000015329136104109948	-2.607583712421611e-18	-2.861219785699498e-48	2.047182566476375e-15	4.38736307651332e-15	0.009969341727783292	-9.949161689995803e-22	8.141451152230256e-19	6.980016655043053e-19	5.544202473599063e-18	7.943953652858919e-21
13500000	0.000015329136104109948	-2.607583712421611e-18	-2.882673939855921e-48	2.047182566476375e-15	4.38736307651332e-15	0.009969341727783292	-9.949161553221109e-22	8.141451152230256e-19	6.980016655043053e-19	5.544202473599063e-18	7.943953652858919e-21
13600000	0.000015329136104109948	-2.607583712421611e-18	-2.904128089632487e-48	2.047182566476375e-15	4.38736307651332e-15	0.009969341727783292	-9.949161416446415e-22	8.141451152230256e-19	6.980016655043053e-19	5.544202473599063e-18	7.943953652858919e-21
13700000	0.000015329136104109948	-2.607583712421611e-18	-2.925582235109169e-48	2.047182566476375e-15	4.38736307651332e-15	0.009969341727783292	-9.94916127967172e-22	8.141451152230256e-19	6.980016655043053e-19	5.544202473599063e-18	7.943953652858919e-21
13800000	0.000015329136104109948	-2.607583712421611e-18	-2.947036376365941e-48	2.047182566476375e-15	4.38736307651332e-15	0.009969341727783292	-9.949161142897026e-22	8.141451152230256e-19	6.980016655043053e-19	5.544202473599063e-18	7.943953652858919e-21
13900000	0.000015329136104109948	-2.607583712421611e-18	-2.9684905134827754e-48	2.047182566476375e-15	4.38736307651332e-15	0.009969341727783292	-9.949161006122332e-22	8.141451152230256e-19	6.980016655043053e-19	5.544202473599063e-18	7.943953652858919e-21
14000000	0.000015329136104109948	-2.607583712421611e-18	-2.9899446465396435e-48	2.047182566476375e-15	4.38736307651332e-15	0.009969341727783292	-9.949160869347638e-22	8.141451152230256e-19	6.980016655043053e-19	5.544202473599063e-18	7.943953652858919e-21
14100000	0.000015329136104109948	-2.607583712421611e-18	-3.011398775616519e-48	2.047182566476375e-15	4.38736307651332e-15	0.009969341727783292	-9.949160732572944e-22	8.141451152230256e-19	6.980016655043053e-19	5.544202473599063e-18	7.943953652858919e-21
14200000	0.000015329136104109948	-2.607583712421611e-18	-3.0328529007933755e-48	2.047182566476375e-15	4.38736307651332e-15	0.009969341727783292	-9.94916059579825e-22	8.141451152230256e-19	6.980016655043053e-19	5.544202473599063e-18	7.943953652858919e-21
14300000	0.000015329136104109948	-2.607583712421611e-18	-3.054307022150184e-48	2.047182566476375e-15	4.38736307651332e-15	0.009969341727783292	-9.949160459023556e-22	8.141451152230256e-19	6.980016655043053e-19	5.544202473599063e-18	7.943953652858919e-21
14400000	0.000015329136104109948	-2.607583712421611e-18	-3.0757611397669195e-48	2.047182566476375e-15	4.38736307651332e-15	0.009969341727783292	-9.949160322248862e-22	8.141451152230256e-19	6.980016655043053e-19	5.544202473599063e-18	7.943953652858919e-21
14500000	0.000015329136104109948	-2.607583712421611e-18	-3.0972152537235524e-48	2.047182566476375e-15	4.38736307651332e-15	0.009969341727783292	-9.949160185474168e-22	8.141451152230256e-19	6.980016655043053e-19	5.544202473599063e-18	7.943953652858919e-21
14600000	0.000015329136104109948	-2.607583712421611e-18	-3.1186693641000573e-48	2.047182566476375e-15	4.38736307651332e-15	0.009969341727783292	-9.949160048699474e-22	8.141451152230256e-19	6.980016655043053e-19	5.544202473599063e-18	7.943953652858919e-21
14700000	0.000015329136104109948	-2.607583712421611e-18	-3.140123470976405e-48	2.047182566476375e-15	4.38736307651332e-15	0.009969341727783292	-9.94915991192478e-22	8.141451152230256e-19	6.980016655043053e-19	5.544202473599063e-18	7.943953652858919e-21
14800000	0.000015329136104109948	-2.607583712421611e-18	-3.16157757443257e-48	2.047182566476375e-15	4.38736307651332e-15	0.009969341727783292	-9.949159775150086e-22	8.141451152230256e-19	6.980016655043053e-19	5.544202473599063e-18	7.943953652858919e-21
14900000	0.000015329136104109948	-2.607583712421611e-18	-3.1830316745485245e-48	2.047182566476375e-15	4.38736307651332e-15	0.009969341727783292	-9.94915963837539e-22	8.141451152230256e-19	6.980016655043053e-19	5.544202473599063e-18	7.943953652858919e-21
15000000	0.000015329136104109948	-2.607583712421611e-18	-3.204485771404241e-48	2.047182566476375e-15	4.38736307651332e-15	0.009969341727783292	-9.949159501600696e-22	8.141451152230256e-19	6.980016655043053e-19	5.544202473599063e-18	7.943953652858919e-21
15100000	0.000015329136104109948	-2.607583712421611e-18	-3.225939865079692e-48	2.047182566476375e-15	4.38736307651332e-15	0.009969341727783292	-9.949159364826001e-22	8.141451152230256e-19	6.980016655043053e-19	5.544202473599063e-18	7.943953652858919e-21
15200000	0.000015329136104109948	-2.607583712421611e-18	-3.247393955654851e-48	2.047182566476375e-15	4.38736307651332e-15	0.009969341727783292	-9.949159228051307e-22	8.141451152230256e-19	6.980016655043053e-19	5.544202473599063e-18	7.943953652858919e-21
15300000	0.000015329136104109948	-2.607583712421611e-18	-3.268848043209691e-48	2.047182566476375e-15	4.38736307651332e-15	0.009969341727783292	-9.949159091276613e-22	8.141451152230256e-19	6.980016655043053e-19	5.544202473599063e-18	7.943953652858919e-21
15400000	0.000015329136104109948	-2.607583712421611e-18	-3.290302127824184e-48	2.047182566476375e-15	4.38736307651332e-15	0.009969341727783292	-9.94915895450192e-22	8.141451152230256e-19	6.980016655043053e-19	5.544202473599063e-18	7.943953652858919e-21
15500000	0.000015329136104109948	-2.607583712421611e-18	-3.3117562095783026e-48	2.047182566476375e-15	4.38736307651332e-15	0.009969341727783292	-9.949158817727225e-22	8.141451152230256e-19	6.980016655043053e-19	5.544202473599063e-18	7.943953652858919e-21
15600000	0.000015329136104109948	-2.607583712421611e-18	-3.3332102885520193e-48	2.047182566476375e-15	4.38736307651332e-15	0.009969341727783292	-9.949158680952531e-22	8.141451152230256e-19	6.980016655043053e-19	5.544202473599063e-18	7.943953652858919e-21
15700000	0.000015329136104109948	-2.607583712421611e-18	-3.3546643648253084e-48	2.047182566476375e-15	4.38736307651332e-15	0.009969341727783292	-9.949158544177837e-22	8.141451152230256e-19	6.980016655043053e-19	5.544202473599063e-18	7.943953652858919e-21
15800000	0.000015329136104109948	-2.607583712421611e-18	-3.3761184384781405e-48	2.047182566476375e-15	4.38736307651332e-15	0.009969341727783292	-9.949158407403143e-22	8.141451152230256e-19	6.980016655043053e-19	5.544202473599063e-18	7.943953652858919e-21
15900000	0.000015329136104109948	-2.607583712421611e-18	-3.3975725095904904e-48	2.047182566476375e-15	4.38736307651332e-15	0.009969341727783292	-9.949158270628449e-22	8.141451152230256e-19	6.980016655043053e-19	5.544202473599063e-18	7.943953652858919e-21
16000000	0.000015329136104109948	-2.607583712421611e-18	-3.41902657824233e-48	2.047182566476375e-15	4.38736307651332e-15	0.009969341727783292	-9.949158133853755e-22	8.141451152230256e-19	6.980016655043053e-19	5.544202473599063e-18	7.943953652858919e-21
16100000	0.000015329136104109948	-2.607583712421611e-18	-3.4404806445136316e-48	2.047182566476375e-15	4.38736307651332e-15	0.009969341727783292	-9.94915799707906e-22	8.141451152230256e-19	6.980016655043053e-19	5.544202473599063e-18	7.943953652858919e-21
16200000	0.000015329136104109948	-2.607583712421611e-18	-3.4619347084843683e-48	2.047182566476375e-15	4.38736307651332e-15	0.009969341727783292	-9.949157860304366e-22	8.141451152230256e-19	6.980016655043053e-19	5.544202473599063e-18	7.943953652858919e-21
16300000	0.000015329136104109948	-2.607583712421611e-18	-3.4833887702345126e-48	2.047182566476375e-15	4.38736307651332e-15	0.009969341727783292	-9.949157723529672e-22	8.141451152230256e-19	6.980016655043053e-19	5.544202473599063e-18	7.943953652858919e-21
16400000	0.000015329136104109948	-2.607583712421611e-18	-3.504842829844038e-48	2.047182566476375e-15	4.38736307651332e-15	0.009969341727783292	-9.949157586754978e-22	8.141451152230256e-19	6.980016655043053e-19	5.544202473599063e-18	7.943953652858919e-21
16500000	0.000015329136104109948	-2.607583712421611e-18	-3.526296887392917e-48	2.047182566476375e-15	4.38736307651332e-15	0.009969341727783292	-9.949157449980284e-22	8.141451152230256e-19	6.980016655043053e-19	5.544202473599063e-18	7.943953652858919e-21
16600000	0.000015329136104109948	-2.607583712421611e-18	-3.547750942961122e-48	2.047182566476375e-15	4.38736307651332e-15	0.009969341727783292	-9.94915731320559e-22	8.141451152230256e-19	6.980016655043053e-19	5.544202473599063e-18	7.943953652858919e-21
16700000	0.000015329136104109948	-2.607583712421611e-18	-3.5692049966286254e-48	2.047182566476375e-15	4.38736307651332e-15	0.009969341727783292	-9.949157176430896e-22	8.141451152230256e-19	6.980016655043053e-19	5.544202473599063e-18	7.943953652858919e-21
16800000	0.000015329136104109948	-2.607583712421611e-18	-3.590659048475401e-48	2.047182566476375e-15	4.38736307651332e-15	0.009969341727783292	-9.949157039656202e-22	8.141451152230256e-19	6.980016655043053e-19	5.544202473599063e-18	7.943953652858919e-21
16900000	0.000015329136104109948	-2.607583712421611e-18	-3.6121130985814204e-48	2.047182566476375e-15	4.38736307651332e-15	0.009969341727783292	-9.949156902881508e-22	8.141451152230256e-19	6.980016655043053e-19	5.544202473599063e-18	7.943953652858919e-21
17000000	0.000015329136104109948	-2.607583712421611e-18	-3.633567147026658e-48	2.047182566476375e-15	4.38736307651332e-15	0.009969341727783292	-9.949156766106812e-22	8.141451152230256e-19	6.980016655043053e-19	5.544202473599063e-18	7.943953652858919e-21
17100000	0.000015329136104109948	-2.607583712421611e-18	-3.655021193891084e-48	2.047182566476375e-15	4.38736307651332e-15	0.009969341727783292	-9.949156629332118e-22	8.141451152230256e-19	6.980016655043053e-19	5.544202473599063e-18	7.943953652858919e-21
17200000	0.000015329136104109948	-2.607583712421611e-18	-3.676475239254673e-48	2.047182566476375e-15	4.38736307651332e-15	0.009969341727783292	-9.949156492557424e-22	8.141451152230256e-19	6.980016655043053e-19	5.544202473599063e-18	7.943953652858919e-21
17300000	0.000015329136104109948	-2.607583712421611e-18	-3.697929283197398e-48	2.047182566476375e-15	4.38736307651332e-15	0.009969341727783292	-9.94915635578273e-22	8.141451152230256e-19	6.980016655043053e-19	5.544202473599063e-18	7.943953652858919e-21
17400000	0.000015329136104109948	-2.607583712421611e-18	-3.7193833257992306e-48	2.047182566476375e-15	4.38736307651332e-15	0.009969341727783292	-9.949156219008035e-22	8.141451152230256e-19	6.980016655043053e-19	5.544202473599063e-18	7.943953652858919e-21
17500000	0.000015329136104109948	-2.607583712421611e-18	-3.740837367140144e-48	2.047182566476375e-15	4.38736307651332e-15	0.009969341727783292	-9.949156082233341e-22	8.141451152230256e-19	6.980016655043053e-19	5.544202473599063e-18	7.943953652858919e-21
17600000	0.000015329136104109948	-2.607583712421611e-18	-3.7622914073001113e-48	2.047182566476375e-15	4.38736307651332e-15	0.009969341727783292	-9.949155945458647e-22	8.141451152230256e-19	6.980016655043053e-19	5.544202473599063e-18	7.943953652858919e-21
17700000	0.000015329136104109948	-2.607583712421611e-18	-3.783745446359105e-48	2.047182566476375e-15	4.38736307651332e-15	0.009969341727783292	-9.949155808683953e-22	8.141451152230256e-19	6.980016655043053e-19	5.544202473599063e-18	7.943953652858919e-21
17800000	0.000015329136104109948	-2.607583712421611e-18	-3.805199484397097e-48	2.047182566476375e-15	4.38736307651332e-15	0.009969341727783292	-9.94915567190926e-22	8.141451152230256e-19	6.980016655043053e-19	5.544202473599063e-18	7.943953652858919e-21
17900000	0.000015329136104109948	-2.607583712421611e-18	-3.8266535214940616e-48	2.047182566476375e-15	4.38736307651332e-15	0.009969341727783292	-9.949155535134565e-22	8.141451152230256e-19	6.980016655043053e-19	5.544202473599063e-18	7.943953652858919e-21
18000000	0.000015329136104109948	-2.607583712421611e-18	-3.848107557729971e-48	2.047182566476375e-15	4.38736307651332e-15	0.009969341727783292	-9.94915539835987e-22	8.141451152230256e-19	6.980016655043053e-19	5.544202473599063e-18	7.943953652858919e-21
18100000	0.000015329136104109948	-2.607583712421611e-18	-3.869561593184797e-48	2.047182566476375e-15	4.38736307651332e-15	0.009969341727783292	-9.949155261585177e-22	8.141451152230256e-19	6.980016655043053e-19	5.544202473599063e-18	7.943953652858919e-21
18200000	0.000015329136104109948	-2.607583712421611e-18	-3.8910156279385134e-48	2.047182566476375e-15	4.38736307651332e-15	0.009969341727783292	-9.949155124810483e-22	8.141451152230256e-19	6.980016655043053e-19	5.544202473599063e-18	7.943953652858919e-21
18300000	0.000015329136104109948	-2.607583712421611e-18	-3.912469662071093e-48	2.047182566476375e-15	4.38736307651332e-15	0.009969341727783292	-9.949154988035789e-22	8.141451152230256e-19	6.980016655043053e-19	5.544202473599063e-18	7.943953652858919e-21
18400000	0.000015329136104109948	-2.607583712421611e-18	-3.9339236956625073e-48	2.047182566476375e-15	4.38736307651332e-15	0.009969341727783292	-9.949154851261095e-22	8.141451152230256e-19	6.980016655043053e-19	5.544202473599063e-18	7.943953652858919e-21
18500000	0.000015329136104109948	-2.607583712421611e-18	-3.955377728792731e-48	2.047182566476375e-15	4.38736307651332e-15	0.009969341727783292	-9.9491547144864e-22	8.141451152230256e-19	6.980016655043053e-19	5.544202473599063e-18	7.943953652858919e-21
18600000	0.000015329136104109948	-2.607583712421611e-18	-3.9768317615417346e-48	2.047182566476375e-15	4.38736307651332e-15	0.009969341727783292	-9.949154577711706e-22	8.141451152230256e-19	6.980016655043053e-19	5.544202473599063e-18	7.943953652858919e-21
18700000	0.000015329136104109948	-2.607583712421611e-18	-3.998285793989493e-48	2.047182566476375e-15	4.38736307651332e-15	0.009969341727783292	-9.949154440937012e-22	8.141451152230256e-19	6.980016655043053e-19	5.544202473599063e-18	7.943953652858919e-21
18800000	0.000015329136104109948	-2.607583712421611e-18	-4.0197398262159776e-48	2.047182566476375e-15	4.38736307651332e-15	0.009969341727783292	-9.949154304162318e-22	8.141451152230256e-19	6.980016655043053e-19	5.544202473599063e-18	7.943953652858919e-21
18900000	0.000015329136104109948	-2.607583712421611e-18	-4.041193858301161e-48	2.047182566476375e-15	4.38736307651332e-15	0.009969341727783292	-9.949154167387624e-22	8.141451152230256e-19	6.980016655043053e-19	5.544202473599063e-18	7.943953652858919e-21
19000000	0.000015329136104109948	-2.607583712421611e-18	-4.062647890325017e-48	2.047182566476375e-15	4.38736307651332e-15	0.009969341727783292	-9.94915403061293e-22	8.141451152230256e-19	6.980016655043052e-19	5.544202473599063e-18	7.943953652858919e-21
19100000	0.000015329136104109948	-2.607583712421611e-18	-4.084101922367518e-48	2.047182566476375e-15	4.38736307651332e-15	0.009969341727783292	-9.949153893838234e-22	8.141451152230256e-19	6.980016655043052e-19	5.544202473599063e-18	7.943953652858919e-21
19200000	0.000015329136104109948	-2.607583712421611e-18	-4.105555954508636e-48	2.047182566476375e-15	4.38736307651332e-15	0.009969341727783292	-9.94915375706354e-22	8.141451152230256e-19	6.980016655043052e-19	5.544202473599063e-18	7.943953652858919e-21
19300000	0.000015329136104109948	-2.607583712421611e-18	-4.127009986828345e-48	2.047182566476375e-15	4.38736307651332e-15	0.009969341727783292	-9.949153620288846e-22	8.141451152230256e-19	6.980016655043052e-19	5.544202473599063e-18	7.943953652858919e-21
19400000	0.000015329136104109948	-2.607583712421611e-18	-4.148464019406616e-48	2.047182566476375e-15	4.38736307651332e-15	0.009969341727783292	-9.949153483514152e-22	8.141451152230256e-19	6.980016655043052e-19	5.544202473599063e-18	7.943953652858919e-21
19500000	0.000015329136104109948	-2.607583712421611e-18	-4.1699180523234237e-48	2.047182566476375e-15	4.38736307651332e-15	0.009969341727783292	-9.949153346739458e-22	8.141451152230256e-19	6.980016655043052e-19	5.544202473599063e-18	7.943953652858919e-21
19600000	0.000015329136104109948	-2.607583712421611e-18	-4.1913720856587394e-48	2.047182566476375e-15	4.38736307651332e-15	0.009969341727783292	-9.949153209964764e-22	8.141451152230256e-19	6.980016655043052e-19	5.544202473599063e-18	7.943953652858919e-21
19700000	0.000015329136104109948	-2.607583712421611e-18	-4.212826119492537e-48	2.047182566476375e-15	4.38736307651332e-15	0.009969341727783292	-9.94915307319007e-22	8.141451152230256e-19	6.980016655043052e-19	5.544202473599063e-18	7.943953652858919e-21
19800000	0.000015329136104109948	-2.607583712421611e-18	-4.234280153904788e-48	2.047182566476375e-15	4.38736307651332e-15	0.009969341727783292	-9.949152936415375e-22	8.141451152230256e-19	6.980016655043052e-19	5.544202473599063e-18	7.943953652858919e-21
19900000	0.000015329136104109948	-2.607583712421611e-18	-4.255734188975466e-48	2.047182566476375e-15	4.38736307651332e-15	0.009969341727783292	-9.949152799640681e-22	8.141451152230256e-19	6.980016655043052e-19	5.544202473599063e-18	7.943953652858919e-21
20000000	0.000015329136104109948	-2.607583712421611e-18	-4.277188224784544e-48	2.047182566476375e-15	4.38736307651332e-15	0.009969341727783292	-9.949152662865987e-22	8.141451152230256e-19	6.980016655043052e-19	5.544202473599063e-18	7.943953652858919e-21
20100000	0.000015329136104109948	-2.607583712421611e-18	-4.298642261411993e-48	2.047182566476375e-15	4.38736307651332e-15	0.009969341727783292	-9.949152526091293e-22	8.141451152230256e-19	6.980016655043052e-19	5.544202473599063e-18	7.943953652858919e-21
20200000	0.000015329136104109948	-2.607583712421611e-18	-4.3200962989377883e-48	2.047182566476375e-15	4.38736307651332e-15	0.009969341727783292	-9.949152389316599e-22	8.141451152230256e-19	6.980016655043052e-19	5.544202473599063e-18	7.943953652858919e-21
20300000	0.000015329136104109948	-2.607583712421611e-18	-4.341550337441901e-48	2.047182566476375e-15	4.38736307651332e-15	0.009969341727783292	-9.949152252541905e-22	8.141451152230256e-19	6.980016655043052e-19	5.544202473599063e-18	7.943953652858919e-21
20400000	0.000015329136104109948	-2.607583712421611e-18	-4.363004377004304e-48	2.047182566476375e-15	4.38736307651332e-15	0.009969341727783292	-9.94915211576721e-22	8.141451152230256e-19	6.980016655043052e-19	5.544202473599063e-18	7.943953652858919e-21
20500000	0.000015329136104109948	-2.607583712421611e-18	-4.3844584177049705e-48	2.047182566476375e-15	4.38736307651332e-15	0.009969341727783292	-9.949151978992517e-22	8.141451152230256e-19	6.980016655043052e-19	5.544202473599063e-18	7.943953652858919e-21
20600000	0.000015329136104109948	-2.607583712421611e-18	-4.405912459623873e-48	2.047182566476375e-15	4.38736307651332e-15	0.009969341727783292	-9.949151842217823e-22	8.141451152230256e-19	6.980016655043052e-19	5.544202473599063e-18	7.943953652858919e-21
20700000	0.000015329136104109948	-2.607583712421611e-18	-4.4273665028409843e-48	2.047182566476375e-15	4.38736307651332e-15	0.009969341727783292	-9.949151705443129e-22	8.141451152230256e-19	6.980016655043052e-19	5.544202473599063e-18	7.943953652858919e-21
20800000	0.000015329136104109948	-2.607583712421611e-18	-4.4488205474362767e-48	2.047182566476375e-15	4.38736307651332e-15	0.009969341727783292	-9.949151568668435e-22	8.141451152230256e-19	6.980016655043052e-19	5.544202473599063e-18	7.943953652858919e-21
20900000	0.000015329136104109948	-2.607583712421611e-18	-4.4702745934897236e-48	2.047182566476375e-15	4.38736307651332e-15	0.009969341727783292	-9.94915143189374e-22	8.141451152230256e-19	6.980016655043052e-19	5.544202473599063e-18	7.943953652858919e-21
21000000	0.000015329136104109948	-2.607583712421611e-18	-4.4917286410812976e-48	2.047182566476375e-15	4.38736307651332e-15	0.009969341727783292	-9.949151295119046e-22	8.141451152230256e-19	6.980016655043052e-19	5.544202473599063e-18	7.943953652858919e-21
21100000	0.000015329136104109948	-2.607583712421611e-18	-4.5131826902909716e-48	2.047182566476375e-15	4.38736307651332e-15	0.009969341727783292	-9.94915115834435e-22	8.141451152230256e-19	6.980016655043052e-19	5.544202473599063e-18	7.943953652858919e-21
21200000	0.000015329136104109948	-2.607583712421611e-18	-4.5346367411987175e-48	2.047182566476375e-15	4.38736307651332e-15	0.009969341727783292	-9.949151021569656e-22	8.141451152230256e-19	6.980016655043052e-19	5.544202473599063e-18	7.943953652858919e-21
21300000	0.000015329136104109948	-2.607583712421611e-18	-4.556090793884509e-48	2.047182566476375e-15	4.38736307651332e-15	0.009969341727783292	-9.949150884794962e-22	8.141451152230256e-19	6.980016655043052e-19	5.544202473599063e-18	7.943953652858919e-21
21400000	0.000015329136104109948	-2.607583712421611e-18	-4.577544848428318e-48	2.047182566476375e-15	4.38736307651332e-15	0.009969341727783292	-9.949150748020268e-22	8.141451152230256e-19	6.980016655043052e-19	5.544202473599063e-18	7.943953652858919e-21
21500000	0.000015329136104109948	-2.607583712421611e-18	-4.5989989049101186e-48	2.047182566476375e-15	4.38736307651332e-15	0.009969341727783292	-9.949150611245574e-22	8.141451152230256e-19	6.980016655043052e-19	5.544202473599063e-18	7.943953652858919e-21
21600000	0.000015329136104109948	-2.607583712421611e-18	-4.6204529634098823e-48	2.047182566476375e-15	4.38736307651332e-15	0.009969341727783292	-9.94915047447088e-22	8.141451152230256e-19	6.980016655043052e-19	5.544202473599063e-18	7.943953652858919e-21
21700000	0.000015329136104109948	-2.607583712421611e-18	-4.641907024007582e-48	2.047182566476375e-15	4.38736307651332e-15	0.009969341727783292	-9.949150337696186e-22	8.141451152230256e-19	6.980016655043052e-19	5.544202473599063e-18	7.943953652858919e-21
21800000	0.000015329136104109948	-2.607583712421611e-18	-4.663361086783191e-48	2.047182566476375e-15	4.38736307651332e-15	0.009969341727783292	-9.949150200921492e-22	8.141451152230256e-19	6.980016655043052e-19	5.544202473599063e-18	7.943953652858919e-21
21900000	0.000015329136104109948	-2.607583712421611e-18	-4.6848151518166814e-48	2.047182566476375e-15	4.38736307651332e-15	0.009969341727783292	-9.949150064146798e-22	8.141451152230256e-19	6.980016655043052e-19	5.544202473599063e-18	7.943953652858919e-21
22000000	0.000015329136104109948	-2.607583712421611e-18	-4.706269219188026e-48	2.047182566476375e-15	4.38736307651332e-15	0.009969341727783292	-9.949149927372104e-22	8.141451152230256e-19	6.980016655043052e-19	5.544202473599063e-18	7.943953652858919e-21
22100000	0.000015329136104109948	-2.607583712421611e-18	-4.7277232889771983e-48	2.047182566476375e-15	4.38736307651332e-15	0.009969341727783292	-9.94914979059741e-22	8.141451152230256e-19	6.980016655043052e-19	5.544202473599063e-18	7.943953652858919e-21
22200000	0.000015329136104109948	-2.607583712421611e-18	-4.749177361264171e-48	2.047182566476375e-15	4.38736307651332e-15	0.009969341727783292	-9.949149653822715e-22	8.141451152230256e-19	6.980016655043052e-19	5.544202473599063e-18	7.943953652858919e-21
22300000	0.000015329136104109948	-2.607583712421611e-18	-4.770631436128916e-48	2.047182566476375e-15	4.38736307651332e-15	0.009969341727783292	-9.949149517048021e-22	8.141451152230256e-19	6.980016655043052e-19	5.544202473599063e-18	7.943953652858919e-21
22400000	0.000015329136104109948	-2.607583712421611e-18	-4.792085510413918e-48	2.047182566476375e-15	4.38736307651332e-15	0.009969341727783292	-9.949149380273327e-22	8.141451152230256e-19	6.980016655043052e-19	5.544202473599063e-18	7.943953652858919e-21
22500000	0.000015329136104109948	-2.607583712421611e-18	-4.8135395794795383e-48	2.047182566476375e-15	4.38736307651332e-15	0.009969341727783292	-9.949149243498633e-22	8.141451152230256e-19	6.980016655043052e-19	5.544202473599063e-18	7.943953652858919e-21
22600000	0.000015329136104109948	-2.607583712421611e-18	-4.8349936433656074e-48	2.047182566476375e-15	4.38736307651332e-15	0.009969341727783292	-9.949149106723939e-22	8.141451152230256e-19	6.980016655043052e-19	5.544202473599063e-18	7.943953652858919e-21
22700000	0.000015329136104109948	-2.607583712421611e-18	-4.856447702152097e-48	2.047182566476375e-15	4.38736307651332e-15	0.009969341727783292	-9.949148969949245e-22	8.141451152230256e-19	6.980016655043052e-19	5.544202473599063e-18	7.943953652858919e-21
22800000	0.000015329136104109948	-2.607583712421611e-18	-4.8779017559189795e-48	2.047182566476375e-15	4.38736307651332e-15	0.009969341727783292	-9.94914883317455e-22	8.141451152230256e-19	6.980016655043052e-19	5.544202473599063e-18	7.943953652858919e-21
22900000	0.000015329136104109948	-2.607583712421611e-18	-4.899355804746227e-48	2.047182566476375e-15	4.38736307651332e-15	0.009969341727783292	-9.949148696399857e-22	8.141451152230256e-19	6.980016655043052e-19	5.544202473599063e-18	7.943953652858919e-21
23000000	0.000015329136104109948	-2.607583712421611e-18	-4.920809848713812e-48	2.047182566476375e-15	4.38736307651332e-15	0.009969341727783292	-9.94914855962516e-22	8.141451152230256e-19	6.980016655043052e-19	5.544202473599063e-18	7.943953652858919e-21
23100000	0.000015329136104109948	-2.607583712421611e-18	-4.9422638879017064e-48	2.047182566476375e-15	4.38736307651332e-15	0.009969341727783292	-9.949148422850467e-22	8.141451152230256e-19	6.980016655043052e-19	5.544202473599063e-18	7.943953652858919e-21
23200000	0.000015329136104109948	-2.607583712421611e-18	-4.963717922389883e-48	2.047182566476375e-15	4.38736307651332e-15	0.009969341727783292	-9.949148286075773e-22	8.141451152230256e-19	6.980016655043052e-19	5.544202473599063e-18	7.943953652858919e-21
23300000	0.000015329136104109948	-2.607583712421611e-18	-4.985171952258314e-48	2.047182566476375e-15	4.38736307651332e-15	0.009969341727783292	-9.949148149301078e-22	8.141451152230256e-19	6.980016655043052e-19	5.544202473599063e-18	7.943953652858919e-21
23400000	0.000015329136104109948	-2.607583712421611e-18	-5.006625977586971e-48	2.047182566476375e-15	4.38736307651332e-15	0.009969341727783292	-9.949148012526384e-22	8.141451152230256e-19	6.980016655043052e-19	5.544202473599063e-18	7.943953652858919e-21
23500000	0.000015329136104109948	-2.607583712421611e-18	-5.0280799984558264e-48	2.047182566476375e-15	4.38736307651332e-15	0.009969341727783292	-9.94914787575169e-22	8.141451152230256e-19	6.980016655043052e-19	5.544202473599063e-18	7.943953652858919e-21
23600000	0.000015329136104109948	-2.607583712421611e-18	-5.049534014944853e-48	2.047182566476375e-15	4.38736307651332e-15	0.009969341727783292	-9.949147738976996e-22	8.141451152230256e-19	6.980016655043052e-19	5.544202473599063e-18	7.943953652858919e-21
23700000	0.000015329136104109948	-2.607583712421611e-18	-5.070988027134023e-48	2.047182566476375e-15	4.38736307651332e-15	0.009969341727783292	-9.949147602202302e-22	8.141451152230256e-19	6.980016655043052e-19	5.544202473599063e-18	7.943953652858919e-21
23800000	0.000015329136104109948	-2.607583712421611e-18	-5.0924420351033083e-48	2.047182566476375e-15	4.38736307651332e-15	0.009969341727783292	-9.949147465427608e-22	8.141451152230256e-19	6.980016655043052e-19	5.544202473599063e-18	7.943953652858919e-21
23900000	0.000015329136104109948	-2.607583712421611e-18	-5.1138960389326814e-48	2.047182566476375e-15	4.38736307651332e-15	0.009969341727783292	-9.949147328652914e-22	8.141451152230256e-19	6.980016655043052e-19	5.544202473599063e-18	7.943953652858919e-21
24000000	0.000015329136104109948	-2.607583712421611e-18	-5.1353500387021144e-48	2.047182566476375e-15	4.38736307651332e-15	0.009969341727783292	-9.94914719187822e-22	8.141451152230256e-19	6.980016655043052e-19	5.544202473599063e-18	7.943953652858919e-21
24100000	0.000015329136104109948	-2.607583712421611e-18	-5.1568040344915796e-48	2.047182566476375e-15	4.38736307651332e-15	0.009969341727783292	-9.949147055103526e-22	8.141451152230256e-19	6.980016655043052e-19	5.544202473599063e-18	7.943953652858919e-21
24200000	0.000015329136104109948	-2.607583712421611e-18	-5.178258026381049e-48	2.047182566476375e-15	4.38736307651332e-15	0.009969341727783292	-9.949146918328832e-22	8.141451152230256e-19	6.980016655043052e-19	5.544202473599063e-18	7.943953652858919e-21
24300000	0.000015329136104109948	-2.607583712421611e-18	-5.199712014450495e-48	2.047182566476375e-15	4.38736307651332e-15	0.009969341727783292	-9.949146781554138e-22	8.141451152230256e-19	6.980016655043052e-19	5.544202473599063e-18	7.943953652858919e-21
24400000	0.000015329136104109948	-2.607583712421611e-18	-5.2211659987798897e-48	2.047182566476375e-15	4.38736307651332e-15	0.009969341727783292	-9.949146644779443e-22	8.141451152230256e-19	6.980016655043052e-19	5.544202473599063e-18	7.943953652858919e-21
24500000	0.000015329136104109948	-2.607583712421611e-18	-5.242619979449206e-48	2.047182566476375e-15	4.38736307651332e-15	0.009969341727783292	-9.94914650800475e-22	8.141451152230256e-19	6.980016655043052e-19	5.544202473599063e-18	7.943953652858919e-21
24600000	0.000015329136104109948	-2.607583712421611e-18	-5.264073956538416e-48	2.047182566476375e-15	4.38736307651332e-15	0.009969341727783292	-9.949146371230055e-22	8.141451152230256e-19	6.980016655043052e-19	5.544202473599063e-18	7.943953652858919e-21
24700000	0.000015329136104109948	-2.607583712421611e-18	-5.285527930127491e-48	2.047182566476375e-15	4.38736307651332e-15	0.009969341727783292	-9.949146234455361e-22	8.141451152230256e-19	6.980016655043052e-19	5.544202473599063e-18	7.943953652858919e-21
24800000	0.000015329136104109948	-2.607583712421611e-18	-5.3069819002964046e-48	2.047182566476375e-15	4.38736307651332e-15	0.009969341727783292	-9.949146097680667e-22	8.141451152230256e-19	6.980016655043052e-19	5.544202473599063e-18	7.943953652858919e-21
24900000	0.000015329136104109948	-2.607583712421611e-18	-5.328435867125128e-48	2.047182566476375e-15	4.38736307651332e-15	0.009969341727783292	-9.949145960905971e-22	8.141451152230256e-19	6.980016655043052e-19	5.544202473599063e-18	7.943953652858919e-21
25000000	0.000015329136104109948	-2.607583712421611e-18	-5.349889830693633e-48	2.047182566476375e-15	4.38736307651332e-15	0.009969341727783292	-9.949145824131277e-22	8.141451152230256e-19	6.980016655043052e-19	5.544202473599063e-18	7.943953652858919e-21
25100000	0.000015329136104109948	-2.607583712421611e-18	-5.3713437910818936e-48	2.047182566476375e-15	4.38736307651332e-15	0.009969341727783292	-9.949145687356583e-22	8.141451152230256e-19	6.980016655043052e-19	5.544202473599063e-18	7.943953652858919e-21
25200000	0.000015329136104109948	-2.607583712421611e-18	-5.392797748369881e-48	2.047182566476375e-15	4.38736307651332e-15	0.009969341727783292	-9.949145550581889e-22	8.141451152230256e-19	6.980016655043052e-19	5.544202473599063e-18	7.943953652858919e-21
25300000	0.000015329136104109948	-2.607583712421611e-18	-5.4142517026375684e-48	2.047182566476375e-15	4.38736307651332e-15	0.009969341727783292	-9.949145413807195e-22	8.141451152230256e-19	6.980016655043052e-19	5.544202473599063e-18	7.943953652858919e-21
25400000	0.000015329136104109948	-2.607583712421611e-18	-5.435705653964926e-48	2.047182566476375e-15	4.38736307651332e-15	0.009969341727783292	-9.9491452770325e-22	8.141451152230256e-19	6.980016655043052e-19	5.544202473599063e-18	7.943953652858919e-21
25500000	0.000015329136104109948	-2.607583712421611e-18	-5.457159602431928e-48	2.047182566476375e-15	4.38736307651332e-15	0.009969341727783292	-9.949145140257807e-22	8.141451152230256e-19	6.980016655043052e-19	5.544202473599063e-18	7.943953652858919e-21
25600000	0.000015329136104109948	-2.607583712421611e-18	-5.478613548118545e-48	2.047182566476375e-15	4.38736307651332e-15	0.009969341727783292	-9.949145003483113e-22	8.141451152230256e-19	6.980016655043052e-19	5.544202473599063e-18	7.943953652858919e-21
25700000	0.000015329136104109948	-2.607583712421611e-18	-5.500067491104751e-48	2.047182566476375e-15	4.38736307651332e-15	0.009969341727783292	-9.949144866708418e-22	8.141451152230256e-19	6.980016655043052e-19	5.544202473599063e-18	7.943953652858919e-21
25800000	0.000015329136104109948	-2.607583712421611e-18	-5.521521431470518e-48	2.047182566476375e-15	4.38736307651332e-15	0.009969341727783292	-9.949144729933724e-22	8.141451152230256e-19	6.980016655043052e-19	5.544202473599063e-18	7.943953652858919e-21
25900000	0.000015329136104109948	-2.607583712421611e-18	-5.542975369295816e-48	2.047182566476375e-15	4.38736307651332e-15	0.009969341727783292	-9.94914459315903e-22	8.141451152230256e-19	6.980016655043052e-19	5.544202473599063e-18	7.943953652858919e-21
26000000	0.000015329136104109948	-2.607583712421611e-18	-5.56442930466062e-48	2.047182566476375e-15	4.38736307651332e-15	0.009969341727783292	-9.949144456384336e-22	8.141451152230256e-19	6.980016655043052e-19	5.544202473599063e-18	7.943953652858919e-21
26100000	0.000015329136104109948	-2.607583712421611e-18	-5.585883237644901e-48	2.047182566476375e-15	4.38736307651332e-15	0.009969341727783292	-9.949144319609642e-22	8.141451152230256e-19	6.980016655043052e-19	5.544202473599063e-18	7.943953652858919e-21
26200000	0.000015329136104109948	-2.607583712421611e-18	-5.607337168328632e-48	2.047182566476375e-15	4.38736307651332e-15	0.009969341727783292	-9.949144182834948e-22	8.141451152230256e-19	6.980016655043052e-19	5.544202473599063e-18	7.943953652858919e-21
26300000	0.000015329136104109948	-2.607583712421611e-18	-5.628791096791784e-48	2.047182566476375e-15	4.38736307651332e-15	0.009969341727783292	-9.949144046060254e-22	8.141451152230256e-19	6.980016655043052e-19	5.544202473599063e-18	7.943953652858919e-21
26400000	0.000015329136104109948	-2.607583712421611e-18	-5.650245023114329e-48	2.047182566476375e-15	4.38736307651332e-15	0.009969341727783292	-9.94914390928556e-22	8.141451152230256e-19	6.980016655043052e-19	5.544202473599063e-18	7.943953652858919e-21
26500000	0.000015329136104109948	-2.607583712421611e-18	-5.671698947376242e-48	2.047182566476375e-15	4.38736307651332e-15	0.009969341727783292	-9.949143772510866e-22	8.141451152230256e-19	6.980016655043052e-19	5.544202473599063e-18	7.943953652858919e-21
26600000	0.000015329136104109948	-2.607583712421611e-18	-5.693152869657492e-48	2.047182566476375e-15	4.38736307651332e-15	0.009969341727783292	-9.949143635736172e-22	8.141451152230256e-19	6.980016655043052e-19	5.544202473599063e-18	7.943953652858919e-21
26700000	0.000015329136104109948	-2.607583712421611e-18	-5.714606790038054e-48	2.047182566476375e-15	4.38736307651332e-15	0.009969341727783292	-9.949143498961478e-22	8.141451152230256e-19	6.980016655043052e-19	5.544202473599063e-18	7.943953652858919e-21
26800000	0.000015329136104109948	-2.607583712421611e-18	-5.736060708597898e-48	2.047182566476375e-15	4.38736307651332e-15	0.009969341727783292	-9.949143362186783e-22	8.141451152230256e-19	6.980016655043052e-19	5.544202473599063e-18	7.943953652858919e-21
26900000	0.000015329136104109948	-2.607583712421611e-18	-5.757514625416998e-48	2.047182566476375e-15	4.38736307651332e-15	0.009969341727783292	-9.94914322541209e-22	8.141451152230256e-19	6.980016655043052e-19	5.544202473599063e-18	7.943953652858919e-21
27000000	0.000015329136104109948	-2.607583712421611e-18	-5.778968540575325e-48	2.047182566476375e-15	4.38736307651332e-15	0.009969341727783292	-9.949143088637393e-22	8.141451152230256e-19	6.980016655043052e-19	5.544202473599063e-18	7.943953652858919e-21
27100000	0.000015329136104109948	-2.607583712421611e-18	-5.800422454152851e-48	2.047182566476375e-15	4.38736307651332e-15	0.009969341727783292	-9.9491429518627e-22	8.141451152230256e-19	6.980016655043052e-19	5.544202473599063e-18	7.943953652858919e-21
27200000	0.000015329136104109948	-2.607583712421611e-18	-5.821876366229549e-48	2.047182566476375e-15	4.38736307651332e-15	0.009969341727783292	-9.949142815088005e-22	8.141451152230256e-19	6.980016655043052e-19	5.544202473599063e-18	7.943953652858919e-21
27300000	0.000015329136104109948	-2.607583712421611e-18	-5.843330276885391e-48	2.047182566476375e-15	4.38736307651332e-15	0.009969341727783292	-9.949142678313311e-22	8.141451152230256e-19	6.980016655043052e-19	5.544202473599063e-18	7.943953652858919e-21
27400000	0.000015329136104109948	-2.607583712421611e-18	-5.864784186200351e-48	2.047182566476375e-15	4.38736307651332e-15	0.009969341727783292	-9.949142541538617e-22	8.141451152230256e-19	6.980016655043052e-19	5.544202473599063e-18	7.943953652858919e-21
27500000	0.000015329136104109948	-2.607583712421611e-18	-5.886238094254399e-48	2.047182566476375e-15	4.38736307651332e-15	0.009969341727783292	-9.949142404763923e-22	8.141451152230256e-19	6.980016655043052e-19	5.544202473599063e-18	7.943953652858919e-21
27600000	0.000015329136104109948	-2.607583712421611e-18	-5.907692001127507e-48	2.047182566476375e-15	4.38736307651332e-15	0.009969341727783292	-9.949142267989229e-22	8.141451152230256e-19	6.980016655043052e-19	5.544202473599063e-18	7.943953652858919e-21
27700000	0.000015329136104109948	-2.607583712421611e-18	-5.929145906899649e-48	2.047182566476375e-15	4.38736307651332e-15	0.009969341727783292	-9.949142131214535e-22	8.141451152230256e-19	6.980016655043052e-19	5.544202473599063e-18	7.943953652858919e-21
27800000	0.000015329136104109948	-2.607583712421611e-18	-5.950599811650797e-48	2.047182566476375e-15	4.38736307651332e-15	0.009969341727783292	-9.94914199443984e-22	8.141451152230256e-19	6.980016655043052e-19	5.544202473599063e-18	7.943953652858919e-21
27900000	0.000015329136104109948	-2.607583712421611e-18	-5.972053715460922e-48	2.047182566476375e-15	4.38736307651332e-15	0.009969341727783292	-9.949141857665147e-22	8.141451152230256e-19	6.980016655043052e-19	5.544202473599063e-18	7.943953652858919e-21
28000000	0.000015329136104109948	-2.607583712421611e-18	-5.993507618409996e-48	2.047182566476375e-15	4.38736307651332e-15	0.009969341727783292	-9.949141720890452e-22	8.141451152230256e-19	6.980016655043052e-19	5.544202473599063e-18	7.943953652858919e-21
28100000	0.000015329136104109948	-2.607583712421611e-18	-6.014961520577994e-48	2.047182566476375e-15	4.38736307651332e-15	0.009969341727783292	-9.949141584115758e-22	8.141451152230256e-19	6.980016655043052e-19	5.544202473599063e-18	7.943953652858919e-21
28200000	0.000015329136104109948	-2.607583712421611e-18	-6.036415422044885e-48	2.047182566476375e-15	4.38736307651332e-15	0.009969341727783292	-9.949141447341064e-22	8.141451152230256e-19	6.980016655043052e-19	5.544202473599063e-18	7.943953652858919e-21
28300000	0.000015329136104109948	-2.607583712421611e-18	-6.057869322890643e-48	2.047182566476375e-15	4.38736307651332e-15	0.009969341727783292	-9.94914131056637e-22	8.141451152230256e-19	6.980016655043052e-19	5.544202473599063e-18	7.943953652858919e-21
28400000	0.000015329136104109948	-2.607583712421611e-18	-6.079323223195241e-48	2.047182566476375e-15	4.38736307651332e-15	0.009969341727783292	-9.949141173791676e-22	8.141451152230256e-19	6.980016655043052e-19	5.544202473599063e-18	7.943953652858919e-21
28500000	0.000015329136104109948	-2.607583712421611e-18	-6.100777123038648e-48	2.047182566476375e-15	4.38736307651332e-15	0.009969341727783292	-9.949141037016982e-22	8.141451152230256e-19	6.980016655043052e-19	5.544202473599063e-18	7.943953652858919e-21
28600000	0.000015329136104109948	-2.607583712421611e-18	-6.12223102250084e-48	2.047182566476375e-15	4.38736307651332e-15	0.009969341727783292	-9.949140900242288e-22	8.141451152230256e-19	6.980016655043052e-19	5.544202473599063e-18	7.943953652858919e-21
28700000	0.000015329136104109948	-2.607583712421611e-18	-6.143684921661787e-48	2.047182566476375e-15	4.38736307651332e-15	0.009969341727783292	-9.949140763467594e-22	8.141451152230256e-19	6.980016655043052e-19	5.544202473599063e-18	7.943953652858919e-21
28800000	0.000015329136104109948	-2.607583712421611e-18	-6.165138820601463e-48	2.047182566476375e-15	4.38736307651332e-15	0.009969341727783292	-9.9491406266929e-22	8.141451152230256e-19	6.980016655043052e-19	5.544202473599063e-18	7.943953652858919e-21
28900000	0.000015329136104109948	-2.607583712421611e-18	-6.186592719399839e-48	2.047182566476375e-15	4.38736307651332e-15	0.009969341727783292	-9.949140489918206e-22	8.141451152230256e-19	6.980016655043053e-19	5.544202473599063e-18	7.943953652858919e-21
29000000	0.000015329136104109948	-2.607583712421611e-18	-6.208046618136887e-48	2.047182566476375e-15	4.38736307651332e-15	0.009969341727783292	-9.949140353143512e-22	8.141451152230256e-19	6.980016655043053e-19	5.544202473599063e-18	7.943953652858919e-21
29100000	0.000015329136104109948	-2.607583712421611e-18	-6.229500516892579e-48	2.047182566476375e-15	4.38736307651332e-15	0.009969341727783292	-9.949140216368816e-22	8.141451152230256e-19	6.980016655043053e-19	5.544202473599063e-18	7.943953652858919e-21
29200000	0.000015329136104109948	-2.607583712421611e-18	-6.250954415746889e-48	2.047182566476375e-15	4.38736307651332e-15	0.009969341727783292	-9.949140079594121e-22	8.141451152230256e-19	6.980016655043053e-19	5.544202473599063e-18	7.943953652858919e-21
29300000	0.000015329136104109948	-2.607583712421611e-18	-6.272408314779787e-48	2.047182566476375e-15	4.38736307651332e-15	0.009969341727783292	-9.949139942819427e-22	8.141451152230256e-19	6.980016655043053e-19	5.544202473599063e-18	7.943953652858919e-21
29400000	0.000015329136104109948	-2.607583712421611e-18	-6.293862214071248e-48	2.047182566476375e-15	4.38736307651332e-15	0.009969341727783292	-9.949139806044733e-22	8.141451152230256e-19	6.980016655043053e-19	5.544202473599063e-18	7.943953652858919e-21
29500000	0.000015329136104109948	-2.607583712421611e-18	-6.315316113701242e-48	2.047182566476375e-15	4.38736307651332e-15	0.009969341727783292	-9.94913966927004e-22	8.141451152230256e-19	6.980016655043053e-19	5.544202473599063e-18	7.943953652858919e-21
29600000	0.000015329136104109948	-2.607583712421611e-18	-6.336770013749742e-48	2.047182566476375e-15	4.38736307651332e-15	0.009969341727783292	-9.949139532495345e-22	8.141451152230256e-19	6.980016655043053e-19	5.544202473599063e-18	7.943953652858919e-21
29700000	0.000015329136104109948	-2.607583712421611e-18	-6.35822391429672e-48	2.047182566476375e-15	4.38736307651332e-15	0.009969341727783292	-9.949139395720651e-22	8.141451152230256e-19	6.980016655043053e-19	5.544202473599063e-18	7.943953652858919e-21
29800000	0.000015329136104109948	-2.607583712421611e-18	-6.379677815422148e-48	2.047182566476375e-15	4.38736307651332e-15	0.009969341727783292	-9.949139258945957e-22	8.141451152230256e-19	6.980016655043053e-19	5.544202473599063e-18	7.943953652858919e-21
29900000	0.000015329136104109948	-2.607583712421611e-18	-6.401131717206e-48	2.047182566476375e-15	4.38736307651332e-15	0.009969341727783292	-9.949139122171263e-22	8.141451152230256e-19	6.980016655043053e-19	5.544202473599063e-18	7.943953652858919e-21
30000000	0.000015329136104109948	-2.607583712421611e-18	-6.422585619728245e-48	2.047182566476375e-15	4.38736307651332e-15	0.009969341727783292	-9.949138985396569e-22	8.141451152230256e-19	6.980016655043053e-19	5.544202473599063e-18	7.943953652858919e-21
30100000	0.000015329136104109948	-2.607583712421611e-18	-6.444039523068859e-48	2.047182566476375e-15	4.38736307651332e-15	0.009969341727783292	-9.949138848621875e-22	8.141451152230256e-19	6.980016655043053e-19	5.544202473599063e-18	7.943953652858919e-21
30200000	0.000015329136104109948	-2.607583712421611e-18	-6.465493427307812e-48	2.047182566476375e-15	4.38736307651332e-15	0.009969341727783292	-9.94913871184718e-22	8.141451152230256e-19	6.980016655043053e-19	5.544202473599063e-18	7.943953652858919e-21
30300000	0.000015329136104109948	-2.607583712421611e-18	-6.486947332525076e-48	2.047182566476375e-15	4.38736307651332e-15	0.009969341727783292	-9.949138575072487e-22	8.141451152230256e-19	6.980016655043053e-19	5.544202473599063e-18	7.943953652858919e-21
30400000	0.000015329136104109948	-2.607583712421611e-18	-6.508401238800624e-48	2.047182566476375e-15	4.38736307651332e-15	0.009969341727783292	-9.949138438297792e-22	8.141451152230256e-19	6.980016655043053e-19	5.544202473599063e-18	7.943953652858919e-21
30500000	0.000015329136104109948	-2.607583712421611e-18	-6.52985514621443e-48	2.047182566476375e-15	4.38736307651332e-15	0.009969341727783292	-9.949138301523098e-22	8.141451152230256e-19	6.980016655043053e-19	5.544202473599063e-18	7.943953652858919e-21
30600000	0.000015329136104109948	-2.607583712421611e-18	-6.551309054846462e-48	2.047182566476375e-15	4.38736307651332e-15	0.009969341727783292	-9.949138164748404e-22	8.141451152230256e-19	6.980016655043053e-19	5.544202473599063e-18	7.943953652858919e-21
30700000	0.000015329136104109948	-2.607583712421611e-18	-6.572762964776695e-48	2.047182566476375e-15	4.38736307651332e-15	0.009969341727783292	-9.94913802797371e-22	8.141451152230256e-19	6.980016655043053e-19	5.544202473599063e-18	7.943953652858919e-21
30800000	0.000015329136104109948	-2.607583712421611e-18	-6.594216876085102e-48	2.047182566476375e-15	4.38736307651332e-15	0.009969341727783292	-9.949137891199016e-22	8.141451152230256e-19	6.980016655043053e-19	5.544202473599063e-18	7.943953652858919e-21
30900000	0.000015329136104109948	-2.607583712421611e-18	-6.615670788851655e-48	2.047182566476375e-15	4.38736307651332e-15	0.009969341727783292	-9.949137754424322e-22	8.141451152230256e-19	6.980016655043053e-19	5.544202473599063e-18	7.943953652858919e-21
31000000	0.000015329136104109948	-2.607583712421611e-18	-6.637124703156324e-48	2.047182566476375e-15	4.38736307651332e-15	0.009969341727783292	-9.949137617649628e-22	8.141451152230256e-19	6.980016655043053e-19	5.544202473599063e-18	7.943953652858919e-21
31100000	0.000015329136104109948	-2.607583712421611e-18	-6.658578619079083e-48	2.047182566476375e-15	4.38736307651332e-15	0.009969341727783292	-9.949137480874932e-22	8.141451152230256e-19	6.980016655043053e-19	5.544202473599063e-18	7.943953652858919e-21
31200000	0.000015329136104109948	-2.607583712421611e-18	-6.680032536699904e-48	2.047182566476375e-15	4.38736307651332e-15	0.009969341727783292	-9.949137344100238e-22	8.141451152230256e-19	6.980016655043053e-19	5.544202473599063e-18	7.943953652858919e-21
31300000	0.000015329136104109948	-2.607583712421611e-18	-6.701486456098759e-48	2.047182566476375e-15	4.38736307651332e-15	0.009969341727783292	-9.949137207325544e-22	8.141451152230256e-19	6.980016655043053e-19	5.544202473599063e-18	7.943953652858919e-21
31400000	0.000015329136104109948	-2.607583712421611e-18	-6.72294037735562e-48	2.047182566476375e-15	4.38736307651332e-15	0.009969341727783292	-9.94913707055085e-22	8.141451152230256e-19	6.980016655043053e-19	5.544202473599063e-18	7.943953652858919e-21
31500000	0.000015329136104109948	-2.607583712421611e-18	-6.74439430055046e-48	2.047182566476375e-15	4.38736307651332e-15	0.009969341727783292	-9.949136933776156e-22	8.141451152230256e-19	6.980016655043053e-19	5.544202473599063e-18	7.943953652858919e-21
31600000	0.000015329136104109948	-2.607583712421611e-18	-6.765848225763251e-48	2.047182566476375e-15	4.38736307651332e-15	0.009969341727783292	-9.949136797001461e-22	8.141451152230256e-19	6.980016655043053e-19	5.544202473599063e-18	7.943953652858919e-21
31700000	0.000015329136104109948	-2.607583712421611e-18	-6.787302153073967e-48	2.047182566476375e-15	4.38736307651332e-15	0.009969341727783292	-9.949136660226767e-22	8.141451152230256e-19	6.980016655043053e-19	5.544202473599063e-18	7.943953652858919e-21
31800000	0.000015329136104109948	-2.607583712421611e-18	-6.808756082562576e-48	2.047182566476375e-15	4.38736307651332e-15	0.009969341727783292	-9.949136523452073e-22	8.141451152230256e-19	6.980016655043053e-19	5.544202473599063e-18	7.943953652858919e-21
31900000	0.000015329136104109948	-2.607583712421611e-18	-6.830210014309054e-48	2.047182566476375e-15	4.38736307651332e-15	0.009969341727783292	-9.94913638667738e-22	8.141451152230256e-19	6.980016655043053e-19	5.544202473599063e-18	7.943953652858919e-21
32000000	0.000015329136104109948	-2.607583712421611e-18	-6.85166394839337e-48	2.047182566476375e-15	4.38736307651332e-15	0.009969341727783292	-9.949136249902685e-22	8.141451152230256e-19	6.980016655043053e-19	5.544202473599063e-18	7.943953652858919e-21
32100000	0.000015329136104109948	-2.607583712421611e-18	-6.8731178848955e-48	2.047182566476375e-15	4.38736307651332e-15	0.009969341727783292	-9.949136113127991e-22	8.141451152230256e-19	6.980016655043053e-19	5.544202473599063e-18	7.943953652858919e-21
32200000	0.000015329136104109948	-2.607583712421611e-18	-6.894571823895414e-48	2.047182566476375e-15	4.38736307651332e-15	0.009969341727783292	-9.949135976353297e-22	8.141451152230256e-19	6.980016655043053e-19	5.544202473599063e-18	7.943953652858919e-21
32300000	0.000015329136104109948	-2.607583712421611e-18	-6.916025765473085e-48	2.047182566476375e-15	4.38736307651332e-15	0.009969341727783292	-9.949135839578603e-22	8.141451152230256e-19	6.980016655043053e-19	5.544202473599063e-18	7.943953652858919e-21
32400000	0.000015329136104109948	-2.607583712421611e-18	-6.937479706471017e-48	2.047182566476375e-15	4.38736307651332e-15	0.009969341727783292	-9.949135702803909e-22	8.141451152230256e-19	6.980016655043053e-19	5.544202473599063e-18	7.943953652858919e-21
32500000	0.000015329136104109948	-2.607583712421611e-18	-6.9589336422496e-48	2.047182566476375e-15	4.38736307651332e-15	0.009969341727783292	-9.949135566029215e-22	8.141451152230256e-19	6.980016655043053e-19	5.544202473599063e-18	7.943953652858919e-21
32600000	0.000015329136104109948	-2.607583712421611e-18	-6.980387572848664e-48	2.047182566476375e-15	4.38736307651332e-15	0.009969341727783292	-9.94913542925452e-22	8.141451152230256e-19	6.980016655043053e-19	5.544202473599063e-18	7.943953652858919e-21
32700000	0.000015329136104109948	-2.607583712421611e-18	-7.001841498348179e-48	2.047182566476375e-15	4.38736307651332e-15	0.009969341727783292	-9.949135292479826e-22	8.141451152230256e-19	6.980016655043053e-19	5.544202473599063e-18	7.943953652858919e-21
32800000	0.000015329136104109948	-2.607583712421611e-18	-7.023295418828118e-48	2.047182566476375e-15	4.38736307651332e-15	0.009969341727783292	-9.949135155705132e-22	8.141451152230256e-19	6.980016655043053e-19	5.544202473599063e-18	7.943953652858919e-21
32900000	0.000015329136104109948	-2.607583712421611e-18	-7.044749334368453e-48	2.047182566476375e-15	4.38736307651332e-15	0.009969341727783292	-9.949135018930438e-22	8.141451152230256e-19	6.980016655043053e-19	5.544202473599063e-18	7.943953652858919e-21
33000000	0.000015329136104109948	-2.607583712421611e-18	-7.066203245049155e-48	2.047182566476375e-15	4.38736307651332e-15	0.009969341727783292	-9.949134882155742e-22	8.141451152230256e-19	6.980016655043053e-19	5.544202473599063e-18	7.943953652858919e-21
33100000	0.000015329136104109948	-2.607583712421611e-18	-7.087657150950198e-48	2.047182566476375e-15	4.38736307651332e-15	0.009969341727783292	-9.949134745381048e-22	8.141451152230256e-19	6.980016655043053e-19	5.544202473599063e-18	7.943953652858919e-21
33200000	0.000015329136104109948	-2.607583712421611e-18	-7.109111052151551e-48	2.047182566476375e-15	4.38736307651332e-15	0.009969341727783292	-9.949134608606354e-22	8.141451152230256e-19	6.980016655043053e-19	5.544202473599063e-18	7.943953652858919e-21
33300000	0.000015329136104109948	-2.607583712421611e-18	-7.130564948733188e-48	2.047182566476375e-15	4.38736307651332e-15	0.009969341727783292	-9.94913447183166e-22	8.141451152230256e-19	6.980016655043053e-19	5.544202473599063e-18	7.943953652858919e-21
33400000	0.000015329136104109948	-2.607583712421611e-18	-7.152018840775078e-48	2.047182566476375e-15	4.38736307651332e-15	0.009969341727783292	-9.949134335056966e-22	8.141451152230256e-19	6.980016655043053e-19	5.544202473599063e-18	7.943953652858919e-21
33500000	0.000015329136104109948	-2.607583712421611e-18	-7.173472728357196e-48	2.047182566476375e-15	4.38736307651332e-15	0.009969341727783292	-9.949134198282272e-22	8.141451152230256e-19	6.980016655043053e-19	5.544202473599063e-18	7.943953652858919e-21
33600000	0.000015329136104109948	-2.607583712421611e-18	-7.194926611559511e-48	2.047182566476375e-15	4.38736307651332e-15	0.009969341727783292	-9.949134061507578e-22	8.141451152230256e-19	6.980016655043053e-19	5.544202473599063e-18	7.943953652858919e-21
33700000	0.000015329136104109948	-2.607583712421611e-18	-7.216380490461996e-48	2.047182566476375e-15	4.38736307651332e-15	0.009969341727783292	-9.949133924732884e-22	8.141451152230256e-19	6.980016655043053e-19	5.544202473599063e-18	7.943953652858919e-21
33800000	0.000015329136104109948	-2.607583712421611e-18	-7.237834365144623e-48	2.047182566476375e-15	4.38736307651332e-15	0.009969341727783292	-9.94913378795819e-22	8.141451152230256e-19	6.980016655043053e-19	5.544202473599063e-18	7.943953652858919e-21
33900000	0.000015329136104109948	-2.607583712421611e-18	-7.259288235687362e-48	2.047182566476375e-15	4.38736307651332e-15	0.009969341727783292	-9.949133651183495e-22	8.141451152230256e-19	6.980016655043053e-19	5.544202473599063e-18	7.943953652858919e-21
34000000	0.000015329136104109948	-2.607583712421611e-18	-7.280742102170189e-48	2.047182566476375e-15	4.38736307651332e-15	0.009969341727783292	-9.949133514408801e-22	8.141451152230256e-19	6.980016655043053e-19	5.544202473599063e-18	7.943953652858919e-21
34100000	0.000015329136104109948	-2.607583712421611e-18	-7.30219596467307e-48	2.047182566476375e-15	4.38736307651332e-15	0.009969341727783292	-9.949133377634107e-22	8.141451152230256e-19	6.980016655043053e-19	5.544202473599063e-18	7.943953652858919e-21
34200000	0.000015329136104109948	-2.607583712421611e-18	-7.323649823275981e-48	2.047182566476375e-15	4.38736307651332e-15	0.009969341727783292	-9.949133240859413e-22	8.141451152230256e-19	6.980016655043053e-19	5.544202473599063e-18	7.943953652858919e-21
34300000	0.000015329136104109948	-2.607583712421611e-18	-7.345103678058892e-48	2.047182566476375e-15	4.38736307651332e-15	0.009969341727783292	-9.94913310408472e-22	8.141451152230256e-19	6.980016655043053e-19	5.544202473599063e-18	7.943953652858919e-21
34400000	0.000015329136104109948	-2.607583712421611e-18	-7.366557529101776e-48	2.047182566476375e-15	4.38736307651332e-15	0.009969341727783292	-9.949132967310025e-22	8.141451152230256e-19	6.980016655043053e-19	5.544202473599063e-18	7.943953652858919e-21
34500000	0.000015329136104109948	-2.607583712421611e-18	-7.388011376484604e-48	2.047182566476375e-15	4.38736307651332e-15	0.009969341727783292	-9.94913283053533e-22	8.141451152230256e-19	6.980016655043053e-19	5.544202473599063e-18	7.943953652858919e-21
34600000	0.000015329136104109948	-2.607583712421611e-18	-7.409465220287347e-48	2.047182566476375e-15	4.38736307651332e-15	0.009969341727783292	-9.949132693760637e-22	8.141451152230256e-19	6.980016655043053e-19	5.544202473599063e-18	7.943953652858919e-21
34700000	0.000015329136104109948	-2.607583712421611e-18	-7.430919060589977e-48	2.047182566476375e-15	4.38736307651332e-15	0.009969341727783292	-9.949132556985943e-22	8.141451152230256e-19	6.980016655043053e-19	5.544202473599063e-18	7.943953652858919e-21
34800000	0.000015329136104109948	-2.607583712421611e-18	-7.452372897472466e-48	2.047182566476375e-15	4.38736307651332e-15	0.009969341727783292	-9.949132420211249e-22	8.141451152230256e-19	6.980016655043053e-19	5.544202473599063e-18	7.943953652858919e-21
34900000	0.000015329136104109948	-2.607583712421611e-18	-7.473826731014787e-48	2.047182566476375e-15	4.38736307651332e-15	0.009969341727783292	-9.949132283436553e-22	8.141451152230256e-19	6.980016655043053e-19	5.544202473599063e-18	7.943953652858919e-21
35000000	0.000015329136104109948	-2.607583712421611e-18	-7.495280561296911e-48	2.047182566476375e-15	4.38736307651332e-15	0.009969341727783292	-9.949132146661859e-22	8.141451152230256e-19	6.980016655043053e-19	5.544202473599063e-18	7.943953652858919e-21
35100000	0.000015329136104109948	-2.607583712421611e-18	-7.516734388398809e-48	2.047182566476375e-15	4.38736307651332e-15	0.009969341727783292	-9.949132009887165e-22	8.141451152230256e-19	6.980016655043053e-19	5.544202473599063e-18	7.943953652858919e-21
35200000	0.000015329136104109948	-2.607583712421611e-18	-7.538188212400452e-48	2.047182566476375e-15	4.38736307651332e-15	0.009969341727783292	-9.94913187311247e-22	8.141451152230256e-19	6.980016655043053e-19	5.544202473599063e-18	7.943953652858919e-21
35300000	0.000015329136104109948	-2.607583712421611e-18	-7.559642033381814e-48	2.047182566476375e-15	4.38736307651332e-15	0.009969341727783292	-9.949131736337776e-22	8.141451152230256e-19	6.980016655043053e-19	5.544202473599063e-18	7.943953652858919e-21
35400000	0.000015329136104109948	-2.607583712421611e-18	-7.581095851422866e-48	2.047182566476375e-15	4.38736307651332e-15	0.009969341727783292	-9.949131599563082e-22	8.141451152230256e-19	6.980016655043053e-19	5.544202473599063e-18	7.943953652858919e-21
35500000	0.000015329136104109948	-2.607583712421611e-18	-7.602549666603578e-48	2.047182566476375e-15	4.38736307651332e-15	0.009969341727783292	-9.949131462788388e-22	8.141451152230256e-19	6.980016655043053e-19	5.544202473599063e-18	7.943953652858919e-21
35600000	0.000015329136104109948	-2.607583712421611e-18	-7.624003479003925e-48	2.047182566476375e-15	4.38736307651332e-15	0.009969341727783292	-9.949131326013694e-22	8.141451152230256e-19	6.980016655043053e-19	5.544202473599063e-18	7.943953652858919e-21
35700000	0.000015329136104109948	-2.607583712421611e-18	-7.645457288703875e-48	2.047182566476375e-15	4.38736307651332e-15	0.009969341727783292	-9.949131189239e-22	8.141451152230256e-19	6.980016655043053e-19	5.544202473599063e-18	7.943953652858919e-21
35800000	0.000015329136104109948	-2.607583712421611e-18	-7.666911095783403e-48	2.047182566476375e-15	4.38736307651332e-15	0.009969341727783292	-9.949131052464306e-22	8.141451152230256e-19	6.980016655043053e-19	5.544202473599063e-18	7.943953652858919e-21
35900000	0.000015329136104109948	-2.607583712421611e-18	-7.68836490032248e-48	2.047182566476375e-15	4.38736307651332e-15	0.009969341727783292	-9.949130915689612e-22	8.141451152230256e-19	6.980016655043053e-19	5.544202473599063e-18	7.943953652858919e-21
36000000	0.000015329136104109948	-2.607583712421611e-18	-7.709818702401076e-48	2.047182566476375e-15	4.38736307651332e-15	0.009969341727783292	-9.949130778914918e-22	8.141451152230256e-19	6.980016655043053e-19	5.544202473599063e-18	7.943953652858919e-21
36100000	0.000015329136104109948	-2.607583712421611e-18	-7.731272502099164e-48	2.047182566476375e-15	4.38736307651332e-15	0.009969341727783292	-9.949130642140224e-22	8.141451152230256e-19	6.980016655043053e-19	5.544202473599063e-18	7.943953652858919e-21
36200000	0.000015329136104109948	-2.607583712421611e-18	-7.752726299496716e-48	2.047182566476375e-15	4.38736307651332e-15	0.009969341727783292	-9.94913050536553e-22	8.141451152230256e-19	6.980016655043053e-19	5.544202473599063e-18	7.943953652858919e-21
36300000	0.000015329136104109948	-2.607583712421611e-18	-7.774180094673703e-48	2.047182566476375e-15	4.38736307651332e-15	0.009969341727783292	-9.949130368590835e-22	8.141451152230256e-19	6.980016655043053e-19	5.544202473599063e-18	7.943953652858919e-21
36400000	0.000015329136104109948	-2.607583712421611e-18	-7.795633887710098e-48	2.047182566476375e-15	4.38736307651332e-15	0.009969341727783292	-9.949130231816141e-22	8.141451152230256e-19	6.980016655043053e-19	5.544202473599063e-18	7.943953652858919e-21
36500000	0.000015329136104109948	-2.607583712421611e-18	-7.817087678685873e-48	2.047182566476375e-15	4.38736307651332e-15	0.009969341727783292	-9.949130095041447e-22	8.141451152230256e-19	6.980016655043053e-19	5.544202473599063e-18	7.943953652858919e-21
36600000	0.000015329136104109948	-2.607583712421611e-18	-7.838541467680997e-48	2.047182566476375e-15	4.38736307651332e-15	0.009969341727783292	-9.949129958266753e-22	8.141451152230256e-19	6.980016655043053e-19	5.544202473599063e-18	7.943953652858919e-21
36700000	0.000015329136104109948	-2.607583712421611e-18	-7.859995254775445e-48	2.047182566476375e-15	4.38736307651332e-15	0.009969341727783292	-9.94912982149206e-22	8.141451152230256e-19	6.980016655043053e-19	5.544202473599063e-18	7.943953652858919e-21
36800000	0.000015329136104109948	-2.607583712421611e-18	-7.881449040049186e-48	2.047182566476375e-15	4.38736307651332e-15	0.009969341727783292	-9.949129684717365e-22	8.141451152230256e-19	6.980016655043053e-19	5.544202473599063e-18	7.943953652858919e-21
36900000	0.000015329136104109948	-2.607583712421611e-18	-7.902902823582193e-48	2.047182566476375e-15	4.38736307651332e-15	0.009969341727783292	-9.94912954794267e-22	8.141451152230256e-19	6.980016655043053e-19	5.544202473599063e-18	7.943953652858919e-21
37000000	0.000015329136104109948	-2.607583712421611e-18	-7.924356605454438e-48	2.047182566476375e-15	4.38736307651332e-15	0.009969341727783292	-9.949129411167975e-22	8.141451152230256e-19	6.980016655043053e-19	5.544202473599063e-18	7.943953652858919e-21
37100000	0.000015329136104109948	-2.607583712421611e-18	-7.945810385745892e-48	2.047182566476375e-15	4.38736307651332e-15	0.009969341727783292	-9.94912927439328e-22	8.141451152230256e-19	6.980016655043053e-19	5.544202473599063e-18	7.943953652858919e-21
37200000	0.000015329136104109948	-2.607583712421611e-18	-7.967264164536528e-48	2.047182566476375e-15	4.38736307651332e-15	0.009969341727783292	-9.949129137618587e-22	8.141451152230256e-19	6.980016655043053e-19	5.544202473599063e-18	7.943953652858919e-21
37300000	0.000015329136104109948	-2.607583712421611e-18	-7.988717941906317e-48	2.047182566476375e-15	4.38736307651332e-15	0.009969341727783292	-9.949129000843893e-22	8.141451152230256e-19	6.980016655043053e-19	5.544202473599063e-18	7.943953652858919e-21
37400000	0.000015329136104109948	-2.607583712421611e-18	-8.01017171793523e-48	2.047182566476375e-15	4.38736307651332e-15	0.009969341727783292	-9.949128864069199e-22	8.141451152230256e-19	6.980016655043053e-19	5.544202473599063e-18	7.943953652858919e-21
37500000	0.000015329136104109948	-2.607583712421611e-18	-8.03162549270324e-48	2.047182566476375e-15	4.38736307651332e-15	0.009969341727783292	-9.949128727294504e-22	8.141451152230256e-19	6.980016655043053e-19	5.544202473599063e-18	7.943953652858919e-21
37600000	0.000015329136104109948	-2.607583712421611e-18	-8.053079266290319e-48	2.047182566476375e-15	4.38736307651332e-15	0.009969341727783292	-9.94912859051981e-22	8.141451152230256e-19	6.980016655043053e-19	5.544202473599063e-18	7.943953652858919e-21
37700000	0.000015329136104109948	-2.607583712421611e-18	-8.074533038776437e-48	2.047182566476375e-15	4.38736307651332e-15	0.009969341727783292	-9.949128453745116e-22	8.141451152230256e-19	6.980016655043053e-19	5.544202473599063e-18	7.943953652858919e-21
37800000	0.00001532913610410995	-2.607583712421611e-18	-8.095986810241567e-48	2.047182566476375e-15	4.38736307651332e-15	0.009969341727783292	-9.949128316970422e-22	8.141451152230256e-19	6.980016655043053e-19	5.544202473599063e-18	7.943953652858919e-21
37900000	0.00001532913610410995	-2.607583712421611e-18	-8.11744058076568e-48	2.047182566476375e-15	4.38736307651332e-15	0.009969341727783292	-9.949128180195728e-22	8.141451152230256e-19	6.980016655043053e-19	5.544202473599063e-18	7.943953652858919e-21
38000000	0.00001532913610410995	-2.607583712421611e-18	-8.138894350428749e-48	2.0471825664763755e-15	4.38736307651332e-15	0.009969341727783292	-9.949128043421034e-22	8.141451152230256e-19	6.980016655043053e-19	5.544202473599063e-18	7.943953652858919e-21
38100000	0.00001532913610410995	-2.607583712421611e-18	-8.160348119310745e-48	2.0471825664763755e-15	4.38736307651332e-15	0.009969341727783292	-9.94912790664634e-22	8.141451152230256e-19	6.980016655043053e-19	5.544202473599063e-18	7.943953652858919e-21
38200000	0.00001532913610410995	-2.607583712421611e-18	-8.18180188749164e-48	2.0471825664763755e-15	4.38736307651332e-15	0.009969341727783292	-9.949127769871646e-22	8.141451152230256e-19	6.980016655043053e-19	5.544202473599063e-18	7.943953652858919e-21
38300000	0.00001532913610410995	-2.607583712421611e-18	-8.203255655051406e-48	2.0471825664763755e-15	4.38736307651332e-15	0.009969341727783292	-9.949127633096952e-22	8.141451152230256e-19	6.980016655043053e-19	5.544202473599063e-18	7.943953652858919e-21
38400000	0.00001532913610410995	-2.607583712421611e-18	-8.224709422070014e-48	2.0471825664763755e-15	4.38736307651332e-15	0.009969341727783292	-9.949127496322258e-22	8.141451152230255e-19	6.980016655043053e-19	5.544202473599063e-18	7.943953652858919e-21
38500000	0.00001532913610410995	-2.607583712421611e-18	-8.246163188627435e-48	2.0471825664763755e-15	4.38736307651332e-15	0.009969341727783292	-9.949127359547564e-22	8.141451152230255e-19	6.980016655043053e-19	5.544202473599063e-18	7.943953652858919e-21
38600000	0.00001532913610410995	-2.607583712421611e-18	-8.267616954803642e-48	2.0471825664763755e-15	4.38736307651332e-15	0.009969341727783292	-9.94912722277287e-22	8.141451152230255e-19	6.980016655043053e-19	5.544202473599063e-18	7.943953652858919e-21
38700000	0.00001532913610410995	-2.607583712421611e-18	-8.289070720678607e-48	2.0471825664763755e-15	4.38736307651332e-15	0.009969341727783292	-9.949127085998175e-22	8.141451152230255e-19	6.980016655043053e-19	5.544202473599063e-18	7.943953652858919e-21
38800000	0.00001532913610410995	-2.607583712421611e-18	-8.310524486332301e-48	2.0471825664763755e-15	4.38736307651332e-15	0.009969341727783292	-9.949126949223481e-22	8.141451152230255e-19	6.980016655043053e-19	5.544202473599063e-18	7.943953652858919e-21
38900000	0.00001532913610410995	-2.607583712421611e-18	-8.331978251844697e-48	2.0471825664763755e-15	4.38736307651332e-15	0.009969341727783292	-9.949126812448787e-22	8.141451152230255e-19	6.980016655043052e-19	5.544202473599063e-18	7.943953652858919e-21
39000000	0.00001532913610410995	-2.607583712421611e-18	-8.353432017295764e-48	2.0471825664763755e-15	4.38736307651332e-15	0.009969341727783292	-9.949126675674093e-22	8.141451152230255e-19	6.980016655043052e-19	5.544202473599063e-18	7.943953652858919e-21
39100000	0.00001532913610410995	-2.607583712421611e-18	-8.374885782765478e-48	2.0471825664763755e-15	4.38736307651332e-15	0.009969341727783292	-9.949126538899397e-22	8.141451152230255e-19	6.980016655043052e-19	5.544202473599063e-18	7.943953652858919e-21
39200000	0.00001532913610410995	-2.607583712421611e-18	-8.396339548333807e-48	2.0471825664763755e-15	4.38736307651332e-15	0.009969341727783292	-9.949126402124703e-22	8.141451152230255e-19	6.980016655043052e-19	5.544202473599063e-18	7.943953652858919e-21
39300000	0.00001532913610410995	-2.607583712421611e-18	-8.417793314080724e-48	2.0471825664763755e-15	4.38736307651332e-15	0.009969341727783292	-9.949126265350009e-22	8.141451152230255e-19	6.980016655043052e-19	5.544202473599063e-18	7.943953652858919e-21
39400000	0.00001532913610410995	-2.607583712421611e-18	-8.4392470800862e-48	2.0471825664763755e-15	4.38736307651332e-15	0.009969341727783292	-9.949126128575315e-22	8.141451152230255e-19	6.980016655043052e-19	5.544202473599063e-18	7.943953652858919e-21
39500000	0.00001532913610410995	-2.607583712421611e-18	-8.46070084643021e-48	2.0471825664763755e-15	4.38736307651332e-15	0.009969341727783292	-9.94912599180062e-22	8.141451152230255e-19	6.980016655043052e-19	5.544202473599063e-18	7.943953652858919e-21
39600000	0.00001532913610410995	-2.607583712421611e-18	-8.482154613192721e-48	2.0471825664763755e-15	4.38736307651332e-15	0.009969341727783292	-9.949125855025927e-22	8.141451152230255e-19	6.980016655043052e-19	5.544202473599063e-18	7.943953652858919e-21
39700000	0.00001532913610410995	-2.607583712421611e-18	-8.503608380453709e-48	2.0471825664763755e-15	4.38736307651332e-15	0.009969341727783292	-9.949125718251233e-22	8.141451152230255e-19	6.980016655043052e-19	5.544202473599063e-18	7.943953652858919e-21
39800000	0.00001532913610410995	-2.607583712421611e-18	-8.525062148293142e-48	2.0471825664763755e-15	4.38736307651332e-15	0.009969341727783292	-9.949125581476538e-22	8.141451152230255e-19	6.980016655043052e-19	5.544202473599063e-18	7.943953652858919e-21
39900000	0.00001532913610410995	-2.607583712421611e-18	-8.546515916790994e-48	2.0471825664763755e-15	4.38736307651332e-15	0.009969341727783292	-9.949125444701844e-22	8.141451152230255e-19	6.980016655043052e-19	5.544202473599063e-18	7.943953652858919e-21
40000000	0.00001532913610410995	-2.607583712421611e-18	-8.567969686027237e-48	2.0471825664763755e-15	4.38736307651332e-15	0.009969341727783292	-9.94912530792715e-22	8.141451152230255e-19	6.980016655043052e-19	5.544202473599063e-18	7.943953652858919e-21
40100000	0.00001532913610410995	-2.607583712421611e-18	-8.589423456081843e-48	2.0471825664763755e-15	4.38736307651332e-15	0.009969341727783292	-9.949125171152456e-22	8.141451152230255e-19	6.980016655043052e-19	5.544202473599063e-18	7.943953652858919e-21
40200000	0.00001532913610410995	-2.607583712421611e-18	-8.610877227034781e-48	2.0471825664763755e-15	4.38736307651332e-15	0.009969341727783292	-9.949125034377762e-22	8.141451152230255e-19	6.980016655043052e-19	5.544202473599063e-18	7.943953652858919e-21
40300000	0.00001532913610410995	-2.607583712421611e-18	-8.632330998966025e-48	2.0471825664763755e-15	4.38736307651332e-15	0.009969341727783292	-9.949124897603068e-22	8.141451152230255e-19	6.980016655043052e-19	5.544202473599063e-18	7.943953652858919e-21
40400000	0.00001532913610410995	-2.607583712421611e-18	-8.653784771955547e-48	2.0471825664763755e-15	4.38736307651332e-15	0.009969341727783292	-9.949124760828374e-22	8.141451152230255e-19	6.980016655043052e-19	5.544202473599063e-18	7.943953652858919e-21
40500000	0.00001532913610410995	-2.607583712421611e-18	-8.675238546083318e-48	2.0471825664763755e-15	4.38736307651332e-15	0.009969341727783292	-9.94912462405368e-22	8.141451152230255e-19	6.980016655043052e-19	5.544202473599063e-18	7.943953652858919e-21
40600000	0.00001532913610410995	-2.607583712421611e-18	-8.69669232142931e-48	2.0471825664763755e-15	4.38736307651332e-15	0.009969341727783292	-9.949124487278986e-22	8.141451152230255e-19	6.980016655043052e-19	5.544202473599063e-18	7.943953652858919e-21
40700000	0.00001532913610410995	-2.607583712421611e-18	-8.718146098073494e-48	2.0471825664763755e-15	4.38736307651332e-15	0.009969341727783292	-9.949124350504292e-22	8.141451152230255e-19	6.980016655043052e-19	5.544202473599063e-18	7.943953652858919e-21
40800000	0.00001532913610410995	-2.607583712421611e-18	-8.739599876095842e-48	2.0471825664763755e-15	4.38736307651332e-15	0.009969341727783292	-9.949124213729598e-22	8.141451152230255e-19	6.980016655043052e-19	5.544202473599063e-18	7.943953652858919e-21
40900000	0.00001532913610410995	-2.607583712421611e-18	-8.761053655576327e-48	2.0471825664763755e-15	4.38736307651332e-15	0.009969341727783292	-9.949124076954904e-22	8.141451152230255e-19	6.980016655043052e-19	5.544202473599063e-18	7.943953652858919e-21
41000000	0.00001532913610410995	-2.607583712421611e-18	-8.78250743659492e-48	2.0471825664763755e-15	4.38736307651332e-15	0.009969341727783292	-9.94912394018021e-22	8.141451152230255e-19	6.980016655043052e-19	5.544202473599063e-18	7.943953652858919e-21
41100000	0.00001532913610410995	-2.607583712421611e-18	-8.803961219231593e-48	2.0471825664763755e-15	4.38736307651332e-15	0.009969341727783292	-9.949123803405513e-22	8.141451152230255e-19	6.980016655043052e-19	5.544202473599063e-18	7.943953652858919e-21
41200000	0.00001532913610410995	-2.607583712421611e-18	-8.825415003566317e-48	2.0471825664763755e-15	4.38736307651332e-15	0.009969341727783292	-9.94912366663082e-22	8.141451152230255e-19	6.980016655043052e-19	5.544202473599063e-18	7.943953652858919e-21
41300000	0.00001532913610410995	-2.607583712421611e-18	-8.846868789679063e-48	2.0471825664763755e-15	4.38736307651332e-15	0.009969341727783292	-9.949123529856125e-22	8.141451152230255e-19	6.980016655043052e-19	5.544202473599063e-18	7.943953652858919e-21
41400000	0.00001532913610410995	-2.607583712421611e-18	-8.868322577649805e-48	2.0471825664763755e-15	4.38736307651332e-15	0.009969341727783292	-9.949123393081431e-22	8.141451152230255e-19	6.980016655043052e-19	5.544202473599063e-18	7.943953652858919e-21
41500000	0.00001532913610410995	-2.607583712421611e-18	-8.889776367558514e-48	2.0471825664763755e-15	4.38736307651332e-15	0.009969341727783292	-9.949123256306737e-22	8.141451152230255e-19	6.980016655043052e-19	5.544202473599063e-18	7.943953652858919e-21
41600000	0.00001532913610410995	-2.607583712421611e-18	-8.911230159485161e-48	2.0471825664763755e-15	4.38736307651332e-15	0.009969341727783292	-9.949123119532043e-22	8.141451152230255e-19	6.980016655043052e-19	5.544202473599063e-18	7.943953652858919e-21
41700000	0.00001532913610410995	-2.607583712421611e-18	-8.932683953509717e-48	2.0471825664763755e-15	4.38736307651332e-15	0.009969341727783292	-9.949122982757349e-22	8.141451152230255e-19	6.980016655043052e-19	5.544202473599063e-18	7.943953652858919e-21
41800000	0.00001532913610410995	-2.607583712421611e-18	-8.954137749712156e-48	2.0471825664763755e-15	4.38736307651332e-15	0.009969341727783292	-9.949122845982655e-22	8.141451152230255e-19	6.980016655043052e-19	5.544202473599063e-18	7.943953652858919e-21
41900000	0.00001532913610410995	-2.607583712421611e-18	-8.975591548172449e-48	2.0471825664763755e-15	4.38736307651332e-15	0.009969341727783292	-9.94912270920796e-22	8.141451152230255e-19	6.980016655043052e-19	5.544202473599063e-18	7.943953652858919e-21
42000000	0.00001532913610410995	-2.607583712421611e-18	-8.997045348970567e-48	2.0471825664763755e-15	4.38736307651332e-15	0.009969341727783292	-9.949122572433267e-22	8.141451152230255e-19	6.980016655043052e-19	5.544202473599063e-18	7.943953652858919e-21
42100000	0.00001532913610410995	-2.607583712421611e-18	-9.018499152186483e-48	2.0471825664763755e-15	4.38736307651332e-15	0.009969341727783292	-9.949122435658573e-22	8.141451152230255e-19	6.980016655043052e-19	5.544202473599063e-18	7.943953652858919e-21
42200000	0.00001532913610410995	-2.607583712421611e-18	-9.039952957900166e-48	2.0471825664763755e-15	4.38736307651332e-15	0.009969341727783292	-9.949122298883878e-22	8.141451152230255e-19	6.980016655043052e-19	5.544202473599063e-18	7.943953652858919e-21
42300000	0.00001532913610410995	-2.607583712421611e-18	-9.061406766191592e-48	2.0471825664763755e-15	4.38736307651332e-15	0.009969341727783292	-9.949122162109184e-22	8.141451152230255e-19	6.980016655043052e-19	5.544202473599063e-18	7.943953652858919e-21
42400000	0.00001532913610410995	-2.607583712421611e-18	-9.082860573903282e-48	2.0471825664763755e-15	4.38736307651332e-15	0.009969341727783292	-9.94912202533449e-22	8.141451152230255e-19	6.980016655043052e-19	5.544202473599063e-18	7.943953652858919e-21
42500000	0.00001532913610410995	-2.607583712421611e-18	-9.104314376395654e-48	2.0471825664763755e-15	4.38736307651332e-15	0.009969341727783292	-9.949121888559796e-22	8.141451152230255e-19	6.980016655043052e-19	5.544202473599063e-18	7.943953652858919e-21
42600000	0.00001532913610410995	-2.607583712421611e-18	-9.125768173708539e-48	2.0471825664763755e-15	4.38736307651332e-15	0.009969341727783292	-9.949121751785102e-22	8.141451152230255e-19	6.980016655043052e-19	5.544202473599063e-18	7.943953652858919e-21
42700000	0.00001532913610410995	-2.607583712421611e-18	-9.147221965921907e-48	2.0471825664763755e-15	4.38736307651332e-15	0.009969341727783292	-9.949121615010408e-22	8.141451152230255e-19	6.980016655043052e-19	5.544202473599063e-18	7.943953652858919e-21
42800000	0.00001532913610410995	-2.607583712421611e-18	-9.168675753115733e-48	2.0471825664763755e-15	4.38736307651332e-15	0.009969341727783292	-9.949121478235714e-22	8.141451152230255e-19	6.980016655043052e-19	5.544202473599063e-18	7.943953652858919e-21
42900000	0.00001532913610410995	-2.607583712421611e-18	-9.190129535369984e-48	2.0471825664763755e-15	4.38736307651332e-15	0.009969341727783292	-9.94912134146102e-22	8.141451152230255e-19	6.980016655043052e-19	5.544202473599063e-18	7.943953652858919e-21
43000000	0.00001532913610410995	-2.607583712421611e-18	-9.211583312764633e-48	2.0471825664763755e-15	4.38736307651332e-15	0.009969341727783292	-9.949121204686324e-22	8.141451152230255e-19	6.980016655043052e-19	5.544202473599063e-18	7.943953652858919e-21
43100000	0.00001532913610410995	-2.607583712421611e-18	-9.23303708537965e-48	2.0471825664763755e-15	4.38736307651332e-15	0.009969341727783292	-9.94912106791163e-22	8.141451152230255e-19	6.980016655043052e-19	5.544202473599063e-18	7.943953652858919e-21
43200000	0.00001532913610410995	-2.607583712421611e-18	-9.254490853295008e-48	2.0471825664763755e-15	4.38736307651332e-15	0.009969341727783292	-9.949120931136936e-22	8.141451152230255e-19	6.980016655043052e-19	5.544202473599063e-18	7.943953652858919e-21
43300000	0.00001532913610410995	-2.607583712421611e-18	-9.275944616590678e-48	2.0471825664763755e-15	4.38736307651332e-15	0.009969341727783292	-9.949120794362242e-22	8.141451152230255e-19	6.980016655043052e-19	5.544202473599063e-18	7.943953652858919e-21
43400000	0.00001532913610410995	-2.607583712421611e-18	-9.297398375346631e-48	2.0471825664763755e-15	4.38736307651332e-15	0.009969341727783292	-9.949120657587547e-22	8.141451152230255e-19	6.980016655043052e-19	5.544202473599063e-18	7.943953652858919e-21
43500000	0.00001532913610410995	-2.607583712421611e-18	-9.318852129642838e-48	2.0471825664763755e-15	4.38736307651332e-15	0.009969341727783292	-9.949120520812853e-22	8.141451152230255e-19	6.980016655043052e-19	5.544202473599063e-18	7.943953652858919e-21
43600000	0.00001532913610410995	-2.607583712421611e-18	-9.34030587955927e-48	2.0471825664763755e-15	4.38736307651332e-15	0.009969341727783292	-9.94912038403816e-22	8.141451152230255e-19	6.980016655043052e-19	5.544202473599063e-18	7.943953652858919e-21
43700000	0.00001532913610410995	-2.607583712421611e-18	-9.361759625175898e-48	2.0471825664763755e-15	4.38736307651332e-15	0.009969341727783292	-9.949120247263465e-22	8.141451152230255e-19	6.980016655043052e-19	5.544202473599063e-18	7.943953652858919e-21
43800000	0.00001532913610410995	-2.607583712421611e-18	-9.383213366572694e-48	2.0471825664763755e-15	4.38736307651332e-15	0.009969341727783292	-9.949120110488771e-22	8.141451152230255e-19	6.980016655043052e-19	5.544202473599063e-18	7.943953652858919e-21
43900000	0.00001532913610410995	-2.607583712421611e-18	-9.40466710382963e-48	2.0471825664763755e-15	4.38736307651332e-15	0.009969341727783292	-9.949119973714077e-22	8.141451152230255e-19	6.980016655043052e-19	5.544202473599063e-18	7.943953652858919e-21
44000000	0.00001532913610410995	-2.607583712421611e-18	-9.426120837026676e-48	2.0471825664763755e-15	4.38736307651332e-15	0.009969341727783292	-9.949119836939383e-22	8.141451152230255e-19	6.980016655043052e-19	5.544202473599063e-18	7.943953652858919e-21
44100000	0.00001532913610410995	-2.607583712421611e-18	-9.447574566243803e-48	2.0471825664763755e-15	4.38736307651332e-15	0.009969341727783292	-9.949119700164689e-22	8.141451152230255e-19	6.980016655043052e-19	5.544202473599063e-18	7.943953652858919e-21
44200000	0.00001532913610410995	-2.607583712421611e-18	-9.469028291560983e-48	2.0471825664763755e-15	4.38736307651332e-15	0.009969341727783292	-9.949119563389995e-22	8.141451152230255e-19	6.980016655043052e-19	5.544202473599063e-18	7.943953652858919e-21
44300000	0.00001532913610410995	-2.607583712421611e-18	-9.490482013058188e-48	2.0471825664763755e-15	4.38736307651332e-15	0.009969341727783292	-9.9491194266153e-22	8.141451152230255e-19	6.980016655043052e-19	5.544202473599063e-18	7.943953652858919e-21
44400000	0.00001532913610410995	-2.607583712421611e-18	-9.511935730815388e-48	2.0471825664763755e-15	4.38736307651332e-15	0.009969341727783292	-9.949119289840607e-22	8.141451152230255e-19	6.980016655043052e-19	5.544202473599063e-18	7.943953652858919e-21
44500000	0.00001532913610410995	-2.607583712421611e-18	-9.533389444912555e-48	2.0471825664763755e-15	4.38736307651332e-15	0.009969341727783292	-9.949119153065912e-22	8.141451152230255e-19	6.980016655043052e-19	5.544202473599063e-18	7.943953652858919e-21
44600000	0.00001532913610410995	-2.607583712421611e-18	-9.554843155429659e-48	2.0471825664763755e-15	4.38736307651332e-15	0.009969341727783292	-9.949119016291218e-22	8.141451152230255e-19	6.980016655043052e-19	5.544202473599063e-18	7.943953652858919e-21
44700000	0.00001532913610410995	-2.607583712421611e-18	-9.576296862446672e-48	2.0471825664763755e-15	4.38736307651332e-15	0.009969341727783292	-9.949118879516524e-22	8.141451152230255e-19	6.980016655043052e-19	5.544202473599063e-18	7.943953652858919e-21
44800000	0.00001532913610410995	-2.607583712421611e-18	-9.597750566043567e-48	2.0471825664763755e-15	4.38736307651332e-15	0.009969341727783292	-9.94911874274183e-22	8.141451152230255e-19	6.980016655043052e-19	5.544202473599063e-18	7.943953652858919e-21
44900000	0.00001532913610410995	-2.607583712421611e-18	-9.619204266300312e-48	2.0471825664763755e-15	4.38736307651332e-15	0.009969341727783292	-9.949118605967134e-22	8.141451152230255e-19	6.980016655043052e-19	5.544202473599063e-18	7.943953652858919e-21
45000000	0.00001532913610410995	-2.607583712421611e-18	-9.640657963296881e-48	2.0471825664763755e-15	4.38736307651332e-15	0.009969341727783292	-9.94911846919244e-22	8.141451152230255e-19	6.980016655043052e-19	5.544202473599063e-18	7.943953652858919e-21
45100000	0.00001532913610410995	-2.607583712421611e-18	-9.662111657113243e-48	2.0471825664763755e-15	4.38736307651332e-15	0.009969341727783292	-9.949118332417746e-22	8.141451152230255e-19	6.980016655043052e-19	5.544202473599063e-18	7.943953652858919e-21
45200000	0.00001532913610410995	-2.607583712421611e-18	-9.683565347829372e-48	2.0471825664763755e-15	4.38736307651332e-15	0.009969341727783292	-9.949118195643052e-22	8.141451152230255e-19	6.980016655043052e-19	5.544202473599063e-18	7.943953652858919e-21
45300000	0.00001532913610410995	-2.607583712421611e-18	-9.705019035525238e-48	2.0471825664763755e-15	4.38736307651332e-15	0.009969341727783292	-9.949118058868358e-22	8.141451152230255e-19	6.980016655043052e-19	5.544202473599063e-18	7.943953652858919e-21
45400000	0.00001532913610410995	-2.607583712421611e-18	-9.726472720280811e-48	2.0471825664763755e-15	4.38736307651332e-15	0.009969341727783292	-9.949117922093664e-22	8.141451152230255e-19	6.980016655043052e-19	5.544202473599063e-18	7.943953652858919e-21
45500000	0.00001532913610410995	-2.607583712421611e-18	-9.747926402176062e-48	2.0471825664763755e-15	4.38736307651332e-15	0.009969341727783292	-9.94911778531897e-22	8.141451152230255e-19	6.980016655043052e-19	5.544202473599063e-18	7.943953652858919e-21
45600000	0.00001532913610410995	-2.607583712421611e-18	-9.769380081290965e-48	2.0471825664763755e-15	4.38736307651332e-15	0.009969341727783292	-9.949117648544276e-22	8.141451152230255e-19	6.980016655043052e-19	5.544202473599063e-18	7.943953652858919e-21
45700000	0.00001532913610410995	-2.607583712421611e-18	-9.79083375770549e-48	2.0471825664763755e-15	4.38736307651332e-15	0.009969341727783292	-9.949117511769582e-22	8.141451152230255e-19	6.980016655043052e-19	5.544202473599063e-18	7.943953652858919e-21
45800000	0.00001532913610410995	-2.607583712421611e-18	-9.812287431499607e-48	2.0471825664763755e-15	4.38736307651332e-15	0.009969341727783292	-9.949117374994887e-22	8.141451152230255e-19	6.980016655043052e-19	5.544202473599063e-18	7.943953652858919e-21
45900000	0.00001532913610410995	-2.607583712421611e-18	-9.833741102753288e-48	2.0471825664763755e-15	4.38736307651332e-15	0.009969341727783292	-9.949117238220193e-22	8.141451152230255e-19	6.980016655043052e-19	5.544202473599063e-18	7.943953652858919e-21
46000000	0.00001532913610410995	-2.607583712421611e-18	-9.855194771546505e-48	2.0471825664763755e-15	4.38736307651332e-15	0.009969341727783292	-9.9491171014455e-22	8.141451152230255e-19	6.980016655043052e-19	5.544202473599063e-18	7.943953652858919e-21
46100000	0.00001532913610410995	-2.607583712421611e-18	-9.87664843795923e-48	2.0471825664763755e-15	4.38736307651332e-15	0.009969341727783292	-9.949116964670805e-22	8.141451152230255e-19	6.980016655043052e-19	5.544202473599063e-18	7.943953652858919e-21
46200000	0.00001532913610410995	-2.607583712421611e-18	-9.898102102071432e-48	2.0471825664763755e-15	4.38736307651332e-15	0.009969341727783292	-9.949116827896111e-22	8.141451152230255e-19	6.980016655043052e-19	5.544202473599063e-18	7.943953652858919e-21
46300000	0.00001532913610410995	-2.607583712421611e-18	-9.919555763963083e-48	2.0471825664763755e-15	4.38736307651332e-15	0.009969341727783292	-9.949116691121417e-22	8.141451152230255e-19	6.980016655043052e-19	5.544202473599063e-18	7.943953652858919e-21
46400000	0.00001532913610410995	-2.607583712421611e-18	-9.941009423714154e-48	2.0471825664763755e-15	4.38736307651332e-15	0.009969341727783292	-9.949116554346723e-22	8.141451152230255e-19	6.980016655043052e-19	5.544202473599063e-18	7.943953652858919e-21
46500000	0.00001532913610410995	-2.607583712421611e-18	-9.962463081404618e-48	2.0471825664763755e-15	4.38736307651332e-15	0.009969341727783292	-9.949116417572029e-22	8.141451152230255e-19	6.980016655043052e-19	5.544202473599063e-18	7.943953652858919e-21
46600000	0.00001532913610410995	-2.607583712421611e-18	-9.983916737114445e-48	2.0471825664763755e-15	4.38736307651332e-15	0.009969341727783292	-9.949116280797335e-22	8.141451152230255e-19	6.980016655043052e-19	5.544202473599063e-18	7.943953652858919e-21
46700000	0.00001532913610410995	-2.607583712421611e-18	-1.0005370390923604e-47	2.0471825664763755e-15	4.38736307651332e-15	0.009969341727783292	-9.94911614402264e-22	8.141451152230255e-19	6.980016655043052e-19	5.544202473599063e-18	7.943953652858919e-21
46800000	0.00001532913610410995	-2.607583712421611e-18	-1.002682404291207e-47	2.0471825664763755e-15	4.38736307651332e-15	0.009969341727783292	-9.949116007247947e-22	8.141451152230255e-19	6.980016655043052e-19	5.544202473599063e-18	7.943953652858919e-21
46900000	0.00001532913610410995	-2.607583712421611e-18	-1.0048277693159815e-47	2.0471825664763755e-15	4.38736307651332e-15	0.009969341727783292	-9.949115870473252e-22	8.141451152230255e-19	6.980016655043052e-19	5.544202473599063e-18	7.943953652858919e-21
47000000	0.00001532913610410995	-2.607583712421611e-18	-1.0069731341746806e-47	2.0471825664763755e-15	4.38736307651332e-15	0.009969341727783292	-9.949115733698556e-22	8.141451152230255e-19	6.980016655043052e-19	5.544202473599063e-18	7.943953652858919e-21
47100000	0.00001532913610410995	-2.607583712421611e-18	-1.0091184988753017e-47	2.0471825664763755e-15	4.38736307651332e-15	0.009969341727783292	-9.949115596923862e-22	8.141451152230255e-19	6.980016655043052e-19	5.544202473599063e-18	7.943953652858919e-21
47200000	0.00001532913610410995	-2.607583712421611e-18	-1.0112638634258417e-47	2.0471825664763755e-15	4.38736307651332e-15	0.009969341727783292	-9.949115460149168e-22	8.141451152230255e-19	6.980016655043052e-19	5.544202473599063e-18	7.943953652858919e-21
47300000	0.00001532913610410995	-2.607583712421611e-18	-1.013409227834298e-47	2.0471825664763755e-15	4.38736307651332e-15	0.009969341727783292	-9.949115323374474e-22	8.141451152230255e-19	6.980016655043052e-19	5.544202473599063e-18	7.943953652858919e-21
47400000	0.00001532913610410995	-2.607583712421611e-18	-1.0155545921086676e-47	2.0471825664763755e-15	4.38736307651332e-15	0.009969341727783292	-9.94911518659978e-22	8.141451152230255e-19	6.980016655043052e-19	5.544202473599063e-18	7.943953652858919e-21
47500000	0.00001532913610410995	-2.607583712421611e-18	-1.0176999562569477e-47	2.0471825664763755e-15	4.38736307651332e-15	0.009969341727783292	-9.949115049825086e-22	8.141451152230255e-19	6.980016655043052e-19	5.544202473599063e-18	7.943953652858919e-21
47600000	0.00001532913610410995	-2.607583712421611e-18	-1.0198453202871352e-47	2.0471825664763755e-15	4.38736307651332e-15	0.009969341727783292	-9.949114913050392e-22	8.141451152230255e-19	6.980016655043052e-19	5.544202473599063e-18	7.943953652858919e-21
47700000	0.00001532913610410995	-2.607583712421611e-18	-1.0219906842072275e-47	2.0471825664763755e-15	4.38736307651332e-15	0.009969341727783292	-9.949114776275698e-22	8.141451152230255e-19	6.980016655043052e-19	5.544202473599063e-18	7.943953652858919e-21
47800000	0.00001532913610410995	-2.607583712421611e-18	-1.0241360480252216e-47	2.0471825664763755e-15	4.38736307651332e-15	0.009969341727783292	-9.949114639501004e-22	8.141451152230255e-19	6.980016655043052e-19	5.544202473599063e-18	7.943953652858919e-21
47900000	0.00001532913610410995	-2.607583712421611e-18	-1.0262814117491146e-47	2.0471825664763755e-15	4.38736307651332e-15	0.009969341727783292	-9.94911450272631e-22	8.141451152230255e-19	6.980016655043052e-19	5.544202473599063e-18	7.943953652858919e-21
48000000	0.00001532913610410995	-2.607583712421611e-18	-1.0284267753869037e-47	2.0471825664763755e-15	4.38736307651332e-15	0.009969341727783292	-9.949114365951616e-22	8.141451152230255e-19	6.980016655043052e-19	5.544202473599063e-18	7.943953652858919e-21
48100000	0.00001532913610410995	-2.607583712421611e-18	-1.030572138946586e-47	2.0471825664763755e-15	4.38736307651332e-15	0.009969341727783292	-9.949114229176921e-22	8.141451152230255e-19	6.980016655043052e-19	5.544202473599063e-18	7.943953652858919e-21
48200000	0.00001532913610410995	-2.607583712421611e-18	-1.0327175024361587e-47	2.0471825664763755e-15	4.38736307651332e-15	0.009969341727783292	-9.949114092402227e-22	8.141451152230255e-19	6.980016655043052e-19	5.544202473599063e-18	7.943953652858919e-21
48300000	0.00001532913610410995	-2.607583712421611e-18	-1.0348628658636186e-47	2.0471825664763755e-15	4.38736307651332e-15	0.009969341727783292	-9.949113955627533e-22	8.141451152230255e-19	6.980016655043052e-19	5.544202473599063e-18	7.943953652858919e-21
48400000	0.00001532913610410995	-2.607583712421611e-18	-1.0370082292369633e-47	2.0471825664763755e-15	4.38736307651332e-15	0.009969341727783292	-9.94911381885284e-22	8.141451152230255e-19	6.980016655043052e-19	5.544202473599063e-18	7.943953652858919e-21
48500000	0.00001532913610410995	-2.607583712421611e-18	-1.0391535925641895e-47	2.0471825664763755e-15	4.38736307651332e-15	0.009969341727783292	-9.949113682078145e-22	8.141451152230255e-19	6.980016655043052e-19	5.544202473599063e-18	7.943953652858919e-21
48600000	0.00001532913610410995	-2.607583712421611e-18	-1.0412989558532947e-47	2.0471825664763755e-15	4.38736307651332e-15	0.009969341727783292	-9.949113545303451e-22	8.141451152230255e-19	6.980016655043052e-19	5.544202473599063e-18	7.943953652858919e-21
48700000	0.00001532913610410995	-2.607583712421611e-18	-1.0434443191122758e-47	2.0471825664763755e-15	4.38736307651332e-15	0.009969341727783292	-9.949113408528757e-22	8.141451152230255e-19	6.980016655043052e-19	5.544202473599063e-18	7.943953652858919e-21
48800000	0.00001532913610410995	-2.607583712421611e-18	-1.0455896823491299e-47	2.0471825664763755e-15	4.38736307651332e-15	0.009969341727783292	-9.949113271754063e-22	8.141451152230255e-19	6.980016655043052e-19	5.544202473599063e-18	7.943953652858919e-21
48900000	0.00001532913610410995	-2.607583712421611e-18	-1.0477350455718542e-47	2.0471825664763755e-15	4.38736307651332e-15	0.009969341727783292	-9.949113134979369e-22	8.141451152230255e-19	6.980016655043052e-19	5.544202473599063e-18	7.943953652858919e-21
49000000	0.00001532913610410995	-2.607583712421611e-18	-1.0498804087884458e-47	2.0471825664763755e-15	4.38736307651332e-15	0.009969341727783292	-9.949112998204675e-22	8.141451152230255e-19	6.980016655043053e-19	5.544202473599063e-18	7.943953652858919e-21
49100000	0.00001532913610410995	-2.607583712421611e-18	-1.0520257720069019e-47	2.0471825664763755e-15	4.38736307651332e-15	0.009969341727783292	-9.949112861429979e-22	8.141451152230255e-19	6.980016655043053e-19	5.544202473599063e-18	7.943953652858919e-21
49200000	0.00001532913610410995	-2.607583712421611e-18	-1.0541711352352196e-47	2.0471825664763755e-15	4.38736307651332e-15	0.009969341727783292	-9.949112724655285e-22	8.141451152230255e-19	6.980016655043053e-19	5.544202473599063e-18	7.943953652858919e-21
49300000	0.00001532913610410995	-2.607583712421611e-18	-1.0563164984813959e-47	2.0471825664763755e-15	4.38736307651332e-15	0.009969341727783292	-9.94911258788059e-22	8.141451152230255e-19	6.980016655043053e-19	5.544202473599063e-18	7.943953652858919e-21
49400000	0.00001532913610410995	-2.607583712421611e-18	-1.058461861753428e-47	2.0471825664763755e-15	4.38736307651332e-15	0.009969341727783292	-9.949112451105896e-22	8.141451152230255e-19	6.980016655043053e-19	5.544202473599063e-18	7.943953652858919e-21
49500000	0.00001532913610410995	-2.607583712421611e-18	-1.0606072250593133e-47	2.0471825664763755e-15	4.38736307651332e-15	0.009969341727783292	-9.949112314331202e-22	8.141451152230255e-19	6.980016655043053e-19	5.544202473599063e-18	7.943953652858919e-21
49600000	0.00001532913610410995	-2.607583712421611e-18	-1.0627525884070484e-47	2.0471825664763755e-15	4.38736307651332e-15	0.009969341727783292	-9.949112177556508e-22	8.141451152230255e-19	6.980016655043053e-19	5.544202473599063e-18	7.943953652858919e-21
49700000	0.00001532913610410995	-2.607583712421611e-18	-1.0648979518046308e-47	2.0471825664763755e-15	4.38736307651332e-15	0.009969341727783292	-9.949112040781814e-22	8.141451152230255e-19	6.980016655043053e-19	5.544202473599063e-18	7.943953652858919e-21
49800000	0.00001532913610410995	-2.607583712421611e-18	-1.0670433152600575e-47	2.0471825664763755e-15	4.38736307651332e-15	0.009969341727783292	-9.94911190400712e-22	8.141451152230255e-19	6.980016655043053e-19	5.544202473599063e-18	7.943953652858919e-21
49900000	0.00001532913610410995	-2.607583712421611e-18	-1.0691886787813258e-47	2.0471825664763755e-15	4.38736307651332e-15	0.009969341727783292	-9.949111767232426e-22	8.141451152230255e-19	6.980016655043053e-19	5.544202473599063e-18	7.943953652858919e-21
50000000	0.00001532913610410995	-2.607583712421611e-18	-1.0713340423764324e-47	2.0471825664763755e-15	4.38736307651332e-15	0.009969341727783292	-9.949111630457732e-22	8.141451152230255e-19	6.980016655043053e-19	5.544202473599063e-18	7.943953652858919e-21
50100000	0.00001532913610410995	-2.607583712421611e-18	-1.0734794060533749e-47	2.0471825664763755e-15	4.38736307651332e-15	0.009969341727783292	-9.949111493683038e-22	8.141451152230255e-19	6.980016655043053e-19	5.544202473599063e-18	7.943953652858919e-21
50200000	0.00001532913610410995	-2.607583712421611e-18	-1.0756247698201502e-47	2.0471825664763755e-15	4.38736307651332e-15	0.009969341727783292	-9.949111356908344e-22	8.141451152230255e-19	6.980016655043053e-19	5.544202473599063e-18	7.943953652858919e-21
50300000	0.00001532913610410995	-2.607583712421611e-18	-1.0777701336847553e-47	2.0471825664763755e-15	4.38736307651332e-15	0.009969341727783292	-9.94911122013365e-22	8.141451152230255e-19	6.980016655043053e-19	5.544202473599063e-18	7.943953652858919e-21
50400000	0.00001532913610410995	-2.607583712421611e-18	-1.0799154976551877e-47	2.0471825664763755e-15	4.38736307651332e-15	0.009969341727783292	-9.949111083358956e-22	8.141451152230255e-19	6.980016655043053e-19	5.544202473599063e-18	7.943953652858919e-21
50500000	0.00001532913610410995	-2.607583712421611e-18	-1.0820608617394443e-47	2.0471825664763755e-15	4.38736307651332e-15	0.009969341727783292	-9.949110946584261e-22	8.141451152230255e-19	6.980016655043053e-19	5.544202473599063e-18	7.943953652858919e-21
50600000	0.00001532913610410995	-2.607583712421611e-18	-1.0842062259455221e-47	2.0471825664763755e-15	4.38736307651332e-15	0.009969341727783292	-9.949110809809567e-22	8.141451152230255e-19	6.980016655043053e-19	5.544202473599063e-18	7.943953652858919e-21
50700000	0.00001532913610410995	-2.607583712421611e-18	-1.0863515902814184e-47	2.0471825664763755e-15	4.38736307651332e-15	0.009969341727783292	-9.949110673034873e-22	8.141451152230255e-19	6.980016655043053e-19	5.544202473599063e-18	7.943953652858919e-21
50800000	0.00001532913610410995	-2.607583712421611e-18	-1.0884969547551302e-47	2.0471825664763755e-15	4.38736307651332e-15	0.009969341727783292	-9.94911053626018e-22	8.141451152230255e-19	6.980016655043053e-19	5.544202473599063e-18	7.943953652858919e-21
50900000	0.00001532913610410995	-2.607583712421611e-18	-1.0906423193746548e-47	2.0471825664763755e-15	4.38736307651332e-15	0.009969341727783292	-9.949110399485485e-22	8.141451152230255e-19	6.980016655043053e-19	5.544202473599063e-18	7.943953652858919e-21
51000000	0.00001532913610410995	-2.607583712421611e-18	-1.0927876841479893e-47	2.0471825664763755e-15	4.38736307651332e-15	0.009969341727783292	-9.949110262710791e-22	8.141451152230255e-19	6.980016655043053e-19	5.544202473599063e-18	7.943953652858919e-21
51100000	0.00001532913610410995	-2.607583712421611e-18	-1.0949330490831306e-47	2.0471825664763755e-15	4.38736307651332e-15	0.009969341727783292	-9.949110125936095e-22	8.141451152230255e-19	6.980016655043053e-19	5.544202473599063e-18	7.943953652858919e-21
51200000	0.00001532913610410995	-2.607583712421611e-18	-1.097078414188076e-47	2.0471825664763755e-15	4.38736307651332e-15	0.009969341727783292	-9.9491099891614e-22	8.141451152230255e-19	6.980016655043053e-19	5.544202473599063e-18	7.943953652858919e-21
51300000	0.00001532913610410995	-2.607583712421611e-18	-1.0992237794708227e-47	2.0471825664763755e-15	4.38736307651332e-15	0.009969341727783292	-9.949109852386707e-22	8.141451152230255e-19	6.980016655043053e-19	5.544202473599063e-18	7.943953652858919e-21
51400000	0.00001532913610410995	-2.607583712421611e-18	-1.1013691449393678e-47	2.0471825664763755e-15	4.38736307651332e-15	0.009969341727783292	-9.949109715612013e-22	8.141451152230255e-19	6.980016655043053e-19	5.544202473599063e-18	7.943953652858919e-21
51500000	0.00001532913610410995	-2.607583712421611e-18	-1.1035145106017082e-47	2.0471825664763755e-15	4.38736307651332e-15	0.009969341727783292	-9.949109578837319e-22	8.141451152230255e-19	6.980016655043053e-19	5.544202473599063e-18	7.943953652858919e-21
51600000	0.00001532913610410995	-2.607583712421611e-18	-1.1056598764658413e-47	2.0471825664763755e-15	4.38736307651332e-15	0.009969341727783292	-9.949109442062625e-22	8.141451152230255e-19	6.980016655043053e-19	5.544202473599063e-18	7.943953652858919e-21
51700000	0.00001532913610410995	-2.607583712421611e-18	-1.1078052425397642e-47	2.0471825664763755e-15	4.38736307651332e-15	0.009969341727783292	-9.94910930528793e-22	8.141451152230255e-19	6.980016655043053e-19	5.544202473599063e-18	7.943953652858919e-21
51800000	0.00001532913610410995	-2.607583712421611e-18	-1.1099506088314737e-47	2.0471825664763755e-15	4.38736307651332e-15	0.009969341727783292	-9.949109168513236e-22	8.141451152230255e-19	6.980016655043053e-19	5.544202473599063e-18	7.943953652858919e-21
51900000	0.00001532913610410995	-2.607583712421611e-18	-1.1120959753489672e-47	2.0471825664763755e-15	4.38736307651332e-15	0.009969341727783292	-9.949109031738542e-22	8.141451152230255e-19	6.980016655043053e-19	5.544202473599063e-18	7.943953652858919e-21
52000000	0.00001532913610410995	-2.607583712421611e-18	-1.114241342100242e-47	2.0471825664763755e-15	4.38736307651332e-15	0.009969341727783292	-9.949108894963848e-22	8.141451152230255e-19	6.980016655043053e-19	5.544202473599063e-18	7.943953652858919e-21
52100000	0.00001532913610410995	-2.607583712421611e-18	-1.1163867090932947e-47	2.0471825664763755e-15	4.38736307651332e-15	0.009969341727783292	-9.949108758189154e-22	8.141451152230255e-19	6.980016655043053e-19	5.544202473599063e-18	7.943953652858919e-21
52200000	0.00001532913610410995	-2.607583712421611e-18	-1.118532076336123e-47	2.0471825664763755e-15	4.38736307651332e-15	0.009969341727783292	-9.94910862141446e-22	8.141451152230255e-19	6.980016655043053e-19	5.544202473599063e-18	7.943953652858919e-21
52300000	0.00001532913610410995	-2.607583712421611e-18	-1.1206774438367237e-47	2.0471825664763755e-15	4.38736307651332e-15	0.009969341727783292	-9.949108484639766e-22	8.141451152230255e-19	6.980016655043053e-19	5.544202473599063e-18	7.943953652858919e-21
52400000	0.00001532913610410995	-2.607583712421611e-18	-1.1228228112793514e-47	2.0471825664763755e-15	4.38736307651332e-15	0.009969341727783292	-9.949108347865072e-22	8.141451152230255e-19	6.980016655043053e-19	5.544202473599063e-18	7.943953652858919e-21
52500000	0.00001532913610410995	-2.607583712421611e-18	-1.1249681782000504e-47	2.0471825664763755e-15	4.38736307651332e-15	0.009969341727783292	-9.949108211090378e-22	8.141451152230255e-19	6.980016655043053e-19	5.544202473599063e-18	7.943953652858919e-21
52600000	0.00001532913610410995	-2.607583712421611e-18	-1.127113544602804e-47	2.0471825664763755e-15	4.38736307651332e-15	0.009969341727783292	-9.949108074315684e-22	8.141451152230255e-19	6.980016655043053e-19	5.544202473599063e-18	7.943953652858919e-21
52700000	0.00001532913610410995	-2.607583712421611e-18	-1.129258910495609e-47	2.0471825664763755e-15	4.38736307651332e-15	0.009969341727783292	-9.94910793754099e-22	8.141451152230255e-19	6.980016655043053e-19	5.544202473599063e-18	7.943953652858919e-21
52800000	0.00001532913610410995	-2.607583712421611e-18	-1.1314042758864628e-47	2.0471825664763755e-15	4.38736307651332e-15	0.009969341727783292	-9.949107800766295e-22	8.141451152230255e-19	6.980016655043053e-19	5.544202473599063e-18	7.943953652858919e-21
52900000	0.00001532913610410995	-2.607583712421611e-18	-1.1335496407833624e-47	2.0471825664763755e-15	4.38736307651332e-15	0.009969341727783292	-9.949107663991601e-22	8.141451152230255e-19	6.980016655043053e-19	5.544202473599063e-18	7.943953652858919e-21
53000000	0.00001532913610410995	-2.607583712421611e-18	-1.1356950051943045e-47	2.0471825664763755e-15	4.38736307651332e-15	0.009969341727783292	-9.949107527216905e-22	8.141451152230255e-19	6.980016655043053e-19	5.544202473599063e-18	7.943953652858919e-21
53100000	0.00001532913610410995	-2.607583712421611e-18	-1.1378403691272867e-47	2.0471825664763755e-15	4.38736307651332e-15	0.009969341727783292	-9.949107390442211e-22	8.141451152230255e-19	6.980016655043053e-19	5.544202473599063e-18	7.943953652858919e-21
53200000	0.00001532913610410995	-2.607583712421611e-18	-1.1399857325903059e-47	2.0471825664763755e-15	4.38736307651332e-15	0.009969341727783292	-9.949107253667517e-22	8.141451152230255e-19	6.980016655043053e-19	5.544202473599063e-18	7.943953652858919e-21
53300000	0.00001532913610410995	-2.607583712421611e-18	-1.142131095591359e-47	2.0471825664763755e-15	4.38736307651332e-15	0.009969341727783292	-9.949107116892823e-22	8.141451152230255e-19	6.980016655043053e-19	5.544202473599063e-18	7.943953652858919e-21
53400000	0.00001532913610410995	-2.607583712421611e-18	-1.144276458138443e-47	2.0471825664763755e-15	4.38736307651332e-15	0.009969341727783292	-9.949106980118129e-22	8.141451152230255e-19	6.980016655043053e-19	5.544202473599063e-18	7.943953652858919e-21
53500000	0.00001532913610410995	-2.607583712421611e-18	-1.1464218202395556e-47	2.0471825664763755e-15	4.38736307651332e-15	0.009969341727783292	-9.949106843343435e-22	8.141451152230255e-19	6.980016655043053e-19	5.544202473599063e-18	7.943953652858919e-21
53600000	0.00001532913610410995	-2.607583712421611e-18	-1.1485671819026933e-47	2.0471825664763755e-15	4.38736307651332e-15	0.009969341727783292	-9.94910670656874e-22	8.141451152230255e-19	6.980016655043053e-19	5.544202473599063e-18	7.943953652858919e-21
53700000	0.00001532913610410995	-2.607583712421611e-18	-1.1507125431358534e-47	2.0471825664763755e-15	4.38736307651332e-15	0.009969341727783292	-9.949106569794047e-22	8.141451152230255e-19	6.980016655043053e-19	5.544202473599063e-18	7.943953652858919e-21
53800000	0.00001532913610410995	-2.607583712421611e-18	-1.1528579039470327e-47	2.0471825664763755e-15	4.38736307651332e-15	0.009969341727783292	-9.949106433019353e-22	8.141451152230255e-19	6.980016655043053e-19	5.544202473599063e-18	7.943953652858919e-21
53900000	0.00001532913610410995	-2.607583712421611e-18	-1.1550032643442285e-47	2.0471825664763755e-15	4.38736307651332e-15	0.009969341727783292	-9.949106296244659e-22	8.141451152230255e-19	6.980016655043053e-19	5.544202473599063e-18	7.943953652858919e-21
54000000	0.00001532913610410995	-2.607583712421611e-18	-1.1571486243354378e-47	2.0471825664763755e-15	4.38736307651332e-15	0.009969341727783292	-9.949106159469964e-22	8.141451152230255e-19	6.980016655043053e-19	5.544202473599063e-18	7.943953652858919e-21
54100000	0.00001532913610410995	-2.607583712421611e-18	-1.1592939839286582e-47	2.0471825664763755e-15	4.38736307651332e-15	0.009969341727783292	-9.94910602269527e-22	8.141451152230255e-19	6.980016655043053e-19	5.544202473599063e-18	7.943953652858919e-21
54200000	0.00001532913610410995	-2.607583712421611e-18	-1.1614393431318858e-47	2.0471825664763755e-15	4.38736307651332e-15	0.009969341727783292	-9.949105885920576e-22	8.141451152230255e-19	6.980016655043053e-19	5.544202473599063e-18	7.943953652858919e-21
54300000	0.00001532913610410995	-2.607583712421611e-18	-1.1635847019531184e-47	2.0471825664763755e-15	4.38736307651332e-15	0.009969341727783292	-9.949105749145882e-22	8.141451152230255e-19	6.980016655043053e-19	5.544202473599063e-18	7.943953652858919e-21
54400000	0.00001532913610410995	-2.607583712421611e-18	-1.165730060400353e-47	2.0471825664763755e-15	4.38736307651332e-15	0.009969341727783292	-9.949105612371188e-22	8.141451152230255e-19	6.980016655043053e-19	5.544202473599063e-18	7.943953652858919e-21
54500000	0.00001532913610410995	-2.607583712421611e-18	-1.1678754184815862e-47	2.0471825664763755e-15	4.38736307651332e-15	0.009969341727783292	-9.949105475596494e-22	8.141451152230255e-19	6.980016655043053e-19	5.544202473599063e-18	7.943953652858919e-21
54600000	0.00001532913610410995	-2.607583712421611e-18	-1.1700207762048157e-47	2.0471825664763755e-15	4.38736307651332e-15	0.009969341727783292	-9.9491053388218e-22	8.141451152230255e-19	6.980016655043053e-19	5.544202473599063e-18	7.943953652858919e-21
54700000	0.00001532913610410995	-2.607583712421611e-18	-1.172166133578038e-47	2.0471825664763755e-15	4.38736307651332e-15	0.009969341727783292	-9.949105202047106e-22	8.141451152230255e-19	6.980016655043053e-19	5.544202473599063e-18	7.943953652858919e-21
54800000	0.00001532913610410995	-2.607583712421611e-18	-1.1743114906092508e-47	2.0471825664763755e-15	4.38736307651332e-15	0.009969341727783292	-9.949105065272412e-22	8.141451152230255e-19	6.980016655043053e-19	5.544202473599063e-18	7.943953652858919e-21
54900000	0.00001532913610410995	-2.607583712421611e-18	-1.1764568473064507e-47	2.0471825664763755e-15	4.38736307651332e-15	0.009969341727783292	-9.949104928497716e-22	8.141451152230255e-19	6.980016655043053e-19	5.544202473599063e-18	7.943953652858919e-21
55000000	0.00001532913610410995	-2.607583712421611e-18	-1.1786022036776348e-47	2.0471825664763755e-15	4.38736307651332e-15	0.009969341727783292	-9.949104791723022e-22	8.141451152230255e-19	6.980016655043053e-19	5.544202473599063e-18	7.943953652858919e-21
55100000	0.00001532913610410995	-2.607583712421611e-18	-1.1807475597308005e-47	2.0471825664763755e-15	4.38736307651332e-15	0.009969341727783292	-9.949104654948328e-22	8.141451152230255e-19	6.980016655043053e-19	5.544202473599063e-18	7.943953652858919e-21
55200000	0.00001532913610410995	-2.607583712421611e-18	-1.1828929154739446e-47	2.0471825664763755e-15	4.38736307651332e-15	0.009969341727783292	-9.949104518173634e-22	8.141451152230255e-19	6.980016655043053e-19	5.544202473599063e-18	7.943953652858919e-21
55300000	0.00001532913610410995	-2.607583712421611e-18	-1.185038270915064e-47	2.0471825664763755e-15	4.38736307651332e-15	0.009969341727783292	-9.94910438139894e-22	8.141451152230255e-19	6.980016655043053e-19	5.544202473599063e-18	7.943953652858919e-21
55400000	0.00001532913610410995	-2.607583712421611e-18	-1.1871836260621564e-47	2.0471825664763755e-15	4.38736307651332e-15	0.009969341727783292	-9.949104244624245e-22	8.141451152230255e-19	6.980016655043053e-19	5.544202473599063e-18	7.943953652858919e-21
55500000	0.00001532913610410995	-2.607583712421611e-18	-1.1893289809232184e-47	2.0471825664763755e-15	4.38736307651332e-15	0.009969341727783292	-9.949104107849551e-22	8.141451152230255e-19	6.980016655043053e-19	5.544202473599063e-18	7.943953652858919e-21
55600000	0.00001532913610410995	-2.607583712421611e-18	-1.191474335506247e-47	2.0471825664763755e-15	4.38736307651332e-15	0.009969341727783292	-9.949103971074857e-22	8.141451152230255e-19	6.980016655043053e-19	5.544202473599063e-18	7.943953652858919e-21
55700000	0.00001532913610410995	-2.607583712421611e-18	-1.1936196898192396e-47	2.0471825664763755e-15	4.38736307651332e-15	0.009969341727783292	-9.949103834300163e-22	8.141451152230255e-19	6.980016655043053e-19	5.544202473599063e-18	7.943953652858919e-21
55800000	0.00001532913610410995	-2.607583712421611e-18	-1.1957650438701932e-47	2.0471825664763755e-15	4.38736307651332e-15	0.009969341727783292	-9.949103697525469e-22	8.141451152230255e-19	6.980016655043053e-19	5.544202473599063e-18	7.943953652858919e-21
55900000	0.00001532913610410995	-2.607583712421611e-18	-1.1979103976671048e-47	2.0471825664763755e-15	4.38736307651332e-15	0.009969341727783292	-9.949103560750775e-22	8.141451152230255e-19	6.980016655043053e-19	5.544202473599063e-18	7.943953652858919e-21
56000000	0.00001532913610410995	-2.607583712421611e-18	-1.2000557512179713e-47	2.0471825664763755e-15	4.38736307651332e-15	0.009969341727783292	-9.94910342397608e-22	8.141451152230255e-19	6.980016655043053e-19	5.544202473599063e-18	7.943953652858919e-21
56100000	0.00001532913610410995	-2.607583712421611e-18	-1.20220110453079e-47	2.0471825664763755e-15	4.38736307651332e-15	0.009969341727783292	-9.949103287201387e-22	8.141451152230255e-19	6.980016655043053e-19	5.544202473599063e-18	7.943953652858919e-21
56200000	0.00001532913610410995	-2.607583712421611e-18	-1.204346457613558e-47	2.0471825664763755e-15	4.38736307651332e-15	0.009969341727783292	-9.949103150426693e-22	8.141451152230255e-19	6.980016655043053e-19	5.544202473599063e-18	7.943953652858919e-21
56300000	0.00001532913610410995	-2.607583712421611e-18	-1.2064918104742724e-47	2.0471825664763755e-15	4.38736307651332e-15	0.009969341727783292	-9.949103013651999e-22	8.141451152230255e-19	6.980016655043053e-19	5.544202473599063e-18	7.943953652858919e-21
56400000	0.00001532913610410995	-2.607583712421611e-18	-1.2086371631209299e-47	2.0471825664763755e-15	4.38736307651332e-15	0.009969341727783292	-9.949102876877304e-22	8.141451152230255e-19	6.980016655043053e-19	5.544202473599063e-18	7.943953652858919e-21
56500000	0.00001532913610410995	-2.607583712421611e-18	-1.210782515561528e-47	2.0471825664763755e-15	4.38736307651332e-15	0.009969341727783292	-9.94910274010261e-22	8.141451152230255e-19	6.980016655043053e-19	5.544202473599063e-18	7.943953652858919e-21
56600000	0.00001532913610410995	-2.607583712421611e-18	-1.2129278678040636e-47	2.0471825664763755e-15	4.38736307651332e-15	0.009969341727783292	-9.949102603327916e-22	8.141451152230255e-19	6.980016655043053e-19	5.544202473599063e-18	7.943953652858919e-21
56700000	0.00001532913610410995	-2.607583712421611e-18	-1.215073219856534e-47	2.0471825664763755e-15	4.38736307651332e-15	0.009969341727783292	-9.949102466553222e-22	8.141451152230255e-19	6.980016655043053e-19	5.544202473599063e-18	7.943953652858919e-21
56800000	0.00001532913610410995	-2.607583712421611e-18	-1.217218571726936e-47	2.0471825664763755e-15	4.38736307651332e-15	0.009969341727783292	-9.949102329778528e-22	8.141451152230255e-19	6.980016655043053e-19	5.544202473599063e-18	7.943953652858919e-21
56900000	0.00001532913610410995	-2.607583712421611e-18	-1.2193639234232665e-47	2.0471825664763755e-15	4.38736307651332e-15	0.009969341727783292	-9.949102193003834e-22	8.141451152230255e-19	6.980016655043053e-19	5.544202473599063e-18	7.943953652858919e-21
57000000	0.00001532913610410995	-2.607583712421611e-18	-1.221509274953523e-47	2.0471825664763755e-15	4.38736307651332e-15	0.009969341727783292	-9.949102056229138e-22	8.141451152230255e-19	6.980016655043053e-19	5.544202473599063e-18	7.943953652858919e-21
57100000	0.00001532913610410995	-2.607583712421611e-18	-1.2236546263257024e-47	2.0471825664763755e-15	4.38736307651332e-15	0.009969341727783292	-9.949101919454444e-22	8.141451152230255e-19	6.980016655043053e-19	5.544202473599063e-18	7.943953652858919e-21
57200000	0.00001532913610410995	-2.607583712421611e-18	-1.225799977547802e-47	2.0471825664763755e-15	4.38736307651332e-15	0.009969341727783292	-9.94910178267975e-22	8.141451152230255e-19	6.980016655043053e-19	5.544202473599063e-18	7.943953652858919e-21
57300000	0.00001532913610410995	-2.607583712421611e-18	-1.2279453286278186e-47	2.0471825664763755e-15	4.38736307651332e-15	0.009969341727783292	-9.949101645905056e-22	8.141451152230255e-19	6.980016655043053e-19	5.544202473599063e-18	7.943953652858919e-21
57400000	0.00001532913610410995	-2.607583712421611e-18	-1.2300906795737491e-47	2.0471825664763755e-15	4.38736307651332e-15	0.009969341727783292	-9.949101509130362e-22	8.141451152230255e-19	6.980016655043053e-19	5.544202473599063e-18	7.943953652858919e-21
57500000	0.00001532913610410995	-2.607583712421611e-18	-1.2322360303935912e-47	2.0471825664763755e-15	4.38736307651332e-15	0.009969341727783292	-9.949101372355668e-22	8.141451152230255e-19	6.980016655043053e-19	5.544202473599063e-18	7.943953652858919e-21
57600000	0.00001532913610410995	-2.607583712421611e-18	-1.2343813810953412e-47	2.0471825664763755e-15	4.38736307651332e-15	0.009969341727783292	-9.949101235580973e-22	8.141451152230255e-19	6.980016655043053e-19	5.544202473599063e-18	7.943953652858919e-21
57700000	0.00001532913610410995	-2.607583712421611e-18	-1.2365267316869967e-47	2.0471825664763755e-15	4.38736307651332e-15	0.009969341727783292	-9.94910109880628e-22	8.141451152230255e-19	6.980016655043053e-19	5.544202473599063e-18	7.943953652858919e-21
57800000	0.00001532913610410995	-2.607583712421611e-18	-1.2386720821765548e-47	2.0471825664763755e-15	4.38736307651332e-15	0.009969341727783292	-9.949100962031585e-22	8.141451152230255e-19	6.980016655043053e-19	5.544202473599063e-18	7.943953652858919e-21
57900000	0.00001532913610410995	-2.607583712421611e-18	-1.2408174325720122e-47	2.0471825664763755e-15	4.38736307651332e-15	0.009969341727783292	-9.949100825256891e-22	8.141451152230255e-19	6.980016655043053e-19	5.544202473599063e-18	7.943953652858919e-21
58000000	0.00001532913610410995	-2.607583712421611e-18	-1.2429627828813664e-47	2.0471825664763755e-15	4.38736307651332e-15	0.009969341727783292	-9.949100688482197e-22	8.141451152230255e-19	6.980016655043053e-19	5.544202473599063e-18	7.943953652858919e-21
58100000	0.00001532913610410995	-2.607583712421611e-18	-1.2451081331126143e-47	2.0471825664763755e-15	4.38736307651332e-15	0.009969341727783292	-9.949100551707503e-22	8.141451152230255e-19	6.980016655043053e-19	5.544202473599063e-18	7.943953652858919e-21
58200000	0.00001532913610410995	-2.607583712421611e-18	-1.2472534832737528e-47	2.0471825664763755e-15	4.38736307651332e-15	0.009969341727783292	-9.949100414932809e-22	8.141451152230255e-19	6.980016655043053e-19	5.544202473599063e-18	7.943953652858919e-21
58300000	0.00001532913610410995	-2.607583712421611e-18	-1.249398833372779e-47	2.0471825664763755e-15	4.38736307651332e-15	0.009969341727783292	-9.949100278158115e-22	8.141451152230255e-19	6.980016655043053e-19	5.544202473599063e-18	7.943953652858919e-21
58400000	0.00001532913610410995	-2.607583712421611e-18	-1.2515441834176903e-47	2.0471825664763755e-15	4.38736307651332e-15	0.009969341727783292	-9.94910014138342e-22	8.141451152230255e-19	6.980016655043053e-19	5.544202473599063e-18	7.943953652858919e-21
58500000	0.00001532913610410995	-2.607583712421611e-18	-1.2536895334164835e-47	2.0471825664763755e-15	4.38736307651332e-15	0.009969341727783292	-9.949100004608727e-22	8.141451152230255e-19	6.980016655043053e-19	5.544202473599063e-18	7.943953652858919e-21
58600000	0.00001532913610410995	-2.607583712421611e-18	-1.2558348833771558e-47	2.0471825664763755e-15	4.38736307651332e-15	0.009969341727783292	-9.949099867834033e-22	8.141451152230255e-19	6.980016655043053e-19	5.544202473599063e-18	7.943953652858919e-21
58700000	0.00001532913610410995	-2.607583712421611e-18	-1.2579802333077041e-47	2.0471825664763755e-15	4.38736307651332e-15	0.009969341727783292	-9.949099731059338e-22	8.141451152230255e-19	6.980016655043053e-19	5.544202473599063e-18	7.943953652858919e-21
58800000	0.00001532913610410995	-2.607583712421611e-18	-1.2601255832161258e-47	2.0471825664763755e-15	4.38736307651332e-15	0.009969341727783292	-9.949099594284644e-22	8.141451152230255e-19	6.980016655043052e-19	5.544202473599063e-18	7.943953652858919e-21
58900000	0.00001532913610410995	-2.607583712421611e-18	-1.2622709331104177e-47	2.0471825664763755e-15	4.38736307651332e-15	0.009969341727783292	-9.94909945750995e-22	8.141451152230255e-19	6.980016655043052e-19	5.544202473599063e-18	7.943953652858919e-21
59000000	0.00001532913610410995	-2.607583712421611e-18	-1.264416282998577e-47	2.0471825664763755e-15	4.38736307651332e-15	0.009969341727783292	-9.949099320735256e-22	8.141451152230255e-19	6.980016655043052e-19	5.544202473599063e-18	7.943953652858919e-21
59100000	0.00001532913610410995	-2.607583712421611e-18	-1.2665616328886007e-47	2.0471825664763755e-15	4.38736307651332e-15	0.009969341727783292	-9.94909918396056e-22	8.141451152230255e-19	6.980016655043052e-19	5.544202473599063e-18	7.943953652858919e-21
59200000	0.00001532913610410995	-2.607583712421611e-18	-1.2687069827884859e-47	2.0471825664763755e-15	4.38736307651332e-15	0.009969341727783292	-9.949099047185866e-22	8.141451152230255e-19	6.980016655043052e-19	5.544202473599063e-18	7.943953652858919e-21
59300000	0.00001532913610410995	-2.607583712421611e-18	-1.2708523327062296e-47	2.0471825664763755e-15	4.38736307651332e-15	0.009969341727783292	-9.949098910411172e-22	8.141451152230255e-19	6.980016655043052e-19	5.544202473599063e-18	7.943953652858919e-21
59400000	0.00001532913610410995	-2.607583712421611e-18	-1.2729976826498292e-47	2.0471825664763755e-15	4.38736307651332e-15	0.009969341727783292	-9.949098773636478e-22	8.141451152230255e-19	6.980016655043052e-19	5.544202473599063e-18	7.943953652858919e-21
59500000	0.00001532913610410995	-2.607583712421611e-18	-1.2751430326272814e-47	2.0471825664763755e-15	4.38736307651332e-15	0.009969341727783292	-9.949098636861784e-22	8.141451152230255e-19	6.980016655043052e-19	5.544202473599063e-18	7.943953652858919e-21
59600000	0.00001532913610410995	-2.607583712421611e-18	-1.2772883826465832e-47	2.0471825664763755e-15	4.38736307651332e-15	0.009969341727783292	-9.94909850008709e-22	8.141451152230255e-19	6.980016655043052e-19	5.544202473599063e-18	7.943953652858919e-21
59700000	0.00001532913610410995	-2.607583712421611e-18	-1.2794337327157322e-47	2.0471825664763755e-15	4.38736307651332e-15	0.009969341727783292	-9.949098363312396e-22	8.141451152230255e-19	6.980016655043052e-19	5.544202473599063e-18	7.943953652858919e-21
59800000	0.00001532913610410995	-2.607583712421611e-18	-1.281579082842725e-47	2.0471825664763755e-15	4.38736307651332e-15	0.009969341727783292	-9.949098226537702e-22	8.141451152230255e-19	6.980016655043052e-19	5.544202473599063e-18	7.943953652858919e-21
59900000	0.00001532913610410995	-2.607583712421611e-18	-1.283724433035559e-47	2.0471825664763755e-15	4.38736307651332e-15	0.009969341727783292	-9.949098089763008e-22	8.141451152230255e-19	6.980016655043052e-19	5.544202473599063e-18	7.943953652858919e-21
60000000	0.00001532913610410995	-2.607583712421611e-18	-1.285869783302231e-47	2.0471825664763755e-15	4.38736307651332e-15	0.009969341727783292	-9.949097952988313e-22	8.141451152230255e-19	6.980016655043052e-19	5.544202473599063e-18	7.943953652858919e-21
60100000	0.00001532913610410995	-2.607583712421611e-18	-1.2880151336507382e-47	2.0471825664763755e-15	4.38736307651332e-15	0.009969341727783292	-9.94909781621362e-22	8.141451152230255e-19	6.980016655043052e-19	5.544202473599063e-18	7.943953652858919e-21
60200000	0.00001532913610410995	-2.607583712421611e-18	-1.2901604840890778e-47	2.0471825664763755e-15	4.38736307651332e-15	0.009969341727783292	-9.949097679438925e-22	8.141451152230255e-19	6.980016655043052e-19	5.544202473599063e-18	7.943953652858919e-21
60300000	0.00001532913610410995	-2.607583712421611e-18	-1.2923058346252465e-47	2.0471825664763755e-15	4.38736307651332e-15	0.009969341727783292	-9.949097542664231e-22	8.141451152230255e-19	6.980016655043052e-19	5.544202473599063e-18	7.943953652858919e-21
60400000	0.00001532913610410995	-2.607583712421611e-18	-1.2944511852672418e-47	2.0471825664763755e-15	4.38736307651332e-15	0.009969341727783292	-9.949097405889537e-22	8.141451152230255e-19	6.980016655043052e-19	5.544202473599063e-18	7.943953652858919e-21
60500000	0.00001532913610410995	-2.607583712421611e-18	-1.2965965360230607e-47	2.0471825664763755e-15	4.38736307651332e-15	0.009969341727783292	-9.949097269114843e-22	8.141451152230255e-19	6.980016655043052e-19	5.544202473599063e-18	7.943953652858919e-21
60600000	0.00001532913610410995	-2.607583712421611e-18	-1.2987418869007e-47	2.0471825664763755e-15	4.38736307651332e-15	0.009969341727783292	-9.949097132340149e-22	8.141451152230255e-19	6.980016655043052e-19	5.544202473599063e-18	7.943953652858919e-21
60700000	0.00001532913610410995	-2.607583712421611e-18	-1.3008872379081568e-47	2.0471825664763755e-15	4.38736307651332e-15	0.009969341727783292	-9.949096995565455e-22	8.141451152230255e-19	6.980016655043052e-19	5.544202473599063e-18	7.943953652858919e-21
60800000	0.00001532913610410995	-2.607583712421611e-18	-1.3030325890534285e-47	2.0471825664763755e-15	4.38736307651332e-15	0.009969341727783292	-9.94909685879076e-22	8.141451152230255e-19	6.980016655043052e-19	5.544202473599063e-18	7.943953652858919e-21
60900000	0.00001532913610410995	-2.607583712421611e-18	-1.305177940344512e-47	2.0471825664763755e-15	4.38736307651332e-15	0.009969341727783292	-9.949096722016067e-22	8.141451152230255e-19	6.980016655043052e-19	5.544202473599063e-18	7.943953652858919e-21
61000000	0.00001532913610410995	-2.607583712421611e-18	-1.3073232917894045e-47	2.0471825664763755e-15	4.38736307651332e-15	0.009969341727783292	-9.949096585241373e-22	8.141451152230255e-19	6.980016655043052e-19	5.544202473599063e-18	7.943953652858919e-21
61100000	0.00001532913610410995	-2.607583712421611e-18	-1.3094686433961028e-47	2.0471825664763755e-15	4.38736307651332e-15	0.009969341727783292	-9.949096448466677e-22	8.141451152230255e-19	6.980016655043052e-19	5.544202473599063e-18	7.943953652858919e-21
61200000	0.00001532913610410995	-2.607583712421611e-18	-1.311613995172604e-47	2.0471825664763755e-15	4.38736307651332e-15	0.009969341727783292	-9.949096311691982e-22	8.141451152230255e-19	6.980016655043052e-19	5.544202473599063e-18	7.943953652858919e-21
61300000	0.00001532913610410995	-2.607583712421611e-18	-1.3137593471269057e-47	2.0471825664763755e-15	4.38736307651332e-15	0.009969341727783292	-9.949096174917288e-22	8.141451152230255e-19	6.980016655043052e-19	5.544202473599063e-18	7.943953652858919e-21
61400000	0.00001532913610410995	-2.607583712421611e-18	-1.3159046992670041e-47	2.0471825664763755e-15	4.38736307651332e-15	0.009969341727783292	-9.949096038142594e-22	8.141451152230255e-19	6.980016655043052e-19	5.544202473599063e-18	7.943953652858919e-21
61500000	0.00001532913610410995	-2.607583712421611e-18	-1.3180500516008972e-47	2.0471825664763755e-15	4.38736307651332e-15	0.009969341727783292	-9.9490959013679e-22	8.141451152230255e-19	6.980016655043052e-19	5.544202473599063e-18	7.943953652858919e-21
61600000	0.00001532913610410995	-2.607583712421611e-18	-1.3201954041365813e-47	2.0471825664763755e-15	4.38736307651332e-15	0.009969341727783292	-9.949095764593206e-22	8.141451152230255e-19	6.980016655043052e-19	5.544202473599063e-18	7.943953652858919e-21
61700000	0.00001532913610410995	-2.607583712421611e-18	-1.322340756882054e-47	2.0471825664763755e-15	4.38736307651332e-15	0.009969341727783292	-9.949095627818512e-22	8.141451152230255e-19	6.980016655043052e-19	5.544202473599063e-18	7.943953652858919e-21
61800000	0.00001532913610410995	-2.607583712421611e-18	-1.3244861098453122e-47	2.0471825664763755e-15	4.38736307651332e-15	0.009969341727783292	-9.949095491043818e-22	8.141451152230255e-19	6.980016655043052e-19	5.544202473599063e-18	7.943953652858919e-21
61900000	0.00001532913610410995	-2.607583712421611e-18	-1.326631463034353e-47	2.0471825664763755e-15	4.38736307651332e-15	0.009969341727783292	-9.949095354269124e-22	8.141451152230255e-19	6.980016655043052e-19	5.544202473599063e-18	7.943953652858919e-21
62000000	0.00001532913610410995	-2.607583712421611e-18	-1.3287768164571733e-47	2.0471825664763755e-15	4.38736307651332e-15	0.009969341727783292	-9.94909521749443e-22	8.141451152230255e-19	6.980016655043052e-19	5.544202473599063e-18	7.943953652858919e-21
62100000	0.00001532913610410995	-2.607583712421611e-18	-1.3309221701217702e-47	2.0471825664763755e-15	4.38736307651332e-15	0.009969341727783292	-9.949095080719736e-22	8.141451152230255e-19	6.980016655043052e-19	5.544202473599063e-18	7.943953652858919e-21
62200000	0.00001532913610410995	-2.607583712421611e-18	-1.333067524036141e-47	2.0471825664763755e-15	4.38736307651332e-15	0.009969341727783292	-9.949094943945042e-22	8.141451152230255e-19	6.980016655043052e-19	5.544202473599063e-18	7.943953652858919e-21
62300000	0.00001532913610410995	-2.607583712421611e-18	-1.3352128782082827e-47	2.0471825664763755e-15	4.38736307651332e-15	0.009969341727783292	-9.949094807170347e-22	8.141451152230255e-19	6.980016655043052e-19	5.544202473599063e-18	7.943953652858919e-21
62400000	0.00001532913610410995	-2.607583712421611e-18	-1.3373582323224516e-47	2.0471825664763755e-15	4.38736307651332e-15	0.009969341727783292	-9.949094670395653e-22	8.141451152230255e-19	6.980016655043052e-19	5.544202473599063e-18	7.943953652858919e-21
62500000	0.00001532913610410995	-2.607583712421611e-18	-1.3395035859146953e-47	2.0471825664763755e-15	4.38736307651332e-15	0.009969341727783292	-9.94909453362096e-22	8.141451152230255e-19	6.980016655043052e-19	5.544202473599063e-18	7.943953652858919e-21
62600000	0.00001532913610410995	-2.607583712421611e-18	-1.3416489389889967e-47	2.0471825664763755e-15	4.38736307651332e-15	0.009969341727783292	-9.949094396846265e-22	8.141451152230255e-19	6.980016655043052e-19	5.544202473599063e-18	7.943953652858919e-21
62700000	0.00001532913610410995	-2.607583712421611e-18	-1.3437942915533529e-47	2.0471825664763755e-15	4.38736307651332e-15	0.009969341727783292	-9.949094260071571e-22	8.141451152230255e-19	6.980016655043052e-19	5.544202473599063e-18	7.943953652858919e-21
62800000	0.00001532913610410995	-2.607583712421611e-18	-1.3459396436157609e-47	2.0471825664763755e-15	4.38736307651332e-15	0.009969341727783292	-9.949094123296877e-22	8.141451152230255e-19	6.980016655043052e-19	5.544202473599063e-18	7.943953652858919e-21
62900000	0.00001532913610410995	-2.607583712421611e-18	-1.3480849951842173e-47	2.0471825664763755e-15	4.38736307651332e-15	0.009969341727783292	-9.949093986522183e-22	8.141451152230255e-19	6.980016655043052e-19	5.544202473599063e-18	7.943953652858919e-21
63000000	0.00001532913610410995	-2.607583712421611e-18	-1.3502303462667199e-47	2.0471825664763755e-15	4.38736307651332e-15	0.009969341727783292	-9.949093849747487e-22	8.141451152230255e-19	6.980016655043052e-19	5.544202473599063e-18	7.943953652858919e-21
63100000	0.00001532913610410995	-2.607583712421611e-18	-1.3523756968712652e-47	2.0471825664763755e-15	4.38736307651332e-15	0.009969341727783292	-9.949093712972793e-22	8.141451152230255e-19	6.980016655043052e-19	5.544202473599063e-18	7.943953652858919e-21
63200000	0.00001532913610410995	-2.607583712421611e-18	-1.3545210470058504e-47	2.0471825664763755e-15	4.38736307651332e-15	0.009969341727783292	-9.949093576198099e-22	8.141451152230255e-19	6.980016655043052e-19	5.544202473599063e-18	7.943953652858919e-21
63300000	0.00001532913610410995	-2.607583712421611e-18	-1.3566663966784725e-47	2.0471825664763755e-15	4.38736307651332e-15	0.009969341727783292	-9.949093439423405e-22	8.141451152230255e-19	6.980016655043052e-19	5.544202473599063e-18	7.943953652858919e-21
63400000	0.00001532913610410995	-2.607583712421611e-18	-1.3588117458971285e-47	2.0471825664763755e-15	4.38736307651332e-15	0.009969341727783292	-9.94909330264871e-22	8.141451152230255e-19	6.980016655043052e-19	5.544202473599063e-18	7.943953652858919e-21
63500000	0.00001532913610410995	-2.607583712421611e-18	-1.3609570946698156e-47	2.0471825664763755e-15	4.38736307651332e-15	0.009969341727783292	-9.949093165874016e-22	8.141451152230255e-19	6.980016655043052e-19	5.544202473599063e-18	7.943953652858919e-21
63600000	0.00001532913610410995	-2.607583712421611e-18	-1.3631024430045305e-47	2.0471825664763755e-15	4.38736307651332e-15	0.009969341727783292	-9.949093029099322e-22	8.141451152230255e-19	6.980016655043052e-19	5.544202473599063e-18	7.943953652858919e-21
63700000	0.00001532913610410995	-2.607583712421611e-18	-1.3652477909092705e-47	2.0471825664763755e-15	4.38736307651332e-15	0.009969341727783292	-9.949092892324628e-22	8.141451152230255e-19	6.980016655043052e-19	5.544202473599063e-18	7.943953652858919e-21
63800000	0.00001532913610410995	-2.607583712421611e-18	-1.3673931383920325e-47	2.0471825664763755e-15	4.38736307651332e-15	0.009969341727783292	-9.949092755549934e-22	8.141451152230255e-19	6.980016655043052e-19	5.544202473599063e-18	7.943953652858919e-21
63900000	0.00001532913610410995	-2.607583712421611e-18	-1.3695384854608134e-47	2.0471825664763755e-15	4.38736307651332e-15	0.009969341727783292	-9.94909261877524e-22	8.141451152230255e-19	6.980016655043052e-19	5.544202473599063e-18	7.943953652858919e-21
64000000	0.00001532913610410995	-2.607583712421611e-18	-1.3716838321236105e-47	2.0471825664763755e-15	4.38736307651332e-15	0.009969341727783292	-9.949092482000546e-22	8.141451152230255e-19	6.980016655043052e-19	5.544202473599063e-18	7.943953652858919e-21
64100000	0.00001532913610410995	-2.607583712421611e-18	-1.3738291783884207e-47	2.0471825664763755e-15	4.38736307651332e-15	0.009969341727783292	-9.949092345225852e-22	8.141451152230255e-19	6.980016655043052e-19	5.544202473599063e-18	7.943953652858919e-21
64200000	0.00001532913610410995	-2.607583712421611e-18	-1.375974524263241e-47	2.0471825664763755e-15	4.38736307651332e-15	0.009969341727783292	-9.949092208451158e-22	8.141451152230255e-19	6.980016655043052e-19	5.544202473599063e-18	7.943953652858919e-21
64300000	0.00001532913610410995	-2.607583712421611e-18	-1.3781198697560685e-47	2.0471825664763755e-15	4.38736307651332e-15	0.009969341727783292	-9.949092071676464e-22	8.141451152230255e-19	6.980016655043052e-19	5.544202473599063e-18	7.943953652858919e-21
64400000	0.00001532913610410995	-2.607583712421611e-18	-1.3802652148749002e-47	2.0471825664763755e-15	4.38736307651332e-15	0.009969341727783292	-9.94909193490177e-22	8.141451152230255e-19	6.980016655043052e-19	5.544202473599063e-18	7.943953652858919e-21
64500000	0.00001532913610410995	-2.607583712421611e-18	-1.3824105596277333e-47	2.0471825664763755e-15	4.38736307651332e-15	0.009969341727783292	-9.949091798127076e-22	8.141451152230255e-19	6.980016655043052e-19	5.544202473599063e-18	7.943953652858919e-21
64600000	0.00001532913610410995	-2.607583712421611e-18	-1.3845559040225644e-47	2.0471825664763755e-15	4.38736307651332e-15	0.009969341727783292	-9.949091661352381e-22	8.141451152230255e-19	6.980016655043052e-19	5.544202473599063e-18	7.943953652858919e-21
64700000	0.00001532913610410995	-2.607583712421611e-18	-1.386701248067391e-47	2.0471825664763755e-15	4.38736307651332e-15	0.009969341727783292	-9.949091524577687e-22	8.141451152230255e-19	6.980016655043052e-19	5.544202473599063e-18	7.943953652858919e-21
64800000	0.00001532913610410995	-2.607583712421611e-18	-1.3888465917702095e-47	2.0471825664763755e-15	4.38736307651332e-15	0.009969341727783292	-9.949091387802993e-22	8.141451152230255e-19	6.980016655043052e-19	5.544202473599063e-18	7.943953652858919e-21
64900000	0.00001532913610410995	-2.607583712421611e-18	-1.3909919351390175e-47	2.0471825664763755e-15	4.38736307651332e-15	0.009969341727783292	-9.949091251028297e-22	8.141451152230255e-19	6.980016655043052e-19	5.544202473599063e-18	7.943953652858919e-21
65000000	0.00001532913610410995	-2.607583712421611e-18	-1.393137278181812e-47	2.0471825664763755e-15	4.38736307651332e-15	0.009969341727783292	-9.949091114253603e-22	8.141451152230255e-19	6.980016655043052e-19	5.544202473599063e-18	7.943953652858919e-21
65100000	0.00001532913610410995	-2.607583712421611e-18	-1.3952826209065897e-47	2.0471825664763755e-15	4.38736307651332e-15	0.009969341727783292	-9.94909097747891e-22	8.141451152230255e-19	6.980016655043052e-19	5.544202473599063e-18	7.943953652858919e-21
65200000	0.00001532913610410995	-2.607583712421611e-18	-1.3974279633213477e-47	2.0471825664763755e-15	4.38736307651332e-15	0.009969341727783292	-9.949090840704215e-22	8.141451152230255e-19	6.980016655043052e-19	5.544202473599063e-18	7.943953652858919e-21
65300000	0.00001532913610410995	-2.607583712421611e-18	-1.3995733054340833e-47	2.0471825664763755e-15	4.38736307651332e-15	0.009969341727783292	-9.949090703929521e-22	8.141451152230255e-19	6.980016655043052e-19	5.544202473599063e-18	7.943953652858919e-21
65400000	0.00001532913610410995	-2.607583712421611e-18	-1.4017186472527934e-47	2.0471825664763755e-15	4.38736307651332e-15	0.009969341727783292	-9.949090567154827e-22	8.141451152230255e-19	6.980016655043052e-19	5.544202473599063e-18	7.943953652858919e-21
65500000	0.00001532913610410995	-2.607583712421611e-18	-1.4038639887854748e-47	2.0471825664763755e-15	4.38736307651332e-15	0.009969341727783292	-9.949090430380133e-22	8.141451152230255e-19	6.980016655043052e-19	5.544202473599063e-18	7.943953652858919e-21
65600000	0.00001532913610410995	-2.607583712421611e-18	-1.406009330040125e-47	2.0471825664763755e-15	4.38736307651332e-15	0.009969341727783292	-9.949090293605439e-22	8.141451152230255e-19	6.980016655043052e-19	5.544202473599063e-18	7.943953652858919e-21
65700000	0.00001532913610410995	-2.607583712421611e-18	-1.4081546710247404e-47	2.0471825664763755e-15	4.38736307651332e-15	0.009969341727783292	-9.949090156830745e-22	8.141451152230255e-19	6.980016655043052e-19	5.544202473599063e-18	7.943953652858919e-21
65800000	0.00001532913610410995	-2.607583712421611e-18	-1.4103000117473184e-47	2.0471825664763755e-15	4.38736307651332e-15	0.009969341727783292	-9.94909002005605e-22	8.141451152230255e-19	6.980016655043052e-19	5.544202473599063e-18	7.943953652858919e-21
65900000	0.00001532913610410995	-2.607583712421611e-18	-1.412445352215856e-47	2.0471825664763755e-15	4.38736307651332e-15	0.009969341727783292	-9.949089883281356e-22	8.141451152230255e-19	6.980016655043052e-19	5.544202473599063e-18	7.943953652858919e-21
66000000	0.00001532913610410995	-2.607583712421611e-18	-1.4145906924383503e-47	2.0471825664763755e-15	4.38736307651332e-15	0.009969341727783292	-9.949089746506662e-22	8.141451152230255e-19	6.980016655043052e-19	5.544202473599063e-18	7.943953652858919e-21
66100000	0.00001532913610410995	-2.607583712421611e-18	-1.4167360324227982e-47	2.0471825664763755e-15	4.38736307651332e-15	0.009969341727783292	-9.949089609731968e-22	8.141451152230255e-19	6.980016655043052e-19	5.544202473599063e-18	7.943953652858919e-21
66200000	0.00001532913610410995	-2.607583712421611e-18	-1.4188813721771968e-47	2.0471825664763755e-15	4.38736307651332e-15	0.009969341727783292	-9.949089472957274e-22	8.141451152230255e-19	6.980016655043052e-19	5.544202473599063e-18	7.943953652858919e-21
66300000	0.00001532913610410995	-2.607583712421611e-18	-1.4210267117095429e-47	2.0471825664763755e-15	4.38736307651332e-15	0.009969341727783292	-9.94908933618258e-22	8.141451152230255e-19	6.980016655043052e-19	5.544202473599063e-18	7.943953652858919e-21
66400000	0.00001532913610410995	-2.607583712421611e-18	-1.423172051027834e-47	2.0471825664763755e-15	4.38736307651332e-15	0.009969341727783292	-9.949089199407886e-22	8.141451152230255e-19	6.980016655043052e-19	5.544202473599063e-18	7.943953652858919e-21
66500000	0.00001532913610410995	-2.607583712421611e-18	-1.4253173901400665e-47	2.0471825664763755e-15	4.38736307651332e-15	0.009969341727783292	-9.949089062633192e-22	8.141451152230255e-19	6.980016655043052e-19	5.544202473599063e-18	7.943953652858919e-21
66600000	0.00001532913610410995	-2.607583712421611e-18	-1.4274627290542381e-47	2.0471825664763755e-15	4.38736307651332e-15	0.009969341727783292	-9.949088925858498e-22	8.141451152230255e-19	6.980016655043052e-19	5.544202473599063e-18	7.943953652858919e-21
66700000	0.00001532913610410995	-2.607583712421611e-18	-1.4296080677783453e-47	2.0471825664763755e-15	4.38736307651332e-15	0.009969341727783292	-9.949088789083804e-22	8.141451152230255e-19	6.980016655043052e-19	5.544202473599063e-18	7.943953652858919e-21
66800000	0.00001532913610410995	-2.607583712421611e-18	-1.4317534063203853e-47	2.0471825664763755e-15	4.38736307651332e-15	0.009969341727783292	-9.94908865230911e-22	8.141451152230255e-19	6.980016655043052e-19	5.544202473599063e-18	7.943953652858919e-21
66900000	0.00001532913610410995	-2.607583712421611e-18	-1.4338987446883553e-47	2.0471825664763755e-15	4.38736307651332e-15	0.009969341727783292	-9.949088515534416e-22	8.141451152230255e-19	6.980016655043052e-19	5.544202473599063e-18	7.943953652858919e-21
67000000	0.00001532913610410995	-2.607583712421611e-18	-1.436044082890252e-47	2.0471825664763755e-15	4.38736307651332e-15	0.009969341727783292	-9.94908837875972e-22	8.141451152230255e-19	6.980016655043052e-19	5.544202473599063e-18	7.943953652858919e-21
67100000	0.00001532913610410995	-2.607583712421611e-18	-1.4381894209340726e-47	2.0471825664763755e-15	4.38736307651332e-15	0.009969341727783292	-9.949088241985025e-22	8.141451152230255e-19	6.980016655043052e-19	5.544202473599063e-18	7.943953652858919e-21
67200000	0.00001532913610410995	-2.607583712421611e-18	-1.4403347588278144e-47	2.0471825664763755e-15	4.38736307651332e-15	0.009969341727783292	-9.949088105210331e-22	8.141451152230255e-19	6.980016655043052e-19	5.544202473599063e-18	7.943953652858919e-21
67300000	0.00001532913610410995	-2.607583712421611e-18	-1.4424800965794738e-47	2.0471825664763755e-15	4.38736307651332e-15	0.009969341727783292	-9.949087968435637e-22	8.141451152230255e-19	6.980016655043052e-19	5.544202473599063e-18	7.943953652858919e-21
67400000	0.00001532913610410995	-2.607583712421611e-18	-1.4446254341970484e-47	2.0471825664763755e-15	4.38736307651332e-15	0.009969341727783292	-9.949087831660943e-22	8.141451152230255e-19	6.980016655043052e-19	5.544202473599063e-18	7.943953652858919e-21
67500000	0.00001532913610410995	-2.607583712421611e-18	-1.446770771688535e-47	2.0471825664763755e-15	4.38736307651332e-15	0.009969341727783292	-9.94908769488625e-22	8.141451152230255e-19	6.980016655043052e-19	5.544202473599063e-18	7.943953652858919e-21
67600000	0.00001532913610410995	-2.607583712421611e-18	-1.4489161090619304e-47	2.0471825664763755e-15	4.38736307651332e-15	0.009969341727783292	-9.949087558111555e-22	8.141451152230255e-19	6.980016655043052e-19	5.544202473599063e-18	7.943953652858919e-21
67700000	0.00001532913610410995	-2.607583712421611e-18	-1.451061446325232e-47	2.0471825664763755e-15	4.38736307651332e-15	0.009969341727783292	-9.94908742133686e-22	8.141451152230255e-19	6.980016655043052e-19	5.544202473599063e-18	7.943953652858919e-21
67800000	0.00001532913610410995	-2.607583712421611e-18	-1.4532067834864367e-47	2.0471825664763755e-15	4.38736307651332e-15	0.009969341727783292	-9.949087284562167e-22	8.141451152230255e-19	6.980016655043052e-19	5.544202473599063e-18	7.943953652858919e-21
67900000	0.00001532913610410995	-2.607583712421611e-18	-1.4553521205535414e-47	2.0471825664763755e-15	4.38736307651332e-15	0.009969341727783292	-9.949087147787473e-22	8.141451152230255e-19	6.980016655043052e-19	5.544202473599063e-18	7.943953652858919e-21
68000000	0.00001532913610410995	-2.607583712421611e-18	-1.4574974575345433e-47	2.0471825664763755e-15	4.38736307651332e-15	0.009969341727783292	-9.949087011012779e-22	8.141451152230255e-19	6.980016655043052e-19	5.544202473599063e-18	7.943953652858919e-21
68100000	0.00001532913610410995	-2.607583712421611e-18	-1.4596427944374394e-47	2.0471825664763755e-15	4.38736307651332e-15	0.009969341727783292	-9.949086874238085e-22	8.141451152230255e-19	6.980016655043052e-19	5.544202473599063e-18	7.943953652858919e-21
68200000	0.00001532913610410995	-2.607583712421611e-18	-1.4617881312702268e-47	2.0471825664763755e-15	4.38736307651332e-15	0.009969341727783292	-9.94908673746339e-22	8.141451152230255e-19	6.980016655043052e-19	5.544202473599063e-18	7.943953652858919e-21
68300000	0.00001532913610410995	-2.607583712421611e-18	-1.4639334680409023e-47	2.0471825664763755e-15	4.38736307651332e-15	0.009969341727783292	-9.949086600688696e-22	8.141451152230255e-19	6.980016655043052e-19	5.544202473599063e-18	7.943953652858919e-21
68400000	0.00001532913610410995	-2.607583712421611e-18	-1.466078804757463e-47	2.0471825664763755e-15	4.38736307651332e-15	0.009969341727783292	-9.949086463914002e-22	8.141451152230255e-19	6.980016655043052e-19	5.544202473599063e-18	7.943953652858919e-21
68500000	0.00001532913610410995	-2.607583712421611e-18	-1.4682241414279058e-47	2.0471825664763755e-15	4.38736307651332e-15	0.009969341727783292	-9.949086327139308e-22	8.141451152230255e-19	6.980016655043052e-19	5.544202473599063e-18	7.943953652858919e-21
68600000	0.00001532913610410995	-2.607583712421611e-18	-1.470369478060228e-47	2.0471825664763755e-15	4.38736307651332e-15	0.009969341727783292	-9.949086190364614e-22	8.141451152230255e-19	6.980016655043052e-19	5.544202473599063e-18	7.943953652858919e-21
68700000	0.00001532913610410995	-2.607583712421611e-18	-1.4725148146624268e-47	2.0471825664763755e-15	4.38736307651332e-15	0.009969341727783292	-9.94908605358992e-22	8.141451152230255e-19	6.980016655043052e-19	5.544202473599063e-18	7.943953652858919e-21
68800000	0.00001532913610410995	-2.607583712421611e-18	-1.4746601512424986e-47	2.0471825664763755e-15	4.38736307651332e-15	0.009969341727783292	-9.949085916815226e-22	8.141451152230255e-19	6.980016655043052e-19	5.544202473599063e-18	7.943953652858919e-21
68900000	0.00001532913610410995	-2.607583712421611e-18	-1.476805487808441e-47	2.0471825664763755e-15	4.38736307651332e-15	0.009969341727783292	-9.949085780040532e-22	8.141451152230255e-19	6.980016655043052e-19	5.544202473599063e-18	7.943953652858919e-21
69000000	0.00001532913610410995	-2.607583712421611e-18	-1.4789508243682508e-47	2.0471825664763755e-15	4.38736307651332e-15	0.009969341727783292	-9.949085643265838e-22	8.141451152230255e-19	6.980016655043052e-19	5.544202473599063e-18	7.943953652858919e-21
69100000	0.00001532913610410995	-2.607583712421611e-18	-1.4810961609299248e-47	2.0471825664763755e-15	4.38736307651332e-15	0.009969341727783292	-9.949085506491142e-22	8.141451152230255e-19	6.980016655043053e-19	5.544202473599063e-18	7.943953652858919e-21
69200000	0.00001532913610410995	-2.607583712421611e-18	-1.4832414975014603e-47	2.0471825664763755e-15	4.38736307651332e-15	0.009969341727783292	-9.949085369716448e-22	8.141451152230255e-19	6.980016655043053e-19	5.544202473599063e-18	7.943953652858919e-21
69300000	0.00001532913610410995	-2.607583712421611e-18	-1.4853868340908545e-47	2.0471825664763755e-15	4.38736307651332e-15	0.009969341727783292	-9.949085232941754e-22	8.141451152230255e-19	6.980016655043053e-19	5.544202473599063e-18	7.943953652858919e-21
69400000	0.00001532913610410995	-2.607583712421611e-18	-1.487532170706104e-47	2.0471825664763755e-15	4.38736307651332e-15	0.009969341727783292	-9.94908509616706e-22	8.141451152230255e-19	6.980016655043053e-19	5.544202473599063e-18	7.943953652858919e-21
69500000	0.00001532913610410995	-2.607583712421611e-18	-1.489677507355206e-47	2.0471825664763755e-15	4.38736307651332e-15	0.009969341727783292	-9.949084959392365e-22	8.141451152230255e-19	6.980016655043053e-19	5.544202473599063e-18	7.943953652858919e-21
69600000	0.00001532913610410995	-2.607583712421611e-18	-1.4918228440461576e-47	2.0471825664763755e-15	4.38736307651332e-15	0.009969341727783292	-9.949084822617671e-22	8.141451152230255e-19	6.980016655043053e-19	5.544202473599063e-18	7.943953652858919e-21
69700000	0.00001532913610410995	-2.607583712421611e-18	-1.4939681807869558e-47	2.0471825664763755e-15	4.38736307651332e-15	0.009969341727783292	-9.949084685842977e-22	8.141451152230255e-19	6.980016655043053e-19	5.544202473599063e-18	7.943953652858919e-21
69800000	0.00001532913610410995	-2.607583712421611e-18	-1.4961135175855976e-47	2.0471825664763755e-15	4.38736307651332e-15	0.009969341727783292	-9.949084549068283e-22	8.141451152230255e-19	6.980016655043053e-19	5.544202473599063e-18	7.943953652858919e-21
69900000	0.00001532913610410995	-2.607583712421611e-18	-1.4982588544500801e-47	2.0471825664763755e-15	4.38736307651332e-15	0.009969341727783292	-9.949084412293589e-22	8.141451152230255e-19	6.980016655043053e-19	5.544202473599063e-18	7.943953652858919e-21
70000000	0.00001532913610410995	-2.607583712421611e-18	-1.5004041913884002e-47	2.0471825664763755e-15	4.38736307651332e-15	0.009969341727783292	-9.949084275518895e-22	8.141451152230255e-19	6.980016655043053e-19	5.544202473599063e-18	7.943953652858919e-21
70100000	0.00001532913610410995	-2.607583712421611e-18	-1.502549528408555e-47	2.0471825664763755e-15	4.38736307651332e-15	0.009969341727783292	-9.9490841387442e-22	8.141451152230255e-19	6.980016655043053e-19	5.544202473599063e-18	7.943953652858919e-21
70200000	0.00001532913610410995	-2.607583712421611e-18	-1.5046948655185414e-47	2.0471825664763755e-15	4.38736307651332e-15	0.009969341727783292	-9.949084001969507e-22	8.141451152230255e-19	6.980016655043053e-19	5.544202473599063e-18	7.943953652858919e-21
70300000	0.00001532913610410995	-2.607583712421611e-18	-1.5068402027263567e-47	2.0471825664763755e-15	4.38736307651332e-15	0.009969341727783292	-9.949083865194813e-22	8.141451152230255e-19	6.980016655043053e-19	5.544202473599063e-18	7.943953652858919e-21
70400000	0.00001532913610410995	-2.607583712421611e-18	-1.5089855400399978e-47	2.0471825664763755e-15	4.38736307651332e-15	0.009969341727783292	-9.949083728420119e-22	8.141451152230255e-19	6.980016655043053e-19	5.544202473599063e-18	7.943953652858919e-21
70500000	0.00001532913610410995	-2.607583712421611e-18	-1.5111308774674614e-47	2.0471825664763755e-15	4.38736307651332e-15	0.009969341727783292	-9.949083591645425e-22	8.141451152230255e-19	6.980016655043053e-19	5.544202473599063e-18	7.943953652858919e-21
70600000	0.00001532913610410995	-2.607583712421611e-18	-1.513276215016745e-47	2.0471825664763755e-15	4.38736307651332e-15	0.009969341727783292	-9.94908345487073e-22	8.141451152230255e-19	6.980016655043053e-19	5.544202473599063e-18	7.943953652858919e-21
70700000	0.00001532913610410995	-2.607583712421611e-18	-1.5154215526958455e-47	2.0471825664763755e-15	4.38736307651332e-15	0.009969341727783292	-9.949083318096036e-22	8.141451152230255e-19	6.980016655043053e-19	5.544202473599063e-18	7.943953652858919e-21
70800000	0.00001532913610410995	-2.607583712421611e-18	-1.5175668905127598e-47	2.0471825664763755e-15	4.38736307651332e-15	0.009969341727783292	-9.949083181321342e-22	8.141451152230255e-19	6.980016655043053e-19	5.544202473599063e-18	7.943953652858919e-21
70900000	0.00001532913610410995	-2.607583712421611e-18	-1.5197122284754852e-47	2.0471825664763755e-15	4.38736307651332e-15	0.009969341727783292	-9.949083044546648e-22	8.141451152230255e-19	6.980016655043053e-19	5.544202473599063e-18	7.943953652858919e-21
71000000	0.00001532913610410995	-2.607583712421611e-18	-1.5218575665920182e-47	2.0471825664763755e-15	4.38736307651332e-15	0.009969341727783292	-9.949082907771954e-22	8.141451152230255e-19	6.980016655043053e-19	5.544202473599063e-18	7.943953652858919e-21
71100000	0.00001532913610410995	-2.607583712421611e-18	-1.5240029048703562e-47	2.0471825664763755e-15	4.38736307651332e-15	0.009969341727783292	-9.949082770997258e-22	8.141451152230255e-19	6.980016655043053e-19	5.544202473599063e-18	7.943953652858919e-21
71200000	0.00001532913610410995	-2.607583712421611e-18	-1.5261482433184965e-47	2.0471825664763755e-15	4.38736307651332e-15	0.009969341727783292	-9.949082634222564e-22	8.141451152230255e-19	6.980016655043053e-19	5.544202473599063e-18	7.943953652858919e-21
71300000	0.00001532913610410995	-2.607583712421611e-18	-1.5282935819444353e-47	2.0471825664763755e-15	4.38736307651332e-15	0.009969341727783292	-9.94908249744787e-22	8.141451152230255e-19	6.980016655043053e-19	5.544202473599063e-18	7.943953652858919e-21
71400000	0.00001532913610410995	-2.607583712421611e-18	-1.5304389207561706e-47	2.0471825664763755e-15	4.38736307651332e-15	0.009969341727783292	-9.949082360673176e-22	8.141451152230255e-19	6.980016655043053e-19	5.544202473599063e-18	7.943953652858919e-21
71500000	0.00001532913610410995	-2.607583712421611e-18	-1.5325842597616988e-47	2.0471825664763755e-15	4.38736307651332e-15	0.009969341727783292	-9.949082223898482e-22	8.141451152230255e-19	6.980016655043053e-19	5.544202473599063e-18	7.943953652858919e-21
71600000	0.00001532913610410995	-2.607583712421611e-18	-1.534729598969017e-47	2.0471825664763755e-15	4.38736307651332e-15	0.009969341727783292	-9.949082087123788e-22	8.141451152230255e-19	6.980016655043053e-19	5.544202473599063e-18	7.943953652858919e-21
71700000	0.00001532913610410995	-2.607583712421611e-18	-1.5368749383861223e-47	2.0471825664763755e-15	4.38736307651332e-15	0.009969341727783292	-9.949081950349094e-22	8.141451152230255e-19	6.980016655043053e-19	5.544202473599063e-18	7.943953652858919e-21
71800000	0.00001532913610410995	-2.607583712421611e-18	-1.5390202780210118e-47	2.0471825664763755e-15	4.38736307651332e-15	0.009969341727783292	-9.9490818135744e-22	8.141451152230255e-19	6.980016655043053e-19	5.544202473599063e-18	7.943953652858919e-21
71900000	0.00001532913610410995	-2.607583712421611e-18	-1.5411656178816824e-47	2.0471825664763755e-15	4.38736307651332e-15	0.009969341727783292	-9.949081676799705e-22	8.141451152230255e-19	6.980016655043053e-19	5.544202473599063e-18	7.943953652858919e-21
72000000	0.00001532913610410995	-2.607583712421611e-18	-1.543310957976131e-47	2.0471825664763755e-15	4.38736307651332e-15	0.009969341727783292	-9.949081540025011e-22	8.141451152230255e-19	6.980016655043053e-19	5.544202473599063e-18	7.943953652858919e-21
72100000	0.00001532913610410995	-2.607583712421611e-18	-1.545456298312355e-47	2.0471825664763755e-15	4.38736307651332e-15	0.009969341727783292	-9.949081403250317e-22	8.141451152230255e-19	6.980016655043053e-19	5.544202473599063e-18	7.943953652858919e-21
72200000	0.00001532913610410995	-2.607583712421611e-18	-1.5476016388983515e-47	2.0471825664763755e-15	4.38736307651332e-15	0.009969341727783292	-9.949081266475623e-22	8.141451152230255e-19	6.980016655043053e-19	5.544202473599063e-18	7.943953652858919e-21
72300000	0.00001532913610410995	-2.607583712421611e-18	-1.5497469797421168e-47	2.0471825664763755e-15	4.38736307651332e-15	0.009969341727783292	-9.949081129700929e-22	8.141451152230255e-19	6.980016655043053e-19	5.544202473599063e-18	7.943953652858919e-21
72400000	0.00001532913610410995	-2.607583712421611e-18	-1.5518923205274257e-47	2.0471825664763755e-15	4.38736307651332e-15	0.009969341727783292	-9.949080992926235e-22	8.141451152230255e-19	6.980016655043053e-19	5.544202473599063e-18	7.943953652858919e-21
72500000	0.00001532913610410995	-2.607583712421611e-18	-1.5540376607872167e-47	2.0471825664763755e-15	4.38736307651332e-15	0.009969341727783292	-9.94908085615154e-22	8.141451152230255e-19	6.980016655043053e-19	5.544202473599063e-18	7.943953652858919e-21
72600000	0.00001532913610410995	-2.607583712421611e-18	-1.5561830005214753e-47	2.0471825664763755e-15	4.38736307651332e-15	0.009969341727783292	-9.949080719376847e-22	8.141451152230255e-19	6.980016655043053e-19	5.544202473599063e-18	7.943953652858919e-21
72700000	0.00001532913610410995	-2.607583712421611e-18	-1.5583283397341995e-47	2.0471825664763755e-15	4.38736307651332e-15	0.009969341727783292	-9.949080582602153e-22	8.141451152230255e-19	6.980016655043053e-19	5.544202473599063e-18	7.943953652858919e-21
72800000	0.00001532913610410995	-2.607583712421611e-18	-1.5604736784293882e-47	2.0471825664763755e-15	4.38736307651332e-15	0.009969341727783292	-9.949080445827459e-22	8.141451152230255e-19	6.980016655043053e-19	5.544202473599063e-18	7.943953652858919e-21
72900000	0.00001532913610410995	-2.607583712421611e-18	-1.5626190166110397e-47	2.0471825664763755e-15	4.38736307651332e-15	0.009969341727783292	-9.949080309052764e-22	8.141451152230255e-19	6.980016655043053e-19	5.544202473599063e-18	7.943953652858919e-21
73000000	0.00001532913610410995	-2.607583712421611e-18	-1.5647643542831522e-47	2.0471825664763755e-15	4.38736307651332e-15	0.009969341727783292	-9.949080172278068e-22	8.141451152230255e-19	6.980016655043053e-19	5.544202473599063e-18	7.943953652858919e-21
73100000	0.00001532913610410995	-2.607583712421611e-18	-1.5669096914497245e-47	2.0471825664763755e-15	4.38736307651332e-15	0.009969341727783292	-9.949080035503374e-22	8.141451152230255e-19	6.980016655043053e-19	5.544202473599063e-18	7.943953652858919e-21
73200000	0.00001532913610410995	-2.607583712421611e-18	-1.5690550281147547e-47	2.0471825664763755e-15	4.38736307651332e-15	0.009969341727783292	-9.94907989872868e-22	8.141451152230255e-19	6.980016655043053e-19	5.544202473599063e-18	7.943953652858919e-21
73300000	0.00001532913610410995	-2.607583712421611e-18	-1.5712003642822418e-47	2.0471825664763755e-15	4.38736307651332e-15	0.009969341727783292	-9.949079761953986e-22	8.141451152230255e-19	6.980016655043053e-19	5.544202473599063e-18	7.943953652858919e-21
73400000	0.00001532913610410995	-2.607583712421611e-18	-1.5733456999561837e-47	2.0471825664763755e-15	4.38736307651332e-15	0.009969341727783292	-9.949079625179292e-22	8.141451152230255e-19	6.980016655043053e-19	5.544202473599063e-18	7.943953652858919e-21
73500000	0.00001532913610410995	-2.607583712421611e-18	-1.575491035140579e-47	2.0471825664763755e-15	4.38736307651332e-15	0.009969341727783292	-9.949079488404598e-22	8.141451152230255e-19	6.980016655043053e-19	5.544202473599063e-18	7.943953652858919e-21
73600000	0.00001532913610410995	-2.607583712421611e-18	-1.5776363698394265e-47	2.0471825664763755e-15	4.38736307651332e-15	0.009969341727783292	-9.949079351629904e-22	8.141451152230255e-19	6.980016655043053e-19	5.544202473599063e-18	7.943953652858919e-21
73700000	0.00001532913610410995	-2.607583712421611e-18	-1.5797817040567241e-47	2.0471825664763755e-15	4.38736307651332e-15	0.009969341727783292	-9.94907921485521e-22	8.141451152230255e-19	6.980016655043053e-19	5.544202473599063e-18	7.943953652858919e-21
73800000	0.00001532913610410995	-2.607583712421611e-18	-1.5819270377964705e-47	2.0471825664763755e-15	4.38736307651332e-15	0.009969341727783292	-9.949079078080516e-22	8.141451152230255e-19	6.980016655043053e-19	5.544202473599063e-18	7.943953652858919e-21
73900000	0.00001532913610410995	-2.607583712421611e-18	-1.5840723710626644e-47	2.0471825664763755e-15	4.38736307651332e-15	0.009969341727783292	-9.949078941305822e-22	8.141451152230255e-19	6.980016655043053e-19	5.544202473599063e-18	7.943953652858919e-21
74000000	0.00001532913610410995	-2.607583712421611e-18	-1.586217703859304e-47	2.0471825664763755e-15	4.38736307651332e-15	0.009969341727783292	-9.949078804531128e-22	8.141451152230255e-19	6.980016655043053e-19	5.544202473599063e-18	7.943953652858919e-21
74100000	0.00001532913610410995	-2.607583712421611e-18	-1.5883630361903875e-47	2.0471825664763755e-15	4.38736307651332e-15	0.009969341727783292	-9.949078667756433e-22	8.141451152230255e-19	6.980016655043053e-19	5.544202473599063e-18	7.943953652858919e-21
74200000	0.00001532913610410995	-2.607583712421611e-18	-1.5905083680599139e-47	2.0471825664763755e-15	4.38736307651332e-15	0.009969341727783292	-9.94907853098174e-22	8.141451152230255e-19	6.980016655043053e-19	5.544202473599063e-18	7.943953652858919e-21
74300000	0.00001532913610410995	-2.607583712421611e-18	-1.5926536994718813e-47	2.0471825664763755e-15	4.38736307651332e-15	0.009969341727783292	-9.949078394207045e-22	8.141451152230255e-19	6.980016655043053e-19	5.544202473599063e-18	7.943953652858919e-21
74400000	0.00001532913610410995	-2.607583712421611e-18	-1.5947990304302882e-47	2.0471825664763755e-15	4.38736307651332e-15	0.009969341727783292	-9.949078257432351e-22	8.141451152230255e-19	6.980016655043053e-19	5.544202473599063e-18	7.943953652858919e-21
74500000	0.00001532913610410995	-2.607583712421611e-18	-1.596944360939133e-47	2.0471825664763755e-15	4.38736307651332e-15	0.009969341727783292	-9.949078120657657e-22	8.141451152230255e-19	6.980016655043053e-19	5.544202473599063e-18	7.943953652858919e-21
74600000	0.00001532913610410995	-2.607583712421611e-18	-1.5990896910024144e-47	2.0471825664763755e-15	4.38736307651332e-15	0.009969341727783292	-9.949077983882963e-22	8.141451152230255e-19	6.980016655043053e-19	5.544202473599063e-18	7.943953652858919e-21
74700000	0.00001532913610410995	-2.607583712421611e-18	-1.6012350206241304e-47	2.0471825664763755e-15	4.38736307651332e-15	0.009969341727783292	-9.949077847108269e-22	8.141451152230255e-19	6.980016655043053e-19	5.544202473599063e-18	7.943953652858919e-21
74800000	0.00001532913610410995	-2.607583712421611e-18	-1.60338034980828e-47	2.0471825664763755e-15	4.38736307651332e-15	0.009969341727783292	-9.949077710333575e-22	8.141451152230255e-19	6.980016655043053e-19	5.544202473599063e-18	7.943953652858919e-21
74900000	0.00001532913610410995	-2.607583712421611e-18	-1.6055256785588613e-47	2.0471825664763755e-15	4.38736307651332e-15	0.009969341727783292	-9.949077573558879e-22	8.141451152230255e-19	6.980016655043053e-19	5.544202473599063e-18	7.943953652858919e-21
75000000	0.00001532913610410995	-2.607583712421611e-18	-1.6076710068798729e-47	2.0471825664763755e-15	4.38736307651332e-15	0.009969341727783292	-9.949077436784185e-22	8.141451152230255e-19	6.980016655043053e-19	5.544202473599063e-18	7.943953652858919e-21
75100000	0.00001532913610410995	-2.607583712421611e-18	-1.6098163347753129e-47	2.0471825664763755e-15	4.38736307651332e-15	0.009969341727783292	-9.94907730000949e-22	8.141451152230255e-19	6.980016655043053e-19	5.544202473599063e-18	7.943953652858919e-21
75200000	0.00001532913610410995	-2.607583712421611e-18	-1.6119616622491803e-47	2.0471825664763755e-15	4.38736307651332e-15	0.009969341727783292	-9.949077163234797e-22	8.141451152230255e-19	6.980016655043053e-19	5.544202473599063e-18	7.943953652858919e-21
75300000	0.00001532913610410995	-2.607583712421611e-18	-1.614106989305473e-47	2.0471825664763755e-15	4.38736307651332e-15	0.009969341727783292	-9.949077026460103e-22	8.141451152230255e-19	6.980016655043053e-19	5.544202473599063e-18	7.943953652858919e-21
75400000	0.00001532913610410995	-2.607583712421611e-18	-1.6162523159481902e-47	2.0471825664763755e-15	4.38736307651332e-15	0.009969341727783292	-9.949076889685408e-22	8.141451152230255e-19	6.980016655043053e-19	5.544202473599063e-18	7.943953652858919e-21
75500000	0.00001532913610410995	-2.607583712421611e-18	-1.6183976421813296e-47	2.0471825664763755e-15	4.38736307651332e-15	0.009969341727783292	-9.949076752910714e-22	8.141451152230255e-19	6.980016655043053e-19	5.544202473599063e-18	7.943953652858919e-21
75600000	0.00001532913610410995	-2.607583712421611e-18	-1.6205429680088898e-47	2.0471825664763755e-15	4.38736307651332e-15	0.009969341727783292	-9.94907661613602e-22	8.141451152230255e-19	6.980016655043053e-19	5.544202473599063e-18	7.943953652858919e-21
75700000	0.00001532913610410995	-2.607583712421611e-18	-1.6226882934348696e-47	2.0471825664763755e-15	4.38736307651332e-15	0.009969341727783292	-9.949076479361326e-22	8.141451152230255e-19	6.980016655043053e-19	5.544202473599063e-18	7.943953652858919e-21
75800000	0.00001532913610410995	-2.607583712421611e-18	-1.6248336184632673e-47	2.0471825664763755e-15	4.38736307651332e-15	0.009969341727783292	-9.949076342586632e-22	8.141451152230255e-19	6.980016655043053e-19	5.544202473599063e-18	7.943953652858919e-21
75900000	0.00001532913610410995	-2.607583712421611e-18	-1.626978943098081e-47	2.0471825664763755e-15	4.38736307651332e-15	0.009969341727783292	-9.949076205811938e-22	8.141451152230255e-19	6.980016655043053e-19	5.544202473599063e-18	7.943953652858919e-21
76000000	0.00001532913610410995	-2.607583712421611e-18	-1.6291242673433099e-47	2.0471825664763755e-15	4.38736307651332e-15	0.009969341727783292	-9.949076069037244e-22	8.141451152230255e-19	6.980016655043053e-19	5.544202473599063e-18	7.943953652858919e-21
76100000	0.00001532913610410995	-2.607583712421611e-18	-1.6312695912029516e-47	2.0471825664763755e-15	4.38736307651332e-15	0.009969341727783292	-9.94907593226255e-22	8.141451152230255e-19	6.980016655043053e-19	5.544202473599063e-18	7.943953652858919e-21
76200000	0.00001532913610410995	-2.607583712421611e-18	-1.633414914681005e-47	2.0471825664763755e-15	4.38736307651332e-15	0.009969341727783292	-9.949075795487856e-22	8.141451152230255e-19	6.980016655043053e-19	5.544202473599063e-18	7.943953652858919e-21
76300000	0.00001532913610410995	-2.607583712421611e-18	-1.6355602377814686e-47	2.0471825664763755e-15	4.38736307651332e-15	0.009969341727783292	-9.949075658713162e-22	8.141451152230255e-19	6.980016655043053e-19	5.544202473599063e-18	7.943953652858919e-21
76400000	0.00001532913610410995	-2.607583712421611e-18	-1.6377055605083407e-47	2.0471825664763755e-15	4.38736307651332e-15	0.009969341727783292	-9.949075521938468e-22	8.141451152230255e-19	6.980016655043053e-19	5.544202473599063e-18	7.943953652858919e-21
76500000	0.00001532913610410995	-2.607583712421611e-18	-1.63985088286562e-47	2.0471825664763755e-15	4.38736307651332e-15	0.009969341727783292	-9.949075385163773e-22	8.141451152230255e-19	6.980016655043053e-19	5.544202473599063e-18	7.943953652858919e-21
76600000	0.00001532913610410995	-2.607583712421611e-18	-1.6419962048573045e-47	2.0471825664763755e-15	4.38736307651332e-15	0.009969341727783292	-9.94907524838908e-22	8.141451152230255e-19	6.980016655043053e-19	5.544202473599063e-18	7.943953652858919e-21
76700000	0.00001532913610410995	-2.607583712421611e-18	-1.6441415264873928e-47	2.0471825664763755e-15	4.38736307651332e-15	0.009969341727783292	-9.949075111614385e-22	8.141451152230255e-19	6.980016655043053e-19	5.544202473599063e-18	7.943953652858919e-21
76800000	0.00001532913610410995	-2.607583712421611e-18	-1.6462868477598837e-47	2.0471825664763755e-15	4.38736307651332e-15	0.009969341727783292	-9.949074974839691e-22	8.141451152230255e-19	6.980016655043053e-19	5.544202473599063e-18	7.943953652858919e-21
76900000	0.00001532913610410995	-2.607583712421611e-18	-1.6484321686787752e-47	2.0471825664763755e-15	4.38736307651332e-15	0.009969341727783292	-9.949074838064997e-22	8.141451152230255e-19	6.980016655043053e-19	5.544202473599063e-18	7.943953652858919e-21
77000000	0.00001532913610410995	-2.607583712421611e-18	-1.6505774892480661e-47	2.0471825664763755e-15	4.38736307651332e-15	0.009969341727783292	-9.949074701290301e-22	8.141451152230255e-19	6.980016655043053e-19	5.544202473599063e-18	7.943953652858919e-21
77100000	0.00001532913610410995	-2.607583712421611e-18	-1.6527228094717547e-47	2.0471825664763755e-15	4.38736307651332e-15	0.009969341727783292	-9.949074564515607e-22	8.141451152230255e-19	6.980016655043053e-19	5.544202473599063e-18	7.943953652858919e-21
77200000	0.00001532913610410995	-2.607583712421611e-18	-1.6548681293538393e-47	2.0471825664763755e-15	4.38736307651332e-15	0.009969341727783292	-9.949074427740913e-22	8.141451152230255e-19	6.980016655043053e-19	5.544202473599063e-18	7.943953652858919e-21
77300000	0.00001532913610410995	-2.607583712421611e-18	-1.6570134488983187e-47	2.0471825664763755e-15	4.38736307651332e-15	0.009969341727783292	-9.949074290966219e-22	8.141451152230255e-19	6.980016655043053e-19	5.544202473599063e-18	7.943953652858919e-21
77400000	0.00001532913610410995	-2.607583712421611e-18	-1.659158768109191e-47	2.0471825664763755e-15	4.38736307651332e-15	0.009969341727783292	-9.949074154191525e-22	8.141451152230255e-19	6.980016655043053e-19	5.544202473599063e-18	7.943953652858919e-21
77500000	0.00001532913610410995	-2.607583712421611e-18	-1.6613040869904549e-47	2.0471825664763755e-15	4.38736307651332e-15	0.009969341727783292	-9.94907401741683e-22	8.141451152230255e-19	6.980016655043053e-19	5.544202473599063e-18	7.943953652858919e-21
77600000	0.00001532913610410995	-2.607583712421611e-18	-1.6634494055461086e-47	2.0471825664763755e-15	4.38736307651332e-15	0.009969341727783292	-9.949073880642137e-22	8.141451152230255e-19	6.980016655043053e-19	5.544202473599063e-18	7.943953652858919e-21
77700000	0.00001532913610410995	-2.607583712421611e-18	-1.6655947237801509e-47	2.0471825664763755e-15	4.38736307651332e-15	0.009969341727783292	-9.949073743867442e-22	8.141451152230255e-19	6.980016655043053e-19	5.544202473599063e-18	7.943953652858919e-21
77800000	0.00001532913610410995	-2.607583712421611e-18	-1.66774004169658e-47	2.0471825664763755e-15	4.38736307651332e-15	0.009969341727783292	-9.949073607092748e-22	8.141451152230255e-19	6.980016655043053e-19	5.544202473599063e-18	7.943953652858919e-21
77900000	0.00001532913610410995	-2.607583712421611e-18	-1.6698853592993945e-47	2.0471825664763755e-15	4.38736307651332e-15	0.009969341727783292	-9.949073470318054e-22	8.141451152230255e-19	6.980016655043053e-19	5.544202473599063e-18	7.943953652858919e-21
78000000	0.00001532913610410995	-2.607583712421611e-18	-1.6720306765925927e-47	2.0471825664763755e-15	4.38736307651332e-15	0.009969341727783292	-9.94907333354336e-22	8.141451152230255e-19	6.980016655043053e-19	5.544202473599063e-18	7.943953652858919e-21
78100000	0.00001532913610410995	-2.607583712421611e-18	-1.674175993580173e-47	2.0471825664763755e-15	4.38736307651332e-15	0.009969341727783292	-9.949073196768666e-22	8.141451152230255e-19	6.980016655043053e-19	5.544202473599063e-18	7.943953652858919e-21
78200000	0.00001532913610410995	-2.607583712421611e-18	-1.676321310266134e-47	2.0471825664763755e-15	4.38736307651332e-15	0.009969341727783292	-9.949073059993972e-22	8.141451152230255e-19	6.980016655043053e-19	5.544202473599063e-18	7.943953652858919e-21
78300000	0.00001532913610410995	-2.607583712421611e-18	-1.678466626654474e-47	2.0471825664763755e-15	4.38736307651332e-15	0.009969341727783292	-9.949072923219278e-22	8.141451152230255e-19	6.980016655043053e-19	5.544202473599063e-18	7.943953652858919e-21
78400000	0.00001532913610410995	-2.607583712421611e-18	-1.6806119427491917e-47	2.0471825664763755e-15	4.38736307651332e-15	0.009969341727783292	-9.949072786444584e-22	8.141451152230255e-19	6.980016655043053e-19	5.544202473599063e-18	7.943953652858919e-21
78500000	0.00001532913610410995	-2.607583712421611e-18	-1.6827572585542856e-47	2.0471825664763755e-15	4.38736307651332e-15	0.009969341727783292	-9.94907264966989e-22	8.141451152230255e-19	6.980016655043053e-19	5.544202473599063e-18	7.943953652858919e-21
78600000	0.00001532913610410995	-2.607583712421611e-18	-1.6849025740737538e-47	2.0471825664763755e-15	4.38736307651332e-15	0.009969341727783292	-9.949072512895196e-22	8.141451152230255e-19	6.980016655043053e-19	5.544202473599063e-18	7.943953652858919e-21
78700000	0.00001532913610410995	-2.607583712421611e-18	-1.687047889311595e-47	2.0471825664763755e-15	4.38736307651332e-15	0.009969341727783292	-9.949072376120502e-22	8.141451152230255e-19	6.980016655043053e-19	5.544202473599063e-18	7.943953652858919e-21
78800000	0.00001532913610410995	-2.607583712421611e-18	-1.6891932042718074e-47	2.0471825664763755e-15	4.38736307651332e-15	0.009969341727783292	-9.949072239345807e-22	8.141451152230255e-19	6.980016655043053e-19	5.544202473599063e-18	7.943953652858919e-21
78900000	0.00001532913610410995	-2.607583712421611e-18	-1.6913385189583896e-47	2.0471825664763755e-15	4.38736307651332e-15	0.009969341727783292	-9.949072102571113e-22	8.141451152230255e-19	6.980016655043053e-19	5.544202473599063e-18	7.943953652858919e-21
79000000	0.00001532913610410995	-2.607583712421611e-18	-1.6934838333753403e-47	2.0471825664763755e-15	4.38736307651332e-15	0.009969341727783292	-9.94907196579642e-22	8.141451152230255e-19	6.980016655043053e-19	5.544202473599063e-18	7.943953652858919e-21
79100000	0.00001532913610410995	-2.607583712421611e-18	-1.6956291475266577e-47	2.0471825664763755e-15	4.38736307651332e-15	0.009969341727783292	-9.949071829021723e-22	8.141451152230255e-19	6.980016655043053e-19	5.544202473599063e-18	7.943953652858919e-21
79200000	0.00001532913610410995	-2.607583712421611e-18	-1.6977744614163403e-47	2.0471825664763755e-15	4.38736307651332e-15	0.009969341727783292	-9.94907169224703e-22	8.141451152230255e-19	6.980016655043053e-19	5.544202473599063e-18	7.943953652858919e-21
79300000	0.00001532913610410995	-2.607583712421611e-18	-1.6999197750483864e-47	2.0471825664763755e-15	4.38736307651332e-15	0.009969341727783292	-9.949071555472335e-22	8.141451152230255e-19	6.980016655043053e-19	5.544202473599063e-18	7.943953652858919e-21
79400000	0.00001532913610410995	-2.607583712421611e-18	-1.7020650884267946e-47	2.0471825664763755e-15	4.38736307651332e-15	0.009969341727783292	-9.949071418697641e-22	8.141451152230255e-19	6.980016655043053e-19	5.544202473599063e-18	7.943953652858919e-21
79500000	0.00001532913610410995	-2.607583712421611e-18	-1.704210401555563e-47	2.0471825664763755e-15	4.38736307651332e-15	0.009969341727783292	-9.949071281922947e-22	8.141451152230255e-19	6.980016655043053e-19	5.544202473599063e-18	7.943953652858919e-21
79600000	0.00001532913610410995	-2.607583712421611e-18	-1.706355714438691e-47	2.0471825664763755e-15	4.38736307651332e-15	0.009969341727783292	-9.949071145148253e-22	8.141451152230255e-19	6.980016655043053e-19	5.544202473599063e-18	7.943953652858919e-21
79700000	0.00001532913610410995	-2.607583712421611e-18	-1.708501027080176e-47	2.0471825664763755e-15	4.38736307651332e-15	0.009969341727783292	-9.949071008373559e-22	8.141451152230255e-19	6.980016655043053e-19	5.544202473599063e-18	7.943953652858919e-21
79800000	0.00001532913610410995	-2.607583712421611e-18	-1.710646339484017e-47	2.0471825664763755e-15	4.38736307651332e-15	0.009969341727783292	-9.949070871598865e-22	8.141451152230255e-19	6.980016655043053e-19	5.544202473599063e-18	7.943953652858919e-21
79900000	0.00001532913610410995	-2.607583712421611e-18	-1.7127916516542123e-47	2.0471825664763755e-15	4.38736307651332e-15	0.009969341727783292	-9.94907073482417e-22	8.141451152230255e-19	6.980016655043053e-19	5.544202473599063e-18	7.943953652858919e-21
80000000	0.00001532913610410995	-2.607583712421611e-18	-1.7149369635947605e-47	2.0471825664763755e-15	4.38736307651332e-15	0.009969341727783292	-9.949070598049477e-22	8.141451152230255e-19	6.980016655043053e-19	5.544202473599063e-18	7.943953652858919e-21
80100000	0.00001532913610410995	-2.607583712421611e-18	-1.71708227530966e-47	2.0471825664763755e-15	4.38736307651332e-15	0.009969341727783292	-9.949070461274782e-22	8.141451152230255e-19	6.980016655043053e-19	5.544202473599063e-18	7.943953652858919e-21
80200000	0.00001532913610410995	-2.607583712421611e-18	-1.719227586802909e-47	2.0471825664763755e-15	4.38736307651332e-15	0.009969341727783292	-9.949070324500088e-22	8.141451152230255e-19	6.980016655043053e-19	5.544202473599063e-18	7.943953652858919e-21
80300000	0.00001532913610410995	-2.607583712421611e-18	-1.721372898078506e-47	2.0471825664763755e-15	4.38736307651332e-15	0.009969341727783292	-9.949070187725394e-22	8.141451152230255e-19	6.980016655043053e-19	5.544202473599063e-18	7.943953652858919e-21
80400000	0.00001532913610410995	-2.607583712421611e-18	-1.7235182091404498e-47	2.0471825664763755e-15	4.38736307651332e-15	0.009969341727783292	-9.9490700509507e-22	8.141451152230255e-19	6.980016655043053e-19	5.544202473599063e-18	7.943953652858919e-21
80500000	0.00001532913610410995	-2.607583712421611e-18	-1.7256635199927386e-47	2.0471825664763755e-15	4.38736307651332e-15	0.009969341727783292	-9.949069914176006e-22	8.141451152230255e-19	6.980016655043053e-19	5.544202473599063e-18	7.943953652858919e-21
80600000	0.00001532913610410995	-2.607583712421611e-18	-1.727808830639371e-47	2.0471825664763755e-15	4.38736307651332e-15	0.009969341727783292	-9.949069777401312e-22	8.141451152230255e-19	6.980016655043053e-19	5.544202473599063e-18	7.943953652858919e-21
80700000	0.00001532913610410995	-2.607583712421611e-18	-1.7299541410843453e-47	2.0471825664763755e-15	4.38736307651332e-15	0.009969341727783292	-9.949069640626618e-22	8.141451152230255e-19	6.980016655043053e-19	5.544202473599063e-18	7.943953652858919e-21
80800000	0.00001532913610410995	-2.607583712421611e-18	-1.7320994513316598e-47	2.0471825664763755e-15	4.38736307651332e-15	0.009969341727783292	-9.949069503851924e-22	8.141451152230255e-19	6.980016655043053e-19	5.544202473599063e-18	7.943953652858919e-21
80900000	0.00001532913610410995	-2.607583712421611e-18	-1.7342447613853132e-47	2.0471825664763755e-15	4.38736307651332e-15	0.009969341727783292	-9.94906936707723e-22	8.141451152230255e-19	6.980016655043053e-19	5.544202473599063e-18	7.943953652858919e-21
81000000	0.00001532913610410995	-2.607583712421611e-18	-1.7363900712493041e-47	2.0471825664763755e-15	4.38736307651332e-15	0.009969341727783292	-9.949069230302536e-22	8.141451152230255e-19	6.980016655043053e-19	5.544202473599063e-18	7.943953652858919e-21
81100000	0.00001532913610410995	-2.607583712421611e-18	-1.7385353809276304e-47	2.0471825664763755e-15	4.38736307651332e-15	0.009969341727783292	-9.94906909352784e-22	8.141451152230255e-19	6.980016655043053e-19	5.544202473599063e-18	7.943953652858919e-21
81200000	0.00001532913610410995	-2.607583712421611e-18	-1.7406806904242913e-47	2.0471825664763755e-15	4.38736307651332e-15	0.009969341727783292	-9.949068956753146e-22	8.141451152230255e-19	6.980016655043053e-19	5.544202473599063e-18	7.943953652858919e-21
81300000	0.00001532913610410995	-2.607583712421611e-18	-1.7428259997432847e-47	2.0471825664763755e-15	4.38736307651332e-15	0.009969341727783292	-9.949068819978451e-22	8.141451152230255e-19	6.980016655043053e-19	5.544202473599063e-18	7.943953652858919e-21
81400000	0.00001532913610410995	-2.607583712421611e-18	-1.744971308888609e-47	2.0471825664763755e-15	4.38736307651332e-15	0.009969341727783292	-9.949068683203757e-22	8.141451152230255e-19	6.980016655043053e-19	5.544202473599063e-18	7.943953652858919e-21
81500000	0.00001532913610410995	-2.607583712421611e-18	-1.747116617864263e-47	2.0471825664763755e-15	4.38736307651332e-15	0.009969341727783292	-9.949068546429063e-22	8.141451152230255e-19	6.980016655043053e-19	5.544202473599063e-18	7.943953652858919e-21
81600000	0.00001532913610410995	-2.607583712421611e-18	-1.749261926674245e-47	2.0471825664763755e-15	4.38736307651332e-15	0.009969341727783292	-9.94906840965437e-22	8.141451152230255e-19	6.980016655043053e-19	5.544202473599063e-18	7.943953652858919e-21
81700000	0.00001532913610410995	-2.607583712421611e-18	-1.7514072353225534e-47	2.0471825664763755e-15	4.38736307651332e-15	0.009969341727783292	-9.949068272879675e-22	8.141451152230255e-19	6.980016655043053e-19	5.544202473599063e-18	7.943953652858919e-21
81800000	0.00001532913610410995	-2.607583712421611e-18	-1.7535525438131869e-47	2.0471825664763755e-15	4.38736307651332e-15	0.009969341727783292	-9.949068136104981e-22	8.141451152230255e-19	6.980016655043053e-19	5.544202473599063e-18	7.943953652858919e-21
81900000	0.00001532913610410995	-2.607583712421611e-18	-1.7556978521501434e-47	2.0471825664763755e-15	4.38736307651332e-15	0.009969341727783292	-9.949067999330287e-22	8.141451152230255e-19	6.980016655043053e-19	5.544202473599063e-18	7.943953652858919e-21
82000000	0.00001532913610410995	-2.607583712421611e-18	-1.7578431603374219e-47	2.0471825664763755e-15	4.38736307651332e-15	0.009969341727783292	-9.949067862555593e-22	8.141451152230255e-19	6.980016655043053e-19	5.544202473599063e-18	7.943953652858919e-21
82100000	0.00001532913610410995	-2.607583712421611e-18	-1.7599884683790208e-47	2.0471825664763755e-15	4.38736307651332e-15	0.009969341727783292	-9.949067725780899e-22	8.141451152230255e-19	6.980016655043053e-19	5.544202473599063e-18	7.943953652858919e-21
82200000	0.00001532913610410995	-2.607583712421611e-18	-1.7621337762789381e-47	2.0471825664763755e-15	4.38736307651332e-15	0.009969341727783292	-9.949067589006205e-22	8.141451152230255e-19	6.980016655043053e-19	5.544202473599063e-18	7.943953652858919e-21
82300000	0.00001532913610410995	-2.607583712421611e-18	-1.7642790840411727e-47	2.0471825664763755e-15	4.38736307651332e-15	0.009969341727783292	-9.94906745223151e-22	8.141451152230255e-19	6.980016655043053e-19	5.544202473599063e-18	7.943953652858919e-21
82400000	0.00001532913610410995	-2.607583712421611e-18	-1.7664243914329012e-47	2.0471825664763755e-15	4.38736307651332e-15	0.009969341727783292	-9.949067315456816e-22	8.141451152230255e-19	6.980016655043053e-19	5.544202473599063e-18	7.943953652858919e-21
82500000	0.00001532913610410995	-2.607583712421611e-18	-1.7685696981135521e-47	2.0471825664763755e-15	4.38736307651332e-15	0.009969341727783292	-9.949067178682122e-22	8.141451152230255e-19	6.980016655043053e-19	5.544202473599063e-18	7.943953652858919e-21
82600000	0.00001532913610410995	-2.607583712421611e-18	-1.7707150040852979e-47	2.0471825664763755e-15	4.38736307651332e-15	0.009969341727783292	-9.949067041907428e-22	8.141451152230255e-19	6.980016655043053e-19	5.544202473599063e-18	7.943953652858919e-21
82700000	0.00001532913610410995	-2.607583712421611e-18	-1.7728603093532492e-47	2.0471825664763755e-15	4.38736307651332e-15	0.009969341727783292	-9.949066905132734e-22	8.141451152230255e-19	6.980016655043053e-19	5.544202473599063e-18	7.943953652858919e-21
82800000	0.00001532913610410995	-2.607583712421611e-18	-1.7750056139225174e-47	2.0471825664763755e-15	4.38736307651332e-15	0.009969341727783292	-9.94906676835804e-22	8.141451152230255e-19	6.980016655043053e-19	5.544202473599063e-18	7.943953652858919e-21
82900000	0.00001532913610410995	-2.607583712421611e-18	-1.7771509177982128e-47	2.0471825664763755e-15	4.38736307651332e-15	0.009969341727783292	-9.949066631583346e-22	8.141451152230255e-19	6.980016655043053e-19	5.544202473599063e-18	7.943953652858919e-21
83000000	0.00001532913610410995	-2.607583712421611e-18	-1.779296220985446e-47	2.0471825664763755e-15	4.38736307651332e-15	0.009969341727783292	-9.94906649480865e-22	8.141451152230255e-19	6.980016655043053e-19	5.544202473599063e-18	7.943953652858919e-21
83100000	0.00001532913610410995	-2.607583712421611e-18	-1.7814415234893285e-47	2.0471825664763755e-15	4.38736307651332e-15	0.009969341727783292	-9.949066358033956e-22	8.141451152230255e-19	6.980016655043053e-19	5.544202473599063e-18	7.943953652858919e-21
83200000	0.00001532913610410995	-2.607583712421611e-18	-1.7835868253149706e-47	2.0471825664763755e-15	4.38736307651332e-15	0.009969341727783292	-9.949066221259262e-22	8.141451152230255e-19	6.980016655043053e-19	5.544202473599063e-18	7.943953652858919e-21
83300000	0.00001532913610410995	-2.607583712421611e-18	-1.7857321264674833e-47	2.0471825664763755e-15	4.38736307651332e-15	0.009969341727783292	-9.949066084484568e-22	8.141451152230255e-19	6.980016655043053e-19	5.544202473599063e-18	7.943953652858919e-21
83400000	0.00001532913610410995	-2.607583712421611e-18	-1.787877426951977e-47	2.0471825664763755e-15	4.38736307651332e-15	0.009969341727783292	-9.949065947709874e-22	8.141451152230255e-19	6.980016655043053e-19	5.544202473599063e-18	7.943953652858919e-21
83500000	0.00001532913610410995	-2.607583712421611e-18	-1.790022726773563e-47	2.0471825664763755e-15	4.38736307651332e-15	0.009969341727783292	-9.94906581093518e-22	8.141451152230255e-19	6.980016655043053e-19	5.544202473599063e-18	7.943953652858919e-21
83600000	0.00001532913610410995	-2.607583712421611e-18	-1.792168025937352e-47	2.0471825664763755e-15	4.38736307651332e-15	0.009969341727783292	-9.949065674160485e-22	8.141451152230255e-19	6.980016655043053e-19	5.544202473599063e-18	7.943953652858919e-21
83700000	0.00001532913610410995	-2.607583712421611e-18	-1.7943133244484542e-47	2.0471825664763755e-15	4.38736307651332e-15	0.009969341727783292	-9.949065537385791e-22	8.141451152230255e-19	6.980016655043053e-19	5.544202473599063e-18	7.943953652858919e-21
83800000	0.00001532913610410995	-2.607583712421611e-18	-1.7964586223119813e-47	2.0471825664763755e-15	4.38736307651332e-15	0.009969341727783292	-9.949065400611097e-22	8.141451152230255e-19	6.980016655043053e-19	5.544202473599063e-18	7.943953652858919e-21
83900000	0.00001532913610410995	-2.607583712421611e-18	-1.7986039195330435e-47	2.0471825664763755e-15	4.38736307651332e-15	0.009969341727783292	-9.949065263836403e-22	8.141451152230255e-19	6.980016655043053e-19	5.544202473599063e-18	7.943953652858919e-21
84000000	0.00001532913610410995	-2.607583712421611e-18	-1.8007492161167518e-47	2.0471825664763755e-15	4.38736307651332e-15	0.009969341727783292	-9.94906512706171e-22	8.141451152230255e-19	6.980016655043053e-19	5.544202473599063e-18	7.943953652858919e-21
84100000	0.00001532913610410995	-2.607583712421611e-18	-1.8028945120682168e-47	2.0471825664763755e-15	4.38736307651332e-15	0.009969341727783292	-9.949064990287015e-22	8.141451152230255e-19	6.980016655043053e-19	5.544202473599063e-18	7.943953652858919e-21
84200000	0.00001532913610410995	-2.607583712421611e-18	-1.8050398073925494e-47	2.0471825664763755e-15	4.38736307651332e-15	0.009969341727783292	-9.949064853512321e-22	8.141451152230255e-19	6.980016655043053e-19	5.544202473599063e-18	7.943953652858919e-21
84300000	0.00001532913610410995	-2.607583712421611e-18	-1.8071851020948605e-47	2.0471825664763755e-15	4.38736307651332e-15	0.009969341727783292	-9.949064716737627e-22	8.141451152230255e-19	6.980016655043053e-19	5.544202473599063e-18	7.943953652858919e-21
84400000	0.00001532913610410995	-2.607583712421611e-18	-1.8093303961802608e-47	2.0471825664763755e-15	4.38736307651332e-15	0.009969341727783292	-9.949064579962933e-22	8.141451152230255e-19	6.980016655043053e-19	5.544202473599063e-18	7.943953652858919e-21
84500000	0.00001532913610410995	-2.607583712421611e-18	-1.8114756896538611e-47	2.0471825664763755e-15	4.38736307651332e-15	0.009969341727783292	-9.949064443188239e-22	8.141451152230255e-19	6.980016655043053e-19	5.544202473599063e-18	7.943953652858919e-21
84600000	0.00001532913610410995	-2.607583712421611e-18	-1.8136209825207724e-47	2.0471825664763755e-15	4.38736307651332e-15	0.009969341727783292	-9.949064306413545e-22	8.141451152230255e-19	6.980016655043053e-19	5.544202473599063e-18	7.943953652858919e-21
84700000	0.00001532913610410995	-2.607583712421611e-18	-1.815766274786105e-47	2.0471825664763755e-15	4.38736307651332e-15	0.009969341727783292	-9.94906416963885e-22	8.141451152230255e-19	6.980016655043053e-19	5.544202473599063e-18	7.943953652858919e-21
84800000	0.00001532913610410995	-2.607583712421611e-18	-1.8179115664549702e-47	2.0471825664763755e-15	4.38736307651332e-15	0.009969341727783292	-9.949064032864156e-22	8.141451152230255e-19	6.980016655043053e-19	5.544202473599063e-18	7.943953652858919e-21
84900000	0.00001532913610410995	-2.607583712421611e-18	-1.8200568575324785e-47	2.0471825664763755e-15	4.38736307651332e-15	0.009969341727783292	-9.949063896089462e-22	8.141451152230255e-19	6.980016655043053e-19	5.544202473599063e-18	7.943953652858919e-21
85000000	0.00001532913610410995	-2.607583712421611e-18	-1.8222021480237408e-47	2.0471825664763755e-15	4.38736307651332e-15	0.009969341727783292	-9.949063759314766e-22	8.141451152230255e-19	6.980016655043053e-19	5.544202473599063e-18	7.943953652858919e-21
85100000	0.00001532913610410995	-2.607583712421611e-18	-1.8243474379338678e-47	2.0471825664763755e-15	4.38736307651332e-15	0.009969341727783292	-9.949063622540072e-22	8.141451152230255e-19	6.980016655043053e-19	5.544202473599063e-18	7.943953652858919e-21
85200000	0.00001532913610410995	-2.607583712421611e-18	-1.8264927272679702e-47	2.0471825664763755e-15	4.38736307651332e-15	0.009969341727783292	-9.949063485765378e-22	8.141451152230255e-19	6.980016655043053e-19	5.544202473599063e-18	7.943953652858919e-21
85300000	0.00001532913610410995	-2.607583712421611e-18	-1.8286380160311593e-47	2.0471825664763755e-15	4.38736307651332e-15	0.009969341727783292	-9.949063348990684e-22	8.141451152230255e-19	6.980016655043053e-19	5.544202473599063e-18	7.943953652858919e-21
85400000	0.00001532913610410995	-2.607583712421611e-18	-1.8307833042285452e-47	2.0471825664763755e-15	4.38736307651332e-15	0.009969341727783292	-9.94906321221599e-22	8.141451152230255e-19	6.980016655043053e-19	5.544202473599063e-18	7.943953652858919e-21
85500000	0.00001532913610410995	-2.607583712421611e-18	-1.8329285918652392e-47	2.0471825664763755e-15	4.38736307651332e-15	0.009969341727783292	-9.949063075441296e-22	8.141451152230255e-19	6.980016655043053e-19	5.544202473599063e-18	7.943953652858919e-21
85600000	0.00001532913610410995	-2.607583712421611e-18	-1.835073878946352e-47	2.0471825664763755e-15	4.38736307651332e-15	0.009969341727783292	-9.949062938666602e-22	8.141451152230255e-19	6.980016655043053e-19	5.544202473599063e-18	7.943953652858919e-21
85700000	0.00001532913610410995	-2.607583712421611e-18	-1.837219165476994e-47	2.0471825664763755e-15	4.38736307651332e-15	0.009969341727783292	-9.949062801891908e-22	8.141451152230255e-19	6.980016655043053e-19	5.544202473599063e-18	7.943953652858919e-21
85800000	0.00001532913610410995	-2.607583712421611e-18	-1.8393644514622766e-47	2.0471825664763755e-15	4.38736307651332e-15	0.009969341727783292	-9.949062665117214e-22	8.141451152230255e-19	6.980016655043053e-19	5.544202473599063e-18	7.943953652858919e-21
85900000	0.00001532913610410995	-2.607583712421611e-18	-1.8415097369073102e-47	2.0471825664763755e-15	4.38736307651332e-15	0.009969341727783292	-9.94906252834252e-22	8.141451152230255e-19	6.980016655043053e-19	5.544202473599063e-18	7.943953652858919e-21
86000000	0.00001532913610410995	-2.607583712421611e-18	-1.8436550218172055e-47	2.0471825664763755e-15	4.38736307651332e-15	0.009969341727783292	-9.949062391567825e-22	8.141451152230255e-19	6.980016655043053e-19	5.544202473599063e-18	7.943953652858919e-21
86100000	0.00001532913610410995	-2.607583712421611e-18	-1.8458003061970737e-47	2.0471825664763755e-15	4.38736307651332e-15	0.009969341727783292	-9.949062254793131e-22	8.141451152230255e-19	6.980016655043053e-19	5.544202473599063e-18	7.943953652858919e-21
86200000	0.00001532913610410995	-2.607583712421611e-18	-1.8479455900520256e-47	2.0471825664763755e-15	4.38736307651332e-15	0.009969341727783292	-9.949062118018437e-22	8.141451152230255e-19	6.980016655043053e-19	5.544202473599063e-18	7.943953652858919e-21
86300000	0.00001532913610410995	-2.607583712421611e-18	-1.8500908733871713e-47	2.0471825664763755e-15	4.38736307651332e-15	0.009969341727783292	-9.949061981243743e-22	8.141451152230255e-19	6.980016655043053e-19	5.544202473599063e-18	7.943953652858919e-21
86400000	0.00001532913610410995	-2.607583712421611e-18	-1.8522361562076224e-47	2.0471825664763755e-15	4.38736307651332e-15	0.009969341727783292	-9.94906184446905e-22	8.141451152230255e-19	6.980016655043054e-19	5.544202473599063e-18	7.943953652858919e-21
86500000	0.00001532913610410995	-2.607583712421611e-18	-1.8543814385184893e-47	2.0471825664763755e-15	4.38736307651332e-15	0.009969341727783292	-9.949061707694355e-22	8.141451152230255e-19	6.980016655043054e-19	5.544202473599063e-18	7.943953652858919e-21
86600000	0.00001532913610410995	-2.607583712421611e-18	-1.8565267203248826e-47	2.0471825664763755e-15	4.38736307651332e-15	0.009969341727783292	-9.94906157091966e-22	8.141451152230255e-19	6.980016655043054e-19	5.544202473599063e-18	7.943953652858919e-21
86700000	0.00001532913610410995	-2.607583712421611e-18	-1.8586720016319136e-47	2.0471825664763755e-15	4.38736307651332e-15	0.009969341727783292	-9.949061434144967e-22	8.141451152230255e-19	6.980016655043054e-19	5.544202473599063e-18	7.943953652858919e-21
86800000	0.00001532913610410995	-2.607583712421611e-18	-1.8608172824446926e-47	2.0471825664763755e-15	4.38736307651332e-15	0.009969341727783292	-9.949061297370273e-22	8.141451152230255e-19	6.980016655043054e-19	5.544202473599063e-18	7.943953652858919e-21
86900000	0.00001532913610410995	-2.607583712421611e-18	-1.862962562768331e-47	2.0471825664763755e-15	4.38736307651332e-15	0.009969341727783292	-9.949061160595579e-22	8.141451152230255e-19	6.980016655043054e-19	5.544202473599063e-18	7.943953652858919e-21
87000000	0.00001532913610410995	-2.607583712421611e-18	-1.8651078426079388e-47	2.0471825664763755e-15	4.38736307651332e-15	0.009969341727783292	-9.949061023820885e-22	8.141451152230255e-19	6.980016655043054e-19	5.544202473599063e-18	7.943953652858919e-21
87100000	0.00001532913610410995	-2.607583712421611e-18	-1.8672531219686275e-47	2.0471825664763755e-15	4.38736307651332e-15	0.009969341727783292	-9.949060887046189e-22	8.141451152230255e-19	6.980016655043054e-19	5.544202473599063e-18	7.943953652858919e-21
87200000	0.00001532913610410995	-2.607583712421611e-18	-1.8693984008555073e-47	2.0471825664763755e-15	4.38736307651332e-15	0.009969341727783292	-9.949060750271494e-22	8.141451152230255e-19	6.980016655043054e-19	5.544202473599063e-18	7.943953652858919e-21
87300000	0.00001532913610410995	-2.607583712421611e-18	-1.8715436792736897e-47	2.047182566476375e-15	4.38736307651332e-15	0.009969341727783292	-9.9490606134968e-22	8.141451152230255e-19	6.980016655043054e-19	5.544202473599063e-18	7.943953652858919e-21
87400000	0.00001532913610410995	-2.607583712421611e-18	-1.8736889572282847e-47	2.047182566476375e-15	4.38736307651332e-15	0.009969341727783292	-9.949060476722106e-22	8.141451152230255e-19	6.980016655043054e-19	5.544202473599063e-18	7.943953652858919e-21
87500000	0.00001532913610410995	-2.607583712421611e-18	-1.8758342347244037e-47	2.047182566476375e-15	4.38736307651332e-15	0.009969341727783292	-9.949060339947412e-22	8.141451152230255e-19	6.980016655043054e-19	5.544202473599063e-18	7.943953652858919e-21
87600000	0.00001532913610410995	-2.607583712421611e-18	-1.8779795117671573e-47	2.047182566476375e-15	4.38736307651332e-15	0.009969341727783292	-9.949060203172718e-22	8.141451152230255e-19	6.980016655043054e-19	5.544202473599063e-18	7.943953652858919e-21
87700000	0.00001532913610410995	-2.607583712421611e-18	-1.8801247883616561e-47	2.047182566476375e-15	4.38736307651332e-15	0.009969341727783292	-9.949060066398024e-22	8.141451152230255e-19	6.980016655043054e-19	5.544202473599063e-18	7.943953652858919e-21
87800000	0.00001532913610410995	-2.607583712421611e-18	-1.8822700645130112e-47	2.047182566476375e-15	4.38736307651332e-15	0.009969341727783292	-9.94905992962333e-22	8.141451152230255e-19	6.980016655043054e-19	5.544202473599063e-18	7.943953652858919e-21
87900000	0.00001532913610410995	-2.607583712421611e-18	-1.884415340226333e-47	2.047182566476375e-15	4.38736307651332e-15	0.009969341727783292	-9.949059792848636e-22	8.141451152230255e-19	6.980016655043054e-19	5.544202473599063e-18	7.943953652858919e-21
88000000	0.000015329136104109948	-2.607583712421611e-18	-1.8865606155067328e-47	2.047182566476375e-15	4.38736307651332e-15	0.009969341727783292	-9.949059656073942e-22	8.141451152230255e-19	6.980016655043054e-19	5.544202473599063e-18	7.943953652858919e-21
88100000	0.000015329136104109948	-2.607583712421611e-18	-1.888705890359321e-47	2.047182566476375e-15	4.38736307651332e-15	0.009969341727783292	-9.949059519299248e-22	8.141451152230255e-19	6.980016655043054e-19	5.544202473599063e-18	7.943953652858919e-21
88200000	0.000015329136104109948	-2.607583712421611e-18	-1.8908511647892087e-47	2.047182566476375e-15	4.38736307651332e-15	0.009969341727783292	-9.949059382524554e-22	8.141451152230255e-19	6.980016655043054e-19	5.544202473599063e-18	7.943953652858919e-21
88300000	0.000015329136104109948	-2.607583712421611e-18	-1.8929964388015062e-47	2.047182566476375e-15	4.38736307651332e-15	0.009969341727783292	-9.94905924574986e-22	8.141451152230255e-19	6.980016655043054e-19	5.544202473599063e-18	7.943953652858919e-21
88400000	0.000015329136104109948	-2.607583712421611e-18	-1.8951417124013248e-47	2.047182566476375e-15	4.38736307651332e-15	0.009969341727783292	-9.949059108975165e-22	8.141451152230255e-19	6.980016655043054e-19	5.544202473599063e-18	7.943953652858919e-21
88500000	0.000015329136104109948	-2.607583712421611e-18	-1.8972869855937751e-47	2.047182566476375e-15	4.38736307651332e-15	0.009969341727783292	-9.949058972200471e-22	8.141451152230255e-19	6.980016655043054e-19	5.544202473599063e-18	7.943953652858919e-21
88600000	0.000015329136104109948	-2.607583712421611e-18	-1.8994322583839678e-47	2.047182566476375e-15	4.38736307651332e-15	0.009969341727783292	-9.949058835425777e-22	8.141451152230255e-19	6.980016655043054e-19	5.544202473599063e-18	7.943953652858919e-21
88700000	0.000015329136104109948	-2.607583712421611e-18	-1.901577530777014e-47	2.047182566476375e-15	4.38736307651332e-15	0.009969341727783292	-9.949058698651083e-22	8.141451152230255e-19	6.980016655043054e-19	5.544202473599063e-18	7.943953652858919e-21
88800000	0.000015329136104109948	-2.607583712421611e-18	-1.903722802778024e-47	2.047182566476375e-15	4.38736307651332e-15	0.009969341727783292	-9.949058561876389e-22	8.141451152230255e-19	6.980016655043054e-19	5.544202473599063e-18	7.943953652858919e-21
88900000	0.000015329136104109948	-2.607583712421611e-18	-1.905868074392109e-47	2.047182566476375e-15	4.38736307651332e-15	0.009969341727783292	-9.949058425101695e-22	8.141451152230255e-19	6.980016655043054e-19	5.544202473599063e-18	7.943953652858919e-21
89000000	0.000015329136104109948	-2.607583712421611e-18	-1.9080133456243798e-47	2.047182566476375e-15	4.38736307651332e-15	0.009969341727783292	-9.949058288327e-22	8.141451152230255e-19	6.980016655043054e-19	5.544202473599063e-18	7.943953652858919e-21
89100000	0.000015329136104109948	-2.607583712421611e-18	-1.910158616479947e-47	2.047182566476375e-15	4.38736307651332e-15	0.009969341727783292	-9.949058151552305e-22	8.141451152230255e-19	6.980016655043054e-19	5.544202473599063e-18	7.943953652858919e-21
89200000	0.000015329136104109948	-2.607583712421611e-18	-1.9123038869639212e-47	2.047182566476375e-15	4.38736307651332e-15	0.009969341727783292	-9.94905801477761e-22	8.141451152230255e-19	6.980016655043054e-19	5.544202473599063e-18	7.943953652858919e-21
89300000	0.000015329136104109948	-2.607583712421611e-18	-1.9144491570814136e-47	2.047182566476375e-15	4.38736307651332e-15	0.009969341727783292	-9.949057878002917e-22	8.141451152230255e-19	6.980016655043054e-19	5.544202473599063e-18	7.943953652858919e-21
89400000	0.000015329136104109948	-2.607583712421611e-18	-1.916594426837535e-47	2.047182566476375e-15	4.38736307651332e-15	0.009969341727783292	-9.949057741228223e-22	8.141451152230255e-19	6.980016655043054e-19	5.544202473599063e-18	7.943953652858919e-21
89500000	0.000015329136104109948	-2.607583712421611e-18	-1.918739696237396e-47	2.047182566476375e-15	4.38736307651332e-15	0.009969341727783292	-9.949057604453529e-22	8.141451152230255e-19	6.980016655043054e-19	5.544202473599063e-18	7.943953652858919e-21
89600000	0.000015329136104109948	-2.607583712421611e-18	-1.9208849652861072e-47	2.047182566476375e-15	4.38736307651332e-15	0.009969341727783292	-9.949057467678834e-22	8.141451152230255e-19	6.980016655043054e-19	5.544202473599063e-18	7.943953652858919e-21
89700000	0.000015329136104109948	-2.607583712421611e-18	-1.9230302339887796e-47	2.047182566476375e-15	4.38736307651332e-15	0.009969341727783292	-9.94905733090414e-22	8.141451152230255e-19	6.980016655043054e-19	5.544202473599063e-18	7.943953652858919e-21
89800000	0.000015329136104109948	-2.607583712421611e-18	-1.925175502350524e-47	2.047182566476375e-15	4.38736307651332e-15	0.009969341727783292	-9.949057194129446e-22	8.141451152230255e-19	6.980016655043054e-19	5.544202473599063e-18	7.943953652858919e-21
89900000	0.000015329136104109948	-2.607583712421611e-18	-1.9273207703764514e-47	2.047182566476375e-15	4.38736307651332e-15	0.009969341727783292	-9.949057057354752e-22	8.141451152230255e-19	6.980016655043054e-19	5.544202473599063e-18	7.943953652858919e-21
90000000	0.000015329136104109948	-2.607583712421611e-18	-1.9294660380716723e-47	2.047182566476375e-15	4.38736307651332e-15	0.009969341727783292	-9.949056920580058e-22	8.141451152230255e-19	6.980016655043054e-19	5.544202473599063e-18	7.943953652858919e-21
90100000	0.000015329136104109948	-2.607583712421611e-18	-1.9316113054412975e-47	2.047182566476375e-15	4.38736307651332e-15	0.009969341727783292	-9.949056783805364e-22	8.141451152230255e-19	6.980016655043054e-19	5.544202473599063e-18	7.943953652858919e-21
90200000	0.000015329136104109948	-2.607583712421611e-18	-1.933756572490438e-47	2.047182566476375e-15	4.38736307651332e-15	0.009969341727783292	-9.94905664703067e-22	8.141451152230255e-19	6.980016655043054e-19	5.544202473599063e-18	7.943953652858919e-21
90300000	0.000015329136104109948	-2.607583712421611e-18	-1.9359018392242045e-47	2.047182566476375e-15	4.38736307651332e-15	0.009969341727783292	-9.949056510255976e-22	8.141451152230255e-19	6.980016655043054e-19	5.544202473599063e-18	7.943953652858919e-21
90400000	0.000015329136104109948	-2.607583712421611e-18	-1.9380471056477075e-47	2.047182566476375e-15	4.38736307651332e-15	0.009969341727783292	-9.949056373481282e-22	8.141451152230255e-19	6.980016655043054e-19	5.544202473599063e-18	7.943953652858919e-21
90500000	0.000015329136104109948	-2.607583712421611e-18	-1.9401923717660582e-47	2.047182566476375e-15	4.38736307651332e-15	0.009969341727783292	-9.949056236706588e-22	8.141451152230255e-19	6.980016655043054e-19	5.544202473599063e-18	7.943953652858919e-21
90600000	0.000015329136104109948	-2.607583712421611e-18	-1.9423376375843674e-47	2.047182566476375e-15	4.38736307651332e-15	0.009969341727783292	-9.949056099931894e-22	8.141451152230255e-19	6.980016655043054e-19	5.544202473599063e-18	7.943953652858919e-21
90700000	0.000015329136104109948	-2.607583712421611e-18	-1.9444829031077455e-47	2.047182566476375e-15	4.38736307651332e-15	0.009969341727783292	-9.9490559631572e-22	8.141451152230255e-19	6.980016655043054e-19	5.544202473599063e-18	7.943953652858919e-21
90800000	0.000015329136104109948	-2.607583712421611e-18	-1.9466281683413038e-47	2.047182566476375e-15	4.38736307651332e-15	0.009969341727783292	-9.949055826382505e-22	8.141451152230255e-19	6.980016655043054e-19	5.544202473599063e-18	7.943953652858919e-21
90900000	0.000015329136104109948	-2.607583712421611e-18	-1.9487734332901525e-47	2.047182566476375e-15	4.38736307651332e-15	0.009969341727783292	-9.949055689607811e-22	8.141451152230255e-19	6.980016655043054e-19	5.544202473599063e-18	7.943953652858919e-21
91000000	0.000015329136104109948	-2.607583712421611e-18	-1.9509186979594028e-47	2.047182566476375e-15	4.38736307651332e-15	0.009969341727783292	-9.949055552833117e-22	8.141451152230255e-19	6.980016655043054e-19	5.544202473599063e-18	7.943953652858919e-21
91100000	0.000015329136104109948	-2.607583712421611e-18	-1.9530639623541654e-47	2.047182566476375e-15	4.38736307651332e-15	0.009969341727783292	-9.949055416058421e-22	8.141451152230255e-19	6.980016655043054e-19	5.544202473599063e-18	7.943953652858919e-21
91200000	0.000015329136104109948	-2.607583712421611e-18	-1.955209226418552e-47	2.047182566476375e-15	4.38736307651332e-15	0.009969341727783292	-9.949055279283727e-22	8.141451152230255e-19	6.980016655043054e-19	5.544202473599063e-18	7.943953652858919e-21
91300000	0.000015329136104109948	-2.607583712421611e-18	-1.957354489707146e-47	2.047182566476375e-15	4.38736307651332e-15	0.009969341727783292	-9.949055142509033e-22	8.141451152230255e-19	6.980016655043054e-19	5.544202473599063e-18	7.943953652858919e-21
91400000	0.000015329136104109948	-2.607583712421611e-18	-1.9594997521338642e-47	2.047182566476375e-15	4.38736307651332e-15	0.009969341727783292	-9.949055005734339e-22	8.141451152230255e-19	6.980016655043054e-19	5.544202473599063e-18	7.943953652858919e-21
91500000	0.000015329136104109948	-2.607583712421611e-18	-1.9616450137038174e-47	2.047182566476375e-15	4.38736307651332e-15	0.009969341727783292	-9.949054868959645e-22	8.141451152230255e-19	6.980016655043054e-19	5.544202473599063e-18	7.943953652858919e-21
91600000	0.000015329136104109948	-2.607583712421611e-18	-1.9637902744221162e-47	2.047182566476375e-15	4.38736307651332e-15	0.009969341727783292	-9.94905473218495e-22	8.141451152230255e-19	6.980016655043054e-19	5.544202473599063e-18	7.943953652858919e-21
91700000	0.000015329136104109948	-2.607583712421611e-18	-1.9659355342938714e-47	2.047182566476375e-15	4.38736307651332e-15	0.009969341727783292	-9.949054595410257e-22	8.141451152230255e-19	6.980016655043054e-19	5.544202473599063e-18	7.943953652858919e-21
91800000	0.000015329136104109948	-2.607583712421611e-18	-1.9680807933241936e-47	2.047182566476375e-15	4.38736307651332e-15	0.009969341727783292	-9.949054458635563e-22	8.141451152230255e-19	6.980016655043054e-19	5.544202473599063e-18	7.943953652858919e-21
91900000	0.000015329136104109948	-2.607583712421611e-18	-1.9702260515181933e-47	2.047182566476375e-15	4.38736307651332e-15	0.009969341727783292	-9.949054321860868e-22	8.141451152230255e-19	6.980016655043054e-19	5.544202473599063e-18	7.943953652858919e-21
92000000	0.000015329136104109948	-2.607583712421611e-18	-1.9723713088809815e-47	2.047182566476375e-15	4.38736307651332e-15	0.009969341727783292	-9.949054185086174e-22	8.141451152230255e-19	6.980016655043054e-19	5.544202473599063e-18	7.943953652858919e-21
92100000	0.000015329136104109948	-2.607583712421611e-18	-1.9745165654176685e-47	2.047182566476375e-15	4.38736307651332e-15	0.009969341727783292	-9.94905404831148e-22	8.141451152230255e-19	6.980016655043054e-19	5.544202473599063e-18	7.943953652858919e-21
92200000	0.000015329136104109948	-2.607583712421611e-18	-1.9766618211333653e-47	2.047182566476375e-15	4.38736307651332e-15	0.009969341727783292	-9.949053911536786e-22	8.141451152230255e-19	6.980016655043054e-19	5.544202473599063e-18	7.943953652858919e-21
92300000	0.000015329136104109948	-2.607583712421611e-18	-1.9788070760331822e-47	2.047182566476375e-15	4.38736307651332e-15	0.009969341727783292	-9.949053774762092e-22	8.141451152230255e-19	6.980016655043054e-19	5.544202473599063e-18	7.943953652858919e-21
92400000	0.000015329136104109948	-2.607583712421611e-18	-1.98095233012223e-47	2.047182566476375e-15	4.38736307651332e-15	0.009969341727783292	-9.949053637987398e-22	8.141451152230255e-19	6.980016655043054e-19	5.544202473599063e-18	7.943953652858919e-21
92500000	0.000015329136104109948	-2.607583712421611e-18	-1.9830975834056194e-47	2.047182566476375e-15	4.38736307651332e-15	0.009969341727783292	-9.949053501212704e-22	8.141451152230255e-19	6.980016655043054e-19	5.544202473599063e-18	7.943953652858919e-21
92600000	0.000015329136104109948	-2.607583712421611e-18	-1.985242835888461e-47	2.047182566476375e-15	4.38736307651332e-15	0.009969341727783292	-9.94905336443801e-22	8.141451152230255e-19	6.980016655043054e-19	5.544202473599063e-18	7.943953652858919e-21
92700000	0.000015329136104109948	-2.607583712421611e-18	-1.9873880875758655e-47	2.047182566476375e-15	4.38736307651332e-15	0.009969341727783292	-9.949053227663316e-22	8.141451152230255e-19	6.980016655043054e-19	5.544202473599063e-18	7.943953652858919e-21
92800000	0.000015329136104109948	-2.607583712421611e-18	-1.9895333384729437e-47	2.047182566476375e-15	4.38736307651332e-15	0.009969341727783292	-9.949053090888622e-22	8.141451152230255e-19	6.980016655043054e-19	5.544202473599063e-18	7.943953652858919e-21
92900000	0.000015329136104109948	-2.607583712421611e-18	-1.991678588584806e-47	2.047182566476375e-15	4.38736307651332e-15	0.009969341727783292	-9.949052954113928e-22	8.141451152230255e-19	6.980016655043054e-19	5.544202473599063e-18	7.943953652858919e-21
93000000	0.000015329136104109948	-2.607583712421611e-18	-1.993823837916563e-47	2.047182566476375e-15	4.38736307651332e-15	0.009969341727783292	-9.949052817339232e-22	8.141451152230255e-19	6.980016655043054e-19	5.544202473599063e-18	7.943953652858919e-21
93100000	0.000015329136104109948	-2.607583712421611e-18	-1.9959690864733258e-47	2.047182566476375e-15	4.38736307651332e-15	0.009969341727783292	-9.949052680564537e-22	8.141451152230255e-19	6.980016655043054e-19	5.544202473599063e-18	7.943953652858919e-21
93200000	0.000015329136104109948	-2.607583712421611e-18	-1.9981143342602044e-47	2.047182566476375e-15	4.38736307651332e-15	0.009969341727783292	-9.949052543789843e-22	8.141451152230255e-19	6.980016655043054e-19	5.544202473599063e-18	7.943953652858919e-21
93300000	0.000015329136104109948	-2.607583712421611e-18	-2.0002595812823102e-47	2.047182566476375e-15	4.38736307651332e-15	0.009969341727783292	-9.94905240701515e-22	8.141451152230255e-19	6.980016655043054e-19	5.544202473599063e-18	7.943953652858919e-21
93400000	0.000015329136104109948	-2.607583712421611e-18	-2.0024048275447533e-47	2.047182566476375e-15	4.38736307651332e-15	0.009969341727783292	-9.949052270240455e-22	8.141451152230255e-19	6.980016655043054e-19	5.544202473599063e-18	7.943953652858919e-21
93500000	0.000015329136104109948	-2.607583712421611e-18	-2.0045500730526446e-47	2.047182566476375e-15	4.38736307651332e-15	0.009969341727783292	-9.949052133465761e-22	8.141451152230255e-19	6.980016655043054e-19	5.544202473599063e-18	7.943953652858919e-21
93600000	0.000015329136104109948	-2.607583712421611e-18	-2.0066953178110948e-47	2.047182566476375e-15	4.38736307651332e-15	0.009969341727783292	-9.949051996691067e-22	8.141451152230255e-19	6.980016655043054e-19	5.544202473599063e-18	7.943953652858919e-21
93700000	0.000015329136104109948	-2.607583712421611e-18	-2.0088405618252142e-47	2.047182566476375e-15	4.38736307651332e-15	0.009969341727783292	-9.949051859916373e-22	8.141451152230255e-19	6.980016655043054e-19	5.544202473599063e-18	7.943953652858919e-21
93800000	0.000015329136104109948	-2.607583712421611e-18	-2.0109858051001139e-47	2.047182566476375e-15	4.38736307651332e-15	0.009969341727783292	-9.949051723141679e-22	8.141451152230255e-19	6.980016655043054e-19	5.544202473599063e-18	7.943953652858919e-21
93900000	0.000015329136104109948	-2.607583712421611e-18	-2.0131310476409043e-47	2.047182566476375e-15	4.38736307651332e-15	0.009969341727783292	-9.949051586366985e-22	8.141451152230255e-19	6.980016655043054e-19	5.544202473599063e-18	7.943953652858919e-21
94000000	0.000015329136104109948	-2.607583712421611e-18	-2.0152762894526962e-47	2.047182566476375e-15	4.38736307651332e-15	0.009969341727783292	-9.94905144959229e-22	8.141451152230255e-19	6.980016655043054e-19	5.544202473599063e-18	7.943953652858919e-21
94100000	0.000015329136104109948	-2.607583712421611e-18	-2.0174215305406e-47	2.047182566476375e-15	4.38736307651332e-15	0.009969341727783292	-9.949051312817597e-22	8.141451152230255e-19	6.980016655043054e-19	5.544202473599063e-18	7.943953652858919e-21
94200000	0.000015329136104109948	-2.607583712421611e-18	-2.0195667709097268e-47	2.047182566476375e-15	4.38736307651332e-15	0.009969341727783292	-9.949051176042902e-22	8.141451152230255e-19	6.980016655043054e-19	5.544202473599063e-18	7.943953652858919e-21
94300000	0.000015329136104109948	-2.607583712421611e-18	-2.0217120105651868e-47	2.047182566476375e-15	4.38736307651332e-15	0.009969341727783292	-9.949051039268208e-22	8.141451152230255e-19	6.980016655043054e-19	5.544202473599063e-18	7.943953652858919e-21
94400000	0.000015329136104109948	-2.607583712421611e-18	-2.0238572495120912e-47	2.047182566476375e-15	4.38736307651332e-15	0.009969341727783292	-9.949050902493514e-22	8.141451152230255e-19	6.980016655043054e-19	5.544202473599063e-18	7.943953652858919e-21
94500000	0.000015329136104109948	-2.607583712421611e-18	-2.02600248775555e-47	2.047182566476375e-15	4.38736307651332e-15	0.009969341727783292	-9.94905076571882e-22	8.141451152230255e-19	6.980016655043054e-19	5.544202473599063e-18	7.943953652858919e-21
94600000	0.000015329136104109948	-2.607583712421611e-18	-2.0281477253006741e-47	2.047182566476375e-15	4.38736307651332e-15	0.009969341727783292	-9.949050628944126e-22	8.141451152230255e-19	6.980016655043054e-19	5.544202473599063e-18	7.943953652858919e-21
94700000	0.000015329136104109948	-2.607583712421611e-18	-2.0302929621525744e-47	2.047182566476375e-15	4.38736307651332e-15	0.009969341727783292	-9.949050492169432e-22	8.141451152230255e-19	6.980016655043054e-19	5.544202473599063e-18	7.943953652858919e-21
94800000	0.000015329136104109948	-2.607583712421611e-18	-2.0324381983163613e-47	2.047182566476375e-15	4.38736307651332e-15	0.009969341727783292	-9.949050355394738e-22	8.141451152230255e-19	6.980016655043054e-19	5.544202473599063e-18	7.943953652858919e-21
94900000	0.000015329136104109948	-2.607583712421611e-18	-2.0345834337971455e-47	2.047182566476375e-15	4.38736307651332e-15	0.009969341727783292	-9.949050218620044e-22	8.141451152230255e-19	6.980016655043054e-19	5.544202473599063e-18	7.943953652858919e-21
95000000	0.000015329136104109948	-2.607583712421611e-18	-2.036728668600038e-47	2.047182566476375e-15	4.38736307651332e-15	0.009969341727783292	-9.949050081845348e-22	8.141451152230255e-19	6.980016655043053e-19	5.544202473599063e-18	7.943953652858919e-21
95100000	0.000015329136104109948	-2.607583712421611e-18	-2.0388739027301488e-47	2.047182566476375e-15	4.38736307651332e-15	0.009969341727783292	-9.949049945070654e-22	8.141451152230255e-19	6.980016655043053e-19	5.544202473599063e-18	7.943953652858919e-21
95200000	0.000015329136104109948	-2.607583712421611e-18	-2.041019136192589e-47	2.047182566476375e-15	4.38736307651332e-15	0.009969341727783292	-9.94904980829596e-22	8.141451152230255e-19	6.980016655043053e-19	5.544202473599063e-18	7.943953652858919e-21
95300000	0.000015329136104109948	-2.607583712421611e-18	-2.0431643689924693e-47	2.047182566476375e-15	4.38736307651332e-15	0.009969341727783292	-9.949049671521266e-22	8.141451152230255e-19	6.980016655043053e-19	5.544202473599063e-18	7.943953652858919e-21
95400000	0.000015329136104109948	-2.607583712421611e-18	-2.0453096011349e-47	2.047182566476375e-15	4.38736307651332e-15	0.009969341727783292	-9.949049534746572e-22	8.141451152230255e-19	6.980016655043053e-19	5.544202473599063e-18	7.943953652858919e-21
95500000	0.000015329136104109948	-2.607583712421611e-18	-2.047454832624992e-47	2.047182566476375e-15	4.38736307651332e-15	0.009969341727783292	-9.949049397971877e-22	8.141451152230255e-19	6.980016655043053e-19	5.544202473599063e-18	7.943953652858919e-21
95600000	0.000015329136104109948	-2.607583712421611e-18	-2.0496000634678561e-47	2.047182566476375e-15	4.38736307651332e-15	0.009969341727783292	-9.949049261197183e-22	8.141451152230255e-19	6.980016655043053e-19	5.544202473599063e-18	7.943953652858919e-21
95700000	0.000015329136104109948	-2.607583712421611e-18	-2.0517452936686027e-47	2.047182566476375e-15	4.38736307651332e-15	0.009969341727783292	-9.94904912442249e-22	8.141451152230255e-19	6.980016655043053e-19	5.544202473599063e-18	7.943953652858919e-21
95800000	0.000015329136104109948	-2.607583712421611e-18	-2.0538905232323427e-47	2.047182566476375e-15	4.38736307651332e-15	0.009969341727783292	-9.949048987647795e-22	8.141451152230255e-19	6.980016655043053e-19	5.544202473599063e-18	7.943953652858919e-21
95900000	0.000015329136104109948	-2.607583712421611e-18	-2.0560357521641864e-47	2.047182566476375e-15	4.38736307651332e-15	0.009969341727783292	-9.949048850873101e-22	8.141451152230255e-19	6.980016655043053e-19	5.544202473599063e-18	7.943953652858919e-21
96000000	0.000015329136104109948	-2.607583712421611e-18	-2.0581809804692447e-47	2.047182566476375e-15	4.38736307651332e-15	0.009969341727783292	-9.949048714098407e-22	8.141451152230255e-19	6.980016655043053e-19	5.544202473599063e-18	7.943953652858919e-21
96100000	0.000015329136104109948	-2.607583712421611e-18	-2.0603262081526285e-47	2.047182566476375e-15	4.38736307651332e-15	0.009969341727783292	-9.949048577323713e-22	8.141451152230255e-19	6.980016655043053e-19	5.544202473599063e-18	7.943953652858919e-21
96200000	0.000015329136104109948	-2.607583712421611e-18	-2.0624714352194478e-47	2.047182566476375e-15	4.38736307651332e-15	0.009969341727783292	-9.949048440549019e-22	8.141451152230255e-19	6.980016655043053e-19	5.544202473599063e-18	7.943953652858919e-21
96300000	0.000015329136104109948	-2.607583712421611e-18	-2.0646166616748139e-47	2.047182566476375e-15	4.38736307651332e-15	0.009969341727783292	-9.949048303774325e-22	8.141451152230255e-19	6.980016655043053e-19	5.544202473599063e-18	7.943953652858919e-21
96400000	0.000015329136104109948	-2.607583712421611e-18	-2.066761887523837e-47	2.047182566476375e-15	4.38736307651332e-15	0.009969341727783292	-9.94904816699963e-22	8.141451152230255e-19	6.980016655043053e-19	5.544202473599063e-18	7.943953652858919e-21
96500000	0.000015329136104109948	-2.607583712421611e-18	-2.068907112771628e-47	2.047182566476375e-15	4.38736307651332e-15	0.009969341727783292	-9.949048030224937e-22	8.141451152230255e-19	6.980016655043053e-19	5.544202473599063e-18	7.943953652858919e-21
96600000	0.000015329136104109948	-2.607583712421611e-18	-2.0710523374232976e-47	2.047182566476375e-15	4.38736307651332e-15	0.009969341727783292	-9.949047893450242e-22	8.141451152230255e-19	6.980016655043053e-19	5.544202473599063e-18	7.943953652858919e-21
96700000	0.000015329136104109948	-2.607583712421611e-18	-2.0731975614839564e-47	2.047182566476375e-15	4.38736307651332e-15	0.009969341727783292	-9.949047756675548e-22	8.141451152230255e-19	6.980016655043053e-19	5.544202473599063e-18	7.943953652858919e-21
96800000	0.000015329136104109948	-2.607583712421611e-18	-2.0753427849587147e-47	2.047182566476375e-15	4.38736307651332e-15	0.009969341727783292	-9.949047619900854e-22	8.141451152230255e-19	6.980016655043053e-19	5.544202473599063e-18	7.943953652858919e-21
96900000	0.000015329136104109948	-2.607583712421611e-18	-2.0774880078526839e-47	2.047182566476375e-15	4.38736307651332e-15	0.009969341727783292	-9.94904748312616e-22	8.141451152230255e-19	6.980016655043053e-19	5.544202473599063e-18	7.943953652858919e-21
97000000	0.000015329136104109948	-2.607583712421611e-18	-2.079633230170974e-47	2.047182566476375e-15	4.38736307651332e-15	0.009969341727783292	-9.949047346351466e-22	8.141451152230255e-19	6.980016655043053e-19	5.544202473599063e-18	7.943953652858919e-21
97100000	0.000015329136104109948	-2.607583712421611e-18	-2.0817784519186958e-47	2.047182566476375e-15	4.38736307651332e-15	0.009969341727783292	-9.94904720957677e-22	8.141451152230255e-19	6.980016655043053e-19	5.544202473599063e-18	7.943953652858919e-21
97200000	0.000015329136104109948	-2.607583712421611e-18	-2.0839236731009602e-47	2.047182566476375e-15	4.38736307651332e-15	0.009969341727783292	-9.949047072802076e-22	8.141451152230255e-19	6.980016655043053e-19	5.544202473599063e-18	7.943953652858919e-21
97300000	0.000015329136104109948	-2.607583712421611e-18	-2.0860688937228778e-47	2.047182566476375e-15	4.38736307651332e-15	0.009969341727783292	-9.949046936027382e-22	8.141451152230255e-19	6.980016655043053e-19	5.544202473599063e-18	7.943953652858919e-21
97400000	0.000015329136104109948	-2.607583712421611e-18	-2.088214113789559e-47	2.047182566476375e-15	4.38736307651332e-15	0.009969341727783292	-9.949046799252688e-22	8.141451152230255e-19	6.980016655043053e-19	5.544202473599063e-18	7.943953652858919e-21
97500000	0.000015329136104109948	-2.607583712421611e-18	-2.0903593333061147e-47	2.047182566476375e-15	4.38736307651332e-15	0.009969341727783292	-9.949046662477994e-22	8.141451152230255e-19	6.980016655043053e-19	5.544202473599063e-18	7.943953652858919e-21
97600000	0.000015329136104109948	-2.607583712421611e-18	-2.0925045522776553e-47	2.047182566476375e-15	4.38736307651332e-15	0.009969341727783292	-9.9490465257033e-22	8.141451152230255e-19	6.980016655043053e-19	5.544202473599063e-18	7.943953652858919e-21
97700000	0.000015329136104109948	-2.607583712421611e-18	-2.094649770709292e-47	2.047182566476375e-15	4.38736307651332e-15	0.009969341727783292	-9.949046388928606e-22	8.141451152230255e-19	6.980016655043053e-19	5.544202473599063e-18	7.943953652858919e-21
97800000	0.000015329136104109948	-2.607583712421611e-18	-2.0967949886061346e-47	2.047182566476375e-15	4.38736307651332e-15	0.009969341727783292	-9.949046252153911e-22	8.141451152230255e-19	6.980016655043053e-19	5.544202473599063e-18	7.943953652858919e-21
97900000	0.000015329136104109948	-2.607583712421611e-18	-2.0989402059732946e-47	2.047182566476375e-15	4.38736307651332e-15	0.009969341727783292	-9.949046115379217e-22	8.141451152230255e-19	6.980016655043053e-19	5.544202473599063e-18	7.943953652858919e-21
98000000	0.000015329136104109948	-2.607583712421611e-18	-2.1010854228158822e-47	2.047182566476375e-15	4.38736307651332e-15	0.009969341727783292	-9.949045978604523e-22	8.141451152230255e-19	6.980016655043053e-19	5.544202473599063e-18	7.943953652858919e-21
98100000	0.000015329136104109948	-2.607583712421611e-18	-2.103230639139008e-47	2.047182566476375e-15	4.38736307651332e-15	0.009969341727783292	-9.94904584182983e-22	8.141451152230255e-19	6.980016655043053e-19	5.544202473599063e-18	7.943953652858919e-21
98200000	0.000015329136104109948	-2.607583712421611e-18	-2.1053758549477831e-47	2.047182566476375e-15	4.38736307651332e-15	0.009969341727783292	-9.949045705055135e-22	8.141451152230255e-19	6.980016655043053e-19	5.544202473599063e-18	7.943953652858919e-21
98300000	0.000015329136104109948	-2.607583712421611e-18	-2.1075210702473176e-47	2.047182566476375e-15	4.38736307651332e-15	0.009969341727783292	-9.949045568280441e-22	8.141451152230255e-19	6.980016655043053e-19	5.544202473599063e-18	7.943953652858919e-21
98400000	0.000015329136104109948	-2.607583712421611e-18	-2.1096662850427228e-47	2.047182566476375e-15	4.38736307651332e-15	0.009969341727783292	-9.949045431505747e-22	8.141451152230255e-19	6.980016655043053e-19	5.544202473599063e-18	7.943953652858919e-21
98500000	0.000015329136104109948	-2.607583712421611e-18	-2.1118114993391087e-47	2.047182566476375e-15	4.38736307651332e-15	0.009969341727783292	-9.949045294731053e-22	8.141451152230255e-19	6.980016655043052e-19	5.544202473599063e-18	7.943953652858919e-21
98600000	0.000015329136104109948	-2.607583712421611e-18	-2.1139567131415862e-47	2.047182566476375e-15	4.38736307651332e-15	0.009969341727783292	-9.949045157956359e-22	8.141451152230255e-19	6.980016655043052e-19	5.544202473599063e-18	7.943953652858919e-21
98700000	0.000015329136104109948	-2.607583712421611e-18	-2.1161019264552661e-47	2.047182566476375e-15	4.38736307651332e-15	0.009969341727783292	-9.949045021181665e-22	8.141451152230255e-19	6.980016655043052e-19	5.544202473599063e-18	7.943953652858919e-21
98800000	0.000015329136104109948	-2.607583712421611e-18	-2.118247139285259e-47	2.047182566476375e-15	4.38736307651332e-15	0.009969341727783292	-9.94904488440697e-22	8.141451152230255e-19	6.980016655043052e-19	5.544202473599063e-18	7.943953652858919e-21
98900000	0.000015329136104109948	-2.607583712421611e-18	-2.1203923516366755e-47	2.047182566476375e-15	4.38736307651332e-15	0.009969341727783292	-9.949044747632276e-22	8.141451152230255e-19	6.980016655043052e-19	5.544202473599063e-18	7.943953652858919e-21
99000000	0.000015329136104109948	-2.607583712421611e-18	-2.1225375635146263e-47	2.047182566476375e-15	4.38736307651332e-15	0.009969341727783292	-9.949044610857582e-22	8.141451152230255e-19	6.980016655043052e-19	5.544202473599063e-18	7.943953652858919e-21
99100000	0.000015329136104109948	-2.607583712421611e-18	-2.124682774924222e-47	2.047182566476375e-15	4.38736307651332e-15	0.009969341727783292	-9.949044474082886e-22	8.141451152230255e-19	6.980016655043052e-19	5.544202473599063e-18	7.943953652858919e-21
99200000	0.000015329136104109948	-2.607583712421611e-18	-2.126827985870573e-47	2.047182566476375e-15	4.38736307651332e-15	0.009969341727783292	-9.949044337308192e-22	8.141451152230255e-19	6.980016655043052e-19	5.544202473599063e-18	7.943953652858919e-21
99300000	0.000015329136104109948	-2.607583712421611e-18	-2.1289731963587906e-47	2.047182566476375e-15	4.38736307651332e-15	0.009969341727783292	-9.949044200533498e-22	8.141451152230255e-19	6.980016655043052e-19	5.544202473599063e-18	7.943953652858919e-21
99400000	0.000015329136104109948	-2.607583712421611e-18	-2.131118406393985e-47	2.047182566476375e-15	4.38736307651332e-15	0.009969341727783292	-9.949044063758804e-22	8.141451152230255e-19	6.980016655043052e-19	5.544202473599063e-18	7.943953652858919e-21
99500000	0.000015329136104109948	-2.607583712421611e-18	-2.133263615981267e-47	2.047182566476375e-15	4.38736307651332e-15	0.009969341727783292	-9.94904392698411e-22	8.141451152230255e-19	6.980016655043052e-19	5.544202473599063e-18	7.943953652858919e-21
99600000	0.000015329136104109948	-2.607583712421611e-18	-2.135408825125747e-47	2.047182566476375e-15	4.38736307651332e-15	0.009969341727783292	-9.949043790209416e-22	8.141451152230255e-19	6.980016655043052e-19	5.544202473599063e-18	7.943953652858919e-21
99700000	0.000015329136104109948	-2.607583712421611e-18	-2.137554033832536e-47	2.047182566476375e-15	4.38736307651332e-15	0.009969341727783292	-9.949043653434722e-22	8.141451152230255e-19	6.980016655043052e-19	5.544202473599063e-18	7.943953652858919e-21
99800000	0.000015329136104109948	-2.607583712421611e-18	-2.1396992421067448e-47	2.047182566476375e-15	4.38736307651332e-15	0.009969341727783292	-9.949043516660028e-22	8.141451152230255e-19	6.980016655043052e-19	5.544202473599063e-18	7.943953652858919e-21
99900000	0.000015329136104109948	-2.607583712421611e-18	-2.1418444499534834e-47	2.047182566476375e-15	4.38736307651332e-15	0.009969341727783292	-9.949043379885334e-22	8.141451152230255e-19	6.980016655043052e-19	5.544202473599063e-18	7.943953652858919e-21
100000000	0.000015329136104109948	-2.607583712421611e-18	-2.143989657377863e-47	2.047182566476375e-15	4.38736307651332e-15	0.009969341727783292	-9.94904324311064e-22	8.141451152230255e-19	6.980016655043052e-19	5.544202473599063e-18	7.943953652858919e-21
