# Supplementary material for: Thermodynamics Underpinning the Microbial Community‐Level Nitrogen Energy Metabolism
Source: Environ Microbiol. 2025 Feb 16;27(2):e70055. doi: 10.1111/1462-2920.70055 (PMC11830459; doi:10.1111/1462-2920.70055)
Supplement: Supplementary file 1 — Data S1. [file EMI-27-e70055-s001.zip › SI/Nnetwork/Results/kdef_-10/Iin_-5/p_0.2/O2_-11._H_-9.5.csv]

time	N2	N2H4	N2H5	N2O	NH2OH	NH3	NH3OH	NH4	NO	NO2	NO3
0	0.00001	0.00001	0.00001	0.00001	0.00001	0.00001	0.00001	0.00001	0.00001	0.00001	0.00001
100000	0.0004108707987544357	-3.3826942055871116e-21	-1.692169180777696e-36	4.628570206156993e-14	1.2773353935707013e-14	0.009178258402385592	-2.7689195968230734e-20	2.3702583964368488e-17	6.981614076039864e-18	1.6139836696645555e-16	4.789901779420767e-19
200000	0.0004108707987544357	-3.3826942055871116e-21	-9.840033396106382e-36	4.628570206156993e-14	1.2773353935655046e-14	0.009178258402385592	-2.767520493936613e-20	2.3702576065605394e-17	6.981614076039863e-18	1.6139835791133943e-16	4.789901779428864e-19
300000	0.0004108707987544357	-3.3826942055871116e-21	-1.8007873504422076e-35	4.628570206156993e-14	1.2773353935679809e-14	0.009178258402385592	-2.7675203680127135e-20	2.3702579829463334e-17	6.981614076039864e-18	1.613983622263822e-16	4.789901779424635e-19
400000	0.0004108707987544357	-3.3826942055871116e-21	-2.617543993199283e-35	4.628570206156994e-14	1.2773353935680222e-14	0.009178258402385592	-2.767520242088814e-20	2.3702579891919705e-17	6.981614076039864e-18	1.6139836229797853e-16	4.789901779424587e-19
500000	0.0004108707987544357	-3.3826942055871116e-21	-3.4343071733924375e-35	4.6285702061569945e-14	1.277335393568021e-14	0.009178258402385592	-2.767520116164914e-20	2.3702579889862328e-17	6.981614076039864e-18	1.6139836229562e-16	4.789901779424586e-19
600000	0.0004108707987544357	-3.3826942055871116e-21	-4.251069310110351e-35	4.6285702061569945e-14	1.27733539356802e-14	0.009178258402385592	-2.767519990241014e-20	2.370257988847123e-17	6.981614076039864e-18	1.6139836229402528e-16	4.789901779424585e-19
700000	0.0004108707987544358	-3.3826942055871116e-21	-5.067830538194415e-35	4.6285702061569945e-14	1.2773353935680195e-14	0.009178258402385592	-2.767519864317114e-20	2.3702579887660312e-17	6.981614076039864e-18	1.6139836229309568e-16	4.789901779424585e-19
800000	0.0004108707987544358	-3.3826942055871116e-21	-5.884590992486018e-35	4.6285702061569945e-14	1.2773353935680194e-14	0.009178258402385592	-2.7675197383932145e-20	2.3702579887343473e-17	6.981614076039864e-18	1.6139836229273246e-16	4.789901779424585e-19
900000	0.0004108707987544358	-3.3826942055871116e-21	-6.701350807826548e-35	4.6285702061569945e-14	1.2773353935680195e-14	0.009178258402385592	-2.767519612469315e-20	2.370257988743462e-17	6.981614076039864e-18	1.6139836229283694e-16	4.789901779424585e-19
1000000	0.0004108707987544358	-3.3826942055871116e-21	-7.518110119057393e-35	4.6285702061569945e-14	1.2773353935680197e-14	0.009178258402385592	-2.767519486545415e-20	2.3702579887847648e-17	6.981614076039864e-18	1.6139836229331042e-16	4.789901779424585e-19
1100000	0.0004108707987544358	-3.3826942055871116e-21	-8.334869061019946e-35	4.628570206156994e-14	1.2773353935680202e-14	0.009178258402385592	-2.7675193606215154e-20	2.370257988849646e-17	6.981614076039864e-18	1.6139836229405422e-16	4.789901779424585e-19
1200000	0.0004108707987544358	-3.3826942055871116e-21	-9.151627768555593e-35	4.628570206156994e-14	1.2773353935680206e-14	0.009178258402385592	-2.767519234697616e-20	2.370257988929496e-17	6.981614076039864e-18	1.613983622949696e-16	4.789901779424586e-19
1300000	0.0004108707987544358	-3.3826942055871116e-21	-9.968386376505723e-35	4.628570206156993e-14	1.2773353935680211e-14	0.009178258402385592	-2.767519108773716e-20	2.3702579890157047e-17	6.981614076039864e-18	1.6139836229595787e-16	4.789901779424586e-19
1400000	0.0004108707987544358	-3.3826942055871116e-21	-1.0785145019711727e-34	4.628570206156993e-14	1.2773353935680216e-14	0.009178258402385592	-2.767518982849816e-20	2.3702579890996623e-17	6.981614076039864e-18	1.6139836229692033e-16	4.789901779424586e-19
1500000	0.0004108707987544358	-3.3826942055871116e-21	-1.1601903833014993e-34	4.628570206156993e-14	1.277335393568022e-14	0.009178258402385592	-2.767518856925916e-20	2.3702579891727586e-17	6.981614076039864e-18	1.613983622977583e-16	4.789901779424587e-19
1600000	0.0004108707987544358	-3.3826942055871116e-21	-1.2418662951256912e-34	4.6285702061569926e-14	1.2773353935680224e-14	0.009178258402385592	-2.7675187310020164e-20	2.3702579892263842e-17	6.981614076039864e-18	1.6139836229837304e-16	4.789901779424587e-19
1700000	0.0004108707987544358	-3.3826942055871116e-21	-1.323542250927887e-34	4.6285702061569926e-14	1.2773353935680225e-14	0.009178258402385592	-2.767518605078117e-20	2.370257989251929e-17	6.981614076039864e-18	1.6139836229866588e-16	4.789901779424587e-19
1800000	0.0004108707987544358	-3.3826942055871116e-21	-1.4052182108627886e-34	4.6285702061569926e-14	1.2773353935680225e-14	0.009178258402385592	-2.767518479154217e-20	2.3702579892527947e-17	6.981614076039864e-18	1.6139836229867581e-16	4.789901779424587e-19
1900000	0.0004108707987544358	-3.3826942055871116e-21	-1.4868940648715212e-34	4.6285702061569926e-14	1.2773353935680225e-14	0.009178258402385592	-2.7675183532303174e-20	2.3702579892526684e-17	6.981614076039864e-18	1.6139836229867436e-16	4.789901779424587e-19
2000000	0.0004108707987544358	-3.3826942055871116e-21	-1.5685698214519307e-34	4.6285702061569926e-14	1.2773353935680225e-14	0.009178258402385592	-2.7675182273064177e-20	2.3702579892525883e-17	6.981614076039864e-18	1.6139836229867345e-16	4.789901779424587e-19
2100000	0.0004108707987544358	-3.3826942055871116e-21	-1.6502454940880879e-34	4.6285702061569926e-14	1.2773353935680225e-14	0.009178258402385592	-2.767518101382518e-20	2.3702579892525476e-17	6.981614076039864e-18	1.6139836229867298e-16	4.789901779424587e-19
2200000	0.0004108707987544358	-3.3826942055871116e-21	-1.7319210962640644e-34	4.6285702061569926e-14	1.2773353935680225e-14	0.009178258402385592	-2.767517975458618e-20	2.3702579892525405e-17	6.981614076039864e-18	1.613983622986729e-16	4.789901779424587e-19
2300000	0.0004108707987544358	-3.3826942055871116e-21	-1.8135966414639318e-34	4.6285702061569926e-14	1.2773353935680225e-14	0.009178258402385592	-2.767517849534718e-20	2.3702579892525602e-17	6.981614076039864e-18	1.6139836229867313e-16	4.789901779424587e-19
2400000	0.0004108707987544358	-3.3826942055871116e-21	-1.8952721431717614e-34	4.6285702061569926e-14	1.2773353935680225e-14	0.009178258402385592	-2.7675177236108183e-20	2.3702579892526006e-17	6.981614076039864e-18	1.613983622986736e-16	4.789901779424587e-19
2500000	0.0004108707987544358	-3.3826942055871116e-21	-1.9769476148716245e-34	4.6285702061569926e-14	1.2773353935680225e-14	0.009178258402385592	-2.7675175976869186e-20	2.3702579892526554e-17	6.981614076039864e-18	1.613983622986742e-16	4.789901779424588e-19
2600000	0.0004108707987544357	-3.3826942055871116e-21	-2.0586230700475928e-34	4.628570206156993e-14	1.2773353935680225e-14	0.009178258402385592	-2.767517471763019e-20	2.3702579892527177e-17	6.981614076039864e-18	1.6139836229867493e-16	4.789901779424588e-19
2700000	0.0004108707987544357	-3.3826942055871116e-21	-2.1402985221837376e-34	4.628570206156993e-14	1.2773353935680225e-14	0.009178258402385592	-2.767517345839119e-20	2.3702579892527815e-17	6.981614076039864e-18	1.6139836229867566e-16	4.789901779424588e-19
2800000	0.0004108707987544357	-3.3826942055871116e-21	-2.2219739847641305e-34	4.628570206156993e-14	1.2773353935680225e-14	0.009178258402385592	-2.7675172199152196e-20	2.3702579892528403e-17	6.981614076039864e-18	1.6139836229867633e-16	4.789901779424588e-19
2900000	0.0004108707987544357	-3.3826942055871116e-21	-2.3036494712728425e-34	4.628570206156993e-14	1.2773353935680225e-14	0.009178258402385592	-2.76751709399132e-20	2.370257989252888e-17	6.981614076039864e-18	1.6139836229867687e-16	4.789901779424588e-19
3000000	0.0004108707987544357	-3.3826942055871116e-21	-2.385324995193945e-34	4.628570206156993e-14	1.2773353935680225e-14	0.009178258402385592	-2.7675169680674196e-20	2.3702579892529177e-17	6.981614076039864e-18	1.6139836229867722e-16	4.789901779424588e-19
3100000	0.0004108707987544357	-3.3826942055871116e-21	-2.467000567520553e-34	4.628570206156993e-14	1.2773353935680225e-14	0.009178258402385592	-2.76751684214352e-20	2.3702579892529247e-17	6.981614076039864e-18	1.613983622986773e-16	4.789901779424588e-19
3200000	0.0004108707987544357	-3.3826942055871116e-21	-2.5486761531737704e-34	4.628570206156993e-14	1.2773353935680225e-14	0.009178258402385592	-2.76751671621962e-20	2.3702579892529244e-17	6.981614076039864e-18	1.613983622986773e-16	4.789901779424588e-19
3300000	0.0004108707987544357	-3.3826942055871116e-21	-2.630351736704708e-34	4.628570206156993e-14	1.2773353935680225e-14	0.009178258402385592	-2.7675165902957206e-20	2.3702579892529244e-17	6.981614076039864e-18	1.613983622986773e-16	4.789901779424588e-19
3400000	0.0004108707987544357	-3.3826942055871116e-21	-2.7120273181458245e-34	4.628570206156993e-14	1.2773353935680225e-14	0.009178258402385592	-2.767516464371821e-20	2.3702579892529244e-17	6.981614076039864e-18	1.613983622986773e-16	4.789901779424588e-19
3500000	0.0004108707987544357	-3.3826942055871116e-21	-2.7937028975295774e-34	4.628570206156993e-14	1.2773353935680225e-14	0.009178258402385592	-2.767516338447921e-20	2.370257989252924e-17	6.981614076039864e-18	1.613983622986773e-16	4.789901779424588e-19
3600000	0.0004108707987544357	-3.3826942055871116e-21	-2.8753784748884215e-34	4.628570206156993e-14	1.2773353935680225e-14	0.009178258402385592	-2.7675162125240215e-20	2.370257989252924e-17	6.981614076039864e-18	1.6139836229867727e-16	4.789901779424588e-19
3700000	0.0004108707987544357	-3.3826942055871116e-21	-2.9570540502548174e-34	4.628570206156993e-14	1.2773353935680225e-14	0.009178258402385592	-2.767516086600122e-20	2.370257989252924e-17	6.981614076039864e-18	1.6139836229867727e-16	4.789901779424588e-19
3800000	0.0004108707987544357	-3.3826942055871116e-21	-3.0387296236612173e-34	4.628570206156993e-14	1.2773353935680225e-14	0.009178258402385592	-2.7675159606762215e-20	2.3702579892529238e-17	6.981614076039864e-18	1.6139836229867727e-16	4.789901779424588e-19
3900000	0.00041087079875443567	-3.3826942055871116e-21	-3.1204051951400817e-34	4.628570206156993e-14	1.2773353935680225e-14	0.009178258402385592	-2.767515834752322e-20	2.3702579892529238e-17	6.981614076039864e-18	1.6139836229867727e-16	4.789901779424588e-19
4000000	0.00041087079875443567	-3.3826942055871116e-21	-3.202080764723866e-34	4.628570206156993e-14	1.2773353935680225e-14	0.009178258402385592	-2.767515708828422e-20	2.3702579892529238e-17	6.981614076039864e-18	1.6139836229867727e-16	4.789901779424588e-19
4100000	0.00041087079875443567	-3.3826942055871116e-21	-3.283756332445026e-34	4.628570206156993e-14	1.2773353935680225e-14	0.009178258402385592	-2.7675155829045225e-20	2.3702579892529235e-17	6.981614076039864e-18	1.6139836229867727e-16	4.789901779424589e-19
4200000	0.00041087079875443567	-3.3826942055871116e-21	-3.3654318983360203e-34	4.628570206156993e-14	1.2773353935680225e-14	0.009178258402385592	-2.767515456980623e-20	2.3702579892529235e-17	6.981614076039864e-18	1.6139836229867727e-16	4.789901779424589e-19
4300000	0.00041087079875443567	-3.3826942055871116e-21	-3.4471074624293045e-34	4.628570206156993e-14	1.2773353935680225e-14	0.009178258402385592	-2.767515331056723e-20	2.3702579892529235e-17	6.981614076039864e-18	1.6139836229867727e-16	4.789901779424589e-19
4400000	0.00041087079875443567	-3.3826942055871116e-21	-3.5287830247573367e-34	4.628570206156993e-14	1.2773353935680225e-14	0.009178258402385592	-2.7675152051328234e-20	2.3702579892529235e-17	6.981614076039864e-18	1.6139836229867727e-16	4.789901779424589e-19
4500000	0.00041087079875443567	-3.3826942055871116e-21	-3.6104585853525724e-34	4.628570206156993e-14	1.2773353935680225e-14	0.009178258402385592	-2.767515079208924e-20	2.3702579892529232e-17	6.981614076039864e-18	1.6139836229867727e-16	4.789901779424589e-19
4600000	0.00041087079875443567	-3.3826942055871116e-21	-3.6921341442474686e-34	4.628570206156993e-14	1.2773353935680225e-14	0.009178258402385592	-2.7675149532850235e-20	2.3702579892529232e-17	6.981614076039864e-18	1.6139836229867727e-16	4.789901779424589e-19
4700000	0.00041087079875443567	-3.3826942055871116e-21	-3.7738097014744828e-34	4.628570206156993e-14	1.2773353935680225e-14	0.009178258402385592	-2.767514827361124e-20	2.3702579892529232e-17	6.981614076039864e-18	1.6139836229867727e-16	4.789901779424589e-19
4800000	0.00041087079875443567	-3.3826942055871116e-21	-3.85548525706607e-34	4.628570206156993e-14	1.2773353935680225e-14	0.009178258402385592	-2.767514701437224e-20	2.3702579892529232e-17	6.981614076039864e-18	1.6139836229867727e-16	4.789901779424589e-19
4900000	0.00041087079875443567	-3.3826942055871116e-21	-3.93716081105469e-34	4.628570206156993e-14	1.2773353935680225e-14	0.009178258402385592	-2.7675145755133244e-20	2.3702579892529232e-17	6.981614076039864e-18	1.6139836229867727e-16	4.789901779424589e-19
5000000	0.00041087079875443567	-3.3826942055871116e-21	-4.018836363472798e-34	4.628570206156993e-14	1.2773353935680225e-14	0.009178258402385592	-2.767514449589425e-20	2.370257989252923e-17	6.981614076039864e-18	1.6139836229867724e-16	4.789901779424589e-19
5100000	0.00041087079875443567	-3.3826942055871116e-21	-4.1005119143528506e-34	4.628570206156993e-14	1.2773353935680225e-14	0.009178258402385592	-2.767514323665525e-20	2.370257989252923e-17	6.981614076039864e-18	1.6139836229867724e-16	4.789901779424589e-19
5200000	0.00041087079875443567	-3.3826942055871116e-21	-4.182187463727305e-34	4.628570206156993e-14	1.2773353935680225e-14	0.009178258402385592	-2.7675141977416253e-20	2.370257989252923e-17	6.981614076039864e-18	1.6139836229867724e-16	4.789901779424589e-19
5300000	0.00041087079875443567	-3.3826942055871116e-21	-4.263863011628618e-34	4.628570206156993e-14	1.2773353935680225e-14	0.009178258402385592	-2.7675140718177257e-20	2.370257989252923e-17	6.981614076039864e-18	1.6139836229867724e-16	4.789901779424589e-19
5400000	0.00041087079875443567	-3.3826942055871116e-21	-4.345538558089246e-34	4.628570206156993e-14	1.2773353935680225e-14	0.009178258402385592	-2.7675139458938254e-20	2.370257989252923e-17	6.981614076039864e-18	1.6139836229867724e-16	4.789901779424589e-19
5500000	0.00041087079875443567	-3.3826942055871116e-21	-4.427214103141646e-34	4.628570206156993e-14	1.2773353935680225e-14	0.009178258402385592	-2.7675138199699257e-20	2.370257989252923e-17	6.981614076039864e-18	1.6139836229867724e-16	4.789901779424589e-19
5600000	0.00041087079875443567	-3.3826942055871116e-21	-4.508889646818275e-34	4.628570206156993e-14	1.2773353935680225e-14	0.009178258402385592	-2.767513694046026e-20	2.370257989252923e-17	6.981614076039864e-18	1.6139836229867724e-16	4.789901779424589e-19
5700000	0.00041087079875443567	-3.3826942055871116e-21	-4.59056518915159e-34	4.628570206156993e-14	1.2773353935680225e-14	0.009178258402385592	-2.7675135681221263e-20	2.370257989252923e-17	6.981614076039864e-18	1.6139836229867724e-16	4.789901779424589e-19
5800000	0.00041087079875443567	-3.3826942055871116e-21	-4.672240730174048e-34	4.628570206156993e-14	1.2773353935680225e-14	0.009178258402385592	-2.7675134421982266e-20	2.370257989252923e-17	6.981614076039864e-18	1.6139836229867724e-16	4.789901779424589e-19
5900000	0.00041087079875443567	-3.3826942055871116e-21	-4.753916269918105e-34	4.628570206156993e-14	1.2773353935680225e-14	0.009178258402385592	-2.767513316274327e-20	2.3702579892529226e-17	6.981614076039864e-18	1.6139836229867724e-16	4.789901779424589e-19
6000000	0.00041087079875443567	-3.3826942055871116e-21	-4.8355918084162175e-34	4.628570206156993e-14	1.2773353935680225e-14	0.009178258402385592	-2.767513190350427e-20	2.3702579892529226e-17	6.981614076039864e-18	1.6139836229867724e-16	4.789901779424589e-19
6100000	0.00041087079875443567	-3.3826942055871116e-21	-4.917267345700844e-34	4.628570206156993e-14	1.2773353935680225e-14	0.009178258402385592	-2.767513064426527e-20	2.3702579892529226e-17	6.981614076039864e-18	1.6139836229867724e-16	4.789901779424589e-19
6200000	0.00041087079875443567	-3.3826942055871116e-21	-4.99894288180444e-34	4.628570206156993e-14	1.2773353935680225e-14	0.009178258402385592	-2.767512938502627e-20	2.3702579892529226e-17	6.981614076039864e-18	1.6139836229867724e-16	4.789901779424589e-19
6300000	0.00041087079875443567	-3.3826942055871116e-21	-5.080618416759462e-34	4.628570206156993e-14	1.2773353935680225e-14	0.009178258402385592	-2.7675128125787276e-20	2.3702579892529226e-17	6.981614076039864e-18	1.6139836229867724e-16	4.789901779424589e-19
6400000	0.00041087079875443567	-3.3826942055871116e-21	-5.16229395059837e-34	4.628570206156993e-14	1.2773353935680225e-14	0.009178258402385592	-2.767512686654828e-20	2.3702579892529226e-17	6.981614076039864e-18	1.6139836229867724e-16	4.789901779424589e-19
6500000	0.00041087079875443567	-3.3826942055871116e-21	-5.243969483353616e-34	4.628570206156993e-14	1.2773353935680225e-14	0.009178258402385592	-2.767512560730928e-20	2.3702579892529226e-17	6.981614076039864e-18	1.6139836229867724e-16	4.789901779424589e-19
6600000	0.00041087079875443567	-3.3826942055871116e-21	-5.325645015057659e-34	4.628570206156993e-14	1.2773353935680225e-14	0.009178258402385592	-2.7675124348070285e-20	2.3702579892529226e-17	6.981614076039864e-18	1.6139836229867724e-16	4.789901779424589e-19
6700000	0.00041087079875443567	-3.3826942055871116e-21	-5.4073205457429565e-34	4.628570206156993e-14	1.2773353935680225e-14	0.009178258402385592	-2.767512308883129e-20	2.3702579892529226e-17	6.981614076039864e-18	1.6139836229867724e-16	4.789901779424589e-19
6800000	0.00041087079875443567	-3.3826942055871116e-21	-5.488996075441965e-34	4.628570206156993e-14	1.2773353935680225e-14	0.009178258402385592	-2.767512182959229e-20	2.3702579892529226e-17	6.981614076039864e-18	1.6139836229867724e-16	4.789901779424589e-19
6900000	0.00041087079875443567	-3.3826942055871116e-21	-5.570671604187141e-34	4.628570206156993e-14	1.2773353935680225e-14	0.009178258402385592	-2.767512057035329e-20	2.3702579892529226e-17	6.981614076039864e-18	1.6139836229867724e-16	4.789901779424589e-19
7000000	0.00041087079875443567	-3.3826942055871116e-21	-5.652347132010941e-34	4.628570206156993e-14	1.2773353935680225e-14	0.009178258402385592	-2.767511931111429e-20	2.370257989252923e-17	6.981614076039864e-18	1.6139836229867724e-16	4.789901779424589e-19
7100000	0.00041087079875443567	-3.3826942055871116e-21	-5.734022658945823e-34	4.628570206156993e-14	1.2773353935680225e-14	0.009178258402385592	-2.7675118051875295e-20	2.370257989252923e-17	6.981614076039864e-18	1.6139836229867724e-16	4.789901779424589e-19
7200000	0.00041087079875443567	-3.3826942055871116e-21	-5.815698185024242e-34	4.628570206156993e-14	1.2773353935680225e-14	0.009178258402385592	-2.76751167926363e-20	2.370257989252923e-17	6.981614076039864e-18	1.6139836229867724e-16	4.789901779424589e-19
7300000	0.00041087079875443567	-3.3826942055871116e-21	-5.897373710278657e-34	4.628570206156993e-14	1.2773353935680225e-14	0.009178258402385592	-2.76751155333973e-20	2.370257989252923e-17	6.981614076039864e-18	1.6139836229867724e-16	4.789901779424589e-19
7400000	0.00041087079875443567	-3.3826942055871116e-21	-5.979049234741523e-34	4.628570206156993e-14	1.2773353935680225e-14	0.009178258402385592	-2.7675114274158305e-20	2.370257989252923e-17	6.981614076039864e-18	1.6139836229867727e-16	4.789901779424589e-19
7500000	0.00041087079875443567	-3.3826942055871116e-21	-6.060724758445297e-34	4.628570206156993e-14	1.2773353935680225e-14	0.009178258402385592	-2.767511301491931e-20	2.370257989252923e-17	6.981614076039864e-18	1.6139836229867727e-16	4.789901779424589e-19
7600000	0.00041087079875443567	-3.3826942055871116e-21	-6.142400281422437e-34	4.628570206156993e-14	1.2773353935680225e-14	0.009178258402385592	-2.7675111755680305e-20	2.370257989252923e-17	6.981614076039864e-18	1.6139836229867727e-16	4.789901779424589e-19
7700000	0.00041087079875443567	-3.3826942055871116e-21	-6.224075803705399e-34	4.628570206156993e-14	1.2773353935680225e-14	0.009178258402385592	-2.767511049644131e-20	2.370257989252923e-17	6.981614076039864e-18	1.6139836229867727e-16	4.789901779424589e-19
7800000	0.00041087079875443567	-3.3826942055871116e-21	-6.30575132532664e-34	4.628570206156993e-14	1.2773353935680225e-14	0.009178258402385592	-2.767510923720231e-20	2.370257989252923e-17	6.981614076039864e-18	1.6139836229867727e-16	4.789901779424589e-19
7900000	0.00041087079875443567	-3.3826942055871116e-21	-6.387426846318617e-34	4.628570206156993e-14	1.2773353935680225e-14	0.009178258402385592	-2.7675107977963314e-20	2.370257989252923e-17	6.981614076039864e-18	1.6139836229867727e-16	4.789901779424589e-19
8000000	0.00041087079875443567	-3.3826942055871116e-21	-6.469102366713786e-34	4.628570206156993e-14	1.2773353935680225e-14	0.009178258402385592	-2.767510671872432e-20	2.370257989252923e-17	6.981614076039864e-18	1.6139836229867727e-16	4.789901779424588e-19
8100000	0.00041087079875443567	-3.3826942055871116e-21	-6.5507778865446045e-34	4.628570206156993e-14	1.2773353935680225e-14	0.009178258402385592	-2.767510545948532e-20	2.370257989252923e-17	6.981614076039864e-18	1.6139836229867727e-16	4.789901779424588e-19
8200000	0.00041087079875443567	-3.3826942055871116e-21	-6.632453405843529e-34	4.628570206156993e-14	1.2773353935680225e-14	0.009178258402385592	-2.7675104200246324e-20	2.3702579892529232e-17	6.981614076039864e-18	1.6139836229867727e-16	4.789901779424588e-19
8300000	0.0004108707987544357	-3.3826942055871116e-21	-6.714128924643016e-34	4.628570206156993e-14	1.2773353935680225e-14	0.009178258402385592	-2.7675102941007327e-20	2.3702579892529232e-17	6.981614076039864e-18	1.6139836229867727e-16	4.789901779424588e-19
8400000	0.0004108707987544357	-3.3826942055871116e-21	-6.795804442975524e-34	4.628570206156993e-14	1.2773353935680225e-14	0.009178258402385592	-2.7675101681768324e-20	2.3702579892529232e-17	6.981614076039864e-18	1.6139836229867727e-16	4.789901779424588e-19
8500000	0.0004108707987544357	-3.3826942055871116e-21	-6.877479960873508e-34	4.628570206156993e-14	1.2773353935680225e-14	0.009178258402385592	-2.767510042252933e-20	2.3702579892529232e-17	6.981614076039864e-18	1.6139836229867727e-16	4.789901779424588e-19
8600000	0.0004108707987544357	-3.3826942055871116e-21	-6.959155478369426e-34	4.628570206156993e-14	1.2773353935680225e-14	0.009178258402385592	-2.767509916329033e-20	2.3702579892529232e-17	6.981614076039864e-18	1.6139836229867727e-16	4.789901779424588e-19
8700000	0.0004108707987544357	-3.3826942055871116e-21	-7.040830995495734e-34	4.628570206156993e-14	1.2773353935680225e-14	0.009178258402385592	-2.7675097904051333e-20	2.3702579892529232e-17	6.981614076039864e-18	1.6139836229867727e-16	4.789901779424588e-19
8800000	0.0004108707987544357	-3.3826942055871116e-21	-7.122506512284889e-34	4.628570206156993e-14	1.2773353935680224e-14	0.009178258402385592	-2.7675096644812337e-20	2.3702579892529232e-17	6.981614076039864e-18	1.6139836229867727e-16	4.789901779424588e-19
8900000	0.0004108707987544357	-3.3826942055871116e-21	-7.204182028769348e-34	4.628570206156993e-14	1.2773353935680224e-14	0.009178258402385592	-2.767509538557334e-20	2.3702579892529232e-17	6.981614076039864e-18	1.6139836229867727e-16	4.789901779424588e-19
9000000	0.0004108707987544357	-3.3826942055871116e-21	-7.285857544981568e-34	4.628570206156993e-14	1.2773353935680224e-14	0.009178258402385592	-2.767509412633434e-20	2.3702579892529235e-17	6.981614076039864e-18	1.6139836229867727e-16	4.789901779424588e-19
9100000	0.0004108707987544357	-3.3826942055871116e-21	-7.367533060954004e-34	4.628570206156993e-14	1.2773353935680224e-14	0.009178258402385592	-2.7675092867095346e-20	2.3702579892529235e-17	6.981614076039864e-18	1.6139836229867727e-16	4.789901779424588e-19
9200000	0.0004108707987544357	-3.3826942055871116e-21	-7.449208576719116e-34	4.628570206156993e-14	1.2773353935680224e-14	0.009178258402385592	-2.7675091607856343e-20	2.3702579892529235e-17	6.981614076039864e-18	1.6139836229867727e-16	4.789901779424588e-19
9300000	0.0004108707987544357	-3.3826942055871116e-21	-7.530884092309358e-34	4.628570206156993e-14	1.2773353935680224e-14	0.009178258402385592	-2.7675090348617346e-20	2.3702579892529235e-17	6.981614076039864e-18	1.6139836229867727e-16	4.789901779424588e-19
9400000	0.0004108707987544357	-3.3826942055871116e-21	-7.612559607757189e-34	4.628570206156993e-14	1.2773353935680224e-14	0.009178258402385592	-2.767508908937835e-20	2.3702579892529235e-17	6.981614076039864e-18	1.6139836229867727e-16	4.789901779424588e-19
9500000	0.0004108707987544357	-3.3826942055871116e-21	-7.694235123095065e-34	4.628570206156993e-14	1.2773353935680224e-14	0.009178258402385592	-2.767508783013935e-20	2.3702579892529235e-17	6.981614076039864e-18	1.613983622986773e-16	4.789901779424588e-19
9600000	0.0004108707987544357	-3.3826942055871116e-21	-7.775910638355442e-34	4.628570206156993e-14	1.2773353935680224e-14	0.009178258402385592	-2.7675086570900356e-20	2.3702579892529238e-17	6.981614076039864e-18	1.613983622986773e-16	4.789901779424588e-19
9700000	0.0004108707987544357	-3.3826942055871116e-21	-7.857586153570777e-34	4.628570206156993e-14	1.2773353935680224e-14	0.009178258402385592	-2.767508531166136e-20	2.3702579892529238e-17	6.981614076039864e-18	1.613983622986773e-16	4.789901779424588e-19
9800000	0.0004108707987544357	-3.3826942055871116e-21	-7.939261668773528e-34	4.628570206156993e-14	1.2773353935680224e-14	0.009178258402385592	-2.767508405242236e-20	2.3702579892529238e-17	6.981614076039864e-18	1.613983622986773e-16	4.789901779424588e-19
9900000	0.0004108707987544357	-3.3826942055871116e-21	-8.02093718399615e-34	4.628570206156993e-14	1.2773353935680224e-14	0.009178258402385592	-2.767508279318336e-20	2.3702579892529238e-17	6.981614076039864e-18	1.613983622986773e-16	4.789901779424588e-19
10000000	0.0004108707987544357	-3.3826942055871116e-21	-8.102612699271104e-34	4.628570206156993e-14	1.2773353935680224e-14	0.009178258402385592	-2.767508153394436e-20	2.3702579892529238e-17	6.981614076039864e-18	1.613983622986773e-16	4.789901779424588e-19
10100000	0.0004108707987544357	-3.3826942055871116e-21	-8.18428821463084e-34	4.628570206156993e-14	1.2773353935680224e-14	0.009178258402385592	-2.7675080274705366e-20	2.3702579892529238e-17	6.981614076039864e-18	1.613983622986773e-16	4.789901779424588e-19
10200000	0.0004108707987544357	-3.3826942055871116e-21	-8.26596373010782e-34	4.628570206156993e-14	1.2773353935680224e-14	0.009178258402385592	-2.767507901546637e-20	2.3702579892529238e-17	6.981614076039864e-18	1.613983622986773e-16	4.789901779424588e-19
10300000	0.0004108707987544357	-3.3826942055871116e-21	-8.3476392457345e-34	4.628570206156993e-14	1.2773353935680224e-14	0.009178258402385592	-2.767507775622737e-20	2.370257989252924e-17	6.981614076039864e-18	1.613983622986773e-16	4.789901779424588e-19
10400000	0.0004108707987544357	-3.3826942055871116e-21	-8.429314761543336e-34	4.628570206156993e-14	1.2773353935680224e-14	0.009178258402385592	-2.7675076496988375e-20	2.370257989252924e-17	6.981614076039864e-18	1.613983622986773e-16	4.789901779424588e-19
10500000	0.0004108707987544357	-3.3826942055871116e-21	-8.510990277566784e-34	4.628570206156993e-14	1.2773353935680224e-14	0.009178258402385592	-2.767507523774938e-20	2.370257989252924e-17	6.981614076039864e-18	1.613983622986773e-16	4.789901779424588e-19
10600000	0.0004108707987544357	-3.3826942055871116e-21	-8.592665793837302e-34	4.628570206156993e-14	1.2773353935680224e-14	0.009178258402385592	-2.767507397851038e-20	2.370257989252924e-17	6.981614076039864e-18	1.613983622986773e-16	4.789901779424588e-19
10700000	0.0004108707987544357	-3.3826942055871116e-21	-8.674341310387347e-34	4.628570206156993e-14	1.2773353935680224e-14	0.009178258402385592	-2.767507271927138e-20	2.370257989252924e-17	6.981614076039864e-18	1.613983622986773e-16	4.789901779424588e-19
10800000	0.0004108707987544357	-3.3826942055871116e-21	-8.756016827249375e-34	4.628570206156993e-14	1.2773353935680224e-14	0.009178258402385592	-2.767507146003238e-20	2.370257989252924e-17	6.981614076039864e-18	1.613983622986773e-16	4.789901779424588e-19
10900000	0.0004108707987544357	-3.3826942055871116e-21	-8.837692344455843e-34	4.628570206156993e-14	1.2773353935680224e-14	0.009178258402385592	-2.7675070200793385e-20	2.370257989252924e-17	6.981614076039864e-18	1.613983622986773e-16	4.789901779424588e-19
11000000	0.0004108707987544358	-3.3826942055871116e-21	-8.91936786203921e-34	4.628570206156993e-14	1.2773353935680224e-14	0.009178258402385592	-2.767506894155439e-20	2.3702579892529244e-17	6.981614076039864e-18	1.613983622986773e-16	4.789901779424587e-19
11100000	0.0004108707987544358	-3.3826942055871116e-21	-9.001043380031928e-34	4.628570206156993e-14	1.2773353935680224e-14	0.009178258402385592	-2.767506768231539e-20	2.3702579892529244e-17	6.981614076039864e-18	1.613983622986773e-16	4.789901779424587e-19
11200000	0.0004108707987544358	-3.3826942055871116e-21	-9.082718898466459e-34	4.628570206156993e-14	1.2773353935680224e-14	0.009178258402385592	-2.7675066423076394e-20	2.3702579892529244e-17	6.981614076039864e-18	1.613983622986773e-16	4.789901779424587e-19
11300000	0.0004108707987544358	-3.3826942055871116e-21	-9.164394417375256e-34	4.628570206156993e-14	1.2773353935680224e-14	0.009178258402385592	-2.76750651638374e-20	2.3702579892529244e-17	6.981614076039864e-18	1.613983622986773e-16	4.789901779424587e-19
11400000	0.0004108707987544358	-3.3826942055871116e-21	-9.246069936790778e-34	4.628570206156993e-14	1.2773353935680224e-14	0.009178258402385592	-2.76750639045984e-20	2.3702579892529244e-17	6.981614076039864e-18	1.6139836229867732e-16	4.789901779424587e-19
11500000	0.0004108707987544358	-3.3826942055871116e-21	-9.327745456745482e-34	4.628570206156993e-14	1.2773353935680224e-14	0.009178258402385592	-2.76750626453594e-20	2.3702579892529244e-17	6.981614076039864e-18	1.6139836229867732e-16	4.789901779424587e-19
11600000	0.0004108707987544358	-3.3826942055871116e-21	-9.409420977271822e-34	4.628570206156993e-14	1.2773353935680224e-14	0.009178258402385592	-2.76750613861204e-20	2.3702579892529244e-17	6.981614076039864e-18	1.6139836229867732e-16	4.789901779424587e-19
11700000	0.0004108707987544358	-3.3826942055871116e-21	-9.491096498402258e-34	4.628570206156993e-14	1.2773353935680224e-14	0.009178258402385592	-2.7675060126881404e-20	2.3702579892529244e-17	6.981614076039864e-18	1.6139836229867732e-16	4.789901779424587e-19
11800000	0.0004108707987544358	-3.3826942055871116e-21	-9.572772020169245e-34	4.628570206156993e-14	1.2773353935680224e-14	0.009178258402385592	-2.7675058867642407e-20	2.3702579892529244e-17	6.981614076039864e-18	1.6139836229867732e-16	4.789901779424587e-19
11900000	0.0004108707987544358	-3.3826942055871116e-21	-9.654447542605241e-34	4.628570206156993e-14	1.2773353935680224e-14	0.009178258402385592	-2.767505760840341e-20	2.3702579892529244e-17	6.981614076039864e-18	1.6139836229867732e-16	4.789901779424587e-19
12000000	0.0004108707987544358	-3.3826942055871116e-21	-9.736123065742703e-34	4.628570206156993e-14	1.2773353935680224e-14	0.009178258402385592	-2.7675056349164413e-20	2.3702579892529247e-17	6.981614076039864e-18	1.6139836229867732e-16	4.789901779424587e-19
12100000	0.0004108707987544358	-3.3826942055871116e-21	-9.817798589614085e-34	4.628570206156993e-14	1.2773353935680224e-14	0.009178258402385592	-2.7675055089925416e-20	2.3702579892529247e-17	6.981614076039864e-18	1.6139836229867732e-16	4.789901779424587e-19
12200000	0.0004108707987544358	-3.3826942055871116e-21	-9.899474114251847e-34	4.628570206156993e-14	1.2773353935680224e-14	0.009178258402385592	-2.7675053830686414e-20	2.3702579892529247e-17	6.981614076039864e-18	1.6139836229867732e-16	4.789901779424587e-19
12300000	0.0004108707987544358	-3.3826942055871116e-21	-9.981149639688446e-34	4.628570206156993e-14	1.2773353935680224e-14	0.009178258402385592	-2.7675052571447417e-20	2.3702579892529247e-17	6.981614076039864e-18	1.6139836229867732e-16	4.789901779424587e-19
12400000	0.0004108707987544358	-3.3826942055871116e-21	-1.0062825165956334e-33	4.628570206156993e-14	1.2773353935680224e-14	0.009178258402385592	-2.767505131220842e-20	2.3702579892529247e-17	6.981614076039864e-18	1.6139836229867732e-16	4.789901779424587e-19
12500000	0.0004108707987544358	-3.3826942055871116e-21	-1.0144500693087975e-33	4.628570206156993e-14	1.2773353935680224e-14	0.009178258402385592	-2.767505005296942e-20	2.3702579892529247e-17	6.981614076039864e-18	1.6139836229867732e-16	4.789901779424587e-19
12600000	0.0004108707987544358	-3.3826942055871116e-21	-1.022617622111582e-33	4.628570206156993e-14	1.2773353935680224e-14	0.009178258402385592	-2.7675048793730426e-20	2.3702579892529247e-17	6.981614076039864e-18	1.6139836229867732e-16	4.789901779424587e-19
12700000	0.0004108707987544358	-3.3826942055871116e-21	-1.0307851750072328e-33	4.628570206156993e-14	1.2773353935680224e-14	0.009178258402385592	-2.767504753449143e-20	2.3702579892529247e-17	6.981614076039864e-18	1.6139836229867732e-16	4.789901779424587e-19
12800000	0.0004108707987544358	-3.3826942055871116e-21	-1.0389527279989957e-33	4.628570206156993e-14	1.2773353935680224e-14	0.009178258402385592	-2.767504627525243e-20	2.3702579892529247e-17	6.981614076039864e-18	1.6139836229867732e-16	4.789901779424587e-19
12900000	0.0004108707987544358	-3.3826942055871116e-21	-1.0471202810901161e-33	4.628570206156993e-14	1.2773353935680224e-14	0.009178258402385592	-2.7675045016013436e-20	2.3702579892529247e-17	6.981614076039864e-18	1.6139836229867732e-16	4.789901779424587e-19
13000000	0.0004108707987544358	-3.3826942055871116e-21	-1.05528783428384e-33	4.628570206156993e-14	1.2773353935680224e-14	0.009178258402385592	-2.767504375677443e-20	2.3702579892529247e-17	6.981614076039864e-18	1.6139836229867732e-16	4.789901779424587e-19
13100000	0.0004108707987544358	-3.3826942055871116e-21	-1.063455387570787e-33	4.628570206156993e-14	1.2773353935680224e-14	0.009178258402385592	-2.7675042497535436e-20	2.3702579892529247e-17	6.981614076039864e-18	1.6139836229867732e-16	4.789901779424587e-19
13200000	0.0004108707987544358	-3.3826942055871116e-21	-1.0716229407266393e-33	4.628570206156993e-14	1.2773353935680224e-14	0.009178258402385592	-2.767504123829644e-20	2.3702579892529247e-17	6.981614076039864e-18	1.6139836229867732e-16	4.789901779424587e-19
13300000	0.0004108707987544358	-3.3826942055871116e-21	-1.0797904936702638e-33	4.628570206156993e-14	1.2773353935680224e-14	0.009178258402385592	-2.767503997905744e-20	2.3702579892529247e-17	6.981614076039864e-18	1.6139836229867732e-16	4.789901779424587e-19
13400000	0.0004108707987544358	-3.3826942055871116e-21	-1.0879580464049065e-33	4.628570206156993e-14	1.2773353935680224e-14	0.009178258402385592	-2.7675038719818445e-20	2.3702579892529247e-17	6.981614076039864e-18	1.6139836229867732e-16	4.789901779424587e-19
13500000	0.0004108707987544358	-3.3826942055871116e-21	-1.0961255989338128e-33	4.628570206156993e-14	1.2773353935680224e-14	0.009178258402385592	-2.767503746057945e-20	2.3702579892529247e-17	6.981614076039864e-18	1.6139836229867732e-16	4.789901779424587e-19
13600000	0.0004108707987544358	-3.3826942055871116e-21	-1.1042931512602286e-33	4.628570206156993e-14	1.2773353935680224e-14	0.009178258402385592	-2.767503620134045e-20	2.3702579892529247e-17	6.981614076039864e-18	1.6139836229867732e-16	4.789901779424587e-19
13700000	0.0004108707987544358	-3.3826942055871116e-21	-1.1124607033873993e-33	4.628570206156993e-14	1.2773353935680224e-14	0.009178258402385592	-2.7675034942101455e-20	2.3702579892529247e-17	6.981614076039864e-18	1.6139836229867732e-16	4.789901779424587e-19
13800000	0.0004108707987544358	-3.3826942055871116e-21	-1.1206282553185709e-33	4.628570206156993e-14	1.2773353935680224e-14	0.009178258402385592	-2.767503368286245e-20	2.3702579892529247e-17	6.981614076039864e-18	1.6139836229867732e-16	4.789901779424587e-19
13900000	0.0004108707987544358	-3.3826942055871116e-21	-1.1287958070569887e-33	4.628570206156993e-14	1.2773353935680224e-14	0.009178258402385592	-2.7675032423623455e-20	2.3702579892529247e-17	6.981614076039864e-18	1.6139836229867732e-16	4.789901779424587e-19
14000000	0.0004108707987544358	-3.3826942055871116e-21	-1.136963358605899e-33	4.628570206156993e-14	1.2773353935680224e-14	0.009178258402385592	-2.767503116438446e-20	2.3702579892529247e-17	6.981614076039864e-18	1.6139836229867732e-16	4.789901779424587e-19
14100000	0.0004108707987544358	-3.3826942055871116e-21	-1.1451309099685469e-33	4.628570206156993e-14	1.2773353935680224e-14	0.009178258402385592	-2.767502990514546e-20	2.3702579892529247e-17	6.981614076039864e-18	1.6139836229867732e-16	4.789901779424587e-19
14200000	0.0004108707987544358	-3.3826942055871116e-21	-1.1532984611481783e-33	4.628570206156993e-14	1.2773353935680224e-14	0.009178258402385592	-2.7675028645906464e-20	2.3702579892529247e-17	6.981614076039864e-18	1.6139836229867732e-16	4.789901779424587e-19
14300000	0.0004108707987544358	-3.3826942055871116e-21	-1.1614660121480387e-33	4.628570206156993e-14	1.2773353935680224e-14	0.009178258402385592	-2.767502738666747e-20	2.3702579892529247e-17	6.981614076039864e-18	1.6139836229867732e-16	4.789901779424587e-19
14400000	0.0004108707987544358	-3.3826942055871116e-21	-1.1696335629713741e-33	4.628570206156993e-14	1.2773353935680224e-14	0.009178258402385592	-2.767502612742847e-20	2.3702579892529247e-17	6.981614076039864e-18	1.6139836229867732e-16	4.789901779424587e-19
14500000	0.0004108707987544358	-3.3826942055871116e-21	-1.1778011136214302e-33	4.628570206156993e-14	1.2773353935680224e-14	0.009178258402385592	-2.7675024868189474e-20	2.3702579892529247e-17	6.981614076039864e-18	1.6139836229867732e-16	4.789901779424587e-19
14600000	0.0004108707987544358	-3.3826942055871116e-21	-1.1859686641014522e-33	4.628570206156993e-14	1.2773353935680224e-14	0.009178258402385592	-2.767502360895047e-20	2.3702579892529247e-17	6.981614076039864e-18	1.6139836229867732e-16	4.789901779424587e-19
14700000	0.0004108707987544358	-3.3826942055871116e-21	-1.194136214414686e-33	4.628570206156993e-14	1.2773353935680224e-14	0.009178258402385592	-2.7675022349711474e-20	2.3702579892529247e-17	6.981614076039864e-18	1.6139836229867732e-16	4.789901779424587e-19
14800000	0.0004108707987544358	-3.3826942055871116e-21	-1.2023037645643776e-33	4.628570206156993e-14	1.2773353935680224e-14	0.009178258402385592	-2.767502109047248e-20	2.3702579892529247e-17	6.981614076039864e-18	1.6139836229867732e-16	4.789901779424587e-19
14900000	0.0004108707987544358	-3.3826942055871116e-21	-1.2104713145537722e-33	4.628570206156993e-14	1.2773353935680224e-14	0.009178258402385592	-2.767501983123348e-20	2.3702579892529247e-17	6.981614076039864e-18	1.6139836229867732e-16	4.789901779424587e-19
15000000	0.0004108707987544358	-3.3826942055871116e-21	-1.2186388643861159e-33	4.628570206156993e-14	1.2773353935680224e-14	0.009178258402385592	-2.7675018571994484e-20	2.3702579892529247e-17	6.981614076039864e-18	1.6139836229867732e-16	4.789901779424587e-19
15100000	0.0004108707987544358	-3.3826942055871116e-21	-1.226806414064654e-33	4.628570206156993e-14	1.2773353935680224e-14	0.009178258402385592	-2.7675017312755487e-20	2.3702579892529247e-17	6.981614076039864e-18	1.6139836229867732e-16	4.789901779424587e-19
15200000	0.0004108707987544358	-3.3826942055871116e-21	-1.2349739635926326e-33	4.628570206156993e-14	1.2773353935680224e-14	0.009178258402385592	-2.767501605351649e-20	2.3702579892529247e-17	6.981614076039864e-18	1.6139836229867732e-16	4.789901779424587e-19
15300000	0.0004108707987544358	-3.3826942055871116e-21	-1.243141512973297e-33	4.628570206156993e-14	1.2773353935680224e-14	0.009178258402385592	-2.7675014794277493e-20	2.3702579892529247e-17	6.981614076039864e-18	1.6139836229867732e-16	4.789901779424587e-19
15400000	0.0004108707987544358	-3.3826942055871116e-21	-1.2513090622098932e-33	4.628570206156993e-14	1.2773353935680224e-14	0.009178258402385592	-2.767501353503849e-20	2.3702579892529247e-17	6.981614076039864e-18	1.6139836229867732e-16	4.789901779424587e-19
15500000	0.0004108707987544358	-3.3826942055871116e-21	-1.2594766113056665e-33	4.628570206156993e-14	1.2773353935680224e-14	0.009178258402385592	-2.7675012275799493e-20	2.3702579892529247e-17	6.981614076039864e-18	1.6139836229867732e-16	4.789901779424587e-19
15600000	0.0004108707987544358	-3.3826942055871116e-21	-1.2676441602638628e-33	4.628570206156993e-14	1.2773353935680224e-14	0.009178258402385592	-2.7675011016560497e-20	2.3702579892529247e-17	6.981614076039864e-18	1.6139836229867732e-16	4.789901779424587e-19
15700000	0.0004108707987544358	-3.3826942055871116e-21	-1.275811709087728e-33	4.628570206156993e-14	1.2773353935680224e-14	0.009178258402385592	-2.76750097573215e-20	2.3702579892529247e-17	6.981614076039864e-18	1.6139836229867732e-16	4.789901779424587e-19
15800000	0.0004108707987544358	-3.3826942055871116e-21	-1.2839792577805072e-33	4.628570206156993e-14	1.2773353935680224e-14	0.009178258402385592	-2.76750084980825e-20	2.3702579892529247e-17	6.981614076039864e-18	1.6139836229867732e-16	4.789901779424587e-19
15900000	0.0004108707987544358	-3.3826942055871116e-21	-1.2921468063454467e-33	4.628570206156993e-14	1.2773353935680224e-14	0.009178258402385592	-2.7675007238843506e-20	2.3702579892529247e-17	6.981614076039864e-18	1.6139836229867732e-16	4.789901779424587e-19
16000000	0.0004108707987544358	-3.3826942055871116e-21	-1.3003143547857918e-33	4.628570206156993e-14	1.2773353935680224e-14	0.009178258402385592	-2.767500597960451e-20	2.3702579892529247e-17	6.981614076039864e-18	1.6139836229867732e-16	4.789901779424587e-19
16100000	0.0004108707987544358	-3.3826942055871116e-21	-1.3084819031047883e-33	4.628570206156993e-14	1.2773353935680224e-14	0.009178258402385592	-2.7675004720365506e-20	2.3702579892529247e-17	6.981614076039864e-18	1.6139836229867732e-16	4.789901779424587e-19
16200000	0.0004108707987544358	-3.3826942055871116e-21	-1.3166494513056819e-33	4.628570206156993e-14	1.2773353935680224e-14	0.009178258402385592	-2.767500346112651e-20	2.3702579892529247e-17	6.981614076039864e-18	1.6139836229867732e-16	4.789901779424587e-19
16300000	0.0004108707987544358	-3.3826942055871116e-21	-1.324816999391718e-33	4.628570206156993e-14	1.2773353935680224e-14	0.009178258402385592	-2.767500220188751e-20	2.3702579892529247e-17	6.981614076039864e-18	1.6139836229867732e-16	4.789901779424587e-19
16400000	0.0004108707987544358	-3.3826942055871116e-21	-1.3329845473661428e-33	4.628570206156993e-14	1.2773353935680224e-14	0.009178258402385592	-2.7675000942648516e-20	2.3702579892529247e-17	6.981614076039864e-18	1.6139836229867732e-16	4.789901779424587e-19
16500000	0.0004108707987544358	-3.3826942055871116e-21	-1.3411520952322015e-33	4.628570206156993e-14	1.2773353935680224e-14	0.009178258402385592	-2.767499968340952e-20	2.3702579892529247e-17	6.981614076039864e-18	1.6139836229867732e-16	4.789901779424587e-19
16600000	0.0004108707987544358	-3.3826942055871116e-21	-1.3493196429931402e-33	4.628570206156993e-14	1.2773353935680224e-14	0.009178258402385592	-2.767499842417052e-20	2.3702579892529247e-17	6.981614076039864e-18	1.6139836229867732e-16	4.789901779424587e-19
16700000	0.0004108707987544358	-3.3826942055871116e-21	-1.3574871906522042e-33	4.628570206156993e-14	1.2773353935680224e-14	0.009178258402385592	-2.7674997164931525e-20	2.3702579892529247e-17	6.981614076039864e-18	1.6139836229867732e-16	4.789901779424587e-19
16800000	0.0004108707987544358	-3.3826942055871116e-21	-1.3656547382126393e-33	4.628570206156993e-14	1.2773353935680224e-14	0.009178258402385592	-2.767499590569253e-20	2.3702579892529247e-17	6.981614076039864e-18	1.6139836229867732e-16	4.789901779424587e-19
16900000	0.0004108707987544358	-3.3826942055871116e-21	-1.3738222856776914e-33	4.628570206156993e-14	1.2773353935680224e-14	0.009178258402385592	-2.7674994646453525e-20	2.3702579892529247e-17	6.981614076039864e-18	1.6139836229867732e-16	4.789901779424587e-19
17000000	0.0004108707987544358	-3.3826942055871116e-21	-1.381989833050606e-33	4.628570206156993e-14	1.2773353935680224e-14	0.009178258402385592	-2.767499338721453e-20	2.3702579892529247e-17	6.981614076039864e-18	1.6139836229867732e-16	4.789901779424587e-19
17100000	0.0004108707987544358	-3.3826942055871116e-21	-1.3901573803346286e-33	4.628570206156993e-14	1.2773353935680224e-14	0.009178258402385592	-2.767499212797553e-20	2.3702579892529247e-17	6.981614076039864e-18	1.6139836229867732e-16	4.789901779424587e-19
17200000	0.0004108707987544358	-3.3826942055871116e-21	-1.3983249275330054e-33	4.628570206156993e-14	1.2773353935680224e-14	0.009178258402385592	-2.7674990868736535e-20	2.3702579892529247e-17	6.981614076039864e-18	1.6139836229867732e-16	4.789901779424587e-19
17300000	0.0004108707987544358	-3.3826942055871116e-21	-1.4064924746489812e-33	4.628570206156993e-14	1.2773353935680224e-14	0.009178258402385592	-2.767498960949754e-20	2.3702579892529247e-17	6.981614076039864e-18	1.6139836229867732e-16	4.789901779424587e-19
17400000	0.0004108707987544358	-3.3826942055871116e-21	-1.4146600216858027e-33	4.628570206156993e-14	1.2773353935680224e-14	0.009178258402385592	-2.767498835025854e-20	2.3702579892529247e-17	6.981614076039864e-18	1.6139836229867732e-16	4.789901779424587e-19
17500000	0.0004108707987544358	-3.3826942055871116e-21	-1.4228275686467149e-33	4.628570206156993e-14	1.2773353935680224e-14	0.009178258402385592	-2.7674987091019544e-20	2.3702579892529247e-17	6.981614076039864e-18	1.6139836229867732e-16	4.789901779424587e-19
17600000	0.0004108707987544358	-3.3826942055871116e-21	-1.4309951155349637e-33	4.628570206156993e-14	1.2773353935680224e-14	0.009178258402385592	-2.767498583178054e-20	2.3702579892529247e-17	6.981614076039864e-18	1.6139836229867732e-16	4.789901779424587e-19
17700000	0.0004108707987544358	-3.3826942055871116e-21	-1.4391626623537948e-33	4.628570206156993e-14	1.2773353935680224e-14	0.009178258402385592	-2.7674984572541545e-20	2.3702579892529247e-17	6.981614076039864e-18	1.6139836229867732e-16	4.789901779424587e-19
17800000	0.0004108707987544358	-3.3826942055871116e-21	-1.4473302091064537e-33	4.628570206156993e-14	1.2773353935680224e-14	0.009178258402385592	-2.767498331330255e-20	2.3702579892529247e-17	6.981614076039864e-18	1.6139836229867732e-16	4.789901779424587e-19
17900000	0.0004108707987544358	-3.3826942055871116e-21	-1.4554977557961863e-33	4.628570206156993e-14	1.2773353935680224e-14	0.009178258402385592	-2.767498205406355e-20	2.3702579892529247e-17	6.981614076039864e-18	1.6139836229867732e-16	4.789901779424587e-19
18000000	0.0004108707987544358	-3.3826942055871116e-21	-1.4636653024262382e-33	4.628570206156993e-14	1.2773353935680224e-14	0.009178258402385592	-2.7674980794824554e-20	2.3702579892529247e-17	6.981614076039864e-18	1.6139836229867732e-16	4.789901779424587e-19
18100000	0.0004108707987544358	-3.3826942055871116e-21	-1.471832848999855e-33	4.628570206156993e-14	1.2773353935680224e-14	0.009178258402385592	-2.767497953558556e-20	2.3702579892529247e-17	6.981614076039864e-18	1.6139836229867732e-16	4.789901779424587e-19
18200000	0.0004108707987544358	-3.3826942055871116e-21	-1.4800003955202826e-33	4.628570206156993e-14	1.2773353935680224e-14	0.009178258402385592	-2.767497827634656e-20	2.3702579892529247e-17	6.981614076039864e-18	1.6139836229867732e-16	4.789901779424587e-19
18300000	0.0004108707987544358	-3.3826942055871116e-21	-1.4881679419907664e-33	4.628570206156993e-14	1.2773353935680224e-14	0.009178258402385592	-2.7674977017107563e-20	2.3702579892529247e-17	6.981614076039864e-18	1.6139836229867732e-16	4.789901779424587e-19
18400000	0.0004108707987544358	-3.3826942055871116e-21	-1.4963354884145523e-33	4.628570206156993e-14	1.2773353935680224e-14	0.009178258402385592	-2.767497575786856e-20	2.3702579892529247e-17	6.981614076039864e-18	1.6139836229867732e-16	4.789901779424587e-19
18500000	0.0004108707987544358	-3.3826942055871116e-21	-1.5045030347948858e-33	4.628570206156993e-14	1.2773353935680224e-14	0.009178258402385592	-2.7674974498629564e-20	2.3702579892529247e-17	6.981614076039864e-18	1.6139836229867732e-16	4.789901779424587e-19
18600000	0.0004108707987544358	-3.3826942055871116e-21	-1.5126705811350127e-33	4.628570206156993e-14	1.2773353935680224e-14	0.009178258402385592	-2.7674973239390567e-20	2.3702579892529247e-17	6.981614076039864e-18	1.6139836229867732e-16	4.789901779424587e-19
18700000	0.0004108707987544358	-3.3826942055871116e-21	-1.5208381274381788e-33	4.628570206156993e-14	1.2773353935680225e-14	0.009178258402385592	-2.767497198015157e-20	2.3702579892529247e-17	6.981614076039864e-18	1.6139836229867732e-16	4.789901779424587e-19
18800000	0.0004108707987544358	-3.3826942055871116e-21	-1.5290056737076295e-33	4.628570206156994e-14	1.2773353935680225e-14	0.009178258402385592	-2.7674970720912573e-20	2.3702579892529247e-17	6.981614076039864e-18	1.6139836229867732e-16	4.789901779424587e-19
18900000	0.0004108707987544358	-3.3826942055871116e-21	-1.5371732199466106e-33	4.628570206156994e-14	1.2773353935680225e-14	0.009178258402385592	-2.7674969461673576e-20	2.3702579892529247e-17	6.981614076039864e-18	1.6139836229867732e-16	4.789901779424587e-19
19000000	0.0004108707987544358	-3.3826942055871116e-21	-1.5453407661583678e-33	4.628570206156994e-14	1.2773353935680225e-14	0.009178258402385592	-2.767496820243458e-20	2.3702579892529247e-17	6.981614076039864e-18	1.6139836229867732e-16	4.789901779424587e-19
19100000	0.0004108707987544358	-3.3826942055871116e-21	-1.553508312346147e-33	4.628570206156994e-14	1.2773353935680225e-14	0.009178258402385592	-2.767496694319558e-20	2.3702579892529247e-17	6.981614076039864e-18	1.6139836229867732e-16	4.789901779424587e-19
19200000	0.0004108707987544358	-3.3826942055871116e-21	-1.5616758585131933e-33	4.628570206156994e-14	1.2773353935680225e-14	0.009178258402385592	-2.767496568395658e-20	2.3702579892529247e-17	6.981614076039864e-18	1.6139836229867732e-16	4.789901779424588e-19
19300000	0.0004108707987544358	-3.3826942055871116e-21	-1.569843404662753e-33	4.628570206156994e-14	1.2773353935680225e-14	0.009178258402385592	-2.767496442471758e-20	2.3702579892529247e-17	6.981614076039864e-18	1.6139836229867732e-16	4.789901779424588e-19
19400000	0.0004108707987544358	-3.3826942055871116e-21	-1.5780109507980712e-33	4.628570206156994e-14	1.2773353935680225e-14	0.009178258402385592	-2.7674963165478586e-20	2.3702579892529247e-17	6.981614076039864e-18	1.6139836229867732e-16	4.789901779424588e-19
19500000	0.0004108707987544357	-3.3826942055871116e-21	-1.586178496922394e-33	4.628570206156994e-14	1.2773353935680225e-14	0.009178258402385592	-2.767496190623959e-20	2.3702579892529247e-17	6.981614076039864e-18	1.6139836229867732e-16	4.789901779424588e-19
19600000	0.0004108707987544357	-3.3826942055871116e-21	-1.594346043038967e-33	4.628570206156994e-14	1.2773353935680225e-14	0.009178258402385592	-2.767496064700059e-20	2.3702579892529247e-17	6.981614076039864e-18	1.6139836229867732e-16	4.789901779424588e-19
19700000	0.0004108707987544357	-3.3826942055871116e-21	-1.602513589151036e-33	4.628570206156994e-14	1.2773353935680225e-14	0.009178258402385592	-2.7674959387761595e-20	2.3702579892529247e-17	6.981614076039864e-18	1.6139836229867732e-16	4.789901779424588e-19
19800000	0.0004108707987544357	-3.3826942055871116e-21	-1.6106811352618464e-33	4.628570206156994e-14	1.2773353935680225e-14	0.009178258402385592	-2.76749581285226e-20	2.3702579892529247e-17	6.981614076039864e-18	1.6139836229867732e-16	4.789901779424588e-19
19900000	0.0004108707987544357	-3.3826942055871116e-21	-1.618848681374644e-33	4.628570206156994e-14	1.2773353935680225e-14	0.009178258402385592	-2.7674956869283596e-20	2.3702579892529247e-17	6.981614076039864e-18	1.613983622986773e-16	4.789901779424588e-19
20000000	0.0004108707987544357	-3.3826942055871116e-21	-1.6270162274926744e-33	4.628570206156994e-14	1.2773353935680225e-14	0.009178258402385592	-2.76749556100446e-20	2.3702579892529247e-17	6.981614076039864e-18	1.613983622986773e-16	4.789901779424588e-19
20100000	0.0004108707987544357	-3.3826942055871116e-21	-1.6351837736191837e-33	4.628570206156994e-14	1.2773353935680225e-14	0.009178258402385592	-2.76749543508056e-20	2.3702579892529247e-17	6.981614076039864e-18	1.613983622986773e-16	4.789901779424588e-19
20200000	0.0004108707987544357	-3.3826942055871116e-21	-1.643351319757417e-33	4.628570206156994e-14	1.2773353935680225e-14	0.009178258402385592	-2.7674953091566605e-20	2.3702579892529247e-17	6.981614076039864e-18	1.613983622986773e-16	4.789901779424588e-19
20300000	0.0004108707987544357	-3.3826942055871116e-21	-1.65151886591062e-33	4.628570206156994e-14	1.2773353935680225e-14	0.009178258402385592	-2.767495183232761e-20	2.3702579892529247e-17	6.981614076039864e-18	1.613983622986773e-16	4.789901779424588e-19
20400000	0.0004108707987544357	-3.3826942055871116e-21	-1.659686412082039e-33	4.628570206156994e-14	1.2773353935680225e-14	0.009178258402385592	-2.767495057308861e-20	2.3702579892529247e-17	6.981614076039864e-18	1.613983622986773e-16	4.789901779424588e-19
20500000	0.0004108707987544357	-3.3826942055871116e-21	-1.667853958274919e-33	4.628570206156994e-14	1.2773353935680225e-14	0.009178258402385592	-2.7674949313849615e-20	2.3702579892529247e-17	6.981614076039864e-18	1.613983622986773e-16	4.789901779424588e-19
20600000	0.0004108707987544357	-3.3826942055871116e-21	-1.676021504492506e-33	4.628570206156994e-14	1.2773353935680225e-14	0.009178258402385592	-2.767494805461062e-20	2.3702579892529247e-17	6.981614076039864e-18	1.613983622986773e-16	4.789901779424588e-19
20700000	0.0004108707987544357	-3.3826942055871116e-21	-1.6841890507380458e-33	4.628570206156994e-14	1.2773353935680225e-14	0.009178258402385592	-2.7674946795371615e-20	2.3702579892529247e-17	6.981614076039864e-18	1.613983622986773e-16	4.789901779424588e-19
20800000	0.0004108707987544357	-3.3826942055871116e-21	-1.6923565970147837e-33	4.628570206156994e-14	1.2773353935680225e-14	0.009178258402385592	-2.767494553613262e-20	2.3702579892529247e-17	6.981614076039864e-18	1.613983622986773e-16	4.789901779424588e-19
20900000	0.0004108707987544357	-3.3826942055871116e-21	-1.7005241433259658e-33	4.628570206156994e-14	1.2773353935680225e-14	0.009178258402385592	-2.767494427689362e-20	2.3702579892529247e-17	6.981614076039864e-18	1.613983622986773e-16	4.789901779424588e-19
21000000	0.0004108707987544357	-3.3826942055871116e-21	-1.7086916896748378e-33	4.628570206156994e-14	1.2773353935680225e-14	0.009178258402385592	-2.7674943017654624e-20	2.3702579892529247e-17	6.981614076039864e-18	1.613983622986773e-16	4.789901779424588e-19
21100000	0.0004108707987544357	-3.3826942055871116e-21	-1.7168592360646448e-33	4.628570206156994e-14	1.2773353935680225e-14	0.009178258402385592	-2.767494175841563e-20	2.3702579892529247e-17	6.981614076039864e-18	1.613983622986773e-16	4.789901779424588e-19
21200000	0.0004108707987544357	-3.3826942055871116e-21	-1.725026782498633e-33	4.628570206156994e-14	1.2773353935680225e-14	0.009178258402385592	-2.767494049917663e-20	2.3702579892529247e-17	6.981614076039864e-18	1.613983622986773e-16	4.789901779424588e-19
21300000	0.0004108707987544357	-3.3826942055871116e-21	-1.7331943289800478e-33	4.628570206156994e-14	1.2773353935680225e-14	0.009178258402385592	-2.7674939239937634e-20	2.3702579892529247e-17	6.981614076039864e-18	1.613983622986773e-16	4.789901779424588e-19
21400000	0.0004108707987544357	-3.3826942055871116e-21	-1.741361875512135e-33	4.628570206156994e-14	1.2773353935680225e-14	0.009178258402385592	-2.7674937980698637e-20	2.3702579892529247e-17	6.981614076039864e-18	1.613983622986773e-16	4.789901779424588e-19
21500000	0.0004108707987544357	-3.3826942055871116e-21	-1.7495294220981404e-33	4.628570206156994e-14	1.2773353935680225e-14	0.009178258402385592	-2.7674936721459634e-20	2.3702579892529247e-17	6.981614076039864e-18	1.613983622986773e-16	4.789901779424588e-19
21600000	0.0004108707987544357	-3.3826942055871116e-21	-1.7576969687413093e-33	4.628570206156994e-14	1.2773353935680225e-14	0.009178258402385592	-2.767493546222064e-20	2.3702579892529247e-17	6.981614076039864e-18	1.613983622986773e-16	4.789901779424588e-19
21700000	0.0004108707987544357	-3.3826942055871116e-21	-1.7658645154448878e-33	4.628570206156994e-14	1.2773353935680225e-14	0.009178258402385592	-2.767493420298164e-20	2.3702579892529247e-17	6.981614076039864e-18	1.613983622986773e-16	4.789901779424588e-19
21800000	0.0004108707987544357	-3.3826942055871116e-21	-1.7740320622121216e-33	4.628570206156994e-14	1.2773353935680225e-14	0.009178258402385592	-2.7674932943742644e-20	2.3702579892529247e-17	6.981614076039864e-18	1.613983622986773e-16	4.789901779424588e-19
21900000	0.0004108707987544357	-3.3826942055871116e-21	-1.782199609046256e-33	4.628570206156994e-14	1.2773353935680225e-14	0.009178258402385592	-2.7674931684503647e-20	2.3702579892529247e-17	6.981614076039864e-18	1.613983622986773e-16	4.789901779424588e-19
22000000	0.0004108707987544357	-3.3826942055871116e-21	-1.7903671559505368e-33	4.628570206156994e-14	1.2773353935680225e-14	0.009178258402385592	-2.767493042526465e-20	2.3702579892529247e-17	6.981614076039864e-18	1.613983622986773e-16	4.789901779424588e-19
22100000	0.0004108707987544357	-3.3826942055871116e-21	-1.79853470292821e-33	4.628570206156994e-14	1.2773353935680225e-14	0.009178258402385592	-2.767492916602565e-20	2.3702579892529247e-17	6.981614076039864e-18	1.613983622986773e-16	4.789901779424588e-19
22200000	0.0004108707987544357	-3.3826942055871116e-21	-1.806702249982521e-33	4.628570206156994e-14	1.2773353935680225e-14	0.009178258402385592	-2.767492790678665e-20	2.3702579892529247e-17	6.981614076039864e-18	1.613983622986773e-16	4.789901779424588e-19
22300000	0.0004108707987544357	-3.3826942055871116e-21	-1.8148697971167153e-33	4.628570206156994e-14	1.2773353935680225e-14	0.009178258402385592	-2.7674926647547653e-20	2.3702579892529247e-17	6.981614076039864e-18	1.613983622986773e-16	4.789901779424588e-19
22400000	0.0004108707987544357	-3.3826942055871116e-21	-1.823037344334039e-33	4.628570206156994e-14	1.2773353935680225e-14	0.009178258402385592	-2.7674925388308656e-20	2.3702579892529247e-17	6.981614076039864e-18	1.613983622986773e-16	4.789901779424588e-19
22500000	0.0004108707987544357	-3.3826942055871116e-21	-1.8312048916377375e-33	4.628570206156994e-14	1.2773353935680225e-14	0.009178258402385592	-2.767492412906966e-20	2.3702579892529247e-17	6.981614076039864e-18	1.613983622986773e-16	4.789901779424588e-19
22600000	0.0004108707987544357	-3.3826942055871116e-21	-1.8393724390310565e-33	4.628570206156994e-14	1.2773353935680225e-14	0.009178258402385592	-2.767492286983066e-20	2.3702579892529247e-17	6.981614076039864e-18	1.613983622986773e-16	4.789901779424588e-19
22700000	0.0004108707987544357	-3.3826942055871116e-21	-1.8475399865172417e-33	4.628570206156994e-14	1.2773353935680225e-14	0.009178258402385592	-2.7674921610591666e-20	2.3702579892529247e-17	6.981614076039864e-18	1.613983622986773e-16	4.789901779424588e-19
22800000	0.0004108707987544357	-3.3826942055871116e-21	-1.855707534099539e-33	4.628570206156994e-14	1.2773353935680225e-14	0.009178258402385592	-2.767492035135267e-20	2.3702579892529247e-17	6.981614076039864e-18	1.613983622986773e-16	4.789901779424588e-19
22900000	0.0004108707987544357	-3.3826942055871116e-21	-1.8638750817811936e-33	4.628570206156994e-14	1.2773353935680225e-14	0.009178258402385592	-2.767491909211367e-20	2.3702579892529247e-17	6.981614076039864e-18	1.613983622986773e-16	4.789901779424588e-19
23000000	0.0004108707987544357	-3.3826942055871116e-21	-1.8720426295654516e-33	4.628570206156994e-14	1.2773353935680225e-14	0.009178258402385592	-2.767491783287467e-20	2.3702579892529247e-17	6.981614076039864e-18	1.613983622986773e-16	4.789901779424588e-19
23100000	0.0004108707987544357	-3.3826942055871116e-21	-1.880210177442933e-33	4.628570206156994e-14	1.2773353935680225e-14	0.009178258402385592	-2.767491657363567e-20	2.3702579892529247e-17	6.981614076039864e-18	1.613983622986773e-16	4.789901779424588e-19
23200000	0.0004108707987544357	-3.3826942055871116e-21	-1.8883777251893193e-33	4.628570206156994e-14	1.2773353935680225e-14	0.009178258402385592	-2.7674915314396676e-20	2.3702579892529247e-17	6.981614076039864e-18	1.613983622986773e-16	4.789901779424588e-19
23300000	0.0004108707987544357	-3.3826942055871116e-21	-1.896545272723478e-33	4.628570206156994e-14	1.2773353935680225e-14	0.009178258402385592	-2.767491405515768e-20	2.3702579892529247e-17	6.981614076039864e-18	1.613983622986773e-16	4.789901779424588e-19
23400000	0.0004108707987544357	-3.3826942055871116e-21	-1.9047128200486552e-33	4.628570206156994e-14	1.2773353935680225e-14	0.009178258402385592	-2.767491279591868e-20	2.3702579892529247e-17	6.981614076039864e-18	1.613983622986773e-16	4.789901779424588e-19
23500000	0.0004108707987544357	-3.3826942055871116e-21	-1.9128803671680963e-33	4.628570206156994e-14	1.2773353935680225e-14	0.009178258402385592	-2.7674911536679685e-20	2.3702579892529247e-17	6.981614076039864e-18	1.613983622986773e-16	4.789901779424588e-19
23600000	0.0004108707987544357	-3.3826942055871116e-21	-1.921047914085047e-33	4.628570206156994e-14	1.2773353935680225e-14	0.009178258402385592	-2.767491027744069e-20	2.3702579892529247e-17	6.981614076039864e-18	1.613983622986773e-16	4.789901779424588e-19
23700000	0.0004108707987544357	-3.3826942055871116e-21	-1.9292154608027524e-33	4.628570206156994e-14	1.2773353935680225e-14	0.009178258402385592	-2.767490901820169e-20	2.3702579892529247e-17	6.981614076039864e-18	1.613983622986773e-16	4.789901779424588e-19
23800000	0.0004108707987544357	-3.3826942055871116e-21	-1.9373830073244593e-33	4.628570206156994e-14	1.2773353935680225e-14	0.009178258402385592	-2.767490775896269e-20	2.3702579892529247e-17	6.981614076039864e-18	1.613983622986773e-16	4.789901779424588e-19
23900000	0.0004108707987544357	-3.3826942055871116e-21	-1.9455505536534125e-33	4.628570206156994e-14	1.2773353935680225e-14	0.009178258402385592	-2.767490649972369e-20	2.3702579892529247e-17	6.981614076039864e-18	1.613983622986773e-16	4.789901779424588e-19
24000000	0.0004108707987544357	-3.3826942055871116e-21	-1.9537180997928578e-33	4.628570206156994e-14	1.2773353935680225e-14	0.009178258402385592	-2.7674905240484695e-20	2.3702579892529247e-17	6.981614076039864e-18	1.613983622986773e-16	4.789901779424588e-19
24100000	0.0004108707987544357	-3.3826942055871116e-21	-1.9618856457460412e-33	4.628570206156994e-14	1.2773353935680225e-14	0.009178258402385592	-2.76749039812457e-20	2.3702579892529247e-17	6.981614076039864e-18	1.613983622986773e-16	4.789901779424588e-19
24200000	0.0004108707987544357	-3.3826942055871116e-21	-1.970053191516208e-33	4.628570206156994e-14	1.2773353935680225e-14	0.009178258402385592	-2.76749027220067e-20	2.3702579892529247e-17	6.981614076039864e-18	1.613983622986773e-16	4.789901779424588e-19
24300000	0.0004108707987544357	-3.3826942055871116e-21	-1.9782207371066044e-33	4.628570206156994e-14	1.2773353935680225e-14	0.009178258402385592	-2.7674901462767704e-20	2.3702579892529247e-17	6.981614076039864e-18	1.613983622986773e-16	4.789901779424588e-19
24400000	0.0004108707987544357	-3.3826942055871116e-21	-1.9863882825204754e-33	4.628570206156994e-14	1.2773353935680225e-14	0.009178258402385592	-2.767490020352871e-20	2.3702579892529247e-17	6.981614076039864e-18	1.613983622986773e-16	4.789901779424588e-19
24500000	0.0004108707987544357	-3.3826942055871116e-21	-1.994555827761067e-33	4.628570206156994e-14	1.2773353935680225e-14	0.009178258402385592	-2.767489894428971e-20	2.3702579892529247e-17	6.981614076039864e-18	1.613983622986773e-16	4.789901779424588e-19
24600000	0.0004108707987544357	-3.3826942055871116e-21	-2.0027233728316255e-33	4.628570206156994e-14	1.2773353935680225e-14	0.009178258402385592	-2.767489768505071e-20	2.3702579892529247e-17	6.981614076039864e-18	1.613983622986773e-16	4.789901779424588e-19
24700000	0.0004108707987544357	-3.3826942055871116e-21	-2.0108909177353955e-33	4.628570206156994e-14	1.2773353935680225e-14	0.009178258402385592	-2.767489642581171e-20	2.3702579892529247e-17	6.981614076039864e-18	1.613983622986773e-16	4.789901779424588e-19
24800000	0.0004108707987544357	-3.3826942055871116e-21	-2.0190584624756234e-33	4.628570206156994e-14	1.2773353935680225e-14	0.009178258402385592	-2.7674895166572714e-20	2.3702579892529247e-17	6.981614076039864e-18	1.613983622986773e-16	4.789901779424588e-19
24900000	0.0004108707987544357	-3.3826942055871116e-21	-2.0272260070555542e-33	4.628570206156994e-14	1.2773353935680225e-14	0.009178258402385592	-2.767489390733372e-20	2.3702579892529247e-17	6.981614076039864e-18	1.613983622986773e-16	4.789901779424588e-19
25000000	0.0004108707987544357	-3.3826942055871116e-21	-2.0353935514784342e-33	4.628570206156994e-14	1.2773353935680225e-14	0.009178258402385592	-2.767489264809472e-20	2.3702579892529247e-17	6.981614076039864e-18	1.613983622986773e-16	4.789901779424588e-19
25100000	0.0004108707987544357	-3.3826942055871116e-21	-2.043561095747509e-33	4.628570206156994e-14	1.2773353935680225e-14	0.009178258402385592	-2.7674891388855723e-20	2.3702579892529247e-17	6.981614076039864e-18	1.613983622986773e-16	4.789901779424588e-19
25200000	0.0004108707987544357	-3.3826942055871116e-21	-2.0517286398660243e-33	4.628570206156994e-14	1.2773353935680225e-14	0.009178258402385592	-2.7674890129616726e-20	2.3702579892529247e-17	6.981614076039864e-18	1.613983622986773e-16	4.789901779424588e-19
25300000	0.0004108707987544357	-3.3826942055871116e-21	-2.0598961838372254e-33	4.628570206156994e-14	1.2773353935680225e-14	0.009178258402385592	-2.767488887037773e-20	2.3702579892529247e-17	6.981614076039864e-18	1.613983622986773e-16	4.789901779424588e-19
25400000	0.0004108707987544357	-3.3826942055871116e-21	-2.0680637276643582e-33	4.628570206156994e-14	1.2773353935680225e-14	0.009178258402385592	-2.7674887611138727e-20	2.3702579892529247e-17	6.981614076039864e-18	1.613983622986773e-16	4.789901779424588e-19
25500000	0.0004108707987544357	-3.3826942055871116e-21	-2.0762312713506687e-33	4.628570206156994e-14	1.2773353935680225e-14	0.009178258402385592	-2.767488635189973e-20	2.3702579892529247e-17	6.981614076039864e-18	1.613983622986773e-16	4.789901779424588e-19
25600000	0.0004108707987544357	-3.3826942055871116e-21	-2.0843988148994022e-33	4.628570206156994e-14	1.2773353935680225e-14	0.009178258402385592	-2.7674885092660733e-20	2.3702579892529247e-17	6.981614076039864e-18	1.613983622986773e-16	4.789901779424588e-19
25700000	0.0004108707987544357	-3.3826942055871116e-21	-2.0925663583138044e-33	4.628570206156994e-14	1.2773353935680225e-14	0.009178258402385592	-2.7674883833421736e-20	2.3702579892529247e-17	6.981614076039864e-18	1.613983622986773e-16	4.789901779424588e-19
25800000	0.0004108707987544357	-3.3826942055871116e-21	-2.100733901597121e-33	4.628570206156994e-14	1.2773353935680225e-14	0.009178258402385592	-2.767488257418274e-20	2.3702579892529247e-17	6.981614076039864e-18	1.613983622986773e-16	4.789901779424588e-19
25900000	0.0004108707987544357	-3.3826942055871116e-21	-2.1089014447525975e-33	4.628570206156994e-14	1.2773353935680225e-14	0.009178258402385592	-2.767488131494374e-20	2.3702579892529247e-17	6.981614076039864e-18	1.613983622986773e-16	4.789901779424588e-19
26000000	0.0004108707987544357	-3.3826942055871116e-21	-2.1170689877834798e-33	4.628570206156994e-14	1.2773353935680225e-14	0.009178258402385592	-2.7674880055704746e-20	2.3702579892529247e-17	6.981614076039864e-18	1.613983622986773e-16	4.789901779424588e-19
26100000	0.0004108707987544357	-3.3826942055871116e-21	-2.125236530693014e-33	4.628570206156994e-14	1.2773353935680225e-14	0.009178258402385592	-2.767487879646574e-20	2.3702579892529247e-17	6.981614076039864e-18	1.613983622986773e-16	4.789901779424588e-19
26200000	0.0004108707987544357	-3.3826942055871116e-21	-2.1334040734844448e-33	4.628570206156994e-14	1.2773353935680225e-14	0.009178258402385592	-2.7674877537226746e-20	2.3702579892529247e-17	6.981614076039864e-18	1.613983622986773e-16	4.789901779424588e-19
26300000	0.0004108707987544357	-3.3826942055871116e-21	-2.141571616161019e-33	4.628570206156994e-14	1.2773353935680225e-14	0.009178258402385592	-2.767487627798775e-20	2.3702579892529247e-17	6.981614076039864e-18	1.613983622986773e-16	4.789901779424588e-19
26400000	0.0004108707987544357	-3.3826942055871116e-21	-2.1497391587259813e-33	4.628570206156994e-14	1.2773353935680225e-14	0.009178258402385592	-2.767487501874875e-20	2.3702579892529247e-17	6.981614076039864e-18	1.613983622986773e-16	4.789901779424588e-19
26500000	0.0004108707987544357	-3.3826942055871116e-21	-2.157906701182578e-33	4.628570206156994e-14	1.2773353935680225e-14	0.009178258402385592	-2.7674873759509755e-20	2.3702579892529247e-17	6.981614076039864e-18	1.613983622986773e-16	4.789901779424588e-19
26600000	0.0004108707987544357	-3.3826942055871116e-21	-2.166074243534054e-33	4.628570206156994e-14	1.2773353935680225e-14	0.009178258402385592	-2.767487250027076e-20	2.3702579892529247e-17	6.981614076039864e-18	1.613983622986773e-16	4.789901779424588e-19
26700000	0.0004108707987544357	-3.3826942055871116e-21	-2.1742417857836563e-33	4.628570206156994e-14	1.2773353935680225e-14	0.009178258402385592	-2.767487124103176e-20	2.3702579892529247e-17	6.981614076039864e-18	1.613983622986773e-16	4.789901779424588e-19
26800000	0.0004108707987544357	-3.3826942055871116e-21	-2.1824093279346292e-33	4.628570206156994e-14	1.2773353935680225e-14	0.009178258402385592	-2.7674869981792765e-20	2.3702579892529247e-17	6.981614076039864e-18	1.613983622986773e-16	4.789901779424588e-19
26900000	0.0004108707987544357	-3.3826942055871116e-21	-2.1905768699902193e-33	4.628570206156994e-14	1.2773353935680225e-14	0.009178258402385592	-2.767486872255376e-20	2.3702579892529247e-17	6.981614076039864e-18	1.613983622986773e-16	4.789901779424588e-19
27000000	0.0004108707987544357	-3.3826942055871116e-21	-2.198744411953672e-33	4.628570206156994e-14	1.2773353935680225e-14	0.009178258402385592	-2.7674867463314765e-20	2.3702579892529247e-17	6.981614076039864e-18	1.613983622986773e-16	4.789901779424588e-19
27100000	0.0004108707987544357	-3.3826942055871116e-21	-2.206911953828233e-33	4.628570206156994e-14	1.2773353935680225e-14	0.009178258402385592	-2.767486620407577e-20	2.3702579892529247e-17	6.981614076039864e-18	1.613983622986773e-16	4.789901779424588e-19
27200000	0.0004108707987544357	-3.3826942055871116e-21	-2.2150794956171477e-33	4.628570206156994e-14	1.2773353935680225e-14	0.009178258402385592	-2.767486494483677e-20	2.3702579892529247e-17	6.981614076039864e-18	1.613983622986773e-16	4.789901779424588e-19
27300000	0.0004108707987544357	-3.3826942055871116e-21	-2.223247037323662e-33	4.628570206156994e-14	1.2773353935680225e-14	0.009178258402385592	-2.7674863685597775e-20	2.3702579892529247e-17	6.981614076039864e-18	1.613983622986773e-16	4.789901779424588e-19
27400000	0.0004108707987544357	-3.3826942055871116e-21	-2.2314145789510217e-33	4.628570206156994e-14	1.2773353935680225e-14	0.009178258402385592	-2.767486242635878e-20	2.3702579892529247e-17	6.981614076039864e-18	1.613983622986773e-16	4.789901779424588e-19
27500000	0.0004108707987544357	-3.3826942055871116e-21	-2.239582120502472e-33	4.628570206156994e-14	1.2773353935680225e-14	0.009178258402385592	-2.767486116711978e-20	2.3702579892529247e-17	6.981614076039864e-18	1.613983622986773e-16	4.789901779424588e-19
27600000	0.0004108707987544357	-3.3826942055871116e-21	-2.2477496619812593e-33	4.628570206156994e-14	1.2773353935680225e-14	0.009178258402385592	-2.767485990788078e-20	2.3702579892529247e-17	6.981614076039864e-18	1.613983622986773e-16	4.789901779424588e-19
27700000	0.0004108707987544357	-3.3826942055871116e-21	-2.2559172033906288e-33	4.628570206156994e-14	1.2773353935680225e-14	0.009178258402385592	-2.767485864864178e-20	2.3702579892529247e-17	6.981614076039864e-18	1.613983622986773e-16	4.789901779424588e-19
27800000	0.0004108707987544357	-3.3826942055871116e-21	-2.2640847447338263e-33	4.628570206156994e-14	1.2773353935680225e-14	0.009178258402385592	-2.7674857389402784e-20	2.3702579892529247e-17	6.981614076039864e-18	1.613983622986773e-16	4.789901779424588e-19
27900000	0.0004108707987544357	-3.3826942055871116e-21	-2.2722522860140974e-33	4.628570206156994e-14	1.2773353935680225e-14	0.009178258402385592	-2.767485613016379e-20	2.3702579892529247e-17	6.981614076039864e-18	1.613983622986773e-16	4.789901779424588e-19
28000000	0.0004108707987544357	-3.3826942055871116e-21	-2.2804198272346878e-33	4.628570206156994e-14	1.2773353935680225e-14	0.009178258402385592	-2.767485487092479e-20	2.3702579892529247e-17	6.981614076039864e-18	1.613983622986773e-16	4.789901779424588e-19
28100000	0.0004108707987544357	-3.3826942055871116e-21	-2.2885873683988434e-33	4.628570206156994e-14	1.2773353935680225e-14	0.009178258402385592	-2.7674853611685794e-20	2.3702579892529247e-17	6.981614076039864e-18	1.613983622986773e-16	4.789901779424588e-19
28200000	0.0004108707987544357	-3.3826942055871116e-21	-2.2967549095098096e-33	4.628570206156994e-14	1.2773353935680225e-14	0.009178258402385592	-2.7674852352446797e-20	2.3702579892529247e-17	6.981614076039864e-18	1.613983622986773e-16	4.789901779424588e-19
28300000	0.0004108707987544357	-3.3826942055871116e-21	-2.304922450570832e-33	4.628570206156994e-14	1.2773353935680225e-14	0.009178258402385592	-2.76748510932078e-20	2.3702579892529247e-17	6.981614076039864e-18	1.613983622986773e-16	4.789901779424588e-19
28400000	0.0004108707987544357	-3.3826942055871116e-21	-2.3130899915851567e-33	4.628570206156994e-14	1.2773353935680225e-14	0.009178258402385592	-2.76748498339688e-20	2.3702579892529247e-17	6.981614076039864e-18	1.613983622986773e-16	4.789901779424588e-19
28500000	0.0004108707987544357	-3.3826942055871116e-21	-2.321257532556029e-33	4.628570206156994e-14	1.2773353935680225e-14	0.009178258402385592	-2.76748485747298e-20	2.3702579892529247e-17	6.981614076039864e-18	1.613983622986773e-16	4.789901779424588e-19
28600000	0.0004108707987544357	-3.3826942055871116e-21	-2.3294250734866946e-33	4.628570206156994e-14	1.2773353935680225e-14	0.009178258402385592	-2.7674847315490803e-20	2.3702579892529247e-17	6.981614076039864e-18	1.613983622986773e-16	4.789901779424588e-19
28700000	0.0004108707987544357	-3.3826942055871116e-21	-2.3375926143803996e-33	4.628570206156994e-14	1.2773353935680225e-14	0.009178258402385592	-2.7674846056251807e-20	2.3702579892529247e-17	6.981614076039864e-18	1.613983622986773e-16	4.789901779424588e-19
28800000	0.0004108707987544357	-3.3826942055871116e-21	-2.345760155240389e-33	4.628570206156994e-14	1.2773353935680225e-14	0.009178258402385592	-2.767484479701281e-20	2.3702579892529247e-17	6.981614076039864e-18	1.613983622986773e-16	4.789901779424588e-19
28900000	0.0004108707987544357	-3.3826942055871116e-21	-2.353927696069909e-33	4.628570206156994e-14	1.2773353935680225e-14	0.009178258402385592	-2.767484353777381e-20	2.3702579892529247e-17	6.981614076039864e-18	1.613983622986773e-16	4.789901779424588e-19
29000000	0.0004108707987544357	-3.3826942055871116e-21	-2.362095236872205e-33	4.628570206156994e-14	1.2773353935680225e-14	0.009178258402385592	-2.7674842278534816e-20	2.3702579892529247e-17	6.981614076039864e-18	1.613983622986773e-16	4.789901779424588e-19
29100000	0.0004108707987544357	-3.3826942055871116e-21	-2.370262777650523e-33	4.628570206156994e-14	1.2773353935680225e-14	0.009178258402385592	-2.767484101929582e-20	2.3702579892529247e-17	6.981614076039864e-18	1.613983622986773e-16	4.789901779424588e-19
29200000	0.0004108707987544357	-3.3826942055871116e-21	-2.3784303184081083e-33	4.628570206156994e-14	1.2773353935680225e-14	0.009178258402385592	-2.7674839760056816e-20	2.3702579892529247e-17	6.981614076039864e-18	1.613983622986773e-16	4.789901779424588e-19
29300000	0.0004108707987544357	-3.3826942055871116e-21	-2.3865978591482066e-33	4.628570206156994e-14	1.2773353935680225e-14	0.009178258402385592	-2.767483850081782e-20	2.3702579892529247e-17	6.981614076039864e-18	1.613983622986773e-16	4.789901779424588e-19
29400000	0.0004108707987544357	-3.3826942055871116e-21	-2.394765399874064e-33	4.628570206156994e-14	1.2773353935680225e-14	0.009178258402385592	-2.767483724157882e-20	2.3702579892529247e-17	6.981614076039864e-18	1.613983622986773e-16	4.789901779424588e-19
29500000	0.0004108707987544357	-3.3826942055871116e-21	-2.4029329405889256e-33	4.628570206156994e-14	1.2773353935680225e-14	0.009178258402385592	-2.7674835982339826e-20	2.3702579892529247e-17	6.981614076039864e-18	1.613983622986773e-16	4.789901779424588e-19
29600000	0.0004108707987544357	-3.3826942055871116e-21	-2.4111004812960376e-33	4.628570206156994e-14	1.2773353935680225e-14	0.009178258402385592	-2.767483472310083e-20	2.3702579892529247e-17	6.981614076039864e-18	1.613983622986773e-16	4.789901779424588e-19
29700000	0.0004108707987544357	-3.3826942055871116e-21	-2.4192680219986453e-33	4.628570206156994e-14	1.2773353935680225e-14	0.009178258402385592	-2.767483346386183e-20	2.3702579892529247e-17	6.981614076039864e-18	1.613983622986773e-16	4.789901779424588e-19
29800000	0.0004108707987544357	-3.3826942055871116e-21	-2.4274355626999948e-33	4.628570206156994e-14	1.2773353935680225e-14	0.009178258402385592	-2.7674832204622835e-20	2.3702579892529247e-17	6.981614076039864e-18	1.613983622986773e-16	4.789901779424588e-19
29900000	0.0004108707987544357	-3.3826942055871116e-21	-2.4356031034033312e-33	4.628570206156994e-14	1.2773353935680225e-14	0.009178258402385592	-2.767483094538383e-20	2.3702579892529247e-17	6.981614076039864e-18	1.613983622986773e-16	4.789901779424588e-19
30000000	0.0004108707987544357	-3.3826942055871116e-21	-2.4437706441119006e-33	4.628570206156994e-14	1.2773353935680225e-14	0.009178258402385592	-2.7674829686144835e-20	2.3702579892529247e-17	6.981614076039864e-18	1.613983622986773e-16	4.789901779424588e-19
30100000	0.0004108707987544357	-3.3826942055871116e-21	-2.4519381848289486e-33	4.628570206156994e-14	1.2773353935680225e-14	0.009178258402385592	-2.767482842690584e-20	2.3702579892529247e-17	6.981614076039864e-18	1.613983622986773e-16	4.789901779424588e-19
30200000	0.0004108707987544357	-3.3826942055871116e-21	-2.460105725557721e-33	4.628570206156994e-14	1.2773353935680225e-14	0.009178258402385592	-2.767482716766684e-20	2.3702579892529247e-17	6.981614076039864e-18	1.613983622986773e-16	4.789901779424588e-19
30300000	0.0004108707987544357	-3.3826942055871116e-21	-2.468273266301463e-33	4.628570206156994e-14	1.2773353935680225e-14	0.009178258402385592	-2.7674825908427845e-20	2.3702579892529247e-17	6.981614076039864e-18	1.613983622986773e-16	4.789901779424588e-19
30400000	0.0004108707987544357	-3.3826942055871116e-21	-2.4764408070634207e-33	4.628570206156994e-14	1.2773353935680225e-14	0.009178258402385592	-2.767482464918885e-20	2.3702579892529247e-17	6.981614076039864e-18	1.613983622986773e-16	4.789901779424588e-19
30500000	0.0004108707987544357	-3.3826942055871116e-21	-2.48460834784684e-33	4.628570206156994e-14	1.2773353935680225e-14	0.009178258402385592	-2.767482338994985e-20	2.3702579892529247e-17	6.981614076039864e-18	1.613983622986773e-16	4.789901779424588e-19
30600000	0.0004108707987544357	-3.3826942055871116e-21	-2.4927758886549654e-33	4.628570206156994e-14	1.2773353935680225e-14	0.009178258402385592	-2.7674822130710854e-20	2.3702579892529247e-17	6.981614076039864e-18	1.613983622986773e-16	4.789901779424588e-19
30700000	0.0004108707987544357	-3.3826942055871116e-21	-2.500943429491044e-33	4.628570206156994e-14	1.2773353935680225e-14	0.009178258402385592	-2.767482087147185e-20	2.3702579892529247e-17	6.981614076039864e-18	1.613983622986773e-16	4.789901779424588e-19
30800000	0.0004108707987544357	-3.3826942055871116e-21	-2.5091109703583208e-33	4.628570206156994e-14	1.2773353935680225e-14	0.009178258402385592	-2.7674819612232855e-20	2.3702579892529247e-17	6.981614076039864e-18	1.613983622986773e-16	4.789901779424588e-19
30900000	0.0004108707987544357	-3.3826942055871116e-21	-2.517278511260042e-33	4.628570206156994e-14	1.2773353935680225e-14	0.009178258402385592	-2.767481835299386e-20	2.3702579892529247e-17	6.981614076039864e-18	1.613983622986773e-16	4.789901779424588e-19
31000000	0.0004108707987544357	-3.3826942055871116e-21	-2.5254460521994523e-33	4.628570206156994e-14	1.2773353935680225e-14	0.009178258402385592	-2.767481709375486e-20	2.3702579892529247e-17	6.981614076039864e-18	1.613983622986773e-16	4.789901779424588e-19
31100000	0.0004108707987544357	-3.3826942055871116e-21	-2.533613593179798e-33	4.628570206156994e-14	1.2773353935680225e-14	0.009178258402385592	-2.7674815834515864e-20	2.3702579892529247e-17	6.981614076039864e-18	1.613983622986773e-16	4.789901779424588e-19
31200000	0.0004108707987544357	-3.3826942055871116e-21	-2.541781134204325e-33	4.628570206156994e-14	1.2773353935680225e-14	0.009178258402385592	-2.767481457527687e-20	2.3702579892529247e-17	6.981614076039864e-18	1.613983622986773e-16	4.789901779424588e-19
31300000	0.0004108707987544357	-3.3826942055871116e-21	-2.5499486752762786e-33	4.628570206156994e-14	1.2773353935680225e-14	0.009178258402385592	-2.767481331603787e-20	2.3702579892529247e-17	6.981614076039864e-18	1.613983622986773e-16	4.789901779424588e-19
31400000	0.0004108707987544357	-3.3826942055871116e-21	-2.5581162163989043e-33	4.628570206156994e-14	1.2773353935680225e-14	0.009178258402385592	-2.7674812056798873e-20	2.3702579892529247e-17	6.981614076039864e-18	1.613983622986773e-16	4.789901779424588e-19
31500000	0.0004108707987544357	-3.3826942055871116e-21	-2.5662837575754482e-33	4.628570206156994e-14	1.2773353935680225e-14	0.009178258402385592	-2.767481079755987e-20	2.3702579892529247e-17	6.981614076039864e-18	1.613983622986773e-16	4.789901779424588e-19
31600000	0.0004108707987544357	-3.3826942055871116e-21	-2.574451298809156e-33	4.628570206156994e-14	1.2773353935680225e-14	0.009178258402385592	-2.7674809538320874e-20	2.3702579892529247e-17	6.981614076039864e-18	1.613983622986773e-16	4.789901779424588e-19
31700000	0.0004108707987544357	-3.3826942055871116e-21	-2.5826188401032728e-33	4.628570206156994e-14	1.2773353935680225e-14	0.009178258402385592	-2.7674808279081877e-20	2.3702579892529247e-17	6.981614076039864e-18	1.613983622986773e-16	4.789901779424588e-19
31800000	0.0004108707987544357	-3.3826942055871116e-21	-2.590786381461045e-33	4.628570206156994e-14	1.2773353935680225e-14	0.009178258402385592	-2.767480701984288e-20	2.3702579892529247e-17	6.981614076039864e-18	1.613983622986773e-16	4.789901779424588e-19
31900000	0.0004108707987544357	-3.3826942055871116e-21	-2.598953922885718e-33	4.628570206156994e-14	1.2773353935680225e-14	0.009178258402385592	-2.7674805760603883e-20	2.3702579892529247e-17	6.981614076039864e-18	1.613983622986773e-16	4.789901779424588e-19
32000000	0.0004108707987544357	-3.3826942055871116e-21	-2.6071214643805373e-33	4.628570206156994e-14	1.2773353935680225e-14	0.009178258402385592	-2.7674804501364886e-20	2.3702579892529247e-17	6.981614076039864e-18	1.613983622986773e-16	4.789901779424588e-19
32100000	0.0004108707987544357	-3.3826942055871116e-21	-2.6152890059487485e-33	4.628570206156994e-14	1.2773353935680225e-14	0.009178258402385592	-2.767480324212589e-20	2.3702579892529247e-17	6.981614076039864e-18	1.613983622986773e-16	4.789901779424588e-19
32200000	0.0004108707987544357	-3.3826942055871116e-21	-2.6234565475935978e-33	4.628570206156994e-14	1.2773353935680225e-14	0.009178258402385592	-2.7674801982886887e-20	2.3702579892529247e-17	6.981614076039864e-18	1.613983622986773e-16	4.789901779424588e-19
32300000	0.0004108707987544357	-3.3826942055871116e-21	-2.6316240893183303e-33	4.628570206156994e-14	1.2773353935680225e-14	0.009178258402385592	-2.767480072364789e-20	2.3702579892529247e-17	6.981614076039864e-18	1.613983622986773e-16	4.789901779424588e-19
32400000	0.0004108707987544357	-3.3826942055871116e-21	-2.6397916311261923e-33	4.628570206156994e-14	1.2773353935680225e-14	0.009178258402385592	-2.767479946440889e-20	2.3702579892529247e-17	6.981614076039864e-18	1.613983622986773e-16	4.789901779424588e-19
32500000	0.0004108707987544357	-3.3826942055871116e-21	-2.647959173020429e-33	4.628570206156994e-14	1.2773353935680225e-14	0.009178258402385592	-2.7674798205169896e-20	2.3702579892529247e-17	6.981614076039864e-18	1.613983622986773e-16	4.789901779424588e-19
32600000	0.0004108707987544357	-3.3826942055871116e-21	-2.656126715004286e-33	4.628570206156994e-14	1.2773353935680225e-14	0.009178258402385592	-2.76747969459309e-20	2.3702579892529247e-17	6.981614076039864e-18	1.613983622986773e-16	4.789901779424588e-19
32700000	0.0004108707987544357	-3.3826942055871116e-21	-2.6642942570810092e-33	4.628570206156994e-14	1.2773353935680225e-14	0.009178258402385592	-2.76747956866919e-20	2.3702579892529247e-17	6.981614076039864e-18	1.613983622986773e-16	4.789901779424588e-19
32800000	0.0004108707987544357	-3.3826942055871116e-21	-2.672461799253844e-33	4.628570206156994e-14	1.2773353935680225e-14	0.009178258402385592	-2.7674794427452906e-20	2.3702579892529247e-17	6.981614076039864e-18	1.613983622986773e-16	4.789901779424588e-19
32900000	0.0004108707987544357	-3.3826942055871116e-21	-2.680629341526037e-33	4.628570206156994e-14	1.2773353935680225e-14	0.009178258402385592	-2.767479316821391e-20	2.3702579892529247e-17	6.981614076039864e-18	1.613983622986773e-16	4.789901779424588e-19
33000000	0.0004108707987544357	-3.3826942055871116e-21	-2.688796883900833e-33	4.628570206156994e-14	1.2773353935680225e-14	0.009178258402385592	-2.7674791908974906e-20	2.3702579892529247e-17	6.981614076039864e-18	1.613983622986773e-16	4.789901779424588e-19
33100000	0.0004108707987544357	-3.3826942055871116e-21	-2.6969644263688516e-33	4.628570206156994e-14	1.2773353935680225e-14	0.009178258402385592	-2.767479064973591e-20	2.3702579892529247e-17	6.981614076039864e-18	1.613983622986773e-16	4.789901779424588e-19
33200000	0.0004108707987544357	-3.3826942055871116e-21	-2.705131968705776e-33	4.628570206156994e-14	1.2773353935680225e-14	0.009178258402385592	-2.767478939049691e-20	2.3702579892529247e-17	6.981614076039864e-18	1.613983622986773e-16	4.789901779424588e-19
33300000	0.0004108707987544357	-3.3826942055871116e-21	-2.713299510830473e-33	4.628570206156994e-14	1.2773353935680225e-14	0.009178258402385592	-2.7674788131257915e-20	2.3702579892529247e-17	6.981614076039864e-18	1.613983622986773e-16	4.789901779424588e-19
33400000	0.0004108707987544357	-3.3826942055871116e-21	-2.7214670527461883e-33	4.628570206156994e-14	1.2773353935680225e-14	0.009178258402385592	-2.767478687201892e-20	2.3702579892529247e-17	6.981614076039864e-18	1.613983622986773e-16	4.789901779424588e-19
33500000	0.0004108707987544357	-3.3826942055871116e-21	-2.7296345944561675e-33	4.628570206156994e-14	1.2773353935680225e-14	0.009178258402385592	-2.767478561277992e-20	2.3702579892529247e-17	6.981614076039864e-18	1.613983622986773e-16	4.789901779424588e-19
33600000	0.0004108707987544357	-3.3826942055871116e-21	-2.7378021359636563e-33	4.628570206156994e-14	1.2773353935680225e-14	0.009178258402385592	-2.7674784353540925e-20	2.3702579892529247e-17	6.981614076039864e-18	1.613983622986773e-16	4.789901779424588e-19
33700000	0.0004108707987544357	-3.3826942055871116e-21	-2.7459696772719007e-33	4.628570206156994e-14	1.2773353935680225e-14	0.009178258402385592	-2.767478309430193e-20	2.3702579892529247e-17	6.981614076039864e-18	1.613983622986773e-16	4.789901779424588e-19
33800000	0.0004108707987544357	-3.3826942055871116e-21	-2.7541372183841457e-33	4.628570206156994e-14	1.2773353935680225e-14	0.009178258402385592	-2.7674781835062925e-20	2.3702579892529247e-17	6.981614076039864e-18	1.613983622986773e-16	4.789901779424588e-19
33900000	0.0004108707987544357	-3.3826942055871116e-21	-2.762304759303638e-33	4.628570206156994e-14	1.2773353935680225e-14	0.009178258402385592	-2.767478057582393e-20	2.3702579892529247e-17	6.981614076039864e-18	1.613983622986773e-16	4.789901779424588e-19
34000000	0.0004108707987544357	-3.3826942055871116e-21	-2.7704723000336223e-33	4.628570206156994e-14	1.2773353935680225e-14	0.009178258402385592	-2.767477931658493e-20	2.3702579892529247e-17	6.981614076039864e-18	1.613983622986773e-16	4.789901779424588e-19
34100000	0.0004108707987544357	-3.3826942055871116e-21	-2.7786398405773445e-33	4.628570206156994e-14	1.2773353935680225e-14	0.009178258402385592	-2.7674778057345934e-20	2.3702579892529247e-17	6.981614076039864e-18	1.613983622986773e-16	4.789901779424588e-19
34200000	0.0004108707987544357	-3.3826942055871116e-21	-2.7868073809380504e-33	4.628570206156994e-14	1.2773353935680225e-14	0.009178258402385592	-2.767477679810694e-20	2.3702579892529247e-17	6.981614076039864e-18	1.613983622986773e-16	4.789901779424588e-19
34300000	0.0004108707987544357	-3.3826942055871116e-21	-2.794974921118986e-33	4.628570206156994e-14	1.2773353935680225e-14	0.009178258402385592	-2.767477553886794e-20	2.3702579892529247e-17	6.981614076039864e-18	1.613983622986773e-16	4.789901779424588e-19
34400000	0.0004108707987544357	-3.3826942055871116e-21	-2.8031424611233966e-33	4.628570206156994e-14	1.2773353935680225e-14	0.009178258402385592	-2.7674774279628944e-20	2.3702579892529247e-17	6.981614076039864e-18	1.613983622986773e-16	4.789901779424588e-19
34500000	0.0004108707987544357	-3.3826942055871116e-21	-2.811310000954528e-33	4.628570206156994e-14	1.2773353935680225e-14	0.009178258402385592	-2.767477302038995e-20	2.3702579892529247e-17	6.981614076039864e-18	1.613983622986773e-16	4.789901779424588e-19
34600000	0.0004108707987544357	-3.3826942055871116e-21	-2.8194775406156255e-33	4.628570206156994e-14	1.2773353935680225e-14	0.009178258402385592	-2.7674771761150944e-20	2.3702579892529247e-17	6.981614076039864e-18	1.613983622986773e-16	4.789901779424588e-19
34700000	0.0004108707987544357	-3.3826942055871116e-21	-2.8276450801099356e-33	4.628570206156994e-14	1.2773353935680225e-14	0.009178258402385592	-2.767477050191195e-20	2.3702579892529247e-17	6.981614076039864e-18	1.613983622986773e-16	4.789901779424588e-19
34800000	0.0004108707987544357	-3.3826942055871116e-21	-2.835812619440703e-33	4.628570206156994e-14	1.2773353935680225e-14	0.009178258402385592	-2.767476924267295e-20	2.3702579892529247e-17	6.981614076039864e-18	1.613983622986773e-16	4.789901779424588e-19
34900000	0.0004108707987544357	-3.3826942055871116e-21	-2.843980158611174e-33	4.628570206156994e-14	1.2773353935680225e-14	0.009178258402385592	-2.7674767983433954e-20	2.3702579892529247e-17	6.981614076039864e-18	1.613983622986773e-16	4.789901779424588e-19
35000000	0.0004108707987544357	-3.3826942055871116e-21	-2.8521476976245942e-33	4.628570206156994e-14	1.2773353935680225e-14	0.009178258402385592	-2.7674766724194957e-20	2.3702579892529247e-17	6.981614076039864e-18	1.613983622986773e-16	4.789901779424588e-19
35100000	0.0004108707987544357	-3.3826942055871116e-21	-2.860315236484209e-33	4.628570206156994e-14	1.2773353935680225e-14	0.009178258402385592	-2.767476546495596e-20	2.3702579892529247e-17	6.981614076039864e-18	1.613983622986773e-16	4.789901779424588e-19
35200000	0.0004108707987544357	-3.3826942055871116e-21	-2.8684827751932642e-33	4.628570206156994e-14	1.2773353935680225e-14	0.009178258402385592	-2.7674764205716963e-20	2.3702579892529247e-17	6.981614076039864e-18	1.613983622986773e-16	4.789901779424588e-19
35300000	0.0004108707987544357	-3.3826942055871116e-21	-2.876650313755006e-33	4.628570206156994e-14	1.2773353935680225e-14	0.009178258402385592	-2.7674762946477966e-20	2.3702579892529247e-17	6.981614076039864e-18	1.613983622986773e-16	4.789901779424588e-19
35400000	0.0004108707987544357	-3.3826942055871116e-21	-2.8848178521726793e-33	4.628570206156994e-14	1.2773353935680225e-14	0.009178258402385592	-2.7674761687238963e-20	2.3702579892529247e-17	6.981614076039864e-18	1.613983622986773e-16	4.789901779424588e-19
35500000	0.0004108707987544357	-3.3826942055871116e-21	-2.8929853904495303e-33	4.628570206156994e-14	1.2773353935680225e-14	0.009178258402385592	-2.7674760427999966e-20	2.3702579892529247e-17	6.981614076039864e-18	1.613983622986773e-16	4.789901779424588e-19
35600000	0.0004108707987544357	-3.3826942055871116e-21	-2.901152928588804e-33	4.628570206156994e-14	1.2773353935680225e-14	0.009178258402385592	-2.767475916876097e-20	2.3702579892529247e-17	6.981614076039864e-18	1.613983622986773e-16	4.789901779424588e-19
35700000	0.0004108707987544357	-3.3826942055871116e-21	-2.909320466593747e-33	4.628570206156994e-14	1.2773353935680225e-14	0.009178258402385592	-2.767475790952197e-20	2.3702579892529247e-17	6.981614076039864e-18	1.613983622986773e-16	4.789901779424588e-19
35800000	0.0004108707987544357	-3.3826942055871116e-21	-2.9174880044676044e-33	4.628570206156994e-14	1.2773353935680225e-14	0.009178258402385592	-2.7674756650282976e-20	2.3702579892529247e-17	6.981614076039864e-18	1.613983622986773e-16	4.789901779424588e-19
35900000	0.0004108707987544357	-3.3826942055871116e-21	-2.925655542213622e-33	4.628570206156994e-14	1.2773353935680225e-14	0.009178258402385592	-2.767475539104398e-20	2.3702579892529247e-17	6.981614076039864e-18	1.613983622986773e-16	4.789901779424588e-19
36000000	0.0004108707987544357	-3.3826942055871116e-21	-2.9338230798350453e-33	4.628570206156994e-14	1.2773353935680225e-14	0.009178258402385592	-2.767475413180498e-20	2.3702579892529247e-17	6.981614076039864e-18	1.613983622986773e-16	4.789901779424588e-19
36100000	0.0004108707987544357	-3.3826942055871116e-21	-2.9419906173351202e-33	4.628570206156994e-14	1.2773353935680225e-14	0.009178258402385592	-2.767475287256598e-20	2.3702579892529247e-17	6.981614076039864e-18	1.613983622986773e-16	4.789901779424588e-19
36200000	0.0004108707987544357	-3.3826942055871116e-21	-2.9501581547170926e-33	4.628570206156994e-14	1.2773353935680225e-14	0.009178258402385592	-2.767475161332698e-20	2.3702579892529247e-17	6.981614076039864e-18	1.613983622986773e-16	4.789901779424588e-19
36300000	0.0004108707987544357	-3.3826942055871116e-21	-2.9583256919842077e-33	4.628570206156994e-14	1.2773353935680225e-14	0.009178258402385592	-2.7674750354087986e-20	2.3702579892529247e-17	6.981614076039864e-18	1.613983622986773e-16	4.789901779424588e-19
36400000	0.0004108707987544357	-3.3826942055871116e-21	-2.9664932291397113e-33	4.628570206156994e-14	1.2773353935680225e-14	0.009178258402385592	-2.767474909484899e-20	2.3702579892529247e-17	6.981614076039864e-18	1.613983622986773e-16	4.789901779424588e-19
36500000	0.0004108707987544357	-3.3826942055871116e-21	-2.9746607661868493e-33	4.628570206156994e-14	1.2773353935680225e-14	0.009178258402385592	-2.767474783560999e-20	2.3702579892529247e-17	6.981614076039864e-18	1.613983622986773e-16	4.789901779424588e-19
36600000	0.0004108707987544357	-3.3826942055871116e-21	-2.982828303128867e-33	4.628570206156994e-14	1.2773353935680225e-14	0.009178258402385592	-2.7674746576370995e-20	2.3702579892529247e-17	6.981614076039864e-18	1.613983622986773e-16	4.789901779424588e-19
36700000	0.0004108707987544357	-3.3826942055871116e-21	-2.9909958399690104e-33	4.628570206156994e-14	1.2773353935680225e-14	0.009178258402385592	-2.7674745317132e-20	2.3702579892529247e-17	6.981614076039864e-18	1.613983622986773e-16	4.789901779424588e-19
36800000	0.0004108707987544357	-3.3826942055871116e-21	-2.999163376710525e-33	4.628570206156994e-14	1.2773353935680225e-14	0.009178258402385592	-2.7674744057893e-20	2.3702579892529247e-17	6.981614076039864e-18	1.613983622986773e-16	4.789901779424588e-19
36900000	0.0004108707987544357	-3.3826942055871116e-21	-3.007330913356657e-33	4.628570206156994e-14	1.2773353935680225e-14	0.009178258402385592	-2.7674742798654e-20	2.3702579892529247e-17	6.981614076039864e-18	1.613983622986773e-16	4.789901779424588e-19
37000000	0.0004108707987544357	-3.3826942055871116e-21	-3.0154984499106512e-33	4.628570206156994e-14	1.2773353935680225e-14	0.009178258402385592	-2.7674741539415e-20	2.3702579892529247e-17	6.981614076039864e-18	1.613983622986773e-16	4.789901779424588e-19
37100000	0.0004108707987544357	-3.3826942055871116e-21	-3.0236659863757536e-33	4.628570206156994e-14	1.2773353935680225e-14	0.009178258402385592	-2.7674740280176005e-20	2.3702579892529247e-17	6.981614076039864e-18	1.613983622986773e-16	4.789901779424588e-19
37200000	0.0004108707987544357	-3.3826942055871116e-21	-3.0318335227552102e-33	4.628570206156994e-14	1.2773353935680225e-14	0.009178258402385592	-2.767473902093701e-20	2.3702579892529247e-17	6.981614076039864e-18	1.613983622986773e-16	4.789901779424588e-19
37300000	0.0004108707987544357	-3.3826942055871116e-21	-3.0400010590522662e-33	4.628570206156994e-14	1.2773353935680225e-14	0.009178258402385592	-2.767473776169801e-20	2.3702579892529247e-17	6.981614076039864e-18	1.613983622986773e-16	4.789901779424588e-19
37400000	0.0004108707987544357	-3.3826942055871116e-21	-3.048168595270168e-33	4.628570206156994e-14	1.2773353935680225e-14	0.009178258402385592	-2.7674736502459014e-20	2.3702579892529247e-17	6.981614076039864e-18	1.613983622986773e-16	4.789901779424588e-19
37500000	0.0004108707987544357	-3.3826942055871116e-21	-3.0563361314121603e-33	4.628570206156994e-14	1.2773353935680225e-14	0.009178258402385592	-2.767473524322002e-20	2.3702579892529247e-17	6.981614076039864e-18	1.613983622986773e-16	4.789901779424588e-19
37600000	0.0004108707987544357	-3.3826942055871116e-21	-3.0645036674814897e-33	4.628570206156994e-14	1.2773353935680225e-14	0.009178258402385592	-2.7674733983981014e-20	2.3702579892529247e-17	6.981614076039864e-18	1.613983622986773e-16	4.789901779424588e-19
37700000	0.0004108707987544357	-3.3826942055871116e-21	-3.0726712034814013e-33	4.628570206156994e-14	1.2773353935680225e-14	0.009178258402385592	-2.767473272474202e-20	2.3702579892529244e-17	6.981614076039864e-18	1.613983622986773e-16	4.789901779424588e-19
37800000	0.0004108707987544357	-3.3826942055871116e-21	-3.0808387394151406e-33	4.628570206156994e-14	1.2773353935680225e-14	0.009178258402385592	-2.767473146550302e-20	2.3702579892529244e-17	6.981614076039864e-18	1.613983622986773e-16	4.789901779424588e-19
37900000	0.0004108707987544357	-3.3826942055871116e-21	-3.089006275285954e-33	4.628570206156994e-14	1.2773353935680225e-14	0.009178258402385592	-2.7674730206264024e-20	2.3702579892529244e-17	6.981614076039864e-18	1.613983622986773e-16	4.789901779424588e-19
38000000	0.0004108707987544357	-3.3826942055871116e-21	-3.097173811097087e-33	4.628570206156994e-14	1.2773353935680225e-14	0.009178258402385592	-2.767472894702503e-20	2.3702579892529244e-17	6.981614076039864e-18	1.613983622986773e-16	4.789901779424588e-19
38100000	0.0004108707987544357	-3.3826942055871116e-21	-3.105341346851784e-33	4.628570206156994e-14	1.2773353935680225e-14	0.009178258402385592	-2.767472768778603e-20	2.3702579892529244e-17	6.981614076039864e-18	1.613983622986773e-16	4.789901779424588e-19
38200000	0.0004108707987544357	-3.3826942055871116e-21	-3.1135088825532926e-33	4.628570206156994e-14	1.2773353935680225e-14	0.009178258402385592	-2.7674726428547033e-20	2.3702579892529244e-17	6.981614076039864e-18	1.613983622986773e-16	4.789901779424588e-19
38300000	0.0004108707987544357	-3.3826942055871116e-21	-3.121676418204858e-33	4.628570206156994e-14	1.2773353935680225e-14	0.009178258402385592	-2.7674725169308037e-20	2.3702579892529244e-17	6.981614076039864e-18	1.613983622986773e-16	4.789901779424588e-19
38400000	0.0004108707987544357	-3.3826942055871116e-21	-3.129843953809724e-33	4.628570206156994e-14	1.2773353935680225e-14	0.009178258402385592	-2.7674723910069034e-20	2.3702579892529244e-17	6.981614076039864e-18	1.613983622986773e-16	4.789901779424588e-19
38500000	0.0004108707987544357	-3.3826942055871116e-21	-3.138011489371139e-33	4.628570206156994e-14	1.2773353935680225e-14	0.009178258402385592	-2.7674722650830037e-20	2.3702579892529244e-17	6.981614076039864e-18	1.613983622986773e-16	4.789901779424588e-19
38600000	0.0004108707987544357	-3.3826942055871116e-21	-3.146179024892347e-33	4.628570206156994e-14	1.2773353935680225e-14	0.009178258402385592	-2.767472139159104e-20	2.3702579892529244e-17	6.981614076039864e-18	1.613983622986773e-16	4.789901779424588e-19
38700000	0.0004108707987544357	-3.3826942055871116e-21	-3.154346560376594e-33	4.628570206156994e-14	1.2773353935680225e-14	0.009178258402385592	-2.7674720132352043e-20	2.3702579892529244e-17	6.981614076039864e-18	1.613983622986773e-16	4.789901779424588e-19
38800000	0.0004108707987544357	-3.3826942055871116e-21	-3.162514095827126e-33	4.628570206156994e-14	1.2773353935680224e-14	0.009178258402385592	-2.7674718873113046e-20	2.3702579892529244e-17	6.981614076039864e-18	1.613983622986773e-16	4.789901779424588e-19
38900000	0.0004108707987544357	-3.3826942055871116e-21	-3.1706816312471884e-33	4.628570206156994e-14	1.2773353935680224e-14	0.009178258402385592	-2.767471761387405e-20	2.3702579892529244e-17	6.981614076039864e-18	1.613983622986773e-16	4.789901779424588e-19
39000000	0.0004108707987544357	-3.3826942055871116e-21	-3.178849166640027e-33	4.628570206156994e-14	1.2773353935680224e-14	0.009178258402385592	-2.767471635463505e-20	2.3702579892529244e-17	6.981614076039864e-18	1.613983622986773e-16	4.789901779424588e-19
39100000	0.0004108707987544357	-3.3826942055871116e-21	-3.187016702008887e-33	4.628570206156994e-14	1.2773353935680224e-14	0.009178258402385592	-2.7674715095396056e-20	2.3702579892529244e-17	6.981614076039864e-18	1.613983622986773e-16	4.789901779424587e-19
39200000	0.0004108707987544357	-3.3826942055871116e-21	-3.195184237357015e-33	4.628570206156994e-14	1.2773353935680224e-14	0.009178258402385592	-2.767471383615705e-20	2.3702579892529244e-17	6.981614076039864e-18	1.613983622986773e-16	4.789901779424587e-19
39300000	0.0004108707987544357	-3.3826942055871116e-21	-3.203351772687656e-33	4.628570206156994e-14	1.2773353935680224e-14	0.009178258402385592	-2.7674712576918056e-20	2.3702579892529244e-17	6.981614076039864e-18	1.613983622986773e-16	4.789901779424587e-19
39400000	0.0004108707987544357	-3.3826942055871116e-21	-3.211519308004056e-33	4.628570206156994e-14	1.2773353935680224e-14	0.009178258402385592	-2.767471131767906e-20	2.3702579892529244e-17	6.981614076039864e-18	1.613983622986773e-16	4.789901779424587e-19
39500000	0.0004108707987544357	-3.3826942055871116e-21	-3.21968684330946e-33	4.628570206156994e-14	1.2773353935680224e-14	0.009178258402385592	-2.767471005844006e-20	2.3702579892529244e-17	6.981614076039864e-18	1.613983622986773e-16	4.789901779424587e-19
39600000	0.0004108707987544357	-3.3826942055871116e-21	-3.2278543786071145e-33	4.628570206156994e-14	1.2773353935680224e-14	0.009178258402385592	-2.7674708799201065e-20	2.3702579892529244e-17	6.981614076039864e-18	1.613983622986773e-16	4.789901779424587e-19
39700000	0.0004108707987544358	-3.3826942055871116e-21	-3.236021913900265e-33	4.628570206156994e-14	1.2773353935680224e-14	0.009178258402385592	-2.767470753996207e-20	2.3702579892529244e-17	6.981614076039864e-18	1.613983622986773e-16	4.789901779424587e-19
39800000	0.0004108707987544358	-3.3826942055871116e-21	-3.2441894491921566e-33	4.628570206156994e-14	1.2773353935680224e-14	0.009178258402385592	-2.767470628072307e-20	2.3702579892529244e-17	6.981614076039864e-18	1.613983622986773e-16	4.789901779424587e-19
39900000	0.0004108707987544358	-3.3826942055871116e-21	-3.2523569844860356e-33	4.628570206156994e-14	1.2773353935680224e-14	0.009178258402385592	-2.767470502148407e-20	2.3702579892529244e-17	6.981614076039864e-18	1.613983622986773e-16	4.789901779424587e-19
40000000	0.0004108707987544358	-3.3826942055871116e-21	-3.2605245197851475e-33	4.628570206156994e-14	1.2773353935680224e-14	0.009178258402385592	-2.767470376224507e-20	2.3702579892529244e-17	6.981614076039864e-18	1.613983622986773e-16	4.789901779424587e-19
40100000	0.0004108707987544358	-3.3826942055871116e-21	-3.268692055092738e-33	4.628570206156994e-14	1.2773353935680224e-14	0.009178258402385592	-2.7674702503006075e-20	2.3702579892529244e-17	6.981614076039864e-18	1.613983622986773e-16	4.789901779424587e-19
40200000	0.0004108707987544358	-3.3826942055871116e-21	-3.276859590412053e-33	4.628570206156994e-14	1.2773353935680224e-14	0.009178258402385592	-2.767470124376708e-20	2.3702579892529244e-17	6.981614076039864e-18	1.613983622986773e-16	4.789901779424587e-19
40300000	0.0004108707987544358	-3.3826942055871116e-21	-3.2850271257463374e-33	4.628570206156994e-14	1.2773353935680224e-14	0.009178258402385592	-2.767469998452808e-20	2.3702579892529244e-17	6.981614076039864e-18	1.613983622986773e-16	4.789901779424587e-19
40400000	0.0004108707987544358	-3.3826942055871116e-21	-3.2931946610988375e-33	4.628570206156994e-14	1.2773353935680224e-14	0.009178258402385592	-2.7674698725289085e-20	2.3702579892529244e-17	6.981614076039864e-18	1.613983622986773e-16	4.789901779424587e-19
40500000	0.0004108707987544358	-3.3826942055871116e-21	-3.301362196472799e-33	4.628570206156994e-14	1.2773353935680224e-14	0.009178258402385592	-2.767469746605009e-20	2.3702579892529244e-17	6.981614076039864e-18	1.613983622986773e-16	4.789901779424587e-19
40600000	0.0004108707987544358	-3.3826942055871116e-21	-3.3095297318714676e-33	4.628570206156994e-14	1.2773353935680224e-14	0.009178258402385592	-2.767469620681109e-20	2.3702579892529244e-17	6.981614076039864e-18	1.613983622986773e-16	4.789901779424587e-19
40700000	0.0004108707987544358	-3.3826942055871116e-21	-3.317697267298088e-33	4.628570206156994e-14	1.2773353935680224e-14	0.009178258402385592	-2.767469494757209e-20	2.3702579892529244e-17	6.981614076039864e-18	1.613983622986773e-16	4.789901779424587e-19
40800000	0.0004108707987544358	-3.3826942055871116e-21	-3.325864802755908e-33	4.628570206156994e-14	1.2773353935680224e-14	0.009178258402385592	-2.767469368833309e-20	2.3702579892529244e-17	6.981614076039864e-18	1.613983622986773e-16	4.789901779424587e-19
40900000	0.0004108707987544358	-3.3826942055871116e-21	-3.3340323382481705e-33	4.628570206156994e-14	1.2773353935680224e-14	0.009178258402385592	-2.7674692429094094e-20	2.3702579892529244e-17	6.981614076039864e-18	1.613983622986773e-16	4.789901779424587e-19
41000000	0.0004108707987544358	-3.3826942055871116e-21	-3.342199873778124e-33	4.628570206156994e-14	1.2773353935680224e-14	0.009178258402385592	-2.76746911698551e-20	2.3702579892529244e-17	6.981614076039864e-18	1.613983622986773e-16	4.789901779424587e-19
41100000	0.0004108707987544358	-3.3826942055871116e-21	-3.350367409349012e-33	4.628570206156994e-14	1.2773353935680224e-14	0.009178258402385592	-2.76746899106161e-20	2.3702579892529244e-17	6.981614076039864e-18	1.613983622986773e-16	4.789901779424587e-19
41200000	0.0004108707987544358	-3.3826942055871116e-21	-3.358534944964081e-33	4.628570206156994e-14	1.2773353935680224e-14	0.009178258402385592	-2.7674688651377104e-20	2.3702579892529244e-17	6.981614076039864e-18	1.613983622986773e-16	4.789901779424587e-19
41300000	0.0004108707987544358	-3.3826942055871116e-21	-3.3667024806265765e-33	4.628570206156994e-14	1.2773353935680224e-14	0.009178258402385592	-2.7674687392138107e-20	2.3702579892529244e-17	6.981614076039864e-18	1.613983622986773e-16	4.789901779424587e-19
41400000	0.0004108707987544358	-3.3826942055871116e-21	-3.374870016339745e-33	4.628570206156994e-14	1.2773353935680224e-14	0.009178258402385592	-2.767468613289911e-20	2.3702579892529244e-17	6.981614076039864e-18	1.613983622986773e-16	4.789901779424587e-19
41500000	0.0004108707987544358	-3.3826942055871116e-21	-3.383037552106831e-33	4.628570206156994e-14	1.2773353935680224e-14	0.009178258402385592	-2.767468487366011e-20	2.3702579892529244e-17	6.981614076039864e-18	1.613983622986773e-16	4.789901779424587e-19
41600000	0.0004108707987544358	-3.3826942055871116e-21	-3.391205087931081e-33	4.628570206156994e-14	1.2773353935680224e-14	0.009178258402385592	-2.767468361442111e-20	2.3702579892529244e-17	6.981614076039864e-18	1.613983622986773e-16	4.789901779424587e-19
41700000	0.0004108707987544358	-3.3826942055871116e-21	-3.3993726238157396e-33	4.628570206156994e-14	1.2773353935680224e-14	0.009178258402385592	-2.7674682355182113e-20	2.3702579892529244e-17	6.981614076039864e-18	1.613983622986773e-16	4.789901779424587e-19
41800000	0.0004108707987544358	-3.3826942055871116e-21	-3.4075401597640544e-33	4.628570206156994e-14	1.2773353935680224e-14	0.009178258402385592	-2.7674681095943117e-20	2.3702579892529244e-17	6.981614076039864e-18	1.613983622986773e-16	4.789901779424587e-19
41900000	0.0004108707987544358	-3.3826942055871116e-21	-3.415707695779269e-33	4.628570206156994e-14	1.2773353935680224e-14	0.009178258402385592	-2.767467983670412e-20	2.3702579892529244e-17	6.981614076039864e-18	1.613983622986773e-16	4.789901779424587e-19
42000000	0.0004108707987544358	-3.3826942055871116e-21	-3.42387523186463e-33	4.628570206156994e-14	1.2773353935680224e-14	0.009178258402385592	-2.767467857746512e-20	2.3702579892529244e-17	6.981614076039864e-18	1.613983622986773e-16	4.789901779424587e-19
42100000	0.0004108707987544358	-3.3826942055871116e-21	-3.4320427680233834e-33	4.628570206156994e-14	1.2773353935680224e-14	0.009178258402385592	-2.7674677318226126e-20	2.3702579892529244e-17	6.981614076039864e-18	1.613983622986773e-16	4.789901779424587e-19
42200000	0.0004108707987544358	-3.3826942055871116e-21	-3.440210304258775e-33	4.628570206156994e-14	1.2773353935680224e-14	0.009178258402385592	-2.7674676058987123e-20	2.3702579892529244e-17	6.981614076039864e-18	1.613983622986773e-16	4.789901779424587e-19
42300000	0.0004108707987544358	-3.3826942055871116e-21	-3.448377840574049e-33	4.628570206156994e-14	1.2773353935680224e-14	0.009178258402385592	-2.7674674799748126e-20	2.3702579892529244e-17	6.981614076039864e-18	1.613983622986773e-16	4.789901779424587e-19
42400000	0.0004108707987544358	-3.3826942055871116e-21	-3.456545376972453e-33	4.628570206156994e-14	1.2773353935680224e-14	0.009178258402385592	-2.767467354050913e-20	2.3702579892529244e-17	6.981614076039864e-18	1.613983622986773e-16	4.789901779424587e-19
42500000	0.0004108707987544358	-3.3826942055871116e-21	-3.464712913457231e-33	4.628570206156994e-14	1.2773353935680224e-14	0.009178258402385592	-2.767467228127013e-20	2.3702579892529244e-17	6.981614076039864e-18	1.613983622986773e-16	4.789901779424587e-19
42600000	0.0004108707987544358	-3.3826942055871116e-21	-3.47288045003163e-33	4.628570206156994e-14	1.2773353935680224e-14	0.009178258402385592	-2.7674671022031136e-20	2.3702579892529244e-17	6.981614076039864e-18	1.613983622986773e-16	4.789901779424587e-19
42700000	0.0004108707987544358	-3.3826942055871116e-21	-3.481047986698895e-33	4.628570206156994e-14	1.2773353935680224e-14	0.009178258402385592	-2.767466976279214e-20	2.3702579892529244e-17	6.981614076039864e-18	1.613983622986773e-16	4.789901779424587e-19
42800000	0.0004108707987544358	-3.3826942055871116e-21	-3.489215523462271e-33	4.628570206156994e-14	1.2773353935680224e-14	0.009178258402385592	-2.767466850355314e-20	2.3702579892529244e-17	6.981614076039864e-18	1.613983622986773e-16	4.789901779424587e-19
42900000	0.0004108707987544358	-3.3826942055871116e-21	-3.497383060325005e-33	4.628570206156994e-14	1.2773353935680224e-14	0.009178258402385592	-2.7674667244314145e-20	2.3702579892529244e-17	6.981614076039864e-18	1.613983622986773e-16	4.789901779424587e-19
43000000	0.0004108707987544358	-3.3826942055871116e-21	-3.505550597290342e-33	4.628570206156994e-14	1.2773353935680224e-14	0.009178258402385592	-2.767466598507514e-20	2.3702579892529244e-17	6.981614076039864e-18	1.613983622986773e-16	4.789901779424587e-19
43100000	0.0004108707987544358	-3.3826942055871116e-21	-3.513718134348903e-33	4.628570206156994e-14	1.2773353935680224e-14	0.009178258402385592	-2.7674664725836145e-20	2.3702579892529244e-17	6.981614076039864e-18	1.613983622986773e-16	4.789901779424587e-19
43200000	0.0004108707987544358	-3.3826942055871116e-21	-3.521885671276368e-33	4.628570206156994e-14	1.2773353935680224e-14	0.009178258402385592	-2.767466346659715e-20	2.3702579892529244e-17	6.981614076039864e-18	1.613983622986773e-16	4.789901779424587e-19
43300000	0.0004108707987544358	-3.3826942055871116e-21	-3.530053207991607e-33	4.628570206156994e-14	1.2773353935680224e-14	0.009178258402385592	-2.767466220735815e-20	2.3702579892529244e-17	6.981614076039864e-18	1.613983622986773e-16	4.789901779424587e-19
43400000	0.0004108707987544358	-3.3826942055871116e-21	-3.5382207444978636e-33	4.628570206156994e-14	1.2773353935680224e-14	0.009178258402385592	-2.7674660948119155e-20	2.3702579892529244e-17	6.981614076039864e-18	1.613983622986773e-16	4.789901779424587e-19
43500000	0.0004108707987544358	-3.3826942055871116e-21	-3.546388280798385e-33	4.628570206156994e-14	1.2773353935680224e-14	0.009178258402385592	-2.767465968888016e-20	2.3702579892529244e-17	6.981614076039864e-18	1.613983622986773e-16	4.789901779424587e-19
43600000	0.0004108707987544358	-3.3826942055871116e-21	-3.554555816896416e-33	4.628570206156994e-14	1.2773353935680224e-14	0.009178258402385592	-2.767465842964116e-20	2.3702579892529244e-17	6.981614076039864e-18	1.613983622986773e-16	4.789901779424587e-19
43700000	0.0004108707987544358	-3.3826942055871116e-21	-3.562723352795202e-33	4.628570206156994e-14	1.2773353935680224e-14	0.009178258402385592	-2.7674657170402164e-20	2.3702579892529244e-17	6.981614076039864e-18	1.613983622986773e-16	4.789901779424587e-19
43800000	0.0004108707987544358	-3.3826942055871116e-21	-3.57089088849799e-33	4.628570206156994e-14	1.2773353935680224e-14	0.009178258402385592	-2.767465591116316e-20	2.3702579892529244e-17	6.981614076039864e-18	1.613983622986773e-16	4.789901779424587e-19
43900000	0.0004108707987544358	-3.3826942055871116e-21	-3.579058424008024e-33	4.628570206156994e-14	1.2773353935680224e-14	0.009178258402385592	-2.7674654651924165e-20	2.3702579892529244e-17	6.981614076039864e-18	1.613983622986773e-16	4.789901779424587e-19
44000000	0.0004108707987544358	-3.3826942055871116e-21	-3.587225959328551e-33	4.628570206156994e-14	1.2773353935680224e-14	0.009178258402385592	-2.767465339268517e-20	2.3702579892529244e-17	6.981614076039864e-18	1.613983622986773e-16	4.789901779424587e-19
44100000	0.0004108707987544358	-3.3826942055871116e-21	-3.595393494462816e-33	4.628570206156994e-14	1.2773353935680224e-14	0.009178258402385592	-2.767465213344617e-20	2.3702579892529244e-17	6.981614076039864e-18	1.613983622986773e-16	4.789901779424587e-19
44200000	0.0004108707987544358	-3.3826942055871116e-21	-3.603561029414064e-33	4.628570206156994e-14	1.2773353935680224e-14	0.009178258402385592	-2.7674650874207174e-20	2.3702579892529244e-17	6.981614076039864e-18	1.613983622986773e-16	4.789901779424587e-19
44300000	0.0004108707987544358	-3.3826942055871116e-21	-3.611728564185543e-33	4.628570206156994e-14	1.2773353935680224e-14	0.009178258402385592	-2.767464961496818e-20	2.3702579892529244e-17	6.981614076039864e-18	1.613983622986773e-16	4.789901779424587e-19
44400000	0.0004108707987544358	-3.3826942055871116e-21	-3.619896098780496e-33	4.628570206156994e-14	1.2773353935680224e-14	0.009178258402385592	-2.767464835572918e-20	2.3702579892529244e-17	6.981614076039864e-18	1.613983622986773e-16	4.789901779424587e-19
44500000	0.0004108707987544358	-3.3826942055871116e-21	-3.628063633202171e-33	4.628570206156994e-14	1.2773353935680224e-14	0.009178258402385592	-2.7674647096490184e-20	2.3702579892529244e-17	6.981614076039864e-18	1.613983622986773e-16	4.789901779424587e-19
44600000	0.0004108707987544358	-3.3826942055871116e-21	-3.6362311674538114e-33	4.628570206156994e-14	1.2773353935680224e-14	0.009178258402385592	-2.767464583725118e-20	2.3702579892529244e-17	6.981614076039864e-18	1.613983622986773e-16	4.789901779424587e-19
44700000	0.0004108707987544358	-3.3826942055871116e-21	-3.644398701538665e-33	4.628570206156994e-14	1.2773353935680224e-14	0.009178258402385592	-2.7674644578012184e-20	2.3702579892529244e-17	6.981614076039864e-18	1.613983622986773e-16	4.789901779424587e-19
44800000	0.0004108707987544358	-3.3826942055871116e-21	-3.652566235459976e-33	4.628570206156994e-14	1.2773353935680224e-14	0.009178258402385592	-2.7674643318773187e-20	2.3702579892529244e-17	6.981614076039864e-18	1.613983622986773e-16	4.789901779424587e-19
44900000	0.0004108707987544358	-3.3826942055871116e-21	-3.66073376922099e-33	4.628570206156994e-14	1.2773353935680224e-14	0.009178258402385592	-2.767464205953419e-20	2.3702579892529244e-17	6.981614076039864e-18	1.613983622986773e-16	4.789901779424587e-19
45000000	0.0004108707987544358	-3.3826942055871116e-21	-3.668901302824954e-33	4.628570206156994e-14	1.2773353935680224e-14	0.009178258402385592	-2.7674640800295193e-20	2.3702579892529244e-17	6.981614076039864e-18	1.613983622986773e-16	4.789901779424587e-19
45100000	0.0004108707987544358	-3.3826942055871116e-21	-3.677068836275113e-33	4.628570206156994e-14	1.2773353935680224e-14	0.009178258402385592	-2.7674639541056196e-20	2.3702579892529244e-17	6.981614076039864e-18	1.613983622986773e-16	4.789901779424587e-19
45200000	0.0004108707987544358	-3.3826942055871116e-21	-3.685236369574712e-33	4.628570206156994e-14	1.2773353935680224e-14	0.009178258402385592	-2.76746382818172e-20	2.3702579892529244e-17	6.981614076039864e-18	1.613983622986773e-16	4.789901779424587e-19
45300000	0.0004108707987544358	-3.3826942055871116e-21	-3.693403902726997e-33	4.628570206156994e-14	1.2773353935680224e-14	0.009178258402385592	-2.76746370225782e-20	2.3702579892529244e-17	6.981614076039864e-18	1.613983622986773e-16	4.789901779424587e-19
45400000	0.0004108707987544358	-3.3826942055871116e-21	-3.7015714357352144e-33	4.628570206156994e-14	1.2773353935680224e-14	0.009178258402385592	-2.76746357633392e-20	2.3702579892529244e-17	6.981614076039864e-18	1.613983622986773e-16	4.789901779424587e-19
45500000	0.0004108707987544358	-3.3826942055871116e-21	-3.7097389686026096e-33	4.628570206156994e-14	1.2773353935680224e-14	0.009178258402385592	-2.76746345041002e-20	2.3702579892529244e-17	6.981614076039864e-18	1.613983622986773e-16	4.789901779424587e-19
45600000	0.0004108707987544358	-3.3826942055871116e-21	-3.717906501332428e-33	4.628570206156994e-14	1.2773353935680224e-14	0.009178258402385592	-2.7674633244861206e-20	2.3702579892529244e-17	6.981614076039864e-18	1.613983622986773e-16	4.789901779424587e-19
45700000	0.0004108707987544358	-3.3826942055871116e-21	-3.726074033927915e-33	4.628570206156994e-14	1.2773353935680224e-14	0.009178258402385592	-2.767463198562221e-20	2.3702579892529244e-17	6.981614076039864e-18	1.613983622986773e-16	4.789901779424587e-19
45800000	0.0004108707987544358	-3.3826942055871116e-21	-3.7342415663923164e-33	4.628570206156994e-14	1.2773353935680224e-14	0.009178258402385592	-2.767463072638321e-20	2.3702579892529244e-17	6.981614076039864e-18	1.613983622986773e-16	4.789901779424587e-19
45900000	0.0004108707987544358	-3.3826942055871116e-21	-3.742409098728878e-33	4.628570206156994e-14	1.2773353935680224e-14	0.009178258402385592	-2.7674629467144216e-20	2.3702579892529244e-17	6.981614076039864e-18	1.613983622986773e-16	4.789901779424587e-19
46000000	0.0004108707987544358	-3.3826942055871116e-21	-3.750576630940846e-33	4.628570206156994e-14	1.2773353935680224e-14	0.009178258402385592	-2.767462820790522e-20	2.3702579892529244e-17	6.981614076039864e-18	1.613983622986773e-16	4.789901779424587e-19
46100000	0.0004108707987544358	-3.3826942055871116e-21	-3.758744163031466e-33	4.628570206156994e-14	1.2773353935680224e-14	0.009178258402385592	-2.7674626948666216e-20	2.3702579892529244e-17	6.981614076039864e-18	1.613983622986773e-16	4.789901779424587e-19
46200000	0.0004108707987544358	-3.3826942055871116e-21	-3.766911695003983e-33	4.628570206156994e-14	1.2773353935680224e-14	0.009178258402385592	-2.767462568942722e-20	2.3702579892529244e-17	6.981614076039864e-18	1.613983622986773e-16	4.789901779424587e-19
46300000	0.0004108707987544358	-3.3826942055871116e-21	-3.775079226861643e-33	4.628570206156994e-14	1.2773353935680224e-14	0.009178258402385592	-2.767462443018822e-20	2.3702579892529244e-17	6.981614076039864e-18	1.613983622986773e-16	4.789901779424587e-19
46400000	0.0004108707987544358	-3.3826942055871116e-21	-3.783246758607691e-33	4.628570206156994e-14	1.2773353935680224e-14	0.009178258402385592	-2.7674623170949225e-20	2.3702579892529244e-17	6.981614076039864e-18	1.613983622986773e-16	4.789901779424587e-19
46500000	0.0004108707987544358	-3.3826942055871116e-21	-3.791414290245374e-33	4.628570206156994e-14	1.2773353935680224e-14	0.009178258402385592	-2.767462191171023e-20	2.3702579892529244e-17	6.981614076039864e-18	1.613983622986773e-16	4.789901779424587e-19
46600000	0.0004108707987544358	-3.3826942055871116e-21	-3.799581821777937e-33	4.628570206156994e-14	1.2773353935680224e-14	0.009178258402385592	-2.767462065247123e-20	2.3702579892529244e-17	6.981614076039864e-18	1.613983622986773e-16	4.789901779424587e-19
46700000	0.0004108707987544358	-3.3826942055871116e-21	-3.807749353208625e-33	4.628570206156994e-14	1.2773353935680224e-14	0.009178258402385592	-2.7674619393232235e-20	2.3702579892529244e-17	6.981614076039864e-18	1.613983622986773e-16	4.789901779424587e-19
46800000	0.0004108707987544358	-3.3826942055871116e-21	-3.815916884540685e-33	4.628570206156994e-14	1.2773353935680224e-14	0.009178258402385592	-2.767461813399324e-20	2.3702579892529244e-17	6.981614076039864e-18	1.613983622986773e-16	4.789901779424587e-19
46900000	0.0004108707987544358	-3.3826942055871116e-21	-3.824084415777362e-33	4.628570206156994e-14	1.2773353935680224e-14	0.009178258402385592	-2.7674616874754235e-20	2.3702579892529244e-17	6.981614076039864e-18	1.613983622986773e-16	4.789901779424587e-19
47000000	0.0004108707987544358	-3.3826942055871116e-21	-3.832251946921901e-33	4.628570206156994e-14	1.2773353935680224e-14	0.009178258402385592	-2.767461561551524e-20	2.3702579892529244e-17	6.981614076039864e-18	1.613983622986773e-16	4.789901779424587e-19
47100000	0.0004108707987544358	-3.3826942055871116e-21	-3.8404194779775495e-33	4.628570206156994e-14	1.2773353935680224e-14	0.009178258402385592	-2.767461435627624e-20	2.3702579892529244e-17	6.981614076039864e-18	1.613983622986773e-16	4.789901779424587e-19
47200000	0.0004108707987544358	-3.3826942055871116e-21	-3.848587008947551e-33	4.628570206156994e-14	1.2773353935680224e-14	0.009178258402385592	-2.7674613097037244e-20	2.3702579892529244e-17	6.981614076039864e-18	1.613983622986773e-16	4.789901779424587e-19
47300000	0.0004108707987544358	-3.3826942055871116e-21	-3.856754539835153e-33	4.628570206156994e-14	1.2773353935680224e-14	0.009178258402385592	-2.767461183779825e-20	2.3702579892529244e-17	6.981614076039864e-18	1.613983622986773e-16	4.789901779424587e-19
47400000	0.0004108707987544358	-3.3826942055871116e-21	-3.8649220706436e-33	4.628570206156994e-14	1.2773353935680224e-14	0.009178258402385592	-2.767461057855925e-20	2.3702579892529244e-17	6.981614076039864e-18	1.613983622986773e-16	4.789901779424587e-19
47500000	0.0004108707987544358	-3.3826942055871116e-21	-3.8730896013761375e-33	4.628570206156994e-14	1.2773353935680224e-14	0.009178258402385592	-2.7674609319320254e-20	2.3702579892529244e-17	6.981614076039864e-18	1.613983622986773e-16	4.789901779424587e-19
47600000	0.0004108707987544358	-3.3826942055871116e-21	-3.881257132036013e-33	4.628570206156994e-14	1.2773353935680224e-14	0.009178258402385592	-2.767460806008125e-20	2.3702579892529244e-17	6.981614076039864e-18	1.613983622986773e-16	4.789901779424587e-19
47700000	0.0004108707987544358	-3.3826942055871116e-21	-3.8894246626264696e-33	4.628570206156994e-14	1.2773353935680224e-14	0.009178258402385592	-2.7674606800842254e-20	2.3702579892529244e-17	6.981614076039864e-18	1.613983622986773e-16	4.789901779424587e-19
47800000	0.0004108707987544358	-3.3826942055871116e-21	-3.897592193150755e-33	4.628570206156994e-14	1.2773353935680224e-14	0.009178258402385592	-2.767460554160326e-20	2.3702579892529244e-17	6.981614076039864e-18	1.613983622986773e-16	4.789901779424587e-19
47900000	0.0004108707987544358	-3.3826942055871116e-21	-3.905759723612114e-33	4.628570206156994e-14	1.2773353935680224e-14	0.009178258402385592	-2.767460428236426e-20	2.3702579892529244e-17	6.981614076039864e-18	1.613983622986773e-16	4.789901779424587e-19
48000000	0.0004108707987544358	-3.3826942055871116e-21	-3.913927254013792e-33	4.628570206156994e-14	1.2773353935680224e-14	0.009178258402385592	-2.7674603023125264e-20	2.3702579892529244e-17	6.981614076039864e-18	1.613983622986773e-16	4.789901779424587e-19
48100000	0.0004108707987544358	-3.3826942055871116e-21	-3.9220947843590355e-33	4.628570206156994e-14	1.2773353935680224e-14	0.009178258402385592	-2.7674601763886267e-20	2.3702579892529244e-17	6.981614076039864e-18	1.613983622986773e-16	4.789901779424587e-19
48200000	0.0004108707987544358	-3.3826942055871116e-21	-3.93026231465109e-33	4.628570206156994e-14	1.2773353935680224e-14	0.009178258402385592	-2.767460050464727e-20	2.3702579892529244e-17	6.981614076039864e-18	1.613983622986773e-16	4.789901779424587e-19
48300000	0.0004108707987544358	-3.3826942055871116e-21	-3.9384298448932e-33	4.628570206156994e-14	1.2773353935680224e-14	0.009178258402385592	-2.7674599245408273e-20	2.3702579892529244e-17	6.981614076039864e-18	1.613983622986773e-16	4.789901779424587e-19
48400000	0.0004108707987544358	-3.3826942055871116e-21	-3.946597375088613e-33	4.628570206156994e-14	1.2773353935680224e-14	0.009178258402385592	-2.767459798616927e-20	2.3702579892529244e-17	6.981614076039864e-18	1.613983622986773e-16	4.789901779424587e-19
48500000	0.0004108707987544358	-3.3826942055871116e-21	-3.954764905240573e-33	4.628570206156994e-14	1.2773353935680224e-14	0.009178258402385592	-2.7674596726930273e-20	2.3702579892529244e-17	6.981614076039864e-18	1.613983622986773e-16	4.789901779424587e-19
48600000	0.0004108707987544358	-3.3826942055871116e-21	-3.9629324353523273e-33	4.628570206156994e-14	1.2773353935680224e-14	0.009178258402385592	-2.7674595467691277e-20	2.3702579892529244e-17	6.981614076039864e-18	1.613983622986773e-16	4.789901779424587e-19
48700000	0.0004108707987544358	-3.3826942055871116e-21	-3.971099965427121e-33	4.628570206156994e-14	1.2773353935680224e-14	0.009178258402385592	-2.767459420845228e-20	2.3702579892529244e-17	6.981614076039864e-18	1.613983622986773e-16	4.789901779424587e-19
48800000	0.0004108707987544358	-3.3826942055871116e-21	-3.979267495468199e-33	4.628570206156994e-14	1.2773353935680224e-14	0.009178258402385592	-2.767459294921328e-20	2.3702579892529244e-17	6.981614076039864e-18	1.613983622986773e-16	4.789901779424587e-19
48900000	0.0004108707987544358	-3.3826942055871116e-21	-3.987435025478807e-33	4.628570206156994e-14	1.2773353935680224e-14	0.009178258402385592	-2.7674591689974286e-20	2.3702579892529244e-17	6.981614076039864e-18	1.613983622986773e-16	4.789901779424587e-19
49000000	0.0004108707987544358	-3.3826942055871116e-21	-3.995602555462192e-33	4.628570206156994e-14	1.2773353935680224e-14	0.009178258402385592	-2.767459043073529e-20	2.3702579892529247e-17	6.981614076039864e-18	1.613983622986773e-16	4.789901779424587e-19
49100000	0.0004108707987544358	-3.3826942055871116e-21	-4.0037700854215976e-33	4.628570206156994e-14	1.2773353935680224e-14	0.009178258402385592	-2.767458917149629e-20	2.3702579892529247e-17	6.981614076039864e-18	1.613983622986773e-16	4.789901779424587e-19
49200000	0.0004108707987544358	-3.3826942055871116e-21	-4.0119376153602715e-33	4.628570206156994e-14	1.2773353935680224e-14	0.009178258402385592	-2.767458791225729e-20	2.3702579892529247e-17	6.981614076039864e-18	1.613983622986773e-16	4.789901779424588e-19
49300000	0.0004108707987544358	-3.3826942055871116e-21	-4.0201051452814585e-33	4.628570206156994e-14	1.2773353935680224e-14	0.009178258402385592	-2.767458665301829e-20	2.3702579892529247e-17	6.981614076039864e-18	1.613983622986773e-16	4.789901779424588e-19
49400000	0.0004108707987544358	-3.3826942055871116e-21	-4.028272675188404e-33	4.628570206156994e-14	1.2773353935680224e-14	0.009178258402385592	-2.7674585393779296e-20	2.3702579892529247e-17	6.981614076039864e-18	1.613983622986773e-16	4.789901779424588e-19
49500000	0.0004108707987544358	-3.3826942055871116e-21	-4.036440205084355e-33	4.628570206156994e-14	1.2773353935680224e-14	0.009178258402385592	-2.76745841345403e-20	2.3702579892529247e-17	6.981614076039864e-18	1.613983622986773e-16	4.789901779424588e-19
49600000	0.0004108707987544358	-3.3826942055871116e-21	-4.044607734972555e-33	4.628570206156994e-14	1.2773353935680225e-14	0.009178258402385592	-2.76745828753013e-20	2.3702579892529247e-17	6.981614076039864e-18	1.613983622986773e-16	4.789901779424588e-19
49700000	0.0004108707987544358	-3.3826942055871116e-21	-4.052775264856251e-33	4.628570206156994e-14	1.2773353935680225e-14	0.009178258402385592	-2.7674581616062305e-20	2.3702579892529247e-17	6.981614076039864e-18	1.613983622986773e-16	4.789901779424588e-19
49800000	0.0004108707987544358	-3.3826942055871116e-21	-4.060942794738689e-33	4.628570206156994e-14	1.2773353935680225e-14	0.009178258402385592	-2.767458035682331e-20	2.3702579892529247e-17	6.981614076039864e-18	1.613983622986773e-16	4.789901779424588e-19
49900000	0.0004108707987544357	-3.3826942055871116e-21	-4.069110324623115e-33	4.628570206156994e-14	1.2773353935680225e-14	0.009178258402385592	-2.7674579097584305e-20	2.3702579892529247e-17	6.981614076039864e-18	1.613983622986773e-16	4.789901779424588e-19
50000000	0.0004108707987544357	-3.3826942055871116e-21	-4.0772778545127725e-33	4.628570206156994e-14	1.2773353935680225e-14	0.009178258402385592	-2.767457783834531e-20	2.3702579892529247e-17	6.981614076039864e-18	1.613983622986773e-16	4.789901779424588e-19
50100000	0.0004108707987544357	-3.3826942055871116e-21	-4.085445384410909e-33	4.628570206156994e-14	1.2773353935680225e-14	0.009178258402385592	-2.767457657910631e-20	2.3702579892529247e-17	6.981614076039864e-18	1.613983622986773e-16	4.789901779424588e-19
50200000	0.0004108707987544357	-3.3826942055871116e-21	-4.0936129143207696e-33	4.628570206156994e-14	1.2773353935680225e-14	0.009178258402385592	-2.7674575319867315e-20	2.3702579892529247e-17	6.981614076039864e-18	1.613983622986773e-16	4.789901779424588e-19
50300000	0.0004108707987544357	-3.3826942055871116e-21	-4.1017804442456e-33	4.628570206156994e-14	1.2773353935680225e-14	0.009178258402385592	-2.767457406062832e-20	2.3702579892529247e-17	6.981614076039864e-18	1.613983622986773e-16	4.789901779424588e-19
50400000	0.0004108707987544357	-3.3826942055871116e-21	-4.109947974188647e-33	4.628570206156994e-14	1.2773353935680225e-14	0.009178258402385592	-2.767457280138932e-20	2.3702579892529247e-17	6.981614076039864e-18	1.613983622986773e-16	4.789901779424588e-19
50500000	0.0004108707987544357	-3.3826942055871116e-21	-4.118115504153154e-33	4.628570206156994e-14	1.2773353935680225e-14	0.009178258402385592	-2.7674571542150324e-20	2.3702579892529247e-17	6.981614076039864e-18	1.613983622986773e-16	4.789901779424588e-19
50600000	0.0004108707987544357	-3.3826942055871116e-21	-4.126283034142368e-33	4.628570206156994e-14	1.2773353935680225e-14	0.009178258402385592	-2.767457028291133e-20	2.3702579892529247e-17	6.981614076039864e-18	1.613983622986773e-16	4.789901779424588e-19
50700000	0.0004108707987544357	-3.3826942055871116e-21	-4.134450564159535e-33	4.628570206156994e-14	1.2773353935680225e-14	0.009178258402385592	-2.7674569023672325e-20	2.3702579892529247e-17	6.981614076039864e-18	1.613983622986773e-16	4.789901779424588e-19
50800000	0.0004108707987544357	-3.3826942055871116e-21	-4.1426180942079004e-33	4.628570206156994e-14	1.2773353935680225e-14	0.009178258402385592	-2.767456776443333e-20	2.3702579892529247e-17	6.981614076039864e-18	1.613983622986773e-16	4.789901779424588e-19
50900000	0.0004108707987544357	-3.3826942055871116e-21	-4.1507856242907095e-33	4.628570206156994e-14	1.2773353935680225e-14	0.009178258402385592	-2.767456650519433e-20	2.3702579892529247e-17	6.981614076039864e-18	1.613983622986773e-16	4.789901779424588e-19
51000000	0.0004108707987544357	-3.3826942055871116e-21	-4.158953154411209e-33	4.628570206156994e-14	1.2773353935680225e-14	0.009178258402385592	-2.7674565245955334e-20	2.3702579892529247e-17	6.981614076039864e-18	1.613983622986773e-16	4.789901779424588e-19
51100000	0.0004108707987544357	-3.3826942055871116e-21	-4.1671206845726425e-33	4.628570206156994e-14	1.2773353935680225e-14	0.009178258402385592	-2.767456398671634e-20	2.3702579892529247e-17	6.981614076039864e-18	1.613983622986773e-16	4.789901779424588e-19
51200000	0.0004108707987544357	-3.3826942055871116e-21	-4.1752882147782575e-33	4.628570206156994e-14	1.2773353935680225e-14	0.009178258402385592	-2.767456272747734e-20	2.3702579892529247e-17	6.981614076039864e-18	1.613983622986773e-16	4.789901779424588e-19
51300000	0.0004108707987544357	-3.3826942055871116e-21	-4.183455745031299e-33	4.628570206156994e-14	1.2773353935680225e-14	0.009178258402385592	-2.7674561468238343e-20	2.3702579892529247e-17	6.981614076039864e-18	1.613983622986773e-16	4.789901779424588e-19
51400000	0.0004108707987544357	-3.3826942055871116e-21	-4.1916232753350126e-33	4.628570206156994e-14	1.2773353935680225e-14	0.009178258402385592	-2.7674560208999347e-20	2.3702579892529247e-17	6.981614076039864e-18	1.613983622986773e-16	4.789901779424588e-19
51500000	0.0004108707987544357	-3.3826942055871116e-21	-4.1997908056926446e-33	4.628570206156994e-14	1.2773353935680225e-14	0.009178258402385592	-2.7674558949760344e-20	2.3702579892529247e-17	6.981614076039864e-18	1.613983622986773e-16	4.789901779424588e-19
51600000	0.0004108707987544357	-3.3826942055871116e-21	-4.2079583361074404e-33	4.628570206156994e-14	1.2773353935680225e-14	0.009178258402385592	-2.7674557690521347e-20	2.3702579892529247e-17	6.981614076039864e-18	1.613983622986773e-16	4.789901779424588e-19
51700000	0.0004108707987544357	-3.3826942055871116e-21	-4.216125866582645e-33	4.628570206156994e-14	1.2773353935680225e-14	0.009178258402385592	-2.767455643128235e-20	2.3702579892529247e-17	6.981614076039864e-18	1.613983622986773e-16	4.789901779424588e-19
51800000	0.0004108707987544357	-3.3826942055871116e-21	-4.224293397121505e-33	4.628570206156994e-14	1.2773353935680225e-14	0.009178258402385592	-2.7674555172043353e-20	2.3702579892529247e-17	6.981614076039864e-18	1.613983622986773e-16	4.789901779424588e-19
51900000	0.0004108707987544357	-3.3826942055871116e-21	-4.2324609277272656e-33	4.628570206156994e-14	1.2773353935680225e-14	0.009178258402385592	-2.7674553912804356e-20	2.3702579892529247e-17	6.981614076039864e-18	1.613983622986773e-16	4.789901779424588e-19
52000000	0.0004108707987544357	-3.3826942055871116e-21	-4.240628458403172e-33	4.628570206156994e-14	1.2773353935680225e-14	0.009178258402385592	-2.767455265356536e-20	2.3702579892529247e-17	6.981614076039864e-18	1.613983622986773e-16	4.789901779424588e-19
52100000	0.0004108707987544357	-3.3826942055871116e-21	-4.248795989152471e-33	4.628570206156994e-14	1.2773353935680225e-14	0.009178258402385592	-2.767455139432636e-20	2.3702579892529247e-17	6.981614076039864e-18	1.613983622986773e-16	4.789901779424588e-19
52200000	0.0004108707987544357	-3.3826942055871116e-21	-4.256963519978408e-33	4.628570206156994e-14	1.2773353935680225e-14	0.009178258402385592	-2.767455013508736e-20	2.3702579892529247e-17	6.981614076039864e-18	1.613983622986773e-16	4.789901779424588e-19
52300000	0.0004108707987544357	-3.3826942055871116e-21	-4.2651310508842274e-33	4.628570206156994e-14	1.2773353935680225e-14	0.009178258402385592	-2.767454887584836e-20	2.3702579892529247e-17	6.981614076039864e-18	1.613983622986773e-16	4.789901779424588e-19
52400000	0.0004108707987544357	-3.3826942055871116e-21	-4.2732985818731765e-33	4.628570206156994e-14	1.2773353935680225e-14	0.009178258402385592	-2.7674547616609366e-20	2.3702579892529247e-17	6.981614076039864e-18	1.613983622986773e-16	4.789901779424588e-19
52500000	0.0004108707987544357	-3.3826942055871116e-21	-4.2814661129485e-33	4.628570206156994e-14	1.2773353935680225e-14	0.009178258402385592	-2.767454635737037e-20	2.3702579892529247e-17	6.981614076039864e-18	1.613983622986773e-16	4.789901779424588e-19
52600000	0.0004108707987544357	-3.3826942055871116e-21	-4.289633644113444e-33	4.628570206156994e-14	1.2773353935680225e-14	0.009178258402385592	-2.767454509813137e-20	2.3702579892529247e-17	6.981614076039864e-18	1.613983622986773e-16	4.789901779424588e-19
52700000	0.0004108707987544357	-3.3826942055871116e-21	-4.297801175371254e-33	4.628570206156994e-14	1.2773353935680225e-14	0.009178258402385592	-2.7674543838892375e-20	2.3702579892529247e-17	6.981614076039864e-18	1.613983622986773e-16	4.789901779424588e-19
52800000	0.0004108707987544357	-3.3826942055871116e-21	-4.305968706725176e-33	4.628570206156994e-14	1.2773353935680225e-14	0.009178258402385592	-2.767454257965338e-20	2.3702579892529247e-17	6.981614076039864e-18	1.613983622986773e-16	4.789901779424588e-19
52900000	0.0004108707987544357	-3.3826942055871116e-21	-4.314136238178455e-33	4.628570206156994e-14	1.2773353935680225e-14	0.009178258402385592	-2.767454132041438e-20	2.3702579892529247e-17	6.981614076039864e-18	1.613983622986773e-16	4.789901779424588e-19
53000000	0.0004108707987544357	-3.3826942055871116e-21	-4.322303769734337e-33	4.628570206156994e-14	1.2773353935680225e-14	0.009178258402385592	-2.767454006117538e-20	2.3702579892529247e-17	6.981614076039864e-18	1.613983622986773e-16	4.789901779424588e-19
53100000	0.0004108707987544357	-3.3826942055871116e-21	-4.3304713013834424e-33	4.628570206156994e-14	1.2773353935680225e-14	0.009178258402385592	-2.767453880193638e-20	2.3702579892529247e-17	6.981614076039864e-18	1.613983622986773e-16	4.789901779424588e-19
53200000	0.0004108707987544357	-3.3826942055871116e-21	-4.338638832901453e-33	4.628570206156994e-14	1.2773353935680225e-14	0.009178258402385592	-2.7674537542697385e-20	2.3702579892529247e-17	6.981614076039864e-18	1.613983622986773e-16	4.789901779424588e-19
53300000	0.0004108707987544357	-3.3826942055871116e-21	-4.346806364207237e-33	4.628570206156994e-14	1.2773353935680225e-14	0.009178258402385592	-2.767453628345839e-20	2.3702579892529247e-17	6.981614076039864e-18	1.613983622986773e-16	4.789901779424588e-19
53400000	0.0004108707987544357	-3.3826942055871116e-21	-4.354973895304039e-33	4.628570206156994e-14	1.2773353935680225e-14	0.009178258402385592	-2.767453502421939e-20	2.3702579892529247e-17	6.981614076039864e-18	1.613983622986773e-16	4.789901779424588e-19
53500000	0.0004108707987544357	-3.3826942055871116e-21	-4.363141426195105e-33	4.628570206156994e-14	1.2773353935680225e-14	0.009178258402385592	-2.7674533764980395e-20	2.3702579892529247e-17	6.981614076039864e-18	1.613983622986773e-16	4.789901779424588e-19
53600000	0.0004108707987544357	-3.3826942055871116e-21	-4.3713089568836816e-33	4.628570206156994e-14	1.2773353935680225e-14	0.009178258402385592	-2.76745325057414e-20	2.3702579892529247e-17	6.981614076039864e-18	1.613983622986773e-16	4.789901779424588e-19
53700000	0.0004108707987544357	-3.3826942055871116e-21	-4.379476487373014e-33	4.628570206156994e-14	1.2773353935680225e-14	0.009178258402385592	-2.76745312465024e-20	2.3702579892529247e-17	6.981614076039864e-18	1.613983622986773e-16	4.789901779424588e-19
53800000	0.0004108707987544357	-3.3826942055871116e-21	-4.387644017666347e-33	4.628570206156994e-14	1.2773353935680225e-14	0.009178258402385592	-2.76745299872634e-20	2.3702579892529247e-17	6.981614076039864e-18	1.613983622986773e-16	4.789901779424588e-19
53900000	0.0004108707987544357	-3.3826942055871116e-21	-4.3958115477669274e-33	4.628570206156994e-14	1.2773353935680225e-14	0.009178258402385592	-2.76745287280244e-20	2.3702579892529247e-17	6.981614076039864e-18	1.613983622986773e-16	4.789901779424588e-19
54000000	0.0004108707987544357	-3.3826942055871116e-21	-4.403979077678e-33	4.628570206156994e-14	1.2773353935680225e-14	0.009178258402385592	-2.7674527468785404e-20	2.3702579892529247e-17	6.981614076039864e-18	1.613983622986773e-16	4.789901779424588e-19
54100000	0.0004108707987544357	-3.3826942055871116e-21	-4.412146607402811e-33	4.628570206156994e-14	1.2773353935680225e-14	0.009178258402385592	-2.767452620954641e-20	2.3702579892529247e-17	6.981614076039864e-18	1.613983622986773e-16	4.789901779424588e-19
54200000	0.0004108707987544357	-3.3826942055871116e-21	-4.420314136944606e-33	4.628570206156994e-14	1.2773353935680225e-14	0.009178258402385592	-2.767452495030741e-20	2.3702579892529247e-17	6.981614076039864e-18	1.613983622986773e-16	4.789901779424588e-19
54300000	0.0004108707987544357	-3.3826942055871116e-21	-4.4284816663066314e-33	4.628570206156994e-14	1.2773353935680225e-14	0.009178258402385592	-2.7674523691068414e-20	2.3702579892529247e-17	6.981614076039864e-18	1.613983622986773e-16	4.789901779424588e-19
54400000	0.0004108707987544357	-3.3826942055871116e-21	-4.436649195492131e-33	4.628570206156994e-14	1.2773353935680225e-14	0.009178258402385592	-2.7674522431829417e-20	2.3702579892529247e-17	6.981614076039864e-18	1.613983622986773e-16	4.789901779424588e-19
54500000	0.0004108707987544357	-3.3826942055871116e-21	-4.4448167245043525e-33	4.628570206156994e-14	1.2773353935680225e-14	0.009178258402385592	-2.767452117259042e-20	2.3702579892529247e-17	6.981614076039864e-18	1.613983622986773e-16	4.789901779424588e-19
54600000	0.0004108707987544357	-3.3826942055871116e-21	-4.45298425334654e-33	4.628570206156994e-14	1.2773353935680225e-14	0.009178258402385592	-2.767451991335142e-20	2.3702579892529247e-17	6.981614076039864e-18	1.613983622986773e-16	4.789901779424588e-19
54700000	0.0004108707987544357	-3.3826942055871116e-21	-4.4611517820219396e-33	4.628570206156994e-14	1.2773353935680225e-14	0.009178258402385592	-2.767451865411242e-20	2.3702579892529247e-17	6.981614076039864e-18	1.613983622986773e-16	4.789901779424588e-19
54800000	0.0004108707987544357	-3.3826942055871116e-21	-4.469319310533798e-33	4.628570206156994e-14	1.2773353935680225e-14	0.009178258402385592	-2.7674517394873424e-20	2.3702579892529247e-17	6.981614076039864e-18	1.613983622986773e-16	4.789901779424588e-19
54900000	0.0004108707987544357	-3.3826942055871116e-21	-4.477486838885359e-33	4.628570206156994e-14	1.2773353935680225e-14	0.009178258402385592	-2.7674516135634427e-20	2.3702579892529247e-17	6.981614076039864e-18	1.613983622986773e-16	4.789901779424588e-19
55000000	0.0004108707987544357	-3.3826942055871116e-21	-4.48565436707987e-33	4.628570206156994e-14	1.2773353935680225e-14	0.009178258402385592	-2.767451487639543e-20	2.3702579892529247e-17	6.981614076039864e-18	1.613983622986773e-16	4.789901779424588e-19
55100000	0.0004108707987544357	-3.3826942055871116e-21	-4.493821895120576e-33	4.628570206156994e-14	1.2773353935680225e-14	0.009178258402385592	-2.767451361715643e-20	2.3702579892529247e-17	6.981614076039864e-18	1.613983622986773e-16	4.789901779424588e-19
55200000	0.0004108707987544357	-3.3826942055871116e-21	-4.5019894230107226e-33	4.628570206156994e-14	1.2773353935680225e-14	0.009178258402385592	-2.7674512357917436e-20	2.3702579892529247e-17	6.981614076039864e-18	1.613983622986773e-16	4.789901779424588e-19
55300000	0.0004108707987544357	-3.3826942055871116e-21	-4.5101569507535556e-33	4.628570206156994e-14	1.2773353935680225e-14	0.009178258402385592	-2.767451109867844e-20	2.3702579892529247e-17	6.981614076039864e-18	1.613983622986773e-16	4.789901779424588e-19
55400000	0.0004108707987544357	-3.3826942055871116e-21	-4.5183244783523203e-33	4.628570206156994e-14	1.2773353935680225e-14	0.009178258402385592	-2.7674509839439436e-20	2.3702579892529247e-17	6.981614076039864e-18	1.613983622986773e-16	4.789901779424588e-19
55500000	0.0004108707987544357	-3.3826942055871116e-21	-4.5264920058102635e-33	4.628570206156994e-14	1.2773353935680225e-14	0.009178258402385592	-2.767450858020044e-20	2.3702579892529247e-17	6.981614076039864e-18	1.613983622986773e-16	4.789901779424588e-19
55600000	0.0004108707987544357	-3.3826942055871116e-21	-4.534659533130629e-33	4.628570206156994e-14	1.2773353935680225e-14	0.009178258402385592	-2.767450732096144e-20	2.3702579892529247e-17	6.981614076039864e-18	1.613983622986773e-16	4.789901779424588e-19
55700000	0.0004108707987544357	-3.3826942055871116e-21	-4.542827060316664e-33	4.628570206156994e-14	1.2773353935680225e-14	0.009178258402385592	-2.7674506061722446e-20	2.3702579892529247e-17	6.981614076039864e-18	1.613983622986773e-16	4.789901779424588e-19
55800000	0.0004108707987544357	-3.3826942055871116e-21	-4.550994587371614e-33	4.628570206156994e-14	1.2773353935680225e-14	0.009178258402385592	-2.767450480248345e-20	2.3702579892529247e-17	6.981614076039864e-18	1.613983622986773e-16	4.789901779424588e-19
55900000	0.0004108707987544357	-3.3826942055871116e-21	-4.559162114298724e-33	4.628570206156994e-14	1.2773353935680225e-14	0.009178258402385592	-2.767450354324445e-20	2.3702579892529247e-17	6.981614076039864e-18	1.613983622986773e-16	4.789901779424588e-19
56000000	0.0004108707987544357	-3.3826942055871116e-21	-4.5673296411012404e-33	4.628570206156994e-14	1.2773353935680225e-14	0.009178258402385592	-2.7674502284005455e-20	2.3702579892529247e-17	6.981614076039864e-18	1.613983622986773e-16	4.789901779424588e-19
56100000	0.0004108707987544357	-3.3826942055871116e-21	-4.575497167782408e-33	4.628570206156994e-14	1.2773353935680225e-14	0.009178258402385592	-2.767450102476645e-20	2.3702579892529247e-17	6.981614076039864e-18	1.613983622986773e-16	4.789901779424588e-19
56200000	0.0004108707987544357	-3.3826942055871116e-21	-4.5836646943454734e-33	4.628570206156994e-14	1.2773353935680225e-14	0.009178258402385592	-2.7674499765527456e-20	2.3702579892529247e-17	6.981614076039864e-18	1.613983622986773e-16	4.789901779424588e-19
56300000	0.0004108707987544357	-3.3826942055871116e-21	-4.591832220793681e-33	4.628570206156994e-14	1.2773353935680225e-14	0.009178258402385592	-2.767449850628846e-20	2.3702579892529247e-17	6.981614076039864e-18	1.613983622986773e-16	4.789901779424588e-19
56400000	0.0004108707987544357	-3.3826942055871116e-21	-4.599999747130278e-33	4.628570206156994e-14	1.2773353935680225e-14	0.009178258402385592	-2.767449724704946e-20	2.3702579892529247e-17	6.981614076039864e-18	1.613983622986773e-16	4.789901779424588e-19
56500000	0.0004108707987544357	-3.3826942055871116e-21	-4.6081672733585094e-33	4.628570206156994e-14	1.2773353935680225e-14	0.009178258402385592	-2.7674495987810465e-20	2.3702579892529247e-17	6.981614076039864e-18	1.613983622986773e-16	4.789901779424588e-19
56600000	0.0004108707987544357	-3.3826942055871116e-21	-4.616334799481621e-33	4.628570206156994e-14	1.2773353935680225e-14	0.009178258402385592	-2.767449472857147e-20	2.3702579892529247e-17	6.981614076039864e-18	1.613983622986773e-16	4.789901779424588e-19
56700000	0.0004108707987544357	-3.3826942055871116e-21	-4.624502325502858e-33	4.628570206156994e-14	1.2773353935680225e-14	0.009178258402385592	-2.767449346933247e-20	2.3702579892529247e-17	6.981614076039864e-18	1.613983622986773e-16	4.789901779424588e-19
56800000	0.0004108707987544357	-3.3826942055871116e-21	-4.6326698514254665e-33	4.628570206156994e-14	1.2773353935680225e-14	0.009178258402385592	-2.7674492210093474e-20	2.3702579892529247e-17	6.981614076039864e-18	1.613983622986773e-16	4.789901779424588e-19
56900000	0.0004108707987544357	-3.3826942055871116e-21	-4.640837377252692e-33	4.628570206156994e-14	1.2773353935680225e-14	0.009178258402385592	-2.767449095085447e-20	2.3702579892529247e-17	6.981614076039864e-18	1.613983622986773e-16	4.789901779424588e-19
57000000	0.0004108707987544357	-3.3826942055871116e-21	-4.649004902987781e-33	4.628570206156994e-14	1.2773353935680225e-14	0.009178258402385592	-2.7674489691615475e-20	2.3702579892529247e-17	6.981614076039864e-18	1.613983622986773e-16	4.789901779424588e-19
57100000	0.0004108707987544357	-3.3826942055871116e-21	-4.657172428633977e-33	4.628570206156994e-14	1.2773353935680225e-14	0.009178258402385592	-2.767448843237648e-20	2.3702579892529247e-17	6.981614076039864e-18	1.613983622986773e-16	4.789901779424588e-19
57200000	0.0004108707987544357	-3.3826942055871116e-21	-4.665339954194528e-33	4.628570206156994e-14	1.2773353935680225e-14	0.009178258402385592	-2.767448717313748e-20	2.3702579892529247e-17	6.981614076039864e-18	1.613983622986773e-16	4.789901779424588e-19
57300000	0.0004108707987544357	-3.3826942055871116e-21	-4.6735074796726784e-33	4.628570206156994e-14	1.2773353935680225e-14	0.009178258402385592	-2.7674485913898484e-20	2.3702579892529247e-17	6.981614076039864e-18	1.613983622986773e-16	4.789901779424588e-19
57400000	0.0004108707987544357	-3.3826942055871116e-21	-4.681675005071675e-33	4.628570206156994e-14	1.2773353935680225e-14	0.009178258402385592	-2.767448465465949e-20	2.3702579892529247e-17	6.981614076039864e-18	1.613983622986773e-16	4.789901779424588e-19
57500000	0.0004108707987544357	-3.3826942055871116e-21	-4.689842530394762e-33	4.628570206156994e-14	1.2773353935680225e-14	0.009178258402385592	-2.767448339542049e-20	2.3702579892529247e-17	6.981614076039864e-18	1.613983622986773e-16	4.789901779424588e-19
57600000	0.0004108707987544357	-3.3826942055871116e-21	-4.6980100556451855e-33	4.628570206156994e-14	1.2773353935680225e-14	0.009178258402385592	-2.767448213618149e-20	2.3702579892529247e-17	6.981614076039864e-18	1.613983622986773e-16	4.789901779424588e-19
57700000	0.0004108707987544357	-3.3826942055871116e-21	-4.706177580826192e-33	4.628570206156994e-14	1.2773353935680225e-14	0.009178258402385592	-2.767448087694249e-20	2.3702579892529247e-17	6.981614076039864e-18	1.613983622986773e-16	4.789901779424588e-19
57800000	0.0004108707987544357	-3.3826942055871116e-21	-4.7143451059410264e-33	4.628570206156994e-14	1.2773353935680225e-14	0.009178258402385592	-2.7674479617703494e-20	2.3702579892529247e-17	6.981614076039864e-18	1.613983622986773e-16	4.789901779424588e-19
57900000	0.0004108707987544357	-3.3826942055871116e-21	-4.7225126309929346e-33	4.628570206156994e-14	1.2773353935680225e-14	0.009178258402385592	-2.76744783584645e-20	2.3702579892529247e-17	6.981614076039864e-18	1.613983622986773e-16	4.789901779424588e-19
58000000	0.0004108707987544357	-3.3826942055871116e-21	-4.7306801559851624e-33	4.628570206156994e-14	1.2773353935680225e-14	0.009178258402385592	-2.76744770992255e-20	2.3702579892529247e-17	6.981614076039864e-18	1.613983622986773e-16	4.789901779424588e-19
58100000	0.0004108707987544357	-3.3826942055871116e-21	-4.738847680920955e-33	4.628570206156994e-14	1.2773353935680225e-14	0.009178258402385592	-2.7674475839986503e-20	2.3702579892529247e-17	6.981614076039864e-18	1.613983622986773e-16	4.789901779424588e-19
58200000	0.0004108707987544357	-3.3826942055871116e-21	-4.7470152058035586e-33	4.628570206156994e-14	1.2773353935680225e-14	0.009178258402385592	-2.7674474580747506e-20	2.3702579892529247e-17	6.981614076039864e-18	1.613983622986773e-16	4.789901779424588e-19
58300000	0.0004108707987544357	-3.3826942055871116e-21	-4.755182730636219e-33	4.628570206156994e-14	1.2773353935680225e-14	0.009178258402385592	-2.767447332150851e-20	2.3702579892529247e-17	6.981614076039864e-18	1.613983622986773e-16	4.789901779424588e-19
58400000	0.0004108707987544357	-3.3826942055871116e-21	-4.763350255422181e-33	4.628570206156994e-14	1.2773353935680225e-14	0.009178258402385592	-2.7674472062269507e-20	2.3702579892529247e-17	6.981614076039864e-18	1.613983622986773e-16	4.789901779424588e-19
58500000	0.0004108707987544357	-3.3826942055871116e-21	-4.771517780164691e-33	4.628570206156994e-14	1.2773353935680225e-14	0.009178258402385592	-2.767447080303051e-20	2.3702579892529247e-17	6.981614076039864e-18	1.613983622986773e-16	4.789901779424588e-19
58600000	0.0004108707987544357	-3.3826942055871116e-21	-4.779685304866994e-33	4.628570206156994e-14	1.2773353935680225e-14	0.009178258402385592	-2.7674469543791513e-20	2.3702579892529247e-17	6.981614076039864e-18	1.613983622986773e-16	4.789901779424588e-19
58700000	0.0004108707987544357	-3.3826942055871116e-21	-4.787852829532337e-33	4.628570206156994e-14	1.2773353935680225e-14	0.009178258402385592	-2.7674468284552516e-20	2.3702579892529247e-17	6.981614076039864e-18	1.613983622986773e-16	4.789901779424588e-19
58800000	0.0004108707987544357	-3.3826942055871116e-21	-4.7960203541639645e-33	4.628570206156994e-14	1.2773353935680225e-14	0.009178258402385592	-2.767446702531352e-20	2.3702579892529247e-17	6.981614076039864e-18	1.613983622986773e-16	4.789901779424588e-19
58900000	0.0004108707987544357	-3.3826942055871116e-21	-4.8041878787651226e-33	4.628570206156994e-14	1.2773353935680225e-14	0.009178258402385592	-2.767446576607452e-20	2.3702579892529247e-17	6.981614076039864e-18	1.613983622986773e-16	4.789901779424588e-19
59000000	0.0004108707987544357	-3.3826942055871116e-21	-4.8123554033390566e-33	4.628570206156994e-14	1.2773353935680225e-14	0.009178258402385592	-2.7674464506835526e-20	2.3702579892529247e-17	6.981614076039864e-18	1.613983622986773e-16	4.789901779424588e-19
59100000	0.0004108707987544357	-3.3826942055871116e-21	-4.8205229278890126e-33	4.628570206156994e-14	1.2773353935680225e-14	0.009178258402385592	-2.767446324759653e-20	2.3702579892529247e-17	6.981614076039864e-18	1.613983622986773e-16	4.789901779424588e-19
59200000	0.0004108707987544357	-3.3826942055871116e-21	-4.828690452418236e-33	4.628570206156994e-14	1.2773353935680225e-14	0.009178258402385592	-2.7674461988357526e-20	2.3702579892529247e-17	6.981614076039864e-18	1.613983622986773e-16	4.789901779424588e-19
59300000	0.0004108707987544357	-3.3826942055871116e-21	-4.836857976929973e-33	4.628570206156994e-14	1.2773353935680225e-14	0.009178258402385592	-2.767446072911853e-20	2.3702579892529247e-17	6.981614076039864e-18	1.613983622986773e-16	4.789901779424588e-19
59400000	0.0004108707987544357	-3.3826942055871116e-21	-4.8450255014274684e-33	4.628570206156994e-14	1.2773353935680225e-14	0.009178258402385592	-2.767445946987953e-20	2.3702579892529247e-17	6.981614076039864e-18	1.613983622986773e-16	4.789901779424588e-19
59500000	0.0004108707987544357	-3.3826942055871116e-21	-4.8531930259139684e-33	4.628570206156994e-14	1.2773353935680225e-14	0.009178258402385592	-2.7674458210640535e-20	2.3702579892529247e-17	6.981614076039864e-18	1.613983622986773e-16	4.789901779424587e-19
59600000	0.0004108707987544357	-3.3826942055871116e-21	-4.861360550392718e-33	4.628570206156994e-14	1.2773353935680225e-14	0.009178258402385592	-2.767445695140154e-20	2.3702579892529247e-17	6.981614076039864e-18	1.613983622986773e-16	4.789901779424587e-19
59700000	0.0004108707987544357	-3.3826942055871116e-21	-4.8695280748669643e-33	4.628570206156994e-14	1.2773353935680225e-14	0.009178258402385592	-2.767445569216254e-20	2.3702579892529247e-17	6.981614076039864e-18	1.613983622986773e-16	4.789901779424587e-19
59800000	0.0004108707987544357	-3.3826942055871116e-21	-4.877695599339952e-33	4.628570206156994e-14	1.2773353935680225e-14	0.009178258402385592	-2.7674454432923545e-20	2.3702579892529247e-17	6.981614076039864e-18	1.613983622986773e-16	4.789901779424587e-19
59900000	0.0004108707987544357	-3.3826942055871116e-21	-4.8858631238149264e-33	4.628570206156994e-14	1.2773353935680225e-14	0.009178258402385592	-2.767445317368454e-20	2.3702579892529247e-17	6.981614076039864e-18	1.613983622986773e-16	4.789901779424587e-19
60000000	0.0004108707987544357	-3.3826942055871116e-21	-4.894030648295134e-33	4.628570206156994e-14	1.2773353935680225e-14	0.009178258402385592	-2.7674451914445545e-20	2.3702579892529247e-17	6.981614076039864e-18	1.613983622986773e-16	4.789901779424587e-19
60100000	0.0004108707987544357	-3.3826942055871116e-21	-4.9021981727838204e-33	4.628570206156994e-14	1.2773353935680225e-14	0.009178258402385592	-2.767445065520655e-20	2.3702579892529247e-17	6.981614076039864e-18	1.613983622986773e-16	4.789901779424587e-19
60200000	0.0004108707987544357	-3.3826942055871116e-21	-4.910365697284231e-33	4.628570206156994e-14	1.2773353935680225e-14	0.009178258402385592	-2.767444939596755e-20	2.3702579892529247e-17	6.981614076039864e-18	1.613983622986773e-16	4.789901779424587e-19
60300000	0.0004108707987544357	-3.3826942055871116e-21	-4.918533221799611e-33	4.628570206156994e-14	1.2773353935680225e-14	0.009178258402385592	-2.7674448136728555e-20	2.3702579892529247e-17	6.981614076039864e-18	1.613983622986773e-16	4.789901779424587e-19
60400000	0.0004108707987544357	-3.3826942055871116e-21	-4.9267007463332074e-33	4.628570206156994e-14	1.2773353935680225e-14	0.009178258402385592	-2.767444687748956e-20	2.3702579892529247e-17	6.981614076039864e-18	1.613983622986773e-16	4.789901779424587e-19
60500000	0.0004108707987544357	-3.3826942055871116e-21	-4.934868270888264e-33	4.628570206156994e-14	1.2773353935680225e-14	0.009178258402385592	-2.767444561825056e-20	2.3702579892529247e-17	6.981614076039864e-18	1.613983622986773e-16	4.789901779424587e-19
60600000	0.0004108707987544357	-3.3826942055871116e-21	-4.943035795468028e-33	4.628570206156994e-14	1.2773353935680225e-14	0.009178258402385592	-2.7674444359011564e-20	2.3702579892529247e-17	6.981614076039864e-18	1.613983622986773e-16	4.789901779424587e-19
60700000	0.0004108707987544357	-3.3826942055871116e-21	-4.9512033200757444e-33	4.628570206156994e-14	1.2773353935680225e-14	0.009178258402385592	-2.767444309977256e-20	2.3702579892529247e-17	6.981614076039864e-18	1.613983622986773e-16	4.789901779424587e-19
60800000	0.0004108707987544357	-3.3826942055871116e-21	-4.9593708447146595e-33	4.628570206156994e-14	1.2773353935680225e-14	0.009178258402385592	-2.7674441840533564e-20	2.3702579892529247e-17	6.981614076039864e-18	1.613983622986773e-16	4.789901779424587e-19
60900000	0.0004108707987544357	-3.3826942055871116e-21	-4.967538369388018e-33	4.628570206156994e-14	1.2773353935680225e-14	0.009178258402385592	-2.767444058129457e-20	2.3702579892529247e-17	6.981614076039864e-18	1.613983622986773e-16	4.789901779424587e-19
61000000	0.0004108707987544357	-3.3826942055871116e-21	-4.9757058940990665e-33	4.628570206156994e-14	1.2773353935680225e-14	0.009178258402385592	-2.767443932205557e-20	2.3702579892529247e-17	6.981614076039864e-18	1.613983622986773e-16	4.789901779424587e-19
61100000	0.0004108707987544357	-3.3826942055871116e-21	-4.98387341885105e-33	4.628570206156994e-14	1.2773353935680225e-14	0.009178258402385592	-2.7674438062816574e-20	2.3702579892529247e-17	6.981614076039864e-18	1.613983622986773e-16	4.789901779424587e-19
61200000	0.0004108707987544357	-3.3826942055871116e-21	-4.992040943647214e-33	4.628570206156994e-14	1.2773353935680225e-14	0.009178258402385592	-2.7674436803577577e-20	2.3702579892529247e-17	6.981614076039864e-18	1.613983622986773e-16	4.789901779424587e-19
61300000	0.0004108707987544357	-3.3826942055871116e-21	-5.000208468490805e-33	4.628570206156994e-14	1.2773353935680225e-14	0.009178258402385592	-2.767443554433858e-20	2.3702579892529247e-17	6.981614076039864e-18	1.613983622986773e-16	4.789901779424587e-19
61400000	0.0004108707987544357	-3.3826942055871116e-21	-5.0083759933850685e-33	4.628570206156994e-14	1.2773353935680225e-14	0.009178258402385592	-2.7674434285099583e-20	2.3702579892529247e-17	6.981614076039864e-18	1.613983622986773e-16	4.789901779424587e-19
61500000	0.0004108707987544357	-3.3826942055871116e-21	-5.01654351833325e-33	4.628570206156994e-14	1.2773353935680225e-14	0.009178258402385592	-2.767443302586058e-20	2.3702579892529247e-17	6.981614076039864e-18	1.613983622986773e-16	4.789901779424587e-19
61600000	0.0004108707987544357	-3.3826942055871116e-21	-5.024711043338594e-33	4.628570206156994e-14	1.2773353935680225e-14	0.009178258402385592	-2.7674431766621583e-20	2.3702579892529247e-17	6.981614076039864e-18	1.613983622986773e-16	4.789901779424587e-19
61700000	0.0004108707987544357	-3.3826942055871116e-21	-5.0328785684043485e-33	4.628570206156994e-14	1.2773353935680225e-14	0.009178258402385592	-2.7674430507382587e-20	2.3702579892529247e-17	6.981614076039864e-18	1.613983622986773e-16	4.789901779424587e-19
61800000	0.0004108707987544357	-3.3826942055871116e-21	-5.041046093533758e-33	4.628570206156994e-14	1.2773353935680225e-14	0.009178258402385592	-2.767442924814359e-20	2.3702579892529247e-17	6.981614076039864e-18	1.613983622986773e-16	4.789901779424587e-19
61900000	0.0004108707987544357	-3.3826942055871116e-21	-5.0492136187300675e-33	4.628570206156994e-14	1.2773353935680225e-14	0.009178258402385592	-2.767442798890459e-20	2.3702579892529247e-17	6.981614076039864e-18	1.613983622986773e-16	4.789901779424587e-19
62000000	0.0004108707987544357	-3.3826942055871116e-21	-5.0573811439965235e-33	4.628570206156994e-14	1.2773353935680225e-14	0.009178258402385592	-2.7674426729665596e-20	2.3702579892529247e-17	6.981614076039864e-18	1.613983622986773e-16	4.789901779424587e-19
62100000	0.0004108707987544357	-3.3826942055871116e-21	-5.065548669336371e-33	4.628570206156994e-14	1.2773353935680225e-14	0.009178258402385592	-2.76744254704266e-20	2.3702579892529247e-17	6.981614076039864e-18	1.613983622986773e-16	4.789901779424587e-19
62200000	0.0004108707987544357	-3.3826942055871116e-21	-5.073716194752857e-33	4.628570206156994e-14	1.2773353935680225e-14	0.009178258402385592	-2.7674424211187596e-20	2.3702579892529247e-17	6.981614076039864e-18	1.613983622986773e-16	4.789901779424587e-19
62300000	0.0004108707987544357	-3.3826942055871116e-21	-5.081883720249226e-33	4.628570206156994e-14	1.2773353935680225e-14	0.009178258402385592	-2.76744229519486e-20	2.3702579892529247e-17	6.981614076039864e-18	1.613983622986773e-16	4.789901779424587e-19
62400000	0.0004108707987544357	-3.3826942055871116e-21	-5.090051245828724e-33	4.628570206156994e-14	1.2773353935680225e-14	0.009178258402385592	-2.76744216927096e-20	2.3702579892529247e-17	6.981614076039864e-18	1.613983622986773e-16	4.789901779424587e-19
62500000	0.0004108707987544357	-3.3826942055871116e-21	-5.098218771494596e-33	4.628570206156994e-14	1.2773353935680225e-14	0.009178258402385592	-2.7674420433470606e-20	2.3702579892529247e-17	6.981614076039864e-18	1.613983622986773e-16	4.789901779424587e-19
62600000	0.0004108707987544357	-3.3826942055871116e-21	-5.1063862972500885e-33	4.628570206156994e-14	1.2773353935680225e-14	0.009178258402385592	-2.767441917423161e-20	2.3702579892529247e-17	6.981614076039864e-18	1.613983622986773e-16	4.789901779424587e-19
62700000	0.0004108707987544357	-3.3826942055871116e-21	-5.1145538230984474e-33	4.628570206156994e-14	1.2773353935680225e-14	0.009178258402385592	-2.767441791499261e-20	2.3702579892529247e-17	6.981614076039864e-18	1.613983622986773e-16	4.789901779424587e-19
62800000	0.0004108707987544357	-3.3826942055871116e-21	-5.122721349042918e-33	4.628570206156994e-14	1.2773353935680225e-14	0.009178258402385592	-2.7674416655753615e-20	2.3702579892529247e-17	6.981614076039864e-18	1.613983622986773e-16	4.789901779424587e-19
62900000	0.0004108707987544357	-3.3826942055871116e-21	-5.130888875086746e-33	4.628570206156994e-14	1.2773353935680225e-14	0.009178258402385592	-2.767441539651462e-20	2.3702579892529247e-17	6.981614076039864e-18	1.613983622986773e-16	4.789901779424587e-19
63000000	0.0004108707987544357	-3.3826942055871116e-21	-5.1390564012331765e-33	4.628570206156994e-14	1.2773353935680225e-14	0.009178258402385592	-2.7674414137275615e-20	2.3702579892529247e-17	6.981614076039864e-18	1.613983622986773e-16	4.789901779424587e-19
63100000	0.0004108707987544357	-3.3826942055871116e-21	-5.14722392747283e-33	4.628570206156994e-14	1.2773353935680225e-14	0.009178258402385592	-2.767441287803662e-20	2.3702579892529247e-17	6.981614076039864e-18	1.613983622986773e-16	4.789901779424587e-19
63200000	0.0004108707987544357	-3.3826942055871116e-21	-5.155391453581389e-33	4.628570206156994e-14	1.2773353935680225e-14	0.009178258402385592	-2.767441161879762e-20	2.3702579892529247e-17	6.981614076039864e-18	1.613983622986773e-16	4.789901779424587e-19
63300000	0.0004108707987544357	-3.3826942055871116e-21	-5.1635589794777214e-33	4.628570206156994e-14	1.2773353935680225e-14	0.009178258402385592	-2.7674410359558625e-20	2.3702579892529247e-17	6.981614076039864e-18	1.613983622986773e-16	4.789901779424587e-19
63400000	0.0004108707987544357	-3.3826942055871116e-21	-5.1717265051650726e-33	4.628570206156994e-14	1.2773353935680225e-14	0.009178258402385592	-2.767440910031963e-20	2.3702579892529247e-17	6.981614076039864e-18	1.613983622986773e-16	4.789901779424587e-19
63500000	0.0004108707987544357	-3.3826942055871116e-21	-5.179894030646688e-33	4.628570206156994e-14	1.2773353935680225e-14	0.009178258402385592	-2.767440784108063e-20	2.3702579892529247e-17	6.981614076039864e-18	1.613983622986773e-16	4.789901779424587e-19
63600000	0.0004108707987544357	-3.3826942055871116e-21	-5.188061555925814e-33	4.628570206156994e-14	1.2773353935680225e-14	0.009178258402385592	-2.7674406581841634e-20	2.3702579892529247e-17	6.981614076039864e-18	1.613983622986773e-16	4.789901779424587e-19
63700000	0.0004108707987544357	-3.3826942055871116e-21	-5.196229081005695e-33	4.628570206156994e-14	1.2773353935680225e-14	0.009178258402385592	-2.767440532260264e-20	2.3702579892529247e-17	6.981614076039864e-18	1.613983622986773e-16	4.789901779424587e-19
63800000	0.0004108707987544357	-3.3826942055871116e-21	-5.204396605889578e-33	4.628570206156994e-14	1.2773353935680225e-14	0.009178258402385592	-2.7674404063363635e-20	2.3702579892529247e-17	6.981614076039864e-18	1.613983622986773e-16	4.789901779424587e-19
63900000	0.0004108707987544357	-3.3826942055871116e-21	-5.212564130580708e-33	4.628570206156994e-14	1.2773353935680225e-14	0.009178258402385592	-2.767440280412464e-20	2.3702579892529247e-17	6.981614076039864e-18	1.613983622986773e-16	4.789901779424587e-19
64000000	0.0004108707987544357	-3.3826942055871116e-21	-5.22073165508233e-33	4.628570206156994e-14	1.2773353935680225e-14	0.009178258402385592	-2.767440154488564e-20	2.3702579892529247e-17	6.981614076039864e-18	1.613983622986773e-16	4.789901779424587e-19
64100000	0.0004108707987544357	-3.3826942055871116e-21	-5.228899179397691e-33	4.628570206156994e-14	1.2773353935680225e-14	0.009178258402385592	-2.7674400285646644e-20	2.3702579892529247e-17	6.981614076039864e-18	1.613983622986773e-16	4.789901779424587e-19
64200000	0.0004108707987544357	-3.3826942055871116e-21	-5.237066703530036e-33	4.628570206156994e-14	1.2773353935680225e-14	0.009178258402385592	-2.767439902640765e-20	2.3702579892529247e-17	6.981614076039864e-18	1.613983622986773e-16	4.789901779424587e-19
64300000	0.0004108707987544357	-3.3826942055871116e-21	-5.2452342274826105e-33	4.628570206156994e-14	1.2773353935680225e-14	0.009178258402385592	-2.767439776716865e-20	2.3702579892529247e-17	6.981614076039864e-18	1.613983622986773e-16	4.789901779424587e-19
64400000	0.0004108707987544357	-3.3826942055871116e-21	-5.253401751258661e-33	4.628570206156994e-14	1.2773353935680225e-14	0.009178258402385592	-2.7674396507929653e-20	2.3702579892529247e-17	6.981614076039864e-18	1.613983622986773e-16	4.789901779424587e-19
64500000	0.0004108707987544357	-3.3826942055871116e-21	-5.2615692748614324e-33	4.628570206156994e-14	1.2773353935680225e-14	0.009178258402385592	-2.7674395248690657e-20	2.3702579892529247e-17	6.981614076039864e-18	1.613983622986773e-16	4.789901779424587e-19
64600000	0.0004108707987544357	-3.3826942055871116e-21	-5.26973679829417e-33	4.628570206156994e-14	1.2773353935680225e-14	0.009178258402385592	-2.7674393989451654e-20	2.3702579892529247e-17	6.981614076039864e-18	1.613983622986773e-16	4.789901779424587e-19
64700000	0.0004108707987544357	-3.3826942055871116e-21	-5.277904321560121e-33	4.628570206156994e-14	1.2773353935680225e-14	0.009178258402385592	-2.7674392730212657e-20	2.3702579892529247e-17	6.981614076039864e-18	1.613983622986773e-16	4.789901779424587e-19
64800000	0.0004108707987544357	-3.3826942055871116e-21	-5.2860718446625294e-33	4.628570206156994e-14	1.2773353935680225e-14	0.009178258402385592	-2.767439147097366e-20	2.3702579892529247e-17	6.981614076039864e-18	1.613983622986773e-16	4.789901779424587e-19
64900000	0.0004108707987544357	-3.3826942055871116e-21	-5.294239367604642e-33	4.628570206156994e-14	1.2773353935680225e-14	0.009178258402385592	-2.7674390211734663e-20	2.3702579892529247e-17	6.981614076039864e-18	1.613983622986773e-16	4.789901779424587e-19
65000000	0.0004108707987544357	-3.3826942055871116e-21	-5.3024068903897034e-33	4.628570206156994e-14	1.2773353935680225e-14	0.009178258402385592	-2.7674388952495666e-20	2.3702579892529247e-17	6.981614076039864e-18	1.613983622986773e-16	4.789901779424587e-19
65100000	0.0004108707987544357	-3.3826942055871116e-21	-5.31057441302096e-33	4.628570206156994e-14	1.2773353935680225e-14	0.009178258402385592	-2.767438769325667e-20	2.3702579892529247e-17	6.981614076039864e-18	1.613983622986773e-16	4.789901779424587e-19
65200000	0.0004108707987544357	-3.3826942055871116e-21	-5.3187419355016574e-33	4.628570206156994e-14	1.2773353935680225e-14	0.009178258402385592	-2.767438643401767e-20	2.3702579892529247e-17	6.981614076039864e-18	1.613983622986773e-16	4.789901779424587e-19
65300000	0.0004108707987544357	-3.3826942055871116e-21	-5.326909457835042e-33	4.628570206156994e-14	1.2773353935680225e-14	0.009178258402385592	-2.7674385174778676e-20	2.3702579892529247e-17	6.981614076039864e-18	1.613983622986773e-16	4.789901779424587e-19
65400000	0.0004108707987544357	-3.3826942055871116e-21	-5.335076980024358e-33	4.628570206156994e-14	1.2773353935680225e-14	0.009178258402385592	-2.767438391553967e-20	2.3702579892529247e-17	6.981614076039864e-18	1.613983622986773e-16	4.789901779424587e-19
65500000	0.0004108707987544357	-3.3826942055871116e-21	-5.343244502072852e-33	4.628570206156994e-14	1.2773353935680225e-14	0.009178258402385592	-2.7674382656300676e-20	2.3702579892529247e-17	6.981614076039864e-18	1.613983622986773e-16	4.789901779424587e-19
65600000	0.0004108707987544357	-3.3826942055871116e-21	-5.3514120239837687e-33	4.628570206156994e-14	1.2773353935680225e-14	0.009178258402385592	-2.767438139706168e-20	2.3702579892529247e-17	6.981614076039864e-18	1.613983622986773e-16	4.789901779424587e-19
65700000	0.0004108707987544357	-3.3826942055871116e-21	-5.359579545760355e-33	4.628570206156994e-14	1.2773353935680225e-14	0.009178258402385592	-2.767438013782268e-20	2.3702579892529247e-17	6.981614076039864e-18	1.613983622986773e-16	4.789901779424587e-19
65800000	0.0004108707987544357	-3.3826942055871116e-21	-5.3677470674058566e-33	4.628570206156994e-14	1.2773353935680225e-14	0.009178258402385592	-2.7674378878583686e-20	2.3702579892529247e-17	6.981614076039864e-18	1.613983622986773e-16	4.789901779424587e-19
65900000	0.0004108707987544357	-3.3826942055871116e-21	-5.3759145889235184e-33	4.628570206156994e-14	1.2773353935680225e-14	0.009178258402385592	-2.767437761934469e-20	2.3702579892529247e-17	6.981614076039864e-18	1.613983622986773e-16	4.789901779424587e-19
66000000	0.0004108707987544357	-3.3826942055871116e-21	-5.384082110316586e-33	4.628570206156994e-14	1.2773353935680225e-14	0.009178258402385592	-2.767437636010569e-20	2.3702579892529247e-17	6.981614076039864e-18	1.613983622986773e-16	4.789901779424587e-19
66100000	0.0004108707987544357	-3.3826942055871116e-21	-5.392249631588306e-33	4.628570206156994e-14	1.2773353935680225e-14	0.009178258402385592	-2.767437510086669e-20	2.3702579892529247e-17	6.981614076039864e-18	1.613983622986773e-16	4.789901779424587e-19
66200000	0.0004108707987544357	-3.3826942055871116e-21	-5.400417152741923e-33	4.628570206156994e-14	1.2773353935680225e-14	0.009178258402385592	-2.767437384162769e-20	2.3702579892529247e-17	6.981614076039864e-18	1.613983622986773e-16	4.789901779424587e-19
66300000	0.0004108707987544357	-3.3826942055871116e-21	-5.408584673780683e-33	4.628570206156994e-14	1.2773353935680225e-14	0.009178258402385592	-2.7674372582388695e-20	2.3702579892529247e-17	6.981614076039864e-18	1.613983622986773e-16	4.789901779424587e-19
66400000	0.0004108707987544357	-3.3826942055871116e-21	-5.416752194707832e-33	4.628570206156994e-14	1.2773353935680225e-14	0.009178258402385592	-2.76743713231497e-20	2.3702579892529247e-17	6.981614076039864e-18	1.613983622986773e-16	4.789901779424587e-19
66500000	0.0004108707987544357	-3.3826942055871116e-21	-5.424919715526615e-33	4.628570206156994e-14	1.2773353935680225e-14	0.009178258402385592	-2.76743700639107e-20	2.3702579892529247e-17	6.981614076039864e-18	1.613983622986773e-16	4.789901779424587e-19
66600000	0.0004108707987544357	-3.3826942055871116e-21	-5.433087236240279e-33	4.628570206156994e-14	1.2773353935680225e-14	0.009178258402385592	-2.7674368804671705e-20	2.3702579892529247e-17	6.981614076039864e-18	1.613983622986773e-16	4.789901779424587e-19
66700000	0.0004108707987544357	-3.3826942055871116e-21	-5.4412547568520684e-33	4.628570206156994e-14	1.2773353935680225e-14	0.009178258402385592	-2.767436754543271e-20	2.3702579892529247e-17	6.981614076039864e-18	1.613983622986773e-16	4.789901779424587e-19
66800000	0.0004108707987544357	-3.3826942055871116e-21	-5.449422277365229e-33	4.628570206156994e-14	1.2773353935680225e-14	0.009178258402385592	-2.767436628619371e-20	2.3702579892529247e-17	6.981614076039864e-18	1.613983622986773e-16	4.789901779424587e-19
66900000	0.0004108707987544357	-3.3826942055871116e-21	-5.457589797783007e-33	4.628570206156994e-14	1.2773353935680225e-14	0.009178258402385592	-2.767436502695471e-20	2.3702579892529247e-17	6.981614076039864e-18	1.613983622986773e-16	4.789901779424587e-19
67000000	0.0004108707987544357	-3.3826942055871116e-21	-5.4657573181086474e-33	4.628570206156994e-14	1.2773353935680225e-14	0.009178258402385592	-2.767436376771571e-20	2.3702579892529247e-17	6.981614076039864e-18	1.613983622986773e-16	4.789901779424587e-19
67100000	0.0004108707987544357	-3.3826942055871116e-21	-5.473924838345397e-33	4.628570206156994e-14	1.2773353935680225e-14	0.009178258402385592	-2.7674362508476714e-20	2.3702579892529247e-17	6.981614076039864e-18	1.613983622986773e-16	4.789901779424587e-19
67200000	0.0004108707987544357	-3.3826942055871116e-21	-5.4820923584965e-33	4.628570206156994e-14	1.2773353935680225e-14	0.009178258402385592	-2.767436124923772e-20	2.3702579892529247e-17	6.981614076039864e-18	1.613983622986773e-16	4.789901779424587e-19
67300000	0.0004108707987544357	-3.3826942055871116e-21	-5.4902598785652034e-33	4.628570206156994e-14	1.2773353935680225e-14	0.009178258402385592	-2.767435998999872e-20	2.3702579892529247e-17	6.981614076039864e-18	1.613983622986773e-16	4.789901779424587e-19
67400000	0.0004108707987544357	-3.3826942055871116e-21	-5.498427398554752e-33	4.628570206156994e-14	1.2773353935680225e-14	0.009178258402385592	-2.7674358730759724e-20	2.3702579892529247e-17	6.981614076039864e-18	1.613983622986773e-16	4.789901779424587e-19
67500000	0.0004108707987544357	-3.3826942055871116e-21	-5.506594918468392e-33	4.628570206156994e-14	1.2773353935680225e-14	0.009178258402385592	-2.767435747152073e-20	2.3702579892529247e-17	6.981614076039864e-18	1.613983622986773e-16	4.789901779424587e-19
67600000	0.0004108707987544357	-3.3826942055871116e-21	-5.514762438309368e-33	4.628570206156994e-14	1.2773353935680225e-14	0.009178258402385592	-2.7674356212281724e-20	2.3702579892529247e-17	6.981614076039864e-18	1.613983622986773e-16	4.789901779424587e-19
67700000	0.0004108707987544357	-3.3826942055871116e-21	-5.522929958080928e-33	4.628570206156994e-14	1.2773353935680225e-14	0.009178258402385592	-2.767435495304273e-20	2.3702579892529247e-17	6.981614076039864e-18	1.613983622986773e-16	4.789901779424587e-19
67800000	0.0004108707987544357	-3.3826942055871116e-21	-5.531097477786315e-33	4.628570206156994e-14	1.2773353935680225e-14	0.009178258402385592	-2.767435369380373e-20	2.3702579892529247e-17	6.981614076039864e-18	1.613983622986773e-16	4.789901779424587e-19
67900000	0.0004108707987544357	-3.3826942055871116e-21	-5.539264997428776e-33	4.628570206156994e-14	1.2773353935680225e-14	0.009178258402385592	-2.7674352434564734e-20	2.3702579892529247e-17	6.981614076039864e-18	1.613983622986773e-16	4.789901779424587e-19
68000000	0.0004108707987544357	-3.3826942055871116e-21	-5.5474325170115566e-33	4.628570206156994e-14	1.2773353935680225e-14	0.009178258402385592	-2.7674351175325737e-20	2.3702579892529247e-17	6.981614076039864e-18	1.613983622986773e-16	4.789901779424587e-19
68100000	0.0004108707987544357	-3.3826942055871116e-21	-5.555600036537902e-33	4.628570206156994e-14	1.2773353935680225e-14	0.009178258402385592	-2.767434991608674e-20	2.3702579892529247e-17	6.981614076039864e-18	1.613983622986773e-16	4.789901779424587e-19
68200000	0.0004108707987544357	-3.3826942055871116e-21	-5.563767556011059e-33	4.628570206156994e-14	1.2773353935680225e-14	0.009178258402385592	-2.7674348656847743e-20	2.3702579892529247e-17	6.981614076039864e-18	1.613983622986773e-16	4.789901779424587e-19
68300000	0.0004108707987544357	-3.3826942055871116e-21	-5.5719350754342716e-33	4.628570206156994e-14	1.2773353935680225e-14	0.009178258402385592	-2.7674347397608746e-20	2.3702579892529247e-17	6.981614076039864e-18	1.613983622986773e-16	4.789901779424587e-19
68400000	0.0004108707987544357	-3.3826942055871116e-21	-5.580102594810787e-33	4.628570206156994e-14	1.2773353935680225e-14	0.009178258402385592	-2.7674346138369743e-20	2.3702579892529247e-17	6.981614076039864e-18	1.613983622986773e-16	4.789901779424587e-19
68500000	0.0004108707987544357	-3.3826942055871116e-21	-5.58827011414385e-33	4.628570206156994e-14	1.2773353935680225e-14	0.009178258402385592	-2.7674344879130746e-20	2.3702579892529247e-17	6.981614076039864e-18	1.613983622986773e-16	4.789901779424587e-19
68600000	0.0004108707987544357	-3.3826942055871116e-21	-5.596437633436707e-33	4.628570206156994e-14	1.2773353935680225e-14	0.009178258402385592	-2.767434361989175e-20	2.3702579892529247e-17	6.981614076039864e-18	1.613983622986773e-16	4.789901779424587e-19
68700000	0.0004108707987544357	-3.3826942055871116e-21	-5.604605152692603e-33	4.628570206156994e-14	1.2773353935680225e-14	0.009178258402385592	-2.767434236065275e-20	2.3702579892529247e-17	6.981614076039864e-18	1.613983622986773e-16	4.789901779424587e-19
68800000	0.0004108707987544357	-3.3826942055871116e-21	-5.612772671914783e-33	4.628570206156994e-14	1.2773353935680225e-14	0.009178258402385592	-2.7674341101413756e-20	2.3702579892529247e-17	6.981614076039864e-18	1.613983622986773e-16	4.789901779424587e-19
68900000	0.0004108707987544357	-3.3826942055871116e-21	-5.6209401911064945e-33	4.628570206156994e-14	1.2773353935680225e-14	0.009178258402385592	-2.767433984217476e-20	2.3702579892529247e-17	6.981614076039864e-18	1.613983622986773e-16	4.789901779424587e-19
69000000	0.0004108707987544357	-3.3826942055871116e-21	-5.629107710270982e-33	4.628570206156994e-14	1.2773353935680225e-14	0.009178258402385592	-2.767433858293576e-20	2.3702579892529247e-17	6.981614076039864e-18	1.613983622986773e-16	4.789901779424587e-19
69100000	0.0004108707987544357	-3.3826942055871116e-21	-5.637275229411491e-33	4.628570206156994e-14	1.2773353935680225e-14	0.009178258402385592	-2.7674337323696765e-20	2.3702579892529247e-17	6.981614076039864e-18	1.613983622986773e-16	4.789901779424587e-19
69200000	0.0004108707987544357	-3.3826942055871116e-21	-5.645442748531267e-33	4.628570206156994e-14	1.2773353935680225e-14	0.009178258402385592	-2.767433606445776e-20	2.3702579892529247e-17	6.981614076039864e-18	1.613983622986773e-16	4.789901779424588e-19
69300000	0.0004108707987544357	-3.3826942055871116e-21	-5.653610267633557e-33	4.628570206156994e-14	1.2773353935680225e-14	0.009178258402385592	-2.7674334805218766e-20	2.3702579892529247e-17	6.981614076039864e-18	1.613983622986773e-16	4.789901779424588e-19
69400000	0.0004108707987544357	-3.3826942055871116e-21	-5.661777786721606e-33	4.628570206156994e-14	1.2773353935680225e-14	0.009178258402385592	-2.767433354597977e-20	2.3702579892529247e-17	6.981614076039864e-18	1.613983622986773e-16	4.789901779424588e-19
69500000	0.0004108707987544357	-3.3826942055871116e-21	-5.6699453057986596e-33	4.628570206156994e-14	1.2773353935680225e-14	0.009178258402385592	-2.767433228674077e-20	2.3702579892529247e-17	6.981614076039864e-18	1.613983622986773e-16	4.789901779424588e-19
69600000	0.0004108707987544357	-3.3826942055871116e-21	-5.678112824867963e-33	4.628570206156994e-14	1.2773353935680225e-14	0.009178258402385592	-2.7674331027501775e-20	2.3702579892529247e-17	6.981614076039864e-18	1.613983622986773e-16	4.789901779424588e-19
69700000	0.0004108707987544357	-3.3826942055871116e-21	-5.686280343932762e-33	4.628570206156994e-14	1.2773353935680225e-14	0.009178258402385592	-2.767432976826278e-20	2.3702579892529247e-17	6.981614076039864e-18	1.613983622986773e-16	4.789901779424588e-19
69800000	0.0004108707987544357	-3.3826942055871116e-21	-5.694447862996303e-33	4.628570206156994e-14	1.2773353935680225e-14	0.009178258402385592	-2.767432850902378e-20	2.3702579892529247e-17	6.981614076039864e-18	1.613983622986773e-16	4.789901779424588e-19
69900000	0.0004108707987544357	-3.3826942055871116e-21	-5.7026153820618306e-33	4.628570206156994e-14	1.2773353935680225e-14	0.009178258402385592	-2.767432724978478e-20	2.3702579892529247e-17	6.981614076039864e-18	1.613983622986773e-16	4.789901779424588e-19
70000000	0.0004108707987544357	-3.3826942055871116e-21	-5.710782901132592e-33	4.628570206156994e-14	1.2773353935680225e-14	0.009178258402385592	-2.767432599054578e-20	2.3702579892529247e-17	6.981614076039864e-18	1.613983622986773e-16	4.789901779424588e-19
70100000	0.0004108707987544357	-3.3826942055871116e-21	-5.718950420211831e-33	4.628570206156994e-14	1.2773353935680225e-14	0.009178258402385592	-2.7674324731306785e-20	2.3702579892529247e-17	6.981614076039864e-18	1.613983622986773e-16	4.789901779424588e-19
70200000	0.0004108707987544357	-3.3826942055871116e-21	-5.7271179393027946e-33	4.628570206156994e-14	1.2773353935680225e-14	0.009178258402385592	-2.767432347206779e-20	2.3702579892529247e-17	6.981614076039864e-18	1.613983622986773e-16	4.789901779424588e-19
70300000	0.0004108707987544357	-3.3826942055871116e-21	-5.735285458408728e-33	4.628570206156994e-14	1.2773353935680225e-14	0.009178258402385592	-2.767432221282879e-20	2.3702579892529247e-17	6.981614076039864e-18	1.613983622986773e-16	4.789901779424588e-19
70400000	0.0004108707987544357	-3.3826942055871116e-21	-5.7434529775328775e-33	4.628570206156994e-14	1.2773353935680225e-14	0.009178258402385592	-2.7674320953589794e-20	2.3702579892529247e-17	6.981614076039864e-18	1.613983622986773e-16	4.789901779424588e-19
70500000	0.0004108707987544357	-3.3826942055871116e-21	-5.751620496678488e-33	4.628570206156994e-14	1.2773353935680225e-14	0.009178258402385592	-2.76743196943508e-20	2.3702579892529247e-17	6.981614076039864e-18	1.613983622986773e-16	4.789901779424588e-19
70600000	0.0004108707987544357	-3.3826942055871116e-21	-5.759788015848805e-33	4.628570206156994e-14	1.2773353935680225e-14	0.009178258402385592	-2.76743184351118e-20	2.3702579892529247e-17	6.981614076039864e-18	1.613983622986773e-16	4.789901779424588e-19
70700000	0.0004108707987544357	-3.3826942055871116e-21	-5.767955535047074e-33	4.628570206156994e-14	1.2773353935680225e-14	0.009178258402385592	-2.76743171758728e-20	2.3702579892529247e-17	6.981614076039864e-18	1.613983622986773e-16	4.789901779424588e-19
70800000	0.0004108707987544357	-3.3826942055871116e-21	-5.776123054276542e-33	4.628570206156994e-14	1.2773353935680225e-14	0.009178258402385592	-2.76743159166338e-20	2.3702579892529247e-17	6.981614076039864e-18	1.613983622986773e-16	4.789901779424588e-19
70900000	0.0004108707987544357	-3.3826942055871116e-21	-5.784290573540454e-33	4.628570206156994e-14	1.2773353935680225e-14	0.009178258402385592	-2.7674314657394804e-20	2.3702579892529247e-17	6.981614076039864e-18	1.613983622986773e-16	4.789901779424588e-19
71000000	0.0004108707987544357	-3.3826942055871116e-21	-5.792458092842055e-33	4.628570206156994e-14	1.2773353935680225e-14	0.009178258402385592	-2.767431339815581e-20	2.3702579892529247e-17	6.981614076039864e-18	1.613983622986773e-16	4.789901779424588e-19
71100000	0.0004108707987544357	-3.3826942055871116e-21	-5.800625612184592e-33	4.628570206156994e-14	1.2773353935680225e-14	0.009178258402385592	-2.767431213891681e-20	2.3702579892529247e-17	6.981614076039864e-18	1.613983622986773e-16	4.789901779424588e-19
71200000	0.0004108707987544357	-3.3826942055871116e-21	-5.8087931315713096e-33	4.628570206156994e-14	1.2773353935680225e-14	0.009178258402385592	-2.7674310879677813e-20	2.3702579892529247e-17	6.981614076039864e-18	1.613983622986773e-16	4.789901779424588e-19
71300000	0.0004108707987544357	-3.3826942055871116e-21	-5.816960651005453e-33	4.628570206156994e-14	1.2773353935680225e-14	0.009178258402385592	-2.7674309620438817e-20	2.3702579892529247e-17	6.981614076039864e-18	1.613983622986773e-16	4.789901779424588e-19
71400000	0.0004108707987544357	-3.3826942055871116e-21	-5.8251281704902696e-33	4.628570206156994e-14	1.2773353935680225e-14	0.009178258402385592	-2.767430836119982e-20	2.3702579892529247e-17	6.981614076039864e-18	1.613983622986773e-16	4.789901779424588e-19
71500000	0.0004108707987544357	-3.3826942055871116e-21	-5.833295690029004e-33	4.628570206156994e-14	1.2773353935680225e-14	0.009178258402385592	-2.7674307101960817e-20	2.3702579892529247e-17	6.981614076039864e-18	1.613983622986773e-16	4.789901779424588e-19
71600000	0.0004108707987544357	-3.3826942055871116e-21	-5.8414632096249016e-33	4.628570206156994e-14	1.2773353935680225e-14	0.009178258402385592	-2.767430584272182e-20	2.3702579892529247e-17	6.981614076039864e-18	1.613983622986773e-16	4.789901779424588e-19
71700000	0.0004108707987544357	-3.3826942055871116e-21	-5.8496307292812085e-33	4.628570206156994e-14	1.2773353935680225e-14	0.009178258402385592	-2.7674304583482823e-20	2.3702579892529247e-17	6.981614076039864e-18	1.613983622986773e-16	4.789901779424588e-19
71800000	0.0004108707987544357	-3.3826942055871116e-21	-5.8577982490011706e-33	4.628570206156994e-14	1.2773353935680225e-14	0.009178258402385592	-2.7674303324243826e-20	2.3702579892529247e-17	6.981614076039864e-18	1.613983622986773e-16	4.789901779424588e-19
71900000	0.0004108707987544357	-3.3826942055871116e-21	-5.865965768788033e-33	4.628570206156994e-14	1.2773353935680225e-14	0.009178258402385592	-2.767430206500483e-20	2.3702579892529247e-17	6.981614076039864e-18	1.613983622986773e-16	4.789901779424588e-19
72000000	0.0004108707987544357	-3.3826942055871116e-21	-5.874133288645041e-33	4.628570206156994e-14	1.2773353935680225e-14	0.009178258402385592	-2.767430080576583e-20	2.3702579892529247e-17	6.981614076039864e-18	1.613983622986773e-16	4.789901779424588e-19
72100000	0.0004108707987544357	-3.3826942055871116e-21	-5.882300808575442e-33	4.628570206156994e-14	1.2773353935680225e-14	0.009178258402385592	-2.7674299546526836e-20	2.3702579892529247e-17	6.981614076039864e-18	1.613983622986773e-16	4.789901779424588e-19
72200000	0.0004108707987544357	-3.3826942055871116e-21	-5.89046832858248e-33	4.628570206156994e-14	1.2773353935680225e-14	0.009178258402385592	-2.767429828728783e-20	2.3702579892529247e-17	6.981614076039864e-18	1.613983622986773e-16	4.789901779424588e-19
72300000	0.0004108707987544357	-3.3826942055871116e-21	-5.898635848669402e-33	4.628570206156994e-14	1.2773353935680225e-14	0.009178258402385592	-2.7674297028048836e-20	2.3702579892529247e-17	6.981614076039864e-18	1.613983622986773e-16	4.789901779424588e-19
72400000	0.0004108707987544357	-3.3826942055871116e-21	-5.906803368839452e-33	4.628570206156994e-14	1.2773353935680225e-14	0.009178258402385592	-2.767429576880984e-20	2.3702579892529247e-17	6.981614076039864e-18	1.613983622986773e-16	4.789901779424588e-19
72500000	0.0004108707987544357	-3.3826942055871116e-21	-5.914970889095877e-33	4.628570206156994e-14	1.2773353935680225e-14	0.009178258402385592	-2.767429450957084e-20	2.3702579892529247e-17	6.981614076039864e-18	1.613983622986773e-16	4.789901779424588e-19
72600000	0.0004108707987544357	-3.3826942055871116e-21	-5.923138409441922e-33	4.628570206156994e-14	1.2773353935680225e-14	0.009178258402385592	-2.7674293250331845e-20	2.3702579892529247e-17	6.981614076039864e-18	1.613983622986773e-16	4.789901779424588e-19
72700000	0.0004108707987544357	-3.3826942055871116e-21	-5.931305929880833e-33	4.628570206156994e-14	1.2773353935680225e-14	0.009178258402385592	-2.767429199109285e-20	2.3702579892529247e-17	6.981614076039864e-18	1.613983622986773e-16	4.789901779424588e-19
72800000	0.0004108707987544357	-3.3826942055871116e-21	-5.939473450415856e-33	4.628570206156994e-14	1.2773353935680225e-14	0.009178258402385592	-2.767429073185385e-20	2.3702579892529247e-17	6.981614076039864e-18	1.613983622986773e-16	4.789901779424588e-19
72900000	0.0004108707987544357	-3.3826942055871116e-21	-5.947640971050236e-33	4.628570206156994e-14	1.2773353935680225e-14	0.009178258402385592	-2.7674289472614855e-20	2.3702579892529247e-17	6.981614076039864e-18	1.613983622986773e-16	4.789901779424588e-19
73000000	0.0004108707987544357	-3.3826942055871116e-21	-5.955808491787219e-33	4.628570206156994e-14	1.2773353935680225e-14	0.009178258402385592	-2.767428821337585e-20	2.3702579892529247e-17	6.981614076039864e-18	1.613983622986773e-16	4.789901779424588e-19
73100000	0.0004108707987544357	-3.3826942055871116e-21	-5.963976012617425e-33	4.628570206156994e-14	1.2773353935680225e-14	0.009178258402385592	-2.7674286954136855e-20	2.3702579892529247e-17	6.981614076039864e-18	1.613983622986773e-16	4.789901779424588e-19
73200000	0.0004108707987544357	-3.3826942055871116e-21	-5.972143533316536e-33	4.628570206156994e-14	1.2773353935680225e-14	0.009178258402385592	-2.767428569489786e-20	2.3702579892529247e-17	6.981614076039864e-18	1.613983622986773e-16	4.789901779424588e-19
73300000	0.0004108707987544357	-3.3826942055871116e-21	-5.980311053803421e-33	4.628570206156994e-14	1.2773353935680225e-14	0.009178258402385592	-2.767428443565886e-20	2.3702579892529247e-17	6.981614076039864e-18	1.613983622986773e-16	4.789901779424588e-19
73400000	0.0004108707987544357	-3.3826942055871116e-21	-5.988478574081324e-33	4.628570206156994e-14	1.2773353935680225e-14	0.009178258402385592	-2.7674283176419865e-20	2.3702579892529247e-17	6.981614076039864e-18	1.613983622986773e-16	4.789901779424588e-19
73500000	0.0004108707987544357	-3.3826942055871116e-21	-5.9966460941534924e-33	4.628570206156994e-14	1.2773353935680225e-14	0.009178258402385592	-2.767428191718087e-20	2.3702579892529247e-17	6.981614076039864e-18	1.613983622986773e-16	4.789901779424588e-19
73600000	0.0004108707987544357	-3.3826942055871116e-21	-6.0048136140231704e-33	4.628570206156994e-14	1.2773353935680225e-14	0.009178258402385592	-2.767428065794187e-20	2.3702579892529247e-17	6.981614076039864e-18	1.613983622986773e-16	4.789901779424588e-19
73700000	0.0004108707987544357	-3.3826942055871116e-21	-6.0129811336936046e-33	4.628570206156994e-14	1.2773353935680225e-14	0.009178258402385592	-2.7674279398702874e-20	2.3702579892529247e-17	6.981614076039864e-18	1.613983622986773e-16	4.789901779424588e-19
73800000	0.0004108707987544357	-3.3826942055871116e-21	-6.0211486531680404e-33	4.628570206156994e-14	1.2773353935680225e-14	0.009178258402385592	-2.767427813946387e-20	2.3702579892529247e-17	6.981614076039864e-18	1.613983622986773e-16	4.789901779424588e-19
73900000	0.0004108707987544357	-3.3826942055871116e-21	-6.029316172449723e-33	4.628570206156994e-14	1.2773353935680225e-14	0.009178258402385592	-2.7674276880224874e-20	2.3702579892529247e-17	6.981614076039864e-18	1.613983622986773e-16	4.789901779424588e-19
74000000	0.0004108707987544357	-3.3826942055871116e-21	-6.037483691541899e-33	4.628570206156994e-14	1.2773353935680225e-14	0.009178258402385592	-2.767427562098588e-20	2.3702579892529247e-17	6.981614076039864e-18	1.613983622986773e-16	4.789901779424588e-19
74100000	0.0004108707987544357	-3.3826942055871116e-21	-6.045651210447813e-33	4.628570206156994e-14	1.2773353935680225e-14	0.009178258402385592	-2.767427436174688e-20	2.3702579892529247e-17	6.981614076039864e-18	1.613983622986773e-16	4.789901779424588e-19
74200000	0.0004108707987544357	-3.3826942055871116e-21	-6.0538187291707116e-33	4.628570206156994e-14	1.2773353935680225e-14	0.009178258402385592	-2.7674273102507884e-20	2.3702579892529247e-17	6.981614076039864e-18	1.613983622986773e-16	4.789901779424588e-19
74300000	0.0004108707987544357	-3.3826942055871116e-21	-6.06198624771384e-33	4.628570206156994e-14	1.2773353935680225e-14	0.009178258402385592	-2.7674271843268887e-20	2.3702579892529247e-17	6.981614076039864e-18	1.613983622986773e-16	4.789901779424588e-19
74400000	0.0004108707987544357	-3.3826942055871116e-21	-6.0701537660804436e-33	4.628570206156994e-14	1.2773353935680225e-14	0.009178258402385592	-2.767427058402989e-20	2.3702579892529247e-17	6.981614076039864e-18	1.613983622986773e-16	4.789901779424588e-19
74500000	0.0004108707987544357	-3.3826942055871116e-21	-6.078321284273769e-33	4.628570206156994e-14	1.2773353935680225e-14	0.009178258402385592	-2.7674269324790893e-20	2.3702579892529247e-17	6.981614076039864e-18	1.613983622986773e-16	4.789901779424588e-19
74600000	0.0004108707987544357	-3.3826942055871116e-21	-6.086488802297061e-33	4.628570206156994e-14	1.2773353935680225e-14	0.009178258402385592	-2.767426806555189e-20	2.3702579892529247e-17	6.981614076039864e-18	1.613983622986773e-16	4.789901779424588e-19
74700000	0.0004108707987544357	-3.3826942055871116e-21	-6.094656320153565e-33	4.628570206156994e-14	1.2773353935680225e-14	0.009178258402385592	-2.7674266806312893e-20	2.3702579892529247e-17	6.981614076039864e-18	1.613983622986773e-16	4.789901779424588e-19
74800000	0.0004108707987544357	-3.3826942055871116e-21	-6.102823837846528e-33	4.628570206156994e-14	1.2773353935680225e-14	0.009178258402385592	-2.7674265547073897e-20	2.3702579892529247e-17	6.981614076039864e-18	1.613983622986773e-16	4.789901779424588e-19
74900000	0.0004108707987544357	-3.3826942055871116e-21	-6.110991355379194e-33	4.628570206156994e-14	1.2773353935680225e-14	0.009178258402385592	-2.76742642878349e-20	2.3702579892529247e-17	6.981614076039864e-18	1.613983622986773e-16	4.789901779424588e-19
75000000	0.0004108707987544357	-3.3826942055871116e-21	-6.1191588727548107e-33	4.628570206156994e-14	1.2773353935680225e-14	0.009178258402385592	-2.76742630285959e-20	2.3702579892529247e-17	6.981614076039864e-18	1.613983622986773e-16	4.789901779424588e-19
75100000	0.0004108707987544357	-3.3826942055871116e-21	-6.1273263899766216e-33	4.628570206156994e-14	1.2773353935680225e-14	0.009178258402385592	-2.7674261769356906e-20	2.3702579892529247e-17	6.981614076039864e-18	1.613983622986773e-16	4.789901779424588e-19
75200000	0.0004108707987544357	-3.3826942055871116e-21	-6.1354939070478736e-33	4.628570206156994e-14	1.2773353935680225e-14	0.009178258402385592	-2.767426051011791e-20	2.3702579892529247e-17	6.981614076039864e-18	1.613983622986773e-16	4.789901779424588e-19
75300000	0.0004108707987544357	-3.3826942055871116e-21	-6.143661423971813e-33	4.628570206156994e-14	1.2773353935680225e-14	0.009178258402385592	-2.767425925087891e-20	2.3702579892529247e-17	6.981614076039864e-18	1.613983622986773e-16	4.789901779424588e-19
75400000	0.0004108707987544357	-3.3826942055871116e-21	-6.151828940751684e-33	4.628570206156994e-14	1.2773353935680225e-14	0.009178258402385592	-2.767425799163991e-20	2.3702579892529247e-17	6.981614076039864e-18	1.613983622986773e-16	4.789901779424588e-19
75500000	0.0004108707987544357	-3.3826942055871116e-21	-6.1599964573907324e-33	4.628570206156994e-14	1.2773353935680225e-14	0.009178258402385592	-2.767425673240091e-20	2.3702579892529247e-17	6.981614076039864e-18	1.613983622986773e-16	4.789901779424588e-19
75600000	0.0004108707987544357	-3.3826942055871116e-21	-6.168163973892205e-33	4.628570206156994e-14	1.2773353935680225e-14	0.009178258402385592	-2.7674255473161916e-20	2.3702579892529247e-17	6.981614076039864e-18	1.613983622986773e-16	4.789901779424588e-19
75700000	0.0004108707987544357	-3.3826942055871116e-21	-6.176331490259346e-33	4.628570206156994e-14	1.2773353935680225e-14	0.009178258402385592	-2.767425421392292e-20	2.3702579892529247e-17	6.981614076039864e-18	1.613983622986773e-16	4.789901779424588e-19
75800000	0.0004108707987544357	-3.3826942055871116e-21	-6.184499006495402e-33	4.628570206156994e-14	1.2773353935680225e-14	0.009178258402385592	-2.767425295468392e-20	2.3702579892529247e-17	6.981614076039864e-18	1.613983622986773e-16	4.789901779424588e-19
75900000	0.0004108707987544357	-3.3826942055871116e-21	-6.192666522603619e-33	4.628570206156994e-14	1.2773353935680225e-14	0.009178258402385592	-2.7674251695444925e-20	2.3702579892529247e-17	6.981614076039864e-18	1.613983622986773e-16	4.789901779424588e-19
76000000	0.0004108707987544357	-3.3826942055871116e-21	-6.200834038587242e-33	4.628570206156994e-14	1.2773353935680225e-14	0.009178258402385592	-2.767425043620593e-20	2.3702579892529247e-17	6.981614076039864e-18	1.613983622986773e-16	4.789901779424588e-19
76100000	0.0004108707987544357	-3.3826942055871116e-21	-6.209001554449517e-33	4.628570206156994e-14	1.2773353935680225e-14	0.009178258402385592	-2.7674249176966925e-20	2.3702579892529247e-17	6.981614076039864e-18	1.613983622986773e-16	4.789901779424588e-19
76200000	0.0004108707987544357	-3.3826942055871116e-21	-6.217169070193689e-33	4.628570206156994e-14	1.2773353935680225e-14	0.009178258402385592	-2.767424791772793e-20	2.3702579892529247e-17	6.981614076039864e-18	1.613983622986773e-16	4.789901779424588e-19
76300000	0.0004108707987544357	-3.3826942055871116e-21	-6.225336585823006e-33	4.628570206156994e-14	1.2773353935680225e-14	0.009178258402385592	-2.767424665848893e-20	2.3702579892529247e-17	6.981614076039864e-18	1.613983622986773e-16	4.789901779424588e-19
76400000	0.0004108707987544357	-3.3826942055871116e-21	-6.23350410134071e-33	4.628570206156994e-14	1.2773353935680225e-14	0.009178258402385592	-2.7674245399249935e-20	2.3702579892529247e-17	6.981614076039864e-18	1.613983622986773e-16	4.789901779424588e-19
76500000	0.0004108707987544357	-3.3826942055871116e-21	-6.241671616750049e-33	4.628570206156994e-14	1.2773353935680225e-14	0.009178258402385592	-2.767424414001094e-20	2.3702579892529247e-17	6.981614076039864e-18	1.613983622986773e-16	4.789901779424588e-19
76600000	0.0004108707987544357	-3.3826942055871116e-21	-6.249839132054268e-33	4.628570206156994e-14	1.2773353935680225e-14	0.009178258402385592	-2.767424288077194e-20	2.3702579892529247e-17	6.981614076039864e-18	1.613983622986773e-16	4.789901779424588e-19
76700000	0.0004108707987544357	-3.3826942055871116e-21	-6.258006647256613e-33	4.628570206156994e-14	1.2773353935680225e-14	0.009178258402385592	-2.7674241621532944e-20	2.3702579892529247e-17	6.981614076039864e-18	1.613983622986773e-16	4.789901779424588e-19
76800000	0.0004108707987544357	-3.3826942055871116e-21	-6.26617416236033e-33	4.628570206156994e-14	1.2773353935680225e-14	0.009178258402385592	-2.767424036229395e-20	2.3702579892529247e-17	6.981614076039864e-18	1.613983622986773e-16	4.789901779424588e-19
76900000	0.0004108707987544357	-3.3826942055871116e-21	-6.274341677368664e-33	4.628570206156994e-14	1.2773353935680225e-14	0.009178258402385592	-2.7674239103054945e-20	2.3702579892529247e-17	6.981614076039864e-18	1.613983622986773e-16	4.789901779424588e-19
77000000	0.0004108707987544357	-3.3826942055871116e-21	-6.28250919228486e-33	4.628570206156994e-14	1.2773353935680225e-14	0.009178258402385592	-2.767423784381595e-20	2.3702579892529247e-17	6.981614076039864e-18	1.613983622986773e-16	4.789901779424588e-19
77100000	0.0004108707987544357	-3.3826942055871116e-21	-6.290676707112166e-33	4.628570206156994e-14	1.2773353935680225e-14	0.009178258402385592	-2.767423658457695e-20	2.3702579892529247e-17	6.981614076039864e-18	1.613983622986773e-16	4.789901779424588e-19
77200000	0.0004108707987544357	-3.3826942055871116e-21	-6.298844221853826e-33	4.628570206156994e-14	1.2773353935680225e-14	0.009178258402385592	-2.7674235325337954e-20	2.3702579892529247e-17	6.981614076039864e-18	1.613983622986773e-16	4.789901779424588e-19
77300000	0.0004108707987544357	-3.3826942055871116e-21	-6.307011736513084e-33	4.628570206156994e-14	1.2773353935680225e-14	0.009178258402385592	-2.767423406609896e-20	2.3702579892529247e-17	6.981614076039864e-18	1.613983622986773e-16	4.789901779424588e-19
77400000	0.0004108707987544357	-3.3826942055871116e-21	-6.31517925109319e-33	4.628570206156994e-14	1.2773353935680225e-14	0.009178258402385592	-2.767423280685996e-20	2.3702579892529247e-17	6.981614076039864e-18	1.613983622986773e-16	4.789901779424588e-19
77500000	0.0004108707987544357	-3.3826942055871116e-21	-6.323346765597385e-33	4.628570206156994e-14	1.2773353935680225e-14	0.009178258402385592	-2.7674231547620964e-20	2.3702579892529247e-17	6.981614076039864e-18	1.613983622986773e-16	4.789901779424588e-19
77600000	0.0004108707987544357	-3.3826942055871116e-21	-6.331514280028919e-33	4.628570206156994e-14	1.2773353935680225e-14	0.009178258402385592	-2.767423028838196e-20	2.3702579892529247e-17	6.981614076039864e-18	1.613983622986773e-16	4.789901779424588e-19
77700000	0.0004108707987544357	-3.3826942055871116e-21	-6.339681794391035e-33	4.628570206156994e-14	1.2773353935680225e-14	0.009178258402385592	-2.7674229029142964e-20	2.3702579892529247e-17	6.981614076039864e-18	1.613983622986773e-16	4.789901779424588e-19
77800000	0.0004108707987544357	-3.3826942055871116e-21	-6.347849308686978e-33	4.628570206156994e-14	1.2773353935680225e-14	0.009178258402385592	-2.7674227769903967e-20	2.3702579892529247e-17	6.981614076039864e-18	1.613983622986773e-16	4.789901779424588e-19
77900000	0.0004108707987544357	-3.3826942055871116e-21	-6.356016822919995e-33	4.628570206156994e-14	1.2773353935680225e-14	0.009178258402385592	-2.767422651066497e-20	2.3702579892529247e-17	6.981614076039864e-18	1.613983622986773e-16	4.789901779424588e-19
78000000	0.0004108707987544357	-3.3826942055871116e-21	-6.364184337093332e-33	4.628570206156994e-14	1.2773353935680225e-14	0.009178258402385592	-2.7674225251425973e-20	2.3702579892529247e-17	6.981614076039864e-18	1.613983622986773e-16	4.789901779424588e-19
78100000	0.0004108707987544357	-3.3826942055871116e-21	-6.372351851210235e-33	4.628570206156994e-14	1.2773353935680225e-14	0.009178258402385592	-2.7674223992186976e-20	2.3702579892529247e-17	6.981614076039864e-18	1.613983622986773e-16	4.789901779424588e-19
78200000	0.0004108707987544357	-3.3826942055871116e-21	-6.380519365273948e-33	4.628570206156994e-14	1.2773353935680225e-14	0.009178258402385592	-2.767422273294798e-20	2.3702579892529247e-17	6.981614076039864e-18	1.613983622986773e-16	4.789901779424588e-19
78300000	0.0004108707987544357	-3.3826942055871116e-21	-6.388686879287718e-33	4.628570206156994e-14	1.2773353935680225e-14	0.009178258402385592	-2.767422147370898e-20	2.3702579892529247e-17	6.981614076039864e-18	1.613983622986773e-16	4.789901779424588e-19
78400000	0.0004108707987544357	-3.3826942055871116e-21	-6.396854393254789e-33	4.628570206156994e-14	1.2773353935680225e-14	0.009178258402385592	-2.767422021446998e-20	2.3702579892529247e-17	6.981614076039864e-18	1.613983622986773e-16	4.789901779424588e-19
78500000	0.0004108707987544357	-3.3826942055871116e-21	-6.40502190717841e-33	4.628570206156994e-14	1.2773353935680225e-14	0.009178258402385592	-2.767421895523098e-20	2.3702579892529247e-17	6.981614076039864e-18	1.613983622986773e-16	4.789901779424588e-19
78600000	0.0004108707987544357	-3.3826942055871116e-21	-6.413189421061822e-33	4.628570206156994e-14	1.2773353935680225e-14	0.009178258402385592	-2.7674217695991986e-20	2.3702579892529247e-17	6.981614076039864e-18	1.613983622986773e-16	4.789901779424588e-19
78700000	0.0004108707987544357	-3.3826942055871116e-21	-6.421356934908275e-33	4.628570206156994e-14	1.2773353935680225e-14	0.009178258402385592	-2.767421643675299e-20	2.3702579892529247e-17	6.981614076039864e-18	1.613983622986773e-16	4.789901779424588e-19
78800000	0.0004108707987544357	-3.3826942055871116e-21	-6.429524448721012e-33	4.628570206156994e-14	1.2773353935680225e-14	0.009178258402385592	-2.767421517751399e-20	2.3702579892529247e-17	6.981614076039864e-18	1.613983622986773e-16	4.789901779424588e-19
78900000	0.0004108707987544357	-3.3826942055871116e-21	-6.43769196250328e-33	4.628570206156994e-14	1.2773353935680225e-14	0.009178258402385592	-2.7674213918274996e-20	2.3702579892529247e-17	6.981614076039864e-18	1.613983622986773e-16	4.789901779424588e-19
79000000	0.0004108707987544357	-3.3826942055871116e-21	-6.445859476258325e-33	4.628570206156994e-14	1.2773353935680225e-14	0.009178258402385592	-2.7674212659036e-20	2.3702579892529247e-17	6.981614076039864e-18	1.613983622986773e-16	4.789901779424588e-19
79100000	0.0004108707987544357	-3.3826942055871116e-21	-6.45402698998939e-33	4.628570206156994e-14	1.2773353935680225e-14	0.009178258402385592	-2.7674211399797e-20	2.3702579892529247e-17	6.981614076039864e-18	1.613983622986773e-16	4.789901779424588e-19
79200000	0.0004108707987544357	-3.3826942055871116e-21	-6.462194503699724e-33	4.628570206156994e-14	1.2773353935680225e-14	0.009178258402385592	-2.7674210140558e-20	2.3702579892529247e-17	6.981614076039864e-18	1.613983622986773e-16	4.789901779424588e-19
79300000	0.0004108707987544357	-3.3826942055871116e-21	-6.47036201739257e-33	4.628570206156994e-14	1.2773353935680225e-14	0.009178258402385592	-2.7674208881319e-20	2.3702579892529247e-17	6.981614076039864e-18	1.613983622986773e-16	4.789901779424588e-19
79400000	0.0004108707987544357	-3.3826942055871116e-21	-6.478529531071176e-33	4.628570206156994e-14	1.2773353935680225e-14	0.009178258402385592	-2.7674207622080005e-20	2.3702579892529247e-17	6.981614076039864e-18	1.613983622986773e-16	4.789901779424588e-19
79500000	0.0004108707987544357	-3.3826942055871116e-21	-6.486697044738785e-33	4.628570206156994e-14	1.2773353935680225e-14	0.009178258402385592	-2.767420636284101e-20	2.3702579892529247e-17	6.981614076039864e-18	1.613983622986773e-16	4.789901779424588e-19
79600000	0.0004108707987544357	-3.3826942055871116e-21	-6.494864558398645e-33	4.628570206156994e-14	1.2773353935680225e-14	0.009178258402385592	-2.767420510360201e-20	2.3702579892529247e-17	6.981614076039864e-18	1.613983622986773e-16	4.789901779424588e-19
79700000	0.0004108707987544357	-3.3826942055871116e-21	-6.503032072054002e-33	4.628570206156994e-14	1.2773353935680225e-14	0.009178258402385592	-2.7674203844363015e-20	2.3702579892529247e-17	6.981614076039864e-18	1.613983622986773e-16	4.789901779424588e-19
79800000	0.0004108707987544357	-3.3826942055871116e-21	-6.5111995857081e-33	4.628570206156994e-14	1.2773353935680225e-14	0.009178258402385592	-2.767420258512402e-20	2.3702579892529247e-17	6.981614076039864e-18	1.613983622986773e-16	4.789901779424588e-19
79900000	0.0004108707987544357	-3.3826942055871116e-21	-6.519367099364185e-33	4.628570206156994e-14	1.2773353935680225e-14	0.009178258402385592	-2.7674201325885015e-20	2.3702579892529247e-17	6.981614076039864e-18	1.613983622986773e-16	4.789901779424588e-19
80000000	0.0004108707987544357	-3.3826942055871116e-21	-6.527534613025503e-33	4.628570206156994e-14	1.2773353935680225e-14	0.009178258402385592	-2.767420006664602e-20	2.3702579892529247e-17	6.981614076039864e-18	1.613983622986773e-16	4.789901779424588e-19
80100000	0.0004108707987544357	-3.3826942055871116e-21	-6.535702126695299e-33	4.628570206156994e-14	1.2773353935680225e-14	0.009178258402385592	-2.767419880740702e-20	2.3702579892529247e-17	6.981614076039864e-18	1.613983622986773e-16	4.789901779424588e-19
80200000	0.0004108707987544357	-3.3826942055871116e-21	-6.543869640376819e-33	4.628570206156994e-14	1.2773353935680225e-14	0.009178258402385592	-2.7674197548168024e-20	2.3702579892529247e-17	6.981614076039864e-18	1.613983622986773e-16	4.789901779424588e-19
80300000	0.0004108707987544357	-3.3826942055871116e-21	-6.552037154073309e-33	4.628570206156994e-14	1.2773353935680225e-14	0.009178258402385592	-2.767419628892903e-20	2.3702579892529247e-17	6.981614076039864e-18	1.613983622986773e-16	4.789901779424588e-19
80400000	0.0004108707987544357	-3.3826942055871116e-21	-6.560204667788015e-33	4.628570206156994e-14	1.2773353935680225e-14	0.009178258402385592	-2.767419502969003e-20	2.3702579892529247e-17	6.981614076039864e-18	1.613983622986773e-16	4.789901779424588e-19
80500000	0.0004108707987544357	-3.3826942055871116e-21	-6.568372181524182e-33	4.628570206156994e-14	1.2773353935680225e-14	0.009178258402385592	-2.7674193770451034e-20	2.3702579892529247e-17	6.981614076039864e-18	1.613983622986773e-16	4.789901779424588e-19
80600000	0.0004108707987544357	-3.3826942055871116e-21	-6.576539695285056e-33	4.628570206156994e-14	1.2773353935680225e-14	0.009178258402385592	-2.767419251121204e-20	2.3702579892529247e-17	6.981614076039864e-18	1.613983622986773e-16	4.789901779424588e-19
80700000	0.0004108707987544357	-3.3826942055871116e-21	-6.584707209073883e-33	4.628570206156994e-14	1.2773353935680225e-14	0.009178258402385592	-2.7674191251973034e-20	2.3702579892529247e-17	6.981614076039864e-18	1.613983622986773e-16	4.789901779424588e-19
80800000	0.0004108707987544357	-3.3826942055871116e-21	-6.592874722893907e-33	4.628570206156994e-14	1.2773353935680225e-14	0.009178258402385592	-2.767418999273404e-20	2.3702579892529247e-17	6.981614076039864e-18	1.613983622986773e-16	4.789901779424588e-19
80900000	0.0004108707987544357	-3.3826942055871116e-21	-6.601042236748375e-33	4.628570206156994e-14	1.2773353935680225e-14	0.009178258402385592	-2.767418873349504e-20	2.3702579892529247e-17	6.981614076039864e-18	1.613983622986773e-16	4.789901779424588e-19
81000000	0.0004108707987544357	-3.3826942055871116e-21	-6.609209750640533e-33	4.628570206156994e-14	1.2773353935680225e-14	0.009178258402385592	-2.7674187474256044e-20	2.3702579892529247e-17	6.981614076039864e-18	1.613983622986773e-16	4.789901779424588e-19
81100000	0.0004108707987544357	-3.3826942055871116e-21	-6.617377264573626e-33	4.628570206156994e-14	1.2773353935680225e-14	0.009178258402385592	-2.7674186215017047e-20	2.3702579892529247e-17	6.981614076039864e-18	1.613983622986773e-16	4.789901779424588e-19
81200000	0.0004108707987544357	-3.3826942055871116e-21	-6.625544778550901e-33	4.628570206156994e-14	1.2773353935680225e-14	0.009178258402385592	-2.767418495577805e-20	2.3702579892529247e-17	6.981614076039864e-18	1.613983622986773e-16	4.789901779424588e-19
81300000	0.0004108707987544357	-3.3826942055871116e-21	-6.633712292575602e-33	4.628570206156994e-14	1.2773353935680225e-14	0.009178258402385592	-2.7674183696539053e-20	2.3702579892529247e-17	6.981614076039864e-18	1.613983622986773e-16	4.789901779424588e-19
81400000	0.0004108707987544357	-3.3826942055871116e-21	-6.641879806650974e-33	4.628570206156994e-14	1.2773353935680225e-14	0.009178258402385592	-2.7674182437300056e-20	2.3702579892529247e-17	6.981614076039864e-18	1.613983622986773e-16	4.789901779424588e-19
81500000	0.0004108707987544357	-3.3826942055871116e-21	-6.650047320780265e-33	4.628570206156994e-14	1.2773353935680225e-14	0.009178258402385592	-2.7674181178061053e-20	2.3702579892529247e-17	6.981614076039864e-18	1.613983622986773e-16	4.789901779424588e-19
81600000	0.0004108707987544357	-3.3826942055871116e-21	-6.65821483496672e-33	4.628570206156994e-14	1.2773353935680225e-14	0.009178258402385592	-2.7674179918822056e-20	2.3702579892529247e-17	6.981614076039864e-18	1.613983622986773e-16	4.789901779424588e-19
81700000	0.0004108707987544357	-3.3826942055871116e-21	-6.666382349213583e-33	4.628570206156994e-14	1.2773353935680225e-14	0.009178258402385592	-2.767417865958306e-20	2.3702579892529247e-17	6.981614076039864e-18	1.613983622986773e-16	4.789901779424588e-19
81800000	0.0004108707987544357	-3.3826942055871116e-21	-6.674549863524101e-33	4.628570206156994e-14	1.2773353935680225e-14	0.009178258402385592	-2.767417740034406e-20	2.3702579892529247e-17	6.981614076039864e-18	1.613983622986773e-16	4.789901779424588e-19
81900000	0.0004108707987544357	-3.3826942055871116e-21	-6.68271737790152e-33	4.628570206156994e-14	1.2773353935680225e-14	0.009178258402385592	-2.7674176141105066e-20	2.3702579892529247e-17	6.981614076039864e-18	1.613983622986773e-16	4.789901779424588e-19
82000000	0.0004108707987544357	-3.3826942055871116e-21	-6.690884892349085e-33	4.628570206156994e-14	1.2773353935680225e-14	0.009178258402385592	-2.767417488186607e-20	2.3702579892529247e-17	6.981614076039864e-18	1.613983622986773e-16	4.789901779424588e-19
82100000	0.0004108707987544357	-3.3826942055871116e-21	-6.699052406870042e-33	4.628570206156994e-14	1.2773353935680225e-14	0.009178258402385592	-2.767417362262707e-20	2.3702579892529247e-17	6.981614076039864e-18	1.613983622986773e-16	4.789901779424588e-19
82200000	0.0004108707987544357	-3.3826942055871116e-21	-6.707219921467636e-33	4.628570206156994e-14	1.2773353935680225e-14	0.009178258402385592	-2.767417236338807e-20	2.3702579892529247e-17	6.981614076039864e-18	1.613983622986773e-16	4.789901779424588e-19
82300000	0.0004108707987544357	-3.3826942055871116e-21	-6.715387436145114e-33	4.628570206156994e-14	1.2773353935680225e-14	0.009178258402385592	-2.767417110414907e-20	2.3702579892529247e-17	6.981614076039864e-18	1.613983622986773e-16	4.789901779424588e-19
82400000	0.0004108707987544357	-3.3826942055871116e-21	-6.72355495090572e-33	4.628570206156994e-14	1.2773353935680225e-14	0.009178258402385592	-2.7674169844910076e-20	2.3702579892529247e-17	6.981614076039864e-18	1.613983622986773e-16	4.789901779424588e-19
82500000	0.0004108707987544357	-3.3826942055871116e-21	-6.731722465752701e-33	4.628570206156994e-14	1.2773353935680225e-14	0.009178258402385592	-2.767416858567108e-20	2.3702579892529247e-17	6.981614076039864e-18	1.613983622986773e-16	4.789901779424588e-19
82600000	0.0004108707987544357	-3.3826942055871116e-21	-6.739889980689302e-33	4.628570206156994e-14	1.2773353935680225e-14	0.009178258402385592	-2.767416732643208e-20	2.3702579892529247e-17	6.981614076039864e-18	1.613983622986773e-16	4.789901779424588e-19
82700000	0.0004108707987544357	-3.3826942055871116e-21	-6.74805749571877e-33	4.628570206156994e-14	1.2773353935680225e-14	0.009178258402385592	-2.7674166067193085e-20	2.3702579892529247e-17	6.981614076039864e-18	1.613983622986773e-16	4.789901779424588e-19
82800000	0.0004108707987544357	-3.3826942055871116e-21	-6.756225010844348e-33	4.628570206156994e-14	1.2773353935680225e-14	0.009178258402385592	-2.767416480795409e-20	2.3702579892529247e-17	6.981614076039864e-18	1.613983622986773e-16	4.789901779424588e-19
82900000	0.0004108707987544357	-3.3826942055871116e-21	-6.764392526069283e-33	4.628570206156994e-14	1.2773353935680225e-14	0.009178258402385592	-2.767416354871509e-20	2.3702579892529247e-17	6.981614076039864e-18	1.613983622986773e-16	4.789901779424588e-19
83000000	0.0004108707987544357	-3.3826942055871116e-21	-6.772560041396821e-33	4.628570206156994e-14	1.2773353935680225e-14	0.009178258402385592	-2.767416228947609e-20	2.3702579892529247e-17	6.981614076039864e-18	1.613983622986773e-16	4.789901779424588e-19
83100000	0.0004108707987544357	-3.3826942055871116e-21	-6.780727556816061e-33	4.628570206156994e-14	1.2773353935680225e-14	0.009178258402385592	-2.767416103023709e-20	2.3702579892529247e-17	6.981614076039864e-18	1.613983622986773e-16	4.789901779424588e-19
83200000	0.0004108707987544357	-3.3826942055871116e-21	-6.788895072075584e-33	4.628570206156994e-14	1.2773353935680225e-14	0.009178258402385592	-2.7674159770998095e-20	2.3702579892529247e-17	6.981614076039864e-18	1.613983622986773e-16	4.789901779424588e-19
83300000	0.0004108707987544357	-3.3826942055871116e-21	-6.797062587085254e-33	4.628570206156994e-14	1.2773353935680225e-14	0.009178258402385592	-2.76741585117591e-20	2.3702579892529247e-17	6.981614076039864e-18	1.613983622986773e-16	4.789901779424588e-19
83400000	0.0004108707987544357	-3.3826942055871116e-21	-6.805230101849604e-33	4.628570206156994e-14	1.2773353935680225e-14	0.009178258402385592	-2.76741572525201e-20	2.3702579892529247e-17	6.981614076039864e-18	1.613983622986773e-16	4.789901779424588e-19
83500000	0.0004108707987544357	-3.3826942055871116e-21	-6.813397616373164e-33	4.628570206156994e-14	1.2773353935680225e-14	0.009178258402385592	-2.7674155993281104e-20	2.3702579892529247e-17	6.981614076039864e-18	1.613983622986773e-16	4.789901779424588e-19
83600000	0.0004108707987544357	-3.3826942055871116e-21	-6.821565130660462e-33	4.628570206156994e-14	1.2773353935680225e-14	0.009178258402385592	-2.767415473404211e-20	2.3702579892529247e-17	6.981614076039864e-18	1.613983622986773e-16	4.789901779424588e-19
83700000	0.0004108707987544357	-3.3826942055871116e-21	-6.829732644716033e-33	4.628570206156994e-14	1.2773353935680225e-14	0.009178258402385592	-2.767415347480311e-20	2.3702579892529247e-17	6.981614076039864e-18	1.613983622986773e-16	4.789901779424588e-19
83800000	0.0004108707987544357	-3.3826942055871116e-21	-6.837900158544403e-33	4.628570206156994e-14	1.2773353935680225e-14	0.009178258402385592	-2.767415221556411e-20	2.3702579892529247e-17	6.981614076039864e-18	1.613983622986773e-16	4.789901779424588e-19
83900000	0.0004108707987544357	-3.3826942055871116e-21	-6.846067672150105e-33	4.628570206156994e-14	1.2773353935680225e-14	0.009178258402385592	-2.767415095632511e-20	2.3702579892529247e-17	6.981614076039864e-18	1.613983622986773e-16	4.789901779424588e-19
84000000	0.0004108707987544357	-3.3826942055871116e-21	-6.854235185537671e-33	4.628570206156994e-14	1.2773353935680225e-14	0.009178258402385592	-2.7674149697086114e-20	2.3702579892529247e-17	6.981614076039864e-18	1.613983622986773e-16	4.789901779424588e-19
84100000	0.0004108707987544357	-3.3826942055871116e-21	-6.862402698711629e-33	4.628570206156994e-14	1.2773353935680225e-14	0.009178258402385592	-2.767414843784712e-20	2.3702579892529247e-17	6.981614076039864e-18	1.613983622986773e-16	4.789901779424588e-19
84200000	0.0004108707987544357	-3.3826942055871116e-21	-6.87057021167651e-33	4.628570206156994e-14	1.2773353935680225e-14	0.009178258402385592	-2.767414717860812e-20	2.3702579892529247e-17	6.981614076039864e-18	1.613983622986773e-16	4.789901779424588e-19
84300000	0.0004108707987544357	-3.3826942055871116e-21	-6.878737724436848e-33	4.628570206156994e-14	1.2773353935680225e-14	0.009178258402385592	-2.7674145919369123e-20	2.3702579892529247e-17	6.981614076039864e-18	1.613983622986773e-16	4.789901779424588e-19
84400000	0.0004108707987544357	-3.3826942055871116e-21	-6.886905236997169e-33	4.628570206156994e-14	1.2773353935680225e-14	0.009178258402385592	-2.7674144660130127e-20	2.3702579892529247e-17	6.981614076039864e-18	1.613983622986773e-16	4.789901779424588e-19
84500000	0.0004108707987544357	-3.3826942055871116e-21	-6.895072749362005e-33	4.628570206156994e-14	1.2773353935680225e-14	0.009178258402385592	-2.767414340089113e-20	2.3702579892529247e-17	6.981614076039864e-18	1.613983622986773e-16	4.789901779424588e-19
84600000	0.0004108707987544357	-3.3826942055871116e-21	-6.903240261535887e-33	4.628570206156994e-14	1.2773353935680225e-14	0.009178258402385592	-2.7674142141652127e-20	2.3702579892529247e-17	6.981614076039864e-18	1.613983622986773e-16	4.789901779424588e-19
84700000	0.0004108707987544357	-3.3826942055871116e-21	-6.911407773523347e-33	4.628570206156994e-14	1.2773353935680225e-14	0.009178258402385592	-2.767414088241313e-20	2.3702579892529247e-17	6.981614076039864e-18	1.613983622986773e-16	4.789901779424588e-19
84800000	0.0004108707987544357	-3.3826942055871116e-21	-6.919575285328914e-33	4.628570206156994e-14	1.2773353935680225e-14	0.009178258402385592	-2.7674139623174133e-20	2.3702579892529247e-17	6.981614076039864e-18	1.613983622986773e-16	4.789901779424588e-19
84900000	0.0004108707987544357	-3.3826942055871116e-21	-6.927742796957119e-33	4.628570206156994e-14	1.2773353935680225e-14	0.009178258402385592	-2.7674138363935136e-20	2.3702579892529247e-17	6.981614076039864e-18	1.613983622986773e-16	4.789901779424588e-19
85000000	0.0004108707987544357	-3.3826942055871116e-21	-6.935910308412493e-33	4.628570206156994e-14	1.2773353935680225e-14	0.009178258402385592	-2.767413710469614e-20	2.3702579892529247e-17	6.981614076039864e-18	1.613983622986773e-16	4.789901779424588e-19
85100000	0.0004108707987544357	-3.3826942055871116e-21	-6.944077819699565e-33	4.628570206156994e-14	1.2773353935680225e-14	0.009178258402385592	-2.767413584545714e-20	2.3702579892529247e-17	6.981614076039864e-18	1.613983622986773e-16	4.789901779424588e-19
85200000	0.0004108707987544357	-3.3826942055871116e-21	-6.952245330822868e-33	4.628570206156994e-14	1.2773353935680225e-14	0.009178258402385592	-2.7674134586218146e-20	2.3702579892529247e-17	6.981614076039864e-18	1.613983622986773e-16	4.789901779424588e-19
85300000	0.0004108707987544357	-3.3826942055871116e-21	-6.96041284178693e-33	4.628570206156994e-14	1.2773353935680225e-14	0.009178258402385592	-2.767413332697915e-20	2.3702579892529247e-17	6.981614076039864e-18	1.613983622986773e-16	4.789901779424588e-19
85400000	0.0004108707987544357	-3.3826942055871116e-21	-6.968580352596285e-33	4.628570206156994e-14	1.2773353935680225e-14	0.009178258402385592	-2.7674132067740146e-20	2.3702579892529247e-17	6.981614076039864e-18	1.613983622986773e-16	4.789901779424588e-19
85500000	0.0004108707987544357	-3.3826942055871116e-21	-6.976747863255462e-33	4.628570206156994e-14	1.2773353935680225e-14	0.009178258402385592	-2.767413080850115e-20	2.3702579892529247e-17	6.981614076039864e-18	1.613983622986773e-16	4.789901779424588e-19
85600000	0.0004108707987544357	-3.3826942055871116e-21	-6.98491537376899e-33	4.628570206156994e-14	1.2773353935680225e-14	0.009178258402385592	-2.767412954926215e-20	2.3702579892529247e-17	6.981614076039864e-18	1.613983622986773e-16	4.789901779424588e-19
85700000	0.0004108707987544357	-3.3826942055871116e-21	-6.993082884141402e-33	4.628570206156994e-14	1.2773353935680225e-14	0.009178258402385592	-2.7674128290023155e-20	2.3702579892529247e-17	6.981614076039864e-18	1.613983622986773e-16	4.789901779424588e-19
85800000	0.0004108707987544357	-3.3826942055871116e-21	-7.001250394377226e-33	4.628570206156994e-14	1.2773353935680225e-14	0.009178258402385592	-2.767412703078416e-20	2.3702579892529247e-17	6.981614076039864e-18	1.613983622986773e-16	4.789901779424588e-19
85900000	0.0004108707987544357	-3.3826942055871116e-21	-7.009417904480996e-33	4.628570206156994e-14	1.2773353935680225e-14	0.009178258402385592	-2.767412577154516e-20	2.3702579892529247e-17	6.981614076039864e-18	1.613983622986773e-16	4.789901779424588e-19
86000000	0.0004108707987544357	-3.3826942055871116e-21	-7.01758541445724e-33	4.628570206156994e-14	1.2773353935680225e-14	0.009178258402385592	-2.7674124512306165e-20	2.3702579892529247e-17	6.981614076039864e-18	1.613983622986773e-16	4.789901779424588e-19
86100000	0.0004108707987544357	-3.3826942055871116e-21	-7.02575292431049e-33	4.628570206156994e-14	1.2773353935680225e-14	0.009178258402385592	-2.767412325306717e-20	2.3702579892529247e-17	6.981614076039864e-18	1.613983622986773e-16	4.789901779424588e-19
86200000	0.0004108707987544357	-3.3826942055871116e-21	-7.033920434045276e-33	4.628570206156994e-14	1.2773353935680225e-14	0.009178258402385592	-2.7674121993828165e-20	2.3702579892529247e-17	6.981614076039864e-18	1.613983622986773e-16	4.789901779424588e-19
86300000	0.0004108707987544357	-3.3826942055871116e-21	-7.042087943666128e-33	4.628570206156994e-14	1.2773353935680225e-14	0.009178258402385592	-2.767412073458917e-20	2.3702579892529247e-17	6.981614076039864e-18	1.613983622986773e-16	4.789901779424588e-19
86400000	0.0004108707987544357	-3.3826942055871116e-21	-7.050255453177579e-33	4.628570206156994e-14	1.2773353935680225e-14	0.009178258402385592	-2.767411947535017e-20	2.3702579892529247e-17	6.981614076039864e-18	1.613983622986773e-16	4.789901779424588e-19
86500000	0.0004108707987544357	-3.3826942055871116e-21	-7.058422962584156e-33	4.628570206156994e-14	1.2773353935680225e-14	0.009178258402385592	-2.7674118216111175e-20	2.3702579892529247e-17	6.981614076039864e-18	1.613983622986773e-16	4.789901779424588e-19
86600000	0.0004108707987544357	-3.3826942055871116e-21	-7.066590471890392e-33	4.628570206156994e-14	1.2773353935680225e-14	0.009178258402385592	-2.767411695687218e-20	2.3702579892529247e-17	6.981614076039864e-18	1.613983622986773e-16	4.789901779424588e-19
86700000	0.0004108707987544357	-3.3826942055871116e-21	-7.074757981100818e-33	4.628570206156994e-14	1.2773353935680225e-14	0.009178258402385592	-2.767411569763318e-20	2.3702579892529247e-17	6.981614076039864e-18	1.613983622986773e-16	4.789901779424588e-19
86800000	0.0004108707987544357	-3.3826942055871116e-21	-7.082925490219963e-33	4.628570206156994e-14	1.2773353935680225e-14	0.009178258402385592	-2.7674114438394184e-20	2.3702579892529247e-17	6.981614076039864e-18	1.613983622986773e-16	4.789901779424588e-19
86900000	0.0004108707987544357	-3.3826942055871116e-21	-7.091092999252359e-33	4.628570206156994e-14	1.2773353935680225e-14	0.009178258402385592	-2.767411317915519e-20	2.3702579892529247e-17	6.981614076039864e-18	1.613983622986773e-16	4.789901779424588e-19
87000000	0.0004108707987544357	-3.3826942055871116e-21	-7.099260508202537e-33	4.628570206156994e-14	1.2773353935680225e-14	0.009178258402385592	-2.7674111919916184e-20	2.3702579892529247e-17	6.981614076039864e-18	1.613983622986773e-16	4.789901779424588e-19
87100000	0.0004108707987544357	-3.3826942055871116e-21	-7.107428017075025e-33	4.628570206156994e-14	1.2773353935680225e-14	0.009178258402385592	-2.767411066067719e-20	2.3702579892529247e-17	6.981614076039864e-18	1.613983622986773e-16	4.789901779424588e-19
87200000	0.0004108707987544357	-3.3826942055871116e-21	-7.115595525874357e-33	4.628570206156994e-14	1.2773353935680225e-14	0.009178258402385592	-2.767410940143819e-20	2.3702579892529247e-17	6.981614076039864e-18	1.613983622986773e-16	4.789901779424588e-19
87300000	0.0004108707987544357	-3.3826942055871116e-21	-7.123763034605061e-33	4.628570206156994e-14	1.2773353935680225e-14	0.009178258402385592	-2.7674108142199194e-20	2.3702579892529247e-17	6.981614076039864e-18	1.613983622986773e-16	4.789901779424588e-19
87400000	0.0004108707987544357	-3.3826942055871116e-21	-7.131930543271667e-33	4.628570206156994e-14	1.2773353935680225e-14	0.009178258402385592	-2.7674106882960197e-20	2.3702579892529247e-17	6.981614076039864e-18	1.613983622986773e-16	4.789901779424588e-19
87500000	0.0004108707987544357	-3.3826942055871116e-21	-7.14009805187871e-33	4.628570206156994e-14	1.2773353935680225e-14	0.009178258402385592	-2.76741056237212e-20	2.3702579892529247e-17	6.981614076039864e-18	1.613983622986773e-16	4.789901779424588e-19
87600000	0.0004108707987544357	-3.3826942055871116e-21	-7.148265560430716e-33	4.628570206156994e-14	1.2773353935680225e-14	0.009178258402385592	-2.7674104364482203e-20	2.3702579892529247e-17	6.981614076039864e-18	1.613983622986773e-16	4.789901779424588e-19
87700000	0.0004108707987544357	-3.3826942055871116e-21	-7.156433068932219e-33	4.628570206156994e-14	1.2773353935680225e-14	0.009178258402385592	-2.7674103105243206e-20	2.3702579892529247e-17	6.981614076039864e-18	1.613983622986773e-16	4.789901779424588e-19
87800000	0.0004108707987544357	-3.3826942055871116e-21	-7.164600577387747e-33	4.628570206156994e-14	1.2773353935680225e-14	0.009178258402385592	-2.7674101846004204e-20	2.3702579892529247e-17	6.981614076039864e-18	1.613983622986773e-16	4.789901779424588e-19
87900000	0.0004108707987544357	-3.3826942055871116e-21	-7.172768085801831e-33	4.628570206156994e-14	1.2773353935680225e-14	0.009178258402385592	-2.7674100586765207e-20	2.3702579892529247e-17	6.981614076039864e-18	1.613983622986773e-16	4.789901779424588e-19
88000000	0.0004108707987544357	-3.3826942055871116e-21	-7.180935594179004e-33	4.628570206156994e-14	1.2773353935680225e-14	0.009178258402385592	-2.767409932752621e-20	2.3702579892529247e-17	6.981614076039864e-18	1.613983622986773e-16	4.789901779424588e-19
88100000	0.0004108707987544357	-3.3826942055871116e-21	-7.189103102523793e-33	4.628570206156994e-14	1.2773353935680225e-14	0.009178258402385592	-2.767409806828721e-20	2.3702579892529247e-17	6.981614076039864e-18	1.613983622986773e-16	4.789901779424588e-19
88200000	0.0004108707987544357	-3.3826942055871116e-21	-7.197270610840732e-33	4.628570206156994e-14	1.2773353935680225e-14	0.009178258402385592	-2.7674096809048216e-20	2.3702579892529247e-17	6.981614076039864e-18	1.613983622986773e-16	4.789901779424588e-19
88300000	0.0004108707987544357	-3.3826942055871116e-21	-7.20543811913435e-33	4.628570206156994e-14	1.2773353935680225e-14	0.009178258402385592	-2.767409554980922e-20	2.3702579892529247e-17	6.981614076039864e-18	1.613983622986773e-16	4.789901779424588e-19
88400000	0.0004108707987544357	-3.3826942055871116e-21	-7.213605627409177e-33	4.628570206156994e-14	1.2773353935680225e-14	0.009178258402385592	-2.767409429057022e-20	2.3702579892529247e-17	6.981614076039864e-18	1.613983622986773e-16	4.789901779424588e-19
88500000	0.0004108707987544357	-3.3826942055871116e-21	-7.221773135669744e-33	4.628570206156994e-14	1.2773353935680225e-14	0.009178258402385592	-2.7674093031331226e-20	2.3702579892529247e-17	6.981614076039864e-18	1.613983622986773e-16	4.789901779424588e-19
88600000	0.0004108707987544357	-3.3826942055871116e-21	-7.229940643920584e-33	4.628570206156994e-14	1.2773353935680225e-14	0.009178258402385592	-2.767409177209222e-20	2.3702579892529247e-17	6.981614076039864e-18	1.613983622986773e-16	4.789901779424588e-19
88700000	0.0004108707987544357	-3.3826942055871116e-21	-7.238108152166224e-33	4.628570206156994e-14	1.2773353935680225e-14	0.009178258402385592	-2.7674090512853226e-20	2.3702579892529247e-17	6.981614076039864e-18	1.613983622986773e-16	4.789901779424588e-19
88800000	0.0004108707987544357	-3.3826942055871116e-21	-7.246275660411197e-33	4.628570206156994e-14	1.2773353935680225e-14	0.009178258402385592	-2.767408925361423e-20	2.3702579892529247e-17	6.981614076039864e-18	1.613983622986773e-16	4.789901779424588e-19
88900000	0.0004108707987544357	-3.3826942055871116e-21	-7.254443168660033e-33	4.628570206156994e-14	1.2773353935680225e-14	0.009178258402385592	-2.767408799437523e-20	2.3702579892529247e-17	6.981614076039864e-18	1.613983622986773e-16	4.789901779424588e-19
89000000	0.0004108707987544357	-3.3826942055871116e-21	-7.262610676917262e-33	4.628570206156994e-14	1.2773353935680225e-14	0.009178258402385592	-2.7674086735136235e-20	2.3702579892529247e-17	6.981614076039864e-18	1.613983622986773e-16	4.789901779424588e-19
89100000	0.0004108707987544357	-3.3826942055871116e-21	-7.270778185187415e-33	4.628570206156994e-14	1.2773353935680225e-14	0.009178258402385592	-2.767408547589724e-20	2.3702579892529247e-17	6.981614076039864e-18	1.613983622986773e-16	4.789901779424588e-19
89200000	0.0004108707987544357	-3.3826942055871116e-21	-7.278945693475024e-33	4.628570206156994e-14	1.2773353935680225e-14	0.009178258402385592	-2.767408421665824e-20	2.3702579892529247e-17	6.981614076039864e-18	1.613983622986773e-16	4.789901779424588e-19
89300000	0.0004108707987544357	-3.3826942055871116e-21	-7.287113201784617e-33	4.628570206156994e-14	1.2773353935680225e-14	0.009178258402385592	-2.7674082957419245e-20	2.3702579892529247e-17	6.981614076039864e-18	1.613983622986773e-16	4.789901779424588e-19
89400000	0.0004108707987544357	-3.3826942055871116e-21	-7.295280710120727e-33	4.628570206156994e-14	1.2773353935680225e-14	0.009178258402385592	-2.767408169818024e-20	2.3702579892529247e-17	6.981614076039864e-18	1.613983622986773e-16	4.789901779424588e-19
89500000	0.0004108707987544357	-3.3826942055871116e-21	-7.303448218487882e-33	4.628570206156994e-14	1.2773353935680225e-14	0.009178258402385592	-2.7674080438941245e-20	2.3702579892529247e-17	6.981614076039864e-18	1.613983622986773e-16	4.789901779424588e-19
89600000	0.0004108707987544357	-3.3826942055871116e-21	-7.311615726890617e-33	4.628570206156994e-14	1.2773353935680225e-14	0.009178258402385592	-2.767407917970225e-20	2.3702579892529247e-17	6.981614076039864e-18	1.613983622986773e-16	4.789901779424588e-19
89700000	0.0004108707987544357	-3.3826942055871116e-21	-7.319783235333457e-33	4.628570206156994e-14	1.2773353935680225e-14	0.009178258402385592	-2.767407792046325e-20	2.3702579892529247e-17	6.981614076039864e-18	1.613983622986773e-16	4.789901779424588e-19
89800000	0.0004108707987544357	-3.3826942055871116e-21	-7.327950743820937e-33	4.628570206156994e-14	1.2773353935680225e-14	0.009178258402385592	-2.7674076661224254e-20	2.3702579892529247e-17	6.981614076039864e-18	1.613983622986773e-16	4.789901779424588e-19
89900000	0.0004108707987544357	-3.3826942055871116e-21	-7.336118252357586e-33	4.628570206156994e-14	1.2773353935680225e-14	0.009178258402385592	-2.767407540198526e-20	2.3702579892529247e-17	6.981614076039864e-18	1.613983622986773e-16	4.789901779424588e-19
90000000	0.0004108707987544357	-3.3826942055871116e-21	-7.344285760947934e-33	4.628570206156994e-14	1.2773353935680225e-14	0.009178258402385592	-2.767407414274626e-20	2.3702579892529247e-17	6.981614076039864e-18	1.613983622986773e-16	4.789901779424588e-19
90100000	0.0004108707987544357	-3.3826942055871116e-21	-7.352453269596513e-33	4.628570206156994e-14	1.2773353935680225e-14	0.009178258402385592	-2.7674072883507264e-20	2.3702579892529247e-17	6.981614076039864e-18	1.613983622986773e-16	4.789901779424588e-19
90200000	0.0004108707987544357	-3.3826942055871116e-21	-7.360620778307853e-33	4.628570206156994e-14	1.2773353935680225e-14	0.009178258402385592	-2.767407162426826e-20	2.3702579892529247e-17	6.981614076039864e-18	1.613983622986773e-16	4.789901779424588e-19
90300000	0.0004108707987544357	-3.3826942055871116e-21	-7.368788287086484e-33	4.628570206156994e-14	1.2773353935680225e-14	0.009178258402385592	-2.7674070365029264e-20	2.3702579892529247e-17	6.981614076039864e-18	1.613983622986773e-16	4.789901779424588e-19
90400000	0.0004108707987544357	-3.3826942055871116e-21	-7.376955795936939e-33	4.628570206156994e-14	1.2773353935680225e-14	0.009178258402385592	-2.767406910579027e-20	2.3702579892529247e-17	6.981614076039864e-18	1.613983622986773e-16	4.789901779424588e-19
90500000	0.0004108707987544357	-3.3826942055871116e-21	-7.385123304863745e-33	4.628570206156994e-14	1.2773353935680225e-14	0.009178258402385592	-2.767406784655127e-20	2.3702579892529247e-17	6.981614076039864e-18	1.613983622986773e-16	4.789901779424588e-19
90600000	0.0004108707987544357	-3.3826942055871116e-21	-7.393290813871435e-33	4.628570206156994e-14	1.2773353935680225e-14	0.009178258402385592	-2.7674066587312274e-20	2.3702579892529247e-17	6.981614076039864e-18	1.613983622986773e-16	4.789901779424588e-19
90700000	0.0004108707987544357	-3.3826942055871116e-21	-7.401458322964539e-33	4.628570206156994e-14	1.2773353935680225e-14	0.009178258402385592	-2.7674065328073277e-20	2.3702579892529247e-17	6.981614076039864e-18	1.613983622986773e-16	4.789901779424588e-19
90800000	0.0004108707987544357	-3.3826942055871116e-21	-7.409625832147588e-33	4.628570206156994e-14	1.2773353935680225e-14	0.009178258402385592	-2.767406406883428e-20	2.3702579892529247e-17	6.981614076039864e-18	1.613983622986773e-16	4.789901779424588e-19
90900000	0.0004108707987544357	-3.3826942055871116e-21	-7.417793341425112e-33	4.628570206156994e-14	1.2773353935680225e-14	0.009178258402385592	-2.767406280959528e-20	2.3702579892529247e-17	6.981614076039864e-18	1.613983622986773e-16	4.789901779424588e-19
91000000	0.0004108707987544357	-3.3826942055871116e-21	-7.425960850801643e-33	4.628570206156994e-14	1.2773353935680225e-14	0.009178258402385592	-2.767406155035628e-20	2.3702579892529247e-17	6.981614076039864e-18	1.613983622986773e-16	4.789901779424588e-19
91100000	0.0004108707987544357	-3.3826942055871116e-21	-7.434128360281709e-33	4.628570206156994e-14	1.2773353935680225e-14	0.009178258402385592	-2.7674060291117283e-20	2.3702579892529247e-17	6.981614076039864e-18	1.613983622986773e-16	4.789901779424588e-19
91200000	0.0004108707987544357	-3.3826942055871116e-21	-7.442295869869843e-33	4.628570206156994e-14	1.2773353935680225e-14	0.009178258402385592	-2.7674059031878286e-20	2.3702579892529247e-17	6.981614076039864e-18	1.613983622986773e-16	4.789901779424588e-19
91300000	0.0004108707987544357	-3.3826942055871116e-21	-7.450463379570575e-33	4.628570206156994e-14	1.2773353935680225e-14	0.009178258402385592	-2.767405777263929e-20	2.3702579892529247e-17	6.981614076039864e-18	1.613983622986773e-16	4.789901779424588e-19
91400000	0.0004108707987544357	-3.3826942055871116e-21	-7.458630889388435e-33	4.628570206156994e-14	1.2773353935680225e-14	0.009178258402385592	-2.767405651340029e-20	2.3702579892529247e-17	6.981614076039864e-18	1.613983622986773e-16	4.789901779424588e-19
91500000	0.0004108707987544357	-3.3826942055871116e-21	-7.466798399327954e-33	4.628570206156994e-14	1.2773353935680225e-14	0.009178258402385592	-2.7674055254161296e-20	2.3702579892529247e-17	6.981614076039864e-18	1.613983622986773e-16	4.789901779424588e-19
91600000	0.0004108707987544357	-3.3826942055871116e-21	-7.47496590931526e-33	4.628570206156994e-14	1.2773353935680225e-14	0.009178258402385592	-2.76740539949223e-20	2.3702579892529247e-17	6.981614076039864e-18	1.613983622986773e-16	4.789901779424588e-19
91700000	0.0004108707987544357	-3.3826942055871116e-21	-7.48313341907474e-33	4.628570206156994e-14	1.2773353935680225e-14	0.009178258402385592	-2.7674052735683296e-20	2.3702579892529247e-17	6.981614076039864e-18	1.613983622986773e-16	4.789901779424588e-19
91800000	0.0004108707987544357	-3.3826942055871116e-21	-7.491300928586001e-33	4.628570206156994e-14	1.2773353935680225e-14	0.009178258402385592	-2.76740514764443e-20	2.3702579892529247e-17	6.981614076039864e-18	1.613983622986773e-16	4.789901779424588e-19
91900000	0.0004108707987544357	-3.3826942055871116e-21	-7.499468437853575e-33	4.628570206156994e-14	1.2773353935680225e-14	0.009178258402385592	-2.76740502172053e-20	2.3702579892529247e-17	6.981614076039864e-18	1.613983622986773e-16	4.789901779424588e-19
92000000	0.0004108707987544357	-3.3826942055871116e-21	-7.507635946881991e-33	4.628570206156994e-14	1.2773353935680225e-14	0.009178258402385592	-2.7674048957966306e-20	2.3702579892529247e-17	6.981614076039864e-18	1.613983622986773e-16	4.789901779424588e-19
92100000	0.0004108707987544357	-3.3826942055871116e-21	-7.515803455675781e-33	4.628570206156994e-14	1.2773353935680225e-14	0.009178258402385592	-2.767404769872731e-20	2.3702579892529247e-17	6.981614076039864e-18	1.613983622986773e-16	4.789901779424588e-19
92200000	0.0004108707987544357	-3.3826942055871116e-21	-7.523970964239476e-33	4.628570206156994e-14	1.2773353935680225e-14	0.009178258402385592	-2.767404643948831e-20	2.3702579892529247e-17	6.981614076039864e-18	1.613983622986773e-16	4.789901779424588e-19
92300000	0.0004108707987544357	-3.3826942055871116e-21	-7.532138472577605e-33	4.628570206156994e-14	1.2773353935680225e-14	0.009178258402385592	-2.7674045180249315e-20	2.3702579892529247e-17	6.981614076039864e-18	1.613983622986773e-16	4.789901779424588e-19
92400000	0.0004108707987544357	-3.3826942055871116e-21	-7.540305980694699e-33	4.628570206156994e-14	1.2773353935680225e-14	0.009178258402385592	-2.767404392101032e-20	2.3702579892529247e-17	6.981614076039864e-18	1.613983622986773e-16	4.789901779424588e-19
92500000	0.0004108707987544357	-3.3826942055871116e-21	-7.548473488595289e-33	4.628570206156994e-14	1.2773353935680225e-14	0.009178258402385592	-2.7674042661771315e-20	2.3702579892529247e-17	6.981614076039864e-18	1.613983622986773e-16	4.789901779424588e-19
92600000	0.0004108707987544357	-3.3826942055871116e-21	-7.556640996283907e-33	4.628570206156994e-14	1.2773353935680225e-14	0.009178258402385592	-2.767404140253232e-20	2.3702579892529247e-17	6.981614076039864e-18	1.613983622986773e-16	4.789901779424588e-19
92700000	0.0004108707987544357	-3.3826942055871116e-21	-7.564808503765081e-33	4.628570206156994e-14	1.2773353935680225e-14	0.009178258402385592	-2.767404014329332e-20	2.3702579892529247e-17	6.981614076039864e-18	1.613983622986773e-16	4.789901779424588e-19
92800000	0.0004108707987544357	-3.3826942055871116e-21	-7.572976011043343e-33	4.628570206156994e-14	1.2773353935680225e-14	0.009178258402385592	-2.7674038884054325e-20	2.3702579892529247e-17	6.981614076039864e-18	1.613983622986773e-16	4.789901779424588e-19
92900000	0.0004108707987544357	-3.3826942055871116e-21	-7.581143518123224e-33	4.628570206156994e-14	1.2773353935680225e-14	0.009178258402385592	-2.767403762481533e-20	2.3702579892529247e-17	6.981614076039864e-18	1.613983622986773e-16	4.789901779424588e-19
93000000	0.0004108707987544357	-3.3826942055871116e-21	-7.589311025009254e-33	4.628570206156994e-14	1.2773353935680225e-14	0.009178258402385592	-2.767403636557633e-20	2.3702579892529247e-17	6.981614076039864e-18	1.613983622986773e-16	4.789901779424588e-19
93100000	0.0004108707987544357	-3.3826942055871116e-21	-7.597478531705964e-33	4.628570206156994e-14	1.2773353935680225e-14	0.009178258402385592	-2.7674035106337334e-20	2.3702579892529247e-17	6.981614076039864e-18	1.613983622986773e-16	4.789901779424588e-19
93200000	0.0004108707987544357	-3.3826942055871116e-21	-7.605646038217884e-33	4.628570206156994e-14	1.2773353935680225e-14	0.009178258402385592	-2.767403384709834e-20	2.3702579892529247e-17	6.981614076039864e-18	1.613983622986773e-16	4.789901779424588e-19
93300000	0.0004108707987544357	-3.3826942055871116e-21	-7.613813544549545e-33	4.628570206156994e-14	1.2773353935680225e-14	0.009178258402385592	-2.7674032587859335e-20	2.3702579892529247e-17	6.981614076039864e-18	1.613983622986773e-16	4.789901779424588e-19
93400000	0.0004108707987544357	-3.3826942055871116e-21	-7.621981050705478e-33	4.628570206156994e-14	1.2773353935680225e-14	0.009178258402385592	-2.767403132862034e-20	2.3702579892529247e-17	6.981614076039864e-18	1.613983622986773e-16	4.789901779424588e-19
93500000	0.0004108707987544357	-3.3826942055871116e-21	-7.630148556690213e-33	4.628570206156994e-14	1.2773353935680225e-14	0.009178258402385592	-2.767403006938134e-20	2.3702579892529247e-17	6.981614076039864e-18	1.613983622986773e-16	4.789901779424588e-19
93600000	0.0004108707987544357	-3.3826942055871116e-21	-7.63831606250828e-33	4.628570206156994e-14	1.2773353935680225e-14	0.009178258402385592	-2.7674028810142344e-20	2.3702579892529247e-17	6.981614076039864e-18	1.613983622986773e-16	4.789901779424588e-19
93700000	0.0004108707987544357	-3.3826942055871116e-21	-7.646483568164212e-33	4.628570206156994e-14	1.2773353935680225e-14	0.009178258402385592	-2.767402755090335e-20	2.3702579892529247e-17	6.981614076039864e-18	1.613983622986773e-16	4.789901779424588e-19
93800000	0.0004108707987544357	-3.3826942055871116e-21	-7.654651073662536e-33	4.628570206156994e-14	1.2773353935680225e-14	0.009178258402385592	-2.767402629166435e-20	2.3702579892529247e-17	6.981614076039864e-18	1.613983622986773e-16	4.789901779424588e-19
93900000	0.0004108707987544357	-3.3826942055871116e-21	-7.662818579007786e-33	4.628570206156994e-14	1.2773353935680225e-14	0.009178258402385592	-2.7674025032425353e-20	2.3702579892529247e-17	6.981614076039864e-18	1.613983622986773e-16	4.789901779424588e-19
94000000	0.0004108707987544357	-3.3826942055871116e-21	-7.670986084204492e-33	4.628570206156994e-14	1.2773353935680225e-14	0.009178258402385592	-2.7674023773186357e-20	2.3702579892529247e-17	6.981614076039864e-18	1.613983622986773e-16	4.789901779424588e-19
94100000	0.0004108707987544357	-3.3826942055871116e-21	-7.679153589257182e-33	4.628570206156994e-14	1.2773353935680225e-14	0.009178258402385592	-2.7674022513947354e-20	2.3702579892529247e-17	6.981614076039864e-18	1.613983622986773e-16	4.789901779424588e-19
94200000	0.0004108707987544357	-3.3826942055871116e-21	-7.687321094170389e-33	4.628570206156994e-14	1.2773353935680225e-14	0.009178258402385592	-2.7674021254708357e-20	2.3702579892529247e-17	6.981614076039864e-18	1.613983622986773e-16	4.789901779424588e-19
94300000	0.0004108707987544357	-3.3826942055871116e-21	-7.695488598948644e-33	4.628570206156994e-14	1.2773353935680225e-14	0.009178258402385592	-2.767401999546936e-20	2.3702579892529247e-17	6.981614076039864e-18	1.613983622986773e-16	4.789901779424588e-19
94400000	0.0004108707987544357	-3.3826942055871116e-21	-7.703656103596478e-33	4.628570206156994e-14	1.2773353935680225e-14	0.009178258402385592	-2.7674018736230363e-20	2.3702579892529247e-17	6.981614076039864e-18	1.613983622986773e-16	4.789901779424588e-19
94500000	0.0004108707987544357	-3.3826942055871116e-21	-7.711823608118418e-33	4.628570206156994e-14	1.2773353935680225e-14	0.009178258402385592	-2.7674017476991366e-20	2.3702579892529247e-17	6.981614076039864e-18	1.613983622986773e-16	4.789901779424588e-19
94600000	0.0004108707987544357	-3.3826942055871116e-21	-7.719991112518998e-33	4.628570206156994e-14	1.2773353935680225e-14	0.009178258402385592	-2.767401621775237e-20	2.3702579892529247e-17	6.981614076039864e-18	1.613983622986773e-16	4.789901779424588e-19
94700000	0.0004108707987544357	-3.3826942055871116e-21	-7.728158616802748e-33	4.628570206156994e-14	1.2773353935680225e-14	0.009178258402385592	-2.767401495851337e-20	2.3702579892529247e-17	6.981614076039864e-18	1.613983622986773e-16	4.789901779424588e-19
94800000	0.0004108707987544357	-3.3826942055871116e-21	-7.736326120974197e-33	4.628570206156994e-14	1.2773353935680225e-14	0.009178258402385592	-2.7674013699274376e-20	2.3702579892529247e-17	6.981614076039864e-18	1.613983622986773e-16	4.789901779424588e-19
94900000	0.0004108707987544357	-3.3826942055871116e-21	-7.744493625037878e-33	4.628570206156994e-14	1.2773353935680225e-14	0.009178258402385592	-2.767401244003537e-20	2.3702579892529247e-17	6.981614076039864e-18	1.613983622986773e-16	4.789901779424588e-19
95000000	0.0004108707987544357	-3.3826942055871116e-21	-7.75266112899832e-33	4.628570206156994e-14	1.2773353935680225e-14	0.009178258402385592	-2.7674011180796376e-20	2.3702579892529247e-17	6.981614076039864e-18	1.613983622986773e-16	4.789901779424588e-19
95100000	0.0004108707987544357	-3.3826942055871116e-21	-7.760828632860054e-33	4.628570206156994e-14	1.2773353935680225e-14	0.009178258402385592	-2.767400992155738e-20	2.3702579892529247e-17	6.981614076039864e-18	1.613983622986773e-16	4.789901779424588e-19
95200000	0.0004108707987544357	-3.3826942055871116e-21	-7.76899613662761e-33	4.628570206156994e-14	1.2773353935680225e-14	0.009178258402385592	-2.767400866231838e-20	2.3702579892529247e-17	6.981614076039864e-18	1.613983622986773e-16	4.789901779424588e-19
95300000	0.0004108707987544357	-3.3826942055871116e-21	-7.777163640305522e-33	4.628570206156994e-14	1.2773353935680225e-14	0.009178258402385592	-2.7674007403079385e-20	2.3702579892529247e-17	6.981614076039864e-18	1.613983622986773e-16	4.789901779424588e-19
95400000	0.0004108707987544357	-3.3826942055871116e-21	-7.785331143898316e-33	4.628570206156994e-14	1.2773353935680225e-14	0.009178258402385592	-2.767400614384039e-20	2.3702579892529247e-17	6.981614076039864e-18	1.613983622986773e-16	4.789901779424588e-19
95500000	0.0004108707987544357	-3.3826942055871116e-21	-7.793498647410525e-33	4.628570206156994e-14	1.2773353935680225e-14	0.009178258402385592	-2.767400488460139e-20	2.3702579892529247e-17	6.981614076039864e-18	1.613983622986773e-16	4.789901779424588e-19
95600000	0.0004108707987544357	-3.3826942055871116e-21	-7.801666150846679e-33	4.628570206156994e-14	1.2773353935680224e-14	0.009178258402385592	-2.7674003625362395e-20	2.3702579892529247e-17	6.981614076039864e-18	1.613983622986773e-16	4.789901779424588e-19
95700000	0.0004108707987544357	-3.3826942055871116e-21	-7.809833654211308e-33	4.628570206156994e-14	1.2773353935680224e-14	0.009178258402385592	-2.767400236612339e-20	2.3702579892529247e-17	6.981614076039864e-18	1.613983622986773e-16	4.789901779424588e-19
95800000	0.0004108707987544357	-3.3826942055871116e-21	-7.818001157508945e-33	4.628570206156994e-14	1.2773353935680224e-14	0.009178258402385592	-2.7674001106884395e-20	2.3702579892529247e-17	6.981614076039864e-18	1.613983622986773e-16	4.789901779424588e-19
95900000	0.0004108707987544357	-3.3826942055871116e-21	-7.826168660744119e-33	4.628570206156994e-14	1.2773353935680224e-14	0.009178258402385592	-2.76739998476454e-20	2.3702579892529247e-17	6.981614076039864e-18	1.613983622986773e-16	4.789901779424588e-19
96000000	0.0004108707987544357	-3.3826942055871116e-21	-7.83433616392136e-33	4.628570206156994e-14	1.2773353935680224e-14	0.009178258402385592	-2.76739985884064e-20	2.3702579892529247e-17	6.981614076039864e-18	1.613983622986773e-16	4.789901779424588e-19
96100000	0.0004108707987544357	-3.3826942055871116e-21	-7.842503667045199e-33	4.628570206156994e-14	1.2773353935680224e-14	0.009178258402385592	-2.7673997329167405e-20	2.3702579892529247e-17	6.981614076039864e-18	1.613983622986773e-16	4.789901779424588e-19
96200000	0.0004108707987544357	-3.3826942055871116e-21	-7.850671170120167e-33	4.628570206156994e-14	1.2773353935680224e-14	0.009178258402385592	-2.767399606992841e-20	2.3702579892529247e-17	6.981614076039864e-18	1.613983622986773e-16	4.789901779424588e-19
96300000	0.0004108707987544357	-3.3826942055871116e-21	-7.858838673150795e-33	4.628570206156994e-14	1.2773353935680224e-14	0.009178258402385592	-2.767399481068941e-20	2.3702579892529247e-17	6.981614076039864e-18	1.613983622986773e-16	4.789901779424588e-19
96400000	0.0004108707987544357	-3.3826942055871116e-21	-7.867006176141614e-33	4.628570206156994e-14	1.2773353935680224e-14	0.009178258402385592	-2.7673993551450414e-20	2.3702579892529247e-17	6.981614076039864e-18	1.613983622986773e-16	4.789901779424588e-19
96500000	0.0004108707987544357	-3.3826942055871116e-21	-7.875173679097152e-33	4.628570206156994e-14	1.2773353935680224e-14	0.009178258402385592	-2.767399229221141e-20	2.3702579892529247e-17	6.981614076039864e-18	1.613983622986773e-16	4.789901779424588e-19
96600000	0.0004108707987544357	-3.3826942055871116e-21	-7.883341182021942e-33	4.628570206156994e-14	1.2773353935680224e-14	0.009178258402385592	-2.7673991032972414e-20	2.3702579892529247e-17	6.981614076039864e-18	1.613983622986773e-16	4.789901779424587e-19
96700000	0.0004108707987544357	-3.3826942055871116e-21	-7.891508684920514e-33	4.628570206156994e-14	1.2773353935680224e-14	0.009178258402385592	-2.767398977373342e-20	2.3702579892529247e-17	6.981614076039864e-18	1.613983622986773e-16	4.789901779424587e-19
96800000	0.0004108707987544357	-3.3826942055871116e-21	-7.899676187797399e-33	4.628570206156994e-14	1.2773353935680224e-14	0.009178258402385592	-2.767398851449442e-20	2.3702579892529247e-17	6.981614076039864e-18	1.613983622986773e-16	4.789901779424587e-19
96900000	0.0004108707987544358	-3.3826942055871116e-21	-7.907843690657127e-33	4.628570206156994e-14	1.2773353935680224e-14	0.009178258402385592	-2.7673987255255424e-20	2.3702579892529247e-17	6.981614076039864e-18	1.613983622986773e-16	4.789901779424587e-19
97000000	0.0004108707987544358	-3.3826942055871116e-21	-7.916011193504229e-33	4.628570206156994e-14	1.2773353935680224e-14	0.009178258402385592	-2.7673985996016427e-20	2.3702579892529247e-17	6.981614076039864e-18	1.613983622986773e-16	4.789901779424587e-19
97100000	0.0004108707987544358	-3.3826942055871116e-21	-7.924178696343235e-33	4.628570206156994e-14	1.2773353935680224e-14	0.009178258402385592	-2.767398473677743e-20	2.3702579892529247e-17	6.981614076039864e-18	1.613983622986773e-16	4.789901779424587e-19
97200000	0.0004108707987544358	-3.3826942055871116e-21	-7.932346199178678e-33	4.628570206156994e-14	1.2773353935680224e-14	0.009178258402385592	-2.7673983477538433e-20	2.3702579892529247e-17	6.981614076039864e-18	1.613983622986773e-16	4.789901779424587e-19
97300000	0.0004108707987544358	-3.3826942055871116e-21	-7.940513702015085e-33	4.628570206156994e-14	1.2773353935680224e-14	0.009178258402385592	-2.767398221829943e-20	2.3702579892529247e-17	6.981614076039864e-18	1.613983622986773e-16	4.789901779424587e-19
97400000	0.0004108707987544358	-3.3826942055871116e-21	-7.948681204856988e-33	4.628570206156994e-14	1.2773353935680224e-14	0.009178258402385592	-2.7673980959060433e-20	2.3702579892529247e-17	6.981614076039864e-18	1.613983622986773e-16	4.789901779424587e-19
97500000	0.0004108707987544358	-3.3826942055871116e-21	-7.956848707708919e-33	4.628570206156994e-14	1.2773353935680224e-14	0.009178258402385592	-2.7673979699821437e-20	2.3702579892529247e-17	6.981614076039864e-18	1.613983622986773e-16	4.789901779424587e-19
97600000	0.0004108707987544358	-3.3826942055871116e-21	-7.965016210575406e-33	4.628570206156994e-14	1.2773353935680224e-14	0.009178258402385592	-2.767397844058244e-20	2.3702579892529247e-17	6.981614076039864e-18	1.613983622986773e-16	4.789901779424587e-19
97700000	0.0004108707987544358	-3.3826942055871116e-21	-7.973183713460983e-33	4.628570206156994e-14	1.2773353935680224e-14	0.009178258402385592	-2.767397718134344e-20	2.3702579892529247e-17	6.981614076039864e-18	1.613983622986773e-16	4.789901779424587e-19
97800000	0.0004108707987544358	-3.3826942055871116e-21	-7.981351216370179e-33	4.628570206156994e-14	1.2773353935680224e-14	0.009178258402385592	-2.7673975922104446e-20	2.3702579892529247e-17	6.981614076039864e-18	1.613983622986773e-16	4.789901779424587e-19
97900000	0.0004108707987544358	-3.3826942055871116e-21	-7.989518719307523e-33	4.628570206156994e-14	1.2773353935680224e-14	0.009178258402385592	-2.767397466286545e-20	2.3702579892529247e-17	6.981614076039864e-18	1.613983622986773e-16	4.789901779424587e-19
98000000	0.0004108707987544358	-3.3826942055871116e-21	-7.997686222277548e-33	4.628570206156994e-14	1.2773353935680224e-14	0.009178258402385592	-2.767397340362645e-20	2.3702579892529247e-17	6.981614076039864e-18	1.613983622986773e-16	4.789901779424587e-19
98100000	0.0004108707987544358	-3.3826942055871116e-21	-8.005853725284782e-33	4.628570206156994e-14	1.2773353935680224e-14	0.009178258402385592	-2.767397214438745e-20	2.3702579892529247e-17	6.981614076039864e-18	1.613983622986773e-16	4.789901779424587e-19
98200000	0.0004108707987544358	-3.3826942055871116e-21	-8.01402122833376e-33	4.628570206156994e-14	1.2773353935680224e-14	0.009178258402385592	-2.767397088514845e-20	2.3702579892529247e-17	6.981614076039864e-18	1.613983622986773e-16	4.789901779424587e-19
98300000	0.0004108707987544358	-3.3826942055871116e-21	-8.022188731429008e-33	4.628570206156994e-14	1.2773353935680224e-14	0.009178258402385592	-2.7673969625909456e-20	2.3702579892529247e-17	6.981614076039864e-18	1.613983622986773e-16	4.789901779424587e-19
98400000	0.0004108707987544358	-3.3826942055871116e-21	-8.030356234575058e-33	4.628570206156994e-14	1.2773353935680224e-14	0.009178258402385592	-2.767396836667046e-20	2.3702579892529247e-17	6.981614076039864e-18	1.613983622986773e-16	4.789901779424587e-19
98500000	0.0004108707987544358	-3.3826942055871116e-21	-8.038523737776444e-33	4.628570206156994e-14	1.2773353935680224e-14	0.009178258402385592	-2.767396710743146e-20	2.3702579892529247e-17	6.981614076039864e-18	1.613983622986773e-16	4.789901779424587e-19
98600000	0.0004108707987544358	-3.3826942055871116e-21	-8.04669124103769e-33	4.628570206156994e-14	1.2773353935680224e-14	0.009178258402385592	-2.7673965848192465e-20	2.3702579892529247e-17	6.981614076039864e-18	1.613983622986773e-16	4.789901779424587e-19
98700000	0.0004108707987544358	-3.3826942055871116e-21	-8.054858744363333e-33	4.628570206156994e-14	1.2773353935680224e-14	0.009178258402385592	-2.767396458895347e-20	2.3702579892529247e-17	6.981614076039864e-18	1.613983622986773e-16	4.789901779424587e-19
98800000	0.0004108707987544358	-3.3826942055871116e-21	-8.0630262477579e-33	4.628570206156994e-14	1.2773353935680224e-14	0.009178258402385592	-2.767396332971447e-20	2.3702579892529247e-17	6.981614076039864e-18	1.613983622986773e-16	4.789901779424587e-19
98900000	0.0004108707987544358	-3.3826942055871116e-21	-8.071193751225924e-33	4.628570206156994e-14	1.2773353935680224e-14	0.009178258402385592	-2.767396207047547e-20	2.3702579892529247e-17	6.981614076039864e-18	1.613983622986773e-16	4.789901779424587e-19
99000000	0.0004108707987544358	-3.3826942055871116e-21	-8.079361254771933e-33	4.628570206156994e-14	1.2773353935680224e-14	0.009178258402385592	-2.767396081123647e-20	2.3702579892529247e-17	6.981614076039864e-18	1.613983622986773e-16	4.789901779424587e-19
99100000	0.0004108707987544358	-3.3826942055871116e-21	-8.08752875840046e-33	4.628570206156994e-14	1.2773353935680224e-14	0.009178258402385592	-2.7673959551997475e-20	2.3702579892529247e-17	6.981614076039864e-18	1.613983622986773e-16	4.789901779424587e-19
99200000	0.0004108707987544358	-3.3826942055871116e-21	-8.095696262116032e-33	4.628570206156994e-14	1.2773353935680224e-14	0.009178258402385592	-2.767395829275848e-20	2.3702579892529247e-17	6.981614076039864e-18	1.613983622986773e-16	4.789901779424587e-19
99300000	0.0004108707987544358	-3.3826942055871116e-21	-8.103863765923184e-33	4.628570206156994e-14	1.2773353935680224e-14	0.009178258402385592	-2.767395703351948e-20	2.3702579892529247e-17	6.981614076039864e-18	1.613983622986773e-16	4.789901779424587e-19
99400000	0.0004108707987544358	-3.3826942055871116e-21	-8.112031269826444e-33	4.628570206156994e-14	1.2773353935680224e-14	0.009178258402385592	-2.7673955774280484e-20	2.3702579892529247e-17	6.981614076039864e-18	1.613983622986773e-16	4.789901779424587e-19
99500000	0.0004108707987544358	-3.3826942055871116e-21	-8.120198773830344e-33	4.628570206156994e-14	1.2773353935680224e-14	0.009178258402385592	-2.767395451504149e-20	2.3702579892529247e-17	6.981614076039864e-18	1.613983622986773e-16	4.789901779424587e-19
99600000	0.0004108707987544358	-3.3826942055871116e-21	-8.128366277939414e-33	4.628570206156994e-14	1.2773353935680224e-14	0.009178258402385592	-2.767395325580249e-20	2.3702579892529247e-17	6.981614076039864e-18	1.613983622986773e-16	4.789901779424587e-19
99700000	0.0004108707987544358	-3.3826942055871116e-21	-8.136533782158184e-33	4.628570206156994e-14	1.2773353935680224e-14	0.009178258402385592	-2.767395199656349e-20	2.3702579892529247e-17	6.981614076039864e-18	1.613983622986773e-16	4.789901779424587e-19
99800000	0.0004108707987544358	-3.3826942055871116e-21	-8.144701286491186e-33	4.628570206156994e-14	1.2773353935680224e-14	0.009178258402385592	-2.767395073732449e-20	2.3702579892529247e-17	6.981614076039864e-18	1.613983622986773e-16	4.789901779424587e-19
99900000	0.0004108707987544358	-3.3826942055871116e-21	-8.152868790942948e-33	4.628570206156994e-14	1.2773353935680224e-14	0.009178258402385592	-2.7673949478085494e-20	2.3702579892529247e-17	6.981614076039864e-18	1.613983622986773e-16	4.789901779424587e-19
100000000	0.0004108707987544358	-3.3826942055871116e-21	-8.161036295518004e-33	4.628570206156994e-14	1.2773353935680224e-14	0.009178258402385592	-2.76739482188465e-20	2.3702579892529247e-17	6.981614076039864e-18	1.613983622986773e-16	4.789901779424587e-19
