# Supplementary material for: Thermodynamics Underpinning the Microbial Community‐Level Nitrogen Energy Metabolism
Source: Environ Microbiol. 2025 Feb 16;27(2):e70055. doi: 10.1111/1462-2920.70055 (PMC11830459; doi:10.1111/1462-2920.70055)
Supplement: Supplementary file 1 — Data S1. [file EMI-27-e70055-s001.zip › SI/Nnetwork/Results/kdef_-10/Iin_-5/p_0.2/O2_-3.2_H_-4.5.csv]

time	N2	N2H4	N2H5	N2O	NH2OH	NH3	NH3OH	NH4	NO	NO2	NO3
0	0.00001	0.00001	0.00001	0.00001	0.00001	0.00001	0.00001	0.00001	0.00001	0.00001	0.00001
100000	0.004999889605439889	-9.263697666846036e-21	-7.089735508100699e-18	8.015085763683981e-8	1.2243741121216416e-16	4.5225904738514534e-8	5.130647088949814e-24	1.1608385908571236e-17	2.2672967407700897e-10	3.9860508866736946e-10	1.4636165314994074e-8
200000	0.004999889605439889	-9.263697666846029e-21	-7.089735508100699e-18	8.015085763683981e-8	1.2243741121216418e-16	4.5225904738514534e-8	-2.5389096482458784e-23	1.1608385907011737e-17	2.2672967407700892e-10	3.9860508866736445e-10	1.4636165314994069e-8
300000	0.004999889605439889	-9.263697666846021e-21	-7.089735508100699e-18	8.015085763683981e-8	1.224374112121642e-16	4.5225904738514534e-8	-3.677282379469509e-23	1.1608385907023966e-17	2.2672967407700887e-10	3.9860508866736445e-10	1.4636165314994067e-8
400000	0.004999889605439889	-9.263697666846014e-21	-7.089735508100699e-18	8.015085763683981e-8	1.224374112121642e-16	4.5225904738514534e-8	-3.050637292701898e-23	1.1608385907024612e-17	2.2672967407700887e-10	3.9860508866736445e-10	1.4636165314994067e-8
500000	0.004999889605439889	-9.263697666846008e-21	-7.089735508100699e-18	8.015085763683981e-8	1.224374112121642e-16	4.5225904738514534e-8	-1.3930145371264867e-23	1.160838590701849e-17	2.2672967407700887e-10	3.9860508866736445e-10	1.4636165314994067e-8
600000	0.004999889605439889	-9.263697666846e-21	-7.089735508100699e-18	8.015085763683981e-8	1.224374112121642e-16	4.5225904738514534e-8	5.615457380732836e-24	1.1608385907010421e-17	2.267296740770089e-10	3.986050886673644e-10	1.4636165314994069e-8
700000	0.004999889605439889	-9.263697666845993e-21	-7.089735508100699e-18	8.015085763683981e-8	1.224374112121642e-16	4.5225904738514534e-8	2.0790033837139707e-23	1.160838590700522e-17	2.2672967407700892e-10	3.9860508866736434e-10	1.4636165314994069e-8
800000	0.004999889605439889	-9.263697666845987e-21	-7.089735508100699e-18	8.015085763683981e-8	1.224374112121642e-16	4.5225904738514534e-8	2.638234151463669e-23	1.1608385907004956e-17	2.2672967407700892e-10	3.986050886673643e-10	1.4636165314994069e-8
900000	0.004999889605439889	-9.263697666845979e-21	-7.089735508100699e-18	8.015085763683981e-8	1.224374112121642e-16	4.5225904738514534e-8	2.530370906216656e-23	1.1608385907004969e-17	2.2672967407700895e-10	3.9860508866736414e-10	1.463616531499407e-8
1000000	0.004999889605439889	-9.263697666845971e-21	-7.089735508100699e-18	8.015085763683981e-8	1.224374112121642e-16	4.5225904738514534e-8	1.9898271127256082e-23	1.1608385907004964e-17	2.26729674077009e-10	3.986050886673639e-10	1.4636165314994072e-8
1100000	0.004999889605439889	-9.263697666845965e-21	-7.089735508100699e-18	8.015085763683981e-8	1.2243741121216418e-16	4.5225904738514534e-8	1.2344909177905414e-23	1.1608385907004952e-17	2.2672967407700905e-10	3.986050886673636e-10	1.4636165314994074e-8
1200000	0.004999889605439889	-9.263697666845958e-21	-7.089735508100699e-18	8.015085763683981e-8	1.2243741121216418e-16	4.5225904738514534e-8	4.8225046821146896e-24	1.160838590700494e-17	2.2672967407700913e-10	3.9860508866736336e-10	1.4636165314994076e-8
1300000	0.004999889605439889	-9.26369766684595e-21	-7.089735508100699e-18	8.015085763683981e-8	1.2243741121216418e-16	4.5225904738514534e-8	-5.297423145033026e-25	1.1608385907004935e-17	2.2672967407700915e-10	3.986050886673631e-10	1.4636165314994077e-8
1400000	0.004999889605439889	-9.263697666845944e-21	-7.089735508100699e-18	8.015085763683981e-8	1.2243741121216418e-16	4.5225904738514534e-8	-4.13577349456579e-24	1.1608385907004935e-17	2.267296740770092e-10	3.9860508866736295e-10	1.4636165314994079e-8
1500000	0.004999889605439889	-9.263697666845937e-21	-7.089735508100699e-18	8.015085763683981e-8	1.2243741121216418e-16	4.5225904738514534e-8	-6.956216325298904e-24	1.1608385907004936e-17	2.2672967407700923e-10	3.9860508866736274e-10	1.463616531499408e-8
1600000	0.004999889605439889	-9.26369766684593e-21	-7.089735508100699e-18	8.015085763683981e-8	1.2243741121216418e-16	4.5225904738514534e-8	-9.012859621382646e-24	1.1608385907004936e-17	2.2672967407700926e-10	3.986050886673626e-10	1.463616531499408e-8
1700000	0.004999889605439889	-9.263697666845923e-21	-7.089735508100699e-18	8.015085763683981e-8	1.2243741121216418e-16	4.5225904738514534e-8	-1.0327492197497014e-23	1.1608385907004936e-17	2.2672967407700928e-10	3.9860508866736243e-10	1.4636165314994082e-8
1800000	0.004999889605439889	-9.263697666845916e-21	-7.089735508100699e-18	8.015085763683981e-8	1.2243741121216418e-16	4.5225904738514534e-8	-1.0921902868322056e-23	1.1608385907004936e-17	2.267296740770093e-10	3.986050886673623e-10	1.4636165314994082e-8
1900000	0.00499988960543989	-9.263697666845908e-21	-7.089735508100699e-18	8.015085763683981e-8	1.2243741121216418e-16	4.5225904738514534e-8	-1.0817880448537677e-23	1.1608385907004938e-17	2.2672967407700933e-10	3.9860508866736217e-10	1.4636165314994084e-8
2000000	0.00499988960543989	-9.263697666845902e-21	-7.089735508100699e-18	8.015085763683981e-8	1.2243741121216416e-16	4.5225904738514534e-8	-1.003721375282397e-23	1.1608385907004938e-17	2.2672967407700936e-10	3.98605088667362e-10	1.4636165314994084e-8
2100000	0.00499988960543989	-9.263697666845895e-21	-7.089735508100699e-18	8.015085763683981e-8	1.2243741121216416e-16	4.5225904738514534e-8	-8.60169159586089e-24	1.1608385907004938e-17	2.2672967407700936e-10	3.9860508866736197e-10	1.4636165314994085e-8
2200000	0.00499988960543989	-9.263697666845889e-21	-7.089735508100699e-18	8.015085763683981e-8	1.2243741121216416e-16	4.5225904738514534e-8	-6.5331027923284345e-24	1.1608385907004938e-17	2.2672967407700939e-10	3.9860508866736186e-10	1.4636165314994085e-8
2300000	0.00499988960543989	-9.263697666845881e-21	-7.089735508100699e-18	8.015085763683981e-8	1.2243741121216416e-16	4.5225904738514534e-8	-3.8532361569066045e-24	1.1608385907004938e-17	2.267296740770094e-10	3.986050886673618e-10	1.4636165314994085e-8
2400000	0.00499988960543989	-9.263697666845874e-21	-7.089735508100699e-18	8.015085763683981e-8	1.2243741121216416e-16	4.5225904738514534e-8	-5.838805042754463e-25	1.1608385907004938e-17	2.267296740770094e-10	3.986050886673617e-10	1.4636165314994085e-8
2500000	0.00499988960543989	-9.263697666845868e-21	-7.089735508100699e-18	8.015085763683981e-8	1.2243741121216416e-16	4.5225904738514534e-8	3.2531753508850403e-24	1.1608385907004938e-17	2.267296740770094e-10	3.9860508866736166e-10	1.4636165314994087e-8
2600000	0.00499988960543989	-9.26369766684586e-21	-7.089735508100699e-18	8.015085763683981e-8	1.2243741121216416e-16	4.5225904738514534e-8	7.63614259389495e-24	1.1608385907004938e-17	2.2672967407700944e-10	3.9860508866736166e-10	1.4636165314994087e-8
2700000	0.00499988960543989	-9.263697666845853e-21	-7.089735508100699e-18	8.015085763683981e-8	1.2243741121216416e-16	4.5225904738514534e-8	1.2543232410074188e-23	1.1608385907004938e-17	2.2672967407700944e-10	3.986050886673616e-10	1.4636165314994087e-8
2800000	0.00499988960543989	-9.263697666845847e-21	-7.089735508100699e-18	8.015085763683981e-8	1.2243741121216416e-16	4.5225904738514534e-8	1.7952655984742802e-23	1.1608385907004938e-17	2.2672967407700944e-10	3.986050886673616e-10	1.4636165314994087e-8
2900000	0.00499988960543989	-9.263697666845839e-21	-7.089735508100699e-18	8.015085763683981e-8	1.2243741121216416e-16	4.5225904738514534e-8	2.3842624503220746e-23	1.1608385907004938e-17	2.2672967407700944e-10	3.986050886673616e-10	1.4636165314994087e-8
3000000	0.00499988960543989	-9.263697666845832e-21	-7.089735508100699e-18	8.015085763683981e-8	1.2243741121216416e-16	4.5225904738514534e-8	3.019134915082802e-23	1.1608385907004938e-17	2.2672967407700944e-10	3.986050886673616e-10	1.4636165314994087e-8
3100000	0.00499988960543989	-9.263697666845826e-21	-7.089735508100699e-18	8.015085763683981e-8	1.2243741121216416e-16	4.5225904738514534e-8	3.6977041112884717e-23	1.1608385907004938e-17	2.2672967407700944e-10	3.986050886673616e-10	1.4636165314994087e-8
3200000	0.00499988960543989	-9.263697666845818e-21	-7.089735508100699e-18	8.015085763683981e-8	1.2243741121216416e-16	4.5225904738514534e-8	4.41779115747107e-23	1.1608385907004938e-17	2.2672967407700944e-10	3.9860508866736166e-10	1.4636165314994087e-8
3300000	0.00499988960543989	-9.26369766684581e-21	-7.089735508100699e-18	8.015085763683981e-8	1.2243741121216416e-16	4.5225904738514534e-8	5.1772171721626056e-23	1.1608385907004938e-17	2.267296740770094e-10	3.9860508866736166e-10	1.4636165314994085e-8
3400000	0.00499988960543989	-9.263697666845804e-21	-7.089735508100699e-18	8.015085763683981e-8	1.2243741121216416e-16	4.5225904738514534e-8	5.973803273895075e-23	1.1608385907004938e-17	2.267296740770094e-10	3.986050886673617e-10	1.4636165314994085e-8
3500000	0.00499988960543989	-9.263697666845797e-21	-7.089735508100699e-18	8.015085763683981e-8	1.2243741121216416e-16	4.5225904738514534e-8	6.805370581200481e-23	1.1608385907004938e-17	2.267296740770094e-10	3.9860508866736176e-10	1.4636165314994085e-8
3600000	0.00499988960543989	-9.263697666845791e-21	-7.089735508100699e-18	8.015085763683981e-8	1.2243741121216416e-16	4.5225904738514534e-8	7.669740212610816e-23	1.1608385907004938e-17	2.2672967407700939e-10	3.986050886673618e-10	1.4636165314994085e-8
3700000	0.00499988960543989	-9.263697666845783e-21	-7.089735508100699e-18	8.015085763683981e-8	1.2243741121216416e-16	4.5225904738514534e-8	8.564733286658089e-23	1.1608385907004938e-17	2.2672967407700939e-10	3.9860508866736186e-10	1.4636165314994085e-8
3800000	0.004999889605439889	-9.263697666845776e-21	-7.089735508100699e-18	8.015085763683981e-8	1.2243741121216416e-16	4.5225904738514534e-8	9.488170921874296e-23	1.1608385907004938e-17	2.2672967407700936e-10	3.986050886673619e-10	1.4636165314994084e-8
3900000	0.004999889605439889	-9.26369766684577e-21	-7.089735508100699e-18	8.015085763683981e-8	1.2243741121216416e-16	4.5225904738514534e-8	1.0437874236791435e-22	1.1608385907004938e-17	2.2672967407700936e-10	3.9860508866736197e-10	1.4636165314994084e-8
4000000	0.004999889605439889	-9.263697666845762e-21	-7.089735508100699e-18	8.015085763683981e-8	1.2243741121216416e-16	4.5225904738514534e-8	1.1411664349941508e-22	1.1608385907004938e-17	2.2672967407700933e-10	3.9860508866736207e-10	1.4636165314994084e-8
4100000	0.004999889605439889	-9.263697666845755e-21	-7.089735508100699e-18	8.015085763683981e-8	1.2243741121216416e-16	4.5225904738514534e-8	1.2407362379856518e-22	1.1608385907004936e-17	2.2672967407700933e-10	3.986050886673621e-10	1.4636165314994082e-8
4200000	0.004999889605439889	-9.263697666845749e-21	-7.089735508100699e-18	8.015085763683981e-8	1.2243741121216416e-16	4.5225904738514534e-8	1.3422789445068453e-22	1.1608385907004936e-17	2.267296740770093e-10	3.986050886673622e-10	1.4636165314994082e-8
4300000	0.004999889605439889	-9.263697666845741e-21	-7.089735508100699e-18	8.015085763683981e-8	1.2243741121216416e-16	4.5225904738514534e-8	1.445576666410933e-22	1.1608385907004936e-17	2.267296740770093e-10	3.986050886673623e-10	1.4636165314994082e-8
4400000	0.004999889605439889	-9.263697666845734e-21	-7.089735508100699e-18	8.015085763683981e-8	1.2243741121216416e-16	4.5225904738514534e-8	1.5504115155511136e-22	1.1608385907004936e-17	2.2672967407700928e-10	3.986050886673624e-10	1.463616531499408e-8
4500000	0.004999889605439889	-9.263697666845728e-21	-7.089735508100699e-18	8.015085763683981e-8	1.2243741121216416e-16	4.5225904738514534e-8	1.6565656037805875e-22	1.1608385907004936e-17	2.2672967407700926e-10	3.986050886673625e-10	1.463616531499408e-8
4600000	0.004999889605439889	-9.26369766684572e-21	-7.089735508100699e-18	8.015085763683981e-8	1.2243741121216416e-16	4.5225904738514534e-8	1.7638210429525548e-22	1.1608385907004936e-17	2.2672967407700926e-10	3.986050886673626e-10	1.463616531499408e-8
4700000	0.004999889605439889	-9.263697666845714e-21	-7.089735508100699e-18	8.015085763683981e-8	1.2243741121216416e-16	4.5225904738514534e-8	1.8719599449202154e-22	1.1608385907004936e-17	2.2672967407700923e-10	3.9860508866736264e-10	1.4636165314994079e-8
4800000	0.004999889605439889	-9.263697666845707e-21	-7.089735508100699e-18	8.015085763683981e-8	1.2243741121216416e-16	4.5225904738514534e-8	1.980764421536769e-22	1.1608385907004935e-17	2.267296740770092e-10	3.9860508866736274e-10	1.4636165314994079e-8
4900000	0.004999889605439889	-9.263697666845699e-21	-7.089735508100699e-18	8.015085763683981e-8	1.2243741121216416e-16	4.5225904738514534e-8	2.0900165846554161e-22	1.1608385907004935e-17	2.267296740770092e-10	3.9860508866736284e-10	1.4636165314994077e-8
5000000	0.004999889605439889	-9.263697666845693e-21	-7.089735508100699e-18	8.015085763683981e-8	1.2243741121216416e-16	4.5225904738514534e-8	2.199498546129357e-22	1.1608385907004935e-17	2.2672967407700918e-10	3.9860508866736295e-10	1.4636165314994077e-8
5100000	0.004999889605439889	-9.263697666845686e-21	-7.089735508100699e-18	8.015085763683981e-8	1.2243741121216418e-16	4.5225904738514534e-8	2.30899241781179e-22	1.1608385907004935e-17	2.2672967407700915e-10	3.9860508866736305e-10	1.4636165314994076e-8
5200000	0.004999889605439889	-9.263697666845678e-21	-7.089735508100699e-18	8.015085763683981e-8	1.2243741121216418e-16	4.5225904738514534e-8	2.4182803115559167e-22	1.1608385907004935e-17	2.2672967407700913e-10	3.9860508866736316e-10	1.4636165314994076e-8
5300000	0.004999889605439889	-9.263697666845672e-21	-7.089735508100699e-18	8.015085763683981e-8	1.2243741121216418e-16	4.5225904738514534e-8	2.5271443392149365e-22	1.1608385907004935e-17	2.2672967407700913e-10	3.9860508866736326e-10	1.4636165314994076e-8
5400000	0.004999889605439889	-9.263697666845665e-21	-7.089735508100699e-18	8.015085763683981e-8	1.2243741121216418e-16	4.5225904738514534e-8	2.635366612642049e-22	1.1608385907004933e-17	2.267296740770091e-10	3.986050886673633e-10	1.4636165314994074e-8
5500000	0.004999889605439888	-9.263697666845657e-21	-7.089735508100699e-18	8.015085763683981e-8	1.2243741121216418e-16	4.5225904738514534e-8	2.7427292436904557e-22	1.1608385907004933e-17	2.2672967407700907e-10	3.986050886673634e-10	1.4636165314994074e-8
5600000	0.004999889605439888	-9.263697666845651e-21	-7.089735508100699e-18	8.015085763683981e-8	1.2243741121216418e-16	4.5225904738514534e-8	2.8490143442133546e-22	1.1608385907004933e-17	2.2672967407700907e-10	3.986050886673635e-10	1.4636165314994072e-8
5700000	0.004999889605439888	-9.263697666845643e-21	-7.089735508100699e-18	8.015085763683981e-8	1.2243741121216418e-16	4.5225904738514534e-8	2.9540040260639473e-22	1.1608385907004933e-17	2.2672967407700905e-10	3.986050886673636e-10	1.4636165314994072e-8
5800000	0.004999889605439888	-9.263697666845636e-21	-7.089735508100699e-18	8.015085763683981e-8	1.2243741121216418e-16	4.5225904738514534e-8	3.057480401095433e-22	1.1608385907004933e-17	2.2672967407700902e-10	3.9860508866736367e-10	1.4636165314994072e-8
5900000	0.004999889605439888	-9.26369766684563e-21	-7.089735508100699e-18	8.015085763683981e-8	1.2243741121216418e-16	4.5225904738514534e-8	3.1592255811610116e-22	1.1608385907004933e-17	2.2672967407700902e-10	3.986050886673638e-10	1.463616531499407e-8
6000000	0.004999889605439888	-9.263697666845622e-21	-7.089735508100699e-18	8.015085763683981e-8	1.2243741121216418e-16	4.5225904738514534e-8	3.259021678113883e-22	1.1608385907004933e-17	2.26729674077009e-10	3.9860508866736383e-10	1.463616531499407e-8
6100000	0.004999889605439888	-9.263697666845616e-21	-7.089735508100699e-18	8.015085763683981e-8	1.2243741121216418e-16	4.5225904738514534e-8	3.356650803807248e-22	1.1608385907004933e-17	2.26729674077009e-10	3.9860508866736393e-10	1.463616531499407e-8
6200000	0.004999889605439888	-9.263697666845609e-21	-7.089735508100699e-18	8.015085763683981e-8	1.2243741121216418e-16	4.5225904738514534e-8	3.4518950700943057e-22	1.1608385907004932e-17	2.2672967407700897e-10	3.98605088667364e-10	1.4636165314994069e-8
6300000	0.004999889605439888	-9.263697666845601e-21	-7.089735508100699e-18	8.015085763683981e-8	1.2243741121216418e-16	4.5225904738514534e-8	3.544536588828257e-22	1.1608385907004932e-17	2.2672967407700897e-10	3.9860508866736403e-10	1.4636165314994069e-8
6400000	0.004999889605439888	-9.263697666845595e-21	-7.089735508100699e-18	8.015085763683981e-8	1.2243741121216418e-16	4.5225904738514534e-8	3.6343574718623004e-22	1.1608385907004932e-17	2.2672967407700895e-10	3.9860508866736414e-10	1.4636165314994069e-8
6500000	0.004999889605439888	-9.263697666845588e-21	-7.089735508100699e-18	8.015085763683981e-8	1.2243741121216418e-16	4.5225904738514534e-8	3.7211398310496374e-22	1.1608385907004932e-17	2.2672967407700895e-10	3.986050886673642e-10	1.4636165314994069e-8
6600000	0.004999889605439888	-9.26369766684558e-21	-7.089735508100699e-18	8.015085763683981e-8	1.2243741121216418e-16	4.5225904738514534e-8	3.8046657782434673e-22	1.1608385907004932e-17	2.2672967407700895e-10	3.986050886673642e-10	1.4636165314994067e-8
6700000	0.004999889605439888	-9.263697666845574e-21	-7.089735508100699e-18	8.015085763683981e-8	1.2243741121216418e-16	4.5225904738514534e-8	3.88471742529699e-22	1.1608385907004932e-17	2.2672967407700892e-10	3.9860508866736424e-10	1.4636165314994067e-8
6800000	0.004999889605439888	-9.263697666845567e-21	-7.089735508100699e-18	8.015085763683981e-8	1.2243741121216418e-16	4.5225904738514534e-8	3.961076884063406e-22	1.1608385907004932e-17	2.2672967407700892e-10	3.986050886673643e-10	1.4636165314994067e-8
6900000	0.004999889605439888	-9.263697666845559e-21	-7.089735508100699e-18	8.015085763683981e-8	1.2243741121216418e-16	4.5225904738514534e-8	4.033166494990262e-22	1.1608385907004932e-17	2.2672967407700892e-10	3.986050886673643e-10	1.4636165314994067e-8
7000000	0.004999889605439888	-9.263697666845553e-21	-7.089735508100699e-18	8.015085763683981e-8	1.2243741121216418e-16	4.5225904738514534e-8	4.0964348555164873e-22	1.1608385907004932e-17	2.2672967407700892e-10	3.9860508866736434e-10	1.4636165314994067e-8
7100000	0.004999889605439888	-9.263697666845546e-21	-7.089735508100699e-18	8.015085763683981e-8	1.2243741121216418e-16	4.5225904738514534e-8	4.1497805392931877e-22	1.1608385907004932e-17	2.2672967407700892e-10	3.9860508866736434e-10	1.4636165314994067e-8
7200000	0.004999889605439888	-9.263697666845538e-21	-7.089735508100699e-18	8.015085763683981e-8	1.2243741121216418e-16	4.5225904738514534e-8	4.193480195733569e-22	1.1608385907004932e-17	2.2672967407700892e-10	3.9860508866736434e-10	1.4636165314994067e-8
7300000	0.004999889605439888	-9.263697666845532e-21	-7.089735508100699e-18	8.015085763683981e-8	1.2243741121216418e-16	4.5225904738514534e-8	4.227810474250836e-22	1.1608385907004932e-17	2.2672967407700892e-10	3.9860508866736434e-10	1.4636165314994067e-8
7400000	0.004999889605439888	-9.263697666845525e-21	-7.089735508100699e-18	8.015085763683981e-8	1.2243741121216418e-16	4.5225904738514534e-8	4.253048024258194e-22	1.1608385907004932e-17	2.2672967407700895e-10	3.986050886673644e-10	1.4636165314994067e-8
7500000	0.004999889605439888	-9.263697666845519e-21	-7.089735508100699e-18	8.015085763683981e-8	1.2243741121216418e-16	4.5225904738514534e-8	4.269469495168847e-22	1.1608385907004932e-17	2.2672967407700895e-10	3.986050886673644e-10	1.4636165314994067e-8
7600000	0.004999889605439888	-9.263697666845511e-21	-7.089735508100699e-18	8.015085763683981e-8	1.2243741121216418e-16	4.5225904738514534e-8	4.277351536396001e-22	1.1608385907004932e-17	2.2672967407700897e-10	3.986050886673644e-10	1.4636165314994067e-8
7700000	0.004999889605439888	-9.263697666845504e-21	-7.089735508100699e-18	8.015085763683981e-8	1.2243741121216418e-16	4.5225904738514534e-8	4.276970797352861e-22	1.1608385907004932e-17	2.2672967407700897e-10	3.986050886673644e-10	1.4636165314994067e-8
7800000	0.004999889605439888	-9.263697666845498e-21	-7.089735508100699e-18	8.015085763683981e-8	1.2243741121216418e-16	4.5225904738514534e-8	4.268603927452634e-22	1.1608385907004932e-17	2.26729674077009e-10	3.986050886673644e-10	1.4636165314994067e-8
7900000	0.004999889605439888	-9.26369766684549e-21	-7.089735508100699e-18	8.015085763683981e-8	1.2243741121216418e-16	4.5225904738514534e-8	4.252527576108521e-22	1.1608385907004932e-17	2.2672967407700902e-10	3.986050886673644e-10	1.4636165314994067e-8
8000000	0.004999889605439888	-9.263697666845482e-21	-7.089735508100699e-18	8.015085763683981e-8	1.2243741121216418e-16	4.5225904738514534e-8	4.22901839273373e-22	1.1608385907004932e-17	2.2672967407700905e-10	3.986050886673644e-10	1.4636165314994067e-8
8100000	0.004999889605439888	-9.263697666845476e-21	-7.089735508100699e-18	8.015085763683981e-8	1.2243741121216418e-16	4.5225904738514534e-8	4.198353026741465e-22	1.1608385907004932e-17	2.2672967407700907e-10	3.986050886673644e-10	1.4636165314994067e-8
8200000	0.004999889605439888	-9.263697666845469e-21	-7.089735508100699e-18	8.015085763683981e-8	1.2243741121216418e-16	4.5225904738514534e-8	4.1608081275449317e-22	1.1608385907004932e-17	2.267296740770091e-10	3.986050886673644e-10	1.4636165314994067e-8
8300000	0.004999889605439888	-9.263697666845461e-21	-7.089735508100699e-18	8.015085763683981e-8	1.2243741121216418e-16	4.5225904738514534e-8	4.1166603445573344e-22	1.1608385907004932e-17	2.2672967407700913e-10	3.986050886673644e-10	1.4636165314994067e-8
8400000	0.004999889605439888	-9.263697666845455e-21	-7.089735508100699e-18	8.015085763683981e-8	1.2243741121216418e-16	4.5225904738514534e-8	4.0661863271918794e-22	1.1608385907004932e-17	2.2672967407700915e-10	3.986050886673644e-10	1.4636165314994067e-8
8500000	0.004999889605439888	-9.263697666845448e-21	-7.089735508100699e-18	8.015085763683981e-8	1.2243741121216418e-16	4.5225904738514534e-8	4.0096627248617694e-22	1.1608385907004932e-17	2.2672967407700918e-10	3.986050886673644e-10	1.4636165314994067e-8
8600000	0.004999889605439888	-9.263697666845442e-21	-7.089735508100699e-18	8.015085763683981e-8	1.2243741121216418e-16	4.5225904738514534e-8	3.9473661869802123e-22	1.1608385907004932e-17	2.2672967407700923e-10	3.986050886673644e-10	1.4636165314994067e-8
8700000	0.004999889605439888	-9.263697666845434e-21	-7.089735508100699e-18	8.015085763683981e-8	1.2243741121216418e-16	4.5225904738514534e-8	3.879573362960411e-22	1.1608385907004932e-17	2.2672967407700926e-10	3.986050886673644e-10	1.4636165314994067e-8
8800000	0.004999889605439888	-9.263697666845427e-21	-7.089735508100699e-18	8.015085763683981e-8	1.2243741121216418e-16	4.5225904738514534e-8	3.806560902215572e-22	1.1608385907004932e-17	2.267296740770093e-10	3.986050886673644e-10	1.4636165314994067e-8
8900000	0.004999889605439888	-9.263697666845421e-21	-7.089735508100699e-18	8.015085763683981e-8	1.2243741121216418e-16	4.5225904738514534e-8	3.7286054541589004e-22	1.1608385907004932e-17	2.2672967407700933e-10	3.986050886673644e-10	1.4636165314994067e-8
9000000	0.004999889605439888	-9.263697666845413e-21	-7.089735508100699e-18	8.015085763683981e-8	1.2243741121216418e-16	4.5225904738514534e-8	3.6459836682035995e-22	1.1608385907004933e-17	2.2672967407700939e-10	3.986050886673644e-10	1.4636165314994067e-8
9100000	0.004999889605439888	-9.263697666845406e-21	-7.089735508100699e-18	8.015085763683981e-8	1.2243741121216418e-16	4.5225904738514534e-8	3.558972193762876e-22	1.1608385907004933e-17	2.267296740770094e-10	3.986050886673644e-10	1.4636165314994067e-8
9200000	0.004999889605439888	-9.2636976668454e-21	-7.089735508100699e-18	8.015085763683981e-8	1.2243741121216418e-16	4.5225904738514534e-8	3.4678476802499343e-22	1.1608385907004933e-17	2.2672967407700946e-10	3.9860508866736434e-10	1.4636165314994069e-8
9300000	0.004999889605439888	-9.263697666845392e-21	-7.089735508100699e-18	8.015085763683981e-8	1.2243741121216418e-16	4.5225904738514534e-8	3.372886777077981e-22	1.1608385907004933e-17	2.2672967407700951e-10	3.9860508866736434e-10	1.4636165314994069e-8
9400000	0.004999889605439888	-9.263697666845385e-21	-7.089735508100699e-18	8.015085763683981e-8	1.2243741121216418e-16	4.5225904738514534e-8	3.274366133660219e-22	1.1608385907004933e-17	2.2672967407700954e-10	3.9860508866736434e-10	1.4636165314994069e-8
9500000	0.004999889605439888	-9.263697666845379e-21	-7.089735508100699e-18	8.015085763683981e-8	1.2243741121216418e-16	4.5225904738514534e-8	3.1725623994098533e-22	1.1608385907004933e-17	2.267296740770096e-10	3.9860508866736434e-10	1.4636165314994069e-8
9600000	0.004999889605439888	-9.263697666845371e-21	-7.089735508100699e-18	8.015085763683981e-8	1.2243741121216418e-16	4.5225904738514534e-8	3.0677522237400915e-22	1.1608385907004933e-17	2.2672967407700964e-10	3.986050886673643e-10	1.4636165314994069e-8
9700000	0.004999889605439888	-9.263697666845364e-21	-7.089735508100699e-18	8.015085763683981e-8	1.224374112121642e-16	4.5225904738514534e-8	2.960212256064136e-22	1.1608385907004933e-17	2.267296740770097e-10	3.986050886673643e-10	1.4636165314994069e-8
9800000	0.004999889605439888	-9.263697666845358e-21	-7.089735508100699e-18	8.015085763683981e-8	1.224374112121642e-16	4.5225904738514534e-8	2.850219145795194e-22	1.1608385907004933e-17	2.2672967407700975e-10	3.986050886673643e-10	1.4636165314994069e-8
9900000	0.004999889605439888	-9.26369766684535e-21	-7.089735508100699e-18	8.015085763683981e-8	1.224374112121642e-16	4.5225904738514534e-8	2.738049542346468e-22	1.1608385907004933e-17	2.267296740770098e-10	3.986050886673643e-10	1.463616531499407e-8
10000000	0.004999889605439888	-9.263697666845344e-21	-7.089735508100699e-18	8.01508576368398e-8	1.224374112121642e-16	4.522590473851454e-8	2.623980095131166e-22	1.1608385907004933e-17	2.2672967407700985e-10	3.9860508866736424e-10	1.463616531499407e-8
10100000	0.004999889605439888	-9.263697666845337e-21	-7.089735508100699e-18	8.01508576368398e-8	1.224374112121642e-16	4.522590473851454e-8	2.5082874535624914e-22	1.1608385907004933e-17	2.267296740770099e-10	3.9860508866736424e-10	1.463616531499407e-8
10200000	0.004999889605439888	-9.263697666845329e-21	-7.089735508100699e-18	8.01508576368398e-8	1.224374112121642e-16	4.522590473851454e-8	2.3912482670536494e-22	1.1608385907004933e-17	2.2672967407700993e-10	3.9860508866736424e-10	1.463616531499407e-8
10300000	0.004999889605439889	-9.263697666845323e-21	-7.089735508100699e-18	8.01508576368398e-8	1.224374112121642e-16	4.522590473851454e-8	2.273139185017845e-22	1.1608385907004935e-17	2.2672967407700998e-10	3.986050886673642e-10	1.463616531499407e-8
10400000	0.004999889605439889	-9.263697666845315e-21	-7.089735508100699e-18	8.01508576368398e-8	1.224374112121642e-16	4.522590473851454e-8	2.154236856868284e-22	1.1608385907004935e-17	2.2672967407701003e-10	3.986050886673642e-10	1.463616531499407e-8
10500000	0.004999889605439889	-9.263697666845308e-21	-7.089735508100699e-18	8.01508576368398e-8	1.224374112121642e-16	4.522590473851454e-8	2.0348179320181705e-22	1.1608385907004935e-17	2.2672967407701008e-10	3.986050886673642e-10	1.463616531499407e-8
10600000	0.004999889605439889	-9.263697666845302e-21	-7.089735508100699e-18	8.01508576368398e-8	1.224374112121642e-16	4.522590473851454e-8	1.9151590598807104e-22	1.1608385907004935e-17	2.2672967407701013e-10	3.986050886673642e-10	1.4636165314994072e-8
10700000	0.004999889605439889	-9.263697666845294e-21	-7.089735508100699e-18	8.01508576368398e-8	1.224374112121642e-16	4.522590473851454e-8	1.795536889869108e-22	1.1608385907004935e-17	2.2672967407701019e-10	3.9860508866736414e-10	1.4636165314994072e-8
10800000	0.004999889605439889	-9.263697666845287e-21	-7.089735508100699e-18	8.01508576368398e-8	1.224374112121642e-16	4.522590473851454e-8	1.676228071396569e-22	1.1608385907004935e-17	2.2672967407701024e-10	3.9860508866736414e-10	1.4636165314994072e-8
10900000	0.004999889605439889	-9.263697666845281e-21	-7.089735508100699e-18	8.01508576368398e-8	1.224374112121642e-16	4.522590473851454e-8	1.5575092538762982e-22	1.1608385907004935e-17	2.267296740770103e-10	3.9860508866736414e-10	1.4636165314994072e-8
11000000	0.004999889605439889	-9.263697666845273e-21	-7.089735508100699e-18	8.01508576368398e-8	1.224374112121642e-16	4.522590473851454e-8	1.4396570867215007e-22	1.1608385907004935e-17	2.2672967407701034e-10	3.986050886673641e-10	1.4636165314994072e-8
11100000	0.004999889605439889	-9.263697666845267e-21	-7.089735508100699e-18	8.01508576368398e-8	1.224374112121642e-16	4.522590473851454e-8	1.322948219345382e-22	1.1608385907004935e-17	2.267296740770104e-10	3.986050886673641e-10	1.4636165314994072e-8
11200000	0.004999889605439889	-9.26369766684526e-21	-7.089735508100699e-18	8.01508576368398e-8	1.224374112121642e-16	4.522590473851454e-8	1.2076593011611462e-22	1.1608385907004935e-17	2.2672967407701044e-10	3.986050886673641e-10	1.4636165314994072e-8
11300000	0.004999889605439889	-9.263697666845252e-21	-7.089735508100699e-18	8.01508576368398e-8	1.224374112121642e-16	4.522590473851454e-8	1.094066981581999e-22	1.1608385907004935e-17	2.267296740770105e-10	3.986050886673641e-10	1.4636165314994074e-8
11400000	0.004999889605439889	-9.263697666845246e-21	-7.089735508100699e-18	8.01508576368398e-8	1.224374112121642e-16	4.522590473851454e-8	9.824479100211457e-23	1.1608385907004935e-17	2.2672967407701055e-10	3.9860508866736403e-10	1.4636165314994074e-8
11500000	0.004999889605439889	-9.263697666845239e-21	-7.089735508100699e-18	8.01508576368398e-8	1.224374112121642e-16	4.522590473851454e-8	8.73078735891791e-23	1.1608385907004935e-17	2.267296740770106e-10	3.9860508866736403e-10	1.4636165314994074e-8
11600000	0.004999889605439889	-9.263697666845231e-21	-7.089735508100699e-18	8.01508576368398e-8	1.224374112121642e-16	4.522590473851454e-8	7.662361086071399e-23	1.1608385907004936e-17	2.2672967407701065e-10	3.9860508866736403e-10	1.4636165314994074e-8
11700000	0.004999889605439889	-9.263697666845225e-21	-7.089735508100699e-18	8.01508576368398e-8	1.224374112121642e-16	4.522590473851454e-8	6.621966775803977e-23	1.1608385907004936e-17	2.267296740770107e-10	3.98605088667364e-10	1.4636165314994074e-8
11800000	0.004999889605439889	-9.263697666845218e-21	-7.089735508100699e-18	8.01508576368398e-8	1.224374112121642e-16	4.522590473851454e-8	5.612370922247694e-23	1.1608385907004936e-17	2.2672967407701073e-10	3.98605088667364e-10	1.4636165314994074e-8
11900000	0.004999889605439889	-9.26369766684521e-21	-7.089735508100699e-18	8.01508576368398e-8	1.224374112121642e-16	4.522590473851454e-8	4.6363400195346007e-23	1.1608385907004936e-17	2.2672967407701078e-10	3.98605088667364e-10	1.4636165314994074e-8
12000000	0.004999889605439889	-9.263697666845204e-21	-7.089735508100699e-18	8.01508576368398e-8	1.224374112121642e-16	4.522590473851454e-8	3.696640561796748e-23	1.1608385907004936e-17	2.2672967407701083e-10	3.98605088667364e-10	1.4636165314994076e-8
12100000	0.004999889605439889	-9.263697666845197e-21	-7.089735508100699e-18	8.01508576368398e-8	1.224374112121642e-16	4.522590473851454e-8	2.7960390431661854e-23	1.1608385907004936e-17	2.2672967407701088e-10	3.98605088667364e-10	1.4636165314994076e-8
12200000	0.004999889605439889	-9.263697666845189e-21	-7.089735508100699e-18	8.01508576368398e-8	1.224374112121642e-16	4.522590473851454e-8	1.9373019577749648e-23	1.1608385907004936e-17	2.267296740770109e-10	3.9860508866736393e-10	1.4636165314994076e-8
12300000	0.004999889605439889	-9.263697666845183e-21	-7.089735508100699e-18	8.01508576368398e-8	1.224374112121642e-16	4.522590473851454e-8	1.1231957997551367e-23	1.1608385907004936e-17	2.2672967407701096e-10	3.9860508866736393e-10	1.4636165314994076e-8
12400000	0.004999889605439889	-9.263697666845176e-21	-7.089735508100699e-18	8.01508576368398e-8	1.224374112121642e-16	4.522590473851454e-8	3.5648706323875185e-24	1.1608385907004936e-17	2.26729674077011e-10	3.9860508866736393e-10	1.4636165314994076e-8
12500000	0.004999889605439889	-9.26369766684517e-21	-7.089735508100699e-18	8.01508576368398e-8	1.224374112121642e-16	4.522590473851454e-8	-3.5931155852053105e-24	1.1608385907004936e-17	2.2672967407701104e-10	3.9860508866736393e-10	1.4636165314994076e-8
12600000	0.004999889605439889	-9.263697666845162e-21	-7.089735508100699e-18	8.01508576368398e-8	1.224374112121642e-16	4.522590473851454e-8	-1.0188423785615175e-23	1.1608385907004936e-17	2.2672967407701107e-10	3.9860508866736393e-10	1.4636165314994076e-8
12700000	0.004999889605439889	-9.263697666845154e-21	-7.089735508100699e-18	8.01508576368398e-8	1.224374112121642e-16	4.522590473851454e-8	-1.6222385140937987e-23	1.1608385907004936e-17	2.267296740770111e-10	3.9860508866736393e-10	1.4636165314994076e-8
12800000	0.004999889605439889	-9.263697666845148e-21	-7.089735508100699e-18	8.01508576368398e-8	1.224374112121642e-16	4.522590473851454e-8	-2.1703617430587866e-23	1.1608385907004936e-17	2.2672967407701114e-10	3.9860508866736393e-10	1.4636165314994076e-8
12900000	0.004999889605439889	-9.263697666845141e-21	-7.089735508100699e-18	8.01508576368398e-8	1.224374112121642e-16	4.522590473851454e-8	-2.664073843397884e-23	1.1608385907004936e-17	2.2672967407701117e-10	3.986050886673639e-10	1.4636165314994076e-8
13000000	0.004999889605439889	-9.263697666845133e-21	-7.089735508100699e-18	8.01508576368398e-8	1.224374112121642e-16	4.522590473851454e-8	-3.104236593052513e-23	1.1608385907004936e-17	2.267296740770112e-10	3.986050886673639e-10	1.4636165314994076e-8
13100000	0.004999889605439889	-9.263697666845127e-21	-7.089735508100699e-18	8.01508576368398e-8	1.224374112121642e-16	4.522590473851454e-8	-3.4917117699640666e-23	1.1608385907004936e-17	2.2672967407701122e-10	3.986050886673639e-10	1.4636165314994076e-8
13200000	0.004999889605439889	-9.26369766684512e-21	-7.089735508100699e-18	8.01508576368398e-8	1.224374112121642e-16	4.522590473851454e-8	-3.827361152073976e-23	1.1608385907004936e-17	2.2672967407701125e-10	3.986050886673639e-10	1.4636165314994077e-8
13300000	0.004999889605439889	-9.263697666845112e-21	-7.089735508100699e-18	8.01508576368398e-8	1.224374112121642e-16	4.522590473851454e-8	-4.1120465173236435e-23	1.1608385907004936e-17	2.2672967407701125e-10	3.986050886673639e-10	1.4636165314994077e-8
13400000	0.004999889605439889	-9.263697666845106e-21	-7.089735508100699e-18	8.01508576368398e-8	1.224374112121642e-16	4.522590473851454e-8	-4.3466296436544725e-23	1.1608385907004936e-17	2.2672967407701127e-10	3.986050886673639e-10	1.4636165314994077e-8
13500000	0.004999889605439889	-9.263697666845099e-21	-7.089735508100699e-18	8.01508576368398e-8	1.224374112121642e-16	4.522590473851454e-8	-4.531972309007894e-23	1.1608385907004936e-17	2.267296740770113e-10	3.986050886673639e-10	1.4636165314994077e-8
13600000	0.004999889605439889	-9.263697666845093e-21	-7.089735508100699e-18	8.01508576368398e-8	1.224374112121642e-16	4.522590473851454e-8	-4.6689362913253007e-23	1.1608385907004936e-17	2.267296740770113e-10	3.986050886673639e-10	1.4636165314994077e-8
13700000	0.004999889605439889	-9.263697666845085e-21	-7.089735508100699e-18	8.01508576368398e-8	1.224374112121642e-16	4.522590473851454e-8	-4.7583833685481055e-23	1.1608385907004936e-17	2.2672967407701132e-10	3.986050886673639e-10	1.4636165314994077e-8
13800000	0.004999889605439889	-9.263697666845078e-21	-7.089735508100699e-18	8.01508576368398e-8	1.224374112121642e-16	4.522590473851454e-8	-4.80117531861773e-23	1.1608385907004936e-17	2.2672967407701132e-10	3.986050886673639e-10	1.4636165314994077e-8
13900000	0.004999889605439889	-9.263697666845072e-21	-7.089735508100699e-18	8.01508576368398e-8	1.224374112121642e-16	4.522590473851454e-8	-4.7981739194755766e-23	1.1608385907004936e-17	2.2672967407701132e-10	3.986050886673639e-10	1.4636165314994077e-8
14000000	0.004999889605439889	-9.263697666845064e-21	-7.089735508100699e-18	8.01508576368398e-8	1.224374112121642e-16	4.522590473851454e-8	-4.750240949063058e-23	1.1608385907004936e-17	2.2672967407701135e-10	3.986050886673639e-10	1.4636165314994077e-8
14100000	0.004999889605439889	-9.263697666845057e-21	-7.089735508100699e-18	8.01508576368398e-8	1.224374112121642e-16	4.522590473851454e-8	-4.6582381853215764e-23	1.1608385907004936e-17	2.2672967407701135e-10	3.986050886673639e-10	1.4636165314994077e-8
14200000	0.004999889605439889	-9.26369766684505e-21	-7.089735508100699e-18	8.01508576368398e-8	1.224374112121642e-16	4.522590473851454e-8	-4.523027406192554e-23	1.1608385907004936e-17	2.2672967407701135e-10	3.986050886673639e-10	1.4636165314994077e-8
14300000	0.004999889605439889	-9.263697666845043e-21	-7.089735508100699e-18	8.01508576368398e-8	1.224374112121642e-16	4.522590473851454e-8	-4.345470389617393e-23	1.1608385907004936e-17	2.2672967407701135e-10	3.986050886673639e-10	1.4636165314994077e-8
14400000	0.004999889605439889	-9.263697666845036e-21	-7.089735508100699e-18	8.01508576368398e-8	1.224374112121642e-16	4.522590473851454e-8	-4.126428913537516e-23	1.1608385907004936e-17	2.2672967407701135e-10	3.986050886673639e-10	1.4636165314994077e-8
14500000	0.004999889605439889	-9.26369766684503e-21	-7.089735508100699e-18	8.01508576368398e-8	1.224374112121642e-16	4.522590473851454e-8	-3.8667647558943246e-23	1.1608385907004936e-17	2.2672967407701135e-10	3.986050886673639e-10	1.4636165314994077e-8
14600000	0.004999889605439889	-9.263697666845022e-21	-7.089735508100699e-18	8.01508576368398e-8	1.224374112121642e-16	4.522590473851454e-8	-3.5673396946292223e-23	1.1608385907004936e-17	2.2672967407701135e-10	3.986050886673639e-10	1.4636165314994077e-8
14700000	0.004999889605439889	-9.263697666845015e-21	-7.089735508100699e-18	8.01508576368398e-8	1.224374112121642e-16	4.522590473851454e-8	-3.2290155076836495e-23	1.1608385907004936e-17	2.2672967407701135e-10	3.986050886673639e-10	1.4636165314994077e-8
14800000	0.004999889605439889	-9.263697666845009e-21	-7.089735508100699e-18	8.01508576368398e-8	1.224374112121642e-16	4.522590473851454e-8	-2.85265397299899e-23	1.1608385907004936e-17	2.2672967407701132e-10	3.986050886673639e-10	1.4636165314994077e-8
14900000	0.004999889605439889	-9.263697666845001e-21	-7.089735508100699e-18	8.01508576368398e-8	1.224374112121642e-16	4.522590473851454e-8	-2.439116868516656e-23	1.1608385907004936e-17	2.2672967407701132e-10	3.986050886673639e-10	1.4636165314994077e-8
15000000	0.004999889605439889	-9.263697666844995e-21	-7.089735508100699e-18	8.01508576368398e-8	1.224374112121642e-16	4.522590473851454e-8	-1.9892659721780695e-23	1.1608385907004936e-17	2.2672967407701132e-10	3.986050886673639e-10	1.4636165314994077e-8
15100000	0.004999889605439889	-9.263697666844987e-21	-7.089735508100699e-18	8.01508576368398e-8	1.224374112121642e-16	4.522590473851454e-8	-1.5039630619246328e-23	1.1608385907004936e-17	2.267296740770113e-10	3.986050886673639e-10	1.4636165314994077e-8
15200000	0.004999889605439889	-9.26369766684498e-21	-7.089735508100699e-18	8.01508576368398e-8	1.224374112121642e-16	4.522590473851454e-8	-9.840699156977772e-24	1.1608385907004936e-17	2.267296740770113e-10	3.986050886673639e-10	1.4636165314994077e-8
15300000	0.004999889605439889	-9.263697666844974e-21	-7.089735508100699e-18	8.01508576368398e-8	1.224374112121642e-16	4.522590473851454e-8	-4.304483114388678e-24	1.1608385907004936e-17	2.2672967407701127e-10	3.986050886673639e-10	1.4636165314994077e-8
15400000	0.004999889605439889	-9.263697666844966e-21	-7.089735508100699e-18	8.01508576368398e-8	1.224374112121642e-16	4.522590473851454e-8	1.5603997291063618e-24	1.1608385907004936e-17	2.2672967407701127e-10	3.986050886673639e-10	1.4636165314994077e-8
15500000	0.004999889605439889	-9.263697666844959e-21	-7.089735508100699e-18	8.01508576368398e-8	1.224374112121642e-16	4.522590473851454e-8	7.745331594093413e-24	1.1608385907004936e-17	2.2672967407701125e-10	3.986050886673639e-10	1.4636165314994077e-8
15600000	0.004999889605439889	-9.263697666844953e-21	-7.089735508100699e-18	8.01508576368398e-8	1.224374112121642e-16	4.522590473851454e-8	1.4241694701158448e-23	1.1608385907004936e-17	2.2672967407701122e-10	3.986050886673639e-10	1.4636165314994077e-8
15700000	0.004999889605439889	-9.263697666844945e-21	-7.089735508100699e-18	8.01508576368398e-8	1.224374112121642e-16	4.522590473851454e-8	2.1040871270887438e-23	1.1608385907004936e-17	2.2672967407701122e-10	3.986050886673639e-10	1.4636165314994077e-8
15800000	0.004999889605439889	-9.263697666844938e-21	-7.089735508100699e-18	8.01508576368398e-8	1.224374112121642e-16	4.522590473851454e-8	2.8134243523866074e-23	1.1608385907004936e-17	2.267296740770112e-10	3.986050886673639e-10	1.4636165314994076e-8
15900000	0.004999889605439889	-9.263697666844932e-21	-7.089735508100699e-18	8.01508576368398e-8	1.224374112121642e-16	4.522590473851454e-8	3.551319368068014e-23	1.1608385907004936e-17	2.2672967407701117e-10	3.986050886673639e-10	1.4636165314994076e-8
16000000	0.004999889605439889	-9.263697666844924e-21	-7.089735508100699e-18	8.01508576368398e-8	1.224374112121642e-16	4.522590473851454e-8	4.316910396191579e-23	1.1608385907004936e-17	2.2672967407701114e-10	3.986050886673639e-10	1.4636165314994076e-8
16100000	0.004999889605439889	-9.263697666844918e-21	-7.089735508100699e-18	8.01508576368398e-8	1.224374112121642e-16	4.522590473851454e-8	5.109335658815901e-23	1.1608385907004936e-17	2.2672967407701112e-10	3.986050886673639e-10	1.4636165314994076e-8
16200000	0.004999889605439889	-9.26369766684491e-21	-7.089735508100699e-18	8.01508576368398e-8	1.224374112121642e-16	4.522590473851454e-8	5.927733377999519e-23	1.1608385907004936e-17	2.267296740770111e-10	3.9860508866736393e-10	1.4636165314994076e-8
16300000	0.004999889605439889	-9.263697666844903e-21	-7.089735508100699e-18	8.01508576368398e-8	1.224374112121642e-16	4.522590473851454e-8	6.771241775801079e-23	1.1608385907004936e-17	2.2672967407701107e-10	3.9860508866736393e-10	1.4636165314994076e-8
16400000	0.004999889605439889	-9.263697666844897e-21	-7.089735508100699e-18	8.01508576368398e-8	1.224374112121642e-16	4.522590473851454e-8	7.638999074279139e-23	1.1608385907004936e-17	2.2672967407701104e-10	3.9860508866736393e-10	1.4636165314994076e-8
16500000	0.004999889605439889	-9.26369766684489e-21	-7.089735508100699e-18	8.01508576368398e-8	1.224374112121642e-16	4.522590473851454e-8	8.530143495492288e-23	1.1608385907004936e-17	2.2672967407701101e-10	3.9860508866736393e-10	1.4636165314994076e-8
16600000	0.004999889605439889	-9.263697666844882e-21	-7.089735508100699e-18	8.01508576368398e-8	1.224374112121642e-16	4.522590473851454e-8	9.443813261499122e-23	1.1608385907004936e-17	2.26729674077011e-10	3.9860508866736393e-10	1.4636165314994076e-8
16700000	0.004999889605439889	-9.263697666844876e-21	-7.089735508100699e-18	8.01508576368398e-8	1.224374112121642e-16	4.522590473851454e-8	1.037914659435823e-22	1.1608385907004936e-17	2.2672967407701096e-10	3.9860508866736393e-10	1.4636165314994076e-8
16800000	0.004999889605439889	-9.263697666844869e-21	-7.089735508100699e-18	8.01508576368398e-8	1.224374112121642e-16	4.522590473851454e-8	1.13352817161282e-22	1.1608385907004936e-17	2.2672967407701094e-10	3.9860508866736393e-10	1.4636165314994076e-8
16900000	0.004999889605439889	-9.263697666844861e-21	-7.089735508100699e-18	8.01508576368398e-8	1.224374112121642e-16	4.522590473851454e-8	1.2311356848867626e-22	1.1608385907004936e-17	2.267296740770109e-10	3.9860508866736393e-10	1.4636165314994076e-8
17000000	0.004999889605439889	-9.263697666844855e-21	-7.089735508100699e-18	8.01508576368398e-8	1.224374112121642e-16	4.522590473851454e-8	1.330651021463509e-22	1.1608385907004936e-17	2.2672967407701086e-10	3.9860508866736393e-10	1.4636165314994076e-8
17100000	0.004999889605439889	-9.263697666844848e-21	-7.089735508100699e-18	8.01508576368398e-8	1.224374112121642e-16	4.522590473851454e-8	1.431988003548918e-22	1.1608385907004936e-17	2.2672967407701083e-10	3.9860508866736393e-10	1.4636165314994076e-8
17200000	0.004999889605439889	-9.26369766684484e-21	-7.089735508100699e-18	8.01508576368398e-8	1.224374112121642e-16	4.522590473851454e-8	1.53506045334885e-22	1.1608385907004936e-17	2.267296740770108e-10	3.98605088667364e-10	1.4636165314994076e-8
17300000	0.004999889605439889	-9.263697666844834e-21	-7.089735508100699e-18	8.01508576368398e-8	1.224374112121642e-16	4.522590473851454e-8	1.639782193069161e-22	1.1608385907004936e-17	2.2672967407701076e-10	3.98605088667364e-10	1.4636165314994076e-8
17400000	0.004999889605439889	-9.263697666844826e-21	-7.089735508100699e-18	8.01508576368398e-8	1.224374112121642e-16	4.522590473851454e-8	1.7460670449157138e-22	1.1608385907004936e-17	2.2672967407701073e-10	3.98605088667364e-10	1.4636165314994076e-8
17500000	0.004999889605439889	-9.26369766684482e-21	-7.089735508100699e-18	8.01508576368398e-8	1.224374112121642e-16	4.522590473851454e-8	1.853828831094365e-22	1.1608385907004936e-17	2.267296740770107e-10	3.98605088667364e-10	1.4636165314994076e-8
17600000	0.004999889605439889	-9.263697666844813e-21	-7.089735508100699e-18	8.01508576368398e-8	1.224374112121642e-16	4.522590473851454e-8	1.9629813738109727e-22	1.1608385907004936e-17	2.2672967407701065e-10	3.98605088667364e-10	1.4636165314994074e-8
17700000	0.004999889605439889	-9.263697666844805e-21	-7.089735508100699e-18	8.01508576368398e-8	1.224374112121642e-16	4.522590473851454e-8	2.0734384952713983e-22	1.1608385907004936e-17	2.2672967407701063e-10	3.98605088667364e-10	1.4636165314994074e-8
17800000	0.004999889605439889	-9.2636976668448e-21	-7.089735508100699e-18	8.01508576368398e-8	1.224374112121642e-16	4.522590473851454e-8	2.1851140176814987e-22	1.1608385907004936e-17	2.2672967407701057e-10	3.98605088667364e-10	1.4636165314994074e-8
17900000	0.004999889605439889	-9.263697666844792e-21	-7.089735508100699e-18	8.01508576368398e-8	1.224374112121642e-16	4.522590473851454e-8	2.297921763247133e-22	1.1608385907004936e-17	2.2672967407701055e-10	3.98605088667364e-10	1.4636165314994074e-8
18000000	0.004999889605439889	-9.263697666844784e-21	-7.089735508100699e-18	8.01508576368398e-8	1.224374112121642e-16	4.522590473851454e-8	2.41177555417416e-22	1.1608385907004935e-17	2.2672967407701052e-10	3.9860508866736403e-10	1.4636165314994074e-8
18100000	0.004999889605439889	-9.263697666844778e-21	-7.089735508100699e-18	8.01508576368398e-8	1.224374112121642e-16	4.522590473851454e-8	2.5265892126684407e-22	1.1608385907004935e-17	2.2672967407701047e-10	3.9860508866736403e-10	1.4636165314994074e-8
18200000	0.004999889605439889	-9.263697666844771e-21	-7.089735508100699e-18	8.01508576368398e-8	1.224374112121642e-16	4.522590473851454e-8	2.642276560935831e-22	1.1608385907004935e-17	2.2672967407701044e-10	3.9860508866736403e-10	1.4636165314994074e-8
18300000	0.004999889605439889	-9.263697666844763e-21	-7.089735508100699e-18	8.01508576368398e-8	1.224374112121642e-16	4.522590473851454e-8	2.7587514211821923e-22	1.1608385907004935e-17	2.267296740770104e-10	3.9860508866736403e-10	1.4636165314994074e-8
18400000	0.004999889605439889	-9.263697666844757e-21	-7.089735508100699e-18	8.01508576368398e-8	1.224374112121642e-16	4.522590473851454e-8	2.875927615613382e-22	1.1608385907004935e-17	2.2672967407701037e-10	3.9860508866736403e-10	1.4636165314994074e-8
18500000	0.004999889605439889	-9.26369766684475e-21	-7.089735508100699e-18	8.01508576368398e-8	1.224374112121642e-16	4.522590473851454e-8	2.99371896643526e-22	1.1608385907004935e-17	2.2672967407701032e-10	3.9860508866736403e-10	1.4636165314994074e-8
18600000	0.004999889605439889	-9.263697666844744e-21	-7.089735508100699e-18	8.01508576368398e-8	1.2243741121216418e-16	4.522590473851454e-8	3.1120392958536853e-22	1.1608385907004935e-17	2.267296740770103e-10	3.9860508866736403e-10	1.4636165314994074e-8
18700000	0.004999889605439889	-9.263697666844736e-21	-7.089735508100699e-18	8.01508576368398e-8	1.2243741121216418e-16	4.522590473851454e-8	3.230802426074515e-22	1.1608385907004935e-17	2.2672967407701024e-10	3.986050886673641e-10	1.4636165314994074e-8
18800000	0.004999889605439889	-9.263697666844729e-21	-7.089735508100699e-18	8.01508576368398e-8	1.2243741121216418e-16	4.522590473851454e-8	3.3499221793036104e-22	1.1608385907004935e-17	2.2672967407701019e-10	3.986050886673641e-10	1.4636165314994072e-8
18900000	0.004999889605439889	-9.263697666844723e-21	-7.089735508100699e-18	8.01508576368398e-8	1.2243741121216418e-16	4.522590473851454e-8	3.4693123777468287e-22	1.1608385907004935e-17	2.2672967407701016e-10	3.986050886673641e-10	1.4636165314994072e-8
19000000	0.004999889605439889	-9.263697666844715e-21	-7.089735508100699e-18	8.01508576368398e-8	1.2243741121216418e-16	4.522590473851454e-8	3.5888868436100287e-22	1.1608385907004935e-17	2.267296740770101e-10	3.986050886673641e-10	1.4636165314994072e-8
19100000	0.004999889605439889	-9.263697666844708e-21	-7.089735508100699e-18	8.01508576368398e-8	1.2243741121216418e-16	4.522590473851454e-8	3.708559399099071e-22	1.1608385907004935e-17	2.2672967407701008e-10	3.986050886673641e-10	1.4636165314994072e-8
19200000	0.004999889605439889	-9.263697666844702e-21	-7.089735508100699e-18	8.01508576368398e-8	1.2243741121216418e-16	4.522590473851454e-8	3.8282438664198138e-22	1.1608385907004935e-17	2.2672967407701003e-10	3.986050886673641e-10	1.4636165314994072e-8
19300000	0.004999889605439889	-9.263697666844694e-21	-7.089735508100699e-18	8.01508576368398e-8	1.2243741121216418e-16	4.522590473851454e-8	3.9478540677781145e-22	1.1608385907004935e-17	2.2672967407701e-10	3.986050886673641e-10	1.4636165314994072e-8
19400000	0.004999889605439888	-9.263697666844687e-21	-7.089735508100699e-18	8.01508576368398e-8	1.2243741121216418e-16	4.5225904738514534e-8	4.0673038253798344e-22	1.1608385907004935e-17	2.2672967407700995e-10	3.986050886673641e-10	1.4636165314994072e-8
19500000	0.004999889605439888	-9.26369766684468e-21	-7.089735508100699e-18	8.01508576368398e-8	1.2243741121216418e-16	4.5225904738514534e-8	4.1865069614308307e-22	1.1608385907004935e-17	2.2672967407700993e-10	3.9860508866736414e-10	1.4636165314994072e-8
19600000	0.004999889605439888	-9.263697666844673e-21	-7.089735508100699e-18	8.015085763683981e-8	1.2243741121216418e-16	4.5225904738514534e-8	4.305377298136964e-22	1.1608385907004935e-17	2.2672967407700988e-10	3.9860508866736414e-10	1.4636165314994072e-8
19700000	0.004999889605439888	-9.263697666844665e-21	-7.089735508100699e-18	8.015085763683981e-8	1.2243741121216418e-16	4.5225904738514534e-8	4.42382865770409e-22	1.1608385907004935e-17	2.2672967407700982e-10	3.9860508866736414e-10	1.4636165314994072e-8
19800000	0.004999889605439888	-9.26369766684466e-21	-7.089735508100699e-18	8.015085763683981e-8	1.2243741121216418e-16	4.5225904738514534e-8	4.541774862338072e-22	1.1608385907004935e-17	2.267296740770098e-10	3.9860508866736414e-10	1.4636165314994072e-8
19900000	0.004999889605439888	-9.263697666844652e-21	-7.089735508100699e-18	8.015085763683981e-8	1.2243741121216418e-16	4.5225904738514534e-8	4.659129734244766e-22	1.1608385907004935e-17	2.2672967407700975e-10	3.9860508866736414e-10	1.4636165314994072e-8
20000000	0.004999889605439888	-9.263697666844646e-21	-7.089735508100699e-18	8.015085763683981e-8	1.2243741121216418e-16	4.5225904738514534e-8	4.775807095630031e-22	1.1608385907004935e-17	2.2672967407700972e-10	3.9860508866736414e-10	1.4636165314994072e-8
20100000	0.004999889605439888	-9.263697666844638e-21	-7.089735508100699e-18	8.015085763683981e-8	1.2243741121216418e-16	4.5225904738514534e-8	4.891720768699726e-22	1.1608385907004935e-17	2.2672967407700967e-10	3.9860508866736414e-10	1.463616531499407e-8
20200000	0.004999889605439888	-9.263697666844631e-21	-7.089735508100699e-18	8.015085763683981e-8	1.2243741121216418e-16	4.5225904738514534e-8	5.006784575659712e-22	1.1608385907004935e-17	2.2672967407700964e-10	3.986050886673642e-10	1.463616531499407e-8
20300000	0.004999889605439888	-9.263697666844625e-21	-7.089735508100699e-18	8.015085763683981e-8	1.2243741121216418e-16	4.5225904738514534e-8	5.120912338715846e-22	1.1608385907004935e-17	2.267296740770096e-10	3.986050886673642e-10	1.463616531499407e-8
20400000	0.004999889605439888	-9.263697666844617e-21	-7.089735508100699e-18	8.015085763683981e-8	1.2243741121216418e-16	4.5225904738514534e-8	5.234017880073986e-22	1.1608385907004935e-17	2.2672967407700957e-10	3.986050886673642e-10	1.463616531499407e-8
20500000	0.004999889605439888	-9.26369766684461e-21	-7.089735508100699e-18	8.015085763683981e-8	1.2243741121216418e-16	4.5225904738514534e-8	5.346015021939993e-22	1.1608385907004933e-17	2.2672967407700954e-10	3.986050886673642e-10	1.463616531499407e-8
20600000	0.004999889605439888	-9.263697666844604e-21	-7.089735508100699e-18	8.015085763683981e-8	1.2243741121216418e-16	4.5225904738514534e-8	5.456817586519725e-22	1.1608385907004933e-17	2.267296740770095e-10	3.986050886673642e-10	1.463616531499407e-8
20700000	0.004999889605439888	-9.263697666844596e-21	-7.089735508100699e-18	8.015085763683981e-8	1.2243741121216418e-16	4.5225904738514534e-8	5.566339396019042e-22	1.1608385907004933e-17	2.2672967407700946e-10	3.986050886673642e-10	1.463616531499407e-8
20800000	0.004999889605439888	-9.263697666844589e-21	-7.089735508100699e-18	8.015085763683981e-8	1.2243741121216418e-16	4.5225904738514534e-8	5.6744942726438e-22	1.1608385907004933e-17	2.267296740770094e-10	3.986050886673642e-10	1.463616531499407e-8
20900000	0.004999889605439888	-9.263697666844583e-21	-7.089735508100699e-18	8.015085763683981e-8	1.2243741121216418e-16	4.5225904738514534e-8	5.781196038599861e-22	1.1608385907004933e-17	2.2672967407700939e-10	3.986050886673642e-10	1.463616531499407e-8
21000000	0.004999889605439888	-9.263697666844575e-21	-7.089735508100699e-18	8.015085763683981e-8	1.2243741121216418e-16	4.5225904738514534e-8	5.886358516093083e-22	1.1608385907004933e-17	2.2672967407700936e-10	3.9860508866736424e-10	1.463616531499407e-8
21100000	0.004999889605439888	-9.263697666844569e-21	-7.089735508100699e-18	8.015085763683981e-8	1.2243741121216418e-16	4.5225904738514534e-8	5.989895527329324e-22	1.1608385907004933e-17	2.267296740770093e-10	3.9860508866736424e-10	1.463616531499407e-8
21200000	0.004999889605439888	-9.263697666844562e-21	-7.089735508100699e-18	8.015085763683981e-8	1.2243741121216418e-16	4.5225904738514534e-8	6.091720894514444e-22	1.1608385907004933e-17	2.2672967407700928e-10	3.9860508866736424e-10	1.463616531499407e-8
21300000	0.004999889605439888	-9.263697666844554e-21	-7.089735508100699e-18	8.015085763683981e-8	1.2243741121216418e-16	4.5225904738514534e-8	6.1917484398543e-22	1.1608385907004933e-17	2.2672967407700926e-10	3.9860508866736424e-10	1.463616531499407e-8
21400000	0.004999889605439888	-9.263697666844548e-21	-7.089735508100699e-18	8.015085763683981e-8	1.2243741121216418e-16	4.5225904738514534e-8	6.289891985554754e-22	1.1608385907004933e-17	2.2672967407700923e-10	3.9860508866736424e-10	1.463616531499407e-8
21500000	0.004999889605439888	-9.26369766684454e-21	-7.089735508100699e-18	8.015085763683981e-8	1.2243741121216418e-16	4.5225904738514534e-8	6.386065353821663e-22	1.1608385907004933e-17	2.2672967407700918e-10	3.9860508866736424e-10	1.4636165314994069e-8
21600000	0.004999889605439888	-9.263697666844533e-21	-7.089735508100699e-18	8.015085763683981e-8	1.2243741121216418e-16	4.5225904738514534e-8	6.480182366860887e-22	1.1608385907004933e-17	2.2672967407700915e-10	3.9860508866736424e-10	1.4636165314994069e-8
21700000	0.004999889605439888	-9.263697666844527e-21	-7.089735508100699e-18	8.015085763683981e-8	1.2243741121216418e-16	4.5225904738514534e-8	6.572156846878283e-22	1.1608385907004933e-17	2.2672967407700913e-10	3.9860508866736424e-10	1.4636165314994069e-8
21800000	0.004999889605439888	-9.26369766684452e-21	-7.089735508100699e-18	8.015085763683981e-8	1.2243741121216418e-16	4.5225904738514534e-8	6.661902616079711e-22	1.1608385907004933e-17	2.267296740770091e-10	3.9860508866736424e-10	1.4636165314994069e-8
21900000	0.004999889605439888	-9.263697666844512e-21	-7.089735508100699e-18	8.015085763683981e-8	1.2243741121216418e-16	4.5225904738514534e-8	6.749333496671031e-22	1.1608385907004933e-17	2.2672967407700907e-10	3.986050886673643e-10	1.4636165314994069e-8
22000000	0.004999889605439888	-9.263697666844506e-21	-7.089735508100699e-18	8.015085763683981e-8	1.2243741121216418e-16	4.5225904738514534e-8	6.834363310858101e-22	1.1608385907004933e-17	2.2672967407700905e-10	3.986050886673643e-10	1.4636165314994069e-8
22100000	0.004999889605439888	-9.263697666844498e-21	-7.089735508100699e-18	8.015085763683981e-8	1.2243741121216418e-16	4.5225904738514534e-8	6.916905880846778e-22	1.1608385907004933e-17	2.2672967407700902e-10	3.986050886673643e-10	1.4636165314994069e-8
22200000	0.004999889605439888	-9.263697666844491e-21	-7.089735508100699e-18	8.015085763683981e-8	1.2243741121216418e-16	4.5225904738514534e-8	6.996875028842925e-22	1.1608385907004933e-17	2.26729674077009e-10	3.986050886673643e-10	1.4636165314994069e-8
22300000	0.004999889605439888	-9.263697666844485e-21	-7.089735508100699e-18	8.015085763683981e-8	1.2243741121216418e-16	4.5225904738514534e-8	7.074184577052397e-22	1.1608385907004933e-17	2.2672967407700897e-10	3.986050886673643e-10	1.4636165314994069e-8
22400000	0.004999889605439888	-9.263697666844477e-21	-7.089735508100699e-18	8.015085763683981e-8	1.2243741121216418e-16	4.5225904738514534e-8	7.148748347681055e-22	1.1608385907004933e-17	2.2672967407700895e-10	3.986050886673643e-10	1.4636165314994069e-8
22500000	0.004999889605439888	-9.263697666844471e-21	-7.089735508100699e-18	8.015085763683981e-8	1.2243741121216418e-16	4.5225904738514534e-8	7.220083287844442e-22	1.1608385907004933e-17	2.2672967407700895e-10	3.986050886673643e-10	1.4636165314994069e-8
22600000	0.004999889605439888	-9.263697666844464e-21	-7.089735508100699e-18	8.015085763683981e-8	1.2243741121216418e-16	4.5225904738514534e-8	7.286040814566231e-22	1.1608385907004933e-17	2.2672967407700892e-10	3.986050886673643e-10	1.4636165314994069e-8
22700000	0.004999889605439888	-9.263697666844456e-21	-7.089735508100699e-18	8.015085763683981e-8	1.2243741121216418e-16	4.5225904738514534e-8	7.346384691751233e-22	1.1608385907004933e-17	2.267296740770089e-10	3.986050886673643e-10	1.4636165314994069e-8
22800000	0.004999889605439888	-9.26369766684445e-21	-7.089735508100699e-18	8.015085763683981e-8	1.2243741121216418e-16	4.5225904738514534e-8	7.401201099973615e-22	1.1608385907004933e-17	2.267296740770089e-10	3.986050886673643e-10	1.4636165314994069e-8
22900000	0.004999889605439888	-9.263697666844443e-21	-7.089735508100699e-18	8.015085763683981e-8	1.2243741121216418e-16	4.5225904738514534e-8	7.450576219807541e-22	1.1608385907004933e-17	2.2672967407700887e-10	3.986050886673643e-10	1.4636165314994069e-8
23000000	0.004999889605439888	-9.263697666844435e-21	-7.089735508100699e-18	8.015085763683981e-8	1.2243741121216418e-16	4.5225904738514534e-8	7.49459623182718e-22	1.1608385907004933e-17	2.2672967407700887e-10	3.986050886673643e-10	1.4636165314994069e-8
23100000	0.004999889605439888	-9.263697666844429e-21	-7.089735508100699e-18	8.015085763683981e-8	1.2243741121216418e-16	4.5225904738514534e-8	7.533347316606696e-22	1.1608385907004933e-17	2.2672967407700887e-10	3.986050886673643e-10	1.4636165314994069e-8
23200000	0.004999889605439888	-9.263697666844422e-21	-7.089735508100699e-18	8.015085763683981e-8	1.2243741121216418e-16	4.5225904738514534e-8	7.5669156547202595e-22	1.1608385907004933e-17	2.2672967407700884e-10	3.986050886673643e-10	1.4636165314994069e-8
23300000	0.004999889605439888	-9.263697666844414e-21	-7.089735508100699e-18	8.015085763683981e-8	1.2243741121216418e-16	4.5225904738514534e-8	7.595387426742032e-22	1.1608385907004933e-17	2.2672967407700884e-10	3.986050886673643e-10	1.4636165314994069e-8
23400000	0.004999889605439888	-9.263697666844408e-21	-7.089735508100699e-18	8.015085763683981e-8	1.2243741121216418e-16	4.5225904738514534e-8	7.618848813246184e-22	1.1608385907004933e-17	2.2672967407700884e-10	3.986050886673643e-10	1.4636165314994069e-8
23500000	0.004999889605439888	-9.2636976668444e-21	-7.089735508100699e-18	8.015085763683981e-8	1.2243741121216418e-16	4.5225904738514534e-8	7.63738599480688e-22	1.1608385907004933e-17	2.2672967407700884e-10	3.986050886673643e-10	1.4636165314994067e-8
23600000	0.004999889605439888	-9.263697666844395e-21	-7.089735508100699e-18	8.015085763683981e-8	1.2243741121216418e-16	4.5225904738514534e-8	7.651085151998288e-22	1.1608385907004933e-17	2.2672967407700884e-10	3.986050886673643e-10	1.4636165314994067e-8
23700000	0.004999889605439888	-9.263697666844387e-21	-7.089735508100699e-18	8.015085763683981e-8	1.2243741121216418e-16	4.5225904738514534e-8	7.660032465394571e-22	1.1608385907004933e-17	2.2672967407700887e-10	3.986050886673643e-10	1.4636165314994067e-8
23800000	0.004999889605439888	-9.26369766684438e-21	-7.089735508100699e-18	8.015085763683981e-8	1.2243741121216418e-16	4.5225904738514534e-8	7.6643141155698985e-22	1.1608385907004933e-17	2.2672967407700887e-10	3.986050886673643e-10	1.4636165314994067e-8
23900000	0.004999889605439888	-9.263697666844374e-21	-7.089735508100699e-18	8.015085763683981e-8	1.2243741121216418e-16	4.5225904738514534e-8	7.664016283098437e-22	1.1608385907004933e-17	2.2672967407700887e-10	3.986050886673643e-10	1.4636165314994067e-8
24000000	0.004999889605439888	-9.263697666844366e-21	-7.089735508100699e-18	8.015085763683981e-8	1.2243741121216418e-16	4.5225904738514534e-8	7.659225148554353e-22	1.1608385907004933e-17	2.267296740770089e-10	3.986050886673643e-10	1.4636165314994067e-8
24100000	0.004999889605439888	-9.263697666844359e-21	-7.089735508100699e-18	8.015085763683981e-8	1.2243741121216418e-16	4.5225904738514534e-8	7.650026892511812e-22	1.1608385907004933e-17	2.267296740770089e-10	3.986050886673643e-10	1.4636165314994067e-8
24200000	0.004999889605439888	-9.263697666844353e-21	-7.089735508100699e-18	8.015085763683981e-8	1.2243741121216418e-16	4.5225904738514534e-8	7.636507695544981e-22	1.1608385907004933e-17	2.2672967407700892e-10	3.986050886673643e-10	1.4636165314994067e-8
24300000	0.004999889605439888	-9.263697666844345e-21	-7.089735508100699e-18	8.015085763683981e-8	1.2243741121216418e-16	4.5225904738514534e-8	7.618753738228025e-22	1.1608385907004933e-17	2.2672967407700892e-10	3.986050886673643e-10	1.4636165314994067e-8
24400000	0.004999889605439888	-9.263697666844337e-21	-7.089735508100699e-18	8.015085763683981e-8	1.2243741121216418e-16	4.5225904738514534e-8	7.596851201135112e-22	1.1608385907004933e-17	2.2672967407700895e-10	3.986050886673643e-10	1.4636165314994067e-8
24500000	0.004999889605439888	-9.263697666844331e-21	-7.089735508100699e-18	8.015085763683981e-8	1.2243741121216418e-16	4.5225904738514534e-8	7.570886264840409e-22	1.1608385907004933e-17	2.2672967407700897e-10	3.986050886673643e-10	1.4636165314994067e-8
24600000	0.004999889605439888	-9.263697666844324e-21	-7.089735508100699e-18	8.015085763683981e-8	1.2243741121216418e-16	4.5225904738514534e-8	7.540945109918082e-22	1.1608385907004933e-17	2.2672967407700897e-10	3.986050886673643e-10	1.4636165314994067e-8
24700000	0.004999889605439888	-9.263697666844316e-21	-7.089735508100699e-18	8.015085763683981e-8	1.2243741121216418e-16	4.5225904738514534e-8	7.507113916942296e-22	1.1608385907004933e-17	2.26729674077009e-10	3.986050886673643e-10	1.4636165314994067e-8
24800000	0.004999889605439888	-9.26369766684431e-21	-7.089735508100699e-18	8.015085763683981e-8	1.2243741121216418e-16	4.5225904738514534e-8	7.469478866487218e-22	1.1608385907004933e-17	2.2672967407700902e-10	3.986050886673643e-10	1.4636165314994067e-8
24900000	0.004999889605439888	-9.263697666844303e-21	-7.089735508100699e-18	8.015085763683981e-8	1.2243741121216418e-16	4.5225904738514534e-8	7.428126139127018e-22	1.1608385907004933e-17	2.2672967407700905e-10	3.986050886673643e-10	1.4636165314994067e-8
25000000	0.004999889605439888	-9.263697666844297e-21	-7.089735508100699e-18	8.015085763683981e-8	1.2243741121216418e-16	4.5225904738514534e-8	7.383141915435858e-22	1.1608385907004933e-17	2.2672967407700907e-10	3.986050886673643e-10	1.4636165314994066e-8
25100000	0.004999889605439888	-9.26369766684429e-21	-7.089735508100699e-18	8.015085763683981e-8	1.2243741121216418e-16	4.5225904738514534e-8	7.334612375987906e-22	1.1608385907004933e-17	2.267296740770091e-10	3.986050886673643e-10	1.4636165314994066e-8
25200000	0.004999889605439888	-9.263697666844282e-21	-7.089735508100699e-18	8.015085763683981e-8	1.2243741121216418e-16	4.5225904738514534e-8	7.2826237013573285e-22	1.1608385907004933e-17	2.2672967407700913e-10	3.986050886673643e-10	1.4636165314994066e-8
25300000	0.004999889605439888	-9.263697666844276e-21	-7.089735508100699e-18	8.015085763683981e-8	1.2243741121216418e-16	4.5225904738514534e-8	7.227262072118293e-22	1.1608385907004933e-17	2.2672967407700915e-10	3.986050886673643e-10	1.4636165314994066e-8
25400000	0.004999889605439888	-9.263697666844268e-21	-7.089735508100699e-18	8.015085763683981e-8	1.2243741121216418e-16	4.5225904738514534e-8	7.168613668844963e-22	1.1608385907004933e-17	2.267296740770092e-10	3.986050886673643e-10	1.4636165314994066e-8
25500000	0.004999889605439888	-9.26369766684426e-21	-7.089735508100699e-18	8.015085763683981e-8	1.2243741121216418e-16	4.5225904738514534e-8	7.106764672111509e-22	1.1608385907004933e-17	2.2672967407700923e-10	3.986050886673643e-10	1.4636165314994066e-8
25600000	0.004999889605439888	-9.263697666844255e-21	-7.089735508100699e-18	8.015085763683981e-8	1.2243741121216418e-16	4.5225904738514534e-8	7.041801262492095e-22	1.1608385907004933e-17	2.2672967407700926e-10	3.986050886673643e-10	1.4636165314994066e-8
25700000	0.004999889605439888	-9.263697666844247e-21	-7.089735508100699e-18	8.015085763683981e-8	1.2243741121216418e-16	4.5225904738514534e-8	6.973809620560888e-22	1.1608385907004933e-17	2.267296740770093e-10	3.986050886673643e-10	1.4636165314994066e-8
25800000	0.004999889605439888	-9.26369766684424e-21	-7.089735508100699e-18	8.015085763683981e-8	1.2243741121216418e-16	4.5225904738514534e-8	6.902875926892054e-22	1.1608385907004933e-17	2.2672967407700933e-10	3.986050886673643e-10	1.4636165314994066e-8
25900000	0.004999889605439888	-9.263697666844234e-21	-7.089735508100699e-18	8.015085763683981e-8	1.2243741121216418e-16	4.5225904738514534e-8	6.829086362059759e-22	1.1608385907004933e-17	2.2672967407700939e-10	3.986050886673643e-10	1.4636165314994066e-8
26000000	0.004999889605439888	-9.263697666844226e-21	-7.089735508100699e-18	8.015085763683981e-8	1.2243741121216418e-16	4.5225904738514534e-8	6.7525271066381735e-22	1.1608385907004933e-17	2.267296740770094e-10	3.986050886673643e-10	1.4636165314994066e-8
26100000	0.004999889605439888	-9.26369766684422e-21	-7.089735508100699e-18	8.015085763683981e-8	1.2243741121216418e-16	4.5225904738514534e-8	6.673284341201459e-22	1.1608385907004933e-17	2.2672967407700946e-10	3.9860508866736424e-10	1.4636165314994064e-8
26200000	0.004999889605439888	-9.263697666844213e-21	-7.089735508100699e-18	8.015085763683981e-8	1.2243741121216418e-16	4.5225904738514534e-8	6.591444246323784e-22	1.1608385907004935e-17	2.267296740770095e-10	3.9860508866736424e-10	1.4636165314994064e-8
26300000	0.004999889605439888	-9.263697666844205e-21	-7.089735508100699e-18	8.015085763683981e-8	1.2243741121216418e-16	4.5225904738514534e-8	6.507093002579314e-22	1.1608385907004935e-17	2.2672967407700954e-10	3.9860508866736424e-10	1.4636165314994064e-8
26400000	0.004999889605439888	-9.263697666844199e-21	-7.089735508100699e-18	8.015085763683981e-8	1.2243741121216418e-16	4.5225904738514534e-8	6.420316790542217e-22	1.1608385907004935e-17	2.267296740770096e-10	3.9860508866736424e-10	1.4636165314994064e-8
26500000	0.004999889605439888	-9.263697666844192e-21	-7.089735508100699e-18	8.015085763683981e-8	1.2243741121216418e-16	4.5225904738514534e-8	6.331201790786659e-22	1.1608385907004935e-17	2.2672967407700962e-10	3.9860508866736424e-10	1.4636165314994064e-8
26600000	0.004999889605439888	-9.263697666844184e-21	-7.089735508100699e-18	8.015085763683981e-8	1.2243741121216418e-16	4.5225904738514534e-8	6.239834183886807e-22	1.1608385907004935e-17	2.2672967407700967e-10	3.9860508866736424e-10	1.4636165314994064e-8
26700000	0.004999889605439888	-9.263697666844178e-21	-7.089735508100699e-18	8.015085763683981e-8	1.2243741121216418e-16	4.5225904738514534e-8	6.146300150416826e-22	1.1608385907004935e-17	2.2672967407700972e-10	3.9860508866736424e-10	1.4636165314994064e-8
26800000	0.004999889605439888	-9.26369766684417e-21	-7.089735508100699e-18	8.015085763683981e-8	1.2243741121216418e-16	4.5225904738514534e-8	6.050685870950884e-22	1.1608385907004935e-17	2.2672967407700977e-10	3.9860508866736424e-10	1.4636165314994064e-8
26900000	0.004999889605439888	-9.263697666844163e-21	-7.089735508100699e-18	8.015085763683981e-8	1.2243741121216418e-16	4.5225904738514534e-8	5.953077526063145e-22	1.1608385907004935e-17	2.2672967407700982e-10	3.9860508866736424e-10	1.4636165314994064e-8
27000000	0.004999889605439888	-9.263697666844157e-21	-7.089735508100699e-18	8.015085763683981e-8	1.2243741121216418e-16	4.5225904738514534e-8	5.853561296327779e-22	1.1608385907004935e-17	2.2672967407700988e-10	3.9860508866736424e-10	1.4636165314994064e-8
27100000	0.004999889605439888	-9.26369766684415e-21	-7.089735508100699e-18	8.015085763683981e-8	1.2243741121216418e-16	4.5225904738514534e-8	5.75222336231895e-22	1.1608385907004935e-17	2.267296740770099e-10	3.9860508866736424e-10	1.4636165314994062e-8
27200000	0.004999889605439888	-9.263697666844142e-21	-7.089735508100699e-18	8.015085763683981e-8	1.2243741121216418e-16	4.5225904738514534e-8	5.6491499046108255e-22	1.1608385907004935e-17	2.2672967407700995e-10	3.986050886673642e-10	1.4636165314994062e-8
27300000	0.004999889605439888	-9.263697666844136e-21	-7.089735508100699e-18	8.015085763683981e-8	1.2243741121216418e-16	4.5225904738514534e-8	5.54442710377757e-22	1.1608385907004935e-17	2.2672967407701e-10	3.986050886673642e-10	1.4636165314994062e-8
27400000	0.004999889605439888	-9.263697666844128e-21	-7.089735508100699e-18	8.015085763683981e-8	1.2243741121216418e-16	4.5225904738514534e-8	5.438141140393354e-22	1.1608385907004935e-17	2.2672967407701006e-10	3.986050886673642e-10	1.4636165314994062e-8
27500000	0.004999889605439888	-9.263697666844122e-21	-7.089735508100699e-18	8.015085763683981e-8	1.2243741121216418e-16	4.5225904738514534e-8	5.330378195032341e-22	1.1608385907004935e-17	2.267296740770101e-10	3.986050886673642e-10	1.4636165314994062e-8
27600000	0.004999889605439888	-9.263697666844115e-21	-7.089735508100699e-18	8.015085763683981e-8	1.2243741121216418e-16	4.5225904738514534e-8	5.221224448268697e-22	1.1608385907004935e-17	2.2672967407701016e-10	3.986050886673642e-10	1.4636165314994062e-8
27700000	0.004999889605439888	-9.263697666844107e-21	-7.089735508100699e-18	8.015085763683981e-8	1.2243741121216418e-16	4.5225904738514534e-8	5.11076608067659e-22	1.1608385907004935e-17	2.267296740770102e-10	3.986050886673642e-10	1.4636165314994062e-8
27800000	0.004999889605439888	-9.263697666844101e-21	-7.089735508100699e-18	8.015085763683981e-8	1.2243741121216418e-16	4.5225904738514534e-8	4.999089272830187e-22	1.1608385907004935e-17	2.267296740770103e-10	3.986050886673642e-10	1.4636165314994062e-8
27900000	0.004999889605439888	-9.263697666844094e-21	-7.089735508100699e-18	8.015085763683981e-8	1.2243741121216418e-16	4.5225904738514534e-8	4.886280205303653e-22	1.1608385907004935e-17	2.2672967407701034e-10	3.986050886673642e-10	1.4636165314994062e-8
28000000	0.004999889605439888	-9.263697666844086e-21	-7.089735508100699e-18	8.015085763683981e-8	1.2243741121216418e-16	4.5225904738514534e-8	4.772425058671155e-22	1.1608385907004935e-17	2.267296740770104e-10	3.986050886673642e-10	1.4636165314994062e-8
28100000	0.004999889605439888	-9.26369766684408e-21	-7.089735508100699e-18	8.015085763683981e-8	1.2243741121216418e-16	4.5225904738514534e-8	4.657610013506859e-22	1.1608385907004935e-17	2.2672967407701044e-10	3.9860508866736414e-10	1.463616531499406e-8
28200000	0.004999889605439888	-9.263697666844073e-21	-7.089735508100699e-18	8.015085763683981e-8	1.2243741121216418e-16	4.5225904738514534e-8	4.541921250384931e-22	1.1608385907004935e-17	2.267296740770105e-10	3.9860508866736414e-10	1.463616531499406e-8
28300000	0.004999889605439888	-9.263697666844065e-21	-7.089735508100699e-18	8.015085763683981e-8	1.2243741121216418e-16	4.5225904738514534e-8	4.425444949879541e-22	1.1608385907004935e-17	2.2672967407701055e-10	3.9860508866736414e-10	1.463616531499406e-8
28400000	0.004999889605439888	-9.263697666844059e-21	-7.089735508100699e-18	8.015085763683981e-8	1.2243741121216418e-16	4.5225904738514534e-8	4.308267292564852e-22	1.1608385907004935e-17	2.267296740770106e-10	3.9860508866736414e-10	1.463616531499406e-8
28500000	0.004999889605439888	-9.263697666844052e-21	-7.089735508100699e-18	8.015085763683981e-8	1.2243741121216418e-16	4.5225904738514534e-8	4.1904744590150306e-22	1.1608385907004935e-17	2.2672967407701065e-10	3.9860508866736414e-10	1.463616531499406e-8
28600000	0.004999889605439888	-9.263697666844046e-21	-7.089735508100699e-18	8.015085763683981e-8	1.2243741121216418e-16	4.5225904738514534e-8	4.0721526298042447e-22	1.1608385907004936e-17	2.2672967407701073e-10	3.9860508866736414e-10	1.463616531499406e-8
28700000	0.004999889605439888	-9.263697666844038e-21	-7.089735508100699e-18	8.015085763683981e-8	1.2243741121216418e-16	4.5225904738514534e-8	3.9533879855066605e-22	1.1608385907004936e-17	2.2672967407701078e-10	3.9860508866736414e-10	1.463616531499406e-8
28800000	0.004999889605439888	-9.26369766684403e-21	-7.089735508100699e-18	8.015085763683981e-8	1.2243741121216418e-16	4.5225904738514534e-8	3.8342667066964432e-22	1.1608385907004936e-17	2.2672967407701083e-10	3.9860508866736414e-10	1.463616531499406e-8
28900000	0.004999889605439888	-9.263697666844024e-21	-7.089735508100699e-18	8.015085763683981e-8	1.2243741121216418e-16	4.5225904738514534e-8	3.714874973947761e-22	1.1608385907004936e-17	2.2672967407701088e-10	3.9860508866736414e-10	1.463616531499406e-8
29000000	0.004999889605439888	-9.263697666844017e-21	-7.089735508100699e-18	8.015085763683981e-8	1.2243741121216418e-16	4.5225904738514534e-8	3.5952989678347795e-22	1.1608385907004936e-17	2.2672967407701094e-10	3.986050886673641e-10	1.4636165314994059e-8
29100000	0.004999889605439889	-9.26369766684401e-21	-7.089735508100699e-18	8.015085763683981e-8	1.2243741121216418e-16	4.5225904738514534e-8	3.475624868931665e-22	1.1608385907004936e-17	2.2672967407701101e-10	3.986050886673641e-10	1.4636165314994059e-8
29200000	0.004999889605439889	-9.263697666844003e-21	-7.089735508100699e-18	8.015085763683981e-8	1.2243741121216418e-16	4.5225904738514534e-8	3.3559388578125843e-22	1.1608385907004936e-17	2.2672967407701107e-10	3.986050886673641e-10	1.4636165314994059e-8
29300000	0.004999889605439889	-9.263697666843996e-21	-7.089735508100699e-18	8.015085763683981e-8	1.2243741121216418e-16	4.5225904738514534e-8	3.236327115051704e-22	1.1608385907004936e-17	2.2672967407701112e-10	3.986050886673641e-10	1.4636165314994059e-8
29400000	0.004999889605439889	-9.263697666843988e-21	-7.089735508100699e-18	8.015085763683981e-8	1.2243741121216418e-16	4.5225904738514534e-8	3.1168758212231903e-22	1.1608385907004936e-17	2.2672967407701117e-10	3.986050886673641e-10	1.4636165314994059e-8
29500000	0.004999889605439889	-9.263697666843982e-21	-7.089735508100699e-18	8.015085763683981e-8	1.2243741121216418e-16	4.5225904738514534e-8	2.99767115690121e-22	1.1608385907004936e-17	2.2672967407701122e-10	3.986050886673641e-10	1.4636165314994059e-8
29600000	0.004999889605439889	-9.263697666843975e-21	-7.089735508100699e-18	8.015085763683981e-8	1.2243741121216418e-16	4.5225904738514534e-8	2.8787993026599293e-22	1.1608385907004936e-17	2.267296740770113e-10	3.986050886673641e-10	1.4636165314994059e-8
29700000	0.004999889605439889	-9.263697666843967e-21	-7.089735508100699e-18	8.015085763683981e-8	1.2243741121216418e-16	4.5225904738514534e-8	2.760346439073515e-22	1.1608385907004936e-17	2.2672967407701135e-10	3.986050886673641e-10	1.4636165314994059e-8
29800000	0.004999889605439889	-9.263697666843961e-21	-7.089735508100699e-18	8.015085763683981e-8	1.2243741121216418e-16	4.5225904738514534e-8	2.642398746716133e-22	1.1608385907004936e-17	2.267296740770114e-10	3.986050886673641e-10	1.4636165314994059e-8
29900000	0.004999889605439889	-9.263697666843954e-21	-7.089735508100699e-18	8.015085763683981e-8	1.2243741121216418e-16	4.5225904738514534e-8	2.5250424061619502e-22	1.1608385907004936e-17	2.2672967407701145e-10	3.9860508866736403e-10	1.4636165314994059e-8
30000000	0.004999889605439889	-9.263697666843948e-21	-7.089735508100699e-18	8.015085763683981e-8	1.2243741121216418e-16	4.5225904738514534e-8	2.4083635979851328e-22	1.1608385907004936e-17	2.267296740770115e-10	3.9860508866736403e-10	1.4636165314994057e-8
30100000	0.004999889605439889	-9.26369766684394e-21	-7.089735508100699e-18	8.015085763683981e-8	1.2243741121216418e-16	4.5225904738514534e-8	2.292448502759848e-22	1.1608385907004936e-17	2.2672967407701156e-10	3.9860508866736403e-10	1.4636165314994057e-8
30200000	0.004999889605439889	-9.263697666843933e-21	-7.089735508100699e-18	8.015085763683981e-8	1.2243741121216418e-16	4.5225904738514534e-8	2.177383301060261e-22	1.1608385907004936e-17	2.2672967407701163e-10	3.9860508866736403e-10	1.4636165314994057e-8
30300000	0.004999889605439889	-9.263697666843927e-21	-7.089735508100699e-18	8.015085763683981e-8	1.2243741121216418e-16	4.5225904738514534e-8	2.0632541734605399e-22	1.1608385907004936e-17	2.2672967407701169e-10	3.9860508866736403e-10	1.4636165314994057e-8
30400000	0.004999889605439889	-9.263697666843919e-21	-7.089735508100699e-18	8.015085763683981e-8	1.2243741121216418e-16	4.5225904738514534e-8	1.95014730053485e-22	1.1608385907004936e-17	2.2672967407701174e-10	3.9860508866736403e-10	1.4636165314994057e-8
30500000	0.004999889605439889	-9.263697666843912e-21	-7.089735508100699e-18	8.015085763683981e-8	1.2243741121216418e-16	4.5225904738514534e-8	1.838148862857358e-22	1.1608385907004936e-17	2.267296740770118e-10	3.9860508866736403e-10	1.4636165314994057e-8
30600000	0.004999889605439889	-9.263697666843906e-21	-7.089735508100699e-18	8.015085763683981e-8	1.2243741121216418e-16	4.5225904738514534e-8	1.7273450410022307e-22	1.1608385907004936e-17	2.2672967407701184e-10	3.9860508866736403e-10	1.4636165314994057e-8
30700000	0.004999889605439889	-9.263697666843898e-21	-7.089735508100699e-18	8.015085763683981e-8	1.2243741121216418e-16	4.5225904738514534e-8	1.6178220155436341e-22	1.1608385907004936e-17	2.267296740770119e-10	3.9860508866736403e-10	1.4636165314994057e-8
30800000	0.004999889605439889	-9.26369766684389e-21	-7.089735508100699e-18	8.015085763683981e-8	1.2243741121216418e-16	4.5225904738514534e-8	1.509665967055735e-22	1.1608385907004936e-17	2.2672967407701194e-10	3.98605088667364e-10	1.4636165314994057e-8
30900000	0.004999889605439889	-9.263697666843885e-21	-7.089735508100699e-18	8.015085763683981e-8	1.2243741121216418e-16	4.5225904738514534e-8	1.4029630761126998e-22	1.1608385907004936e-17	2.26729674077012e-10	3.98605088667364e-10	1.4636165314994056e-8
31000000	0.004999889605439889	-9.263697666843877e-21	-7.089735508100699e-18	8.015085763683981e-8	1.2243741121216418e-16	4.5225904738514534e-8	1.2977995232886952e-22	1.1608385907004938e-17	2.2672967407701205e-10	3.98605088667364e-10	1.4636165314994056e-8
31100000	0.004999889605439889	-9.263697666843871e-21	-7.089735508100699e-18	8.015085763683981e-8	1.2243741121216418e-16	4.5225904738514534e-8	1.1942614891578872e-22	1.1608385907004938e-17	2.267296740770121e-10	3.98605088667364e-10	1.4636165314994056e-8
31200000	0.004999889605439889	-9.263697666843864e-21	-7.089735508100699e-18	8.015085763683981e-8	1.2243741121216418e-16	4.5225904738514534e-8	1.0924351542944428e-22	1.1608385907004938e-17	2.2672967407701215e-10	3.98605088667364e-10	1.4636165314994056e-8
31300000	0.004999889605439889	-9.263697666843856e-21	-7.089735508100699e-18	8.015085763683981e-8	1.2243741121216418e-16	4.5225904738514534e-8	9.92406699272528e-23	1.1608385907004938e-17	2.267296740770122e-10	3.98605088667364e-10	1.4636165314994056e-8
31400000	0.004999889605439889	-9.26369766684385e-21	-7.089735508100699e-18	8.015085763683981e-8	1.2243741121216418e-16	4.5225904738514534e-8	8.942623046663098e-23	1.1608385907004938e-17	2.2672967407701225e-10	3.98605088667364e-10	1.4636165314994056e-8
31500000	0.004999889605439889	-9.263697666843842e-21	-7.089735508100699e-18	8.015085763683981e-8	1.2243741121216418e-16	4.5225904738514534e-8	7.980881510499542e-23	1.1608385907004938e-17	2.2672967407701228e-10	3.98605088667364e-10	1.4636165314994056e-8
31600000	0.004999889605439889	-9.263697666843835e-21	-7.089735508100699e-18	8.015085763683981e-8	1.2243741121216418e-16	4.5225904738514534e-8	7.039704189976279e-23	1.1608385907004938e-17	2.2672967407701233e-10	3.98605088667364e-10	1.4636165314994056e-8
31700000	0.004999889605439889	-9.263697666843829e-21	-7.089735508100699e-18	8.015085763683981e-8	1.2243741121216418e-16	4.5225904738514534e-8	6.119952890834973e-23	1.1608385907004938e-17	2.2672967407701238e-10	3.98605088667364e-10	1.4636165314994056e-8
31800000	0.004999889605439889	-9.263697666843821e-21	-7.089735508100699e-18	8.015085763683981e-8	1.2243741121216418e-16	4.5225904738514534e-8	5.2224894188172896e-23	1.1608385907004938e-17	2.2672967407701244e-10	3.9860508866736393e-10	1.4636165314994056e-8
31900000	0.004999889605439889	-9.263697666843814e-21	-7.089735508100699e-18	8.015085763683981e-8	1.2243741121216418e-16	4.5225904738514534e-8	4.348175579664895e-23	1.1608385907004938e-17	2.2672967407701246e-10	3.9860508866736393e-10	1.4636165314994054e-8
32000000	0.004999889605439889	-9.263697666843808e-21	-7.089735508100699e-18	8.015085763683981e-8	1.2243741121216418e-16	4.5225904738514534e-8	3.49787317911945e-23	1.1608385907004938e-17	2.2672967407701251e-10	3.9860508866736393e-10	1.4636165314994054e-8
32100000	0.004999889605439889	-9.2636976668438e-21	-7.089735508100699e-18	8.015085763683981e-8	1.2243741121216418e-16	4.5225904738514534e-8	2.6724440229226233e-23	1.1608385907004938e-17	2.2672967407701256e-10	3.9860508866736393e-10	1.4636165314994054e-8
32200000	0.004999889605439889	-9.263697666843793e-21	-7.089735508100699e-18	8.015085763683981e-8	1.2243741121216418e-16	4.5225904738514534e-8	1.8727499168160776e-23	1.1608385907004938e-17	2.267296740770126e-10	3.9860508866736393e-10	1.4636165314994054e-8
32300000	0.004999889605439889	-9.263697666843787e-21	-7.089735508100699e-18	8.015085763683981e-8	1.2243741121216418e-16	4.5225904738514534e-8	1.0996526665414783e-23	1.1608385907004938e-17	2.2672967407701264e-10	3.9860508866736393e-10	1.4636165314994054e-8
32400000	0.004999889605439889	-9.263697666843779e-21	-7.089735508100699e-18	8.015085763683981e-8	1.2243741121216418e-16	4.5225904738514534e-8	3.540140778404902e-24	1.1608385907004938e-17	2.2672967407701267e-10	3.9860508866736393e-10	1.4636165314994054e-8
32500000	0.004999889605439889	-9.263697666843773e-21	-7.089735508100699e-18	8.015085763683981e-8	1.2243741121216418e-16	4.5225904738514534e-8	-3.6733557389997265e-24	1.1608385907004938e-17	2.2672967407701272e-10	3.9860508866736393e-10	1.4636165314994054e-8
32600000	0.004999889605439889	-9.263697666843766e-21	-7.089735508100699e-18	8.015085763683981e-8	1.2243741121216418e-16	4.5225904738514534e-8	-1.0855020565413402e-23	1.1608385907004938e-17	2.2672967407701275e-10	3.9860508866736393e-10	1.4636165314994054e-8
32700000	0.004999889605439889	-9.263697666843758e-21	-7.089735508100699e-18	8.015085763683981e-8	1.2243741121216418e-16	4.5225904738514534e-8	-1.8036637807458687e-23	1.1608385907004938e-17	2.2672967407701277e-10	3.9860508866736393e-10	1.4636165314994054e-8
32800000	0.004999889605439889	-9.263697666843752e-21	-7.089735508100699e-18	8.015085763683981e-8	1.2243741121216418e-16	4.5225904738514534e-8	-2.5218208195649275e-23	1.1608385907004938e-17	2.267296740770128e-10	3.9860508866736393e-10	1.4636165314994054e-8
32900000	0.004999889605439889	-9.263697666843745e-21	-7.089735508100699e-18	8.015085763683981e-8	1.2243741121216418e-16	4.5225904738514534e-8	-3.2399732460498856e-23	1.1608385907004938e-17	2.2672967407701282e-10	3.9860508866736393e-10	1.4636165314994054e-8
33000000	0.004999889605439889	-9.263697666843737e-21	-7.089735508100699e-18	8.015085763683981e-8	1.2243741121216418e-16	4.5225904738514534e-8	-3.9581211332521404e-23	1.1608385907004938e-17	2.2672967407701285e-10	3.9860508866736393e-10	1.4636165314994054e-8
33100000	0.004999889605439889	-9.263697666843731e-21	-7.089735508100699e-18	8.015085763683981e-8	1.2243741121216418e-16	4.5225904738514534e-8	-4.676264554223042e-23	1.1608385907004938e-17	2.2672967407701287e-10	3.9860508866736393e-10	1.4636165314994054e-8
33200000	0.004999889605439889	-9.263697666843724e-21	-7.089735508100699e-18	8.015085763683981e-8	1.2243741121216418e-16	4.5225904738514534e-8	-5.39440358201397e-23	1.1608385907004938e-17	2.267296740770129e-10	3.9860508866736393e-10	1.4636165314994054e-8
33300000	0.004999889605439889	-9.263697666843716e-21	-7.089735508100699e-18	8.015085763683981e-8	1.2243741121216418e-16	4.5225904738514534e-8	-6.112538289676311e-23	1.1608385907004938e-17	2.267296740770129e-10	3.9860508866736393e-10	1.4636165314994054e-8
33400000	0.004999889605439889	-9.26369766684371e-21	-7.089735508100699e-18	8.015085763683981e-8	1.2243741121216418e-16	4.5225904738514534e-8	-6.830668750261434e-23	1.1608385907004938e-17	2.2672967407701293e-10	3.9860508866736393e-10	1.4636165314994054e-8
33500000	0.004999889605439889	-9.263697666843703e-21	-7.089735508100699e-18	8.015085763683981e-8	1.2243741121216418e-16	4.5225904738514534e-8	-7.548795036820719e-23	1.1608385907004938e-17	2.2672967407701293e-10	3.9860508866736393e-10	1.4636165314994052e-8
33600000	0.004999889605439889	-9.263697666843696e-21	-7.089735508100699e-18	8.015085763683981e-8	1.2243741121216418e-16	4.5225904738514534e-8	-8.266917222405544e-23	1.1608385907004938e-17	2.2672967407701293e-10	3.9860508866736393e-10	1.4636165314994052e-8
33700000	0.004999889605439889	-9.263697666843689e-21	-7.089735508100699e-18	8.015085763683981e-8	1.2243741121216418e-16	4.5225904738514534e-8	-8.985035380067268e-23	1.1608385907004938e-17	2.2672967407701295e-10	3.9860508866736393e-10	1.4636165314994052e-8
33800000	0.004999889605439889	-9.263697666843681e-21	-7.089735508100699e-18	8.015085763683981e-8	1.2243741121216418e-16	4.5225904738514534e-8	-9.70314958285728e-23	1.1608385907004938e-17	2.2672967407701295e-10	3.9860508866736393e-10	1.4636165314994052e-8
33900000	0.004999889605439889	-9.263697666843675e-21	-7.089735508100699e-18	8.015085763683981e-8	1.2243741121216418e-16	4.5225904738514534e-8	-1.0421259903826949e-22	1.1608385907004938e-17	2.2672967407701295e-10	3.9860508866736393e-10	1.4636165314994052e-8
34000000	0.004999889605439889	-9.263697666843668e-21	-7.089735508100699e-18	8.015085763683981e-8	1.2243741121216418e-16	4.5225904738514534e-8	-1.1139366416027662e-22	1.1608385907004938e-17	2.2672967407701295e-10	3.9860508866736393e-10	1.4636165314994054e-8
34100000	0.004999889605439889	-9.26369766684366e-21	-7.089735508100699e-18	8.015085763683981e-8	1.2243741121216418e-16	4.5225904738514534e-8	-1.185746919251077e-22	1.1608385907004938e-17	2.2672967407701293e-10	3.9860508866736393e-10	1.4636165314994054e-8
34200000	0.004999889605439889	-9.263697666843654e-21	-7.089735508100699e-18	8.015085763683981e-8	1.2243741121216418e-16	4.5225904738514534e-8	-1.257556830632768e-22	1.1608385907004938e-17	2.2672967407701293e-10	3.9860508866736393e-10	1.4636165314994054e-8
34300000	0.004999889605439889	-9.263697666843647e-21	-7.089735508100699e-18	8.015085763683981e-8	1.2243741121216418e-16	4.5225904738514534e-8	-1.329366383052974e-22	1.1608385907004938e-17	2.2672967407701293e-10	3.9860508866736393e-10	1.4636165314994054e-8
34400000	0.004999889605439889	-9.26369766684364e-21	-7.089735508100699e-18	8.015085763683981e-8	1.2243741121216418e-16	4.5225904738514534e-8	-1.4011755838168343e-22	1.1608385907004938e-17	2.267296740770129e-10	3.9860508866736393e-10	1.4636165314994054e-8
34500000	0.004999889605439889	-9.263697666843633e-21	-7.089735508100699e-18	8.015085763683981e-8	1.2243741121216418e-16	4.5225904738514534e-8	-1.4729844402294853e-22	1.1608385907004938e-17	2.267296740770129e-10	3.9860508866736393e-10	1.4636165314994054e-8
34600000	0.004999889605439889	-9.263697666843626e-21	-7.089735508100699e-18	8.015085763683981e-8	1.2243741121216418e-16	4.5225904738514534e-8	-1.5447929595960652e-22	1.1608385907004938e-17	2.2672967407701287e-10	3.9860508866736393e-10	1.4636165314994054e-8
34700000	0.004999889605439889	-9.263697666843618e-21	-7.089735508100699e-18	8.015085763683981e-8	1.2243741121216418e-16	4.5225904738514534e-8	-1.6166011492217126e-22	1.1608385907004938e-17	2.2672967407701285e-10	3.9860508866736393e-10	1.4636165314994054e-8
34800000	0.004999889605439889	-9.263697666843612e-21	-7.089735508100699e-18	8.015085763683981e-8	1.2243741121216418e-16	4.5225904738514534e-8	-1.6884090164115617e-22	1.1608385907004938e-17	2.2672967407701285e-10	3.9860508866736393e-10	1.4636165314994054e-8
34900000	0.004999889605439889	-9.263697666843605e-21	-7.089735508100699e-18	8.015085763683981e-8	1.2243741121216418e-16	4.5225904738514534e-8	-1.760216568470754e-22	1.1608385907004938e-17	2.2672967407701282e-10	3.9860508866736393e-10	1.4636165314994054e-8
35000000	0.004999889605439889	-9.263697666843599e-21	-7.089735508100699e-18	8.015085763683981e-8	1.2243741121216418e-16	4.5225904738514534e-8	-1.8320238127044237e-22	1.1608385907004938e-17	2.267296740770128e-10	3.9860508866736393e-10	1.4636165314994054e-8
35100000	0.004999889605439889	-9.263697666843591e-21	-7.089735508100699e-18	8.015085763683981e-8	1.2243741121216418e-16	4.5225904738514534e-8	-1.9038307564177105e-22	1.1608385907004938e-17	2.2672967407701277e-10	3.9860508866736393e-10	1.4636165314994054e-8
35200000	0.004999889605439889	-9.263697666843584e-21	-7.089735508100699e-18	8.015085763683981e-8	1.2243741121216418e-16	4.5225904738514534e-8	-1.9756374069157514e-22	1.1608385907004938e-17	2.2672967407701275e-10	3.9860508866736393e-10	1.4636165314994054e-8
35300000	0.004999889605439889	-9.263697666843578e-21	-7.089735508100699e-18	8.015085763683981e-8	1.2243741121216418e-16	4.5225904738514534e-8	-2.0474437715036831e-22	1.1608385907004938e-17	2.2672967407701272e-10	3.9860508866736393e-10	1.4636165314994054e-8
35400000	0.004999889605439889	-9.26369766684357e-21	-7.089735508100699e-18	8.015085763683981e-8	1.2243741121216418e-16	4.5225904738514534e-8	-2.1192498574866446e-22	1.1608385907004938e-17	2.267296740770127e-10	3.9860508866736393e-10	1.4636165314994054e-8
35500000	0.004999889605439889	-9.263697666843563e-21	-7.089735508100699e-18	8.015085763683981e-8	1.2243741121216418e-16	4.5225904738514534e-8	-2.191055672169772e-22	1.1608385907004938e-17	2.2672967407701264e-10	3.9860508866736393e-10	1.4636165314994054e-8
35600000	0.004999889605439889	-9.263697666843557e-21	-7.089735508100699e-18	8.015085763683981e-8	1.2243741121216418e-16	4.5225904738514534e-8	-2.2628612228582035e-22	1.1608385907004938e-17	2.2672967407701262e-10	3.9860508866736393e-10	1.4636165314994056e-8
35700000	0.004999889605439889	-9.263697666843549e-21	-7.089735508100699e-18	8.015085763683981e-8	1.2243741121216418e-16	4.5225904738514534e-8	-2.3346665168570776e-22	1.1608385907004938e-17	2.267296740770126e-10	3.9860508866736393e-10	1.4636165314994056e-8
35800000	0.004999889605439889	-9.263697666843542e-21	-7.089735508100699e-18	8.015085763683981e-8	1.2243741121216418e-16	4.5225904738514534e-8	-2.40647156147153e-22	1.1608385907004938e-17	2.2672967407701254e-10	3.9860508866736393e-10	1.4636165314994056e-8
35900000	0.004999889605439889	-9.263697666843535e-21	-7.089735508100699e-18	8.015085763683981e-8	1.2243741121216418e-16	4.5225904738514534e-8	-2.4782763640066985e-22	1.1608385907004938e-17	2.2672967407701251e-10	3.9860508866736393e-10	1.4636165314994056e-8
36000000	0.004999889605439889	-9.263697666843528e-21	-7.089735508100699e-18	8.015085763683981e-8	1.2243741121216418e-16	4.5225904738514534e-8	-2.550080931767722e-22	1.1608385907004938e-17	2.2672967407701246e-10	3.98605088667364e-10	1.4636165314994056e-8
36100000	0.004999889605439889	-9.263697666843522e-21	-7.089735508100699e-18	8.015085763683981e-8	1.2243741121216418e-16	4.5225904738514534e-8	-2.6218852720597375e-22	1.1608385907004938e-17	2.2672967407701244e-10	3.98605088667364e-10	1.4636165314994056e-8
36200000	0.004999889605439889	-9.263697666843514e-21	-7.089735508100699e-18	8.015085763683981e-8	1.2243741121216418e-16	4.5225904738514534e-8	-2.6936893921878817e-22	1.1608385907004938e-17	2.2672967407701238e-10	3.98605088667364e-10	1.4636165314994056e-8
36300000	0.004999889605439889	-9.263697666843507e-21	-7.089735508100699e-18	8.015085763683981e-8	1.2243741121216418e-16	4.5225904738514534e-8	-2.7654932994572936e-22	1.1608385907004938e-17	2.2672967407701233e-10	3.98605088667364e-10	1.4636165314994056e-8
36400000	0.004999889605439889	-9.263697666843501e-21	-7.089735508100699e-18	8.015085763683981e-8	1.2243741121216418e-16	4.5225904738514534e-8	-2.837297001173109e-22	1.1608385907004938e-17	2.2672967407701228e-10	3.98605088667364e-10	1.4636165314994057e-8
36500000	0.004999889605439889	-9.263697666843493e-21	-7.089735508100699e-18	8.015085763683981e-8	1.2243741121216418e-16	4.5225904738514534e-8	-2.909100504640467e-22	1.1608385907004938e-17	2.2672967407701225e-10	3.98605088667364e-10	1.4636165314994057e-8
36600000	0.004999889605439889	-9.263697666843486e-21	-7.089735508100699e-18	8.015085763683981e-8	1.2243741121216418e-16	4.5225904738514534e-8	-2.980903817164503e-22	1.1608385907004938e-17	2.267296740770122e-10	3.98605088667364e-10	1.4636165314994057e-8
36700000	0.004999889605439889	-9.26369766684348e-21	-7.089735508100699e-18	8.015085763683981e-8	1.2243741121216418e-16	4.5225904738514534e-8	-3.0527069460503566e-22	1.1608385907004938e-17	2.2672967407701215e-10	3.98605088667364e-10	1.4636165314994057e-8
36800000	0.004999889605439889	-9.263697666843472e-21	-7.089735508100699e-18	8.015085763683981e-8	1.2243741121216418e-16	4.5225904738514534e-8	-3.124509898603165e-22	1.1608385907004936e-17	2.267296740770121e-10	3.98605088667364e-10	1.4636165314994057e-8
36900000	0.004999889605439889	-9.263697666843465e-21	-7.089735508100699e-18	8.015085763683981e-8	1.2243741121216418e-16	4.5225904738514534e-8	-3.1963126821280656e-22	1.1608385907004936e-17	2.2672967407701205e-10	3.98605088667364e-10	1.4636165314994057e-8
37000000	0.004999889605439889	-9.263697666843459e-21	-7.089735508100699e-18	8.015085763683981e-8	1.2243741121216418e-16	4.5225904738514534e-8	-3.2681153039301955e-22	1.1608385907004936e-17	2.26729674077012e-10	3.98605088667364e-10	1.4636165314994057e-8
37100000	0.004999889605439889	-9.263697666843451e-21	-7.089735508100699e-18	8.015085763683981e-8	1.2243741121216418e-16	4.5225904738514534e-8	-3.339917771314692e-22	1.1608385907004936e-17	2.2672967407701194e-10	3.98605088667364e-10	1.4636165314994059e-8
37200000	0.004999889605439889	-9.263697666843444e-21	-7.089735508100699e-18	8.015085763683981e-8	1.2243741121216418e-16	4.5225904738514534e-8	-3.4117200915866943e-22	1.1608385907004936e-17	2.267296740770119e-10	3.9860508866736403e-10	1.4636165314994059e-8
37300000	0.004999889605439889	-9.263697666843438e-21	-7.089735508100699e-18	8.015085763683981e-8	1.2243741121216418e-16	4.5225904738514534e-8	-3.483522272051338e-22	1.1608385907004936e-17	2.2672967407701184e-10	3.9860508866736403e-10	1.4636165314994059e-8
37400000	0.004999889605439889	-9.26369766684343e-21	-7.089735508100699e-18	8.015085763683981e-8	1.2243741121216418e-16	4.5225904738514534e-8	-3.5553243200137616e-22	1.1608385907004936e-17	2.2672967407701176e-10	3.9860508866736403e-10	1.4636165314994059e-8
37500000	0.004999889605439889	-9.263697666843424e-21	-7.089735508100699e-18	8.015085763683981e-8	1.2243741121216418e-16	4.5225904738514534e-8	-3.6271262427791026e-22	1.1608385907004936e-17	2.267296740770117e-10	3.9860508866736403e-10	1.4636165314994059e-8
37600000	0.004999889605439889	-9.263697666843417e-21	-7.089735508100699e-18	8.015085763683981e-8	1.2243741121216418e-16	4.5225904738514534e-8	-3.698928047652498e-22	1.1608385907004936e-17	2.2672967407701166e-10	3.9860508866736403e-10	1.4636165314994059e-8
37700000	0.004999889605439889	-9.263697666843409e-21	-7.089735508100699e-18	8.015085763683981e-8	1.2243741121216418e-16	4.5225904738514534e-8	-3.770729741939086e-22	1.1608385907004936e-17	2.267296740770116e-10	3.9860508866736403e-10	1.4636165314994059e-8
37800000	0.004999889605439889	-9.263697666843403e-21	-7.089735508100699e-18	8.015085763683981e-8	1.2243741121216418e-16	4.5225904738514534e-8	-3.8425313329440033e-22	1.1608385907004936e-17	2.2672967407701156e-10	3.9860508866736403e-10	1.463616531499406e-8
37900000	0.004999889605439889	-9.263697666843396e-21	-7.089735508100699e-18	8.015085763683981e-8	1.2243741121216418e-16	4.5225904738514534e-8	-3.9143328279723886e-22	1.1608385907004936e-17	2.2672967407701148e-10	3.9860508866736403e-10	1.463616531499406e-8
38000000	0.004999889605439889	-9.263697666843388e-21	-7.089735508100699e-18	8.01508576368398e-8	1.2243741121216418e-16	4.522590473851454e-8	-3.9861342343293785e-22	1.1608385907004936e-17	2.2672967407701143e-10	3.9860508866736403e-10	1.463616531499406e-8
38100000	0.004999889605439889	-9.263697666843382e-21	-7.089735508100699e-18	8.01508576368398e-8	1.2243741121216418e-16	4.522590473851454e-8	-4.057935559320111e-22	1.1608385907004936e-17	2.2672967407701138e-10	3.986050886673641e-10	1.463616531499406e-8
38200000	0.004999889605439889	-9.263697666843374e-21	-7.089735508100699e-18	8.01508576368398e-8	1.2243741121216418e-16	4.522590473851454e-8	-4.1297368102497234e-22	1.1608385907004936e-17	2.267296740770113e-10	3.986050886673641e-10	1.463616531499406e-8
38300000	0.004999889605439889	-9.263697666843367e-21	-7.089735508100699e-18	8.01508576368398e-8	1.2243741121216418e-16	4.522590473851454e-8	-4.201537994423353e-22	1.1608385907004936e-17	2.2672967407701125e-10	3.986050886673641e-10	1.463616531499406e-8
38400000	0.004999889605439889	-9.263697666843361e-21	-7.089735508100699e-18	8.01508576368398e-8	1.2243741121216418e-16	4.522590473851454e-8	-4.273339119146139e-22	1.1608385907004936e-17	2.2672967407701117e-10	3.986050886673641e-10	1.4636165314994062e-8
38500000	0.004999889605439889	-9.263697666843353e-21	-7.089735508100699e-18	8.01508576368398e-8	1.224374112121642e-16	4.522590473851454e-8	-4.345140191723216e-22	1.1608385907004936e-17	2.2672967407701112e-10	3.986050886673641e-10	1.4636165314994062e-8
38600000	0.004999889605439889	-9.263697666843347e-21	-7.089735508100699e-18	8.01508576368398e-8	1.224374112121642e-16	4.522590473851454e-8	-4.416941219459723e-22	1.1608385907004936e-17	2.2672967407701107e-10	3.986050886673641e-10	1.4636165314994062e-8
38700000	0.004999889605439889	-9.26369766684334e-21	-7.089735508100699e-18	8.01508576368398e-8	1.224374112121642e-16	4.522590473851454e-8	-4.488742209660798e-22	1.1608385907004936e-17	2.26729674077011e-10	3.986050886673641e-10	1.4636165314994062e-8
38800000	0.004999889605439889	-9.263697666843332e-21	-7.089735508100699e-18	8.01508576368398e-8	1.224374112121642e-16	4.522590473851454e-8	-4.56054316963158e-22	1.1608385907004936e-17	2.2672967407701094e-10	3.986050886673641e-10	1.4636165314994062e-8
38900000	0.004999889605439888	-9.263697666843326e-21	-7.089735508100699e-18	8.01508576368398e-8	1.224374112121642e-16	4.522590473851454e-8	-4.632344106677202e-22	1.1608385907004936e-17	2.2672967407701086e-10	3.986050886673641e-10	1.4636165314994064e-8
39000000	0.004999889605439888	-9.263697666843319e-21	-7.089735508100699e-18	8.01508576368398e-8	1.224374112121642e-16	4.522590473851454e-8	-4.704145028102806e-22	1.1608385907004935e-17	2.267296740770108e-10	3.9860508866736414e-10	1.4636165314994064e-8
39100000	0.004999889605439888	-9.263697666843311e-21	-7.089735508100699e-18	8.01508576368398e-8	1.224374112121642e-16	4.522590473851454e-8	-4.775945941213527e-22	1.1608385907004935e-17	2.2672967407701076e-10	3.9860508866736414e-10	1.4636165314994064e-8
39200000	0.004999889605439888	-9.263697666843305e-21	-7.089735508100699e-18	8.01508576368398e-8	1.224374112121642e-16	4.522590473851454e-8	-4.847746853314503e-22	1.1608385907004935e-17	2.2672967407701068e-10	3.9860508866736414e-10	1.4636165314994064e-8
39300000	0.004999889605439888	-9.263697666843298e-21	-7.089735508100699e-18	8.01508576368398e-8	1.224374112121642e-16	4.522590473851454e-8	-4.919547771710873e-22	1.1608385907004935e-17	2.2672967407701063e-10	3.9860508866736414e-10	1.4636165314994064e-8
39400000	0.004999889605439888	-9.26369766684329e-21	-7.089735508100699e-18	8.01508576368398e-8	1.224374112121642e-16	4.522590473851454e-8	-4.991348703707773e-22	1.1608385907004935e-17	2.2672967407701055e-10	3.9860508866736414e-10	1.4636165314994064e-8
39500000	0.004999889605439888	-9.263697666843284e-21	-7.089735508100699e-18	8.01508576368398e-8	1.224374112121642e-16	4.522590473851454e-8	-5.06314965661034e-22	1.1608385907004935e-17	2.267296740770105e-10	3.9860508866736414e-10	1.4636165314994066e-8
39600000	0.004999889605439888	-9.263697666843277e-21	-7.089735508100699e-18	8.01508576368398e-8	1.224374112121642e-16	4.522590473851454e-8	-5.134950637723714e-22	1.1608385907004935e-17	2.2672967407701042e-10	3.9860508866736414e-10	1.4636165314994066e-8
39700000	0.004999889605439888	-9.263697666843269e-21	-7.089735508100699e-18	8.01508576368398e-8	1.224374112121642e-16	4.522590473851454e-8	-5.2067516543530305e-22	1.1608385907004935e-17	2.2672967407701037e-10	3.9860508866736414e-10	1.4636165314994066e-8
39800000	0.004999889605439888	-9.263697666843263e-21	-7.089735508100699e-18	8.01508576368398e-8	1.224374112121642e-16	4.522590473851454e-8	-5.278552713803427e-22	1.1608385907004935e-17	2.2672967407701032e-10	3.9860508866736414e-10	1.4636165314994066e-8
39900000	0.004999889605439888	-9.263697666843256e-21	-7.089735508100699e-18	8.01508576368398e-8	1.224374112121642e-16	4.522590473851454e-8	-5.350353823380042e-22	1.1608385907004935e-17	2.2672967407701024e-10	3.986050886673642e-10	1.4636165314994066e-8
40000000	0.004999889605439888	-9.26369766684325e-21	-7.089735508100699e-18	8.01508576368398e-8	1.224374112121642e-16	4.522590473851454e-8	-5.422154990388012e-22	1.1608385907004935e-17	2.2672967407701019e-10	3.986050886673642e-10	1.4636165314994066e-8
40100000	0.004999889605439888	-9.263697666843242e-21	-7.089735508100699e-18	8.01508576368398e-8	1.224374112121642e-16	4.522590473851454e-8	-5.493956222132476e-22	1.1608385907004935e-17	2.2672967407701013e-10	3.986050886673642e-10	1.4636165314994067e-8
40200000	0.004999889605439888	-9.263697666843235e-21	-7.089735508100699e-18	8.01508576368398e-8	1.224374112121642e-16	4.522590473851454e-8	-5.56575752591857e-22	1.1608385907004935e-17	2.2672967407701006e-10	3.986050886673642e-10	1.4636165314994067e-8
40300000	0.004999889605439888	-9.263697666843229e-21	-7.089735508100699e-18	8.01508576368398e-8	1.224374112121642e-16	4.522590473851454e-8	-5.637558909051433e-22	1.1608385907004935e-17	2.2672967407701e-10	3.986050886673642e-10	1.4636165314994067e-8
40400000	0.004999889605439888	-9.263697666843221e-21	-7.089735508100699e-18	8.01508576368398e-8	1.224374112121642e-16	4.522590473851454e-8	-5.7093603788362e-22	1.1608385907004935e-17	2.2672967407700995e-10	3.986050886673642e-10	1.4636165314994067e-8
40500000	0.004999889605439888	-9.263697666843213e-21	-7.089735508100699e-18	8.01508576368398e-8	1.224374112121642e-16	4.522590473851454e-8	-5.781161942578012e-22	1.1608385907004935e-17	2.2672967407700988e-10	3.986050886673642e-10	1.4636165314994067e-8
40600000	0.004999889605439888	-9.263697666843207e-21	-7.089735508100699e-18	8.01508576368398e-8	1.224374112121642e-16	4.522590473851454e-8	-5.852963607582004e-22	1.1608385907004935e-17	2.2672967407700982e-10	3.986050886673642e-10	1.4636165314994067e-8
40700000	0.004999889605439888	-9.2636976668432e-21	-7.089735508100699e-18	8.01508576368398e-8	1.224374112121642e-16	4.522590473851454e-8	-5.924765381153315e-22	1.1608385907004935e-17	2.2672967407700977e-10	3.986050886673642e-10	1.4636165314994069e-8
40800000	0.004999889605439888	-9.263697666843192e-21	-7.089735508100699e-18	8.01508576368398e-8	1.224374112121642e-16	4.522590473851454e-8	-5.996567270597081e-22	1.1608385907004935e-17	2.2672967407700972e-10	3.9860508866736424e-10	1.4636165314994069e-8
40900000	0.004999889605439888	-9.263697666843186e-21	-7.089735508100699e-18	8.01508576368398e-8	1.224374112121642e-16	4.522590473851454e-8	-6.068369283218441e-22	1.1608385907004935e-17	2.2672967407700964e-10	3.9860508866736424e-10	1.4636165314994069e-8
41000000	0.004999889605439888	-9.263697666843179e-21	-7.089735508100699e-18	8.01508576368398e-8	1.224374112121642e-16	4.522590473851454e-8	-6.140171426322532e-22	1.1608385907004935e-17	2.267296740770096e-10	3.9860508866736424e-10	1.4636165314994069e-8
41100000	0.004999889605439888	-9.263697666843173e-21	-7.089735508100699e-18	8.01508576368398e-8	1.224374112121642e-16	4.522590473851454e-8	-6.211973707214491e-22	1.1608385907004935e-17	2.2672967407700954e-10	3.9860508866736424e-10	1.4636165314994069e-8
41200000	0.004999889605439888	-9.263697666843165e-21	-7.089735508100699e-18	8.01508576368398e-8	1.224374112121642e-16	4.522590473851454e-8	-6.283776133199457e-22	1.1608385907004933e-17	2.267296740770095e-10	3.9860508866736424e-10	1.4636165314994069e-8
41300000	0.004999889605439888	-9.263697666843158e-21	-7.089735508100699e-18	8.01508576368398e-8	1.224374112121642e-16	4.522590473851454e-8	-6.355578711582565e-22	1.1608385907004933e-17	2.2672967407700944e-10	3.9860508866736424e-10	1.463616531499407e-8
41400000	0.004999889605439888	-9.263697666843152e-21	-7.089735508100699e-18	8.01508576368398e-8	1.224374112121642e-16	4.522590473851454e-8	-6.427381449668955e-22	1.1608385907004933e-17	2.2672967407700939e-10	3.9860508866736424e-10	1.463616531499407e-8
41500000	0.004999889605439888	-9.263697666843144e-21	-7.089735508100699e-18	8.01508576368398e-8	1.224374112121642e-16	4.522590473851454e-8	-6.499184354763763e-22	1.1608385907004933e-17	2.2672967407700933e-10	3.9860508866736424e-10	1.463616531499407e-8
41600000	0.004999889605439888	-9.263697666843137e-21	-7.089735508100699e-18	8.01508576368398e-8	1.224374112121642e-16	4.522590473851454e-8	-6.570987434172128e-22	1.1608385907004933e-17	2.2672967407700928e-10	3.9860508866736424e-10	1.463616531499407e-8
41700000	0.004999889605439888	-9.26369766684313e-21	-7.089735508100699e-18	8.01508576368398e-8	1.224374112121642e-16	4.522590473851454e-8	-6.642790695199186e-22	1.1608385907004933e-17	2.2672967407700923e-10	3.9860508866736424e-10	1.463616531499407e-8
41800000	0.004999889605439888	-9.263697666843123e-21	-7.089735508100699e-18	8.01508576368398e-8	1.224374112121642e-16	4.522590473851454e-8	-6.714594145150076e-22	1.1608385907004933e-17	2.267296740770092e-10	3.9860508866736424e-10	1.463616531499407e-8
41900000	0.004999889605439888	-9.263697666843116e-21	-7.089735508100699e-18	8.01508576368398e-8	1.224374112121642e-16	4.522590473851454e-8	-6.786397791329935e-22	1.1608385907004933e-17	2.2672967407700915e-10	3.986050886673643e-10	1.463616531499407e-8
42000000	0.004999889605439888	-9.26369766684311e-21	-7.089735508100699e-18	8.01508576368398e-8	1.224374112121642e-16	4.522590473851454e-8	-6.8582016410439e-22	1.1608385907004933e-17	2.267296740770091e-10	3.986050886673643e-10	1.463616531499407e-8
42100000	0.004999889605439888	-9.263697666843102e-21	-7.089735508100699e-18	8.01508576368398e-8	1.224374112121642e-16	4.522590473851454e-8	-6.930005701597108e-22	1.1608385907004933e-17	2.2672967407700905e-10	3.986050886673643e-10	1.4636165314994072e-8
42200000	0.004999889605439888	-9.263697666843095e-21	-7.089735508100699e-18	8.01508576368398e-8	1.224374112121642e-16	4.522590473851454e-8	-7.001809980294698e-22	1.1608385907004933e-17	2.2672967407700902e-10	3.986050886673643e-10	1.4636165314994072e-8
42300000	0.004999889605439888	-9.263697666843089e-21	-7.089735508100699e-18	8.01508576368398e-8	1.224374112121642e-16	4.522590473851454e-8	-7.073614484441807e-22	1.1608385907004933e-17	2.2672967407700897e-10	3.986050886673643e-10	1.4636165314994072e-8
42400000	0.004999889605439888	-9.263697666843081e-21	-7.089735508100699e-18	8.01508576368398e-8	1.224374112121642e-16	4.522590473851454e-8	-7.145419221343572e-22	1.1608385907004933e-17	2.2672967407700895e-10	3.986050886673643e-10	1.4636165314994072e-8
42500000	0.004999889605439888	-9.263697666843075e-21	-7.089735508100699e-18	8.01508576368398e-8	1.224374112121642e-16	4.522590473851454e-8	-7.217224096312258e-22	1.1608385907004933e-17	2.267296740770089e-10	3.986050886673643e-10	1.4636165314994072e-8
42600000	0.004999889605439888	-9.263697666843068e-21	-7.089735508100699e-18	8.01508576368398e-8	1.224374112121642e-16	4.522590473851454e-8	-7.289028569389274e-22	1.1608385907004933e-17	2.2672967407700887e-10	3.986050886673643e-10	1.4636165314994072e-8
42700000	0.004999889605439888	-9.26369766684306e-21	-7.089735508100699e-18	8.01508576368398e-8	1.224374112121642e-16	4.522590473851454e-8	-7.36083256666294e-22	1.1608385907004933e-17	2.2672967407700882e-10	3.986050886673643e-10	1.4636165314994072e-8
42800000	0.004999889605439888	-9.263697666843054e-21	-7.089735508100699e-18	8.01508576368398e-8	1.224374112121642e-16	4.522590473851454e-8	-7.432636095437774e-22	1.1608385907004933e-17	2.267296740770088e-10	3.986050886673643e-10	1.4636165314994072e-8
42900000	0.004999889605439888	-9.263697666843046e-21	-7.089735508100699e-18	8.01508576368398e-8	1.224374112121642e-16	4.522590473851454e-8	-7.504439163018296e-22	1.1608385907004933e-17	2.2672967407700876e-10	3.986050886673643e-10	1.4636165314994072e-8
43000000	0.004999889605439888	-9.263697666843039e-21	-7.089735508100699e-18	8.01508576368398e-8	1.224374112121642e-16	4.522590473851454e-8	-7.576241776709024e-22	1.1608385907004933e-17	2.2672967407700874e-10	3.986050886673643e-10	1.4636165314994074e-8
43100000	0.004999889605439888	-9.263697666843033e-21	-7.089735508100699e-18	8.01508576368398e-8	1.224374112121642e-16	4.522590473851454e-8	-7.648043943814475e-22	1.1608385907004933e-17	2.2672967407700871e-10	3.986050886673643e-10	1.4636165314994074e-8
43200000	0.004999889605439888	-9.263697666843025e-21	-7.089735508100699e-18	8.01508576368398e-8	1.224374112121642e-16	4.522590473851454e-8	-7.71984567163917e-22	1.1608385907004933e-17	2.267296740770087e-10	3.986050886673643e-10	1.4636165314994074e-8
43300000	0.004999889605439888	-9.263697666843018e-21	-7.089735508100699e-18	8.01508576368398e-8	1.224374112121642e-16	4.522590473851454e-8	-7.791646967487624e-22	1.1608385907004933e-17	2.2672967407700866e-10	3.9860508866736434e-10	1.4636165314994074e-8
43400000	0.004999889605439888	-9.263697666843012e-21	-7.089735508100699e-18	8.01508576368398e-8	1.224374112121642e-16	4.522590473851454e-8	-7.863447838664358e-22	1.1608385907004933e-17	2.2672967407700864e-10	3.9860508866736434e-10	1.4636165314994074e-8
43500000	0.004999889605439888	-9.263697666843004e-21	-7.089735508100699e-18	8.01508576368398e-8	1.224374112121642e-16	4.522590473851454e-8	-7.935248292473888e-22	1.1608385907004933e-17	2.267296740770086e-10	3.9860508866736434e-10	1.4636165314994074e-8
43600000	0.004999889605439888	-9.263697666842998e-21	-7.089735508100699e-18	8.01508576368398e-8	1.224374112121642e-16	4.522590473851454e-8	-8.007048336220734e-22	1.1608385907004933e-17	2.2672967407700858e-10	3.9860508866736434e-10	1.4636165314994074e-8
43700000	0.004999889605439888	-9.263697666842991e-21	-7.089735508100699e-18	8.01508576368398e-8	1.224374112121642e-16	4.522590473851454e-8	-8.078847977209413e-22	1.1608385907004933e-17	2.2672967407700856e-10	3.9860508866736434e-10	1.4636165314994074e-8
43800000	0.004999889605439888	-9.263697666842983e-21	-7.089735508100699e-18	8.01508576368398e-8	1.224374112121642e-16	4.522590473851454e-8	-8.150647222744445e-22	1.1608385907004933e-17	2.2672967407700853e-10	3.9860508866736434e-10	1.4636165314994074e-8
43900000	0.004999889605439888	-9.263697666842977e-21	-7.089735508100699e-18	8.01508576368398e-8	1.224374112121642e-16	4.522590473851454e-8	-8.222446080130348e-22	1.1608385907004933e-17	2.267296740770085e-10	3.9860508866736434e-10	1.4636165314994074e-8
44000000	0.004999889605439888	-9.26369766684297e-21	-7.089735508100699e-18	8.01508576368398e-8	1.224374112121642e-16	4.522590473851454e-8	-8.294244556671639e-22	1.1608385907004933e-17	2.267296740770085e-10	3.9860508866736434e-10	1.4636165314994074e-8
44100000	0.004999889605439888	-9.263697666842962e-21	-7.089735508100699e-18	8.01508576368398e-8	1.224374112121642e-16	4.522590473851454e-8	-8.366042659672836e-22	1.1608385907004933e-17	2.2672967407700848e-10	3.9860508866736434e-10	1.4636165314994074e-8
44200000	0.004999889605439888	-9.263697666842956e-21	-7.089735508100699e-18	8.01508576368398e-8	1.224374112121642e-16	4.522590473851454e-8	-8.437840396438461e-22	1.1608385907004933e-17	2.2672967407700848e-10	3.9860508866736434e-10	1.4636165314994074e-8
44300000	0.004999889605439888	-9.263697666842949e-21	-7.089735508100699e-18	8.01508576368398e-8	1.224374112121642e-16	4.522590473851454e-8	-8.509637774273028e-22	1.1608385907004933e-17	2.2672967407700845e-10	3.9860508866736434e-10	1.4636165314994074e-8
44400000	0.004999889605439888	-9.263697666842941e-21	-7.089735508100699e-18	8.01508576368398e-8	1.224374112121642e-16	4.522590473851454e-8	-8.581434800481057e-22	1.1608385907004933e-17	2.2672967407700845e-10	3.9860508866736434e-10	1.4636165314994074e-8
44500000	0.004999889605439888	-9.263697666842935e-21	-7.089735508100699e-18	8.01508576368398e-8	1.224374112121642e-16	4.522590473851454e-8	-8.653231482367065e-22	1.1608385907004933e-17	2.2672967407700843e-10	3.9860508866736434e-10	1.4636165314994074e-8
44600000	0.004999889605439888	-9.263697666842928e-21	-7.089735508100699e-18	8.01508576368398e-8	1.224374112121642e-16	4.522590473851454e-8	-8.725027827235573e-22	1.1608385907004933e-17	2.2672967407700843e-10	3.9860508866736434e-10	1.4636165314994074e-8
44700000	0.004999889605439888	-9.26369766684292e-21	-7.089735508100699e-18	8.01508576368398e-8	1.224374112121642e-16	4.522590473851454e-8	-8.7968238423911e-22	1.1608385907004933e-17	2.267296740770084e-10	3.9860508866736434e-10	1.4636165314994074e-8
44800000	0.004999889605439888	-9.263697666842914e-21	-7.089735508100699e-18	8.01508576368398e-8	1.224374112121642e-16	4.522590473851454e-8	-8.86861953513816e-22	1.1608385907004933e-17	2.267296740770084e-10	3.9860508866736434e-10	1.4636165314994074e-8
44900000	0.004999889605439888	-9.263697666842907e-21	-7.089735508100699e-18	8.01508576368398e-8	1.224374112121642e-16	4.522590473851454e-8	-8.940414912781273e-22	1.1608385907004933e-17	2.267296740770084e-10	3.9860508866736434e-10	1.4636165314994074e-8
45000000	0.004999889605439888	-9.2636976668429e-21	-7.089735508100699e-18	8.01508576368398e-8	1.224374112121642e-16	4.522590473851454e-8	-9.012209982624958e-22	1.1608385907004933e-17	2.2672967407700838e-10	3.9860508866736434e-10	1.4636165314994074e-8
45100000	0.004999889605439888	-9.263697666842893e-21	-7.089735508100699e-18	8.01508576368398e-8	1.224374112121642e-16	4.522590473851454e-8	-9.084004751973733e-22	1.1608385907004933e-17	2.2672967407700838e-10	3.9860508866736434e-10	1.4636165314994074e-8
45200000	0.004999889605439888	-9.263697666842885e-21	-7.089735508100699e-18	8.01508576368398e-8	1.224374112121642e-16	4.522590473851454e-8	-9.155799228132118e-22	1.1608385907004933e-17	2.2672967407700838e-10	3.9860508866736434e-10	1.4636165314994074e-8
45300000	0.004999889605439888	-9.26369766684288e-21	-7.089735508100699e-18	8.01508576368398e-8	1.224374112121642e-16	4.522590473851454e-8	-9.227593418404629e-22	1.1608385907004933e-17	2.2672967407700838e-10	3.9860508866736434e-10	1.4636165314994074e-8
45400000	0.004999889605439888	-9.263697666842872e-21	-7.089735508100699e-18	8.01508576368398e-8	1.224374112121642e-16	4.522590473851454e-8	-9.299387330095785e-22	1.1608385907004933e-17	2.2672967407700838e-10	3.9860508866736434e-10	1.4636165314994074e-8
45500000	0.004999889605439888	-9.263697666842864e-21	-7.089735508100699e-18	8.01508576368398e-8	1.224374112121642e-16	4.522590473851454e-8	-9.371180970510103e-22	1.1608385907004933e-17	2.2672967407700835e-10	3.9860508866736434e-10	1.4636165314994074e-8
45600000	0.004999889605439888	-9.263697666842858e-21	-7.089735508100699e-18	8.01508576368398e-8	1.224374112121642e-16	4.522590473851454e-8	-9.442974346952104e-22	1.1608385907004933e-17	2.2672967407700835e-10	3.9860508866736434e-10	1.4636165314994074e-8
45700000	0.004999889605439888	-9.263697666842851e-21	-7.089735508100699e-18	8.01508576368398e-8	1.224374112121642e-16	4.522590473851454e-8	-9.514767466726307e-22	1.1608385907004933e-17	2.2672967407700835e-10	3.9860508866736434e-10	1.4636165314994074e-8
45800000	0.004999889605439888	-9.263697666842843e-21	-7.089735508100699e-18	8.01508576368398e-8	1.224374112121642e-16	4.522590473851454e-8	-9.586560337137226e-22	1.1608385907004933e-17	2.2672967407700835e-10	3.9860508866736434e-10	1.4636165314994074e-8
45900000	0.004999889605439888	-9.263697666842837e-21	-7.089735508100699e-18	8.01508576368398e-8	1.224374112121642e-16	4.522590473851454e-8	-9.658352965489382e-22	1.1608385907004933e-17	2.2672967407700835e-10	3.9860508866736434e-10	1.4636165314994074e-8
46000000	0.004999889605439888	-9.26369766684283e-21	-7.089735508100699e-18	8.01508576368398e-8	1.224374112121642e-16	4.522590473851454e-8	-9.730145359087293e-22	1.1608385907004933e-17	2.2672967407700835e-10	3.9860508866736434e-10	1.4636165314994074e-8
46100000	0.004999889605439888	-9.263697666842824e-21	-7.089735508100699e-18	8.01508576368398e-8	1.224374112121642e-16	4.522590473851454e-8	-9.801937525235476e-22	1.1608385907004933e-17	2.2672967407700835e-10	3.9860508866736434e-10	1.4636165314994074e-8
46200000	0.004999889605439888	-9.263697666842816e-21	-7.089735508100699e-18	8.01508576368398e-8	1.224374112121642e-16	4.522590473851454e-8	-9.873729471238452e-22	1.1608385907004933e-17	2.2672967407700838e-10	3.9860508866736434e-10	1.4636165314994074e-8
46300000	0.004999889605439888	-9.263697666842809e-21	-7.089735508100699e-18	8.01508576368398e-8	1.224374112121642e-16	4.522590473851454e-8	-9.94552120440074e-22	1.1608385907004933e-17	2.2672967407700838e-10	3.986050886673644e-10	1.4636165314994074e-8
46400000	0.004999889605439888	-9.263697666842803e-21	-7.089735508100699e-18	8.01508576368398e-8	1.224374112121642e-16	4.522590473851454e-8	-1.0017312732026854e-21	1.1608385907004933e-17	2.2672967407700838e-10	3.986050886673644e-10	1.4636165314994074e-8
46500000	0.004999889605439888	-9.263697666842795e-21	-7.089735508100699e-18	8.01508576368398e-8	1.224374112121642e-16	4.522590473851454e-8	-1.0089104061421314e-21	1.1608385907004933e-17	2.2672967407700838e-10	3.986050886673644e-10	1.4636165314994074e-8
46600000	0.004999889605439888	-9.263697666842788e-21	-7.089735508100699e-18	8.01508576368398e-8	1.224374112121642e-16	4.522590473851454e-8	-1.0160895199888639e-21	1.1608385907004933e-17	2.2672967407700838e-10	3.986050886673644e-10	1.4636165314994074e-8
46700000	0.004999889605439888	-9.263697666842782e-21	-7.089735508100699e-18	8.01508576368398e-8	1.224374112121642e-16	4.522590473851454e-8	-1.0232686154733347e-21	1.1608385907004933e-17	2.2672967407700838e-10	3.986050886673644e-10	1.4636165314994074e-8
46800000	0.004999889605439888	-9.263697666842774e-21	-7.089735508100699e-18	8.01508576368398e-8	1.224374112121642e-16	4.522590473851454e-8	-1.0304476933259958e-21	1.1608385907004933e-17	2.267296740770084e-10	3.986050886673644e-10	1.4636165314994074e-8
46900000	0.004999889605439888	-9.263697666842767e-21	-7.089735508100699e-18	8.01508576368398e-8	1.224374112121642e-16	4.522590473851454e-8	-1.0376267542772986e-21	1.1608385907004933e-17	2.267296740770084e-10	3.986050886673644e-10	1.4636165314994074e-8
47000000	0.004999889605439888	-9.26369766684276e-21	-7.089735508100699e-18	8.01508576368398e-8	1.224374112121642e-16	4.522590473851454e-8	-1.0448057990576954e-21	1.1608385907004933e-17	2.267296740770084e-10	3.986050886673644e-10	1.4636165314994074e-8
47100000	0.004999889605439889	-9.263697666842753e-21	-7.089735508100699e-18	8.01508576368398e-8	1.224374112121642e-16	4.522590473851454e-8	-1.0519848283976378e-21	1.1608385907004933e-17	2.2672967407700843e-10	3.986050886673644e-10	1.4636165314994074e-8
47200000	0.004999889605439889	-9.263697666842746e-21	-7.089735508100699e-18	8.01508576368398e-8	1.224374112121642e-16	4.522590473851454e-8	-1.0591638430275778e-21	1.1608385907004933e-17	2.2672967407700843e-10	3.986050886673644e-10	1.4636165314994074e-8
47300000	0.004999889605439889	-9.26369766684274e-21	-7.089735508100699e-18	8.01508576368398e-8	1.224374112121642e-16	4.522590473851454e-8	-1.066342843677967e-21	1.1608385907004933e-17	2.2672967407700843e-10	3.986050886673644e-10	1.4636165314994074e-8
47400000	0.004999889605439889	-9.263697666842732e-21	-7.089735508100699e-18	8.01508576368398e-8	1.224374112121642e-16	4.522590473851454e-8	-1.0735218310792573e-21	1.1608385907004933e-17	2.2672967407700845e-10	3.986050886673644e-10	1.4636165314994074e-8
47500000	0.004999889605439889	-9.263697666842726e-21	-7.089735508100699e-18	8.01508576368398e-8	1.224374112121642e-16	4.522590473851454e-8	-1.0807008059619005e-21	1.1608385907004933e-17	2.2672967407700845e-10	3.986050886673644e-10	1.4636165314994074e-8
47600000	0.004999889605439889	-9.263697666842718e-21	-7.089735508100699e-18	8.01508576368398e-8	1.224374112121642e-16	4.522590473851454e-8	-1.0878797690563487e-21	1.1608385907004933e-17	2.2672967407700845e-10	3.986050886673644e-10	1.4636165314994074e-8
47700000	0.004999889605439889	-9.263697666842711e-21	-7.089735508100699e-18	8.01508576368398e-8	1.224374112121642e-16	4.522590473851454e-8	-1.0950587210930534e-21	1.1608385907004933e-17	2.2672967407700848e-10	3.986050886673644e-10	1.4636165314994074e-8
47800000	0.004999889605439889	-9.263697666842705e-21	-7.089735508100699e-18	8.01508576368398e-8	1.224374112121642e-16	4.522590473851454e-8	-1.1022376628024665e-21	1.1608385907004933e-17	2.2672967407700848e-10	3.986050886673644e-10	1.4636165314994074e-8
47900000	0.004999889605439889	-9.263697666842697e-21	-7.089735508100699e-18	8.01508576368398e-8	1.224374112121642e-16	4.522590473851454e-8	-1.10941659491504e-21	1.1608385907004933e-17	2.2672967407700848e-10	3.986050886673644e-10	1.4636165314994074e-8
48000000	0.004999889605439889	-9.26369766684269e-21	-7.089735508100699e-18	8.01508576368398e-8	1.224374112121642e-16	4.522590473851454e-8	-1.1165955181612254e-21	1.1608385907004933e-17	2.267296740770085e-10	3.986050886673644e-10	1.4636165314994074e-8
48100000	0.004999889605439889	-9.263697666842684e-21	-7.089735508100699e-18	8.01508576368398e-8	1.224374112121642e-16	4.522590473851454e-8	-1.1237744332714749e-21	1.1608385907004933e-17	2.267296740770085e-10	3.986050886673644e-10	1.4636165314994074e-8
48200000	0.004999889605439889	-9.263697666842676e-21	-7.089735508100699e-18	8.01508576368398e-8	1.224374112121642e-16	4.522590473851454e-8	-1.1309533409762403e-21	1.1608385907004933e-17	2.2672967407700853e-10	3.986050886673644e-10	1.4636165314994074e-8
48300000	0.004999889605439889	-9.263697666842669e-21	-7.089735508100699e-18	8.01508576368398e-8	1.224374112121642e-16	4.522590473851454e-8	-1.1381322420059731e-21	1.1608385907004933e-17	2.2672967407700853e-10	3.986050886673644e-10	1.4636165314994074e-8
48400000	0.004999889605439889	-9.263697666842663e-21	-7.089735508100699e-18	8.01508576368398e-8	1.224374112121642e-16	4.522590473851454e-8	-1.1453111370911255e-21	1.1608385907004933e-17	2.2672967407700856e-10	3.986050886673644e-10	1.4636165314994074e-8
48500000	0.004999889605439889	-9.263697666842655e-21	-7.089735508100699e-18	8.01508576368398e-8	1.224374112121642e-16	4.522590473851454e-8	-1.152490026962149e-21	1.1608385907004933e-17	2.2672967407700856e-10	3.986050886673644e-10	1.4636165314994074e-8
48600000	0.004999889605439889	-9.26369766684265e-21	-7.089735508100699e-18	8.01508576368398e-8	1.224374112121642e-16	4.522590473851454e-8	-1.1596689123494957e-21	1.1608385907004933e-17	2.2672967407700858e-10	3.986050886673644e-10	1.4636165314994072e-8
48700000	0.004999889605439889	-9.263697666842642e-21	-7.089735508100699e-18	8.01508576368398e-8	1.224374112121642e-16	4.522590473851454e-8	-1.1668477939836175e-21	1.1608385907004933e-17	2.2672967407700858e-10	3.986050886673644e-10	1.4636165314994072e-8
48800000	0.004999889605439889	-9.263697666842634e-21	-7.089735508100699e-18	8.01508576368398e-8	1.224374112121642e-16	4.522590473851454e-8	-1.1740266725949658e-21	1.1608385907004933e-17	2.267296740770086e-10	3.986050886673644e-10	1.4636165314994072e-8
48900000	0.004999889605439889	-9.263697666842628e-21	-7.089735508100699e-18	8.015085763683981e-8	1.224374112121642e-16	4.522590473851454e-8	-1.181205548913993e-21	1.1608385907004933e-17	2.267296740770086e-10	3.986050886673644e-10	1.4636165314994072e-8
49000000	0.004999889605439889	-9.26369766684262e-21	-7.089735508100699e-18	8.015085763683981e-8	1.224374112121642e-16	4.522590473851454e-8	-1.1883844236711503e-21	1.1608385907004933e-17	2.2672967407700864e-10	3.986050886673644e-10	1.4636165314994072e-8
49100000	0.004999889605439889	-9.263697666842613e-21	-7.089735508100699e-18	8.015085763683981e-8	1.224374112121642e-16	4.522590473851454e-8	-1.19556329759689e-21	1.1608385907004933e-17	2.2672967407700864e-10	3.986050886673644e-10	1.4636165314994072e-8
49200000	0.004999889605439889	-9.263697666842607e-21	-7.089735508100699e-18	8.015085763683981e-8	1.224374112121642e-16	4.522590473851454e-8	-1.2027421714216639e-21	1.1608385907004933e-17	2.2672967407700866e-10	3.986050886673644e-10	1.4636165314994072e-8
49300000	0.004999889605439889	-9.2636976668426e-21	-7.089735508100699e-18	8.015085763683981e-8	1.224374112121642e-16	4.522590473851454e-8	-1.2099210458759237e-21	1.1608385907004933e-17	2.2672967407700866e-10	3.986050886673644e-10	1.4636165314994072e-8
49400000	0.004999889605439889	-9.263697666842592e-21	-7.089735508100699e-18	8.015085763683981e-8	1.224374112121642e-16	4.522590473851454e-8	-1.2170999216901211e-21	1.1608385907004933e-17	2.267296740770087e-10	3.986050886673644e-10	1.4636165314994072e-8
49500000	0.004999889605439889	-9.263697666842586e-21	-7.089735508100699e-18	8.015085763683981e-8	1.224374112121642e-16	4.522590473851454e-8	-1.224278799594708e-21	1.1608385907004933e-17	2.267296740770087e-10	3.986050886673644e-10	1.4636165314994072e-8
49600000	0.004999889605439889	-9.263697666842579e-21	-7.089735508100699e-18	8.015085763683981e-8	1.224374112121642e-16	4.522590473851454e-8	-1.2314576803201366e-21	1.1608385907004933e-17	2.267296740770087e-10	3.986050886673644e-10	1.4636165314994072e-8
49700000	0.004999889605439889	-9.263697666842571e-21	-7.089735508100699e-18	8.015085763683981e-8	1.224374112121642e-16	4.522590473851454e-8	-1.2386365645968583e-21	1.1608385907004935e-17	2.2672967407700871e-10	3.986050886673644e-10	1.4636165314994072e-8
49800000	0.004999889605439889	-9.263697666842565e-21	-7.089735508100699e-18	8.015085763683981e-8	1.224374112121642e-16	4.522590473851454e-8	-1.245815453155325e-21	1.1608385907004935e-17	2.2672967407700871e-10	3.986050886673644e-10	1.4636165314994072e-8
49900000	0.004999889605439889	-9.263697666842557e-21	-7.089735508100699e-18	8.015085763683981e-8	1.224374112121642e-16	4.522590473851454e-8	-1.2529943467259888e-21	1.1608385907004935e-17	2.2672967407700874e-10	3.986050886673644e-10	1.4636165314994072e-8
50000000	0.004999889605439889	-9.263697666842551e-21	-7.089735508100699e-18	8.015085763683981e-8	1.224374112121642e-16	4.522590473851454e-8	-1.2601732460393012e-21	1.1608385907004935e-17	2.2672967407700874e-10	3.986050886673644e-10	1.4636165314994072e-8
50100000	0.004999889605439889	-9.263697666842544e-21	-7.089735508100699e-18	8.015085763683981e-8	1.224374112121642e-16	4.522590473851454e-8	-1.2673521518257144e-21	1.1608385907004935e-17	2.2672967407700876e-10	3.986050886673644e-10	1.4636165314994072e-8
50200000	0.004999889605439889	-9.263697666842536e-21	-7.089735508100699e-18	8.015085763683981e-8	1.224374112121642e-16	4.522590473851454e-8	-1.2745310648156798e-21	1.1608385907004935e-17	2.2672967407700876e-10	3.986050886673644e-10	1.4636165314994072e-8
50300000	0.004999889605439889	-9.26369766684253e-21	-7.089735508100699e-18	8.015085763683981e-8	1.224374112121642e-16	4.522590473851454e-8	-1.2817099857396494e-21	1.1608385907004935e-17	2.267296740770088e-10	3.986050886673644e-10	1.4636165314994072e-8
50400000	0.004999889605439889	-9.263697666842523e-21	-7.089735508100699e-18	8.015085763683981e-8	1.224374112121642e-16	4.522590473851454e-8	-1.2888889153280752e-21	1.1608385907004935e-17	2.267296740770088e-10	3.986050886673644e-10	1.4636165314994072e-8
50500000	0.004999889605439889	-9.263697666842515e-21	-7.089735508100699e-18	8.015085763683981e-8	1.224374112121642e-16	4.522590473851454e-8	-1.2960678543114088e-21	1.1608385907004935e-17	2.267296740770088e-10	3.986050886673644e-10	1.4636165314994072e-8
50600000	0.00499988960543989	-9.26369766684251e-21	-7.089735508100699e-18	8.015085763683981e-8	1.224374112121642e-16	4.522590473851454e-8	-1.303246803420102e-21	1.1608385907004935e-17	2.2672967407700882e-10	3.986050886673644e-10	1.4636165314994072e-8
50700000	0.00499988960543989	-9.263697666842502e-21	-7.089735508100699e-18	8.015085763683981e-8	1.224374112121642e-16	4.522590473851454e-8	-1.310425763384607e-21	1.1608385907004935e-17	2.2672967407700882e-10	3.986050886673644e-10	1.4636165314994072e-8
50800000	0.00499988960543989	-9.263697666842494e-21	-7.089735508100699e-18	8.015085763683981e-8	1.224374112121642e-16	4.522590473851454e-8	-1.3176047349353753e-21	1.1608385907004935e-17	2.2672967407700884e-10	3.986050886673644e-10	1.463616531499407e-8
50900000	0.00499988960543989	-9.263697666842488e-21	-7.089735508100699e-18	8.015085763683981e-8	1.224374112121642e-16	4.522590473851454e-8	-1.3247837188028587e-21	1.1608385907004935e-17	2.2672967407700884e-10	3.986050886673644e-10	1.463616531499407e-8
51000000	0.00499988960543989	-9.26369766684248e-21	-7.089735508100699e-18	8.015085763683981e-8	1.224374112121642e-16	4.522590473851454e-8	-1.3319627157175094e-21	1.1608385907004935e-17	2.2672967407700884e-10	3.986050886673644e-10	1.463616531499407e-8
51100000	0.00499988960543989	-9.263697666842475e-21	-7.089735508100699e-18	8.015085763683981e-8	1.224374112121642e-16	4.522590473851454e-8	-1.3391417264097789e-21	1.1608385907004935e-17	2.2672967407700887e-10	3.986050886673644e-10	1.463616531499407e-8
51200000	0.00499988960543989	-9.263697666842467e-21	-7.089735508100699e-18	8.015085763683981e-8	1.224374112121642e-16	4.522590473851454e-8	-1.346320751610119e-21	1.1608385907004935e-17	2.2672967407700887e-10	3.986050886673644e-10	1.463616531499407e-8
51300000	0.00499988960543989	-9.26369766684246e-21	-7.089735508100699e-18	8.015085763683981e-8	1.224374112121642e-16	4.522590473851454e-8	-1.3534997920489818e-21	1.1608385907004935e-17	2.2672967407700887e-10	3.986050886673644e-10	1.463616531499407e-8
51400000	0.00499988960543989	-9.263697666842454e-21	-7.089735508100699e-18	8.015085763683981e-8	1.224374112121642e-16	4.522590473851454e-8	-1.3606788484568188e-21	1.1608385907004935e-17	2.267296740770089e-10	3.986050886673644e-10	1.463616531499407e-8
51500000	0.00499988960543989	-9.263697666842446e-21	-7.089735508100699e-18	8.015085763683981e-8	1.224374112121642e-16	4.522590473851454e-8	-1.367857921564082e-21	1.1608385907004935e-17	2.267296740770089e-10	3.986050886673644e-10	1.463616531499407e-8
51600000	0.00499988960543989	-9.263697666842439e-21	-7.089735508100699e-18	8.015085763683981e-8	1.224374112121642e-16	4.522590473851454e-8	-1.3750370121012234e-21	1.1608385907004935e-17	2.267296740770089e-10	3.986050886673644e-10	1.463616531499407e-8
51700000	0.00499988960543989	-9.263697666842433e-21	-7.089735508100699e-18	8.015085763683981e-8	1.224374112121642e-16	4.522590473851454e-8	-1.3822161207986946e-21	1.1608385907004935e-17	2.267296740770089e-10	3.986050886673644e-10	1.463616531499407e-8
51800000	0.00499988960543989	-9.263697666842425e-21	-7.089735508100699e-18	8.015085763683981e-8	1.224374112121642e-16	4.522590473851454e-8	-1.3893952483869476e-21	1.1608385907004935e-17	2.267296740770089e-10	3.986050886673644e-10	1.463616531499407e-8
51900000	0.00499988960543989	-9.263697666842418e-21	-7.089735508100699e-18	8.015085763683981e-8	1.224374112121642e-16	4.522590473851454e-8	-1.396574395596434e-21	1.1608385907004935e-17	2.2672967407700892e-10	3.986050886673644e-10	1.463616531499407e-8
52000000	0.00499988960543989	-9.263697666842412e-21	-7.089735508100699e-18	8.015085763683981e-8	1.224374112121642e-16	4.522590473851454e-8	-1.4037535631576059e-21	1.1608385907004935e-17	2.2672967407700892e-10	3.986050886673644e-10	1.463616531499407e-8
52100000	0.00499988960543989	-9.263697666842404e-21	-7.089735508100699e-18	8.015085763683981e-8	1.224374112121642e-16	4.522590473851454e-8	-1.4109327518009147e-21	1.1608385907004935e-17	2.2672967407700892e-10	3.986050886673644e-10	1.463616531499407e-8
52200000	0.00499988960543989	-9.263697666842396e-21	-7.089735508100699e-18	8.015085763683981e-8	1.224374112121642e-16	4.522590473851454e-8	-1.4181119622568128e-21	1.1608385907004935e-17	2.2672967407700892e-10	3.986050886673644e-10	1.463616531499407e-8
52300000	0.00499988960543989	-9.26369766684239e-21	-7.089735508100699e-18	8.015085763683981e-8	1.224374112121642e-16	4.522590473851454e-8	-1.4252911952557517e-21	1.1608385907004935e-17	2.2672967407700892e-10	3.986050886673644e-10	1.463616531499407e-8
52400000	0.00499988960543989	-9.263697666842383e-21	-7.089735508100699e-18	8.015085763683981e-8	1.224374112121642e-16	4.522590473851454e-8	-1.4324704515281832e-21	1.1608385907004935e-17	2.2672967407700892e-10	3.986050886673644e-10	1.463616531499407e-8
52500000	0.00499988960543989	-9.263697666842377e-21	-7.089735508100699e-18	8.015085763683981e-8	1.224374112121642e-16	4.522590473851454e-8	-1.4396497216061366e-21	1.1608385907004935e-17	2.2672967407700892e-10	3.986050886673644e-10	1.463616531499407e-8
52600000	0.00499988960543989	-9.26369766684237e-21	-7.089735508100699e-18	8.015085763683981e-8	1.224374112121642e-16	4.522590473851454e-8	-1.4468289514983295e-21	1.1608385907004935e-17	2.2672967407700892e-10	3.986050886673644e-10	1.463616531499407e-8
52700000	0.00499988960543989	-9.263697666842362e-21	-7.089735508100699e-18	8.015085763683981e-8	1.224374112121642e-16	4.522590473851454e-8	-1.4540081338142206e-21	1.1608385907004935e-17	2.2672967407700892e-10	3.986050886673644e-10	1.463616531499407e-8
52800000	0.00499988960543989	-9.263697666842356e-21	-7.089735508100699e-18	8.015085763683981e-8	1.224374112121642e-16	4.522590473851454e-8	-1.4611872692841998e-21	1.1608385907004935e-17	2.2672967407700892e-10	3.986050886673644e-10	1.463616531499407e-8
52900000	0.00499988960543989	-9.263697666842348e-21	-7.089735508100699e-18	8.015085763683981e-8	1.224374112121642e-16	4.522590473851454e-8	-1.4683663586386572e-21	1.1608385907004935e-17	2.2672967407700892e-10	3.986050886673644e-10	1.463616531499407e-8
53000000	0.00499988960543989	-9.263697666842341e-21	-7.089735508100699e-18	8.015085763683981e-8	1.224374112121642e-16	4.522590473851454e-8	-1.4755454026079826e-21	1.1608385907004935e-17	2.2672967407700892e-10	3.986050886673644e-10	1.463616531499407e-8
53100000	0.00499988960543989	-9.263697666842335e-21	-7.089735508100699e-18	8.015085763683981e-8	1.224374112121642e-16	4.522590473851454e-8	-1.4827244019225656e-21	1.1608385907004935e-17	2.2672967407700892e-10	3.986050886673644e-10	1.463616531499407e-8
53200000	0.00499988960543989	-9.263697666842327e-21	-7.089735508100699e-18	8.015085763683981e-8	1.224374112121642e-16	4.522590473851454e-8	-1.4899033573127966e-21	1.1608385907004935e-17	2.2672967407700892e-10	3.986050886673644e-10	1.463616531499407e-8
53300000	0.00499988960543989	-9.26369766684232e-21	-7.089735508100699e-18	8.015085763683981e-8	1.224374112121642e-16	4.522590473851454e-8	-1.4970822695090654e-21	1.1608385907004935e-17	2.2672967407700892e-10	3.986050886673644e-10	1.463616531499407e-8
53400000	0.00499988960543989	-9.263697666842314e-21	-7.089735508100699e-18	8.015085763683981e-8	1.224374112121642e-16	4.522590473851454e-8	-1.5042611392417618e-21	1.1608385907004935e-17	2.2672967407700892e-10	3.986050886673644e-10	1.463616531499407e-8
53500000	0.00499988960543989	-9.263697666842306e-21	-7.089735508100699e-18	8.015085763683981e-8	1.224374112121642e-16	4.522590473851454e-8	-1.5114399672412758e-21	1.1608385907004935e-17	2.2672967407700892e-10	3.986050886673644e-10	1.463616531499407e-8
53600000	0.00499988960543989	-9.2636976668423e-21	-7.089735508100699e-18	8.015085763683981e-8	1.224374112121642e-16	4.522590473851454e-8	-1.518618754237997e-21	1.1608385907004935e-17	2.2672967407700892e-10	3.986050886673644e-10	1.463616531499407e-8
53700000	0.00499988960543989	-9.263697666842293e-21	-7.089735508100699e-18	8.015085763683981e-8	1.224374112121642e-16	4.522590473851454e-8	-1.525797500962316e-21	1.1608385907004935e-17	2.2672967407700892e-10	3.986050886673644e-10	1.463616531499407e-8
53800000	0.00499988960543989	-9.263697666842285e-21	-7.089735508100699e-18	8.015085763683981e-8	1.224374112121642e-16	4.522590473851454e-8	-1.5329762081446219e-21	1.1608385907004935e-17	2.2672967407700892e-10	3.986050886673644e-10	1.463616531499407e-8
53900000	0.00499988960543989	-9.263697666842279e-21	-7.089735508100699e-18	8.015085763683981e-8	1.224374112121642e-16	4.522590473851454e-8	-1.5401548765153052e-21	1.1608385907004935e-17	2.2672967407700892e-10	3.986050886673644e-10	1.463616531499407e-8
54000000	0.00499988960543989	-9.263697666842272e-21	-7.089735508100699e-18	8.015085763683981e-8	1.224374112121642e-16	4.522590473851454e-8	-1.5473335068047556e-21	1.1608385907004935e-17	2.2672967407700892e-10	3.986050886673644e-10	1.463616531499407e-8
54100000	0.00499988960543989	-9.263697666842264e-21	-7.089735508100699e-18	8.015085763683981e-8	1.224374112121642e-16	4.522590473851454e-8	-1.5545120997433629e-21	1.1608385907004935e-17	2.2672967407700892e-10	3.986050886673644e-10	1.463616531499407e-8
54200000	0.00499988960543989	-9.263697666842258e-21	-7.089735508100699e-18	8.015085763683981e-8	1.224374112121642e-16	4.522590473851454e-8	-1.5616906560615173e-21	1.1608385907004935e-17	2.2672967407700892e-10	3.986050886673644e-10	1.463616531499407e-8
54300000	0.00499988960543989	-9.26369766684225e-21	-7.089735508100699e-18	8.015085763683981e-8	1.224374112121642e-16	4.522590473851454e-8	-1.5688691764896087e-21	1.1608385907004935e-17	2.2672967407700892e-10	3.986050886673644e-10	1.463616531499407e-8
54400000	0.00499988960543989	-9.263697666842243e-21	-7.089735508100699e-18	8.015085763683981e-8	1.224374112121642e-16	4.522590473851454e-8	-1.5760476617580266e-21	1.1608385907004935e-17	2.2672967407700892e-10	3.986050886673644e-10	1.463616531499407e-8
54500000	0.00499988960543989	-9.263697666842237e-21	-7.089735508100699e-18	8.015085763683981e-8	1.224374112121642e-16	4.522590473851454e-8	-1.5832261125971613e-21	1.1608385907004935e-17	2.2672967407700892e-10	3.986050886673644e-10	1.463616531499407e-8
54600000	0.00499988960543989	-9.26369766684223e-21	-7.089735508100699e-18	8.015085763683981e-8	1.224374112121642e-16	4.522590473851454e-8	-1.5904045297374028e-21	1.1608385907004935e-17	2.2672967407700892e-10	3.986050886673644e-10	1.463616531499407e-8
54700000	0.00499988960543989	-9.263697666842222e-21	-7.089735508100699e-18	8.015085763683981e-8	1.224374112121642e-16	4.522590473851454e-8	-1.5975829139091404e-21	1.1608385907004935e-17	2.2672967407700892e-10	3.986050886673644e-10	1.463616531499407e-8
54800000	0.00499988960543989	-9.263697666842216e-21	-7.089735508100699e-18	8.015085763683981e-8	1.224374112121642e-16	4.522590473851454e-8	-1.6047612658427647e-21	1.1608385907004935e-17	2.2672967407700892e-10	3.986050886673644e-10	1.463616531499407e-8
54900000	0.00499988960543989	-9.263697666842208e-21	-7.089735508100699e-18	8.015085763683981e-8	1.224374112121642e-16	4.522590473851454e-8	-1.6119395862686653e-21	1.1608385907004935e-17	2.2672967407700892e-10	3.986050886673644e-10	1.463616531499407e-8
55000000	0.00499988960543989	-9.263697666842202e-21	-7.089735508100699e-18	8.015085763683981e-8	1.224374112121642e-16	4.522590473851454e-8	-1.619117875917232e-21	1.1608385907004935e-17	2.2672967407700892e-10	3.986050886673644e-10	1.463616531499407e-8
55100000	0.00499988960543989	-9.263697666842195e-21	-7.089735508100699e-18	8.015085763683981e-8	1.224374112121642e-16	4.522590473851454e-8	-1.6262961355188553e-21	1.1608385907004935e-17	2.2672967407700892e-10	3.986050886673644e-10	1.463616531499407e-8
55200000	0.00499988960543989	-9.263697666842187e-21	-7.089735508100699e-18	8.015085763683981e-8	1.224374112121642e-16	4.522590473851454e-8	-1.6334743658039244e-21	1.1608385907004935e-17	2.2672967407700892e-10	3.986050886673644e-10	1.463616531499407e-8
55300000	0.00499988960543989	-9.263697666842181e-21	-7.089735508100699e-18	8.015085763683981e-8	1.224374112121642e-16	4.522590473851454e-8	-1.6406525675028295e-21	1.1608385907004935e-17	2.2672967407700892e-10	3.986050886673644e-10	1.463616531499407e-8
55400000	0.00499988960543989	-9.263697666842174e-21	-7.089735508100699e-18	8.015085763683981e-8	1.224374112121642e-16	4.522590473851454e-8	-1.6478307413459606e-21	1.1608385907004935e-17	2.2672967407700892e-10	3.986050886673644e-10	1.463616531499407e-8
55500000	0.00499988960543989	-9.263697666842166e-21	-7.089735508100699e-18	8.015085763683981e-8	1.224374112121642e-16	4.522590473851454e-8	-1.6550088880637074e-21	1.1608385907004935e-17	2.2672967407700892e-10	3.986050886673644e-10	1.463616531499407e-8
55600000	0.00499988960543989	-9.26369766684216e-21	-7.089735508100699e-18	8.015085763683981e-8	1.224374112121642e-16	4.522590473851454e-8	-1.66218700838646e-21	1.1608385907004935e-17	2.2672967407700892e-10	3.986050886673644e-10	1.463616531499407e-8
55700000	0.00499988960543989	-9.263697666842153e-21	-7.089735508100699e-18	8.015085763683981e-8	1.224374112121642e-16	4.522590473851454e-8	-1.6693651030446085e-21	1.1608385907004935e-17	2.2672967407700892e-10	3.986050886673644e-10	1.463616531499407e-8
55800000	0.00499988960543989	-9.263697666842145e-21	-7.089735508100699e-18	8.015085763683981e-8	1.224374112121642e-16	4.522590473851454e-8	-1.6765431727685424e-21	1.1608385907004935e-17	2.2672967407700892e-10	3.986050886673644e-10	1.463616531499407e-8
55900000	0.00499988960543989	-9.263697666842139e-21	-7.089735508100699e-18	8.015085763683981e-8	1.224374112121642e-16	4.522590473851454e-8	-1.6837212182886514e-21	1.1608385907004935e-17	2.2672967407700892e-10	3.986050886673644e-10	1.463616531499407e-8
56000000	0.00499988960543989	-9.263697666842132e-21	-7.089735508100699e-18	8.015085763683981e-8	1.224374112121642e-16	4.522590473851454e-8	-1.6908992403353263e-21	1.1608385907004935e-17	2.2672967407700892e-10	3.986050886673644e-10	1.463616531499407e-8
56100000	0.00499988960543989	-9.263697666842126e-21	-7.089735508100699e-18	8.015085763683981e-8	1.224374112121642e-16	4.522590473851454e-8	-1.6980772396389565e-21	1.1608385907004935e-17	2.2672967407700892e-10	3.986050886673644e-10	1.463616531499407e-8
56200000	0.00499988960543989	-9.263697666842118e-21	-7.089735508100699e-18	8.015085763683981e-8	1.224374112121642e-16	4.522590473851454e-8	-1.7052552169299317e-21	1.1608385907004935e-17	2.2672967407700892e-10	3.986050886673644e-10	1.463616531499407e-8
56300000	0.00499988960543989	-9.26369766684211e-21	-7.089735508100699e-18	8.015085763683981e-8	1.224374112121642e-16	4.522590473851454e-8	-1.712433172938642e-21	1.1608385907004935e-17	2.2672967407700892e-10	3.986050886673644e-10	1.463616531499407e-8
56400000	0.00499988960543989	-9.263697666842105e-21	-7.089735508100699e-18	8.015085763683981e-8	1.224374112121642e-16	4.522590473851454e-8	-1.7196111083954777e-21	1.1608385907004935e-17	2.2672967407700892e-10	3.986050886673644e-10	1.463616531499407e-8
56500000	0.00499988960543989	-9.263697666842097e-21	-7.089735508100699e-18	8.015085763683981e-8	1.224374112121642e-16	4.522590473851454e-8	-1.726789024030828e-21	1.1608385907004935e-17	2.2672967407700892e-10	3.986050886673644e-10	1.463616531499407e-8
56600000	0.00499988960543989	-9.26369766684209e-21	-7.089735508100699e-18	8.015085763683981e-8	1.224374112121642e-16	4.522590473851454e-8	-1.7339669205750834e-21	1.1608385907004935e-17	2.2672967407700892e-10	3.986050886673644e-10	1.463616531499407e-8
56700000	0.00499988960543989	-9.263697666842084e-21	-7.089735508100699e-18	8.015085763683981e-8	1.224374112121642e-16	4.522590473851454e-8	-1.7411447987586334e-21	1.1608385907004935e-17	2.2672967407700892e-10	3.986050886673644e-10	1.463616531499407e-8
56800000	0.00499988960543989	-9.263697666842076e-21	-7.089735508100699e-18	8.015085763683981e-8	1.224374112121642e-16	4.522590473851454e-8	-1.7483226593118683e-21	1.1608385907004935e-17	2.2672967407700892e-10	3.986050886673644e-10	1.463616531499407e-8
56900000	0.00499988960543989	-9.263697666842068e-21	-7.089735508100699e-18	8.015085763683981e-8	1.224374112121642e-16	4.522590473851454e-8	-1.7555005029651778e-21	1.1608385907004935e-17	2.2672967407700892e-10	3.986050886673644e-10	1.463616531499407e-8
57000000	0.00499988960543989	-9.263697666842062e-21	-7.089735508100699e-18	8.015085763683981e-8	1.224374112121642e-16	4.522590473851454e-8	-1.762678330448952e-21	1.1608385907004935e-17	2.2672967407700892e-10	3.986050886673644e-10	1.463616531499407e-8
57100000	0.00499988960543989	-9.263697666842055e-21	-7.089735508100699e-18	8.015085763683981e-8	1.224374112121642e-16	4.522590473851454e-8	-1.7698561424935805e-21	1.1608385907004935e-17	2.2672967407700892e-10	3.986050886673644e-10	1.463616531499407e-8
57200000	0.00499988960543989	-9.263697666842047e-21	-7.089735508100699e-18	8.015085763683981e-8	1.224374112121642e-16	4.522590473851454e-8	-1.7770339398294533e-21	1.1608385907004935e-17	2.2672967407700892e-10	3.986050886673644e-10	1.463616531499407e-8
57300000	0.00499988960543989	-9.263697666842041e-21	-7.089735508100699e-18	8.015085763683981e-8	1.224374112121642e-16	4.522590473851454e-8	-1.7842117231869604e-21	1.1608385907004935e-17	2.2672967407700892e-10	3.986050886673644e-10	1.463616531499407e-8
57400000	0.004999889605439889	-9.263697666842034e-21	-7.089735508100699e-18	8.015085763683981e-8	1.224374112121642e-16	4.522590473851454e-8	-1.791389493296492e-21	1.1608385907004935e-17	2.2672967407700892e-10	3.986050886673644e-10	1.463616531499407e-8
57500000	0.004999889605439889	-9.263697666842028e-21	-7.089735508100699e-18	8.015085763683981e-8	1.224374112121642e-16	4.522590473851454e-8	-1.7985672508884373e-21	1.1608385907004935e-17	2.2672967407700892e-10	3.986050886673644e-10	1.4636165314994069e-8
57600000	0.004999889605439889	-9.26369766684202e-21	-7.089735508100699e-18	8.015085763683981e-8	1.224374112121642e-16	4.522590473851454e-8	-1.8057449966931866e-21	1.1608385907004935e-17	2.2672967407700892e-10	3.986050886673644e-10	1.4636165314994069e-8
57700000	0.004999889605439889	-9.263697666842013e-21	-7.089735508100699e-18	8.015085763683981e-8	1.224374112121642e-16	4.522590473851454e-8	-1.8129227314411304e-21	1.1608385907004935e-17	2.2672967407700892e-10	3.986050886673644e-10	1.4636165314994069e-8
57800000	0.004999889605439889	-9.263697666842007e-21	-7.089735508100699e-18	8.015085763683981e-8	1.224374112121642e-16	4.522590473851454e-8	-1.8201004558626575e-21	1.1608385907004935e-17	2.2672967407700892e-10	3.986050886673644e-10	1.4636165314994069e-8
57900000	0.004999889605439889	-9.263697666842e-21	-7.089735508100699e-18	8.015085763683981e-8	1.224374112121642e-16	4.522590473851454e-8	-1.8272781706881586e-21	1.1608385907004935e-17	2.2672967407700892e-10	3.986050886673644e-10	1.4636165314994069e-8
58000000	0.004999889605439889	-9.263697666841992e-21	-7.089735508100699e-18	8.015085763683981e-8	1.224374112121642e-16	4.522590473851454e-8	-1.8344558766480234e-21	1.1608385907004935e-17	2.2672967407700892e-10	3.986050886673644e-10	1.4636165314994069e-8
58100000	0.004999889605439889	-9.263697666841986e-21	-7.089735508100699e-18	8.015085763683981e-8	1.224374112121642e-16	4.522590473851454e-8	-1.8416335744726416e-21	1.1608385907004935e-17	2.2672967407700892e-10	3.986050886673644e-10	1.4636165314994069e-8
58200000	0.004999889605439889	-9.263697666841978e-21	-7.089735508100699e-18	8.015085763683981e-8	1.224374112121642e-16	4.522590473851454e-8	-1.8488112648924033e-21	1.1608385907004935e-17	2.2672967407700892e-10	3.986050886673644e-10	1.4636165314994069e-8
58300000	0.004999889605439889	-9.26369766684197e-21	-7.089735508100699e-18	8.015085763683981e-8	1.224374112121642e-16	4.522590473851454e-8	-1.8559889486376988e-21	1.1608385907004935e-17	2.2672967407700892e-10	3.986050886673644e-10	1.4636165314994069e-8
58400000	0.004999889605439889	-9.263697666841965e-21	-7.089735508100699e-18	8.015085763683981e-8	1.224374112121642e-16	4.522590473851454e-8	-1.8631666264389172e-21	1.1608385907004935e-17	2.2672967407700892e-10	3.986050886673644e-10	1.4636165314994069e-8
58500000	0.004999889605439889	-9.263697666841957e-21	-7.089735508100699e-18	8.015085763683981e-8	1.224374112121642e-16	4.522590473851454e-8	-1.870344299026449e-21	1.1608385907004935e-17	2.2672967407700892e-10	3.986050886673644e-10	1.4636165314994069e-8
58600000	0.004999889605439889	-9.263697666841951e-21	-7.089735508100699e-18	8.015085763683981e-8	1.224374112121642e-16	4.522590473851454e-8	-1.877521967130684e-21	1.1608385907004935e-17	2.2672967407700895e-10	3.986050886673644e-10	1.4636165314994069e-8
58700000	0.004999889605439889	-9.263697666841944e-21	-7.089735508100699e-18	8.015085763683981e-8	1.224374112121642e-16	4.522590473851454e-8	-1.884699631482012e-21	1.1608385907004935e-17	2.2672967407700895e-10	3.986050886673644e-10	1.4636165314994069e-8
58800000	0.004999889605439889	-9.263697666841936e-21	-7.089735508100699e-18	8.015085763683981e-8	1.224374112121642e-16	4.522590473851454e-8	-1.8918772928108232e-21	1.1608385907004935e-17	2.2672967407700895e-10	3.986050886673644e-10	1.4636165314994069e-8
58900000	0.004999889605439889	-9.26369766684193e-21	-7.089735508100699e-18	8.015085763683981e-8	1.224374112121642e-16	4.522590473851454e-8	-1.8990549518475073e-21	1.1608385907004935e-17	2.2672967407700895e-10	3.986050886673644e-10	1.4636165314994069e-8
59000000	0.004999889605439889	-9.263697666841923e-21	-7.089735508100699e-18	8.015085763683981e-8	1.224374112121642e-16	4.522590473851454e-8	-1.906232609322454e-21	1.1608385907004933e-17	2.2672967407700895e-10	3.986050886673644e-10	1.4636165314994069e-8
59100000	0.004999889605439889	-9.263697666841915e-21	-7.089735508100699e-18	8.015085763683981e-8	1.224374112121642e-16	4.522590473851454e-8	-1.9134102659660534e-21	1.1608385907004933e-17	2.2672967407700895e-10	3.986050886673644e-10	1.4636165314994069e-8
59200000	0.004999889605439889	-9.263697666841909e-21	-7.089735508100699e-18	8.015085763683981e-8	1.224374112121642e-16	4.522590473851454e-8	-1.9205879225086958e-21	1.1608385907004933e-17	2.2672967407700895e-10	3.986050886673644e-10	1.4636165314994069e-8
59300000	0.004999889605439889	-9.263697666841901e-21	-7.089735508100699e-18	8.015085763683981e-8	1.224374112121642e-16	4.522590473851454e-8	-1.9277655796807704e-21	1.1608385907004933e-17	2.2672967407700895e-10	3.986050886673644e-10	1.4636165314994069e-8
59400000	0.004999889605439889	-9.263697666841894e-21	-7.089735508100699e-18	8.015085763683981e-8	1.224374112121642e-16	4.522590473851454e-8	-1.934943238212668e-21	1.1608385907004933e-17	2.2672967407700895e-10	3.986050886673644e-10	1.4636165314994069e-8
59500000	0.004999889605439889	-9.263697666841888e-21	-7.089735508100699e-18	8.015085763683981e-8	1.224374112121642e-16	4.522590473851454e-8	-1.9421208988347774e-21	1.1608385907004933e-17	2.2672967407700895e-10	3.986050886673644e-10	1.4636165314994069e-8
59600000	0.004999889605439889	-9.26369766684188e-21	-7.089735508100699e-18	8.015085763683981e-8	1.224374112121642e-16	4.522590473851454e-8	-1.9492985622774892e-21	1.1608385907004933e-17	2.2672967407700895e-10	3.986050886673644e-10	1.4636165314994069e-8
59700000	0.004999889605439889	-9.263697666841873e-21	-7.089735508100699e-18	8.015085763683981e-8	1.224374112121642e-16	4.522590473851454e-8	-1.9564762292711934e-21	1.1608385907004933e-17	2.2672967407700895e-10	3.9860508866736434e-10	1.4636165314994069e-8
59800000	0.004999889605439889	-9.263697666841867e-21	-7.089735508100699e-18	8.015085763683981e-8	1.224374112121642e-16	4.522590473851454e-8	-1.9636539005462798e-21	1.1608385907004933e-17	2.2672967407700895e-10	3.9860508866736434e-10	1.4636165314994069e-8
59900000	0.004999889605439889	-9.26369766684186e-21	-7.089735508100699e-18	8.015085763683981e-8	1.224374112121642e-16	4.522590473851454e-8	-1.970831576833138e-21	1.1608385907004933e-17	2.2672967407700895e-10	3.9860508866736434e-10	1.4636165314994069e-8
60000000	0.004999889605439889	-9.263697666841853e-21	-7.089735508100699e-18	8.015085763683981e-8	1.224374112121642e-16	4.522590473851454e-8	-1.9780092588621583e-21	1.1608385907004933e-17	2.2672967407700895e-10	3.9860508866736434e-10	1.4636165314994069e-8
60100000	0.004999889605439889	-9.263697666841846e-21	-7.089735508100699e-18	8.015085763683981e-8	1.224374112121642e-16	4.522590473851454e-8	-1.9851869473637307e-21	1.1608385907004933e-17	2.2672967407700895e-10	3.9860508866736434e-10	1.4636165314994069e-8
60200000	0.004999889605439889	-9.263697666841838e-21	-7.089735508100699e-18	8.015085763683981e-8	1.224374112121642e-16	4.522590473851454e-8	-1.9923646430682446e-21	1.1608385907004933e-17	2.2672967407700895e-10	3.9860508866736434e-10	1.4636165314994069e-8
60300000	0.004999889605439889	-9.263697666841832e-21	-7.089735508100699e-18	8.015085763683981e-8	1.224374112121642e-16	4.522590473851454e-8	-1.99954234670609e-21	1.1608385907004933e-17	2.2672967407700895e-10	3.9860508866736434e-10	1.4636165314994069e-8
60400000	0.004999889605439888	-9.263697666841825e-21	-7.089735508100699e-18	8.015085763683981e-8	1.224374112121642e-16	4.522590473851454e-8	-2.0067200590076574e-21	1.1608385907004933e-17	2.2672967407700895e-10	3.9860508866736434e-10	1.4636165314994069e-8
60500000	0.004999889605439888	-9.263697666841817e-21	-7.089735508100699e-18	8.015085763683981e-8	1.224374112121642e-16	4.522590473851454e-8	-2.0138977807033365e-21	1.1608385907004933e-17	2.2672967407700895e-10	3.9860508866736434e-10	1.4636165314994069e-8
60600000	0.004999889605439888	-9.263697666841811e-21	-7.089735508100699e-18	8.015085763683981e-8	1.224374112121642e-16	4.522590473851454e-8	-2.0210755125235165e-21	1.1608385907004933e-17	2.2672967407700895e-10	3.9860508866736434e-10	1.4636165314994069e-8
60700000	0.004999889605439888	-9.263697666841804e-21	-7.089735508100699e-18	8.015085763683981e-8	1.224374112121642e-16	4.522590473851454e-8	-2.0282532551985883e-21	1.1608385907004933e-17	2.2672967407700895e-10	3.9860508866736434e-10	1.4636165314994069e-8
60800000	0.004999889605439888	-9.263697666841796e-21	-7.089735508100699e-18	8.015085763683981e-8	1.224374112121642e-16	4.522590473851454e-8	-2.035431009458941e-21	1.1608385907004933e-17	2.2672967407700895e-10	3.9860508866736434e-10	1.4636165314994069e-8
60900000	0.004999889605439888	-9.26369766684179e-21	-7.089735508100699e-18	8.015085763683981e-8	1.224374112121642e-16	4.522590473851454e-8	-2.0426087760349653e-21	1.1608385907004933e-17	2.2672967407700895e-10	3.9860508866736434e-10	1.4636165314994069e-8
61000000	0.004999889605439888	-9.263697666841783e-21	-7.089735508100699e-18	8.015085763683981e-8	1.224374112121642e-16	4.522590473851454e-8	-2.0497865556570504e-21	1.1608385907004933e-17	2.2672967407700895e-10	3.9860508866736434e-10	1.4636165314994069e-8
61100000	0.004999889605439888	-9.263697666841777e-21	-7.089735508100699e-18	8.015085763683981e-8	1.224374112121642e-16	4.522590473851454e-8	-2.0569643490555866e-21	1.1608385907004933e-17	2.2672967407700895e-10	3.9860508866736434e-10	1.4636165314994069e-8
61200000	0.004999889605439888	-9.263697666841769e-21	-7.089735508100699e-18	8.015085763683981e-8	1.224374112121642e-16	4.522590473851454e-8	-2.0641421569609637e-21	1.1608385907004933e-17	2.2672967407700895e-10	3.9860508866736434e-10	1.4636165314994069e-8
61300000	0.004999889605439888	-9.263697666841762e-21	-7.089735508100699e-18	8.015085763683981e-8	1.224374112121642e-16	4.522590473851454e-8	-2.0713199801035718e-21	1.1608385907004933e-17	2.2672967407700895e-10	3.9860508866736434e-10	1.4636165314994069e-8
61400000	0.004999889605439888	-9.263697666841756e-21	-7.089735508100699e-18	8.015085763683981e-8	1.224374112121642e-16	4.522590473851454e-8	-2.0784978192138005e-21	1.1608385907004933e-17	2.2672967407700895e-10	3.9860508866736434e-10	1.4636165314994069e-8
61500000	0.004999889605439888	-9.263697666841748e-21	-7.089735508100699e-18	8.015085763683981e-8	1.224374112121642e-16	4.522590473851454e-8	-2.0856756750220398e-21	1.1608385907004933e-17	2.2672967407700895e-10	3.9860508866736434e-10	1.4636165314994069e-8
61600000	0.004999889605439888	-9.26369766684174e-21	-7.089735508100699e-18	8.015085763683981e-8	1.224374112121642e-16	4.522590473851454e-8	-2.09285354825868e-21	1.1608385907004933e-17	2.2672967407700895e-10	3.9860508866736434e-10	1.4636165314994069e-8
61700000	0.004999889605439888	-9.263697666841734e-21	-7.089735508100699e-18	8.015085763683981e-8	1.224374112121642e-16	4.522590473851454e-8	-2.1000314396541103e-21	1.1608385907004933e-17	2.2672967407700895e-10	3.9860508866736434e-10	1.4636165314994069e-8
61800000	0.004999889605439888	-9.263697666841727e-21	-7.089735508100699e-18	8.015085763683981e-8	1.224374112121642e-16	4.522590473851454e-8	-2.1072093499387213e-21	1.1608385907004933e-17	2.2672967407700895e-10	3.9860508866736434e-10	1.4636165314994069e-8
61900000	0.004999889605439888	-9.26369766684172e-21	-7.089735508100699e-18	8.015085763683981e-8	1.224374112121642e-16	4.522590473851454e-8	-2.1143872798429026e-21	1.1608385907004933e-17	2.2672967407700895e-10	3.9860508866736434e-10	1.4636165314994069e-8
62000000	0.004999889605439888	-9.263697666841713e-21	-7.089735508100699e-18	8.015085763683981e-8	1.224374112121642e-16	4.522590473851454e-8	-2.121565230097044e-21	1.1608385907004933e-17	2.2672967407700895e-10	3.9860508866736434e-10	1.4636165314994069e-8
62100000	0.004999889605439888	-9.263697666841706e-21	-7.089735508100699e-18	8.015085763683981e-8	1.224374112121642e-16	4.522590473851454e-8	-2.1287432014315356e-21	1.1608385907004933e-17	2.2672967407700895e-10	3.9860508866736434e-10	1.4636165314994069e-8
62200000	0.004999889605439888	-9.263697666841698e-21	-7.089735508100699e-18	8.015085763683981e-8	1.224374112121642e-16	4.522590473851454e-8	-2.1359211945767675e-21	1.1608385907004933e-17	2.2672967407700895e-10	3.9860508866736434e-10	1.4636165314994069e-8
62300000	0.004999889605439888	-9.263697666841692e-21	-7.089735508100699e-18	8.015085763683981e-8	1.224374112121642e-16	4.522590473851454e-8	-2.143099210263129e-21	1.1608385907004933e-17	2.2672967407700895e-10	3.9860508866736434e-10	1.4636165314994069e-8
62400000	0.004999889605439888	-9.263697666841685e-21	-7.089735508100699e-18	8.015085763683981e-8	1.224374112121642e-16	4.522590473851454e-8	-2.1502772492210106e-21	1.1608385907004933e-17	2.2672967407700895e-10	3.9860508866736434e-10	1.4636165314994069e-8
62500000	0.004999889605439888	-9.263697666841679e-21	-7.089735508100699e-18	8.015085763683981e-8	1.224374112121642e-16	4.522590473851454e-8	-2.1574553019832437e-21	1.1608385907004933e-17	2.2672967407700895e-10	3.9860508866736434e-10	1.4636165314994069e-8
62600000	0.004999889605439888	-9.263697666841671e-21	-7.089735508100699e-18	8.015085763683981e-8	1.224374112121642e-16	4.522590473851454e-8	-2.1646333145631227e-21	1.1608385907004933e-17	2.2672967407700895e-10	3.9860508866736434e-10	1.4636165314994069e-8
62700000	0.004999889605439888	-9.263697666841664e-21	-7.089735508100699e-18	8.015085763683981e-8	1.224374112121642e-16	4.522590473851454e-8	-2.171811279570733e-21	1.1608385907004933e-17	2.2672967407700895e-10	3.9860508866736434e-10	1.4636165314994069e-8
62800000	0.004999889605439888	-9.263697666841658e-21	-7.089735508100699e-18	8.015085763683981e-8	1.224374112121642e-16	4.522590473851454e-8	-2.178989197736402e-21	1.1608385907004933e-17	2.2672967407700895e-10	3.9860508866736434e-10	1.4636165314994069e-8
62900000	0.004999889605439888	-9.26369766684165e-21	-7.089735508100699e-18	8.015085763683981e-8	1.224374112121642e-16	4.522590473851454e-8	-2.186167069790458e-21	1.1608385907004933e-17	2.2672967407700895e-10	3.9860508866736434e-10	1.4636165314994069e-8
63000000	0.004999889605439888	-9.263697666841643e-21	-7.089735508100699e-18	8.015085763683981e-8	1.224374112121642e-16	4.522590473851454e-8	-2.1933448964632296e-21	1.1608385907004933e-17	2.2672967407700895e-10	3.9860508866736434e-10	1.4636165314994069e-8
63100000	0.004999889605439888	-9.263697666841637e-21	-7.089735508100699e-18	8.015085763683981e-8	1.224374112121642e-16	4.522590473851454e-8	-2.200522678485044e-21	1.1608385907004933e-17	2.2672967407700895e-10	3.9860508866736434e-10	1.4636165314994069e-8
63200000	0.004999889605439888	-9.263697666841629e-21	-7.089735508100699e-18	8.015085763683981e-8	1.224374112121642e-16	4.522590473851454e-8	-2.2077004165862297e-21	1.1608385907004933e-17	2.2672967407700895e-10	3.9860508866736434e-10	1.4636165314994069e-8
63300000	0.004999889605439888	-9.263697666841622e-21	-7.089735508100699e-18	8.015085763683981e-8	1.224374112121642e-16	4.522590473851454e-8	-2.214878111497114e-21	1.1608385907004933e-17	2.2672967407700895e-10	3.9860508866736434e-10	1.4636165314994069e-8
63400000	0.004999889605439888	-9.263697666841616e-21	-7.089735508100699e-18	8.015085763683981e-8	1.224374112121642e-16	4.522590473851454e-8	-2.2220557639480255e-21	1.1608385907004933e-17	2.2672967407700895e-10	3.9860508866736434e-10	1.4636165314994069e-8
63500000	0.004999889605439888	-9.263697666841608e-21	-7.089735508100699e-18	8.015085763683981e-8	1.224374112121642e-16	4.522590473851454e-8	-2.2292333746692924e-21	1.1608385907004933e-17	2.2672967407700895e-10	3.9860508866736434e-10	1.4636165314994069e-8
63600000	0.004999889605439888	-9.263697666841602e-21	-7.089735508100699e-18	8.015085763683981e-8	1.224374112121642e-16	4.522590473851454e-8	-2.2364109443912423e-21	1.1608385907004933e-17	2.2672967407700895e-10	3.9860508866736434e-10	1.4636165314994069e-8
63700000	0.004999889605439888	-9.263697666841595e-21	-7.089735508100699e-18	8.015085763683981e-8	1.224374112121642e-16	4.522590473851454e-8	-2.243588473844203e-21	1.1608385907004933e-17	2.2672967407700895e-10	3.9860508866736434e-10	1.4636165314994069e-8
63800000	0.004999889605439888	-9.263697666841587e-21	-7.089735508100699e-18	8.015085763683981e-8	1.224374112121642e-16	4.522590473851454e-8	-2.250765963758503e-21	1.1608385907004933e-17	2.2672967407700895e-10	3.9860508866736434e-10	1.4636165314994069e-8
63900000	0.004999889605439888	-9.263697666841581e-21	-7.089735508100699e-18	8.015085763683981e-8	1.224374112121642e-16	4.522590473851454e-8	-2.25794341486447e-21	1.1608385907004933e-17	2.2672967407700895e-10	3.9860508866736434e-10	1.4636165314994069e-8
64000000	0.004999889605439888	-9.263697666841573e-21	-7.089735508100699e-18	8.015085763683981e-8	1.224374112121642e-16	4.522590473851454e-8	-2.265120827892432e-21	1.1608385907004933e-17	2.2672967407700895e-10	3.9860508866736434e-10	1.4636165314994069e-8
64100000	0.004999889605439888	-9.263697666841566e-21	-7.089735508100699e-18	8.015085763683981e-8	1.224374112121642e-16	4.522590473851454e-8	-2.2722982035727175e-21	1.1608385907004933e-17	2.2672967407700895e-10	3.9860508866736434e-10	1.4636165314994069e-8
64200000	0.004999889605439888	-9.26369766684156e-21	-7.089735508100699e-18	8.015085763683981e-8	1.224374112121642e-16	4.522590473851454e-8	-2.279475542635654e-21	1.1608385907004933e-17	2.2672967407700895e-10	3.9860508866736434e-10	1.4636165314994069e-8
64300000	0.004999889605439888	-9.263697666841552e-21	-7.089735508100699e-18	8.015085763683981e-8	1.224374112121642e-16	4.522590473851454e-8	-2.2866528458115693e-21	1.1608385907004933e-17	2.2672967407700895e-10	3.9860508866736434e-10	1.4636165314994069e-8
64400000	0.004999889605439888	-9.263697666841545e-21	-7.089735508100699e-18	8.015085763683981e-8	1.224374112121642e-16	4.522590473851454e-8	-2.293830113830792e-21	1.1608385907004933e-17	2.2672967407700895e-10	3.9860508866736434e-10	1.4636165314994069e-8
64500000	0.004999889605439888	-9.263697666841539e-21	-7.089735508100699e-18	8.015085763683981e-8	1.224374112121642e-16	4.522590473851454e-8	-2.3010073474236497e-21	1.1608385907004933e-17	2.2672967407700895e-10	3.9860508866736434e-10	1.4636165314994069e-8
64600000	0.004999889605439888	-9.263697666841531e-21	-7.089735508100699e-18	8.015085763683981e-8	1.224374112121642e-16	4.522590473851454e-8	-2.3081845473204703e-21	1.1608385907004933e-17	2.2672967407700895e-10	3.9860508866736434e-10	1.4636165314994069e-8
64700000	0.004999889605439888	-9.263697666841524e-21	-7.089735508100699e-18	8.015085763683981e-8	1.224374112121642e-16	4.522590473851454e-8	-2.3153617142515824e-21	1.1608385907004933e-17	2.2672967407700895e-10	3.9860508866736434e-10	1.4636165314994069e-8
64800000	0.004999889605439888	-9.263697666841518e-21	-7.089735508100699e-18	8.015085763683981e-8	1.224374112121642e-16	4.522590473851454e-8	-2.3225388489473135e-21	1.1608385907004933e-17	2.2672967407700895e-10	3.9860508866736434e-10	1.4636165314994069e-8
64900000	0.004999889605439888	-9.26369766684151e-21	-7.089735508100699e-18	8.015085763683981e-8	1.224374112121642e-16	4.522590473851454e-8	-2.329715952137991e-21	1.1608385907004933e-17	2.2672967407700895e-10	3.9860508866736434e-10	1.4636165314994069e-8
65000000	0.004999889605439888	-9.263697666841504e-21	-7.089735508100699e-18	8.015085763683981e-8	1.224374112121642e-16	4.522590473851454e-8	-2.3368930245539446e-21	1.1608385907004933e-17	2.2672967407700895e-10	3.9860508866736434e-10	1.4636165314994069e-8
65100000	0.004999889605439888	-9.263697666841497e-21	-7.089735508100699e-18	8.015085763683981e-8	1.224374112121642e-16	4.522590473851454e-8	-2.344070066925501e-21	1.1608385907004933e-17	2.2672967407700895e-10	3.9860508866736434e-10	1.4636165314994069e-8
65200000	0.004999889605439888	-9.263697666841489e-21	-7.089735508100699e-18	8.015085763683981e-8	1.224374112121642e-16	4.522590473851454e-8	-2.3512470799829884e-21	1.1608385907004933e-17	2.2672967407700895e-10	3.9860508866736434e-10	1.4636165314994069e-8
65300000	0.004999889605439888	-9.263697666841483e-21	-7.089735508100699e-18	8.015085763683981e-8	1.224374112121642e-16	4.522590473851454e-8	-2.358424064456735e-21	1.1608385907004933e-17	2.2672967407700895e-10	3.9860508866736434e-10	1.4636165314994069e-8
65400000	0.004999889605439888	-9.263697666841476e-21	-7.089735508100699e-18	8.015085763683981e-8	1.224374112121642e-16	4.522590473851454e-8	-2.365601021077069e-21	1.1608385907004933e-17	2.2672967407700895e-10	3.9860508866736434e-10	1.4636165314994069e-8
65500000	0.004999889605439888	-9.263697666841468e-21	-7.089735508100699e-18	8.015085763683981e-8	1.224374112121642e-16	4.522590473851454e-8	-2.3727779505743177e-21	1.1608385907004933e-17	2.2672967407700895e-10	3.9860508866736434e-10	1.4636165314994069e-8
65600000	0.004999889605439888	-9.263697666841462e-21	-7.089735508100699e-18	8.015085763683981e-8	1.224374112121642e-16	4.522590473851454e-8	-2.3799548536788098e-21	1.1608385907004933e-17	2.2672967407700895e-10	3.9860508866736434e-10	1.4636165314994069e-8
65700000	0.004999889605439888	-9.263697666841455e-21	-7.089735508100699e-18	8.015085763683981e-8	1.224374112121642e-16	4.522590473851454e-8	-2.3871317311208725e-21	1.1608385907004933e-17	2.2672967407700895e-10	3.9860508866736434e-10	1.4636165314994069e-8
65800000	0.004999889605439888	-9.263697666841447e-21	-7.089735508100699e-18	8.015085763683981e-8	1.224374112121642e-16	4.522590473851454e-8	-2.394308583630835e-21	1.1608385907004933e-17	2.2672967407700895e-10	3.9860508866736434e-10	1.4636165314994069e-8
65900000	0.004999889605439888	-9.263697666841441e-21	-7.089735508100699e-18	8.015085763683981e-8	1.224374112121642e-16	4.522590473851454e-8	-2.4014854119390244e-21	1.1608385907004933e-17	2.2672967407700895e-10	3.9860508866736434e-10	1.4636165314994069e-8
66000000	0.004999889605439888	-9.263697666841434e-21	-7.089735508100699e-18	8.015085763683981e-8	1.224374112121642e-16	4.522590473851454e-8	-2.408662216775769e-21	1.1608385907004933e-17	2.2672967407700895e-10	3.9860508866736434e-10	1.4636165314994069e-8
66100000	0.004999889605439888	-9.263697666841428e-21	-7.089735508100699e-18	8.015085763683981e-8	1.224374112121642e-16	4.522590473851454e-8	-2.4158389988713965e-21	1.1608385907004933e-17	2.2672967407700895e-10	3.9860508866736434e-10	1.4636165314994069e-8
66200000	0.004999889605439888	-9.26369766684142e-21	-7.089735508100699e-18	8.015085763683981e-8	1.224374112121642e-16	4.522590473851454e-8	-2.4230157589562353e-21	1.1608385907004933e-17	2.2672967407700895e-10	3.9860508866736434e-10	1.4636165314994069e-8
66300000	0.004999889605439888	-9.263697666841412e-21	-7.089735508100699e-18	8.015085763683981e-8	1.224374112121642e-16	4.522590473851454e-8	-2.430192497760613e-21	1.1608385907004933e-17	2.2672967407700895e-10	3.9860508866736434e-10	1.4636165314994069e-8
66400000	0.004999889605439888	-9.263697666841406e-21	-7.089735508100699e-18	8.015085763683981e-8	1.224374112121642e-16	4.522590473851454e-8	-2.4373692160148585e-21	1.1608385907004933e-17	2.2672967407700895e-10	3.9860508866736434e-10	1.4636165314994069e-8
66500000	0.004999889605439888	-9.263697666841399e-21	-7.089735508100699e-18	8.015085763683981e-8	1.224374112121642e-16	4.522590473851454e-8	-2.4445459144492985e-21	1.1608385907004933e-17	2.2672967407700895e-10	3.9860508866736434e-10	1.4636165314994069e-8
66600000	0.004999889605439888	-9.263697666841391e-21	-7.089735508100699e-18	8.015085763683981e-8	1.224374112121642e-16	4.522590473851454e-8	-2.4517225937942618e-21	1.1608385907004933e-17	2.2672967407700895e-10	3.9860508866736434e-10	1.4636165314994069e-8
66700000	0.004999889605439888	-9.263697666841385e-21	-7.089735508100699e-18	8.015085763683981e-8	1.224374112121642e-16	4.522590473851454e-8	-2.4588992547800766e-21	1.1608385907004933e-17	2.2672967407700895e-10	3.9860508866736434e-10	1.4636165314994069e-8
66800000	0.004999889605439888	-9.263697666841378e-21	-7.089735508100699e-18	8.015085763683981e-8	1.224374112121642e-16	4.522590473851454e-8	-2.46607589813707e-21	1.1608385907004933e-17	2.2672967407700895e-10	3.9860508866736434e-10	1.4636165314994069e-8
66900000	0.004999889605439888	-9.26369766684137e-21	-7.089735508100699e-18	8.015085763683981e-8	1.224374112121642e-16	4.522590473851454e-8	-2.473252524595571e-21	1.1608385907004933e-17	2.2672967407700895e-10	3.9860508866736434e-10	1.4636165314994067e-8
67000000	0.004999889605439888	-9.263697666841364e-21	-7.089735508100699e-18	8.015085763683981e-8	1.224374112121642e-16	4.522590473851454e-8	-2.480429134885907e-21	1.1608385907004933e-17	2.2672967407700895e-10	3.9860508866736434e-10	1.4636165314994067e-8
67100000	0.004999889605439888	-9.263697666841357e-21	-7.089735508100699e-18	8.015085763683981e-8	1.224374112121642e-16	4.522590473851454e-8	-2.4876057297384064e-21	1.1608385907004933e-17	2.2672967407700895e-10	3.9860508866736434e-10	1.4636165314994067e-8
67200000	0.004999889605439888	-9.26369766684135e-21	-7.089735508100699e-18	8.015085763683981e-8	1.224374112121642e-16	4.522590473851454e-8	-2.4947823098833965e-21	1.1608385907004933e-17	2.2672967407700895e-10	3.9860508866736434e-10	1.4636165314994067e-8
67300000	0.004999889605439888	-9.263697666841343e-21	-7.089735508100699e-18	8.015085763683981e-8	1.224374112121642e-16	4.522590473851454e-8	-2.501958876051206e-21	1.1608385907004933e-17	2.2672967407700895e-10	3.9860508866736434e-10	1.4636165314994067e-8
67400000	0.004999889605439888	-9.263697666841336e-21	-7.089735508100699e-18	8.015085763683981e-8	1.224374112121642e-16	4.522590473851454e-8	-2.5091354289721627e-21	1.1608385907004933e-17	2.2672967407700895e-10	3.9860508866736434e-10	1.4636165314994067e-8
67500000	0.004999889605439889	-9.26369766684133e-21	-7.089735508100699e-18	8.015085763683981e-8	1.224374112121642e-16	4.522590473851454e-8	-2.5163119693765946e-21	1.1608385907004933e-17	2.2672967407700895e-10	3.9860508866736434e-10	1.4636165314994067e-8
67600000	0.004999889605439889	-9.263697666841322e-21	-7.089735508100699e-18	8.015085763683981e-8	1.224374112121642e-16	4.522590473851454e-8	-2.5234884979948296e-21	1.1608385907004933e-17	2.2672967407700895e-10	3.9860508866736434e-10	1.4636165314994067e-8
67700000	0.004999889605439889	-9.263697666841315e-21	-7.089735508100699e-18	8.015085763683981e-8	1.224374112121642e-16	4.522590473851454e-8	-2.530665015557196e-21	1.1608385907004933e-17	2.2672967407700895e-10	3.9860508866736434e-10	1.4636165314994067e-8
67800000	0.004999889605439889	-9.263697666841309e-21	-7.089735508100699e-18	8.015085763683981e-8	1.224374112121642e-16	4.522590473851454e-8	-2.5378415227940214e-21	1.1608385907004933e-17	2.2672967407700895e-10	3.9860508866736434e-10	1.4636165314994067e-8
67900000	0.004999889605439889	-9.263697666841301e-21	-7.089735508100699e-18	8.015085763683981e-8	1.224374112121642e-16	4.522590473851454e-8	-2.5450180204356337e-21	1.1608385907004933e-17	2.2672967407700895e-10	3.9860508866736434e-10	1.4636165314994067e-8
68000000	0.004999889605439889	-9.263697666841294e-21	-7.089735508100699e-18	8.015085763683981e-8	1.224374112121642e-16	4.5225904738514534e-8	-2.5521945092123613e-21	1.1608385907004933e-17	2.2672967407700895e-10	3.9860508866736434e-10	1.4636165314994067e-8
68100000	0.004999889605439889	-9.263697666841288e-21	-7.089735508100699e-18	8.015085763683981e-8	1.224374112121642e-16	4.5225904738514534e-8	-2.5593709898545325e-21	1.1608385907004933e-17	2.2672967407700895e-10	3.9860508866736434e-10	1.4636165314994067e-8
68200000	0.004999889605439889	-9.26369766684128e-21	-7.089735508100699e-18	8.015085763683981e-8	1.224374112121642e-16	4.5225904738514534e-8	-2.5665474630924743e-21	1.1608385907004933e-17	2.2672967407700895e-10	3.9860508866736434e-10	1.4636165314994067e-8
68300000	0.004999889605439889	-9.263697666841273e-21	-7.089735508100699e-18	8.015085763683981e-8	1.2243741121216418e-16	4.5225904738514534e-8	-2.573723929656516e-21	1.1608385907004933e-17	2.2672967407700895e-10	3.9860508866736434e-10	1.4636165314994067e-8
68400000	0.004999889605439889	-9.263697666841267e-21	-7.089735508100699e-18	8.015085763683981e-8	1.2243741121216418e-16	4.5225904738514534e-8	-2.5809003902769843e-21	1.1608385907004933e-17	2.2672967407700895e-10	3.9860508866736434e-10	1.4636165314994067e-8
68500000	0.004999889605439889	-9.263697666841259e-21	-7.089735508100699e-18	8.015085763683981e-8	1.2243741121216418e-16	4.5225904738514534e-8	-2.588076845684208e-21	1.1608385907004933e-17	2.2672967407700895e-10	3.9860508866736434e-10	1.4636165314994067e-8
68600000	0.004999889605439889	-9.263697666841253e-21	-7.089735508100699e-18	8.015085763683981e-8	1.2243741121216418e-16	4.5225904738514534e-8	-2.595253296608515e-21	1.1608385907004933e-17	2.2672967407700895e-10	3.9860508866736434e-10	1.4636165314994067e-8
68700000	0.004999889605439889	-9.263697666841245e-21	-7.089735508100699e-18	8.015085763683981e-8	1.2243741121216418e-16	4.5225904738514534e-8	-2.602429743780233e-21	1.1608385907004933e-17	2.2672967407700895e-10	3.9860508866736434e-10	1.4636165314994067e-8
68800000	0.004999889605439889	-9.263697666841238e-21	-7.089735508100699e-18	8.015085763683981e-8	1.2243741121216418e-16	4.5225904738514534e-8	-2.60960618792969e-21	1.1608385907004935e-17	2.2672967407700895e-10	3.9860508866736434e-10	1.4636165314994067e-8
68900000	0.004999889605439889	-9.263697666841232e-21	-7.089735508100699e-18	8.015085763683981e-8	1.2243741121216418e-16	4.5225904738514534e-8	-2.6167826297872148e-21	1.1608385907004935e-17	2.2672967407700895e-10	3.9860508866736434e-10	1.4636165314994067e-8
69000000	0.004999889605439889	-9.263697666841224e-21	-7.089735508100699e-18	8.015085763683981e-8	1.2243741121216418e-16	4.5225904738514534e-8	-2.623959070083134e-21	1.1608385907004935e-17	2.2672967407700895e-10	3.9860508866736434e-10	1.4636165314994067e-8
69100000	0.004999889605439889	-9.263697666841217e-21	-7.089735508100699e-18	8.015085763683981e-8	1.2243741121216418e-16	4.5225904738514534e-8	-2.631135509547777e-21	1.1608385907004935e-17	2.2672967407700895e-10	3.9860508866736434e-10	1.4636165314994067e-8
69200000	0.004999889605439889	-9.263697666841211e-21	-7.089735508100699e-18	8.015085763683981e-8	1.2243741121216418e-16	4.5225904738514534e-8	-2.6383119489114714e-21	1.1608385907004935e-17	2.2672967407700895e-10	3.9860508866736434e-10	1.4636165314994067e-8
69300000	0.004999889605439889	-9.263697666841203e-21	-7.089735508100699e-18	8.015085763683981e-8	1.2243741121216418e-16	4.5225904738514534e-8	-2.6454883889045447e-21	1.1608385907004935e-17	2.2672967407700895e-10	3.9860508866736434e-10	1.4636165314994067e-8
69400000	0.004999889605439889	-9.263697666841196e-21	-7.089735508100699e-18	8.015085763683981e-8	1.2243741121216418e-16	4.5225904738514534e-8	-2.652664830257325e-21	1.1608385907004935e-17	2.2672967407700895e-10	3.9860508866736434e-10	1.4636165314994067e-8
69500000	0.004999889605439889	-9.26369766684119e-21	-7.089735508100699e-18	8.015085763683981e-8	1.2243741121216418e-16	4.5225904738514534e-8	-2.6598412737001408e-21	1.1608385907004935e-17	2.2672967407700895e-10	3.9860508866736434e-10	1.4636165314994067e-8
69600000	0.004999889605439889	-9.263697666841182e-21	-7.089735508100699e-18	8.015085763683981e-8	1.2243741121216418e-16	4.5225904738514534e-8	-2.6670177199633197e-21	1.1608385907004935e-17	2.2672967407700895e-10	3.9860508866736434e-10	1.4636165314994067e-8
69700000	0.004999889605439889	-9.263697666841175e-21	-7.089735508100699e-18	8.015085763683981e-8	1.2243741121216418e-16	4.5225904738514534e-8	-2.6741941697771898e-21	1.1608385907004935e-17	2.2672967407700895e-10	3.9860508866736434e-10	1.4636165314994067e-8
69800000	0.004999889605439889	-9.263697666841169e-21	-7.089735508100699e-18	8.015085763683981e-8	1.2243741121216418e-16	4.5225904738514534e-8	-2.6813706238720793e-21	1.1608385907004935e-17	2.2672967407700895e-10	3.9860508866736434e-10	1.4636165314994067e-8
69900000	0.004999889605439889	-9.263697666841161e-21	-7.089735508100699e-18	8.015085763683981e-8	1.2243741121216418e-16	4.5225904738514534e-8	-2.6885470829783157e-21	1.1608385907004935e-17	2.2672967407700895e-10	3.9860508866736434e-10	1.4636165314994067e-8
70000000	0.004999889605439889	-9.263697666841155e-21	-7.089735508100699e-18	8.015085763683981e-8	1.2243741121216418e-16	4.5225904738514534e-8	-2.6957235478262277e-21	1.1608385907004935e-17	2.2672967407700895e-10	3.9860508866736434e-10	1.4636165314994067e-8
70100000	0.004999889605439889	-9.263697666841148e-21	-7.089735508100699e-18	8.015085763683981e-8	1.2243741121216418e-16	4.5225904738514534e-8	-2.7029000191461427e-21	1.1608385907004935e-17	2.2672967407700895e-10	3.9860508866736434e-10	1.4636165314994067e-8
70200000	0.004999889605439889	-9.26369766684114e-21	-7.089735508100699e-18	8.015085763683981e-8	1.2243741121216418e-16	4.5225904738514534e-8	-2.710076497668389e-21	1.1608385907004935e-17	2.2672967407700895e-10	3.9860508866736434e-10	1.4636165314994067e-8
70300000	0.004999889605439889	-9.263697666841134e-21	-7.089735508100699e-18	8.015085763683981e-8	1.2243741121216418e-16	4.5225904738514534e-8	-2.7172529841232944e-21	1.1608385907004935e-17	2.2672967407700895e-10	3.9860508866736434e-10	1.4636165314994067e-8
70400000	0.004999889605439889	-9.263697666841127e-21	-7.089735508100699e-18	8.015085763683981e-8	1.2243741121216418e-16	4.5225904738514534e-8	-2.7244294792411873e-21	1.1608385907004935e-17	2.2672967407700895e-10	3.9860508866736434e-10	1.4636165314994067e-8
70500000	0.004999889605439889	-9.263697666841119e-21	-7.089735508100699e-18	8.015085763683981e-8	1.2243741121216418e-16	4.5225904738514534e-8	-2.7316059837523954e-21	1.1608385907004935e-17	2.2672967407700895e-10	3.9860508866736434e-10	1.4636165314994067e-8
70600000	0.004999889605439889	-9.263697666841113e-21	-7.089735508100699e-18	8.015085763683981e-8	1.2243741121216418e-16	4.5225904738514534e-8	-2.7387824983872463e-21	1.1608385907004935e-17	2.2672967407700895e-10	3.9860508866736434e-10	1.4636165314994067e-8
70700000	0.004999889605439889	-9.263697666841106e-21	-7.089735508100699e-18	8.015085763683981e-8	1.2243741121216418e-16	4.5225904738514534e-8	-2.745959023876069e-21	1.1608385907004935e-17	2.2672967407700895e-10	3.9860508866736434e-10	1.4636165314994067e-8
70800000	0.00499988960543989	-9.263697666841098e-21	-7.089735508100699e-18	8.015085763683981e-8	1.2243741121216418e-16	4.5225904738514534e-8	-2.7531355609491904e-21	1.1608385907004935e-17	2.2672967407700895e-10	3.9860508866736434e-10	1.4636165314994067e-8
70900000	0.00499988960543989	-9.263697666841092e-21	-7.089735508100699e-18	8.015085763683981e-8	1.2243741121216418e-16	4.5225904738514534e-8	-2.7603121103369394e-21	1.1608385907004935e-17	2.2672967407700895e-10	3.9860508866736434e-10	1.4636165314994067e-8
71000000	0.00499988960543989	-9.263697666841084e-21	-7.089735508100699e-18	8.015085763683981e-8	1.2243741121216418e-16	4.5225904738514534e-8	-2.7674886727696438e-21	1.1608385907004935e-17	2.2672967407700895e-10	3.9860508866736434e-10	1.4636165314994067e-8
71100000	0.00499988960543989	-9.263697666841078e-21	-7.089735508100699e-18	8.015085763683981e-8	1.2243741121216418e-16	4.5225904738514534e-8	-2.7746652489776313e-21	1.1608385907004935e-17	2.2672967407700895e-10	3.9860508866736434e-10	1.4636165314994067e-8
71200000	0.00499988960543989	-9.263697666841071e-21	-7.089735508100699e-18	8.015085763683981e-8	1.2243741121216418e-16	4.5225904738514534e-8	-2.7818418396912297e-21	1.1608385907004935e-17	2.2672967407700895e-10	3.9860508866736434e-10	1.4636165314994067e-8
71300000	0.00499988960543989	-9.263697666841063e-21	-7.089735508100699e-18	8.015085763683981e-8	1.2243741121216418e-16	4.5225904738514534e-8	-2.7890184456407677e-21	1.1608385907004935e-17	2.2672967407700895e-10	3.9860508866736434e-10	1.4636165314994067e-8
71400000	0.00499988960543989	-9.263697666841057e-21	-7.089735508100699e-18	8.015085763683981e-8	1.2243741121216418e-16	4.5225904738514534e-8	-2.796195067556573e-21	1.1608385907004935e-17	2.2672967407700895e-10	3.9860508866736434e-10	1.4636165314994067e-8
71500000	0.00499988960543989	-9.26369766684105e-21	-7.089735508100699e-18	8.015085763683981e-8	1.2243741121216418e-16	4.5225904738514534e-8	-2.8033717061689733e-21	1.1608385907004935e-17	2.2672967407700895e-10	3.9860508866736434e-10	1.4636165314994067e-8
71600000	0.00499988960543989	-9.263697666841042e-21	-7.089735508100699e-18	8.015085763683981e-8	1.2243741121216418e-16	4.5225904738514534e-8	-2.810548362208297e-21	1.1608385907004935e-17	2.2672967407700895e-10	3.9860508866736434e-10	1.4636165314994067e-8
71700000	0.00499988960543989	-9.263697666841036e-21	-7.089735508100699e-18	8.015085763683981e-8	1.2243741121216418e-16	4.5225904738514534e-8	-2.8177250364048723e-21	1.1608385907004935e-17	2.2672967407700895e-10	3.9860508866736434e-10	1.4636165314994067e-8
71800000	0.00499988960543989	-9.263697666841029e-21	-7.089735508100699e-18	8.015085763683981e-8	1.2243741121216418e-16	4.5225904738514534e-8	-2.8249017294890263e-21	1.1608385907004935e-17	2.2672967407700895e-10	3.9860508866736434e-10	1.4636165314994067e-8
71900000	0.00499988960543989	-9.263697666841021e-21	-7.089735508100699e-18	8.015085763683981e-8	1.2243741121216418e-16	4.5225904738514534e-8	-2.832078442191088e-21	1.1608385907004935e-17	2.2672967407700895e-10	3.9860508866736434e-10	1.4636165314994067e-8
72000000	0.00499988960543989	-9.263697666841015e-21	-7.089735508100699e-18	8.015085763683981e-8	1.2243741121216418e-16	4.5225904738514534e-8	-2.8392551752413848e-21	1.1608385907004935e-17	2.2672967407700895e-10	3.9860508866736434e-10	1.4636165314994067e-8
72100000	0.00499988960543989	-9.263697666841008e-21	-7.089735508100699e-18	8.015085763683981e-8	1.2243741121216418e-16	4.5225904738514534e-8	-2.8464319293702446e-21	1.1608385907004935e-17	2.2672967407700895e-10	3.9860508866736434e-10	1.4636165314994067e-8
72200000	0.00499988960543989	-9.263697666841e-21	-7.089735508100699e-18	8.015085763683981e-8	1.2243741121216418e-16	4.5225904738514534e-8	-2.8536087053079963e-21	1.1608385907004935e-17	2.2672967407700895e-10	3.9860508866736434e-10	1.4636165314994067e-8
72300000	0.00499988960543989	-9.263697666840994e-21	-7.089735508100699e-18	8.015085763683981e-8	1.2243741121216418e-16	4.5225904738514534e-8	-2.8607855037849666e-21	1.1608385907004935e-17	2.2672967407700895e-10	3.9860508866736434e-10	1.4636165314994067e-8
72400000	0.00499988960543989	-9.263697666840987e-21	-7.089735508100699e-18	8.015085763683981e-8	1.2243741121216418e-16	4.5225904738514534e-8	-2.8679623255314844e-21	1.1608385907004935e-17	2.2672967407700895e-10	3.9860508866736434e-10	1.4636165314994067e-8
72500000	0.00499988960543989	-9.26369766684098e-21	-7.089735508100699e-18	8.015085763683981e-8	1.2243741121216418e-16	4.5225904738514534e-8	-2.875139161081184e-21	1.1608385907004935e-17	2.2672967407700895e-10	3.9860508866736434e-10	1.4636165314994067e-8
72600000	0.00499988960543989	-9.263697666840973e-21	-7.089735508100699e-18	8.015085763683981e-8	1.2243741121216418e-16	4.5225904738514534e-8	-2.882315956451935e-21	1.1608385907004935e-17	2.2672967407700895e-10	3.9860508866736434e-10	1.4636165314994067e-8
72700000	0.00499988960543989	-9.263697666840966e-21	-7.089735508100699e-18	8.015085763683981e-8	1.2243741121216418e-16	4.5225904738514534e-8	-2.88949270425445e-21	1.1608385907004935e-17	2.2672967407700895e-10	3.9860508866736434e-10	1.4636165314994067e-8
72800000	0.00499988960543989	-9.26369766684096e-21	-7.089735508100699e-18	8.015085763683981e-8	1.2243741121216418e-16	4.5225904738514534e-8	-2.8966694052189946e-21	1.1608385907004935e-17	2.2672967407700895e-10	3.9860508866736434e-10	1.4636165314994067e-8
72900000	0.00499988960543989	-9.263697666840952e-21	-7.089735508100699e-18	8.015085763683981e-8	1.2243741121216418e-16	4.5225904738514534e-8	-2.9038460600758346e-21	1.1608385907004935e-17	2.2672967407700895e-10	3.9860508866736434e-10	1.4636165314994067e-8
73000000	0.00499988960543989	-9.263697666840945e-21	-7.089735508100699e-18	8.015085763683981e-8	1.2243741121216418e-16	4.5225904738514534e-8	-2.911022669555237e-21	1.1608385907004935e-17	2.2672967407700895e-10	3.9860508866736434e-10	1.4636165314994067e-8
73100000	0.00499988960543989	-9.263697666840938e-21	-7.089735508100699e-18	8.015085763683981e-8	1.2243741121216418e-16	4.5225904738514534e-8	-2.918199234387467e-21	1.1608385907004935e-17	2.2672967407700895e-10	3.9860508866736434e-10	1.4636165314994067e-8
73200000	0.00499988960543989	-9.263697666840931e-21	-7.089735508100699e-18	8.015085763683981e-8	1.2243741121216418e-16	4.5225904738514534e-8	-2.9253757553027907e-21	1.1608385907004935e-17	2.2672967407700895e-10	3.9860508866736434e-10	1.4636165314994067e-8
73300000	0.00499988960543989	-9.263697666840923e-21	-7.089735508100699e-18	8.015085763683981e-8	1.2243741121216418e-16	4.5225904738514534e-8	-2.932552233031475e-21	1.1608385907004935e-17	2.2672967407700895e-10	3.9860508866736434e-10	1.4636165314994067e-8
73400000	0.00499988960543989	-9.263697666840917e-21	-7.089735508100699e-18	8.015085763683981e-8	1.2243741121216418e-16	4.5225904738514534e-8	-2.939728668303785e-21	1.1608385907004935e-17	2.2672967407700895e-10	3.9860508866736434e-10	1.4636165314994067e-8
73500000	0.00499988960543989	-9.26369766684091e-21	-7.089735508100699e-18	8.015085763683981e-8	1.2243741121216418e-16	4.5225904738514534e-8	-2.946905061849988e-21	1.1608385907004935e-17	2.2672967407700895e-10	3.9860508866736434e-10	1.4636165314994067e-8
73600000	0.00499988960543989	-9.263697666840904e-21	-7.089735508100699e-18	8.015085763683981e-8	1.2243741121216418e-16	4.5225904738514534e-8	-2.954081414400349e-21	1.1608385907004935e-17	2.2672967407700895e-10	3.9860508866736434e-10	1.4636165314994067e-8
73700000	0.00499988960543989	-9.263697666840896e-21	-7.089735508100699e-18	8.015085763683981e-8	1.2243741121216418e-16	4.5225904738514534e-8	-2.9612577266851345e-21	1.1608385907004935e-17	2.2672967407700895e-10	3.9860508866736434e-10	1.4636165314994067e-8
73800000	0.00499988960543989	-9.263697666840889e-21	-7.089735508100699e-18	8.015085763683981e-8	1.2243741121216418e-16	4.5225904738514534e-8	-2.968433999434611e-21	1.1608385907004935e-17	2.2672967407700895e-10	3.9860508866736434e-10	1.4636165314994067e-8
73900000	0.00499988960543989	-9.263697666840883e-21	-7.089735508100699e-18	8.015085763683981e-8	1.2243741121216418e-16	4.5225904738514534e-8	-2.9756102333790437e-21	1.1608385907004935e-17	2.2672967407700895e-10	3.9860508866736434e-10	1.4636165314994067e-8
74000000	0.00499988960543989	-9.263697666840875e-21	-7.089735508100699e-18	8.015085763683981e-8	1.2243741121216418e-16	4.5225904738514534e-8	-2.9827864292486994e-21	1.1608385907004935e-17	2.2672967407700895e-10	3.9860508866736434e-10	1.4636165314994067e-8
74100000	0.00499988960543989	-9.263697666840868e-21	-7.089735508100699e-18	8.015085763683981e-8	1.2243741121216418e-16	4.5225904738514534e-8	-2.9899625877738438e-21	1.1608385907004935e-17	2.2672967407700895e-10	3.9860508866736434e-10	1.4636165314994067e-8
74200000	0.00499988960543989	-9.263697666840862e-21	-7.089735508100699e-18	8.015085763683981e-8	1.2243741121216418e-16	4.5225904738514534e-8	-2.9971387096847436e-21	1.1608385907004935e-17	2.2672967407700895e-10	3.9860508866736434e-10	1.4636165314994067e-8
74300000	0.00499988960543989	-9.263697666840854e-21	-7.089735508100699e-18	8.015085763683981e-8	1.2243741121216418e-16	4.5225904738514534e-8	-3.0043147957116643e-21	1.1608385907004935e-17	2.2672967407700895e-10	3.9860508866736434e-10	1.4636165314994067e-8
74400000	0.00499988960543989	-9.263697666840847e-21	-7.089735508100699e-18	8.015085763683981e-8	1.2243741121216418e-16	4.5225904738514534e-8	-3.011490846584872e-21	1.1608385907004935e-17	2.2672967407700895e-10	3.9860508866736434e-10	1.4636165314994067e-8
74500000	0.00499988960543989	-9.26369766684084e-21	-7.089735508100699e-18	8.015085763683981e-8	1.2243741121216418e-16	4.5225904738514534e-8	-3.018666863034633e-21	1.1608385907004935e-17	2.2672967407700895e-10	3.9860508866736434e-10	1.4636165314994067e-8
74600000	0.00499988960543989	-9.263697666840833e-21	-7.089735508100699e-18	8.015085763683981e-8	1.2243741121216418e-16	4.5225904738514534e-8	-3.0258428457912135e-21	1.1608385907004935e-17	2.2672967407700895e-10	3.9860508866736434e-10	1.4636165314994067e-8
74700000	0.00499988960543989	-9.263697666840826e-21	-7.089735508100699e-18	8.015085763683981e-8	1.2243741121216418e-16	4.5225904738514534e-8	-3.0330187955848796e-21	1.1608385907004935e-17	2.2672967407700895e-10	3.9860508866736434e-10	1.4636165314994067e-8
74800000	0.00499988960543989	-9.26369766684082e-21	-7.089735508100699e-18	8.015085763683981e-8	1.2243741121216418e-16	4.5225904738514534e-8	-3.040194713145897e-21	1.1608385907004935e-17	2.2672967407700895e-10	3.9860508866736434e-10	1.4636165314994067e-8
74900000	0.00499988960543989	-9.263697666840812e-21	-7.089735508100699e-18	8.015085763683981e-8	1.2243741121216418e-16	4.5225904738514534e-8	-3.0473705992045322e-21	1.1608385907004935e-17	2.2672967407700895e-10	3.9860508866736434e-10	1.4636165314994067e-8
75000000	0.00499988960543989	-9.263697666840806e-21	-7.089735508100699e-18	8.015085763683981e-8	1.2243741121216418e-16	4.5225904738514534e-8	-3.054546454491051e-21	1.1608385907004935e-17	2.2672967407700895e-10	3.9860508866736434e-10	1.4636165314994067e-8
75100000	0.00499988960543989	-9.263697666840799e-21	-7.089735508100699e-18	8.015085763683981e-8	1.2243741121216418e-16	4.5225904738514534e-8	-3.06172227973572e-21	1.1608385907004935e-17	2.2672967407700895e-10	3.9860508866736434e-10	1.4636165314994067e-8
75200000	0.00499988960543989	-9.263697666840791e-21	-7.089735508100699e-18	8.015085763683981e-8	1.2243741121216418e-16	4.5225904738514534e-8	-3.0688980756688044e-21	1.1608385907004935e-17	2.2672967407700895e-10	3.9860508866736434e-10	1.4636165314994067e-8
75300000	0.00499988960543989	-9.263697666840785e-21	-7.089735508100699e-18	8.015085763683981e-8	1.2243741121216418e-16	4.5225904738514534e-8	-3.0760738430205714e-21	1.1608385907004935e-17	2.2672967407700895e-10	3.9860508866736434e-10	1.4636165314994067e-8
75400000	0.00499988960543989	-9.263697666840777e-21	-7.089735508100699e-18	8.015085763683981e-8	1.2243741121216418e-16	4.5225904738514534e-8	-3.0832495825212863e-21	1.1608385907004935e-17	2.2672967407700895e-10	3.9860508866736434e-10	1.4636165314994067e-8
75500000	0.00499988960543989	-9.26369766684077e-21	-7.089735508100699e-18	8.015085763683981e-8	1.2243741121216418e-16	4.5225904738514534e-8	-3.0904252949012153e-21	1.1608385907004935e-17	2.2672967407700895e-10	3.9860508866736434e-10	1.4636165314994067e-8
75600000	0.00499988960543989	-9.263697666840764e-21	-7.089735508100699e-18	8.015085763683981e-8	1.2243741121216418e-16	4.5225904738514534e-8	-3.0976009808906247e-21	1.1608385907004935e-17	2.2672967407700895e-10	3.9860508866736434e-10	1.4636165314994067e-8
75700000	0.00499988960543989	-9.263697666840756e-21	-7.089735508100699e-18	8.015085763683981e-8	1.2243741121216418e-16	4.5225904738514534e-8	-3.1047766412197804e-21	1.1608385907004935e-17	2.2672967407700895e-10	3.9860508866736434e-10	1.4636165314994067e-8
75800000	0.00499988960543989	-9.263697666840749e-21	-7.089735508100699e-18	8.015085763683981e-8	1.2243741121216418e-16	4.5225904738514534e-8	-3.1119522766189485e-21	1.1608385907004935e-17	2.2672967407700895e-10	3.9860508866736434e-10	1.4636165314994067e-8
75900000	0.00499988960543989	-9.263697666840743e-21	-7.089735508100699e-18	8.015085763683981e-8	1.2243741121216418e-16	4.5225904738514534e-8	-3.1191278878183957e-21	1.1608385907004935e-17	2.2672967407700895e-10	3.9860508866736434e-10	1.4636165314994067e-8
76000000	0.00499988960543989	-9.263697666840735e-21	-7.089735508100699e-18	8.015085763683981e-8	1.2243741121216418e-16	4.5225904738514534e-8	-3.1263034755483872e-21	1.1608385907004935e-17	2.2672967407700895e-10	3.9860508866736434e-10	1.4636165314994067e-8
76100000	0.00499988960543989	-9.26369766684073e-21	-7.089735508100699e-18	8.015085763683981e-8	1.2243741121216418e-16	4.5225904738514534e-8	-3.13347904053919e-21	1.1608385907004935e-17	2.2672967407700895e-10	3.9860508866736434e-10	1.4636165314994067e-8
76200000	0.00499988960543989	-9.263697666840722e-21	-7.089735508100699e-18	8.015085763683981e-8	1.2243741121216418e-16	4.5225904738514534e-8	-3.1406545835210692e-21	1.1608385907004935e-17	2.2672967407700895e-10	3.9860508866736434e-10	1.4636165314994067e-8
76300000	0.00499988960543989	-9.263697666840714e-21	-7.089735508100699e-18	8.015085763683981e-8	1.2243741121216418e-16	4.5225904738514534e-8	-3.1478301052242916e-21	1.1608385907004935e-17	2.2672967407700895e-10	3.9860508866736434e-10	1.4636165314994067e-8
76400000	0.00499988960543989	-9.263697666840708e-21	-7.089735508100699e-18	8.015085763683981e-8	1.2243741121216418e-16	4.5225904738514534e-8	-3.155005606379123e-21	1.1608385907004935e-17	2.2672967407700895e-10	3.9860508866736434e-10	1.4636165314994067e-8
76500000	0.00499988960543989	-9.263697666840701e-21	-7.089735508100699e-18	8.015085763683981e-8	1.2243741121216418e-16	4.5225904738514534e-8	-3.1621810877158296e-21	1.1608385907004935e-17	2.2672967407700895e-10	3.9860508866736434e-10	1.4636165314994067e-8
76600000	0.00499988960543989	-9.263697666840693e-21	-7.089735508100699e-18	8.015085763683981e-8	1.2243741121216418e-16	4.5225904738514534e-8	-3.1693565499646776e-21	1.1608385907004935e-17	2.2672967407700895e-10	3.9860508866736434e-10	1.4636165314994067e-8
76700000	0.00499988960543989	-9.263697666840687e-21	-7.089735508100699e-18	8.015085763683981e-8	1.2243741121216418e-16	4.5225904738514534e-8	-3.1765319938559326e-21	1.1608385907004935e-17	2.2672967407700895e-10	3.9860508866736434e-10	1.4636165314994067e-8
76800000	0.00499988960543989	-9.26369766684068e-21	-7.089735508100699e-18	8.015085763683981e-8	1.2243741121216418e-16	4.5225904738514534e-8	-3.1837074201198614e-21	1.1608385907004935e-17	2.2672967407700895e-10	3.9860508866736434e-10	1.4636165314994067e-8
76900000	0.00499988960543989	-9.263697666840672e-21	-7.089735508100699e-18	8.015085763683981e-8	1.2243741121216418e-16	4.5225904738514534e-8	-3.19088282948673e-21	1.1608385907004935e-17	2.2672967407700895e-10	3.9860508866736434e-10	1.4636165314994067e-8
77000000	0.00499988960543989	-9.263697666840666e-21	-7.089735508100699e-18	8.015085763683981e-8	1.2243741121216418e-16	4.5225904738514534e-8	-3.198058222686804e-21	1.1608385907004935e-17	2.2672967407700895e-10	3.9860508866736434e-10	1.4636165314994067e-8
77100000	0.00499988960543989	-9.263697666840659e-21	-7.089735508100699e-18	8.015085763683981e-8	1.2243741121216418e-16	4.5225904738514534e-8	-3.2052336004503496e-21	1.1608385907004935e-17	2.2672967407700895e-10	3.9860508866736434e-10	1.4636165314994067e-8
77200000	0.00499988960543989	-9.263697666840651e-21	-7.089735508100699e-18	8.015085763683981e-8	1.2243741121216418e-16	4.5225904738514534e-8	-3.212408963507633e-21	1.1608385907004935e-17	2.2672967407700895e-10	3.9860508866736434e-10	1.4636165314994067e-8
77300000	0.00499988960543989	-9.263697666840645e-21	-7.089735508100699e-18	8.015085763683981e-8	1.2243741121216418e-16	4.5225904738514534e-8	-3.2195843125889206e-21	1.1608385907004935e-17	2.2672967407700895e-10	3.9860508866736434e-10	1.4636165314994067e-8
77400000	0.00499988960543989	-9.263697666840638e-21	-7.089735508100699e-18	8.015085763683981e-8	1.2243741121216418e-16	4.5225904738514534e-8	-3.2267596484244783e-21	1.1608385907004935e-17	2.2672967407700895e-10	3.9860508866736434e-10	1.4636165314994067e-8
77500000	0.00499988960543989	-9.263697666840632e-21	-7.089735508100699e-18	8.015085763683981e-8	1.2243741121216418e-16	4.5225904738514534e-8	-3.233934971744572e-21	1.1608385907004935e-17	2.2672967407700895e-10	3.9860508866736434e-10	1.4636165314994067e-8
77600000	0.00499988960543989	-9.263697666840624e-21	-7.089735508100699e-18	8.015085763683981e-8	1.2243741121216418e-16	4.5225904738514534e-8	-3.241110283279468e-21	1.1608385907004935e-17	2.2672967407700895e-10	3.9860508866736434e-10	1.4636165314994067e-8
77700000	0.00499988960543989	-9.263697666840617e-21	-7.089735508100699e-18	8.015085763683981e-8	1.2243741121216418e-16	4.5225904738514534e-8	-3.248285583759432e-21	1.1608385907004935e-17	2.2672967407700895e-10	3.9860508866736434e-10	1.4636165314994067e-8
77800000	0.004999889605439889	-9.26369766684061e-21	-7.089735508100699e-18	8.015085763683981e-8	1.2243741121216418e-16	4.5225904738514534e-8	-3.255460873914731e-21	1.1608385907004935e-17	2.2672967407700895e-10	3.9860508866736434e-10	1.4636165314994067e-8
77900000	0.004999889605439889	-9.263697666840603e-21	-7.089735508100699e-18	8.015085763683981e-8	1.2243741121216418e-16	4.5225904738514534e-8	-3.26263615447563e-21	1.1608385907004935e-17	2.2672967407700895e-10	3.9860508866736434e-10	1.4636165314994067e-8
78000000	0.004999889605439889	-9.263697666840595e-21	-7.089735508100699e-18	8.015085763683981e-8	1.2243741121216418e-16	4.5225904738514534e-8	-3.269811426172396e-21	1.1608385907004935e-17	2.2672967407700895e-10	3.9860508866736434e-10	1.4636165314994067e-8
78100000	0.004999889605439889	-9.26369766684059e-21	-7.089735508100699e-18	8.015085763683981e-8	1.2243741121216418e-16	4.5225904738514534e-8	-3.2769866897352945e-21	1.1608385907004935e-17	2.2672967407700895e-10	3.986050886673643e-10	1.4636165314994067e-8
78200000	0.004999889605439889	-9.263697666840582e-21	-7.089735508100699e-18	8.015085763683981e-8	1.2243741121216418e-16	4.5225904738514534e-8	-3.284161945894592e-21	1.1608385907004935e-17	2.2672967407700895e-10	3.986050886673643e-10	1.4636165314994067e-8
78300000	0.004999889605439889	-9.263697666840574e-21	-7.089735508100699e-18	8.015085763683981e-8	1.2243741121216418e-16	4.5225904738514534e-8	-3.291337195380554e-21	1.1608385907004935e-17	2.2672967407700895e-10	3.986050886673643e-10	1.4636165314994067e-8
78400000	0.004999889605439889	-9.263697666840568e-21	-7.089735508100699e-18	8.015085763683981e-8	1.2243741121216418e-16	4.5225904738514534e-8	-3.2985124389234476e-21	1.1608385907004935e-17	2.2672967407700895e-10	3.986050886673643e-10	1.4636165314994067e-8
78500000	0.004999889605439889	-9.263697666840561e-21	-7.089735508100699e-18	8.015085763683981e-8	1.2243741121216418e-16	4.5225904738514534e-8	-3.305687677253538e-21	1.1608385907004935e-17	2.2672967407700895e-10	3.986050886673643e-10	1.4636165314994067e-8
78600000	0.004999889605439889	-9.263697666840555e-21	-7.089735508100699e-18	8.015085763683981e-8	1.2243741121216418e-16	4.5225904738514534e-8	-3.3128629111010917e-21	1.1608385907004935e-17	2.2672967407700895e-10	3.986050886673643e-10	1.4636165314994067e-8
78700000	0.004999889605439889	-9.263697666840547e-21	-7.089735508100699e-18	8.015085763683981e-8	1.2243741121216418e-16	4.5225904738514534e-8	-3.3200381411963742e-21	1.1608385907004935e-17	2.2672967407700895e-10	3.986050886673643e-10	1.4636165314994067e-8
78800000	0.004999889605439889	-9.26369766684054e-21	-7.089735508100699e-18	8.015085763683981e-8	1.2243741121216418e-16	4.5225904738514534e-8	-3.3272133682696526e-21	1.1608385907004935e-17	2.2672967407700895e-10	3.986050886673643e-10	1.4636165314994067e-8
78900000	0.004999889605439889	-9.263697666840534e-21	-7.089735508100699e-18	8.015085763683981e-8	1.2243741121216418e-16	4.5225904738514534e-8	-3.3343885930511924e-21	1.1608385907004935e-17	2.2672967407700895e-10	3.986050886673643e-10	1.4636165314994067e-8
79000000	0.004999889605439889	-9.263697666840526e-21	-7.089735508100699e-18	8.015085763683981e-8	1.2243741121216418e-16	4.5225904738514534e-8	-3.3415638162712598e-21	1.1608385907004935e-17	2.2672967407700895e-10	3.986050886673643e-10	1.4636165314994067e-8
79100000	0.004999889605439889	-9.263697666840519e-21	-7.089735508100699e-18	8.015085763683981e-8	1.2243741121216418e-16	4.5225904738514534e-8	-3.3487390386601206e-21	1.1608385907004935e-17	2.2672967407700895e-10	3.986050886673643e-10	1.4636165314994067e-8
79200000	0.004999889605439889	-9.263697666840513e-21	-7.089735508100699e-18	8.015085763683981e-8	1.2243741121216418e-16	4.5225904738514534e-8	-3.3559142609480412e-21	1.1608385907004935e-17	2.2672967407700895e-10	3.986050886673643e-10	1.4636165314994067e-8
79300000	0.004999889605439889	-9.263697666840505e-21	-7.089735508100699e-18	8.015085763683981e-8	1.2243741121216418e-16	4.5225904738514534e-8	-3.363089483865288e-21	1.1608385907004935e-17	2.2672967407700895e-10	3.986050886673643e-10	1.4636165314994067e-8
79400000	0.004999889605439889	-9.263697666840498e-21	-7.089735508100699e-18	8.015085763683981e-8	1.2243741121216418e-16	4.5225904738514534e-8	-3.3702647081421263e-21	1.1608385907004933e-17	2.2672967407700895e-10	3.986050886673643e-10	1.4636165314994067e-8
79500000	0.004999889605439889	-9.263697666840492e-21	-7.089735508100699e-18	8.015085763683981e-8	1.2243741121216418e-16	4.5225904738514534e-8	-3.377439934508823e-21	1.1608385907004933e-17	2.2672967407700895e-10	3.986050886673643e-10	1.4636165314994067e-8
79600000	0.004999889605439889	-9.263697666840484e-21	-7.089735508100699e-18	8.015085763683981e-8	1.2243741121216418e-16	4.5225904738514534e-8	-3.3846151636956438e-21	1.1608385907004933e-17	2.2672967407700892e-10	3.986050886673643e-10	1.4636165314994067e-8
79700000	0.004999889605439889	-9.263697666840477e-21	-7.089735508100699e-18	8.015085763683981e-8	1.2243741121216418e-16	4.5225904738514534e-8	-3.391790396432855e-21	1.1608385907004933e-17	2.2672967407700892e-10	3.986050886673643e-10	1.4636165314994067e-8
79800000	0.004999889605439889	-9.26369766684047e-21	-7.089735508100699e-18	8.015085763683981e-8	1.2243741121216418e-16	4.5225904738514534e-8	-3.398965633450722e-21	1.1608385907004933e-17	2.2672967407700892e-10	3.986050886673643e-10	1.4636165314994067e-8
79900000	0.004999889605439889	-9.263697666840463e-21	-7.089735508100699e-18	8.015085763683981e-8	1.2243741121216418e-16	4.5225904738514534e-8	-3.406140875479512e-21	1.1608385907004933e-17	2.2672967407700892e-10	3.986050886673643e-10	1.4636165314994067e-8
80000000	0.004999889605439889	-9.263697666840457e-21	-7.089735508100699e-18	8.015085763683981e-8	1.2243741121216418e-16	4.5225904738514534e-8	-3.4133161232494904e-21	1.1608385907004933e-17	2.2672967407700892e-10	3.986050886673643e-10	1.4636165314994067e-8
80100000	0.004999889605439889	-9.26369766684045e-21	-7.089735508100699e-18	8.015085763683981e-8	1.2243741121216418e-16	4.5225904738514534e-8	-3.420491377490923e-21	1.1608385907004933e-17	2.2672967407700892e-10	3.986050886673643e-10	1.4636165314994067e-8
80200000	0.004999889605439889	-9.263697666840442e-21	-7.089735508100699e-18	8.015085763683981e-8	1.2243741121216418e-16	4.5225904738514534e-8	-3.427666638934077e-21	1.1608385907004933e-17	2.2672967407700892e-10	3.986050886673643e-10	1.4636165314994067e-8
80300000	0.004999889605439889	-9.263697666840436e-21	-7.089735508100699e-18	8.015085763683981e-8	1.2243741121216418e-16	4.5225904738514534e-8	-3.434841908309217e-21	1.1608385907004933e-17	2.2672967407700892e-10	3.986050886673643e-10	1.4636165314994067e-8
80400000	0.004999889605439889	-9.263697666840428e-21	-7.089735508100699e-18	8.015085763683981e-8	1.2243741121216418e-16	4.5225904738514534e-8	-3.44201718634661e-21	1.1608385907004933e-17	2.2672967407700892e-10	3.986050886673643e-10	1.4636165314994067e-8
80500000	0.004999889605439889	-9.263697666840421e-21	-7.089735508100699e-18	8.015085763683981e-8	1.2243741121216418e-16	4.5225904738514534e-8	-3.4491924737765225e-21	1.1608385907004933e-17	2.2672967407700892e-10	3.986050886673643e-10	1.4636165314994067e-8
80600000	0.004999889605439889	-9.263697666840415e-21	-7.089735508100699e-18	8.015085763683981e-8	1.2243741121216418e-16	4.5225904738514534e-8	-3.45636777132922e-21	1.1608385907004933e-17	2.2672967407700892e-10	3.986050886673643e-10	1.4636165314994067e-8
80700000	0.004999889605439888	-9.263697666840407e-21	-7.089735508100699e-18	8.015085763683981e-8	1.2243741121216418e-16	4.5225904738514534e-8	-3.463543079734969e-21	1.1608385907004933e-17	2.2672967407700892e-10	3.986050886673643e-10	1.4636165314994067e-8
80800000	0.004999889605439888	-9.2636976668404e-21	-7.089735508100699e-18	8.015085763683981e-8	1.2243741121216418e-16	4.5225904738514534e-8	-3.470718399724035e-21	1.1608385907004933e-17	2.2672967407700892e-10	3.986050886673643e-10	1.4636165314994067e-8
80900000	0.004999889605439888	-9.263697666840394e-21	-7.089735508100699e-18	8.015085763683981e-8	1.2243741121216418e-16	4.5225904738514534e-8	-3.4778937320266844e-21	1.1608385907004933e-17	2.2672967407700892e-10	3.986050886673643e-10	1.4636165314994067e-8
81000000	0.004999889605439888	-9.263697666840386e-21	-7.089735508100699e-18	8.015085763683981e-8	1.2243741121216418e-16	4.5225904738514534e-8	-3.485069077373183e-21	1.1608385907004933e-17	2.2672967407700892e-10	3.986050886673643e-10	1.4636165314994067e-8
81100000	0.004999889605439888	-9.26369766684038e-21	-7.089735508100699e-18	8.015085763683981e-8	1.2243741121216418e-16	4.5225904738514534e-8	-3.492244436493797e-21	1.1608385907004933e-17	2.2672967407700892e-10	3.986050886673643e-10	1.4636165314994067e-8
81200000	0.004999889605439888	-9.263697666840373e-21	-7.089735508100699e-18	8.015085763683981e-8	1.2243741121216418e-16	4.5225904738514534e-8	-3.499419810118794e-21	1.1608385907004933e-17	2.2672967407700892e-10	3.986050886673643e-10	1.4636165314994067e-8
81300000	0.004999889605439888	-9.263697666840365e-21	-7.089735508100699e-18	8.015085763683981e-8	1.2243741121216418e-16	4.5225904738514534e-8	-3.506595198978438e-21	1.1608385907004933e-17	2.2672967407700892e-10	3.986050886673643e-10	1.4636165314994067e-8
81400000	0.004999889605439888	-9.263697666840359e-21	-7.089735508100699e-18	8.015085763683981e-8	1.2243741121216418e-16	4.5225904738514534e-8	-3.513770603802995e-21	1.1608385907004933e-17	2.2672967407700892e-10	3.986050886673643e-10	1.4636165314994067e-8
81500000	0.004999889605439888	-9.263697666840352e-21	-7.089735508100699e-18	8.015085763683981e-8	1.2243741121216418e-16	4.5225904738514534e-8	-3.520946025322733e-21	1.1608385907004933e-17	2.2672967407700892e-10	3.986050886673643e-10	1.4636165314994067e-8
81600000	0.004999889605439888	-9.263697666840344e-21	-7.089735508100699e-18	8.015085763683981e-8	1.2243741121216418e-16	4.5225904738514534e-8	-3.528121464267917e-21	1.1608385907004933e-17	2.2672967407700892e-10	3.986050886673643e-10	1.4636165314994067e-8
81700000	0.004999889605439888	-9.263697666840338e-21	-7.089735508100699e-18	8.015085763683981e-8	1.2243741121216418e-16	4.5225904738514534e-8	-3.5352969213688125e-21	1.1608385907004933e-17	2.2672967407700892e-10	3.986050886673643e-10	1.4636165314994067e-8
81800000	0.004999889605439888	-9.26369766684033e-21	-7.089735508100699e-18	8.015085763683981e-8	1.2243741121216418e-16	4.5225904738514534e-8	-3.542472397355687e-21	1.1608385907004933e-17	2.2672967407700892e-10	3.986050886673643e-10	1.4636165314994067e-8
81900000	0.004999889605439888	-9.263697666840323e-21	-7.089735508100699e-18	8.015085763683981e-8	1.2243741121216418e-16	4.5225904738514534e-8	-3.549647892958805e-21	1.1608385907004933e-17	2.2672967407700892e-10	3.986050886673643e-10	1.4636165314994067e-8
82000000	0.004999889605439888	-9.263697666840317e-21	-7.089735508100699e-18	8.015085763683981e-8	1.2243741121216418e-16	4.5225904738514534e-8	-3.556823408908434e-21	1.1608385907004933e-17	2.2672967407700892e-10	3.986050886673643e-10	1.4636165314994067e-8
82100000	0.004999889605439888	-9.26369766684031e-21	-7.089735508100699e-18	8.015085763683981e-8	1.2243741121216418e-16	4.5225904738514534e-8	-3.56399894593484e-21	1.1608385907004933e-17	2.2672967407700892e-10	3.986050886673643e-10	1.4636165314994067e-8
82200000	0.004999889605439888	-9.263697666840302e-21	-7.089735508100699e-18	8.015085763683981e-8	1.2243741121216418e-16	4.5225904738514534e-8	-3.571174504768288e-21	1.1608385907004933e-17	2.2672967407700892e-10	3.986050886673643e-10	1.4636165314994067e-8
82300000	0.004999889605439888	-9.263697666840296e-21	-7.089735508100699e-18	8.015085763683981e-8	1.2243741121216418e-16	4.5225904738514534e-8	-3.578350086139044e-21	1.1608385907004933e-17	2.2672967407700892e-10	3.986050886673643e-10	1.4636165314994067e-8
82400000	0.004999889605439888	-9.263697666840288e-21	-7.089735508100699e-18	8.015085763683981e-8	1.2243741121216418e-16	4.5225904738514534e-8	-3.585525690777376e-21	1.1608385907004933e-17	2.2672967407700892e-10	3.986050886673643e-10	1.4636165314994067e-8
82500000	0.004999889605439888	-9.263697666840282e-21	-7.089735508100699e-18	8.015085763683981e-8	1.2243741121216418e-16	4.5225904738514534e-8	-3.5927013082754586e-21	1.1608385907004933e-17	2.2672967407700892e-10	3.986050886673643e-10	1.4636165314994067e-8
82600000	0.004999889605439888	-9.263697666840275e-21	-7.089735508100699e-18	8.015085763683981e-8	1.2243741121216418e-16	4.5225904738514534e-8	-3.599876879684647e-21	1.1608385907004933e-17	2.2672967407700892e-10	3.986050886673643e-10	1.4636165314994067e-8
82700000	0.004999889605439888	-9.263697666840267e-21	-7.089735508100699e-18	8.015085763683981e-8	1.2243741121216418e-16	4.5225904738514534e-8	-3.607052397075689e-21	1.1608385907004933e-17	2.2672967407700892e-10	3.986050886673643e-10	1.4636165314994067e-8
82800000	0.004999889605439888	-9.263697666840261e-21	-7.089735508100699e-18	8.015085763683981e-8	1.2243741121216418e-16	4.5225904738514534e-8	-3.614227861396588e-21	1.1608385907004933e-17	2.2672967407700892e-10	3.986050886673643e-10	1.4636165314994067e-8
82900000	0.004999889605439888	-9.263697666840254e-21	-7.089735508100699e-18	8.015085763683981e-8	1.2243741121216418e-16	4.5225904738514534e-8	-3.621403273595345e-21	1.1608385907004933e-17	2.2672967407700892e-10	3.986050886673643e-10	1.4636165314994067e-8
83000000	0.004999889605439888	-9.263697666840246e-21	-7.089735508100699e-18	8.015085763683981e-8	1.2243741121216418e-16	4.5225904738514534e-8	-3.628578634619963e-21	1.1608385907004933e-17	2.2672967407700892e-10	3.986050886673643e-10	1.4636165314994067e-8
83100000	0.004999889605439888	-9.26369766684024e-21	-7.089735508100699e-18	8.015085763683981e-8	1.2243741121216418e-16	4.5225904738514534e-8	-3.635753945418444e-21	1.1608385907004933e-17	2.2672967407700892e-10	3.986050886673643e-10	1.4636165314994067e-8
83200000	0.004999889605439888	-9.263697666840233e-21	-7.089735508100699e-18	8.015085763683981e-8	1.2243741121216418e-16	4.5225904738514534e-8	-3.64292920693879e-21	1.1608385907004933e-17	2.2672967407700892e-10	3.986050886673643e-10	1.4636165314994067e-8
83300000	0.004999889605439888	-9.263697666840225e-21	-7.089735508100699e-18	8.015085763683981e-8	1.2243741121216418e-16	4.5225904738514534e-8	-3.650104420129003e-21	1.1608385907004933e-17	2.2672967407700892e-10	3.986050886673643e-10	1.4636165314994067e-8
83400000	0.004999889605439888	-9.26369766684022e-21	-7.089735508100699e-18	8.015085763683981e-8	1.2243741121216418e-16	4.5225904738514534e-8	-3.657279585937085e-21	1.1608385907004933e-17	2.2672967407700892e-10	3.986050886673643e-10	1.4636165314994067e-8
83500000	0.004999889605439888	-9.263697666840212e-21	-7.089735508100699e-18	8.015085763683981e-8	1.2243741121216418e-16	4.5225904738514534e-8	-3.664454705311038e-21	1.1608385907004933e-17	2.2672967407700892e-10	3.986050886673643e-10	1.4636165314994067e-8
83600000	0.004999889605439888	-9.263697666840206e-21	-7.089735508100699e-18	8.015085763683981e-8	1.2243741121216418e-16	4.5225904738514534e-8	-3.6716297791988646e-21	1.1608385907004933e-17	2.2672967407700892e-10	3.986050886673643e-10	1.4636165314994067e-8
83700000	0.004999889605439888	-9.263697666840198e-21	-7.089735508100699e-18	8.015085763683981e-8	1.2243741121216418e-16	4.5225904738514534e-8	-3.678804808548567e-21	1.1608385907004933e-17	2.2672967407700892e-10	3.986050886673643e-10	1.4636165314994067e-8
83800000	0.004999889605439888	-9.26369766684019e-21	-7.089735508100699e-18	8.015085763683981e-8	1.2243741121216418e-16	4.5225904738514534e-8	-3.685979794308147e-21	1.1608385907004933e-17	2.2672967407700892e-10	3.986050886673643e-10	1.4636165314994067e-8
83900000	0.004999889605439888	-9.263697666840185e-21	-7.089735508100699e-18	8.015085763683981e-8	1.2243741121216418e-16	4.5225904738514534e-8	-3.693154737425607e-21	1.1608385907004933e-17	2.2672967407700892e-10	3.986050886673643e-10	1.4636165314994067e-8
84000000	0.004999889605439888	-9.263697666840177e-21	-7.089735508100699e-18	8.015085763683981e-8	1.2243741121216418e-16	4.5225904738514534e-8	-3.700329638848949e-21	1.1608385907004933e-17	2.2672967407700892e-10	3.986050886673643e-10	1.4636165314994067e-8
84100000	0.004999889605439888	-9.26369766684017e-21	-7.089735508100699e-18	8.015085763683981e-8	1.2243741121216418e-16	4.5225904738514534e-8	-3.7075044995261756e-21	1.1608385907004933e-17	2.2672967407700892e-10	3.986050886673643e-10	1.4636165314994067e-8
84200000	0.004999889605439888	-9.263697666840164e-21	-7.089735508100699e-18	8.015085763683981e-8	1.2243741121216418e-16	4.5225904738514534e-8	-3.714679320405288e-21	1.1608385907004933e-17	2.2672967407700892e-10	3.986050886673643e-10	1.4636165314994067e-8
84300000	0.004999889605439888	-9.263697666840156e-21	-7.089735508100699e-18	8.015085763683981e-8	1.2243741121216418e-16	4.5225904738514534e-8	-3.721854102434288e-21	1.1608385907004933e-17	2.2672967407700892e-10	3.986050886673643e-10	1.4636165314994067e-8
84400000	0.004999889605439888	-9.263697666840149e-21	-7.089735508100699e-18	8.015085763683981e-8	1.2243741121216418e-16	4.5225904738514534e-8	-3.729028846561179e-21	1.1608385907004933e-17	2.2672967407700892e-10	3.986050886673643e-10	1.4636165314994067e-8
84500000	0.004999889605439888	-9.263697666840143e-21	-7.089735508100699e-18	8.015085763683981e-8	1.2243741121216418e-16	4.5225904738514534e-8	-3.736203553733963e-21	1.1608385907004933e-17	2.2672967407700892e-10	3.986050886673643e-10	1.4636165314994067e-8
84600000	0.004999889605439888	-9.263697666840135e-21	-7.089735508100699e-18	8.015085763683981e-8	1.2243741121216418e-16	4.5225904738514534e-8	-3.7433782249006424e-21	1.1608385907004933e-17	2.2672967407700892e-10	3.986050886673643e-10	1.4636165314994067e-8
84700000	0.004999889605439888	-9.263697666840129e-21	-7.089735508100699e-18	8.015085763683981e-8	1.2243741121216418e-16	4.5225904738514534e-8	-3.750552861009218e-21	1.1608385907004933e-17	2.2672967407700892e-10	3.986050886673643e-10	1.4636165314994067e-8
84800000	0.004999889605439888	-9.263697666840121e-21	-7.089735508100699e-18	8.015085763683981e-8	1.2243741121216418e-16	4.5225904738514534e-8	-3.757727463007693e-21	1.1608385907004933e-17	2.2672967407700892e-10	3.986050886673643e-10	1.4636165314994067e-8
84900000	0.004999889605439888	-9.263697666840114e-21	-7.089735508100699e-18	8.015085763683981e-8	1.2243741121216418e-16	4.5225904738514534e-8	-3.764902031844068e-21	1.1608385907004933e-17	2.2672967407700892e-10	3.986050886673643e-10	1.4636165314994067e-8
85000000	0.004999889605439888	-9.263697666840108e-21	-7.089735508100699e-18	8.015085763683981e-8	1.2243741121216418e-16	4.5225904738514534e-8	-3.7720765684663474e-21	1.1608385907004933e-17	2.2672967407700892e-10	3.986050886673643e-10	1.4636165314994067e-8
85100000	0.004999889605439888	-9.2636976668401e-21	-7.089735508100699e-18	8.015085763683981e-8	1.2243741121216418e-16	4.5225904738514534e-8	-3.779251073822532e-21	1.1608385907004933e-17	2.2672967407700892e-10	3.986050886673643e-10	1.4636165314994067e-8
85200000	0.004999889605439888	-9.263697666840093e-21	-7.089735508100699e-18	8.015085763683981e-8	1.2243741121216418e-16	4.5225904738514534e-8	-3.7864255488606245e-21	1.1608385907004933e-17	2.2672967407700892e-10	3.986050886673643e-10	1.4636165314994067e-8
85300000	0.004999889605439888	-9.263697666840087e-21	-7.089735508100699e-18	8.015085763683981e-8	1.2243741121216418e-16	4.5225904738514534e-8	-3.7935999945286265e-21	1.1608385907004933e-17	2.2672967407700892e-10	3.986050886673643e-10	1.4636165314994067e-8
85400000	0.004999889605439888	-9.26369766684008e-21	-7.089735508100699e-18	8.015085763683981e-8	1.2243741121216418e-16	4.5225904738514534e-8	-3.8007744117745405e-21	1.1608385907004933e-17	2.2672967407700892e-10	3.986050886673643e-10	1.4636165314994067e-8
85500000	0.004999889605439888	-9.263697666840072e-21	-7.089735508100699e-18	8.015085763683981e-8	1.2243741121216418e-16	4.5225904738514534e-8	-3.807948801546368e-21	1.1608385907004933e-17	2.2672967407700892e-10	3.986050886673643e-10	1.4636165314994067e-8
85600000	0.004999889605439888	-9.263697666840066e-21	-7.089735508100699e-18	8.015085763683981e-8	1.2243741121216418e-16	4.5225904738514534e-8	-3.815123164792112e-21	1.1608385907004933e-17	2.2672967407700892e-10	3.986050886673643e-10	1.4636165314994067e-8
85700000	0.004999889605439888	-9.263697666840058e-21	-7.089735508100699e-18	8.015085763683981e-8	1.2243741121216418e-16	4.5225904738514534e-8	-3.822297502459774e-21	1.1608385907004933e-17	2.2672967407700892e-10	3.986050886673643e-10	1.4636165314994067e-8
85800000	0.004999889605439888	-9.263697666840052e-21	-7.089735508100699e-18	8.015085763683981e-8	1.2243741121216418e-16	4.5225904738514534e-8	-3.829471815497357e-21	1.1608385907004933e-17	2.2672967407700892e-10	3.986050886673643e-10	1.4636165314994067e-8
85900000	0.004999889605439888	-9.263697666840045e-21	-7.089735508100699e-18	8.015085763683981e-8	1.2243741121216418e-16	4.5225904738514534e-8	-3.836646104852862e-21	1.1608385907004933e-17	2.2672967407700892e-10	3.986050886673643e-10	1.4636165314994069e-8
86000000	0.004999889605439888	-9.263697666840037e-21	-7.089735508100699e-18	8.015085763683981e-8	1.2243741121216418e-16	4.5225904738514534e-8	-3.843820371474291e-21	1.1608385907004933e-17	2.2672967407700892e-10	3.986050886673643e-10	1.4636165314994069e-8
86100000	0.004999889605439888	-9.263697666840031e-21	-7.089735508100699e-18	8.015085763683981e-8	1.2243741121216418e-16	4.5225904738514534e-8	-3.850994616309648e-21	1.1608385907004933e-17	2.2672967407700892e-10	3.986050886673643e-10	1.4636165314994069e-8
86200000	0.004999889605439888	-9.263697666840024e-21	-7.089735508100699e-18	8.015085763683981e-8	1.2243741121216418e-16	4.5225904738514534e-8	-3.858168840306934e-21	1.1608385907004933e-17	2.2672967407700892e-10	3.986050886673643e-10	1.4636165314994069e-8
86300000	0.004999889605439888	-9.263697666840016e-21	-7.089735508100699e-18	8.015085763683981e-8	1.2243741121216418e-16	4.5225904738514534e-8	-3.86534304441415e-21	1.1608385907004933e-17	2.2672967407700892e-10	3.986050886673643e-10	1.4636165314994069e-8
86400000	0.004999889605439888	-9.26369766684001e-21	-7.089735508100699e-18	8.015085763683981e-8	1.2243741121216418e-16	4.5225904738514534e-8	-3.8725172295793e-21	1.1608385907004933e-17	2.2672967407700892e-10	3.986050886673643e-10	1.4636165314994069e-8
86500000	0.004999889605439888	-9.263697666840003e-21	-7.089735508100699e-18	8.015085763683981e-8	1.2243741121216418e-16	4.5225904738514534e-8	-3.879691396750385e-21	1.1608385907004933e-17	2.2672967407700892e-10	3.986050886673643e-10	1.4636165314994069e-8
86600000	0.004999889605439888	-9.263697666839995e-21	-7.089735508100699e-18	8.015085763683981e-8	1.2243741121216418e-16	4.5225904738514534e-8	-3.8868655468754076e-21	1.1608385907004933e-17	2.2672967407700892e-10	3.986050886673643e-10	1.4636165314994069e-8
86700000	0.004999889605439888	-9.263697666839989e-21	-7.089735508100699e-18	8.015085763683981e-8	1.2243741121216418e-16	4.5225904738514534e-8	-3.8940396809023695e-21	1.1608385907004933e-17	2.2672967407700892e-10	3.986050886673643e-10	1.4636165314994069e-8
86800000	0.004999889605439888	-9.263697666839982e-21	-7.089735508100699e-18	8.015085763683981e-8	1.2243741121216418e-16	4.5225904738514534e-8	-3.901213799779274e-21	1.1608385907004933e-17	2.2672967407700892e-10	3.986050886673643e-10	1.4636165314994069e-8
86900000	0.004999889605439888	-9.263697666839976e-21	-7.089735508100699e-18	8.015085763683981e-8	1.2243741121216418e-16	4.5225904738514534e-8	-3.908387904454121e-21	1.1608385907004933e-17	2.2672967407700892e-10	3.986050886673643e-10	1.4636165314994069e-8
87000000	0.004999889605439888	-9.263697666839968e-21	-7.089735508100699e-18	8.015085763683981e-8	1.2243741121216418e-16	4.5225904738514534e-8	-3.915561995874915e-21	1.1608385907004933e-17	2.2672967407700892e-10	3.986050886673643e-10	1.4636165314994069e-8
87100000	0.004999889605439888	-9.26369766683996e-21	-7.089735508100699e-18	8.015085763683981e-8	1.2243741121216418e-16	4.5225904738514534e-8	-3.922736074989657e-21	1.1608385907004933e-17	2.2672967407700892e-10	3.986050886673643e-10	1.4636165314994069e-8
87200000	0.004999889605439888	-9.263697666839954e-21	-7.089735508100699e-18	8.015085763683981e-8	1.2243741121216418e-16	4.5225904738514534e-8	-3.929910142746349e-21	1.1608385907004933e-17	2.2672967407700892e-10	3.986050886673643e-10	1.4636165314994069e-8
87300000	0.004999889605439888	-9.263697666839947e-21	-7.089735508100699e-18	8.015085763683981e-8	1.2243741121216418e-16	4.5225904738514534e-8	-3.937084200092994e-21	1.1608385907004933e-17	2.2672967407700892e-10	3.986050886673643e-10	1.4636165314994069e-8
87400000	0.004999889605439888	-9.26369766683994e-21	-7.089735508100699e-18	8.015085763683981e-8	1.2243741121216418e-16	4.5225904738514534e-8	-3.9442582479775925e-21	1.1608385907004933e-17	2.2672967407700892e-10	3.986050886673643e-10	1.4636165314994069e-8
87500000	0.004999889605439888	-9.263697666839933e-21	-7.089735508100699e-18	8.015085763683981e-8	1.2243741121216418e-16	4.5225904738514534e-8	-3.951432287348148e-21	1.1608385907004933e-17	2.2672967407700892e-10	3.986050886673643e-10	1.4636165314994069e-8
87600000	0.004999889605439888	-9.263697666839926e-21	-7.089735508100699e-18	8.015085763683981e-8	1.2243741121216418e-16	4.5225904738514534e-8	-3.958606319152663e-21	1.1608385907004933e-17	2.2672967407700892e-10	3.986050886673643e-10	1.4636165314994069e-8
87700000	0.004999889605439888	-9.263697666839918e-21	-7.089735508100699e-18	8.015085763683981e-8	1.2243741121216418e-16	4.5225904738514534e-8	-3.965780344339138e-21	1.1608385907004933e-17	2.2672967407700892e-10	3.986050886673643e-10	1.4636165314994069e-8
87800000	0.004999889605439888	-9.263697666839912e-21	-7.089735508100699e-18	8.015085763683981e-8	1.224374112121642e-16	4.5225904738514534e-8	-3.972954363855577e-21	1.1608385907004933e-17	2.2672967407700892e-10	3.986050886673643e-10	1.4636165314994069e-8
87900000	0.004999889605439888	-9.263697666839905e-21	-7.089735508100699e-18	8.015085763683981e-8	1.224374112121642e-16	4.5225904738514534e-8	-3.98012837864998e-21	1.1608385907004933e-17	2.2672967407700892e-10	3.986050886673643e-10	1.4636165314994069e-8
88000000	0.004999889605439888	-9.263697666839899e-21	-7.089735508100699e-18	8.015085763683981e-8	1.224374112121642e-16	4.5225904738514534e-8	-3.9873023896703515e-21	1.1608385907004933e-17	2.2672967407700892e-10	3.986050886673643e-10	1.4636165314994069e-8
88100000	0.004999889605439888	-9.263697666839891e-21	-7.089735508100699e-18	8.015085763683981e-8	1.224374112121642e-16	4.5225904738514534e-8	-3.994476397864692e-21	1.1608385907004933e-17	2.2672967407700892e-10	3.986050886673643e-10	1.4636165314994069e-8
88200000	0.004999889605439888	-9.263697666839884e-21	-7.089735508100699e-18	8.015085763683981e-8	1.224374112121642e-16	4.5225904738514534e-8	-4.0016504041810044e-21	1.1608385907004933e-17	2.2672967407700892e-10	3.986050886673643e-10	1.4636165314994069e-8
88300000	0.004999889605439888	-9.263697666839878e-21	-7.089735508100699e-18	8.015085763683981e-8	1.224374112121642e-16	4.5225904738514534e-8	-4.0088244095672895e-21	1.1608385907004933e-17	2.2672967407700892e-10	3.986050886673643e-10	1.4636165314994069e-8
88400000	0.004999889605439889	-9.26369766683987e-21	-7.089735508100699e-18	8.015085763683981e-8	1.224374112121642e-16	4.5225904738514534e-8	-4.015998414971551e-21	1.1608385907004933e-17	2.2672967407700892e-10	3.986050886673643e-10	1.4636165314994069e-8
88500000	0.004999889605439889	-9.263697666839863e-21	-7.089735508100699e-18	8.015085763683981e-8	1.224374112121642e-16	4.5225904738514534e-8	-4.023172421341791e-21	1.1608385907004933e-17	2.2672967407700892e-10	3.986050886673643e-10	1.4636165314994069e-8
88600000	0.004999889605439889	-9.263697666839857e-21	-7.089735508100699e-18	8.015085763683981e-8	1.224374112121642e-16	4.5225904738514534e-8	-4.030346429626011e-21	1.1608385907004933e-17	2.2672967407700892e-10	3.986050886673643e-10	1.4636165314994069e-8
88700000	0.004999889605439889	-9.263697666839849e-21	-7.089735508100699e-18	8.015085763683981e-8	1.224374112121642e-16	4.5225904738514534e-8	-4.037520440772213e-21	1.1608385907004933e-17	2.2672967407700892e-10	3.986050886673643e-10	1.4636165314994069e-8
88800000	0.004999889605439889	-9.263697666839842e-21	-7.089735508100699e-18	8.015085763683981e-8	1.224374112121642e-16	4.5225904738514534e-8	-4.0446944557284e-21	1.1608385907004933e-17	2.2672967407700892e-10	3.986050886673643e-10	1.4636165314994069e-8
88900000	0.004999889605439889	-9.263697666839836e-21	-7.089735508100699e-18	8.015085763683981e-8	1.224374112121642e-16	4.5225904738514534e-8	-4.051868475442572e-21	1.1608385907004933e-17	2.2672967407700892e-10	3.986050886673643e-10	1.4636165314994069e-8
89000000	0.004999889605439889	-9.263697666839828e-21	-7.089735508100699e-18	8.015085763683981e-8	1.224374112121642e-16	4.5225904738514534e-8	-4.059042500862734e-21	1.1608385907004933e-17	2.2672967407700892e-10	3.986050886673643e-10	1.4636165314994069e-8
89100000	0.004999889605439889	-9.26369766683982e-21	-7.089735508100699e-18	8.015085763683981e-8	1.224374112121642e-16	4.5225904738514534e-8	-4.0662165329368865e-21	1.1608385907004933e-17	2.2672967407700892e-10	3.986050886673643e-10	1.4636165314994069e-8
89200000	0.004999889605439889	-9.263697666839815e-21	-7.089735508100699e-18	8.015085763683981e-8	1.224374112121642e-16	4.5225904738514534e-8	-4.073390572613032e-21	1.1608385907004933e-17	2.2672967407700892e-10	3.986050886673643e-10	1.463616531499407e-8
89300000	0.004999889605439889	-9.263697666839807e-21	-7.089735508100699e-18	8.015085763683981e-8	1.224374112121642e-16	4.5225904738514534e-8	-4.080564620839172e-21	1.1608385907004933e-17	2.2672967407700892e-10	3.986050886673643e-10	1.463616531499407e-8
89400000	0.004999889605439889	-9.263697666839801e-21	-7.089735508100699e-18	8.015085763683981e-8	1.224374112121642e-16	4.5225904738514534e-8	-4.08773867856331e-21	1.1608385907004933e-17	2.2672967407700892e-10	3.986050886673643e-10	1.463616531499407e-8
89500000	0.004999889605439889	-9.263697666839793e-21	-7.089735508100699e-18	8.015085763683981e-8	1.224374112121642e-16	4.5225904738514534e-8	-4.0949127467334466e-21	1.1608385907004933e-17	2.2672967407700892e-10	3.986050886673643e-10	1.463616531499407e-8
89600000	0.004999889605439889	-9.263697666839786e-21	-7.089735508100699e-18	8.015085763683981e-8	1.224374112121642e-16	4.5225904738514534e-8	-4.1020868262975856e-21	1.1608385907004933e-17	2.2672967407700892e-10	3.986050886673643e-10	1.463616531499407e-8
89700000	0.004999889605439889	-9.26369766683978e-21	-7.089735508100699e-18	8.015085763683981e-8	1.224374112121642e-16	4.5225904738514534e-8	-4.109260918203728e-21	1.1608385907004933e-17	2.2672967407700892e-10	3.986050886673643e-10	1.463616531499407e-8
89800000	0.004999889605439889	-9.263697666839772e-21	-7.089735508100699e-18	8.015085763683981e-8	1.224374112121642e-16	4.5225904738514534e-8	-4.116435023399875e-21	1.1608385907004933e-17	2.2672967407700892e-10	3.986050886673643e-10	1.463616531499407e-8
89900000	0.004999889605439889	-9.263697666839765e-21	-7.089735508100699e-18	8.015085763683981e-8	1.224374112121642e-16	4.5225904738514534e-8	-4.12360914283403e-21	1.1608385907004933e-17	2.2672967407700892e-10	3.986050886673643e-10	1.463616531499407e-8
90000000	0.004999889605439889	-9.263697666839759e-21	-7.089735508100699e-18	8.015085763683981e-8	1.224374112121642e-16	4.5225904738514534e-8	-4.130783277454196e-21	1.1608385907004933e-17	2.2672967407700892e-10	3.986050886673643e-10	1.463616531499407e-8
90100000	0.004999889605439889	-9.263697666839751e-21	-7.089735508100699e-18	8.015085763683981e-8	1.224374112121642e-16	4.5225904738514534e-8	-4.137957428208374e-21	1.1608385907004933e-17	2.2672967407700892e-10	3.986050886673643e-10	1.463616531499407e-8
90200000	0.004999889605439889	-9.263697666839744e-21	-7.089735508100699e-18	8.015085763683981e-8	1.224374112121642e-16	4.5225904738514534e-8	-4.145131596044566e-21	1.1608385907004933e-17	2.2672967407700892e-10	3.986050886673643e-10	1.463616531499407e-8
90300000	0.004999889605439889	-9.263697666839738e-21	-7.089735508100699e-18	8.015085763683981e-8	1.224374112121642e-16	4.5225904738514534e-8	-4.152305781910775e-21	1.1608385907004933e-17	2.2672967407700892e-10	3.986050886673643e-10	1.463616531499407e-8
90400000	0.004999889605439889	-9.26369766683973e-21	-7.089735508100699e-18	8.015085763683981e-8	1.224374112121642e-16	4.5225904738514534e-8	-4.1594799867550015e-21	1.1608385907004933e-17	2.2672967407700892e-10	3.986050886673643e-10	1.463616531499407e-8
90500000	0.004999889605439889	-9.263697666839724e-21	-7.089735508100699e-18	8.015085763683981e-8	1.224374112121642e-16	4.5225904738514534e-8	-4.166654211525249e-21	1.1608385907004933e-17	2.2672967407700892e-10	3.986050886673643e-10	1.463616531499407e-8
90600000	0.004999889605439889	-9.263697666839717e-21	-7.089735508100699e-18	8.015085763683981e-8	1.224374112121642e-16	4.5225904738514534e-8	-4.1738284571695195e-21	1.1608385907004933e-17	2.2672967407700892e-10	3.986050886673643e-10	1.463616531499407e-8
90700000	0.004999889605439889	-9.263697666839709e-21	-7.089735508100699e-18	8.015085763683981e-8	1.224374112121642e-16	4.5225904738514534e-8	-4.181002724635814e-21	1.1608385907004933e-17	2.2672967407700892e-10	3.986050886673643e-10	1.463616531499407e-8
90800000	0.004999889605439889	-9.263697666839703e-21	-7.089735508100699e-18	8.015085763683981e-8	1.224374112121642e-16	4.5225904738514534e-8	-4.188177014872137e-21	1.1608385907004933e-17	2.2672967407700892e-10	3.986050886673643e-10	1.463616531499407e-8
90900000	0.004999889605439889	-9.263697666839696e-21	-7.089735508100699e-18	8.015085763683981e-8	1.224374112121642e-16	4.5225904738514534e-8	-4.1953513288264886e-21	1.1608385907004933e-17	2.2672967407700892e-10	3.986050886673643e-10	1.463616531499407e-8
91000000	0.004999889605439889	-9.263697666839688e-21	-7.089735508100699e-18	8.015085763683981e-8	1.224374112121642e-16	4.5225904738514534e-8	-4.2025256674468716e-21	1.1608385907004933e-17	2.2672967407700892e-10	3.986050886673643e-10	1.463616531499407e-8
91100000	0.004999889605439889	-9.263697666839682e-21	-7.089735508100699e-18	8.015085763683981e-8	1.224374112121642e-16	4.5225904738514534e-8	-4.209700031681288e-21	1.1608385907004933e-17	2.2672967407700892e-10	3.986050886673643e-10	1.463616531499407e-8
91200000	0.004999889605439889	-9.263697666839675e-21	-7.089735508100699e-18	8.015085763683981e-8	1.224374112121642e-16	4.5225904738514534e-8	-4.21687442247774e-21	1.1608385907004933e-17	2.2672967407700892e-10	3.986050886673643e-10	1.463616531499407e-8
91300000	0.004999889605439889	-9.263697666839667e-21	-7.089735508100699e-18	8.015085763683981e-8	1.224374112121642e-16	4.5225904738514534e-8	-4.224048816489574e-21	1.1608385907004933e-17	2.2672967407700892e-10	3.986050886673643e-10	1.463616531499407e-8
91400000	0.004999889605439889	-9.263697666839661e-21	-7.089735508100699e-18	8.015085763683981e-8	1.224374112121642e-16	4.5225904738514534e-8	-4.231223158075915e-21	1.1608385907004933e-17	2.2672967407700892e-10	3.986050886673643e-10	1.463616531499407e-8
91500000	0.004999889605439889	-9.263697666839654e-21	-7.089735508100699e-18	8.015085763683981e-8	1.224374112121642e-16	4.5225904738514534e-8	-4.2383974458721896e-21	1.1608385907004933e-17	2.2672967407700892e-10	3.986050886673643e-10	1.463616531499407e-8
91600000	0.004999889605439889	-9.263697666839648e-21	-7.089735508100699e-18	8.015085763683981e-8	1.224374112121642e-16	4.5225904738514534e-8	-4.2455716808263186e-21	1.1608385907004933e-17	2.2672967407700892e-10	3.986050886673643e-10	1.463616531499407e-8
91700000	0.004999889605439889	-9.26369766683964e-21	-7.089735508100699e-18	8.015085763683981e-8	1.224374112121642e-16	4.5225904738514534e-8	-4.252745863886224e-21	1.1608385907004933e-17	2.2672967407700892e-10	3.986050886673643e-10	1.463616531499407e-8
91800000	0.004999889605439889	-9.263697666839632e-21	-7.089735508100699e-18	8.015085763683981e-8	1.224374112121642e-16	4.5225904738514534e-8	-4.259919995999827e-21	1.1608385907004933e-17	2.2672967407700892e-10	3.986050886673643e-10	1.463616531499407e-8
91900000	0.004999889605439889	-9.263697666839626e-21	-7.089735508100699e-18	8.015085763683981e-8	1.224374112121642e-16	4.5225904738514534e-8	-4.267094078115051e-21	1.1608385907004933e-17	2.2672967407700892e-10	3.986050886673643e-10	1.463616531499407e-8
92000000	0.004999889605439889	-9.263697666839619e-21	-7.089735508100699e-18	8.015085763683981e-8	1.224374112121642e-16	4.5225904738514534e-8	-4.2742681111798154e-21	1.1608385907004933e-17	2.2672967407700892e-10	3.986050886673643e-10	1.463616531499407e-8
92100000	0.004999889605439889	-9.263697666839611e-21	-7.089735508100699e-18	8.015085763683981e-8	1.224374112121642e-16	4.5225904738514534e-8	-4.281442096142044e-21	1.1608385907004933e-17	2.2672967407700892e-10	3.986050886673643e-10	1.463616531499407e-8
92200000	0.004999889605439889	-9.263697666839605e-21	-7.089735508100699e-18	8.015085763683981e-8	1.224374112121642e-16	4.5225904738514534e-8	-4.2886160339496575e-21	1.1608385907004933e-17	2.2672967407700892e-10	3.986050886673643e-10	1.463616531499407e-8
92300000	0.004999889605439889	-9.263697666839598e-21	-7.089735508100699e-18	8.015085763683981e-8	1.224374112121642e-16	4.5225904738514534e-8	-4.295789925550578e-21	1.1608385907004933e-17	2.2672967407700892e-10	3.986050886673643e-10	1.463616531499407e-8
92400000	0.004999889605439889	-9.26369766683959e-21	-7.089735508100699e-18	8.015085763683981e-8	1.224374112121642e-16	4.5225904738514534e-8	-4.3029637718927274e-21	1.1608385907004933e-17	2.2672967407700892e-10	3.986050886673643e-10	1.463616531499407e-8
92500000	0.004999889605439889	-9.263697666839584e-21	-7.089735508100699e-18	8.015085763683981e-8	1.224374112121642e-16	4.5225904738514534e-8	-4.310137573924028e-21	1.1608385907004933e-17	2.2672967407700892e-10	3.986050886673643e-10	1.463616531499407e-8
92600000	0.004999889605439889	-9.263697666839577e-21	-7.089735508100699e-18	8.015085763683981e-8	1.224374112121642e-16	4.5225904738514534e-8	-4.3173113325924006e-21	1.1608385907004933e-17	2.2672967407700892e-10	3.986050886673643e-10	1.463616531499407e-8
92700000	0.004999889605439889	-9.263697666839571e-21	-7.089735508100699e-18	8.015085763683981e-8	1.224374112121642e-16	4.5225904738514534e-8	-4.324485048845767e-21	1.1608385907004933e-17	2.2672967407700892e-10	3.986050886673643e-10	1.463616531499407e-8
92800000	0.004999889605439889	-9.263697666839563e-21	-7.089735508100699e-18	8.015085763683981e-8	1.224374112121642e-16	4.5225904738514534e-8	-4.3316587236320495e-21	1.1608385907004933e-17	2.2672967407700892e-10	3.986050886673643e-10	1.463616531499407e-8
92900000	0.004999889605439889	-9.263697666839556e-21	-7.089735508100699e-18	8.015085763683981e-8	1.224374112121642e-16	4.5225904738514534e-8	-4.3388323578991696e-21	1.1608385907004933e-17	2.2672967407700892e-10	3.986050886673643e-10	1.463616531499407e-8
93000000	0.004999889605439889	-9.26369766683955e-21	-7.089735508100699e-18	8.015085763683981e-8	1.224374112121642e-16	4.5225904738514534e-8	-4.34600595259505e-21	1.1608385907004933e-17	2.2672967407700892e-10	3.986050886673643e-10	1.463616531499407e-8
93100000	0.004999889605439889	-9.263697666839542e-21	-7.089735508100699e-18	8.015085763683981e-8	1.224374112121642e-16	4.5225904738514534e-8	-4.35317950866761e-21	1.1608385907004933e-17	2.2672967407700892e-10	3.986050886673643e-10	1.463616531499407e-8
93200000	0.004999889605439889	-9.263697666839535e-21	-7.089735508100699e-18	8.015085763683981e-8	1.224374112121642e-16	4.5225904738514534e-8	-4.360353027064774e-21	1.1608385907004933e-17	2.2672967407700892e-10	3.986050886673643e-10	1.463616531499407e-8
93300000	0.004999889605439889	-9.263697666839529e-21	-7.089735508100699e-18	8.015085763683981e-8	1.224374112121642e-16	4.5225904738514534e-8	-4.367526508734463e-21	1.1608385907004933e-17	2.2672967407700892e-10	3.986050886673643e-10	1.463616531499407e-8
93400000	0.004999889605439889	-9.263697666839521e-21	-7.089735508100699e-18	8.015085763683981e-8	1.224374112121642e-16	4.5225904738514534e-8	-4.374699954624598e-21	1.1608385907004933e-17	2.2672967407700892e-10	3.986050886673643e-10	1.463616531499407e-8
93500000	0.004999889605439889	-9.263697666839514e-21	-7.089735508100699e-18	8.015085763683981e-8	1.224374112121642e-16	4.5225904738514534e-8	-4.381873365683102e-21	1.1608385907004933e-17	2.2672967407700892e-10	3.986050886673643e-10	1.463616531499407e-8
93600000	0.004999889605439889	-9.263697666839508e-21	-7.089735508100699e-18	8.015085763683981e-8	1.224374112121642e-16	4.5225904738514534e-8	-4.389046742857895e-21	1.1608385907004933e-17	2.2672967407700892e-10	3.986050886673643e-10	1.463616531499407e-8
93700000	0.004999889605439889	-9.2636976668395e-21	-7.089735508100699e-18	8.015085763683981e-8	1.224374112121642e-16	4.5225904738514534e-8	-4.396220087096901e-21	1.1608385907004933e-17	2.2672967407700892e-10	3.986050886673643e-10	1.463616531499407e-8
93800000	0.004999889605439889	-9.263697666839494e-21	-7.089735508100699e-18	8.015085763683981e-8	1.224374112121642e-16	4.5225904738514534e-8	-4.40339339934804e-21	1.1608385907004933e-17	2.2672967407700892e-10	3.986050886673643e-10	1.463616531499407e-8
93900000	0.004999889605439889	-9.263697666839487e-21	-7.089735508100699e-18	8.015085763683981e-8	1.224374112121642e-16	4.5225904738514534e-8	-4.410566680559235e-21	1.1608385907004933e-17	2.2672967407700892e-10	3.986050886673643e-10	1.463616531499407e-8
94000000	0.004999889605439889	-9.263697666839479e-21	-7.089735508100699e-18	8.015085763683981e-8	1.224374112121642e-16	4.5225904738514534e-8	-4.417739931678406e-21	1.1608385907004933e-17	2.2672967407700892e-10	3.986050886673643e-10	1.463616531499407e-8
94100000	0.004999889605439889	-9.263697666839473e-21	-7.089735508100699e-18	8.015085763683981e-8	1.224374112121642e-16	4.5225904738514534e-8	-4.424913153653477e-21	1.1608385907004933e-17	2.2672967407700892e-10	3.986050886673643e-10	1.463616531499407e-8
94200000	0.004999889605439889	-9.263697666839465e-21	-7.089735508100699e-18	8.015085763683981e-8	1.224374112121642e-16	4.5225904738514534e-8	-4.432086347432369e-21	1.1608385907004933e-17	2.2672967407700892e-10	3.986050886673643e-10	1.463616531499407e-8
94300000	0.004999889605439889	-9.263697666839458e-21	-7.089735508100699e-18	8.015085763683981e-8	1.224374112121642e-16	4.5225904738514534e-8	-4.439259513963003e-21	1.1608385907004933e-17	2.2672967407700892e-10	3.986050886673643e-10	1.463616531499407e-8
94400000	0.004999889605439889	-9.263697666839452e-21	-7.089735508100699e-18	8.015085763683981e-8	1.224374112121642e-16	4.5225904738514534e-8	-4.4464326541933015e-21	1.1608385907004933e-17	2.2672967407700892e-10	3.986050886673643e-10	1.463616531499407e-8
94500000	0.004999889605439889	-9.263697666839444e-21	-7.089735508100699e-18	8.015085763683981e-8	1.224374112121642e-16	4.5225904738514534e-8	-4.453605769071186e-21	1.1608385907004933e-17	2.2672967407700892e-10	3.986050886673643e-10	1.463616531499407e-8
94600000	0.004999889605439889	-9.263697666839437e-21	-7.089735508100699e-18	8.015085763683981e-8	1.224374112121642e-16	4.5225904738514534e-8	-4.460778859544579e-21	1.1608385907004933e-17	2.2672967407700892e-10	3.986050886673643e-10	1.463616531499407e-8
94700000	0.004999889605439889	-9.263697666839431e-21	-7.089735508100699e-18	8.015085763683981e-8	1.224374112121642e-16	4.5225904738514534e-8	-4.4679519265614005e-21	1.1608385907004933e-17	2.2672967407700895e-10	3.986050886673643e-10	1.463616531499407e-8
94800000	0.004999889605439889	-9.263697666839423e-21	-7.089735508100699e-18	8.015085763683981e-8	1.224374112121642e-16	4.5225904738514534e-8	-4.475124971069574e-21	1.1608385907004933e-17	2.2672967407700895e-10	3.986050886673643e-10	1.463616531499407e-8
94900000	0.004999889605439889	-9.263697666839417e-21	-7.089735508100699e-18	8.015085763683981e-8	1.224374112121642e-16	4.5225904738514534e-8	-4.4822979940170205e-21	1.1608385907004933e-17	2.2672967407700895e-10	3.986050886673643e-10	1.463616531499407e-8
95000000	0.004999889605439889	-9.26369766683941e-21	-7.089735508100699e-18	8.015085763683981e-8	1.224374112121642e-16	4.5225904738514534e-8	-4.489470996351662e-21	1.1608385907004933e-17	2.2672967407700895e-10	3.986050886673643e-10	1.463616531499407e-8
95100000	0.004999889605439889	-9.263697666839402e-21	-7.089735508100699e-18	8.015085763683981e-8	1.224374112121642e-16	4.5225904738514534e-8	-4.4966439790214204e-21	1.1608385907004933e-17	2.2672967407700895e-10	3.986050886673643e-10	1.463616531499407e-8
95200000	0.004999889605439889	-9.263697666839396e-21	-7.089735508100699e-18	8.015085763683981e-8	1.224374112121642e-16	4.5225904738514534e-8	-4.5038169429742176e-21	1.1608385907004933e-17	2.2672967407700895e-10	3.986050886673643e-10	1.463616531499407e-8
95300000	0.004999889605439889	-9.263697666839389e-21	-7.089735508100699e-18	8.015085763683981e-8	1.224374112121642e-16	4.5225904738514534e-8	-4.510989889157974e-21	1.1608385907004933e-17	2.2672967407700895e-10	3.986050886673643e-10	1.463616531499407e-8
95400000	0.004999889605439889	-9.263697666839381e-21	-7.089735508100699e-18	8.015085763683981e-8	1.224374112121642e-16	4.5225904738514534e-8	-4.518162818520614e-21	1.1608385907004933e-17	2.2672967407700895e-10	3.986050886673643e-10	1.463616531499407e-8
95500000	0.004999889605439889	-9.263697666839375e-21	-7.089735508100699e-18	8.015085763683981e-8	1.224374112121642e-16	4.5225904738514534e-8	-4.525335732010057e-21	1.1608385907004933e-17	2.2672967407700895e-10	3.986050886673643e-10	1.463616531499407e-8
95600000	0.004999889605439889	-9.263697666839368e-21	-7.089735508100699e-18	8.015085763683981e-8	1.224374112121642e-16	4.5225904738514534e-8	-4.532508630574225e-21	1.1608385907004933e-17	2.2672967407700895e-10	3.986050886673643e-10	1.463616531499407e-8
95700000	0.004999889605439889	-9.26369766683936e-21	-7.089735508100699e-18	8.015085763683981e-8	1.224374112121642e-16	4.5225904738514534e-8	-4.539681515161042e-21	1.1608385907004933e-17	2.2672967407700895e-10	3.986050886673643e-10	1.463616531499407e-8
95800000	0.004999889605439889	-9.263697666839354e-21	-7.089735508100699e-18	8.015085763683981e-8	1.224374112121642e-16	4.5225904738514534e-8	-4.5468543867184266e-21	1.1608385907004933e-17	2.2672967407700895e-10	3.986050886673643e-10	1.463616531499407e-8
95900000	0.004999889605439889	-9.263697666839347e-21	-7.089735508100699e-18	8.015085763683981e-8	1.224374112121642e-16	4.5225904738514534e-8	-4.554027246194303e-21	1.1608385907004933e-17	2.2672967407700895e-10	3.986050886673643e-10	1.463616531499407e-8
96000000	0.004999889605439889	-9.26369766683934e-21	-7.089735508100699e-18	8.015085763683981e-8	1.224374112121642e-16	4.5225904738514534e-8	-4.561200094536592e-21	1.1608385907004933e-17	2.2672967407700895e-10	3.9860508866736434e-10	1.463616531499407e-8
96100000	0.004999889605439889	-9.263697666839333e-21	-7.089735508100699e-18	8.015085763683981e-8	1.224374112121642e-16	4.5225904738514534e-8	-4.568372932693215e-21	1.1608385907004935e-17	2.2672967407700895e-10	3.9860508866736434e-10	1.463616531499407e-8
96200000	0.004999889605439889	-9.263697666839326e-21	-7.089735508100699e-18	8.015085763683981e-8	1.224374112121642e-16	4.5225904738514534e-8	-4.575545761612095e-21	1.1608385907004935e-17	2.2672967407700895e-10	3.9860508866736434e-10	1.463616531499407e-8
96300000	0.004999889605439889	-9.26369766683932e-21	-7.089735508100699e-18	8.015085763683981e-8	1.224374112121642e-16	4.5225904738514534e-8	-4.582718582241153e-21	1.1608385907004935e-17	2.2672967407700895e-10	3.9860508866736434e-10	1.463616531499407e-8
96400000	0.004999889605439889	-9.263697666839312e-21	-7.089735508100699e-18	8.015085763683981e-8	1.224374112121642e-16	4.5225904738514534e-8	-4.589891395528311e-21	1.1608385907004935e-17	2.2672967407700895e-10	3.9860508866736434e-10	1.463616531499407e-8
96500000	0.004999889605439889	-9.263697666839304e-21	-7.089735508100699e-18	8.015085763683981e-8	1.224374112121642e-16	4.5225904738514534e-8	-4.597064202421489e-21	1.1608385907004935e-17	2.2672967407700895e-10	3.9860508866736434e-10	1.463616531499407e-8
96600000	0.004999889605439889	-9.263697666839298e-21	-7.089735508100699e-18	8.015085763683981e-8	1.2243741121216418e-16	4.5225904738514534e-8	-4.604237003868612e-21	1.1608385907004935e-17	2.2672967407700895e-10	3.9860508866736434e-10	1.463616531499407e-8
96700000	0.004999889605439889	-9.263697666839291e-21	-7.089735508100699e-18	8.015085763683981e-8	1.2243741121216418e-16	4.5225904738514534e-8	-4.6114098008175996e-21	1.1608385907004935e-17	2.2672967407700895e-10	3.9860508866736434e-10	1.463616531499407e-8
96800000	0.004999889605439889	-9.263697666839283e-21	-7.089735508100699e-18	8.015085763683981e-8	1.2243741121216418e-16	4.5225904738514534e-8	-4.6185825942163746e-21	1.1608385907004935e-17	2.2672967407700895e-10	3.9860508866736434e-10	1.463616531499407e-8
96900000	0.004999889605439889	-9.263697666839277e-21	-7.089735508100699e-18	8.015085763683981e-8	1.2243741121216418e-16	4.5225904738514534e-8	-4.625755385012858e-21	1.1608385907004935e-17	2.2672967407700895e-10	3.9860508866736434e-10	1.463616531499407e-8
97000000	0.004999889605439889	-9.26369766683927e-21	-7.089735508100699e-18	8.015085763683981e-8	1.2243741121216418e-16	4.5225904738514534e-8	-4.632928174154971e-21	1.1608385907004935e-17	2.2672967407700895e-10	3.9860508866736434e-10	1.463616531499407e-8
97100000	0.004999889605439889	-9.263697666839264e-21	-7.089735508100699e-18	8.015085763683981e-8	1.2243741121216418e-16	4.5225904738514534e-8	-4.6401009625906375e-21	1.1608385907004935e-17	2.2672967407700895e-10	3.9860508866736434e-10	1.463616531499407e-8
97200000	0.004999889605439889	-9.263697666839256e-21	-7.089735508100699e-18	8.015085763683981e-8	1.2243741121216418e-16	4.5225904738514534e-8	-4.647273751267778e-21	1.1608385907004935e-17	2.2672967407700895e-10	3.9860508866736434e-10	1.463616531499407e-8
97300000	0.004999889605439889	-9.263697666839249e-21	-7.089735508100699e-18	8.015085763683981e-8	1.2243741121216418e-16	4.5225904738514534e-8	-4.654446541134314e-21	1.1608385907004935e-17	2.2672967407700895e-10	3.9860508866736434e-10	1.463616531499407e-8
97400000	0.004999889605439889	-9.263697666839243e-21	-7.089735508100699e-18	8.015085763683981e-8	1.2243741121216418e-16	4.5225904738514534e-8	-4.661619333138167e-21	1.1608385907004935e-17	2.2672967407700895e-10	3.9860508866736434e-10	1.463616531499407e-8
97500000	0.004999889605439889	-9.263697666839235e-21	-7.089735508100699e-18	8.015085763683981e-8	1.2243741121216418e-16	4.5225904738514534e-8	-4.66879212822726e-21	1.1608385907004935e-17	2.2672967407700895e-10	3.9860508866736434e-10	1.463616531499407e-8
97600000	0.004999889605439889	-9.263697666839228e-21	-7.089735508100699e-18	8.015085763683981e-8	1.2243741121216418e-16	4.5225904738514534e-8	-4.675964927349514e-21	1.1608385907004935e-17	2.2672967407700895e-10	3.9860508866736434e-10	1.4636165314994069e-8
97700000	0.004999889605439889	-9.263697666839222e-21	-7.089735508100699e-18	8.015085763683981e-8	1.2243741121216418e-16	4.5225904738514534e-8	-4.6831377314528505e-21	1.1608385907004935e-17	2.2672967407700895e-10	3.9860508866736434e-10	1.4636165314994069e-8
97800000	0.004999889605439889	-9.263697666839214e-21	-7.089735508100699e-18	8.015085763683981e-8	1.2243741121216418e-16	4.5225904738514534e-8	-4.6903105414851925e-21	1.1608385907004935e-17	2.2672967407700895e-10	3.9860508866736434e-10	1.4636165314994069e-8
97900000	0.004999889605439889	-9.263697666839207e-21	-7.089735508100699e-18	8.015085763683981e-8	1.2243741121216418e-16	4.5225904738514534e-8	-4.69748335839446e-21	1.1608385907004935e-17	2.2672967407700895e-10	3.9860508866736434e-10	1.4636165314994069e-8
98000000	0.004999889605439889	-9.2636976668392e-21	-7.089735508100699e-18	8.015085763683981e-8	1.2243741121216418e-16	4.5225904738514534e-8	-4.7046561831285766e-21	1.1608385907004935e-17	2.2672967407700895e-10	3.9860508866736434e-10	1.4636165314994069e-8
98100000	0.004999889605439889	-9.263697666839193e-21	-7.089735508100699e-18	8.015085763683981e-8	1.2243741121216418e-16	4.5225904738514534e-8	-4.7118290166354626e-21	1.1608385907004935e-17	2.2672967407700897e-10	3.9860508866736434e-10	1.4636165314994069e-8
98200000	0.004999889605439889	-9.263697666839186e-21	-7.089735508100699e-18	8.015085763683981e-8	1.2243741121216418e-16	4.5225904738514534e-8	-4.719001859863041e-21	1.1608385907004935e-17	2.2672967407700897e-10	3.9860508866736434e-10	1.4636165314994069e-8
98300000	0.004999889605439889	-9.26369766683918e-21	-7.089735508100699e-18	8.015085763683981e-8	1.2243741121216418e-16	4.5225904738514534e-8	-4.7261747137592324e-21	1.1608385907004935e-17	2.2672967407700897e-10	3.9860508866736434e-10	1.4636165314994069e-8
98400000	0.004999889605439889	-9.263697666839172e-21	-7.089735508100699e-18	8.015085763683981e-8	1.2243741121216418e-16	4.5225904738514534e-8	-4.733347579271959e-21	1.1608385907004935e-17	2.2672967407700897e-10	3.9860508866736434e-10	1.4636165314994069e-8
98500000	0.004999889605439889	-9.263697666839166e-21	-7.089735508100699e-18	8.015085763683981e-8	1.2243741121216418e-16	4.5225904738514534e-8	-4.740520457349143e-21	1.1608385907004935e-17	2.2672967407700897e-10	3.9860508866736434e-10	1.4636165314994069e-8
98600000	0.004999889605439889	-9.263697666839159e-21	-7.089735508100699e-18	8.015085763683981e-8	1.2243741121216418e-16	4.5225904738514534e-8	-4.7476933489387064e-21	1.1608385907004935e-17	2.2672967407700897e-10	3.9860508866736434e-10	1.4636165314994069e-8
98700000	0.004999889605439889	-9.263697666839151e-21	-7.089735508100699e-18	8.015085763683981e-8	1.2243741121216418e-16	4.5225904738514534e-8	-4.7548662549885695e-21	1.1608385907004935e-17	2.2672967407700897e-10	3.9860508866736434e-10	1.4636165314994069e-8
98800000	0.004999889605439889	-9.263697666839145e-21	-7.089735508100699e-18	8.015085763683981e-8	1.2243741121216418e-16	4.5225904738514534e-8	-4.762039176446656e-21	1.1608385907004935e-17	2.2672967407700897e-10	3.9860508866736434e-10	1.4636165314994069e-8
98900000	0.004999889605439889	-9.263697666839137e-21	-7.089735508100699e-18	8.015085763683981e-8	1.2243741121216418e-16	4.5225904738514534e-8	-4.769212114260886e-21	1.1608385907004935e-17	2.2672967407700897e-10	3.9860508866736434e-10	1.4636165314994069e-8
99000000	0.004999889605439889	-9.26369766683913e-21	-7.089735508100699e-18	8.015085763683981e-8	1.2243741121216418e-16	4.5225904738514534e-8	-4.7763850693791824e-21	1.1608385907004935e-17	2.2672967407700897e-10	3.9860508866736434e-10	1.4636165314994069e-8
99100000	0.004999889605439889	-9.263697666839124e-21	-7.089735508100699e-18	8.015085763683981e-8	1.2243741121216418e-16	4.5225904738514534e-8	-4.783558042749466e-21	1.1608385907004935e-17	2.2672967407700897e-10	3.9860508866736434e-10	1.4636165314994069e-8
99200000	0.004999889605439889	-9.263697666839116e-21	-7.089735508100699e-18	8.015085763683981e-8	1.2243741121216418e-16	4.5225904738514534e-8	-4.7907310353196595e-21	1.1608385907004935e-17	2.2672967407700897e-10	3.9860508866736434e-10	1.4636165314994069e-8
99300000	0.004999889605439889	-9.263697666839109e-21	-7.089735508100699e-18	8.015085763683981e-8	1.2243741121216418e-16	4.5225904738514534e-8	-4.7979040480376844e-21	1.1608385907004935e-17	2.2672967407700897e-10	3.9860508866736434e-10	1.4636165314994069e-8
99400000	0.004999889605439889	-9.263697666839103e-21	-7.089735508100699e-18	8.015085763683981e-8	1.2243741121216418e-16	4.5225904738514534e-8	-4.805077081851463e-21	1.1608385907004935e-17	2.2672967407700897e-10	3.9860508866736434e-10	1.4636165314994069e-8
99500000	0.004999889605439889	-9.263697666839095e-21	-7.089735508100699e-18	8.015085763683981e-8	1.2243741121216418e-16	4.5225904738514534e-8	-4.8122501377089154e-21	1.1608385907004935e-17	2.2672967407700897e-10	3.9860508866736434e-10	1.4636165314994069e-8
99600000	0.004999889605439889	-9.26369766683909e-21	-7.089735508100699e-18	8.015085763683981e-8	1.2243741121216418e-16	4.5225904738514534e-8	-4.819423216557965e-21	1.1608385907004935e-17	2.2672967407700897e-10	3.9860508866736434e-10	1.4636165314994069e-8
99700000	0.004999889605439889	-9.263697666839082e-21	-7.089735508100699e-18	8.015085763683981e-8	1.2243741121216418e-16	4.5225904738514534e-8	-4.826596319346532e-21	1.1608385907004935e-17	2.2672967407700897e-10	3.9860508866736434e-10	1.4636165314994069e-8
99800000	0.004999889605439889	-9.263697666839074e-21	-7.089735508100699e-18	8.015085763683981e-8	1.2243741121216418e-16	4.5225904738514534e-8	-4.833769447022541e-21	1.1608385907004935e-17	2.2672967407700897e-10	3.9860508866736434e-10	1.4636165314994069e-8
99900000	0.004999889605439889	-9.263697666839068e-21	-7.089735508100699e-18	8.015085763683981e-8	1.2243741121216418e-16	4.5225904738514534e-8	-4.840942600533911e-21	1.1608385907004935e-17	2.2672967407700897e-10	3.9860508866736434e-10	1.4636165314994069e-8
100000000	0.004999889605439889	-9.26369766683906e-21	-7.089735508100699e-18	8.015085763683981e-8	1.2243741121216418e-16	4.5225904738514534e-8	-4.848115780828564e-21	1.1608385907004935e-17	2.2672967407700897e-10	3.9860508866736434e-10	1.4636165314994069e-8
