# Supplementary material for: Thermodynamics Underpinning the Microbial Community‐Level Nitrogen Energy Metabolism
Source: Environ Microbiol. 2025 Feb 16;27(2):e70055. doi: 10.1111/1462-2920.70055 (PMC11830459; doi:10.1111/1462-2920.70055)
Supplement: Supplementary file 1 — Data S1. [file EMI-27-e70055-s001.zip › SI/Nnetwork/Results/kdef_-10/Iin_-5/p_0.2/O2_-8._H_-11.5.csv]

time	N2	N2H4	N2H5	N2O	NH2OH	NH3	NH3OH	NH4	NO	NO2	NO3
0	0.00001	0.00001	0.00001	0.00001	0.00001	0.00001	0.00001	0.00001	0.00001	0.00001	0.00001
100000	0.0049107818715508934	1.940735931667234e-49	-2.1492046354745063e-44	3.24604418154866e-11	7.856052512401291e-15	0.0001784361918487773	-1.3261325513987923e-20	4.608176351239933e-21	6.955786949129905e-15	9.92331441448382e-14	1.4506215732300777e-14
200000	0.004910781871550894	1.940735931667227e-49	-5.987013664837236e-44	3.24604418154866e-11	7.85605251240077e-15	0.0001784361918487773	-1.3261325506242726e-20	4.6080979909058474e-21	6.9557869491299e-15	9.923314414474627e-14	1.4506215732297858e-14
300000	0.0049107818715508934	1.9407359316672274e-49	-9.824822674883938e-44	3.24604418154866e-11	7.856052512400748e-15	0.0001784361918487773	-1.326132549849753e-20	4.608094847746598e-21	6.9557869491299005e-15	9.923314414474258e-14	1.4506215732297738e-14
400000	0.0049107818715508934	1.9407359316672304e-49	-1.3662631664791922e-43	3.24604418154866e-11	7.856052512400581e-15	0.0001784361918487773	-1.3261325490752333e-20	4.608069719088045e-21	6.955786949129902e-15	9.923314414471307e-14	1.4506215732296798e-14
500000	0.0049107818715508934	1.940735931667231e-49	-1.7500440665456477e-43	3.24604418154866e-11	7.856052512400526e-15	0.0001784361918487773	-1.3261325483007137e-20	4.60806155192347e-21	6.955786949129903e-15	9.923314414470348e-14	1.4506215732296492e-14
600000	0.0049107818715508934	1.940735931667231e-49	-2.1338249620336703e-43	3.24604418154866e-11	7.856052512400527e-15	0.0001784361918487773	-1.326132547526194e-20	4.608061604603255e-21	6.955786949129903e-15	9.923314414470354e-14	1.4506215732296492e-14
700000	0.0049107818715508934	1.9407359316672308e-49	-2.517605853930247e-43	3.24604418154866e-11	7.856052512400527e-15	0.0001784361918487773	-1.3261325467516744e-20	4.608061542646064e-21	6.955786949129903e-15	9.923314414470348e-14	1.4506215732296492e-14
800000	0.0049107818715508934	1.9407359316672308e-49	-2.9013867460817284e-43	3.24604418154866e-11	7.856052512400527e-15	0.0001784361918487773	-1.3261325459771547e-20	4.608061488825301e-21	6.955786949129903e-15	9.923314414470342e-14	1.450621573229649e-14
900000	0.0049107818715508934	1.9407359316672308e-49	-3.2851676398933446e-43	3.24604418154866e-11	7.856052512400527e-15	0.0001784361918487773	-1.3261325452026351e-20	4.608061489149661e-21	6.955786949129903e-15	9.923314414470342e-14	1.450621573229649e-14
1000000	0.0049107818715508934	1.9407359316672308e-49	-3.668948533631932e-43	3.24604418154866e-11	7.856052512400527e-15	0.0001784361918487773	-1.3261325444281154e-20	4.608061489734798e-21	6.955786949129903e-15	9.923314414470342e-14	1.450621573229649e-14
1100000	0.004910781871550894	1.9407359316672308e-49	-4.052729427290499e-43	3.246044181548659e-11	7.856052512400529e-15	0.0001784361918487773	-1.3261325436535958e-20	4.608061490244992e-21	6.955786949129903e-15	9.923314414470342e-14	1.450621573229649e-14
1200000	0.004910781871550894	1.9407359316672308e-49	-4.436510320872889e-43	3.246044181548659e-11	7.856052512400529e-15	0.0001784361918487773	-1.3261325428790761e-20	4.608061490683845e-21	6.955786949129903e-15	9.923314414470342e-14	1.450621573229649e-14
1300000	0.004910781871550894	1.9407359316672308e-49	-4.8202912143829506e-43	3.246044181548659e-11	7.856052512400529e-15	0.0001784361918487773	-1.3261325421045564e-20	4.60806149105496e-21	6.955786949129903e-15	9.923314414470342e-14	1.450621573229649e-14
1400000	0.004910781871550894	1.9407359316672304e-49	-5.204072107824525e-43	3.246044181548659e-11	7.856052512400529e-15	0.0001784361918487773	-1.3261325413300367e-20	4.6080614913619385e-21	6.955786949129903e-15	9.923314414470342e-14	1.450621573229649e-14
1500000	0.004910781871550894	1.9407359316672304e-49	-5.587853001201467e-43	3.246044181548659e-11	7.856052512400529e-15	0.0001784361918487773	-1.326132540555517e-20	4.608061491608383e-21	6.955786949129903e-15	9.923314414470342e-14	1.450621573229649e-14
1600000	0.004910781871550894	1.9407359316672304e-49	-5.971633894517613e-43	3.246044181548659e-11	7.856052512400529e-15	0.0001784361918487773	-1.3261325397809974e-20	4.608061491797896e-21	6.955786949129903e-15	9.923314414470342e-14	1.4506215732296492e-14
1700000	0.004910781871550894	1.9407359316672304e-49	-6.355414787776818e-43	3.246044181548659e-11	7.856052512400529e-15	0.0001784361918487773	-1.3261325390064778e-20	4.608061491934079e-21	6.955786949129903e-15	9.923314414470342e-14	1.4506215732296492e-14
1800000	0.004910781871550894	1.9407359316672304e-49	-6.739195680982925e-43	3.246044181548659e-11	7.856052512400529e-15	0.0001784361918487773	-1.3261325382319581e-20	4.608061492020534e-21	6.955786949129903e-15	9.923314414470342e-14	1.4506215732296492e-14
1900000	0.004910781871550894	1.9407359316672304e-49	-7.1229765741397804e-43	3.246044181548659e-11	7.856052512400529e-15	0.0001784361918487773	-1.3261325374574385e-20	4.6080614920608645e-21	6.955786949129903e-15	9.923314414470342e-14	1.4506215732296492e-14
2000000	0.004910781871550894	1.9407359316672304e-49	-7.50675746725123e-43	3.246044181548659e-11	7.856052512400529e-15	0.0001784361918487773	-1.3261325366829188e-20	4.6080614920586715e-21	6.955786949129903e-15	9.923314414470342e-14	1.4506215732296492e-14
2100000	0.004910781871550894	1.9407359316672304e-49	-7.890538360321122e-43	3.246044181548659e-11	7.856052512400529e-15	0.0001784361918487773	-1.3261325359083992e-20	4.6080614920175574e-21	6.955786949129903e-15	9.923314414470342e-14	1.4506215732296492e-14
2200000	0.004910781871550894	1.9407359316672304e-49	-8.2743192533533e-43	3.246044181548659e-11	7.856052512400529e-15	0.0001784361918487773	-1.3261325351338795e-20	4.608061491941125e-21	6.955786949129903e-15	9.923314414470342e-14	1.4506215732296492e-14
2300000	0.004910781871550894	1.9407359316672304e-49	-8.65810014635161e-43	3.246044181548659e-11	7.856052512400529e-15	0.0001784361918487773	-1.3261325343593597e-20	4.6080614918329766e-21	6.955786949129903e-15	9.923314414470342e-14	1.4506215732296492e-14
2400000	0.004910781871550894	1.9407359316672304e-49	-9.041881039319903e-43	3.246044181548659e-11	7.856052512400529e-15	0.0001784361918487773	-1.32613253358484e-20	4.608061491696713e-21	6.955786949129903e-15	9.923314414470342e-14	1.4506215732296492e-14
2500000	0.004910781871550894	1.9407359316672304e-49	-9.425661932262023e-43	3.246044181548659e-11	7.856052512400529e-15	0.0001784361918487773	-1.3261325328103204e-20	4.608061491535937e-21	6.955786949129903e-15	9.923314414470342e-14	1.450621573229649e-14
2600000	0.004910781871550894	1.9407359316672304e-49	-9.809442825181814e-43	3.246044181548659e-11	7.856052512400529e-15	0.0001784361918487773	-1.3261325320358008e-20	4.608061491354252e-21	6.955786949129903e-15	9.923314414470342e-14	1.450621573229649e-14
2700000	0.004910781871550894	1.9407359316672304e-49	-1.0193223718083124e-42	3.246044181548659e-11	7.856052512400529e-15	0.0001784361918487773	-1.3261325312612811e-20	4.608061491155259e-21	6.955786949129903e-15	9.923314414470342e-14	1.450621573229649e-14
2800000	0.004910781871550894	1.9407359316672304e-49	-1.05770046109698e-42	3.246044181548659e-11	7.856052512400529e-15	0.0001784361918487773	-1.3261325304867615e-20	4.6080614909425605e-21	6.955786949129903e-15	9.923314414470342e-14	1.450621573229649e-14
2900000	0.004910781871550894	1.9407359316672304e-49	-1.0960785503845688e-42	3.246044181548659e-11	7.856052512400527e-15	0.0001784361918487773	-1.3261325297122418e-20	4.608061490719759e-21	6.955786949129903e-15	9.923314414470342e-14	1.450621573229649e-14
3000000	0.004910781871550894	1.9407359316672304e-49	-1.1344566396714635e-42	3.246044181548659e-11	7.856052512400527e-15	0.0001784361918487773	-1.3261325289377222e-20	4.608061490490456e-21	6.955786949129903e-15	9.923314414470342e-14	1.450621573229649e-14
3100000	0.004910781871550894	1.9407359316672304e-49	-1.1728347289580486e-42	3.246044181548659e-11	7.856052512400527e-15	0.0001784361918487773	-1.3261325281632025e-20	4.608061490258254e-21	6.955786949129903e-15	9.923314414470342e-14	1.450621573229649e-14
3200000	0.004910781871550894	1.9407359316672304e-49	-1.2112128182447088e-42	3.246044181548659e-11	7.856052512400527e-15	0.0001784361918487773	-1.3261325273886829e-20	4.608061490026755e-21	6.955786949129903e-15	9.923314414470342e-14	1.450621573229649e-14
3300000	0.004910781871550894	1.9407359316672304e-49	-1.2495909075318287e-42	3.246044181548659e-11	7.856052512400527e-15	0.0001784361918487773	-1.3261325266141631e-20	4.6080614897995625e-21	6.955786949129903e-15	9.923314414470342e-14	1.450621573229649e-14
3400000	0.004910781871550894	1.9407359316672304e-49	-1.287968996819793e-42	3.246044181548659e-11	7.856052512400527e-15	0.0001784361918487773	-1.3261325258396434e-20	4.6080614895802766e-21	6.955786949129903e-15	9.92331441447034e-14	1.450621573229649e-14
3500000	0.004910781871550894	1.9407359316672304e-49	-1.3263470861089863e-42	3.246044181548659e-11	7.856052512400527e-15	0.0001784361918487773	-1.3261325250651238e-20	4.608061489372501e-21	6.955786949129903e-15	9.92331441447034e-14	1.450621573229649e-14
3600000	0.004910781871550894	1.9407359316672304e-49	-1.3647251753997932e-42	3.246044181548659e-11	7.856052512400527e-15	0.0001784361918487773	-1.3261325242906041e-20	4.608061489179837e-21	6.955786949129903e-15	9.92331441447034e-14	1.450621573229649e-14
3700000	0.004910781871550894	1.9407359316672304e-49	-1.4031032646925984e-42	3.246044181548659e-11	7.856052512400526e-15	0.0001784361918487773	-1.3261325235160845e-20	4.608061489005888e-21	6.955786949129903e-15	9.92331441447034e-14	1.450621573229649e-14
3800000	0.004910781871550894	1.9407359316672304e-49	-1.4414813539877864e-42	3.246044181548659e-11	7.856052512400526e-15	0.0001784361918487773	-1.3261325227415648e-20	4.608061488854256e-21	6.955786949129903e-15	9.92331441447034e-14	1.450621573229649e-14
3900000	0.004910781871550894	1.9407359316672304e-49	-1.4798594432857423e-42	3.246044181548659e-11	7.856052512400526e-15	0.0001784361918487773	-1.3261325219670452e-20	4.6080614887285416e-21	6.955786949129903e-15	9.92331441447034e-14	1.450621573229649e-14
4000000	0.004910781871550894	1.9407359316672304e-49	-1.51823753258685e-42	3.246044181548659e-11	7.856052512400526e-15	0.0001784361918487773	-1.3261325211925255e-20	4.608061488632348e-21	6.955786949129903e-15	9.92331441447034e-14	1.450621573229649e-14
4100000	0.004910781871550894	1.9407359316672304e-49	-1.5566156218914946e-42	3.246044181548659e-11	7.856052512400526e-15	0.0001784361918487773	-1.3261325204180059e-20	4.608061488569278e-21	6.955786949129903e-15	9.92331441447034e-14	1.450621573229649e-14
4200000	0.004910781871550894	1.9407359316672304e-49	-1.5949937112000605e-42	3.246044181548659e-11	7.856052512400526e-15	0.0001784361918487773	-1.3261325196434862e-20	4.608061488542933e-21	6.955786949129903e-15	9.92331441447034e-14	1.450621573229649e-14
4300000	0.004910781871550894	1.9407359316672304e-49	-1.6333718005084355e-42	3.246044181548659e-11	7.856052512400526e-15	0.0001784361918487773	-1.3261325188689666e-20	4.6080614885425276e-21	6.955786949129903e-15	9.92331441447034e-14	1.450621573229649e-14
4400000	0.004910781871550894	1.9407359316672304e-49	-1.6717498898085787e-42	3.246044181548659e-11	7.856052512400526e-15	0.0001784361918487773	-1.3261325180944468e-20	4.608061488542701e-21	6.955786949129903e-15	9.92331441447034e-14	1.450621573229649e-14
4500000	0.004910781871550894	1.9407359316672304e-49	-1.7101279791006804e-42	3.246044181548659e-11	7.856052512400526e-15	0.0001784361918487773	-1.3261325173199271e-20	4.608061488542853e-21	6.955786949129903e-15	9.92331441447034e-14	1.450621573229649e-14
4600000	0.004910781871550894	1.9407359316672304e-49	-1.7485060683851252e-42	3.246044181548659e-11	7.856052512400526e-15	0.0001784361918487773	-1.3261325165454075e-20	4.608061488542984e-21	6.955786949129903e-15	9.92331441447034e-14	1.450621573229649e-14
4700000	0.004910781871550894	1.9407359316672304e-49	-1.786884157662299e-42	3.246044181548659e-11	7.856052512400526e-15	0.0001784361918487773	-1.3261325157708879e-20	4.608061488543095e-21	6.955786949129903e-15	9.92331441447034e-14	1.450621573229649e-14
4800000	0.004910781871550894	1.9407359316672304e-49	-1.8252622469325844e-42	3.246044181548659e-11	7.856052512400526e-15	0.0001784361918487773	-1.3261325149963682e-20	4.6080614885431866e-21	6.955786949129903e-15	9.92331441447034e-14	1.450621573229649e-14
4900000	0.004910781871550894	1.9407359316672304e-49	-1.8636403361963672e-42	3.246044181548659e-11	7.856052512400526e-15	0.0001784361918487773	-1.3261325142218486e-20	4.608061488543261e-21	6.955786949129903e-15	9.92331441447034e-14	1.450621573229649e-14
5000000	0.004910781871550894	1.9407359316672304e-49	-1.9020184254540323e-42	3.246044181548659e-11	7.856052512400526e-15	0.0001784361918487773	-1.3261325134473289e-20	4.608061488543318e-21	6.955786949129903e-15	9.92331441447034e-14	1.450621573229649e-14
5100000	0.004910781871550894	1.9407359316672304e-49	-1.9403965147059637e-42	3.246044181548659e-11	7.856052512400526e-15	0.0001784361918487773	-1.3261325126728093e-20	4.60806148854336e-21	6.955786949129903e-15	9.92331441447034e-14	1.450621573229649e-14
5200000	0.004910781871550894	1.9407359316672304e-49	-1.9787746039525463e-42	3.246044181548659e-11	7.856052512400526e-15	0.0001784361918487773	-1.3261325118982896e-20	4.608061488543387e-21	6.955786949129903e-15	9.92331441447034e-14	1.450621573229649e-14
5300000	0.004910781871550894	1.9407359316672304e-49	-2.0171526931941647e-42	3.246044181548659e-11	7.856052512400526e-15	0.0001784361918487773	-1.32613251112377e-20	4.6080614885433995e-21	6.955786949129903e-15	9.92331441447034e-14	1.450621573229649e-14
5400000	0.004910781871550894	1.9407359316672304e-49	-2.0555307824312033e-42	3.246044181548659e-11	7.856052512400526e-15	0.0001784361918487773	-1.3261325103492502e-20	4.6080614885434e-21	6.955786949129903e-15	9.92331441447034e-14	1.450621573229649e-14
5500000	0.004910781871550894	1.9407359316672308e-49	-2.0939088716640473e-42	3.246044181548659e-11	7.856052512400526e-15	0.0001784361918487773	-1.3261325095747305e-20	4.608061488543389e-21	6.955786949129903e-15	9.92331441447034e-14	1.450621573229649e-14
5600000	0.004910781871550894	1.9407359316672308e-49	-2.132286960893081e-42	3.246044181548659e-11	7.856052512400526e-15	0.0001784361918487773	-1.3261325088002109e-20	4.608061488543368e-21	6.955786949129903e-15	9.92331441447034e-14	1.450621573229649e-14
5700000	0.004910781871550894	1.9407359316672308e-49	-2.1706650501186888e-42	3.246044181548659e-11	7.856052512400526e-15	0.0001784361918487773	-1.3261325080256912e-20	4.608061488543337e-21	6.955786949129903e-15	9.92331441447034e-14	1.450621573229649e-14
5800000	0.004910781871550894	1.9407359316672308e-49	-2.2090431393412558e-42	3.246044181548659e-11	7.856052512400526e-15	0.0001784361918487773	-1.3261325072511716e-20	4.608061488543298e-21	6.955786949129903e-15	9.92331441447034e-14	1.450621573229649e-14
5900000	0.004910781871550894	1.9407359316672308e-49	-2.2474212285611664e-42	3.246044181548659e-11	7.856052512400526e-15	0.0001784361918487773	-1.3261325064766519e-20	4.608061488543251e-21	6.955786949129903e-15	9.92331441447034e-14	1.450621573229649e-14
6000000	0.004910781871550894	1.9407359316672308e-49	-2.2857993177788053e-42	3.246044181548659e-11	7.856052512400526e-15	0.0001784361918487773	-1.3261325057021323e-20	4.608061488543199e-21	6.955786949129903e-15	9.92331441447034e-14	1.450621573229649e-14
6100000	0.004910781871550894	1.9407359316672308e-49	-2.3241774069945567e-42	3.246044181548659e-11	7.856052512400526e-15	0.0001784361918487773	-1.3261325049276126e-20	4.608061488543141e-21	6.955786949129903e-15	9.92331441447034e-14	1.450621573229649e-14
6200000	0.004910781871550894	1.9407359316672308e-49	-2.362555496208806e-42	3.246044181548659e-11	7.856052512400526e-15	0.0001784361918487773	-1.326132504153093e-20	4.608061488543079e-21	6.955786949129903e-15	9.92331441447034e-14	1.450621573229649e-14
6300000	0.004910781871550894	1.9407359316672308e-49	-2.4009335854219373e-42	3.246044181548659e-11	7.856052512400526e-15	0.0001784361918487773	-1.3261325033785733e-20	4.6080614885430136e-21	6.955786949129904e-15	9.92331441447034e-14	1.450621573229649e-14
6400000	0.0049107818715508934	1.940735931667231e-49	-2.4393116746343355e-42	3.24604418154866e-11	7.856052512400526e-15	0.0001784361918487773	-1.3261325026040535e-20	4.6080614885429466e-21	6.955786949129904e-15	9.92331441447034e-14	1.450621573229649e-14
6500000	0.0049107818715508934	1.940735931667231e-49	-2.4776897638463852e-42	3.24604418154866e-11	7.856052512400526e-15	0.0001784361918487773	-1.3261325018295339e-20	4.608061488542878e-21	6.955786949129904e-15	9.92331441447034e-14	1.450621573229649e-14
6600000	0.0049107818715508934	1.940735931667231e-49	-2.516067853058471e-42	3.24604418154866e-11	7.856052512400526e-15	0.0001784361918487773	-1.3261325010550142e-20	4.6080614885428104e-21	6.955786949129904e-15	9.92331441447034e-14	1.450621573229649e-14
6700000	0.0049107818715508934	1.940735931667231e-49	-2.5544459422709772e-42	3.24604418154866e-11	7.856052512400526e-15	0.0001784361918487773	-1.3261325002804946e-20	4.6080614885427435e-21	6.955786949129904e-15	9.92331441447034e-14	1.450621573229649e-14
6800000	0.0049107818715508934	1.940735931667231e-49	-2.5928240314842886e-42	3.24604418154866e-11	7.856052512400526e-15	0.0001784361918487773	-1.326132499505975e-20	4.608061488542679e-21	6.955786949129904e-15	9.92331441447034e-14	1.450621573229649e-14
6900000	0.0049107818715508934	1.940735931667231e-49	-2.6312021206987904e-42	3.24604418154866e-11	7.856052512400526e-15	0.0001784361918487773	-1.3261324987314553e-20	4.608061488542618e-21	6.955786949129904e-15	9.92331441447034e-14	1.450621573229649e-14
7000000	0.0049107818715508934	1.940735931667231e-49	-2.6695802099148665e-42	3.24604418154866e-11	7.856052512400526e-15	0.0001784361918487773	-1.3261324979569356e-20	4.608061488542561e-21	6.955786949129904e-15	9.92331441447034e-14	1.450621573229649e-14
7100000	0.0049107818715508934	1.940735931667231e-49	-2.707958299132902e-42	3.24604418154866e-11	7.856052512400526e-15	0.0001784361918487773	-1.326132497182416e-20	4.608061488542509e-21	6.955786949129904e-15	9.92331441447034e-14	1.450621573229649e-14
7200000	0.0049107818715508934	1.9407359316672316e-49	-2.7463363883532814e-42	3.24604418154866e-11	7.856052512400526e-15	0.0001784361918487773	-1.3261324964078963e-20	4.6080614885424636e-21	6.955786949129904e-15	9.92331441447034e-14	1.450621573229649e-14
7300000	0.0049107818715508934	1.9407359316672316e-49	-2.7847144775763894e-42	3.24604418154866e-11	7.856052512400526e-15	0.0001784361918487773	-1.3261324956333767e-20	4.608061488542426e-21	6.955786949129904e-15	9.92331441447034e-14	1.450621573229649e-14
7400000	0.0049107818715508934	1.9407359316672316e-49	-2.8230925668026103e-42	3.24604418154866e-11	7.856052512400526e-15	0.0001784361918487773	-1.3261324948588569e-20	4.608061488542397e-21	6.955786949129904e-15	9.92331441447034e-14	1.450621573229649e-14
7500000	0.0049107818715508934	1.9407359316672316e-49	-2.861470656032329e-42	3.24604418154866e-11	7.856052512400526e-15	0.0001784361918487773	-1.3261324940843372e-20	4.608061488542377e-21	6.955786949129904e-15	9.92331441447034e-14	1.450621573229649e-14
7600000	0.0049107818715508934	1.9407359316672316e-49	-2.8998487452659303e-42	3.24604418154866e-11	7.856052512400526e-15	0.0001784361918487773	-1.3261324933098176e-20	4.608061488542369e-21	6.955786949129904e-15	9.92331441447034e-14	1.450621573229649e-14
7700000	0.0049107818715508934	1.9407359316672316e-49	-2.938226834502353e-42	3.24604418154866e-11	7.856052512400526e-15	0.0001784361918487773	-1.326132492535298e-20	4.608061488542368e-21	6.955786949129904e-15	9.92331441447034e-14	1.450621573229649e-14
7800000	0.0049107818715508934	1.9407359316672316e-49	-2.976604923737969e-42	3.24604418154866e-11	7.856052512400526e-15	0.0001784361918487773	-1.3261324917607783e-20	4.608061488542368e-21	6.955786949129904e-15	9.92331441447034e-14	1.450621573229649e-14
7900000	0.0049107818715508934	1.9407359316672316e-49	-3.014983012972595e-42	3.24604418154866e-11	7.856052512400526e-15	0.0001784361918487773	-1.3261324909862587e-20	4.608061488542368e-21	6.955786949129904e-15	9.92331441447034e-14	1.450621573229649e-14
8000000	0.0049107818715508934	1.9407359316672316e-49	-3.053361102206245e-42	3.24604418154866e-11	7.856052512400526e-15	0.0001784361918487773	-1.326132490211739e-20	4.608061488542368e-21	6.955786949129904e-15	9.92331441447034e-14	1.450621573229649e-14
8100000	0.0049107818715508934	1.9407359316672316e-49	-3.0917391914389356e-42	3.24604418154866e-11	7.856052512400526e-15	0.0001784361918487773	-1.3261324894372194e-20	4.608061488542368e-21	6.955786949129904e-15	9.92331441447034e-14	1.450621573229649e-14
8200000	0.0049107818715508934	1.9407359316672316e-49	-3.1301172806706813e-42	3.24604418154866e-11	7.856052512400526e-15	0.0001784361918487773	-1.3261324886626997e-20	4.608061488542368e-21	6.955786949129904e-15	9.92331441447034e-14	1.450621573229649e-14
8300000	0.0049107818715508934	1.940735931667232e-49	-3.1684953699014973e-42	3.24604418154866e-11	7.856052512400526e-15	0.0001784361918487773	-1.32613248788818e-20	4.608061488542368e-21	6.955786949129904e-15	9.92331441447034e-14	1.450621573229649e-14
8400000	0.0049107818715508934	1.940735931667232e-49	-3.2068734591313996e-42	3.24604418154866e-11	7.856052512400526e-15	0.0001784361918487773	-1.3261324871136604e-20	4.608061488542369e-21	6.955786949129904e-15	9.92331441447034e-14	1.450621573229649e-14
8500000	0.0049107818715508934	1.940735931667232e-49	-3.245251548360402e-42	3.24604418154866e-11	7.856052512400526e-15	0.0001784361918487773	-1.3261324863391406e-20	4.608061488542369e-21	6.955786949129904e-15	9.92331441447034e-14	1.450621573229649e-14
8600000	0.0049107818715508934	1.940735931667232e-49	-3.283629637588521e-42	3.24604418154866e-11	7.856052512400526e-15	0.0001784361918487773	-1.326132485564621e-20	4.608061488542369e-21	6.955786949129904e-15	9.92331441447034e-14	1.450621573229649e-14
8700000	0.0049107818715508934	1.940735931667232e-49	-3.322007726815772e-42	3.24604418154866e-11	7.856052512400526e-15	0.0001784361918487773	-1.3261324847901013e-20	4.608061488542369e-21	6.955786949129904e-15	9.92331441447034e-14	1.450621573229649e-14
8800000	0.0049107818715508934	1.940735931667232e-49	-3.3603858160421686e-42	3.24604418154866e-11	7.856052512400526e-15	0.0001784361918487773	-1.3261324840155817e-20	4.608061488542369e-21	6.955786949129904e-15	9.92331441447034e-14	1.450621573229649e-14
8900000	0.0049107818715508934	1.940735931667232e-49	-3.398763905267728e-42	3.24604418154866e-11	7.856052512400526e-15	0.0001784361918487773	-1.326132483241062e-20	4.608061488542369e-21	6.955786949129904e-15	9.92331441447034e-14	1.450621573229649e-14
9000000	0.0049107818715508934	1.940735931667232e-49	-3.437141994492464e-42	3.24604418154866e-11	7.856052512400526e-15	0.0001784361918487773	-1.3261324824665424e-20	4.608061488542369e-21	6.955786949129904e-15	9.92331441447034e-14	1.450621573229649e-14
9100000	0.0049107818715508934	1.940735931667232e-49	-3.4755200837163936e-42	3.24604418154866e-11	7.856052512400526e-15	0.0001784361918487773	-1.3261324816920227e-20	4.608061488542369e-21	6.955786949129904e-15	9.92331441447034e-14	1.450621573229649e-14
9200000	0.0049107818715508934	1.940735931667232e-49	-3.51389817293953e-42	3.24604418154866e-11	7.856052512400526e-15	0.0001784361918487773	-1.326132480917503e-20	4.608061488542369e-21	6.955786949129904e-15	9.92331441447034e-14	1.450621573229649e-14
9300000	0.0049107818715508934	1.940735931667232e-49	-3.5522762621618894e-42	3.24604418154866e-11	7.856052512400526e-15	0.0001784361918487773	-1.3261324801429834e-20	4.608061488542369e-21	6.955786949129904e-15	9.92331441447034e-14	1.450621573229649e-14
9400000	0.0049107818715508934	1.940735931667232e-49	-3.590654351383487e-42	3.24604418154866e-11	7.856052512400526e-15	0.0001784361918487773	-1.3261324793684638e-20	4.608061488542369e-21	6.955786949129904e-15	9.92331441447034e-14	1.450621573229649e-14
9500000	0.0049107818715508934	1.940735931667232e-49	-3.629032440604339e-42	3.24604418154866e-11	7.856052512400526e-15	0.0001784361918487773	-1.3261324785939441e-20	4.608061488542369e-21	6.955786949129904e-15	9.92331441447034e-14	1.450621573229649e-14
9600000	0.0049107818715508934	1.940735931667232e-49	-3.667410529824459e-42	3.24604418154866e-11	7.856052512400526e-15	0.0001784361918487773	-1.3261324778194243e-20	4.608061488542369e-21	6.955786949129904e-15	9.92331441447034e-14	1.450621573229649e-14
9700000	0.0049107818715508934	1.9407359316672323e-49	-3.705788619043863e-42	3.24604418154866e-11	7.856052512400526e-15	0.0001784361918487773	-1.3261324770449047e-20	4.608061488542369e-21	6.955786949129904e-15	9.92331441447034e-14	1.450621573229649e-14
9800000	0.0049107818715508934	1.9407359316672323e-49	-3.7441667082625665e-42	3.24604418154866e-11	7.856052512400526e-15	0.0001784361918487773	-1.326132476270385e-20	4.608061488542369e-21	6.955786949129904e-15	9.92331441447034e-14	1.450621573229649e-14
9900000	0.0049107818715508934	1.9407359316672323e-49	-3.782544797480584e-42	3.24604418154866e-11	7.856052512400526e-15	0.0001784361918487773	-1.3261324754958654e-20	4.608061488542369e-21	6.955786949129904e-15	9.92331441447034e-14	1.450621573229649e-14
10000000	0.0049107818715508934	1.9407359316672323e-49	-3.820922886697932e-42	3.24604418154866e-11	7.856052512400526e-15	0.0001784361918487773	-1.3261324747213457e-20	4.608061488542369e-21	6.955786949129904e-15	9.92331441447034e-14	1.450621573229649e-14
10100000	0.0049107818715508934	1.9407359316672323e-49	-3.8593009759146245e-42	3.24604418154866e-11	7.856052512400526e-15	0.0001784361918487773	-1.3261324739468261e-20	4.608061488542369e-21	6.955786949129904e-15	9.92331441447034e-14	1.450621573229649e-14
10200000	0.0049107818715508934	1.9407359316672323e-49	-3.8976790651306776e-42	3.24604418154866e-11	7.856052512400526e-15	0.0001784361918487773	-1.3261324731723064e-20	4.608061488542369e-21	6.955786949129904e-15	9.92331441447034e-14	1.450621573229649e-14
10300000	0.0049107818715508934	1.9407359316672323e-49	-3.936057154346106e-42	3.24604418154866e-11	7.856052512400526e-15	0.0001784361918487773	-1.3261324723977868e-20	4.608061488542369e-21	6.955786949129904e-15	9.92331441447034e-14	1.450621573229649e-14
10400000	0.0049107818715508934	1.9407359316672323e-49	-3.974435243560925e-42	3.24604418154866e-11	7.856052512400526e-15	0.0001784361918487773	-1.3261324716232671e-20	4.608061488542369e-21	6.955786949129904e-15	9.92331441447034e-14	1.450621573229649e-14
10500000	0.0049107818715508934	1.9407359316672323e-49	-4.01281333277515e-42	3.24604418154866e-11	7.856052512400526e-15	0.0001784361918487773	-1.3261324708487475e-20	4.608061488542369e-21	6.955786949129904e-15	9.92331441447034e-14	1.450621573229649e-14
10600000	0.0049107818715508934	1.9407359316672323e-49	-4.051191421988797e-42	3.24604418154866e-11	7.856052512400526e-15	0.0001784361918487773	-1.3261324700742278e-20	4.608061488542369e-21	6.955786949129904e-15	9.92331441447034e-14	1.450621573229649e-14
10700000	0.0049107818715508934	1.9407359316672323e-49	-4.089569511201879e-42	3.24604418154866e-11	7.856052512400526e-15	0.0001784361918487773	-1.326132469299708e-20	4.608061488542369e-21	6.955786949129904e-15	9.92331441447034e-14	1.450621573229649e-14
10800000	0.0049107818715508934	1.9407359316672323e-49	-4.127947600414415e-42	3.24604418154866e-11	7.856052512400526e-15	0.0001784361918487773	-1.3261324685251884e-20	4.608061488542369e-21	6.955786949129904e-15	9.92331441447034e-14	1.450621573229649e-14
10900000	0.0049107818715508934	1.9407359316672323e-49	-4.1663256896264164e-42	3.24604418154866e-11	7.856052512400526e-15	0.0001784361918487773	-1.3261324677506687e-20	4.608061488542369e-21	6.955786949129904e-15	9.92331441447034e-14	1.450621573229649e-14
11000000	0.0049107818715508934	1.9407359316672323e-49	-4.2047037788379006e-42	3.24604418154866e-11	7.856052512400526e-15	0.0001784361918487773	-1.3261324669761491e-20	4.608061488542369e-21	6.955786949129904e-15	9.92331441447034e-14	1.450621573229649e-14
11100000	0.0049107818715508934	1.9407359316672323e-49	-4.2430818680488826e-42	3.24604418154866e-11	7.856052512400526e-15	0.0001784361918487773	-1.3261324662016294e-20	4.608061488542369e-21	6.9557869491299045e-15	9.92331441447034e-14	1.450621573229649e-14
11200000	0.0049107818715508934	1.9407359316672323e-49	-4.2814599572593765e-42	3.24604418154866e-11	7.856052512400526e-15	0.0001784361918487773	-1.3261324654271098e-20	4.608061488542369e-21	6.9557869491299045e-15	9.92331441447034e-14	1.450621573229649e-14
11300000	0.0049107818715508934	1.9407359316672323e-49	-4.3198380464693994e-42	3.24604418154866e-11	7.856052512400526e-15	0.0001784361918487773	-1.3261324646525902e-20	4.608061488542369e-21	6.9557869491299045e-15	9.92331441447034e-14	1.450621573229649e-14
11400000	0.0049107818715508934	1.9407359316672323e-49	-4.3582161356789655e-42	3.24604418154866e-11	7.856052512400526e-15	0.0001784361918487773	-1.3261324638780705e-20	4.608061488542369e-21	6.9557869491299045e-15	9.92331441447034e-14	1.450621573229649e-14
11500000	0.0049107818715508934	1.9407359316672323e-49	-4.39659422488809e-42	3.24604418154866e-11	7.856052512400526e-15	0.0001784361918487773	-1.3261324631035509e-20	4.608061488542369e-21	6.9557869491299045e-15	9.92331441447034e-14	1.450621573229649e-14
11600000	0.0049107818715508934	1.9407359316672323e-49	-4.434972314096788e-42	3.24604418154866e-11	7.856052512400526e-15	0.0001784361918487773	-1.3261324623290312e-20	4.608061488542369e-21	6.9557869491299045e-15	9.92331441447034e-14	1.450621573229649e-14
11700000	0.0049107818715508934	1.9407359316672323e-49	-4.473350403305076e-42	3.24604418154866e-11	7.856052512400526e-15	0.0001784361918487773	-1.3261324615545116e-20	4.608061488542369e-21	6.9557869491299045e-15	9.92331441447034e-14	1.450621573229649e-14
11800000	0.0049107818715508934	1.9407359316672323e-49	-4.511728492512967e-42	3.24604418154866e-11	7.856052512400526e-15	0.0001784361918487773	-1.3261324607799919e-20	4.608061488542369e-21	6.9557869491299045e-15	9.92331441447034e-14	1.450621573229649e-14
11900000	0.0049107818715508934	1.9407359316672323e-49	-4.550106581720478e-42	3.24604418154866e-11	7.856052512400526e-15	0.0001784361918487773	-1.3261324600054721e-20	4.608061488542369e-21	6.9557869491299045e-15	9.92331441447034e-14	1.450621573229649e-14
12000000	0.0049107818715508934	1.9407359316672323e-49	-4.588484670927624e-42	3.24604418154866e-11	7.856052512400526e-15	0.0001784361918487773	-1.3261324592309525e-20	4.608061488542369e-21	6.9557869491299045e-15	9.92331441447034e-14	1.450621573229649e-14
12100000	0.0049107818715508934	1.9407359316672327e-49	-4.626862760134421e-42	3.24604418154866e-11	7.856052512400526e-15	0.0001784361918487773	-1.3261324584564328e-20	4.608061488542369e-21	6.9557869491299045e-15	9.92331441447034e-14	1.450621573229649e-14
12200000	0.0049107818715508934	1.9407359316672327e-49	-4.665240849340882e-42	3.24604418154866e-11	7.856052512400526e-15	0.0001784361918487773	-1.3261324576819132e-20	4.608061488542369e-21	6.9557869491299045e-15	9.92331441447034e-14	1.450621573229649e-14
12300000	0.0049107818715508934	1.9407359316672327e-49	-4.7036189385470244e-42	3.24604418154866e-11	7.856052512400526e-15	0.0001784361918487773	-1.3261324569073935e-20	4.608061488542369e-21	6.9557869491299045e-15	9.92331441447034e-14	1.450621573229649e-14
12400000	0.0049107818715508934	1.9407359316672327e-49	-4.7419970277528626e-42	3.24604418154866e-11	7.856052512400526e-15	0.0001784361918487773	-1.3261324561328739e-20	4.608061488542369e-21	6.9557869491299045e-15	9.92331441447034e-14	1.450621573229649e-14
12500000	0.0049107818715508934	1.9407359316672327e-49	-4.7803751169584115e-42	3.24604418154866e-11	7.856052512400526e-15	0.0001784361918487773	-1.3261324553583542e-20	4.608061488542369e-21	6.9557869491299045e-15	9.92331441447034e-14	1.450621573229649e-14
12600000	0.0049107818715508934	1.9407359316672327e-49	-4.8187532061636864e-42	3.24604418154866e-11	7.856052512400526e-15	0.0001784361918487773	-1.3261324545838346e-20	4.608061488542369e-21	6.9557869491299045e-15	9.92331441447034e-14	1.450621573229649e-14
12700000	0.0049107818715508934	1.9407359316672327e-49	-4.857131295368704e-42	3.24604418154866e-11	7.856052512400526e-15	0.0001784361918487773	-1.3261324538093149e-20	4.608061488542369e-21	6.9557869491299045e-15	9.92331441447034e-14	1.450621573229649e-14
12800000	0.0049107818715508934	1.9407359316672327e-49	-4.895509384573477e-42	3.24604418154866e-11	7.856052512400526e-15	0.0001784361918487773	-1.3261324530347953e-20	4.608061488542369e-21	6.9557869491299045e-15	9.92331441447034e-14	1.450621573229649e-14
12900000	0.0049107818715508934	1.9407359316672327e-49	-4.9338874737780226e-42	3.24604418154866e-11	7.856052512400526e-15	0.0001784361918487773	-1.3261324522602756e-20	4.608061488542369e-21	6.9557869491299045e-15	9.92331441447034e-14	1.450621573229649e-14
13000000	0.0049107818715508934	1.9407359316672327e-49	-4.972265562982357e-42	3.24604418154866e-11	7.856052512400526e-15	0.0001784361918487773	-1.3261324514857558e-20	4.608061488542369e-21	6.9557869491299045e-15	9.92331441447034e-14	1.450621573229649e-14
13100000	0.0049107818715508934	1.9407359316672327e-49	-5.0106436521864925e-42	3.24604418154866e-11	7.856052512400526e-15	0.0001784361918487773	-1.3261324507112362e-20	4.608061488542369e-21	6.9557869491299045e-15	9.92331441447034e-14	1.450621573229649e-14
13200000	0.0049107818715508934	1.9407359316672327e-49	-5.049021741390446e-42	3.24604418154866e-11	7.856052512400526e-15	0.0001784361918487773	-1.3261324499367165e-20	4.608061488542369e-21	6.9557869491299045e-15	9.92331441447034e-14	1.450621573229649e-14
13300000	0.0049107818715508934	1.9407359316672327e-49	-5.0873998305942334e-42	3.24604418154866e-11	7.856052512400526e-15	0.0001784361918487773	-1.3261324491621969e-20	4.608061488542369e-21	6.9557869491299045e-15	9.92331441447034e-14	1.450621573229649e-14
13400000	0.0049107818715508934	1.9407359316672327e-49	-5.1257779197978687e-42	3.24604418154866e-11	7.856052512400526e-15	0.0001784361918487773	-1.3261324483876772e-20	4.608061488542369e-21	6.9557869491299045e-15	9.92331441447034e-14	1.450621573229649e-14
13500000	0.0049107818715508934	1.9407359316672327e-49	-5.1641560090013676e-42	3.24604418154866e-11	7.856052512400527e-15	0.0001784361918487773	-1.3261324476131576e-20	4.608061488542369e-21	6.9557869491299045e-15	9.92331441447034e-14	1.450621573229649e-14
13600000	0.0049107818715508934	1.9407359316672327e-49	-5.202534098204745e-42	3.24604418154866e-11	7.856052512400527e-15	0.0001784361918487773	-1.326132446838638e-20	4.608061488542369e-21	6.9557869491299045e-15	9.92331441447034e-14	1.450621573229649e-14
13700000	0.0049107818715508934	1.9407359316672327e-49	-5.2409121874080175e-42	3.24604418154866e-11	7.856052512400527e-15	0.0001784361918487773	-1.3261324460641183e-20	4.608061488542369e-21	6.9557869491299045e-15	9.92331441447034e-14	1.450621573229649e-14
13800000	0.0049107818715508934	1.9407359316672327e-49	-5.2792902766111985e-42	3.24604418154866e-11	7.856052512400527e-15	0.0001784361918487773	-1.3261324452895986e-20	4.608061488542369e-21	6.9557869491299045e-15	9.92331441447034e-14	1.450621573229649e-14
13900000	0.0049107818715508934	1.9407359316672327e-49	-5.317668365814304e-42	3.24604418154866e-11	7.856052512400527e-15	0.0001784361918487773	-1.326132444515079e-20	4.608061488542369e-21	6.9557869491299045e-15	9.92331441447034e-14	1.450621573229649e-14
14000000	0.0049107818715508934	1.9407359316672327e-49	-5.356046455017351e-42	3.24604418154866e-11	7.856052512400527e-15	0.0001784361918487773	-1.3261324437405593e-20	4.608061488542369e-21	6.9557869491299045e-15	9.92331441447034e-14	1.450621573229649e-14
14100000	0.0049107818715508934	1.9407359316672327e-49	-5.3944245442203514e-42	3.24604418154866e-11	7.856052512400527e-15	0.0001784361918487773	-1.3261324429660395e-20	4.608061488542369e-21	6.9557869491299045e-15	9.92331441447034e-14	1.450621573229649e-14
14200000	0.0049107818715508934	1.9407359316672327e-49	-5.432802633423323e-42	3.24604418154866e-11	7.856052512400527e-15	0.0001784361918487773	-1.3261324421915199e-20	4.608061488542369e-21	6.9557869491299045e-15	9.92331441447034e-14	1.450621573229649e-14
14300000	0.0049107818715508934	1.9407359316672327e-49	-5.47118072262628e-42	3.24604418154866e-11	7.856052512400527e-15	0.0001784361918487773	-1.3261324414170002e-20	4.608061488542369e-21	6.9557869491299045e-15	9.92331441447034e-14	1.450621573229649e-14
14400000	0.0049107818715508934	1.9407359316672327e-49	-5.5095588118292385e-42	3.24604418154866e-11	7.856052512400527e-15	0.0001784361918487773	-1.3261324406424806e-20	4.608061488542369e-21	6.9557869491299045e-15	9.92331441447034e-14	1.450621573229649e-14
14500000	0.0049107818715508934	1.9407359316672327e-49	-5.5479369010322124e-42	3.24604418154866e-11	7.856052512400527e-15	0.0001784361918487773	-1.326132439867961e-20	4.608061488542369e-21	6.9557869491299045e-15	9.92331441447034e-14	1.450621573229649e-14
14600000	0.0049107818715508934	1.9407359316672327e-49	-5.586314990235218e-42	3.24604418154866e-11	7.856052512400527e-15	0.0001784361918487773	-1.3261324390934413e-20	4.608061488542369e-21	6.9557869491299045e-15	9.92331441447034e-14	1.450621573229649e-14
14700000	0.0049107818715508934	1.9407359316672327e-49	-5.624693079438271e-42	3.24604418154866e-11	7.856052512400527e-15	0.0001784361918487773	-1.3261324383189217e-20	4.608061488542369e-21	6.9557869491299045e-15	9.92331441447034e-14	1.450621573229649e-14
14800000	0.0049107818715508934	1.9407359316672327e-49	-5.6630711686413844e-42	3.24604418154866e-11	7.856052512400527e-15	0.0001784361918487773	-1.326132437544402e-20	4.608061488542369e-21	6.9557869491299045e-15	9.92331441447034e-14	1.450621573229649e-14
14900000	0.0049107818715508934	1.9407359316672327e-49	-5.701449257844576e-42	3.24604418154866e-11	7.856052512400527e-15	0.0001784361918487773	-1.3261324367698824e-20	4.608061488542369e-21	6.9557869491299045e-15	9.92331441447034e-14	1.450621573229649e-14
15000000	0.0049107818715508934	1.9407359316672327e-49	-5.73982734704786e-42	3.24604418154866e-11	7.856052512400527e-15	0.0001784361918487773	-1.3261324359953627e-20	4.608061488542369e-21	6.9557869491299045e-15	9.92331441447034e-14	1.450621573229649e-14
15100000	0.0049107818715508934	1.9407359316672327e-49	-5.778205436251252e-42	3.24604418154866e-11	7.856052512400527e-15	0.0001784361918487773	-1.326132435220843e-20	4.608061488542369e-21	6.9557869491299045e-15	9.92331441447034e-14	1.450621573229649e-14
15200000	0.0049107818715508934	1.9407359316672327e-49	-5.816583525454766e-42	3.24604418154866e-11	7.856052512400527e-15	0.0001784361918487773	-1.3261324344463233e-20	4.608061488542369e-21	6.9557869491299045e-15	9.92331441447034e-14	1.450621573229649e-14
15300000	0.0049107818715508934	1.9407359316672327e-49	-5.854961614658418e-42	3.24604418154866e-11	7.856052512400527e-15	0.0001784361918487773	-1.3261324336718036e-20	4.608061488542369e-21	6.9557869491299045e-15	9.92331441447034e-14	1.450621573229649e-14
15400000	0.0049107818715508934	1.9407359316672327e-49	-5.893339703862225e-42	3.24604418154866e-11	7.856052512400527e-15	0.0001784361918487773	-1.326132432897284e-20	4.608061488542369e-21	6.9557869491299045e-15	9.92331441447034e-14	1.450621573229649e-14
15500000	0.0049107818715508934	1.9407359316672327e-49	-5.9317177930662e-42	3.24604418154866e-11	7.856052512400527e-15	0.0001784361918487773	-1.3261324321227643e-20	4.608061488542369e-21	6.9557869491299045e-15	9.92331441447034e-14	1.450621573229649e-14
15600000	0.0049107818715508934	1.9407359316672327e-49	-5.970095882270358e-42	3.24604418154866e-11	7.856052512400527e-15	0.0001784361918487773	-1.3261324313482447e-20	4.608061488542369e-21	6.9557869491299045e-15	9.92331441447034e-14	1.450621573229649e-14
15700000	0.0049107818715508934	1.9407359316672327e-49	-6.008473971474717e-42	3.24604418154866e-11	7.856052512400527e-15	0.0001784361918487773	-1.326132430573725e-20	4.608061488542369e-21	6.9557869491299045e-15	9.92331441447034e-14	1.450621573229649e-14
15800000	0.0049107818715508934	1.9407359316672327e-49	-6.046852060679288e-42	3.24604418154866e-11	7.856052512400527e-15	0.0001784361918487773	-1.3261324297992054e-20	4.608061488542369e-21	6.9557869491299045e-15	9.92331441447034e-14	1.450621573229649e-14
15900000	0.0049107818715508934	1.9407359316672327e-49	-6.08523014988409e-42	3.24604418154866e-11	7.856052512400527e-15	0.0001784361918487773	-1.3261324290246857e-20	4.608061488542369e-21	6.9557869491299045e-15	9.92331441447034e-14	1.450621573229649e-14
16000000	0.0049107818715508934	1.940735931667233e-49	-6.123608239089139e-42	3.24604418154866e-11	7.856052512400527e-15	0.0001784361918487773	-1.326132428250166e-20	4.608061488542369e-21	6.9557869491299045e-15	9.92331441447034e-14	1.450621573229649e-14
16100000	0.0049107818715508934	1.940735931667233e-49	-6.161986328294445e-42	3.24604418154866e-11	7.856052512400527e-15	0.0001784361918487773	-1.3261324274756464e-20	4.608061488542369e-21	6.9557869491299045e-15	9.92331441447034e-14	1.450621573229649e-14
16200000	0.0049107818715508934	1.940735931667233e-49	-6.200364417500029e-42	3.24604418154866e-11	7.856052512400527e-15	0.0001784361918487773	-1.3261324267011268e-20	4.608061488542369e-21	6.9557869491299045e-15	9.92331441447034e-14	1.450621573229649e-14
16300000	0.0049107818715508934	1.940735931667233e-49	-6.238742506705903e-42	3.24604418154866e-11	7.856052512400527e-15	0.0001784361918487773	-1.326132425926607e-20	4.608061488542369e-21	6.9557869491299045e-15	9.92331441447034e-14	1.450621573229649e-14
16400000	0.0049107818715508934	1.940735931667233e-49	-6.277120595912081e-42	3.24604418154866e-11	7.856052512400527e-15	0.0001784361918487773	-1.3261324251520873e-20	4.608061488542369e-21	6.9557869491299045e-15	9.92331441447034e-14	1.450621573229649e-14
16500000	0.0049107818715508934	1.940735931667233e-49	-6.315498685118582e-42	3.24604418154866e-11	7.856052512400527e-15	0.0001784361918487773	-1.3261324243775677e-20	4.608061488542369e-21	6.9557869491299045e-15	9.92331441447034e-14	1.450621573229649e-14
16600000	0.0049107818715508934	1.940735931667233e-49	-6.35387677432542e-42	3.24604418154866e-11	7.856052512400527e-15	0.0001784361918487773	-1.326132423603048e-20	4.608061488542369e-21	6.9557869491299045e-15	9.92331441447034e-14	1.450621573229649e-14
16700000	0.0049107818715508934	1.940735931667233e-49	-6.392254863532609e-42	3.24604418154866e-11	7.856052512400527e-15	0.0001784361918487773	-1.3261324228285284e-20	4.608061488542369e-21	6.9557869491299045e-15	9.92331441447034e-14	1.450621573229649e-14
16800000	0.0049107818715508934	1.940735931667233e-49	-6.430632952740165e-42	3.24604418154866e-11	7.856052512400527e-15	0.0001784361918487773	-1.3261324220540087e-20	4.608061488542369e-21	6.9557869491299045e-15	9.92331441447034e-14	1.450621573229649e-14
16900000	0.0049107818715508934	1.940735931667233e-49	-6.469011041948103e-42	3.24604418154866e-11	7.856052512400527e-15	0.0001784361918487773	-1.3261324212794891e-20	4.608061488542369e-21	6.9557869491299045e-15	9.92331441447034e-14	1.450621573229649e-14
17000000	0.0049107818715508934	1.940735931667233e-49	-6.507389131156438e-42	3.24604418154866e-11	7.856052512400527e-15	0.0001784361918487773	-1.3261324205049694e-20	4.608061488542369e-21	6.9557869491299045e-15	9.92331441447034e-14	1.450621573229649e-14
17100000	0.0049107818715508934	1.940735931667233e-49	-6.545767220365187e-42	3.24604418154866e-11	7.856052512400527e-15	0.0001784361918487773	-1.3261324197304498e-20	4.608061488542369e-21	6.9557869491299045e-15	9.92331441447034e-14	1.450621573229649e-14
17200000	0.0049107818715508934	1.940735931667233e-49	-6.584145309574364e-42	3.24604418154866e-11	7.856052512400527e-15	0.0001784361918487773	-1.3261324189559301e-20	4.608061488542369e-21	6.9557869491299045e-15	9.92331441447034e-14	1.450621573229649e-14
17300000	0.0049107818715508934	1.940735931667233e-49	-6.622523398783983e-42	3.24604418154866e-11	7.856052512400527e-15	0.0001784361918487773	-1.3261324181814105e-20	4.608061488542369e-21	6.9557869491299045e-15	9.92331441447034e-14	1.450621573229649e-14
17400000	0.0049107818715508934	1.940735931667233e-49	-6.660901487994062e-42	3.24604418154866e-11	7.856052512400527e-15	0.0001784361918487773	-1.3261324174068907e-20	4.608061488542369e-21	6.9557869491299045e-15	9.92331441447034e-14	1.450621573229649e-14
17500000	0.0049107818715508934	1.940735931667233e-49	-6.699279577204614e-42	3.24604418154866e-11	7.856052512400527e-15	0.0001784361918487773	-1.326132416632371e-20	4.608061488542369e-21	6.9557869491299045e-15	9.92331441447034e-14	1.450621573229649e-14
17600000	0.0049107818715508934	1.940735931667233e-49	-6.737657666415655e-42	3.24604418154866e-11	7.856052512400527e-15	0.0001784361918487773	-1.3261324158578514e-20	4.608061488542369e-21	6.9557869491299045e-15	9.92331441447034e-14	1.450621573229649e-14
17700000	0.0049107818715508934	1.940735931667233e-49	-6.776035755626799e-42	3.24604418154866e-11	7.856052512400527e-15	0.0001784361918487773	-1.3261324150833317e-20	4.608061488542369e-21	6.9557869491299045e-15	9.92331441447034e-14	1.450621573229649e-14
17800000	0.0049107818715508934	1.940735931667233e-49	-6.814413844836993e-42	3.24604418154866e-11	7.856052512400527e-15	0.0001784361918487773	-1.3261324143088121e-20	4.608061488542369e-21	6.9557869491299045e-15	9.92331441447034e-14	1.450621573229649e-14
17900000	0.0049107818715508934	1.940735931667233e-49	-6.852791934046196e-42	3.24604418154866e-11	7.856052512400527e-15	0.0001784361918487773	-1.3261324135342925e-20	4.608061488542369e-21	6.9557869491299045e-15	9.92331441447034e-14	1.450621573229649e-14
18000000	0.0049107818715508934	1.940735931667233e-49	-6.891170023254424e-42	3.24604418154866e-11	7.856052512400527e-15	0.0001784361918487773	-1.3261324127597728e-20	4.608061488542369e-21	6.9557869491299045e-15	9.92331441447034e-14	1.450621573229649e-14
18100000	0.0049107818715508934	1.940735931667233e-49	-6.929548112461692e-42	3.24604418154866e-11	7.856052512400527e-15	0.0001784361918487773	-1.3261324119852532e-20	4.608061488542369e-21	6.9557869491299045e-15	9.92331441447034e-14	1.450621573229649e-14
18200000	0.0049107818715508934	1.940735931667233e-49	-6.967926201668014e-42	3.24604418154866e-11	7.856052512400527e-15	0.0001784361918487773	-1.3261324112107335e-20	4.608061488542369e-21	6.9557869491299045e-15	9.92331441447034e-14	1.450621573229649e-14
18300000	0.0049107818715508934	1.940735931667233e-49	-7.006304290873409e-42	3.24604418154866e-11	7.856052512400527e-15	0.0001784361918487773	-1.3261324104362139e-20	4.608061488542369e-21	6.9557869491299045e-15	9.92331441447034e-14	1.450621573229649e-14
18400000	0.0049107818715508934	1.940735931667233e-49	-7.044682380077887e-42	3.24604418154866e-11	7.856052512400527e-15	0.0001784361918487773	-1.3261324096616942e-20	4.608061488542369e-21	6.9557869491299045e-15	9.92331441447034e-14	1.450621573229649e-14
18500000	0.0049107818715508934	1.940735931667233e-49	-7.083060469281469e-42	3.24604418154866e-11	7.856052512400527e-15	0.0001784361918487773	-1.3261324088871744e-20	4.608061488542369e-21	6.9557869491299045e-15	9.92331441447034e-14	1.450621573229649e-14
18600000	0.0049107818715508934	1.940735931667233e-49	-7.121438558484165e-42	3.24604418154866e-11	7.856052512400527e-15	0.0001784361918487773	-1.3261324081126548e-20	4.608061488542369e-21	6.9557869491299045e-15	9.92331441447034e-14	1.450621573229649e-14
18700000	0.0049107818715508934	1.940735931667233e-49	-7.159816647685993e-42	3.24604418154866e-11	7.856052512400527e-15	0.0001784361918487773	-1.3261324073381351e-20	4.608061488542369e-21	6.9557869491299045e-15	9.92331441447034e-14	1.450621573229649e-14
18800000	0.0049107818715508934	1.940735931667233e-49	-7.198194736886968e-42	3.24604418154866e-11	7.856052512400527e-15	0.0001784361918487773	-1.3261324065636155e-20	4.608061488542369e-21	6.9557869491299045e-15	9.92331441447034e-14	1.450621573229649e-14
18900000	0.0049107818715508934	1.940735931667233e-49	-7.236572826087104e-42	3.24604418154866e-11	7.856052512400527e-15	0.0001784361918487773	-1.3261324057890958e-20	4.608061488542369e-21	6.9557869491299045e-15	9.92331441447034e-14	1.450621573229649e-14
19000000	0.0049107818715508934	1.940735931667233e-49	-7.274950915286418e-42	3.24604418154866e-11	7.856052512400527e-15	0.0001784361918487773	-1.3261324050145762e-20	4.608061488542369e-21	6.9557869491299045e-15	9.92331441447034e-14	1.450621573229649e-14
19100000	0.0049107818715508934	1.940735931667233e-49	-7.313329004484924e-42	3.24604418154866e-11	7.856052512400527e-15	0.0001784361918487773	-1.3261324042400565e-20	4.608061488542369e-21	6.9557869491299045e-15	9.92331441447034e-14	1.450621573229649e-14
19200000	0.0049107818715508934	1.940735931667233e-49	-7.351707093682639e-42	3.24604418154866e-11	7.856052512400527e-15	0.0001784361918487773	-1.3261324034655369e-20	4.608061488542369e-21	6.9557869491299045e-15	9.92331441447034e-14	1.450621573229649e-14
19300000	0.0049107818715508934	1.940735931667233e-49	-7.390085182879576e-42	3.24604418154866e-11	7.856052512400527e-15	0.0001784361918487773	-1.3261324026910172e-20	4.608061488542369e-21	6.9557869491299045e-15	9.92331441447034e-14	1.450621573229649e-14
19400000	0.0049107818715508934	1.940735931667233e-49	-7.428463272075751e-42	3.24604418154866e-11	7.856052512400527e-15	0.0001784361918487773	-1.3261324019164976e-20	4.608061488542369e-21	6.9557869491299045e-15	9.92331441447034e-14	1.450621573229649e-14
19500000	0.0049107818715508934	1.940735931667233e-49	-7.46684136127118e-42	3.24604418154866e-11	7.856052512400527e-15	0.0001784361918487773	-1.326132401141978e-20	4.608061488542369e-21	6.9557869491299045e-15	9.92331441447034e-14	1.450621573229649e-14
19600000	0.0049107818715508934	1.940735931667233e-49	-7.505219450465878e-42	3.24604418154866e-11	7.856052512400527e-15	0.0001784361918487773	-1.3261324003674581e-20	4.608061488542369e-21	6.9557869491299045e-15	9.92331441447034e-14	1.450621573229649e-14
19700000	0.0049107818715508934	1.940735931667233e-49	-7.54359753965986e-42	3.24604418154866e-11	7.856052512400527e-15	0.0001784361918487773	-1.3261323995929385e-20	4.608061488542369e-21	6.9557869491299045e-15	9.92331441447034e-14	1.450621573229649e-14
19800000	0.0049107818715508934	1.940735931667233e-49	-7.58197562885314e-42	3.24604418154866e-11	7.856052512400527e-15	0.0001784361918487773	-1.3261323988184188e-20	4.608061488542369e-21	6.9557869491299045e-15	9.92331441447034e-14	1.450621573229649e-14
19900000	0.0049107818715508934	1.940735931667233e-49	-7.620353718045736e-42	3.24604418154866e-11	7.856052512400527e-15	0.0001784361918487773	-1.3261323980438992e-20	4.608061488542369e-21	6.9557869491299045e-15	9.92331441447034e-14	1.450621573229649e-14
20000000	0.0049107818715508934	1.940735931667233e-49	-7.658731807237662e-42	3.24604418154866e-11	7.856052512400527e-15	0.0001784361918487773	-1.3261323972693795e-20	4.608061488542369e-21	6.9557869491299045e-15	9.92331441447034e-14	1.450621573229649e-14
20100000	0.0049107818715508934	1.940735931667233e-49	-7.697109896428931e-42	3.24604418154866e-11	7.856052512400527e-15	0.0001784361918487773	-1.3261323964948599e-20	4.608061488542369e-21	6.9557869491299045e-15	9.92331441447034e-14	1.450621573229649e-14
20200000	0.0049107818715508934	1.940735931667233e-49	-7.735487985619563e-42	3.24604418154866e-11	7.856052512400527e-15	0.0001784361918487773	-1.3261323957203402e-20	4.608061488542369e-21	6.9557869491299045e-15	9.92331441447034e-14	1.450621573229649e-14
20300000	0.0049107818715508934	1.940735931667233e-49	-7.773866074809568e-42	3.24604418154866e-11	7.856052512400527e-15	0.0001784361918487773	-1.3261323949458206e-20	4.608061488542369e-21	6.9557869491299045e-15	9.92331441447034e-14	1.450621573229649e-14
20400000	0.0049107818715508934	1.940735931667233e-49	-7.812244163998964e-42	3.24604418154866e-11	7.856052512400527e-15	0.0001784361918487773	-1.326132394171301e-20	4.608061488542369e-21	6.9557869491299045e-15	9.92331441447034e-14	1.450621573229649e-14
20500000	0.0049107818715508934	1.940735931667233e-49	-7.850622253187767e-42	3.24604418154866e-11	7.856052512400527e-15	0.0001784361918487773	-1.3261323933967813e-20	4.608061488542369e-21	6.9557869491299045e-15	9.92331441447034e-14	1.450621573229649e-14
20600000	0.0049107818715508934	1.940735931667233e-49	-7.88900034237599e-42	3.24604418154866e-11	7.856052512400527e-15	0.0001784361918487773	-1.3261323926222616e-20	4.608061488542369e-21	6.9557869491299045e-15	9.92331441447034e-14	1.450621573229649e-14
20700000	0.0049107818715508934	1.940735931667233e-49	-7.927378431563652e-42	3.24604418154866e-11	7.856052512400527e-15	0.0001784361918487773	-1.3261323918477418e-20	4.608061488542369e-21	6.9557869491299045e-15	9.92331441447034e-14	1.450621573229649e-14
20800000	0.0049107818715508934	1.940735931667233e-49	-7.965756520750764e-42	3.24604418154866e-11	7.856052512400527e-15	0.0001784361918487773	-1.3261323910732222e-20	4.608061488542369e-21	6.9557869491299045e-15	9.92331441447034e-14	1.450621573229649e-14
20900000	0.0049107818715508934	1.9407359316672327e-49	-8.004134609937344e-42	3.24604418154866e-11	7.856052512400527e-15	0.0001784361918487773	-1.3261323902987025e-20	4.608061488542369e-21	6.9557869491299045e-15	9.92331441447034e-14	1.450621573229649e-14
21000000	0.0049107818715508934	1.9407359316672327e-49	-8.042512699123405e-42	3.24604418154866e-11	7.856052512400527e-15	0.0001784361918487773	-1.3261323895241829e-20	4.608061488542369e-21	6.9557869491299045e-15	9.92331441447034e-14	1.450621573229649e-14
21100000	0.0049107818715508934	1.9407359316672327e-49	-8.080890788308965e-42	3.24604418154866e-11	7.856052512400527e-15	0.0001784361918487773	-1.3261323887496632e-20	4.608061488542369e-21	6.9557869491299045e-15	9.92331441447034e-14	1.450621573229649e-14
21200000	0.0049107818715508934	1.9407359316672327e-49	-8.119268877494036e-42	3.24604418154866e-11	7.856052512400527e-15	0.0001784361918487773	-1.3261323879751436e-20	4.608061488542369e-21	6.9557869491299045e-15	9.92331441447034e-14	1.450621573229649e-14
21300000	0.0049107818715508934	1.9407359316672327e-49	-8.157646966678636e-42	3.24604418154866e-11	7.856052512400527e-15	0.0001784361918487773	-1.326132387200624e-20	4.608061488542369e-21	6.9557869491299045e-15	9.92331441447034e-14	1.450621573229649e-14
21400000	0.0049107818715508934	1.9407359316672327e-49	-8.19602505586278e-42	3.24604418154866e-11	7.856052512400527e-15	0.0001784361918487773	-1.3261323864261043e-20	4.608061488542369e-21	6.9557869491299045e-15	9.92331441447034e-14	1.450621573229649e-14
21500000	0.0049107818715508934	1.9407359316672327e-49	-8.234403145046482e-42	3.24604418154866e-11	7.856052512400527e-15	0.0001784361918487773	-1.3261323856515847e-20	4.608061488542369e-21	6.9557869491299045e-15	9.92331441447034e-14	1.450621573229649e-14
21600000	0.0049107818715508934	1.9407359316672327e-49	-8.272781234229759e-42	3.24604418154866e-11	7.856052512400527e-15	0.0001784361918487773	-1.326132384877065e-20	4.608061488542369e-21	6.9557869491299045e-15	9.92331441447034e-14	1.450621573229649e-14
21700000	0.0049107818715508934	1.9407359316672327e-49	-8.311159323412623e-42	3.24604418154866e-11	7.856052512400527e-15	0.0001784361918487773	-1.3261323841025454e-20	4.608061488542369e-21	6.9557869491299045e-15	9.92331441447034e-14	1.450621573229649e-14
21800000	0.0049107818715508934	1.9407359316672327e-49	-8.349537412595093e-42	3.24604418154866e-11	7.856052512400527e-15	0.0001784361918487773	-1.3261323833280257e-20	4.608061488542369e-21	6.9557869491299045e-15	9.92331441447034e-14	1.450621573229649e-14
21900000	0.0049107818715508934	1.9407359316672327e-49	-8.387915501777181e-42	3.24604418154866e-11	7.856052512400527e-15	0.0001784361918487773	-1.3261323825535059e-20	4.608061488542369e-21	6.9557869491299045e-15	9.92331441447034e-14	1.450621573229649e-14
22000000	0.0049107818715508934	1.9407359316672327e-49	-8.426293590958905e-42	3.24604418154866e-11	7.856052512400527e-15	0.0001784361918487773	-1.3261323817789863e-20	4.608061488542369e-21	6.9557869491299045e-15	9.92331441447034e-14	1.450621573229649e-14
22100000	0.0049107818715508934	1.9407359316672327e-49	-8.464671680140278e-42	3.24604418154866e-11	7.856052512400527e-15	0.0001784361918487773	-1.3261323810044666e-20	4.608061488542369e-21	6.9557869491299045e-15	9.92331441447034e-14	1.450621573229649e-14
22200000	0.0049107818715508934	1.9407359316672327e-49	-8.503049769321318e-42	3.24604418154866e-11	7.856052512400527e-15	0.0001784361918487773	-1.326132380229947e-20	4.608061488542369e-21	6.955786949129904e-15	9.92331441447034e-14	1.450621573229649e-14
22300000	0.0049107818715508934	1.9407359316672327e-49	-8.541427858502038e-42	3.24604418154866e-11	7.856052512400527e-15	0.0001784361918487773	-1.3261323794554273e-20	4.608061488542369e-21	6.955786949129904e-15	9.92331441447034e-14	1.450621573229649e-14
22400000	0.0049107818715508934	1.9407359316672323e-49	-8.579805947682453e-42	3.24604418154866e-11	7.856052512400527e-15	0.0001784361918487773	-1.3261323786809077e-20	4.608061488542369e-21	6.955786949129904e-15	9.92331441447034e-14	1.450621573229649e-14
22500000	0.0049107818715508934	1.9407359316672323e-49	-8.61818403686258e-42	3.24604418154866e-11	7.856052512400527e-15	0.0001784361918487773	-1.326132377906388e-20	4.608061488542369e-21	6.955786949129904e-15	9.92331441447034e-14	1.450621573229649e-14
22600000	0.0049107818715508934	1.9407359316672323e-49	-8.656562126042433e-42	3.24604418154866e-11	7.856052512400527e-15	0.0001784361918487773	-1.3261323771318684e-20	4.608061488542369e-21	6.955786949129904e-15	9.92331441447034e-14	1.450621573229649e-14
22700000	0.0049107818715508934	1.9407359316672323e-49	-8.694940215222027e-42	3.24604418154866e-11	7.856052512400527e-15	0.0001784361918487773	-1.3261323763573487e-20	4.608061488542369e-21	6.955786949129904e-15	9.92331441447034e-14	1.450621573229649e-14
22800000	0.0049107818715508934	1.9407359316672323e-49	-8.733318304401378e-42	3.24604418154866e-11	7.856052512400527e-15	0.0001784361918487773	-1.3261323755828291e-20	4.608061488542369e-21	6.955786949129904e-15	9.92331441447034e-14	1.450621573229649e-14
22900000	0.0049107818715508934	1.9407359316672323e-49	-8.771696393580502e-42	3.24604418154866e-11	7.856052512400527e-15	0.0001784361918487773	-1.3261323748083094e-20	4.608061488542369e-21	6.955786949129904e-15	9.92331441447034e-14	1.450621573229649e-14
23000000	0.0049107818715508934	1.9407359316672323e-49	-8.810074482759413e-42	3.24604418154866e-11	7.856052512400527e-15	0.0001784361918487773	-1.3261323740337896e-20	4.608061488542369e-21	6.955786949129904e-15	9.92331441447034e-14	1.450621573229649e-14
23100000	0.0049107818715508934	1.9407359316672323e-49	-8.848452571938126e-42	3.24604418154866e-11	7.856052512400527e-15	0.0001784361918487773	-1.32613237325927e-20	4.608061488542369e-21	6.955786949129904e-15	9.92331441447034e-14	1.450621573229649e-14
23200000	0.0049107818715508934	1.9407359316672323e-49	-8.886830661116656e-42	3.24604418154866e-11	7.856052512400527e-15	0.0001784361918487773	-1.3261323724847503e-20	4.608061488542369e-21	6.955786949129904e-15	9.92331441447034e-14	1.450621573229649e-14
23300000	0.0049107818715508934	1.9407359316672323e-49	-8.925208750295021e-42	3.24604418154866e-11	7.856052512400527e-15	0.0001784361918487773	-1.3261323717102307e-20	4.608061488542369e-21	6.955786949129904e-15	9.92331441447034e-14	1.4506215732296492e-14
23400000	0.0049107818715508934	1.9407359316672323e-49	-8.963586839473235e-42	3.24604418154866e-11	7.856052512400527e-15	0.0001784361918487773	-1.326132370935711e-20	4.608061488542369e-21	6.955786949129904e-15	9.92331441447034e-14	1.4506215732296492e-14
23500000	0.0049107818715508934	1.940735931667232e-49	-9.001964928651311e-42	3.24604418154866e-11	7.856052512400527e-15	0.0001784361918487773	-1.3261323701611914e-20	4.608061488542369e-21	6.955786949129904e-15	9.92331441447034e-14	1.4506215732296492e-14
23600000	0.0049107818715508934	1.940735931667232e-49	-9.040343017829267e-42	3.24604418154866e-11	7.856052512400527e-15	0.0001784361918487773	-1.3261323693866717e-20	4.608061488542369e-21	6.955786949129904e-15	9.92331441447034e-14	1.4506215732296492e-14
23700000	0.0049107818715508934	1.940735931667232e-49	-9.078721107007116e-42	3.24604418154866e-11	7.856052512400527e-15	0.0001784361918487773	-1.3261323686121521e-20	4.608061488542369e-21	6.955786949129904e-15	9.92331441447034e-14	1.4506215732296492e-14
23800000	0.0049107818715508934	1.940735931667232e-49	-9.117099196184875e-42	3.24604418154866e-11	7.856052512400527e-15	0.0001784361918487773	-1.3261323678376324e-20	4.608061488542369e-21	6.955786949129904e-15	9.92331441447034e-14	1.4506215732296492e-14
23900000	0.0049107818715508934	1.940735931667232e-49	-9.155477285362558e-42	3.24604418154866e-11	7.856052512400527e-15	0.0001784361918487773	-1.3261323670631128e-20	4.608061488542369e-21	6.955786949129904e-15	9.92331441447034e-14	1.4506215732296492e-14
24000000	0.0049107818715508934	1.940735931667232e-49	-9.193855374540182e-42	3.24604418154866e-11	7.856052512400527e-15	0.0001784361918487773	-1.3261323662885931e-20	4.608061488542369e-21	6.955786949129904e-15	9.92331441447034e-14	1.4506215732296492e-14
24100000	0.0049107818715508934	1.940735931667232e-49	-9.232233463717761e-42	3.24604418154866e-11	7.856052512400526e-15	0.0001784361918487773	-1.3261323655140733e-20	4.608061488542369e-21	6.955786949129904e-15	9.92331441447034e-14	1.4506215732296492e-14
24200000	0.0049107818715508934	1.940735931667232e-49	-9.27061155289531e-42	3.24604418154866e-11	7.856052512400526e-15	0.0001784361918487773	-1.3261323647395537e-20	4.608061488542369e-21	6.955786949129904e-15	9.92331441447034e-14	1.4506215732296492e-14
24300000	0.0049107818715508934	1.940735931667232e-49	-9.308989642072844e-42	3.24604418154866e-11	7.856052512400526e-15	0.0001784361918487773	-1.326132363965034e-20	4.608061488542369e-21	6.955786949129904e-15	9.92331441447034e-14	1.4506215732296492e-14
24400000	0.0049107818715508934	1.940735931667232e-49	-9.347367731250379e-42	3.24604418154866e-11	7.856052512400526e-15	0.0001784361918487773	-1.3261323631905144e-20	4.608061488542369e-21	6.955786949129904e-15	9.92331441447034e-14	1.4506215732296492e-14
24500000	0.0049107818715508934	1.940735931667232e-49	-9.385745820427932e-42	3.24604418154866e-11	7.856052512400526e-15	0.0001784361918487773	-1.3261323624159948e-20	4.608061488542369e-21	6.955786949129904e-15	9.92331441447034e-14	1.4506215732296492e-14
24600000	0.0049107818715508934	1.9407359316672316e-49	-9.424123909605515e-42	3.24604418154866e-11	7.856052512400526e-15	0.0001784361918487773	-1.3261323616414751e-20	4.608061488542369e-21	6.955786949129904e-15	9.92331441447034e-14	1.4506215732296492e-14
24700000	0.0049107818715508934	1.9407359316672316e-49	-9.462501998783145e-42	3.24604418154866e-11	7.856052512400526e-15	0.0001784361918487773	-1.3261323608669555e-20	4.608061488542369e-21	6.955786949129904e-15	9.92331441447034e-14	1.4506215732296492e-14
24800000	0.0049107818715508934	1.9407359316672316e-49	-9.500880087960837e-42	3.24604418154866e-11	7.856052512400526e-15	0.0001784361918487773	-1.3261323600924358e-20	4.608061488542369e-21	6.955786949129904e-15	9.92331441447034e-14	1.4506215732296492e-14
24900000	0.0049107818715508934	1.9407359316672316e-49	-9.539258177138605e-42	3.24604418154866e-11	7.856052512400526e-15	0.0001784361918487773	-1.3261323593179162e-20	4.608061488542369e-21	6.955786949129904e-15	9.92331441447034e-14	1.4506215732296492e-14
25000000	0.0049107818715508934	1.9407359316672316e-49	-9.577636266316467e-42	3.24604418154866e-11	7.856052512400526e-15	0.0001784361918487773	-1.3261323585433965e-20	4.608061488542369e-21	6.955786949129904e-15	9.92331441447034e-14	1.4506215732296492e-14
25100000	0.0049107818715508934	1.9407359316672316e-49	-9.616014355494436e-42	3.24604418154866e-11	7.856052512400526e-15	0.0001784361918487773	-1.3261323577688769e-20	4.608061488542369e-21	6.955786949129904e-15	9.92331441447034e-14	1.4506215732296492e-14
25200000	0.0049107818715508934	1.9407359316672316e-49	-9.654392444672528e-42	3.24604418154866e-11	7.856052512400526e-15	0.0001784361918487773	-1.326132356994357e-20	4.608061488542369e-21	6.955786949129904e-15	9.92331441447034e-14	1.4506215732296492e-14
25300000	0.0049107818715508934	1.9407359316672316e-49	-9.692770533850758e-42	3.24604418154866e-11	7.856052512400526e-15	0.0001784361918487773	-1.3261323562198374e-20	4.608061488542369e-21	6.955786949129904e-15	9.92331441447034e-14	1.4506215732296492e-14
25400000	0.0049107818715508934	1.9407359316672316e-49	-9.731148623029142e-42	3.24604418154866e-11	7.856052512400526e-15	0.0001784361918487773	-1.3261323554453178e-20	4.608061488542369e-21	6.955786949129904e-15	9.92331441447034e-14	1.4506215732296492e-14
25500000	0.0049107818715508934	1.9407359316672316e-49	-9.769526712207694e-42	3.24604418154866e-11	7.856052512400526e-15	0.0001784361918487773	-1.3261323546707981e-20	4.608061488542369e-21	6.955786949129903e-15	9.92331441447034e-14	1.4506215732296492e-14
25600000	0.0049107818715508934	1.9407359316672316e-49	-9.80790480138643e-42	3.24604418154866e-11	7.856052512400526e-15	0.0001784361918487773	-1.3261323538962785e-20	4.608061488542369e-21	6.955786949129903e-15	9.92331441447034e-14	1.4506215732296492e-14
25700000	0.0049107818715508934	1.940735931667231e-49	-9.846282890565366e-42	3.24604418154866e-11	7.856052512400526e-15	0.0001784361918487773	-1.3261323531217588e-20	4.608061488542369e-21	6.955786949129903e-15	9.92331441447034e-14	1.4506215732296492e-14
25800000	0.0049107818715508934	1.940735931667231e-49	-9.884660979744516e-42	3.24604418154866e-11	7.856052512400526e-15	0.0001784361918487773	-1.3261323523472392e-20	4.608061488542369e-21	6.955786949129903e-15	9.92331441447034e-14	1.4506215732296492e-14
25900000	0.0049107818715508934	1.940735931667231e-49	-9.923039068923895e-42	3.24604418154866e-11	7.856052512400526e-15	0.0001784361918487773	-1.3261323515727195e-20	4.608061488542369e-21	6.955786949129903e-15	9.92331441447034e-14	1.4506215732296492e-14
26000000	0.0049107818715508934	1.940735931667231e-49	-9.96141715810352e-42	3.24604418154866e-11	7.856052512400526e-15	0.0001784361918487773	-1.3261323507981999e-20	4.608061488542369e-21	6.955786949129903e-15	9.92331441447034e-14	1.4506215732296492e-14
26100000	0.0049107818715508934	1.940735931667231e-49	-9.999795247283405e-42	3.24604418154866e-11	7.856052512400526e-15	0.0001784361918487773	-1.3261323500236802e-20	4.608061488542369e-21	6.955786949129903e-15	9.92331441447034e-14	1.4506215732296492e-14
26200000	0.0049107818715508934	1.940735931667231e-49	-1.0038173336463565e-41	3.24604418154866e-11	7.856052512400526e-15	0.0001784361918487773	-1.3261323492491606e-20	4.608061488542369e-21	6.955786949129903e-15	9.92331441447034e-14	1.4506215732296492e-14
26300000	0.0049107818715508934	1.940735931667231e-49	-1.0076551425644017e-41	3.24604418154866e-11	7.856052512400526e-15	0.0001784361918487773	-1.3261323484746408e-20	4.608061488542369e-21	6.955786949129903e-15	9.92331441447034e-14	1.4506215732296492e-14
26400000	0.0049107818715508934	1.940735931667231e-49	-1.0114929514824774e-41	3.24604418154866e-11	7.856052512400526e-15	0.0001784361918487773	-1.3261323477001211e-20	4.608061488542369e-21	6.955786949129903e-15	9.92331441447034e-14	1.4506215732296492e-14
26500000	0.0049107818715508934	1.940735931667231e-49	-1.0153307604005853e-41	3.24604418154866e-11	7.856052512400526e-15	0.0001784361918487773	-1.3261323469256015e-20	4.608061488542369e-21	6.955786949129903e-15	9.92331441447034e-14	1.4506215732296492e-14
26600000	0.0049107818715508934	1.940735931667231e-49	-1.0191685693187267e-41	3.24604418154866e-11	7.856052512400526e-15	0.0001784361918487773	-1.3261323461510818e-20	4.608061488542369e-21	6.955786949129903e-15	9.92331441447034e-14	1.4506215732296492e-14
26700000	0.0049107818715508934	1.940735931667231e-49	-1.0230063782369034e-41	3.24604418154866e-11	7.856052512400526e-15	0.0001784361918487773	-1.3261323453765622e-20	4.608061488542369e-21	6.955786949129903e-15	9.92331441447034e-14	1.4506215732296492e-14
26800000	0.0049107818715508934	1.940735931667231e-49	-1.0268441871551167e-41	3.24604418154866e-11	7.856052512400526e-15	0.0001784361918487773	-1.3261323446020425e-20	4.608061488542369e-21	6.955786949129903e-15	9.92331441447034e-14	1.4506215732296492e-14
26900000	0.0049107818715508934	1.940735931667231e-49	-1.0306819960733683e-41	3.24604418154866e-11	7.856052512400526e-15	0.0001784361918487773	-1.3261323438275229e-20	4.608061488542369e-21	6.955786949129903e-15	9.92331441447034e-14	1.4506215732296492e-14
27000000	0.0049107818715508934	1.9407359316672308e-49	-1.0345198049916597e-41	3.24604418154866e-11	7.856052512400526e-15	0.0001784361918487773	-1.3261323430530032e-20	4.608061488542369e-21	6.955786949129903e-15	9.92331441447034e-14	1.4506215732296492e-14
27100000	0.0049107818715508934	1.9407359316672308e-49	-1.0383576139099923e-41	3.24604418154866e-11	7.856052512400526e-15	0.0001784361918487773	-1.3261323422784836e-20	4.608061488542369e-21	6.955786949129903e-15	9.92331441447034e-14	1.4506215732296492e-14
27200000	0.0049107818715508934	1.9407359316672308e-49	-1.0421954228283677e-41	3.24604418154866e-11	7.856052512400526e-15	0.0001784361918487773	-1.326132341503964e-20	4.608061488542369e-21	6.955786949129903e-15	9.92331441447034e-14	1.4506215732296492e-14
27300000	0.0049107818715508934	1.9407359316672308e-49	-1.0460332317467873e-41	3.24604418154866e-11	7.856052512400526e-15	0.0001784361918487773	-1.3261323407294443e-20	4.608061488542369e-21	6.955786949129903e-15	9.92331441447034e-14	1.4506215732296492e-14
27400000	0.0049107818715508934	1.9407359316672308e-49	-1.049871040665253e-41	3.24604418154866e-11	7.856052512400526e-15	0.0001784361918487773	-1.3261323399549245e-20	4.608061488542369e-21	6.955786949129903e-15	9.92331441447034e-14	1.4506215732296492e-14
27500000	0.0049107818715508934	1.9407359316672308e-49	-1.0537088495837659e-41	3.24604418154866e-11	7.856052512400526e-15	0.0001784361918487773	-1.3261323391804048e-20	4.608061488542369e-21	6.955786949129903e-15	9.92331441447034e-14	1.4506215732296492e-14
27600000	0.0049107818715508934	1.9407359316672308e-49	-1.0575466585023278e-41	3.24604418154866e-11	7.856052512400526e-15	0.0001784361918487773	-1.3261323384058852e-20	4.608061488542369e-21	6.955786949129903e-15	9.92331441447034e-14	1.4506215732296492e-14
27700000	0.0049107818715508934	1.9407359316672308e-49	-1.0613844674208999e-41	3.24604418154866e-11	7.856052512400526e-15	0.0001784361918487773	-1.3261323376313655e-20	4.608061488542369e-21	6.955786949129903e-15	9.92331441447034e-14	1.4506215732296492e-14
27800000	0.0049107818715508934	1.9407359316672308e-49	-1.065222276339377e-41	3.24604418154866e-11	7.856052512400526e-15	0.0001784361918487773	-1.3261323368568459e-20	4.608061488542369e-21	6.955786949129903e-15	9.92331441447034e-14	1.4506215732296492e-14
27900000	0.0049107818715508934	1.9407359316672308e-49	-1.069060085257755e-41	3.24604418154866e-11	7.856052512400526e-15	0.0001784361918487773	-1.3261323360823263e-20	4.608061488542369e-21	6.955786949129903e-15	9.92331441447034e-14	1.4506215732296492e-14
28000000	0.0049107818715508934	1.9407359316672308e-49	-1.0728978941760357e-41	3.24604418154866e-11	7.856052512400526e-15	0.0001784361918487773	-1.3261323353078066e-20	4.608061488542369e-21	6.955786949129903e-15	9.92331441447034e-14	1.4506215732296492e-14
28100000	0.0049107818715508934	1.9407359316672308e-49	-1.0767357030942202e-41	3.24604418154866e-11	7.856052512400526e-15	0.0001784361918487773	-1.326132334533287e-20	4.608061488542369e-21	6.955786949129903e-15	9.92331441447034e-14	1.4506215732296492e-14
28200000	0.0049107818715508934	1.9407359316672308e-49	-1.0805735120123102e-41	3.24604418154866e-11	7.856052512400526e-15	0.0001784361918487773	-1.3261323337587673e-20	4.608061488542369e-21	6.955786949129903e-15	9.92331441447034e-14	1.4506215732296492e-14
28300000	0.0049107818715508934	1.9407359316672308e-49	-1.0844113209303074e-41	3.24604418154866e-11	7.856052512400526e-15	0.0001784361918487773	-1.3261323329842477e-20	4.608061488542369e-21	6.955786949129903e-15	9.92331441447034e-14	1.4506215732296492e-14
28400000	0.0049107818715508934	1.9407359316672308e-49	-1.0882491298482131e-41	3.24604418154866e-11	7.856052512400526e-15	0.0001784361918487773	-1.326132332209728e-20	4.608061488542369e-21	6.955786949129903e-15	9.92331441447034e-14	1.4506215732296492e-14
28500000	0.0049107818715508934	1.9407359316672308e-49	-1.0920869387660289e-41	3.24604418154866e-11	7.856052512400526e-15	0.0001784361918487773	-1.3261323314352082e-20	4.608061488542369e-21	6.955786949129903e-15	9.92331441447034e-14	1.4506215732296492e-14
28600000	0.0049107818715508934	1.9407359316672308e-49	-1.0959247476837563e-41	3.24604418154866e-11	7.856052512400526e-15	0.0001784361918487773	-1.3261323306606886e-20	4.608061488542369e-21	6.955786949129903e-15	9.92331441447034e-14	1.4506215732296492e-14
28700000	0.0049107818715508934	1.9407359316672304e-49	-1.0997625566013968e-41	3.24604418154866e-11	7.856052512400526e-15	0.0001784361918487773	-1.3261323298861689e-20	4.608061488542369e-21	6.955786949129903e-15	9.92331441447034e-14	1.4506215732296492e-14
28800000	0.0049107818715508934	1.9407359316672304e-49	-1.103600365518952e-41	3.24604418154866e-11	7.856052512400526e-15	0.0001784361918487773	-1.3261323291116493e-20	4.608061488542369e-21	6.955786949129903e-15	9.92331441447034e-14	1.4506215732296492e-14
28900000	0.0049107818715508934	1.9407359316672304e-49	-1.1074381744364234e-41	3.24604418154866e-11	7.856052512400526e-15	0.0001784361918487773	-1.3261323283371296e-20	4.608061488542369e-21	6.955786949129903e-15	9.92331441447034e-14	1.4506215732296492e-14
29000000	0.0049107818715508934	1.9407359316672304e-49	-1.1112759833538127e-41	3.24604418154866e-11	7.856052512400526e-15	0.0001784361918487773	-1.32613232756261e-20	4.608061488542369e-21	6.955786949129903e-15	9.92331441447034e-14	1.4506215732296492e-14
29100000	0.0049107818715508934	1.9407359316672304e-49	-1.1151137922711211e-41	3.24604418154866e-11	7.856052512400526e-15	0.0001784361918487773	-1.3261323267880903e-20	4.608061488542369e-21	6.955786949129903e-15	9.92331441447034e-14	1.4506215732296492e-14
29200000	0.0049107818715508934	1.9407359316672304e-49	-1.1189516011883502e-41	3.24604418154866e-11	7.856052512400526e-15	0.0001784361918487773	-1.3261323260135707e-20	4.608061488542369e-21	6.955786949129903e-15	9.92331441447034e-14	1.4506215732296492e-14
29300000	0.0049107818715508934	1.9407359316672304e-49	-1.1227894101055016e-41	3.24604418154866e-11	7.856052512400526e-15	0.0001784361918487773	-1.326132325239051e-20	4.608061488542369e-21	6.955786949129903e-15	9.92331441447034e-14	1.4506215732296492e-14
29400000	0.0049107818715508934	1.9407359316672304e-49	-1.126627219022577e-41	3.24604418154866e-11	7.856052512400526e-15	0.0001784361918487773	-1.3261323244645314e-20	4.608061488542369e-21	6.955786949129903e-15	9.92331441447034e-14	1.4506215732296492e-14
29500000	0.0049107818715508934	1.9407359316672304e-49	-1.1304650279395776e-41	3.24604418154866e-11	7.856052512400526e-15	0.0001784361918487773	-1.3261323236900117e-20	4.608061488542369e-21	6.955786949129903e-15	9.92331441447034e-14	1.4506215732296492e-14
29600000	0.0049107818715508934	1.9407359316672304e-49	-1.1343028368565051e-41	3.24604418154866e-11	7.856052512400526e-15	0.0001784361918487773	-1.326132322915492e-20	4.608061488542369e-21	6.955786949129903e-15	9.92331441447034e-14	1.4506215732296492e-14
29700000	0.0049107818715508934	1.9407359316672304e-49	-1.138140645773361e-41	3.24604418154866e-11	7.856052512400526e-15	0.0001784361918487773	-1.3261323221409723e-20	4.608061488542369e-21	6.955786949129903e-15	9.92331441447034e-14	1.4506215732296492e-14
29800000	0.0049107818715508934	1.9407359316672304e-49	-1.141978454690147e-41	3.24604418154866e-11	7.856052512400526e-15	0.0001784361918487773	-1.3261323213664526e-20	4.608061488542369e-21	6.955786949129903e-15	9.92331441447034e-14	1.4506215732296492e-14
29900000	0.0049107818715508934	1.9407359316672304e-49	-1.1458162636068642e-41	3.24604418154866e-11	7.856052512400526e-15	0.0001784361918487773	-1.326132320591933e-20	4.608061488542369e-21	6.955786949129903e-15	9.92331441447034e-14	1.4506215732296492e-14
30000000	0.0049107818715508934	1.9407359316672304e-49	-1.1496540725235146e-41	3.24604418154866e-11	7.856052512400526e-15	0.0001784361918487773	-1.3261323198174133e-20	4.608061488542369e-21	6.955786949129903e-15	9.92331441447034e-14	1.4506215732296492e-14
30100000	0.0049107818715508934	1.9407359316672304e-49	-1.1534918814400992e-41	3.24604418154866e-11	7.856052512400526e-15	0.0001784361918487773	-1.3261323190428937e-20	4.608061488542369e-21	6.955786949129903e-15	9.92331441447034e-14	1.4506215732296492e-14
30200000	0.0049107818715508934	1.9407359316672304e-49	-1.1573296903566202e-41	3.24604418154866e-11	7.856052512400526e-15	0.0001784361918487773	-1.326132318268374e-20	4.608061488542369e-21	6.955786949129903e-15	9.92331441447034e-14	1.4506215732296492e-14
30300000	0.0049107818715508934	1.9407359316672304e-49	-1.1611674992730784e-41	3.24604418154866e-11	7.856052512400526e-15	0.0001784361918487773	-1.3261323174938544e-20	4.608061488542369e-21	6.955786949129903e-15	9.92331441447034e-14	1.4506215732296492e-14
30400000	0.0049107818715508934	1.9407359316672304e-49	-1.1650053081894757e-41	3.24604418154866e-11	7.856052512400526e-15	0.0001784361918487773	-1.3261323167193347e-20	4.608061488542369e-21	6.955786949129903e-15	9.92331441447034e-14	1.4506215732296492e-14
30500000	0.0049107818715508934	1.9407359316672304e-49	-1.168843117105814e-41	3.24604418154866e-11	7.856052512400526e-15	0.0001784361918487773	-1.3261323159448151e-20	4.608061488542369e-21	6.955786949129903e-15	9.92331441447034e-14	1.4506215732296492e-14
30600000	0.0049107818715508934	1.9407359316672304e-49	-1.172680926022094e-41	3.24604418154866e-11	7.856052512400526e-15	0.0001784361918487773	-1.3261323151702954e-20	4.608061488542369e-21	6.955786949129903e-15	9.92331441447034e-14	1.4506215732296492e-14
30700000	0.0049107818715508934	1.9407359316672304e-49	-1.176518734938318e-41	3.24604418154866e-11	7.856052512400526e-15	0.0001784361918487773	-1.3261323143957756e-20	4.608061488542369e-21	6.955786949129903e-15	9.92331441447034e-14	1.4506215732296492e-14
30800000	0.0049107818715508934	1.9407359316672304e-49	-1.1803565438544868e-41	3.24604418154866e-11	7.856052512400526e-15	0.0001784361918487773	-1.326132313621256e-20	4.608061488542369e-21	6.955786949129903e-15	9.92331441447034e-14	1.4506215732296492e-14
30900000	0.0049107818715508934	1.9407359316672304e-49	-1.1841943527706025e-41	3.24604418154866e-11	7.856052512400526e-15	0.0001784361918487773	-1.3261323128467363e-20	4.608061488542369e-21	6.955786949129903e-15	9.92331441447034e-14	1.4506215732296492e-14
31000000	0.0049107818715508934	1.9407359316672304e-49	-1.1880321616866664e-41	3.24604418154866e-11	7.856052512400526e-15	0.0001784361918487773	-1.3261323120722167e-20	4.608061488542369e-21	6.955786949129903e-15	9.92331441447034e-14	1.4506215732296492e-14
31100000	0.0049107818715508934	1.9407359316672304e-49	-1.19186997060268e-41	3.24604418154866e-11	7.856052512400526e-15	0.0001784361918487773	-1.326132311297697e-20	4.608061488542369e-21	6.955786949129903e-15	9.92331441447034e-14	1.4506215732296492e-14
31200000	0.0049107818715508934	1.9407359316672304e-49	-1.195707779518645e-41	3.24604418154866e-11	7.856052512400526e-15	0.0001784361918487773	-1.3261323105231774e-20	4.608061488542369e-21	6.955786949129903e-15	9.92331441447034e-14	1.4506215732296492e-14
31300000	0.0049107818715508934	1.9407359316672304e-49	-1.199545588434563e-41	3.24604418154866e-11	7.856052512400526e-15	0.0001784361918487773	-1.3261323097486578e-20	4.608061488542369e-21	6.955786949129903e-15	9.92331441447034e-14	1.4506215732296492e-14
31400000	0.0049107818715508934	1.9407359316672304e-49	-1.2033833973504351e-41	3.24604418154866e-11	7.856052512400526e-15	0.0001784361918487773	-1.3261323089741381e-20	4.608061488542369e-21	6.955786949129903e-15	9.92331441447034e-14	1.4506215732296492e-14
31500000	0.0049107818715508934	1.9407359316672304e-49	-1.207221206266263e-41	3.24604418154866e-11	7.856052512400526e-15	0.0001784361918487773	-1.3261323081996185e-20	4.608061488542369e-21	6.955786949129903e-15	9.92331441447034e-14	1.4506215732296492e-14
31600000	0.0049107818715508934	1.9407359316672304e-49	-1.2110590151820483e-41	3.24604418154866e-11	7.856052512400526e-15	0.0001784361918487773	-1.3261323074250988e-20	4.608061488542369e-21	6.955786949129903e-15	9.92331441447034e-14	1.4506215732296492e-14
31700000	0.0049107818715508934	1.9407359316672304e-49	-1.2148968240977926e-41	3.24604418154866e-11	7.856052512400526e-15	0.0001784361918487773	-1.3261323066505792e-20	4.608061488542369e-21	6.955786949129903e-15	9.92331441447034e-14	1.4506215732296492e-14
31800000	0.0049107818715508934	1.9407359316672304e-49	-1.2187346330134973e-41	3.24604418154866e-11	7.856052512400526e-15	0.0001784361918487773	-1.3261323058760595e-20	4.608061488542369e-21	6.955786949129903e-15	9.92331441447034e-14	1.4506215732296492e-14
31900000	0.0049107818715508934	1.9407359316672304e-49	-1.2225724419291639e-41	3.24604418154866e-11	7.856052512400526e-15	0.0001784361918487773	-1.3261323051015397e-20	4.608061488542369e-21	6.955786949129903e-15	9.92331441447034e-14	1.4506215732296492e-14
32000000	0.0049107818715508934	1.9407359316672304e-49	-1.226410250844794e-41	3.24604418154866e-11	7.856052512400526e-15	0.0001784361918487773	-1.32613230432702e-20	4.608061488542369e-21	6.955786949129903e-15	9.92331441447034e-14	1.4506215732296492e-14
32100000	0.0049107818715508934	1.9407359316672304e-49	-1.230248059760389e-41	3.24604418154866e-11	7.856052512400526e-15	0.0001784361918487773	-1.3261323035525004e-20	4.608061488542369e-21	6.955786949129903e-15	9.92331441447034e-14	1.4506215732296492e-14
32200000	0.0049107818715508934	1.9407359316672304e-49	-1.2340858686759508e-41	3.24604418154866e-11	7.856052512400526e-15	0.0001784361918487773	-1.3261323027779808e-20	4.608061488542369e-21	6.955786949129903e-15	9.92331441447034e-14	1.4506215732296492e-14
32300000	0.0049107818715508934	1.9407359316672304e-49	-1.2379236775914805e-41	3.24604418154866e-11	7.856052512400526e-15	0.0001784361918487773	-1.3261323020034611e-20	4.608061488542369e-21	6.955786949129903e-15	9.92331441447034e-14	1.4506215732296492e-14
32400000	0.0049107818715508934	1.9407359316672308e-49	-1.2417614865069798e-41	3.24604418154866e-11	7.856052512400526e-15	0.0001784361918487773	-1.3261323012289415e-20	4.608061488542369e-21	6.955786949129903e-15	9.92331441447034e-14	1.4506215732296492e-14
32500000	0.0049107818715508934	1.9407359316672308e-49	-1.2455992954224503e-41	3.24604418154866e-11	7.856052512400526e-15	0.0001784361918487773	-1.3261323004544218e-20	4.608061488542368e-21	6.955786949129903e-15	9.92331441447034e-14	1.4506215732296492e-14
32600000	0.0049107818715508934	1.9407359316672308e-49	-1.2494371043378933e-41	3.24604418154866e-11	7.856052512400526e-15	0.0001784361918487773	-1.3261322996799022e-20	4.608061488542368e-21	6.955786949129903e-15	9.92331441447034e-14	1.4506215732296492e-14
32700000	0.0049107818715508934	1.9407359316672308e-49	-1.2532749132533105e-41	3.24604418154866e-11	7.856052512400526e-15	0.0001784361918487773	-1.3261322989053825e-20	4.608061488542368e-21	6.955786949129903e-15	9.92331441447034e-14	1.4506215732296492e-14
32800000	0.0049107818715508934	1.9407359316672308e-49	-1.2571127221687033e-41	3.24604418154866e-11	7.856052512400526e-15	0.0001784361918487773	-1.3261322981308629e-20	4.608061488542368e-21	6.955786949129903e-15	9.92331441447034e-14	1.4506215732296492e-14
32900000	0.0049107818715508934	1.9407359316672308e-49	-1.2609505310840734e-41	3.24604418154866e-11	7.856052512400526e-15	0.0001784361918487773	-1.3261322973563432e-20	4.608061488542368e-21	6.955786949129903e-15	9.92331441447034e-14	1.4506215732296492e-14
33000000	0.0049107818715508934	1.9407359316672308e-49	-1.2647883399994223e-41	3.24604418154866e-11	7.856052512400526e-15	0.0001784361918487773	-1.3261322965818234e-20	4.608061488542368e-21	6.955786949129903e-15	9.92331441447034e-14	1.4506215732296492e-14
33100000	0.0049107818715508934	1.9407359316672308e-49	-1.2686261489147513e-41	3.24604418154866e-11	7.856052512400526e-15	0.0001784361918487773	-1.3261322958073038e-20	4.608061488542368e-21	6.955786949129903e-15	9.92331441447034e-14	1.4506215732296492e-14
33200000	0.0049107818715508934	1.9407359316672308e-49	-1.2724639578300623e-41	3.24604418154866e-11	7.856052512400526e-15	0.0001784361918487773	-1.3261322950327841e-20	4.608061488542368e-21	6.955786949129903e-15	9.92331441447034e-14	1.4506215732296492e-14
33300000	0.0049107818715508934	1.9407359316672308e-49	-1.2763017667453564e-41	3.24604418154866e-11	7.856052512400526e-15	0.0001784361918487773	-1.3261322942582645e-20	4.608061488542368e-21	6.955786949129903e-15	9.92331441447034e-14	1.4506215732296492e-14
33400000	0.0049107818715508934	1.9407359316672308e-49	-1.2801395756606355e-41	3.24604418154866e-11	7.856052512400526e-15	0.0001784361918487773	-1.3261322934837448e-20	4.608061488542368e-21	6.955786949129903e-15	9.92331441447034e-14	1.4506215732296492e-14
33500000	0.0049107818715508934	1.9407359316672308e-49	-1.283977384575901e-41	3.24604418154866e-11	7.856052512400526e-15	0.0001784361918487773	-1.3261322927092252e-20	4.608061488542368e-21	6.955786949129903e-15	9.92331441447034e-14	1.4506215732296492e-14
33600000	0.0049107818715508934	1.9407359316672308e-49	-1.287815193491154e-41	3.24604418154866e-11	7.856052512400526e-15	0.0001784361918487773	-1.3261322919347055e-20	4.608061488542368e-21	6.955786949129903e-15	9.92331441447034e-14	1.4506215732296492e-14
33700000	0.0049107818715508934	1.9407359316672308e-49	-1.291653002406397e-41	3.24604418154866e-11	7.856052512400526e-15	0.0001784361918487773	-1.3261322911601859e-20	4.608061488542368e-21	6.955786949129903e-15	9.92331441447034e-14	1.4506215732296492e-14
33800000	0.0049107818715508934	1.9407359316672308e-49	-1.2954908113216305e-41	3.24604418154866e-11	7.856052512400526e-15	0.0001784361918487773	-1.3261322903856662e-20	4.608061488542368e-21	6.955786949129903e-15	9.92331441447034e-14	1.4506215732296492e-14
33900000	0.0049107818715508934	1.9407359316672308e-49	-1.2993286202368568e-41	3.24604418154866e-11	7.856052512400526e-15	0.0001784361918487773	-1.3261322896111466e-20	4.608061488542368e-21	6.955786949129903e-15	9.92331441447034e-14	1.4506215732296492e-14
34000000	0.0049107818715508934	1.9407359316672308e-49	-1.3031664291520767e-41	3.24604418154866e-11	7.856052512400526e-15	0.0001784361918487773	-1.326132288836627e-20	4.608061488542368e-21	6.955786949129903e-15	9.92331441447034e-14	1.4506215732296492e-14
34100000	0.0049107818715508934	1.9407359316672308e-49	-1.3070042380672923e-41	3.24604418154866e-11	7.856052512400526e-15	0.0001784361918487773	-1.3261322880621071e-20	4.608061488542368e-21	6.955786949129903e-15	9.92331441447034e-14	1.4506215732296492e-14
34200000	0.0049107818715508934	1.9407359316672308e-49	-1.3108420469825052e-41	3.24604418154866e-11	7.856052512400526e-15	0.0001784361918487773	-1.3261322872875875e-20	4.608061488542368e-21	6.955786949129903e-15	9.92331441447034e-14	1.450621573229649e-14
34300000	0.0049107818715508934	1.9407359316672308e-49	-1.3146798558977164e-41	3.24604418154866e-11	7.856052512400526e-15	0.0001784361918487773	-1.3261322865130678e-20	4.608061488542368e-21	6.955786949129903e-15	9.92331441447034e-14	1.450621573229649e-14
34400000	0.0049107818715508934	1.9407359316672308e-49	-1.3185176648129277e-41	3.24604418154866e-11	7.856052512400526e-15	0.0001784361918487773	-1.3261322857385482e-20	4.608061488542368e-21	6.955786949129903e-15	9.92331441447034e-14	1.450621573229649e-14
34500000	0.0049107818715508934	1.9407359316672308e-49	-1.3223554737281405e-41	3.24604418154866e-11	7.856052512400526e-15	0.0001784361918487773	-1.3261322849640286e-20	4.608061488542368e-21	6.955786949129903e-15	9.92331441447034e-14	1.450621573229649e-14
34600000	0.0049107818715508934	1.9407359316672308e-49	-1.3261932826433566e-41	3.24604418154866e-11	7.856052512400526e-15	0.0001784361918487773	-1.3261322841895089e-20	4.608061488542368e-21	6.955786949129903e-15	9.92331441447034e-14	1.450621573229649e-14
34700000	0.0049107818715508934	1.9407359316672308e-49	-1.3300310915585774e-41	3.24604418154866e-11	7.856052512400526e-15	0.0001784361918487773	-1.3261322834149893e-20	4.608061488542368e-21	6.955786949129904e-15	9.92331441447034e-14	1.450621573229649e-14
34800000	0.0049107818715508934	1.9407359316672308e-49	-1.3338689004738044e-41	3.24604418154866e-11	7.856052512400526e-15	0.0001784361918487773	-1.3261322826404696e-20	4.608061488542368e-21	6.955786949129904e-15	9.92331441447034e-14	1.450621573229649e-14
34900000	0.0049107818715508934	1.9407359316672308e-49	-1.337706709389039e-41	3.24604418154866e-11	7.856052512400526e-15	0.0001784361918487773	-1.32613228186595e-20	4.608061488542368e-21	6.955786949129904e-15	9.92331441447034e-14	1.450621573229649e-14
35000000	0.0049107818715508934	1.9407359316672308e-49	-1.3415445183042828e-41	3.24604418154866e-11	7.856052512400526e-15	0.0001784361918487773	-1.3261322810914303e-20	4.608061488542368e-21	6.955786949129904e-15	9.92331441447034e-14	1.450621573229649e-14
35100000	0.0049107818715508934	1.9407359316672308e-49	-1.3453823272195374e-41	3.24604418154866e-11	7.856052512400526e-15	0.0001784361918487773	-1.3261322803169107e-20	4.608061488542368e-21	6.955786949129904e-15	9.92331441447034e-14	1.450621573229649e-14
35200000	0.0049107818715508934	1.9407359316672308e-49	-1.3492201361348045e-41	3.24604418154866e-11	7.856052512400526e-15	0.0001784361918487773	-1.3261322795423909e-20	4.608061488542368e-21	6.955786949129904e-15	9.92331441447034e-14	1.450621573229649e-14
35300000	0.0049107818715508934	1.9407359316672308e-49	-1.3530579450500854e-41	3.24604418154866e-11	7.856052512400526e-15	0.0001784361918487773	-1.3261322787678712e-20	4.608061488542368e-21	6.955786949129904e-15	9.92331441447034e-14	1.450621573229649e-14
35400000	0.0049107818715508934	1.940735931667231e-49	-1.3568957539653813e-41	3.24604418154866e-11	7.856052512400526e-15	0.0001784361918487773	-1.3261322779933516e-20	4.608061488542368e-21	6.955786949129904e-15	9.92331441447034e-14	1.450621573229649e-14
35500000	0.0049107818715508934	1.940735931667231e-49	-1.3607335628806943e-41	3.24604418154866e-11	7.856052512400526e-15	0.0001784361918487773	-1.3261322772188319e-20	4.608061488542368e-21	6.955786949129904e-15	9.92331441447034e-14	1.450621573229649e-14
35600000	0.0049107818715508934	1.940735931667231e-49	-1.364571371796026e-41	3.24604418154866e-11	7.856052512400526e-15	0.0001784361918487773	-1.3261322764443123e-20	4.608061488542368e-21	6.955786949129904e-15	9.92331441447034e-14	1.450621573229649e-14
35700000	0.0049107818715508934	1.940735931667231e-49	-1.368409180711377e-41	3.24604418154866e-11	7.856052512400526e-15	0.0001784361918487773	-1.3261322756697926e-20	4.608061488542368e-21	6.955786949129904e-15	9.92331441447034e-14	1.450621573229649e-14
35800000	0.0049107818715508934	1.940735931667231e-49	-1.3722469896267497e-41	3.24604418154866e-11	7.856052512400526e-15	0.0001784361918487773	-1.326132274895273e-20	4.608061488542368e-21	6.955786949129904e-15	9.92331441447034e-14	1.450621573229649e-14
35900000	0.0049107818715508934	1.940735931667231e-49	-1.3760847985421455e-41	3.24604418154866e-11	7.856052512400526e-15	0.0001784361918487773	-1.3261322741207533e-20	4.608061488542368e-21	6.955786949129904e-15	9.92331441447034e-14	1.450621573229649e-14
36000000	0.0049107818715508934	1.940735931667231e-49	-1.3799226074575658e-41	3.24604418154866e-11	7.856052512400526e-15	0.0001784361918487773	-1.3261322733462337e-20	4.608061488542368e-21	6.955786949129904e-15	9.92331441447034e-14	1.450621573229649e-14
36100000	0.0049107818715508934	1.940735931667231e-49	-1.3837604163730121e-41	3.24604418154866e-11	7.856052512400526e-15	0.0001784361918487773	-1.326132272571714e-20	4.608061488542368e-21	6.955786949129904e-15	9.92331441447034e-14	1.450621573229649e-14
36200000	0.0049107818715508934	1.940735931667231e-49	-1.387598225288486e-41	3.24604418154866e-11	7.856052512400526e-15	0.0001784361918487773	-1.3261322717971944e-20	4.608061488542368e-21	6.955786949129904e-15	9.92331441447034e-14	1.450621573229649e-14
36300000	0.0049107818715508934	1.940735931667231e-49	-1.3914360342039886e-41	3.24604418154866e-11	7.856052512400526e-15	0.0001784361918487773	-1.3261322710226746e-20	4.608061488542368e-21	6.955786949129904e-15	9.92331441447034e-14	1.450621573229649e-14
36400000	0.0049107818715508934	1.940735931667231e-49	-1.3952738431195223e-41	3.24604418154866e-11	7.856052512400526e-15	0.0001784361918487773	-1.326132270248155e-20	4.608061488542368e-21	6.955786949129904e-15	9.92331441447034e-14	1.450621573229649e-14
36500000	0.0049107818715508934	1.940735931667231e-49	-1.3991116520350876e-41	3.24604418154866e-11	7.856052512400526e-15	0.0001784361918487773	-1.3261322694736353e-20	4.608061488542368e-21	6.955786949129904e-15	9.92331441447034e-14	1.450621573229649e-14
36600000	0.0049107818715508934	1.940735931667231e-49	-1.402949460950687e-41	3.24604418154866e-11	7.856052512400526e-15	0.0001784361918487773	-1.3261322686991156e-20	4.608061488542368e-21	6.955786949129904e-15	9.92331441447034e-14	1.450621573229649e-14
36700000	0.0049107818715508934	1.940735931667231e-49	-1.4067872698663215e-41	3.24604418154866e-11	7.856052512400526e-15	0.0001784361918487773	-1.326132267924596e-20	4.608061488542368e-21	6.955786949129904e-15	9.92331441447034e-14	1.450621573229649e-14
36800000	0.0049107818715508934	1.940735931667231e-49	-1.4106250787819926e-41	3.24604418154866e-11	7.856052512400526e-15	0.0001784361918487773	-1.3261322671500763e-20	4.608061488542368e-21	6.955786949129904e-15	9.92331441447034e-14	1.450621573229649e-14
36900000	0.0049107818715508934	1.940735931667231e-49	-1.414462887697702e-41	3.24604418154866e-11	7.856052512400526e-15	0.0001784361918487773	-1.3261322663755567e-20	4.608061488542368e-21	6.955786949129904e-15	9.92331441447034e-14	1.450621573229649e-14
37000000	0.0049107818715508934	1.940735931667231e-49	-1.4183006966134508e-41	3.24604418154866e-11	7.856052512400526e-15	0.0001784361918487773	-1.326132265601037e-20	4.608061488542368e-21	6.955786949129904e-15	9.92331441447034e-14	1.450621573229649e-14
37100000	0.0049107818715508934	1.940735931667231e-49	-1.4221385055292412e-41	3.24604418154866e-11	7.856052512400526e-15	0.0001784361918487773	-1.3261322648265174e-20	4.608061488542368e-21	6.955786949129904e-15	9.92331441447034e-14	1.450621573229649e-14
37200000	0.0049107818715508934	1.940735931667231e-49	-1.4259763144450744e-41	3.24604418154866e-11	7.856052512400526e-15	0.0001784361918487773	-1.3261322640519977e-20	4.608061488542368e-21	6.955786949129904e-15	9.92331441447034e-14	1.450621573229649e-14
37300000	0.0049107818715508934	1.940735931667231e-49	-1.429814123360952e-41	3.24604418154866e-11	7.856052512400526e-15	0.0001784361918487773	-1.3261322632774781e-20	4.608061488542368e-21	6.955786949129904e-15	9.92331441447034e-14	1.450621573229649e-14
37400000	0.0049107818715508934	1.940735931667231e-49	-1.4336519322768752e-41	3.24604418154866e-11	7.856052512400526e-15	0.0001784361918487773	-1.3261322625029583e-20	4.608061488542368e-21	6.955786949129904e-15	9.92331441447034e-14	1.450621573229649e-14
37500000	0.0049107818715508934	1.940735931667231e-49	-1.437489741192846e-41	3.24604418154866e-11	7.856052512400526e-15	0.0001784361918487773	-1.3261322617284386e-20	4.608061488542368e-21	6.955786949129904e-15	9.92331441447034e-14	1.450621573229649e-14
37600000	0.0049107818715508934	1.940735931667231e-49	-1.4413275501088656e-41	3.24604418154866e-11	7.856052512400526e-15	0.0001784361918487773	-1.326132260953919e-20	4.608061488542368e-21	6.955786949129904e-15	9.92331441447034e-14	1.450621573229649e-14
37700000	0.0049107818715508934	1.940735931667231e-49	-1.4451653590248954e-41	3.24604418154866e-11	7.856052512400526e-15	0.0001784361918487773	-1.3261322601793994e-20	4.608061488542368e-21	6.955786949129904e-15	9.92331441447034e-14	1.450621573229649e-14
37800000	0.0049107818715508934	1.940735931667231e-49	-1.4490031679408303e-41	3.24604418154866e-11	7.856052512400526e-15	0.0001784361918487773	-1.3261322594048797e-20	4.608061488542368e-21	6.955786949129904e-15	9.92331441447034e-14	1.450621573229649e-14
37900000	0.0049107818715508934	1.940735931667231e-49	-1.452840976856666e-41	3.24604418154866e-11	7.856052512400526e-15	0.0001784361918487773	-1.32613225863036e-20	4.608061488542368e-21	6.955786949129904e-15	9.92331441447034e-14	1.450621573229649e-14
38000000	0.0049107818715508934	1.940735931667231e-49	-1.4566787857724045e-41	3.24604418154866e-11	7.856052512400526e-15	0.0001784361918487773	-1.3261322578558404e-20	4.608061488542368e-21	6.955786949129904e-15	9.92331441447034e-14	1.450621573229649e-14
38100000	0.0049107818715508934	1.940735931667231e-49	-1.4605165946880468e-41	3.24604418154866e-11	7.856052512400526e-15	0.0001784361918487773	-1.3261322570813208e-20	4.608061488542368e-21	6.955786949129904e-15	9.92331441447034e-14	1.450621573229649e-14
38200000	0.0049107818715508934	1.940735931667231e-49	-1.4643544036035945e-41	3.24604418154866e-11	7.856052512400526e-15	0.0001784361918487773	-1.3261322563068011e-20	4.608061488542368e-21	6.955786949129904e-15	9.92331441447034e-14	1.450621573229649e-14
38300000	0.0049107818715508934	1.940735931667231e-49	-1.4681922125190495e-41	3.24604418154866e-11	7.856052512400526e-15	0.0001784361918487773	-1.3261322555322815e-20	4.608061488542368e-21	6.955786949129904e-15	9.92331441447034e-14	1.450621573229649e-14
38400000	0.0049107818715508934	1.940735931667231e-49	-1.472030021434413e-41	3.24604418154866e-11	7.856052512400526e-15	0.0001784361918487773	-1.3261322547577618e-20	4.608061488542368e-21	6.955786949129904e-15	9.92331441447034e-14	1.450621573229649e-14
38500000	0.0049107818715508934	1.940735931667231e-49	-1.4758678303496864e-41	3.24604418154866e-11	7.856052512400526e-15	0.0001784361918487773	-1.326132253983242e-20	4.608061488542368e-21	6.955786949129904e-15	9.92331441447034e-14	1.450621573229649e-14
38600000	0.0049107818715508934	1.940735931667231e-49	-1.4797056392648717e-41	3.24604418154866e-11	7.856052512400526e-15	0.0001784361918487773	-1.3261322532087224e-20	4.608061488542368e-21	6.955786949129904e-15	9.92331441447034e-14	1.450621573229649e-14
38700000	0.0049107818715508934	1.940735931667231e-49	-1.48354344817997e-41	3.24604418154866e-11	7.856052512400526e-15	0.0001784361918487773	-1.3261322524342027e-20	4.608061488542368e-21	6.955786949129904e-15	9.92331441447034e-14	1.450621573229649e-14
38800000	0.0049107818715508934	1.940735931667231e-49	-1.487381257094983e-41	3.24604418154866e-11	7.856052512400526e-15	0.0001784361918487773	-1.326132251659683e-20	4.608061488542368e-21	6.955786949129904e-15	9.92331441447034e-14	1.450621573229649e-14
38900000	0.0049107818715508934	1.940735931667231e-49	-1.4912190660099121e-41	3.24604418154866e-11	7.856052512400526e-15	0.0001784361918487773	-1.3261322508851634e-20	4.608061488542368e-21	6.955786949129904e-15	9.92331441447034e-14	1.450621573229649e-14
39000000	0.0049107818715508934	1.940735931667231e-49	-1.4950568749247592e-41	3.24604418154866e-11	7.856052512400526e-15	0.0001784361918487773	-1.3261322501106438e-20	4.608061488542368e-21	6.955786949129904e-15	9.92331441447034e-14	1.450621573229649e-14
39100000	0.0049107818715508934	1.940735931667231e-49	-1.4988946838395252e-41	3.24604418154866e-11	7.856052512400526e-15	0.0001784361918487773	-1.3261322493361241e-20	4.608061488542368e-21	6.955786949129904e-15	9.92331441447034e-14	1.450621573229649e-14
39200000	0.0049107818715508934	1.940735931667231e-49	-1.502732492754212e-41	3.24604418154866e-11	7.856052512400526e-15	0.0001784361918487773	-1.3261322485616045e-20	4.608061488542368e-21	6.955786949129904e-15	9.92331441447034e-14	1.450621573229649e-14
39300000	0.0049107818715508934	1.940735931667231e-49	-1.5065703016688213e-41	3.24604418154866e-11	7.856052512400526e-15	0.0001784361918487773	-1.3261322477870848e-20	4.608061488542368e-21	6.955786949129904e-15	9.92331441447034e-14	1.450621573229649e-14
39400000	0.0049107818715508934	1.9407359316672316e-49	-1.5104081105833543e-41	3.24604418154866e-11	7.856052512400526e-15	0.0001784361918487773	-1.3261322470125652e-20	4.608061488542368e-21	6.955786949129904e-15	9.92331441447034e-14	1.450621573229649e-14
39500000	0.0049107818715508934	1.9407359316672316e-49	-1.5142459194978127e-41	3.24604418154866e-11	7.856052512400526e-15	0.0001784361918487773	-1.3261322462380455e-20	4.608061488542368e-21	6.955786949129904e-15	9.92331441447034e-14	1.450621573229649e-14
39600000	0.0049107818715508934	1.9407359316672316e-49	-1.518083728412198e-41	3.24604418154866e-11	7.856052512400526e-15	0.0001784361918487773	-1.3261322454635257e-20	4.608061488542368e-21	6.955786949129904e-15	9.92331441447034e-14	1.450621573229649e-14
39700000	0.0049107818715508934	1.9407359316672316e-49	-1.5219215373265116e-41	3.24604418154866e-11	7.856052512400526e-15	0.0001784361918487773	-1.3261322446890061e-20	4.608061488542368e-21	6.955786949129904e-15	9.92331441447034e-14	1.450621573229649e-14
39800000	0.0049107818715508934	1.9407359316672316e-49	-1.5257593462407553e-41	3.24604418154866e-11	7.856052512400526e-15	0.0001784361918487773	-1.3261322439144864e-20	4.608061488542368e-21	6.955786949129904e-15	9.92331441447034e-14	1.450621573229649e-14
39900000	0.0049107818715508934	1.9407359316672316e-49	-1.5295971551549305e-41	3.24604418154866e-11	7.856052512400526e-15	0.0001784361918487773	-1.3261322431399668e-20	4.608061488542368e-21	6.955786949129904e-15	9.92331441447034e-14	1.450621573229649e-14
40000000	0.0049107818715508934	1.9407359316672316e-49	-1.5334349640690383e-41	3.24604418154866e-11	7.856052512400526e-15	0.0001784361918487773	-1.3261322423654471e-20	4.608061488542368e-21	6.955786949129904e-15	9.92331441447034e-14	1.450621573229649e-14
40100000	0.0049107818715508934	1.9407359316672316e-49	-1.537272772983081e-41	3.24604418154866e-11	7.856052512400526e-15	0.0001784361918487773	-1.3261322415909275e-20	4.608061488542368e-21	6.955786949129904e-15	9.92331441447034e-14	1.450621573229649e-14
40200000	0.0049107818715508934	1.9407359316672316e-49	-1.5411105818970595e-41	3.24604418154866e-11	7.856052512400526e-15	0.0001784361918487773	-1.3261322408164078e-20	4.608061488542368e-21	6.955786949129904e-15	9.92331441447034e-14	1.450621573229649e-14
40300000	0.0049107818715508934	1.9407359316672316e-49	-1.5449483908109757e-41	3.24604418154866e-11	7.856052512400526e-15	0.0001784361918487773	-1.3261322400418882e-20	4.608061488542368e-21	6.955786949129904e-15	9.92331441447034e-14	1.450621573229649e-14
40400000	0.0049107818715508934	1.9407359316672316e-49	-1.5487861997248306e-41	3.24604418154866e-11	7.856052512400526e-15	0.0001784361918487773	-1.3261322392673685e-20	4.608061488542368e-21	6.955786949129904e-15	9.92331441447034e-14	1.450621573229649e-14
40500000	0.0049107818715508934	1.9407359316672316e-49	-1.5526240086386265e-41	3.24604418154866e-11	7.856052512400526e-15	0.0001784361918487773	-1.3261322384928489e-20	4.608061488542368e-21	6.955786949129904e-15	9.92331441447034e-14	1.450621573229649e-14
40600000	0.0049107818715508934	1.9407359316672316e-49	-1.5564618175523645e-41	3.24604418154866e-11	7.856052512400526e-15	0.0001784361918487773	-1.3261322377183292e-20	4.608061488542368e-21	6.955786949129904e-15	9.92331441447034e-14	1.450621573229649e-14
40700000	0.0049107818715508934	1.9407359316672316e-49	-1.5602996264660461e-41	3.24604418154866e-11	7.856052512400526e-15	0.0001784361918487773	-1.3261322369438094e-20	4.608061488542368e-21	6.955786949129904e-15	9.92331441447034e-14	1.450621573229649e-14
40800000	0.0049107818715508934	1.9407359316672316e-49	-1.5641374353796727e-41	3.24604418154866e-11	7.856052512400526e-15	0.0001784361918487773	-1.3261322361692898e-20	4.608061488542368e-21	6.9557869491299045e-15	9.92331441447034e-14	1.450621573229649e-14
40900000	0.0049107818715508934	1.9407359316672316e-49	-1.5679752442932463e-41	3.24604418154866e-11	7.856052512400526e-15	0.0001784361918487773	-1.3261322353947701e-20	4.608061488542368e-21	6.9557869491299045e-15	9.92331441447034e-14	1.450621573229649e-14
41000000	0.0049107818715508934	1.9407359316672316e-49	-1.571813053206768e-41	3.24604418154866e-11	7.856052512400526e-15	0.0001784361918487773	-1.3261322346202505e-20	4.608061488542368e-21	6.9557869491299045e-15	9.92331441447034e-14	1.450621573229649e-14
41100000	0.0049107818715508934	1.940735931667232e-49	-1.5756508621202393e-41	3.24604418154866e-11	7.856052512400526e-15	0.0001784361918487773	-1.3261322338457309e-20	4.608061488542368e-21	6.9557869491299045e-15	9.92331441447034e-14	1.450621573229649e-14
41200000	0.0049107818715508934	1.940735931667232e-49	-1.579488671033662e-41	3.24604418154866e-11	7.856052512400526e-15	0.0001784361918487773	-1.3261322330712112e-20	4.608061488542368e-21	6.9557869491299045e-15	9.92331441447034e-14	1.450621573229649e-14
41300000	0.0049107818715508934	1.940735931667232e-49	-1.5833264799470377e-41	3.24604418154866e-11	7.856052512400526e-15	0.0001784361918487773	-1.3261322322966916e-20	4.608061488542368e-21	6.9557869491299045e-15	9.92331441447034e-14	1.450621573229649e-14
41400000	0.0049107818715508934	1.940735931667232e-49	-1.5871642888603674e-41	3.24604418154866e-11	7.856052512400526e-15	0.0001784361918487773	-1.3261322315221719e-20	4.608061488542368e-21	6.9557869491299045e-15	9.92331441447034e-14	1.450621573229649e-14
41500000	0.0049107818715508934	1.940735931667232e-49	-1.5910020977736532e-41	3.24604418154866e-11	7.856052512400526e-15	0.0001784361918487773	-1.3261322307476523e-20	4.608061488542368e-21	6.9557869491299045e-15	9.92331441447034e-14	1.450621573229649e-14
41600000	0.0049107818715508934	1.940735931667232e-49	-1.5948399066868964e-41	3.24604418154866e-11	7.856052512400526e-15	0.0001784361918487773	-1.3261322299731326e-20	4.608061488542368e-21	6.9557869491299045e-15	9.92331441447034e-14	1.450621573229649e-14
41700000	0.0049107818715508934	1.940735931667232e-49	-1.5986777156000984e-41	3.24604418154866e-11	7.856052512400526e-15	0.0001784361918487773	-1.326132229198613e-20	4.608061488542368e-21	6.9557869491299045e-15	9.92331441447034e-14	1.450621573229649e-14
41800000	0.0049107818715508934	1.940735931667232e-49	-1.6025155245132608e-41	3.24604418154866e-11	7.856052512400526e-15	0.0001784361918487773	-1.3261322284240933e-20	4.608061488542368e-21	6.9557869491299045e-15	9.92331441447034e-14	1.450621573229649e-14
41900000	0.0049107818715508934	1.940735931667232e-49	-1.606353333426385e-41	3.24604418154866e-11	7.856052512400526e-15	0.0001784361918487773	-1.3261322276495735e-20	4.608061488542368e-21	6.9557869491299045e-15	9.92331441447034e-14	1.450621573229649e-14
42000000	0.0049107818715508934	1.940735931667232e-49	-1.610191142339473e-41	3.24604418154866e-11	7.856052512400526e-15	0.0001784361918487773	-1.3261322268750539e-20	4.608061488542368e-21	6.9557869491299045e-15	9.92331441447034e-14	1.450621573229649e-14
42100000	0.0049107818715508934	1.940735931667232e-49	-1.6140289512525259e-41	3.24604418154866e-11	7.856052512400526e-15	0.0001784361918487773	-1.3261322261005342e-20	4.608061488542368e-21	6.9557869491299045e-15	9.92331441447034e-14	1.450621573229649e-14
42200000	0.0049107818715508934	1.940735931667232e-49	-1.6178667601655453e-41	3.24604418154866e-11	7.856052512400526e-15	0.0001784361918487773	-1.3261322253260146e-20	4.608061488542368e-21	6.9557869491299045e-15	9.92331441447034e-14	1.450621573229649e-14
42300000	0.0049107818715508934	1.9407359316672323e-49	-1.6217045690785326e-41	3.24604418154866e-11	7.856052512400526e-15	0.0001784361918487773	-1.3261322245514949e-20	4.608061488542368e-21	6.9557869491299045e-15	9.92331441447034e-14	1.450621573229649e-14
42400000	0.0049107818715508934	1.9407359316672323e-49	-1.6255423779914899e-41	3.24604418154866e-11	7.856052512400526e-15	0.0001784361918487773	-1.3261322237769753e-20	4.608061488542368e-21	6.9557869491299045e-15	9.92331441447034e-14	1.450621573229649e-14
42500000	0.0049107818715508934	1.9407359316672323e-49	-1.629380186904418e-41	3.24604418154866e-11	7.856052512400527e-15	0.0001784361918487773	-1.3261322230024556e-20	4.608061488542368e-21	6.9557869491299045e-15	9.92331441447034e-14	1.450621573229649e-14
42600000	0.0049107818715508934	1.9407359316672323e-49	-1.6332179958173187e-41	3.24604418154866e-11	7.856052512400527e-15	0.0001784361918487773	-1.326132222227936e-20	4.608061488542368e-21	6.9557869491299045e-15	9.92331441447034e-14	1.450621573229649e-14
42700000	0.0049107818715508934	1.9407359316672323e-49	-1.6370558047301936e-41	3.24604418154866e-11	7.856052512400527e-15	0.0001784361918487773	-1.3261322214534163e-20	4.608061488542368e-21	6.9557869491299045e-15	9.92331441447034e-14	1.450621573229649e-14
42800000	0.0049107818715508934	1.9407359316672323e-49	-1.6408936136430443e-41	3.24604418154866e-11	7.856052512400527e-15	0.0001784361918487773	-1.3261322206788967e-20	4.608061488542368e-21	6.9557869491299045e-15	9.92331441447034e-14	1.450621573229649e-14
42900000	0.0049107818715508934	1.9407359316672323e-49	-1.6447314225558723e-41	3.24604418154866e-11	7.856052512400527e-15	0.0001784361918487773	-1.326132219904377e-20	4.608061488542368e-21	6.9557869491299045e-15	9.92331441447034e-14	1.450621573229649e-14
43000000	0.0049107818715508934	1.9407359316672323e-49	-1.6485692314686787e-41	3.24604418154866e-11	7.856052512400527e-15	0.0001784361918487773	-1.3261322191298572e-20	4.608061488542368e-21	6.9557869491299045e-15	9.92331441447034e-14	1.450621573229649e-14
43100000	0.0049107818715508934	1.9407359316672323e-49	-1.6524070403814657e-41	3.24604418154866e-11	7.856052512400527e-15	0.0001784361918487773	-1.3261322183553376e-20	4.608061488542368e-21	6.9557869491299045e-15	9.92331441447034e-14	1.450621573229649e-14
43200000	0.0049107818715508934	1.9407359316672323e-49	-1.6562448492942343e-41	3.24604418154866e-11	7.856052512400527e-15	0.0001784361918487773	-1.326132217580818e-20	4.608061488542368e-21	6.9557869491299045e-15	9.92331441447034e-14	1.450621573229649e-14
43300000	0.0049107818715508934	1.9407359316672323e-49	-1.6600826582069863e-41	3.24604418154866e-11	7.856052512400527e-15	0.0001784361918487773	-1.3261322168062983e-20	4.608061488542368e-21	6.9557869491299045e-15	9.92331441447034e-14	1.450621573229649e-14
43400000	0.0049107818715508934	1.9407359316672323e-49	-1.663920467119723e-41	3.24604418154866e-11	7.856052512400527e-15	0.0001784361918487773	-1.3261322160317786e-20	4.608061488542368e-21	6.9557869491299045e-15	9.92331441447034e-14	1.450621573229649e-14
43500000	0.0049107818715508934	1.9407359316672327e-49	-1.6677582760324464e-41	3.24604418154866e-11	7.856052512400527e-15	0.0001784361918487773	-1.326132215257259e-20	4.608061488542368e-21	6.9557869491299045e-15	9.92331441447034e-14	1.450621573229649e-14
43600000	0.0049107818715508934	1.9407359316672327e-49	-1.6715960849451574e-41	3.24604418154866e-11	7.856052512400527e-15	0.0001784361918487773	-1.3261322144827393e-20	4.608061488542368e-21	6.9557869491299045e-15	9.92331441447034e-14	1.450621573229649e-14
43700000	0.0049107818715508934	1.9407359316672327e-49	-1.6754338938578577e-41	3.24604418154866e-11	7.856052512400527e-15	0.0001784361918487773	-1.3261322137082197e-20	4.608061488542368e-21	6.9557869491299045e-15	9.92331441447034e-14	1.450621573229649e-14
43800000	0.0049107818715508934	1.9407359316672327e-49	-1.679271702770549e-41	3.24604418154866e-11	7.856052512400527e-15	0.0001784361918487773	-1.3261322129337e-20	4.608061488542368e-21	6.9557869491299045e-15	9.92331441447034e-14	1.450621573229649e-14
43900000	0.0049107818715508934	1.9407359316672327e-49	-1.683109511683233e-41	3.24604418154866e-11	7.856052512400527e-15	0.0001784361918487773	-1.3261322121591804e-20	4.608061488542368e-21	6.9557869491299045e-15	9.92331441447034e-14	1.450621573229649e-14
44000000	0.0049107818715508934	1.9407359316672327e-49	-1.686947320595911e-41	3.24604418154866e-11	7.856052512400527e-15	0.0001784361918487773	-1.3261322113846607e-20	4.608061488542368e-21	6.9557869491299045e-15	9.92331441447034e-14	1.450621573229649e-14
44100000	0.0049107818715508934	1.9407359316672327e-49	-1.6907851295085843e-41	3.24604418154866e-11	7.856052512400527e-15	0.0001784361918487773	-1.326132210610141e-20	4.608061488542368e-21	6.9557869491299045e-15	9.92331441447034e-14	1.450621573229649e-14
44200000	0.0049107818715508934	1.9407359316672327e-49	-1.6946229384212547e-41	3.24604418154866e-11	7.856052512400527e-15	0.0001784361918487773	-1.3261322098356213e-20	4.608061488542369e-21	6.9557869491299045e-15	9.92331441447034e-14	1.450621573229649e-14
44300000	0.0049107818715508934	1.9407359316672327e-49	-1.6984607473339237e-41	3.24604418154866e-11	7.856052512400527e-15	0.0001784361918487773	-1.3261322090611017e-20	4.608061488542369e-21	6.9557869491299045e-15	9.92331441447034e-14	1.450621573229649e-14
44400000	0.0049107818715508934	1.9407359316672327e-49	-1.7022985562465927e-41	3.24604418154866e-11	7.856052512400527e-15	0.0001784361918487773	-1.326132208286582e-20	4.608061488542369e-21	6.9557869491299045e-15	9.92331441447034e-14	1.450621573229649e-14
44500000	0.0049107818715508934	1.9407359316672327e-49	-1.7061363651592634e-41	3.24604418154866e-11	7.856052512400527e-15	0.0001784361918487773	-1.3261322075120624e-20	4.608061488542369e-21	6.9557869491299045e-15	9.92331441447034e-14	1.450621573229649e-14
44600000	0.0049107818715508934	1.940735931667233e-49	-1.7099741740719372e-41	3.24604418154866e-11	7.856052512400527e-15	0.0001784361918487773	-1.3261322067375427e-20	4.608061488542369e-21	6.9557869491299045e-15	9.92331441447034e-14	1.450621573229649e-14
44700000	0.0049107818715508934	1.940735931667233e-49	-1.7138119829846156e-41	3.24604418154866e-11	7.856052512400527e-15	0.0001784361918487773	-1.326132205963023e-20	4.608061488542369e-21	6.9557869491299045e-15	9.92331441447034e-14	1.450621573229649e-14
44800000	0.0049107818715508934	1.940735931667233e-49	-1.7176497918973004e-41	3.24604418154866e-11	7.856052512400527e-15	0.0001784361918487773	-1.3261322051885034e-20	4.608061488542369e-21	6.9557869491299045e-15	9.92331441447034e-14	1.450621573229649e-14
44900000	0.0049107818715508934	1.940735931667233e-49	-1.7214876008099928e-41	3.24604418154866e-11	7.856052512400527e-15	0.0001784361918487773	-1.3261322044139838e-20	4.608061488542369e-21	6.9557869491299045e-15	9.92331441447034e-14	1.450621573229649e-14
45000000	0.0049107818715508934	1.940735931667233e-49	-1.7253254097226946e-41	3.24604418154866e-11	7.856052512400527e-15	0.0001784361918487773	-1.3261322036394641e-20	4.608061488542369e-21	6.9557869491299045e-15	9.92331441447034e-14	1.450621573229649e-14
45100000	0.0049107818715508934	1.940735931667233e-49	-1.729163218635407e-41	3.24604418154866e-11	7.856052512400527e-15	0.0001784361918487773	-1.3261322028649445e-20	4.608061488542369e-21	6.9557869491299045e-15	9.92331441447034e-14	1.450621573229649e-14
45200000	0.0049107818715508934	1.940735931667233e-49	-1.7330010275481317e-41	3.24604418154866e-11	7.856052512400527e-15	0.0001784361918487773	-1.3261322020904247e-20	4.608061488542369e-21	6.9557869491299045e-15	9.92331441447034e-14	1.450621573229649e-14
45300000	0.0049107818715508934	1.940735931667233e-49	-1.7368388364608702e-41	3.24604418154866e-11	7.856052512400527e-15	0.0001784361918487773	-1.326132201315905e-20	4.608061488542369e-21	6.9557869491299045e-15	9.92331441447034e-14	1.450621573229649e-14
45400000	0.0049107818715508934	1.940735931667233e-49	-1.740676645373624e-41	3.24604418154866e-11	7.856052512400527e-15	0.0001784361918487773	-1.3261322005413854e-20	4.608061488542369e-21	6.955786949129905e-15	9.92331441447034e-14	1.450621573229649e-14
45500000	0.0049107818715508934	1.940735931667233e-49	-1.7445144542863947e-41	3.24604418154866e-11	7.856052512400527e-15	0.0001784361918487773	-1.3261321997668657e-20	4.608061488542369e-21	6.955786949129905e-15	9.92331441447034e-14	1.450621573229649e-14
45600000	0.0049107818715508934	1.940735931667233e-49	-1.748352263199184e-41	3.24604418154866e-11	7.856052512400527e-15	0.0001784361918487773	-1.326132198992346e-20	4.608061488542369e-21	6.955786949129905e-15	9.92331441447034e-14	1.450621573229649e-14
45700000	0.0049107818715508934	1.9407359316672335e-49	-1.752190072111993e-41	3.24604418154866e-11	7.856052512400527e-15	0.0001784361918487773	-1.3261321982178264e-20	4.608061488542369e-21	6.955786949129905e-15	9.92331441447034e-14	1.450621573229649e-14
45800000	0.0049107818715508934	1.9407359316672335e-49	-1.7560278810248235e-41	3.24604418154866e-11	7.856052512400527e-15	0.0001784361918487773	-1.3261321974433068e-20	4.608061488542369e-21	6.955786949129905e-15	9.92331441447034e-14	1.450621573229649e-14
45900000	0.0049107818715508934	1.9407359316672335e-49	-1.759865689937677e-41	3.24604418154866e-11	7.856052512400527e-15	0.0001784361918487773	-1.3261321966687871e-20	4.608061488542369e-21	6.955786949129905e-15	9.92331441447034e-14	1.450621573229649e-14
46000000	0.0049107818715508934	1.9407359316672335e-49	-1.763703498850555e-41	3.24604418154866e-11	7.856052512400527e-15	0.0001784361918487773	-1.3261321958942675e-20	4.608061488542369e-21	6.955786949129905e-15	9.92331441447034e-14	1.450621573229649e-14
46100000	0.0049107818715508934	1.9407359316672335e-49	-1.767541307763459e-41	3.24604418154866e-11	7.856052512400527e-15	0.0001784361918487773	-1.3261321951197478e-20	4.608061488542369e-21	6.955786949129905e-15	9.92331441447034e-14	1.450621573229649e-14
46200000	0.0049107818715508934	1.9407359316672335e-49	-1.7713791166763904e-41	3.24604418154866e-11	7.856052512400527e-15	0.0001784361918487773	-1.3261321943452282e-20	4.608061488542369e-21	6.955786949129905e-15	9.92331441447034e-14	1.450621573229649e-14
46300000	0.0049107818715508934	1.9407359316672335e-49	-1.7752169255893512e-41	3.24604418154866e-11	7.856052512400527e-15	0.0001784361918487773	-1.3261321935707084e-20	4.608061488542369e-21	6.955786949129905e-15	9.92331441447034e-14	1.450621573229649e-14
46400000	0.0049107818715508934	1.9407359316672335e-49	-1.7790547345023424e-41	3.24604418154866e-11	7.856052512400527e-15	0.0001784361918487773	-1.3261321927961887e-20	4.608061488542369e-21	6.955786949129905e-15	9.92331441447034e-14	1.450621573229649e-14
46500000	0.0049107818715508934	1.9407359316672335e-49	-1.7828925434153657e-41	3.24604418154866e-11	7.856052512400527e-15	0.0001784361918487773	-1.3261321920216691e-20	4.608061488542369e-21	6.955786949129905e-15	9.92331441447034e-14	1.450621573229649e-14
46600000	0.0049107818715508934	1.9407359316672335e-49	-1.7867303523284226e-41	3.24604418154866e-11	7.856052512400527e-15	0.0001784361918487773	-1.3261321912471494e-20	4.608061488542369e-21	6.955786949129905e-15	9.92331441447034e-14	1.450621573229649e-14
46700000	0.0049107818715508934	1.9407359316672335e-49	-1.790568161241515e-41	3.24604418154866e-11	7.856052512400527e-15	0.0001784361918487773	-1.3261321904726298e-20	4.608061488542369e-21	6.955786949129905e-15	9.92331441447034e-14	1.450621573229649e-14
46800000	0.0049107818715508934	1.9407359316672335e-49	-1.7944059701546437e-41	3.24604418154866e-11	7.856052512400527e-15	0.0001784361918487773	-1.3261321896981101e-20	4.608061488542369e-21	6.955786949129905e-15	9.92331441447034e-14	1.450621573229649e-14
46900000	0.0049107818715508934	1.9407359316672335e-49	-1.7982437790678107e-41	3.24604418154866e-11	7.856052512400527e-15	0.0001784361918487773	-1.3261321889235905e-20	4.608061488542369e-21	6.955786949129905e-15	9.92331441447034e-14	1.450621573229649e-14
47000000	0.0049107818715508934	1.940735931667234e-49	-1.8020815879810178e-41	3.24604418154866e-11	7.856052512400527e-15	0.0001784361918487773	-1.3261321881490708e-20	4.608061488542369e-21	6.955786949129905e-15	9.92331441447034e-14	1.450621573229649e-14
47100000	0.0049107818715508934	1.940735931667234e-49	-1.8059193968942658e-41	3.24604418154866e-11	7.856052512400527e-15	0.0001784361918487773	-1.3261321873745512e-20	4.608061488542369e-21	6.955786949129905e-15	9.92331441447034e-14	1.450621573229649e-14
47200000	0.0049107818715508934	1.940735931667234e-49	-1.8097572058075567e-41	3.24604418154866e-11	7.856052512400527e-15	0.0001784361918487773	-1.3261321866000315e-20	4.608061488542369e-21	6.955786949129905e-15	9.92331441447034e-14	1.450621573229649e-14
47300000	0.0049107818715508934	1.940735931667234e-49	-1.813595014720892e-41	3.24604418154866e-11	7.856052512400527e-15	0.0001784361918487773	-1.3261321858255119e-20	4.608061488542369e-21	6.955786949129905e-15	9.92331441447034e-14	1.450621573229649e-14
47400000	0.0049107818715508934	1.940735931667234e-49	-1.8174328236342731e-41	3.24604418154866e-11	7.856052512400527e-15	0.0001784361918487773	-1.3261321850509921e-20	4.608061488542369e-21	6.955786949129905e-15	9.92331441447034e-14	1.450621573229649e-14
47500000	0.0049107818715508934	1.940735931667234e-49	-1.8212706325477014e-41	3.24604418154866e-11	7.856052512400527e-15	0.0001784361918487773	-1.3261321842764724e-20	4.608061488542369e-21	6.955786949129905e-15	9.92331441447034e-14	1.450621573229649e-14
47600000	0.0049107818715508934	1.940735931667234e-49	-1.825108441461179e-41	3.24604418154866e-11	7.856052512400527e-15	0.0001784361918487773	-1.3261321835019528e-20	4.608061488542369e-21	6.955786949129905e-15	9.92331441447034e-14	1.450621573229649e-14
47700000	0.0049107818715508934	1.940735931667234e-49	-1.8289462503746666e-41	3.24604418154866e-11	7.856052512400527e-15	0.0001784361918487773	-1.3261321827274332e-20	4.608061488542369e-21	6.955786949129905e-15	9.92331441447034e-14	1.450621573229649e-14
47800000	0.0049107818715508934	1.940735931667234e-49	-1.8327840592880592e-41	3.24604418154866e-11	7.856052512400527e-15	0.0001784361918487773	-1.3261321819529135e-20	4.608061488542369e-21	6.955786949129905e-15	9.92331441447034e-14	1.450621573229649e-14
47900000	0.0049107818715508934	1.940735931667234e-49	-1.8366218682013527e-41	3.24604418154866e-11	7.856052512400527e-15	0.0001784361918487773	-1.3261321811783939e-20	4.608061488542369e-21	6.955786949129905e-15	9.92331441447034e-14	1.450621573229649e-14
48000000	0.0049107818715508934	1.940735931667234e-49	-1.8404596771145487e-41	3.24604418154866e-11	7.856052512400527e-15	0.0001784361918487773	-1.3261321804038742e-20	4.608061488542369e-21	6.955786949129905e-15	9.92331441447034e-14	1.450621573229649e-14
48100000	0.0049107818715508934	1.940735931667234e-49	-1.8442974860276487e-41	3.24604418154866e-11	7.856052512400527e-15	0.0001784361918487773	-1.3261321796293546e-20	4.608061488542369e-21	6.955786949129905e-15	9.92331441447034e-14	1.450621573229649e-14
48200000	0.0049107818715508934	1.940735931667234e-49	-1.8481352949406544e-41	3.24604418154866e-11	7.856052512400527e-15	0.0001784361918487773	-1.3261321788548349e-20	4.608061488542369e-21	6.955786949129905e-15	9.92331441447034e-14	1.450621573229649e-14
48300000	0.0049107818715508934	1.940735931667234e-49	-1.851973103853567e-41	3.24604418154866e-11	7.856052512400527e-15	0.0001784361918487773	-1.3261321780803153e-20	4.608061488542369e-21	6.955786949129905e-15	9.92331441447034e-14	1.450621573229649e-14
48400000	0.0049107818715508934	1.940735931667234e-49	-1.8558109127663882e-41	3.24604418154866e-11	7.856052512400527e-15	0.0001784361918487773	-1.3261321773057956e-20	4.608061488542369e-21	6.955786949129905e-15	9.92331441447034e-14	1.450621573229649e-14
48500000	0.0049107818715508934	1.940735931667234e-49	-1.8596487216791196e-41	3.24604418154866e-11	7.856052512400527e-15	0.0001784361918487773	-1.3261321765312758e-20	4.608061488542369e-21	6.955786949129905e-15	9.92331441447034e-14	1.450621573229649e-14
48600000	0.0049107818715508934	1.940735931667234e-49	-1.8634865305917625e-41	3.24604418154866e-11	7.856052512400527e-15	0.0001784361918487773	-1.3261321757567562e-20	4.608061488542369e-21	6.955786949129905e-15	9.92331441447034e-14	1.450621573229649e-14
48700000	0.0049107818715508934	1.940735931667234e-49	-1.8673243395043186e-41	3.24604418154866e-11	7.856052512400527e-15	0.0001784361918487773	-1.3261321749822365e-20	4.608061488542369e-21	6.955786949129905e-15	9.92331441447034e-14	1.450621573229649e-14
48800000	0.0049107818715508934	1.940735931667234e-49	-1.8711621484167892e-41	3.24604418154866e-11	7.856052512400527e-15	0.0001784361918487773	-1.3261321742077169e-20	4.608061488542369e-21	6.955786949129905e-15	9.92331441447034e-14	1.450621573229649e-14
48900000	0.0049107818715508934	1.940735931667234e-49	-1.8749999573291763e-41	3.24604418154866e-11	7.856052512400527e-15	0.0001784361918487773	-1.3261321734331972e-20	4.608061488542369e-21	6.955786949129905e-15	9.92331441447034e-14	1.450621573229649e-14
49000000	0.0049107818715508934	1.940735931667234e-49	-1.878837766241481e-41	3.24604418154866e-11	7.856052512400527e-15	0.0001784361918487773	-1.3261321726586776e-20	4.608061488542369e-21	6.955786949129905e-15	9.92331441447034e-14	1.450621573229649e-14
49100000	0.0049107818715508934	1.940735931667234e-49	-1.8826755751537047e-41	3.24604418154866e-11	7.856052512400527e-15	0.0001784361918487773	-1.3261321718841579e-20	4.608061488542369e-21	6.955786949129905e-15	9.92331441447034e-14	1.450621573229649e-14
49200000	0.0049107818715508934	1.940735931667234e-49	-1.8865133840658495e-41	3.24604418154866e-11	7.856052512400527e-15	0.0001784361918487773	-1.3261321711096383e-20	4.608061488542369e-21	6.955786949129905e-15	9.92331441447034e-14	1.450621573229649e-14
49300000	0.0049107818715508934	1.940735931667234e-49	-1.8903511929779164e-41	3.24604418154866e-11	7.856052512400527e-15	0.0001784361918487773	-1.3261321703351186e-20	4.608061488542369e-21	6.955786949129905e-15	9.92331441447034e-14	1.450621573229649e-14
49400000	0.0049107818715508934	1.940735931667234e-49	-1.8941890018899071e-41	3.24604418154866e-11	7.856052512400527e-15	0.0001784361918487773	-1.326132169560599e-20	4.608061488542369e-21	6.955786949129905e-15	9.92331441447034e-14	1.450621573229649e-14
49500000	0.0049107818715508934	1.940735931667234e-49	-1.8980268108018234e-41	3.24604418154866e-11	7.856052512400527e-15	0.0001784361918487773	-1.3261321687860793e-20	4.608061488542369e-21	6.955786949129905e-15	9.92331441447034e-14	1.450621573229649e-14
49600000	0.0049107818715508934	1.940735931667234e-49	-1.9018646197136665e-41	3.24604418154866e-11	7.856052512400527e-15	0.0001784361918487773	-1.3261321680115595e-20	4.608061488542369e-21	6.955786949129905e-15	9.92331441447034e-14	1.450621573229649e-14
49700000	0.0049107818715508934	1.940735931667234e-49	-1.9057024286254377e-41	3.24604418154866e-11	7.856052512400527e-15	0.0001784361918487773	-1.3261321672370399e-20	4.608061488542369e-21	6.955786949129905e-15	9.92331441447034e-14	1.450621573229649e-14
49800000	0.0049107818715508934	1.940735931667234e-49	-1.9095402375371393e-41	3.24604418154866e-11	7.856052512400527e-15	0.0001784361918487773	-1.3261321664625202e-20	4.608061488542369e-21	6.955786949129905e-15	9.92331441447034e-14	1.450621573229649e-14
49900000	0.0049107818715508934	1.940735931667234e-49	-1.9133780464487722e-41	3.24604418154866e-11	7.856052512400527e-15	0.0001784361918487773	-1.3261321656880006e-20	4.608061488542369e-21	6.955786949129905e-15	9.92331441447034e-14	1.450621573229649e-14
50000000	0.0049107818715508934	1.940735931667234e-49	-1.9172158553603377e-41	3.24604418154866e-11	7.856052512400527e-15	0.0001784361918487773	-1.326132164913481e-20	4.608061488542369e-21	6.955786949129905e-15	9.92331441447034e-14	1.450621573229649e-14
50100000	0.0049107818715508934	1.940735931667234e-49	-1.921053664271838e-41	3.24604418154866e-11	7.856052512400527e-15	0.0001784361918487773	-1.3261321641389613e-20	4.608061488542369e-21	6.955786949129905e-15	9.92331441447034e-14	1.450621573229649e-14
50200000	0.0049107818715508934	1.940735931667234e-49	-1.9248914731832745e-41	3.24604418154866e-11	7.856052512400527e-15	0.0001784361918487773	-1.3261321633644416e-20	4.608061488542369e-21	6.955786949129905e-15	9.92331441447034e-14	1.450621573229649e-14
50300000	0.0049107818715508934	1.940735931667234e-49	-1.9287292820946483e-41	3.24604418154866e-11	7.856052512400527e-15	0.0001784361918487773	-1.326132162589922e-20	4.608061488542369e-21	6.955786949129905e-15	9.92331441447034e-14	1.450621573229649e-14
50400000	0.0049107818715508934	1.940735931667234e-49	-1.9325670910059613e-41	3.24604418154866e-11	7.856052512400527e-15	0.0001784361918487773	-1.3261321618154023e-20	4.608061488542369e-21	6.955786949129905e-15	9.92331441447034e-14	1.450621573229649e-14
50500000	0.0049107818715508934	1.940735931667234e-49	-1.9364048999172148e-41	3.24604418154866e-11	7.856052512400527e-15	0.0001784361918487773	-1.3261321610408827e-20	4.608061488542369e-21	6.955786949129905e-15	9.92331441447034e-14	1.450621573229649e-14
50600000	0.0049107818715508934	1.940735931667234e-49	-1.9402427088284105e-41	3.24604418154866e-11	7.856052512400527e-15	0.0001784361918487773	-1.326132160266363e-20	4.608061488542369e-21	6.955786949129905e-15	9.92331441447034e-14	1.450621573229649e-14
50700000	0.0049107818715508934	1.940735931667234e-49	-1.9440805177395498e-41	3.24604418154866e-11	7.856052512400527e-15	0.0001784361918487773	-1.3261321594918432e-20	4.608061488542369e-21	6.955786949129905e-15	9.92331441447034e-14	1.450621573229649e-14
50800000	0.0049107818715508934	1.940735931667234e-49	-1.9479183266506343e-41	3.24604418154866e-11	7.856052512400527e-15	0.0001784361918487773	-1.3261321587173236e-20	4.608061488542369e-21	6.955786949129905e-15	9.92331441447034e-14	1.450621573229649e-14
50900000	0.0049107818715508934	1.940735931667234e-49	-1.9517561355616653e-41	3.24604418154866e-11	7.856052512400527e-15	0.0001784361918487773	-1.326132157942804e-20	4.608061488542369e-21	6.955786949129905e-15	9.92331441447034e-14	1.450621573229649e-14
51000000	0.0049107818715508934	1.940735931667234e-49	-1.9555939444726448e-41	3.24604418154866e-11	7.856052512400527e-15	0.0001784361918487773	-1.3261321571682843e-20	4.608061488542369e-21	6.955786949129905e-15	9.92331441447034e-14	1.450621573229649e-14
51100000	0.0049107818715508934	1.9407359316672335e-49	-1.959431753383574e-41	3.24604418154866e-11	7.856052512400527e-15	0.0001784361918487773	-1.3261321563937647e-20	4.608061488542369e-21	6.955786949129905e-15	9.92331441447034e-14	1.450621573229649e-14
51200000	0.0049107818715508934	1.9407359316672335e-49	-1.9632695622944545e-41	3.24604418154866e-11	7.856052512400527e-15	0.0001784361918487773	-1.326132155619245e-20	4.608061488542369e-21	6.955786949129905e-15	9.92331441447034e-14	1.450621573229649e-14
51300000	0.0049107818715508934	1.9407359316672335e-49	-1.9671073712052877e-41	3.24604418154866e-11	7.856052512400527e-15	0.0001784361918487773	-1.3261321548447254e-20	4.608061488542369e-21	6.955786949129905e-15	9.92331441447034e-14	1.450621573229649e-14
51400000	0.0049107818715508934	1.9407359316672335e-49	-1.9709451801160753e-41	3.24604418154866e-11	7.856052512400527e-15	0.0001784361918487773	-1.3261321540702057e-20	4.608061488542369e-21	6.955786949129905e-15	9.92331441447034e-14	1.450621573229649e-14
51500000	0.0049107818715508934	1.9407359316672335e-49	-1.9747829890268188e-41	3.24604418154866e-11	7.856052512400527e-15	0.0001784361918487773	-1.326132153295686e-20	4.608061488542369e-21	6.955786949129905e-15	9.92331441447034e-14	1.450621573229649e-14
51600000	0.0049107818715508934	1.9407359316672335e-49	-1.9786207979375197e-41	3.24604418154866e-11	7.856052512400527e-15	0.0001784361918487773	-1.3261321525211664e-20	4.608061488542369e-21	6.955786949129905e-15	9.92331441447034e-14	1.450621573229649e-14
51700000	0.0049107818715508934	1.9407359316672335e-49	-1.9824586068481796e-41	3.24604418154866e-11	7.856052512400527e-15	0.0001784361918487773	-1.3261321517466468e-20	4.608061488542369e-21	6.9557869491299045e-15	9.92331441447034e-14	1.450621573229649e-14
51800000	0.0049107818715508934	1.9407359316672335e-49	-1.9862964157587997e-41	3.24604418154866e-11	7.856052512400527e-15	0.0001784361918487773	-1.3261321509721271e-20	4.608061488542369e-21	6.9557869491299045e-15	9.92331441447034e-14	1.450621573229649e-14
51900000	0.0049107818715508934	1.9407359316672335e-49	-1.9901342246693818e-41	3.24604418154866e-11	7.856052512400527e-15	0.0001784361918487773	-1.3261321501976073e-20	4.608061488542369e-21	6.9557869491299045e-15	9.92331441447034e-14	1.450621573229649e-14
52000000	0.0049107818715508934	1.9407359316672335e-49	-1.9939720335799275e-41	3.24604418154866e-11	7.856052512400527e-15	0.0001784361918487773	-1.3261321494230877e-20	4.608061488542369e-21	6.9557869491299045e-15	9.92331441447034e-14	1.450621573229649e-14
52100000	0.0049107818715508934	1.940735931667233e-49	-1.997809842490438e-41	3.24604418154866e-11	7.856052512400527e-15	0.0001784361918487773	-1.326132148648568e-20	4.608061488542369e-21	6.9557869491299045e-15	9.92331441447034e-14	1.450621573229649e-14
52200000	0.0049107818715508934	1.940735931667233e-49	-2.0016476514009152e-41	3.24604418154866e-11	7.856052512400527e-15	0.0001784361918487773	-1.3261321478740484e-20	4.608061488542369e-21	6.9557869491299045e-15	9.92331441447034e-14	1.450621573229649e-14
52300000	0.0049107818715508934	1.940735931667233e-49	-2.0054854603113604e-41	3.24604418154866e-11	7.856052512400527e-15	0.0001784361918487773	-1.3261321470995287e-20	4.608061488542369e-21	6.9557869491299045e-15	9.92331441447034e-14	1.450621573229649e-14
52400000	0.0049107818715508934	1.940735931667233e-49	-2.0093232692217753e-41	3.24604418154866e-11	7.856052512400527e-15	0.0001784361918487773	-1.326132146325009e-20	4.608061488542369e-21	6.9557869491299045e-15	9.92331441447034e-14	1.450621573229649e-14
52500000	0.0049107818715508934	1.940735931667233e-49	-2.0131610781321612e-41	3.24604418154866e-11	7.856052512400527e-15	0.0001784361918487773	-1.3261321455504894e-20	4.608061488542369e-21	6.9557869491299045e-15	9.92331441447034e-14	1.450621573229649e-14
52600000	0.0049107818715508934	1.940735931667233e-49	-2.0169988870425198e-41	3.24604418154866e-11	7.856052512400527e-15	0.0001784361918487773	-1.3261321447759698e-20	4.608061488542369e-21	6.9557869491299045e-15	9.92331441447034e-14	1.450621573229649e-14
52700000	0.0049107818715508934	1.940735931667233e-49	-2.0208366959528524e-41	3.24604418154866e-11	7.856052512400527e-15	0.0001784361918487773	-1.3261321440014501e-20	4.608061488542369e-21	6.9557869491299045e-15	9.92331441447034e-14	1.450621573229649e-14
52800000	0.0049107818715508934	1.940735931667233e-49	-2.0246745048631608e-41	3.24604418154866e-11	7.856052512400527e-15	0.0001784361918487773	-1.3261321432269305e-20	4.608061488542369e-21	6.9557869491299045e-15	9.92331441447034e-14	1.450621573229649e-14
52900000	0.0049107818715508934	1.940735931667233e-49	-2.0285123137734465e-41	3.24604418154866e-11	7.856052512400527e-15	0.0001784361918487773	-1.3261321424524108e-20	4.608061488542369e-21	6.9557869491299045e-15	9.92331441447034e-14	1.450621573229649e-14
53000000	0.0049107818715508934	1.9407359316672327e-49	-2.0323501226837108e-41	3.24604418154866e-11	7.856052512400527e-15	0.0001784361918487773	-1.326132141677891e-20	4.608061488542369e-21	6.9557869491299045e-15	9.92331441447034e-14	1.450621573229649e-14
53100000	0.0049107818715508934	1.9407359316672327e-49	-2.0361879315939554e-41	3.24604418154866e-11	7.856052512400527e-15	0.0001784361918487773	-1.3261321409033714e-20	4.608061488542369e-21	6.9557869491299045e-15	9.92331441447034e-14	1.450621573229649e-14
53200000	0.0049107818715508934	1.9407359316672327e-49	-2.0400257405041817e-41	3.24604418154866e-11	7.856052512400527e-15	0.0001784361918487773	-1.3261321401288517e-20	4.608061488542369e-21	6.9557869491299045e-15	9.92331441447034e-14	1.450621573229649e-14
53300000	0.0049107818715508934	1.9407359316672327e-49	-2.0438635494143915e-41	3.24604418154866e-11	7.856052512400527e-15	0.0001784361918487773	-1.3261321393543321e-20	4.608061488542369e-21	6.9557869491299045e-15	9.92331441447034e-14	1.4506215732296492e-14
53400000	0.0049107818715508934	1.9407359316672327e-49	-2.0477013583245862e-41	3.24604418154866e-11	7.856052512400526e-15	0.0001784361918487773	-1.3261321385798124e-20	4.608061488542369e-21	6.9557869491299045e-15	9.92331441447034e-14	1.4506215732296492e-14
53500000	0.0049107818715508934	1.9407359316672327e-49	-2.051539167234767e-41	3.24604418154866e-11	7.856052512400526e-15	0.0001784361918487773	-1.3261321378052928e-20	4.608061488542369e-21	6.9557869491299045e-15	9.92331441447034e-14	1.4506215732296492e-14
53600000	0.0049107818715508934	1.9407359316672327e-49	-2.0553769761449358e-41	3.24604418154866e-11	7.856052512400526e-15	0.0001784361918487773	-1.3261321370307731e-20	4.608061488542369e-21	6.9557869491299045e-15	9.92331441447034e-14	1.4506215732296492e-14
53700000	0.0049107818715508934	1.9407359316672327e-49	-2.059214785055094e-41	3.24604418154866e-11	7.856052512400526e-15	0.0001784361918487773	-1.3261321362562535e-20	4.608061488542369e-21	6.9557869491299045e-15	9.92331441447034e-14	1.4506215732296492e-14
53800000	0.0049107818715508934	1.9407359316672323e-49	-2.063052593965243e-41	3.24604418154866e-11	7.856052512400526e-15	0.0001784361918487773	-1.3261321354817338e-20	4.608061488542369e-21	6.9557869491299045e-15	9.92331441447034e-14	1.4506215732296492e-14
53900000	0.0049107818715508934	1.9407359316672323e-49	-2.0668904028753848e-41	3.24604418154866e-11	7.856052512400526e-15	0.0001784361918487773	-1.3261321347072142e-20	4.608061488542369e-21	6.9557869491299045e-15	9.92331441447034e-14	1.4506215732296492e-14
54000000	0.0049107818715508934	1.9407359316672323e-49	-2.0707282117855203e-41	3.24604418154866e-11	7.856052512400526e-15	0.0001784361918487773	-1.3261321339326945e-20	4.608061488542369e-21	6.955786949129904e-15	9.92331441447034e-14	1.4506215732296492e-14
54100000	0.0049107818715508934	1.9407359316672323e-49	-2.0745660206956516e-41	3.24604418154866e-11	7.856052512400526e-15	0.0001784361918487773	-1.3261321331581747e-20	4.608061488542369e-21	6.955786949129904e-15	9.92331441447034e-14	1.4506215732296492e-14
54200000	0.0049107818715508934	1.9407359316672323e-49	-2.0784038296057797e-41	3.24604418154866e-11	7.856052512400526e-15	0.0001784361918487773	-1.3261321323836551e-20	4.608061488542369e-21	6.955786949129904e-15	9.92331441447034e-14	1.4506215732296492e-14
54300000	0.0049107818715508934	1.9407359316672323e-49	-2.0822416385159064e-41	3.24604418154866e-11	7.856052512400526e-15	0.0001784361918487773	-1.3261321316091355e-20	4.608061488542369e-21	6.955786949129904e-15	9.92331441447034e-14	1.4506215732296492e-14
54400000	0.0049107818715508934	1.9407359316672323e-49	-2.0860794474260333e-41	3.24604418154866e-11	7.856052512400526e-15	0.0001784361918487773	-1.3261321308346158e-20	4.608061488542369e-21	6.955786949129904e-15	9.92331441447034e-14	1.4506215732296492e-14
54500000	0.0049107818715508934	1.9407359316672323e-49	-2.0899172563361617e-41	3.24604418154866e-11	7.856052512400526e-15	0.0001784361918487773	-1.3261321300600962e-20	4.608061488542369e-21	6.955786949129904e-15	9.92331441447034e-14	1.4506215732296492e-14
54600000	0.0049107818715508934	1.940735931667232e-49	-2.0937550652462932e-41	3.24604418154866e-11	7.856052512400526e-15	0.0001784361918487773	-1.3261321292855765e-20	4.608061488542369e-21	6.955786949129904e-15	9.92331441447034e-14	1.4506215732296492e-14
54700000	0.0049107818715508934	1.940735931667232e-49	-2.0975928741564295e-41	3.24604418154866e-11	7.856052512400526e-15	0.0001784361918487773	-1.3261321285110569e-20	4.608061488542369e-21	6.955786949129904e-15	9.92331441447034e-14	1.4506215732296492e-14
54800000	0.0049107818715508934	1.940735931667232e-49	-2.101430683066572e-41	3.24604418154866e-11	7.856052512400526e-15	0.0001784361918487773	-1.3261321277365372e-20	4.608061488542369e-21	6.955786949129904e-15	9.92331441447034e-14	1.4506215732296492e-14
54900000	0.0049107818715508934	1.940735931667232e-49	-2.105268491976722e-41	3.24604418154866e-11	7.856052512400526e-15	0.0001784361918487773	-1.3261321269620176e-20	4.608061488542369e-21	6.955786949129904e-15	9.92331441447034e-14	1.4506215732296492e-14
55000000	0.0049107818715508934	1.940735931667232e-49	-2.1091063008868816e-41	3.24604418154866e-11	7.856052512400526e-15	0.0001784361918487773	-1.3261321261874979e-20	4.608061488542369e-21	6.955786949129904e-15	9.92331441447034e-14	1.4506215732296492e-14
55100000	0.0049107818715508934	1.940735931667232e-49	-2.1129441097970518e-41	3.24604418154866e-11	7.856052512400526e-15	0.0001784361918487773	-1.3261321254129783e-20	4.608061488542369e-21	6.955786949129904e-15	9.92331441447034e-14	1.4506215732296492e-14
55200000	0.0049107818715508934	1.940735931667232e-49	-2.1167819187072343e-41	3.24604418154866e-11	7.856052512400526e-15	0.0001784361918487773	-1.3261321246384585e-20	4.608061488542369e-21	6.955786949129904e-15	9.92331441447034e-14	1.4506215732296492e-14
55300000	0.0049107818715508934	1.940735931667232e-49	-2.1206197276174305e-41	3.24604418154866e-11	7.856052512400526e-15	0.0001784361918487773	-1.3261321238639388e-20	4.608061488542369e-21	6.955786949129904e-15	9.92331441447034e-14	1.4506215732296492e-14
55400000	0.0049107818715508934	1.9407359316672316e-49	-2.124457536527642e-41	3.24604418154866e-11	7.856052512400526e-15	0.0001784361918487773	-1.3261321230894192e-20	4.608061488542369e-21	6.955786949129904e-15	9.92331441447034e-14	1.4506215732296492e-14
55500000	0.0049107818715508934	1.9407359316672316e-49	-2.1282953454378706e-41	3.24604418154866e-11	7.856052512400526e-15	0.0001784361918487773	-1.3261321223148995e-20	4.608061488542369e-21	6.955786949129904e-15	9.92331441447034e-14	1.4506215732296492e-14
55600000	0.0049107818715508934	1.9407359316672316e-49	-2.1321331543481176e-41	3.24604418154866e-11	7.856052512400526e-15	0.0001784361918487773	-1.3261321215403799e-20	4.608061488542369e-21	6.955786949129904e-15	9.92331441447034e-14	1.4506215732296492e-14
55700000	0.0049107818715508934	1.9407359316672316e-49	-2.1359709632583844e-41	3.24604418154866e-11	7.856052512400526e-15	0.0001784361918487773	-1.3261321207658602e-20	4.608061488542369e-21	6.955786949129904e-15	9.92331441447034e-14	1.4506215732296492e-14
55800000	0.0049107818715508934	1.9407359316672316e-49	-2.1398087721686726e-41	3.24604418154866e-11	7.856052512400526e-15	0.0001784361918487773	-1.3261321199913406e-20	4.608061488542369e-21	6.955786949129904e-15	9.92331441447034e-14	1.4506215732296492e-14
55900000	0.0049107818715508934	1.9407359316672316e-49	-2.1436465810789838e-41	3.24604418154866e-11	7.856052512400526e-15	0.0001784361918487773	-1.326132119216821e-20	4.608061488542369e-21	6.955786949129904e-15	9.92331441447034e-14	1.4506215732296492e-14
56000000	0.0049107818715508934	1.9407359316672316e-49	-2.1474843899893195e-41	3.24604418154866e-11	7.856052512400526e-15	0.0001784361918487773	-1.3261321184423013e-20	4.608061488542369e-21	6.955786949129904e-15	9.92331441447034e-14	1.4506215732296492e-14
56100000	0.0049107818715508934	1.9407359316672316e-49	-2.1513221988996814e-41	3.24604418154866e-11	7.856052512400526e-15	0.0001784361918487773	-1.3261321176677816e-20	4.608061488542369e-21	6.955786949129904e-15	9.92331441447034e-14	1.4506215732296492e-14
56200000	0.0049107818715508934	1.940735931667231e-49	-2.1551600078100706e-41	3.24604418154866e-11	7.856052512400526e-15	0.0001784361918487773	-1.326132116893262e-20	4.608061488542369e-21	6.955786949129903e-15	9.92331441447034e-14	1.4506215732296492e-14
56300000	0.0049107818715508934	1.940735931667231e-49	-2.158997816720489e-41	3.24604418154866e-11	7.856052512400526e-15	0.0001784361918487773	-1.3261321161187422e-20	4.608061488542369e-21	6.955786949129903e-15	9.92331441447034e-14	1.4506215732296492e-14
56400000	0.0049107818715508934	1.940735931667231e-49	-2.162835625630938e-41	3.24604418154866e-11	7.856052512400526e-15	0.0001784361918487773	-1.3261321153442225e-20	4.608061488542369e-21	6.955786949129903e-15	9.92331441447034e-14	1.4506215732296492e-14
56500000	0.0049107818715508934	1.940735931667231e-49	-2.166673434541419e-41	3.24604418154866e-11	7.856052512400526e-15	0.0001784361918487773	-1.3261321145697029e-20	4.608061488542369e-21	6.955786949129903e-15	9.92331441447034e-14	1.4506215732296492e-14
56600000	0.0049107818715508934	1.940735931667231e-49	-2.1705112434519337e-41	3.24604418154866e-11	7.856052512400526e-15	0.0001784361918487773	-1.3261321137951832e-20	4.608061488542369e-21	6.955786949129903e-15	9.92331441447034e-14	1.4506215732296492e-14
56700000	0.0049107818715508934	1.940735931667231e-49	-2.1743490523624837e-41	3.24604418154866e-11	7.856052512400526e-15	0.0001784361918487773	-1.3261321130206636e-20	4.608061488542369e-21	6.955786949129903e-15	9.92331441447034e-14	1.4506215732296492e-14
56800000	0.0049107818715508934	1.940735931667231e-49	-2.1781868612730704e-41	3.24604418154866e-11	7.856052512400526e-15	0.0001784361918487773	-1.326132112246144e-20	4.608061488542369e-21	6.955786949129903e-15	9.92331441447034e-14	1.4506215732296492e-14
56900000	0.0049107818715508934	1.940735931667231e-49	-2.182024670183695e-41	3.24604418154866e-11	7.856052512400526e-15	0.0001784361918487773	-1.3261321114716243e-20	4.608061488542369e-21	6.955786949129903e-15	9.92331441447034e-14	1.4506215732296492e-14
57000000	0.0049107818715508934	1.940735931667231e-49	-2.1858624790943598e-41	3.24604418154866e-11	7.856052512400526e-15	0.0001784361918487773	-1.3261321106971046e-20	4.608061488542369e-21	6.955786949129903e-15	9.92331441447034e-14	1.4506215732296492e-14
57100000	0.0049107818715508934	1.9407359316672308e-49	-2.1897002880050656e-41	3.24604418154866e-11	7.856052512400526e-15	0.0001784361918487773	-1.326132109922585e-20	4.608061488542369e-21	6.955786949129903e-15	9.92331441447034e-14	1.4506215732296492e-14
57200000	0.0049107818715508934	1.9407359316672308e-49	-2.1935380969158144e-41	3.24604418154866e-11	7.856052512400526e-15	0.0001784361918487773	-1.3261321091480653e-20	4.608061488542369e-21	6.955786949129903e-15	9.92331441447034e-14	1.4506215732296492e-14
57300000	0.0049107818715508934	1.9407359316672308e-49	-2.1973759058266074e-41	3.24604418154866e-11	7.856052512400526e-15	0.0001784361918487773	-1.3261321083735457e-20	4.608061488542369e-21	6.955786949129903e-15	9.92331441447034e-14	1.4506215732296492e-14
57400000	0.0049107818715508934	1.9407359316672308e-49	-2.2012137147374462e-41	3.24604418154866e-11	7.856052512400526e-15	0.0001784361918487773	-1.3261321075990259e-20	4.608061488542369e-21	6.955786949129903e-15	9.92331441447034e-14	1.4506215732296492e-14
57500000	0.0049107818715508934	1.9407359316672308e-49	-2.2050515236483324e-41	3.24604418154866e-11	7.856052512400526e-15	0.0001784361918487773	-1.3261321068245063e-20	4.608061488542369e-21	6.955786949129903e-15	9.92331441447034e-14	1.4506215732296492e-14
57600000	0.0049107818715508934	1.9407359316672308e-49	-2.2088893325592676e-41	3.24604418154866e-11	7.856052512400526e-15	0.0001784361918487773	-1.3261321060499866e-20	4.608061488542369e-21	6.955786949129903e-15	9.92331441447034e-14	1.4506215732296492e-14
57700000	0.0049107818715508934	1.9407359316672308e-49	-2.212727141470213e-41	3.24604418154866e-11	7.856052512400526e-15	0.0001784361918487773	-1.326132105275467e-20	4.608061488542369e-21	6.955786949129903e-15	9.92331441447034e-14	1.4506215732296492e-14
57800000	0.0049107818715508934	1.9407359316672308e-49	-2.2165649503810632e-41	3.24604418154866e-11	7.856052512400526e-15	0.0001784361918487773	-1.3261321045009473e-20	4.608061488542369e-21	6.955786949129903e-15	9.92331441447034e-14	1.4506215732296492e-14
57900000	0.0049107818715508934	1.9407359316672308e-49	-2.2204027592918146e-41	3.24604418154866e-11	7.856052512400526e-15	0.0001784361918487773	-1.3261321037264277e-20	4.608061488542369e-21	6.955786949129903e-15	9.92331441447034e-14	1.4506215732296492e-14
58000000	0.0049107818715508934	1.9407359316672308e-49	-2.2242405682024684e-41	3.24604418154866e-11	7.856052512400526e-15	0.0001784361918487773	-1.326132102951908e-20	4.608061488542369e-21	6.955786949129903e-15	9.92331441447034e-14	1.4506215732296492e-14
58100000	0.0049107818715508934	1.9407359316672308e-49	-2.2280783771130263e-41	3.24604418154866e-11	7.856052512400526e-15	0.0001784361918487773	-1.3261321021773884e-20	4.608061488542369e-21	6.955786949129903e-15	9.92331441447034e-14	1.4506215732296492e-14
58200000	0.0049107818715508934	1.9407359316672308e-49	-2.2319161860234897e-41	3.24604418154866e-11	7.856052512400526e-15	0.0001784361918487773	-1.3261321014028687e-20	4.608061488542369e-21	6.955786949129903e-15	9.92331441447034e-14	1.4506215732296492e-14
58300000	0.0049107818715508934	1.9407359316672304e-49	-2.23575399493386e-41	3.24604418154866e-11	7.856052512400526e-15	0.0001784361918487773	-1.326132100628349e-20	4.608061488542369e-21	6.955786949129903e-15	9.92331441447034e-14	1.4506215732296492e-14
58400000	0.0049107818715508934	1.9407359316672304e-49	-2.2395918038441388e-41	3.24604418154866e-11	7.856052512400526e-15	0.0001784361918487773	-1.3261320998538294e-20	4.608061488542369e-21	6.955786949129903e-15	9.92331441447034e-14	1.4506215732296492e-14
58500000	0.0049107818715508934	1.9407359316672304e-49	-2.243429612754328e-41	3.24604418154866e-11	7.856052512400526e-15	0.0001784361918487773	-1.3261320990793096e-20	4.608061488542369e-21	6.955786949129903e-15	9.92331441447034e-14	1.4506215732296492e-14
58600000	0.0049107818715508934	1.9407359316672304e-49	-2.2472674216644288e-41	3.24604418154866e-11	7.856052512400526e-15	0.0001784361918487773	-1.32613209830479e-20	4.608061488542369e-21	6.955786949129903e-15	9.92331441447034e-14	1.4506215732296492e-14
58700000	0.0049107818715508934	1.9407359316672304e-49	-2.2511052305744425e-41	3.24604418154866e-11	7.856052512400526e-15	0.0001784361918487773	-1.3261320975302703e-20	4.608061488542369e-21	6.955786949129903e-15	9.92331441447034e-14	1.4506215732296492e-14
58800000	0.0049107818715508934	1.9407359316672304e-49	-2.254943039484371e-41	3.24604418154866e-11	7.856052512400526e-15	0.0001784361918487773	-1.3261320967557507e-20	4.608061488542369e-21	6.955786949129903e-15	9.92331441447034e-14	1.4506215732296492e-14
58900000	0.0049107818715508934	1.9407359316672304e-49	-2.2587808483942156e-41	3.24604418154866e-11	7.856052512400526e-15	0.0001784361918487773	-1.326132095981231e-20	4.608061488542369e-21	6.955786949129903e-15	9.92331441447034e-14	1.4506215732296492e-14
59000000	0.0049107818715508934	1.9407359316672304e-49	-2.262618657303978e-41	3.24604418154866e-11	7.856052512400526e-15	0.0001784361918487773	-1.3261320952067114e-20	4.608061488542369e-21	6.955786949129903e-15	9.92331441447034e-14	1.4506215732296492e-14
59100000	0.0049107818715508934	1.9407359316672304e-49	-2.2664564662136598e-41	3.24604418154866e-11	7.856052512400526e-15	0.0001784361918487773	-1.3261320944321917e-20	4.608061488542369e-21	6.955786949129903e-15	9.92331441447034e-14	1.4506215732296492e-14
59200000	0.0049107818715508934	1.9407359316672304e-49	-2.2702942751232621e-41	3.24604418154866e-11	7.856052512400526e-15	0.0001784361918487773	-1.3261320936576721e-20	4.608061488542369e-21	6.955786949129903e-15	9.92331441447034e-14	1.4506215732296492e-14
59300000	0.0049107818715508934	1.9407359316672304e-49	-2.274132084032787e-41	3.24604418154866e-11	7.856052512400526e-15	0.0001784361918487773	-1.3261320928831524e-20	4.608061488542369e-21	6.955786949129903e-15	9.92331441447034e-14	1.4506215732296492e-14
59400000	0.0049107818715508934	1.9407359316672304e-49	-2.2779698929422353e-41	3.24604418154866e-11	7.856052512400526e-15	0.0001784361918487773	-1.3261320921086328e-20	4.608061488542369e-21	6.955786949129903e-15	9.92331441447034e-14	1.4506215732296492e-14
59500000	0.0049107818715508934	1.9407359316672304e-49	-2.2818077018516093e-41	3.24604418154866e-11	7.856052512400526e-15	0.0001784361918487773	-1.3261320913341131e-20	4.608061488542369e-21	6.955786949129903e-15	9.92331441447034e-14	1.4506215732296492e-14
59600000	0.0049107818715508934	1.9407359316672304e-49	-2.2856455107609103e-41	3.24604418154866e-11	7.856052512400526e-15	0.0001784361918487773	-1.3261320905595933e-20	4.608061488542369e-21	6.955786949129903e-15	9.92331441447034e-14	1.4506215732296492e-14
59700000	0.0049107818715508934	1.9407359316672304e-49	-2.2894833196701395e-41	3.24604418154866e-11	7.856052512400526e-15	0.0001784361918487773	-1.3261320897850737e-20	4.608061488542369e-21	6.955786949129903e-15	9.92331441447034e-14	1.4506215732296492e-14
59800000	0.0049107818715508934	1.9407359316672304e-49	-2.2933211285792985e-41	3.24604418154866e-11	7.856052512400526e-15	0.0001784361918487773	-1.326132089010554e-20	4.608061488542369e-21	6.955786949129903e-15	9.92331441447034e-14	1.4506215732296492e-14
59900000	0.0049107818715508934	1.9407359316672304e-49	-2.2971589374883893e-41	3.24604418154866e-11	7.856052512400526e-15	0.0001784361918487773	-1.3261320882360344e-20	4.608061488542369e-21	6.955786949129903e-15	9.92331441447034e-14	1.4506215732296492e-14
60000000	0.0049107818715508934	1.9407359316672304e-49	-2.3009967463974125e-41	3.24604418154866e-11	7.856052512400526e-15	0.0001784361918487773	-1.3261320874615147e-20	4.608061488542369e-21	6.955786949129903e-15	9.92331441447034e-14	1.4506215732296492e-14
60100000	0.0049107818715508934	1.9407359316672304e-49	-2.3048345553063704e-41	3.24604418154866e-11	7.856052512400526e-15	0.0001784361918487773	-1.3261320866869951e-20	4.608061488542369e-21	6.955786949129903e-15	9.92331441447034e-14	1.4506215732296492e-14
60200000	0.0049107818715508934	1.9407359316672304e-49	-2.3086723642152646e-41	3.24604418154866e-11	7.856052512400526e-15	0.0001784361918487773	-1.3261320859124754e-20	4.608061488542369e-21	6.955786949129903e-15	9.92331441447034e-14	1.4506215732296492e-14
60300000	0.0049107818715508934	1.9407359316672304e-49	-2.312510173124096e-41	3.24604418154866e-11	7.856052512400526e-15	0.0001784361918487773	-1.3261320851379558e-20	4.608061488542369e-21	6.955786949129903e-15	9.92331441447034e-14	1.4506215732296492e-14
60400000	0.0049107818715508934	1.9407359316672304e-49	-2.316347982032867e-41	3.24604418154866e-11	7.856052512400526e-15	0.0001784361918487773	-1.3261320843634361e-20	4.608061488542369e-21	6.955786949129903e-15	9.92331441447034e-14	1.4506215732296492e-14
60500000	0.0049107818715508934	1.9407359316672304e-49	-2.320185790941578e-41	3.24604418154866e-11	7.856052512400526e-15	0.0001784361918487773	-1.3261320835889165e-20	4.608061488542369e-21	6.955786949129903e-15	9.92331441447034e-14	1.4506215732296492e-14
60600000	0.0049107818715508934	1.9407359316672304e-49	-2.324023599850232e-41	3.24604418154866e-11	7.856052512400526e-15	0.0001784361918487773	-1.3261320828143968e-20	4.608061488542369e-21	6.955786949129903e-15	9.92331441447034e-14	1.4506215732296492e-14
60700000	0.0049107818715508934	1.9407359316672304e-49	-2.327861408758829e-41	3.24604418154866e-11	7.856052512400526e-15	0.0001784361918487773	-1.326132082039877e-20	4.608061488542369e-21	6.955786949129903e-15	9.92331441447034e-14	1.4506215732296492e-14
60800000	0.0049107818715508934	1.9407359316672304e-49	-2.331699217667371e-41	3.24604418154866e-11	7.856052512400526e-15	0.0001784361918487773	-1.3261320812653574e-20	4.608061488542369e-21	6.955786949129903e-15	9.92331441447034e-14	1.4506215732296492e-14
60900000	0.0049107818715508934	1.9407359316672304e-49	-2.33553702657586e-41	3.24604418154866e-11	7.856052512400526e-15	0.0001784361918487773	-1.3261320804908378e-20	4.608061488542369e-21	6.955786949129903e-15	9.92331441447034e-14	1.4506215732296492e-14
61000000	0.0049107818715508934	1.94073593166723e-49	-2.339374835484297e-41	3.24604418154866e-11	7.856052512400526e-15	0.0001784361918487773	-1.3261320797163181e-20	4.608061488542369e-21	6.955786949129903e-15	9.92331441447034e-14	1.4506215732296492e-14
61100000	0.0049107818715508934	1.94073593166723e-49	-2.343212644392684e-41	3.24604418154866e-11	7.856052512400526e-15	0.0001784361918487773	-1.3261320789417985e-20	4.608061488542369e-21	6.955786949129903e-15	9.92331441447034e-14	1.4506215732296492e-14
61200000	0.0049107818715508934	1.94073593166723e-49	-2.347050453301022e-41	3.24604418154866e-11	7.856052512400526e-15	0.0001784361918487773	-1.3261320781672788e-20	4.608061488542369e-21	6.955786949129903e-15	9.92331441447034e-14	1.4506215732296492e-14
61300000	0.0049107818715508934	1.94073593166723e-49	-2.3508882622093134e-41	3.24604418154866e-11	7.856052512400526e-15	0.0001784361918487773	-1.3261320773927592e-20	4.608061488542369e-21	6.955786949129903e-15	9.92331441447034e-14	1.4506215732296492e-14
61400000	0.0049107818715508934	1.94073593166723e-49	-2.3547260711175586e-41	3.24604418154866e-11	7.856052512400526e-15	0.0001784361918487773	-1.3261320766182395e-20	4.608061488542369e-21	6.955786949129903e-15	9.92331441447034e-14	1.4506215732296492e-14
61500000	0.0049107818715508934	1.94073593166723e-49	-2.35856388002576e-41	3.24604418154866e-11	7.856052512400526e-15	0.0001784361918487773	-1.3261320758437199e-20	4.608061488542369e-21	6.955786949129903e-15	9.92331441447034e-14	1.4506215732296492e-14
61600000	0.0049107818715508934	1.94073593166723e-49	-2.3624016889339187e-41	3.24604418154866e-11	7.856052512400526e-15	0.0001784361918487773	-1.3261320750692002e-20	4.608061488542369e-21	6.955786949129903e-15	9.92331441447034e-14	1.4506215732296492e-14
61700000	0.0049107818715508934	1.94073593166723e-49	-2.366239497842036e-41	3.24604418154866e-11	7.856052512400526e-15	0.0001784361918487773	-1.3261320742946806e-20	4.608061488542369e-21	6.955786949129903e-15	9.92331441447034e-14	1.4506215732296492e-14
61800000	0.0049107818715508934	1.94073593166723e-49	-2.370077306750114e-41	3.24604418154866e-11	7.856052512400526e-15	0.0001784361918487773	-1.3261320735201609e-20	4.608061488542369e-21	6.955786949129903e-15	9.92331441447034e-14	1.4506215732296492e-14
61900000	0.0049107818715508934	1.94073593166723e-49	-2.373915115658154e-41	3.24604418154866e-11	7.856052512400526e-15	0.0001784361918487773	-1.3261320727456411e-20	4.608061488542369e-21	6.955786949129903e-15	9.92331441447034e-14	1.4506215732296492e-14
62000000	0.0049107818715508934	1.94073593166723e-49	-2.3777529245661575e-41	3.24604418154866e-11	7.856052512400526e-15	0.0001784361918487773	-1.3261320719711215e-20	4.608061488542369e-21	6.955786949129903e-15	9.92331441447034e-14	1.4506215732296492e-14
62100000	0.0049107818715508934	1.94073593166723e-49	-2.381590733474126e-41	3.24604418154866e-11	7.856052512400526e-15	0.0001784361918487773	-1.3261320711966018e-20	4.608061488542369e-21	6.955786949129903e-15	9.92331441447034e-14	1.4506215732296492e-14
62200000	0.0049107818715508934	1.94073593166723e-49	-2.3854285423820607e-41	3.24604418154866e-11	7.856052512400526e-15	0.0001784361918487773	-1.3261320704220822e-20	4.608061488542369e-21	6.955786949129903e-15	9.92331441447034e-14	1.4506215732296492e-14
62300000	0.0049107818715508934	1.94073593166723e-49	-2.3892663512899634e-41	3.24604418154866e-11	7.856052512400526e-15	0.0001784361918487773	-1.3261320696475625e-20	4.608061488542369e-21	6.955786949129903e-15	9.92331441447034e-14	1.4506215732296492e-14
62400000	0.0049107818715508934	1.94073593166723e-49	-2.393104160197836e-41	3.24604418154866e-11	7.856052512400526e-15	0.0001784361918487773	-1.3261320688730429e-20	4.608061488542369e-21	6.955786949129903e-15	9.92331441447034e-14	1.4506215732296492e-14
62500000	0.0049107818715508934	1.94073593166723e-49	-2.39694196910568e-41	3.24604418154866e-11	7.856052512400526e-15	0.0001784361918487773	-1.3261320680985232e-20	4.608061488542369e-21	6.955786949129903e-15	9.92331441447034e-14	1.4506215732296492e-14
62600000	0.0049107818715508934	1.94073593166723e-49	-2.400779778013496e-41	3.24604418154866e-11	7.856052512400526e-15	0.0001784361918487773	-1.3261320673240036e-20	4.608061488542369e-21	6.955786949129903e-15	9.92331441447034e-14	1.4506215732296492e-14
62700000	0.0049107818715508934	1.94073593166723e-49	-2.4046175869212866e-41	3.24604418154866e-11	7.856052512400526e-15	0.0001784361918487773	-1.326132066549484e-20	4.608061488542369e-21	6.955786949129903e-15	9.92331441447034e-14	1.4506215732296492e-14
62800000	0.0049107818715508934	1.94073593166723e-49	-2.4084553958290527e-41	3.24604418154866e-11	7.856052512400526e-15	0.0001784361918487773	-1.3261320657749643e-20	4.608061488542369e-21	6.955786949129903e-15	9.92331441447034e-14	1.4506215732296492e-14
62900000	0.0049107818715508934	1.9407359316672304e-49	-2.4122932047367963e-41	3.24604418154866e-11	7.856052512400526e-15	0.0001784361918487773	-1.3261320650004446e-20	4.608061488542369e-21	6.955786949129903e-15	9.92331441447034e-14	1.4506215732296492e-14
63000000	0.0049107818715508934	1.9407359316672304e-49	-2.416131013644518e-41	3.24604418154866e-11	7.856052512400526e-15	0.0001784361918487773	-1.3261320642259248e-20	4.608061488542369e-21	6.955786949129903e-15	9.92331441447034e-14	1.4506215732296492e-14
63100000	0.0049107818715508934	1.9407359316672304e-49	-2.4199688225522203e-41	3.24604418154866e-11	7.856052512400526e-15	0.0001784361918487773	-1.3261320634514052e-20	4.608061488542369e-21	6.955786949129903e-15	9.92331441447034e-14	1.4506215732296492e-14
63200000	0.0049107818715508934	1.9407359316672304e-49	-2.423806631459905e-41	3.24604418154866e-11	7.856052512400526e-15	0.0001784361918487773	-1.3261320626768855e-20	4.608061488542369e-21	6.955786949129903e-15	9.92331441447034e-14	1.4506215732296492e-14
63300000	0.0049107818715508934	1.9407359316672304e-49	-2.427644440367572e-41	3.24604418154866e-11	7.856052512400526e-15	0.0001784361918487773	-1.3261320619023659e-20	4.608061488542369e-21	6.955786949129903e-15	9.92331441447034e-14	1.4506215732296492e-14
63400000	0.0049107818715508934	1.9407359316672304e-49	-2.4314822492752244e-41	3.24604418154866e-11	7.856052512400526e-15	0.0001784361918487773	-1.3261320611278462e-20	4.608061488542369e-21	6.955786949129903e-15	9.92331441447034e-14	1.4506215732296492e-14
63500000	0.0049107818715508934	1.9407359316672304e-49	-2.435320058182863e-41	3.24604418154866e-11	7.856052512400526e-15	0.0001784361918487773	-1.3261320603533266e-20	4.608061488542368e-21	6.955786949129903e-15	9.92331441447034e-14	1.4506215732296492e-14
63600000	0.0049107818715508934	1.9407359316672304e-49	-2.43915786709049e-41	3.24604418154866e-11	7.856052512400526e-15	0.0001784361918487773	-1.326132059578807e-20	4.608061488542368e-21	6.955786949129903e-15	9.92331441447034e-14	1.4506215732296492e-14
63700000	0.0049107818715508934	1.9407359316672304e-49	-2.4429956759981055e-41	3.24604418154866e-11	7.856052512400526e-15	0.0001784361918487773	-1.3261320588042873e-20	4.608061488542368e-21	6.955786949129903e-15	9.92331441447034e-14	1.4506215732296492e-14
63800000	0.0049107818715508934	1.9407359316672304e-49	-2.4468334849057126e-41	3.24604418154866e-11	7.856052512400526e-15	0.0001784361918487773	-1.3261320580297676e-20	4.608061488542368e-21	6.955786949129903e-15	9.92331441447034e-14	1.4506215732296492e-14
63900000	0.0049107818715508934	1.9407359316672304e-49	-2.450671293813312e-41	3.24604418154866e-11	7.856052512400526e-15	0.0001784361918487773	-1.326132057255248e-20	4.608061488542368e-21	6.955786949129903e-15	9.92331441447034e-14	1.4506215732296492e-14
64000000	0.0049107818715508934	1.9407359316672304e-49	-2.454509102720905e-41	3.24604418154866e-11	7.856052512400526e-15	0.0001784361918487773	-1.3261320564807283e-20	4.608061488542368e-21	6.955786949129903e-15	9.92331441447034e-14	1.4506215732296492e-14
64100000	0.0049107818715508934	1.9407359316672304e-49	-2.4583469116284943e-41	3.24604418154866e-11	7.856052512400526e-15	0.0001784361918487773	-1.3261320557062085e-20	4.608061488542368e-21	6.955786949129903e-15	9.92331441447034e-14	1.4506215732296492e-14
64200000	0.0049107818715508934	1.9407359316672304e-49	-2.46218472053608e-41	3.24604418154866e-11	7.856052512400526e-15	0.0001784361918487773	-1.3261320549316889e-20	4.608061488542368e-21	6.955786949129903e-15	9.92331441447034e-14	1.450621573229649e-14
64300000	0.0049107818715508934	1.9407359316672304e-49	-2.4660225294436645e-41	3.24604418154866e-11	7.856052512400526e-15	0.0001784361918487773	-1.3261320541571693e-20	4.608061488542368e-21	6.955786949129903e-15	9.92331441447034e-14	1.450621573229649e-14
64400000	0.0049107818715508934	1.9407359316672304e-49	-2.469860338351249e-41	3.24604418154866e-11	7.856052512400526e-15	0.0001784361918487773	-1.3261320533826496e-20	4.608061488542368e-21	6.955786949129903e-15	9.92331441447034e-14	1.450621573229649e-14
64500000	0.0049107818715508934	1.9407359316672304e-49	-2.473698147258835e-41	3.24604418154866e-11	7.856052512400526e-15	0.0001784361918487773	-1.32613205260813e-20	4.608061488542368e-21	6.955786949129903e-15	9.92331441447034e-14	1.450621573229649e-14
64600000	0.0049107818715508934	1.9407359316672304e-49	-2.477535956166425e-41	3.24604418154866e-11	7.856052512400526e-15	0.0001784361918487773	-1.3261320518336103e-20	4.608061488542368e-21	6.955786949129903e-15	9.92331441447034e-14	1.450621573229649e-14
64700000	0.0049107818715508934	1.9407359316672304e-49	-2.4813737650740186e-41	3.24604418154866e-11	7.856052512400526e-15	0.0001784361918487773	-1.3261320510590907e-20	4.608061488542368e-21	6.955786949129903e-15	9.92331441447034e-14	1.450621573229649e-14
64800000	0.0049107818715508934	1.9407359316672304e-49	-2.485211573981619e-41	3.24604418154866e-11	7.856052512400526e-15	0.0001784361918487773	-1.326132050284571e-20	4.608061488542368e-21	6.955786949129903e-15	9.92331441447034e-14	1.450621573229649e-14
64900000	0.0049107818715508934	1.9407359316672304e-49	-2.489049382889227e-41	3.24604418154866e-11	7.856052512400526e-15	0.0001784361918487773	-1.3261320495100514e-20	4.608061488542368e-21	6.955786949129903e-15	9.92331441447034e-14	1.450621573229649e-14
65000000	0.0049107818715508934	1.9407359316672304e-49	-2.492887191796844e-41	3.24604418154866e-11	7.856052512400526e-15	0.0001784361918487773	-1.3261320487355317e-20	4.608061488542368e-21	6.955786949129903e-15	9.92331441447034e-14	1.450621573229649e-14
65100000	0.0049107818715508934	1.9407359316672304e-49	-2.496725000704472e-41	3.24604418154866e-11	7.856052512400526e-15	0.0001784361918487773	-1.326132047961012e-20	4.608061488542368e-21	6.955786949129903e-15	9.92331441447034e-14	1.450621573229649e-14
65200000	0.0049107818715508934	1.9407359316672304e-49	-2.500562809612112e-41	3.24604418154866e-11	7.856052512400526e-15	0.0001784361918487773	-1.3261320471864923e-20	4.608061488542368e-21	6.955786949129903e-15	9.92331441447034e-14	1.450621573229649e-14
65300000	0.0049107818715508934	1.9407359316672304e-49	-2.504400618519766e-41	3.24604418154866e-11	7.856052512400526e-15	0.0001784361918487773	-1.3261320464119726e-20	4.608061488542368e-21	6.955786949129903e-15	9.92331441447034e-14	1.450621573229649e-14
65400000	0.0049107818715508934	1.9407359316672304e-49	-2.5082384274274354e-41	3.24604418154866e-11	7.856052512400526e-15	0.0001784361918487773	-1.326132045637453e-20	4.608061488542368e-21	6.955786949129903e-15	9.92331441447034e-14	1.450621573229649e-14
65500000	0.0049107818715508934	1.9407359316672304e-49	-2.512076236335122e-41	3.24604418154866e-11	7.856052512400526e-15	0.0001784361918487773	-1.3261320448629333e-20	4.608061488542368e-21	6.955786949129903e-15	9.92331441447034e-14	1.450621573229649e-14
65600000	0.0049107818715508934	1.9407359316672304e-49	-2.5159140452428263e-41	3.24604418154866e-11	7.856052512400526e-15	0.0001784361918487773	-1.3261320440884137e-20	4.608061488542368e-21	6.955786949129903e-15	9.92331441447034e-14	1.450621573229649e-14
65700000	0.0049107818715508934	1.9407359316672304e-49	-2.519751854150551e-41	3.24604418154866e-11	7.856052512400526e-15	0.0001784361918487773	-1.326132043313894e-20	4.608061488542368e-21	6.955786949129903e-15	9.92331441447034e-14	1.450621573229649e-14
65800000	0.0049107818715508934	1.9407359316672304e-49	-2.523589663058297e-41	3.24604418154866e-11	7.856052512400526e-15	0.0001784361918487773	-1.3261320425393744e-20	4.608061488542368e-21	6.955786949129903e-15	9.92331441447034e-14	1.450621573229649e-14
65900000	0.0049107818715508934	1.9407359316672304e-49	-2.527427471966066e-41	3.24604418154866e-11	7.856052512400526e-15	0.0001784361918487773	-1.3261320417648547e-20	4.608061488542368e-21	6.955786949129903e-15	9.92331441447034e-14	1.450621573229649e-14
66000000	0.0049107818715508934	1.9407359316672304e-49	-2.5312652808738594e-41	3.24604418154866e-11	7.856052512400526e-15	0.0001784361918487773	-1.3261320409903351e-20	4.608061488542368e-21	6.955786949129903e-15	9.92331441447034e-14	1.450621573229649e-14
66100000	0.0049107818715508934	1.9407359316672304e-49	-2.535103089781679e-41	3.24604418154866e-11	7.856052512400526e-15	0.0001784361918487773	-1.3261320402158154e-20	4.608061488542368e-21	6.955786949129903e-15	9.92331441447034e-14	1.450621573229649e-14
66200000	0.0049107818715508934	1.9407359316672304e-49	-2.538940898689526e-41	3.24604418154866e-11	7.856052512400526e-15	0.0001784361918487773	-1.3261320394412958e-20	4.608061488542368e-21	6.955786949129903e-15	9.92331441447034e-14	1.450621573229649e-14
66300000	0.0049107818715508934	1.9407359316672304e-49	-2.5427787075974023e-41	3.24604418154866e-11	7.856052512400526e-15	0.0001784361918487773	-1.326132038666776e-20	4.608061488542368e-21	6.955786949129903e-15	9.92331441447034e-14	1.450621573229649e-14
66400000	0.0049107818715508934	1.9407359316672304e-49	-2.546616516505309e-41	3.24604418154866e-11	7.856052512400526e-15	0.0001784361918487773	-1.3261320378922563e-20	4.608061488542368e-21	6.955786949129903e-15	9.92331441447034e-14	1.450621573229649e-14
66500000	0.0049107818715508934	1.9407359316672304e-49	-2.550454325413248e-41	3.24604418154866e-11	7.856052512400526e-15	0.0001784361918487773	-1.3261320371177367e-20	4.608061488542368e-21	6.955786949129903e-15	9.92331441447034e-14	1.450621573229649e-14
66600000	0.0049107818715508934	1.9407359316672304e-49	-2.5542921343212205e-41	3.24604418154866e-11	7.856052512400526e-15	0.0001784361918487773	-1.326132036343217e-20	4.608061488542368e-21	6.955786949129903e-15	9.92331441447034e-14	1.450621573229649e-14
66700000	0.0049107818715508934	1.9407359316672304e-49	-2.558129943229228e-41	3.24604418154866e-11	7.856052512400526e-15	0.0001784361918487773	-1.3261320355686974e-20	4.608061488542368e-21	6.955786949129903e-15	9.92331441447034e-14	1.450621573229649e-14
66800000	0.0049107818715508934	1.9407359316672304e-49	-2.5619677521372726e-41	3.24604418154866e-11	7.856052512400526e-15	0.0001784361918487773	-1.3261320347941777e-20	4.608061488542368e-21	6.955786949129903e-15	9.92331441447034e-14	1.450621573229649e-14
66900000	0.0049107818715508934	1.9407359316672304e-49	-2.565805561045355e-41	3.24604418154866e-11	7.856052512400526e-15	0.0001784361918487773	-1.3261320340196581e-20	4.608061488542368e-21	6.955786949129903e-15	9.92331441447034e-14	1.450621573229649e-14
67000000	0.0049107818715508934	1.9407359316672304e-49	-2.569643369953477e-41	3.24604418154866e-11	7.856052512400526e-15	0.0001784361918487773	-1.3261320332451384e-20	4.608061488542368e-21	6.955786949129903e-15	9.92331441447034e-14	1.450621573229649e-14
67100000	0.0049107818715508934	1.9407359316672304e-49	-2.573481178861641e-41	3.24604418154866e-11	7.856052512400526e-15	0.0001784361918487773	-1.3261320324706188e-20	4.608061488542368e-21	6.955786949129903e-15	9.92331441447034e-14	1.450621573229649e-14
67200000	0.0049107818715508934	1.9407359316672304e-49	-2.5773189877698473e-41	3.24604418154866e-11	7.856052512400526e-15	0.0001784361918487773	-1.3261320316960991e-20	4.608061488542368e-21	6.955786949129903e-15	9.92331441447034e-14	1.450621573229649e-14
67300000	0.0049107818715508934	1.9407359316672304e-49	-2.581156796678098e-41	3.24604418154866e-11	7.856052512400526e-15	0.0001784361918487773	-1.3261320309215795e-20	4.608061488542368e-21	6.955786949129903e-15	9.92331441447034e-14	1.450621573229649e-14
67400000	0.0049107818715508934	1.9407359316672304e-49	-2.584994605586395e-41	3.24604418154866e-11	7.856052512400526e-15	0.0001784361918487773	-1.3261320301470597e-20	4.608061488542368e-21	6.955786949129903e-15	9.92331441447034e-14	1.450621573229649e-14
67500000	0.0049107818715508934	1.9407359316672304e-49	-2.5888324144947386e-41	3.24604418154866e-11	7.856052512400526e-15	0.0001784361918487773	-1.32613202937254e-20	4.608061488542368e-21	6.955786949129903e-15	9.92331441447034e-14	1.450621573229649e-14
67600000	0.0049107818715508934	1.9407359316672304e-49	-2.5926702234031317e-41	3.24604418154866e-11	7.856052512400526e-15	0.0001784361918487773	-1.3261320285980204e-20	4.608061488542368e-21	6.955786949129903e-15	9.92331441447034e-14	1.450621573229649e-14
67700000	0.0049107818715508934	1.9407359316672304e-49	-2.596508032311535e-41	3.24604418154866e-11	7.856052512400526e-15	0.0001784361918487773	-1.3261320278235008e-20	4.608061488542368e-21	6.955786949129903e-15	9.92331441447034e-14	1.450621573229649e-14
67800000	0.0049107818715508934	1.9407359316672304e-49	-2.600345841219843e-41	3.24604418154866e-11	7.856052512400526e-15	0.0001784361918487773	-1.3261320270489811e-20	4.608061488542368e-21	6.955786949129903e-15	9.92331441447034e-14	1.450621573229649e-14
67900000	0.0049107818715508934	1.9407359316672304e-49	-2.604183650128052e-41	3.24604418154866e-11	7.856052512400526e-15	0.0001784361918487773	-1.3261320262744615e-20	4.608061488542368e-21	6.955786949129903e-15	9.92331441447034e-14	1.450621573229649e-14
68000000	0.0049107818715508934	1.9407359316672304e-49	-2.6080214590361637e-41	3.24604418154866e-11	7.856052512400526e-15	0.0001784361918487773	-1.3261320254999418e-20	4.608061488542368e-21	6.955786949129903e-15	9.92331441447034e-14	1.450621573229649e-14
68100000	0.0049107818715508934	1.9407359316672304e-49	-2.611859267944179e-41	3.24604418154866e-11	7.856052512400526e-15	0.0001784361918487773	-1.3261320247254222e-20	4.608061488542368e-21	6.955786949129903e-15	9.92331441447034e-14	1.450621573229649e-14
68200000	0.0049107818715508934	1.9407359316672304e-49	-2.6156970768521e-41	3.24604418154866e-11	7.856052512400526e-15	0.0001784361918487773	-1.3261320239509025e-20	4.608061488542368e-21	6.955786949129903e-15	9.92331441447034e-14	1.450621573229649e-14
68300000	0.0049107818715508934	1.9407359316672304e-49	-2.6195348857599284e-41	3.24604418154866e-11	7.856052512400526e-15	0.0001784361918487773	-1.3261320231763829e-20	4.608061488542368e-21	6.955786949129903e-15	9.92331441447034e-14	1.450621573229649e-14
68400000	0.0049107818715508934	1.9407359316672304e-49	-2.6233726946676654e-41	3.24604418154866e-11	7.856052512400526e-15	0.0001784361918487773	-1.3261320224018632e-20	4.608061488542368e-21	6.955786949129903e-15	9.92331441447034e-14	1.450621573229649e-14
68500000	0.0049107818715508934	1.9407359316672304e-49	-2.627210503575312e-41	3.24604418154866e-11	7.856052512400526e-15	0.0001784361918487773	-1.3261320216273434e-20	4.608061488542368e-21	6.955786949129903e-15	9.92331441447034e-14	1.450621573229649e-14
68600000	0.0049107818715508934	1.9407359316672304e-49	-2.63104831248287e-41	3.24604418154866e-11	7.856052512400526e-15	0.0001784361918487773	-1.3261320208528238e-20	4.608061488542368e-21	6.955786949129903e-15	9.92331441447034e-14	1.450621573229649e-14
68700000	0.0049107818715508934	1.9407359316672304e-49	-2.634886121390342e-41	3.24604418154866e-11	7.856052512400526e-15	0.0001784361918487773	-1.3261320200783041e-20	4.608061488542368e-21	6.955786949129903e-15	9.92331441447034e-14	1.450621573229649e-14
68800000	0.0049107818715508934	1.9407359316672304e-49	-2.6387239302977284e-41	3.24604418154866e-11	7.856052512400526e-15	0.0001784361918487773	-1.3261320193037845e-20	4.608061488542368e-21	6.955786949129903e-15	9.92331441447034e-14	1.450621573229649e-14
68900000	0.0049107818715508934	1.9407359316672304e-49	-2.6425617392050305e-41	3.24604418154866e-11	7.856052512400526e-15	0.0001784361918487773	-1.3261320185292648e-20	4.608061488542368e-21	6.955786949129903e-15	9.92331441447034e-14	1.450621573229649e-14
69000000	0.0049107818715508934	1.9407359316672304e-49	-2.6463995481122506e-41	3.24604418154866e-11	7.856052512400526e-15	0.0001784361918487773	-1.3261320177547452e-20	4.608061488542368e-21	6.955786949129903e-15	9.92331441447034e-14	1.450621573229649e-14
69100000	0.0049107818715508934	1.9407359316672304e-49	-2.65023735701939e-41	3.24604418154866e-11	7.856052512400526e-15	0.0001784361918487773	-1.3261320169802255e-20	4.608061488542368e-21	6.955786949129903e-15	9.92331441447034e-14	1.450621573229649e-14
69200000	0.0049107818715508934	1.9407359316672304e-49	-2.6540751659264506e-41	3.24604418154866e-11	7.856052512400526e-15	0.0001784361918487773	-1.3261320162057059e-20	4.608061488542368e-21	6.955786949129903e-15	9.92331441447034e-14	1.450621573229649e-14
69300000	0.0049107818715508934	1.9407359316672304e-49	-2.6579129748334326e-41	3.24604418154866e-11	7.856052512400526e-15	0.0001784361918487773	-1.3261320154311862e-20	4.608061488542368e-21	6.955786949129903e-15	9.92331441447034e-14	1.450621573229649e-14
69400000	0.0049107818715508934	1.9407359316672304e-49	-2.661750783740339e-41	3.24604418154866e-11	7.856052512400526e-15	0.0001784361918487773	-1.3261320146566666e-20	4.608061488542368e-21	6.955786949129903e-15	9.92331441447034e-14	1.450621573229649e-14
69500000	0.0049107818715508934	1.9407359316672304e-49	-2.665588592647171e-41	3.24604418154866e-11	7.856052512400526e-15	0.0001784361918487773	-1.326132013882147e-20	4.608061488542368e-21	6.955786949129903e-15	9.92331441447034e-14	1.450621573229649e-14
69600000	0.0049107818715508934	1.9407359316672304e-49	-2.6694264015539295e-41	3.24604418154866e-11	7.856052512400526e-15	0.0001784361918487773	-1.3261320131076271e-20	4.608061488542368e-21	6.955786949129903e-15	9.92331441447034e-14	1.450621573229649e-14
69700000	0.0049107818715508934	1.9407359316672304e-49	-2.6732642104606164e-41	3.24604418154866e-11	7.856052512400526e-15	0.0001784361918487773	-1.3261320123331075e-20	4.608061488542368e-21	6.955786949129903e-15	9.92331441447034e-14	1.450621573229649e-14
69800000	0.0049107818715508934	1.9407359316672304e-49	-2.6771020193672334e-41	3.24604418154866e-11	7.856052512400526e-15	0.0001784361918487773	-1.3261320115585878e-20	4.608061488542368e-21	6.955786949129903e-15	9.92331441447034e-14	1.450621573229649e-14
69900000	0.0049107818715508934	1.9407359316672304e-49	-2.6809398282737815e-41	3.24604418154866e-11	7.856052512400526e-15	0.0001784361918487773	-1.3261320107840682e-20	4.608061488542368e-21	6.955786949129903e-15	9.92331441447034e-14	1.450621573229649e-14
70000000	0.0049107818715508934	1.9407359316672304e-49	-2.684777637180263e-41	3.24604418154866e-11	7.856052512400526e-15	0.0001784361918487773	-1.3261320100095485e-20	4.608061488542368e-21	6.955786949129903e-15	9.92331441447034e-14	1.450621573229649e-14
70100000	0.0049107818715508934	1.9407359316672304e-49	-2.6886154460866786e-41	3.24604418154866e-11	7.856052512400526e-15	0.0001784361918487773	-1.3261320092350289e-20	4.608061488542368e-21	6.955786949129903e-15	9.92331441447034e-14	1.450621573229649e-14
70200000	0.0049107818715508934	1.9407359316672304e-49	-2.6924532549930305e-41	3.24604418154866e-11	7.856052512400526e-15	0.0001784361918487773	-1.3261320084605092e-20	4.608061488542368e-21	6.955786949129903e-15	9.92331441447034e-14	1.450621573229649e-14
70300000	0.0049107818715508934	1.9407359316672304e-49	-2.6962910638993197e-41	3.24604418154866e-11	7.856052512400526e-15	0.0001784361918487773	-1.3261320076859896e-20	4.608061488542368e-21	6.955786949129903e-15	9.92331441447034e-14	1.450621573229649e-14
70400000	0.0049107818715508934	1.9407359316672304e-49	-2.700128872805548e-41	3.24604418154866e-11	7.856052512400526e-15	0.0001784361918487773	-1.32613200691147e-20	4.608061488542368e-21	6.955786949129903e-15	9.92331441447034e-14	1.450621573229649e-14
70500000	0.0049107818715508934	1.9407359316672304e-49	-2.703966681711717e-41	3.24604418154866e-11	7.856052512400526e-15	0.0001784361918487773	-1.3261320061369503e-20	4.608061488542368e-21	6.955786949129903e-15	9.92331441447034e-14	1.450621573229649e-14
70600000	0.0049107818715508934	1.9407359316672304e-49	-2.7078044906178284e-41	3.24604418154866e-11	7.856052512400526e-15	0.0001784361918487773	-1.3261320053624306e-20	4.608061488542368e-21	6.955786949129903e-15	9.92331441447034e-14	1.450621573229649e-14
70700000	0.0049107818715508934	1.9407359316672304e-49	-2.7116422995238836e-41	3.24604418154866e-11	7.856052512400526e-15	0.0001784361918487773	-1.3261320045879108e-20	4.608061488542368e-21	6.955786949129903e-15	9.92331441447034e-14	1.450621573229649e-14
70800000	0.0049107818715508934	1.9407359316672304e-49	-2.715480108429883e-41	3.24604418154866e-11	7.856052512400526e-15	0.0001784361918487773	-1.3261320038133912e-20	4.608061488542368e-21	6.955786949129903e-15	9.92331441447034e-14	1.450621573229649e-14
70900000	0.0049107818715508934	1.9407359316672304e-49	-2.71931791733583e-41	3.24604418154866e-11	7.856052512400526e-15	0.0001784361918487773	-1.3261320030388716e-20	4.608061488542368e-21	6.955786949129903e-15	9.92331441447034e-14	1.450621573229649e-14
71000000	0.0049107818715508934	1.9407359316672304e-49	-2.723155726241725e-41	3.24604418154866e-11	7.856052512400526e-15	0.0001784361918487773	-1.3261320022643519e-20	4.608061488542368e-21	6.955786949129903e-15	9.92331441447034e-14	1.450621573229649e-14
71100000	0.0049107818715508934	1.9407359316672304e-49	-2.7269935351475696e-41	3.24604418154866e-11	7.856052512400526e-15	0.0001784361918487773	-1.3261320014898323e-20	4.608061488542368e-21	6.955786949129903e-15	9.92331441447034e-14	1.450621573229649e-14
71200000	0.0049107818715508934	1.9407359316672308e-49	-2.730831344053366e-41	3.24604418154866e-11	7.856052512400526e-15	0.0001784361918487773	-1.3261320007153126e-20	4.608061488542368e-21	6.955786949129903e-15	9.92331441447034e-14	1.450621573229649e-14
71300000	0.0049107818715508934	1.9407359316672308e-49	-2.7346691529591147e-41	3.24604418154866e-11	7.856052512400526e-15	0.0001784361918487773	-1.326131999940793e-20	4.608061488542368e-21	6.955786949129903e-15	9.92331441447034e-14	1.450621573229649e-14
71400000	0.0049107818715508934	1.9407359316672308e-49	-2.7385069618648176e-41	3.24604418154866e-11	7.856052512400526e-15	0.0001784361918487773	-1.3261319991662733e-20	4.608061488542368e-21	6.955786949129903e-15	9.92331441447034e-14	1.450621573229649e-14
71500000	0.0049107818715508934	1.9407359316672308e-49	-2.7423447707704767e-41	3.24604418154866e-11	7.856052512400526e-15	0.0001784361918487773	-1.3261319983917537e-20	4.608061488542368e-21	6.955786949129903e-15	9.92331441447034e-14	1.450621573229649e-14
71600000	0.0049107818715508934	1.9407359316672308e-49	-2.746182579676093e-41	3.24604418154866e-11	7.856052512400526e-15	0.0001784361918487773	-1.326131997617234e-20	4.608061488542368e-21	6.955786949129903e-15	9.92331441447034e-14	1.450621573229649e-14
71700000	0.0049107818715508934	1.9407359316672308e-49	-2.750020388581668e-41	3.24604418154866e-11	7.856052512400526e-15	0.0001784361918487773	-1.3261319968427144e-20	4.608061488542368e-21	6.955786949129903e-15	9.92331441447034e-14	1.450621573229649e-14
71800000	0.0049107818715508934	1.9407359316672308e-49	-2.7538581974872037e-41	3.24604418154866e-11	7.856052512400526e-15	0.0001784361918487773	-1.3261319960681947e-20	4.608061488542368e-21	6.955786949129903e-15	9.92331441447034e-14	1.450621573229649e-14
71900000	0.0049107818715508934	1.9407359316672308e-49	-2.7576960063927017e-41	3.24604418154866e-11	7.856052512400526e-15	0.0001784361918487773	-1.3261319952936749e-20	4.608061488542368e-21	6.955786949129903e-15	9.92331441447034e-14	1.450621573229649e-14
72000000	0.0049107818715508934	1.9407359316672308e-49	-2.7615338152981625e-41	3.24604418154866e-11	7.856052512400526e-15	0.0001784361918487773	-1.3261319945191553e-20	4.608061488542368e-21	6.955786949129903e-15	9.92331441447034e-14	1.450621573229649e-14
72100000	0.0049107818715508934	1.9407359316672308e-49	-2.7653716242035887e-41	3.24604418154866e-11	7.856052512400527e-15	0.0001784361918487773	-1.3261319937446356e-20	4.608061488542368e-21	6.955786949129903e-15	9.92331441447034e-14	1.450621573229649e-14
72200000	0.0049107818715508934	1.9407359316672308e-49	-2.7692094331089817e-41	3.24604418154866e-11	7.856052512400527e-15	0.0001784361918487773	-1.326131992970116e-20	4.608061488542368e-21	6.955786949129903e-15	9.92331441447034e-14	1.450621573229649e-14
72300000	0.0049107818715508934	1.9407359316672308e-49	-2.7730472420143425e-41	3.24604418154866e-11	7.856052512400527e-15	0.0001784361918487773	-1.3261319921955963e-20	4.608061488542368e-21	6.955786949129903e-15	9.92331441447034e-14	1.450621573229649e-14
72400000	0.0049107818715508934	1.9407359316672308e-49	-2.776885050919673e-41	3.24604418154866e-11	7.856052512400527e-15	0.0001784361918487773	-1.3261319914210767e-20	4.608061488542368e-21	6.955786949129903e-15	9.92331441447034e-14	1.450621573229649e-14
72500000	0.0049107818715508934	1.9407359316672308e-49	-2.780722859824974e-41	3.24604418154866e-11	7.856052512400527e-15	0.0001784361918487773	-1.326131990646557e-20	4.608061488542368e-21	6.955786949129903e-15	9.92331441447034e-14	1.450621573229649e-14
72600000	0.0049107818715508934	1.9407359316672308e-49	-2.784560668730248e-41	3.24604418154866e-11	7.856052512400527e-15	0.0001784361918487773	-1.3261319898720374e-20	4.608061488542368e-21	6.955786949129903e-15	9.92331441447034e-14	1.450621573229649e-14
72700000	0.0049107818715508934	1.9407359316672308e-49	-2.7883984776354965e-41	3.24604418154866e-11	7.856052512400527e-15	0.0001784361918487773	-1.3261319890975177e-20	4.608061488542368e-21	6.955786949129903e-15	9.92331441447034e-14	1.450621573229649e-14
72800000	0.0049107818715508934	1.9407359316672308e-49	-2.79223628654072e-41	3.24604418154866e-11	7.856052512400527e-15	0.0001784361918487773	-1.3261319883229981e-20	4.608061488542368e-21	6.955786949129903e-15	9.92331441447034e-14	1.450621573229649e-14
72900000	0.0049107818715508934	1.9407359316672308e-49	-2.7960740954459215e-41	3.24604418154866e-11	7.856052512400527e-15	0.0001784361918487773	-1.3261319875484784e-20	4.608061488542368e-21	6.955786949129903e-15	9.92331441447034e-14	1.450621573229649e-14
73000000	0.0049107818715508934	1.9407359316672308e-49	-2.7999119043511014e-41	3.24604418154866e-11	7.856052512400527e-15	0.0001784361918487773	-1.3261319867739586e-20	4.608061488542368e-21	6.955786949129903e-15	9.92331441447034e-14	1.450621573229649e-14
73100000	0.0049107818715508934	1.9407359316672308e-49	-2.8037497132562614e-41	3.24604418154866e-11	7.856052512400527e-15	0.0001784361918487773	-1.326131985999439e-20	4.608061488542368e-21	6.955786949129903e-15	9.92331441447034e-14	1.450621573229649e-14
73200000	0.0049107818715508934	1.9407359316672308e-49	-2.807587522161403e-41	3.24604418154866e-11	7.856052512400527e-15	0.0001784361918487773	-1.3261319852249193e-20	4.608061488542368e-21	6.955786949129903e-15	9.92331441447034e-14	1.450621573229649e-14
73300000	0.0049107818715508934	1.9407359316672308e-49	-2.8114253310665284e-41	3.24604418154866e-11	7.856052512400527e-15	0.0001784361918487773	-1.3261319844503997e-20	4.608061488542368e-21	6.955786949129903e-15	9.92331441447034e-14	1.450621573229649e-14
73400000	0.0049107818715508934	1.9407359316672308e-49	-2.8152631399716385e-41	3.24604418154866e-11	7.856052512400527e-15	0.0001784361918487773	-1.32613198367588e-20	4.608061488542368e-21	6.955786949129903e-15	9.92331441447034e-14	1.450621573229649e-14
73500000	0.0049107818715508934	1.9407359316672308e-49	-2.819100948876735e-41	3.24604418154866e-11	7.856052512400527e-15	0.0001784361918487773	-1.3261319829013604e-20	4.608061488542368e-21	6.955786949129903e-15	9.92331441447034e-14	1.450621573229649e-14
73600000	0.0049107818715508934	1.9407359316672308e-49	-2.8229387577818194e-41	3.24604418154866e-11	7.856052512400527e-15	0.0001784361918487773	-1.3261319821268407e-20	4.608061488542368e-21	6.955786949129903e-15	9.92331441447034e-14	1.450621573229649e-14
73700000	0.0049107818715508934	1.9407359316672308e-49	-2.826776566686893e-41	3.24604418154866e-11	7.856052512400527e-15	0.0001784361918487773	-1.3261319813523211e-20	4.608061488542368e-21	6.955786949129904e-15	9.92331441447034e-14	1.450621573229649e-14
73800000	0.0049107818715508934	1.9407359316672308e-49	-2.830614375591958e-41	3.24604418154866e-11	7.856052512400527e-15	0.0001784361918487773	-1.3261319805778014e-20	4.608061488542368e-21	6.955786949129904e-15	9.92331441447034e-14	1.450621573229649e-14
73900000	0.0049107818715508934	1.940735931667231e-49	-2.834452184497015e-41	3.24604418154866e-11	7.856052512400527e-15	0.0001784361918487773	-1.3261319798032818e-20	4.608061488542368e-21	6.955786949129904e-15	9.92331441447034e-14	1.450621573229649e-14
74000000	0.0049107818715508934	1.940735931667231e-49	-2.838289993402066e-41	3.24604418154866e-11	7.856052512400527e-15	0.0001784361918487773	-1.3261319790287622e-20	4.608061488542368e-21	6.955786949129904e-15	9.92331441447034e-14	1.450621573229649e-14
74100000	0.0049107818715508934	1.940735931667231e-49	-2.8421278023071127e-41	3.24604418154866e-11	7.856052512400527e-15	0.0001784361918487773	-1.3261319782542424e-20	4.608061488542368e-21	6.955786949129904e-15	9.92331441447034e-14	1.450621573229649e-14
74200000	0.0049107818715508934	1.940735931667231e-49	-2.8459656112121565e-41	3.24604418154866e-11	7.856052512400527e-15	0.0001784361918487773	-1.3261319774797227e-20	4.608061488542368e-21	6.955786949129904e-15	9.92331441447034e-14	1.450621573229649e-14
74300000	0.0049107818715508934	1.940735931667231e-49	-2.849803420117199e-41	3.24604418154866e-11	7.856052512400527e-15	0.0001784361918487773	-1.326131976705203e-20	4.608061488542368e-21	6.955786949129904e-15	9.92331441447034e-14	1.450621573229649e-14
74400000	0.0049107818715508934	1.940735931667231e-49	-2.853641229022241e-41	3.24604418154866e-11	7.856052512400527e-15	0.0001784361918487773	-1.3261319759306834e-20	4.608061488542368e-21	6.955786949129904e-15	9.92331441447034e-14	1.450621573229649e-14
74500000	0.0049107818715508934	1.940735931667231e-49	-2.857479037927285e-41	3.24604418154866e-11	7.856052512400527e-15	0.0001784361918487773	-1.3261319751561638e-20	4.608061488542368e-21	6.955786949129904e-15	9.92331441447034e-14	1.450621573229649e-14
74600000	0.0049107818715508934	1.940735931667231e-49	-2.861316846832332e-41	3.24604418154866e-11	7.856052512400527e-15	0.0001784361918487773	-1.3261319743816441e-20	4.608061488542368e-21	6.955786949129904e-15	9.92331441447034e-14	1.450621573229649e-14
74700000	0.0049107818715508934	1.940735931667231e-49	-2.8651546557373836e-41	3.24604418154866e-11	7.856052512400527e-15	0.0001784361918487773	-1.3261319736071245e-20	4.608061488542368e-21	6.955786949129904e-15	9.92331441447034e-14	1.450621573229649e-14
74800000	0.0049107818715508934	1.940735931667231e-49	-2.8689924646424416e-41	3.24604418154866e-11	7.856052512400527e-15	0.0001784361918487773	-1.3261319728326048e-20	4.608061488542368e-21	6.955786949129904e-15	9.92331441447034e-14	1.450621573229649e-14
74900000	0.0049107818715508934	1.940735931667231e-49	-2.8728302735475074e-41	3.24604418154866e-11	7.856052512400527e-15	0.0001784361918487773	-1.3261319720580852e-20	4.608061488542368e-21	6.955786949129904e-15	9.92331441447034e-14	1.450621573229649e-14
75000000	0.0049107818715508934	1.940735931667231e-49	-2.876668082452582e-41	3.24604418154866e-11	7.856052512400527e-15	0.0001784361918487773	-1.3261319712835655e-20	4.608061488542368e-21	6.955786949129904e-15	9.92331441447034e-14	1.450621573229649e-14
75100000	0.0049107818715508934	1.940735931667231e-49	-2.880505891357668e-41	3.24604418154866e-11	7.856052512400527e-15	0.0001784361918487773	-1.3261319705090459e-20	4.608061488542368e-21	6.955786949129904e-15	9.92331441447034e-14	1.450621573229649e-14
75200000	0.0049107818715508934	1.940735931667231e-49	-2.884343700262766e-41	3.24604418154866e-11	7.856052512400527e-15	0.0001784361918487773	-1.326131969734526e-20	4.608061488542368e-21	6.955786949129904e-15	9.92331441447034e-14	1.450621573229649e-14
75300000	0.0049107818715508934	1.940735931667231e-49	-2.8881815091678777e-41	3.24604418154866e-11	7.856052512400527e-15	0.0001784361918487773	-1.3261319689600064e-20	4.608061488542368e-21	6.955786949129904e-15	9.92331441447034e-14	1.450621573229649e-14
75400000	0.0049107818715508934	1.940735931667231e-49	-2.892019318073005e-41	3.24604418154866e-11	7.856052512400527e-15	0.0001784361918487773	-1.3261319681854868e-20	4.608061488542368e-21	6.955786949129904e-15	9.92331441447034e-14	1.450621573229649e-14
75500000	0.0049107818715508934	1.940735931667231e-49	-2.895857126978149e-41	3.24604418154866e-11	7.856052512400527e-15	0.0001784361918487773	-1.3261319674109671e-20	4.608061488542368e-21	6.955786949129904e-15	9.92331441447034e-14	1.450621573229649e-14
75600000	0.0049107818715508934	1.940735931667231e-49	-2.8996949358833114e-41	3.24604418154866e-11	7.856052512400527e-15	0.0001784361918487773	-1.3261319666364475e-20	4.608061488542368e-21	6.955786949129904e-15	9.92331441447034e-14	1.450621573229649e-14
75700000	0.0049107818715508934	1.940735931667231e-49	-2.903532744788494e-41	3.24604418154866e-11	7.856052512400527e-15	0.0001784361918487773	-1.3261319658619278e-20	4.608061488542368e-21	6.955786949129904e-15	9.92331441447034e-14	1.450621573229649e-14
75800000	0.0049107818715508934	1.940735931667231e-49	-2.907370553693697e-41	3.24604418154866e-11	7.856052512400527e-15	0.0001784361918487773	-1.3261319650874082e-20	4.608061488542368e-21	6.955786949129904e-15	9.92331441447034e-14	1.450621573229649e-14
75900000	0.0049107818715508934	1.940735931667231e-49	-2.911208362598924e-41	3.24604418154866e-11	7.856052512400527e-15	0.0001784361918487773	-1.3261319643128885e-20	4.608061488542368e-21	6.955786949129904e-15	9.92331441447034e-14	1.450621573229649e-14
76000000	0.0049107818715508934	1.940735931667231e-49	-2.9150461715041753e-41	3.24604418154866e-11	7.856052512400527e-15	0.0001784361918487773	-1.3261319635383689e-20	4.608061488542368e-21	6.955786949129904e-15	9.92331441447034e-14	1.450621573229649e-14
76100000	0.0049107818715508934	1.940735931667231e-49	-2.9188839804094525e-41	3.24604418154866e-11	7.856052512400527e-15	0.0001784361918487773	-1.3261319627638492e-20	4.608061488542368e-21	6.955786949129904e-15	9.92331441447034e-14	1.450621573229649e-14
76200000	0.0049107818715508934	1.940735931667231e-49	-2.9227217893147573e-41	3.24604418154866e-11	7.856052512400527e-15	0.0001784361918487773	-1.3261319619893296e-20	4.608061488542368e-21	6.955786949129904e-15	9.92331441447034e-14	1.450621573229649e-14
76300000	0.0049107818715508934	1.9407359316672316e-49	-2.926559598220091e-41	3.24604418154866e-11	7.856052512400527e-15	0.0001784361918487773	-1.3261319612148098e-20	4.608061488542368e-21	6.955786949129904e-15	9.92331441447034e-14	1.450621573229649e-14
76400000	0.0049107818715508934	1.9407359316672316e-49	-2.9303974071254556e-41	3.24604418154866e-11	7.856052512400527e-15	0.0001784361918487773	-1.3261319604402901e-20	4.608061488542368e-21	6.955786949129904e-15	9.92331441447034e-14	1.450621573229649e-14
76500000	0.0049107818715508934	1.9407359316672316e-49	-2.9342352160308527e-41	3.24604418154866e-11	7.856052512400527e-15	0.0001784361918487773	-1.3261319596657705e-20	4.608061488542368e-21	6.955786949129904e-15	9.92331441447034e-14	1.450621573229649e-14
76600000	0.0049107818715508934	1.9407359316672316e-49	-2.938073024936283e-41	3.24604418154866e-11	7.856052512400527e-15	0.0001784361918487773	-1.3261319588912508e-20	4.608061488542368e-21	6.955786949129904e-15	9.92331441447034e-14	1.450621573229649e-14
76700000	0.0049107818715508934	1.9407359316672316e-49	-2.9419108338417483e-41	3.24604418154866e-11	7.856052512400527e-15	0.0001784361918487773	-1.3261319581167312e-20	4.608061488542368e-21	6.955786949129904e-15	9.92331441447034e-14	1.450621573229649e-14
76800000	0.0049107818715508934	1.9407359316672316e-49	-2.9457486427472504e-41	3.24604418154866e-11	7.856052512400527e-15	0.0001784361918487773	-1.3261319573422115e-20	4.608061488542368e-21	6.955786949129904e-15	9.92331441447034e-14	1.450621573229649e-14
76900000	0.0049107818715508934	1.9407359316672316e-49	-2.9495864516527907e-41	3.24604418154866e-11	7.856052512400527e-15	0.0001784361918487773	-1.3261319565676919e-20	4.608061488542368e-21	6.955786949129904e-15	9.92331441447034e-14	1.450621573229649e-14
77000000	0.0049107818715508934	1.9407359316672316e-49	-2.953424260558371e-41	3.24604418154866e-11	7.856052512400527e-15	0.0001784361918487773	-1.3261319557931722e-20	4.608061488542368e-21	6.955786949129904e-15	9.92331441447034e-14	1.450621573229649e-14
77100000	0.0049107818715508934	1.9407359316672316e-49	-2.957262069463992e-41	3.24604418154866e-11	7.856052512400527e-15	0.0001784361918487773	-1.3261319550186526e-20	4.608061488542368e-21	6.955786949129904e-15	9.92331441447034e-14	1.450621573229649e-14
77200000	0.0049107818715508934	1.9407359316672316e-49	-2.9610998783696563e-41	3.24604418154866e-11	7.856052512400527e-15	0.0001784361918487773	-1.326131954244133e-20	4.608061488542368e-21	6.955786949129904e-15	9.92331441447034e-14	1.450621573229649e-14
77300000	0.0049107818715508934	1.9407359316672316e-49	-2.964937687275365e-41	3.24604418154866e-11	7.856052512400527e-15	0.0001784361918487773	-1.3261319534696133e-20	4.608061488542368e-21	6.955786949129904e-15	9.92331441447034e-14	1.450621573229649e-14
77400000	0.0049107818715508934	1.9407359316672316e-49	-2.9687754961811193e-41	3.24604418154866e-11	7.856052512400527e-15	0.0001784361918487773	-1.3261319526950935e-20	4.608061488542368e-21	6.955786949129904e-15	9.92331441447034e-14	1.450621573229649e-14
77500000	0.0049107818715508934	1.9407359316672316e-49	-2.972613305086921e-41	3.24604418154866e-11	7.856052512400527e-15	0.0001784361918487773	-1.3261319519205739e-20	4.608061488542368e-21	6.955786949129904e-15	9.92331441447034e-14	1.450621573229649e-14
77600000	0.0049107818715508934	1.9407359316672316e-49	-2.9764511139927714e-41	3.24604418154866e-11	7.856052512400527e-15	0.0001784361918487773	-1.3261319511460542e-20	4.608061488542368e-21	6.955786949129904e-15	9.92331441447034e-14	1.450621573229649e-14
77700000	0.0049107818715508934	1.9407359316672316e-49	-2.9802889228986324e-41	3.24604418154866e-11	7.856052512400527e-15	0.0001784361918487773	-1.3261319503715346e-20	4.608061488542368e-21	6.955786949129904e-15	9.92331441447034e-14	1.450621573229649e-14
77800000	0.0049107818715508934	1.9407359316672316e-49	-2.9841267318043986e-41	3.24604418154866e-11	7.856052512400527e-15	0.0001784361918487773	-1.3261319495970149e-20	4.608061488542368e-21	6.955786949129904e-15	9.92331441447034e-14	1.450621573229649e-14
77900000	0.0049107818715508934	1.9407359316672316e-49	-2.9879645407100653e-41	3.24604418154866e-11	7.856052512400527e-15	0.0001784361918487773	-1.3261319488224953e-20	4.608061488542368e-21	6.955786949129904e-15	9.92331441447034e-14	1.450621573229649e-14
78000000	0.0049107818715508934	1.9407359316672316e-49	-2.9918023496156347e-41	3.24604418154866e-11	7.856052512400527e-15	0.0001784361918487773	-1.3261319480479756e-20	4.608061488542368e-21	6.955786949129904e-15	9.92331441447034e-14	1.450621573229649e-14
78100000	0.0049107818715508934	1.9407359316672316e-49	-2.9956401585211077e-41	3.24604418154866e-11	7.856052512400527e-15	0.0001784361918487773	-1.326131947273456e-20	4.608061488542368e-21	6.955786949129904e-15	9.92331441447034e-14	1.450621573229649e-14
78200000	0.0049107818715508934	1.9407359316672316e-49	-2.9994779674264864e-41	3.24604418154866e-11	7.856052512400527e-15	0.0001784361918487773	-1.3261319464989363e-20	4.608061488542368e-21	6.955786949129904e-15	9.92331441447034e-14	1.450621573229649e-14
78300000	0.0049107818715508934	1.9407359316672316e-49	-3.003315776331773e-41	3.24604418154866e-11	7.856052512400527e-15	0.0001784361918487773	-1.3261319457244167e-20	4.608061488542368e-21	6.955786949129904e-15	9.92331441447034e-14	1.450621573229649e-14
78400000	0.0049107818715508934	1.9407359316672316e-49	-3.007153585236967e-41	3.24604418154866e-11	7.856052512400527e-15	0.0001784361918487773	-1.326131944949897e-20	4.608061488542368e-21	6.955786949129904e-15	9.92331441447034e-14	1.450621573229649e-14
78500000	0.0049107818715508934	1.9407359316672316e-49	-3.0109913941420715e-41	3.24604418154866e-11	7.856052512400527e-15	0.0001784361918487773	-1.3261319441753772e-20	4.608061488542368e-21	6.955786949129904e-15	9.92331441447034e-14	1.450621573229649e-14
78600000	0.0049107818715508934	1.9407359316672316e-49	-3.014829203047088e-41	3.24604418154866e-11	7.856052512400527e-15	0.0001784361918487773	-1.3261319434008576e-20	4.608061488542368e-21	6.955786949129904e-15	9.92331441447034e-14	1.450621573229649e-14
78700000	0.0049107818715508934	1.9407359316672316e-49	-3.0186670119520174e-41	3.24604418154866e-11	7.856052512400527e-15	0.0001784361918487773	-1.3261319426263379e-20	4.608061488542368e-21	6.955786949129904e-15	9.92331441447034e-14	1.450621573229649e-14
78800000	0.0049107818715508934	1.9407359316672316e-49	-3.0225048208568613e-41	3.24604418154866e-11	7.856052512400527e-15	0.0001784361918487773	-1.3261319418518183e-20	4.608061488542368e-21	6.955786949129904e-15	9.92331441447034e-14	1.450621573229649e-14
78900000	0.0049107818715508934	1.9407359316672316e-49	-3.0263426297616217e-41	3.24604418154866e-11	7.856052512400527e-15	0.0001784361918487773	-1.3261319410772986e-20	4.608061488542368e-21	6.955786949129904e-15	9.92331441447034e-14	1.450621573229649e-14
79000000	0.0049107818715508934	1.940735931667232e-49	-3.0301804386662994e-41	3.24604418154866e-11	7.856052512400527e-15	0.0001784361918487773	-1.326131940302779e-20	4.608061488542368e-21	6.955786949129904e-15	9.92331441447034e-14	1.450621573229649e-14
79100000	0.0049107818715508934	1.940735931667232e-49	-3.0340182475708966e-41	3.24604418154866e-11	7.856052512400527e-15	0.0001784361918487773	-1.3261319395282593e-20	4.608061488542368e-21	6.955786949129904e-15	9.92331441447034e-14	1.450621573229649e-14
79200000	0.0049107818715508934	1.940735931667232e-49	-3.0378560564754143e-41	3.24604418154866e-11	7.856052512400527e-15	0.0001784361918487773	-1.3261319387537397e-20	4.608061488542368e-21	6.955786949129904e-15	9.92331441447034e-14	1.450621573229649e-14
79300000	0.0049107818715508934	1.940735931667232e-49	-3.0416938653798545e-41	3.24604418154866e-11	7.856052512400527e-15	0.0001784361918487773	-1.32613193797922e-20	4.608061488542368e-21	6.955786949129904e-15	9.92331441447034e-14	1.450621573229649e-14
79400000	0.0049107818715508934	1.940735931667232e-49	-3.0455316742842187e-41	3.24604418154866e-11	7.856052512400527e-15	0.0001784361918487773	-1.3261319372047004e-20	4.608061488542368e-21	6.955786949129904e-15	9.92331441447034e-14	1.450621573229649e-14
79500000	0.0049107818715508934	1.940735931667232e-49	-3.049369483188508e-41	3.24604418154866e-11	7.856052512400527e-15	0.0001784361918487773	-1.3261319364301807e-20	4.608061488542368e-21	6.955786949129904e-15	9.92331441447034e-14	1.450621573229649e-14
79600000	0.0049107818715508934	1.940735931667232e-49	-3.0532072920927244e-41	3.24604418154866e-11	7.856052512400527e-15	0.0001784361918487773	-1.326131935655661e-20	4.608061488542368e-21	6.955786949129904e-15	9.92331441447034e-14	1.450621573229649e-14
79700000	0.0049107818715508934	1.940735931667232e-49	-3.057045100996869e-41	3.24604418154866e-11	7.856052512400527e-15	0.0001784361918487773	-1.3261319348811413e-20	4.608061488542368e-21	6.955786949129904e-15	9.92331441447034e-14	1.450621573229649e-14
79800000	0.0049107818715508934	1.940735931667232e-49	-3.0608829099009436e-41	3.24604418154866e-11	7.856052512400527e-15	0.0001784361918487773	-1.3261319341066216e-20	4.608061488542368e-21	6.955786949129904e-15	9.92331441447034e-14	1.450621573229649e-14
79900000	0.0049107818715508934	1.940735931667232e-49	-3.06472071880495e-41	3.24604418154866e-11	7.856052512400527e-15	0.0001784361918487773	-1.326131933332102e-20	4.608061488542368e-21	6.955786949129904e-15	9.92331441447034e-14	1.450621573229649e-14
80000000	0.0049107818715508934	1.940735931667232e-49	-3.068558527708889e-41	3.24604418154866e-11	7.856052512400527e-15	0.0001784361918487773	-1.3261319325575823e-20	4.608061488542368e-21	6.955786949129904e-15	9.92331441447034e-14	1.450621573229649e-14
80100000	0.0049107818715508934	1.940735931667232e-49	-3.0723963366127624e-41	3.24604418154866e-11	7.856052512400527e-15	0.0001784361918487773	-1.3261319317830627e-20	4.608061488542368e-21	6.955786949129904e-15	9.92331441447034e-14	1.450621573229649e-14
80200000	0.0049107818715508934	1.940735931667232e-49	-3.076234145516572e-41	3.24604418154866e-11	7.856052512400527e-15	0.0001784361918487773	-1.326131931008543e-20	4.608061488542368e-21	6.955786949129904e-15	9.92331441447034e-14	1.450621573229649e-14
80300000	0.0049107818715508934	1.940735931667232e-49	-3.0800719544203193e-41	3.24604418154866e-11	7.856052512400527e-15	0.0001784361918487773	-1.3261319302340234e-20	4.608061488542368e-21	6.955786949129904e-15	9.92331441447034e-14	1.450621573229649e-14
80400000	0.0049107818715508934	1.940735931667232e-49	-3.0839097633240056e-41	3.24604418154866e-11	7.856052512400527e-15	0.0001784361918487773	-1.3261319294595037e-20	4.608061488542368e-21	6.955786949129904e-15	9.92331441447034e-14	1.450621573229649e-14
80500000	0.0049107818715508934	1.940735931667232e-49	-3.087747572227632e-41	3.24604418154866e-11	7.856052512400527e-15	0.0001784361918487773	-1.3261319286849841e-20	4.608061488542368e-21	6.955786949129904e-15	9.92331441447034e-14	1.450621573229649e-14
80600000	0.0049107818715508934	1.940735931667232e-49	-3.091585381131201e-41	3.24604418154866e-11	7.856052512400527e-15	0.0001784361918487773	-1.3261319279104644e-20	4.608061488542368e-21	6.955786949129904e-15	9.92331441447034e-14	1.450621573229649e-14
80700000	0.0049107818715508934	1.940735931667232e-49	-3.0954231900347135e-41	3.24604418154866e-11	7.856052512400527e-15	0.0001784361918487773	-1.3261319271359447e-20	4.608061488542368e-21	6.955786949129904e-15	9.92331441447034e-14	1.450621573229649e-14
80800000	0.0049107818715508934	1.940735931667232e-49	-3.0992609989381713e-41	3.24604418154866e-11	7.856052512400527e-15	0.0001784361918487773	-1.326131926361425e-20	4.608061488542368e-21	6.9557869491299045e-15	9.92331441447034e-14	1.450621573229649e-14
80900000	0.0049107818715508934	1.940735931667232e-49	-3.103098807841576e-41	3.24604418154866e-11	7.856052512400527e-15	0.0001784361918487773	-1.3261319255869054e-20	4.608061488542368e-21	6.9557869491299045e-15	9.92331441447034e-14	1.450621573229649e-14
81000000	0.0049107818715508934	1.940735931667232e-49	-3.1069366167449284e-41	3.24604418154866e-11	7.856052512400527e-15	0.0001784361918487773	-1.3261319248123857e-20	4.608061488542368e-21	6.9557869491299045e-15	9.92331441447034e-14	1.450621573229649e-14
81100000	0.0049107818715508934	1.940735931667232e-49	-3.1107744256482313e-41	3.24604418154866e-11	7.856052512400527e-15	0.0001784361918487773	-1.326131924037866e-20	4.608061488542368e-21	6.9557869491299045e-15	9.92331441447034e-14	1.450621573229649e-14
81200000	0.0049107818715508934	1.940735931667232e-49	-3.1146122345514847e-41	3.24604418154866e-11	7.856052512400527e-15	0.0001784361918487773	-1.3261319232633464e-20	4.608061488542368e-21	6.9557869491299045e-15	9.92331441447034e-14	1.450621573229649e-14
81300000	0.0049107818715508934	1.9407359316672323e-49	-3.118450043454691e-41	3.24604418154866e-11	7.856052512400527e-15	0.0001784361918487773	-1.3261319224888268e-20	4.608061488542368e-21	6.9557869491299045e-15	9.92331441447034e-14	1.450621573229649e-14
81400000	0.0049107818715508934	1.9407359316672323e-49	-3.1222878523578523e-41	3.24604418154866e-11	7.856052512400527e-15	0.0001784361918487773	-1.3261319217143071e-20	4.608061488542368e-21	6.9557869491299045e-15	9.92331441447034e-14	1.450621573229649e-14
81500000	0.0049107818715508934	1.9407359316672323e-49	-3.126125661260969e-41	3.24604418154866e-11	7.856052512400527e-15	0.0001784361918487773	-1.3261319209397875e-20	4.608061488542368e-21	6.9557869491299045e-15	9.92331441447034e-14	1.450621573229649e-14
81600000	0.0049107818715508934	1.9407359316672323e-49	-3.129963470164043e-41	3.24604418154866e-11	7.856052512400527e-15	0.0001784361918487773	-1.3261319201652678e-20	4.608061488542368e-21	6.9557869491299045e-15	9.92331441447034e-14	1.450621573229649e-14
81700000	0.0049107818715508934	1.9407359316672323e-49	-3.133801279067076e-41	3.24604418154866e-11	7.856052512400527e-15	0.0001784361918487773	-1.3261319193907482e-20	4.608061488542368e-21	6.9557869491299045e-15	9.92331441447034e-14	1.450621573229649e-14
81800000	0.0049107818715508934	1.9407359316672323e-49	-3.1376390879700696e-41	3.24604418154866e-11	7.856052512400527e-15	0.0001784361918487773	-1.3261319186162285e-20	4.608061488542368e-21	6.9557869491299045e-15	9.92331441447034e-14	1.450621573229649e-14
81900000	0.0049107818715508934	1.9407359316672323e-49	-3.141476896873025e-41	3.24604418154866e-11	7.856052512400527e-15	0.0001784361918487773	-1.3261319178417087e-20	4.608061488542368e-21	6.9557869491299045e-15	9.92331441447034e-14	1.450621573229649e-14
82000000	0.0049107818715508934	1.9407359316672323e-49	-3.145314705775944e-41	3.24604418154866e-11	7.856052512400527e-15	0.0001784361918487773	-1.326131917067189e-20	4.608061488542368e-21	6.9557869491299045e-15	9.92331441447034e-14	1.450621573229649e-14
82100000	0.0049107818715508934	1.9407359316672323e-49	-3.1491525146788276e-41	3.24604418154866e-11	7.856052512400527e-15	0.0001784361918487773	-1.3261319162926694e-20	4.608061488542368e-21	6.9557869491299045e-15	9.92331441447034e-14	1.450621573229649e-14
82200000	0.0049107818715508934	1.9407359316672323e-49	-3.1529903235816783e-41	3.24604418154866e-11	7.856052512400527e-15	0.0001784361918487773	-1.3261319155181498e-20	4.608061488542368e-21	6.9557869491299045e-15	9.92331441447034e-14	1.450621573229649e-14
82300000	0.0049107818715508934	1.9407359316672323e-49	-3.156828132484497e-41	3.24604418154866e-11	7.856052512400527e-15	0.0001784361918487773	-1.3261319147436301e-20	4.608061488542368e-21	6.9557869491299045e-15	9.92331441447034e-14	1.450621573229649e-14
82400000	0.0049107818715508934	1.9407359316672323e-49	-3.160665941387285e-41	3.24604418154866e-11	7.856052512400527e-15	0.0001784361918487773	-1.3261319139691105e-20	4.608061488542368e-21	6.9557869491299045e-15	9.92331441447034e-14	1.450621573229649e-14
82500000	0.0049107818715508934	1.9407359316672323e-49	-3.1645037502900437e-41	3.24604418154866e-11	7.856052512400527e-15	0.0001784361918487773	-1.3261319131945908e-20	4.608061488542368e-21	6.9557869491299045e-15	9.92331441447034e-14	1.450621573229649e-14
82600000	0.0049107818715508934	1.9407359316672323e-49	-3.1683415591927756e-41	3.24604418154866e-11	7.856052512400527e-15	0.0001784361918487773	-1.3261319124200712e-20	4.608061488542368e-21	6.9557869491299045e-15	9.92331441447034e-14	1.450621573229649e-14
82700000	0.0049107818715508934	1.9407359316672323e-49	-3.1721793680954815e-41	3.24604418154866e-11	7.856052512400527e-15	0.0001784361918487773	-1.3261319116455515e-20	4.608061488542368e-21	6.9557869491299045e-15	9.92331441447034e-14	1.450621573229649e-14
82800000	0.0049107818715508934	1.9407359316672323e-49	-3.1760171769981634e-41	3.24604418154866e-11	7.856052512400527e-15	0.0001784361918487773	-1.3261319108710319e-20	4.608061488542368e-21	6.9557869491299045e-15	9.92331441447034e-14	1.450621573229649e-14
82900000	0.0049107818715508934	1.9407359316672323e-49	-3.1798549859008224e-41	3.24604418154866e-11	7.856052512400527e-15	0.0001784361918487773	-1.3261319100965122e-20	4.608061488542368e-21	6.9557869491299045e-15	9.92331441447034e-14	1.450621573229649e-14
83000000	0.0049107818715508934	1.9407359316672323e-49	-3.18369279480346e-41	3.24604418154866e-11	7.856052512400527e-15	0.0001784361918487773	-1.3261319093219924e-20	4.608061488542368e-21	6.9557869491299045e-15	9.92331441447034e-14	1.450621573229649e-14
83100000	0.0049107818715508934	1.9407359316672323e-49	-3.1875306037060777e-41	3.24604418154866e-11	7.856052512400527e-15	0.0001784361918487773	-1.3261319085474728e-20	4.608061488542368e-21	6.9557869491299045e-15	9.92331441447034e-14	1.450621573229649e-14
83200000	0.0049107818715508934	1.9407359316672327e-49	-3.1913684126086775e-41	3.24604418154866e-11	7.856052512400527e-15	0.0001784361918487773	-1.3261319077729531e-20	4.608061488542368e-21	6.9557869491299045e-15	9.92331441447034e-14	1.450621573229649e-14
83300000	0.0049107818715508934	1.9407359316672327e-49	-3.1952062215112606e-41	3.24604418154866e-11	7.856052512400527e-15	0.0001784361918487773	-1.3261319069984335e-20	4.608061488542368e-21	6.9557869491299045e-15	9.92331441447034e-14	1.450621573229649e-14
83400000	0.0049107818715508934	1.9407359316672327e-49	-3.1990440304138283e-41	3.24604418154866e-11	7.856052512400527e-15	0.0001784361918487773	-1.3261319062239138e-20	4.608061488542369e-21	6.9557869491299045e-15	9.92331441447034e-14	1.450621573229649e-14
83500000	0.0049107818715508934	1.9407359316672327e-49	-3.2028818393163823e-41	3.24604418154866e-11	7.856052512400527e-15	0.0001784361918487773	-1.3261319054493942e-20	4.608061488542369e-21	6.9557869491299045e-15	9.92331441447034e-14	1.450621573229649e-14
83600000	0.0049107818715508934	1.9407359316672327e-49	-3.2067196482189245e-41	3.24604418154866e-11	7.856052512400527e-15	0.0001784361918487773	-1.3261319046748745e-20	4.608061488542369e-21	6.9557869491299045e-15	9.92331441447034e-14	1.450621573229649e-14
83700000	0.0049107818715508934	1.9407359316672327e-49	-3.210557457121456e-41	3.24604418154866e-11	7.856052512400527e-15	0.0001784361918487773	-1.3261319039003549e-20	4.608061488542369e-21	6.9557869491299045e-15	9.92331441447034e-14	1.450621573229649e-14
83800000	0.0049107818715508934	1.9407359316672327e-49	-3.2143952660239784e-41	3.24604418154866e-11	7.856052512400527e-15	0.0001784361918487773	-1.3261319031258352e-20	4.608061488542369e-21	6.9557869491299045e-15	9.92331441447034e-14	1.450621573229649e-14
83900000	0.0049107818715508934	1.9407359316672327e-49	-3.218233074926493e-41	3.2460441815486605e-11	7.856052512400527e-15	0.0001784361918487773	-1.3261319023513156e-20	4.608061488542369e-21	6.9557869491299045e-15	9.92331441447034e-14	1.450621573229649e-14
84000000	0.0049107818715508934	1.9407359316672327e-49	-3.2220708838290023e-41	3.2460441815486605e-11	7.856052512400527e-15	0.0001784361918487773	-1.326131901576796e-20	4.608061488542369e-21	6.9557869491299045e-15	9.92331441447034e-14	1.450621573229649e-14
84100000	0.0049107818715508934	1.9407359316672327e-49	-3.2259086927315063e-41	3.2460441815486605e-11	7.856052512400527e-15	0.0001784361918487773	-1.3261319008022762e-20	4.608061488542369e-21	6.9557869491299045e-15	9.92331441447034e-14	1.450621573229649e-14
84200000	0.0049107818715508934	1.9407359316672327e-49	-3.229746501634008e-41	3.2460441815486605e-11	7.856052512400527e-15	0.0001784361918487773	-1.3261319000277565e-20	4.608061488542369e-21	6.9557869491299045e-15	9.92331441447034e-14	1.450621573229649e-14
84300000	0.0049107818715508934	1.9407359316672327e-49	-3.2335843105365077e-41	3.2460441815486605e-11	7.856052512400527e-15	0.0001784361918487773	-1.3261318992532369e-20	4.608061488542369e-21	6.9557869491299045e-15	9.92331441447034e-14	1.450621573229649e-14
84400000	0.0049107818715508934	1.9407359316672327e-49	-3.237422119439008e-41	3.2460441815486605e-11	7.856052512400527e-15	0.0001784361918487773	-1.3261318984787172e-20	4.608061488542369e-21	6.9557869491299045e-15	9.92331441447034e-14	1.450621573229649e-14
84500000	0.0049107818715508934	1.9407359316672327e-49	-3.2412599283415096e-41	3.2460441815486605e-11	7.856052512400527e-15	0.0001784361918487773	-1.3261318977041976e-20	4.608061488542369e-21	6.9557869491299045e-15	9.92331441447034e-14	1.450621573229649e-14
84600000	0.0049107818715508934	1.9407359316672327e-49	-3.2450977372440146e-41	3.2460441815486605e-11	7.856052512400527e-15	0.0001784361918487773	-1.3261318969296779e-20	4.608061488542369e-21	6.9557869491299045e-15	9.92331441447034e-14	1.450621573229649e-14
84700000	0.0049107818715508934	1.9407359316672327e-49	-3.248935546146524e-41	3.2460441815486605e-11	7.856052512400527e-15	0.0001784361918487773	-1.3261318961551583e-20	4.608061488542369e-21	6.9557869491299045e-15	9.92331441447034e-14	1.450621573229649e-14
84800000	0.0049107818715508934	1.9407359316672327e-49	-3.25277335504904e-41	3.2460441815486605e-11	7.856052512400527e-15	0.0001784361918487773	-1.3261318953806386e-20	4.608061488542369e-21	6.9557869491299045e-15	9.92331441447034e-14	1.450621573229649e-14
84900000	0.0049107818715508934	1.9407359316672327e-49	-3.2566111639515634e-41	3.2460441815486605e-11	7.856052512400527e-15	0.0001784361918487773	-1.326131894606119e-20	4.608061488542369e-21	6.9557869491299045e-15	9.92331441447034e-14	1.450621573229649e-14
85000000	0.0049107818715508934	1.940735931667233e-49	-3.260448972854096e-41	3.2460441815486605e-11	7.856052512400527e-15	0.0001784361918487773	-1.3261318938315993e-20	4.608061488542369e-21	6.9557869491299045e-15	9.92331441447034e-14	1.450621573229649e-14
85100000	0.0049107818715508934	1.940735931667233e-49	-3.264286781756639e-41	3.2460441815486605e-11	7.856052512400527e-15	0.0001784361918487773	-1.3261318930570797e-20	4.608061488542369e-21	6.9557869491299045e-15	9.92331441447034e-14	1.450621573229649e-14
85200000	0.0049107818715508934	1.940735931667233e-49	-3.268124590659195e-41	3.2460441815486605e-11	7.856052512400527e-15	0.0001784361918487773	-1.3261318922825599e-20	4.608061488542369e-21	6.9557869491299045e-15	9.92331441447034e-14	1.450621573229649e-14
85300000	0.0049107818715508934	1.940735931667233e-49	-3.2719623995617645e-41	3.2460441815486605e-11	7.856052512400527e-15	0.0001784361918487773	-1.3261318915080402e-20	4.608061488542369e-21	6.9557869491299045e-15	9.92331441447034e-14	1.450621573229649e-14
85400000	0.0049107818715508934	1.940735931667233e-49	-3.2758002084643496e-41	3.2460441815486605e-11	7.856052512400527e-15	0.0001784361918487773	-1.3261318907335206e-20	4.608061488542369e-21	6.955786949129905e-15	9.92331441447034e-14	1.450621573229649e-14
85500000	0.0049107818715508934	1.940735931667233e-49	-3.2796380173669514e-41	3.2460441815486605e-11	7.856052512400527e-15	0.0001784361918487773	-1.3261318899590009e-20	4.608061488542369e-21	6.955786949129905e-15	9.92331441447034e-14	1.450621573229649e-14
85600000	0.0049107818715508934	1.940735931667233e-49	-3.283475826269571e-41	3.2460441815486605e-11	7.856052512400527e-15	0.0001784361918487773	-1.3261318891844813e-20	4.608061488542369e-21	6.955786949129905e-15	9.92331441447034e-14	1.450621573229649e-14
85700000	0.0049107818715508934	1.940735931667233e-49	-3.2873136351722113e-41	3.2460441815486605e-11	7.856052512400527e-15	0.0001784361918487773	-1.3261318884099616e-20	4.608061488542369e-21	6.955786949129905e-15	9.92331441447034e-14	1.450621573229649e-14
85800000	0.0049107818715508934	1.940735931667233e-49	-3.291151444074873e-41	3.2460441815486605e-11	7.856052512400527e-15	0.0001784361918487773	-1.326131887635442e-20	4.608061488542369e-21	6.955786949129905e-15	9.92331441447034e-14	1.450621573229649e-14
85900000	0.0049107818715508934	1.940735931667233e-49	-3.2949892529775573e-41	3.2460441815486605e-11	7.856052512400527e-15	0.0001784361918487773	-1.3261318868609223e-20	4.608061488542369e-21	6.955786949129905e-15	9.92331441447034e-14	1.450621573229649e-14
86000000	0.0049107818715508934	1.940735931667233e-49	-3.2988270618802663e-41	3.2460441815486605e-11	7.856052512400527e-15	0.0001784361918487773	-1.3261318860864027e-20	4.608061488542369e-21	6.955786949129905e-15	9.92331441447034e-14	1.450621573229649e-14
86100000	0.0049107818715508934	1.940735931667233e-49	-3.3026648707830017e-41	3.2460441815486605e-11	7.856052512400527e-15	0.0001784361918487773	-1.326131885311883e-20	4.608061488542369e-21	6.955786949129905e-15	9.92331441447034e-14	1.450621573229649e-14
86200000	0.0049107818715508934	1.940735931667233e-49	-3.306502679685764e-41	3.2460441815486605e-11	7.856052512400527e-15	0.0001784361918487773	-1.3261318845373634e-20	4.608061488542369e-21	6.955786949129905e-15	9.92331441447034e-14	1.450621573229649e-14
86300000	0.0049107818715508934	1.940735931667233e-49	-3.310340488588556e-41	3.2460441815486605e-11	7.856052512400527e-15	0.0001784361918487773	-1.3261318837628436e-20	4.608061488542369e-21	6.955786949129905e-15	9.92331441447034e-14	1.450621573229649e-14
86400000	0.0049107818715508934	1.940735931667233e-49	-3.314178297491378e-41	3.2460441815486605e-11	7.856052512400527e-15	0.0001784361918487773	-1.326131882988324e-20	4.608061488542369e-21	6.955786949129905e-15	9.92331441447034e-14	1.450621573229649e-14
86500000	0.0049107818715508934	1.940735931667233e-49	-3.318016106394232e-41	3.2460441815486605e-11	7.856052512400527e-15	0.0001784361918487773	-1.3261318822138043e-20	4.608061488542369e-21	6.955786949129905e-15	9.92331441447034e-14	1.450621573229649e-14
86600000	0.0049107818715508934	1.940735931667233e-49	-3.3218539152971205e-41	3.2460441815486605e-11	7.856052512400527e-15	0.0001784361918487773	-1.3261318814392846e-20	4.608061488542369e-21	6.955786949129905e-15	9.92331441447034e-14	1.450621573229649e-14
86700000	0.0049107818715508934	1.940735931667233e-49	-3.3256917242000436e-41	3.2460441815486605e-11	7.856052512400527e-15	0.0001784361918487773	-1.326131880664765e-20	4.608061488542369e-21	6.955786949129905e-15	9.92331441447034e-14	1.450621573229649e-14
86800000	0.0049107818715508934	1.9407359316672335e-49	-3.3295295331030033e-41	3.2460441815486605e-11	7.856052512400527e-15	0.0001784361918487773	-1.3261318798902453e-20	4.608061488542369e-21	6.955786949129905e-15	9.92331441447034e-14	1.450621573229649e-14
86900000	0.0049107818715508934	1.9407359316672335e-49	-3.3333673420060013e-41	3.2460441815486605e-11	7.856052512400527e-15	0.0001784361918487773	-1.3261318791157257e-20	4.608061488542369e-21	6.955786949129905e-15	9.92331441447034e-14	1.450621573229649e-14
87000000	0.0049107818715508934	1.9407359316672335e-49	-3.3372051509090396e-41	3.2460441815486605e-11	7.856052512400527e-15	0.0001784361918487773	-1.326131878341206e-20	4.608061488542369e-21	6.955786949129905e-15	9.92331441447034e-14	1.450621573229649e-14
87100000	0.0049107818715508934	1.9407359316672335e-49	-3.3410429598121187e-41	3.2460441815486605e-11	7.856052512400527e-15	0.0001784361918487773	-1.3261318775666864e-20	4.608061488542369e-21	6.955786949129905e-15	9.92331441447034e-14	1.450621573229649e-14
87200000	0.0049107818715508934	1.9407359316672335e-49	-3.3448807687152405e-41	3.2460441815486605e-11	7.856052512400527e-15	0.0001784361918487773	-1.3261318767921667e-20	4.608061488542369e-21	6.955786949129905e-15	9.92331441447034e-14	1.450621573229649e-14
87300000	0.0049107818715508934	1.9407359316672335e-49	-3.348718577618407e-41	3.2460441815486605e-11	7.856052512400527e-15	0.0001784361918487773	-1.3261318760176471e-20	4.608061488542369e-21	6.955786949129905e-15	9.92331441447034e-14	1.450621573229649e-14
87400000	0.0049107818715508934	1.9407359316672335e-49	-3.352556386521619e-41	3.2460441815486605e-11	7.856052512400527e-15	0.0001784361918487773	-1.3261318752431273e-20	4.608061488542369e-21	6.955786949129905e-15	9.92331441447034e-14	1.450621573229649e-14
87500000	0.0049107818715508934	1.9407359316672335e-49	-3.3563941954248784e-41	3.2460441815486605e-11	7.856052512400527e-15	0.0001784361918487773	-1.3261318744686077e-20	4.608061488542369e-21	6.955786949129905e-15	9.92331441447034e-14	1.450621573229649e-14
87600000	0.0049107818715508934	1.9407359316672335e-49	-3.360232004328187e-41	3.2460441815486605e-11	7.856052512400527e-15	0.0001784361918487773	-1.326131873694088e-20	4.608061488542369e-21	6.955786949129905e-15	9.92331441447034e-14	1.450621573229649e-14
87700000	0.0049107818715508934	1.9407359316672335e-49	-3.364069813231462e-41	3.2460441815486605e-11	7.856052512400527e-15	0.0001784361918487773	-1.3261318729195684e-20	4.608061488542369e-21	6.955786949129905e-15	9.92331441447034e-14	1.450621573229649e-14
87800000	0.0049107818715508934	1.9407359316672335e-49	-3.367907622134489e-41	3.2460441815486605e-11	7.856052512400527e-15	0.0001784361918487773	-1.3261318721450487e-20	4.608061488542369e-21	6.955786949129905e-15	9.92331441447034e-14	1.450621573229649e-14
87900000	0.0049107818715508934	1.9407359316672335e-49	-3.3717454310372604e-41	3.2460441815486605e-11	7.856052512400527e-15	0.0001784361918487773	-1.326131871370529e-20	4.608061488542369e-21	6.955786949129905e-15	9.92331441447034e-14	1.450621573229649e-14
88000000	0.0049107818715508934	1.9407359316672335e-49	-3.3755832399397843e-41	3.2460441815486605e-11	7.856052512400527e-15	0.0001784361918487773	-1.3261318705960094e-20	4.608061488542369e-21	6.955786949129905e-15	9.92331441447034e-14	1.450621573229649e-14
88100000	0.0049107818715508934	1.9407359316672335e-49	-3.379421048842066e-41	3.2460441815486605e-11	7.856052512400527e-15	0.0001784361918487773	-1.3261318698214898e-20	4.608061488542369e-21	6.955786949129905e-15	9.92331441447034e-14	1.450621573229649e-14
88200000	0.0049107818715508934	1.9407359316672335e-49	-3.383258857744113e-41	3.2460441815486605e-11	7.856052512400527e-15	0.0001784361918487773	-1.3261318690469701e-20	4.608061488542369e-21	6.955786949129905e-15	9.92331441447034e-14	1.450621573229649e-14
88300000	0.0049107818715508934	1.9407359316672335e-49	-3.3870966666459306e-41	3.2460441815486605e-11	7.856052512400527e-15	0.0001784361918487773	-1.3261318682724505e-20	4.608061488542369e-21	6.955786949129905e-15	9.92331441447034e-14	1.450621573229649e-14
88400000	0.0049107818715508934	1.9407359316672335e-49	-3.390934475547526e-41	3.2460441815486605e-11	7.856052512400527e-15	0.0001784361918487773	-1.3261318674979308e-20	4.608061488542369e-21	6.955786949129905e-15	9.92331441447034e-14	1.450621573229649e-14
88500000	0.0049107818715508934	1.9407359316672335e-49	-3.3947722844489056e-41	3.2460441815486605e-11	7.856052512400527e-15	0.0001784361918487773	-1.326131866723411e-20	4.608061488542369e-21	6.955786949129905e-15	9.92331441447034e-14	1.450621573229649e-14
88600000	0.0049107818715508934	1.9407359316672335e-49	-3.398610093350076e-41	3.2460441815486605e-11	7.856052512400527e-15	0.0001784361918487773	-1.3261318659488914e-20	4.608061488542369e-21	6.955786949129905e-15	9.92331441447034e-14	1.450621573229649e-14
88700000	0.0049107818715508934	1.9407359316672335e-49	-3.402447902251043e-41	3.2460441815486605e-11	7.856052512400527e-15	0.0001784361918487773	-1.3261318651743717e-20	4.608061488542369e-21	6.955786949129905e-15	9.92331441447034e-14	1.450621573229649e-14
88800000	0.0049107818715508934	1.9407359316672335e-49	-3.406285711151813e-41	3.2460441815486605e-11	7.856052512400527e-15	0.0001784361918487773	-1.326131864399852e-20	4.608061488542369e-21	6.955786949129905e-15	9.92331441447034e-14	1.450621573229649e-14
88900000	0.0049107818715508934	1.9407359316672335e-49	-3.410123520052394e-41	3.2460441815486605e-11	7.856052512400527e-15	0.0001784361918487773	-1.3261318636253324e-20	4.608061488542369e-21	6.955786949129905e-15	9.92331441447034e-14	1.450621573229649e-14
89000000	0.0049107818715508934	1.9407359316672335e-49	-3.4139613289527903e-41	3.2460441815486605e-11	7.856052512400527e-15	0.0001784361918487773	-1.3261318628508128e-20	4.608061488542369e-21	6.955786949129905e-15	9.92331441447034e-14	1.450621573229649e-14
89100000	0.0049107818715508934	1.9407359316672335e-49	-3.4177991378530095e-41	3.2460441815486605e-11	7.856052512400527e-15	0.0001784361918487773	-1.3261318620762931e-20	4.608061488542369e-21	6.955786949129905e-15	9.92331441447034e-14	1.450621573229649e-14
89200000	0.0049107818715508934	1.9407359316672335e-49	-3.421636946753058e-41	3.2460441815486605e-11	7.856052512400527e-15	0.0001784361918487773	-1.3261318613017735e-20	4.608061488542369e-21	6.955786949129905e-15	9.92331441447034e-14	1.450621573229649e-14
89300000	0.0049107818715508934	1.9407359316672335e-49	-3.425474755652942e-41	3.2460441815486605e-11	7.856052512400527e-15	0.0001784361918487773	-1.3261318605272538e-20	4.608061488542369e-21	6.955786949129905e-15	9.92331441447034e-14	1.450621573229649e-14
89400000	0.0049107818715508934	1.9407359316672335e-49	-3.429312564552668e-41	3.2460441815486605e-11	7.856052512400527e-15	0.0001784361918487773	-1.3261318597527342e-20	4.608061488542369e-21	6.955786949129905e-15	9.92331441447034e-14	1.450621573229649e-14
89500000	0.0049107818715508934	1.9407359316672335e-49	-3.4331503734522425e-41	3.2460441815486605e-11	7.856052512400527e-15	0.0001784361918487773	-1.3261318589782145e-20	4.608061488542369e-21	6.955786949129905e-15	9.92331441447034e-14	1.450621573229649e-14
89600000	0.0049107818715508934	1.9407359316672335e-49	-3.436988182351672e-41	3.2460441815486605e-11	7.856052512400527e-15	0.0001784361918487773	-1.3261318582036947e-20	4.608061488542369e-21	6.955786949129905e-15	9.92331441447034e-14	1.450621573229649e-14
89700000	0.0049107818715508934	1.9407359316672335e-49	-3.4408259912509633e-41	3.2460441815486605e-11	7.856052512400527e-15	0.0001784361918487773	-1.3261318574291751e-20	4.608061488542369e-21	6.955786949129905e-15	9.92331441447034e-14	1.450621573229649e-14
89800000	0.0049107818715508934	1.9407359316672335e-49	-3.444663800150122e-41	3.2460441815486605e-11	7.856052512400527e-15	0.0001784361918487773	-1.3261318566546554e-20	4.608061488542369e-21	6.955786949129905e-15	9.92331441447034e-14	1.450621573229649e-14
89900000	0.0049107818715508934	1.9407359316672335e-49	-3.448501609049155e-41	3.2460441815486605e-11	7.856052512400527e-15	0.0001784361918487773	-1.3261318558801358e-20	4.608061488542369e-21	6.955786949129905e-15	9.92331441447034e-14	1.450621573229649e-14
90000000	0.0049107818715508934	1.9407359316672335e-49	-3.4523394179480685e-41	3.2460441815486605e-11	7.856052512400527e-15	0.0001784361918487773	-1.3261318551056161e-20	4.608061488542369e-21	6.955786949129905e-15	9.92331441447034e-14	1.450621573229649e-14
90100000	0.0049107818715508934	1.940735931667233e-49	-3.4561772268468694e-41	3.2460441815486605e-11	7.856052512400527e-15	0.0001784361918487773	-1.3261318543310965e-20	4.608061488542369e-21	6.955786949129905e-15	9.92331441447034e-14	1.450621573229649e-14
90200000	0.0049107818715508934	1.940735931667233e-49	-3.4600150357455637e-41	3.2460441815486605e-11	7.856052512400527e-15	0.0001784361918487773	-1.3261318535565768e-20	4.608061488542369e-21	6.955786949129905e-15	9.92331441447034e-14	1.450621573229649e-14
90300000	0.0049107818715508934	1.940735931667233e-49	-3.463852844644158e-41	3.2460441815486605e-11	7.856052512400527e-15	0.0001784361918487773	-1.3261318527820572e-20	4.608061488542369e-21	6.955786949129905e-15	9.92331441447034e-14	1.450621573229649e-14
90400000	0.0049107818715508934	1.940735931667233e-49	-3.4676906535426593e-41	3.2460441815486605e-11	7.856052512400527e-15	0.0001784361918487773	-1.3261318520075375e-20	4.608061488542369e-21	6.955786949129905e-15	9.92331441447034e-14	1.450621573229649e-14
90500000	0.0049107818715508934	1.940735931667233e-49	-3.4715284624410733e-41	3.2460441815486605e-11	7.856052512400527e-15	0.0001784361918487773	-1.3261318512330179e-20	4.608061488542369e-21	6.9557869491299045e-15	9.92331441447034e-14	1.450621573229649e-14
90600000	0.0049107818715508934	1.940735931667233e-49	-3.4753662713394067e-41	3.2460441815486605e-11	7.856052512400527e-15	0.0001784361918487773	-1.3261318504584983e-20	4.608061488542369e-21	6.9557869491299045e-15	9.92331441447034e-14	1.450621573229649e-14
90700000	0.0049107818715508934	1.940735931667233e-49	-3.4792040802376657e-41	3.2460441815486605e-11	7.856052512400527e-15	0.0001784361918487773	-1.3261318496839785e-20	4.608061488542369e-21	6.9557869491299045e-15	9.92331441447034e-14	1.450621573229649e-14
90800000	0.0049107818715508934	1.940735931667233e-49	-3.483041889135857e-41	3.2460441815486605e-11	7.856052512400527e-15	0.0001784361918487773	-1.3261318489094588e-20	4.608061488542369e-21	6.9557869491299045e-15	9.92331441447034e-14	1.450621573229649e-14
90900000	0.0049107818715508934	1.940735931667233e-49	-3.486879698033987e-41	3.2460441815486605e-11	7.856052512400527e-15	0.0001784361918487773	-1.3261318481349392e-20	4.608061488542369e-21	6.9557869491299045e-15	9.92331441447034e-14	1.450621573229649e-14
91000000	0.0049107818715508934	1.940735931667233e-49	-3.4907175069320624e-41	3.2460441815486605e-11	7.856052512400527e-15	0.0001784361918487773	-1.3261318473604195e-20	4.608061488542369e-21	6.9557869491299045e-15	9.92331441447034e-14	1.450621573229649e-14
91100000	0.0049107818715508934	1.940735931667233e-49	-3.494555315830089e-41	3.2460441815486605e-11	7.856052512400527e-15	0.0001784361918487773	-1.3261318465858999e-20	4.608061488542369e-21	6.9557869491299045e-15	9.92331441447034e-14	1.450621573229649e-14
91200000	0.0049107818715508934	1.9407359316672327e-49	-3.4983931247280737e-41	3.2460441815486605e-11	7.856052512400527e-15	0.0001784361918487773	-1.3261318458113802e-20	4.608061488542368e-21	6.9557869491299045e-15	9.92331441447034e-14	1.450621573229649e-14
91300000	0.0049107818715508934	1.9407359316672327e-49	-3.5022309336260227e-41	3.2460441815486605e-11	7.856052512400527e-15	0.0001784361918487773	-1.3261318450368606e-20	4.608061488542368e-21	6.9557869491299045e-15	9.92331441447034e-14	1.450621573229649e-14
91400000	0.0049107818715508934	1.9407359316672327e-49	-3.506068742523943e-41	3.2460441815486605e-11	7.856052512400527e-15	0.0001784361918487773	-1.3261318442623409e-20	4.608061488542368e-21	6.9557869491299045e-15	9.92331441447034e-14	1.450621573229649e-14
91500000	0.0049107818715508934	1.9407359316672327e-49	-3.5099065514218403e-41	3.24604418154866e-11	7.856052512400527e-15	0.0001784361918487773	-1.3261318434878213e-20	4.608061488542368e-21	6.9557869491299045e-15	9.92331441447034e-14	1.450621573229649e-14
91600000	0.0049107818715508934	1.9407359316672327e-49	-3.513744360319722e-41	3.24604418154866e-11	7.856052512400527e-15	0.0001784361918487773	-1.3261318427133016e-20	4.608061488542368e-21	6.9557869491299045e-15	9.92331441447034e-14	1.450621573229649e-14
91700000	0.0049107818715508934	1.9407359316672327e-49	-3.517582169217593e-41	3.24604418154866e-11	7.856052512400527e-15	0.0001784361918487773	-1.326131841938782e-20	4.608061488542368e-21	6.9557869491299045e-15	9.92331441447034e-14	1.450621573229649e-14
91800000	0.0049107818715508934	1.9407359316672327e-49	-3.5214199781154616e-41	3.24604418154866e-11	7.856052512400527e-15	0.0001784361918487773	-1.3261318411642622e-20	4.608061488542368e-21	6.9557869491299045e-15	9.92331441447034e-14	1.450621573229649e-14
91900000	0.0049107818715508934	1.9407359316672327e-49	-3.5252577870133326e-41	3.24604418154866e-11	7.856052512400527e-15	0.0001784361918487773	-1.3261318403897425e-20	4.608061488542368e-21	6.9557869491299045e-15	9.92331441447034e-14	1.450621573229649e-14
92000000	0.0049107818715508934	1.9407359316672327e-49	-3.529095595911214e-41	3.24604418154866e-11	7.856052512400527e-15	0.0001784361918487773	-1.3261318396152229e-20	4.608061488542368e-21	6.9557869491299045e-15	9.92331441447034e-14	1.450621573229649e-14
92100000	0.0049107818715508934	1.9407359316672327e-49	-3.5329334048091104e-41	3.24604418154866e-11	7.856052512400527e-15	0.0001784361918487773	-1.3261318388407032e-20	4.608061488542368e-21	6.9557869491299045e-15	9.92331441447034e-14	1.450621573229649e-14
92200000	0.0049107818715508934	1.9407359316672323e-49	-3.53677121370703e-41	3.24604418154866e-11	7.856052512400527e-15	0.0001784361918487773	-1.3261318380661836e-20	4.608061488542368e-21	6.9557869491299045e-15	9.92331441447034e-14	1.450621573229649e-14
92300000	0.0049107818715508934	1.9407359316672323e-49	-3.540609022604978e-41	3.24604418154866e-11	7.856052512400527e-15	0.0001784361918487773	-1.326131837291664e-20	4.608061488542368e-21	6.9557869491299045e-15	9.92331441447034e-14	1.450621573229649e-14
92400000	0.0049107818715508934	1.9407359316672323e-49	-3.5444468315029616e-41	3.24604418154866e-11	7.856052512400527e-15	0.0001784361918487773	-1.3261318365171443e-20	4.608061488542368e-21	6.9557869491299045e-15	9.92331441447034e-14	1.450621573229649e-14
92500000	0.0049107818715508934	1.9407359316672323e-49	-3.548284640400987e-41	3.24604418154866e-11	7.856052512400527e-15	0.0001784361918487773	-1.3261318357426246e-20	4.608061488542368e-21	6.955786949129904e-15	9.92331441447034e-14	1.450621573229649e-14
92600000	0.0049107818715508934	1.9407359316672323e-49	-3.5521224492990606e-41	3.24604418154866e-11	7.856052512400527e-15	0.0001784361918487773	-1.326131834968105e-20	4.608061488542368e-21	6.955786949129904e-15	9.92331441447034e-14	1.450621573229649e-14
92700000	0.0049107818715508934	1.9407359316672323e-49	-3.5559602581971885e-41	3.24604418154866e-11	7.856052512400527e-15	0.0001784361918487773	-1.3261318341935853e-20	4.608061488542368e-21	6.955786949129904e-15	9.92331441447034e-14	1.450621573229649e-14
92800000	0.0049107818715508934	1.9407359316672323e-49	-3.559798067095378e-41	3.24604418154866e-11	7.856052512400527e-15	0.0001784361918487773	-1.3261318334190657e-20	4.608061488542368e-21	6.955786949129904e-15	9.92331441447034e-14	1.450621573229649e-14
92900000	0.0049107818715508934	1.9407359316672323e-49	-3.563635875993635e-41	3.24604418154866e-11	7.856052512400527e-15	0.0001784361918487773	-1.3261318326445459e-20	4.608061488542368e-21	6.955786949129904e-15	9.92331441447034e-14	1.450621573229649e-14
93000000	0.0049107818715508934	1.9407359316672323e-49	-3.567473684891966e-41	3.24604418154866e-11	7.856052512400527e-15	0.0001784361918487773	-1.3261318318700262e-20	4.608061488542368e-21	6.955786949129904e-15	9.92331441447034e-14	1.450621573229649e-14
93100000	0.0049107818715508934	1.9407359316672323e-49	-3.571311493790377e-41	3.24604418154866e-11	7.856052512400527e-15	0.0001784361918487773	-1.3261318310955066e-20	4.608061488542368e-21	6.955786949129904e-15	9.92331441447034e-14	1.450621573229649e-14
93200000	0.0049107818715508934	1.940735931667232e-49	-3.575149302688875e-41	3.24604418154866e-11	7.856052512400527e-15	0.0001784361918487773	-1.326131830320987e-20	4.608061488542368e-21	6.955786949129904e-15	9.92331441447034e-14	1.450621573229649e-14
93300000	0.0049107818715508934	1.940735931667232e-49	-3.578987111587467e-41	3.24604418154866e-11	7.856052512400527e-15	0.0001784361918487773	-1.3261318295464673e-20	4.608061488542368e-21	6.955786949129904e-15	9.92331441447034e-14	1.450621573229649e-14
93400000	0.0049107818715508934	1.940735931667232e-49	-3.582824920486158e-41	3.24604418154866e-11	7.856052512400527e-15	0.0001784361918487773	-1.3261318287719476e-20	4.608061488542368e-21	6.955786949129904e-15	9.92331441447034e-14	1.450621573229649e-14
93500000	0.0049107818715508934	1.940735931667232e-49	-3.5866627293849556e-41	3.24604418154866e-11	7.856052512400527e-15	0.0001784361918487773	-1.326131827997428e-20	4.608061488542368e-21	6.955786949129904e-15	9.92331441447034e-14	1.450621573229649e-14
93600000	0.0049107818715508934	1.940735931667232e-49	-3.5905005382838656e-41	3.24604418154866e-11	7.856052512400527e-15	0.0001784361918487773	-1.3261318272229083e-20	4.608061488542368e-21	6.955786949129904e-15	9.92331441447034e-14	1.450621573229649e-14
93700000	0.0049107818715508934	1.940735931667232e-49	-3.594338347182895e-41	3.24604418154866e-11	7.856052512400527e-15	0.0001784361918487773	-1.3261318264483887e-20	4.608061488542368e-21	6.955786949129904e-15	9.92331441447034e-14	1.450621573229649e-14
93800000	0.0049107818715508934	1.940735931667232e-49	-3.5981761560820496e-41	3.24604418154866e-11	7.856052512400527e-15	0.0001784361918487773	-1.326131825673869e-20	4.608061488542368e-21	6.955786949129904e-15	9.92331441447034e-14	1.450621573229649e-14
93900000	0.0049107818715508934	1.940735931667232e-49	-3.6020139649811874e-41	3.24604418154866e-11	7.856052512400527e-15	0.0001784361918487773	-1.3261318248993494e-20	4.608061488542368e-21	6.955786949129904e-15	9.92331441447034e-14	1.450621573229649e-14
94000000	0.0049107818715508934	1.940735931667232e-49	-3.6058517738800694e-41	3.24604418154866e-11	7.856052512400527e-15	0.0001784361918487773	-1.3261318241248296e-20	4.608061488542368e-21	6.955786949129904e-15	9.92331441447034e-14	1.450621573229649e-14
94100000	0.0049107818715508934	1.940735931667232e-49	-3.6096895827786975e-41	3.24604418154866e-11	7.856052512400527e-15	0.0001784361918487773	-1.32613182335031e-20	4.608061488542368e-21	6.955786949129904e-15	9.92331441447034e-14	1.450621573229649e-14
94200000	0.0049107818715508934	1.940735931667232e-49	-3.6135273916770783e-41	3.24604418154866e-11	7.856052512400527e-15	0.0001784361918487773	-1.3261318225757903e-20	4.608061488542368e-21	6.955786949129904e-15	9.92331441447034e-14	1.450621573229649e-14
94300000	0.0049107818715508934	1.940735931667232e-49	-3.617365200575218e-41	3.24604418154866e-11	7.856052512400527e-15	0.0001784361918487773	-1.3261318218012707e-20	4.608061488542368e-21	6.955786949129904e-15	9.92331441447034e-14	1.450621573229649e-14
94400000	0.0049107818715508934	1.940735931667232e-49	-3.6212030094731237e-41	3.24604418154866e-11	7.856052512400527e-15	0.0001784361918487773	-1.326131821026751e-20	4.608061488542368e-21	6.955786949129904e-15	9.92331441447034e-14	1.450621573229649e-14
94500000	0.0049107818715508934	1.940735931667232e-49	-3.6250408183708016e-41	3.24604418154866e-11	7.856052512400527e-15	0.0001784361918487773	-1.3261318202522314e-20	4.608061488542368e-21	6.955786949129904e-15	9.92331441447034e-14	1.450621573229649e-14
94600000	0.0049107818715508934	1.9407359316672316e-49	-3.6288786272682577e-41	3.24604418154866e-11	7.856052512400527e-15	0.0001784361918487773	-1.3261318194777117e-20	4.608061488542368e-21	6.955786949129904e-15	9.92331441447034e-14	1.450621573229649e-14
94700000	0.0049107818715508934	1.9407359316672316e-49	-3.6327164361654986e-41	3.24604418154866e-11	7.856052512400527e-15	0.0001784361918487773	-1.326131818703192e-20	4.608061488542368e-21	6.955786949129904e-15	9.92331441447034e-14	1.450621573229649e-14
94800000	0.0049107818715508934	1.9407359316672316e-49	-3.636554245062531e-41	3.24604418154866e-11	7.856052512400527e-15	0.0001784361918487773	-1.3261318179286724e-20	4.608061488542368e-21	6.955786949129904e-15	9.92331441447034e-14	1.450621573229649e-14
94900000	0.0049107818715508934	1.9407359316672316e-49	-3.6403920539593616e-41	3.24604418154866e-11	7.856052512400527e-15	0.0001784361918487773	-1.3261318171541528e-20	4.608061488542368e-21	6.955786949129904e-15	9.92331441447034e-14	1.450621573229649e-14
95000000	0.0049107818715508934	1.9407359316672316e-49	-3.6442298628559964e-41	3.24604418154866e-11	7.856052512400527e-15	0.0001784361918487773	-1.3261318163796331e-20	4.608061488542368e-21	6.955786949129904e-15	9.92331441447034e-14	1.450621573229649e-14
95100000	0.0049107818715508934	1.9407359316672316e-49	-3.6480676717524416e-41	3.24604418154866e-11	7.856052512400527e-15	0.0001784361918487773	-1.3261318156051133e-20	4.608061488542368e-21	6.955786949129904e-15	9.92331441447034e-14	1.450621573229649e-14
95200000	0.0049107818715508934	1.9407359316672316e-49	-3.6519054806487037e-41	3.24604418154866e-11	7.856052512400527e-15	0.0001784361918487773	-1.3261318148305937e-20	4.608061488542368e-21	6.955786949129904e-15	9.92331441447034e-14	1.450621573229649e-14
95300000	0.0049107818715508934	1.9407359316672316e-49	-3.65574328954479e-41	3.24604418154866e-11	7.856052512400527e-15	0.0001784361918487773	-1.326131814056074e-20	4.608061488542368e-21	6.955786949129904e-15	9.92331441447034e-14	1.450621573229649e-14
95400000	0.0049107818715508934	1.9407359316672316e-49	-3.659581098440706e-41	3.24604418154866e-11	7.856052512400527e-15	0.0001784361918487773	-1.3261318132815544e-20	4.608061488542368e-21	6.955786949129904e-15	9.92331441447034e-14	1.450621573229649e-14
95500000	0.0049107818715508934	1.9407359316672316e-49	-3.663418907336459e-41	3.24604418154866e-11	7.856052512400527e-15	0.0001784361918487773	-1.3261318125070347e-20	4.608061488542368e-21	6.955786949129904e-15	9.92331441447034e-14	1.450621573229649e-14
95600000	0.0049107818715508934	1.9407359316672316e-49	-3.667256716232054e-41	3.24604418154866e-11	7.856052512400527e-15	0.0001784361918487773	-1.3261318117325151e-20	4.608061488542368e-21	6.955786949129904e-15	9.92331441447034e-14	1.450621573229649e-14
95700000	0.0049107818715508934	1.9407359316672316e-49	-3.671094525127499e-41	3.24604418154866e-11	7.856052512400527e-15	0.0001784361918487773	-1.3261318109579954e-20	4.608061488542368e-21	6.955786949129904e-15	9.92331441447034e-14	1.450621573229649e-14
95800000	0.0049107818715508934	1.9407359316672316e-49	-3.6749323340228e-41	3.24604418154866e-11	7.856052512400527e-15	0.0001784361918487773	-1.3261318101834758e-20	4.608061488542368e-21	6.955786949129904e-15	9.92331441447034e-14	1.450621573229649e-14
95900000	0.0049107818715508934	1.9407359316672316e-49	-3.678770142917963e-41	3.24604418154866e-11	7.856052512400527e-15	0.0001784361918487773	-1.3261318094089561e-20	4.608061488542368e-21	6.955786949129904e-15	9.92331441447034e-14	1.450621573229649e-14
96000000	0.0049107818715508934	1.9407359316672316e-49	-3.682607951812995e-41	3.24604418154866e-11	7.856052512400527e-15	0.0001784361918487773	-1.3261318086344365e-20	4.608061488542368e-21	6.955786949129904e-15	9.92331441447034e-14	1.450621573229649e-14
96100000	0.0049107818715508934	1.940735931667231e-49	-3.6864457607079016e-41	3.24604418154866e-11	7.856052512400527e-15	0.0001784361918487773	-1.3261318078599168e-20	4.608061488542368e-21	6.955786949129904e-15	9.92331441447034e-14	1.450621573229649e-14
96200000	0.0049107818715508934	1.940735931667231e-49	-3.6902835696026905e-41	3.24604418154866e-11	7.856052512400527e-15	0.0001784361918487773	-1.326131807085397e-20	4.608061488542368e-21	6.955786949129904e-15	9.92331441447034e-14	1.450621573229649e-14
96300000	0.0049107818715508934	1.940735931667231e-49	-3.6941213784973667e-41	3.24604418154866e-11	7.856052512400527e-15	0.0001784361918487773	-1.3261318063108774e-20	4.608061488542368e-21	6.955786949129903e-15	9.92331441447034e-14	1.450621573229649e-14
96400000	0.0049107818715508934	1.940735931667231e-49	-3.697959187391938e-41	3.24604418154866e-11	7.856052512400527e-15	0.0001784361918487773	-1.3261318055363577e-20	4.608061488542368e-21	6.955786949129903e-15	9.92331441447034e-14	1.450621573229649e-14
96500000	0.0049107818715508934	1.940735931667231e-49	-3.7017969962864096e-41	3.24604418154866e-11	7.856052512400527e-15	0.0001784361918487773	-1.3261318047618381e-20	4.608061488542368e-21	6.955786949129903e-15	9.92331441447034e-14	1.450621573229649e-14
96600000	0.0049107818715508934	1.940735931667231e-49	-3.705634805180789e-41	3.24604418154866e-11	7.856052512400527e-15	0.0001784361918487773	-1.3261318039873184e-20	4.608061488542368e-21	6.955786949129903e-15	9.92331441447034e-14	1.450621573229649e-14
96700000	0.0049107818715508934	1.940735931667231e-49	-3.709472614075082e-41	3.24604418154866e-11	7.856052512400527e-15	0.0001784361918487773	-1.3261318032127988e-20	4.608061488542368e-21	6.955786949129903e-15	9.92331441447034e-14	1.450621573229649e-14
96800000	0.0049107818715508934	1.940735931667231e-49	-3.713310422969295e-41	3.24604418154866e-11	7.856052512400527e-15	0.0001784361918487773	-1.3261318024382791e-20	4.608061488542368e-21	6.955786949129903e-15	9.92331441447034e-14	1.450621573229649e-14
96900000	0.0049107818715508934	1.940735931667231e-49	-3.717148231863435e-41	3.24604418154866e-11	7.856052512400527e-15	0.0001784361918487773	-1.3261318016637595e-20	4.608061488542368e-21	6.955786949129903e-15	9.92331441447034e-14	1.450621573229649e-14
97000000	0.0049107818715508934	1.940735931667231e-49	-3.7209860407575083e-41	3.24604418154866e-11	7.856052512400527e-15	0.0001784361918487773	-1.3261318008892398e-20	4.608061488542368e-21	6.955786949129903e-15	9.92331441447034e-14	1.450621573229649e-14
97100000	0.0049107818715508934	1.940735931667231e-49	-3.724823849651521e-41	3.24604418154866e-11	7.856052512400527e-15	0.0001784361918487773	-1.3261318001147202e-20	4.608061488542368e-21	6.955786949129903e-15	9.92331441447034e-14	1.450621573229649e-14
97200000	0.0049107818715508934	1.940735931667231e-49	-3.7286616585454796e-41	3.24604418154866e-11	7.856052512400527e-15	0.0001784361918487773	-1.3261317993402006e-20	4.608061488542368e-21	6.955786949129903e-15	9.92331441447034e-14	1.450621573229649e-14
97300000	0.0049107818715508934	1.940735931667231e-49	-3.732499467439391e-41	3.24604418154866e-11	7.856052512400527e-15	0.0001784361918487773	-1.3261317985656808e-20	4.608061488542368e-21	6.955786949129903e-15	9.92331441447034e-14	1.450621573229649e-14
97400000	0.0049107818715508934	1.940735931667231e-49	-3.7363372763332614e-41	3.24604418154866e-11	7.856052512400527e-15	0.0001784361918487773	-1.3261317977911611e-20	4.608061488542368e-21	6.955786949129903e-15	9.92331441447034e-14	1.450621573229649e-14
97500000	0.0049107818715508934	1.940735931667231e-49	-3.7401750852270964e-41	3.24604418154866e-11	7.856052512400527e-15	0.0001784361918487773	-1.3261317970166415e-20	4.608061488542368e-21	6.955786949129903e-15	9.92331441447034e-14	1.450621573229649e-14
97600000	0.0049107818715508934	1.9407359316672308e-49	-3.744012894120904e-41	3.24604418154866e-11	7.856052512400527e-15	0.0001784361918487773	-1.3261317962421218e-20	4.608061488542368e-21	6.955786949129903e-15	9.92331441447034e-14	1.450621573229649e-14
97700000	0.0049107818715508934	1.9407359316672308e-49	-3.747850703014689e-41	3.24604418154866e-11	7.856052512400527e-15	0.0001784361918487773	-1.3261317954676022e-20	4.608061488542368e-21	6.955786949129903e-15	9.92331441447034e-14	1.450621573229649e-14
97800000	0.0049107818715508934	1.9407359316672308e-49	-3.7516885119084593e-41	3.24604418154866e-11	7.856052512400527e-15	0.0001784361918487773	-1.3261317946930825e-20	4.608061488542368e-21	6.955786949129903e-15	9.92331441447034e-14	1.450621573229649e-14
97900000	0.0049107818715508934	1.9407359316672308e-49	-3.7555263208022205e-41	3.24604418154866e-11	7.856052512400527e-15	0.0001784361918487773	-1.3261317939185629e-20	4.608061488542368e-21	6.955786949129903e-15	9.92331441447034e-14	1.450621573229649e-14
98000000	0.0049107818715508934	1.9407359316672308e-49	-3.7593641296959795e-41	3.24604418154866e-11	7.856052512400527e-15	0.0001784361918487773	-1.3261317931440432e-20	4.608061488542368e-21	6.955786949129903e-15	9.92331441447034e-14	1.450621573229649e-14
98100000	0.0049107818715508934	1.9407359316672308e-49	-3.763201938589742e-41	3.24604418154866e-11	7.856052512400527e-15	0.0001784361918487773	-1.3261317923695236e-20	4.608061488542368e-21	6.955786949129903e-15	9.92331441447034e-14	1.450621573229649e-14
98200000	0.0049107818715508934	1.9407359316672308e-49	-3.7670397474835156e-41	3.24604418154866e-11	7.856052512400527e-15	0.0001784361918487773	-1.3261317915950039e-20	4.608061488542368e-21	6.955786949129903e-15	9.92331441447034e-14	1.450621573229649e-14
98300000	0.0049107818715508934	1.9407359316672308e-49	-3.7708775563773057e-41	3.24604418154866e-11	7.856052512400527e-15	0.0001784361918487773	-1.3261317908204843e-20	4.608061488542368e-21	6.955786949129903e-15	9.92331441447034e-14	1.450621573229649e-14
98400000	0.0049107818715508934	1.9407359316672308e-49	-3.774715365271119e-41	3.24604418154866e-11	7.856052512400527e-15	0.0001784361918487773	-1.3261317900459645e-20	4.608061488542368e-21	6.955786949129903e-15	9.92331441447034e-14	1.450621573229649e-14
98500000	0.0049107818715508934	1.9407359316672308e-49	-3.778553174164962e-41	3.24604418154866e-11	7.856052512400527e-15	0.0001784361918487773	-1.3261317892714448e-20	4.608061488542368e-21	6.955786949129903e-15	9.92331441447034e-14	1.450621573229649e-14
98600000	0.0049107818715508934	1.9407359316672308e-49	-3.7823909830588415e-41	3.24604418154866e-11	7.856052512400527e-15	0.0001784361918487773	-1.3261317884969252e-20	4.608061488542368e-21	6.955786949129903e-15	9.92331441447034e-14	1.450621573229649e-14
98700000	0.0049107818715508934	1.9407359316672308e-49	-3.7862287919527637e-41	3.24604418154866e-11	7.856052512400527e-15	0.0001784361918487773	-1.3261317877224055e-20	4.608061488542368e-21	6.955786949129903e-15	9.92331441447034e-14	1.450621573229649e-14
98800000	0.0049107818715508934	1.9407359316672308e-49	-3.790066600846735e-41	3.24604418154866e-11	7.856052512400527e-15	0.0001784361918487773	-1.3261317869478859e-20	4.608061488542368e-21	6.955786949129903e-15	9.92331441447034e-14	1.450621573229649e-14
98900000	0.0049107818715508934	1.9407359316672308e-49	-3.7939044097407616e-41	3.24604418154866e-11	7.856052512400527e-15	0.0001784361918487773	-1.3261317861733662e-20	4.608061488542368e-21	6.955786949129903e-15	9.92331441447034e-14	1.450621573229649e-14
99000000	0.0049107818715508934	1.9407359316672308e-49	-3.7977422186348505e-41	3.24604418154866e-11	7.856052512400527e-15	0.0001784361918487773	-1.3261317853988466e-20	4.608061488542368e-21	6.955786949129903e-15	9.92331441447034e-14	1.450621573229649e-14
99100000	0.0049107818715508934	1.9407359316672308e-49	-3.8015800275290077e-41	3.24604418154866e-11	7.856052512400527e-15	0.0001784361918487773	-1.326131784624327e-20	4.608061488542368e-21	6.955786949129903e-15	9.92331441447034e-14	1.450621573229649e-14
99200000	0.0049107818715508934	1.9407359316672304e-49	-3.8054178364232394e-41	3.24604418154866e-11	7.856052512400527e-15	0.0001784361918487773	-1.3261317838498073e-20	4.608061488542368e-21	6.955786949129903e-15	9.92331441447034e-14	1.450621573229649e-14
99300000	0.0049107818715508934	1.9407359316672304e-49	-3.809255645317553e-41	3.24604418154866e-11	7.856052512400527e-15	0.0001784361918487773	-1.3261317830752876e-20	4.608061488542368e-21	6.955786949129903e-15	9.92331441447034e-14	1.450621573229649e-14
99400000	0.0049107818715508934	1.9407359316672304e-49	-3.813093454211954e-41	3.24604418154866e-11	7.856052512400527e-15	0.0001784361918487773	-1.326131782300768e-20	4.608061488542368e-21	6.955786949129903e-15	9.92331441447034e-14	1.450621573229649e-14
99500000	0.0049107818715508934	1.9407359316672304e-49	-3.816931263106449e-41	3.24604418154866e-11	7.856052512400527e-15	0.0001784361918487773	-1.3261317815262482e-20	4.608061488542368e-21	6.955786949129903e-15	9.92331441447034e-14	1.450621573229649e-14
99600000	0.0049107818715508934	1.9407359316672304e-49	-3.8207690720010454e-41	3.24604418154866e-11	7.856052512400527e-15	0.0001784361918487773	-1.3261317807517285e-20	4.608061488542368e-21	6.955786949129903e-15	9.92331441447034e-14	1.450621573229649e-14
99700000	0.0049107818715508934	1.9407359316672304e-49	-3.824606880895748e-41	3.24604418154866e-11	7.856052512400527e-15	0.0001784361918487773	-1.3261317799772089e-20	4.608061488542368e-21	6.955786949129903e-15	9.92331441447034e-14	1.450621573229649e-14
99800000	0.0049107818715508934	1.9407359316672304e-49	-3.828444689790565e-41	3.24604418154866e-11	7.856052512400527e-15	0.0001784361918487773	-1.3261317792026892e-20	4.608061488542368e-21	6.955786949129903e-15	9.92331441447034e-14	1.450621573229649e-14
99900000	0.0049107818715508934	1.9407359316672304e-49	-3.832282498685501e-41	3.24604418154866e-11	7.856052512400527e-15	0.0001784361918487773	-1.3261317784281696e-20	4.608061488542368e-21	6.955786949129903e-15	9.92331441447034e-14	1.450621573229649e-14
100000000	0.0049107818715508934	1.9407359316672304e-49	-3.8361203075805643e-41	3.24604418154866e-11	7.856052512400527e-15	0.0001784361918487773	-1.32613177765365e-20	4.608061488542368e-21	6.955786949129903e-15	9.92331441447034e-14	1.450621573229649e-14
