# Supplementary material for: Thermodynamics Underpinning the Microbial Community‐Level Nitrogen Energy Metabolism
Source: Environ Microbiol. 2025 Feb 16;27(2):e70055. doi: 10.1111/1462-2920.70055 (PMC11830459; doi:10.1111/1462-2920.70055)
Supplement: Supplementary file 1 — Data S1. [file EMI-27-e70055-s001.zip › SI/Nnetwork/Results/kdef_-10/Iin_-5/p_0.2/O2_-10.4_H_-3..csv]

time	N2	N2H4	N2H5	N2O	NH2OH	NH3	NH3OH	NH4	NO	NO2	NO3
0	0.00001	0.00001	0.00001	0.00001	0.00001	0.00001	0.00001	0.00001	0.00001	0.00001	0.00001
100000	0.0016938786247750748	-8.346498164031307e-17	-2.26702196812021e-18	2.3775560210945266e-13	1.8361463180792652e-14	0.00661224269595724	-1.746122529366232e-17	5.399888090043105e-11	2.779358774205527e-17	5.006887361109198e-18	-2.2357017952474543e-15
200000	0.0016938786247751394	-8.346498164031307e-17	-2.26702196812021e-18	2.3775560210945256e-13	1.8361463011863318e-14	0.006612242695957239	-1.7441019582185717e-17	5.3998880727236645e-11	2.779358774205523e-17	5.006887361109111e-18	-1.383733696845459e-15
300000	0.0016938786247749883	-8.346498164031307e-17	-2.26702196812021e-18	2.377556021094527e-13	1.8361463409452562e-14	0.00661224269595724	-1.7435207224027125e-17	5.399888113486467e-11	2.779358774205532e-17	5.006887361109247e-18	-5.317655984434624e-16
400000	0.0016938786247749913	-8.346498164031307e-17	-2.26702196812021e-18	2.377556021094526e-13	1.8361463422914944e-14	0.006612242695957232	-1.7429480583078315e-17	5.399888115096368e-11	2.7793587742055293e-17	5.006887361109249e-18	8.340445433957671e-24
500000	0.0016938786247749909	-8.346498164031307e-17	-2.26702196812021e-18	2.377556021094526e-13	1.8361463422914515e-14	0.006612242695957233	-1.7423756365497698e-17	5.399888115093501e-11	2.7793587742055293e-17	5.006887361109249e-18	8.340445433957671e-24
600000	0.001693878624774991	-8.346498164031307e-17	-2.26702196812021e-18	2.3775560210945266e-13	1.8361463422914518e-14	0.006612242695957233	-1.741803214791708e-17	5.399888115093497e-11	2.7793587742055293e-17	5.006887361109249e-18	8.34044543395767e-24
700000	0.001693878624774991	-8.346498164031307e-17	-2.26702196812021e-18	2.3775560210945266e-13	1.8361463422914518e-14	0.006612242695957232	-1.7412307930336467e-17	5.399888115093499e-11	2.7793587742055293e-17	5.006887361109249e-18	8.34044543395767e-24
800000	0.001693878624774991	-8.346498164031307e-17	-2.26702196812021e-18	2.3775560210945266e-13	1.8361463422914518e-14	0.006612242695957232	-1.740658371275585e-17	5.399888115093499e-11	2.7793587742055293e-17	5.006887361109249e-18	8.34044543395767e-24
900000	0.001693878624774991	-8.346498164031307e-17	-2.26702196812021e-18	2.3775560210945266e-13	1.8361463422914515e-14	0.006612242695957233	-1.7400859495175233e-17	5.399888115093497e-11	2.7793587742055293e-17	5.00688736110925e-18	8.34044543395767e-24
1000000	0.0016938786247749909	-8.346498164031307e-17	-2.26702196812021e-18	2.377556021094526e-13	1.8361463422914515e-14	0.006612242695957233	-1.739513527759462e-17	5.399888115093494e-11	2.7793587742055293e-17	5.00688736110925e-18	8.340445433957671e-24
1100000	0.0016938786247749909	-8.346498164031307e-17	-2.26702196812021e-18	2.3775560210945256e-13	1.836146342291451e-14	0.006612242695957233	-1.7389411060014002e-17	5.3998881150934924e-11	2.7793587742055293e-17	5.006887361109251e-18	8.340445433957671e-24
1200000	0.0016938786247749909	-8.346498164031307e-17	-2.26702196812021e-18	2.3775560210945256e-13	1.836146342291451e-14	0.006612242695957233	-1.7383686842433385e-17	5.399888115093492e-11	2.7793587742055293e-17	5.006887361109251e-18	8.340445433957671e-24
1300000	0.0016938786247749909	-8.346498164031307e-17	-2.26702196812021e-18	2.3775560210945256e-13	1.836146342291451e-14	0.006612242695957233	-1.737796262485277e-17	5.399888115093492e-11	2.7793587742055293e-17	5.006887361109251e-18	8.340445433957671e-24
1400000	0.0016938786247749909	-8.346498164031307e-17	-2.26702196812021e-18	2.3775560210945256e-13	1.836146342291451e-14	0.006612242695957233	-1.7372238407272153e-17	5.399888115093492e-11	2.7793587742055293e-17	5.006887361109251e-18	8.340445433957671e-24
1500000	0.0016938786247749909	-8.346498164031307e-17	-2.26702196812021e-18	2.3775560210945256e-13	1.836146342291451e-14	0.006612242695957233	-1.7366514189691536e-17	5.399888115093492e-11	2.7793587742055293e-17	5.006887361109251e-18	8.340445433957671e-24
1600000	0.0016938786247749909	-8.346498164031307e-17	-2.26702196812021e-18	2.377556021094526e-13	1.8361463422914515e-14	0.006612242695957233	-1.7360789972110922e-17	5.399888115093492e-11	2.7793587742055293e-17	5.006887361109251e-18	8.340445433957671e-24
1700000	0.0016938786247749909	-8.346498164031307e-17	-2.26702196812021e-18	2.377556021094526e-13	1.8361463422914515e-14	0.006612242695957233	-1.7355065754530305e-17	5.399888115093492e-11	2.7793587742055293e-17	5.00688736110925e-18	8.340445433957671e-24
1800000	0.0016938786247749909	-8.346498164031307e-17	-2.26702196812021e-18	2.377556021094526e-13	1.8361463422914515e-14	0.006612242695957233	-1.734934153694969e-17	5.399888115093492e-11	2.7793587742055293e-17	5.00688736110925e-18	8.340445433957671e-24
1900000	0.0016938786247749909	-8.346498164031307e-17	-2.26702196812021e-18	2.377556021094526e-13	1.8361463422914515e-14	0.006612242695957233	-1.7343617319369074e-17	5.399888115093492e-11	2.7793587742055293e-17	5.00688736110925e-18	8.340445433957671e-24
2000000	0.0016938786247749909	-8.346498164031307e-17	-2.26702196812021e-18	2.377556021094526e-13	1.8361463422914515e-14	0.006612242695957233	-1.7337893101788457e-17	5.399888115093492e-11	2.7793587742055293e-17	5.00688736110925e-18	8.340445433957671e-24
2100000	0.0016938786247749909	-8.346498164031307e-17	-2.26702196812021e-18	2.377556021094526e-13	1.8361463422914515e-14	0.006612242695957233	-1.7332168884207843e-17	5.399888115093492e-11	2.7793587742055293e-17	5.00688736110925e-18	8.340445433957671e-24
2200000	0.0016938786247749909	-8.346498164031307e-17	-2.26702196812021e-18	2.377556021094526e-13	1.8361463422914518e-14	0.006612242695957233	-1.7326444666627226e-17	5.399888115093492e-11	2.7793587742055293e-17	5.006887361109249e-18	8.340445433957671e-24
2300000	0.0016938786247749909	-8.346498164031307e-17	-2.26702196812021e-18	2.377556021094526e-13	1.8361463422914518e-14	0.006612242695957233	-1.7320720449046612e-17	5.399888115093492e-11	2.7793587742055293e-17	5.006887361109249e-18	8.340445433957671e-24
2400000	0.0016938786247749909	-8.346498164031307e-17	-2.26702196812021e-18	2.3775560210945266e-13	1.8361463422914518e-14	0.006612242695957233	-1.7314996231465995e-17	5.399888115093492e-11	2.7793587742055293e-17	5.006887361109249e-18	8.340445433957671e-24
2500000	0.0016938786247749909	-8.346498164031307e-17	-2.26702196812021e-18	2.3775560210945266e-13	1.8361463422914518e-14	0.006612242695957233	-1.730927201388538e-17	5.399888115093492e-11	2.7793587742055293e-17	5.006887361109249e-18	8.340445433957671e-24
2600000	0.0016938786247749909	-8.346498164031307e-17	-2.26702196812021e-18	2.3775560210945266e-13	1.8361463422914518e-14	0.006612242695957233	-1.7303547796304764e-17	5.399888115093492e-11	2.7793587742055293e-17	5.006887361109249e-18	8.340445433957671e-24
2700000	0.0016938786247749909	-8.346498164031307e-17	-2.26702196812021e-18	2.3775560210945266e-13	1.8361463422914518e-14	0.006612242695957233	-1.7297823578724147e-17	5.399888115093492e-11	2.7793587742055293e-17	5.006887361109249e-18	8.340445433957671e-24
2800000	0.0016938786247749909	-8.346498164031307e-17	-2.26702196812021e-18	2.3775560210945266e-13	1.8361463422914518e-14	0.006612242695957233	-1.7292099361143533e-17	5.399888115093492e-11	2.7793587742055293e-17	5.006887361109249e-18	8.340445433957671e-24
2900000	0.0016938786247749909	-8.346498164031307e-17	-2.26702196812021e-18	2.3775560210945266e-13	1.8361463422914518e-14	0.006612242695957233	-1.7286375143562915e-17	5.399888115093492e-11	2.7793587742055293e-17	5.006887361109249e-18	8.340445433957671e-24
3000000	0.0016938786247749909	-8.346498164031307e-17	-2.26702196812021e-18	2.3775560210945266e-13	1.8361463422914518e-14	0.006612242695957233	-1.72806509259823e-17	5.399888115093492e-11	2.7793587742055293e-17	5.006887361109249e-18	8.340445433957671e-24
3100000	0.0016938786247749909	-8.346498164031307e-17	-2.26702196812021e-18	2.3775560210945266e-13	1.8361463422914518e-14	0.006612242695957233	-1.7274926708401684e-17	5.399888115093492e-11	2.7793587742055293e-17	5.006887361109249e-18	8.340445433957671e-24
3200000	0.0016938786247749909	-8.346498164031307e-17	-2.26702196812021e-18	2.3775560210945266e-13	1.8361463422914518e-14	0.006612242695957233	-1.726920249082107e-17	5.3998881150934924e-11	2.7793587742055293e-17	5.006887361109249e-18	8.340445433957671e-24
3300000	0.0016938786247749909	-8.346498164031307e-17	-2.26702196812021e-18	2.3775560210945266e-13	1.8361463422914518e-14	0.006612242695957233	-1.7263478273240453e-17	5.3998881150934924e-11	2.7793587742055293e-17	5.006887361109249e-18	8.340445433957671e-24
3400000	0.0016938786247749909	-8.346498164031307e-17	-2.26702196812021e-18	2.3775560210945266e-13	1.8361463422914518e-14	0.006612242695957233	-1.7257754055659836e-17	5.3998881150934924e-11	2.7793587742055293e-17	5.006887361109249e-18	8.340445433957671e-24
3500000	0.0016938786247749909	-8.346498164031307e-17	-2.26702196812021e-18	2.3775560210945266e-13	1.836146342291452e-14	0.006612242695957233	-1.7252029838079222e-17	5.3998881150934924e-11	2.7793587742055293e-17	5.006887361109249e-18	8.340445433957671e-24
3600000	0.0016938786247749909	-8.346498164031307e-17	-2.26702196812021e-18	2.3775560210945266e-13	1.836146342291452e-14	0.006612242695957233	-1.7246305620498605e-17	5.3998881150934924e-11	2.7793587742055293e-17	5.006887361109249e-18	8.340445433957671e-24
3700000	0.0016938786247749909	-8.346498164031307e-17	-2.26702196812021e-18	2.3775560210945266e-13	1.836146342291452e-14	0.006612242695957233	-1.724058140291799e-17	5.3998881150934924e-11	2.7793587742055293e-17	5.006887361109249e-18	8.340445433957671e-24
3800000	0.0016938786247749909	-8.346498164031307e-17	-2.26702196812021e-18	2.3775560210945266e-13	1.836146342291452e-14	0.006612242695957233	-1.7234857185337374e-17	5.3998881150934924e-11	2.7793587742055293e-17	5.006887361109249e-18	8.340445433957671e-24
3900000	0.0016938786247749909	-8.346498164031307e-17	-2.26702196812021e-18	2.3775560210945266e-13	1.836146342291452e-14	0.006612242695957233	-1.722913296775676e-17	5.3998881150934924e-11	2.7793587742055293e-17	5.006887361109249e-18	8.340445433957671e-24
4000000	0.0016938786247749909	-8.346498164031307e-17	-2.26702196812021e-18	2.3775560210945266e-13	1.836146342291452e-14	0.006612242695957233	-1.7223408750176143e-17	5.3998881150934924e-11	2.7793587742055293e-17	5.006887361109249e-18	8.340445433957671e-24
4100000	0.0016938786247749909	-8.346498164031307e-17	-2.26702196812021e-18	2.3775560210945266e-13	1.836146342291452e-14	0.006612242695957233	-1.7217684532595526e-17	5.3998881150934924e-11	2.7793587742055293e-17	5.006887361109249e-18	8.340445433957671e-24
4200000	0.0016938786247749909	-8.346498164031307e-17	-2.26702196812021e-18	2.3775560210945266e-13	1.836146342291452e-14	0.006612242695957233	-1.7211960315014912e-17	5.3998881150934924e-11	2.7793587742055293e-17	5.006887361109249e-18	8.340445433957671e-24
4300000	0.0016938786247749909	-8.346498164031307e-17	-2.26702196812021e-18	2.3775560210945266e-13	1.836146342291452e-14	0.006612242695957233	-1.7206236097434295e-17	5.3998881150934924e-11	2.7793587742055293e-17	5.006887361109249e-18	8.340445433957671e-24
4400000	0.0016938786247749909	-8.346498164031307e-17	-2.26702196812021e-18	2.3775560210945266e-13	1.836146342291452e-14	0.006612242695957233	-1.720051187985368e-17	5.3998881150934924e-11	2.7793587742055293e-17	5.006887361109249e-18	8.340445433957671e-24
4500000	0.0016938786247749909	-8.346498164031307e-17	-2.26702196812021e-18	2.3775560210945266e-13	1.836146342291452e-14	0.006612242695957233	-1.7194787662273063e-17	5.3998881150934924e-11	2.7793587742055293e-17	5.006887361109249e-18	8.340445433957671e-24
4600000	0.0016938786247749909	-8.346498164031307e-17	-2.26702196812021e-18	2.3775560210945266e-13	1.836146342291452e-14	0.006612242695957233	-1.7189063444692446e-17	5.3998881150934924e-11	2.7793587742055293e-17	5.006887361109249e-18	8.340445433957671e-24
4700000	0.0016938786247749909	-8.346498164031307e-17	-2.26702196812021e-18	2.3775560210945266e-13	1.836146342291452e-14	0.006612242695957233	-1.7183339227111832e-17	5.3998881150934924e-11	2.7793587742055293e-17	5.006887361109249e-18	8.340445433957671e-24
4800000	0.0016938786247749909	-8.346498164031307e-17	-2.26702196812021e-18	2.3775560210945266e-13	1.836146342291452e-14	0.006612242695957233	-1.7177615009531215e-17	5.3998881150934924e-11	2.7793587742055293e-17	5.006887361109249e-18	8.340445433957671e-24
4900000	0.0016938786247749909	-8.346498164031307e-17	-2.26702196812021e-18	2.3775560210945266e-13	1.8361463422914518e-14	0.006612242695957233	-1.71718907919506e-17	5.3998881150934924e-11	2.7793587742055293e-17	5.006887361109249e-18	8.340445433957671e-24
5000000	0.0016938786247749909	-8.346498164031307e-17	-2.26702196812021e-18	2.3775560210945266e-13	1.8361463422914518e-14	0.006612242695957233	-1.7166166574369984e-17	5.3998881150934924e-11	2.7793587742055293e-17	5.006887361109249e-18	8.340445433957671e-24
5100000	0.0016938786247749909	-8.346498164031307e-17	-2.26702196812021e-18	2.377556021094526e-13	1.8361463422914518e-14	0.006612242695957233	-1.716044235678937e-17	5.3998881150934924e-11	2.7793587742055293e-17	5.006887361109249e-18	8.340445433957671e-24
5200000	0.0016938786247749909	-8.346498164031307e-17	-2.26702196812021e-18	2.377556021094526e-13	1.8361463422914518e-14	0.006612242695957233	-1.7154718139208753e-17	5.399888115093492e-11	2.7793587742055293e-17	5.006887361109249e-18	8.340445433957671e-24
5300000	0.0016938786247749909	-8.346498164031307e-17	-2.26702196812021e-18	2.377556021094526e-13	1.8361463422914518e-14	0.006612242695957233	-1.7148993921628136e-17	5.399888115093492e-11	2.7793587742055293e-17	5.006887361109249e-18	8.340445433957671e-24
5400000	0.0016938786247749909	-8.346498164031307e-17	-2.26702196812021e-18	2.377556021094526e-13	1.8361463422914518e-14	0.006612242695957233	-1.7143269704047522e-17	5.399888115093492e-11	2.7793587742055293e-17	5.006887361109249e-18	8.340445433957671e-24
5500000	0.0016938786247749909	-8.346498164031307e-17	-2.26702196812021e-18	2.377556021094526e-13	1.8361463422914518e-14	0.006612242695957233	-1.7137545486466905e-17	5.399888115093492e-11	2.7793587742055293e-17	5.006887361109249e-18	8.340445433957671e-24
5600000	0.0016938786247749909	-8.346498164031307e-17	-2.26702196812021e-18	2.377556021094526e-13	1.8361463422914518e-14	0.006612242695957233	-1.713182126888629e-17	5.399888115093492e-11	2.7793587742055293e-17	5.006887361109249e-18	8.340445433957671e-24
5700000	0.0016938786247749909	-8.346498164031307e-17	-2.26702196812021e-18	2.377556021094526e-13	1.8361463422914518e-14	0.006612242695957233	-1.7126097051305674e-17	5.399888115093492e-11	2.7793587742055293e-17	5.006887361109249e-18	8.340445433957671e-24
5800000	0.0016938786247749909	-8.346498164031307e-17	-2.26702196812021e-18	2.377556021094526e-13	1.8361463422914518e-14	0.006612242695957233	-1.712037283372506e-17	5.399888115093492e-11	2.7793587742055293e-17	5.006887361109249e-18	8.340445433957671e-24
5900000	0.0016938786247749909	-8.346498164031307e-17	-2.26702196812021e-18	2.377556021094526e-13	1.8361463422914518e-14	0.006612242695957233	-1.7114648616144443e-17	5.399888115093492e-11	2.7793587742055293e-17	5.006887361109249e-18	8.340445433957671e-24
6000000	0.0016938786247749909	-8.346498164031307e-17	-2.26702196812021e-18	2.377556021094526e-13	1.8361463422914518e-14	0.006612242695957233	-1.7108924398563825e-17	5.399888115093492e-11	2.7793587742055293e-17	5.006887361109249e-18	8.340445433957671e-24
6100000	0.0016938786247749909	-8.346498164031307e-17	-2.26702196812021e-18	2.377556021094526e-13	1.8361463422914518e-14	0.006612242695957233	-1.710320018098321e-17	5.399888115093492e-11	2.7793587742055293e-17	5.006887361109249e-18	8.340445433957671e-24
6200000	0.0016938786247749909	-8.346498164031307e-17	-2.26702196812021e-18	2.377556021094526e-13	1.8361463422914518e-14	0.006612242695957233	-1.7097475963402594e-17	5.399888115093492e-11	2.7793587742055293e-17	5.006887361109249e-18	8.340445433957671e-24
6300000	0.0016938786247749909	-8.346498164031307e-17	-2.26702196812021e-18	2.377556021094526e-13	1.8361463422914518e-14	0.006612242695957233	-1.709175174582198e-17	5.399888115093492e-11	2.7793587742055293e-17	5.006887361109249e-18	8.340445433957671e-24
6400000	0.0016938786247749909	-8.346498164031307e-17	-2.26702196812021e-18	2.377556021094526e-13	1.8361463422914518e-14	0.006612242695957233	-1.7086027528241363e-17	5.399888115093492e-11	2.7793587742055293e-17	5.006887361109249e-18	8.340445433957671e-24
6500000	0.0016938786247749909	-8.346498164031307e-17	-2.26702196812021e-18	2.377556021094526e-13	1.8361463422914518e-14	0.006612242695957233	-1.708030331066075e-17	5.399888115093492e-11	2.7793587742055293e-17	5.006887361109249e-18	8.340445433957671e-24
6600000	0.0016938786247749909	-8.346498164031307e-17	-2.26702196812021e-18	2.377556021094526e-13	1.8361463422914518e-14	0.006612242695957233	-1.7074579093080132e-17	5.399888115093492e-11	2.7793587742055293e-17	5.00688736110925e-18	8.340445433957671e-24
6700000	0.0016938786247749909	-8.346498164031307e-17	-2.26702196812021e-18	2.377556021094526e-13	1.8361463422914518e-14	0.006612242695957233	-1.7068854875499515e-17	5.399888115093492e-11	2.7793587742055293e-17	5.00688736110925e-18	8.340445433957671e-24
6800000	0.0016938786247749909	-8.346498164031307e-17	-2.26702196812021e-18	2.377556021094526e-13	1.8361463422914518e-14	0.006612242695957233	-1.70631306579189e-17	5.399888115093492e-11	2.7793587742055293e-17	5.00688736110925e-18	8.340445433957671e-24
6900000	0.0016938786247749909	-8.346498164031307e-17	-2.26702196812021e-18	2.3775560210945256e-13	1.8361463422914518e-14	0.006612242695957233	-1.7057406440338284e-17	5.399888115093492e-11	2.7793587742055293e-17	5.00688736110925e-18	8.340445433957671e-24
7000000	0.0016938786247749909	-8.346498164031307e-17	-2.26702196812021e-18	2.3775560210945256e-13	1.8361463422914515e-14	0.006612242695957233	-1.705168222275767e-17	5.399888115093492e-11	2.7793587742055293e-17	5.00688736110925e-18	8.340445433957671e-24
7100000	0.0016938786247749909	-8.346498164031307e-17	-2.26702196812021e-18	2.3775560210945256e-13	1.8361463422914515e-14	0.006612242695957233	-1.7045958005177053e-17	5.399888115093492e-11	2.7793587742055293e-17	5.00688736110925e-18	8.340445433957671e-24
7200000	0.0016938786247749909	-8.346498164031307e-17	-2.26702196812021e-18	2.3775560210945256e-13	1.8361463422914515e-14	0.006612242695957233	-1.7040233787596436e-17	5.399888115093492e-11	2.7793587742055293e-17	5.00688736110925e-18	8.340445433957671e-24
7300000	0.0016938786247749909	-8.346498164031307e-17	-2.26702196812021e-18	2.3775560210945256e-13	1.8361463422914515e-14	0.006612242695957233	-1.7034509570015822e-17	5.399888115093492e-11	2.7793587742055293e-17	5.00688736110925e-18	8.340445433957671e-24
7400000	0.0016938786247749909	-8.346498164031307e-17	-2.26702196812021e-18	2.3775560210945256e-13	1.8361463422914515e-14	0.006612242695957233	-1.7028785352435205e-17	5.399888115093492e-11	2.7793587742055293e-17	5.00688736110925e-18	8.340445433957671e-24
7500000	0.0016938786247749909	-8.346498164031307e-17	-2.26702196812021e-18	2.3775560210945256e-13	1.8361463422914515e-14	0.006612242695957233	-1.702306113485459e-17	5.399888115093492e-11	2.7793587742055293e-17	5.00688736110925e-18	8.340445433957671e-24
7600000	0.0016938786247749909	-8.346498164031307e-17	-2.26702196812021e-18	2.3775560210945256e-13	1.8361463422914515e-14	0.006612242695957233	-1.7017336917273973e-17	5.399888115093492e-11	2.7793587742055293e-17	5.00688736110925e-18	8.340445433957671e-24
7700000	0.0016938786247749909	-8.346498164031307e-17	-2.26702196812021e-18	2.3775560210945256e-13	1.8361463422914515e-14	0.006612242695957233	-1.701161269969336e-17	5.399888115093492e-11	2.7793587742055293e-17	5.00688736110925e-18	8.340445433957671e-24
7800000	0.0016938786247749909	-8.346498164031307e-17	-2.26702196812021e-18	2.3775560210945256e-13	1.8361463422914515e-14	0.006612242695957233	-1.7005888482112742e-17	5.399888115093492e-11	2.7793587742055293e-17	5.00688736110925e-18	8.340445433957671e-24
7900000	0.0016938786247749909	-8.346498164031307e-17	-2.26702196812021e-18	2.3775560210945256e-13	1.8361463422914515e-14	0.006612242695957233	-1.7000164264532125e-17	5.399888115093492e-11	2.7793587742055293e-17	5.00688736110925e-18	8.340445433957671e-24
8000000	0.0016938786247749909	-8.346498164031307e-17	-2.26702196812021e-18	2.3775560210945256e-13	1.8361463422914515e-14	0.006612242695957233	-1.699444004695151e-17	5.399888115093492e-11	2.7793587742055293e-17	5.00688736110925e-18	8.340445433957671e-24
8100000	0.0016938786247749909	-8.346498164031307e-17	-2.26702196812021e-18	2.3775560210945256e-13	1.8361463422914515e-14	0.006612242695957233	-1.6988715829370894e-17	5.399888115093492e-11	2.7793587742055293e-17	5.00688736110925e-18	8.340445433957671e-24
8200000	0.0016938786247749909	-8.346498164031307e-17	-2.26702196812021e-18	2.3775560210945256e-13	1.8361463422914515e-14	0.006612242695957233	-1.698299161179028e-17	5.399888115093492e-11	2.7793587742055293e-17	5.00688736110925e-18	8.340445433957671e-24
8300000	0.0016938786247749909	-8.346498164031307e-17	-2.26702196812021e-18	2.3775560210945256e-13	1.8361463422914515e-14	0.006612242695957233	-1.6977267394209663e-17	5.399888115093492e-11	2.7793587742055293e-17	5.00688736110925e-18	8.340445433957671e-24
8400000	0.0016938786247749909	-8.346498164031307e-17	-2.26702196812021e-18	2.3775560210945256e-13	1.8361463422914515e-14	0.006612242695957233	-1.697154317662905e-17	5.399888115093492e-11	2.7793587742055293e-17	5.00688736110925e-18	8.340445433957671e-24
8500000	0.0016938786247749909	-8.346498164031307e-17	-2.26702196812021e-18	2.3775560210945256e-13	1.8361463422914515e-14	0.006612242695957233	-1.6965818959048432e-17	5.399888115093492e-11	2.7793587742055293e-17	5.00688736110925e-18	8.340445433957671e-24
8600000	0.0016938786247749909	-8.346498164031307e-17	-2.26702196812021e-18	2.3775560210945256e-13	1.8361463422914515e-14	0.006612242695957233	-1.6960094741467815e-17	5.399888115093492e-11	2.7793587742055293e-17	5.00688736110925e-18	8.340445433957671e-24
8700000	0.0016938786247749909	-8.346498164031307e-17	-2.26702196812021e-18	2.3775560210945256e-13	1.8361463422914515e-14	0.006612242695957233	-1.69543705238872e-17	5.399888115093492e-11	2.7793587742055293e-17	5.00688736110925e-18	8.340445433957671e-24
8800000	0.0016938786247749909	-8.346498164031307e-17	-2.26702196812021e-18	2.3775560210945256e-13	1.8361463422914515e-14	0.006612242695957233	-1.6948646306306584e-17	5.399888115093492e-11	2.7793587742055293e-17	5.00688736110925e-18	8.340445433957671e-24
8900000	0.0016938786247749909	-8.346498164031307e-17	-2.26702196812021e-18	2.3775560210945256e-13	1.8361463422914515e-14	0.006612242695957233	-1.694292208872597e-17	5.399888115093492e-11	2.7793587742055293e-17	5.00688736110925e-18	8.340445433957671e-24
9000000	0.0016938786247749909	-8.346498164031307e-17	-2.26702196812021e-18	2.3775560210945256e-13	1.8361463422914515e-14	0.006612242695957233	-1.6937197871145352e-17	5.399888115093492e-11	2.7793587742055293e-17	5.00688736110925e-18	8.340445433957671e-24
9100000	0.0016938786247749909	-8.346498164031307e-17	-2.26702196812021e-18	2.3775560210945256e-13	1.8361463422914515e-14	0.006612242695957233	-1.693147365356474e-17	5.399888115093492e-11	2.7793587742055293e-17	5.00688736110925e-18	8.340445433957671e-24
9200000	0.0016938786247749909	-8.346498164031307e-17	-2.26702196812021e-18	2.3775560210945256e-13	1.8361463422914515e-14	0.006612242695957233	-1.692574943598412e-17	5.399888115093492e-11	2.7793587742055293e-17	5.00688736110925e-18	8.340445433957671e-24
9300000	0.0016938786247749909	-8.346498164031307e-17	-2.26702196812021e-18	2.3775560210945256e-13	1.8361463422914515e-14	0.006612242695957233	-1.6920025218403504e-17	5.399888115093492e-11	2.7793587742055293e-17	5.00688736110925e-18	8.340445433957671e-24
9400000	0.0016938786247749909	-8.346498164031307e-17	-2.26702196812021e-18	2.3775560210945256e-13	1.8361463422914515e-14	0.006612242695957233	-1.691430100082289e-17	5.399888115093492e-11	2.7793587742055293e-17	5.00688736110925e-18	8.340445433957671e-24
9500000	0.0016938786247749909	-8.346498164031307e-17	-2.26702196812021e-18	2.3775560210945256e-13	1.8361463422914515e-14	0.006612242695957233	-1.6908576783242273e-17	5.399888115093492e-11	2.7793587742055293e-17	5.00688736110925e-18	8.340445433957671e-24
9600000	0.0016938786247749909	-8.346498164031307e-17	-2.26702196812021e-18	2.3775560210945256e-13	1.8361463422914515e-14	0.006612242695957233	-1.690285256566166e-17	5.399888115093492e-11	2.7793587742055293e-17	5.00688736110925e-18	8.340445433957671e-24
9700000	0.0016938786247749909	-8.346498164031307e-17	-2.26702196812021e-18	2.3775560210945256e-13	1.8361463422914515e-14	0.006612242695957233	-1.6897128348081042e-17	5.399888115093492e-11	2.7793587742055293e-17	5.00688736110925e-18	8.340445433957671e-24
9800000	0.0016938786247749909	-8.346498164031307e-17	-2.26702196812021e-18	2.3775560210945256e-13	1.8361463422914515e-14	0.006612242695957233	-1.6891404130500428e-17	5.399888115093492e-11	2.7793587742055293e-17	5.00688736110925e-18	8.340445433957671e-24
9900000	0.0016938786247749909	-8.346498164031307e-17	-2.26702196812021e-18	2.3775560210945256e-13	1.8361463422914515e-14	0.006612242695957233	-1.688567991291981e-17	5.399888115093492e-11	2.7793587742055293e-17	5.00688736110925e-18	8.340445433957671e-24
10000000	0.0016938786247749909	-8.346498164031307e-17	-2.26702196812021e-18	2.3775560210945256e-13	1.8361463422914515e-14	0.006612242695957233	-1.6879955695339194e-17	5.399888115093492e-11	2.7793587742055293e-17	5.00688736110925e-18	8.340445433957671e-24
10100000	0.0016938786247749909	-8.346498164031307e-17	-2.26702196812021e-18	2.3775560210945256e-13	1.8361463422914515e-14	0.006612242695957233	-1.687423147775858e-17	5.399888115093492e-11	2.7793587742055293e-17	5.00688736110925e-18	8.340445433957671e-24
10200000	0.0016938786247749909	-8.346498164031307e-17	-2.26702196812021e-18	2.3775560210945256e-13	1.8361463422914515e-14	0.006612242695957233	-1.6868507260177963e-17	5.399888115093492e-11	2.7793587742055293e-17	5.00688736110925e-18	8.340445433957671e-24
10300000	0.0016938786247749909	-8.346498164031307e-17	-2.26702196812021e-18	2.3775560210945256e-13	1.8361463422914515e-14	0.006612242695957233	-1.686278304259735e-17	5.399888115093492e-11	2.7793587742055293e-17	5.00688736110925e-18	8.340445433957671e-24
10400000	0.0016938786247749909	-8.346498164031307e-17	-2.26702196812021e-18	2.3775560210945256e-13	1.8361463422914515e-14	0.006612242695957233	-1.6857058825016732e-17	5.399888115093492e-11	2.7793587742055293e-17	5.00688736110925e-18	8.340445433957671e-24
10500000	0.0016938786247749909	-8.346498164031307e-17	-2.26702196812021e-18	2.3775560210945256e-13	1.8361463422914515e-14	0.006612242695957233	-1.6851334607436118e-17	5.399888115093492e-11	2.7793587742055293e-17	5.00688736110925e-18	8.340445433957671e-24
10600000	0.0016938786247749909	-8.346498164031307e-17	-2.26702196812021e-18	2.3775560210945256e-13	1.8361463422914515e-14	0.006612242695957233	-1.68456103898555e-17	5.399888115093492e-11	2.7793587742055293e-17	5.00688736110925e-18	8.340445433957671e-24
10700000	0.0016938786247749909	-8.346498164031307e-17	-2.26702196812021e-18	2.3775560210945256e-13	1.8361463422914515e-14	0.006612242695957233	-1.6839886172274883e-17	5.399888115093492e-11	2.7793587742055293e-17	5.00688736110925e-18	8.340445433957671e-24
10800000	0.0016938786247749909	-8.346498164031307e-17	-2.26702196812021e-18	2.3775560210945256e-13	1.8361463422914515e-14	0.006612242695957233	-1.683416195469427e-17	5.399888115093492e-11	2.7793587742055293e-17	5.00688736110925e-18	8.340445433957671e-24
10900000	0.0016938786247749909	-8.346498164031307e-17	-2.26702196812021e-18	2.3775560210945256e-13	1.8361463422914515e-14	0.006612242695957233	-1.6828437737113652e-17	5.399888115093492e-11	2.7793587742055293e-17	5.00688736110925e-18	8.340445433957671e-24
11000000	0.0016938786247749909	-8.346498164031307e-17	-2.26702196812021e-18	2.3775560210945256e-13	1.8361463422914515e-14	0.006612242695957233	-1.6822713519533038e-17	5.399888115093492e-11	2.7793587742055293e-17	5.00688736110925e-18	8.340445433957671e-24
11100000	0.0016938786247749909	-8.346498164031307e-17	-2.26702196812021e-18	2.3775560210945256e-13	1.8361463422914515e-14	0.006612242695957233	-1.681698930195242e-17	5.399888115093492e-11	2.7793587742055293e-17	5.00688736110925e-18	8.340445433957671e-24
11200000	0.0016938786247749909	-8.346498164031307e-17	-2.26702196812021e-18	2.3775560210945256e-13	1.8361463422914515e-14	0.006612242695957233	-1.6811265084371807e-17	5.399888115093492e-11	2.7793587742055293e-17	5.00688736110925e-18	8.340445433957671e-24
11300000	0.0016938786247749909	-8.346498164031307e-17	-2.26702196812021e-18	2.3775560210945256e-13	1.8361463422914515e-14	0.006612242695957233	-1.680554086679119e-17	5.399888115093492e-11	2.7793587742055293e-17	5.00688736110925e-18	8.340445433957671e-24
11400000	0.0016938786247749909	-8.346498164031307e-17	-2.26702196812021e-18	2.3775560210945256e-13	1.8361463422914515e-14	0.006612242695957233	-1.6799816649210573e-17	5.399888115093492e-11	2.7793587742055293e-17	5.00688736110925e-18	8.340445433957671e-24
11500000	0.0016938786247749909	-8.346498164031307e-17	-2.26702196812021e-18	2.3775560210945256e-13	1.8361463422914515e-14	0.006612242695957233	-1.679409243162996e-17	5.399888115093492e-11	2.7793587742055293e-17	5.00688736110925e-18	8.340445433957671e-24
11600000	0.0016938786247749909	-8.346498164031307e-17	-2.26702196812021e-18	2.3775560210945256e-13	1.8361463422914515e-14	0.006612242695957233	-1.6788368214049342e-17	5.399888115093492e-11	2.7793587742055293e-17	5.00688736110925e-18	8.340445433957671e-24
11700000	0.0016938786247749909	-8.346498164031307e-17	-2.26702196812021e-18	2.3775560210945256e-13	1.8361463422914515e-14	0.006612242695957233	-1.6782643996468728e-17	5.399888115093492e-11	2.7793587742055293e-17	5.00688736110925e-18	8.340445433957671e-24
11800000	0.0016938786247749909	-8.346498164031307e-17	-2.26702196812021e-18	2.3775560210945256e-13	1.8361463422914515e-14	0.006612242695957233	-1.677691977888811e-17	5.399888115093492e-11	2.7793587742055293e-17	5.00688736110925e-18	8.340445433957671e-24
11900000	0.0016938786247749909	-8.346498164031307e-17	-2.26702196812021e-18	2.3775560210945256e-13	1.8361463422914515e-14	0.006612242695957233	-1.6771195561307494e-17	5.399888115093492e-11	2.7793587742055293e-17	5.00688736110925e-18	8.340445433957671e-24
12000000	0.0016938786247749909	-8.346498164031307e-17	-2.26702196812021e-18	2.3775560210945256e-13	1.8361463422914515e-14	0.006612242695957233	-1.676547134372688e-17	5.399888115093492e-11	2.7793587742055293e-17	5.00688736110925e-18	8.340445433957671e-24
12100000	0.0016938786247749909	-8.346498164031307e-17	-2.26702196812021e-18	2.3775560210945256e-13	1.8361463422914515e-14	0.006612242695957233	-1.6759747126146262e-17	5.399888115093492e-11	2.7793587742055293e-17	5.00688736110925e-18	8.340445433957671e-24
12200000	0.0016938786247749909	-8.346498164031307e-17	-2.26702196812021e-18	2.3775560210945256e-13	1.8361463422914515e-14	0.006612242695957233	-1.6754022908565648e-17	5.399888115093492e-11	2.7793587742055293e-17	5.00688736110925e-18	8.340445433957671e-24
12300000	0.0016938786247749909	-8.346498164031307e-17	-2.26702196812021e-18	2.3775560210945256e-13	1.8361463422914515e-14	0.006612242695957233	-1.674829869098503e-17	5.399888115093492e-11	2.7793587742055293e-17	5.00688736110925e-18	8.340445433957671e-24
12400000	0.0016938786247749909	-8.346498164031307e-17	-2.26702196812021e-18	2.3775560210945256e-13	1.8361463422914515e-14	0.006612242695957233	-1.6742574473404417e-17	5.399888115093492e-11	2.7793587742055293e-17	5.00688736110925e-18	8.340445433957671e-24
12500000	0.0016938786247749909	-8.346498164031307e-17	-2.26702196812021e-18	2.3775560210945256e-13	1.8361463422914515e-14	0.006612242695957233	-1.67368502558238e-17	5.399888115093492e-11	2.7793587742055293e-17	5.00688736110925e-18	8.340445433957671e-24
12600000	0.0016938786247749909	-8.346498164031307e-17	-2.26702196812021e-18	2.3775560210945256e-13	1.8361463422914515e-14	0.006612242695957233	-1.6731126038243183e-17	5.399888115093492e-11	2.7793587742055293e-17	5.00688736110925e-18	8.340445433957671e-24
12700000	0.0016938786247749909	-8.346498164031307e-17	-2.26702196812021e-18	2.3775560210945256e-13	1.8361463422914515e-14	0.006612242695957233	-1.672540182066257e-17	5.399888115093492e-11	2.7793587742055293e-17	5.00688736110925e-18	8.340445433957671e-24
12800000	0.0016938786247749909	-8.346498164031307e-17	-2.26702196812021e-18	2.3775560210945256e-13	1.8361463422914515e-14	0.006612242695957233	-1.6719677603081952e-17	5.399888115093492e-11	2.7793587742055293e-17	5.00688736110925e-18	8.340445433957671e-24
12900000	0.0016938786247749909	-8.346498164031307e-17	-2.26702196812021e-18	2.3775560210945256e-13	1.8361463422914515e-14	0.006612242695957233	-1.6713953385501338e-17	5.399888115093492e-11	2.7793587742055293e-17	5.00688736110925e-18	8.340445433957671e-24
13000000	0.0016938786247749909	-8.346498164031307e-17	-2.26702196812021e-18	2.3775560210945256e-13	1.8361463422914515e-14	0.006612242695957233	-1.670822916792072e-17	5.399888115093492e-11	2.7793587742055293e-17	5.00688736110925e-18	8.340445433957671e-24
13100000	0.0016938786247749909	-8.346498164031307e-17	-2.26702196812021e-18	2.3775560210945256e-13	1.8361463422914515e-14	0.006612242695957233	-1.6702504950340107e-17	5.399888115093492e-11	2.7793587742055293e-17	5.00688736110925e-18	8.340445433957671e-24
13200000	0.0016938786247749909	-8.346498164031307e-17	-2.26702196812021e-18	2.3775560210945256e-13	1.8361463422914515e-14	0.006612242695957233	-1.669678073275949e-17	5.399888115093492e-11	2.7793587742055293e-17	5.00688736110925e-18	8.340445433957671e-24
13300000	0.0016938786247749909	-8.346498164031307e-17	-2.26702196812021e-18	2.3775560210945256e-13	1.8361463422914515e-14	0.006612242695957233	-1.6691056515178873e-17	5.399888115093492e-11	2.7793587742055293e-17	5.00688736110925e-18	8.340445433957671e-24
13400000	0.0016938786247749909	-8.346498164031307e-17	-2.26702196812021e-18	2.3775560210945256e-13	1.8361463422914515e-14	0.006612242695957233	-1.668533229759826e-17	5.399888115093492e-11	2.7793587742055293e-17	5.00688736110925e-18	8.340445433957671e-24
13500000	0.0016938786247749909	-8.346498164031307e-17	-2.26702196812021e-18	2.3775560210945256e-13	1.8361463422914515e-14	0.006612242695957233	-1.6679608080017642e-17	5.399888115093492e-11	2.7793587742055293e-17	5.00688736110925e-18	8.340445433957671e-24
13600000	0.0016938786247749909	-8.346498164031307e-17	-2.26702196812021e-18	2.3775560210945256e-13	1.8361463422914515e-14	0.006612242695957233	-1.6673883862437028e-17	5.399888115093492e-11	2.7793587742055293e-17	5.00688736110925e-18	8.340445433957671e-24
13700000	0.0016938786247749909	-8.346498164031307e-17	-2.26702196812021e-18	2.3775560210945256e-13	1.8361463422914515e-14	0.006612242695957233	-1.666815964485641e-17	5.399888115093492e-11	2.7793587742055293e-17	5.00688736110925e-18	8.340445433957671e-24
13800000	0.0016938786247749909	-8.346498164031307e-17	-2.26702196812021e-18	2.3775560210945256e-13	1.8361463422914515e-14	0.006612242695957233	-1.6662435427275796e-17	5.399888115093492e-11	2.7793587742055293e-17	5.00688736110925e-18	8.340445433957671e-24
13900000	0.0016938786247749909	-8.346498164031307e-17	-2.26702196812021e-18	2.3775560210945256e-13	1.8361463422914515e-14	0.006612242695957233	-1.665671120969518e-17	5.399888115093492e-11	2.7793587742055293e-17	5.00688736110925e-18	8.340445433957671e-24
14000000	0.0016938786247749909	-8.346498164031307e-17	-2.26702196812021e-18	2.3775560210945256e-13	1.8361463422914515e-14	0.006612242695957233	-1.6650986992114562e-17	5.399888115093492e-11	2.7793587742055293e-17	5.00688736110925e-18	8.340445433957671e-24
14100000	0.0016938786247749909	-8.346498164031307e-17	-2.26702196812021e-18	2.3775560210945256e-13	1.8361463422914515e-14	0.006612242695957233	-1.6645262774533948e-17	5.399888115093492e-11	2.7793587742055293e-17	5.00688736110925e-18	8.340445433957671e-24
14200000	0.0016938786247749909	-8.346498164031307e-17	-2.26702196812021e-18	2.3775560210945256e-13	1.8361463422914515e-14	0.006612242695957233	-1.663953855695333e-17	5.399888115093492e-11	2.7793587742055293e-17	5.00688736110925e-18	8.340445433957671e-24
14300000	0.0016938786247749909	-8.346498164031307e-17	-2.26702196812021e-18	2.3775560210945256e-13	1.8361463422914515e-14	0.006612242695957233	-1.6633814339372717e-17	5.399888115093492e-11	2.7793587742055293e-17	5.00688736110925e-18	8.340445433957671e-24
14400000	0.0016938786247749909	-8.346498164031307e-17	-2.26702196812021e-18	2.3775560210945256e-13	1.8361463422914515e-14	0.006612242695957233	-1.66280901217921e-17	5.399888115093492e-11	2.7793587742055293e-17	5.00688736110925e-18	8.340445433957671e-24
14500000	0.0016938786247749909	-8.346498164031307e-17	-2.26702196812021e-18	2.3775560210945256e-13	1.8361463422914515e-14	0.006612242695957233	-1.6622365904211486e-17	5.399888115093492e-11	2.7793587742055293e-17	5.00688736110925e-18	8.340445433957671e-24
14600000	0.0016938786247749909	-8.346498164031307e-17	-2.26702196812021e-18	2.3775560210945256e-13	1.8361463422914515e-14	0.006612242695957233	-1.661664168663087e-17	5.399888115093492e-11	2.7793587742055293e-17	5.00688736110925e-18	8.340445433957671e-24
14700000	0.0016938786247749909	-8.346498164031307e-17	-2.26702196812021e-18	2.3775560210945256e-13	1.8361463422914515e-14	0.006612242695957233	-1.6610917469050252e-17	5.399888115093492e-11	2.7793587742055293e-17	5.00688736110925e-18	8.340445433957671e-24
14800000	0.0016938786247749909	-8.346498164031307e-17	-2.26702196812021e-18	2.3775560210945256e-13	1.8361463422914515e-14	0.006612242695957233	-1.6605193251469638e-17	5.399888115093492e-11	2.7793587742055293e-17	5.00688736110925e-18	8.340445433957671e-24
14900000	0.0016938786247749909	-8.346498164031307e-17	-2.26702196812021e-18	2.3775560210945256e-13	1.8361463422914515e-14	0.006612242695957233	-1.659946903388902e-17	5.399888115093492e-11	2.7793587742055293e-17	5.00688736110925e-18	8.340445433957671e-24
15000000	0.0016938786247749909	-8.346498164031307e-17	-2.26702196812021e-18	2.3775560210945256e-13	1.8361463422914515e-14	0.006612242695957233	-1.6593744816308407e-17	5.399888115093492e-11	2.7793587742055293e-17	5.00688736110925e-18	8.340445433957671e-24
15100000	0.0016938786247749909	-8.346498164031307e-17	-2.26702196812021e-18	2.3775560210945256e-13	1.8361463422914515e-14	0.006612242695957233	-1.658802059872779e-17	5.399888115093492e-11	2.7793587742055293e-17	5.00688736110925e-18	8.340445433957671e-24
15200000	0.0016938786247749909	-8.346498164031307e-17	-2.26702196812021e-18	2.3775560210945256e-13	1.8361463422914515e-14	0.006612242695957233	-1.6582296381147175e-17	5.399888115093492e-11	2.7793587742055293e-17	5.00688736110925e-18	8.340445433957671e-24
15300000	0.0016938786247749909	-8.346498164031307e-17	-2.26702196812021e-18	2.3775560210945256e-13	1.8361463422914515e-14	0.006612242695957233	-1.6576572163566558e-17	5.399888115093492e-11	2.7793587742055293e-17	5.00688736110925e-18	8.340445433957671e-24
15400000	0.0016938786247749909	-8.346498164031307e-17	-2.26702196812021e-18	2.3775560210945256e-13	1.8361463422914515e-14	0.006612242695957233	-1.657084794598594e-17	5.399888115093492e-11	2.7793587742055293e-17	5.00688736110925e-18	8.340445433957671e-24
15500000	0.0016938786247749909	-8.346498164031307e-17	-2.26702196812021e-18	2.3775560210945256e-13	1.8361463422914515e-14	0.006612242695957233	-1.6565123728405327e-17	5.399888115093492e-11	2.7793587742055293e-17	5.00688736110925e-18	8.340445433957671e-24
15600000	0.0016938786247749909	-8.346498164031307e-17	-2.26702196812021e-18	2.3775560210945256e-13	1.8361463422914515e-14	0.006612242695957233	-1.655939951082471e-17	5.399888115093492e-11	2.7793587742055293e-17	5.00688736110925e-18	8.340445433957671e-24
15700000	0.0016938786247749909	-8.346498164031307e-17	-2.26702196812021e-18	2.3775560210945256e-13	1.8361463422914515e-14	0.006612242695957233	-1.6553675293244096e-17	5.399888115093492e-11	2.7793587742055293e-17	5.00688736110925e-18	8.340445433957671e-24
15800000	0.0016938786247749909	-8.346498164031307e-17	-2.26702196812021e-18	2.3775560210945256e-13	1.8361463422914515e-14	0.006612242695957233	-1.654795107566348e-17	5.399888115093492e-11	2.7793587742055293e-17	5.00688736110925e-18	8.340445433957671e-24
15900000	0.0016938786247749909	-8.346498164031307e-17	-2.26702196812021e-18	2.3775560210945256e-13	1.8361463422914515e-14	0.006612242695957233	-1.6542226858082865e-17	5.399888115093492e-11	2.7793587742055293e-17	5.00688736110925e-18	8.340445433957671e-24
16000000	0.0016938786247749909	-8.346498164031307e-17	-2.26702196812021e-18	2.3775560210945256e-13	1.8361463422914515e-14	0.006612242695957233	-1.6536502640502248e-17	5.399888115093492e-11	2.7793587742055293e-17	5.00688736110925e-18	8.340445433957671e-24
16100000	0.0016938786247749909	-8.346498164031307e-17	-2.26702196812021e-18	2.3775560210945256e-13	1.8361463422914515e-14	0.006612242695957233	-1.653077842292163e-17	5.399888115093492e-11	2.7793587742055293e-17	5.00688736110925e-18	8.340445433957671e-24
16200000	0.0016938786247749909	-8.346498164031307e-17	-2.26702196812021e-18	2.3775560210945256e-13	1.8361463422914515e-14	0.006612242695957233	-1.6525054205341017e-17	5.399888115093492e-11	2.7793587742055293e-17	5.00688736110925e-18	8.340445433957671e-24
16300000	0.0016938786247749909	-8.346498164031307e-17	-2.26702196812021e-18	2.3775560210945256e-13	1.8361463422914515e-14	0.006612242695957233	-1.65193299877604e-17	5.399888115093492e-11	2.7793587742055293e-17	5.00688736110925e-18	8.340445433957671e-24
16400000	0.0016938786247749909	-8.346498164031307e-17	-2.26702196812021e-18	2.3775560210945256e-13	1.8361463422914515e-14	0.006612242695957233	-1.6513605770179786e-17	5.399888115093492e-11	2.7793587742055293e-17	5.00688736110925e-18	8.340445433957671e-24
16500000	0.0016938786247749909	-8.346498164031307e-17	-2.26702196812021e-18	2.3775560210945256e-13	1.8361463422914515e-14	0.006612242695957233	-1.650788155259917e-17	5.399888115093492e-11	2.7793587742055293e-17	5.00688736110925e-18	8.340445433957671e-24
16600000	0.0016938786247749909	-8.346498164031307e-17	-2.26702196812021e-18	2.3775560210945256e-13	1.8361463422914515e-14	0.006612242695957233	-1.6502157335018555e-17	5.399888115093492e-11	2.7793587742055293e-17	5.00688736110925e-18	8.340445433957671e-24
16700000	0.0016938786247749909	-8.346498164031307e-17	-2.26702196812021e-18	2.3775560210945256e-13	1.8361463422914515e-14	0.006612242695957233	-1.6496433117437937e-17	5.399888115093492e-11	2.7793587742055293e-17	5.00688736110925e-18	8.340445433957671e-24
16800000	0.0016938786247749909	-8.346498164031307e-17	-2.26702196812021e-18	2.3775560210945256e-13	1.8361463422914515e-14	0.006612242695957233	-1.649070889985732e-17	5.399888115093492e-11	2.7793587742055293e-17	5.00688736110925e-18	8.340445433957671e-24
16900000	0.0016938786247749909	-8.346498164031307e-17	-2.26702196812021e-18	2.3775560210945256e-13	1.8361463422914515e-14	0.006612242695957233	-1.6484984682276706e-17	5.399888115093492e-11	2.7793587742055293e-17	5.00688736110925e-18	8.340445433957671e-24
17000000	0.0016938786247749909	-8.346498164031307e-17	-2.26702196812021e-18	2.3775560210945256e-13	1.8361463422914515e-14	0.006612242695957233	-1.647926046469609e-17	5.399888115093492e-11	2.7793587742055293e-17	5.00688736110925e-18	8.340445433957671e-24
17100000	0.0016938786247749909	-8.346498164031307e-17	-2.26702196812021e-18	2.3775560210945256e-13	1.8361463422914515e-14	0.006612242695957233	-1.6473536247115475e-17	5.399888115093492e-11	2.7793587742055293e-17	5.00688736110925e-18	8.340445433957671e-24
17200000	0.0016938786247749909	-8.346498164031307e-17	-2.26702196812021e-18	2.3775560210945256e-13	1.8361463422914515e-14	0.006612242695957233	-1.6467812029534858e-17	5.399888115093492e-11	2.7793587742055293e-17	5.00688736110925e-18	8.340445433957671e-24
17300000	0.0016938786247749909	-8.346498164031307e-17	-2.26702196812021e-18	2.3775560210945256e-13	1.8361463422914515e-14	0.006612242695957233	-1.6462087811954244e-17	5.399888115093492e-11	2.7793587742055293e-17	5.00688736110925e-18	8.340445433957671e-24
17400000	0.0016938786247749909	-8.346498164031307e-17	-2.26702196812021e-18	2.3775560210945256e-13	1.8361463422914515e-14	0.006612242695957233	-1.6456363594373627e-17	5.399888115093492e-11	2.7793587742055293e-17	5.00688736110925e-18	8.340445433957671e-24
17500000	0.0016938786247749909	-8.346498164031307e-17	-2.26702196812021e-18	2.3775560210945256e-13	1.8361463422914515e-14	0.006612242695957233	-1.645063937679301e-17	5.399888115093492e-11	2.7793587742055293e-17	5.00688736110925e-18	8.340445433957671e-24
17600000	0.0016938786247749909	-8.346498164031307e-17	-2.26702196812021e-18	2.3775560210945256e-13	1.8361463422914515e-14	0.006612242695957233	-1.6444915159212396e-17	5.399888115093492e-11	2.7793587742055293e-17	5.00688736110925e-18	8.340445433957671e-24
17700000	0.0016938786247749909	-8.346498164031307e-17	-2.26702196812021e-18	2.3775560210945256e-13	1.8361463422914515e-14	0.006612242695957233	-1.643919094163178e-17	5.399888115093492e-11	2.7793587742055293e-17	5.00688736110925e-18	8.340445433957671e-24
17800000	0.0016938786247749909	-8.346498164031307e-17	-2.26702196812021e-18	2.3775560210945256e-13	1.8361463422914515e-14	0.006612242695957233	-1.6433466724051165e-17	5.399888115093492e-11	2.7793587742055293e-17	5.00688736110925e-18	8.340445433957671e-24
17900000	0.0016938786247749909	-8.346498164031307e-17	-2.26702196812021e-18	2.3775560210945256e-13	1.8361463422914515e-14	0.006612242695957233	-1.6427742506470548e-17	5.399888115093492e-11	2.7793587742055293e-17	5.00688736110925e-18	8.340445433957671e-24
18000000	0.0016938786247749909	-8.346498164031307e-17	-2.26702196812021e-18	2.3775560210945256e-13	1.8361463422914515e-14	0.006612242695957233	-1.6422018288889934e-17	5.399888115093492e-11	2.7793587742055293e-17	5.00688736110925e-18	8.340445433957671e-24
18100000	0.0016938786247749909	-8.346498164031307e-17	-2.26702196812021e-18	2.3775560210945256e-13	1.8361463422914515e-14	0.006612242695957233	-1.6416294071309317e-17	5.399888115093492e-11	2.7793587742055293e-17	5.00688736110925e-18	8.340445433957671e-24
18200000	0.0016938786247749909	-8.346498164031307e-17	-2.26702196812021e-18	2.3775560210945256e-13	1.8361463422914515e-14	0.006612242695957233	-1.64105698537287e-17	5.399888115093492e-11	2.7793587742055293e-17	5.00688736110925e-18	8.340445433957671e-24
18300000	0.0016938786247749909	-8.346498164031307e-17	-2.26702196812021e-18	2.3775560210945256e-13	1.8361463422914515e-14	0.006612242695957233	-1.6404845636148085e-17	5.399888115093492e-11	2.7793587742055293e-17	5.00688736110925e-18	8.340445433957671e-24
18400000	0.0016938786247749909	-8.346498164031307e-17	-2.26702196812021e-18	2.3775560210945256e-13	1.8361463422914515e-14	0.006612242695957233	-1.6399121418567468e-17	5.399888115093492e-11	2.7793587742055293e-17	5.00688736110925e-18	8.340445433957671e-24
18500000	0.0016938786247749909	-8.346498164031307e-17	-2.26702196812021e-18	2.3775560210945256e-13	1.8361463422914515e-14	0.006612242695957233	-1.6393397200986854e-17	5.399888115093492e-11	2.7793587742055293e-17	5.00688736110925e-18	8.340445433957671e-24
18600000	0.0016938786247749909	-8.346498164031307e-17	-2.26702196812021e-18	2.3775560210945256e-13	1.8361463422914515e-14	0.006612242695957233	-1.6387672983406237e-17	5.399888115093492e-11	2.7793587742055293e-17	5.00688736110925e-18	8.340445433957671e-24
18700000	0.0016938786247749909	-8.346498164031307e-17	-2.26702196812021e-18	2.3775560210945256e-13	1.8361463422914515e-14	0.006612242695957233	-1.6381948765825623e-17	5.399888115093492e-11	2.7793587742055293e-17	5.00688736110925e-18	8.340445433957671e-24
18800000	0.0016938786247749909	-8.346498164031307e-17	-2.26702196812021e-18	2.3775560210945256e-13	1.8361463422914515e-14	0.006612242695957233	-1.6376224548245006e-17	5.399888115093492e-11	2.7793587742055293e-17	5.00688736110925e-18	8.340445433957671e-24
18900000	0.0016938786247749909	-8.346498164031307e-17	-2.26702196812021e-18	2.3775560210945256e-13	1.8361463422914515e-14	0.006612242695957233	-1.637050033066439e-17	5.399888115093492e-11	2.7793587742055293e-17	5.00688736110925e-18	8.340445433957671e-24
19000000	0.0016938786247749909	-8.346498164031307e-17	-2.26702196812021e-18	2.3775560210945256e-13	1.8361463422914515e-14	0.006612242695957233	-1.6364776113083775e-17	5.399888115093492e-11	2.7793587742055293e-17	5.00688736110925e-18	8.340445433957671e-24
19100000	0.0016938786247749909	-8.346498164031307e-17	-2.26702196812021e-18	2.3775560210945256e-13	1.8361463422914515e-14	0.006612242695957233	-1.6359051895503158e-17	5.399888115093492e-11	2.7793587742055293e-17	5.00688736110925e-18	8.340445433957671e-24
19200000	0.0016938786247749909	-8.346498164031307e-17	-2.26702196812021e-18	2.3775560210945256e-13	1.8361463422914515e-14	0.006612242695957233	-1.6353327677922544e-17	5.399888115093492e-11	2.7793587742055293e-17	5.00688736110925e-18	8.340445433957671e-24
19300000	0.0016938786247749909	-8.346498164031307e-17	-2.26702196812021e-18	2.3775560210945256e-13	1.8361463422914515e-14	0.006612242695957233	-1.6347603460341927e-17	5.399888115093492e-11	2.7793587742055293e-17	5.00688736110925e-18	8.340445433957671e-24
19400000	0.0016938786247749909	-8.346498164031307e-17	-2.26702196812021e-18	2.3775560210945256e-13	1.8361463422914515e-14	0.006612242695957233	-1.6341879242761313e-17	5.399888115093492e-11	2.7793587742055293e-17	5.00688736110925e-18	8.340445433957671e-24
19500000	0.0016938786247749909	-8.346498164031307e-17	-2.26702196812021e-18	2.3775560210945256e-13	1.8361463422914515e-14	0.006612242695957233	-1.6336155025180696e-17	5.399888115093492e-11	2.7793587742055293e-17	5.00688736110925e-18	8.340445433957671e-24
19600000	0.0016938786247749909	-8.346498164031307e-17	-2.26702196812021e-18	2.3775560210945256e-13	1.8361463422914515e-14	0.006612242695957233	-1.633043080760008e-17	5.399888115093492e-11	2.7793587742055293e-17	5.00688736110925e-18	8.340445433957671e-24
19700000	0.0016938786247749909	-8.346498164031307e-17	-2.26702196812021e-18	2.3775560210945256e-13	1.8361463422914515e-14	0.006612242695957233	-1.6324706590019465e-17	5.399888115093492e-11	2.7793587742055293e-17	5.00688736110925e-18	8.340445433957671e-24
19800000	0.0016938786247749909	-8.346498164031307e-17	-2.26702196812021e-18	2.3775560210945256e-13	1.8361463422914515e-14	0.006612242695957233	-1.6318982372438847e-17	5.399888115093492e-11	2.7793587742055293e-17	5.00688736110925e-18	8.340445433957671e-24
19900000	0.0016938786247749909	-8.346498164031307e-17	-2.26702196812021e-18	2.3775560210945256e-13	1.8361463422914515e-14	0.006612242695957233	-1.6313258154858233e-17	5.399888115093492e-11	2.7793587742055293e-17	5.00688736110925e-18	8.340445433957671e-24
20000000	0.0016938786247749909	-8.346498164031307e-17	-2.26702196812021e-18	2.3775560210945256e-13	1.8361463422914515e-14	0.006612242695957233	-1.6307533937277616e-17	5.399888115093492e-11	2.7793587742055293e-17	5.00688736110925e-18	8.340445433957671e-24
20100000	0.0016938786247749909	-8.346498164031307e-17	-2.26702196812021e-18	2.3775560210945256e-13	1.8361463422914515e-14	0.006612242695957233	-1.6301809719697002e-17	5.399888115093492e-11	2.7793587742055293e-17	5.00688736110925e-18	8.340445433957671e-24
20200000	0.0016938786247749909	-8.346498164031307e-17	-2.26702196812021e-18	2.3775560210945256e-13	1.8361463422914515e-14	0.006612242695957233	-1.6296085502116385e-17	5.399888115093492e-11	2.7793587742055293e-17	5.00688736110925e-18	8.340445433957671e-24
20300000	0.0016938786247749909	-8.346498164031307e-17	-2.26702196812021e-18	2.3775560210945256e-13	1.8361463422914515e-14	0.006612242695957233	-1.6290361284535768e-17	5.399888115093492e-11	2.7793587742055293e-17	5.00688736110925e-18	8.340445433957671e-24
20400000	0.0016938786247749909	-8.346498164031307e-17	-2.26702196812021e-18	2.3775560210945256e-13	1.8361463422914515e-14	0.006612242695957233	-1.6284637066955154e-17	5.399888115093492e-11	2.7793587742055293e-17	5.00688736110925e-18	8.340445433957671e-24
20500000	0.0016938786247749909	-8.346498164031307e-17	-2.26702196812021e-18	2.3775560210945256e-13	1.8361463422914515e-14	0.006612242695957233	-1.6278912849374537e-17	5.399888115093492e-11	2.7793587742055293e-17	5.00688736110925e-18	8.340445433957671e-24
20600000	0.0016938786247749909	-8.346498164031307e-17	-2.26702196812021e-18	2.3775560210945256e-13	1.8361463422914515e-14	0.006612242695957233	-1.6273188631793923e-17	5.399888115093492e-11	2.7793587742055293e-17	5.00688736110925e-18	8.340445433957671e-24
20700000	0.0016938786247749909	-8.346498164031307e-17	-2.26702196812021e-18	2.3775560210945256e-13	1.8361463422914515e-14	0.006612242695957233	-1.6267464414213306e-17	5.399888115093492e-11	2.7793587742055293e-17	5.00688736110925e-18	8.340445433957671e-24
20800000	0.0016938786247749909	-8.346498164031307e-17	-2.26702196812021e-18	2.3775560210945256e-13	1.8361463422914515e-14	0.006612242695957233	-1.6261740196632692e-17	5.399888115093492e-11	2.7793587742055293e-17	5.00688736110925e-18	8.340445433957671e-24
20900000	0.0016938786247749909	-8.346498164031307e-17	-2.26702196812021e-18	2.3775560210945256e-13	1.8361463422914515e-14	0.006612242695957233	-1.6256015979052075e-17	5.399888115093492e-11	2.7793587742055293e-17	5.00688736110925e-18	8.340445433957671e-24
21000000	0.0016938786247749909	-8.346498164031307e-17	-2.26702196812021e-18	2.3775560210945256e-13	1.8361463422914515e-14	0.006612242695957233	-1.625029176147146e-17	5.399888115093492e-11	2.7793587742055293e-17	5.00688736110925e-18	8.340445433957671e-24
21100000	0.0016938786247749909	-8.346498164031307e-17	-2.26702196812021e-18	2.3775560210945256e-13	1.8361463422914515e-14	0.006612242695957233	-1.6244567543890844e-17	5.399888115093492e-11	2.7793587742055293e-17	5.00688736110925e-18	8.340445433957671e-24
21200000	0.0016938786247749909	-8.346498164031307e-17	-2.26702196812021e-18	2.3775560210945256e-13	1.8361463422914515e-14	0.006612242695957233	-1.6238843326310227e-17	5.399888115093492e-11	2.7793587742055293e-17	5.00688736110925e-18	8.340445433957671e-24
21300000	0.0016938786247749909	-8.346498164031307e-17	-2.26702196812021e-18	2.377556021094526e-13	1.8361463422914515e-14	0.006612242695957233	-1.6233119108729613e-17	5.399888115093492e-11	2.7793587742055293e-17	5.00688736110925e-18	8.340445433957671e-24
21400000	0.0016938786247749909	-8.346498164031307e-17	-2.26702196812021e-18	2.377556021094526e-13	1.8361463422914515e-14	0.006612242695957233	-1.6227394891148995e-17	5.399888115093492e-11	2.7793587742055293e-17	5.00688736110925e-18	8.340445433957671e-24
21500000	0.0016938786247749909	-8.346498164031307e-17	-2.26702196812021e-18	2.377556021094526e-13	1.8361463422914515e-14	0.006612242695957233	-1.622167067356838e-17	5.399888115093492e-11	2.7793587742055293e-17	5.00688736110925e-18	8.340445433957671e-24
21600000	0.0016938786247749909	-8.346498164031307e-17	-2.26702196812021e-18	2.377556021094526e-13	1.8361463422914515e-14	0.006612242695957233	-1.6215946455987764e-17	5.399888115093492e-11	2.7793587742055293e-17	5.00688736110925e-18	8.340445433957671e-24
21700000	0.0016938786247749909	-8.346498164031307e-17	-2.26702196812021e-18	2.377556021094526e-13	1.8361463422914515e-14	0.006612242695957233	-1.621022223840715e-17	5.399888115093492e-11	2.7793587742055293e-17	5.00688736110925e-18	8.340445433957671e-24
21800000	0.0016938786247749909	-8.346498164031307e-17	-2.26702196812021e-18	2.377556021094526e-13	1.8361463422914515e-14	0.006612242695957233	-1.6204498020826533e-17	5.399888115093492e-11	2.7793587742055293e-17	5.00688736110925e-18	8.340445433957671e-24
21900000	0.0016938786247749909	-8.346498164031307e-17	-2.26702196812021e-18	2.377556021094526e-13	1.8361463422914515e-14	0.006612242695957233	-1.6198773803245916e-17	5.399888115093492e-11	2.7793587742055293e-17	5.00688736110925e-18	8.340445433957671e-24
22000000	0.0016938786247749909	-8.346498164031307e-17	-2.26702196812021e-18	2.377556021094526e-13	1.8361463422914515e-14	0.006612242695957233	-1.6193049585665302e-17	5.399888115093492e-11	2.7793587742055293e-17	5.00688736110925e-18	8.340445433957671e-24
22100000	0.0016938786247749909	-8.346498164031307e-17	-2.26702196812021e-18	2.377556021094526e-13	1.8361463422914515e-14	0.006612242695957233	-1.6187325368084685e-17	5.399888115093492e-11	2.7793587742055293e-17	5.00688736110925e-18	8.340445433957671e-24
22200000	0.0016938786247749909	-8.346498164031307e-17	-2.26702196812021e-18	2.377556021094526e-13	1.8361463422914515e-14	0.006612242695957233	-1.618160115050407e-17	5.399888115093492e-11	2.7793587742055293e-17	5.00688736110925e-18	8.340445433957671e-24
22300000	0.0016938786247749909	-8.346498164031307e-17	-2.26702196812021e-18	2.377556021094526e-13	1.8361463422914515e-14	0.006612242695957233	-1.6175876932923454e-17	5.399888115093492e-11	2.7793587742055293e-17	5.00688736110925e-18	8.340445433957671e-24
22400000	0.0016938786247749909	-8.346498164031307e-17	-2.26702196812021e-18	2.377556021094526e-13	1.8361463422914515e-14	0.006612242695957233	-1.617015271534284e-17	5.399888115093492e-11	2.7793587742055293e-17	5.00688736110925e-18	8.340445433957671e-24
22500000	0.0016938786247749909	-8.346498164031307e-17	-2.26702196812021e-18	2.377556021094526e-13	1.8361463422914515e-14	0.006612242695957233	-1.6164428497762223e-17	5.399888115093492e-11	2.7793587742055293e-17	5.00688736110925e-18	8.340445433957671e-24
22600000	0.0016938786247749909	-8.346498164031307e-17	-2.26702196812021e-18	2.377556021094526e-13	1.8361463422914515e-14	0.006612242695957233	-1.6158704280181606e-17	5.399888115093492e-11	2.7793587742055293e-17	5.00688736110925e-18	8.340445433957671e-24
22700000	0.0016938786247749909	-8.346498164031307e-17	-2.26702196812021e-18	2.377556021094526e-13	1.8361463422914515e-14	0.006612242695957233	-1.6152980062600992e-17	5.399888115093492e-11	2.7793587742055293e-17	5.00688736110925e-18	8.340445433957671e-24
22800000	0.0016938786247749909	-8.346498164031307e-17	-2.26702196812021e-18	2.377556021094526e-13	1.8361463422914515e-14	0.006612242695957233	-1.6147255845020374e-17	5.399888115093492e-11	2.7793587742055293e-17	5.00688736110925e-18	8.340445433957671e-24
22900000	0.0016938786247749909	-8.346498164031307e-17	-2.26702196812021e-18	2.377556021094526e-13	1.8361463422914515e-14	0.006612242695957233	-1.614153162743976e-17	5.399888115093492e-11	2.7793587742055293e-17	5.00688736110925e-18	8.340445433957671e-24
23000000	0.0016938786247749909	-8.346498164031307e-17	-2.26702196812021e-18	2.377556021094526e-13	1.8361463422914515e-14	0.006612242695957233	-1.6135807409859143e-17	5.399888115093492e-11	2.7793587742055293e-17	5.00688736110925e-18	8.340445433957671e-24
23100000	0.0016938786247749909	-8.346498164031307e-17	-2.26702196812021e-18	2.377556021094526e-13	1.8361463422914515e-14	0.006612242695957233	-1.613008319227853e-17	5.399888115093492e-11	2.7793587742055293e-17	5.00688736110925e-18	8.340445433957671e-24
23200000	0.0016938786247749909	-8.346498164031307e-17	-2.26702196812021e-18	2.377556021094526e-13	1.8361463422914515e-14	0.006612242695957233	-1.6124358974697912e-17	5.399888115093492e-11	2.7793587742055293e-17	5.00688736110925e-18	8.340445433957671e-24
23300000	0.0016938786247749909	-8.346498164031307e-17	-2.26702196812021e-18	2.377556021094526e-13	1.8361463422914515e-14	0.006612242695957233	-1.6118634757117295e-17	5.399888115093492e-11	2.7793587742055293e-17	5.00688736110925e-18	8.340445433957671e-24
23400000	0.0016938786247749909	-8.346498164031307e-17	-2.26702196812021e-18	2.377556021094526e-13	1.8361463422914515e-14	0.006612242695957233	-1.611291053953668e-17	5.399888115093492e-11	2.7793587742055293e-17	5.00688736110925e-18	8.340445433957671e-24
23500000	0.0016938786247749909	-8.346498164031307e-17	-2.26702196812021e-18	2.377556021094526e-13	1.8361463422914515e-14	0.006612242695957233	-1.6107186321956064e-17	5.399888115093492e-11	2.7793587742055293e-17	5.00688736110925e-18	8.340445433957671e-24
23600000	0.0016938786247749909	-8.346498164031307e-17	-2.26702196812021e-18	2.377556021094526e-13	1.8361463422914515e-14	0.006612242695957233	-1.610146210437545e-17	5.399888115093492e-11	2.7793587742055293e-17	5.00688736110925e-18	8.340445433957671e-24
23700000	0.0016938786247749909	-8.346498164031307e-17	-2.26702196812021e-18	2.377556021094526e-13	1.8361463422914515e-14	0.006612242695957233	-1.6095737886794833e-17	5.399888115093492e-11	2.7793587742055293e-17	5.00688736110925e-18	8.340445433957671e-24
23800000	0.0016938786247749909	-8.346498164031307e-17	-2.26702196812021e-18	2.377556021094526e-13	1.8361463422914515e-14	0.006612242695957233	-1.609001366921422e-17	5.399888115093492e-11	2.7793587742055293e-17	5.00688736110925e-18	8.340445433957671e-24
23900000	0.0016938786247749909	-8.346498164031307e-17	-2.26702196812021e-18	2.377556021094526e-13	1.8361463422914515e-14	0.006612242695957233	-1.6084289451633602e-17	5.399888115093492e-11	2.7793587742055293e-17	5.00688736110925e-18	8.340445433957671e-24
24000000	0.0016938786247749909	-8.346498164031307e-17	-2.26702196812021e-18	2.377556021094526e-13	1.8361463422914515e-14	0.006612242695957233	-1.6078565234052985e-17	5.399888115093492e-11	2.7793587742055293e-17	5.00688736110925e-18	8.340445433957671e-24
24100000	0.0016938786247749909	-8.346498164031307e-17	-2.26702196812021e-18	2.377556021094526e-13	1.8361463422914515e-14	0.006612242695957233	-1.607284101647237e-17	5.399888115093492e-11	2.7793587742055293e-17	5.00688736110925e-18	8.340445433957671e-24
24200000	0.0016938786247749909	-8.346498164031307e-17	-2.26702196812021e-18	2.377556021094526e-13	1.8361463422914515e-14	0.006612242695957233	-1.6067116798891754e-17	5.399888115093492e-11	2.7793587742055293e-17	5.00688736110925e-18	8.340445433957671e-24
24300000	0.0016938786247749909	-8.346498164031307e-17	-2.26702196812021e-18	2.377556021094526e-13	1.8361463422914515e-14	0.006612242695957233	-1.606139258131114e-17	5.399888115093492e-11	2.7793587742055293e-17	5.00688736110925e-18	8.340445433957671e-24
24400000	0.0016938786247749909	-8.346498164031307e-17	-2.26702196812021e-18	2.377556021094526e-13	1.8361463422914515e-14	0.006612242695957233	-1.6055668363730522e-17	5.399888115093492e-11	2.7793587742055293e-17	5.00688736110925e-18	8.340445433957671e-24
24500000	0.0016938786247749909	-8.346498164031307e-17	-2.26702196812021e-18	2.377556021094526e-13	1.8361463422914515e-14	0.006612242695957233	-1.6049944146149908e-17	5.399888115093492e-11	2.7793587742055293e-17	5.00688736110925e-18	8.340445433957671e-24
24600000	0.0016938786247749909	-8.346498164031307e-17	-2.26702196812021e-18	2.377556021094526e-13	1.8361463422914515e-14	0.006612242695957233	-1.604421992856929e-17	5.399888115093492e-11	2.7793587742055293e-17	5.00688736110925e-18	8.340445433957671e-24
24700000	0.0016938786247749909	-8.346498164031307e-17	-2.26702196812021e-18	2.377556021094526e-13	1.8361463422914515e-14	0.006612242695957233	-1.6038495710988674e-17	5.399888115093492e-11	2.7793587742055293e-17	5.00688736110925e-18	8.340445433957671e-24
24800000	0.0016938786247749909	-8.346498164031307e-17	-2.26702196812021e-18	2.377556021094526e-13	1.8361463422914515e-14	0.006612242695957233	-1.603277149340806e-17	5.399888115093492e-11	2.7793587742055293e-17	5.00688736110925e-18	8.340445433957671e-24
24900000	0.0016938786247749909	-8.346498164031307e-17	-2.26702196812021e-18	2.377556021094526e-13	1.8361463422914515e-14	0.006612242695957233	-1.6027047275827443e-17	5.399888115093492e-11	2.7793587742055293e-17	5.00688736110925e-18	8.340445433957671e-24
25000000	0.0016938786247749909	-8.346498164031307e-17	-2.26702196812021e-18	2.377556021094526e-13	1.8361463422914515e-14	0.006612242695957233	-1.602132305824683e-17	5.399888115093492e-11	2.7793587742055293e-17	5.00688736110925e-18	8.340445433957671e-24
25100000	0.0016938786247749909	-8.346498164031307e-17	-2.26702196812021e-18	2.377556021094526e-13	1.8361463422914515e-14	0.006612242695957233	-1.6015598840666212e-17	5.399888115093492e-11	2.7793587742055293e-17	5.00688736110925e-18	8.340445433957671e-24
25200000	0.0016938786247749909	-8.346498164031307e-17	-2.26702196812021e-18	2.377556021094526e-13	1.8361463422914515e-14	0.006612242695957233	-1.6009874623085598e-17	5.399888115093492e-11	2.7793587742055293e-17	5.00688736110925e-18	8.340445433957671e-24
25300000	0.0016938786247749909	-8.346498164031307e-17	-2.26702196812021e-18	2.377556021094526e-13	1.8361463422914515e-14	0.006612242695957233	-1.600415040550498e-17	5.399888115093492e-11	2.7793587742055293e-17	5.00688736110925e-18	8.340445433957671e-24
25400000	0.0016938786247749909	-8.346498164031307e-17	-2.26702196812021e-18	2.377556021094526e-13	1.8361463422914515e-14	0.006612242695957233	-1.5998426187924364e-17	5.399888115093492e-11	2.7793587742055293e-17	5.00688736110925e-18	8.340445433957671e-24
25500000	0.0016938786247749909	-8.346498164031307e-17	-2.26702196812021e-18	2.377556021094526e-13	1.8361463422914515e-14	0.006612242695957233	-1.599270197034375e-17	5.399888115093492e-11	2.7793587742055293e-17	5.00688736110925e-18	8.340445433957671e-24
25600000	0.0016938786247749909	-8.346498164031307e-17	-2.26702196812021e-18	2.377556021094526e-13	1.8361463422914515e-14	0.006612242695957233	-1.5986977752763133e-17	5.399888115093492e-11	2.7793587742055293e-17	5.00688736110925e-18	8.340445433957671e-24
25700000	0.0016938786247749909	-8.346498164031307e-17	-2.26702196812021e-18	2.377556021094526e-13	1.8361463422914515e-14	0.006612242695957233	-1.598125353518252e-17	5.399888115093492e-11	2.7793587742055293e-17	5.00688736110925e-18	8.340445433957671e-24
25800000	0.0016938786247749909	-8.346498164031307e-17	-2.26702196812021e-18	2.377556021094526e-13	1.8361463422914515e-14	0.006612242695957233	-1.5975529317601902e-17	5.399888115093492e-11	2.7793587742055293e-17	5.00688736110925e-18	8.340445433957671e-24
25900000	0.0016938786247749909	-8.346498164031307e-17	-2.26702196812021e-18	2.377556021094526e-13	1.8361463422914515e-14	0.006612242695957233	-1.5969805100021288e-17	5.399888115093492e-11	2.7793587742055293e-17	5.00688736110925e-18	8.340445433957671e-24
26000000	0.0016938786247749909	-8.346498164031307e-17	-2.26702196812021e-18	2.377556021094526e-13	1.8361463422914515e-14	0.006612242695957233	-1.596408088244067e-17	5.399888115093492e-11	2.7793587742055293e-17	5.00688736110925e-18	8.340445433957671e-24
26100000	0.0016938786247749909	-8.346498164031307e-17	-2.26702196812021e-18	2.377556021094526e-13	1.8361463422914515e-14	0.006612242695957233	-1.5958356664860053e-17	5.399888115093492e-11	2.7793587742055293e-17	5.00688736110925e-18	8.340445433957671e-24
26200000	0.0016938786247749909	-8.346498164031307e-17	-2.26702196812021e-18	2.377556021094526e-13	1.8361463422914515e-14	0.006612242695957233	-1.595263244727944e-17	5.399888115093492e-11	2.7793587742055293e-17	5.00688736110925e-18	8.340445433957671e-24
26300000	0.0016938786247749909	-8.346498164031307e-17	-2.26702196812021e-18	2.377556021094526e-13	1.8361463422914515e-14	0.006612242695957233	-1.5946908229698822e-17	5.399888115093492e-11	2.7793587742055293e-17	5.00688736110925e-18	8.340445433957671e-24
26400000	0.0016938786247749909	-8.346498164031307e-17	-2.26702196812021e-18	2.377556021094526e-13	1.8361463422914515e-14	0.006612242695957233	-1.5941184012118208e-17	5.399888115093492e-11	2.7793587742055293e-17	5.00688736110925e-18	8.340445433957671e-24
26500000	0.0016938786247749909	-8.346498164031307e-17	-2.26702196812021e-18	2.377556021094526e-13	1.8361463422914515e-14	0.006612242695957233	-1.593545979453759e-17	5.399888115093492e-11	2.7793587742055293e-17	5.00688736110925e-18	8.340445433957671e-24
26600000	0.0016938786247749909	-8.346498164031307e-17	-2.26702196812021e-18	2.377556021094526e-13	1.8361463422914515e-14	0.006612242695957233	-1.5929735576956977e-17	5.399888115093492e-11	2.7793587742055293e-17	5.00688736110925e-18	8.340445433957671e-24
26700000	0.0016938786247749909	-8.346498164031307e-17	-2.26702196812021e-18	2.377556021094526e-13	1.8361463422914515e-14	0.006612242695957233	-1.592401135937636e-17	5.399888115093492e-11	2.7793587742055293e-17	5.00688736110925e-18	8.340445433957671e-24
26800000	0.0016938786247749909	-8.346498164031307e-17	-2.26702196812021e-18	2.377556021094526e-13	1.8361463422914515e-14	0.006612242695957233	-1.5918287141795743e-17	5.399888115093492e-11	2.7793587742055293e-17	5.00688736110925e-18	8.340445433957671e-24
26900000	0.0016938786247749909	-8.346498164031307e-17	-2.26702196812021e-18	2.377556021094526e-13	1.8361463422914515e-14	0.006612242695957233	-1.591256292421513e-17	5.399888115093492e-11	2.7793587742055293e-17	5.00688736110925e-18	8.340445433957671e-24
27000000	0.0016938786247749909	-8.346498164031307e-17	-2.26702196812021e-18	2.377556021094526e-13	1.8361463422914515e-14	0.006612242695957233	-1.5906838706634512e-17	5.399888115093492e-11	2.7793587742055293e-17	5.00688736110925e-18	8.340445433957671e-24
27100000	0.0016938786247749909	-8.346498164031307e-17	-2.26702196812021e-18	2.377556021094526e-13	1.8361463422914515e-14	0.006612242695957233	-1.5901114489053898e-17	5.399888115093492e-11	2.7793587742055293e-17	5.00688736110925e-18	8.340445433957671e-24
27200000	0.0016938786247749909	-8.346498164031307e-17	-2.26702196812021e-18	2.377556021094526e-13	1.8361463422914515e-14	0.006612242695957233	-1.589539027147328e-17	5.399888115093492e-11	2.7793587742055293e-17	5.00688736110925e-18	8.340445433957671e-24
27300000	0.0016938786247749909	-8.346498164031307e-17	-2.26702196812021e-18	2.377556021094526e-13	1.8361463422914515e-14	0.006612242695957233	-1.5889666053892667e-17	5.399888115093492e-11	2.7793587742055293e-17	5.00688736110925e-18	8.340445433957671e-24
27400000	0.0016938786247749909	-8.346498164031307e-17	-2.26702196812021e-18	2.377556021094526e-13	1.8361463422914515e-14	0.006612242695957233	-1.588394183631205e-17	5.399888115093492e-11	2.7793587742055293e-17	5.00688736110925e-18	8.340445433957671e-24
27500000	0.0016938786247749909	-8.346498164031307e-17	-2.26702196812021e-18	2.377556021094526e-13	1.8361463422914515e-14	0.006612242695957233	-1.5878217618731432e-17	5.399888115093492e-11	2.7793587742055293e-17	5.00688736110925e-18	8.340445433957671e-24
27600000	0.0016938786247749909	-8.346498164031307e-17	-2.26702196812021e-18	2.377556021094526e-13	1.8361463422914515e-14	0.006612242695957233	-1.5872493401150818e-17	5.399888115093492e-11	2.7793587742055293e-17	5.00688736110925e-18	8.340445433957671e-24
27700000	0.0016938786247749909	-8.346498164031307e-17	-2.26702196812021e-18	2.377556021094526e-13	1.8361463422914515e-14	0.006612242695957233	-1.58667691835702e-17	5.399888115093492e-11	2.7793587742055293e-17	5.00688736110925e-18	8.340445433957671e-24
27800000	0.0016938786247749909	-8.346498164031307e-17	-2.26702196812021e-18	2.377556021094526e-13	1.8361463422914515e-14	0.006612242695957233	-1.5861044965989587e-17	5.399888115093492e-11	2.7793587742055293e-17	5.00688736110925e-18	8.340445433957671e-24
27900000	0.0016938786247749909	-8.346498164031307e-17	-2.26702196812021e-18	2.377556021094526e-13	1.8361463422914515e-14	0.006612242695957233	-1.585532074840897e-17	5.399888115093492e-11	2.7793587742055293e-17	5.00688736110925e-18	8.340445433957671e-24
28000000	0.0016938786247749909	-8.346498164031307e-17	-2.26702196812021e-18	2.377556021094526e-13	1.8361463422914515e-14	0.006612242695957233	-1.5849596530828356e-17	5.399888115093492e-11	2.7793587742055293e-17	5.00688736110925e-18	8.340445433957671e-24
28100000	0.0016938786247749909	-8.346498164031307e-17	-2.26702196812021e-18	2.377556021094526e-13	1.8361463422914515e-14	0.006612242695957233	-1.584387231324774e-17	5.399888115093492e-11	2.7793587742055293e-17	5.00688736110925e-18	8.340445433957671e-24
28200000	0.0016938786247749909	-8.346498164031307e-17	-2.26702196812021e-18	2.377556021094526e-13	1.8361463422914515e-14	0.006612242695957233	-1.5838148095667122e-17	5.399888115093492e-11	2.7793587742055293e-17	5.00688736110925e-18	8.340445433957671e-24
28300000	0.0016938786247749909	-8.346498164031307e-17	-2.26702196812021e-18	2.377556021094526e-13	1.8361463422914515e-14	0.006612242695957233	-1.5832423878086508e-17	5.399888115093492e-11	2.7793587742055293e-17	5.00688736110925e-18	8.340445433957671e-24
28400000	0.0016938786247749909	-8.346498164031307e-17	-2.26702196812021e-18	2.377556021094526e-13	1.8361463422914515e-14	0.006612242695957233	-1.582669966050589e-17	5.399888115093492e-11	2.7793587742055293e-17	5.00688736110925e-18	8.340445433957671e-24
28500000	0.0016938786247749909	-8.346498164031307e-17	-2.26702196812021e-18	2.377556021094526e-13	1.8361463422914515e-14	0.006612242695957233	-1.5820975442925277e-17	5.399888115093492e-11	2.7793587742055293e-17	5.00688736110925e-18	8.340445433957671e-24
28600000	0.0016938786247749909	-8.346498164031307e-17	-2.26702196812021e-18	2.377556021094526e-13	1.8361463422914515e-14	0.006612242695957233	-1.581525122534466e-17	5.399888115093492e-11	2.7793587742055293e-17	5.00688736110925e-18	8.340445433957671e-24
28700000	0.0016938786247749909	-8.346498164031307e-17	-2.26702196812021e-18	2.377556021094526e-13	1.8361463422914515e-14	0.006612242695957233	-1.5809527007764046e-17	5.399888115093492e-11	2.7793587742055293e-17	5.00688736110925e-18	8.340445433957671e-24
28800000	0.0016938786247749909	-8.346498164031307e-17	-2.26702196812021e-18	2.377556021094526e-13	1.8361463422914515e-14	0.006612242695957233	-1.580380279018343e-17	5.399888115093492e-11	2.7793587742055293e-17	5.00688736110925e-18	8.340445433957671e-24
28900000	0.0016938786247749909	-8.346498164031307e-17	-2.26702196812021e-18	2.377556021094526e-13	1.8361463422914515e-14	0.006612242695957233	-1.579807857260281e-17	5.399888115093492e-11	2.7793587742055293e-17	5.00688736110925e-18	8.340445433957671e-24
29000000	0.0016938786247749909	-8.346498164031307e-17	-2.26702196812021e-18	2.377556021094526e-13	1.8361463422914515e-14	0.006612242695957233	-1.5792354355022197e-17	5.399888115093492e-11	2.7793587742055293e-17	5.00688736110925e-18	8.340445433957671e-24
29100000	0.0016938786247749909	-8.346498164031307e-17	-2.26702196812021e-18	2.377556021094526e-13	1.8361463422914515e-14	0.006612242695957233	-1.578663013744158e-17	5.399888115093492e-11	2.7793587742055293e-17	5.00688736110925e-18	8.340445433957671e-24
29200000	0.0016938786247749909	-8.346498164031307e-17	-2.26702196812021e-18	2.377556021094526e-13	1.8361463422914515e-14	0.006612242695957233	-1.5780905919860966e-17	5.399888115093492e-11	2.7793587742055293e-17	5.00688736110925e-18	8.340445433957671e-24
29300000	0.0016938786247749909	-8.346498164031307e-17	-2.26702196812021e-18	2.377556021094526e-13	1.8361463422914515e-14	0.006612242695957233	-1.577518170228035e-17	5.399888115093492e-11	2.7793587742055293e-17	5.00688736110925e-18	8.340445433957671e-24
29400000	0.0016938786247749909	-8.346498164031307e-17	-2.26702196812021e-18	2.377556021094526e-13	1.8361463422914515e-14	0.006612242695957233	-1.5769457484699735e-17	5.399888115093492e-11	2.7793587742055293e-17	5.00688736110925e-18	8.340445433957671e-24
29500000	0.0016938786247749909	-8.346498164031307e-17	-2.26702196812021e-18	2.377556021094526e-13	1.8361463422914515e-14	0.006612242695957233	-1.5763733267119118e-17	5.399888115093492e-11	2.7793587742055293e-17	5.00688736110925e-18	8.340445433957671e-24
29600000	0.0016938786247749909	-8.346498164031307e-17	-2.26702196812021e-18	2.377556021094526e-13	1.8361463422914515e-14	0.006612242695957233	-1.57580090495385e-17	5.399888115093492e-11	2.7793587742055293e-17	5.00688736110925e-18	8.340445433957671e-24
29700000	0.0016938786247749909	-8.346498164031307e-17	-2.26702196812021e-18	2.377556021094526e-13	1.8361463422914515e-14	0.006612242695957233	-1.5752284831957887e-17	5.399888115093492e-11	2.7793587742055293e-17	5.00688736110925e-18	8.340445433957671e-24
29800000	0.0016938786247749909	-8.346498164031307e-17	-2.26702196812021e-18	2.377556021094526e-13	1.8361463422914515e-14	0.006612242695957233	-1.574656061437727e-17	5.399888115093492e-11	2.7793587742055293e-17	5.00688736110925e-18	8.340445433957671e-24
29900000	0.0016938786247749909	-8.346498164031307e-17	-2.26702196812021e-18	2.377556021094526e-13	1.8361463422914515e-14	0.006612242695957233	-1.5740836396796656e-17	5.399888115093492e-11	2.7793587742055293e-17	5.00688736110925e-18	8.340445433957671e-24
30000000	0.0016938786247749909	-8.346498164031307e-17	-2.26702196812021e-18	2.377556021094526e-13	1.8361463422914515e-14	0.006612242695957233	-1.573511217921604e-17	5.399888115093492e-11	2.7793587742055293e-17	5.00688736110925e-18	8.340445433957671e-24
30100000	0.0016938786247749909	-8.346498164031307e-17	-2.26702196812021e-18	2.377556021094526e-13	1.8361463422914515e-14	0.006612242695957233	-1.5729387961635425e-17	5.399888115093492e-11	2.7793587742055293e-17	5.00688736110925e-18	8.340445433957671e-24
30200000	0.0016938786247749909	-8.346498164031307e-17	-2.26702196812021e-18	2.377556021094526e-13	1.8361463422914515e-14	0.006612242695957233	-1.5723663744054808e-17	5.399888115093492e-11	2.7793587742055293e-17	5.00688736110925e-18	8.340445433957671e-24
30300000	0.0016938786247749909	-8.346498164031307e-17	-2.26702196812021e-18	2.377556021094526e-13	1.8361463422914515e-14	0.006612242695957233	-1.571793952647419e-17	5.399888115093492e-11	2.7793587742055293e-17	5.00688736110925e-18	8.340445433957671e-24
30400000	0.0016938786247749909	-8.346498164031307e-17	-2.26702196812021e-18	2.377556021094526e-13	1.8361463422914515e-14	0.006612242695957233	-1.5712215308893577e-17	5.399888115093492e-11	2.7793587742055293e-17	5.00688736110925e-18	8.340445433957671e-24
30500000	0.0016938786247749909	-8.346498164031307e-17	-2.26702196812021e-18	2.377556021094526e-13	1.8361463422914515e-14	0.006612242695957233	-1.570649109131296e-17	5.399888115093492e-11	2.7793587742055293e-17	5.00688736110925e-18	8.340445433957671e-24
30600000	0.0016938786247749909	-8.346498164031307e-17	-2.26702196812021e-18	2.377556021094526e-13	1.8361463422914515e-14	0.006612242695957233	-1.5700766873732345e-17	5.399888115093492e-11	2.7793587742055293e-17	5.00688736110925e-18	8.340445433957671e-24
30700000	0.0016938786247749909	-8.346498164031307e-17	-2.26702196812021e-18	2.377556021094526e-13	1.8361463422914515e-14	0.006612242695957233	-1.5695042656151728e-17	5.399888115093492e-11	2.7793587742055293e-17	5.00688736110925e-18	8.340445433957671e-24
30800000	0.0016938786247749909	-8.346498164031307e-17	-2.26702196812021e-18	2.377556021094526e-13	1.8361463422914515e-14	0.006612242695957233	-1.5689318438571114e-17	5.399888115093492e-11	2.7793587742055293e-17	5.00688736110925e-18	8.340445433957671e-24
30900000	0.0016938786247749909	-8.346498164031307e-17	-2.26702196812021e-18	2.377556021094526e-13	1.8361463422914515e-14	0.006612242695957233	-1.5683594220990497e-17	5.399888115093492e-11	2.7793587742055293e-17	5.00688736110925e-18	8.340445433957671e-24
31000000	0.0016938786247749909	-8.346498164031307e-17	-2.26702196812021e-18	2.377556021094526e-13	1.8361463422914515e-14	0.006612242695957233	-1.567787000340988e-17	5.399888115093492e-11	2.7793587742055293e-17	5.00688736110925e-18	8.340445433957671e-24
31100000	0.0016938786247749909	-8.346498164031307e-17	-2.26702196812021e-18	2.377556021094526e-13	1.8361463422914515e-14	0.006612242695957233	-1.5672145785829266e-17	5.399888115093492e-11	2.7793587742055293e-17	5.00688736110925e-18	8.340445433957671e-24
31200000	0.0016938786247749909	-8.346498164031307e-17	-2.26702196812021e-18	2.377556021094526e-13	1.8361463422914515e-14	0.006612242695957233	-1.566642156824865e-17	5.399888115093492e-11	2.7793587742055293e-17	5.00688736110925e-18	8.340445433957671e-24
31300000	0.0016938786247749909	-8.346498164031307e-17	-2.26702196812021e-18	2.377556021094526e-13	1.8361463422914515e-14	0.006612242695957233	-1.5660697350668035e-17	5.399888115093492e-11	2.7793587742055293e-17	5.00688736110925e-18	8.340445433957671e-24
31400000	0.0016938786247749909	-8.346498164031307e-17	-2.26702196812021e-18	2.377556021094526e-13	1.8361463422914515e-14	0.006612242695957233	-1.5654973133087418e-17	5.399888115093492e-11	2.7793587742055293e-17	5.00688736110925e-18	8.340445433957671e-24
31500000	0.0016938786247749909	-8.346498164031307e-17	-2.26702196812021e-18	2.377556021094526e-13	1.8361463422914515e-14	0.006612242695957233	-1.5649248915506804e-17	5.399888115093492e-11	2.7793587742055293e-17	5.00688736110925e-18	8.340445433957671e-24
31600000	0.0016938786247749909	-8.346498164031307e-17	-2.26702196812021e-18	2.377556021094526e-13	1.8361463422914515e-14	0.006612242695957233	-1.5643524697926187e-17	5.399888115093492e-11	2.7793587742055293e-17	5.00688736110925e-18	8.340445433957671e-24
31700000	0.0016938786247749909	-8.346498164031307e-17	-2.26702196812021e-18	2.377556021094526e-13	1.8361463422914515e-14	0.006612242695957233	-1.563780048034557e-17	5.399888115093492e-11	2.7793587742055293e-17	5.00688736110925e-18	8.340445433957671e-24
31800000	0.0016938786247749909	-8.346498164031307e-17	-2.26702196812021e-18	2.377556021094526e-13	1.8361463422914515e-14	0.006612242695957233	-1.5632076262764956e-17	5.399888115093492e-11	2.7793587742055293e-17	5.00688736110925e-18	8.340445433957671e-24
31900000	0.0016938786247749909	-8.346498164031307e-17	-2.26702196812021e-18	2.377556021094526e-13	1.8361463422914515e-14	0.006612242695957233	-1.562635204518434e-17	5.399888115093492e-11	2.7793587742055293e-17	5.00688736110925e-18	8.340445433957671e-24
32000000	0.0016938786247749909	-8.346498164031307e-17	-2.26702196812021e-18	2.377556021094526e-13	1.8361463422914515e-14	0.006612242695957233	-1.5620627827603725e-17	5.399888115093492e-11	2.7793587742055293e-17	5.00688736110925e-18	8.340445433957671e-24
32100000	0.0016938786247749909	-8.346498164031307e-17	-2.26702196812021e-18	2.377556021094526e-13	1.8361463422914515e-14	0.006612242695957233	-1.5614903610023107e-17	5.399888115093492e-11	2.7793587742055293e-17	5.00688736110925e-18	8.340445433957671e-24
32200000	0.0016938786247749909	-8.346498164031307e-17	-2.26702196812021e-18	2.377556021094526e-13	1.8361463422914515e-14	0.006612242695957233	-1.5609179392442493e-17	5.399888115093492e-11	2.7793587742055293e-17	5.00688736110925e-18	8.340445433957671e-24
32300000	0.0016938786247749909	-8.346498164031307e-17	-2.26702196812021e-18	2.377556021094526e-13	1.8361463422914515e-14	0.006612242695957233	-1.5603455174861876e-17	5.399888115093492e-11	2.7793587742055293e-17	5.00688736110925e-18	8.340445433957671e-24
32400000	0.0016938786247749909	-8.346498164031307e-17	-2.26702196812021e-18	2.377556021094526e-13	1.8361463422914515e-14	0.006612242695957233	-1.559773095728126e-17	5.399888115093492e-11	2.7793587742055293e-17	5.00688736110925e-18	8.340445433957671e-24
32500000	0.0016938786247749909	-8.346498164031307e-17	-2.26702196812021e-18	2.377556021094526e-13	1.8361463422914515e-14	0.006612242695957233	-1.5592006739700645e-17	5.399888115093492e-11	2.7793587742055293e-17	5.00688736110925e-18	8.340445433957671e-24
32600000	0.0016938786247749909	-8.346498164031307e-17	-2.26702196812021e-18	2.377556021094526e-13	1.8361463422914515e-14	0.006612242695957233	-1.5586282522120028e-17	5.399888115093492e-11	2.7793587742055293e-17	5.00688736110925e-18	8.340445433957671e-24
32700000	0.0016938786247749909	-8.346498164031307e-17	-2.26702196812021e-18	2.377556021094526e-13	1.8361463422914515e-14	0.006612242695957233	-1.5580558304539414e-17	5.399888115093492e-11	2.7793587742055293e-17	5.00688736110925e-18	8.340445433957671e-24
32800000	0.0016938786247749909	-8.346498164031307e-17	-2.26702196812021e-18	2.377556021094526e-13	1.8361463422914515e-14	0.006612242695957233	-1.5574834086958797e-17	5.399888115093492e-11	2.7793587742055293e-17	5.00688736110925e-18	8.340445433957671e-24
32900000	0.0016938786247749909	-8.346498164031307e-17	-2.26702196812021e-18	2.377556021094526e-13	1.8361463422914515e-14	0.006612242695957233	-1.5569109869378183e-17	5.399888115093492e-11	2.7793587742055293e-17	5.00688736110925e-18	8.340445433957671e-24
33000000	0.0016938786247749909	-8.346498164031307e-17	-2.26702196812021e-18	2.377556021094526e-13	1.8361463422914515e-14	0.006612242695957233	-1.5563385651797566e-17	5.399888115093492e-11	2.7793587742055293e-17	5.00688736110925e-18	8.340445433957671e-24
33100000	0.0016938786247749909	-8.346498164031307e-17	-2.26702196812021e-18	2.377556021094526e-13	1.8361463422914515e-14	0.006612242695957233	-1.555766143421695e-17	5.399888115093492e-11	2.7793587742055293e-17	5.00688736110925e-18	8.340445433957671e-24
33200000	0.0016938786247749909	-8.346498164031307e-17	-2.26702196812021e-18	2.377556021094526e-13	1.8361463422914515e-14	0.006612242695957233	-1.5551937216636335e-17	5.399888115093492e-11	2.7793587742055293e-17	5.00688736110925e-18	8.340445433957671e-24
33300000	0.0016938786247749909	-8.346498164031307e-17	-2.26702196812021e-18	2.377556021094526e-13	1.8361463422914515e-14	0.006612242695957233	-1.5546212999055718e-17	5.399888115093492e-11	2.7793587742055293e-17	5.00688736110925e-18	8.340445433957671e-24
33400000	0.0016938786247749909	-8.346498164031307e-17	-2.26702196812021e-18	2.377556021094526e-13	1.8361463422914515e-14	0.006612242695957233	-1.5540488781475104e-17	5.399888115093492e-11	2.7793587742055293e-17	5.00688736110925e-18	8.340445433957671e-24
33500000	0.0016938786247749909	-8.346498164031307e-17	-2.26702196812021e-18	2.377556021094526e-13	1.8361463422914515e-14	0.006612242695957233	-1.5534764563894487e-17	5.399888115093492e-11	2.7793587742055293e-17	5.00688736110925e-18	8.340445433957671e-24
33600000	0.0016938786247749909	-8.346498164031307e-17	-2.26702196812021e-18	2.377556021094526e-13	1.8361463422914515e-14	0.006612242695957233	-1.5529040346313873e-17	5.399888115093492e-11	2.7793587742055293e-17	5.00688736110925e-18	8.340445433957671e-24
33700000	0.0016938786247749909	-8.346498164031307e-17	-2.26702196812021e-18	2.377556021094526e-13	1.8361463422914515e-14	0.006612242695957233	-1.5523316128733255e-17	5.399888115093492e-11	2.7793587742055293e-17	5.00688736110925e-18	8.340445433957671e-24
33800000	0.0016938786247749909	-8.346498164031307e-17	-2.26702196812021e-18	2.377556021094526e-13	1.8361463422914515e-14	0.006612242695957233	-1.5517591911152638e-17	5.399888115093492e-11	2.7793587742055293e-17	5.00688736110925e-18	8.340445433957671e-24
33900000	0.0016938786247749909	-8.346498164031307e-17	-2.26702196812021e-18	2.377556021094526e-13	1.8361463422914515e-14	0.006612242695957233	-1.5511867693572024e-17	5.399888115093492e-11	2.7793587742055293e-17	5.00688736110925e-18	8.340445433957671e-24
34000000	0.0016938786247749909	-8.346498164031307e-17	-2.26702196812021e-18	2.377556021094526e-13	1.8361463422914515e-14	0.006612242695957233	-1.5506143475991407e-17	5.399888115093492e-11	2.7793587742055293e-17	5.00688736110925e-18	8.340445433957671e-24
34100000	0.0016938786247749909	-8.346498164031307e-17	-2.26702196812021e-18	2.377556021094526e-13	1.8361463422914515e-14	0.006612242695957233	-1.5500419258410793e-17	5.399888115093492e-11	2.7793587742055293e-17	5.00688736110925e-18	8.340445433957671e-24
34200000	0.0016938786247749909	-8.346498164031307e-17	-2.26702196812021e-18	2.377556021094526e-13	1.8361463422914515e-14	0.006612242695957233	-1.5494695040830176e-17	5.399888115093492e-11	2.7793587742055293e-17	5.00688736110925e-18	8.340445433957671e-24
34300000	0.0016938786247749909	-8.346498164031307e-17	-2.26702196812021e-18	2.377556021094526e-13	1.8361463422914515e-14	0.006612242695957233	-1.5488970823249562e-17	5.399888115093492e-11	2.7793587742055293e-17	5.00688736110925e-18	8.340445433957671e-24
34400000	0.0016938786247749909	-8.346498164031307e-17	-2.26702196812021e-18	2.377556021094526e-13	1.8361463422914515e-14	0.006612242695957233	-1.5483246605668945e-17	5.399888115093492e-11	2.7793587742055293e-17	5.00688736110925e-18	8.340445433957671e-24
34500000	0.0016938786247749909	-8.346498164031307e-17	-2.26702196812021e-18	2.377556021094526e-13	1.8361463422914515e-14	0.006612242695957233	-1.5477522388088328e-17	5.399888115093492e-11	2.7793587742055293e-17	5.00688736110925e-18	8.340445433957671e-24
34600000	0.0016938786247749909	-8.346498164031307e-17	-2.26702196812021e-18	2.377556021094526e-13	1.8361463422914515e-14	0.006612242695957233	-1.5471798170507714e-17	5.399888115093492e-11	2.7793587742055293e-17	5.00688736110925e-18	8.340445433957671e-24
34700000	0.0016938786247749909	-8.346498164031307e-17	-2.26702196812021e-18	2.377556021094526e-13	1.8361463422914515e-14	0.006612242695957233	-1.5466073952927097e-17	5.399888115093492e-11	2.7793587742055293e-17	5.00688736110925e-18	8.340445433957671e-24
34800000	0.0016938786247749909	-8.346498164031307e-17	-2.26702196812021e-18	2.377556021094526e-13	1.8361463422914515e-14	0.006612242695957233	-1.5460349735346483e-17	5.399888115093492e-11	2.7793587742055293e-17	5.00688736110925e-18	8.340445433957671e-24
34900000	0.0016938786247749909	-8.346498164031307e-17	-2.26702196812021e-18	2.377556021094526e-13	1.8361463422914515e-14	0.006612242695957233	-1.5454625517765866e-17	5.399888115093492e-11	2.7793587742055293e-17	5.00688736110925e-18	8.340445433957671e-24
35000000	0.0016938786247749909	-8.346498164031307e-17	-2.26702196812021e-18	2.377556021094526e-13	1.8361463422914515e-14	0.006612242695957233	-1.5448901300185252e-17	5.399888115093492e-11	2.7793587742055293e-17	5.00688736110925e-18	8.340445433957671e-24
35100000	0.0016938786247749909	-8.346498164031307e-17	-2.26702196812021e-18	2.377556021094526e-13	1.8361463422914515e-14	0.006612242695957233	-1.5443177082604635e-17	5.399888115093492e-11	2.7793587742055293e-17	5.00688736110925e-18	8.340445433957671e-24
35200000	0.0016938786247749909	-8.346498164031307e-17	-2.26702196812021e-18	2.377556021094526e-13	1.8361463422914515e-14	0.006612242695957233	-1.5437452865024017e-17	5.399888115093492e-11	2.7793587742055293e-17	5.00688736110925e-18	8.340445433957671e-24
35300000	0.0016938786247749909	-8.346498164031307e-17	-2.26702196812021e-18	2.377556021094526e-13	1.8361463422914515e-14	0.006612242695957233	-1.5431728647443403e-17	5.399888115093492e-11	2.7793587742055293e-17	5.00688736110925e-18	8.340445433957671e-24
35400000	0.0016938786247749909	-8.346498164031307e-17	-2.26702196812021e-18	2.377556021094526e-13	1.8361463422914515e-14	0.006612242695957233	-1.5426004429862786e-17	5.399888115093492e-11	2.7793587742055293e-17	5.00688736110925e-18	8.340445433957671e-24
35500000	0.0016938786247749909	-8.346498164031307e-17	-2.26702196812021e-18	2.377556021094526e-13	1.8361463422914515e-14	0.006612242695957233	-1.5420280212282172e-17	5.399888115093492e-11	2.7793587742055293e-17	5.00688736110925e-18	8.340445433957671e-24
35600000	0.0016938786247749909	-8.346498164031307e-17	-2.26702196812021e-18	2.377556021094526e-13	1.8361463422914515e-14	0.006612242695957233	-1.5414555994701555e-17	5.399888115093492e-11	2.7793587742055293e-17	5.00688736110925e-18	8.340445433957671e-24
35700000	0.0016938786247749909	-8.346498164031307e-17	-2.26702196812021e-18	2.377556021094526e-13	1.8361463422914515e-14	0.006612242695957233	-1.540883177712094e-17	5.399888115093492e-11	2.7793587742055293e-17	5.00688736110925e-18	8.340445433957671e-24
35800000	0.0016938786247749909	-8.346498164031307e-17	-2.26702196812021e-18	2.377556021094526e-13	1.8361463422914515e-14	0.006612242695957233	-1.5403107559540324e-17	5.399888115093492e-11	2.7793587742055293e-17	5.00688736110925e-18	8.340445433957671e-24
35900000	0.0016938786247749909	-8.346498164031307e-17	-2.26702196812021e-18	2.377556021094526e-13	1.8361463422914515e-14	0.006612242695957233	-1.539738334195971e-17	5.399888115093492e-11	2.7793587742055293e-17	5.00688736110925e-18	8.340445433957671e-24
36000000	0.0016938786247749909	-8.346498164031307e-17	-2.26702196812021e-18	2.377556021094526e-13	1.8361463422914515e-14	0.006612242695957233	-1.5391659124379093e-17	5.399888115093492e-11	2.7793587742055293e-17	5.00688736110925e-18	8.340445433957671e-24
36100000	0.0016938786247749909	-8.346498164031307e-17	-2.26702196812021e-18	2.377556021094526e-13	1.8361463422914515e-14	0.006612242695957233	-1.5385934906798476e-17	5.399888115093492e-11	2.7793587742055293e-17	5.00688736110925e-18	8.340445433957671e-24
36200000	0.0016938786247749909	-8.346498164031307e-17	-2.26702196812021e-18	2.377556021094526e-13	1.8361463422914515e-14	0.006612242695957233	-1.5380210689217862e-17	5.399888115093492e-11	2.7793587742055293e-17	5.00688736110925e-18	8.340445433957671e-24
36300000	0.0016938786247749909	-8.346498164031307e-17	-2.26702196812021e-18	2.377556021094526e-13	1.8361463422914515e-14	0.006612242695957233	-1.5374486471637245e-17	5.399888115093492e-11	2.7793587742055293e-17	5.00688736110925e-18	8.340445433957671e-24
36400000	0.0016938786247749909	-8.346498164031307e-17	-2.26702196812021e-18	2.377556021094526e-13	1.8361463422914515e-14	0.006612242695957233	-1.536876225405663e-17	5.399888115093492e-11	2.7793587742055293e-17	5.00688736110925e-18	8.340445433957671e-24
36500000	0.0016938786247749909	-8.346498164031307e-17	-2.26702196812021e-18	2.377556021094526e-13	1.8361463422914515e-14	0.006612242695957233	-1.5363038036476014e-17	5.399888115093492e-11	2.7793587742055293e-17	5.00688736110925e-18	8.340445433957671e-24
36600000	0.0016938786247749909	-8.346498164031307e-17	-2.26702196812021e-18	2.377556021094526e-13	1.8361463422914515e-14	0.006612242695957233	-1.5357313818895396e-17	5.399888115093492e-11	2.7793587742055293e-17	5.00688736110925e-18	8.340445433957671e-24
36700000	0.0016938786247749909	-8.346498164031307e-17	-2.26702196812021e-18	2.377556021094526e-13	1.8361463422914515e-14	0.006612242695957233	-1.5351589601314782e-17	5.399888115093492e-11	2.7793587742055293e-17	5.00688736110925e-18	8.340445433957671e-24
36800000	0.0016938786247749909	-8.346498164031307e-17	-2.26702196812021e-18	2.377556021094526e-13	1.8361463422914515e-14	0.006612242695957233	-1.5345865383734165e-17	5.399888115093492e-11	2.7793587742055293e-17	5.00688736110925e-18	8.340445433957671e-24
36900000	0.0016938786247749909	-8.346498164031307e-17	-2.26702196812021e-18	2.377556021094526e-13	1.8361463422914515e-14	0.006612242695957233	-1.534014116615355e-17	5.399888115093492e-11	2.7793587742055293e-17	5.00688736110925e-18	8.340445433957671e-24
37000000	0.0016938786247749909	-8.346498164031307e-17	-2.26702196812021e-18	2.377556021094526e-13	1.8361463422914515e-14	0.006612242695957233	-1.5334416948572934e-17	5.399888115093492e-11	2.7793587742055293e-17	5.00688736110925e-18	8.340445433957671e-24
37100000	0.0016938786247749909	-8.346498164031307e-17	-2.26702196812021e-18	2.377556021094526e-13	1.8361463422914515e-14	0.006612242695957233	-1.532869273099232e-17	5.399888115093492e-11	2.7793587742055293e-17	5.00688736110925e-18	8.340445433957671e-24
37200000	0.0016938786247749909	-8.346498164031307e-17	-2.26702196812021e-18	2.377556021094526e-13	1.8361463422914515e-14	0.006612242695957233	-1.5322968513411703e-17	5.399888115093492e-11	2.7793587742055293e-17	5.00688736110925e-18	8.340445433957671e-24
37300000	0.0016938786247749909	-8.346498164031307e-17	-2.26702196812021e-18	2.377556021094526e-13	1.8361463422914515e-14	0.006612242695957233	-1.531724429583109e-17	5.399888115093492e-11	2.7793587742055293e-17	5.00688736110925e-18	8.340445433957671e-24
37400000	0.0016938786247749909	-8.346498164031307e-17	-2.26702196812021e-18	2.377556021094526e-13	1.8361463422914515e-14	0.006612242695957233	-1.5311520078250472e-17	5.399888115093492e-11	2.7793587742055293e-17	5.00688736110925e-18	8.340445433957671e-24
37500000	0.0016938786247749909	-8.346498164031307e-17	-2.26702196812021e-18	2.377556021094526e-13	1.8361463422914515e-14	0.006612242695957233	-1.5305795860669855e-17	5.399888115093492e-11	2.7793587742055293e-17	5.00688736110925e-18	8.340445433957671e-24
37600000	0.0016938786247749909	-8.346498164031307e-17	-2.26702196812021e-18	2.377556021094526e-13	1.8361463422914515e-14	0.006612242695957233	-1.530007164308924e-17	5.399888115093492e-11	2.7793587742055293e-17	5.00688736110925e-18	8.340445433957671e-24
37700000	0.0016938786247749909	-8.346498164031307e-17	-2.26702196812021e-18	2.377556021094526e-13	1.8361463422914515e-14	0.006612242695957233	-1.5294347425508624e-17	5.399888115093492e-11	2.7793587742055293e-17	5.00688736110925e-18	8.340445433957671e-24
37800000	0.0016938786247749909	-8.346498164031307e-17	-2.26702196812021e-18	2.377556021094526e-13	1.8361463422914515e-14	0.006612242695957233	-1.528862320792801e-17	5.399888115093492e-11	2.7793587742055293e-17	5.00688736110925e-18	8.340445433957671e-24
37900000	0.0016938786247749909	-8.346498164031307e-17	-2.26702196812021e-18	2.377556021094526e-13	1.8361463422914515e-14	0.006612242695957233	-1.5282898990347393e-17	5.399888115093492e-11	2.7793587742055293e-17	5.00688736110925e-18	8.340445433957671e-24
38000000	0.0016938786247749909	-8.346498164031307e-17	-2.26702196812021e-18	2.377556021094526e-13	1.8361463422914515e-14	0.006612242695957233	-1.527717477276678e-17	5.399888115093492e-11	2.7793587742055293e-17	5.00688736110925e-18	8.340445433957671e-24
38100000	0.0016938786247749909	-8.346498164031307e-17	-2.26702196812021e-18	2.377556021094526e-13	1.8361463422914515e-14	0.006612242695957233	-1.5271450555186162e-17	5.399888115093492e-11	2.7793587742055293e-17	5.00688736110925e-18	8.340445433957671e-24
38200000	0.0016938786247749909	-8.346498164031307e-17	-2.26702196812021e-18	2.377556021094526e-13	1.8361463422914515e-14	0.006612242695957233	-1.5265726337605544e-17	5.399888115093492e-11	2.7793587742055293e-17	5.00688736110925e-18	8.340445433957671e-24
38300000	0.0016938786247749909	-8.346498164031307e-17	-2.26702196812021e-18	2.377556021094526e-13	1.8361463422914515e-14	0.006612242695957233	-1.526000212002493e-17	5.399888115093492e-11	2.7793587742055293e-17	5.00688736110925e-18	8.340445433957671e-24
38400000	0.0016938786247749909	-8.346498164031307e-17	-2.26702196812021e-18	2.377556021094526e-13	1.8361463422914515e-14	0.006612242695957233	-1.5254277902444313e-17	5.399888115093492e-11	2.7793587742055293e-17	5.00688736110925e-18	8.340445433957671e-24
38500000	0.0016938786247749909	-8.346498164031307e-17	-2.26702196812021e-18	2.377556021094526e-13	1.8361463422914515e-14	0.006612242695957233	-1.52485536848637e-17	5.399888115093492e-11	2.7793587742055293e-17	5.00688736110925e-18	8.340445433957671e-24
38600000	0.0016938786247749909	-8.346498164031307e-17	-2.26702196812021e-18	2.377556021094526e-13	1.8361463422914515e-14	0.006612242695957233	-1.5242829467283082e-17	5.399888115093492e-11	2.7793587742055293e-17	5.00688736110925e-18	8.340445433957671e-24
38700000	0.0016938786247749909	-8.346498164031307e-17	-2.26702196812021e-18	2.377556021094526e-13	1.8361463422914515e-14	0.006612242695957233	-1.5237105249702468e-17	5.399888115093492e-11	2.7793587742055293e-17	5.00688736110925e-18	8.340445433957671e-24
38800000	0.0016938786247749909	-8.346498164031307e-17	-2.26702196812021e-18	2.377556021094526e-13	1.8361463422914515e-14	0.006612242695957233	-1.523138103212185e-17	5.399888115093492e-11	2.7793587742055293e-17	5.00688736110925e-18	8.340445433957671e-24
38900000	0.0016938786247749909	-8.346498164031307e-17	-2.26702196812021e-18	2.377556021094526e-13	1.8361463422914515e-14	0.006612242695957233	-1.5225656814541234e-17	5.399888115093492e-11	2.7793587742055293e-17	5.00688736110925e-18	8.340445433957671e-24
39000000	0.0016938786247749909	-8.346498164031307e-17	-2.26702196812021e-18	2.377556021094526e-13	1.8361463422914515e-14	0.006612242695957233	-1.521993259696062e-17	5.399888115093492e-11	2.7793587742055293e-17	5.00688736110925e-18	8.340445433957671e-24
39100000	0.0016938786247749909	-8.346498164031307e-17	-2.26702196812021e-18	2.377556021094526e-13	1.8361463422914515e-14	0.006612242695957233	-1.5214208379380003e-17	5.399888115093492e-11	2.7793587742055293e-17	5.00688736110925e-18	8.340445433957671e-24
39200000	0.0016938786247749909	-8.346498164031307e-17	-2.26702196812021e-18	2.377556021094526e-13	1.8361463422914515e-14	0.006612242695957233	-1.520848416179939e-17	5.399888115093492e-11	2.7793587742055293e-17	5.00688736110925e-18	8.340445433957671e-24
39300000	0.0016938786247749909	-8.346498164031307e-17	-2.26702196812021e-18	2.377556021094526e-13	1.8361463422914515e-14	0.006612242695957233	-1.5202759944218772e-17	5.399888115093492e-11	2.7793587742055293e-17	5.00688736110925e-18	8.340445433957671e-24
39400000	0.0016938786247749909	-8.346498164031307e-17	-2.26702196812021e-18	2.377556021094526e-13	1.8361463422914515e-14	0.006612242695957233	-1.5197035726638158e-17	5.399888115093492e-11	2.7793587742055293e-17	5.00688736110925e-18	8.340445433957671e-24
39500000	0.0016938786247749909	-8.346498164031307e-17	-2.26702196812021e-18	2.377556021094526e-13	1.8361463422914515e-14	0.006612242695957233	-1.519131150905754e-17	5.399888115093492e-11	2.7793587742055293e-17	5.00688736110925e-18	8.340445433957671e-24
39600000	0.0016938786247749909	-8.346498164031307e-17	-2.26702196812021e-18	2.377556021094526e-13	1.8361463422914515e-14	0.006612242695957233	-1.5185587291476924e-17	5.399888115093492e-11	2.7793587742055293e-17	5.00688736110925e-18	8.340445433957671e-24
39700000	0.0016938786247749909	-8.346498164031307e-17	-2.26702196812021e-18	2.377556021094526e-13	1.8361463422914515e-14	0.006612242695957233	-1.517986307389631e-17	5.399888115093492e-11	2.7793587742055293e-17	5.00688736110925e-18	8.340445433957671e-24
39800000	0.0016938786247749909	-8.346498164031307e-17	-2.26702196812021e-18	2.377556021094526e-13	1.8361463422914515e-14	0.006612242695957233	-1.5174138856315692e-17	5.399888115093492e-11	2.7793587742055293e-17	5.00688736110925e-18	8.340445433957671e-24
39900000	0.0016938786247749909	-8.346498164031307e-17	-2.26702196812021e-18	2.377556021094526e-13	1.8361463422914515e-14	0.006612242695957233	-1.5168414638735078e-17	5.399888115093492e-11	2.7793587742055293e-17	5.00688736110925e-18	8.340445433957671e-24
40000000	0.0016938786247749909	-8.346498164031307e-17	-2.26702196812021e-18	2.377556021094526e-13	1.8361463422914515e-14	0.006612242695957233	-1.516269042115446e-17	5.399888115093492e-11	2.7793587742055293e-17	5.00688736110925e-18	8.340445433957671e-24
40100000	0.0016938786247749909	-8.346498164031307e-17	-2.26702196812021e-18	2.377556021094526e-13	1.8361463422914515e-14	0.006612242695957233	-1.5156966203573847e-17	5.399888115093492e-11	2.7793587742055293e-17	5.00688736110925e-18	8.340445433957671e-24
40200000	0.0016938786247749909	-8.346498164031307e-17	-2.26702196812021e-18	2.377556021094526e-13	1.8361463422914515e-14	0.006612242695957233	-1.515124198599323e-17	5.399888115093492e-11	2.7793587742055293e-17	5.00688736110925e-18	8.340445433957671e-24
40300000	0.0016938786247749909	-8.346498164031307e-17	-2.26702196812021e-18	2.3775560210945256e-13	1.8361463422914515e-14	0.006612242695957233	-1.5145517768412613e-17	5.399888115093492e-11	2.7793587742055293e-17	5.00688736110925e-18	8.340445433957671e-24
40400000	0.0016938786247749909	-8.346498164031307e-17	-2.26702196812021e-18	2.3775560210945256e-13	1.8361463422914515e-14	0.006612242695957233	-1.5139793550832e-17	5.399888115093492e-11	2.7793587742055293e-17	5.00688736110925e-18	8.340445433957671e-24
40500000	0.0016938786247749909	-8.346498164031307e-17	-2.26702196812021e-18	2.3775560210945256e-13	1.8361463422914515e-14	0.006612242695957233	-1.5134069333251382e-17	5.399888115093492e-11	2.7793587742055293e-17	5.00688736110925e-18	8.340445433957671e-24
40600000	0.0016938786247749909	-8.346498164031307e-17	-2.26702196812021e-18	2.3775560210945256e-13	1.8361463422914515e-14	0.006612242695957233	-1.5128345115670768e-17	5.3998881150934924e-11	2.7793587742055293e-17	5.00688736110925e-18	8.340445433957671e-24
40700000	0.0016938786247749909	-8.346498164031307e-17	-2.26702196812021e-18	2.3775560210945256e-13	1.8361463422914515e-14	0.006612242695957233	-1.512262089809015e-17	5.3998881150934924e-11	2.7793587742055293e-17	5.00688736110925e-18	8.340445433957671e-24
40800000	0.0016938786247749909	-8.346498164031307e-17	-2.26702196812021e-18	2.3775560210945256e-13	1.8361463422914515e-14	0.006612242695957233	-1.5116896680509537e-17	5.3998881150934924e-11	2.7793587742055293e-17	5.00688736110925e-18	8.340445433957671e-24
40900000	0.0016938786247749909	-8.346498164031307e-17	-2.26702196812021e-18	2.3775560210945256e-13	1.8361463422914515e-14	0.006612242695957233	-1.511117246292892e-17	5.3998881150934924e-11	2.7793587742055293e-17	5.00688736110925e-18	8.340445433957671e-24
41000000	0.0016938786247749909	-8.346498164031307e-17	-2.26702196812021e-18	2.3775560210945256e-13	1.8361463422914515e-14	0.006612242695957233	-1.5105448245348303e-17	5.3998881150934924e-11	2.7793587742055293e-17	5.00688736110925e-18	8.340445433957671e-24
41100000	0.0016938786247749909	-8.346498164031307e-17	-2.26702196812021e-18	2.3775560210945256e-13	1.8361463422914515e-14	0.006612242695957233	-1.509972402776769e-17	5.3998881150934924e-11	2.7793587742055293e-17	5.00688736110925e-18	8.340445433957671e-24
41200000	0.0016938786247749909	-8.346498164031307e-17	-2.26702196812021e-18	2.3775560210945256e-13	1.8361463422914515e-14	0.006612242695957233	-1.509399981018707e-17	5.3998881150934924e-11	2.7793587742055293e-17	5.00688736110925e-18	8.340445433957671e-24
41300000	0.0016938786247749909	-8.346498164031307e-17	-2.26702196812021e-18	2.3775560210945256e-13	1.8361463422914515e-14	0.006612242695957233	-1.5088275592606458e-17	5.3998881150934924e-11	2.7793587742055293e-17	5.00688736110925e-18	8.340445433957671e-24
41400000	0.0016938786247749909	-8.346498164031307e-17	-2.26702196812021e-18	2.3775560210945256e-13	1.8361463422914515e-14	0.006612242695957233	-1.508255137502584e-17	5.3998881150934924e-11	2.7793587742055293e-17	5.00688736110925e-18	8.340445433957671e-24
41500000	0.0016938786247749909	-8.346498164031307e-17	-2.26702196812021e-18	2.3775560210945256e-13	1.8361463422914515e-14	0.006612242695957233	-1.5076827157445226e-17	5.3998881150934924e-11	2.7793587742055293e-17	5.00688736110925e-18	8.340445433957671e-24
41600000	0.0016938786247749909	-8.346498164031307e-17	-2.26702196812021e-18	2.3775560210945256e-13	1.8361463422914515e-14	0.006612242695957233	-1.507110293986461e-17	5.3998881150934924e-11	2.7793587742055293e-17	5.00688736110925e-18	8.340445433957671e-24
41700000	0.0016938786247749909	-8.346498164031307e-17	-2.26702196812021e-18	2.3775560210945256e-13	1.8361463422914515e-14	0.006612242695957233	-1.5065378722283992e-17	5.3998881150934924e-11	2.7793587742055293e-17	5.00688736110925e-18	8.340445433957671e-24
41800000	0.0016938786247749909	-8.346498164031307e-17	-2.26702196812021e-18	2.3775560210945256e-13	1.8361463422914515e-14	0.006612242695957233	-1.5059654504703378e-17	5.3998881150934924e-11	2.7793587742055293e-17	5.00688736110925e-18	8.340445433957671e-24
41900000	0.0016938786247749909	-8.346498164031307e-17	-2.26702196812021e-18	2.3775560210945256e-13	1.8361463422914515e-14	0.006612242695957233	-1.505393028712276e-17	5.3998881150934924e-11	2.7793587742055293e-17	5.00688736110925e-18	8.340445433957671e-24
42000000	0.0016938786247749909	-8.346498164031307e-17	-2.26702196812021e-18	2.3775560210945256e-13	1.8361463422914515e-14	0.006612242695957233	-1.5048206069542147e-17	5.3998881150934924e-11	2.7793587742055293e-17	5.00688736110925e-18	8.340445433957671e-24
42100000	0.0016938786247749909	-8.346498164031307e-17	-2.26702196812021e-18	2.3775560210945256e-13	1.8361463422914515e-14	0.006612242695957233	-1.504248185196153e-17	5.3998881150934924e-11	2.7793587742055293e-17	5.00688736110925e-18	8.340445433957671e-24
42200000	0.0016938786247749909	-8.346498164031307e-17	-2.26702196812021e-18	2.3775560210945256e-13	1.8361463422914515e-14	0.006612242695957233	-1.5036757634380916e-17	5.3998881150934924e-11	2.7793587742055293e-17	5.00688736110925e-18	8.340445433957671e-24
42300000	0.0016938786247749909	-8.346498164031307e-17	-2.26702196812021e-18	2.3775560210945256e-13	1.8361463422914515e-14	0.006612242695957233	-1.50310334168003e-17	5.3998881150934924e-11	2.7793587742055293e-17	5.00688736110925e-18	8.340445433957671e-24
42400000	0.0016938786247749909	-8.346498164031307e-17	-2.26702196812021e-18	2.3775560210945256e-13	1.8361463422914515e-14	0.006612242695957233	-1.5025309199219682e-17	5.3998881150934924e-11	2.7793587742055293e-17	5.00688736110925e-18	8.340445433957671e-24
42500000	0.0016938786247749909	-8.346498164031307e-17	-2.26702196812021e-18	2.3775560210945256e-13	1.8361463422914515e-14	0.006612242695957233	-1.5019584981639068e-17	5.3998881150934924e-11	2.7793587742055293e-17	5.00688736110925e-18	8.340445433957671e-24
42600000	0.0016938786247749909	-8.346498164031307e-17	-2.26702196812021e-18	2.3775560210945256e-13	1.8361463422914515e-14	0.006612242695957233	-1.501386076405845e-17	5.3998881150934924e-11	2.7793587742055293e-17	5.00688736110925e-18	8.340445433957671e-24
42700000	0.0016938786247749909	-8.346498164031307e-17	-2.26702196812021e-18	2.3775560210945256e-13	1.8361463422914515e-14	0.006612242695957233	-1.5008136546477837e-17	5.3998881150934924e-11	2.7793587742055293e-17	5.00688736110925e-18	8.340445433957671e-24
42800000	0.0016938786247749909	-8.346498164031307e-17	-2.26702196812021e-18	2.3775560210945256e-13	1.8361463422914515e-14	0.006612242695957233	-1.500241232889722e-17	5.3998881150934924e-11	2.7793587742055293e-17	5.00688736110925e-18	8.340445433957671e-24
42900000	0.0016938786247749909	-8.346498164031307e-17	-2.26702196812021e-18	2.3775560210945256e-13	1.8361463422914515e-14	0.006612242695957233	-1.4996688111316605e-17	5.3998881150934924e-11	2.7793587742055293e-17	5.00688736110925e-18	8.340445433957671e-24
43000000	0.0016938786247749909	-8.346498164031307e-17	-2.26702196812021e-18	2.3775560210945256e-13	1.8361463422914515e-14	0.006612242695957233	-1.4990963893735988e-17	5.3998881150934924e-11	2.7793587742055293e-17	5.00688736110925e-18	8.340445433957671e-24
43100000	0.0016938786247749909	-8.346498164031307e-17	-2.26702196812021e-18	2.3775560210945256e-13	1.8361463422914515e-14	0.006612242695957233	-1.498523967615537e-17	5.3998881150934924e-11	2.7793587742055293e-17	5.00688736110925e-18	8.340445433957671e-24
43200000	0.0016938786247749909	-8.346498164031307e-17	-2.26702196812021e-18	2.3775560210945256e-13	1.8361463422914515e-14	0.006612242695957233	-1.4979515458574757e-17	5.3998881150934924e-11	2.7793587742055293e-17	5.00688736110925e-18	8.340445433957671e-24
43300000	0.0016938786247749909	-8.346498164031307e-17	-2.26702196812021e-18	2.3775560210945256e-13	1.8361463422914515e-14	0.006612242695957233	-1.497379124099414e-17	5.3998881150934924e-11	2.7793587742055293e-17	5.00688736110925e-18	8.340445433957671e-24
43400000	0.0016938786247749909	-8.346498164031307e-17	-2.26702196812021e-18	2.3775560210945256e-13	1.8361463422914515e-14	0.006612242695957233	-1.4968067023413526e-17	5.3998881150934924e-11	2.7793587742055293e-17	5.00688736110925e-18	8.340445433957671e-24
43500000	0.0016938786247749909	-8.346498164031307e-17	-2.26702196812021e-18	2.3775560210945256e-13	1.8361463422914515e-14	0.006612242695957233	-1.496234280583291e-17	5.3998881150934924e-11	2.7793587742055293e-17	5.00688736110925e-18	8.340445433957671e-24
43600000	0.0016938786247749909	-8.346498164031307e-17	-2.26702196812021e-18	2.3775560210945256e-13	1.8361463422914515e-14	0.006612242695957233	-1.4956618588252295e-17	5.3998881150934924e-11	2.7793587742055293e-17	5.00688736110925e-18	8.340445433957671e-24
43700000	0.0016938786247749909	-8.346498164031307e-17	-2.26702196812021e-18	2.3775560210945256e-13	1.8361463422914515e-14	0.006612242695957233	-1.4950894370671678e-17	5.3998881150934924e-11	2.7793587742055293e-17	5.00688736110925e-18	8.340445433957671e-24
43800000	0.0016938786247749909	-8.346498164031307e-17	-2.26702196812021e-18	2.3775560210945256e-13	1.8361463422914515e-14	0.006612242695957233	-1.494517015309106e-17	5.3998881150934924e-11	2.7793587742055293e-17	5.00688736110925e-18	8.340445433957671e-24
43900000	0.0016938786247749909	-8.346498164031307e-17	-2.26702196812021e-18	2.3775560210945256e-13	1.8361463422914515e-14	0.006612242695957233	-1.4939445935510447e-17	5.3998881150934924e-11	2.7793587742055293e-17	5.00688736110925e-18	8.340445433957671e-24
44000000	0.0016938786247749909	-8.346498164031307e-17	-2.26702196812021e-18	2.3775560210945256e-13	1.8361463422914515e-14	0.006612242695957233	-1.493372171792983e-17	5.3998881150934924e-11	2.7793587742055293e-17	5.00688736110925e-18	8.340445433957671e-24
44100000	0.0016938786247749909	-8.346498164031307e-17	-2.26702196812021e-18	2.3775560210945256e-13	1.8361463422914515e-14	0.006612242695957233	-1.4927997500349216e-17	5.3998881150934924e-11	2.7793587742055293e-17	5.00688736110925e-18	8.340445433957671e-24
44200000	0.0016938786247749909	-8.346498164031307e-17	-2.26702196812021e-18	2.3775560210945256e-13	1.8361463422914515e-14	0.006612242695957233	-1.49222732827686e-17	5.3998881150934924e-11	2.7793587742055293e-17	5.00688736110925e-18	8.340445433957671e-24
44300000	0.0016938786247749909	-8.346498164031307e-17	-2.26702196812021e-18	2.3775560210945256e-13	1.8361463422914515e-14	0.006612242695957233	-1.4916549065187985e-17	5.3998881150934924e-11	2.7793587742055293e-17	5.00688736110925e-18	8.340445433957671e-24
44400000	0.0016938786247749909	-8.346498164031307e-17	-2.26702196812021e-18	2.3775560210945256e-13	1.8361463422914515e-14	0.006612242695957233	-1.4910824847607367e-17	5.3998881150934924e-11	2.7793587742055293e-17	5.00688736110925e-18	8.340445433957671e-24
44500000	0.0016938786247749909	-8.346498164031307e-17	-2.26702196812021e-18	2.3775560210945256e-13	1.8361463422914515e-14	0.006612242695957233	-1.490510063002675e-17	5.3998881150934924e-11	2.7793587742055293e-17	5.00688736110925e-18	8.340445433957671e-24
44600000	0.0016938786247749909	-8.346498164031307e-17	-2.26702196812021e-18	2.3775560210945256e-13	1.8361463422914515e-14	0.006612242695957233	-1.4899376412446136e-17	5.3998881150934924e-11	2.7793587742055293e-17	5.00688736110925e-18	8.340445433957671e-24
44700000	0.0016938786247749909	-8.346498164031307e-17	-2.26702196812021e-18	2.3775560210945256e-13	1.8361463422914515e-14	0.006612242695957233	-1.489365219486552e-17	5.3998881150934924e-11	2.7793587742055293e-17	5.00688736110925e-18	8.340445433957671e-24
44800000	0.0016938786247749909	-8.346498164031307e-17	-2.26702196812021e-18	2.3775560210945256e-13	1.8361463422914515e-14	0.006612242695957233	-1.4887927977284905e-17	5.3998881150934924e-11	2.7793587742055293e-17	5.00688736110925e-18	8.340445433957671e-24
44900000	0.0016938786247749909	-8.346498164031307e-17	-2.26702196812021e-18	2.3775560210945256e-13	1.8361463422914515e-14	0.006612242695957233	-1.4882203759704288e-17	5.3998881150934924e-11	2.7793587742055293e-17	5.00688736110925e-18	8.340445433957671e-24
45000000	0.0016938786247749909	-8.346498164031307e-17	-2.26702196812021e-18	2.3775560210945256e-13	1.8361463422914515e-14	0.006612242695957233	-1.4876479542123674e-17	5.3998881150934924e-11	2.7793587742055293e-17	5.00688736110925e-18	8.340445433957671e-24
45100000	0.0016938786247749909	-8.346498164031307e-17	-2.26702196812021e-18	2.3775560210945256e-13	1.8361463422914515e-14	0.006612242695957233	-1.4870755324543057e-17	5.3998881150934924e-11	2.7793587742055293e-17	5.00688736110925e-18	8.340445433957671e-24
45200000	0.0016938786247749909	-8.346498164031307e-17	-2.26702196812021e-18	2.3775560210945256e-13	1.8361463422914515e-14	0.006612242695957233	-1.4865031106962443e-17	5.3998881150934924e-11	2.7793587742055293e-17	5.00688736110925e-18	8.340445433957671e-24
45300000	0.0016938786247749909	-8.346498164031307e-17	-2.26702196812021e-18	2.3775560210945256e-13	1.8361463422914515e-14	0.006612242695957233	-1.4859306889381826e-17	5.3998881150934924e-11	2.7793587742055293e-17	5.00688736110925e-18	8.340445433957671e-24
45400000	0.0016938786247749909	-8.346498164031307e-17	-2.26702196812021e-18	2.3775560210945256e-13	1.8361463422914515e-14	0.006612242695957233	-1.485358267180121e-17	5.3998881150934924e-11	2.7793587742055293e-17	5.00688736110925e-18	8.340445433957671e-24
45500000	0.0016938786247749909	-8.346498164031307e-17	-2.26702196812021e-18	2.3775560210945256e-13	1.8361463422914515e-14	0.006612242695957233	-1.4847858454220595e-17	5.3998881150934924e-11	2.7793587742055293e-17	5.00688736110925e-18	8.340445433957671e-24
45600000	0.0016938786247749909	-8.346498164031307e-17	-2.26702196812021e-18	2.3775560210945256e-13	1.8361463422914515e-14	0.006612242695957233	-1.4842134236639978e-17	5.3998881150934924e-11	2.7793587742055293e-17	5.00688736110925e-18	8.340445433957671e-24
45700000	0.0016938786247749909	-8.346498164031307e-17	-2.26702196812021e-18	2.3775560210945256e-13	1.8361463422914515e-14	0.006612242695957233	-1.4836410019059364e-17	5.3998881150934924e-11	2.7793587742055293e-17	5.00688736110925e-18	8.340445433957671e-24
45800000	0.0016938786247749909	-8.346498164031307e-17	-2.26702196812021e-18	2.3775560210945256e-13	1.8361463422914515e-14	0.006612242695957233	-1.4830685801478747e-17	5.3998881150934924e-11	2.7793587742055293e-17	5.00688736110925e-18	8.340445433957671e-24
45900000	0.0016938786247749909	-8.346498164031307e-17	-2.26702196812021e-18	2.3775560210945256e-13	1.8361463422914515e-14	0.006612242695957233	-1.482496158389813e-17	5.3998881150934924e-11	2.7793587742055293e-17	5.00688736110925e-18	8.340445433957671e-24
46000000	0.0016938786247749909	-8.346498164031307e-17	-2.26702196812021e-18	2.3775560210945256e-13	1.8361463422914515e-14	0.006612242695957233	-1.4819237366317515e-17	5.3998881150934924e-11	2.7793587742055293e-17	5.00688736110925e-18	8.340445433957671e-24
46100000	0.0016938786247749909	-8.346498164031307e-17	-2.26702196812021e-18	2.3775560210945256e-13	1.8361463422914515e-14	0.006612242695957233	-1.4813513148736898e-17	5.3998881150934924e-11	2.7793587742055293e-17	5.00688736110925e-18	8.340445433957671e-24
46200000	0.0016938786247749909	-8.346498164031307e-17	-2.26702196812021e-18	2.3775560210945256e-13	1.8361463422914515e-14	0.006612242695957233	-1.4807788931156284e-17	5.3998881150934924e-11	2.7793587742055293e-17	5.00688736110925e-18	8.340445433957671e-24
46300000	0.0016938786247749909	-8.346498164031307e-17	-2.26702196812021e-18	2.3775560210945256e-13	1.8361463422914515e-14	0.006612242695957233	-1.4802064713575667e-17	5.3998881150934924e-11	2.7793587742055293e-17	5.00688736110925e-18	8.340445433957671e-24
46400000	0.0016938786247749909	-8.346498164031307e-17	-2.26702196812021e-18	2.3775560210945256e-13	1.8361463422914515e-14	0.006612242695957233	-1.4796340495995053e-17	5.3998881150934924e-11	2.7793587742055293e-17	5.00688736110925e-18	8.340445433957671e-24
46500000	0.0016938786247749909	-8.346498164031307e-17	-2.26702196812021e-18	2.3775560210945256e-13	1.8361463422914515e-14	0.006612242695957233	-1.4790616278414436e-17	5.3998881150934924e-11	2.7793587742055293e-17	5.00688736110925e-18	8.340445433957671e-24
46600000	0.0016938786247749909	-8.346498164031307e-17	-2.26702196812021e-18	2.3775560210945256e-13	1.8361463422914515e-14	0.006612242695957233	-1.4784892060833822e-17	5.3998881150934924e-11	2.7793587742055293e-17	5.00688736110925e-18	8.340445433957671e-24
46700000	0.0016938786247749909	-8.346498164031307e-17	-2.26702196812021e-18	2.3775560210945256e-13	1.8361463422914515e-14	0.006612242695957233	-1.4779167843253205e-17	5.3998881150934924e-11	2.7793587742055293e-17	5.00688736110925e-18	8.340445433957671e-24
46800000	0.0016938786247749909	-8.346498164031307e-17	-2.26702196812021e-18	2.3775560210945256e-13	1.8361463422914515e-14	0.006612242695957233	-1.4773443625672588e-17	5.3998881150934924e-11	2.7793587742055293e-17	5.00688736110925e-18	8.340445433957671e-24
46900000	0.0016938786247749909	-8.346498164031307e-17	-2.26702196812021e-18	2.3775560210945256e-13	1.8361463422914515e-14	0.006612242695957233	-1.4767719408091974e-17	5.3998881150934924e-11	2.7793587742055293e-17	5.00688736110925e-18	8.340445433957671e-24
47000000	0.0016938786247749909	-8.346498164031307e-17	-2.26702196812021e-18	2.3775560210945256e-13	1.8361463422914515e-14	0.006612242695957233	-1.4761995190511357e-17	5.3998881150934924e-11	2.7793587742055293e-17	5.00688736110925e-18	8.340445433957671e-24
47100000	0.0016938786247749909	-8.346498164031307e-17	-2.26702196812021e-18	2.3775560210945256e-13	1.8361463422914515e-14	0.006612242695957233	-1.4756270972930743e-17	5.3998881150934924e-11	2.7793587742055293e-17	5.00688736110925e-18	8.340445433957671e-24
47200000	0.0016938786247749909	-8.346498164031307e-17	-2.26702196812021e-18	2.3775560210945256e-13	1.8361463422914515e-14	0.006612242695957233	-1.4750546755350126e-17	5.3998881150934924e-11	2.7793587742055293e-17	5.00688736110925e-18	8.340445433957671e-24
47300000	0.0016938786247749909	-8.346498164031307e-17	-2.26702196812021e-18	2.3775560210945256e-13	1.8361463422914515e-14	0.006612242695957233	-1.4744822537769512e-17	5.3998881150934924e-11	2.7793587742055293e-17	5.00688736110925e-18	8.340445433957671e-24
47400000	0.0016938786247749909	-8.346498164031307e-17	-2.26702196812021e-18	2.3775560210945256e-13	1.8361463422914515e-14	0.006612242695957233	-1.4739098320188895e-17	5.3998881150934924e-11	2.7793587742055293e-17	5.00688736110925e-18	8.340445433957671e-24
47500000	0.0016938786247749909	-8.346498164031307e-17	-2.26702196812021e-18	2.3775560210945256e-13	1.8361463422914515e-14	0.006612242695957233	-1.4733374102608277e-17	5.3998881150934924e-11	2.7793587742055293e-17	5.00688736110925e-18	8.340445433957671e-24
47600000	0.0016938786247749909	-8.346498164031307e-17	-2.26702196812021e-18	2.3775560210945256e-13	1.8361463422914515e-14	0.006612242695957233	-1.4727649885027663e-17	5.3998881150934924e-11	2.7793587742055293e-17	5.00688736110925e-18	8.340445433957671e-24
47700000	0.0016938786247749909	-8.346498164031307e-17	-2.26702196812021e-18	2.3775560210945256e-13	1.8361463422914515e-14	0.006612242695957233	-1.4721925667447046e-17	5.3998881150934924e-11	2.7793587742055293e-17	5.00688736110925e-18	8.340445433957671e-24
47800000	0.0016938786247749909	-8.346498164031307e-17	-2.26702196812021e-18	2.3775560210945256e-13	1.8361463422914515e-14	0.006612242695957233	-1.4716201449866432e-17	5.3998881150934924e-11	2.7793587742055293e-17	5.00688736110925e-18	8.340445433957671e-24
47900000	0.0016938786247749909	-8.346498164031307e-17	-2.26702196812021e-18	2.3775560210945256e-13	1.8361463422914515e-14	0.006612242695957233	-1.4710477232285815e-17	5.3998881150934924e-11	2.7793587742055293e-17	5.00688736110925e-18	8.340445433957671e-24
48000000	0.0016938786247749909	-8.346498164031307e-17	-2.26702196812021e-18	2.3775560210945256e-13	1.8361463422914515e-14	0.006612242695957233	-1.47047530147052e-17	5.3998881150934924e-11	2.7793587742055293e-17	5.00688736110925e-18	8.340445433957671e-24
48100000	0.0016938786247749909	-8.346498164031307e-17	-2.26702196812021e-18	2.3775560210945256e-13	1.8361463422914515e-14	0.006612242695957233	-1.4699028797124584e-17	5.3998881150934924e-11	2.7793587742055293e-17	5.00688736110925e-18	8.340445433957671e-24
48200000	0.0016938786247749909	-8.346498164031307e-17	-2.26702196812021e-18	2.3775560210945256e-13	1.8361463422914515e-14	0.006612242695957233	-1.4693304579543967e-17	5.3998881150934924e-11	2.7793587742055293e-17	5.00688736110925e-18	8.340445433957671e-24
48300000	0.0016938786247749909	-8.346498164031307e-17	-2.26702196812021e-18	2.3775560210945256e-13	1.8361463422914515e-14	0.006612242695957233	-1.4687580361963353e-17	5.3998881150934924e-11	2.7793587742055293e-17	5.00688736110925e-18	8.340445433957671e-24
48400000	0.0016938786247749909	-8.346498164031307e-17	-2.26702196812021e-18	2.3775560210945256e-13	1.8361463422914515e-14	0.006612242695957233	-1.4681856144382736e-17	5.3998881150934924e-11	2.7793587742055293e-17	5.00688736110925e-18	8.340445433957671e-24
48500000	0.0016938786247749909	-8.346498164031307e-17	-2.26702196812021e-18	2.3775560210945256e-13	1.8361463422914515e-14	0.006612242695957233	-1.4676131926802122e-17	5.3998881150934924e-11	2.7793587742055293e-17	5.00688736110925e-18	8.340445433957671e-24
48600000	0.0016938786247749909	-8.346498164031307e-17	-2.26702196812021e-18	2.3775560210945256e-13	1.8361463422914515e-14	0.006612242695957233	-1.4670407709221505e-17	5.3998881150934924e-11	2.7793587742055293e-17	5.00688736110925e-18	8.340445433957671e-24
48700000	0.0016938786247749909	-8.346498164031307e-17	-2.26702196812021e-18	2.3775560210945256e-13	1.8361463422914515e-14	0.006612242695957233	-1.466468349164089e-17	5.3998881150934924e-11	2.7793587742055293e-17	5.00688736110925e-18	8.340445433957671e-24
48800000	0.0016938786247749909	-8.346498164031307e-17	-2.26702196812021e-18	2.3775560210945256e-13	1.8361463422914515e-14	0.006612242695957233	-1.4658959274060274e-17	5.3998881150934924e-11	2.7793587742055293e-17	5.00688736110925e-18	8.340445433957671e-24
48900000	0.0016938786247749909	-8.346498164031307e-17	-2.26702196812021e-18	2.3775560210945256e-13	1.8361463422914515e-14	0.006612242695957233	-1.4653235056479657e-17	5.3998881150934924e-11	2.7793587742055293e-17	5.00688736110925e-18	8.340445433957671e-24
49000000	0.0016938786247749909	-8.346498164031307e-17	-2.26702196812021e-18	2.3775560210945256e-13	1.8361463422914515e-14	0.006612242695957233	-1.4647510838899042e-17	5.3998881150934924e-11	2.7793587742055293e-17	5.00688736110925e-18	8.340445433957671e-24
49100000	0.0016938786247749909	-8.346498164031307e-17	-2.26702196812021e-18	2.3775560210945256e-13	1.8361463422914515e-14	0.006612242695957233	-1.4641786621318425e-17	5.3998881150934924e-11	2.7793587742055293e-17	5.00688736110925e-18	8.340445433957671e-24
49200000	0.0016938786247749909	-8.346498164031307e-17	-2.26702196812021e-18	2.3775560210945256e-13	1.8361463422914515e-14	0.006612242695957233	-1.463606240373781e-17	5.3998881150934924e-11	2.7793587742055293e-17	5.00688736110925e-18	8.340445433957671e-24
49300000	0.0016938786247749909	-8.346498164031307e-17	-2.26702196812021e-18	2.3775560210945256e-13	1.8361463422914515e-14	0.006612242695957233	-1.4630338186157194e-17	5.3998881150934924e-11	2.7793587742055293e-17	5.00688736110925e-18	8.340445433957671e-24
49400000	0.0016938786247749909	-8.346498164031307e-17	-2.26702196812021e-18	2.3775560210945256e-13	1.8361463422914515e-14	0.006612242695957233	-1.462461396857658e-17	5.3998881150934924e-11	2.7793587742055293e-17	5.00688736110925e-18	8.340445433957671e-24
49500000	0.0016938786247749909	-8.346498164031307e-17	-2.26702196812021e-18	2.3775560210945256e-13	1.8361463422914515e-14	0.006612242695957233	-1.4618889750995963e-17	5.3998881150934924e-11	2.7793587742055293e-17	5.00688736110925e-18	8.340445433957671e-24
49600000	0.0016938786247749909	-8.346498164031307e-17	-2.26702196812021e-18	2.3775560210945256e-13	1.8361463422914515e-14	0.006612242695957233	-1.4613165533415346e-17	5.3998881150934924e-11	2.7793587742055293e-17	5.00688736110925e-18	8.340445433957671e-24
49700000	0.0016938786247749909	-8.346498164031307e-17	-2.26702196812021e-18	2.3775560210945256e-13	1.8361463422914515e-14	0.006612242695957233	-1.4607441315834732e-17	5.3998881150934924e-11	2.7793587742055293e-17	5.00688736110925e-18	8.340445433957671e-24
49800000	0.0016938786247749909	-8.346498164031307e-17	-2.26702196812021e-18	2.3775560210945256e-13	1.8361463422914515e-14	0.006612242695957233	-1.4601717098254115e-17	5.3998881150934924e-11	2.7793587742055293e-17	5.00688736110925e-18	8.340445433957671e-24
49900000	0.0016938786247749909	-8.346498164031307e-17	-2.26702196812021e-18	2.3775560210945256e-13	1.8361463422914515e-14	0.006612242695957233	-1.45959928806735e-17	5.3998881150934924e-11	2.7793587742055293e-17	5.00688736110925e-18	8.340445433957671e-24
50000000	0.0016938786247749909	-8.346498164031307e-17	-2.26702196812021e-18	2.3775560210945256e-13	1.8361463422914515e-14	0.006612242695957233	-1.4590268663092884e-17	5.3998881150934924e-11	2.7793587742055293e-17	5.00688736110925e-18	8.340445433957671e-24
50100000	0.0016938786247749909	-8.346498164031307e-17	-2.26702196812021e-18	2.3775560210945256e-13	1.8361463422914515e-14	0.006612242695957233	-1.458454444551227e-17	5.3998881150934924e-11	2.7793587742055293e-17	5.00688736110925e-18	8.340445433957671e-24
50200000	0.0016938786247749909	-8.346498164031307e-17	-2.26702196812021e-18	2.3775560210945256e-13	1.8361463422914515e-14	0.006612242695957233	-1.4578820227931653e-17	5.3998881150934924e-11	2.7793587742055293e-17	5.00688736110925e-18	8.340445433957671e-24
50300000	0.0016938786247749909	-8.346498164031307e-17	-2.26702196812021e-18	2.3775560210945256e-13	1.8361463422914515e-14	0.006612242695957233	-1.4573096010351036e-17	5.3998881150934924e-11	2.7793587742055293e-17	5.00688736110925e-18	8.340445433957671e-24
50400000	0.0016938786247749909	-8.346498164031307e-17	-2.26702196812021e-18	2.3775560210945256e-13	1.8361463422914515e-14	0.006612242695957233	-1.4567371792770422e-17	5.3998881150934924e-11	2.7793587742055293e-17	5.00688736110925e-18	8.340445433957671e-24
50500000	0.0016938786247749909	-8.346498164031307e-17	-2.26702196812021e-18	2.3775560210945256e-13	1.8361463422914515e-14	0.006612242695957233	-1.4561647575189804e-17	5.3998881150934924e-11	2.7793587742055293e-17	5.00688736110925e-18	8.340445433957671e-24
50600000	0.0016938786247749909	-8.346498164031307e-17	-2.26702196812021e-18	2.3775560210945256e-13	1.8361463422914515e-14	0.006612242695957233	-1.455592335760919e-17	5.3998881150934924e-11	2.7793587742055293e-17	5.00688736110925e-18	8.340445433957671e-24
50700000	0.0016938786247749909	-8.346498164031307e-17	-2.26702196812021e-18	2.3775560210945256e-13	1.8361463422914515e-14	0.006612242695957233	-1.4550199140028573e-17	5.3998881150934924e-11	2.7793587742055293e-17	5.00688736110925e-18	8.340445433957671e-24
50800000	0.0016938786247749909	-8.346498164031307e-17	-2.26702196812021e-18	2.3775560210945256e-13	1.8361463422914515e-14	0.006612242695957233	-1.454447492244796e-17	5.3998881150934924e-11	2.7793587742055293e-17	5.00688736110925e-18	8.340445433957671e-24
50900000	0.0016938786247749909	-8.346498164031307e-17	-2.26702196812021e-18	2.3775560210945256e-13	1.8361463422914515e-14	0.006612242695957233	-1.4538750704867342e-17	5.3998881150934924e-11	2.7793587742055293e-17	5.00688736110925e-18	8.340445433957671e-24
51000000	0.0016938786247749909	-8.346498164031307e-17	-2.26702196812021e-18	2.3775560210945256e-13	1.8361463422914515e-14	0.006612242695957233	-1.4533026487286725e-17	5.3998881150934924e-11	2.7793587742055293e-17	5.00688736110925e-18	8.340445433957671e-24
51100000	0.0016938786247749909	-8.346498164031307e-17	-2.26702196812021e-18	2.3775560210945256e-13	1.8361463422914515e-14	0.006612242695957233	-1.452730226970611e-17	5.3998881150934924e-11	2.7793587742055293e-17	5.00688736110925e-18	8.340445433957671e-24
51200000	0.0016938786247749909	-8.346498164031307e-17	-2.26702196812021e-18	2.3775560210945256e-13	1.8361463422914515e-14	0.006612242695957233	-1.4521578052125494e-17	5.3998881150934924e-11	2.7793587742055293e-17	5.00688736110925e-18	8.340445433957671e-24
51300000	0.0016938786247749909	-8.346498164031307e-17	-2.26702196812021e-18	2.377556021094526e-13	1.8361463422914515e-14	0.006612242695957233	-1.451585383454488e-17	5.399888115093492e-11	2.7793587742055293e-17	5.00688736110925e-18	8.340445433957671e-24
51400000	0.0016938786247749909	-8.346498164031307e-17	-2.26702196812021e-18	2.377556021094526e-13	1.8361463422914515e-14	0.006612242695957233	-1.4510129616964263e-17	5.399888115093492e-11	2.7793587742055293e-17	5.00688736110925e-18	8.340445433957671e-24
51500000	0.0016938786247749909	-8.346498164031307e-17	-2.26702196812021e-18	2.377556021094526e-13	1.8361463422914515e-14	0.006612242695957233	-1.450440539938365e-17	5.399888115093492e-11	2.7793587742055293e-17	5.00688736110925e-18	8.340445433957671e-24
51600000	0.0016938786247749909	-8.346498164031307e-17	-2.26702196812021e-18	2.377556021094526e-13	1.8361463422914515e-14	0.006612242695957233	-1.4498681181803032e-17	5.399888115093492e-11	2.7793587742055293e-17	5.00688736110925e-18	8.340445433957671e-24
51700000	0.0016938786247749909	-8.346498164031307e-17	-2.26702196812021e-18	2.377556021094526e-13	1.8361463422914515e-14	0.006612242695957233	-1.4492956964222415e-17	5.399888115093492e-11	2.7793587742055293e-17	5.00688736110925e-18	8.340445433957671e-24
51800000	0.0016938786247749909	-8.346498164031307e-17	-2.26702196812021e-18	2.377556021094526e-13	1.8361463422914515e-14	0.006612242695957233	-1.44872327466418e-17	5.399888115093492e-11	2.7793587742055293e-17	5.00688736110925e-18	8.340445433957671e-24
51900000	0.0016938786247749909	-8.346498164031307e-17	-2.26702196812021e-18	2.377556021094526e-13	1.8361463422914515e-14	0.006612242695957233	-1.4481508529061184e-17	5.399888115093492e-11	2.7793587742055293e-17	5.00688736110925e-18	8.340445433957671e-24
52000000	0.0016938786247749909	-8.346498164031307e-17	-2.26702196812021e-18	2.377556021094526e-13	1.8361463422914515e-14	0.006612242695957233	-1.447578431148057e-17	5.399888115093492e-11	2.7793587742055293e-17	5.00688736110925e-18	8.340445433957671e-24
52100000	0.0016938786247749909	-8.346498164031307e-17	-2.26702196812021e-18	2.377556021094526e-13	1.8361463422914515e-14	0.006612242695957233	-1.4470060093899952e-17	5.399888115093492e-11	2.7793587742055293e-17	5.00688736110925e-18	8.340445433957671e-24
52200000	0.0016938786247749909	-8.346498164031307e-17	-2.26702196812021e-18	2.377556021094526e-13	1.8361463422914515e-14	0.006612242695957233	-1.4464335876319338e-17	5.399888115093492e-11	2.7793587742055293e-17	5.00688736110925e-18	8.340445433957671e-24
52300000	0.0016938786247749909	-8.346498164031307e-17	-2.26702196812021e-18	2.377556021094526e-13	1.8361463422914515e-14	0.006612242695957233	-1.445861165873872e-17	5.399888115093492e-11	2.7793587742055293e-17	5.00688736110925e-18	8.340445433957671e-24
52400000	0.0016938786247749909	-8.346498164031307e-17	-2.26702196812021e-18	2.377556021094526e-13	1.8361463422914515e-14	0.006612242695957233	-1.4452887441158104e-17	5.399888115093492e-11	2.7793587742055293e-17	5.00688736110925e-18	8.340445433957671e-24
52500000	0.0016938786247749909	-8.346498164031307e-17	-2.26702196812021e-18	2.377556021094526e-13	1.8361463422914515e-14	0.006612242695957233	-1.444716322357749e-17	5.399888115093492e-11	2.7793587742055293e-17	5.00688736110925e-18	8.340445433957671e-24
52600000	0.0016938786247749909	-8.346498164031307e-17	-2.26702196812021e-18	2.377556021094526e-13	1.8361463422914515e-14	0.006612242695957233	-1.4441439005996873e-17	5.399888115093492e-11	2.7793587742055293e-17	5.00688736110925e-18	8.340445433957671e-24
52700000	0.0016938786247749909	-8.346498164031307e-17	-2.26702196812021e-18	2.377556021094526e-13	1.8361463422914515e-14	0.006612242695957233	-1.443571478841626e-17	5.399888115093492e-11	2.7793587742055293e-17	5.00688736110925e-18	8.340445433957671e-24
52800000	0.0016938786247749909	-8.346498164031307e-17	-2.26702196812021e-18	2.377556021094526e-13	1.8361463422914515e-14	0.006612242695957233	-1.4429990570835642e-17	5.399888115093492e-11	2.7793587742055293e-17	5.00688736110925e-18	8.340445433957671e-24
52900000	0.0016938786247749909	-8.346498164031307e-17	-2.26702196812021e-18	2.377556021094526e-13	1.8361463422914515e-14	0.006612242695957233	-1.4424266353255028e-17	5.399888115093492e-11	2.7793587742055293e-17	5.00688736110925e-18	8.340445433957671e-24
53000000	0.0016938786247749909	-8.346498164031307e-17	-2.26702196812021e-18	2.377556021094526e-13	1.8361463422914515e-14	0.006612242695957233	-1.441854213567441e-17	5.399888115093492e-11	2.7793587742055293e-17	5.00688736110925e-18	8.340445433957671e-24
53100000	0.0016938786247749909	-8.346498164031307e-17	-2.26702196812021e-18	2.377556021094526e-13	1.8361463422914515e-14	0.006612242695957233	-1.4412817918093794e-17	5.399888115093492e-11	2.7793587742055293e-17	5.00688736110925e-18	8.340445433957671e-24
53200000	0.0016938786247749909	-8.346498164031307e-17	-2.26702196812021e-18	2.377556021094526e-13	1.8361463422914515e-14	0.006612242695957233	-1.440709370051318e-17	5.399888115093492e-11	2.7793587742055293e-17	5.00688736110925e-18	8.340445433957671e-24
53300000	0.0016938786247749909	-8.346498164031307e-17	-2.26702196812021e-18	2.377556021094526e-13	1.8361463422914515e-14	0.006612242695957233	-1.4401369482932563e-17	5.399888115093492e-11	2.7793587742055293e-17	5.00688736110925e-18	8.340445433957671e-24
53400000	0.0016938786247749909	-8.346498164031307e-17	-2.26702196812021e-18	2.377556021094526e-13	1.8361463422914515e-14	0.006612242695957233	-1.439564526535195e-17	5.399888115093492e-11	2.7793587742055293e-17	5.00688736110925e-18	8.340445433957671e-24
53500000	0.0016938786247749909	-8.346498164031307e-17	-2.26702196812021e-18	2.377556021094526e-13	1.8361463422914515e-14	0.006612242695957233	-1.438992104777133e-17	5.399888115093492e-11	2.7793587742055293e-17	5.00688736110925e-18	8.340445433957671e-24
53600000	0.0016938786247749909	-8.346498164031307e-17	-2.26702196812021e-18	2.377556021094526e-13	1.8361463422914515e-14	0.006612242695957233	-1.4384196830190718e-17	5.399888115093492e-11	2.7793587742055293e-17	5.00688736110925e-18	8.340445433957671e-24
53700000	0.0016938786247749909	-8.346498164031307e-17	-2.26702196812021e-18	2.377556021094526e-13	1.8361463422914515e-14	0.006612242695957233	-1.43784726126101e-17	5.399888115093492e-11	2.7793587742055293e-17	5.00688736110925e-18	8.340445433957671e-24
53800000	0.0016938786247749909	-8.346498164031307e-17	-2.26702196812021e-18	2.377556021094526e-13	1.8361463422914515e-14	0.006612242695957233	-1.4372748395029483e-17	5.399888115093492e-11	2.7793587742055293e-17	5.00688736110925e-18	8.340445433957671e-24
53900000	0.0016938786247749909	-8.346498164031307e-17	-2.26702196812021e-18	2.377556021094526e-13	1.8361463422914515e-14	0.006612242695957233	-1.436702417744887e-17	5.399888115093492e-11	2.7793587742055293e-17	5.00688736110925e-18	8.340445433957671e-24
54000000	0.0016938786247749909	-8.346498164031307e-17	-2.26702196812021e-18	2.377556021094526e-13	1.8361463422914515e-14	0.006612242695957233	-1.4361299959868252e-17	5.399888115093492e-11	2.7793587742055293e-17	5.00688736110925e-18	8.340445433957671e-24
54100000	0.0016938786247749909	-8.346498164031307e-17	-2.26702196812021e-18	2.377556021094526e-13	1.8361463422914515e-14	0.006612242695957233	-1.4355575742287638e-17	5.399888115093492e-11	2.7793587742055293e-17	5.00688736110925e-18	8.340445433957671e-24
54200000	0.0016938786247749909	-8.346498164031307e-17	-2.26702196812021e-18	2.377556021094526e-13	1.8361463422914515e-14	0.006612242695957233	-1.434985152470702e-17	5.399888115093492e-11	2.7793587742055293e-17	5.00688736110925e-18	8.340445433957671e-24
54300000	0.0016938786247749909	-8.346498164031307e-17	-2.26702196812021e-18	2.377556021094526e-13	1.8361463422914515e-14	0.006612242695957233	-1.4344127307126407e-17	5.399888115093492e-11	2.7793587742055293e-17	5.00688736110925e-18	8.340445433957671e-24
54400000	0.0016938786247749909	-8.346498164031307e-17	-2.26702196812021e-18	2.377556021094526e-13	1.8361463422914515e-14	0.006612242695957233	-1.433840308954579e-17	5.399888115093492e-11	2.7793587742055293e-17	5.00688736110925e-18	8.340445433957671e-24
54500000	0.0016938786247749909	-8.346498164031307e-17	-2.26702196812021e-18	2.377556021094526e-13	1.8361463422914515e-14	0.006612242695957233	-1.4332678871965173e-17	5.399888115093492e-11	2.7793587742055293e-17	5.00688736110925e-18	8.340445433957671e-24
54600000	0.0016938786247749909	-8.346498164031307e-17	-2.26702196812021e-18	2.377556021094526e-13	1.8361463422914515e-14	0.006612242695957233	-1.432695465438456e-17	5.399888115093492e-11	2.7793587742055293e-17	5.00688736110925e-18	8.340445433957671e-24
54700000	0.0016938786247749909	-8.346498164031307e-17	-2.26702196812021e-18	2.377556021094526e-13	1.8361463422914515e-14	0.006612242695957233	-1.4321230436803942e-17	5.399888115093492e-11	2.7793587742055293e-17	5.00688736110925e-18	8.340445433957671e-24
54800000	0.0016938786247749909	-8.346498164031307e-17	-2.26702196812021e-18	2.377556021094526e-13	1.8361463422914515e-14	0.006612242695957233	-1.4315506219223328e-17	5.399888115093492e-11	2.7793587742055293e-17	5.00688736110925e-18	8.340445433957671e-24
54900000	0.0016938786247749909	-8.346498164031307e-17	-2.26702196812021e-18	2.377556021094526e-13	1.8361463422914515e-14	0.006612242695957233	-1.430978200164271e-17	5.399888115093492e-11	2.7793587742055293e-17	5.00688736110925e-18	8.340445433957671e-24
55000000	0.0016938786247749909	-8.346498164031307e-17	-2.26702196812021e-18	2.377556021094526e-13	1.8361463422914515e-14	0.006612242695957233	-1.4304057784062097e-17	5.399888115093492e-11	2.7793587742055293e-17	5.00688736110925e-18	8.340445433957671e-24
55100000	0.0016938786247749909	-8.346498164031307e-17	-2.26702196812021e-18	2.377556021094526e-13	1.8361463422914515e-14	0.006612242695957233	-1.429833356648148e-17	5.399888115093492e-11	2.7793587742055293e-17	5.00688736110925e-18	8.340445433957671e-24
55200000	0.0016938786247749909	-8.346498164031307e-17	-2.26702196812021e-18	2.377556021094526e-13	1.8361463422914515e-14	0.006612242695957233	-1.4292609348900862e-17	5.399888115093492e-11	2.7793587742055293e-17	5.00688736110925e-18	8.340445433957671e-24
55300000	0.0016938786247749909	-8.346498164031307e-17	-2.26702196812021e-18	2.377556021094526e-13	1.8361463422914515e-14	0.006612242695957233	-1.4286885131320248e-17	5.399888115093492e-11	2.7793587742055293e-17	5.00688736110925e-18	8.340445433957671e-24
55400000	0.0016938786247749909	-8.346498164031307e-17	-2.26702196812021e-18	2.377556021094526e-13	1.8361463422914515e-14	0.006612242695957233	-1.428116091373963e-17	5.399888115093492e-11	2.7793587742055293e-17	5.00688736110925e-18	8.340445433957671e-24
55500000	0.0016938786247749909	-8.346498164031307e-17	-2.26702196812021e-18	2.377556021094526e-13	1.8361463422914515e-14	0.006612242695957233	-1.4275436696159017e-17	5.399888115093492e-11	2.7793587742055293e-17	5.00688736110925e-18	8.340445433957671e-24
55600000	0.0016938786247749909	-8.346498164031307e-17	-2.26702196812021e-18	2.377556021094526e-13	1.8361463422914515e-14	0.006612242695957233	-1.42697124785784e-17	5.399888115093492e-11	2.7793587742055293e-17	5.00688736110925e-18	8.340445433957671e-24
55700000	0.0016938786247749909	-8.346498164031307e-17	-2.26702196812021e-18	2.377556021094526e-13	1.8361463422914515e-14	0.006612242695957233	-1.4263988260997786e-17	5.399888115093492e-11	2.7793587742055293e-17	5.00688736110925e-18	8.340445433957671e-24
55800000	0.0016938786247749909	-8.346498164031307e-17	-2.26702196812021e-18	2.377556021094526e-13	1.8361463422914515e-14	0.006612242695957233	-1.425826404341717e-17	5.399888115093492e-11	2.7793587742055293e-17	5.00688736110925e-18	8.340445433957671e-24
55900000	0.0016938786247749909	-8.346498164031307e-17	-2.26702196812021e-18	2.377556021094526e-13	1.8361463422914515e-14	0.006612242695957233	-1.4252539825836555e-17	5.399888115093492e-11	2.7793587742055293e-17	5.00688736110925e-18	8.340445433957671e-24
56000000	0.0016938786247749909	-8.346498164031307e-17	-2.26702196812021e-18	2.377556021094526e-13	1.8361463422914515e-14	0.006612242695957233	-1.4246815608255938e-17	5.399888115093492e-11	2.7793587742055293e-17	5.00688736110925e-18	8.340445433957671e-24
56100000	0.0016938786247749909	-8.346498164031307e-17	-2.26702196812021e-18	2.377556021094526e-13	1.8361463422914515e-14	0.006612242695957233	-1.424109139067532e-17	5.399888115093492e-11	2.7793587742055293e-17	5.00688736110925e-18	8.340445433957671e-24
56200000	0.0016938786247749909	-8.346498164031307e-17	-2.26702196812021e-18	2.377556021094526e-13	1.8361463422914515e-14	0.006612242695957233	-1.4235367173094707e-17	5.399888115093492e-11	2.7793587742055293e-17	5.00688736110925e-18	8.340445433957671e-24
56300000	0.0016938786247749909	-8.346498164031307e-17	-2.26702196812021e-18	2.377556021094526e-13	1.8361463422914515e-14	0.006612242695957233	-1.422964295551409e-17	5.399888115093492e-11	2.7793587742055293e-17	5.00688736110925e-18	8.340445433957671e-24
56400000	0.0016938786247749909	-8.346498164031307e-17	-2.26702196812021e-18	2.377556021094526e-13	1.8361463422914515e-14	0.006612242695957233	-1.4223918737933476e-17	5.399888115093492e-11	2.7793587742055293e-17	5.00688736110925e-18	8.340445433957671e-24
56500000	0.0016938786247749909	-8.346498164031307e-17	-2.26702196812021e-18	2.377556021094526e-13	1.8361463422914515e-14	0.006612242695957233	-1.421819452035286e-17	5.399888115093492e-11	2.7793587742055293e-17	5.00688736110925e-18	8.340445433957671e-24
56600000	0.0016938786247749909	-8.346498164031307e-17	-2.26702196812021e-18	2.377556021094526e-13	1.8361463422914515e-14	0.006612242695957233	-1.421247030277224e-17	5.399888115093492e-11	2.7793587742055293e-17	5.00688736110925e-18	8.340445433957671e-24
56700000	0.0016938786247749909	-8.346498164031307e-17	-2.26702196812021e-18	2.377556021094526e-13	1.8361463422914515e-14	0.006612242695957233	-1.4206746085191627e-17	5.399888115093492e-11	2.7793587742055293e-17	5.00688736110925e-18	8.340445433957671e-24
56800000	0.0016938786247749909	-8.346498164031307e-17	-2.26702196812021e-18	2.377556021094526e-13	1.8361463422914515e-14	0.006612242695957233	-1.420102186761101e-17	5.399888115093492e-11	2.7793587742055293e-17	5.00688736110925e-18	8.340445433957671e-24
56900000	0.0016938786247749909	-8.346498164031307e-17	-2.26702196812021e-18	2.377556021094526e-13	1.8361463422914515e-14	0.006612242695957233	-1.4195297650030396e-17	5.399888115093492e-11	2.7793587742055293e-17	5.00688736110925e-18	8.340445433957671e-24
57000000	0.0016938786247749909	-8.346498164031307e-17	-2.26702196812021e-18	2.377556021094526e-13	1.8361463422914515e-14	0.006612242695957233	-1.418957343244978e-17	5.399888115093492e-11	2.7793587742055293e-17	5.00688736110925e-18	8.340445433957671e-24
57100000	0.0016938786247749909	-8.346498164031307e-17	-2.26702196812021e-18	2.377556021094526e-13	1.8361463422914515e-14	0.006612242695957233	-1.4183849214869165e-17	5.399888115093492e-11	2.7793587742055293e-17	5.00688736110925e-18	8.340445433957671e-24
57200000	0.0016938786247749909	-8.346498164031307e-17	-2.26702196812021e-18	2.377556021094526e-13	1.8361463422914515e-14	0.006612242695957233	-1.4178124997288548e-17	5.399888115093492e-11	2.7793587742055293e-17	5.00688736110925e-18	8.340445433957671e-24
57300000	0.0016938786247749909	-8.346498164031307e-17	-2.26702196812021e-18	2.377556021094526e-13	1.8361463422914515e-14	0.006612242695957233	-1.4172400779707934e-17	5.399888115093492e-11	2.7793587742055293e-17	5.00688736110925e-18	8.340445433957671e-24
57400000	0.0016938786247749909	-8.346498164031307e-17	-2.26702196812021e-18	2.377556021094526e-13	1.8361463422914515e-14	0.006612242695957233	-1.4166676562127317e-17	5.399888115093492e-11	2.7793587742055293e-17	5.00688736110925e-18	8.340445433957671e-24
57500000	0.0016938786247749909	-8.346498164031307e-17	-2.26702196812021e-18	2.377556021094526e-13	1.8361463422914515e-14	0.006612242695957233	-1.41609523445467e-17	5.399888115093492e-11	2.7793587742055293e-17	5.00688736110925e-18	8.340445433957671e-24
57600000	0.0016938786247749909	-8.346498164031307e-17	-2.26702196812021e-18	2.377556021094526e-13	1.8361463422914515e-14	0.006612242695957233	-1.4155228126966086e-17	5.399888115093492e-11	2.7793587742055293e-17	5.00688736110925e-18	8.340445433957671e-24
57700000	0.0016938786247749909	-8.346498164031307e-17	-2.26702196812021e-18	2.377556021094526e-13	1.8361463422914515e-14	0.006612242695957233	-1.414950390938547e-17	5.399888115093492e-11	2.7793587742055293e-17	5.00688736110925e-18	8.340445433957671e-24
57800000	0.0016938786247749909	-8.346498164031307e-17	-2.26702196812021e-18	2.377556021094526e-13	1.8361463422914515e-14	0.006612242695957233	-1.4143779691804855e-17	5.399888115093492e-11	2.7793587742055293e-17	5.00688736110925e-18	8.340445433957671e-24
57900000	0.0016938786247749909	-8.346498164031307e-17	-2.26702196812021e-18	2.377556021094526e-13	1.8361463422914515e-14	0.006612242695957233	-1.4138055474224238e-17	5.399888115093492e-11	2.7793587742055293e-17	5.00688736110925e-18	8.340445433957671e-24
58000000	0.0016938786247749909	-8.346498164031307e-17	-2.26702196812021e-18	2.377556021094526e-13	1.8361463422914515e-14	0.006612242695957233	-1.4132331256643624e-17	5.399888115093492e-11	2.7793587742055293e-17	5.00688736110925e-18	8.340445433957671e-24
58100000	0.0016938786247749909	-8.346498164031307e-17	-2.26702196812021e-18	2.377556021094526e-13	1.8361463422914515e-14	0.006612242695957233	-1.4126607039063007e-17	5.399888115093492e-11	2.7793587742055293e-17	5.00688736110925e-18	8.340445433957671e-24
58200000	0.0016938786247749909	-8.346498164031307e-17	-2.26702196812021e-18	2.377556021094526e-13	1.8361463422914515e-14	0.006612242695957233	-1.412088282148239e-17	5.399888115093492e-11	2.7793587742055293e-17	5.00688736110925e-18	8.340445433957671e-24
58300000	0.0016938786247749909	-8.346498164031307e-17	-2.26702196812021e-18	2.377556021094526e-13	1.8361463422914515e-14	0.006612242695957233	-1.4115158603901775e-17	5.399888115093492e-11	2.7793587742055293e-17	5.00688736110925e-18	8.340445433957671e-24
58400000	0.0016938786247749909	-8.346498164031307e-17	-2.26702196812021e-18	2.377556021094526e-13	1.8361463422914515e-14	0.006612242695957233	-1.4109434386321158e-17	5.399888115093492e-11	2.7793587742055293e-17	5.00688736110925e-18	8.340445433957671e-24
58500000	0.0016938786247749909	-8.346498164031307e-17	-2.26702196812021e-18	2.377556021094526e-13	1.8361463422914515e-14	0.006612242695957233	-1.4103710168740544e-17	5.399888115093492e-11	2.7793587742055293e-17	5.00688736110925e-18	8.340445433957671e-24
58600000	0.0016938786247749909	-8.346498164031307e-17	-2.26702196812021e-18	2.377556021094526e-13	1.8361463422914515e-14	0.006612242695957233	-1.4097985951159927e-17	5.399888115093492e-11	2.7793587742055293e-17	5.00688736110925e-18	8.340445433957671e-24
58700000	0.0016938786247749909	-8.346498164031307e-17	-2.26702196812021e-18	2.377556021094526e-13	1.8361463422914515e-14	0.006612242695957233	-1.4092261733579313e-17	5.399888115093492e-11	2.7793587742055293e-17	5.00688736110925e-18	8.340445433957671e-24
58800000	0.0016938786247749909	-8.346498164031307e-17	-2.26702196812021e-18	2.377556021094526e-13	1.8361463422914515e-14	0.006612242695957233	-1.4086537515998696e-17	5.399888115093492e-11	2.7793587742055293e-17	5.00688736110925e-18	8.340445433957671e-24
58900000	0.0016938786247749909	-8.346498164031307e-17	-2.26702196812021e-18	2.377556021094526e-13	1.8361463422914515e-14	0.006612242695957233	-1.408081329841808e-17	5.399888115093492e-11	2.7793587742055293e-17	5.00688736110925e-18	8.340445433957671e-24
59000000	0.0016938786247749909	-8.346498164031307e-17	-2.26702196812021e-18	2.377556021094526e-13	1.8361463422914515e-14	0.006612242695957233	-1.4075089080837465e-17	5.399888115093492e-11	2.7793587742055293e-17	5.00688736110925e-18	8.340445433957671e-24
59100000	0.0016938786247749909	-8.346498164031307e-17	-2.26702196812021e-18	2.377556021094526e-13	1.8361463422914515e-14	0.006612242695957233	-1.4069364863256848e-17	5.399888115093492e-11	2.7793587742055293e-17	5.00688736110925e-18	8.340445433957671e-24
59200000	0.0016938786247749909	-8.346498164031307e-17	-2.26702196812021e-18	2.377556021094526e-13	1.8361463422914515e-14	0.006612242695957233	-1.4063640645676234e-17	5.399888115093492e-11	2.7793587742055293e-17	5.00688736110925e-18	8.340445433957671e-24
59300000	0.0016938786247749909	-8.346498164031307e-17	-2.26702196812021e-18	2.377556021094526e-13	1.8361463422914515e-14	0.006612242695957233	-1.4057916428095617e-17	5.399888115093492e-11	2.7793587742055293e-17	5.00688736110925e-18	8.340445433957671e-24
59400000	0.0016938786247749909	-8.346498164031307e-17	-2.26702196812021e-18	2.377556021094526e-13	1.8361463422914515e-14	0.006612242695957233	-1.4052192210515003e-17	5.399888115093492e-11	2.7793587742055293e-17	5.00688736110925e-18	8.340445433957671e-24
59500000	0.0016938786247749909	-8.346498164031307e-17	-2.26702196812021e-18	2.377556021094526e-13	1.8361463422914515e-14	0.006612242695957233	-1.4046467992934386e-17	5.399888115093492e-11	2.7793587742055293e-17	5.00688736110925e-18	8.340445433957671e-24
59600000	0.0016938786247749909	-8.346498164031307e-17	-2.26702196812021e-18	2.377556021094526e-13	1.8361463422914515e-14	0.006612242695957233	-1.404074377535377e-17	5.399888115093492e-11	2.7793587742055293e-17	5.00688736110925e-18	8.340445433957671e-24
59700000	0.0016938786247749909	-8.346498164031307e-17	-2.26702196812021e-18	2.377556021094526e-13	1.8361463422914515e-14	0.006612242695957233	-1.4035019557773155e-17	5.399888115093492e-11	2.7793587742055293e-17	5.00688736110925e-18	8.340445433957671e-24
59800000	0.0016938786247749909	-8.346498164031307e-17	-2.26702196812021e-18	2.377556021094526e-13	1.8361463422914515e-14	0.006612242695957233	-1.4029295340192537e-17	5.399888115093492e-11	2.7793587742055293e-17	5.006887361109249e-18	8.340445433957671e-24
59900000	0.0016938786247749909	-8.346498164031307e-17	-2.26702196812021e-18	2.377556021094526e-13	1.8361463422914515e-14	0.006612242695957233	-1.4023571122611923e-17	5.399888115093492e-11	2.7793587742055293e-17	5.006887361109249e-18	8.340445433957671e-24
60000000	0.0016938786247749909	-8.346498164031307e-17	-2.26702196812021e-18	2.377556021094526e-13	1.8361463422914515e-14	0.006612242695957233	-1.4017846905031306e-17	5.399888115093492e-11	2.7793587742055293e-17	5.006887361109249e-18	8.340445433957671e-24
60100000	0.0016938786247749909	-8.346498164031307e-17	-2.26702196812021e-18	2.377556021094526e-13	1.8361463422914515e-14	0.006612242695957233	-1.4012122687450692e-17	5.399888115093492e-11	2.7793587742055293e-17	5.006887361109249e-18	8.340445433957671e-24
60200000	0.0016938786247749909	-8.346498164031307e-17	-2.26702196812021e-18	2.377556021094526e-13	1.8361463422914515e-14	0.006612242695957233	-1.4006398469870075e-17	5.399888115093492e-11	2.7793587742055293e-17	5.006887361109249e-18	8.340445433957671e-24
60300000	0.0016938786247749909	-8.346498164031307e-17	-2.26702196812021e-18	2.377556021094526e-13	1.8361463422914515e-14	0.006612242695957233	-1.4000674252289458e-17	5.399888115093492e-11	2.7793587742055293e-17	5.006887361109249e-18	8.340445433957671e-24
60400000	0.0016938786247749909	-8.346498164031307e-17	-2.26702196812021e-18	2.377556021094526e-13	1.8361463422914515e-14	0.006612242695957233	-1.3994950034708844e-17	5.399888115093492e-11	2.7793587742055293e-17	5.006887361109249e-18	8.340445433957671e-24
60500000	0.0016938786247749909	-8.346498164031307e-17	-2.26702196812021e-18	2.377556021094526e-13	1.8361463422914515e-14	0.006612242695957233	-1.3989225817128227e-17	5.399888115093492e-11	2.7793587742055293e-17	5.006887361109249e-18	8.340445433957671e-24
60600000	0.0016938786247749909	-8.346498164031307e-17	-2.26702196812021e-18	2.377556021094526e-13	1.8361463422914515e-14	0.006612242695957233	-1.3983501599547613e-17	5.399888115093492e-11	2.7793587742055293e-17	5.006887361109249e-18	8.340445433957671e-24
60700000	0.0016938786247749909	-8.346498164031307e-17	-2.26702196812021e-18	2.377556021094526e-13	1.8361463422914515e-14	0.006612242695957233	-1.3977777381966996e-17	5.399888115093492e-11	2.7793587742055293e-17	5.006887361109249e-18	8.340445433957671e-24
60800000	0.0016938786247749909	-8.346498164031307e-17	-2.26702196812021e-18	2.377556021094526e-13	1.8361463422914515e-14	0.006612242695957233	-1.3972053164386382e-17	5.399888115093492e-11	2.7793587742055293e-17	5.006887361109249e-18	8.340445433957671e-24
60900000	0.0016938786247749909	-8.346498164031307e-17	-2.26702196812021e-18	2.377556021094526e-13	1.8361463422914515e-14	0.006612242695957233	-1.3966328946805765e-17	5.399888115093492e-11	2.7793587742055293e-17	5.006887361109249e-18	8.340445433957671e-24
61000000	0.0016938786247749909	-8.346498164031307e-17	-2.26702196812021e-18	2.377556021094526e-13	1.8361463422914515e-14	0.006612242695957233	-1.3960604729225148e-17	5.399888115093492e-11	2.7793587742055293e-17	5.006887361109249e-18	8.340445433957671e-24
61100000	0.0016938786247749909	-8.346498164031307e-17	-2.26702196812021e-18	2.377556021094526e-13	1.8361463422914515e-14	0.006612242695957233	-1.3954880511644534e-17	5.399888115093492e-11	2.7793587742055293e-17	5.006887361109249e-18	8.340445433957671e-24
61200000	0.0016938786247749909	-8.346498164031307e-17	-2.26702196812021e-18	2.377556021094526e-13	1.8361463422914515e-14	0.006612242695957233	-1.3949156294063917e-17	5.399888115093492e-11	2.7793587742055293e-17	5.006887361109249e-18	8.340445433957671e-24
61300000	0.0016938786247749909	-8.346498164031307e-17	-2.26702196812021e-18	2.377556021094526e-13	1.8361463422914515e-14	0.006612242695957233	-1.3943432076483303e-17	5.399888115093492e-11	2.7793587742055293e-17	5.006887361109249e-18	8.340445433957671e-24
61400000	0.0016938786247749909	-8.346498164031307e-17	-2.26702196812021e-18	2.377556021094526e-13	1.8361463422914515e-14	0.006612242695957233	-1.3937707858902685e-17	5.399888115093492e-11	2.7793587742055293e-17	5.006887361109249e-18	8.340445433957671e-24
61500000	0.0016938786247749909	-8.346498164031307e-17	-2.26702196812021e-18	2.377556021094526e-13	1.8361463422914515e-14	0.006612242695957233	-1.393198364132207e-17	5.399888115093492e-11	2.7793587742055293e-17	5.006887361109249e-18	8.340445433957671e-24
61600000	0.0016938786247749909	-8.346498164031307e-17	-2.26702196812021e-18	2.377556021094526e-13	1.8361463422914515e-14	0.006612242695957233	-1.3926259423741454e-17	5.399888115093492e-11	2.7793587742055293e-17	5.006887361109249e-18	8.340445433957671e-24
61700000	0.0016938786247749909	-8.346498164031307e-17	-2.26702196812021e-18	2.377556021094526e-13	1.8361463422914515e-14	0.006612242695957233	-1.3920535206160837e-17	5.399888115093492e-11	2.7793587742055293e-17	5.006887361109249e-18	8.340445433957671e-24
61800000	0.0016938786247749909	-8.346498164031307e-17	-2.26702196812021e-18	2.377556021094526e-13	1.8361463422914515e-14	0.006612242695957233	-1.3914810988580223e-17	5.399888115093492e-11	2.7793587742055293e-17	5.006887361109249e-18	8.340445433957671e-24
61900000	0.0016938786247749909	-8.346498164031307e-17	-2.26702196812021e-18	2.377556021094526e-13	1.8361463422914515e-14	0.006612242695957233	-1.3909086770999606e-17	5.399888115093492e-11	2.7793587742055293e-17	5.006887361109249e-18	8.340445433957671e-24
62000000	0.0016938786247749909	-8.346498164031307e-17	-2.26702196812021e-18	2.377556021094526e-13	1.8361463422914515e-14	0.006612242695957233	-1.3903362553418992e-17	5.399888115093492e-11	2.7793587742055293e-17	5.006887361109249e-18	8.340445433957671e-24
62100000	0.0016938786247749909	-8.346498164031307e-17	-2.26702196812021e-18	2.377556021094526e-13	1.8361463422914515e-14	0.006612242695957233	-1.3897638335838375e-17	5.399888115093492e-11	2.7793587742055293e-17	5.006887361109249e-18	8.340445433957671e-24
62200000	0.0016938786247749909	-8.346498164031307e-17	-2.26702196812021e-18	2.377556021094526e-13	1.8361463422914515e-14	0.006612242695957233	-1.389191411825776e-17	5.399888115093492e-11	2.7793587742055293e-17	5.006887361109249e-18	8.340445433957671e-24
62300000	0.0016938786247749909	-8.346498164031307e-17	-2.26702196812021e-18	2.377556021094526e-13	1.8361463422914515e-14	0.006612242695957233	-1.3886189900677144e-17	5.399888115093492e-11	2.7793587742055293e-17	5.006887361109249e-18	8.340445433957671e-24
62400000	0.0016938786247749909	-8.346498164031307e-17	-2.26702196812021e-18	2.377556021094526e-13	1.8361463422914515e-14	0.006612242695957233	-1.3880465683096527e-17	5.399888115093492e-11	2.7793587742055293e-17	5.006887361109249e-18	8.340445433957671e-24
62500000	0.0016938786247749909	-8.346498164031307e-17	-2.26702196812021e-18	2.377556021094526e-13	1.8361463422914515e-14	0.006612242695957233	-1.3874741465515913e-17	5.399888115093492e-11	2.7793587742055293e-17	5.006887361109249e-18	8.340445433957671e-24
62600000	0.0016938786247749909	-8.346498164031307e-17	-2.26702196812021e-18	2.377556021094526e-13	1.8361463422914515e-14	0.006612242695957233	-1.3869017247935297e-17	5.399888115093492e-11	2.7793587742055293e-17	5.006887361109249e-18	8.340445433957671e-24
62700000	0.0016938786247749909	-8.346498164031307e-17	-2.26702196812021e-18	2.377556021094526e-13	1.8361463422914515e-14	0.006612242695957233	-1.386329303035468e-17	5.399888115093492e-11	2.7793587742055293e-17	5.006887361109249e-18	8.340445433957671e-24
62800000	0.0016938786247749909	-8.346498164031307e-17	-2.26702196812021e-18	2.377556021094526e-13	1.8361463422914515e-14	0.006612242695957233	-1.3857568812774064e-17	5.399888115093492e-11	2.7793587742055293e-17	5.006887361109249e-18	8.340445433957671e-24
62900000	0.0016938786247749909	-8.346498164031307e-17	-2.26702196812021e-18	2.377556021094526e-13	1.8361463422914515e-14	0.006612242695957233	-1.3851844595193449e-17	5.399888115093492e-11	2.7793587742055293e-17	5.006887361109249e-18	8.340445433957671e-24
63000000	0.0016938786247749909	-8.346498164031307e-17	-2.26702196812021e-18	2.377556021094526e-13	1.8361463422914515e-14	0.006612242695957233	-1.3846120377612833e-17	5.399888115093492e-11	2.7793587742055293e-17	5.006887361109249e-18	8.340445433957671e-24
63100000	0.0016938786247749909	-8.346498164031307e-17	-2.26702196812021e-18	2.377556021094526e-13	1.8361463422914515e-14	0.006612242695957233	-1.3840396160032218e-17	5.399888115093492e-11	2.7793587742055293e-17	5.006887361109249e-18	8.340445433957671e-24
63200000	0.0016938786247749909	-8.346498164031307e-17	-2.26702196812021e-18	2.377556021094526e-13	1.8361463422914515e-14	0.006612242695957233	-1.3834671942451602e-17	5.399888115093492e-11	2.7793587742055293e-17	5.006887361109249e-18	8.340445433957671e-24
63300000	0.0016938786247749909	-8.346498164031307e-17	-2.26702196812021e-18	2.377556021094526e-13	1.8361463422914515e-14	0.006612242695957233	-1.3828947724870987e-17	5.399888115093492e-11	2.7793587742055293e-17	5.006887361109249e-18	8.340445433957671e-24
63400000	0.0016938786247749909	-8.346498164031307e-17	-2.26702196812021e-18	2.377556021094526e-13	1.8361463422914515e-14	0.006612242695957233	-1.382322350729037e-17	5.399888115093492e-11	2.7793587742055293e-17	5.006887361109249e-18	8.340445433957671e-24
63500000	0.0016938786247749909	-8.346498164031307e-17	-2.26702196812021e-18	2.377556021094526e-13	1.8361463422914515e-14	0.006612242695957233	-1.3817499289709754e-17	5.399888115093492e-11	2.7793587742055293e-17	5.006887361109249e-18	8.340445433957671e-24
63600000	0.0016938786247749909	-8.346498164031307e-17	-2.26702196812021e-18	2.377556021094526e-13	1.8361463422914515e-14	0.006612242695957233	-1.3811775072129138e-17	5.399888115093492e-11	2.7793587742055293e-17	5.006887361109249e-18	8.340445433957671e-24
63700000	0.0016938786247749909	-8.346498164031307e-17	-2.26702196812021e-18	2.377556021094526e-13	1.8361463422914515e-14	0.006612242695957233	-1.3806050854548523e-17	5.399888115093492e-11	2.7793587742055293e-17	5.006887361109249e-18	8.340445433957671e-24
63800000	0.0016938786247749909	-8.346498164031307e-17	-2.26702196812021e-18	2.377556021094526e-13	1.8361463422914515e-14	0.006612242695957233	-1.3800326636967907e-17	5.399888115093492e-11	2.7793587742055293e-17	5.006887361109249e-18	8.340445433957671e-24
63900000	0.0016938786247749909	-8.346498164031307e-17	-2.26702196812021e-18	2.377556021094526e-13	1.8361463422914515e-14	0.006612242695957233	-1.3794602419387292e-17	5.399888115093492e-11	2.7793587742055293e-17	5.006887361109249e-18	8.340445433957671e-24
64000000	0.0016938786247749909	-8.346498164031307e-17	-2.26702196812021e-18	2.377556021094526e-13	1.8361463422914515e-14	0.006612242695957233	-1.3788878201806676e-17	5.399888115093492e-11	2.7793587742055293e-17	5.006887361109249e-18	8.340445433957671e-24
64100000	0.0016938786247749909	-8.346498164031307e-17	-2.26702196812021e-18	2.377556021094526e-13	1.8361463422914515e-14	0.006612242695957233	-1.3783153984226059e-17	5.399888115093492e-11	2.7793587742055293e-17	5.006887361109249e-18	8.340445433957671e-24
64200000	0.0016938786247749909	-8.346498164031307e-17	-2.26702196812021e-18	2.377556021094526e-13	1.8361463422914515e-14	0.006612242695957233	-1.3777429766645444e-17	5.399888115093492e-11	2.7793587742055293e-17	5.006887361109249e-18	8.340445433957671e-24
64300000	0.0016938786247749909	-8.346498164031307e-17	-2.26702196812021e-18	2.377556021094526e-13	1.8361463422914515e-14	0.006612242695957233	-1.3771705549064828e-17	5.399888115093492e-11	2.7793587742055293e-17	5.006887361109249e-18	8.340445433957671e-24
64400000	0.0016938786247749909	-8.346498164031307e-17	-2.26702196812021e-18	2.377556021094526e-13	1.8361463422914515e-14	0.006612242695957233	-1.3765981331484212e-17	5.399888115093492e-11	2.7793587742055293e-17	5.006887361109249e-18	8.340445433957671e-24
64500000	0.0016938786247749909	-8.346498164031307e-17	-2.26702196812021e-18	2.377556021094526e-13	1.8361463422914515e-14	0.006612242695957233	-1.3760257113903597e-17	5.399888115093492e-11	2.7793587742055293e-17	5.006887361109249e-18	8.340445433957671e-24
64600000	0.0016938786247749909	-8.346498164031307e-17	-2.26702196812021e-18	2.377556021094526e-13	1.8361463422914515e-14	0.006612242695957233	-1.3754532896322981e-17	5.399888115093492e-11	2.7793587742055293e-17	5.006887361109249e-18	8.340445433957671e-24
64700000	0.0016938786247749909	-8.346498164031307e-17	-2.26702196812021e-18	2.377556021094526e-13	1.8361463422914515e-14	0.006612242695957233	-1.3748808678742366e-17	5.399888115093492e-11	2.7793587742055293e-17	5.006887361109249e-18	8.340445433957671e-24
64800000	0.0016938786247749909	-8.346498164031307e-17	-2.26702196812021e-18	2.377556021094526e-13	1.8361463422914515e-14	0.006612242695957233	-1.374308446116175e-17	5.399888115093492e-11	2.7793587742055293e-17	5.006887361109249e-18	8.340445433957671e-24
64900000	0.0016938786247749909	-8.346498164031307e-17	-2.26702196812021e-18	2.377556021094526e-13	1.8361463422914515e-14	0.006612242695957233	-1.3737360243581133e-17	5.399888115093492e-11	2.7793587742055293e-17	5.006887361109249e-18	8.340445433957671e-24
65000000	0.0016938786247749909	-8.346498164031307e-17	-2.26702196812021e-18	2.377556021094526e-13	1.8361463422914515e-14	0.006612242695957233	-1.3731636026000518e-17	5.399888115093492e-11	2.7793587742055293e-17	5.006887361109249e-18	8.340445433957671e-24
65100000	0.0016938786247749909	-8.346498164031307e-17	-2.26702196812021e-18	2.377556021094526e-13	1.8361463422914515e-14	0.006612242695957233	-1.3725911808419902e-17	5.399888115093492e-11	2.7793587742055293e-17	5.006887361109249e-18	8.340445433957671e-24
65200000	0.0016938786247749909	-8.346498164031307e-17	-2.26702196812021e-18	2.377556021094526e-13	1.8361463422914515e-14	0.006612242695957233	-1.3720187590839286e-17	5.399888115093492e-11	2.7793587742055293e-17	5.006887361109249e-18	8.340445433957671e-24
65300000	0.0016938786247749909	-8.346498164031307e-17	-2.26702196812021e-18	2.377556021094526e-13	1.8361463422914515e-14	0.006612242695957233	-1.3714463373258671e-17	5.399888115093492e-11	2.7793587742055293e-17	5.006887361109249e-18	8.340445433957671e-24
65400000	0.0016938786247749909	-8.346498164031307e-17	-2.26702196812021e-18	2.377556021094526e-13	1.8361463422914515e-14	0.006612242695957233	-1.3708739155678055e-17	5.399888115093492e-11	2.7793587742055293e-17	5.006887361109249e-18	8.340445433957671e-24
65500000	0.0016938786247749909	-8.346498164031307e-17	-2.26702196812021e-18	2.377556021094526e-13	1.8361463422914515e-14	0.006612242695957233	-1.370301493809744e-17	5.399888115093492e-11	2.7793587742055293e-17	5.006887361109249e-18	8.340445433957671e-24
65600000	0.0016938786247749909	-8.346498164031307e-17	-2.26702196812021e-18	2.377556021094526e-13	1.8361463422914515e-14	0.006612242695957233	-1.3697290720516823e-17	5.399888115093492e-11	2.7793587742055293e-17	5.006887361109249e-18	8.340445433957671e-24
65700000	0.0016938786247749909	-8.346498164031307e-17	-2.26702196812021e-18	2.377556021094526e-13	1.8361463422914515e-14	0.006612242695957233	-1.3691566502936207e-17	5.399888115093492e-11	2.7793587742055293e-17	5.006887361109249e-18	8.340445433957671e-24
65800000	0.0016938786247749909	-8.346498164031307e-17	-2.26702196812021e-18	2.377556021094526e-13	1.8361463422914515e-14	0.006612242695957233	-1.3685842285355592e-17	5.399888115093492e-11	2.7793587742055293e-17	5.006887361109249e-18	8.340445433957671e-24
65900000	0.0016938786247749909	-8.346498164031307e-17	-2.26702196812021e-18	2.377556021094526e-13	1.8361463422914515e-14	0.006612242695957233	-1.3680118067774976e-17	5.399888115093492e-11	2.7793587742055293e-17	5.006887361109249e-18	8.340445433957671e-24
66000000	0.0016938786247749909	-8.346498164031307e-17	-2.26702196812021e-18	2.377556021094526e-13	1.8361463422914515e-14	0.006612242695957233	-1.367439385019436e-17	5.399888115093492e-11	2.7793587742055293e-17	5.006887361109249e-18	8.340445433957671e-24
66100000	0.0016938786247749909	-8.346498164031307e-17	-2.26702196812021e-18	2.377556021094526e-13	1.8361463422914515e-14	0.006612242695957233	-1.3668669632613745e-17	5.399888115093492e-11	2.7793587742055293e-17	5.006887361109249e-18	8.340445433957671e-24
66200000	0.0016938786247749909	-8.346498164031307e-17	-2.26702196812021e-18	2.377556021094526e-13	1.8361463422914515e-14	0.006612242695957233	-1.366294541503313e-17	5.399888115093492e-11	2.7793587742055293e-17	5.006887361109249e-18	8.340445433957671e-24
66300000	0.0016938786247749909	-8.346498164031307e-17	-2.26702196812021e-18	2.377556021094526e-13	1.8361463422914515e-14	0.006612242695957233	-1.3657221197452512e-17	5.399888115093492e-11	2.7793587742055293e-17	5.006887361109249e-18	8.340445433957671e-24
66400000	0.0016938786247749909	-8.346498164031307e-17	-2.26702196812021e-18	2.377556021094526e-13	1.8361463422914515e-14	0.006612242695957233	-1.3651496979871897e-17	5.399888115093492e-11	2.7793587742055293e-17	5.006887361109249e-18	8.340445433957671e-24
66500000	0.0016938786247749909	-8.346498164031307e-17	-2.26702196812021e-18	2.377556021094526e-13	1.8361463422914515e-14	0.006612242695957233	-1.3645772762291281e-17	5.399888115093492e-11	2.7793587742055293e-17	5.006887361109249e-18	8.340445433957671e-24
66600000	0.0016938786247749909	-8.346498164031307e-17	-2.26702196812021e-18	2.377556021094526e-13	1.8361463422914515e-14	0.006612242695957233	-1.3640048544710666e-17	5.399888115093492e-11	2.7793587742055293e-17	5.006887361109249e-18	8.340445433957671e-24
66700000	0.0016938786247749909	-8.346498164031307e-17	-2.26702196812021e-18	2.377556021094526e-13	1.8361463422914515e-14	0.006612242695957233	-1.363432432713005e-17	5.399888115093492e-11	2.7793587742055293e-17	5.006887361109249e-18	8.340445433957671e-24
66800000	0.0016938786247749909	-8.346498164031307e-17	-2.26702196812021e-18	2.377556021094526e-13	1.8361463422914515e-14	0.006612242695957233	-1.3628600109549434e-17	5.399888115093492e-11	2.7793587742055293e-17	5.006887361109249e-18	8.340445433957671e-24
66900000	0.0016938786247749909	-8.346498164031307e-17	-2.26702196812021e-18	2.377556021094526e-13	1.8361463422914515e-14	0.006612242695957233	-1.3622875891968819e-17	5.399888115093492e-11	2.7793587742055293e-17	5.006887361109249e-18	8.340445433957671e-24
67000000	0.0016938786247749909	-8.346498164031307e-17	-2.26702196812021e-18	2.377556021094526e-13	1.8361463422914515e-14	0.006612242695957233	-1.3617151674388202e-17	5.399888115093492e-11	2.7793587742055293e-17	5.006887361109249e-18	8.340445433957671e-24
67100000	0.0016938786247749909	-8.346498164031307e-17	-2.26702196812021e-18	2.377556021094526e-13	1.8361463422914515e-14	0.006612242695957233	-1.3611427456807586e-17	5.399888115093492e-11	2.7793587742055293e-17	5.006887361109249e-18	8.340445433957671e-24
67200000	0.0016938786247749909	-8.346498164031307e-17	-2.26702196812021e-18	2.377556021094526e-13	1.8361463422914515e-14	0.006612242695957233	-1.360570323922697e-17	5.399888115093492e-11	2.7793587742055293e-17	5.006887361109249e-18	8.340445433957671e-24
67300000	0.0016938786247749909	-8.346498164031307e-17	-2.26702196812021e-18	2.377556021094526e-13	1.8361463422914515e-14	0.006612242695957233	-1.3599979021646355e-17	5.399888115093492e-11	2.7793587742055293e-17	5.006887361109249e-18	8.340445433957671e-24
67400000	0.0016938786247749909	-8.346498164031307e-17	-2.26702196812021e-18	2.377556021094526e-13	1.8361463422914515e-14	0.006612242695957233	-1.359425480406574e-17	5.399888115093492e-11	2.7793587742055293e-17	5.006887361109249e-18	8.340445433957671e-24
67500000	0.0016938786247749909	-8.346498164031307e-17	-2.26702196812021e-18	2.377556021094526e-13	1.8361463422914515e-14	0.006612242695957233	-1.3588530586485124e-17	5.399888115093492e-11	2.7793587742055293e-17	5.006887361109249e-18	8.340445433957671e-24
67600000	0.0016938786247749909	-8.346498164031307e-17	-2.26702196812021e-18	2.377556021094526e-13	1.8361463422914515e-14	0.006612242695957233	-1.3582806368904508e-17	5.399888115093492e-11	2.7793587742055293e-17	5.006887361109249e-18	8.340445433957671e-24
67700000	0.0016938786247749909	-8.346498164031307e-17	-2.26702196812021e-18	2.377556021094526e-13	1.8361463422914515e-14	0.006612242695957233	-1.3577082151323891e-17	5.399888115093492e-11	2.7793587742055293e-17	5.006887361109249e-18	8.340445433957671e-24
67800000	0.0016938786247749909	-8.346498164031307e-17	-2.26702196812021e-18	2.377556021094526e-13	1.8361463422914515e-14	0.006612242695957233	-1.3571357933743276e-17	5.399888115093492e-11	2.7793587742055293e-17	5.006887361109249e-18	8.340445433957671e-24
67900000	0.0016938786247749909	-8.346498164031307e-17	-2.26702196812021e-18	2.377556021094526e-13	1.8361463422914515e-14	0.006612242695957233	-1.356563371616266e-17	5.399888115093492e-11	2.7793587742055293e-17	5.006887361109249e-18	8.340445433957671e-24
68000000	0.0016938786247749909	-8.346498164031307e-17	-2.26702196812021e-18	2.377556021094526e-13	1.8361463422914515e-14	0.006612242695957233	-1.3559909498582045e-17	5.399888115093492e-11	2.7793587742055293e-17	5.006887361109249e-18	8.340445433957671e-24
68100000	0.0016938786247749909	-8.346498164031307e-17	-2.26702196812021e-18	2.377556021094526e-13	1.8361463422914515e-14	0.006612242695957233	-1.3554185281001429e-17	5.399888115093492e-11	2.7793587742055293e-17	5.006887361109249e-18	8.340445433957671e-24
68200000	0.0016938786247749909	-8.346498164031307e-17	-2.26702196812021e-18	2.377556021094526e-13	1.8361463422914515e-14	0.006612242695957233	-1.3548461063420814e-17	5.399888115093492e-11	2.7793587742055293e-17	5.006887361109249e-18	8.340445433957671e-24
68300000	0.0016938786247749909	-8.346498164031307e-17	-2.26702196812021e-18	2.377556021094526e-13	1.8361463422914515e-14	0.006612242695957233	-1.3542736845840198e-17	5.399888115093492e-11	2.7793587742055293e-17	5.006887361109249e-18	8.340445433957671e-24
68400000	0.0016938786247749909	-8.346498164031307e-17	-2.26702196812021e-18	2.377556021094526e-13	1.8361463422914515e-14	0.006612242695957233	-1.3537012628259581e-17	5.399888115093492e-11	2.7793587742055293e-17	5.006887361109249e-18	8.340445433957671e-24
68500000	0.0016938786247749909	-8.346498164031307e-17	-2.26702196812021e-18	2.377556021094526e-13	1.8361463422914515e-14	0.006612242695957233	-1.3531288410678965e-17	5.399888115093492e-11	2.7793587742055293e-17	5.006887361109249e-18	8.340445433957671e-24
68600000	0.0016938786247749909	-8.346498164031307e-17	-2.26702196812021e-18	2.377556021094526e-13	1.8361463422914515e-14	0.006612242695957233	-1.352556419309835e-17	5.399888115093492e-11	2.7793587742055293e-17	5.006887361109249e-18	8.340445433957671e-24
68700000	0.0016938786247749909	-8.346498164031307e-17	-2.26702196812021e-18	2.377556021094526e-13	1.8361463422914515e-14	0.006612242695957233	-1.3519839975517734e-17	5.399888115093492e-11	2.7793587742055293e-17	5.006887361109249e-18	8.340445433957671e-24
68800000	0.0016938786247749909	-8.346498164031307e-17	-2.26702196812021e-18	2.377556021094526e-13	1.8361463422914515e-14	0.006612242695957233	-1.3514115757937119e-17	5.399888115093492e-11	2.7793587742055293e-17	5.006887361109249e-18	8.340445433957671e-24
68900000	0.0016938786247749909	-8.346498164031307e-17	-2.26702196812021e-18	2.377556021094526e-13	1.8361463422914515e-14	0.006612242695957233	-1.3508391540356503e-17	5.399888115093492e-11	2.7793587742055293e-17	5.006887361109249e-18	8.340445433957671e-24
69000000	0.0016938786247749909	-8.346498164031307e-17	-2.26702196812021e-18	2.377556021094526e-13	1.8361463422914515e-14	0.006612242695957233	-1.3502667322775887e-17	5.399888115093492e-11	2.7793587742055293e-17	5.006887361109249e-18	8.340445433957671e-24
69100000	0.0016938786247749909	-8.346498164031307e-17	-2.26702196812021e-18	2.377556021094526e-13	1.8361463422914515e-14	0.006612242695957233	-1.3496943105195272e-17	5.399888115093492e-11	2.7793587742055293e-17	5.006887361109249e-18	8.340445433957671e-24
69200000	0.0016938786247749909	-8.346498164031307e-17	-2.26702196812021e-18	2.377556021094526e-13	1.8361463422914515e-14	0.006612242695957233	-1.3491218887614655e-17	5.399888115093492e-11	2.7793587742055293e-17	5.006887361109249e-18	8.340445433957671e-24
69300000	0.0016938786247749909	-8.346498164031307e-17	-2.26702196812021e-18	2.377556021094526e-13	1.8361463422914515e-14	0.006612242695957233	-1.348549467003404e-17	5.399888115093492e-11	2.7793587742055293e-17	5.006887361109249e-18	8.340445433957671e-24
69400000	0.0016938786247749909	-8.346498164031307e-17	-2.26702196812021e-18	2.377556021094526e-13	1.8361463422914515e-14	0.006612242695957233	-1.3479770452453424e-17	5.399888115093492e-11	2.7793587742055293e-17	5.006887361109249e-18	8.340445433957671e-24
69500000	0.0016938786247749909	-8.346498164031307e-17	-2.26702196812021e-18	2.377556021094526e-13	1.8361463422914515e-14	0.006612242695957233	-1.3474046234872808e-17	5.399888115093492e-11	2.7793587742055293e-17	5.006887361109249e-18	8.340445433957671e-24
69600000	0.0016938786247749909	-8.346498164031307e-17	-2.26702196812021e-18	2.377556021094526e-13	1.8361463422914515e-14	0.006612242695957233	-1.3468322017292193e-17	5.399888115093492e-11	2.7793587742055293e-17	5.006887361109249e-18	8.340445433957671e-24
69700000	0.0016938786247749909	-8.346498164031307e-17	-2.26702196812021e-18	2.377556021094526e-13	1.8361463422914515e-14	0.006612242695957233	-1.3462597799711577e-17	5.399888115093492e-11	2.7793587742055293e-17	5.006887361109249e-18	8.340445433957671e-24
69800000	0.0016938786247749909	-8.346498164031307e-17	-2.26702196812021e-18	2.377556021094526e-13	1.8361463422914515e-14	0.006612242695957233	-1.3456873582130961e-17	5.399888115093492e-11	2.7793587742055293e-17	5.006887361109249e-18	8.340445433957671e-24
69900000	0.0016938786247749909	-8.346498164031307e-17	-2.26702196812021e-18	2.377556021094526e-13	1.8361463422914515e-14	0.006612242695957233	-1.3451149364550344e-17	5.399888115093492e-11	2.7793587742055293e-17	5.006887361109249e-18	8.340445433957671e-24
70000000	0.0016938786247749909	-8.346498164031307e-17	-2.26702196812021e-18	2.377556021094526e-13	1.8361463422914515e-14	0.006612242695957233	-1.3445425146969729e-17	5.399888115093492e-11	2.7793587742055293e-17	5.006887361109249e-18	8.340445433957671e-24
70100000	0.0016938786247749909	-8.346498164031307e-17	-2.26702196812021e-18	2.377556021094526e-13	1.8361463422914515e-14	0.006612242695957233	-1.3439700929389113e-17	5.399888115093492e-11	2.7793587742055293e-17	5.006887361109249e-18	8.340445433957671e-24
70200000	0.0016938786247749909	-8.346498164031307e-17	-2.26702196812021e-18	2.3775560210945256e-13	1.8361463422914515e-14	0.006612242695957233	-1.3433976711808498e-17	5.399888115093492e-11	2.7793587742055293e-17	5.006887361109249e-18	8.340445433957671e-24
70300000	0.0016938786247749909	-8.346498164031307e-17	-2.26702196812021e-18	2.3775560210945256e-13	1.8361463422914515e-14	0.006612242695957233	-1.3428252494227882e-17	5.399888115093492e-11	2.7793587742055293e-17	5.006887361109249e-18	8.340445433957671e-24
70400000	0.0016938786247749909	-8.346498164031307e-17	-2.26702196812021e-18	2.3775560210945256e-13	1.8361463422914515e-14	0.006612242695957233	-1.3422528276647267e-17	5.399888115093492e-11	2.7793587742055293e-17	5.006887361109249e-18	8.340445433957671e-24
70500000	0.0016938786247749909	-8.346498164031307e-17	-2.26702196812021e-18	2.3775560210945256e-13	1.8361463422914515e-14	0.006612242695957233	-1.3416804059066651e-17	5.399888115093492e-11	2.7793587742055293e-17	5.006887361109249e-18	8.340445433957671e-24
70600000	0.0016938786247749909	-8.346498164031307e-17	-2.26702196812021e-18	2.3775560210945256e-13	1.8361463422914515e-14	0.006612242695957233	-1.3411079841486034e-17	5.399888115093492e-11	2.7793587742055293e-17	5.006887361109249e-18	8.340445433957671e-24
70700000	0.0016938786247749909	-8.346498164031307e-17	-2.26702196812021e-18	2.3775560210945256e-13	1.8361463422914515e-14	0.006612242695957233	-1.3405355623905418e-17	5.399888115093492e-11	2.7793587742055293e-17	5.006887361109249e-18	8.340445433957671e-24
70800000	0.0016938786247749909	-8.346498164031307e-17	-2.26702196812021e-18	2.3775560210945256e-13	1.8361463422914515e-14	0.006612242695957233	-1.3399631406324803e-17	5.399888115093492e-11	2.7793587742055293e-17	5.006887361109249e-18	8.340445433957671e-24
70900000	0.0016938786247749909	-8.346498164031307e-17	-2.26702196812021e-18	2.3775560210945256e-13	1.8361463422914515e-14	0.006612242695957233	-1.3393907188744187e-17	5.399888115093492e-11	2.7793587742055293e-17	5.006887361109249e-18	8.340445433957671e-24
71000000	0.0016938786247749909	-8.346498164031307e-17	-2.26702196812021e-18	2.3775560210945256e-13	1.8361463422914515e-14	0.006612242695957233	-1.3388182971163572e-17	5.399888115093492e-11	2.7793587742055293e-17	5.006887361109249e-18	8.340445433957671e-24
71100000	0.0016938786247749909	-8.346498164031307e-17	-2.26702196812021e-18	2.3775560210945256e-13	1.8361463422914515e-14	0.006612242695957233	-1.3382458753582956e-17	5.399888115093492e-11	2.7793587742055293e-17	5.006887361109249e-18	8.340445433957671e-24
71200000	0.0016938786247749909	-8.346498164031307e-17	-2.26702196812021e-18	2.3775560210945256e-13	1.8361463422914515e-14	0.006612242695957233	-1.337673453600234e-17	5.399888115093492e-11	2.7793587742055293e-17	5.006887361109249e-18	8.340445433957671e-24
71300000	0.0016938786247749909	-8.346498164031307e-17	-2.26702196812021e-18	2.3775560210945256e-13	1.8361463422914515e-14	0.006612242695957233	-1.3371010318421723e-17	5.399888115093492e-11	2.7793587742055293e-17	5.006887361109249e-18	8.340445433957671e-24
71400000	0.0016938786247749909	-8.346498164031307e-17	-2.26702196812021e-18	2.3775560210945256e-13	1.8361463422914515e-14	0.006612242695957233	-1.3365286100841108e-17	5.399888115093492e-11	2.7793587742055293e-17	5.006887361109249e-18	8.340445433957671e-24
71500000	0.0016938786247749909	-8.346498164031307e-17	-2.26702196812021e-18	2.3775560210945256e-13	1.8361463422914515e-14	0.006612242695957233	-1.3359561883260492e-17	5.399888115093492e-11	2.7793587742055293e-17	5.006887361109249e-18	8.340445433957671e-24
71600000	0.0016938786247749909	-8.346498164031307e-17	-2.26702196812021e-18	2.3775560210945256e-13	1.8361463422914515e-14	0.006612242695957233	-1.3353837665679877e-17	5.399888115093492e-11	2.7793587742055293e-17	5.006887361109249e-18	8.340445433957671e-24
71700000	0.0016938786247749909	-8.346498164031307e-17	-2.26702196812021e-18	2.3775560210945256e-13	1.8361463422914515e-14	0.006612242695957233	-1.3348113448099261e-17	5.399888115093492e-11	2.7793587742055293e-17	5.006887361109249e-18	8.340445433957671e-24
71800000	0.0016938786247749909	-8.346498164031307e-17	-2.26702196812021e-18	2.3775560210945256e-13	1.8361463422914515e-14	0.006612242695957233	-1.3342389230518646e-17	5.399888115093492e-11	2.7793587742055293e-17	5.006887361109249e-18	8.340445433957671e-24
71900000	0.0016938786247749909	-8.346498164031307e-17	-2.26702196812021e-18	2.3775560210945256e-13	1.8361463422914515e-14	0.006612242695957233	-1.333666501293803e-17	5.399888115093492e-11	2.7793587742055293e-17	5.006887361109249e-18	8.340445433957671e-24
72000000	0.0016938786247749909	-8.346498164031307e-17	-2.26702196812021e-18	2.3775560210945256e-13	1.8361463422914515e-14	0.006612242695957233	-1.3330940795357413e-17	5.399888115093492e-11	2.7793587742055293e-17	5.006887361109249e-18	8.340445433957671e-24
72100000	0.0016938786247749909	-8.346498164031307e-17	-2.26702196812021e-18	2.3775560210945256e-13	1.8361463422914515e-14	0.006612242695957233	-1.3325216577776797e-17	5.399888115093492e-11	2.7793587742055293e-17	5.006887361109249e-18	8.340445433957671e-24
72200000	0.0016938786247749909	-8.346498164031307e-17	-2.26702196812021e-18	2.3775560210945256e-13	1.8361463422914515e-14	0.006612242695957233	-1.3319492360196182e-17	5.399888115093492e-11	2.7793587742055293e-17	5.006887361109249e-18	8.340445433957671e-24
72300000	0.0016938786247749909	-8.346498164031307e-17	-2.26702196812021e-18	2.3775560210945256e-13	1.8361463422914515e-14	0.006612242695957233	-1.3313768142615566e-17	5.399888115093492e-11	2.7793587742055293e-17	5.006887361109249e-18	8.340445433957671e-24
72400000	0.0016938786247749909	-8.346498164031307e-17	-2.26702196812021e-18	2.3775560210945256e-13	1.8361463422914515e-14	0.006612242695957233	-1.3308043925034951e-17	5.399888115093492e-11	2.7793587742055293e-17	5.006887361109249e-18	8.340445433957671e-24
72500000	0.0016938786247749909	-8.346498164031307e-17	-2.26702196812021e-18	2.3775560210945256e-13	1.8361463422914515e-14	0.006612242695957233	-1.3302319707454335e-17	5.399888115093492e-11	2.7793587742055293e-17	5.006887361109249e-18	8.340445433957671e-24
72600000	0.0016938786247749909	-8.346498164031307e-17	-2.26702196812021e-18	2.3775560210945256e-13	1.8361463422914515e-14	0.006612242695957233	-1.329659548987372e-17	5.399888115093492e-11	2.7793587742055293e-17	5.006887361109249e-18	8.340445433957671e-24
72700000	0.0016938786247749909	-8.346498164031307e-17	-2.26702196812021e-18	2.3775560210945256e-13	1.8361463422914515e-14	0.006612242695957233	-1.3290871272293103e-17	5.399888115093492e-11	2.7793587742055293e-17	5.006887361109249e-18	8.340445433957671e-24
72800000	0.0016938786247749909	-8.346498164031307e-17	-2.26702196812021e-18	2.3775560210945256e-13	1.8361463422914515e-14	0.006612242695957233	-1.3285147054712487e-17	5.399888115093492e-11	2.7793587742055293e-17	5.006887361109249e-18	8.340445433957671e-24
72900000	0.0016938786247749909	-8.346498164031307e-17	-2.26702196812021e-18	2.3775560210945256e-13	1.8361463422914515e-14	0.006612242695957233	-1.3279422837131871e-17	5.399888115093492e-11	2.7793587742055293e-17	5.006887361109249e-18	8.340445433957671e-24
73000000	0.0016938786247749909	-8.346498164031307e-17	-2.26702196812021e-18	2.3775560210945256e-13	1.8361463422914515e-14	0.006612242695957233	-1.3273698619551256e-17	5.399888115093492e-11	2.7793587742055293e-17	5.006887361109249e-18	8.340445433957671e-24
73100000	0.0016938786247749909	-8.346498164031307e-17	-2.26702196812021e-18	2.3775560210945256e-13	1.8361463422914515e-14	0.006612242695957233	-1.326797440197064e-17	5.399888115093492e-11	2.7793587742055293e-17	5.006887361109249e-18	8.340445433957671e-24
73200000	0.0016938786247749909	-8.346498164031307e-17	-2.26702196812021e-18	2.3775560210945256e-13	1.8361463422914515e-14	0.006612242695957233	-1.3262250184390025e-17	5.399888115093492e-11	2.7793587742055293e-17	5.006887361109249e-18	8.340445433957671e-24
73300000	0.0016938786247749909	-8.346498164031307e-17	-2.26702196812021e-18	2.3775560210945256e-13	1.8361463422914515e-14	0.006612242695957233	-1.3256525966809409e-17	5.399888115093492e-11	2.7793587742055293e-17	5.006887361109249e-18	8.340445433957671e-24
73400000	0.0016938786247749909	-8.346498164031307e-17	-2.26702196812021e-18	2.3775560210945256e-13	1.8361463422914515e-14	0.006612242695957233	-1.3250801749228792e-17	5.399888115093492e-11	2.7793587742055293e-17	5.006887361109249e-18	8.340445433957671e-24
73500000	0.0016938786247749909	-8.346498164031307e-17	-2.26702196812021e-18	2.3775560210945256e-13	1.8361463422914515e-14	0.006612242695957233	-1.3245077531648177e-17	5.399888115093492e-11	2.7793587742055293e-17	5.006887361109249e-18	8.340445433957671e-24
73600000	0.0016938786247749909	-8.346498164031307e-17	-2.26702196812021e-18	2.3775560210945256e-13	1.8361463422914515e-14	0.006612242695957233	-1.3239353314067561e-17	5.399888115093492e-11	2.7793587742055293e-17	5.006887361109249e-18	8.340445433957671e-24
73700000	0.0016938786247749909	-8.346498164031307e-17	-2.26702196812021e-18	2.3775560210945256e-13	1.8361463422914515e-14	0.006612242695957233	-1.3233629096486945e-17	5.399888115093492e-11	2.7793587742055293e-17	5.006887361109249e-18	8.340445433957671e-24
73800000	0.0016938786247749909	-8.346498164031307e-17	-2.26702196812021e-18	2.3775560210945256e-13	1.8361463422914515e-14	0.006612242695957233	-1.322790487890633e-17	5.399888115093492e-11	2.7793587742055293e-17	5.006887361109249e-18	8.340445433957671e-24
73900000	0.0016938786247749909	-8.346498164031307e-17	-2.26702196812021e-18	2.3775560210945256e-13	1.8361463422914515e-14	0.006612242695957233	-1.3222180661325714e-17	5.399888115093492e-11	2.7793587742055293e-17	5.006887361109249e-18	8.340445433957671e-24
74000000	0.0016938786247749909	-8.346498164031307e-17	-2.26702196812021e-18	2.3775560210945256e-13	1.8361463422914515e-14	0.006612242695957233	-1.3216456443745099e-17	5.399888115093492e-11	2.7793587742055293e-17	5.006887361109249e-18	8.340445433957671e-24
74100000	0.0016938786247749909	-8.346498164031307e-17	-2.26702196812021e-18	2.3775560210945256e-13	1.8361463422914515e-14	0.006612242695957233	-1.3210732226164482e-17	5.399888115093492e-11	2.7793587742055293e-17	5.006887361109249e-18	8.340445433957671e-24
74200000	0.0016938786247749909	-8.346498164031307e-17	-2.26702196812021e-18	2.3775560210945256e-13	1.8361463422914515e-14	0.006612242695957233	-1.3205008008583866e-17	5.399888115093492e-11	2.7793587742055293e-17	5.006887361109249e-18	8.340445433957671e-24
74300000	0.0016938786247749909	-8.346498164031307e-17	-2.26702196812021e-18	2.3775560210945256e-13	1.8361463422914515e-14	0.006612242695957233	-1.319928379100325e-17	5.399888115093492e-11	2.7793587742055293e-17	5.006887361109249e-18	8.340445433957671e-24
74400000	0.0016938786247749909	-8.346498164031307e-17	-2.26702196812021e-18	2.3775560210945256e-13	1.8361463422914515e-14	0.006612242695957233	-1.3193559573422635e-17	5.399888115093492e-11	2.7793587742055293e-17	5.006887361109249e-18	8.340445433957671e-24
74500000	0.0016938786247749909	-8.346498164031307e-17	-2.26702196812021e-18	2.3775560210945256e-13	1.8361463422914515e-14	0.006612242695957233	-1.318783535584202e-17	5.399888115093492e-11	2.7793587742055293e-17	5.006887361109249e-18	8.340445433957671e-24
74600000	0.0016938786247749909	-8.346498164031307e-17	-2.26702196812021e-18	2.3775560210945256e-13	1.8361463422914515e-14	0.006612242695957233	-1.3182111138261404e-17	5.399888115093492e-11	2.7793587742055293e-17	5.006887361109249e-18	8.340445433957671e-24
74700000	0.0016938786247749909	-8.346498164031307e-17	-2.26702196812021e-18	2.3775560210945256e-13	1.8361463422914515e-14	0.006612242695957233	-1.3176386920680788e-17	5.399888115093492e-11	2.7793587742055293e-17	5.006887361109249e-18	8.340445433957671e-24
74800000	0.0016938786247749909	-8.346498164031307e-17	-2.26702196812021e-18	2.3775560210945256e-13	1.8361463422914515e-14	0.006612242695957233	-1.3170662703100173e-17	5.399888115093492e-11	2.7793587742055293e-17	5.006887361109249e-18	8.340445433957671e-24
74900000	0.0016938786247749909	-8.346498164031307e-17	-2.26702196812021e-18	2.3775560210945256e-13	1.8361463422914515e-14	0.006612242695957233	-1.3164938485519556e-17	5.399888115093492e-11	2.7793587742055293e-17	5.006887361109249e-18	8.340445433957671e-24
75000000	0.0016938786247749909	-8.346498164031307e-17	-2.26702196812021e-18	2.3775560210945256e-13	1.8361463422914515e-14	0.006612242695957233	-1.315921426793894e-17	5.399888115093492e-11	2.7793587742055293e-17	5.006887361109249e-18	8.340445433957671e-24
75100000	0.0016938786247749909	-8.346498164031307e-17	-2.26702196812021e-18	2.3775560210945256e-13	1.8361463422914515e-14	0.006612242695957233	-1.3153490050358325e-17	5.399888115093492e-11	2.7793587742055293e-17	5.006887361109249e-18	8.340445433957671e-24
75200000	0.0016938786247749909	-8.346498164031307e-17	-2.26702196812021e-18	2.3775560210945256e-13	1.8361463422914515e-14	0.006612242695957233	-1.3147765832777709e-17	5.399888115093492e-11	2.7793587742055293e-17	5.006887361109249e-18	8.340445433957671e-24
75300000	0.0016938786247749909	-8.346498164031307e-17	-2.26702196812021e-18	2.3775560210945256e-13	1.8361463422914515e-14	0.006612242695957233	-1.3142041615197093e-17	5.399888115093492e-11	2.7793587742055293e-17	5.006887361109249e-18	8.340445433957671e-24
75400000	0.0016938786247749909	-8.346498164031307e-17	-2.26702196812021e-18	2.3775560210945256e-13	1.8361463422914515e-14	0.006612242695957233	-1.3136317397616478e-17	5.399888115093492e-11	2.7793587742055293e-17	5.006887361109249e-18	8.340445433957671e-24
75500000	0.0016938786247749909	-8.346498164031307e-17	-2.26702196812021e-18	2.3775560210945256e-13	1.8361463422914515e-14	0.006612242695957233	-1.3130593180035862e-17	5.399888115093492e-11	2.7793587742055293e-17	5.006887361109249e-18	8.340445433957671e-24
75600000	0.0016938786247749909	-8.346498164031307e-17	-2.26702196812021e-18	2.3775560210945256e-13	1.8361463422914515e-14	0.006612242695957233	-1.3124868962455245e-17	5.399888115093492e-11	2.7793587742055293e-17	5.006887361109249e-18	8.340445433957671e-24
75700000	0.0016938786247749909	-8.346498164031307e-17	-2.26702196812021e-18	2.3775560210945256e-13	1.8361463422914515e-14	0.006612242695957233	-1.311914474487463e-17	5.399888115093492e-11	2.7793587742055293e-17	5.006887361109249e-18	8.340445433957671e-24
75800000	0.0016938786247749909	-8.346498164031307e-17	-2.26702196812021e-18	2.3775560210945256e-13	1.8361463422914515e-14	0.006612242695957233	-1.3113420527294014e-17	5.399888115093492e-11	2.7793587742055293e-17	5.006887361109249e-18	8.340445433957671e-24
75900000	0.0016938786247749909	-8.346498164031307e-17	-2.26702196812021e-18	2.3775560210945256e-13	1.8361463422914515e-14	0.006612242695957233	-1.3107696309713398e-17	5.399888115093492e-11	2.7793587742055293e-17	5.006887361109249e-18	8.340445433957671e-24
76000000	0.0016938786247749909	-8.346498164031307e-17	-2.26702196812021e-18	2.3775560210945256e-13	1.8361463422914515e-14	0.006612242695957233	-1.3101972092132783e-17	5.399888115093492e-11	2.7793587742055293e-17	5.006887361109249e-18	8.340445433957671e-24
76100000	0.0016938786247749909	-8.346498164031307e-17	-2.26702196812021e-18	2.3775560210945256e-13	1.8361463422914515e-14	0.006612242695957233	-1.3096247874552167e-17	5.399888115093492e-11	2.7793587742055293e-17	5.006887361109249e-18	8.340445433957671e-24
76200000	0.0016938786247749909	-8.346498164031307e-17	-2.26702196812021e-18	2.3775560210945256e-13	1.8361463422914515e-14	0.006612242695957233	-1.3090523656971552e-17	5.399888115093492e-11	2.7793587742055293e-17	5.006887361109249e-18	8.340445433957671e-24
76300000	0.0016938786247749909	-8.346498164031307e-17	-2.26702196812021e-18	2.3775560210945256e-13	1.8361463422914515e-14	0.006612242695957233	-1.3084799439390935e-17	5.399888115093492e-11	2.7793587742055293e-17	5.006887361109249e-18	8.340445433957671e-24
76400000	0.0016938786247749909	-8.346498164031307e-17	-2.26702196812021e-18	2.3775560210945256e-13	1.8361463422914515e-14	0.006612242695957233	-1.3079075221810319e-17	5.399888115093492e-11	2.7793587742055293e-17	5.006887361109249e-18	8.340445433957671e-24
76500000	0.0016938786247749909	-8.346498164031307e-17	-2.26702196812021e-18	2.3775560210945256e-13	1.8361463422914515e-14	0.006612242695957233	-1.3073351004229704e-17	5.399888115093492e-11	2.7793587742055293e-17	5.006887361109249e-18	8.340445433957671e-24
76600000	0.0016938786247749909	-8.346498164031307e-17	-2.26702196812021e-18	2.3775560210945256e-13	1.8361463422914515e-14	0.006612242695957233	-1.3067626786649088e-17	5.399888115093492e-11	2.7793587742055293e-17	5.006887361109249e-18	8.340445433957671e-24
76700000	0.0016938786247749909	-8.346498164031307e-17	-2.26702196812021e-18	2.3775560210945256e-13	1.8361463422914515e-14	0.006612242695957233	-1.3061902569068472e-17	5.399888115093492e-11	2.7793587742055293e-17	5.006887361109249e-18	8.340445433957671e-24
76800000	0.0016938786247749909	-8.346498164031307e-17	-2.26702196812021e-18	2.3775560210945256e-13	1.8361463422914515e-14	0.006612242695957233	-1.3056178351487857e-17	5.399888115093492e-11	2.7793587742055293e-17	5.006887361109249e-18	8.340445433957671e-24
76900000	0.0016938786247749909	-8.346498164031307e-17	-2.26702196812021e-18	2.3775560210945256e-13	1.8361463422914515e-14	0.006612242695957233	-1.3050454133907241e-17	5.399888115093492e-11	2.7793587742055293e-17	5.006887361109249e-18	8.340445433957671e-24
77000000	0.0016938786247749909	-8.346498164031307e-17	-2.26702196812021e-18	2.3775560210945256e-13	1.8361463422914515e-14	0.006612242695957233	-1.3044729916326624e-17	5.399888115093492e-11	2.7793587742055293e-17	5.006887361109249e-18	8.340445433957671e-24
77100000	0.0016938786247749909	-8.346498164031307e-17	-2.26702196812021e-18	2.3775560210945256e-13	1.8361463422914515e-14	0.006612242695957233	-1.3039005698746009e-17	5.399888115093492e-11	2.7793587742055293e-17	5.006887361109249e-18	8.340445433957671e-24
77200000	0.0016938786247749909	-8.346498164031307e-17	-2.26702196812021e-18	2.3775560210945256e-13	1.8361463422914515e-14	0.006612242695957233	-1.3033281481165393e-17	5.399888115093492e-11	2.7793587742055293e-17	5.006887361109249e-18	8.340445433957671e-24
77300000	0.0016938786247749909	-8.346498164031307e-17	-2.26702196812021e-18	2.3775560210945256e-13	1.8361463422914515e-14	0.006612242695957233	-1.3027557263584778e-17	5.399888115093492e-11	2.7793587742055293e-17	5.006887361109249e-18	8.340445433957671e-24
77400000	0.0016938786247749909	-8.346498164031307e-17	-2.26702196812021e-18	2.3775560210945256e-13	1.8361463422914515e-14	0.006612242695957233	-1.3021833046004162e-17	5.399888115093492e-11	2.7793587742055293e-17	5.006887361109249e-18	8.340445433957671e-24
77500000	0.0016938786247749909	-8.346498164031307e-17	-2.26702196812021e-18	2.3775560210945256e-13	1.8361463422914515e-14	0.006612242695957233	-1.3016108828423546e-17	5.399888115093492e-11	2.7793587742055293e-17	5.006887361109249e-18	8.340445433957671e-24
77600000	0.0016938786247749909	-8.346498164031307e-17	-2.26702196812021e-18	2.3775560210945256e-13	1.8361463422914515e-14	0.006612242695957233	-1.3010384610842931e-17	5.399888115093492e-11	2.7793587742055293e-17	5.006887361109249e-18	8.340445433957671e-24
77700000	0.0016938786247749909	-8.346498164031307e-17	-2.26702196812021e-18	2.3775560210945256e-13	1.8361463422914515e-14	0.006612242695957233	-1.3004660393262314e-17	5.399888115093492e-11	2.7793587742055293e-17	5.006887361109249e-18	8.340445433957671e-24
77800000	0.0016938786247749909	-8.346498164031307e-17	-2.26702196812021e-18	2.3775560210945256e-13	1.8361463422914515e-14	0.006612242695957233	-1.2998936175681698e-17	5.399888115093492e-11	2.7793587742055293e-17	5.006887361109249e-18	8.340445433957671e-24
77900000	0.0016938786247749909	-8.346498164031307e-17	-2.26702196812021e-18	2.3775560210945256e-13	1.8361463422914515e-14	0.006612242695957233	-1.2993211958101083e-17	5.399888115093492e-11	2.7793587742055293e-17	5.006887361109249e-18	8.340445433957671e-24
78000000	0.0016938786247749909	-8.346498164031307e-17	-2.26702196812021e-18	2.3775560210945256e-13	1.8361463422914515e-14	0.006612242695957233	-1.2987487740520467e-17	5.399888115093492e-11	2.7793587742055293e-17	5.006887361109249e-18	8.340445433957671e-24
78100000	0.0016938786247749909	-8.346498164031307e-17	-2.26702196812021e-18	2.3775560210945256e-13	1.8361463422914515e-14	0.006612242695957233	-1.2981763522939852e-17	5.399888115093492e-11	2.7793587742055293e-17	5.006887361109249e-18	8.340445433957671e-24
78200000	0.0016938786247749909	-8.346498164031307e-17	-2.26702196812021e-18	2.3775560210945256e-13	1.8361463422914515e-14	0.006612242695957233	-1.2976039305359236e-17	5.399888115093492e-11	2.7793587742055293e-17	5.006887361109249e-18	8.340445433957671e-24
78300000	0.0016938786247749909	-8.346498164031307e-17	-2.26702196812021e-18	2.3775560210945256e-13	1.8361463422914515e-14	0.006612242695957233	-1.297031508777862e-17	5.399888115093492e-11	2.7793587742055293e-17	5.006887361109249e-18	8.340445433957671e-24
78400000	0.0016938786247749909	-8.346498164031307e-17	-2.26702196812021e-18	2.3775560210945256e-13	1.8361463422914515e-14	0.006612242695957233	-1.2964590870198003e-17	5.399888115093492e-11	2.7793587742055293e-17	5.006887361109249e-18	8.340445433957671e-24
78500000	0.0016938786247749909	-8.346498164031307e-17	-2.26702196812021e-18	2.3775560210945256e-13	1.8361463422914515e-14	0.006612242695957233	-1.2958866652617388e-17	5.399888115093492e-11	2.7793587742055293e-17	5.006887361109249e-18	8.340445433957671e-24
78600000	0.0016938786247749909	-8.346498164031307e-17	-2.26702196812021e-18	2.3775560210945256e-13	1.8361463422914515e-14	0.006612242695957233	-1.2953142435036772e-17	5.399888115093492e-11	2.7793587742055293e-17	5.006887361109249e-18	8.340445433957671e-24
78700000	0.0016938786247749909	-8.346498164031307e-17	-2.26702196812021e-18	2.3775560210945256e-13	1.8361463422914515e-14	0.006612242695957233	-1.2947418217456157e-17	5.399888115093492e-11	2.7793587742055293e-17	5.006887361109249e-18	8.340445433957671e-24
78800000	0.0016938786247749909	-8.346498164031307e-17	-2.26702196812021e-18	2.3775560210945256e-13	1.8361463422914515e-14	0.006612242695957233	-1.2941693999875541e-17	5.399888115093492e-11	2.7793587742055293e-17	5.006887361109249e-18	8.340445433957671e-24
78900000	0.0016938786247749909	-8.346498164031307e-17	-2.26702196812021e-18	2.3775560210945256e-13	1.8361463422914515e-14	0.006612242695957233	-1.2935969782294926e-17	5.399888115093492e-11	2.7793587742055293e-17	5.006887361109249e-18	8.340445433957671e-24
79000000	0.0016938786247749909	-8.346498164031307e-17	-2.26702196812021e-18	2.3775560210945256e-13	1.8361463422914515e-14	0.006612242695957233	-1.293024556471431e-17	5.399888115093492e-11	2.7793587742055293e-17	5.006887361109249e-18	8.340445433957671e-24
79100000	0.0016938786247749909	-8.346498164031307e-17	-2.26702196812021e-18	2.3775560210945256e-13	1.8361463422914515e-14	0.006612242695957233	-1.2924521347133694e-17	5.399888115093492e-11	2.7793587742055293e-17	5.006887361109249e-18	8.340445433957671e-24
79200000	0.0016938786247749909	-8.346498164031307e-17	-2.26702196812021e-18	2.3775560210945256e-13	1.8361463422914515e-14	0.006612242695957233	-1.2918797129553077e-17	5.399888115093492e-11	2.7793587742055293e-17	5.00688736110925e-18	8.340445433957671e-24
79300000	0.0016938786247749909	-8.346498164031307e-17	-2.26702196812021e-18	2.3775560210945256e-13	1.8361463422914515e-14	0.006612242695957233	-1.2913072911972462e-17	5.399888115093492e-11	2.7793587742055293e-17	5.00688736110925e-18	8.340445433957671e-24
79400000	0.0016938786247749909	-8.346498164031307e-17	-2.26702196812021e-18	2.3775560210945256e-13	1.8361463422914515e-14	0.006612242695957233	-1.2907348694391846e-17	5.399888115093492e-11	2.7793587742055293e-17	5.00688736110925e-18	8.340445433957671e-24
79500000	0.0016938786247749909	-8.346498164031307e-17	-2.26702196812021e-18	2.3775560210945256e-13	1.8361463422914515e-14	0.006612242695957233	-1.290162447681123e-17	5.399888115093492e-11	2.7793587742055293e-17	5.00688736110925e-18	8.340445433957671e-24
79600000	0.0016938786247749909	-8.346498164031307e-17	-2.26702196812021e-18	2.3775560210945256e-13	1.8361463422914515e-14	0.006612242695957233	-1.2895900259230615e-17	5.399888115093492e-11	2.7793587742055293e-17	5.00688736110925e-18	8.340445433957671e-24
79700000	0.0016938786247749909	-8.346498164031307e-17	-2.26702196812021e-18	2.3775560210945256e-13	1.8361463422914515e-14	0.006612242695957233	-1.289017604165e-17	5.399888115093492e-11	2.7793587742055293e-17	5.00688736110925e-18	8.340445433957671e-24
79800000	0.0016938786247749909	-8.346498164031307e-17	-2.26702196812021e-18	2.3775560210945256e-13	1.8361463422914515e-14	0.006612242695957233	-1.2884451824069384e-17	5.399888115093492e-11	2.7793587742055293e-17	5.00688736110925e-18	8.340445433957671e-24
79900000	0.0016938786247749909	-8.346498164031307e-17	-2.26702196812021e-18	2.3775560210945256e-13	1.8361463422914515e-14	0.006612242695957233	-1.2878727606488767e-17	5.399888115093492e-11	2.7793587742055293e-17	5.00688736110925e-18	8.340445433957671e-24
80000000	0.0016938786247749909	-8.346498164031307e-17	-2.26702196812021e-18	2.3775560210945256e-13	1.8361463422914515e-14	0.006612242695957233	-1.2873003388908151e-17	5.3998881150934924e-11	2.7793587742055293e-17	5.00688736110925e-18	8.340445433957671e-24
80100000	0.0016938786247749909	-8.346498164031307e-17	-2.26702196812021e-18	2.3775560210945256e-13	1.8361463422914515e-14	0.006612242695957233	-1.2867279171327536e-17	5.3998881150934924e-11	2.7793587742055293e-17	5.00688736110925e-18	8.340445433957671e-24
80200000	0.0016938786247749909	-8.346498164031307e-17	-2.26702196812021e-18	2.3775560210945256e-13	1.8361463422914515e-14	0.006612242695957233	-1.286155495374692e-17	5.3998881150934924e-11	2.7793587742055293e-17	5.00688736110925e-18	8.340445433957671e-24
80300000	0.0016938786247749909	-8.346498164031307e-17	-2.26702196812021e-18	2.3775560210945256e-13	1.8361463422914515e-14	0.006612242695957233	-1.2855830736166305e-17	5.3998881150934924e-11	2.7793587742055293e-17	5.00688736110925e-18	8.340445433957671e-24
80400000	0.0016938786247749909	-8.346498164031307e-17	-2.26702196812021e-18	2.3775560210945256e-13	1.8361463422914515e-14	0.006612242695957233	-1.2850106518585689e-17	5.3998881150934924e-11	2.7793587742055293e-17	5.00688736110925e-18	8.340445433957671e-24
80500000	0.0016938786247749909	-8.346498164031307e-17	-2.26702196812021e-18	2.3775560210945256e-13	1.8361463422914515e-14	0.006612242695957233	-1.2844382301005074e-17	5.3998881150934924e-11	2.7793587742055293e-17	5.00688736110925e-18	8.340445433957671e-24
80600000	0.0016938786247749909	-8.346498164031307e-17	-2.26702196812021e-18	2.3775560210945256e-13	1.8361463422914515e-14	0.006612242695957233	-1.2838658083424456e-17	5.3998881150934924e-11	2.7793587742055293e-17	5.00688736110925e-18	8.340445433957671e-24
80700000	0.0016938786247749909	-8.346498164031307e-17	-2.26702196812021e-18	2.3775560210945256e-13	1.8361463422914515e-14	0.006612242695957233	-1.2832933865843841e-17	5.3998881150934924e-11	2.7793587742055293e-17	5.00688736110925e-18	8.340445433957671e-24
80800000	0.0016938786247749909	-8.346498164031307e-17	-2.26702196812021e-18	2.3775560210945256e-13	1.8361463422914515e-14	0.006612242695957233	-1.2827209648263225e-17	5.3998881150934924e-11	2.7793587742055293e-17	5.00688736110925e-18	8.340445433957671e-24
80900000	0.0016938786247749909	-8.346498164031307e-17	-2.26702196812021e-18	2.3775560210945256e-13	1.8361463422914515e-14	0.006612242695957233	-1.282148543068261e-17	5.3998881150934924e-11	2.7793587742055293e-17	5.00688736110925e-18	8.340445433957671e-24
81000000	0.0016938786247749909	-8.346498164031307e-17	-2.26702196812021e-18	2.3775560210945256e-13	1.8361463422914515e-14	0.006612242695957233	-1.2815761213101994e-17	5.3998881150934924e-11	2.7793587742055293e-17	5.00688736110925e-18	8.340445433957671e-24
81100000	0.0016938786247749909	-8.346498164031307e-17	-2.26702196812021e-18	2.3775560210945256e-13	1.8361463422914515e-14	0.006612242695957233	-1.2810036995521379e-17	5.3998881150934924e-11	2.7793587742055293e-17	5.00688736110925e-18	8.340445433957671e-24
81200000	0.0016938786247749909	-8.346498164031307e-17	-2.26702196812021e-18	2.3775560210945256e-13	1.8361463422914515e-14	0.006612242695957233	-1.2804312777940763e-17	5.3998881150934924e-11	2.7793587742055293e-17	5.00688736110925e-18	8.340445433957671e-24
81300000	0.0016938786247749909	-8.346498164031307e-17	-2.26702196812021e-18	2.3775560210945256e-13	1.8361463422914515e-14	0.006612242695957233	-1.2798588560360146e-17	5.3998881150934924e-11	2.7793587742055293e-17	5.00688736110925e-18	8.340445433957671e-24
81400000	0.0016938786247749909	-8.346498164031307e-17	-2.26702196812021e-18	2.3775560210945256e-13	1.8361463422914515e-14	0.006612242695957233	-1.279286434277953e-17	5.3998881150934924e-11	2.7793587742055293e-17	5.00688736110925e-18	8.340445433957671e-24
81500000	0.0016938786247749909	-8.346498164031307e-17	-2.26702196812021e-18	2.3775560210945256e-13	1.8361463422914515e-14	0.006612242695957233	-1.2787140125198915e-17	5.3998881150934924e-11	2.7793587742055293e-17	5.00688736110925e-18	8.340445433957671e-24
81600000	0.0016938786247749909	-8.346498164031307e-17	-2.26702196812021e-18	2.3775560210945256e-13	1.8361463422914515e-14	0.006612242695957233	-1.27814159076183e-17	5.3998881150934924e-11	2.7793587742055293e-17	5.00688736110925e-18	8.340445433957671e-24
81700000	0.0016938786247749909	-8.346498164031307e-17	-2.26702196812021e-18	2.3775560210945256e-13	1.8361463422914515e-14	0.006612242695957233	-1.2775691690037684e-17	5.3998881150934924e-11	2.7793587742055293e-17	5.00688736110925e-18	8.340445433957671e-24
81800000	0.0016938786247749909	-8.346498164031307e-17	-2.26702196812021e-18	2.3775560210945256e-13	1.8361463422914515e-14	0.006612242695957233	-1.2769967472457068e-17	5.3998881150934924e-11	2.7793587742055293e-17	5.00688736110925e-18	8.340445433957671e-24
81900000	0.0016938786247749909	-8.346498164031307e-17	-2.26702196812021e-18	2.3775560210945256e-13	1.8361463422914515e-14	0.006612242695957233	-1.2764243254876453e-17	5.3998881150934924e-11	2.7793587742055293e-17	5.00688736110925e-18	8.340445433957671e-24
82000000	0.0016938786247749909	-8.346498164031307e-17	-2.26702196812021e-18	2.3775560210945256e-13	1.8361463422914515e-14	0.006612242695957233	-1.2758519037295836e-17	5.3998881150934924e-11	2.7793587742055293e-17	5.00688736110925e-18	8.340445433957671e-24
82100000	0.0016938786247749909	-8.346498164031307e-17	-2.26702196812021e-18	2.3775560210945256e-13	1.8361463422914515e-14	0.006612242695957233	-1.275279481971522e-17	5.3998881150934924e-11	2.7793587742055293e-17	5.00688736110925e-18	8.340445433957671e-24
82200000	0.0016938786247749909	-8.346498164031307e-17	-2.26702196812021e-18	2.3775560210945256e-13	1.8361463422914515e-14	0.006612242695957233	-1.2747070602134604e-17	5.3998881150934924e-11	2.7793587742055293e-17	5.00688736110925e-18	8.340445433957671e-24
82300000	0.0016938786247749909	-8.346498164031307e-17	-2.26702196812021e-18	2.3775560210945256e-13	1.8361463422914515e-14	0.006612242695957233	-1.2741346384553989e-17	5.3998881150934924e-11	2.7793587742055293e-17	5.00688736110925e-18	8.340445433957671e-24
82400000	0.0016938786247749909	-8.346498164031307e-17	-2.26702196812021e-18	2.3775560210945256e-13	1.8361463422914515e-14	0.006612242695957233	-1.2735622166973373e-17	5.3998881150934924e-11	2.7793587742055293e-17	5.00688736110925e-18	8.340445433957671e-24
82500000	0.0016938786247749909	-8.346498164031307e-17	-2.26702196812021e-18	2.3775560210945256e-13	1.8361463422914515e-14	0.006612242695957233	-1.2729897949392758e-17	5.3998881150934924e-11	2.7793587742055293e-17	5.00688736110925e-18	8.340445433957671e-24
82600000	0.0016938786247749909	-8.346498164031307e-17	-2.26702196812021e-18	2.3775560210945256e-13	1.8361463422914515e-14	0.006612242695957233	-1.2724173731812142e-17	5.3998881150934924e-11	2.7793587742055293e-17	5.00688736110925e-18	8.340445433957671e-24
82700000	0.0016938786247749909	-8.346498164031307e-17	-2.26702196812021e-18	2.3775560210945256e-13	1.8361463422914515e-14	0.006612242695957233	-1.2718449514231525e-17	5.3998881150934924e-11	2.7793587742055293e-17	5.00688736110925e-18	8.340445433957671e-24
82800000	0.0016938786247749909	-8.346498164031307e-17	-2.26702196812021e-18	2.3775560210945256e-13	1.8361463422914515e-14	0.006612242695957233	-1.271272529665091e-17	5.3998881150934924e-11	2.7793587742055293e-17	5.00688736110925e-18	8.340445433957671e-24
82900000	0.0016938786247749909	-8.346498164031307e-17	-2.26702196812021e-18	2.3775560210945256e-13	1.8361463422914515e-14	0.006612242695957233	-1.2707001079070294e-17	5.3998881150934924e-11	2.7793587742055293e-17	5.00688736110925e-18	8.340445433957671e-24
83000000	0.0016938786247749909	-8.346498164031307e-17	-2.26702196812021e-18	2.3775560210945256e-13	1.8361463422914515e-14	0.006612242695957233	-1.2701276861489678e-17	5.3998881150934924e-11	2.7793587742055293e-17	5.00688736110925e-18	8.340445433957671e-24
83100000	0.0016938786247749909	-8.346498164031307e-17	-2.26702196812021e-18	2.3775560210945256e-13	1.8361463422914515e-14	0.006612242695957233	-1.2695552643909063e-17	5.3998881150934924e-11	2.7793587742055293e-17	5.006887361109251e-18	8.340445433957671e-24
83200000	0.0016938786247749909	-8.346498164031307e-17	-2.26702196812021e-18	2.3775560210945256e-13	1.8361463422914515e-14	0.006612242695957233	-1.2689828426328447e-17	5.3998881150934924e-11	2.7793587742055293e-17	5.006887361109251e-18	8.340445433957671e-24
83300000	0.0016938786247749909	-8.346498164031307e-17	-2.26702196812021e-18	2.3775560210945256e-13	1.8361463422914515e-14	0.006612242695957233	-1.2684104208747832e-17	5.3998881150934924e-11	2.7793587742055293e-17	5.006887361109251e-18	8.340445433957671e-24
83400000	0.0016938786247749909	-8.346498164031307e-17	-2.26702196812021e-18	2.3775560210945256e-13	1.8361463422914515e-14	0.006612242695957233	-1.2678379991167215e-17	5.3998881150934924e-11	2.7793587742055293e-17	5.006887361109251e-18	8.340445433957671e-24
83500000	0.0016938786247749909	-8.346498164031307e-17	-2.26702196812021e-18	2.3775560210945256e-13	1.8361463422914515e-14	0.006612242695957233	-1.2672655773586599e-17	5.3998881150934924e-11	2.7793587742055293e-17	5.006887361109251e-18	8.340445433957671e-24
83600000	0.0016938786247749909	-8.346498164031307e-17	-2.26702196812021e-18	2.3775560210945256e-13	1.8361463422914515e-14	0.006612242695957233	-1.2666931556005983e-17	5.3998881150934924e-11	2.7793587742055293e-17	5.006887361109251e-18	8.340445433957671e-24
83700000	0.0016938786247749909	-8.346498164031307e-17	-2.26702196812021e-18	2.3775560210945256e-13	1.8361463422914515e-14	0.006612242695957233	-1.2661207338425368e-17	5.3998881150934924e-11	2.7793587742055293e-17	5.006887361109251e-18	8.340445433957671e-24
83800000	0.0016938786247749909	-8.346498164031307e-17	-2.26702196812021e-18	2.3775560210945256e-13	1.8361463422914515e-14	0.006612242695957233	-1.2655483120844752e-17	5.3998881150934924e-11	2.7793587742055293e-17	5.006887361109251e-18	8.340445433957671e-24
83900000	0.0016938786247749909	-8.346498164031307e-17	-2.26702196812021e-18	2.3775560210945256e-13	1.8361463422914515e-14	0.006612242695957233	-1.2649758903264137e-17	5.3998881150934924e-11	2.7793587742055293e-17	5.006887361109251e-18	8.340445433957671e-24
84000000	0.0016938786247749909	-8.346498164031307e-17	-2.26702196812021e-18	2.3775560210945256e-13	1.8361463422914515e-14	0.006612242695957233	-1.2644034685683521e-17	5.3998881150934924e-11	2.7793587742055293e-17	5.006887361109251e-18	8.340445433957671e-24
84100000	0.0016938786247749909	-8.346498164031307e-17	-2.26702196812021e-18	2.3775560210945256e-13	1.8361463422914515e-14	0.006612242695957233	-1.2638310468102904e-17	5.3998881150934924e-11	2.7793587742055293e-17	5.006887361109251e-18	8.340445433957671e-24
84200000	0.0016938786247749909	-8.346498164031307e-17	-2.26702196812021e-18	2.3775560210945256e-13	1.8361463422914515e-14	0.006612242695957233	-1.2632586250522289e-17	5.3998881150934924e-11	2.7793587742055293e-17	5.006887361109251e-18	8.340445433957671e-24
84300000	0.0016938786247749909	-8.346498164031307e-17	-2.26702196812021e-18	2.3775560210945256e-13	1.8361463422914515e-14	0.006612242695957233	-1.2626862032941673e-17	5.3998881150934924e-11	2.7793587742055293e-17	5.006887361109251e-18	8.340445433957671e-24
84400000	0.0016938786247749909	-8.346498164031307e-17	-2.26702196812021e-18	2.3775560210945256e-13	1.8361463422914515e-14	0.006612242695957233	-1.2621137815361057e-17	5.3998881150934924e-11	2.7793587742055293e-17	5.006887361109251e-18	8.340445433957671e-24
84500000	0.0016938786247749909	-8.346498164031307e-17	-2.26702196812021e-18	2.3775560210945256e-13	1.8361463422914515e-14	0.006612242695957233	-1.2615413597780442e-17	5.3998881150934924e-11	2.7793587742055293e-17	5.006887361109251e-18	8.340445433957671e-24
84600000	0.0016938786247749909	-8.346498164031307e-17	-2.26702196812021e-18	2.3775560210945256e-13	1.8361463422914515e-14	0.006612242695957233	-1.2609689380199826e-17	5.3998881150934924e-11	2.7793587742055293e-17	5.006887361109251e-18	8.340445433957671e-24
84700000	0.0016938786247749909	-8.346498164031307e-17	-2.26702196812021e-18	2.3775560210945256e-13	1.8361463422914515e-14	0.006612242695957233	-1.2603965162619211e-17	5.3998881150934924e-11	2.7793587742055293e-17	5.006887361109251e-18	8.340445433957671e-24
84800000	0.0016938786247749909	-8.346498164031307e-17	-2.26702196812021e-18	2.3775560210945256e-13	1.8361463422914515e-14	0.006612242695957233	-1.2598240945038595e-17	5.3998881150934924e-11	2.7793587742055293e-17	5.006887361109251e-18	8.340445433957671e-24
84900000	0.0016938786247749909	-8.346498164031307e-17	-2.26702196812021e-18	2.3775560210945256e-13	1.8361463422914515e-14	0.006612242695957233	-1.2592516727457978e-17	5.3998881150934924e-11	2.7793587742055293e-17	5.006887361109251e-18	8.340445433957671e-24
85000000	0.0016938786247749909	-8.346498164031307e-17	-2.26702196812021e-18	2.3775560210945256e-13	1.8361463422914515e-14	0.006612242695957233	-1.2586792509877363e-17	5.3998881150934924e-11	2.7793587742055293e-17	5.006887361109251e-18	8.340445433957671e-24
85100000	0.0016938786247749909	-8.346498164031307e-17	-2.26702196812021e-18	2.3775560210945256e-13	1.8361463422914515e-14	0.006612242695957233	-1.2581068292296747e-17	5.3998881150934924e-11	2.7793587742055293e-17	5.006887361109251e-18	8.340445433957671e-24
85200000	0.0016938786247749909	-8.346498164031307e-17	-2.26702196812021e-18	2.3775560210945256e-13	1.8361463422914515e-14	0.006612242695957233	-1.2575344074716131e-17	5.3998881150934924e-11	2.7793587742055293e-17	5.006887361109251e-18	8.340445433957671e-24
85300000	0.0016938786247749909	-8.346498164031307e-17	-2.26702196812021e-18	2.3775560210945256e-13	1.8361463422914515e-14	0.006612242695957233	-1.2569619857135516e-17	5.3998881150934924e-11	2.7793587742055293e-17	5.006887361109251e-18	8.340445433957671e-24
85400000	0.0016938786247749909	-8.346498164031307e-17	-2.26702196812021e-18	2.3775560210945256e-13	1.8361463422914515e-14	0.006612242695957233	-1.25638956395549e-17	5.3998881150934924e-11	2.7793587742055293e-17	5.006887361109251e-18	8.340445433957671e-24
85500000	0.0016938786247749909	-8.346498164031307e-17	-2.26702196812021e-18	2.3775560210945256e-13	1.8361463422914515e-14	0.006612242695957233	-1.2558171421974285e-17	5.3998881150934924e-11	2.7793587742055293e-17	5.006887361109251e-18	8.340445433957671e-24
85600000	0.0016938786247749909	-8.346498164031307e-17	-2.26702196812021e-18	2.3775560210945256e-13	1.8361463422914515e-14	0.006612242695957233	-1.2552447204393668e-17	5.3998881150934924e-11	2.7793587742055293e-17	5.006887361109251e-18	8.340445433957671e-24
85700000	0.0016938786247749909	-8.346498164031307e-17	-2.26702196812021e-18	2.3775560210945256e-13	1.8361463422914515e-14	0.006612242695957233	-1.2546722986813052e-17	5.3998881150934924e-11	2.7793587742055293e-17	5.006887361109251e-18	8.340445433957671e-24
85800000	0.0016938786247749909	-8.346498164031307e-17	-2.26702196812021e-18	2.3775560210945256e-13	1.8361463422914515e-14	0.006612242695957233	-1.2540998769232437e-17	5.3998881150934924e-11	2.7793587742055293e-17	5.006887361109251e-18	8.340445433957671e-24
85900000	0.0016938786247749909	-8.346498164031307e-17	-2.26702196812021e-18	2.3775560210945256e-13	1.8361463422914515e-14	0.006612242695957233	-1.2535274551651821e-17	5.3998881150934924e-11	2.7793587742055293e-17	5.006887361109251e-18	8.340445433957671e-24
86000000	0.0016938786247749909	-8.346498164031307e-17	-2.26702196812021e-18	2.3775560210945256e-13	1.8361463422914515e-14	0.006612242695957233	-1.2529550334071205e-17	5.3998881150934924e-11	2.7793587742055293e-17	5.006887361109251e-18	8.340445433957671e-24
86100000	0.0016938786247749909	-8.346498164031307e-17	-2.26702196812021e-18	2.3775560210945256e-13	1.8361463422914515e-14	0.006612242695957233	-1.252382611649059e-17	5.3998881150934924e-11	2.7793587742055293e-17	5.006887361109251e-18	8.340445433957671e-24
86200000	0.0016938786247749909	-8.346498164031307e-17	-2.26702196812021e-18	2.3775560210945256e-13	1.8361463422914515e-14	0.006612242695957233	-1.2518101898909974e-17	5.3998881150934924e-11	2.7793587742055293e-17	5.006887361109251e-18	8.340445433957671e-24
86300000	0.0016938786247749909	-8.346498164031307e-17	-2.26702196812021e-18	2.3775560210945256e-13	1.8361463422914515e-14	0.006612242695957233	-1.2512377681329357e-17	5.3998881150934924e-11	2.7793587742055293e-17	5.006887361109251e-18	8.340445433957671e-24
86400000	0.0016938786247749909	-8.346498164031307e-17	-2.26702196812021e-18	2.3775560210945256e-13	1.8361463422914515e-14	0.006612242695957233	-1.2506653463748742e-17	5.3998881150934924e-11	2.7793587742055293e-17	5.006887361109251e-18	8.340445433957671e-24
86500000	0.0016938786247749909	-8.346498164031307e-17	-2.26702196812021e-18	2.3775560210945256e-13	1.8361463422914515e-14	0.006612242695957233	-1.2500929246168126e-17	5.3998881150934924e-11	2.7793587742055293e-17	5.006887361109251e-18	8.340445433957671e-24
86600000	0.0016938786247749909	-8.346498164031307e-17	-2.26702196812021e-18	2.3775560210945256e-13	1.8361463422914515e-14	0.006612242695957233	-1.249520502858751e-17	5.3998881150934924e-11	2.7793587742055293e-17	5.006887361109251e-18	8.340445433957671e-24
86700000	0.0016938786247749909	-8.346498164031307e-17	-2.26702196812021e-18	2.3775560210945256e-13	1.8361463422914515e-14	0.006612242695957233	-1.2489480811006895e-17	5.3998881150934924e-11	2.7793587742055293e-17	5.006887361109251e-18	8.340445433957671e-24
86800000	0.0016938786247749909	-8.346498164031307e-17	-2.26702196812021e-18	2.3775560210945256e-13	1.8361463422914515e-14	0.006612242695957233	-1.248375659342628e-17	5.3998881150934924e-11	2.7793587742055293e-17	5.006887361109251e-18	8.340445433957671e-24
86900000	0.0016938786247749909	-8.346498164031307e-17	-2.26702196812021e-18	2.3775560210945256e-13	1.8361463422914515e-14	0.006612242695957233	-1.2478032375845664e-17	5.3998881150934924e-11	2.7793587742055293e-17	5.006887361109251e-18	8.340445433957671e-24
87000000	0.0016938786247749909	-8.346498164031307e-17	-2.26702196812021e-18	2.3775560210945256e-13	1.8361463422914515e-14	0.006612242695957233	-1.2472308158265047e-17	5.3998881150934924e-11	2.7793587742055293e-17	5.006887361109251e-18	8.340445433957671e-24
87100000	0.0016938786247749909	-8.346498164031307e-17	-2.26702196812021e-18	2.3775560210945256e-13	1.8361463422914515e-14	0.006612242695957233	-1.2466583940684431e-17	5.3998881150934924e-11	2.7793587742055293e-17	5.006887361109251e-18	8.340445433957671e-24
87200000	0.0016938786247749909	-8.346498164031307e-17	-2.26702196812021e-18	2.3775560210945256e-13	1.8361463422914515e-14	0.006612242695957233	-1.2460859723103816e-17	5.3998881150934924e-11	2.7793587742055293e-17	5.006887361109251e-18	8.340445433957671e-24
87300000	0.0016938786247749909	-8.346498164031307e-17	-2.26702196812021e-18	2.3775560210945256e-13	1.8361463422914515e-14	0.006612242695957233	-1.24551355055232e-17	5.3998881150934924e-11	2.7793587742055293e-17	5.006887361109251e-18	8.340445433957671e-24
87400000	0.0016938786247749909	-8.346498164031307e-17	-2.26702196812021e-18	2.3775560210945256e-13	1.8361463422914515e-14	0.006612242695957233	-1.2449411287942585e-17	5.3998881150934924e-11	2.7793587742055293e-17	5.006887361109251e-18	8.340445433957671e-24
87500000	0.0016938786247749909	-8.346498164031307e-17	-2.26702196812021e-18	2.3775560210945256e-13	1.8361463422914515e-14	0.006612242695957233	-1.2443687070361969e-17	5.3998881150934924e-11	2.7793587742055293e-17	5.006887361109251e-18	8.340445433957671e-24
87600000	0.0016938786247749909	-8.346498164031307e-17	-2.26702196812021e-18	2.3775560210945256e-13	1.8361463422914515e-14	0.006612242695957233	-1.2437962852781353e-17	5.3998881150934924e-11	2.7793587742055293e-17	5.006887361109251e-18	8.340445433957671e-24
87700000	0.0016938786247749909	-8.346498164031307e-17	-2.26702196812021e-18	2.3775560210945256e-13	1.8361463422914515e-14	0.006612242695957233	-1.2432238635200738e-17	5.3998881150934924e-11	2.7793587742055293e-17	5.006887361109251e-18	8.340445433957671e-24
87800000	0.0016938786247749909	-8.346498164031307e-17	-2.26702196812021e-18	2.3775560210945256e-13	1.8361463422914515e-14	0.006612242695957233	-1.242651441762012e-17	5.3998881150934924e-11	2.7793587742055293e-17	5.006887361109251e-18	8.340445433957671e-24
87900000	0.0016938786247749909	-8.346498164031307e-17	-2.26702196812021e-18	2.3775560210945256e-13	1.8361463422914515e-14	0.006612242695957233	-1.2420790200039505e-17	5.3998881150934924e-11	2.7793587742055293e-17	5.006887361109251e-18	8.340445433957671e-24
88000000	0.0016938786247749909	-8.346498164031307e-17	-2.26702196812021e-18	2.3775560210945256e-13	1.8361463422914515e-14	0.006612242695957233	-1.241506598245889e-17	5.3998881150934924e-11	2.7793587742055293e-17	5.006887361109251e-18	8.340445433957671e-24
88100000	0.0016938786247749909	-8.346498164031307e-17	-2.26702196812021e-18	2.3775560210945256e-13	1.8361463422914515e-14	0.006612242695957233	-1.2409341764878274e-17	5.3998881150934924e-11	2.7793587742055293e-17	5.006887361109251e-18	8.340445433957671e-24
88200000	0.0016938786247749909	-8.346498164031307e-17	-2.26702196812021e-18	2.3775560210945256e-13	1.8361463422914515e-14	0.006612242695957233	-1.2403617547297659e-17	5.3998881150934924e-11	2.7793587742055293e-17	5.006887361109251e-18	8.340445433957671e-24
88300000	0.0016938786247749909	-8.346498164031307e-17	-2.26702196812021e-18	2.3775560210945256e-13	1.8361463422914515e-14	0.006612242695957233	-1.2397893329717043e-17	5.3998881150934924e-11	2.7793587742055293e-17	5.006887361109251e-18	8.340445433957671e-24
88400000	0.0016938786247749909	-8.346498164031307e-17	-2.26702196812021e-18	2.3775560210945256e-13	1.8361463422914515e-14	0.006612242695957233	-1.2392169112136427e-17	5.3998881150934924e-11	2.7793587742055293e-17	5.006887361109251e-18	8.340445433957671e-24
88500000	0.0016938786247749909	-8.346498164031307e-17	-2.26702196812021e-18	2.3775560210945256e-13	1.8361463422914515e-14	0.006612242695957233	-1.238644489455581e-17	5.3998881150934924e-11	2.7793587742055293e-17	5.006887361109251e-18	8.340445433957671e-24
88600000	0.0016938786247749909	-8.346498164031307e-17	-2.26702196812021e-18	2.3775560210945256e-13	1.8361463422914515e-14	0.006612242695957233	-1.2380720676975195e-17	5.3998881150934924e-11	2.7793587742055293e-17	5.006887361109251e-18	8.340445433957671e-24
88700000	0.0016938786247749909	-8.346498164031307e-17	-2.26702196812021e-18	2.3775560210945256e-13	1.8361463422914515e-14	0.006612242695957233	-1.2374996459394579e-17	5.3998881150934924e-11	2.7793587742055293e-17	5.006887361109251e-18	8.340445433957671e-24
88800000	0.0016938786247749909	-8.346498164031307e-17	-2.26702196812021e-18	2.3775560210945256e-13	1.8361463422914515e-14	0.006612242695957233	-1.2369272241813964e-17	5.3998881150934924e-11	2.7793587742055293e-17	5.006887361109251e-18	8.340445433957671e-24
88900000	0.0016938786247749909	-8.346498164031307e-17	-2.26702196812021e-18	2.3775560210945256e-13	1.8361463422914515e-14	0.006612242695957233	-1.2363548024233348e-17	5.3998881150934924e-11	2.7793587742055293e-17	5.006887361109251e-18	8.340445433957671e-24
89000000	0.0016938786247749909	-8.346498164031307e-17	-2.26702196812021e-18	2.3775560210945256e-13	1.8361463422914515e-14	0.006612242695957233	-1.2357823806652732e-17	5.3998881150934924e-11	2.7793587742055293e-17	5.006887361109251e-18	8.340445433957671e-24
89100000	0.0016938786247749909	-8.346498164031307e-17	-2.26702196812021e-18	2.3775560210945256e-13	1.8361463422914515e-14	0.006612242695957233	-1.2352099589072117e-17	5.3998881150934924e-11	2.7793587742055293e-17	5.006887361109251e-18	8.340445433957671e-24
89200000	0.0016938786247749909	-8.346498164031307e-17	-2.26702196812021e-18	2.3775560210945256e-13	1.8361463422914515e-14	0.006612242695957233	-1.23463753714915e-17	5.3998881150934924e-11	2.7793587742055293e-17	5.006887361109251e-18	8.340445433957671e-24
89300000	0.0016938786247749909	-8.346498164031307e-17	-2.26702196812021e-18	2.3775560210945256e-13	1.8361463422914515e-14	0.006612242695957233	-1.2340651153910884e-17	5.3998881150934924e-11	2.7793587742055293e-17	5.006887361109251e-18	8.340445433957671e-24
89400000	0.0016938786247749909	-8.346498164031307e-17	-2.26702196812021e-18	2.3775560210945256e-13	1.8361463422914515e-14	0.006612242695957233	-1.2334926936330269e-17	5.3998881150934924e-11	2.7793587742055293e-17	5.006887361109251e-18	8.340445433957671e-24
89500000	0.0016938786247749909	-8.346498164031307e-17	-2.26702196812021e-18	2.3775560210945256e-13	1.8361463422914515e-14	0.006612242695957233	-1.2329202718749653e-17	5.3998881150934924e-11	2.7793587742055293e-17	5.006887361109251e-18	8.340445433957671e-24
89600000	0.0016938786247749909	-8.346498164031307e-17	-2.26702196812021e-18	2.3775560210945256e-13	1.8361463422914515e-14	0.006612242695957233	-1.2323478501169038e-17	5.3998881150934924e-11	2.7793587742055293e-17	5.006887361109251e-18	8.340445433957671e-24
89700000	0.0016938786247749909	-8.346498164031307e-17	-2.26702196812021e-18	2.3775560210945256e-13	1.8361463422914515e-14	0.006612242695957233	-1.2317754283588422e-17	5.3998881150934924e-11	2.7793587742055293e-17	5.006887361109251e-18	8.340445433957671e-24
89800000	0.0016938786247749909	-8.346498164031307e-17	-2.26702196812021e-18	2.3775560210945256e-13	1.8361463422914515e-14	0.006612242695957233	-1.2312030066007806e-17	5.3998881150934924e-11	2.7793587742055293e-17	5.006887361109251e-18	8.340445433957671e-24
89900000	0.0016938786247749909	-8.346498164031307e-17	-2.26702196812021e-18	2.3775560210945256e-13	1.8361463422914515e-14	0.006612242695957233	-1.230630584842719e-17	5.3998881150934924e-11	2.7793587742055293e-17	5.006887361109251e-18	8.340445433957671e-24
90000000	0.0016938786247749909	-8.346498164031307e-17	-2.26702196812021e-18	2.3775560210945256e-13	1.8361463422914515e-14	0.006612242695957233	-1.2300581630846574e-17	5.3998881150934924e-11	2.7793587742055293e-17	5.006887361109251e-18	8.340445433957671e-24
90100000	0.0016938786247749909	-8.346498164031307e-17	-2.26702196812021e-18	2.3775560210945256e-13	1.8361463422914515e-14	0.006612242695957233	-1.2294857413265958e-17	5.3998881150934924e-11	2.7793587742055293e-17	5.006887361109251e-18	8.340445433957671e-24
90200000	0.0016938786247749909	-8.346498164031307e-17	-2.26702196812021e-18	2.3775560210945256e-13	1.8361463422914515e-14	0.006612242695957233	-1.2289133195685343e-17	5.3998881150934924e-11	2.7793587742055293e-17	5.006887361109251e-18	8.340445433957671e-24
90300000	0.0016938786247749909	-8.346498164031307e-17	-2.26702196812021e-18	2.3775560210945256e-13	1.8361463422914515e-14	0.006612242695957233	-1.2283408978104727e-17	5.3998881150934924e-11	2.7793587742055293e-17	5.006887361109251e-18	8.340445433957671e-24
90400000	0.0016938786247749909	-8.346498164031307e-17	-2.26702196812021e-18	2.3775560210945256e-13	1.8361463422914515e-14	0.006612242695957233	-1.2277684760524112e-17	5.3998881150934924e-11	2.7793587742055293e-17	5.00688736110925e-18	8.340445433957671e-24
90500000	0.0016938786247749909	-8.346498164031307e-17	-2.26702196812021e-18	2.3775560210945256e-13	1.8361463422914515e-14	0.006612242695957233	-1.2271960542943496e-17	5.3998881150934924e-11	2.7793587742055293e-17	5.00688736110925e-18	8.340445433957671e-24
90600000	0.0016938786247749909	-8.346498164031307e-17	-2.26702196812021e-18	2.3775560210945256e-13	1.8361463422914515e-14	0.006612242695957233	-1.226623632536288e-17	5.3998881150934924e-11	2.7793587742055293e-17	5.00688736110925e-18	8.340445433957671e-24
90700000	0.0016938786247749909	-8.346498164031307e-17	-2.26702196812021e-18	2.3775560210945256e-13	1.8361463422914515e-14	0.006612242695957233	-1.2260512107782263e-17	5.3998881150934924e-11	2.7793587742055293e-17	5.00688736110925e-18	8.340445433957671e-24
90800000	0.0016938786247749909	-8.346498164031307e-17	-2.26702196812021e-18	2.3775560210945256e-13	1.8361463422914515e-14	0.006612242695957233	-1.2254787890201648e-17	5.3998881150934924e-11	2.7793587742055293e-17	5.00688736110925e-18	8.340445433957671e-24
90900000	0.0016938786247749909	-8.346498164031307e-17	-2.26702196812021e-18	2.3775560210945256e-13	1.8361463422914515e-14	0.006612242695957233	-1.2249063672621032e-17	5.3998881150934924e-11	2.7793587742055293e-17	5.00688736110925e-18	8.340445433957671e-24
91000000	0.0016938786247749909	-8.346498164031307e-17	-2.26702196812021e-18	2.3775560210945256e-13	1.8361463422914515e-14	0.006612242695957233	-1.2243339455040417e-17	5.3998881150934924e-11	2.7793587742055293e-17	5.00688736110925e-18	8.340445433957671e-24
91100000	0.0016938786247749909	-8.346498164031307e-17	-2.26702196812021e-18	2.3775560210945256e-13	1.8361463422914515e-14	0.006612242695957233	-1.2237615237459801e-17	5.3998881150934924e-11	2.7793587742055293e-17	5.00688736110925e-18	8.340445433957671e-24
91200000	0.0016938786247749909	-8.346498164031307e-17	-2.26702196812021e-18	2.3775560210945256e-13	1.8361463422914515e-14	0.006612242695957233	-1.2231891019879186e-17	5.3998881150934924e-11	2.7793587742055293e-17	5.00688736110925e-18	8.340445433957671e-24
91300000	0.0016938786247749909	-8.346498164031307e-17	-2.26702196812021e-18	2.3775560210945256e-13	1.8361463422914515e-14	0.006612242695957233	-1.222616680229857e-17	5.3998881150934924e-11	2.7793587742055293e-17	5.00688736110925e-18	8.340445433957671e-24
91400000	0.0016938786247749909	-8.346498164031307e-17	-2.26702196812021e-18	2.3775560210945256e-13	1.8361463422914515e-14	0.006612242695957233	-1.2220442584717953e-17	5.3998881150934924e-11	2.7793587742055293e-17	5.00688736110925e-18	8.340445433957671e-24
91500000	0.0016938786247749909	-8.346498164031307e-17	-2.26702196812021e-18	2.3775560210945256e-13	1.8361463422914515e-14	0.006612242695957233	-1.2214718367137337e-17	5.3998881150934924e-11	2.7793587742055293e-17	5.00688736110925e-18	8.340445433957671e-24
91600000	0.0016938786247749909	-8.346498164031307e-17	-2.26702196812021e-18	2.3775560210945256e-13	1.8361463422914515e-14	0.006612242695957233	-1.2208994149556722e-17	5.3998881150934924e-11	2.7793587742055293e-17	5.00688736110925e-18	8.340445433957671e-24
91700000	0.0016938786247749909	-8.346498164031307e-17	-2.26702196812021e-18	2.3775560210945256e-13	1.8361463422914515e-14	0.006612242695957233	-1.2203269931976106e-17	5.3998881150934924e-11	2.7793587742055293e-17	5.00688736110925e-18	8.340445433957671e-24
91800000	0.0016938786247749909	-8.346498164031307e-17	-2.26702196812021e-18	2.3775560210945256e-13	1.8361463422914515e-14	0.006612242695957233	-1.219754571439549e-17	5.3998881150934924e-11	2.7793587742055293e-17	5.00688736110925e-18	8.340445433957671e-24
91900000	0.0016938786247749909	-8.346498164031307e-17	-2.26702196812021e-18	2.3775560210945256e-13	1.8361463422914515e-14	0.006612242695957233	-1.2191821496814875e-17	5.3998881150934924e-11	2.7793587742055293e-17	5.00688736110925e-18	8.340445433957671e-24
92000000	0.0016938786247749909	-8.346498164031307e-17	-2.26702196812021e-18	2.3775560210945256e-13	1.8361463422914515e-14	0.006612242695957233	-1.218609727923426e-17	5.3998881150934924e-11	2.7793587742055293e-17	5.00688736110925e-18	8.340445433957671e-24
92100000	0.0016938786247749909	-8.346498164031307e-17	-2.26702196812021e-18	2.3775560210945256e-13	1.8361463422914515e-14	0.006612242695957233	-1.2180373061653642e-17	5.3998881150934924e-11	2.7793587742055293e-17	5.00688736110925e-18	8.340445433957671e-24
92200000	0.0016938786247749909	-8.346498164031307e-17	-2.26702196812021e-18	2.3775560210945256e-13	1.8361463422914515e-14	0.006612242695957233	-1.2174648844073027e-17	5.3998881150934924e-11	2.7793587742055293e-17	5.00688736110925e-18	8.340445433957671e-24
92300000	0.0016938786247749909	-8.346498164031307e-17	-2.26702196812021e-18	2.3775560210945256e-13	1.8361463422914515e-14	0.006612242695957233	-1.2168924626492411e-17	5.3998881150934924e-11	2.7793587742055293e-17	5.00688736110925e-18	8.340445433957671e-24
92400000	0.0016938786247749909	-8.346498164031307e-17	-2.26702196812021e-18	2.3775560210945256e-13	1.8361463422914515e-14	0.006612242695957233	-1.2163200408911796e-17	5.3998881150934924e-11	2.7793587742055293e-17	5.00688736110925e-18	8.340445433957671e-24
92500000	0.0016938786247749909	-8.346498164031307e-17	-2.26702196812021e-18	2.3775560210945256e-13	1.8361463422914515e-14	0.006612242695957233	-1.215747619133118e-17	5.3998881150934924e-11	2.7793587742055293e-17	5.00688736110925e-18	8.340445433957671e-24
92600000	0.0016938786247749909	-8.346498164031307e-17	-2.26702196812021e-18	2.3775560210945256e-13	1.8361463422914515e-14	0.006612242695957233	-1.2151751973750565e-17	5.3998881150934924e-11	2.7793587742055293e-17	5.00688736110925e-18	8.340445433957671e-24
92700000	0.0016938786247749909	-8.346498164031307e-17	-2.26702196812021e-18	2.3775560210945256e-13	1.8361463422914515e-14	0.006612242695957233	-1.2146027756169949e-17	5.3998881150934924e-11	2.7793587742055293e-17	5.00688736110925e-18	8.340445433957671e-24
92800000	0.0016938786247749909	-8.346498164031307e-17	-2.26702196812021e-18	2.3775560210945256e-13	1.8361463422914515e-14	0.006612242695957233	-1.2140303538589332e-17	5.3998881150934924e-11	2.7793587742055293e-17	5.00688736110925e-18	8.340445433957671e-24
92900000	0.0016938786247749909	-8.346498164031307e-17	-2.26702196812021e-18	2.3775560210945256e-13	1.8361463422914515e-14	0.006612242695957233	-1.2134579321008716e-17	5.3998881150934924e-11	2.7793587742055293e-17	5.00688736110925e-18	8.340445433957671e-24
93000000	0.0016938786247749909	-8.346498164031307e-17	-2.26702196812021e-18	2.3775560210945256e-13	1.8361463422914515e-14	0.006612242695957233	-1.2128855103428101e-17	5.3998881150934924e-11	2.7793587742055293e-17	5.00688736110925e-18	8.340445433957671e-24
93100000	0.0016938786247749909	-8.346498164031307e-17	-2.26702196812021e-18	2.3775560210945256e-13	1.8361463422914515e-14	0.006612242695957233	-1.2123130885847485e-17	5.3998881150934924e-11	2.7793587742055293e-17	5.00688736110925e-18	8.340445433957671e-24
93200000	0.0016938786247749909	-8.346498164031307e-17	-2.26702196812021e-18	2.3775560210945256e-13	1.8361463422914515e-14	0.006612242695957233	-1.211740666826687e-17	5.3998881150934924e-11	2.7793587742055293e-17	5.00688736110925e-18	8.340445433957671e-24
93300000	0.0016938786247749909	-8.346498164031307e-17	-2.26702196812021e-18	2.3775560210945256e-13	1.8361463422914515e-14	0.006612242695957233	-1.2111682450686254e-17	5.3998881150934924e-11	2.7793587742055293e-17	5.00688736110925e-18	8.340445433957671e-24
93400000	0.0016938786247749909	-8.346498164031307e-17	-2.26702196812021e-18	2.3775560210945256e-13	1.8361463422914515e-14	0.006612242695957233	-1.2105958233105639e-17	5.3998881150934924e-11	2.7793587742055293e-17	5.00688736110925e-18	8.340445433957671e-24
93500000	0.0016938786247749909	-8.346498164031307e-17	-2.26702196812021e-18	2.3775560210945256e-13	1.8361463422914515e-14	0.006612242695957233	-1.2100234015525022e-17	5.3998881150934924e-11	2.7793587742055293e-17	5.00688736110925e-18	8.340445433957671e-24
93600000	0.0016938786247749909	-8.346498164031307e-17	-2.26702196812021e-18	2.3775560210945256e-13	1.8361463422914515e-14	0.006612242695957233	-1.2094509797944406e-17	5.3998881150934924e-11	2.7793587742055293e-17	5.00688736110925e-18	8.340445433957671e-24
93700000	0.0016938786247749909	-8.346498164031307e-17	-2.26702196812021e-18	2.3775560210945256e-13	1.8361463422914515e-14	0.006612242695957233	-1.208878558036379e-17	5.3998881150934924e-11	2.7793587742055293e-17	5.00688736110925e-18	8.340445433957671e-24
93800000	0.0016938786247749909	-8.346498164031307e-17	-2.26702196812021e-18	2.3775560210945256e-13	1.8361463422914515e-14	0.006612242695957233	-1.2083061362783175e-17	5.3998881150934924e-11	2.7793587742055293e-17	5.00688736110925e-18	8.340445433957671e-24
93900000	0.0016938786247749909	-8.346498164031307e-17	-2.26702196812021e-18	2.3775560210945256e-13	1.8361463422914515e-14	0.006612242695957233	-1.207733714520256e-17	5.3998881150934924e-11	2.7793587742055293e-17	5.00688736110925e-18	8.340445433957671e-24
94000000	0.0016938786247749909	-8.346498164031307e-17	-2.26702196812021e-18	2.3775560210945256e-13	1.8361463422914515e-14	0.006612242695957233	-1.2071612927621944e-17	5.3998881150934924e-11	2.7793587742055293e-17	5.00688736110925e-18	8.340445433957671e-24
94100000	0.0016938786247749909	-8.346498164031307e-17	-2.26702196812021e-18	2.3775560210945256e-13	1.8361463422914515e-14	0.006612242695957233	-1.2065888710041328e-17	5.3998881150934924e-11	2.7793587742055293e-17	5.00688736110925e-18	8.340445433957671e-24
94200000	0.0016938786247749909	-8.346498164031307e-17	-2.26702196812021e-18	2.3775560210945256e-13	1.8361463422914515e-14	0.006612242695957233	-1.2060164492460711e-17	5.3998881150934924e-11	2.7793587742055293e-17	5.00688736110925e-18	8.340445433957671e-24
94300000	0.0016938786247749909	-8.346498164031307e-17	-2.26702196812021e-18	2.3775560210945256e-13	1.8361463422914515e-14	0.006612242695957233	-1.2054440274880096e-17	5.3998881150934924e-11	2.7793587742055293e-17	5.00688736110925e-18	8.340445433957671e-24
94400000	0.0016938786247749909	-8.346498164031307e-17	-2.26702196812021e-18	2.3775560210945256e-13	1.8361463422914515e-14	0.006612242695957233	-1.204871605729948e-17	5.3998881150934924e-11	2.7793587742055293e-17	5.00688736110925e-18	8.340445433957671e-24
94500000	0.0016938786247749909	-8.346498164031307e-17	-2.26702196812021e-18	2.3775560210945256e-13	1.8361463422914515e-14	0.006612242695957233	-1.2042991839718864e-17	5.3998881150934924e-11	2.7793587742055293e-17	5.00688736110925e-18	8.340445433957671e-24
94600000	0.0016938786247749909	-8.346498164031307e-17	-2.26702196812021e-18	2.3775560210945256e-13	1.8361463422914515e-14	0.006612242695957233	-1.2037267622138249e-17	5.3998881150934924e-11	2.7793587742055293e-17	5.00688736110925e-18	8.340445433957671e-24
94700000	0.0016938786247749909	-8.346498164031307e-17	-2.26702196812021e-18	2.3775560210945256e-13	1.8361463422914515e-14	0.006612242695957233	-1.2031543404557633e-17	5.3998881150934924e-11	2.7793587742055293e-17	5.00688736110925e-18	8.340445433957671e-24
94800000	0.0016938786247749909	-8.346498164031307e-17	-2.26702196812021e-18	2.3775560210945256e-13	1.8361463422914515e-14	0.006612242695957233	-1.2025819186977018e-17	5.3998881150934924e-11	2.7793587742055293e-17	5.00688736110925e-18	8.340445433957671e-24
94900000	0.0016938786247749909	-8.346498164031307e-17	-2.26702196812021e-18	2.3775560210945256e-13	1.8361463422914515e-14	0.006612242695957233	-1.20200949693964e-17	5.3998881150934924e-11	2.7793587742055293e-17	5.00688736110925e-18	8.340445433957671e-24
95000000	0.0016938786247749909	-8.346498164031307e-17	-2.26702196812021e-18	2.3775560210945256e-13	1.8361463422914515e-14	0.006612242695957233	-1.2014370751815785e-17	5.3998881150934924e-11	2.7793587742055293e-17	5.00688736110925e-18	8.340445433957671e-24
95100000	0.0016938786247749909	-8.346498164031307e-17	-2.26702196812021e-18	2.3775560210945256e-13	1.8361463422914515e-14	0.006612242695957233	-1.200864653423517e-17	5.3998881150934924e-11	2.7793587742055293e-17	5.00688736110925e-18	8.340445433957671e-24
95200000	0.0016938786247749909	-8.346498164031307e-17	-2.26702196812021e-18	2.3775560210945256e-13	1.8361463422914515e-14	0.006612242695957233	-1.2002922316654554e-17	5.3998881150934924e-11	2.7793587742055293e-17	5.00688736110925e-18	8.340445433957671e-24
95300000	0.0016938786247749909	-8.346498164031307e-17	-2.26702196812021e-18	2.3775560210945256e-13	1.8361463422914515e-14	0.006612242695957233	-1.1997198099073938e-17	5.3998881150934924e-11	2.7793587742055293e-17	5.00688736110925e-18	8.340445433957671e-24
95400000	0.0016938786247749909	-8.346498164031307e-17	-2.26702196812021e-18	2.3775560210945256e-13	1.8361463422914515e-14	0.006612242695957233	-1.1991473881493323e-17	5.3998881150934924e-11	2.7793587742055293e-17	5.00688736110925e-18	8.340445433957671e-24
95500000	0.0016938786247749909	-8.346498164031307e-17	-2.26702196812021e-18	2.3775560210945256e-13	1.8361463422914515e-14	0.006612242695957233	-1.1985749663912707e-17	5.3998881150934924e-11	2.7793587742055293e-17	5.00688736110925e-18	8.340445433957671e-24
95600000	0.0016938786247749909	-8.346498164031307e-17	-2.26702196812021e-18	2.3775560210945256e-13	1.8361463422914515e-14	0.006612242695957233	-1.198002544633209e-17	5.3998881150934924e-11	2.7793587742055293e-17	5.00688736110925e-18	8.340445433957671e-24
95700000	0.0016938786247749909	-8.346498164031307e-17	-2.26702196812021e-18	2.3775560210945256e-13	1.8361463422914515e-14	0.006612242695957233	-1.1974301228751475e-17	5.3998881150934924e-11	2.7793587742055293e-17	5.00688736110925e-18	8.340445433957671e-24
95800000	0.0016938786247749909	-8.346498164031307e-17	-2.26702196812021e-18	2.3775560210945256e-13	1.8361463422914515e-14	0.006612242695957233	-1.1968577011170859e-17	5.3998881150934924e-11	2.7793587742055293e-17	5.00688736110925e-18	8.340445433957671e-24
95900000	0.0016938786247749909	-8.346498164031307e-17	-2.26702196812021e-18	2.3775560210945256e-13	1.8361463422914515e-14	0.006612242695957233	-1.1962852793590243e-17	5.399888115093492e-11	2.7793587742055293e-17	5.00688736110925e-18	8.340445433957671e-24
96000000	0.0016938786247749909	-8.346498164031307e-17	-2.26702196812021e-18	2.3775560210945256e-13	1.8361463422914515e-14	0.006612242695957233	-1.1957128576009628e-17	5.399888115093492e-11	2.7793587742055293e-17	5.00688736110925e-18	8.340445433957671e-24
96100000	0.0016938786247749909	-8.346498164031307e-17	-2.26702196812021e-18	2.3775560210945256e-13	1.8361463422914515e-14	0.006612242695957233	-1.1951404358429012e-17	5.399888115093492e-11	2.7793587742055293e-17	5.00688736110925e-18	8.340445433957671e-24
96200000	0.0016938786247749909	-8.346498164031307e-17	-2.26702196812021e-18	2.3775560210945256e-13	1.8361463422914515e-14	0.006612242695957233	-1.1945680140848397e-17	5.399888115093492e-11	2.7793587742055293e-17	5.00688736110925e-18	8.340445433957671e-24
96300000	0.0016938786247749909	-8.346498164031307e-17	-2.26702196812021e-18	2.3775560210945256e-13	1.8361463422914515e-14	0.006612242695957233	-1.193995592326778e-17	5.399888115093492e-11	2.7793587742055293e-17	5.00688736110925e-18	8.340445433957671e-24
96400000	0.0016938786247749909	-8.346498164031307e-17	-2.26702196812021e-18	2.3775560210945256e-13	1.8361463422914515e-14	0.006612242695957233	-1.1934231705687164e-17	5.399888115093492e-11	2.7793587742055293e-17	5.006887361109249e-18	8.340445433957671e-24
96500000	0.0016938786247749909	-8.346498164031307e-17	-2.26702196812021e-18	2.3775560210945256e-13	1.8361463422914515e-14	0.006612242695957233	-1.1928507488106549e-17	5.399888115093492e-11	2.7793587742055293e-17	5.006887361109249e-18	8.340445433957671e-24
96600000	0.0016938786247749909	-8.346498164031307e-17	-2.26702196812021e-18	2.3775560210945256e-13	1.8361463422914515e-14	0.006612242695957233	-1.1922783270525933e-17	5.399888115093492e-11	2.7793587742055293e-17	5.006887361109249e-18	8.340445433957671e-24
96700000	0.0016938786247749909	-8.346498164031307e-17	-2.26702196812021e-18	2.3775560210945256e-13	1.8361463422914515e-14	0.006612242695957233	-1.1917059052945317e-17	5.399888115093492e-11	2.7793587742055293e-17	5.006887361109249e-18	8.340445433957671e-24
96800000	0.0016938786247749909	-8.346498164031307e-17	-2.26702196812021e-18	2.3775560210945256e-13	1.8361463422914515e-14	0.006612242695957233	-1.1911334835364702e-17	5.399888115093492e-11	2.7793587742055293e-17	5.006887361109249e-18	8.340445433957671e-24
96900000	0.0016938786247749909	-8.346498164031307e-17	-2.26702196812021e-18	2.3775560210945256e-13	1.8361463422914515e-14	0.006612242695957233	-1.1905610617784085e-17	5.399888115093492e-11	2.7793587742055293e-17	5.006887361109249e-18	8.340445433957671e-24
97000000	0.0016938786247749909	-8.346498164031307e-17	-2.26702196812021e-18	2.3775560210945256e-13	1.8361463422914515e-14	0.006612242695957233	-1.189988640020347e-17	5.399888115093492e-11	2.7793587742055293e-17	5.006887361109249e-18	8.340445433957671e-24
97100000	0.0016938786247749909	-8.346498164031307e-17	-2.26702196812021e-18	2.3775560210945256e-13	1.8361463422914515e-14	0.006612242695957233	-1.1894162182622854e-17	5.399888115093492e-11	2.7793587742055293e-17	5.006887361109249e-18	8.340445433957671e-24
97200000	0.0016938786247749909	-8.346498164031307e-17	-2.26702196812021e-18	2.3775560210945256e-13	1.8361463422914515e-14	0.006612242695957233	-1.1888437965042238e-17	5.399888115093492e-11	2.7793587742055293e-17	5.006887361109249e-18	8.340445433957671e-24
97300000	0.0016938786247749909	-8.346498164031307e-17	-2.26702196812021e-18	2.3775560210945256e-13	1.8361463422914515e-14	0.006612242695957233	-1.1882713747461623e-17	5.399888115093492e-11	2.7793587742055293e-17	5.006887361109249e-18	8.340445433957671e-24
97400000	0.0016938786247749909	-8.346498164031307e-17	-2.26702196812021e-18	2.3775560210945256e-13	1.8361463422914515e-14	0.006612242695957233	-1.1876989529881007e-17	5.399888115093492e-11	2.7793587742055293e-17	5.006887361109249e-18	8.340445433957671e-24
97500000	0.0016938786247749909	-8.346498164031307e-17	-2.26702196812021e-18	2.3775560210945256e-13	1.8361463422914515e-14	0.006612242695957233	-1.1871265312300391e-17	5.399888115093492e-11	2.7793587742055293e-17	5.006887361109249e-18	8.340445433957671e-24
97600000	0.0016938786247749909	-8.346498164031307e-17	-2.26702196812021e-18	2.3775560210945256e-13	1.8361463422914515e-14	0.006612242695957233	-1.1865541094719774e-17	5.399888115093492e-11	2.7793587742055293e-17	5.006887361109249e-18	8.340445433957671e-24
97700000	0.0016938786247749909	-8.346498164031307e-17	-2.26702196812021e-18	2.3775560210945256e-13	1.8361463422914515e-14	0.006612242695957233	-1.1859816877139159e-17	5.399888115093492e-11	2.7793587742055293e-17	5.006887361109249e-18	8.340445433957671e-24
97800000	0.0016938786247749909	-8.346498164031307e-17	-2.26702196812021e-18	2.3775560210945256e-13	1.8361463422914515e-14	0.006612242695957233	-1.1854092659558543e-17	5.399888115093492e-11	2.7793587742055293e-17	5.006887361109249e-18	8.340445433957671e-24
97900000	0.0016938786247749909	-8.346498164031307e-17	-2.26702196812021e-18	2.3775560210945256e-13	1.8361463422914515e-14	0.006612242695957233	-1.1848368441977928e-17	5.399888115093492e-11	2.7793587742055293e-17	5.006887361109249e-18	8.340445433957671e-24
98000000	0.0016938786247749909	-8.346498164031307e-17	-2.26702196812021e-18	2.3775560210945256e-13	1.8361463422914515e-14	0.006612242695957233	-1.1842644224397312e-17	5.399888115093492e-11	2.7793587742055293e-17	5.006887361109249e-18	8.340445433957671e-24
98100000	0.0016938786247749909	-8.346498164031307e-17	-2.26702196812021e-18	2.3775560210945256e-13	1.8361463422914515e-14	0.006612242695957233	-1.1836920006816697e-17	5.399888115093492e-11	2.7793587742055293e-17	5.006887361109249e-18	8.340445433957671e-24
98200000	0.0016938786247749909	-8.346498164031307e-17	-2.26702196812021e-18	2.3775560210945256e-13	1.8361463422914515e-14	0.006612242695957233	-1.1831195789236081e-17	5.399888115093492e-11	2.7793587742055293e-17	5.006887361109249e-18	8.340445433957671e-24
98300000	0.0016938786247749909	-8.346498164031307e-17	-2.26702196812021e-18	2.3775560210945256e-13	1.8361463422914515e-14	0.006612242695957233	-1.1825471571655464e-17	5.399888115093492e-11	2.7793587742055293e-17	5.006887361109249e-18	8.340445433957671e-24
98400000	0.0016938786247749909	-8.346498164031307e-17	-2.26702196812021e-18	2.3775560210945256e-13	1.8361463422914515e-14	0.006612242695957233	-1.1819747354074848e-17	5.399888115093492e-11	2.7793587742055293e-17	5.006887361109249e-18	8.340445433957671e-24
98500000	0.0016938786247749909	-8.346498164031307e-17	-2.26702196812021e-18	2.3775560210945256e-13	1.8361463422914515e-14	0.006612242695957233	-1.1814023136494233e-17	5.399888115093492e-11	2.7793587742055293e-17	5.006887361109249e-18	8.340445433957671e-24
98600000	0.0016938786247749909	-8.346498164031307e-17	-2.26702196812021e-18	2.3775560210945256e-13	1.8361463422914515e-14	0.006612242695957233	-1.1808298918913617e-17	5.399888115093492e-11	2.7793587742055293e-17	5.006887361109249e-18	8.340445433957671e-24
98700000	0.0016938786247749909	-8.346498164031307e-17	-2.26702196812021e-18	2.3775560210945256e-13	1.8361463422914515e-14	0.006612242695957233	-1.1802574701333002e-17	5.399888115093492e-11	2.7793587742055293e-17	5.006887361109249e-18	8.340445433957671e-24
98800000	0.0016938786247749909	-8.346498164031307e-17	-2.26702196812021e-18	2.3775560210945256e-13	1.8361463422914515e-14	0.006612242695957233	-1.1796850483752386e-17	5.399888115093492e-11	2.7793587742055293e-17	5.006887361109249e-18	8.340445433957671e-24
98900000	0.0016938786247749909	-8.346498164031307e-17	-2.26702196812021e-18	2.3775560210945256e-13	1.8361463422914515e-14	0.006612242695957233	-1.179112626617177e-17	5.399888115093492e-11	2.7793587742055293e-17	5.006887361109249e-18	8.340445433957671e-24
99000000	0.0016938786247749909	-8.346498164031307e-17	-2.26702196812021e-18	2.3775560210945256e-13	1.8361463422914515e-14	0.006612242695957233	-1.1785402048591153e-17	5.399888115093492e-11	2.7793587742055293e-17	5.006887361109249e-18	8.340445433957671e-24
99100000	0.0016938786247749909	-8.346498164031307e-17	-2.26702196812021e-18	2.3775560210945256e-13	1.8361463422914515e-14	0.006612242695957233	-1.1779677831010538e-17	5.399888115093492e-11	2.7793587742055293e-17	5.006887361109249e-18	8.340445433957671e-24
99200000	0.0016938786247749909	-8.346498164031307e-17	-2.26702196812021e-18	2.3775560210945256e-13	1.8361463422914515e-14	0.006612242695957233	-1.1773953613429922e-17	5.399888115093492e-11	2.7793587742055293e-17	5.006887361109249e-18	8.340445433957671e-24
99300000	0.0016938786247749909	-8.346498164031307e-17	-2.26702196812021e-18	2.3775560210945256e-13	1.8361463422914515e-14	0.006612242695957233	-1.1768229395849307e-17	5.399888115093492e-11	2.7793587742055293e-17	5.006887361109249e-18	8.340445433957671e-24
99400000	0.0016938786247749909	-8.346498164031307e-17	-2.26702196812021e-18	2.3775560210945256e-13	1.8361463422914515e-14	0.006612242695957233	-1.1762505178268691e-17	5.399888115093492e-11	2.7793587742055293e-17	5.006887361109249e-18	8.340445433957671e-24
99500000	0.0016938786247749909	-8.346498164031307e-17	-2.26702196812021e-18	2.3775560210945256e-13	1.8361463422914515e-14	0.006612242695957233	-1.1756780960688076e-17	5.399888115093492e-11	2.7793587742055293e-17	5.006887361109249e-18	8.340445433957671e-24
99600000	0.0016938786247749909	-8.346498164031307e-17	-2.26702196812021e-18	2.3775560210945256e-13	1.8361463422914515e-14	0.006612242695957233	-1.175105674310746e-17	5.399888115093492e-11	2.7793587742055293e-17	5.006887361109249e-18	8.340445433957671e-24
99700000	0.0016938786247749909	-8.346498164031307e-17	-2.26702196812021e-18	2.3775560210945256e-13	1.8361463422914515e-14	0.006612242695957233	-1.1745332525526843e-17	5.399888115093492e-11	2.7793587742055293e-17	5.006887361109249e-18	8.340445433957671e-24
99800000	0.0016938786247749909	-8.346498164031307e-17	-2.26702196812021e-18	2.3775560210945256e-13	1.8361463422914515e-14	0.006612242695957233	-1.1739608307946227e-17	5.399888115093492e-11	2.7793587742055293e-17	5.006887361109249e-18	8.340445433957671e-24
99900000	0.0016938786247749909	-8.346498164031307e-17	-2.26702196812021e-18	2.3775560210945256e-13	1.8361463422914515e-14	0.006612242695957233	-1.1733884090365612e-17	5.399888115093492e-11	2.7793587742055293e-17	5.006887361109249e-18	8.340445433957671e-24
100000000	0.0016938786247749909	-8.346498164031307e-17	-2.26702196812021e-18	2.3775560210945256e-13	1.8361463422914515e-14	0.006612242695957233	-1.1728159872784996e-17	5.399888115093492e-11	2.7793587742055293e-17	5.006887361109249e-18	8.340445433957671e-24
