# Supplementary material for: Thermodynamics Underpinning the Microbial Community‐Level Nitrogen Energy Metabolism
Source: Environ Microbiol. 2025 Feb 16;27(2):e70055. doi: 10.1111/1462-2920.70055 (PMC11830459; doi:10.1111/1462-2920.70055)
Supplement: Supplementary file 1 — Data S1. [file EMI-27-e70055-s001.zip › SI/Nnetwork/Results/kdef_-10/Iin_-5/p_0.2/O2_-9.2_H_-10.5.csv]

time	N2	N2H4	N2H5	N2O	NH2OH	NH3	NH3OH	NH4	NO	NO2	NO3
0	0.00001	0.00001	0.00001	0.00001	0.00001	0.00001	0.00001	0.00001	0.00001	0.00001	0.00001
100000	0.004334216618041647	-1.4762424994658135e-21	-4.882255309719667e-19	3.2287793069143623e-12	1.4722287072289845e-14	0.0013315667574318134	-3.2180361923143755e-21	3.438860572058149e-19	4.4018616168707697e-16	1.173643617331519e-14	4.299998233325747e-16
200000	0.004334216618041649	-1.4762424994658135e-21	-4.882255309719667e-19	3.228779306914362e-12	1.4722287072204487e-14	0.001331566757431813	-3.2180360471745187e-21	3.438731977022343e-19	4.4018616168707697e-16	1.1736436158329057e-14	4.299998228956153e-16
300000	0.004334216618041648	-1.4762424994658135e-21	-4.882255309719667e-19	3.2287793069143614e-12	1.4722287072204348e-14	0.001331566757431813	-3.2180359020346863e-21	3.43873177504543e-19	4.4018616168707697e-16	1.1736436158305519e-14	4.2999982289492903e-16
400000	0.0043342166180416475	-1.4762424994658135e-21	-4.882255309719667e-19	3.2287793069143614e-12	1.4722287072204408e-14	0.0013315667574318128	-3.218035756894854e-21	3.4387318688963486e-19	4.4018616168707697e-16	1.1736436158316456e-14	4.299998228952465e-16
500000	0.0043342166180416475	-1.4762424994658135e-21	-4.882255309719667e-19	3.2287793069143614e-12	1.4722287072204418e-14	0.0013315667574318128	-3.2180356117550212e-21	3.438731881491508e-19	4.4018616168707697e-16	1.1736436158317923e-14	4.299998228952891e-16
600000	0.0043342166180416475	-1.4762424994658135e-21	-4.882255309719667e-19	3.2287793069143614e-12	1.472228707220439e-14	0.0013315667574318128	-3.218035466615189e-21	3.4387318382593084e-19	4.4018616168707697e-16	1.1736436158312885e-14	4.2999982289514286e-16
700000	0.004334216618041648	-1.4762424994658135e-21	-4.882255309719667e-19	3.2287793069143614e-12	1.4722287072204345e-14	0.001331566757431813	-3.2180353214753565e-21	3.4387317646281485e-19	4.4018616168707697e-16	1.1736436158304304e-14	4.2999982289489383e-16
800000	0.004334216618041648	-1.4762424994658135e-21	-4.882255309719667e-19	3.2287793069143614e-12	1.4722287072204294e-14	0.001331566757431813	-3.2180351763355237e-21	3.4387316860264283e-19	4.4018616168707697e-16	1.1736436158295144e-14	4.2999982289462793e-16
900000	0.004334216618041649	-1.4762424994658135e-21	-4.882255309719667e-19	3.2287793069143614e-12	1.4722287072204257e-14	0.001331566757431813	-3.2180350311956913e-21	3.4387316278825465e-19	4.4018616168707697e-16	1.1736436158288368e-14	4.299998228944313e-16
1000000	0.004334216618041649	-1.4762424994658135e-21	-4.882255309719667e-19	3.2287793069143614e-12	1.4722287072204247e-14	0.001331566757431813	-3.2180348860558586e-21	3.438731613045546e-19	4.4018616168707697e-16	1.1736436158286638e-14	4.299998228943811e-16
1100000	0.004334216618041649	-1.4762424994658135e-21	-4.882255309719667e-19	3.2287793069143614e-12	1.4722287072204247e-14	0.001331566757431813	-3.218034740916026e-21	3.4387316132466104e-19	4.4018616168707697e-16	1.1736436158286662e-14	4.2999982289438176e-16
1200000	0.004334216618041649	-1.4762424994658135e-21	-4.882255309719667e-19	3.2287793069143614e-12	1.4722287072204247e-14	0.001331566757431813	-3.2180345957761938e-21	3.4387316133211877e-19	4.4018616168707697e-16	1.173643615828667e-14	4.2999982289438205e-16
1300000	0.004334216618041649	-1.4762424994658135e-21	-4.882255309719667e-19	3.2287793069143614e-12	1.4722287072204247e-14	0.001331566757431813	-3.218034450636361e-21	3.438731613302783e-19	4.4018616168707697e-16	1.1736436158286668e-14	4.2999982289438196e-16
1400000	0.004334216618041649	-1.4762424994658135e-21	-4.882255309719667e-19	3.228779306914362e-12	1.4722287072204247e-14	0.001331566757431813	-3.2180343054965287e-21	3.4387316132249013e-19	4.4018616168707697e-16	1.1736436158286659e-14	4.299998228943817e-16
1500000	0.004334216618041649	-1.4762424994658135e-21	-4.882255309719667e-19	3.228779306914362e-12	1.4722287072204247e-14	0.001331566757431813	-3.2180341603566963e-21	3.4387316131210475e-19	4.4018616168707697e-16	1.1736436158286646e-14	4.2999982289438136e-16
1600000	0.004334216618041649	-1.4762424994658135e-21	-4.882255309719667e-19	3.2287793069143623e-12	1.4722287072204247e-14	0.001331566757431813	-3.2180340152168635e-21	3.4387316130247264e-19	4.4018616168707697e-16	1.1736436158286635e-14	4.29999822894381e-16
1700000	0.004334216618041649	-1.4762424994658135e-21	-4.882255309719667e-19	3.2287793069143623e-12	1.4722287072204247e-14	0.001331566757431813	-3.218033870077031e-21	3.4387316129694436e-19	4.4018616168707697e-16	1.1736436158286629e-14	4.299998228943808e-16
1800000	0.004334216618041649	-1.4762424994658135e-21	-4.882255309719667e-19	3.2287793069143623e-12	1.4722287072204247e-14	0.001331566757431813	-3.2180337249371988e-21	3.4387316129661594e-19	4.4018616168707697e-16	1.1736436158286629e-14	4.299998228943808e-16
1900000	0.004334216618041649	-1.4762424994658135e-21	-4.882255309719667e-19	3.2287793069143623e-12	1.4722287072204247e-14	0.001331566757431813	-3.218033579797366e-21	3.438731612966555e-19	4.4018616168707697e-16	1.1736436158286629e-14	4.299998228943808e-16
2000000	0.004334216618041649	-1.4762424994658135e-21	-4.882255309719667e-19	3.2287793069143627e-12	1.4722287072204247e-14	0.001331566757431813	-3.2180334346575337e-21	3.438731612966929e-19	4.4018616168707697e-16	1.1736436158286629e-14	4.299998228943808e-16
2100000	0.004334216618041649	-1.4762424994658135e-21	-4.882255309719667e-19	3.2287793069143627e-12	1.4722287072204247e-14	0.001331566757431813	-3.218033289517701e-21	3.4387316129672817e-19	4.4018616168707697e-16	1.1736436158286629e-14	4.299998228943808e-16
2200000	0.004334216618041649	-1.4762424994658135e-21	-4.882255309719667e-19	3.2287793069143627e-12	1.4722287072204247e-14	0.001331566757431813	-3.2180331443778685e-21	3.438731612967614e-19	4.4018616168707697e-16	1.1736436158286629e-14	4.299998228943808e-16
2300000	0.004334216618041648	-1.4762424994658135e-21	-4.882255309719667e-19	3.2287793069143627e-12	1.4722287072204247e-14	0.001331566757431813	-3.218032999238036e-21	3.438731612967926e-19	4.4018616168707697e-16	1.1736436158286629e-14	4.299998228943808e-16
2400000	0.004334216618041648	-1.4762424994658135e-21	-4.882255309719667e-19	3.2287793069143627e-12	1.4722287072204244e-14	0.001331566757431813	-3.2180328540982034e-21	3.438731612968218e-19	4.4018616168707697e-16	1.1736436158286629e-14	4.299998228943808e-16
2500000	0.004334216618041648	-1.4762424994658135e-21	-4.882255309719667e-19	3.2287793069143627e-12	1.4722287072204244e-14	0.001331566757431813	-3.218032708958371e-21	3.438731612968491e-19	4.4018616168707697e-16	1.1736436158286629e-14	4.299998228943808e-16
2600000	0.004334216618041648	-1.4762424994658135e-21	-4.882255309719667e-19	3.2287793069143627e-12	1.4722287072204244e-14	0.001331566757431813	-3.2180325638185386e-21	3.4387316129687454e-19	4.4018616168707697e-16	1.1736436158286629e-14	4.299998228943808e-16
2700000	0.004334216618041648	-1.4762424994658135e-21	-4.882255309719667e-19	3.2287793069143627e-12	1.4722287072204244e-14	0.001331566757431813	-3.218032418678706e-21	3.438731612968981e-19	4.4018616168707697e-16	1.1736436158286629e-14	4.299998228943808e-16
2800000	0.004334216618041648	-1.4762424994658135e-21	-4.882255309719667e-19	3.228779306914363e-12	1.4722287072204244e-14	0.001331566757431813	-3.2180322735388735e-21	3.4387316129691985e-19	4.4018616168707697e-16	1.1736436158286629e-14	4.299998228943808e-16
2900000	0.004334216618041648	-1.4762424994658135e-21	-4.882255309719667e-19	3.228779306914363e-12	1.4722287072204244e-14	0.001331566757431813	-3.218032128399041e-21	3.438731612969399e-19	4.4018616168707697e-16	1.1736436158286629e-14	4.299998228943808e-16
3000000	0.004334216618041648	-1.4762424994658135e-21	-4.882255309719667e-19	3.228779306914363e-12	1.4722287072204244e-14	0.001331566757431813	-3.2180319832592084e-21	3.4387316129695817e-19	4.4018616168707697e-16	1.1736436158286629e-14	4.299998228943808e-16
3100000	0.004334216618041648	-1.4762424994658135e-21	-4.882255309719667e-19	3.228779306914363e-12	1.4722287072204244e-14	0.001331566757431813	-3.218031838119376e-21	3.4387316129697483e-19	4.4018616168707697e-16	1.1736436158286629e-14	4.299998228943808e-16
3200000	0.004334216618041648	-1.4762424994658135e-21	-4.882255309719667e-19	3.228779306914363e-12	1.4722287072204244e-14	0.001331566757431813	-3.2180316929795432e-21	3.4387316129698986e-19	4.4018616168707697e-16	1.1736436158286629e-14	4.2999982289438087e-16
3300000	0.004334216618041648	-1.4762424994658135e-21	-4.882255309719667e-19	3.228779306914363e-12	1.4722287072204244e-14	0.001331566757431813	-3.218031547839711e-21	3.438731612970033e-19	4.4018616168707697e-16	1.1736436158286629e-14	4.2999982289438087e-16
3400000	0.004334216618041648	-1.4762424994658135e-21	-4.882255309719667e-19	3.228779306914363e-12	1.4722287072204244e-14	0.001331566757431813	-3.2180314026998785e-21	3.438731612970152e-19	4.4018616168707697e-16	1.1736436158286629e-14	4.2999982289438087e-16
3500000	0.004334216618041648	-1.4762424994658135e-21	-4.882255309719667e-19	3.228779306914363e-12	1.4722287072204244e-14	0.001331566757431813	-3.2180312575600457e-21	3.4387316129702563e-19	4.4018616168707697e-16	1.1736436158286629e-14	4.2999982289438087e-16
3600000	0.004334216618041648	-1.4762424994658135e-21	-4.882255309719667e-19	3.228779306914363e-12	1.4722287072204244e-14	0.001331566757431813	-3.2180311124202134e-21	3.438731612970346e-19	4.4018616168707697e-16	1.1736436158286629e-14	4.2999982289438087e-16
3700000	0.004334216618041648	-1.4762424994658135e-21	-4.882255309719667e-19	3.228779306914363e-12	1.4722287072204244e-14	0.001331566757431813	-3.218030967280381e-21	3.4387316129704214e-19	4.4018616168707697e-16	1.1736436158286629e-14	4.2999982289438087e-16
3800000	0.004334216618041648	-1.4762424994658135e-21	-4.882255309719667e-19	3.228779306914363e-12	1.4722287072204244e-14	0.001331566757431813	-3.2180308221405482e-21	3.4387316129704836e-19	4.4018616168707697e-16	1.1736436158286629e-14	4.2999982289438087e-16
3900000	0.004334216618041648	-1.4762424994658135e-21	-4.882255309719667e-19	3.228779306914363e-12	1.4722287072204244e-14	0.001331566757431813	-3.218030677000716e-21	3.4387316129705327e-19	4.4018616168707697e-16	1.1736436158286629e-14	4.2999982289438087e-16
4000000	0.004334216618041648	-1.4762424994658135e-21	-4.882255309719667e-19	3.228779306914363e-12	1.4722287072204244e-14	0.001331566757431813	-3.218030531860883e-21	3.438731612970569e-19	4.4018616168707697e-16	1.1736436158286629e-14	4.2999982289438087e-16
4100000	0.004334216618041648	-1.4762424994658135e-21	-4.882255309719667e-19	3.228779306914363e-12	1.4722287072204244e-14	0.001331566757431813	-3.2180303867210507e-21	3.438731612970593e-19	4.4018616168707697e-16	1.1736436158286629e-14	4.2999982289438087e-16
4200000	0.004334216618041648	-1.4762424994658135e-21	-4.882255309719667e-19	3.228779306914363e-12	1.4722287072204244e-14	0.001331566757431813	-3.2180302415812183e-21	3.438731612970605e-19	4.4018616168707697e-16	1.1736436158286629e-14	4.2999982289438087e-16
4300000	0.0043342166180416475	-1.4762424994658135e-21	-4.882255309719667e-19	3.228779306914363e-12	1.4722287072204244e-14	0.001331566757431813	-3.2180300964413856e-21	3.438731612970606e-19	4.4018616168707697e-16	1.1736436158286629e-14	4.2999982289438087e-16
4400000	0.0043342166180416475	-1.4762424994658135e-21	-4.882255309719667e-19	3.228779306914363e-12	1.4722287072204244e-14	0.001331566757431813	-3.2180299513015532e-21	3.4387316129705957e-19	4.4018616168707697e-16	1.1736436158286629e-14	4.2999982289438087e-16
4500000	0.0043342166180416475	-1.4762424994658135e-21	-4.882255309719667e-19	3.228779306914363e-12	1.4722287072204244e-14	0.001331566757431813	-3.218029806161721e-21	3.438731612970575e-19	4.4018616168707697e-16	1.1736436158286629e-14	4.2999982289438087e-16
4600000	0.0043342166180416475	-1.4762424994658135e-21	-4.882255309719667e-19	3.228779306914363e-12	1.4722287072204244e-14	0.001331566757431813	-3.218029661021888e-21	3.4387316129705447e-19	4.4018616168707697e-16	1.1736436158286629e-14	4.2999982289438087e-16
4700000	0.0043342166180416475	-1.4762424994658135e-21	-4.882255309719667e-19	3.228779306914363e-12	1.4722287072204244e-14	0.001331566757431813	-3.2180295158820557e-21	3.4387316129705043e-19	4.4018616168707697e-16	1.1736436158286629e-14	4.2999982289438087e-16
4800000	0.0043342166180416475	-1.4762424994658135e-21	-4.882255309719667e-19	3.228779306914363e-12	1.4722287072204244e-14	0.001331566757431813	-3.2180293707422233e-21	3.4387316129704547e-19	4.4018616168707697e-16	1.1736436158286629e-14	4.2999982289438087e-16
4900000	0.0043342166180416475	-1.4762424994658135e-21	-4.882255309719667e-19	3.228779306914363e-12	1.4722287072204244e-14	0.001331566757431813	-3.2180292256023906e-21	3.4387316129703964e-19	4.4018616168707697e-16	1.1736436158286629e-14	4.2999982289438087e-16
5000000	0.0043342166180416475	-1.4762424994658135e-21	-4.882255309719667e-19	3.228779306914363e-12	1.4722287072204244e-14	0.001331566757431813	-3.2180290804625582e-21	3.43873161297033e-19	4.4018616168707697e-16	1.1736436158286629e-14	4.2999982289438087e-16
5100000	0.0043342166180416475	-1.4762424994658135e-21	-4.882255309719667e-19	3.228779306914363e-12	1.4722287072204244e-14	0.001331566757431813	-3.2180289353227254e-21	3.438731612970256e-19	4.4018616168707697e-16	1.1736436158286629e-14	4.2999982289438087e-16
5200000	0.0043342166180416475	-1.4762424994658135e-21	-4.882255309719667e-19	3.228779306914363e-12	1.4722287072204244e-14	0.001331566757431813	-3.218028790182893e-21	3.438731612970174e-19	4.4018616168707697e-16	1.1736436158286629e-14	4.299998228943808e-16
5300000	0.0043342166180416475	-1.4762424994658135e-21	-4.882255309719667e-19	3.228779306914363e-12	1.4722287072204244e-14	0.001331566757431813	-3.2180286450430607e-21	3.4387316129700854e-19	4.4018616168707697e-16	1.1736436158286629e-14	4.299998228943808e-16
5400000	0.0043342166180416475	-1.4762424994658135e-21	-4.882255309719667e-19	3.228779306914363e-12	1.4722287072204244e-14	0.001331566757431813	-3.218028499903228e-21	3.43873161296999e-19	4.4018616168707697e-16	1.1736436158286629e-14	4.299998228943808e-16
5500000	0.0043342166180416475	-1.4762424994658135e-21	-4.882255309719667e-19	3.228779306914363e-12	1.4722287072204244e-14	0.001331566757431813	-3.2180283547633955e-21	3.4387316129698884e-19	4.4018616168707697e-16	1.1736436158286629e-14	4.299998228943808e-16
5600000	0.0043342166180416475	-1.4762424994658135e-21	-4.882255309719667e-19	3.228779306914363e-12	1.4722287072204244e-14	0.001331566757431813	-3.218028209623563e-21	3.4387316129697816e-19	4.4018616168707697e-16	1.1736436158286629e-14	4.299998228943808e-16
5700000	0.004334216618041648	-1.4762424994658135e-21	-4.882255309719667e-19	3.228779306914363e-12	1.4722287072204244e-14	0.001331566757431813	-3.2180280644837304e-21	3.4387316129696694e-19	4.4018616168707697e-16	1.1736436158286629e-14	4.299998228943808e-16
5800000	0.004334216618041648	-1.4762424994658135e-21	-4.882255309719667e-19	3.2287793069143627e-12	1.4722287072204244e-14	0.001331566757431813	-3.218027919343898e-21	3.4387316129695524e-19	4.4018616168707697e-16	1.1736436158286629e-14	4.299998228943808e-16
5900000	0.004334216618041648	-1.4762424994658135e-21	-4.882255309719667e-19	3.2287793069143627e-12	1.4722287072204244e-14	0.001331566757431813	-3.2180277742040657e-21	3.438731612969431e-19	4.4018616168707697e-16	1.1736436158286629e-14	4.299998228943808e-16
6000000	0.004334216618041648	-1.4762424994658135e-21	-4.882255309719667e-19	3.2287793069143627e-12	1.4722287072204244e-14	0.001331566757431813	-3.218027629064233e-21	3.438731612969306e-19	4.4018616168707697e-16	1.1736436158286629e-14	4.299998228943808e-16
6100000	0.004334216618041648	-1.4762424994658135e-21	-4.882255309719667e-19	3.2287793069143627e-12	1.4722287072204244e-14	0.001331566757431813	-3.2180274839244005e-21	3.4387316129691773e-19	4.4018616168707697e-16	1.1736436158286629e-14	4.299998228943808e-16
6200000	0.004334216618041648	-1.4762424994658135e-21	-4.882255309719667e-19	3.2287793069143627e-12	1.4722287072204244e-14	0.001331566757431813	-3.2180273387845678e-21	3.438731612969046e-19	4.4018616168707697e-16	1.1736436158286629e-14	4.299998228943808e-16
6300000	0.004334216618041648	-1.4762424994658135e-21	-4.882255309719667e-19	3.2287793069143627e-12	1.4722287072204244e-14	0.001331566757431813	-3.2180271936447354e-21	3.4387316129689115e-19	4.4018616168707697e-16	1.1736436158286629e-14	4.299998228943808e-16
6400000	0.004334216618041648	-1.4762424994658135e-21	-4.882255309719667e-19	3.2287793069143627e-12	1.4722287072204244e-14	0.0013315667574318132	-3.218027048504903e-21	3.4387316129687753e-19	4.4018616168707697e-16	1.1736436158286629e-14	4.299998228943808e-16
6500000	0.004334216618041648	-1.4762424994658135e-21	-4.882255309719667e-19	3.2287793069143627e-12	1.4722287072204244e-14	0.0013315667574318132	-3.2180269033650703e-21	3.438731612968637e-19	4.4018616168707697e-16	1.1736436158286629e-14	4.299998228943808e-16
6600000	0.004334216618041648	-1.4762424994658135e-21	-4.882255309719667e-19	3.2287793069143627e-12	1.4722287072204244e-14	0.0013315667574318132	-3.218026758225238e-21	3.438731612968498e-19	4.4018616168707697e-16	1.1736436158286629e-14	4.299998228943808e-16
6700000	0.004334216618041648	-1.4762424994658135e-21	-4.882255309719667e-19	3.2287793069143627e-12	1.4722287072204244e-14	0.0013315667574318132	-3.2180266130854055e-21	3.438731612968358e-19	4.4018616168707697e-16	1.1736436158286629e-14	4.299998228943808e-16
6800000	0.004334216618041648	-1.4762424994658135e-21	-4.882255309719667e-19	3.2287793069143627e-12	1.4722287072204244e-14	0.0013315667574318132	-3.2180264679455728e-21	3.438731612968217e-19	4.4018616168707697e-16	1.1736436158286629e-14	4.299998228943808e-16
6900000	0.004334216618041648	-1.4762424994658135e-21	-4.882255309719667e-19	3.2287793069143627e-12	1.4722287072204244e-14	0.0013315667574318132	-3.2180263228057404e-21	3.4387316129680766e-19	4.4018616168707697e-16	1.1736436158286629e-14	4.299998228943808e-16
7000000	0.004334216618041648	-1.4762424994658135e-21	-4.882255309719667e-19	3.2287793069143623e-12	1.4722287072204244e-14	0.0013315667574318132	-3.218026177665908e-21	3.438731612967937e-19	4.4018616168707697e-16	1.1736436158286629e-14	4.299998228943808e-16
7100000	0.004334216618041648	-1.4762424994658135e-21	-4.882255309719667e-19	3.2287793069143623e-12	1.4722287072204244e-14	0.0013315667574318132	-3.2180260325260752e-21	3.438731612967798e-19	4.4018616168707697e-16	1.1736436158286629e-14	4.299998228943808e-16
7200000	0.004334216618041648	-1.4762424994658135e-21	-4.882255309719667e-19	3.2287793069143623e-12	1.4722287072204244e-14	0.0013315667574318132	-3.218025887386243e-21	3.4387316129676606e-19	4.4018616168707697e-16	1.1736436158286629e-14	4.299998228943808e-16
7300000	0.004334216618041648	-1.4762424994658135e-21	-4.882255309719667e-19	3.2287793069143623e-12	1.4722287072204244e-14	0.0013315667574318132	-3.21802574224641e-21	3.438731612967525e-19	4.4018616168707697e-16	1.1736436158286629e-14	4.299998228943808e-16
7400000	0.004334216618041648	-1.4762424994658135e-21	-4.882255309719667e-19	3.2287793069143623e-12	1.4722287072204244e-14	0.0013315667574318132	-3.2180255971065777e-21	3.4387316129673915e-19	4.4018616168707697e-16	1.1736436158286629e-14	4.299998228943808e-16
7500000	0.004334216618041648	-1.4762424994658135e-21	-4.882255309719667e-19	3.2287793069143623e-12	1.4722287072204244e-14	0.0013315667574318132	-3.2180254519667454e-21	3.4387316129672605e-19	4.4018616168707697e-16	1.1736436158286629e-14	4.299998228943808e-16
7600000	0.004334216618041648	-1.4762424994658135e-21	-4.882255309719667e-19	3.2287793069143623e-12	1.4722287072204244e-14	0.0013315667574318132	-3.2180253068269126e-21	3.438731612967133e-19	4.4018616168707697e-16	1.1736436158286629e-14	4.299998228943808e-16
7700000	0.004334216618041648	-1.4762424994658135e-21	-4.882255309719667e-19	3.2287793069143623e-12	1.4722287072204244e-14	0.0013315667574318132	-3.2180251616870802e-21	3.438731612967009e-19	4.4018616168707697e-16	1.1736436158286629e-14	4.299998228943808e-16
7800000	0.004334216618041648	-1.4762424994658135e-21	-4.882255309719667e-19	3.2287793069143623e-12	1.4722287072204244e-14	0.0013315667574318132	-3.218025016547248e-21	3.4387316129668893e-19	4.4018616168707697e-16	1.1736436158286629e-14	4.299998228943808e-16
7900000	0.004334216618041648	-1.4762424994658135e-21	-4.882255309719667e-19	3.2287793069143623e-12	1.4722287072204244e-14	0.0013315667574318132	-3.218024871407415e-21	3.4387316129667737e-19	4.4018616168707697e-16	1.1736436158286629e-14	4.299998228943808e-16
8000000	0.004334216618041648	-1.4762424994658135e-21	-4.882255309719667e-19	3.2287793069143623e-12	1.4722287072204244e-14	0.0013315667574318132	-3.2180247262675827e-21	3.4387316129666635e-19	4.4018616168707697e-16	1.1736436158286629e-14	4.299998228943808e-16
8100000	0.004334216618041648	-1.4762424994658135e-21	-4.882255309719667e-19	3.2287793069143623e-12	1.4722287072204244e-14	0.0013315667574318132	-3.21802458112775e-21	3.438731612966558e-19	4.4018616168707697e-16	1.1736436158286629e-14	4.299998228943808e-16
8200000	0.004334216618041648	-1.4762424994658135e-21	-4.882255309719667e-19	3.2287793069143623e-12	1.4722287072204244e-14	0.0013315667574318132	-3.2180244359879176e-21	3.438731612966459e-19	4.4018616168707697e-16	1.1736436158286629e-14	4.299998228943808e-16
8300000	0.004334216618041648	-1.4762424994658135e-21	-4.882255309719667e-19	3.228779306914362e-12	1.4722287072204244e-14	0.0013315667574318132	-3.2180242908480852e-21	3.4387316129663654e-19	4.4018616168707697e-16	1.1736436158286629e-14	4.299998228943808e-16
8400000	0.004334216618041648	-1.4762424994658135e-21	-4.882255309719667e-19	3.228779306914362e-12	1.4722287072204244e-14	0.0013315667574318132	-3.2180241457082525e-21	3.4387316129662793e-19	4.4018616168707697e-16	1.1736436158286629e-14	4.299998228943808e-16
8500000	0.004334216618041648	-1.4762424994658135e-21	-4.882255309719667e-19	3.228779306914362e-12	1.4722287072204244e-14	0.0013315667574318132	-3.21802400056842e-21	3.4387316129662e-19	4.4018616168707697e-16	1.1736436158286629e-14	4.299998228943808e-16
8600000	0.004334216618041648	-1.4762424994658135e-21	-4.882255309719667e-19	3.228779306914362e-12	1.4722287072204244e-14	0.0013315667574318132	-3.2180238554285877e-21	3.438731612966128e-19	4.4018616168707697e-16	1.1736436158286629e-14	4.299998228943808e-16
8700000	0.004334216618041648	-1.4762424994658135e-21	-4.882255309719667e-19	3.228779306914362e-12	1.4722287072204244e-14	0.0013315667574318132	-3.218023710288755e-21	3.4387316129660645e-19	4.4018616168707697e-16	1.1736436158286629e-14	4.299998228943808e-16
8800000	0.004334216618041648	-1.4762424994658135e-21	-4.882255309719667e-19	3.228779306914362e-12	1.4722287072204244e-14	0.0013315667574318132	-3.2180235651489226e-21	3.438731612966009e-19	4.4018616168707697e-16	1.1736436158286629e-14	4.299998228943808e-16
8900000	0.004334216618041648	-1.4762424994658135e-21	-4.882255309719667e-19	3.228779306914362e-12	1.4722287072204244e-14	0.0013315667574318132	-3.2180234200090902e-21	3.4387316129659624e-19	4.4018616168707697e-16	1.1736436158286629e-14	4.299998228943808e-16
9000000	0.004334216618041648	-1.4762424994658135e-21	-4.882255309719667e-19	3.228779306914362e-12	1.4722287072204244e-14	0.0013315667574318132	-3.2180232748692574e-21	3.4387316129659254e-19	4.4018616168707697e-16	1.1736436158286629e-14	4.299998228943808e-16
9100000	0.004334216618041648	-1.4762424994658135e-21	-4.882255309719667e-19	3.228779306914362e-12	1.4722287072204244e-14	0.0013315667574318132	-3.218023129729425e-21	3.438731612965898e-19	4.4018616168707697e-16	1.1736436158286629e-14	4.299998228943808e-16
9200000	0.004334216618041648	-1.4762424994658135e-21	-4.882255309719667e-19	3.228779306914362e-12	1.4722287072204244e-14	0.0013315667574318132	-3.2180229845895923e-21	3.438731612965881e-19	4.4018616168707697e-16	1.1736436158286629e-14	4.299998228943808e-16
9300000	0.004334216618041648	-1.4762424994658135e-21	-4.882255309719667e-19	3.228779306914362e-12	1.4722287072204244e-14	0.0013315667574318132	-3.21802283944976e-21	3.4387316129658743e-19	4.4018616168707697e-16	1.1736436158286629e-14	4.299998228943808e-16
9400000	0.004334216618041648	-1.4762424994658135e-21	-4.882255309719667e-19	3.228779306914362e-12	1.4722287072204244e-14	0.0013315667574318132	-3.2180226943099276e-21	3.4387316129658743e-19	4.4018616168707697e-16	1.1736436158286629e-14	4.299998228943808e-16
9500000	0.004334216618041648	-1.4762424994658135e-21	-4.882255309719667e-19	3.228779306914362e-12	1.4722287072204244e-14	0.0013315667574318132	-3.2180225491700948e-21	3.4387316129658743e-19	4.4018616168707697e-16	1.1736436158286629e-14	4.299998228943808e-16
9600000	0.004334216618041648	-1.4762424994658135e-21	-4.882255309719667e-19	3.228779306914362e-12	1.4722287072204244e-14	0.0013315667574318132	-3.2180224040302624e-21	3.4387316129658743e-19	4.4018616168707697e-16	1.1736436158286629e-14	4.299998228943808e-16
9700000	0.004334216618041648	-1.4762424994658135e-21	-4.882255309719667e-19	3.228779306914362e-12	1.4722287072204244e-14	0.0013315667574318132	-3.21802225889043e-21	3.4387316129658743e-19	4.4018616168707697e-16	1.1736436158286629e-14	4.299998228943808e-16
9800000	0.004334216618041648	-1.4762424994658135e-21	-4.882255309719667e-19	3.228779306914362e-12	1.4722287072204244e-14	0.0013315667574318132	-3.2180221137505973e-21	3.4387316129658743e-19	4.4018616168707697e-16	1.1736436158286629e-14	4.299998228943808e-16
9900000	0.004334216618041648	-1.4762424994658135e-21	-4.882255309719667e-19	3.228779306914362e-12	1.4722287072204244e-14	0.0013315667574318132	-3.218021968610765e-21	3.438731612965875e-19	4.4018616168707697e-16	1.1736436158286629e-14	4.299998228943808e-16
10000000	0.004334216618041648	-1.4762424994658135e-21	-4.882255309719667e-19	3.228779306914362e-12	1.4722287072204244e-14	0.0013315667574318132	-3.218021823470932e-21	3.438731612965875e-19	4.4018616168707697e-16	1.1736436158286629e-14	4.299998228943808e-16
10100000	0.004334216618041648	-1.4762424994658135e-21	-4.882255309719667e-19	3.228779306914362e-12	1.4722287072204244e-14	0.0013315667574318132	-3.2180216783310998e-21	3.438731612965875e-19	4.4018616168707697e-16	1.1736436158286629e-14	4.299998228943808e-16
10200000	0.004334216618041648	-1.4762424994658135e-21	-4.882255309719667e-19	3.228779306914362e-12	1.4722287072204244e-14	0.0013315667574318132	-3.2180215331912674e-21	3.438731612965875e-19	4.4018616168707697e-16	1.1736436158286629e-14	4.299998228943808e-16
10300000	0.004334216618041648	-1.4762424994658135e-21	-4.882255309719667e-19	3.228779306914362e-12	1.4722287072204244e-14	0.0013315667574318132	-3.2180213880514346e-21	3.438731612965875e-19	4.4018616168707697e-16	1.1736436158286629e-14	4.299998228943808e-16
10400000	0.004334216618041648	-1.4762424994658135e-21	-4.882255309719667e-19	3.228779306914362e-12	1.4722287072204244e-14	0.0013315667574318132	-3.2180212429116023e-21	3.438731612965875e-19	4.4018616168707697e-16	1.1736436158286629e-14	4.299998228943808e-16
10500000	0.004334216618041648	-1.4762424994658135e-21	-4.882255309719667e-19	3.228779306914362e-12	1.4722287072204244e-14	0.0013315667574318132	-3.21802109777177e-21	3.438731612965875e-19	4.4018616168707697e-16	1.1736436158286629e-14	4.299998228943808e-16
10600000	0.004334216618041648	-1.4762424994658135e-21	-4.882255309719667e-19	3.228779306914362e-12	1.4722287072204244e-14	0.0013315667574318132	-3.218020952631937e-21	3.438731612965875e-19	4.4018616168707697e-16	1.1736436158286629e-14	4.299998228943808e-16
10700000	0.004334216618041648	-1.4762424994658135e-21	-4.882255309719667e-19	3.228779306914362e-12	1.4722287072204244e-14	0.0013315667574318132	-3.2180208074921048e-21	3.438731612965875e-19	4.4018616168707697e-16	1.1736436158286629e-14	4.299998228943808e-16
10800000	0.004334216618041648	-1.4762424994658135e-21	-4.882255309719667e-19	3.228779306914362e-12	1.4722287072204244e-14	0.0013315667574318132	-3.2180206623522724e-21	3.438731612965875e-19	4.4018616168707697e-16	1.1736436158286629e-14	4.299998228943808e-16
10900000	0.004334216618041648	-1.4762424994658135e-21	-4.882255309719667e-19	3.228779306914362e-12	1.4722287072204244e-14	0.0013315667574318132	-3.2180205172124396e-21	3.438731612965875e-19	4.4018616168707697e-16	1.1736436158286629e-14	4.299998228943808e-16
11000000	0.004334216618041648	-1.4762424994658135e-21	-4.882255309719667e-19	3.228779306914362e-12	1.4722287072204244e-14	0.0013315667574318132	-3.2180203720726073e-21	3.438731612965875e-19	4.4018616168707697e-16	1.1736436158286629e-14	4.299998228943808e-16
11100000	0.004334216618041648	-1.4762424994658135e-21	-4.882255309719667e-19	3.228779306914362e-12	1.4722287072204244e-14	0.0013315667574318132	-3.2180202269327745e-21	3.438731612965875e-19	4.4018616168707697e-16	1.1736436158286629e-14	4.299998228943808e-16
11200000	0.004334216618041648	-1.4762424994658135e-21	-4.882255309719667e-19	3.228779306914362e-12	1.4722287072204244e-14	0.0013315667574318132	-3.218020081792942e-21	3.438731612965875e-19	4.4018616168707697e-16	1.1736436158286629e-14	4.299998228943808e-16
11300000	0.004334216618041648	-1.4762424994658135e-21	-4.882255309719667e-19	3.228779306914362e-12	1.4722287072204244e-14	0.0013315667574318132	-3.2180199366531097e-21	3.438731612965875e-19	4.4018616168707697e-16	1.1736436158286629e-14	4.299998228943808e-16
11400000	0.004334216618041648	-1.4762424994658135e-21	-4.882255309719667e-19	3.228779306914362e-12	1.4722287072204244e-14	0.0013315667574318132	-3.218019791513277e-21	3.438731612965875e-19	4.4018616168707697e-16	1.1736436158286629e-14	4.299998228943808e-16
11500000	0.004334216618041648	-1.4762424994658135e-21	-4.882255309719667e-19	3.228779306914362e-12	1.4722287072204244e-14	0.0013315667574318132	-3.2180196463734446e-21	3.438731612965875e-19	4.4018616168707697e-16	1.1736436158286629e-14	4.299998228943808e-16
11600000	0.004334216618041648	-1.4762424994658135e-21	-4.882255309719667e-19	3.228779306914362e-12	1.4722287072204244e-14	0.0013315667574318132	-3.2180195012336122e-21	3.438731612965875e-19	4.4018616168707697e-16	1.1736436158286629e-14	4.299998228943808e-16
11700000	0.004334216618041648	-1.4762424994658135e-21	-4.882255309719667e-19	3.228779306914362e-12	1.4722287072204244e-14	0.0013315667574318132	-3.2180193560937795e-21	3.438731612965875e-19	4.4018616168707697e-16	1.1736436158286629e-14	4.299998228943808e-16
11800000	0.004334216618041648	-1.4762424994658135e-21	-4.882255309719667e-19	3.228779306914362e-12	1.4722287072204244e-14	0.0013315667574318132	-3.218019210953947e-21	3.438731612965875e-19	4.4018616168707697e-16	1.1736436158286629e-14	4.299998228943808e-16
11900000	0.004334216618041648	-1.4762424994658135e-21	-4.882255309719667e-19	3.228779306914362e-12	1.4722287072204244e-14	0.0013315667574318132	-3.2180190658141147e-21	3.438731612965875e-19	4.4018616168707697e-16	1.1736436158286629e-14	4.299998228943808e-16
12000000	0.004334216618041648	-1.4762424994658135e-21	-4.882255309719667e-19	3.228779306914362e-12	1.4722287072204244e-14	0.0013315667574318132	-3.218018920674282e-21	3.438731612965875e-19	4.4018616168707697e-16	1.1736436158286629e-14	4.299998228943808e-16
12100000	0.004334216618041648	-1.4762424994658135e-21	-4.882255309719667e-19	3.228779306914362e-12	1.4722287072204244e-14	0.0013315667574318132	-3.2180187755344496e-21	3.438731612965875e-19	4.4018616168707697e-16	1.1736436158286629e-14	4.299998228943808e-16
12200000	0.004334216618041648	-1.4762424994658135e-21	-4.882255309719667e-19	3.228779306914362e-12	1.4722287072204244e-14	0.0013315667574318132	-3.218018630394617e-21	3.438731612965875e-19	4.4018616168707697e-16	1.1736436158286629e-14	4.299998228943808e-16
12300000	0.004334216618041648	-1.4762424994658135e-21	-4.882255309719667e-19	3.228779306914362e-12	1.4722287072204244e-14	0.0013315667574318132	-3.2180184852547845e-21	3.438731612965875e-19	4.4018616168707697e-16	1.1736436158286629e-14	4.299998228943808e-16
12400000	0.004334216618041648	-1.4762424994658135e-21	-4.882255309719667e-19	3.228779306914362e-12	1.4722287072204244e-14	0.0013315667574318132	-3.218018340114952e-21	3.438731612965875e-19	4.4018616168707697e-16	1.1736436158286629e-14	4.299998228943808e-16
12500000	0.004334216618041648	-1.4762424994658135e-21	-4.882255309719667e-19	3.228779306914362e-12	1.4722287072204244e-14	0.0013315667574318132	-3.2180181949751193e-21	3.438731612965875e-19	4.4018616168707697e-16	1.1736436158286629e-14	4.299998228943808e-16
12600000	0.004334216618041648	-1.4762424994658135e-21	-4.882255309719667e-19	3.228779306914362e-12	1.4722287072204244e-14	0.0013315667574318132	-3.218018049835287e-21	3.438731612965875e-19	4.4018616168707697e-16	1.1736436158286629e-14	4.299998228943808e-16
12700000	0.004334216618041648	-1.4762424994658135e-21	-4.882255309719667e-19	3.228779306914362e-12	1.4722287072204244e-14	0.0013315667574318132	-3.2180179046954546e-21	3.438731612965875e-19	4.4018616168707697e-16	1.1736436158286629e-14	4.299998228943808e-16
12800000	0.004334216618041648	-1.4762424994658135e-21	-4.882255309719667e-19	3.228779306914362e-12	1.4722287072204244e-14	0.0013315667574318132	-3.218017759555622e-21	3.438731612965875e-19	4.4018616168707697e-16	1.1736436158286629e-14	4.299998228943808e-16
12900000	0.004334216618041648	-1.4762424994658135e-21	-4.882255309719667e-19	3.228779306914362e-12	1.4722287072204244e-14	0.0013315667574318132	-3.2180176144157894e-21	3.438731612965875e-19	4.4018616168707697e-16	1.1736436158286629e-14	4.299998228943808e-16
13000000	0.004334216618041648	-1.4762424994658135e-21	-4.882255309719667e-19	3.228779306914362e-12	1.4722287072204244e-14	0.0013315667574318132	-3.218017469275957e-21	3.438731612965875e-19	4.4018616168707697e-16	1.1736436158286629e-14	4.299998228943808e-16
13100000	0.004334216618041648	-1.4762424994658135e-21	-4.882255309719667e-19	3.228779306914362e-12	1.4722287072204244e-14	0.0013315667574318132	-3.2180173241361243e-21	3.438731612965875e-19	4.4018616168707697e-16	1.1736436158286629e-14	4.299998228943808e-16
13200000	0.004334216618041648	-1.4762424994658135e-21	-4.882255309719667e-19	3.228779306914362e-12	1.4722287072204244e-14	0.0013315667574318132	-3.218017178996292e-21	3.438731612965875e-19	4.4018616168707697e-16	1.1736436158286629e-14	4.299998228943808e-16
13300000	0.004334216618041648	-1.4762424994658135e-21	-4.882255309719667e-19	3.228779306914362e-12	1.4722287072204244e-14	0.0013315667574318132	-3.218017033856459e-21	3.438731612965875e-19	4.4018616168707697e-16	1.1736436158286629e-14	4.299998228943808e-16
13400000	0.004334216618041648	-1.4762424994658135e-21	-4.882255309719667e-19	3.228779306914362e-12	1.4722287072204244e-14	0.0013315667574318132	-3.2180168887166268e-21	3.438731612965875e-19	4.4018616168707697e-16	1.1736436158286629e-14	4.299998228943808e-16
13500000	0.004334216618041648	-1.4762424994658135e-21	-4.882255309719667e-19	3.228779306914362e-12	1.4722287072204244e-14	0.0013315667574318132	-3.2180167435767944e-21	3.438731612965875e-19	4.4018616168707697e-16	1.1736436158286629e-14	4.299998228943808e-16
13600000	0.004334216618041648	-1.4762424994658135e-21	-4.882255309719667e-19	3.228779306914362e-12	1.4722287072204244e-14	0.001331566757431813	-3.2180165984369617e-21	3.438731612965875e-19	4.4018616168707697e-16	1.173643615828663e-14	4.299998228943808e-16
13700000	0.004334216618041648	-1.4762424994658135e-21	-4.882255309719667e-19	3.228779306914362e-12	1.4722287072204244e-14	0.001331566757431813	-3.2180164532971293e-21	3.438731612965875e-19	4.4018616168707697e-16	1.173643615828663e-14	4.299998228943808e-16
13800000	0.004334216618041648	-1.4762424994658135e-21	-4.882255309719667e-19	3.228779306914362e-12	1.4722287072204244e-14	0.001331566757431813	-3.218016308157297e-21	3.438731612965875e-19	4.4018616168707697e-16	1.173643615828663e-14	4.299998228943808e-16
13900000	0.004334216618041648	-1.4762424994658135e-21	-4.882255309719667e-19	3.228779306914362e-12	1.4722287072204244e-14	0.001331566757431813	-3.218016163017464e-21	3.438731612965875e-19	4.4018616168707697e-16	1.173643615828663e-14	4.299998228943808e-16
14000000	0.004334216618041648	-1.4762424994658135e-21	-4.882255309719667e-19	3.228779306914362e-12	1.4722287072204244e-14	0.001331566757431813	-3.2180160178776318e-21	3.438731612965875e-19	4.4018616168707697e-16	1.173643615828663e-14	4.299998228943808e-16
14100000	0.004334216618041649	-1.4762424994658135e-21	-4.882255309719667e-19	3.228779306914362e-12	1.4722287072204247e-14	0.001331566757431813	-3.218015872737799e-21	3.438731612965875e-19	4.4018616168707697e-16	1.173643615828663e-14	4.299998228943808e-16
14200000	0.004334216618041649	-1.4762424994658135e-21	-4.882255309719667e-19	3.228779306914362e-12	1.4722287072204247e-14	0.001331566757431813	-3.2180157275979666e-21	3.438731612965875e-19	4.4018616168707697e-16	1.173643615828663e-14	4.299998228943808e-16
14300000	0.004334216618041649	-1.4762424994658135e-21	-4.882255309719667e-19	3.228779306914362e-12	1.4722287072204247e-14	0.001331566757431813	-3.2180155824581343e-21	3.438731612965875e-19	4.4018616168707697e-16	1.173643615828663e-14	4.299998228943808e-16
14400000	0.004334216618041649	-1.4762424994658135e-21	-4.882255309719667e-19	3.228779306914362e-12	1.4722287072204247e-14	0.001331566757431813	-3.2180154373183015e-21	3.438731612965875e-19	4.4018616168707697e-16	1.173643615828663e-14	4.299998228943808e-16
14500000	0.004334216618041649	-1.4762424994658135e-21	-4.882255309719667e-19	3.2287793069143623e-12	1.4722287072204247e-14	0.001331566757431813	-3.218015292178469e-21	3.438731612965875e-19	4.4018616168707697e-16	1.173643615828663e-14	4.299998228943808e-16
14600000	0.004334216618041649	-1.4762424994658135e-21	-4.882255309719667e-19	3.2287793069143623e-12	1.4722287072204247e-14	0.001331566757431813	-3.2180151470386368e-21	3.438731612965875e-19	4.4018616168707697e-16	1.173643615828663e-14	4.299998228943808e-16
14700000	0.004334216618041649	-1.4762424994658135e-21	-4.882255309719667e-19	3.2287793069143623e-12	1.4722287072204247e-14	0.001331566757431813	-3.218015001898804e-21	3.438731612965875e-19	4.4018616168707697e-16	1.173643615828663e-14	4.299998228943808e-16
14800000	0.004334216618041649	-1.4762424994658135e-21	-4.882255309719667e-19	3.2287793069143623e-12	1.4722287072204247e-14	0.001331566757431813	-3.2180148567589716e-21	3.438731612965875e-19	4.4018616168707697e-16	1.173643615828663e-14	4.299998228943808e-16
14900000	0.004334216618041649	-1.4762424994658135e-21	-4.882255309719667e-19	3.2287793069143623e-12	1.4722287072204247e-14	0.001331566757431813	-3.2180147116191393e-21	3.438731612965875e-19	4.4018616168707697e-16	1.173643615828663e-14	4.299998228943808e-16
15000000	0.004334216618041649	-1.4762424994658135e-21	-4.882255309719667e-19	3.2287793069143623e-12	1.4722287072204247e-14	0.001331566757431813	-3.2180145664793065e-21	3.438731612965875e-19	4.4018616168707697e-16	1.173643615828663e-14	4.299998228943808e-16
15100000	0.004334216618041649	-1.4762424994658135e-21	-4.882255309719667e-19	3.2287793069143623e-12	1.4722287072204247e-14	0.001331566757431813	-3.218014421339474e-21	3.438731612965875e-19	4.4018616168707697e-16	1.173643615828663e-14	4.299998228943808e-16
15200000	0.004334216618041649	-1.4762424994658135e-21	-4.882255309719667e-19	3.2287793069143623e-12	1.4722287072204247e-14	0.001331566757431813	-3.2180142761996414e-21	3.438731612965875e-19	4.4018616168707697e-16	1.173643615828663e-14	4.299998228943808e-16
15300000	0.004334216618041649	-1.4762424994658135e-21	-4.882255309719667e-19	3.2287793069143623e-12	1.4722287072204247e-14	0.001331566757431813	-3.218014131059809e-21	3.438731612965875e-19	4.4018616168707697e-16	1.173643615828663e-14	4.299998228943808e-16
15400000	0.004334216618041649	-1.4762424994658135e-21	-4.882255309719667e-19	3.2287793069143623e-12	1.4722287072204247e-14	0.001331566757431813	-3.2180139859199766e-21	3.438731612965875e-19	4.4018616168707697e-16	1.173643615828663e-14	4.299998228943808e-16
15500000	0.004334216618041649	-1.4762424994658135e-21	-4.882255309719667e-19	3.2287793069143623e-12	1.4722287072204247e-14	0.001331566757431813	-3.218013840780144e-21	3.438731612965875e-19	4.4018616168707697e-16	1.173643615828663e-14	4.299998228943808e-16
15600000	0.004334216618041649	-1.4762424994658135e-21	-4.882255309719667e-19	3.2287793069143623e-12	1.4722287072204247e-14	0.001331566757431813	-3.2180136956403115e-21	3.438731612965875e-19	4.4018616168707697e-16	1.173643615828663e-14	4.299998228943808e-16
15700000	0.004334216618041649	-1.4762424994658135e-21	-4.882255309719667e-19	3.2287793069143623e-12	1.4722287072204247e-14	0.001331566757431813	-3.218013550500479e-21	3.438731612965875e-19	4.4018616168707697e-16	1.173643615828663e-14	4.299998228943808e-16
15800000	0.004334216618041649	-1.4762424994658135e-21	-4.882255309719667e-19	3.2287793069143623e-12	1.4722287072204247e-14	0.001331566757431813	-3.2180134053606463e-21	3.438731612965875e-19	4.4018616168707697e-16	1.173643615828663e-14	4.299998228943808e-16
15900000	0.004334216618041649	-1.4762424994658135e-21	-4.882255309719667e-19	3.2287793069143623e-12	1.4722287072204247e-14	0.001331566757431813	-3.218013260220814e-21	3.438731612965875e-19	4.4018616168707697e-16	1.173643615828663e-14	4.299998228943808e-16
16000000	0.004334216618041649	-1.4762424994658135e-21	-4.882255309719667e-19	3.2287793069143623e-12	1.4722287072204247e-14	0.001331566757431813	-3.2180131150809816e-21	3.438731612965875e-19	4.4018616168707697e-16	1.173643615828663e-14	4.299998228943808e-16
16100000	0.004334216618041649	-1.4762424994658135e-21	-4.882255309719667e-19	3.2287793069143623e-12	1.4722287072204247e-14	0.001331566757431813	-3.218012969941149e-21	3.438731612965875e-19	4.4018616168707697e-16	1.173643615828663e-14	4.299998228943808e-16
16200000	0.004334216618041649	-1.4762424994658135e-21	-4.882255309719667e-19	3.2287793069143623e-12	1.4722287072204247e-14	0.001331566757431813	-3.2180128248013165e-21	3.438731612965875e-19	4.4018616168707697e-16	1.173643615828663e-14	4.299998228943808e-16
16300000	0.004334216618041649	-1.4762424994658135e-21	-4.882255309719667e-19	3.2287793069143623e-12	1.4722287072204247e-14	0.001331566757431813	-3.2180126796614837e-21	3.438731612965875e-19	4.4018616168707697e-16	1.173643615828663e-14	4.299998228943808e-16
16400000	0.004334216618041649	-1.4762424994658135e-21	-4.882255309719667e-19	3.2287793069143623e-12	1.4722287072204247e-14	0.001331566757431813	-3.2180125345216513e-21	3.438731612965875e-19	4.4018616168707697e-16	1.173643615828663e-14	4.299998228943808e-16
16500000	0.004334216618041649	-1.4762424994658135e-21	-4.882255309719667e-19	3.2287793069143623e-12	1.4722287072204247e-14	0.001331566757431813	-3.218012389381819e-21	3.438731612965875e-19	4.4018616168707697e-16	1.173643615828663e-14	4.299998228943808e-16
16600000	0.004334216618041649	-1.4762424994658135e-21	-4.882255309719667e-19	3.2287793069143623e-12	1.4722287072204247e-14	0.001331566757431813	-3.2180122442419862e-21	3.438731612965875e-19	4.4018616168707697e-16	1.173643615828663e-14	4.299998228943808e-16
16700000	0.004334216618041649	-1.4762424994658135e-21	-4.882255309719667e-19	3.2287793069143623e-12	1.4722287072204247e-14	0.001331566757431813	-3.218012099102154e-21	3.438731612965875e-19	4.4018616168707697e-16	1.173643615828663e-14	4.299998228943808e-16
16800000	0.004334216618041649	-1.4762424994658135e-21	-4.882255309719667e-19	3.2287793069143623e-12	1.4722287072204247e-14	0.001331566757431813	-3.2180119539623214e-21	3.438731612965875e-19	4.4018616168707697e-16	1.173643615828663e-14	4.299998228943808e-16
16900000	0.004334216618041649	-1.4762424994658135e-21	-4.882255309719667e-19	3.2287793069143623e-12	1.4722287072204247e-14	0.001331566757431813	-3.2180118088224887e-21	3.438731612965875e-19	4.4018616168707697e-16	1.173643615828663e-14	4.299998228943808e-16
17000000	0.004334216618041649	-1.4762424994658135e-21	-4.882255309719667e-19	3.2287793069143623e-12	1.4722287072204247e-14	0.001331566757431813	-3.2180116636826563e-21	3.438731612965875e-19	4.4018616168707697e-16	1.173643615828663e-14	4.299998228943808e-16
17100000	0.004334216618041649	-1.4762424994658135e-21	-4.882255309719667e-19	3.2287793069143623e-12	1.4722287072204247e-14	0.001331566757431813	-3.2180115185428236e-21	3.438731612965875e-19	4.4018616168707697e-16	1.173643615828663e-14	4.299998228943808e-16
17200000	0.004334216618041649	-1.4762424994658135e-21	-4.882255309719667e-19	3.2287793069143623e-12	1.4722287072204247e-14	0.001331566757431813	-3.218011373402991e-21	3.438731612965875e-19	4.4018616168707697e-16	1.173643615828663e-14	4.299998228943808e-16
17300000	0.004334216618041649	-1.4762424994658135e-21	-4.882255309719667e-19	3.2287793069143623e-12	1.4722287072204247e-14	0.001331566757431813	-3.2180112282631588e-21	3.438731612965875e-19	4.4018616168707697e-16	1.173643615828663e-14	4.299998228943808e-16
17400000	0.004334216618041649	-1.4762424994658135e-21	-4.882255309719667e-19	3.2287793069143623e-12	1.4722287072204247e-14	0.001331566757431813	-3.218011083123326e-21	3.438731612965875e-19	4.4018616168707697e-16	1.173643615828663e-14	4.299998228943808e-16
17500000	0.004334216618041649	-1.4762424994658135e-21	-4.882255309719667e-19	3.2287793069143623e-12	1.4722287072204247e-14	0.001331566757431813	-3.2180109379834937e-21	3.438731612965875e-19	4.4018616168707697e-16	1.173643615828663e-14	4.299998228943808e-16
17600000	0.004334216618041649	-1.4762424994658135e-21	-4.882255309719667e-19	3.2287793069143623e-12	1.4722287072204247e-14	0.001331566757431813	-3.2180107928436613e-21	3.438731612965875e-19	4.4018616168707697e-16	1.173643615828663e-14	4.299998228943808e-16
17700000	0.004334216618041649	-1.4762424994658135e-21	-4.882255309719667e-19	3.2287793069143623e-12	1.4722287072204247e-14	0.001331566757431813	-3.2180106477038285e-21	3.438731612965875e-19	4.4018616168707697e-16	1.173643615828663e-14	4.299998228943808e-16
17800000	0.004334216618041649	-1.4762424994658135e-21	-4.882255309719667e-19	3.2287793069143623e-12	1.4722287072204247e-14	0.001331566757431813	-3.218010502563996e-21	3.438731612965875e-19	4.4018616168707697e-16	1.173643615828663e-14	4.299998228943808e-16
17900000	0.004334216618041649	-1.4762424994658135e-21	-4.882255309719667e-19	3.2287793069143623e-12	1.4722287072204247e-14	0.001331566757431813	-3.2180103574241638e-21	3.438731612965875e-19	4.4018616168707697e-16	1.173643615828663e-14	4.299998228943808e-16
18000000	0.004334216618041649	-1.4762424994658135e-21	-4.882255309719667e-19	3.2287793069143623e-12	1.4722287072204247e-14	0.001331566757431813	-3.218010212284331e-21	3.438731612965875e-19	4.4018616168707697e-16	1.173643615828663e-14	4.299998228943808e-16
18100000	0.004334216618041649	-1.4762424994658135e-21	-4.882255309719667e-19	3.2287793069143623e-12	1.4722287072204247e-14	0.001331566757431813	-3.2180100671444987e-21	3.438731612965875e-19	4.4018616168707697e-16	1.173643615828663e-14	4.299998228943808e-16
18200000	0.004334216618041649	-1.4762424994658135e-21	-4.882255309719667e-19	3.2287793069143623e-12	1.4722287072204247e-14	0.001331566757431813	-3.218009922004666e-21	3.438731612965875e-19	4.4018616168707697e-16	1.173643615828663e-14	4.299998228943808e-16
18300000	0.004334216618041649	-1.4762424994658135e-21	-4.882255309719667e-19	3.2287793069143623e-12	1.4722287072204247e-14	0.001331566757431813	-3.2180097768648335e-21	3.438731612965875e-19	4.4018616168707697e-16	1.173643615828663e-14	4.299998228943808e-16
18400000	0.004334216618041649	-1.4762424994658135e-21	-4.882255309719667e-19	3.2287793069143623e-12	1.4722287072204247e-14	0.001331566757431813	-3.218009631725001e-21	3.438731612965875e-19	4.4018616168707697e-16	1.173643615828663e-14	4.299998228943808e-16
18500000	0.004334216618041649	-1.4762424994658135e-21	-4.882255309719667e-19	3.2287793069143623e-12	1.4722287072204247e-14	0.001331566757431813	-3.2180094865851684e-21	3.438731612965875e-19	4.4018616168707697e-16	1.173643615828663e-14	4.299998228943808e-16
18600000	0.004334216618041649	-1.4762424994658135e-21	-4.882255309719667e-19	3.2287793069143623e-12	1.4722287072204247e-14	0.001331566757431813	-3.218009341445336e-21	3.438731612965875e-19	4.4018616168707697e-16	1.173643615828663e-14	4.299998228943808e-16
18700000	0.004334216618041649	-1.4762424994658135e-21	-4.882255309719667e-19	3.2287793069143623e-12	1.4722287072204247e-14	0.001331566757431813	-3.2180091963055036e-21	3.438731612965875e-19	4.4018616168707697e-16	1.173643615828663e-14	4.299998228943808e-16
18800000	0.004334216618041649	-1.4762424994658135e-21	-4.882255309719667e-19	3.2287793069143623e-12	1.4722287072204247e-14	0.001331566757431813	-3.218009051165671e-21	3.438731612965875e-19	4.4018616168707697e-16	1.173643615828663e-14	4.299998228943808e-16
18900000	0.004334216618041649	-1.4762424994658135e-21	-4.882255309719667e-19	3.2287793069143623e-12	1.4722287072204247e-14	0.001331566757431813	-3.2180089060258385e-21	3.438731612965875e-19	4.4018616168707697e-16	1.173643615828663e-14	4.299998228943808e-16
19000000	0.004334216618041649	-1.4762424994658135e-21	-4.882255309719667e-19	3.2287793069143623e-12	1.4722287072204247e-14	0.001331566757431813	-3.2180087608860057e-21	3.438731612965875e-19	4.4018616168707697e-16	1.173643615828663e-14	4.299998228943808e-16
19100000	0.004334216618041649	-1.4762424994658135e-21	-4.882255309719667e-19	3.2287793069143623e-12	1.4722287072204247e-14	0.001331566757431813	-3.2180086157461734e-21	3.438731612965875e-19	4.4018616168707697e-16	1.173643615828663e-14	4.299998228943808e-16
19200000	0.004334216618041649	-1.4762424994658135e-21	-4.882255309719667e-19	3.2287793069143623e-12	1.4722287072204247e-14	0.001331566757431813	-3.218008470606341e-21	3.438731612965875e-19	4.4018616168707697e-16	1.173643615828663e-14	4.299998228943808e-16
19300000	0.004334216618041649	-1.4762424994658135e-21	-4.882255309719667e-19	3.2287793069143623e-12	1.4722287072204247e-14	0.001331566757431813	-3.2180083254665082e-21	3.438731612965875e-19	4.4018616168707697e-16	1.173643615828663e-14	4.299998228943808e-16
19400000	0.004334216618041649	-1.4762424994658135e-21	-4.882255309719667e-19	3.2287793069143623e-12	1.4722287072204247e-14	0.001331566757431813	-3.218008180326676e-21	3.438731612965875e-19	4.4018616168707697e-16	1.173643615828663e-14	4.299998228943808e-16
19500000	0.004334216618041649	-1.4762424994658135e-21	-4.882255309719667e-19	3.2287793069143623e-12	1.4722287072204247e-14	0.001331566757431813	-3.2180080351868435e-21	3.438731612965875e-19	4.4018616168707697e-16	1.173643615828663e-14	4.299998228943808e-16
19600000	0.004334216618041649	-1.4762424994658135e-21	-4.882255309719667e-19	3.2287793069143623e-12	1.4722287072204247e-14	0.001331566757431813	-3.2180078900470107e-21	3.438731612965875e-19	4.4018616168707697e-16	1.173643615828663e-14	4.299998228943808e-16
19700000	0.004334216618041649	-1.4762424994658135e-21	-4.882255309719667e-19	3.2287793069143623e-12	1.4722287072204247e-14	0.001331566757431813	-3.2180077449071784e-21	3.438731612965875e-19	4.4018616168707697e-16	1.173643615828663e-14	4.299998228943808e-16
19800000	0.004334216618041649	-1.4762424994658135e-21	-4.882255309719667e-19	3.2287793069143623e-12	1.4722287072204247e-14	0.001331566757431813	-3.2180075997673456e-21	3.438731612965875e-19	4.4018616168707697e-16	1.173643615828663e-14	4.299998228943808e-16
19900000	0.004334216618041649	-1.4762424994658135e-21	-4.882255309719667e-19	3.2287793069143623e-12	1.4722287072204247e-14	0.001331566757431813	-3.2180074546275132e-21	3.438731612965875e-19	4.4018616168707697e-16	1.173643615828663e-14	4.299998228943808e-16
20000000	0.004334216618041649	-1.4762424994658135e-21	-4.882255309719667e-19	3.2287793069143623e-12	1.4722287072204247e-14	0.001331566757431813	-3.218007309487681e-21	3.438731612965875e-19	4.4018616168707697e-16	1.173643615828663e-14	4.299998228943808e-16
20100000	0.004334216618041649	-1.4762424994658135e-21	-4.882255309719667e-19	3.2287793069143623e-12	1.4722287072204247e-14	0.001331566757431813	-3.218007164347848e-21	3.438731612965875e-19	4.4018616168707697e-16	1.173643615828663e-14	4.299998228943808e-16
20200000	0.004334216618041649	-1.4762424994658135e-21	-4.882255309719667e-19	3.2287793069143623e-12	1.4722287072204247e-14	0.001331566757431813	-3.2180070192080157e-21	3.438731612965875e-19	4.4018616168707697e-16	1.173643615828663e-14	4.299998228943808e-16
20300000	0.004334216618041649	-1.4762424994658135e-21	-4.882255309719667e-19	3.2287793069143623e-12	1.4722287072204247e-14	0.001331566757431813	-3.2180068740681833e-21	3.438731612965875e-19	4.4018616168707697e-16	1.173643615828663e-14	4.299998228943808e-16
20400000	0.004334216618041649	-1.4762424994658135e-21	-4.882255309719667e-19	3.2287793069143623e-12	1.4722287072204247e-14	0.001331566757431813	-3.2180067289283506e-21	3.438731612965875e-19	4.4018616168707697e-16	1.173643615828663e-14	4.299998228943808e-16
20500000	0.004334216618041649	-1.4762424994658135e-21	-4.882255309719667e-19	3.2287793069143623e-12	1.4722287072204247e-14	0.001331566757431813	-3.2180065837885182e-21	3.438731612965875e-19	4.4018616168707697e-16	1.173643615828663e-14	4.299998228943808e-16
20600000	0.004334216618041649	-1.4762424994658135e-21	-4.882255309719667e-19	3.2287793069143623e-12	1.4722287072204247e-14	0.001331566757431813	-3.218006438648686e-21	3.438731612965875e-19	4.4018616168707697e-16	1.173643615828663e-14	4.299998228943808e-16
20700000	0.004334216618041649	-1.4762424994658135e-21	-4.882255309719667e-19	3.2287793069143623e-12	1.4722287072204247e-14	0.001331566757431813	-3.218006293508853e-21	3.438731612965875e-19	4.4018616168707697e-16	1.173643615828663e-14	4.299998228943808e-16
20800000	0.004334216618041649	-1.4762424994658135e-21	-4.882255309719667e-19	3.2287793069143623e-12	1.4722287072204247e-14	0.001331566757431813	-3.2180061483690207e-21	3.438731612965875e-19	4.4018616168707697e-16	1.173643615828663e-14	4.299998228943808e-16
20900000	0.004334216618041649	-1.4762424994658135e-21	-4.882255309719667e-19	3.2287793069143623e-12	1.4722287072204247e-14	0.001331566757431813	-3.218006003229188e-21	3.438731612965875e-19	4.4018616168707697e-16	1.173643615828663e-14	4.299998228943808e-16
21000000	0.004334216618041649	-1.4762424994658135e-21	-4.882255309719667e-19	3.2287793069143623e-12	1.4722287072204247e-14	0.001331566757431813	-3.2180058580893556e-21	3.438731612965875e-19	4.4018616168707697e-16	1.173643615828663e-14	4.299998228943808e-16
21100000	0.004334216618041649	-1.4762424994658135e-21	-4.882255309719667e-19	3.2287793069143623e-12	1.4722287072204247e-14	0.001331566757431813	-3.218005712949523e-21	3.438731612965875e-19	4.4018616168707697e-16	1.173643615828663e-14	4.299998228943808e-16
21200000	0.004334216618041649	-1.4762424994658135e-21	-4.882255309719667e-19	3.2287793069143623e-12	1.4722287072204247e-14	0.001331566757431813	-3.2180055678096904e-21	3.438731612965875e-19	4.4018616168707697e-16	1.173643615828663e-14	4.299998228943808e-16
21300000	0.004334216618041649	-1.4762424994658135e-21	-4.882255309719667e-19	3.2287793069143623e-12	1.4722287072204247e-14	0.001331566757431813	-3.218005422669858e-21	3.438731612965875e-19	4.4018616168707697e-16	1.173643615828663e-14	4.299998228943808e-16
21400000	0.004334216618041649	-1.4762424994658135e-21	-4.882255309719667e-19	3.2287793069143623e-12	1.4722287072204247e-14	0.001331566757431813	-3.2180052775300257e-21	3.438731612965875e-19	4.4018616168707697e-16	1.173643615828663e-14	4.299998228943808e-16
21500000	0.004334216618041649	-1.4762424994658135e-21	-4.882255309719667e-19	3.2287793069143623e-12	1.4722287072204247e-14	0.001331566757431813	-3.218005132390193e-21	3.438731612965875e-19	4.4018616168707697e-16	1.173643615828663e-14	4.299998228943808e-16
21600000	0.004334216618041649	-1.4762424994658135e-21	-4.882255309719667e-19	3.2287793069143623e-12	1.4722287072204247e-14	0.001331566757431813	-3.2180049872503605e-21	3.438731612965875e-19	4.4018616168707697e-16	1.173643615828663e-14	4.299998228943808e-16
21700000	0.004334216618041649	-1.4762424994658135e-21	-4.882255309719667e-19	3.2287793069143623e-12	1.4722287072204247e-14	0.001331566757431813	-3.2180048421105278e-21	3.438731612965875e-19	4.4018616168707697e-16	1.173643615828663e-14	4.299998228943808e-16
21800000	0.004334216618041649	-1.4762424994658135e-21	-4.882255309719667e-19	3.2287793069143623e-12	1.4722287072204247e-14	0.001331566757431813	-3.2180046969706954e-21	3.438731612965875e-19	4.4018616168707697e-16	1.173643615828663e-14	4.299998228943808e-16
21900000	0.004334216618041649	-1.4762424994658135e-21	-4.882255309719667e-19	3.2287793069143623e-12	1.4722287072204247e-14	0.001331566757431813	-3.218004551830863e-21	3.438731612965875e-19	4.4018616168707697e-16	1.173643615828663e-14	4.299998228943808e-16
22000000	0.004334216618041649	-1.4762424994658135e-21	-4.882255309719667e-19	3.2287793069143623e-12	1.4722287072204247e-14	0.001331566757431813	-3.2180044066910303e-21	3.438731612965875e-19	4.4018616168707697e-16	1.173643615828663e-14	4.299998228943808e-16
22100000	0.004334216618041649	-1.4762424994658135e-21	-4.882255309719667e-19	3.2287793069143623e-12	1.4722287072204247e-14	0.001331566757431813	-3.218004261551198e-21	3.438731612965875e-19	4.4018616168707697e-16	1.173643615828663e-14	4.299998228943808e-16
22200000	0.004334216618041649	-1.4762424994658135e-21	-4.882255309719667e-19	3.2287793069143623e-12	1.4722287072204247e-14	0.001331566757431813	-3.2180041164113655e-21	3.438731612965875e-19	4.4018616168707697e-16	1.173643615828663e-14	4.299998228943808e-16
22300000	0.004334216618041649	-1.4762424994658135e-21	-4.882255309719667e-19	3.2287793069143623e-12	1.4722287072204247e-14	0.001331566757431813	-3.2180039712715328e-21	3.438731612965875e-19	4.4018616168707697e-16	1.173643615828663e-14	4.299998228943808e-16
22400000	0.004334216618041649	-1.4762424994658135e-21	-4.882255309719667e-19	3.2287793069143623e-12	1.4722287072204247e-14	0.001331566757431813	-3.2180038261317004e-21	3.438731612965875e-19	4.4018616168707697e-16	1.173643615828663e-14	4.299998228943808e-16
22500000	0.004334216618041649	-1.4762424994658135e-21	-4.882255309719667e-19	3.2287793069143623e-12	1.4722287072204247e-14	0.001331566757431813	-3.2180036809918676e-21	3.438731612965875e-19	4.4018616168707697e-16	1.173643615828663e-14	4.299998228943808e-16
22600000	0.004334216618041649	-1.4762424994658135e-21	-4.882255309719667e-19	3.2287793069143623e-12	1.4722287072204247e-14	0.001331566757431813	-3.2180035358520353e-21	3.438731612965875e-19	4.4018616168707697e-16	1.173643615828663e-14	4.299998228943808e-16
22700000	0.004334216618041649	-1.4762424994658135e-21	-4.882255309719667e-19	3.2287793069143623e-12	1.4722287072204247e-14	0.001331566757431813	-3.218003390712203e-21	3.438731612965875e-19	4.4018616168707697e-16	1.173643615828663e-14	4.299998228943808e-16
22800000	0.004334216618041649	-1.4762424994658135e-21	-4.882255309719667e-19	3.2287793069143623e-12	1.4722287072204247e-14	0.001331566757431813	-3.21800324557237e-21	3.438731612965875e-19	4.4018616168707697e-16	1.173643615828663e-14	4.299998228943808e-16
22900000	0.004334216618041649	-1.4762424994658135e-21	-4.882255309719667e-19	3.2287793069143623e-12	1.4722287072204247e-14	0.001331566757431813	-3.2180031004325378e-21	3.438731612965875e-19	4.4018616168707697e-16	1.173643615828663e-14	4.299998228943808e-16
23000000	0.004334216618041649	-1.4762424994658135e-21	-4.882255309719667e-19	3.2287793069143623e-12	1.4722287072204247e-14	0.001331566757431813	-3.2180029552927054e-21	3.438731612965875e-19	4.4018616168707697e-16	1.173643615828663e-14	4.299998228943808e-16
23100000	0.004334216618041649	-1.4762424994658135e-21	-4.882255309719667e-19	3.2287793069143623e-12	1.4722287072204244e-14	0.001331566757431813	-3.2180028101528726e-21	3.438731612965875e-19	4.4018616168707697e-16	1.1736436158286629e-14	4.299998228943808e-16
23200000	0.004334216618041648	-1.4762424994658135e-21	-4.882255309719667e-19	3.2287793069143623e-12	1.4722287072204244e-14	0.0013315667574318132	-3.2180026650130402e-21	3.438731612965875e-19	4.4018616168707697e-16	1.1736436158286629e-14	4.299998228943808e-16
23300000	0.004334216618041648	-1.4762424994658135e-21	-4.882255309719667e-19	3.2287793069143623e-12	1.4722287072204244e-14	0.0013315667574318132	-3.218002519873208e-21	3.438731612965875e-19	4.4018616168707697e-16	1.1736436158286629e-14	4.299998228943808e-16
23400000	0.004334216618041648	-1.4762424994658135e-21	-4.882255309719667e-19	3.2287793069143623e-12	1.4722287072204244e-14	0.0013315667574318132	-3.218002374733375e-21	3.438731612965875e-19	4.4018616168707697e-16	1.1736436158286629e-14	4.299998228943808e-16
23500000	0.004334216618041648	-1.4762424994658135e-21	-4.882255309719667e-19	3.2287793069143623e-12	1.4722287072204244e-14	0.0013315667574318132	-3.2180022295935427e-21	3.438731612965875e-19	4.4018616168707697e-16	1.1736436158286629e-14	4.299998228943808e-16
23600000	0.004334216618041648	-1.4762424994658135e-21	-4.882255309719667e-19	3.2287793069143623e-12	1.4722287072204244e-14	0.0013315667574318132	-3.21800208445371e-21	3.438731612965875e-19	4.4018616168707697e-16	1.1736436158286629e-14	4.299998228943808e-16
23700000	0.004334216618041648	-1.4762424994658135e-21	-4.882255309719667e-19	3.2287793069143623e-12	1.4722287072204244e-14	0.0013315667574318132	-3.2180019393138776e-21	3.438731612965875e-19	4.4018616168707697e-16	1.1736436158286629e-14	4.299998228943808e-16
23800000	0.004334216618041648	-1.4762424994658135e-21	-4.882255309719667e-19	3.2287793069143623e-12	1.4722287072204244e-14	0.0013315667574318132	-3.2180017941740452e-21	3.438731612965875e-19	4.4018616168707697e-16	1.1736436158286629e-14	4.299998228943808e-16
23900000	0.004334216618041648	-1.4762424994658135e-21	-4.882255309719667e-19	3.2287793069143623e-12	1.4722287072204244e-14	0.0013315667574318132	-3.2180016490342125e-21	3.438731612965875e-19	4.4018616168707697e-16	1.1736436158286629e-14	4.299998228943808e-16
24000000	0.004334216618041648	-1.4762424994658135e-21	-4.882255309719667e-19	3.2287793069143623e-12	1.4722287072204244e-14	0.0013315667574318132	-3.21800150389438e-21	3.438731612965875e-19	4.4018616168707697e-16	1.1736436158286629e-14	4.299998228943808e-16
24100000	0.004334216618041648	-1.4762424994658135e-21	-4.882255309719667e-19	3.2287793069143623e-12	1.4722287072204244e-14	0.0013315667574318132	-3.2180013587545477e-21	3.438731612965875e-19	4.4018616168707697e-16	1.1736436158286629e-14	4.299998228943808e-16
24200000	0.004334216618041648	-1.4762424994658135e-21	-4.882255309719667e-19	3.2287793069143623e-12	1.4722287072204244e-14	0.0013315667574318132	-3.218001213614715e-21	3.438731612965875e-19	4.4018616168707697e-16	1.1736436158286629e-14	4.299998228943808e-16
24300000	0.004334216618041648	-1.4762424994658135e-21	-4.882255309719667e-19	3.2287793069143623e-12	1.4722287072204244e-14	0.0013315667574318132	-3.2180010684748826e-21	3.438731612965875e-19	4.4018616168707697e-16	1.1736436158286629e-14	4.299998228943808e-16
24400000	0.004334216618041648	-1.4762424994658135e-21	-4.882255309719667e-19	3.2287793069143623e-12	1.4722287072204244e-14	0.0013315667574318132	-3.21800092333505e-21	3.438731612965875e-19	4.4018616168707697e-16	1.1736436158286629e-14	4.299998228943808e-16
24500000	0.004334216618041648	-1.4762424994658135e-21	-4.882255309719667e-19	3.2287793069143623e-12	1.4722287072204244e-14	0.0013315667574318132	-3.2180007781952175e-21	3.438731612965875e-19	4.4018616168707697e-16	1.1736436158286629e-14	4.299998228943808e-16
24600000	0.004334216618041648	-1.4762424994658135e-21	-4.882255309719667e-19	3.2287793069143623e-12	1.4722287072204244e-14	0.0013315667574318132	-3.218000633055385e-21	3.438731612965875e-19	4.4018616168707697e-16	1.1736436158286629e-14	4.299998228943808e-16
24700000	0.004334216618041648	-1.4762424994658135e-21	-4.882255309719667e-19	3.2287793069143623e-12	1.4722287072204244e-14	0.0013315667574318132	-3.2180004879155523e-21	3.438731612965875e-19	4.4018616168707697e-16	1.1736436158286629e-14	4.299998228943808e-16
24800000	0.004334216618041648	-1.4762424994658135e-21	-4.882255309719667e-19	3.2287793069143623e-12	1.4722287072204244e-14	0.0013315667574318132	-3.21800034277572e-21	3.438731612965875e-19	4.4018616168707697e-16	1.1736436158286629e-14	4.299998228943808e-16
24900000	0.004334216618041648	-1.4762424994658135e-21	-4.882255309719667e-19	3.2287793069143623e-12	1.4722287072204244e-14	0.0013315667574318132	-3.2180001976358876e-21	3.438731612965875e-19	4.4018616168707697e-16	1.1736436158286629e-14	4.299998228943808e-16
25000000	0.004334216618041648	-1.4762424994658135e-21	-4.882255309719667e-19	3.2287793069143623e-12	1.4722287072204244e-14	0.0013315667574318132	-3.2180000524960548e-21	3.438731612965875e-19	4.4018616168707697e-16	1.1736436158286629e-14	4.299998228943808e-16
25100000	0.004334216618041648	-1.4762424994658135e-21	-4.882255309719667e-19	3.2287793069143623e-12	1.4722287072204244e-14	0.0013315667574318132	-3.2179999073562224e-21	3.438731612965875e-19	4.4018616168707697e-16	1.1736436158286629e-14	4.299998228943808e-16
25200000	0.004334216618041648	-1.4762424994658135e-21	-4.882255309719667e-19	3.2287793069143623e-12	1.4722287072204244e-14	0.0013315667574318132	-3.2179997622163897e-21	3.438731612965875e-19	4.4018616168707697e-16	1.1736436158286629e-14	4.299998228943808e-16
25300000	0.004334216618041648	-1.4762424994658135e-21	-4.882255309719667e-19	3.2287793069143623e-12	1.4722287072204244e-14	0.0013315667574318132	-3.2179996170765573e-21	3.438731612965875e-19	4.4018616168707697e-16	1.1736436158286629e-14	4.299998228943808e-16
25400000	0.004334216618041648	-1.4762424994658135e-21	-4.882255309719667e-19	3.2287793069143623e-12	1.4722287072204244e-14	0.0013315667574318132	-3.217999471936725e-21	3.438731612965875e-19	4.4018616168707697e-16	1.1736436158286629e-14	4.299998228943808e-16
25500000	0.004334216618041648	-1.4762424994658135e-21	-4.882255309719667e-19	3.2287793069143623e-12	1.4722287072204244e-14	0.0013315667574318132	-3.217999326796892e-21	3.438731612965875e-19	4.4018616168707697e-16	1.1736436158286629e-14	4.299998228943808e-16
25600000	0.004334216618041648	-1.4762424994658135e-21	-4.882255309719667e-19	3.2287793069143623e-12	1.4722287072204244e-14	0.0013315667574318132	-3.2179991816570598e-21	3.438731612965875e-19	4.4018616168707697e-16	1.1736436158286629e-14	4.299998228943808e-16
25700000	0.004334216618041648	-1.4762424994658135e-21	-4.882255309719667e-19	3.2287793069143623e-12	1.4722287072204244e-14	0.0013315667574318132	-3.2179990365172274e-21	3.438731612965875e-19	4.4018616168707697e-16	1.1736436158286629e-14	4.299998228943808e-16
25800000	0.004334216618041648	-1.4762424994658135e-21	-4.882255309719667e-19	3.2287793069143623e-12	1.4722287072204244e-14	0.0013315667574318132	-3.2179988913773947e-21	3.438731612965875e-19	4.4018616168707697e-16	1.1736436158286629e-14	4.299998228943808e-16
25900000	0.004334216618041648	-1.4762424994658135e-21	-4.882255309719667e-19	3.2287793069143623e-12	1.4722287072204244e-14	0.0013315667574318132	-3.2179987462375623e-21	3.438731612965875e-19	4.4018616168707697e-16	1.1736436158286629e-14	4.299998228943808e-16
26000000	0.004334216618041648	-1.4762424994658135e-21	-4.882255309719667e-19	3.2287793069143623e-12	1.4722287072204244e-14	0.0013315667574318132	-3.21799860109773e-21	3.438731612965875e-19	4.4018616168707697e-16	1.1736436158286629e-14	4.299998228943808e-16
26100000	0.004334216618041648	-1.4762424994658135e-21	-4.882255309719667e-19	3.2287793069143623e-12	1.4722287072204244e-14	0.0013315667574318132	-3.217998455957897e-21	3.438731612965875e-19	4.4018616168707697e-16	1.1736436158286629e-14	4.299998228943808e-16
26200000	0.004334216618041648	-1.4762424994658135e-21	-4.882255309719667e-19	3.2287793069143623e-12	1.4722287072204244e-14	0.0013315667574318132	-3.2179983108180648e-21	3.438731612965875e-19	4.4018616168707697e-16	1.1736436158286629e-14	4.299998228943808e-16
26300000	0.004334216618041648	-1.4762424994658135e-21	-4.882255309719667e-19	3.2287793069143623e-12	1.4722287072204244e-14	0.0013315667574318132	-3.217998165678232e-21	3.438731612965875e-19	4.4018616168707697e-16	1.1736436158286629e-14	4.299998228943808e-16
26400000	0.004334216618041648	-1.4762424994658135e-21	-4.882255309719667e-19	3.2287793069143623e-12	1.4722287072204244e-14	0.0013315667574318132	-3.2179980205383996e-21	3.438731612965875e-19	4.4018616168707697e-16	1.1736436158286629e-14	4.299998228943808e-16
26500000	0.004334216618041648	-1.4762424994658135e-21	-4.882255309719667e-19	3.2287793069143623e-12	1.4722287072204244e-14	0.0013315667574318132	-3.2179978753985673e-21	3.438731612965875e-19	4.4018616168707697e-16	1.1736436158286629e-14	4.299998228943808e-16
26600000	0.004334216618041648	-1.4762424994658135e-21	-4.882255309719667e-19	3.2287793069143623e-12	1.4722287072204244e-14	0.0013315667574318132	-3.2179977302587345e-21	3.438731612965875e-19	4.4018616168707697e-16	1.1736436158286629e-14	4.299998228943808e-16
26700000	0.004334216618041648	-1.4762424994658135e-21	-4.882255309719667e-19	3.2287793069143623e-12	1.4722287072204244e-14	0.0013315667574318132	-3.217997585118902e-21	3.438731612965875e-19	4.4018616168707697e-16	1.1736436158286629e-14	4.299998228943808e-16
26800000	0.004334216618041648	-1.4762424994658135e-21	-4.882255309719667e-19	3.2287793069143623e-12	1.4722287072204244e-14	0.0013315667574318132	-3.2179974399790698e-21	3.438731612965875e-19	4.4018616168707697e-16	1.1736436158286629e-14	4.299998228943808e-16
26900000	0.004334216618041648	-1.4762424994658135e-21	-4.882255309719667e-19	3.2287793069143623e-12	1.4722287072204244e-14	0.0013315667574318132	-3.217997294839237e-21	3.438731612965875e-19	4.4018616168707697e-16	1.1736436158286629e-14	4.299998228943808e-16
27000000	0.004334216618041648	-1.4762424994658135e-21	-4.882255309719667e-19	3.2287793069143623e-12	1.4722287072204244e-14	0.0013315667574318132	-3.2179971496994046e-21	3.438731612965875e-19	4.4018616168707697e-16	1.1736436158286629e-14	4.299998228943808e-16
27100000	0.004334216618041648	-1.4762424994658135e-21	-4.882255309719667e-19	3.2287793069143623e-12	1.4722287072204244e-14	0.0013315667574318132	-3.217997004559572e-21	3.438731612965875e-19	4.4018616168707697e-16	1.1736436158286629e-14	4.299998228943808e-16
27200000	0.004334216618041648	-1.4762424994658135e-21	-4.882255309719667e-19	3.2287793069143623e-12	1.4722287072204244e-14	0.0013315667574318132	-3.2179968594197395e-21	3.438731612965875e-19	4.4018616168707697e-16	1.1736436158286629e-14	4.299998228943808e-16
27300000	0.004334216618041648	-1.4762424994658135e-21	-4.882255309719667e-19	3.2287793069143623e-12	1.4722287072204244e-14	0.0013315667574318132	-3.217996714279907e-21	3.438731612965875e-19	4.4018616168707697e-16	1.1736436158286629e-14	4.299998228943808e-16
27400000	0.004334216618041648	-1.4762424994658135e-21	-4.882255309719667e-19	3.2287793069143623e-12	1.4722287072204244e-14	0.0013315667574318132	-3.2179965691400744e-21	3.438731612965875e-19	4.4018616168707697e-16	1.1736436158286629e-14	4.299998228943808e-16
27500000	0.004334216618041648	-1.4762424994658135e-21	-4.882255309719667e-19	3.2287793069143623e-12	1.4722287072204244e-14	0.0013315667574318132	-3.217996424000242e-21	3.438731612965875e-19	4.4018616168707697e-16	1.1736436158286629e-14	4.299998228943808e-16
27600000	0.004334216618041648	-1.4762424994658135e-21	-4.882255309719667e-19	3.2287793069143623e-12	1.4722287072204244e-14	0.0013315667574318132	-3.2179962788604096e-21	3.438731612965875e-19	4.4018616168707697e-16	1.1736436158286629e-14	4.299998228943808e-16
27700000	0.004334216618041648	-1.4762424994658135e-21	-4.882255309719667e-19	3.2287793069143623e-12	1.4722287072204244e-14	0.0013315667574318132	-3.217996133720577e-21	3.438731612965875e-19	4.4018616168707697e-16	1.1736436158286629e-14	4.299998228943808e-16
27800000	0.004334216618041648	-1.4762424994658135e-21	-4.882255309719667e-19	3.2287793069143623e-12	1.4722287072204244e-14	0.0013315667574318132	-3.2179959885807445e-21	3.438731612965875e-19	4.4018616168707697e-16	1.1736436158286629e-14	4.299998228943808e-16
27900000	0.004334216618041648	-1.4762424994658135e-21	-4.882255309719667e-19	3.2287793069143623e-12	1.4722287072204244e-14	0.0013315667574318132	-3.217995843440912e-21	3.438731612965875e-19	4.4018616168707697e-16	1.1736436158286629e-14	4.299998228943808e-16
28000000	0.004334216618041648	-1.4762424994658135e-21	-4.882255309719667e-19	3.2287793069143623e-12	1.4722287072204244e-14	0.0013315667574318132	-3.2179956983010793e-21	3.438731612965875e-19	4.4018616168707697e-16	1.1736436158286629e-14	4.299998228943808e-16
28100000	0.004334216618041648	-1.4762424994658135e-21	-4.882255309719667e-19	3.2287793069143623e-12	1.4722287072204244e-14	0.0013315667574318132	-3.217995553161247e-21	3.438731612965875e-19	4.4018616168707697e-16	1.1736436158286629e-14	4.299998228943808e-16
28200000	0.004334216618041648	-1.4762424994658135e-21	-4.882255309719667e-19	3.2287793069143623e-12	1.4722287072204244e-14	0.0013315667574318132	-3.2179954080214142e-21	3.438731612965875e-19	4.4018616168707697e-16	1.1736436158286629e-14	4.299998228943808e-16
28300000	0.004334216618041648	-1.4762424994658135e-21	-4.882255309719667e-19	3.2287793069143623e-12	1.4722287072204244e-14	0.0013315667574318132	-3.217995262881582e-21	3.438731612965875e-19	4.4018616168707697e-16	1.1736436158286629e-14	4.299998228943808e-16
28400000	0.004334216618041648	-1.4762424994658135e-21	-4.882255309719667e-19	3.2287793069143623e-12	1.4722287072204244e-14	0.0013315667574318132	-3.2179951177417495e-21	3.438731612965875e-19	4.4018616168707697e-16	1.1736436158286629e-14	4.299998228943808e-16
28500000	0.004334216618041648	-1.4762424994658135e-21	-4.882255309719667e-19	3.2287793069143623e-12	1.4722287072204244e-14	0.0013315667574318132	-3.2179949726019167e-21	3.438731612965875e-19	4.4018616168707697e-16	1.1736436158286629e-14	4.299998228943808e-16
28600000	0.004334216618041648	-1.4762424994658135e-21	-4.882255309719667e-19	3.2287793069143623e-12	1.4722287072204244e-14	0.0013315667574318132	-3.2179948274620843e-21	3.438731612965875e-19	4.4018616168707697e-16	1.1736436158286629e-14	4.299998228943808e-16
28700000	0.004334216618041648	-1.4762424994658135e-21	-4.882255309719667e-19	3.2287793069143623e-12	1.4722287072204244e-14	0.0013315667574318132	-3.217994682322252e-21	3.438731612965875e-19	4.4018616168707697e-16	1.1736436158286629e-14	4.299998228943808e-16
28800000	0.004334216618041648	-1.4762424994658135e-21	-4.882255309719667e-19	3.2287793069143623e-12	1.4722287072204244e-14	0.0013315667574318132	-3.2179945371824192e-21	3.438731612965875e-19	4.4018616168707697e-16	1.1736436158286629e-14	4.299998228943808e-16
28900000	0.004334216618041648	-1.4762424994658135e-21	-4.882255309719667e-19	3.2287793069143623e-12	1.4722287072204244e-14	0.0013315667574318132	-3.217994392042587e-21	3.438731612965875e-19	4.4018616168707697e-16	1.1736436158286629e-14	4.299998228943808e-16
29000000	0.004334216618041648	-1.4762424994658135e-21	-4.882255309719667e-19	3.2287793069143623e-12	1.4722287072204244e-14	0.0013315667574318132	-3.217994246902754e-21	3.438731612965875e-19	4.4018616168707697e-16	1.1736436158286629e-14	4.299998228943808e-16
29100000	0.004334216618041648	-1.4762424994658135e-21	-4.882255309719667e-19	3.2287793069143623e-12	1.4722287072204244e-14	0.0013315667574318132	-3.2179941017629217e-21	3.438731612965875e-19	4.4018616168707697e-16	1.1736436158286629e-14	4.299998228943808e-16
29200000	0.004334216618041648	-1.4762424994658135e-21	-4.882255309719667e-19	3.2287793069143623e-12	1.4722287072204244e-14	0.0013315667574318132	-3.2179939566230893e-21	3.438731612965875e-19	4.4018616168707697e-16	1.1736436158286629e-14	4.299998228943808e-16
29300000	0.004334216618041648	-1.4762424994658135e-21	-4.882255309719667e-19	3.2287793069143623e-12	1.4722287072204244e-14	0.0013315667574318132	-3.2179938114832565e-21	3.438731612965875e-19	4.4018616168707697e-16	1.1736436158286629e-14	4.299998228943808e-16
29400000	0.004334216618041648	-1.4762424994658135e-21	-4.882255309719667e-19	3.2287793069143623e-12	1.4722287072204244e-14	0.0013315667574318132	-3.217993666343424e-21	3.438731612965875e-19	4.4018616168707697e-16	1.1736436158286629e-14	4.299998228943808e-16
29500000	0.004334216618041648	-1.4762424994658135e-21	-4.882255309719667e-19	3.2287793069143623e-12	1.4722287072204244e-14	0.0013315667574318132	-3.2179935212035918e-21	3.438731612965875e-19	4.4018616168707697e-16	1.1736436158286629e-14	4.299998228943808e-16
29600000	0.004334216618041648	-1.4762424994658135e-21	-4.882255309719667e-19	3.2287793069143623e-12	1.4722287072204244e-14	0.0013315667574318132	-3.217993376063759e-21	3.438731612965875e-19	4.4018616168707697e-16	1.1736436158286629e-14	4.299998228943808e-16
29700000	0.004334216618041648	-1.4762424994658135e-21	-4.882255309719667e-19	3.2287793069143623e-12	1.4722287072204244e-14	0.0013315667574318132	-3.2179932309239267e-21	3.438731612965875e-19	4.4018616168707697e-16	1.1736436158286629e-14	4.299998228943808e-16
29800000	0.004334216618041648	-1.4762424994658135e-21	-4.882255309719667e-19	3.2287793069143623e-12	1.4722287072204244e-14	0.0013315667574318132	-3.217993085784094e-21	3.438731612965875e-19	4.4018616168707697e-16	1.1736436158286629e-14	4.299998228943808e-16
29900000	0.004334216618041648	-1.4762424994658135e-21	-4.882255309719667e-19	3.2287793069143623e-12	1.4722287072204244e-14	0.0013315667574318132	-3.2179929406442615e-21	3.438731612965875e-19	4.4018616168707697e-16	1.1736436158286629e-14	4.299998228943808e-16
30000000	0.004334216618041648	-1.4762424994658135e-21	-4.882255309719667e-19	3.2287793069143623e-12	1.4722287072204244e-14	0.0013315667574318132	-3.217992795504429e-21	3.438731612965875e-19	4.4018616168707697e-16	1.1736436158286629e-14	4.299998228943808e-16
30100000	0.004334216618041648	-1.4762424994658135e-21	-4.882255309719667e-19	3.2287793069143623e-12	1.4722287072204244e-14	0.0013315667574318132	-3.2179926503645964e-21	3.438731612965875e-19	4.4018616168707697e-16	1.1736436158286629e-14	4.299998228943808e-16
30200000	0.004334216618041648	-1.4762424994658135e-21	-4.882255309719667e-19	3.2287793069143623e-12	1.4722287072204244e-14	0.0013315667574318132	-3.217992505224764e-21	3.438731612965875e-19	4.4018616168707697e-16	1.1736436158286629e-14	4.299998228943808e-16
30300000	0.004334216618041648	-1.4762424994658135e-21	-4.882255309719667e-19	3.2287793069143623e-12	1.4722287072204244e-14	0.0013315667574318132	-3.2179923600849316e-21	3.438731612965875e-19	4.4018616168707697e-16	1.1736436158286629e-14	4.299998228943808e-16
30400000	0.004334216618041648	-1.4762424994658135e-21	-4.882255309719667e-19	3.2287793069143623e-12	1.4722287072204244e-14	0.0013315667574318132	-3.217992214945099e-21	3.438731612965875e-19	4.4018616168707697e-16	1.1736436158286629e-14	4.299998228943808e-16
30500000	0.004334216618041648	-1.4762424994658135e-21	-4.882255309719667e-19	3.2287793069143623e-12	1.4722287072204244e-14	0.0013315667574318132	-3.2179920698052665e-21	3.438731612965875e-19	4.4018616168707697e-16	1.1736436158286629e-14	4.299998228943808e-16
30600000	0.004334216618041648	-1.4762424994658135e-21	-4.882255309719667e-19	3.2287793069143623e-12	1.4722287072204244e-14	0.0013315667574318132	-3.217991924665434e-21	3.438731612965875e-19	4.4018616168707697e-16	1.1736436158286629e-14	4.299998228943808e-16
30700000	0.004334216618041648	-1.4762424994658135e-21	-4.882255309719667e-19	3.2287793069143623e-12	1.4722287072204244e-14	0.0013315667574318132	-3.2179917795256014e-21	3.438731612965875e-19	4.4018616168707697e-16	1.1736436158286629e-14	4.299998228943808e-16
30800000	0.004334216618041648	-1.4762424994658135e-21	-4.882255309719667e-19	3.2287793069143623e-12	1.4722287072204244e-14	0.0013315667574318132	-3.217991634385769e-21	3.438731612965875e-19	4.4018616168707697e-16	1.1736436158286629e-14	4.299998228943808e-16
30900000	0.004334216618041648	-1.4762424994658135e-21	-4.882255309719667e-19	3.2287793069143623e-12	1.4722287072204244e-14	0.0013315667574318132	-3.2179914892459362e-21	3.438731612965875e-19	4.4018616168707697e-16	1.1736436158286629e-14	4.299998228943808e-16
31000000	0.004334216618041648	-1.4762424994658135e-21	-4.882255309719667e-19	3.2287793069143623e-12	1.4722287072204244e-14	0.0013315667574318132	-3.217991344106104e-21	3.438731612965875e-19	4.4018616168707697e-16	1.1736436158286629e-14	4.299998228943808e-16
31100000	0.004334216618041648	-1.4762424994658135e-21	-4.882255309719667e-19	3.2287793069143623e-12	1.4722287072204244e-14	0.0013315667574318132	-3.2179911989662715e-21	3.438731612965875e-19	4.4018616168707697e-16	1.1736436158286629e-14	4.299998228943808e-16
31200000	0.004334216618041648	-1.4762424994658135e-21	-4.882255309719667e-19	3.2287793069143623e-12	1.4722287072204244e-14	0.0013315667574318132	-3.2179910538264387e-21	3.438731612965875e-19	4.4018616168707697e-16	1.1736436158286629e-14	4.299998228943808e-16
31300000	0.004334216618041648	-1.4762424994658135e-21	-4.882255309719667e-19	3.2287793069143623e-12	1.4722287072204244e-14	0.0013315667574318132	-3.2179909086866064e-21	3.438731612965875e-19	4.4018616168707697e-16	1.1736436158286629e-14	4.299998228943808e-16
31400000	0.004334216618041648	-1.4762424994658135e-21	-4.882255309719667e-19	3.2287793069143623e-12	1.4722287072204244e-14	0.0013315667574318132	-3.217990763546774e-21	3.438731612965875e-19	4.4018616168707697e-16	1.1736436158286629e-14	4.299998228943808e-16
31500000	0.004334216618041648	-1.4762424994658135e-21	-4.882255309719667e-19	3.2287793069143623e-12	1.4722287072204244e-14	0.0013315667574318132	-3.2179906184069412e-21	3.438731612965875e-19	4.4018616168707697e-16	1.1736436158286629e-14	4.299998228943808e-16
31600000	0.004334216618041648	-1.4762424994658135e-21	-4.882255309719667e-19	3.2287793069143623e-12	1.4722287072204244e-14	0.0013315667574318132	-3.217990473267109e-21	3.438731612965875e-19	4.4018616168707697e-16	1.1736436158286629e-14	4.299998228943808e-16
31700000	0.004334216618041648	-1.4762424994658135e-21	-4.882255309719667e-19	3.2287793069143623e-12	1.4722287072204244e-14	0.0013315667574318132	-3.217990328127276e-21	3.438731612965875e-19	4.4018616168707697e-16	1.1736436158286629e-14	4.299998228943808e-16
31800000	0.004334216618041648	-1.4762424994658135e-21	-4.882255309719667e-19	3.2287793069143623e-12	1.4722287072204244e-14	0.0013315667574318132	-3.2179901829874437e-21	3.438731612965875e-19	4.4018616168707697e-16	1.1736436158286629e-14	4.299998228943808e-16
31900000	0.004334216618041648	-1.4762424994658135e-21	-4.882255309719667e-19	3.2287793069143623e-12	1.4722287072204244e-14	0.0013315667574318132	-3.2179900378476113e-21	3.438731612965875e-19	4.4018616168707697e-16	1.1736436158286629e-14	4.299998228943808e-16
32000000	0.004334216618041648	-1.4762424994658135e-21	-4.882255309719667e-19	3.2287793069143623e-12	1.4722287072204244e-14	0.0013315667574318132	-3.2179898927077786e-21	3.438731612965875e-19	4.4018616168707697e-16	1.1736436158286629e-14	4.299998228943808e-16
32100000	0.004334216618041648	-1.4762424994658135e-21	-4.882255309719667e-19	3.2287793069143623e-12	1.4722287072204244e-14	0.0013315667574318132	-3.2179897475679462e-21	3.438731612965875e-19	4.4018616168707697e-16	1.1736436158286629e-14	4.299998228943808e-16
32200000	0.004334216618041648	-1.4762424994658135e-21	-4.882255309719667e-19	3.2287793069143623e-12	1.4722287072204244e-14	0.0013315667574318132	-3.217989602428114e-21	3.438731612965875e-19	4.4018616168707697e-16	1.1736436158286629e-14	4.299998228943808e-16
32300000	0.004334216618041648	-1.4762424994658135e-21	-4.882255309719667e-19	3.2287793069143623e-12	1.4722287072204244e-14	0.0013315667574318132	-3.217989457288281e-21	3.438731612965875e-19	4.4018616168707697e-16	1.1736436158286629e-14	4.299998228943808e-16
32400000	0.004334216618041648	-1.4762424994658135e-21	-4.882255309719667e-19	3.2287793069143623e-12	1.4722287072204244e-14	0.0013315667574318132	-3.2179893121484487e-21	3.438731612965875e-19	4.4018616168707697e-16	1.1736436158286629e-14	4.299998228943808e-16
32500000	0.004334216618041648	-1.4762424994658135e-21	-4.882255309719667e-19	3.2287793069143623e-12	1.4722287072204244e-14	0.0013315667574318132	-3.217989167008616e-21	3.4387316129658753e-19	4.4018616168707697e-16	1.1736436158286629e-14	4.299998228943808e-16
32600000	0.004334216618041648	-1.4762424994658135e-21	-4.882255309719667e-19	3.2287793069143623e-12	1.4722287072204244e-14	0.0013315667574318132	-3.2179890218687836e-21	3.4387316129658753e-19	4.4018616168707697e-16	1.173643615828663e-14	4.299998228943808e-16
32700000	0.004334216618041648	-1.4762424994658135e-21	-4.882255309719667e-19	3.2287793069143623e-12	1.4722287072204244e-14	0.0013315667574318132	-3.2179888767289512e-21	3.4387316129658753e-19	4.4018616168707697e-16	1.173643615828663e-14	4.299998228943808e-16
32800000	0.004334216618041648	-1.4762424994658135e-21	-4.882255309719667e-19	3.2287793069143623e-12	1.4722287072204244e-14	0.0013315667574318132	-3.2179887315891184e-21	3.4387316129658753e-19	4.4018616168707697e-16	1.173643615828663e-14	4.299998228943808e-16
32900000	0.004334216618041648	-1.4762424994658135e-21	-4.882255309719667e-19	3.2287793069143623e-12	1.4722287072204244e-14	0.0013315667574318132	-3.217988586449286e-21	3.4387316129658753e-19	4.4018616168707697e-16	1.173643615828663e-14	4.299998228943808e-16
33000000	0.004334216618041648	-1.4762424994658135e-21	-4.882255309719667e-19	3.2287793069143623e-12	1.4722287072204244e-14	0.0013315667574318132	-3.2179884413094537e-21	3.4387316129658753e-19	4.4018616168707697e-16	1.173643615828663e-14	4.299998228943808e-16
33100000	0.004334216618041648	-1.4762424994658135e-21	-4.882255309719667e-19	3.2287793069143623e-12	1.4722287072204244e-14	0.0013315667574318132	-3.217988296169621e-21	3.4387316129658753e-19	4.4018616168707697e-16	1.173643615828663e-14	4.299998228943808e-16
33200000	0.004334216618041648	-1.4762424994658135e-21	-4.882255309719667e-19	3.2287793069143623e-12	1.4722287072204244e-14	0.0013315667574318132	-3.2179881510297886e-21	3.4387316129658753e-19	4.4018616168707697e-16	1.173643615828663e-14	4.299998228943808e-16
33300000	0.004334216618041649	-1.4762424994658135e-21	-4.882255309719667e-19	3.2287793069143623e-12	1.4722287072204244e-14	0.0013315667574318132	-3.217988005889956e-21	3.4387316129658753e-19	4.4018616168707697e-16	1.173643615828663e-14	4.299998228943808e-16
33400000	0.004334216618041649	-1.4762424994658135e-21	-4.882255309719667e-19	3.228779306914362e-12	1.4722287072204244e-14	0.0013315667574318132	-3.2179878607501234e-21	3.4387316129658753e-19	4.4018616168707697e-16	1.173643615828663e-14	4.299998228943808e-16
33500000	0.004334216618041649	-1.4762424994658135e-21	-4.882255309719667e-19	3.228779306914362e-12	1.4722287072204244e-14	0.0013315667574318132	-3.217987715610291e-21	3.4387316129658753e-19	4.4018616168707697e-16	1.173643615828663e-14	4.299998228943808e-16
33600000	0.004334216618041649	-1.4762424994658135e-21	-4.882255309719667e-19	3.228779306914362e-12	1.4722287072204244e-14	0.0013315667574318132	-3.2179875704704583e-21	3.4387316129658753e-19	4.4018616168707697e-16	1.173643615828663e-14	4.299998228943808e-16
33700000	0.004334216618041649	-1.4762424994658135e-21	-4.882255309719667e-19	3.228779306914362e-12	1.4722287072204244e-14	0.0013315667574318132	-3.217987425330626e-21	3.4387316129658753e-19	4.4018616168707697e-16	1.173643615828663e-14	4.299998228943808e-16
33800000	0.004334216618041649	-1.4762424994658135e-21	-4.882255309719667e-19	3.228779306914362e-12	1.4722287072204244e-14	0.0013315667574318132	-3.2179872801907935e-21	3.4387316129658753e-19	4.4018616168707697e-16	1.173643615828663e-14	4.299998228943808e-16
33900000	0.004334216618041649	-1.4762424994658135e-21	-4.882255309719667e-19	3.228779306914362e-12	1.4722287072204247e-14	0.0013315667574318132	-3.2179871350509608e-21	3.4387316129658753e-19	4.4018616168707697e-16	1.173643615828663e-14	4.299998228943808e-16
34000000	0.004334216618041649	-1.4762424994658135e-21	-4.882255309719667e-19	3.228779306914362e-12	1.4722287072204247e-14	0.0013315667574318132	-3.2179869899111284e-21	3.4387316129658753e-19	4.4018616168707697e-16	1.173643615828663e-14	4.299998228943808e-16
34100000	0.004334216618041649	-1.4762424994658135e-21	-4.882255309719667e-19	3.228779306914362e-12	1.4722287072204247e-14	0.0013315667574318132	-3.217986844771296e-21	3.4387316129658753e-19	4.4018616168707697e-16	1.173643615828663e-14	4.299998228943808e-16
34200000	0.004334216618041649	-1.4762424994658135e-21	-4.882255309719667e-19	3.228779306914362e-12	1.4722287072204247e-14	0.0013315667574318132	-3.2179866996314633e-21	3.4387316129658753e-19	4.4018616168707697e-16	1.173643615828663e-14	4.299998228943808e-16
34300000	0.004334216618041649	-1.4762424994658135e-21	-4.882255309719667e-19	3.228779306914362e-12	1.4722287072204247e-14	0.0013315667574318132	-3.217986554491631e-21	3.4387316129658753e-19	4.4018616168707697e-16	1.173643615828663e-14	4.299998228943808e-16
34400000	0.004334216618041649	-1.4762424994658135e-21	-4.882255309719667e-19	3.228779306914362e-12	1.4722287072204247e-14	0.0013315667574318132	-3.217986409351798e-21	3.4387316129658753e-19	4.4018616168707697e-16	1.173643615828663e-14	4.299998228943808e-16
34500000	0.004334216618041649	-1.4762424994658135e-21	-4.882255309719667e-19	3.228779306914362e-12	1.4722287072204247e-14	0.0013315667574318132	-3.2179862642119658e-21	3.4387316129658753e-19	4.4018616168707697e-16	1.173643615828663e-14	4.299998228943808e-16
34600000	0.004334216618041649	-1.4762424994658135e-21	-4.882255309719667e-19	3.228779306914362e-12	1.4722287072204247e-14	0.0013315667574318132	-3.2179861190721334e-21	3.4387316129658753e-19	4.4018616168707697e-16	1.173643615828663e-14	4.299998228943808e-16
34700000	0.004334216618041649	-1.4762424994658135e-21	-4.882255309719667e-19	3.228779306914362e-12	1.4722287072204247e-14	0.0013315667574318132	-3.2179859739323006e-21	3.4387316129658753e-19	4.4018616168707697e-16	1.173643615828663e-14	4.299998228943808e-16
34800000	0.004334216618041649	-1.4762424994658135e-21	-4.882255309719667e-19	3.228779306914362e-12	1.4722287072204247e-14	0.0013315667574318132	-3.2179858287924683e-21	3.4387316129658753e-19	4.4018616168707697e-16	1.173643615828663e-14	4.299998228943808e-16
34900000	0.004334216618041649	-1.4762424994658135e-21	-4.882255309719667e-19	3.228779306914362e-12	1.4722287072204247e-14	0.0013315667574318132	-3.217985683652636e-21	3.4387316129658753e-19	4.4018616168707697e-16	1.173643615828663e-14	4.299998228943808e-16
35000000	0.004334216618041649	-1.4762424994658135e-21	-4.882255309719667e-19	3.228779306914362e-12	1.4722287072204247e-14	0.0013315667574318132	-3.217985538512803e-21	3.4387316129658753e-19	4.4018616168707697e-16	1.173643615828663e-14	4.299998228943808e-16
35100000	0.004334216618041649	-1.4762424994658135e-21	-4.882255309719667e-19	3.228779306914362e-12	1.4722287072204247e-14	0.0013315667574318132	-3.2179853933729707e-21	3.4387316129658753e-19	4.4018616168707697e-16	1.173643615828663e-14	4.299998228943808e-16
35200000	0.004334216618041649	-1.4762424994658135e-21	-4.882255309719667e-19	3.228779306914362e-12	1.4722287072204247e-14	0.0013315667574318132	-3.217985248233138e-21	3.4387316129658753e-19	4.4018616168707697e-16	1.173643615828663e-14	4.299998228943808e-16
35300000	0.004334216618041649	-1.4762424994658135e-21	-4.882255309719667e-19	3.228779306914362e-12	1.4722287072204247e-14	0.0013315667574318132	-3.2179851030933056e-21	3.4387316129658753e-19	4.4018616168707697e-16	1.173643615828663e-14	4.299998228943808e-16
35400000	0.004334216618041649	-1.4762424994658135e-21	-4.882255309719667e-19	3.228779306914362e-12	1.4722287072204247e-14	0.0013315667574318132	-3.2179849579534732e-21	3.4387316129658753e-19	4.4018616168707697e-16	1.173643615828663e-14	4.299998228943808e-16
35500000	0.004334216618041649	-1.4762424994658135e-21	-4.882255309719667e-19	3.228779306914362e-12	1.4722287072204247e-14	0.0013315667574318132	-3.2179848128136405e-21	3.4387316129658753e-19	4.4018616168707697e-16	1.173643615828663e-14	4.299998228943808e-16
35600000	0.004334216618041649	-1.4762424994658135e-21	-4.882255309719667e-19	3.228779306914362e-12	1.4722287072204247e-14	0.0013315667574318132	-3.217984667673808e-21	3.4387316129658753e-19	4.4018616168707697e-16	1.173643615828663e-14	4.299998228943808e-16
35700000	0.004334216618041649	-1.4762424994658135e-21	-4.882255309719667e-19	3.228779306914362e-12	1.4722287072204247e-14	0.0013315667574318132	-3.2179845225339757e-21	3.4387316129658753e-19	4.4018616168707697e-16	1.173643615828663e-14	4.299998228943808e-16
35800000	0.004334216618041649	-1.4762424994658135e-21	-4.882255309719667e-19	3.228779306914362e-12	1.4722287072204247e-14	0.0013315667574318132	-3.217984377394143e-21	3.4387316129658753e-19	4.4018616168707697e-16	1.173643615828663e-14	4.299998228943808e-16
35900000	0.004334216618041649	-1.4762424994658135e-21	-4.882255309719667e-19	3.228779306914362e-12	1.4722287072204247e-14	0.0013315667574318132	-3.2179842322543106e-21	3.4387316129658753e-19	4.4018616168707697e-16	1.173643615828663e-14	4.299998228943808e-16
36000000	0.004334216618041649	-1.4762424994658135e-21	-4.882255309719667e-19	3.228779306914362e-12	1.4722287072204247e-14	0.0013315667574318132	-3.2179840871144782e-21	3.4387316129658753e-19	4.4018616168707697e-16	1.173643615828663e-14	4.299998228943808e-16
36100000	0.004334216618041649	-1.4762424994658135e-21	-4.882255309719667e-19	3.228779306914362e-12	1.4722287072204247e-14	0.0013315667574318132	-3.2179839419746455e-21	3.4387316129658753e-19	4.4018616168707697e-16	1.173643615828663e-14	4.299998228943808e-16
36200000	0.004334216618041649	-1.4762424994658135e-21	-4.882255309719667e-19	3.228779306914362e-12	1.4722287072204247e-14	0.0013315667574318132	-3.217983796834813e-21	3.4387316129658753e-19	4.4018616168707697e-16	1.173643615828663e-14	4.299998228943808e-16
36300000	0.004334216618041649	-1.4762424994658135e-21	-4.882255309719667e-19	3.228779306914362e-12	1.4722287072204247e-14	0.0013315667574318132	-3.2179836516949803e-21	3.4387316129658753e-19	4.4018616168707697e-16	1.173643615828663e-14	4.299998228943808e-16
36400000	0.004334216618041649	-1.4762424994658135e-21	-4.882255309719667e-19	3.228779306914362e-12	1.4722287072204247e-14	0.0013315667574318132	-3.217983506555148e-21	3.4387316129658753e-19	4.4018616168707697e-16	1.173643615828663e-14	4.299998228943808e-16
36500000	0.004334216618041649	-1.4762424994658135e-21	-4.882255309719667e-19	3.228779306914362e-12	1.4722287072204247e-14	0.0013315667574318132	-3.2179833614153156e-21	3.4387316129658753e-19	4.4018616168707697e-16	1.173643615828663e-14	4.299998228943808e-16
36600000	0.004334216618041649	-1.4762424994658135e-21	-4.882255309719667e-19	3.228779306914362e-12	1.4722287072204247e-14	0.0013315667574318132	-3.217983216275483e-21	3.4387316129658753e-19	4.4018616168707697e-16	1.173643615828663e-14	4.299998228943808e-16
36700000	0.004334216618041649	-1.4762424994658135e-21	-4.882255309719667e-19	3.228779306914362e-12	1.4722287072204247e-14	0.0013315667574318132	-3.2179830711356504e-21	3.4387316129658753e-19	4.4018616168707697e-16	1.173643615828663e-14	4.299998228943808e-16
36800000	0.004334216618041649	-1.4762424994658135e-21	-4.882255309719667e-19	3.228779306914362e-12	1.4722287072204247e-14	0.0013315667574318132	-3.217982925995818e-21	3.4387316129658753e-19	4.4018616168707697e-16	1.173643615828663e-14	4.299998228943808e-16
36900000	0.004334216618041649	-1.4762424994658135e-21	-4.882255309719667e-19	3.228779306914362e-12	1.4722287072204247e-14	0.0013315667574318132	-3.2179827808559853e-21	3.4387316129658753e-19	4.4018616168707697e-16	1.173643615828663e-14	4.299998228943808e-16
37000000	0.004334216618041649	-1.4762424994658135e-21	-4.882255309719667e-19	3.228779306914362e-12	1.4722287072204247e-14	0.0013315667574318132	-3.217982635716153e-21	3.4387316129658753e-19	4.4018616168707697e-16	1.173643615828663e-14	4.299998228943808e-16
37100000	0.004334216618041649	-1.4762424994658135e-21	-4.882255309719667e-19	3.228779306914362e-12	1.4722287072204247e-14	0.0013315667574318132	-3.21798249057632e-21	3.4387316129658753e-19	4.4018616168707697e-16	1.173643615828663e-14	4.299998228943808e-16
37200000	0.004334216618041649	-1.4762424994658135e-21	-4.882255309719667e-19	3.228779306914362e-12	1.4722287072204247e-14	0.0013315667574318132	-3.2179823454364878e-21	3.4387316129658753e-19	4.4018616168707697e-16	1.173643615828663e-14	4.299998228943808e-16
37300000	0.004334216618041649	-1.4762424994658135e-21	-4.882255309719667e-19	3.228779306914362e-12	1.4722287072204247e-14	0.0013315667574318132	-3.2179822002966554e-21	3.4387316129658753e-19	4.4018616168707697e-16	1.173643615828663e-14	4.299998228943808e-16
37400000	0.004334216618041649	-1.4762424994658135e-21	-4.882255309719667e-19	3.228779306914362e-12	1.4722287072204247e-14	0.0013315667574318132	-3.2179820551568227e-21	3.4387316129658753e-19	4.4018616168707697e-16	1.173643615828663e-14	4.299998228943808e-16
37500000	0.004334216618041649	-1.4762424994658135e-21	-4.882255309719667e-19	3.228779306914362e-12	1.4722287072204247e-14	0.0013315667574318132	-3.2179819100169903e-21	3.4387316129658753e-19	4.4018616168707697e-16	1.173643615828663e-14	4.299998228943808e-16
37600000	0.004334216618041649	-1.4762424994658135e-21	-4.882255309719667e-19	3.228779306914362e-12	1.4722287072204247e-14	0.0013315667574318132	-3.217981764877158e-21	3.4387316129658753e-19	4.4018616168707697e-16	1.173643615828663e-14	4.299998228943808e-16
37700000	0.004334216618041649	-1.4762424994658135e-21	-4.882255309719667e-19	3.228779306914362e-12	1.4722287072204247e-14	0.0013315667574318132	-3.217981619737325e-21	3.4387316129658753e-19	4.4018616168707697e-16	1.173643615828663e-14	4.299998228943808e-16
37800000	0.004334216618041649	-1.4762424994658135e-21	-4.882255309719667e-19	3.228779306914362e-12	1.4722287072204247e-14	0.0013315667574318132	-3.2179814745974928e-21	3.4387316129658753e-19	4.4018616168707697e-16	1.173643615828663e-14	4.299998228943808e-16
37900000	0.004334216618041649	-1.4762424994658135e-21	-4.882255309719667e-19	3.228779306914362e-12	1.4722287072204247e-14	0.0013315667574318132	-3.2179813294576604e-21	3.4387316129658753e-19	4.4018616168707697e-16	1.173643615828663e-14	4.299998228943808e-16
38000000	0.004334216618041649	-1.4762424994658135e-21	-4.882255309719667e-19	3.228779306914362e-12	1.4722287072204247e-14	0.0013315667574318132	-3.2179811843178276e-21	3.4387316129658753e-19	4.4018616168707697e-16	1.173643615828663e-14	4.299998228943808e-16
38100000	0.004334216618041649	-1.4762424994658135e-21	-4.882255309719667e-19	3.228779306914362e-12	1.4722287072204247e-14	0.0013315667574318132	-3.2179810391779953e-21	3.4387316129658753e-19	4.4018616168707697e-16	1.173643615828663e-14	4.299998228943808e-16
38200000	0.004334216618041649	-1.4762424994658135e-21	-4.882255309719667e-19	3.228779306914362e-12	1.4722287072204247e-14	0.0013315667574318132	-3.2179808940381625e-21	3.4387316129658753e-19	4.4018616168707697e-16	1.173643615828663e-14	4.299998228943808e-16
38300000	0.004334216618041649	-1.4762424994658135e-21	-4.882255309719667e-19	3.228779306914362e-12	1.4722287072204247e-14	0.0013315667574318132	-3.21798074889833e-21	3.4387316129658753e-19	4.4018616168707697e-16	1.173643615828663e-14	4.299998228943808e-16
38400000	0.004334216618041649	-1.4762424994658135e-21	-4.882255309719667e-19	3.228779306914362e-12	1.4722287072204247e-14	0.0013315667574318132	-3.2179806037584978e-21	3.4387316129658753e-19	4.4018616168707697e-16	1.173643615828663e-14	4.299998228943808e-16
38500000	0.004334216618041649	-1.4762424994658135e-21	-4.882255309719667e-19	3.228779306914362e-12	1.4722287072204247e-14	0.0013315667574318132	-3.217980458618665e-21	3.4387316129658753e-19	4.4018616168707697e-16	1.173643615828663e-14	4.299998228943808e-16
38600000	0.004334216618041649	-1.4762424994658135e-21	-4.882255309719667e-19	3.228779306914362e-12	1.4722287072204247e-14	0.0013315667574318132	-3.2179803134788326e-21	3.4387316129658753e-19	4.4018616168707697e-16	1.173643615828663e-14	4.299998228943808e-16
38700000	0.004334216618041649	-1.4762424994658135e-21	-4.882255309719667e-19	3.228779306914362e-12	1.4722287072204247e-14	0.0013315667574318132	-3.2179801683390003e-21	3.4387316129658753e-19	4.4018616168707697e-16	1.173643615828663e-14	4.299998228943808e-16
38800000	0.004334216618041649	-1.4762424994658135e-21	-4.882255309719667e-19	3.228779306914362e-12	1.4722287072204247e-14	0.0013315667574318132	-3.2179800231991675e-21	3.4387316129658753e-19	4.4018616168707697e-16	1.173643615828663e-14	4.299998228943808e-16
38900000	0.004334216618041649	-1.4762424994658135e-21	-4.882255309719667e-19	3.228779306914362e-12	1.4722287072204247e-14	0.0013315667574318132	-3.217979878059335e-21	3.4387316129658753e-19	4.4018616168707697e-16	1.173643615828663e-14	4.299998228943808e-16
39000000	0.004334216618041649	-1.4762424994658135e-21	-4.882255309719667e-19	3.228779306914362e-12	1.4722287072204247e-14	0.0013315667574318132	-3.2179797329195024e-21	3.4387316129658753e-19	4.4018616168707697e-16	1.173643615828663e-14	4.299998228943808e-16
39100000	0.004334216618041649	-1.4762424994658135e-21	-4.882255309719667e-19	3.228779306914362e-12	1.4722287072204247e-14	0.0013315667574318132	-3.21797958777967e-21	3.4387316129658753e-19	4.4018616168707697e-16	1.173643615828663e-14	4.299998228943808e-16
39200000	0.004334216618041649	-1.4762424994658135e-21	-4.882255309719667e-19	3.228779306914362e-12	1.4722287072204247e-14	0.0013315667574318132	-3.2179794426398376e-21	3.4387316129658753e-19	4.4018616168707697e-16	1.173643615828663e-14	4.299998228943808e-16
39300000	0.004334216618041649	-1.4762424994658135e-21	-4.882255309719667e-19	3.228779306914362e-12	1.4722287072204247e-14	0.0013315667574318132	-3.217979297500005e-21	3.4387316129658753e-19	4.4018616168707697e-16	1.173643615828663e-14	4.299998228943808e-16
39400000	0.004334216618041649	-1.4762424994658135e-21	-4.882255309719667e-19	3.228779306914362e-12	1.4722287072204247e-14	0.0013315667574318132	-3.2179791523601725e-21	3.4387316129658753e-19	4.4018616168707697e-16	1.173643615828663e-14	4.299998228943808e-16
39500000	0.004334216618041649	-1.4762424994658135e-21	-4.882255309719667e-19	3.228779306914362e-12	1.4722287072204247e-14	0.0013315667574318132	-3.21797900722034e-21	3.4387316129658753e-19	4.4018616168707697e-16	1.173643615828663e-14	4.299998228943808e-16
39600000	0.004334216618041649	-1.4762424994658135e-21	-4.882255309719667e-19	3.228779306914362e-12	1.4722287072204247e-14	0.0013315667574318132	-3.2179788620805073e-21	3.4387316129658753e-19	4.4018616168707697e-16	1.173643615828663e-14	4.299998228943808e-16
39700000	0.004334216618041649	-1.4762424994658135e-21	-4.882255309719667e-19	3.228779306914362e-12	1.4722287072204247e-14	0.0013315667574318132	-3.217978716940675e-21	3.4387316129658753e-19	4.4018616168707697e-16	1.173643615828663e-14	4.299998228943808e-16
39800000	0.004334216618041649	-1.4762424994658135e-21	-4.882255309719667e-19	3.228779306914362e-12	1.4722287072204247e-14	0.0013315667574318132	-3.2179785718008422e-21	3.4387316129658753e-19	4.4018616168707697e-16	1.173643615828663e-14	4.299998228943808e-16
39900000	0.004334216618041649	-1.4762424994658135e-21	-4.882255309719667e-19	3.228779306914362e-12	1.4722287072204247e-14	0.0013315667574318132	-3.21797842666101e-21	3.4387316129658753e-19	4.4018616168707697e-16	1.173643615828663e-14	4.299998228943808e-16
40000000	0.004334216618041649	-1.4762424994658135e-21	-4.882255309719667e-19	3.228779306914362e-12	1.4722287072204247e-14	0.0013315667574318132	-3.2179782815211775e-21	3.4387316129658753e-19	4.4018616168707697e-16	1.173643615828663e-14	4.299998228943808e-16
40100000	0.004334216618041649	-1.4762424994658135e-21	-4.882255309719667e-19	3.228779306914362e-12	1.4722287072204247e-14	0.0013315667574318132	-3.2179781363813447e-21	3.4387316129658753e-19	4.4018616168707697e-16	1.173643615828663e-14	4.299998228943808e-16
40200000	0.004334216618041649	-1.4762424994658135e-21	-4.882255309719667e-19	3.228779306914362e-12	1.4722287072204247e-14	0.0013315667574318132	-3.2179779912415123e-21	3.4387316129658753e-19	4.4018616168707697e-16	1.173643615828663e-14	4.299998228943808e-16
40300000	0.004334216618041649	-1.4762424994658135e-21	-4.882255309719667e-19	3.228779306914362e-12	1.4722287072204247e-14	0.0013315667574318132	-3.21797784610168e-21	3.4387316129658753e-19	4.4018616168707697e-16	1.173643615828663e-14	4.299998228943808e-16
40400000	0.004334216618041649	-1.4762424994658135e-21	-4.882255309719667e-19	3.228779306914362e-12	1.4722287072204247e-14	0.0013315667574318132	-3.2179777009618472e-21	3.4387316129658753e-19	4.4018616168707697e-16	1.173643615828663e-14	4.299998228943808e-16
40500000	0.004334216618041649	-1.4762424994658135e-21	-4.882255309719667e-19	3.228779306914362e-12	1.4722287072204247e-14	0.0013315667574318132	-3.217977555822015e-21	3.4387316129658753e-19	4.4018616168707697e-16	1.173643615828663e-14	4.299998228943808e-16
40600000	0.004334216618041649	-1.4762424994658135e-21	-4.882255309719667e-19	3.228779306914362e-12	1.4722287072204247e-14	0.0013315667574318132	-3.2179774106821824e-21	3.4387316129658753e-19	4.4018616168707697e-16	1.173643615828663e-14	4.299998228943808e-16
40700000	0.004334216618041649	-1.4762424994658135e-21	-4.882255309719667e-19	3.228779306914362e-12	1.4722287072204247e-14	0.0013315667574318132	-3.2179772655423497e-21	3.4387316129658753e-19	4.4018616168707697e-16	1.173643615828663e-14	4.299998228943808e-16
40800000	0.004334216618041649	-1.4762424994658135e-21	-4.882255309719667e-19	3.228779306914362e-12	1.4722287072204247e-14	0.0013315667574318132	-3.2179771204025173e-21	3.4387316129658753e-19	4.4018616168707697e-16	1.173643615828663e-14	4.299998228943808e-16
40900000	0.004334216618041649	-1.4762424994658135e-21	-4.882255309719667e-19	3.228779306914362e-12	1.4722287072204247e-14	0.0013315667574318132	-3.2179769752626846e-21	3.4387316129658753e-19	4.4018616168707697e-16	1.173643615828663e-14	4.299998228943808e-16
41000000	0.004334216618041649	-1.4762424994658135e-21	-4.882255309719667e-19	3.228779306914362e-12	1.4722287072204247e-14	0.0013315667574318132	-3.217976830122852e-21	3.4387316129658753e-19	4.4018616168707697e-16	1.173643615828663e-14	4.299998228943808e-16
41100000	0.004334216618041649	-1.4762424994658135e-21	-4.882255309719667e-19	3.228779306914362e-12	1.4722287072204247e-14	0.0013315667574318132	-3.2179766849830198e-21	3.4387316129658753e-19	4.4018616168707697e-16	1.173643615828663e-14	4.299998228943808e-16
41200000	0.004334216618041649	-1.4762424994658135e-21	-4.882255309719667e-19	3.228779306914362e-12	1.4722287072204247e-14	0.0013315667574318132	-3.217976539843187e-21	3.4387316129658753e-19	4.4018616168707697e-16	1.173643615828663e-14	4.299998228943808e-16
41300000	0.004334216618041649	-1.4762424994658135e-21	-4.882255309719667e-19	3.228779306914362e-12	1.4722287072204247e-14	0.0013315667574318132	-3.2179763947033547e-21	3.4387316129658753e-19	4.4018616168707697e-16	1.173643615828663e-14	4.299998228943808e-16
41400000	0.004334216618041649	-1.4762424994658135e-21	-4.882255309719667e-19	3.228779306914362e-12	1.4722287072204247e-14	0.0013315667574318132	-3.2179762495635223e-21	3.4387316129658753e-19	4.4018616168707697e-16	1.173643615828663e-14	4.299998228943808e-16
41500000	0.004334216618041649	-1.4762424994658135e-21	-4.882255309719667e-19	3.228779306914362e-12	1.4722287072204247e-14	0.0013315667574318132	-3.2179761044236895e-21	3.4387316129658753e-19	4.4018616168707697e-16	1.173643615828663e-14	4.299998228943808e-16
41600000	0.004334216618041649	-1.4762424994658135e-21	-4.882255309719667e-19	3.228779306914362e-12	1.4722287072204247e-14	0.0013315667574318132	-3.217975959283857e-21	3.4387316129658753e-19	4.4018616168707697e-16	1.173643615828663e-14	4.299998228943808e-16
41700000	0.004334216618041649	-1.4762424994658135e-21	-4.882255309719667e-19	3.228779306914362e-12	1.4722287072204247e-14	0.0013315667574318132	-3.2179758141440244e-21	3.4387316129658753e-19	4.4018616168707697e-16	1.173643615828663e-14	4.299998228943808e-16
41800000	0.004334216618041649	-1.4762424994658135e-21	-4.882255309719667e-19	3.228779306914362e-12	1.4722287072204247e-14	0.0013315667574318132	-3.217975669004192e-21	3.4387316129658753e-19	4.4018616168707697e-16	1.173643615828663e-14	4.299998228943808e-16
41900000	0.004334216618041649	-1.4762424994658135e-21	-4.882255309719667e-19	3.228779306914362e-12	1.4722287072204247e-14	0.0013315667574318132	-3.2179755238643597e-21	3.4387316129658753e-19	4.4018616168707697e-16	1.173643615828663e-14	4.299998228943808e-16
42000000	0.004334216618041649	-1.4762424994658135e-21	-4.882255309719667e-19	3.228779306914362e-12	1.4722287072204247e-14	0.0013315667574318132	-3.217975378724527e-21	3.4387316129658753e-19	4.4018616168707697e-16	1.173643615828663e-14	4.299998228943808e-16
42100000	0.004334216618041649	-1.4762424994658135e-21	-4.882255309719667e-19	3.228779306914362e-12	1.4722287072204247e-14	0.0013315667574318132	-3.2179752335846945e-21	3.4387316129658753e-19	4.4018616168707697e-16	1.173643615828663e-14	4.299998228943808e-16
42200000	0.004334216618041649	-1.4762424994658135e-21	-4.882255309719667e-19	3.228779306914362e-12	1.4722287072204247e-14	0.0013315667574318132	-3.217975088444862e-21	3.4387316129658753e-19	4.4018616168707697e-16	1.173643615828663e-14	4.299998228943808e-16
42300000	0.004334216618041649	-1.4762424994658135e-21	-4.882255309719667e-19	3.228779306914362e-12	1.4722287072204247e-14	0.0013315667574318132	-3.2179749433050294e-21	3.4387316129658753e-19	4.4018616168707697e-16	1.173643615828663e-14	4.299998228943808e-16
42400000	0.004334216618041649	-1.4762424994658135e-21	-4.882255309719667e-19	3.228779306914362e-12	1.4722287072204247e-14	0.0013315667574318132	-3.217974798165197e-21	3.438731612965875e-19	4.4018616168707697e-16	1.173643615828663e-14	4.299998228943808e-16
42500000	0.004334216618041649	-1.4762424994658135e-21	-4.882255309719667e-19	3.228779306914362e-12	1.4722287072204247e-14	0.0013315667574318132	-3.2179746530253643e-21	3.438731612965875e-19	4.4018616168707697e-16	1.173643615828663e-14	4.299998228943808e-16
42600000	0.004334216618041649	-1.4762424994658135e-21	-4.882255309719667e-19	3.228779306914362e-12	1.4722287072204247e-14	0.0013315667574318132	-3.217974507885532e-21	3.438731612965875e-19	4.4018616168707697e-16	1.173643615828663e-14	4.299998228943808e-16
42700000	0.004334216618041649	-1.4762424994658135e-21	-4.882255309719667e-19	3.228779306914362e-12	1.4722287072204247e-14	0.001331566757431813	-3.2179743627456995e-21	3.438731612965875e-19	4.4018616168707697e-16	1.173643615828663e-14	4.299998228943808e-16
42800000	0.004334216618041649	-1.4762424994658135e-21	-4.882255309719667e-19	3.228779306914362e-12	1.4722287072204247e-14	0.001331566757431813	-3.2179742176058667e-21	3.438731612965875e-19	4.4018616168707697e-16	1.173643615828663e-14	4.299998228943808e-16
42900000	0.004334216618041649	-1.4762424994658135e-21	-4.882255309719667e-19	3.228779306914362e-12	1.4722287072204247e-14	0.001331566757431813	-3.2179740724660344e-21	3.438731612965875e-19	4.4018616168707697e-16	1.173643615828663e-14	4.299998228943808e-16
43000000	0.004334216618041649	-1.4762424994658135e-21	-4.882255309719667e-19	3.228779306914362e-12	1.4722287072204247e-14	0.001331566757431813	-3.217973927326202e-21	3.438731612965875e-19	4.4018616168707697e-16	1.173643615828663e-14	4.299998228943808e-16
43100000	0.004334216618041649	-1.4762424994658135e-21	-4.882255309719667e-19	3.228779306914362e-12	1.4722287072204247e-14	0.001331566757431813	-3.2179737821863692e-21	3.438731612965875e-19	4.4018616168707697e-16	1.173643615828663e-14	4.299998228943808e-16
43200000	0.004334216618041649	-1.4762424994658135e-21	-4.882255309719667e-19	3.228779306914362e-12	1.4722287072204247e-14	0.001331566757431813	-3.217973637046537e-21	3.438731612965875e-19	4.4018616168707697e-16	1.173643615828663e-14	4.299998228943808e-16
43300000	0.004334216618041649	-1.4762424994658135e-21	-4.882255309719667e-19	3.228779306914362e-12	1.4722287072204247e-14	0.001331566757431813	-3.2179734919067045e-21	3.438731612965875e-19	4.4018616168707697e-16	1.173643615828663e-14	4.299998228943808e-16
43400000	0.004334216618041649	-1.4762424994658135e-21	-4.882255309719667e-19	3.228779306914362e-12	1.4722287072204247e-14	0.001331566757431813	-3.2179733467668717e-21	3.438731612965875e-19	4.4018616168707697e-16	1.173643615828663e-14	4.299998228943808e-16
43500000	0.004334216618041649	-1.4762424994658135e-21	-4.882255309719667e-19	3.228779306914362e-12	1.4722287072204247e-14	0.001331566757431813	-3.2179732016270394e-21	3.438731612965875e-19	4.4018616168707697e-16	1.173643615828663e-14	4.299998228943808e-16
43600000	0.004334216618041649	-1.4762424994658135e-21	-4.882255309719667e-19	3.228779306914362e-12	1.4722287072204247e-14	0.001331566757431813	-3.2179730564872066e-21	3.438731612965875e-19	4.4018616168707697e-16	1.173643615828663e-14	4.299998228943808e-16
43700000	0.004334216618041649	-1.4762424994658135e-21	-4.882255309719667e-19	3.228779306914362e-12	1.4722287072204247e-14	0.001331566757431813	-3.2179729113473742e-21	3.438731612965875e-19	4.4018616168707697e-16	1.173643615828663e-14	4.299998228943808e-16
43800000	0.004334216618041649	-1.4762424994658135e-21	-4.882255309719667e-19	3.2287793069143623e-12	1.4722287072204247e-14	0.001331566757431813	-3.217972766207542e-21	3.438731612965875e-19	4.4018616168707697e-16	1.173643615828663e-14	4.299998228943808e-16
43900000	0.004334216618041649	-1.4762424994658135e-21	-4.882255309719667e-19	3.2287793069143623e-12	1.4722287072204247e-14	0.001331566757431813	-3.217972621067709e-21	3.438731612965875e-19	4.4018616168707697e-16	1.173643615828663e-14	4.299998228943808e-16
44000000	0.004334216618041649	-1.4762424994658135e-21	-4.882255309719667e-19	3.2287793069143623e-12	1.4722287072204247e-14	0.001331566757431813	-3.2179724759278767e-21	3.438731612965875e-19	4.4018616168707697e-16	1.173643615828663e-14	4.299998228943808e-16
44100000	0.004334216618041649	-1.4762424994658135e-21	-4.882255309719667e-19	3.2287793069143623e-12	1.4722287072204247e-14	0.001331566757431813	-3.2179723307880443e-21	3.438731612965875e-19	4.4018616168707697e-16	1.173643615828663e-14	4.299998228943808e-16
44200000	0.004334216618041649	-1.4762424994658135e-21	-4.882255309719667e-19	3.2287793069143623e-12	1.4722287072204247e-14	0.001331566757431813	-3.2179721856482116e-21	3.438731612965875e-19	4.4018616168707697e-16	1.173643615828663e-14	4.299998228943808e-16
44300000	0.004334216618041649	-1.4762424994658135e-21	-4.882255309719667e-19	3.2287793069143623e-12	1.4722287072204247e-14	0.001331566757431813	-3.2179720405083792e-21	3.438731612965875e-19	4.4018616168707697e-16	1.173643615828663e-14	4.299998228943808e-16
44400000	0.004334216618041649	-1.4762424994658135e-21	-4.882255309719667e-19	3.2287793069143623e-12	1.4722287072204247e-14	0.001331566757431813	-3.2179718953685464e-21	3.438731612965875e-19	4.4018616168707697e-16	1.173643615828663e-14	4.299998228943808e-16
44500000	0.004334216618041649	-1.4762424994658135e-21	-4.882255309719667e-19	3.2287793069143623e-12	1.4722287072204247e-14	0.001331566757431813	-3.217971750228714e-21	3.438731612965875e-19	4.4018616168707697e-16	1.173643615828663e-14	4.299998228943808e-16
44600000	0.004334216618041649	-1.4762424994658135e-21	-4.882255309719667e-19	3.2287793069143623e-12	1.4722287072204247e-14	0.001331566757431813	-3.2179716050888817e-21	3.438731612965875e-19	4.4018616168707697e-16	1.173643615828663e-14	4.299998228943808e-16
44700000	0.004334216618041649	-1.4762424994658135e-21	-4.882255309719667e-19	3.2287793069143623e-12	1.4722287072204247e-14	0.001331566757431813	-3.217971459949049e-21	3.438731612965875e-19	4.4018616168707697e-16	1.173643615828663e-14	4.299998228943808e-16
44800000	0.004334216618041649	-1.4762424994658135e-21	-4.882255309719667e-19	3.2287793069143623e-12	1.4722287072204247e-14	0.001331566757431813	-3.2179713148092166e-21	3.438731612965875e-19	4.4018616168707697e-16	1.173643615828663e-14	4.299998228943808e-16
44900000	0.004334216618041649	-1.4762424994658135e-21	-4.882255309719667e-19	3.2287793069143623e-12	1.4722287072204247e-14	0.001331566757431813	-3.217971169669384e-21	3.438731612965875e-19	4.4018616168707697e-16	1.173643615828663e-14	4.299998228943808e-16
45000000	0.004334216618041649	-1.4762424994658135e-21	-4.882255309719667e-19	3.2287793069143623e-12	1.4722287072204247e-14	0.001331566757431813	-3.2179710245295514e-21	3.438731612965875e-19	4.4018616168707697e-16	1.173643615828663e-14	4.299998228943808e-16
45100000	0.004334216618041649	-1.4762424994658135e-21	-4.882255309719667e-19	3.2287793069143623e-12	1.4722287072204247e-14	0.001331566757431813	-3.217970879389719e-21	3.438731612965875e-19	4.4018616168707697e-16	1.173643615828663e-14	4.299998228943808e-16
45200000	0.004334216618041649	-1.4762424994658135e-21	-4.882255309719667e-19	3.2287793069143623e-12	1.4722287072204247e-14	0.001331566757431813	-3.2179707342498863e-21	3.438731612965875e-19	4.4018616168707697e-16	1.173643615828663e-14	4.299998228943808e-16
45300000	0.004334216618041649	-1.4762424994658135e-21	-4.882255309719667e-19	3.2287793069143623e-12	1.4722287072204247e-14	0.001331566757431813	-3.217970589110054e-21	3.438731612965875e-19	4.4018616168707697e-16	1.173643615828663e-14	4.299998228943808e-16
45400000	0.004334216618041649	-1.4762424994658135e-21	-4.882255309719667e-19	3.2287793069143623e-12	1.4722287072204247e-14	0.001331566757431813	-3.2179704439702215e-21	3.438731612965875e-19	4.4018616168707697e-16	1.173643615828663e-14	4.299998228943808e-16
45500000	0.004334216618041649	-1.4762424994658135e-21	-4.882255309719667e-19	3.2287793069143623e-12	1.4722287072204247e-14	0.001331566757431813	-3.2179702988303888e-21	3.438731612965875e-19	4.4018616168707697e-16	1.173643615828663e-14	4.299998228943808e-16
45600000	0.004334216618041649	-1.4762424994658135e-21	-4.882255309719667e-19	3.2287793069143623e-12	1.4722287072204247e-14	0.001331566757431813	-3.2179701536905564e-21	3.438731612965875e-19	4.4018616168707697e-16	1.173643615828663e-14	4.299998228943808e-16
45700000	0.004334216618041649	-1.4762424994658135e-21	-4.882255309719667e-19	3.2287793069143623e-12	1.4722287072204247e-14	0.001331566757431813	-3.217970008550724e-21	3.438731612965875e-19	4.4018616168707697e-16	1.173643615828663e-14	4.299998228943808e-16
45800000	0.004334216618041649	-1.4762424994658135e-21	-4.882255309719667e-19	3.2287793069143623e-12	1.4722287072204247e-14	0.001331566757431813	-3.2179698634108913e-21	3.438731612965875e-19	4.4018616168707697e-16	1.173643615828663e-14	4.299998228943808e-16
45900000	0.004334216618041649	-1.4762424994658135e-21	-4.882255309719667e-19	3.2287793069143623e-12	1.4722287072204247e-14	0.001331566757431813	-3.217969718271059e-21	3.438731612965875e-19	4.4018616168707697e-16	1.173643615828663e-14	4.299998228943808e-16
46000000	0.004334216618041649	-1.4762424994658135e-21	-4.882255309719667e-19	3.2287793069143623e-12	1.4722287072204247e-14	0.001331566757431813	-3.2179695731312265e-21	3.438731612965875e-19	4.4018616168707697e-16	1.173643615828663e-14	4.299998228943808e-16
46100000	0.004334216618041649	-1.4762424994658135e-21	-4.882255309719667e-19	3.2287793069143623e-12	1.4722287072204247e-14	0.001331566757431813	-3.2179694279913938e-21	3.438731612965875e-19	4.4018616168707697e-16	1.173643615828663e-14	4.299998228943808e-16
46200000	0.004334216618041649	-1.4762424994658135e-21	-4.882255309719667e-19	3.2287793069143623e-12	1.4722287072204247e-14	0.001331566757431813	-3.2179692828515614e-21	3.438731612965875e-19	4.4018616168707697e-16	1.173643615828663e-14	4.299998228943808e-16
46300000	0.004334216618041649	-1.4762424994658135e-21	-4.882255309719667e-19	3.2287793069143623e-12	1.4722287072204247e-14	0.001331566757431813	-3.2179691377117286e-21	3.438731612965875e-19	4.4018616168707697e-16	1.173643615828663e-14	4.299998228943808e-16
46400000	0.004334216618041649	-1.4762424994658135e-21	-4.882255309719667e-19	3.2287793069143623e-12	1.4722287072204247e-14	0.001331566757431813	-3.2179689925718963e-21	3.438731612965875e-19	4.4018616168707697e-16	1.173643615828663e-14	4.299998228943808e-16
46500000	0.004334216618041649	-1.4762424994658135e-21	-4.882255309719667e-19	3.2287793069143623e-12	1.4722287072204247e-14	0.001331566757431813	-3.217968847432064e-21	3.438731612965875e-19	4.4018616168707697e-16	1.173643615828663e-14	4.299998228943808e-16
46600000	0.004334216618041649	-1.4762424994658135e-21	-4.882255309719667e-19	3.2287793069143623e-12	1.4722287072204247e-14	0.001331566757431813	-3.217968702292231e-21	3.438731612965875e-19	4.4018616168707697e-16	1.173643615828663e-14	4.299998228943808e-16
46700000	0.004334216618041649	-1.4762424994658135e-21	-4.882255309719667e-19	3.2287793069143623e-12	1.4722287072204247e-14	0.001331566757431813	-3.2179685571523988e-21	3.438731612965875e-19	4.4018616168707697e-16	1.173643615828663e-14	4.299998228943808e-16
46800000	0.004334216618041649	-1.4762424994658135e-21	-4.882255309719667e-19	3.2287793069143623e-12	1.4722287072204247e-14	0.001331566757431813	-3.2179684120125664e-21	3.438731612965875e-19	4.4018616168707697e-16	1.173643615828663e-14	4.299998228943808e-16
46900000	0.004334216618041649	-1.4762424994658135e-21	-4.882255309719667e-19	3.2287793069143623e-12	1.4722287072204247e-14	0.001331566757431813	-3.2179682668727336e-21	3.438731612965875e-19	4.4018616168707697e-16	1.173643615828663e-14	4.299998228943808e-16
47000000	0.004334216618041649	-1.4762424994658135e-21	-4.882255309719667e-19	3.2287793069143623e-12	1.4722287072204247e-14	0.001331566757431813	-3.2179681217329012e-21	3.438731612965875e-19	4.4018616168707697e-16	1.173643615828663e-14	4.299998228943808e-16
47100000	0.004334216618041649	-1.4762424994658135e-21	-4.882255309719667e-19	3.2287793069143623e-12	1.4722287072204247e-14	0.001331566757431813	-3.2179679765930685e-21	3.438731612965875e-19	4.4018616168707697e-16	1.173643615828663e-14	4.299998228943808e-16
47200000	0.004334216618041649	-1.4762424994658135e-21	-4.882255309719667e-19	3.2287793069143623e-12	1.4722287072204247e-14	0.001331566757431813	-3.217967831453236e-21	3.438731612965875e-19	4.4018616168707697e-16	1.173643615828663e-14	4.299998228943808e-16
47300000	0.004334216618041649	-1.4762424994658135e-21	-4.882255309719667e-19	3.2287793069143623e-12	1.4722287072204247e-14	0.001331566757431813	-3.2179676863134037e-21	3.438731612965875e-19	4.4018616168707697e-16	1.173643615828663e-14	4.299998228943808e-16
47400000	0.004334216618041649	-1.4762424994658135e-21	-4.882255309719667e-19	3.2287793069143623e-12	1.4722287072204247e-14	0.001331566757431813	-3.217967541173571e-21	3.438731612965875e-19	4.4018616168707697e-16	1.173643615828663e-14	4.299998228943808e-16
47500000	0.004334216618041649	-1.4762424994658135e-21	-4.882255309719667e-19	3.2287793069143623e-12	1.4722287072204247e-14	0.001331566757431813	-3.2179673960337386e-21	3.438731612965875e-19	4.4018616168707697e-16	1.173643615828663e-14	4.299998228943808e-16
47600000	0.004334216618041649	-1.4762424994658135e-21	-4.882255309719667e-19	3.2287793069143623e-12	1.4722287072204247e-14	0.001331566757431813	-3.2179672508939062e-21	3.438731612965875e-19	4.4018616168707697e-16	1.173643615828663e-14	4.299998228943808e-16
47700000	0.004334216618041649	-1.4762424994658135e-21	-4.882255309719667e-19	3.2287793069143623e-12	1.4722287072204247e-14	0.001331566757431813	-3.2179671057540735e-21	3.438731612965875e-19	4.4018616168707697e-16	1.173643615828663e-14	4.299998228943808e-16
47800000	0.004334216618041649	-1.4762424994658135e-21	-4.882255309719667e-19	3.2287793069143623e-12	1.4722287072204247e-14	0.001331566757431813	-3.217966960614241e-21	3.438731612965875e-19	4.4018616168707697e-16	1.173643615828663e-14	4.299998228943808e-16
47900000	0.004334216618041649	-1.4762424994658135e-21	-4.882255309719667e-19	3.2287793069143623e-12	1.4722287072204247e-14	0.001331566757431813	-3.2179668154744087e-21	3.438731612965875e-19	4.4018616168707697e-16	1.173643615828663e-14	4.299998228943808e-16
48000000	0.004334216618041649	-1.4762424994658135e-21	-4.882255309719667e-19	3.2287793069143623e-12	1.4722287072204247e-14	0.001331566757431813	-3.217966670334576e-21	3.438731612965875e-19	4.4018616168707697e-16	1.173643615828663e-14	4.299998228943808e-16
48100000	0.004334216618041649	-1.4762424994658135e-21	-4.882255309719667e-19	3.2287793069143623e-12	1.4722287072204247e-14	0.001331566757431813	-3.2179665251947436e-21	3.438731612965875e-19	4.4018616168707697e-16	1.173643615828663e-14	4.299998228943808e-16
48200000	0.004334216618041649	-1.4762424994658135e-21	-4.882255309719667e-19	3.2287793069143623e-12	1.4722287072204247e-14	0.001331566757431813	-3.217966380054911e-21	3.438731612965875e-19	4.4018616168707697e-16	1.173643615828663e-14	4.299998228943808e-16
48300000	0.004334216618041649	-1.4762424994658135e-21	-4.882255309719667e-19	3.2287793069143623e-12	1.4722287072204247e-14	0.001331566757431813	-3.2179662349150785e-21	3.438731612965875e-19	4.4018616168707697e-16	1.173643615828663e-14	4.299998228943808e-16
48400000	0.004334216618041649	-1.4762424994658135e-21	-4.882255309719667e-19	3.2287793069143623e-12	1.4722287072204247e-14	0.001331566757431813	-3.217966089775246e-21	3.438731612965875e-19	4.4018616168707697e-16	1.173643615828663e-14	4.299998228943808e-16
48500000	0.004334216618041649	-1.4762424994658135e-21	-4.882255309719667e-19	3.2287793069143623e-12	1.4722287072204247e-14	0.001331566757431813	-3.2179659446354133e-21	3.438731612965875e-19	4.4018616168707697e-16	1.173643615828663e-14	4.299998228943808e-16
48600000	0.004334216618041649	-1.4762424994658135e-21	-4.882255309719667e-19	3.2287793069143623e-12	1.4722287072204247e-14	0.001331566757431813	-3.217965799495581e-21	3.438731612965875e-19	4.4018616168707697e-16	1.173643615828663e-14	4.299998228943808e-16
48700000	0.004334216618041649	-1.4762424994658135e-21	-4.882255309719667e-19	3.2287793069143623e-12	1.4722287072204247e-14	0.001331566757431813	-3.2179656543557486e-21	3.438731612965875e-19	4.4018616168707697e-16	1.173643615828663e-14	4.299998228943808e-16
48800000	0.004334216618041649	-1.4762424994658135e-21	-4.882255309719667e-19	3.2287793069143623e-12	1.4722287072204247e-14	0.001331566757431813	-3.2179655092159158e-21	3.438731612965875e-19	4.4018616168707697e-16	1.173643615828663e-14	4.299998228943808e-16
48900000	0.004334216618041649	-1.4762424994658135e-21	-4.882255309719667e-19	3.2287793069143623e-12	1.4722287072204247e-14	0.001331566757431813	-3.2179653640760834e-21	3.438731612965875e-19	4.4018616168707697e-16	1.173643615828663e-14	4.299998228943808e-16
49000000	0.004334216618041649	-1.4762424994658135e-21	-4.882255309719667e-19	3.2287793069143623e-12	1.4722287072204247e-14	0.001331566757431813	-3.2179652189362507e-21	3.438731612965875e-19	4.4018616168707697e-16	1.173643615828663e-14	4.299998228943808e-16
49100000	0.004334216618041649	-1.4762424994658135e-21	-4.882255309719667e-19	3.2287793069143623e-12	1.4722287072204247e-14	0.001331566757431813	-3.2179650737964183e-21	3.438731612965875e-19	4.4018616168707697e-16	1.173643615828663e-14	4.299998228943808e-16
49200000	0.004334216618041649	-1.4762424994658135e-21	-4.882255309719667e-19	3.2287793069143623e-12	1.4722287072204247e-14	0.001331566757431813	-3.217964928656586e-21	3.438731612965875e-19	4.4018616168707697e-16	1.173643615828663e-14	4.299998228943808e-16
49300000	0.004334216618041649	-1.4762424994658135e-21	-4.882255309719667e-19	3.2287793069143623e-12	1.4722287072204247e-14	0.001331566757431813	-3.217964783516753e-21	3.438731612965875e-19	4.4018616168707697e-16	1.173643615828663e-14	4.299998228943808e-16
49400000	0.004334216618041649	-1.4762424994658135e-21	-4.882255309719667e-19	3.2287793069143623e-12	1.4722287072204247e-14	0.001331566757431813	-3.2179646383769208e-21	3.438731612965875e-19	4.4018616168707697e-16	1.173643615828663e-14	4.299998228943808e-16
49500000	0.004334216618041649	-1.4762424994658135e-21	-4.882255309719667e-19	3.2287793069143623e-12	1.4722287072204247e-14	0.001331566757431813	-3.2179644932370884e-21	3.438731612965875e-19	4.4018616168707697e-16	1.173643615828663e-14	4.299998228943808e-16
49600000	0.004334216618041649	-1.4762424994658135e-21	-4.882255309719667e-19	3.2287793069143623e-12	1.4722287072204247e-14	0.001331566757431813	-3.2179643480972557e-21	3.438731612965875e-19	4.4018616168707697e-16	1.173643615828663e-14	4.299998228943808e-16
49700000	0.004334216618041649	-1.4762424994658135e-21	-4.882255309719667e-19	3.2287793069143623e-12	1.4722287072204247e-14	0.001331566757431813	-3.2179642029574233e-21	3.438731612965875e-19	4.4018616168707697e-16	1.173643615828663e-14	4.299998228943808e-16
49800000	0.004334216618041649	-1.4762424994658135e-21	-4.882255309719667e-19	3.2287793069143623e-12	1.4722287072204247e-14	0.001331566757431813	-3.2179640578175905e-21	3.438731612965875e-19	4.4018616168707697e-16	1.173643615828663e-14	4.299998228943808e-16
49900000	0.004334216618041649	-1.4762424994658135e-21	-4.882255309719667e-19	3.2287793069143623e-12	1.4722287072204247e-14	0.001331566757431813	-3.217963912677758e-21	3.438731612965875e-19	4.4018616168707697e-16	1.173643615828663e-14	4.299998228943808e-16
50000000	0.004334216618041649	-1.4762424994658135e-21	-4.882255309719667e-19	3.2287793069143623e-12	1.4722287072204247e-14	0.001331566757431813	-3.2179637675379258e-21	3.438731612965875e-19	4.4018616168707697e-16	1.173643615828663e-14	4.299998228943808e-16
50100000	0.004334216618041649	-1.4762424994658135e-21	-4.882255309719667e-19	3.2287793069143623e-12	1.4722287072204247e-14	0.001331566757431813	-3.217963622398093e-21	3.438731612965875e-19	4.4018616168707697e-16	1.173643615828663e-14	4.299998228943808e-16
50200000	0.004334216618041649	-1.4762424994658135e-21	-4.882255309719667e-19	3.2287793069143623e-12	1.4722287072204247e-14	0.001331566757431813	-3.2179634772582606e-21	3.438731612965875e-19	4.4018616168707697e-16	1.173643615828663e-14	4.299998228943808e-16
50300000	0.004334216618041649	-1.4762424994658135e-21	-4.882255309719667e-19	3.2287793069143623e-12	1.4722287072204247e-14	0.001331566757431813	-3.2179633321184283e-21	3.438731612965875e-19	4.4018616168707697e-16	1.173643615828663e-14	4.299998228943808e-16
50400000	0.004334216618041649	-1.4762424994658135e-21	-4.882255309719667e-19	3.2287793069143623e-12	1.4722287072204247e-14	0.001331566757431813	-3.2179631869785955e-21	3.438731612965875e-19	4.4018616168707697e-16	1.173643615828663e-14	4.299998228943808e-16
50500000	0.004334216618041649	-1.4762424994658135e-21	-4.882255309719667e-19	3.2287793069143623e-12	1.4722287072204247e-14	0.001331566757431813	-3.217963041838763e-21	3.438731612965875e-19	4.4018616168707697e-16	1.173643615828663e-14	4.299998228943808e-16
50600000	0.004334216618041649	-1.4762424994658135e-21	-4.882255309719667e-19	3.2287793069143623e-12	1.4722287072204247e-14	0.001331566757431813	-3.2179628966989308e-21	3.438731612965875e-19	4.4018616168707697e-16	1.173643615828663e-14	4.299998228943808e-16
50700000	0.004334216618041649	-1.4762424994658135e-21	-4.882255309719667e-19	3.2287793069143623e-12	1.4722287072204247e-14	0.001331566757431813	-3.217962751559098e-21	3.438731612965875e-19	4.4018616168707697e-16	1.173643615828663e-14	4.299998228943808e-16
50800000	0.004334216618041649	-1.4762424994658135e-21	-4.882255309719667e-19	3.2287793069143623e-12	1.4722287072204247e-14	0.001331566757431813	-3.2179626064192656e-21	3.438731612965875e-19	4.4018616168707697e-16	1.173643615828663e-14	4.299998228943808e-16
50900000	0.004334216618041649	-1.4762424994658135e-21	-4.882255309719667e-19	3.2287793069143623e-12	1.4722287072204247e-14	0.001331566757431813	-3.217962461279433e-21	3.438731612965875e-19	4.4018616168707697e-16	1.173643615828663e-14	4.299998228943808e-16
51000000	0.004334216618041649	-1.4762424994658135e-21	-4.882255309719667e-19	3.2287793069143623e-12	1.4722287072204247e-14	0.001331566757431813	-3.2179623161396005e-21	3.438731612965875e-19	4.4018616168707697e-16	1.173643615828663e-14	4.299998228943808e-16
51100000	0.004334216618041649	-1.4762424994658135e-21	-4.882255309719667e-19	3.2287793069143623e-12	1.4722287072204247e-14	0.001331566757431813	-3.217962170999768e-21	3.438731612965875e-19	4.4018616168707697e-16	1.173643615828663e-14	4.299998228943808e-16
51200000	0.004334216618041649	-1.4762424994658135e-21	-4.882255309719667e-19	3.2287793069143623e-12	1.4722287072204247e-14	0.001331566757431813	-3.2179620258599354e-21	3.438731612965875e-19	4.4018616168707697e-16	1.173643615828663e-14	4.299998228943808e-16
51300000	0.004334216618041649	-1.4762424994658135e-21	-4.882255309719667e-19	3.2287793069143623e-12	1.4722287072204247e-14	0.001331566757431813	-3.217961880720103e-21	3.438731612965875e-19	4.4018616168707697e-16	1.173643615828663e-14	4.299998228943808e-16
51400000	0.004334216618041649	-1.4762424994658135e-21	-4.882255309719667e-19	3.2287793069143623e-12	1.4722287072204247e-14	0.001331566757431813	-3.2179617355802706e-21	3.438731612965875e-19	4.4018616168707697e-16	1.173643615828663e-14	4.299998228943808e-16
51500000	0.004334216618041649	-1.4762424994658135e-21	-4.882255309719667e-19	3.2287793069143623e-12	1.4722287072204244e-14	0.001331566757431813	-3.217961590440438e-21	3.438731612965875e-19	4.4018616168707697e-16	1.173643615828663e-14	4.299998228943808e-16
51600000	0.004334216618041649	-1.4762424994658135e-21	-4.882255309719667e-19	3.2287793069143623e-12	1.4722287072204244e-14	0.001331566757431813	-3.2179614453006055e-21	3.438731612965875e-19	4.4018616168707697e-16	1.173643615828663e-14	4.299998228943808e-16
51700000	0.004334216618041649	-1.4762424994658135e-21	-4.882255309719667e-19	3.2287793069143623e-12	1.4722287072204244e-14	0.001331566757431813	-3.2179613001607727e-21	3.438731612965875e-19	4.4018616168707697e-16	1.173643615828663e-14	4.299998228943808e-16
51800000	0.004334216618041649	-1.4762424994658135e-21	-4.882255309719667e-19	3.2287793069143623e-12	1.4722287072204244e-14	0.001331566757431813	-3.2179611550209403e-21	3.438731612965875e-19	4.4018616168707697e-16	1.173643615828663e-14	4.299998228943808e-16
51900000	0.004334216618041649	-1.4762424994658135e-21	-4.882255309719667e-19	3.2287793069143623e-12	1.4722287072204244e-14	0.001331566757431813	-3.217961009881108e-21	3.438731612965875e-19	4.4018616168707697e-16	1.173643615828663e-14	4.299998228943808e-16
52000000	0.004334216618041649	-1.4762424994658135e-21	-4.882255309719667e-19	3.2287793069143623e-12	1.4722287072204244e-14	0.001331566757431813	-3.2179608647412752e-21	3.438731612965875e-19	4.4018616168707697e-16	1.173643615828663e-14	4.299998228943808e-16
52100000	0.004334216618041649	-1.4762424994658135e-21	-4.882255309719667e-19	3.2287793069143623e-12	1.4722287072204244e-14	0.001331566757431813	-3.217960719601443e-21	3.438731612965875e-19	4.4018616168707697e-16	1.173643615828663e-14	4.299998228943808e-16
52200000	0.004334216618041649	-1.4762424994658135e-21	-4.882255309719667e-19	3.2287793069143623e-12	1.4722287072204244e-14	0.001331566757431813	-3.2179605744616105e-21	3.438731612965875e-19	4.4018616168707697e-16	1.173643615828663e-14	4.299998228943808e-16
52300000	0.004334216618041649	-1.4762424994658135e-21	-4.882255309719667e-19	3.2287793069143623e-12	1.4722287072204244e-14	0.001331566757431813	-3.2179604293217777e-21	3.438731612965875e-19	4.4018616168707697e-16	1.173643615828663e-14	4.299998228943808e-16
52400000	0.004334216618041649	-1.4762424994658135e-21	-4.882255309719667e-19	3.2287793069143623e-12	1.4722287072204244e-14	0.001331566757431813	-3.2179602841819453e-21	3.438731612965875e-19	4.4018616168707697e-16	1.173643615828663e-14	4.299998228943808e-16
52500000	0.004334216618041649	-1.4762424994658135e-21	-4.882255309719667e-19	3.2287793069143623e-12	1.4722287072204244e-14	0.001331566757431813	-3.2179601390421126e-21	3.438731612965875e-19	4.4018616168707697e-16	1.173643615828663e-14	4.299998228943808e-16
52600000	0.004334216618041649	-1.4762424994658135e-21	-4.882255309719667e-19	3.2287793069143623e-12	1.4722287072204244e-14	0.001331566757431813	-3.2179599939022802e-21	3.438731612965875e-19	4.4018616168707697e-16	1.1736436158286629e-14	4.299998228943808e-16
52700000	0.004334216618041648	-1.4762424994658135e-21	-4.882255309719667e-19	3.2287793069143623e-12	1.4722287072204244e-14	0.001331566757431813	-3.217959848762448e-21	3.438731612965875e-19	4.4018616168707697e-16	1.1736436158286629e-14	4.299998228943808e-16
52800000	0.004334216618041648	-1.4762424994658135e-21	-4.882255309719667e-19	3.2287793069143623e-12	1.4722287072204244e-14	0.001331566757431813	-3.217959703622615e-21	3.438731612965875e-19	4.4018616168707697e-16	1.1736436158286629e-14	4.299998228943808e-16
52900000	0.004334216618041648	-1.4762424994658135e-21	-4.882255309719667e-19	3.2287793069143623e-12	1.4722287072204244e-14	0.001331566757431813	-3.2179595584827827e-21	3.438731612965875e-19	4.4018616168707697e-16	1.1736436158286629e-14	4.299998228943808e-16
53000000	0.004334216618041648	-1.4762424994658135e-21	-4.882255309719667e-19	3.2287793069143623e-12	1.4722287072204244e-14	0.001331566757431813	-3.2179594133429503e-21	3.438731612965875e-19	4.4018616168707697e-16	1.1736436158286629e-14	4.299998228943808e-16
53100000	0.004334216618041648	-1.4762424994658135e-21	-4.882255309719667e-19	3.2287793069143623e-12	1.4722287072204244e-14	0.0013315667574318132	-3.2179592682031175e-21	3.438731612965875e-19	4.4018616168707697e-16	1.1736436158286629e-14	4.299998228943808e-16
53200000	0.004334216618041648	-1.4762424994658135e-21	-4.882255309719667e-19	3.2287793069143623e-12	1.4722287072204244e-14	0.0013315667574318132	-3.217959123063285e-21	3.438731612965875e-19	4.4018616168707697e-16	1.1736436158286629e-14	4.299998228943808e-16
53300000	0.004334216618041648	-1.4762424994658135e-21	-4.882255309719667e-19	3.2287793069143623e-12	1.4722287072204244e-14	0.0013315667574318132	-3.2179589779234528e-21	3.438731612965875e-19	4.4018616168707697e-16	1.1736436158286629e-14	4.299998228943808e-16
53400000	0.004334216618041648	-1.4762424994658135e-21	-4.882255309719667e-19	3.2287793069143623e-12	1.4722287072204244e-14	0.0013315667574318132	-3.21795883278362e-21	3.438731612965875e-19	4.4018616168707697e-16	1.1736436158286629e-14	4.299998228943808e-16
53500000	0.004334216618041648	-1.4762424994658135e-21	-4.882255309719667e-19	3.2287793069143623e-12	1.4722287072204244e-14	0.0013315667574318132	-3.2179586876437877e-21	3.438731612965875e-19	4.4018616168707697e-16	1.1736436158286629e-14	4.299998228943808e-16
53600000	0.004334216618041648	-1.4762424994658135e-21	-4.882255309719667e-19	3.2287793069143623e-12	1.4722287072204244e-14	0.0013315667574318132	-3.217958542503955e-21	3.438731612965875e-19	4.4018616168707697e-16	1.1736436158286629e-14	4.299998228943808e-16
53700000	0.004334216618041648	-1.4762424994658135e-21	-4.882255309719667e-19	3.2287793069143623e-12	1.4722287072204244e-14	0.0013315667574318132	-3.2179583973641225e-21	3.438731612965875e-19	4.4018616168707697e-16	1.1736436158286629e-14	4.299998228943808e-16
53800000	0.004334216618041648	-1.4762424994658135e-21	-4.882255309719667e-19	3.2287793069143623e-12	1.4722287072204244e-14	0.0013315667574318132	-3.21795825222429e-21	3.438731612965875e-19	4.4018616168707697e-16	1.1736436158286629e-14	4.299998228943808e-16
53900000	0.004334216618041648	-1.4762424994658135e-21	-4.882255309719667e-19	3.2287793069143623e-12	1.4722287072204244e-14	0.0013315667574318132	-3.2179581070844574e-21	3.438731612965875e-19	4.4018616168707697e-16	1.1736436158286629e-14	4.299998228943808e-16
54000000	0.004334216618041648	-1.4762424994658135e-21	-4.882255309719667e-19	3.2287793069143623e-12	1.4722287072204244e-14	0.0013315667574318132	-3.217957961944625e-21	3.438731612965875e-19	4.4018616168707697e-16	1.1736436158286629e-14	4.299998228943808e-16
54100000	0.004334216618041648	-1.4762424994658135e-21	-4.882255309719667e-19	3.2287793069143623e-12	1.4722287072204244e-14	0.0013315667574318132	-3.2179578168047926e-21	3.438731612965875e-19	4.4018616168707697e-16	1.1736436158286629e-14	4.299998228943808e-16
54200000	0.004334216618041648	-1.4762424994658135e-21	-4.882255309719667e-19	3.2287793069143623e-12	1.4722287072204244e-14	0.0013315667574318132	-3.21795767166496e-21	3.438731612965875e-19	4.4018616168707697e-16	1.1736436158286629e-14	4.299998228943808e-16
54300000	0.004334216618041648	-1.4762424994658135e-21	-4.882255309719667e-19	3.2287793069143623e-12	1.4722287072204244e-14	0.0013315667574318132	-3.2179575265251275e-21	3.438731612965875e-19	4.4018616168707697e-16	1.1736436158286629e-14	4.299998228943808e-16
54400000	0.004334216618041648	-1.4762424994658135e-21	-4.882255309719667e-19	3.2287793069143623e-12	1.4722287072204244e-14	0.0013315667574318132	-3.2179573813852948e-21	3.438731612965875e-19	4.4018616168707697e-16	1.1736436158286629e-14	4.299998228943808e-16
54500000	0.004334216618041648	-1.4762424994658135e-21	-4.882255309719667e-19	3.2287793069143623e-12	1.4722287072204244e-14	0.0013315667574318132	-3.2179572362454624e-21	3.438731612965875e-19	4.4018616168707697e-16	1.1736436158286629e-14	4.299998228943808e-16
54600000	0.004334216618041648	-1.4762424994658135e-21	-4.882255309719667e-19	3.2287793069143623e-12	1.4722287072204244e-14	0.0013315667574318132	-3.21795709110563e-21	3.438731612965875e-19	4.4018616168707697e-16	1.1736436158286629e-14	4.299998228943808e-16
54700000	0.004334216618041648	-1.4762424994658135e-21	-4.882255309719667e-19	3.2287793069143623e-12	1.4722287072204244e-14	0.0013315667574318132	-3.2179569459657972e-21	3.438731612965875e-19	4.4018616168707697e-16	1.1736436158286629e-14	4.299998228943808e-16
54800000	0.004334216618041648	-1.4762424994658135e-21	-4.882255309719667e-19	3.2287793069143623e-12	1.4722287072204244e-14	0.0013315667574318132	-3.217956800825965e-21	3.438731612965875e-19	4.4018616168707697e-16	1.1736436158286629e-14	4.299998228943808e-16
54900000	0.004334216618041648	-1.4762424994658135e-21	-4.882255309719667e-19	3.2287793069143623e-12	1.4722287072204244e-14	0.0013315667574318132	-3.2179566556861325e-21	3.438731612965875e-19	4.4018616168707697e-16	1.1736436158286629e-14	4.299998228943808e-16
55000000	0.004334216618041648	-1.4762424994658135e-21	-4.882255309719667e-19	3.2287793069143623e-12	1.4722287072204244e-14	0.0013315667574318132	-3.2179565105462997e-21	3.438731612965875e-19	4.4018616168707697e-16	1.1736436158286629e-14	4.299998228943808e-16
55100000	0.004334216618041648	-1.4762424994658135e-21	-4.882255309719667e-19	3.2287793069143623e-12	1.4722287072204244e-14	0.0013315667574318132	-3.2179563654064674e-21	3.438731612965875e-19	4.4018616168707697e-16	1.1736436158286629e-14	4.299998228943808e-16
55200000	0.004334216618041648	-1.4762424994658135e-21	-4.882255309719667e-19	3.2287793069143623e-12	1.4722287072204244e-14	0.0013315667574318132	-3.2179562202666346e-21	3.438731612965875e-19	4.4018616168707697e-16	1.1736436158286629e-14	4.299998228943808e-16
55300000	0.004334216618041648	-1.4762424994658135e-21	-4.882255309719667e-19	3.2287793069143623e-12	1.4722287072204244e-14	0.0013315667574318132	-3.2179560751268022e-21	3.438731612965875e-19	4.4018616168707697e-16	1.1736436158286629e-14	4.299998228943808e-16
55400000	0.004334216618041648	-1.4762424994658135e-21	-4.882255309719667e-19	3.2287793069143623e-12	1.4722287072204244e-14	0.0013315667574318132	-3.21795592998697e-21	3.438731612965875e-19	4.4018616168707697e-16	1.1736436158286629e-14	4.299998228943808e-16
55500000	0.004334216618041648	-1.4762424994658135e-21	-4.882255309719667e-19	3.2287793069143623e-12	1.4722287072204244e-14	0.0013315667574318132	-3.217955784847137e-21	3.438731612965875e-19	4.4018616168707697e-16	1.1736436158286629e-14	4.299998228943808e-16
55600000	0.004334216618041648	-1.4762424994658135e-21	-4.882255309719667e-19	3.2287793069143623e-12	1.4722287072204244e-14	0.0013315667574318132	-3.2179556397073047e-21	3.438731612965875e-19	4.4018616168707697e-16	1.1736436158286629e-14	4.299998228943808e-16
55700000	0.004334216618041648	-1.4762424994658135e-21	-4.882255309719667e-19	3.2287793069143623e-12	1.4722287072204244e-14	0.0013315667574318132	-3.2179554945674723e-21	3.438731612965875e-19	4.4018616168707697e-16	1.1736436158286629e-14	4.299998228943808e-16
55800000	0.004334216618041648	-1.4762424994658135e-21	-4.882255309719667e-19	3.2287793069143623e-12	1.4722287072204244e-14	0.0013315667574318132	-3.2179553494276396e-21	3.438731612965875e-19	4.4018616168707697e-16	1.1736436158286629e-14	4.299998228943808e-16
55900000	0.004334216618041648	-1.4762424994658135e-21	-4.882255309719667e-19	3.2287793069143623e-12	1.4722287072204244e-14	0.0013315667574318132	-3.2179552042878072e-21	3.438731612965875e-19	4.4018616168707697e-16	1.1736436158286629e-14	4.299998228943808e-16
56000000	0.004334216618041648	-1.4762424994658135e-21	-4.882255309719667e-19	3.2287793069143623e-12	1.4722287072204244e-14	0.0013315667574318132	-3.217955059147975e-21	3.438731612965875e-19	4.4018616168707697e-16	1.1736436158286629e-14	4.299998228943808e-16
56100000	0.004334216618041648	-1.4762424994658135e-21	-4.882255309719667e-19	3.2287793069143623e-12	1.4722287072204244e-14	0.0013315667574318132	-3.217954914008142e-21	3.438731612965875e-19	4.4018616168707697e-16	1.1736436158286629e-14	4.299998228943808e-16
56200000	0.004334216618041648	-1.4762424994658135e-21	-4.882255309719667e-19	3.2287793069143623e-12	1.4722287072204244e-14	0.0013315667574318132	-3.2179547688683097e-21	3.438731612965875e-19	4.4018616168707697e-16	1.1736436158286629e-14	4.299998228943808e-16
56300000	0.004334216618041648	-1.4762424994658135e-21	-4.882255309719667e-19	3.2287793069143623e-12	1.4722287072204244e-14	0.0013315667574318132	-3.217954623728477e-21	3.438731612965875e-19	4.4018616168707697e-16	1.1736436158286629e-14	4.299998228943808e-16
56400000	0.004334216618041648	-1.4762424994658135e-21	-4.882255309719667e-19	3.2287793069143623e-12	1.4722287072204244e-14	0.0013315667574318132	-3.2179544785886446e-21	3.438731612965875e-19	4.4018616168707697e-16	1.1736436158286629e-14	4.299998228943808e-16
56500000	0.004334216618041648	-1.4762424994658135e-21	-4.882255309719667e-19	3.2287793069143623e-12	1.4722287072204244e-14	0.0013315667574318132	-3.2179543334488122e-21	3.438731612965875e-19	4.4018616168707697e-16	1.1736436158286629e-14	4.299998228943808e-16
56600000	0.004334216618041648	-1.4762424994658135e-21	-4.882255309719667e-19	3.2287793069143623e-12	1.4722287072204244e-14	0.0013315667574318132	-3.2179541883089794e-21	3.438731612965875e-19	4.4018616168707697e-16	1.1736436158286629e-14	4.299998228943808e-16
56700000	0.004334216618041648	-1.4762424994658135e-21	-4.882255309719667e-19	3.2287793069143623e-12	1.4722287072204244e-14	0.0013315667574318132	-3.217954043169147e-21	3.438731612965875e-19	4.4018616168707697e-16	1.1736436158286629e-14	4.299998228943808e-16
56800000	0.004334216618041648	-1.4762424994658135e-21	-4.882255309719667e-19	3.2287793069143623e-12	1.4722287072204244e-14	0.0013315667574318132	-3.2179538980293147e-21	3.438731612965875e-19	4.4018616168707697e-16	1.1736436158286629e-14	4.299998228943808e-16
56900000	0.004334216618041648	-1.4762424994658135e-21	-4.882255309719667e-19	3.2287793069143623e-12	1.4722287072204244e-14	0.0013315667574318132	-3.217953752889482e-21	3.438731612965875e-19	4.4018616168707697e-16	1.1736436158286629e-14	4.299998228943808e-16
57000000	0.004334216618041648	-1.4762424994658135e-21	-4.882255309719667e-19	3.2287793069143623e-12	1.4722287072204244e-14	0.0013315667574318132	-3.2179536077496496e-21	3.438731612965875e-19	4.4018616168707697e-16	1.1736436158286629e-14	4.299998228943808e-16
57100000	0.004334216618041648	-1.4762424994658135e-21	-4.882255309719667e-19	3.2287793069143623e-12	1.4722287072204244e-14	0.0013315667574318132	-3.2179534626098168e-21	3.438731612965875e-19	4.4018616168707697e-16	1.1736436158286629e-14	4.299998228943808e-16
57200000	0.004334216618041648	-1.4762424994658135e-21	-4.882255309719667e-19	3.2287793069143623e-12	1.4722287072204244e-14	0.0013315667574318132	-3.2179533174699844e-21	3.438731612965875e-19	4.4018616168707697e-16	1.1736436158286629e-14	4.299998228943808e-16
57300000	0.004334216618041648	-1.4762424994658135e-21	-4.882255309719667e-19	3.2287793069143623e-12	1.4722287072204244e-14	0.0013315667574318132	-3.217953172330152e-21	3.438731612965875e-19	4.4018616168707697e-16	1.1736436158286629e-14	4.299998228943808e-16
57400000	0.004334216618041648	-1.4762424994658135e-21	-4.882255309719667e-19	3.2287793069143623e-12	1.4722287072204244e-14	0.0013315667574318132	-3.2179530271903193e-21	3.438731612965875e-19	4.4018616168707697e-16	1.1736436158286629e-14	4.299998228943808e-16
57500000	0.004334216618041648	-1.4762424994658135e-21	-4.882255309719667e-19	3.2287793069143623e-12	1.4722287072204244e-14	0.0013315667574318132	-3.217952882050487e-21	3.438731612965875e-19	4.4018616168707697e-16	1.1736436158286629e-14	4.299998228943808e-16
57600000	0.004334216618041648	-1.4762424994658135e-21	-4.882255309719667e-19	3.2287793069143623e-12	1.4722287072204244e-14	0.0013315667574318132	-3.2179527369106545e-21	3.438731612965875e-19	4.4018616168707697e-16	1.1736436158286629e-14	4.299998228943808e-16
57700000	0.004334216618041648	-1.4762424994658135e-21	-4.882255309719667e-19	3.2287793069143623e-12	1.4722287072204244e-14	0.0013315667574318132	-3.2179525917708218e-21	3.438731612965875e-19	4.4018616168707697e-16	1.1736436158286629e-14	4.299998228943808e-16
57800000	0.004334216618041648	-1.4762424994658135e-21	-4.882255309719667e-19	3.2287793069143623e-12	1.4722287072204244e-14	0.0013315667574318132	-3.2179524466309894e-21	3.438731612965875e-19	4.4018616168707697e-16	1.1736436158286629e-14	4.299998228943808e-16
57900000	0.004334216618041648	-1.4762424994658135e-21	-4.882255309719667e-19	3.2287793069143623e-12	1.4722287072204244e-14	0.0013315667574318132	-3.217952301491157e-21	3.438731612965875e-19	4.4018616168707697e-16	1.1736436158286629e-14	4.299998228943808e-16
58000000	0.004334216618041648	-1.4762424994658135e-21	-4.882255309719667e-19	3.2287793069143623e-12	1.4722287072204244e-14	0.0013315667574318132	-3.2179521563513243e-21	3.438731612965875e-19	4.4018616168707697e-16	1.1736436158286629e-14	4.299998228943808e-16
58100000	0.004334216618041648	-1.4762424994658135e-21	-4.882255309719667e-19	3.2287793069143623e-12	1.4722287072204244e-14	0.0013315667574318132	-3.217952011211492e-21	3.438731612965875e-19	4.4018616168707697e-16	1.1736436158286629e-14	4.299998228943808e-16
58200000	0.004334216618041648	-1.4762424994658135e-21	-4.882255309719667e-19	3.2287793069143623e-12	1.4722287072204244e-14	0.0013315667574318132	-3.217951866071659e-21	3.438731612965875e-19	4.4018616168707697e-16	1.1736436158286629e-14	4.299998228943808e-16
58300000	0.004334216618041648	-1.4762424994658135e-21	-4.882255309719667e-19	3.2287793069143623e-12	1.4722287072204244e-14	0.0013315667574318132	-3.2179517209318268e-21	3.438731612965875e-19	4.4018616168707697e-16	1.1736436158286629e-14	4.299998228943808e-16
58400000	0.004334216618041648	-1.4762424994658135e-21	-4.882255309719667e-19	3.2287793069143623e-12	1.4722287072204244e-14	0.0013315667574318132	-3.2179515757919944e-21	3.438731612965875e-19	4.4018616168707697e-16	1.1736436158286629e-14	4.299998228943808e-16
58500000	0.004334216618041648	-1.4762424994658135e-21	-4.882255309719667e-19	3.2287793069143623e-12	1.4722287072204244e-14	0.0013315667574318132	-3.2179514306521616e-21	3.438731612965875e-19	4.4018616168707697e-16	1.1736436158286629e-14	4.299998228943808e-16
58600000	0.004334216618041648	-1.4762424994658135e-21	-4.882255309719667e-19	3.2287793069143623e-12	1.4722287072204244e-14	0.0013315667574318132	-3.2179512855123293e-21	3.438731612965875e-19	4.4018616168707697e-16	1.1736436158286629e-14	4.299998228943808e-16
58700000	0.004334216618041648	-1.4762424994658135e-21	-4.882255309719667e-19	3.2287793069143623e-12	1.4722287072204244e-14	0.0013315667574318132	-3.217951140372497e-21	3.438731612965875e-19	4.4018616168707697e-16	1.1736436158286629e-14	4.299998228943808e-16
58800000	0.004334216618041648	-1.4762424994658135e-21	-4.882255309719667e-19	3.2287793069143623e-12	1.4722287072204244e-14	0.0013315667574318132	-3.217950995232664e-21	3.438731612965875e-19	4.4018616168707697e-16	1.1736436158286629e-14	4.299998228943808e-16
58900000	0.004334216618041648	-1.4762424994658135e-21	-4.882255309719667e-19	3.2287793069143623e-12	1.4722287072204244e-14	0.0013315667574318132	-3.2179508500928317e-21	3.438731612965875e-19	4.4018616168707697e-16	1.1736436158286629e-14	4.299998228943808e-16
59000000	0.004334216618041648	-1.4762424994658135e-21	-4.882255309719667e-19	3.2287793069143623e-12	1.4722287072204244e-14	0.0013315667574318132	-3.217950704952999e-21	3.438731612965875e-19	4.4018616168707697e-16	1.1736436158286629e-14	4.299998228943808e-16
59100000	0.004334216618041648	-1.4762424994658135e-21	-4.882255309719667e-19	3.2287793069143623e-12	1.4722287072204244e-14	0.0013315667574318132	-3.2179505598131666e-21	3.438731612965875e-19	4.4018616168707697e-16	1.1736436158286629e-14	4.299998228943808e-16
59200000	0.004334216618041648	-1.4762424994658135e-21	-4.882255309719667e-19	3.2287793069143623e-12	1.4722287072204244e-14	0.0013315667574318132	-3.2179504146733342e-21	3.438731612965875e-19	4.4018616168707697e-16	1.1736436158286629e-14	4.299998228943808e-16
59300000	0.004334216618041648	-1.4762424994658135e-21	-4.882255309719667e-19	3.2287793069143623e-12	1.4722287072204244e-14	0.0013315667574318132	-3.2179502695335015e-21	3.438731612965875e-19	4.4018616168707697e-16	1.1736436158286629e-14	4.299998228943808e-16
59400000	0.004334216618041648	-1.4762424994658135e-21	-4.882255309719667e-19	3.2287793069143623e-12	1.4722287072204244e-14	0.0013315667574318132	-3.217950124393669e-21	3.438731612965875e-19	4.4018616168707697e-16	1.1736436158286629e-14	4.299998228943808e-16
59500000	0.004334216618041648	-1.4762424994658135e-21	-4.882255309719667e-19	3.2287793069143623e-12	1.4722287072204244e-14	0.0013315667574318132	-3.2179499792538367e-21	3.438731612965875e-19	4.4018616168707697e-16	1.1736436158286629e-14	4.299998228943808e-16
59600000	0.004334216618041648	-1.4762424994658135e-21	-4.882255309719667e-19	3.2287793069143623e-12	1.4722287072204244e-14	0.0013315667574318132	-3.217949834114004e-21	3.438731612965875e-19	4.4018616168707697e-16	1.1736436158286629e-14	4.299998228943808e-16
59700000	0.004334216618041648	-1.4762424994658135e-21	-4.882255309719667e-19	3.2287793069143623e-12	1.4722287072204244e-14	0.0013315667574318132	-3.2179496889741716e-21	3.438731612965875e-19	4.4018616168707697e-16	1.1736436158286629e-14	4.299998228943808e-16
59800000	0.004334216618041648	-1.4762424994658135e-21	-4.882255309719667e-19	3.2287793069143623e-12	1.4722287072204244e-14	0.0013315667574318132	-3.217949543834339e-21	3.438731612965875e-19	4.4018616168707697e-16	1.1736436158286629e-14	4.299998228943808e-16
59900000	0.004334216618041648	-1.4762424994658135e-21	-4.882255309719667e-19	3.2287793069143623e-12	1.4722287072204244e-14	0.0013315667574318132	-3.2179493986945065e-21	3.438731612965875e-19	4.4018616168707697e-16	1.1736436158286629e-14	4.299998228943808e-16
60000000	0.004334216618041648	-1.4762424994658135e-21	-4.882255309719667e-19	3.2287793069143623e-12	1.4722287072204244e-14	0.0013315667574318132	-3.217949253554674e-21	3.438731612965875e-19	4.4018616168707697e-16	1.1736436158286629e-14	4.299998228943808e-16
60100000	0.004334216618041648	-1.4762424994658135e-21	-4.882255309719667e-19	3.2287793069143623e-12	1.4722287072204244e-14	0.0013315667574318132	-3.2179491084148413e-21	3.438731612965875e-19	4.4018616168707697e-16	1.1736436158286629e-14	4.299998228943808e-16
60200000	0.004334216618041648	-1.4762424994658135e-21	-4.882255309719667e-19	3.2287793069143623e-12	1.4722287072204244e-14	0.0013315667574318132	-3.217948963275009e-21	3.438731612965875e-19	4.4018616168707697e-16	1.1736436158286629e-14	4.299998228943808e-16
60300000	0.004334216618041648	-1.4762424994658135e-21	-4.882255309719667e-19	3.2287793069143623e-12	1.4722287072204244e-14	0.0013315667574318132	-3.2179488181351766e-21	3.438731612965875e-19	4.4018616168707697e-16	1.1736436158286629e-14	4.299998228943808e-16
60400000	0.004334216618041648	-1.4762424994658135e-21	-4.882255309719667e-19	3.2287793069143623e-12	1.4722287072204244e-14	0.0013315667574318132	-3.217948672995344e-21	3.438731612965875e-19	4.4018616168707697e-16	1.1736436158286629e-14	4.299998228943808e-16
60500000	0.004334216618041648	-1.4762424994658135e-21	-4.882255309719667e-19	3.2287793069143623e-12	1.4722287072204244e-14	0.0013315667574318132	-3.2179485278555114e-21	3.438731612965875e-19	4.4018616168707697e-16	1.1736436158286629e-14	4.299998228943808e-16
60600000	0.004334216618041648	-1.4762424994658135e-21	-4.882255309719667e-19	3.2287793069143623e-12	1.4722287072204244e-14	0.0013315667574318132	-3.217948382715679e-21	3.438731612965875e-19	4.4018616168707697e-16	1.1736436158286629e-14	4.299998228943808e-16
60700000	0.004334216618041648	-1.4762424994658135e-21	-4.882255309719667e-19	3.2287793069143623e-12	1.4722287072204244e-14	0.0013315667574318132	-3.2179482375758463e-21	3.438731612965875e-19	4.4018616168707697e-16	1.1736436158286629e-14	4.299998228943808e-16
60800000	0.004334216618041648	-1.4762424994658135e-21	-4.882255309719667e-19	3.2287793069143623e-12	1.4722287072204244e-14	0.0013315667574318132	-3.217948092436014e-21	3.438731612965875e-19	4.4018616168707697e-16	1.1736436158286629e-14	4.299998228943808e-16
60900000	0.004334216618041648	-1.4762424994658135e-21	-4.882255309719667e-19	3.2287793069143623e-12	1.4722287072204244e-14	0.0013315667574318132	-3.217947947296181e-21	3.438731612965875e-19	4.4018616168707697e-16	1.1736436158286629e-14	4.299998228943808e-16
61000000	0.004334216618041648	-1.4762424994658135e-21	-4.882255309719667e-19	3.2287793069143623e-12	1.4722287072204244e-14	0.0013315667574318132	-3.2179478021563488e-21	3.438731612965875e-19	4.4018616168707697e-16	1.1736436158286629e-14	4.299998228943808e-16
61100000	0.004334216618041648	-1.4762424994658135e-21	-4.882255309719667e-19	3.2287793069143623e-12	1.4722287072204244e-14	0.0013315667574318132	-3.2179476570165164e-21	3.438731612965875e-19	4.4018616168707697e-16	1.1736436158286629e-14	4.299998228943808e-16
61200000	0.004334216618041648	-1.4762424994658135e-21	-4.882255309719667e-19	3.2287793069143623e-12	1.4722287072204244e-14	0.0013315667574318132	-3.2179475118766837e-21	3.438731612965875e-19	4.4018616168707697e-16	1.1736436158286629e-14	4.299998228943808e-16
61300000	0.004334216618041648	-1.4762424994658135e-21	-4.882255309719667e-19	3.2287793069143623e-12	1.4722287072204244e-14	0.0013315667574318132	-3.2179473667368513e-21	3.438731612965875e-19	4.4018616168707697e-16	1.1736436158286629e-14	4.299998228943808e-16
61400000	0.004334216618041648	-1.4762424994658135e-21	-4.882255309719667e-19	3.2287793069143623e-12	1.4722287072204244e-14	0.0013315667574318132	-3.217947221597019e-21	3.438731612965875e-19	4.4018616168707697e-16	1.1736436158286629e-14	4.299998228943808e-16
61500000	0.004334216618041648	-1.4762424994658135e-21	-4.882255309719667e-19	3.2287793069143623e-12	1.4722287072204244e-14	0.0013315667574318132	-3.217947076457186e-21	3.438731612965875e-19	4.4018616168707697e-16	1.1736436158286629e-14	4.299998228943808e-16
61600000	0.004334216618041648	-1.4762424994658135e-21	-4.882255309719667e-19	3.2287793069143623e-12	1.4722287072204244e-14	0.0013315667574318132	-3.2179469313173538e-21	3.438731612965875e-19	4.4018616168707697e-16	1.1736436158286629e-14	4.299998228943808e-16
61700000	0.004334216618041648	-1.4762424994658135e-21	-4.882255309719667e-19	3.2287793069143623e-12	1.4722287072204244e-14	0.0013315667574318132	-3.217946786177521e-21	3.438731612965875e-19	4.4018616168707697e-16	1.1736436158286629e-14	4.299998228943808e-16
61800000	0.004334216618041648	-1.4762424994658135e-21	-4.882255309719667e-19	3.2287793069143623e-12	1.4722287072204244e-14	0.0013315667574318132	-3.2179466410376886e-21	3.438731612965875e-19	4.4018616168707697e-16	1.1736436158286629e-14	4.299998228943808e-16
61900000	0.004334216618041648	-1.4762424994658135e-21	-4.882255309719667e-19	3.2287793069143623e-12	1.4722287072204244e-14	0.0013315667574318132	-3.2179464958978563e-21	3.438731612965875e-19	4.4018616168707697e-16	1.1736436158286629e-14	4.299998228943808e-16
62000000	0.004334216618041648	-1.4762424994658135e-21	-4.882255309719667e-19	3.2287793069143623e-12	1.4722287072204244e-14	0.0013315667574318132	-3.2179463507580235e-21	3.438731612965875e-19	4.4018616168707697e-16	1.1736436158286629e-14	4.299998228943808e-16
62100000	0.004334216618041648	-1.4762424994658135e-21	-4.882255309719667e-19	3.2287793069143623e-12	1.4722287072204244e-14	0.0013315667574318132	-3.217946205618191e-21	3.438731612965875e-19	4.4018616168707697e-16	1.1736436158286629e-14	4.299998228943808e-16
62200000	0.004334216618041648	-1.4762424994658135e-21	-4.882255309719667e-19	3.2287793069143623e-12	1.4722287072204244e-14	0.0013315667574318132	-3.2179460604783588e-21	3.438731612965875e-19	4.4018616168707697e-16	1.1736436158286629e-14	4.299998228943808e-16
62300000	0.004334216618041648	-1.4762424994658135e-21	-4.882255309719667e-19	3.2287793069143623e-12	1.4722287072204244e-14	0.0013315667574318132	-3.217945915338526e-21	3.438731612965875e-19	4.4018616168707697e-16	1.1736436158286629e-14	4.299998228943808e-16
62400000	0.004334216618041648	-1.4762424994658135e-21	-4.882255309719667e-19	3.2287793069143623e-12	1.4722287072204244e-14	0.0013315667574318132	-3.2179457701986936e-21	3.438731612965875e-19	4.4018616168707697e-16	1.1736436158286629e-14	4.299998228943808e-16
62500000	0.004334216618041648	-1.4762424994658135e-21	-4.882255309719667e-19	3.2287793069143623e-12	1.4722287072204244e-14	0.0013315667574318132	-3.217945625058861e-21	3.4387316129658753e-19	4.4018616168707697e-16	1.1736436158286629e-14	4.299998228943808e-16
62600000	0.004334216618041648	-1.4762424994658135e-21	-4.882255309719667e-19	3.2287793069143623e-12	1.4722287072204244e-14	0.0013315667574318132	-3.2179454799190285e-21	3.4387316129658753e-19	4.4018616168707697e-16	1.1736436158286629e-14	4.299998228943808e-16
62700000	0.004334216618041648	-1.4762424994658135e-21	-4.882255309719667e-19	3.2287793069143623e-12	1.4722287072204244e-14	0.0013315667574318132	-3.217945334779196e-21	3.4387316129658753e-19	4.4018616168707697e-16	1.1736436158286629e-14	4.299998228943808e-16
62800000	0.004334216618041648	-1.4762424994658135e-21	-4.882255309719667e-19	3.2287793069143623e-12	1.4722287072204244e-14	0.0013315667574318132	-3.2179451896393634e-21	3.4387316129658753e-19	4.4018616168707697e-16	1.1736436158286629e-14	4.299998228943808e-16
62900000	0.004334216618041648	-1.4762424994658135e-21	-4.882255309719667e-19	3.2287793069143623e-12	1.4722287072204244e-14	0.0013315667574318132	-3.217945044499531e-21	3.4387316129658753e-19	4.4018616168707697e-16	1.1736436158286629e-14	4.299998228943808e-16
63000000	0.004334216618041648	-1.4762424994658135e-21	-4.882255309719667e-19	3.2287793069143623e-12	1.4722287072204244e-14	0.0013315667574318132	-3.2179448993596986e-21	3.4387316129658753e-19	4.4018616168707697e-16	1.1736436158286629e-14	4.299998228943808e-16
63100000	0.004334216618041649	-1.4762424994658135e-21	-4.882255309719667e-19	3.2287793069143623e-12	1.4722287072204247e-14	0.0013315667574318132	-3.217944754219866e-21	3.4387316129658753e-19	4.4018616168707697e-16	1.1736436158286629e-14	4.299998228943808e-16
63200000	0.004334216618041649	-1.4762424994658135e-21	-4.882255309719667e-19	3.2287793069143623e-12	1.4722287072204247e-14	0.0013315667574318132	-3.2179446090800335e-21	3.4387316129658753e-19	4.4018616168707697e-16	1.1736436158286629e-14	4.299998228943808e-16
63300000	0.004334216618041649	-1.4762424994658135e-21	-4.882255309719667e-19	3.2287793069143623e-12	1.4722287072204247e-14	0.0013315667574318132	-3.217944463940201e-21	3.4387316129658753e-19	4.4018616168707697e-16	1.1736436158286629e-14	4.299998228943808e-16
63400000	0.004334216618041649	-1.4762424994658135e-21	-4.882255309719667e-19	3.2287793069143623e-12	1.4722287072204247e-14	0.0013315667574318132	-3.2179443188003683e-21	3.4387316129658753e-19	4.4018616168707697e-16	1.1736436158286629e-14	4.299998228943808e-16
63500000	0.004334216618041649	-1.4762424994658135e-21	-4.882255309719667e-19	3.2287793069143623e-12	1.4722287072204247e-14	0.0013315667574318132	-3.217944173660536e-21	3.4387316129658753e-19	4.4018616168707697e-16	1.173643615828663e-14	4.299998228943808e-16
63600000	0.004334216618041649	-1.4762424994658135e-21	-4.882255309719667e-19	3.228779306914362e-12	1.4722287072204247e-14	0.0013315667574318132	-3.2179440285207032e-21	3.4387316129658753e-19	4.4018616168707697e-16	1.173643615828663e-14	4.299998228943808e-16
63700000	0.004334216618041649	-1.4762424994658135e-21	-4.882255309719667e-19	3.228779306914362e-12	1.4722287072204247e-14	0.0013315667574318132	-3.217943883380871e-21	3.4387316129658753e-19	4.4018616168707697e-16	1.173643615828663e-14	4.299998228943808e-16
63800000	0.004334216618041649	-1.4762424994658135e-21	-4.882255309719667e-19	3.228779306914362e-12	1.4722287072204247e-14	0.0013315667574318132	-3.2179437382410385e-21	3.4387316129658753e-19	4.4018616168707697e-16	1.173643615828663e-14	4.299998228943808e-16
63900000	0.004334216618041649	-1.4762424994658135e-21	-4.882255309719667e-19	3.228779306914362e-12	1.4722287072204247e-14	0.0013315667574318132	-3.2179435931012057e-21	3.4387316129658753e-19	4.4018616168707697e-16	1.173643615828663e-14	4.299998228943808e-16
64000000	0.004334216618041649	-1.4762424994658135e-21	-4.882255309719667e-19	3.228779306914362e-12	1.4722287072204247e-14	0.0013315667574318132	-3.2179434479613733e-21	3.4387316129658753e-19	4.4018616168707697e-16	1.173643615828663e-14	4.299998228943808e-16
64100000	0.004334216618041649	-1.4762424994658135e-21	-4.882255309719667e-19	3.228779306914362e-12	1.4722287072204247e-14	0.0013315667574318132	-3.217943302821541e-21	3.4387316129658753e-19	4.4018616168707697e-16	1.173643615828663e-14	4.299998228943808e-16
64200000	0.004334216618041649	-1.4762424994658135e-21	-4.882255309719667e-19	3.228779306914362e-12	1.4722287072204247e-14	0.0013315667574318132	-3.2179431576817082e-21	3.4387316129658753e-19	4.4018616168707697e-16	1.173643615828663e-14	4.299998228943808e-16
64300000	0.004334216618041649	-1.4762424994658135e-21	-4.882255309719667e-19	3.228779306914362e-12	1.4722287072204247e-14	0.0013315667574318132	-3.217943012541876e-21	3.4387316129658753e-19	4.4018616168707697e-16	1.173643615828663e-14	4.299998228943808e-16
64400000	0.004334216618041649	-1.4762424994658135e-21	-4.882255309719667e-19	3.228779306914362e-12	1.4722287072204247e-14	0.0013315667574318132	-3.217942867402043e-21	3.4387316129658753e-19	4.4018616168707697e-16	1.173643615828663e-14	4.299998228943808e-16
64500000	0.004334216618041649	-1.4762424994658135e-21	-4.882255309719667e-19	3.228779306914362e-12	1.4722287072204247e-14	0.0013315667574318132	-3.2179427222622107e-21	3.4387316129658753e-19	4.4018616168707697e-16	1.173643615828663e-14	4.299998228943808e-16
64600000	0.004334216618041649	-1.4762424994658135e-21	-4.882255309719667e-19	3.228779306914362e-12	1.4722287072204247e-14	0.0013315667574318132	-3.2179425771223783e-21	3.4387316129658753e-19	4.4018616168707697e-16	1.173643615828663e-14	4.299998228943808e-16
64700000	0.004334216618041649	-1.4762424994658135e-21	-4.882255309719667e-19	3.228779306914362e-12	1.4722287072204247e-14	0.0013315667574318132	-3.2179424319825456e-21	3.4387316129658753e-19	4.4018616168707697e-16	1.173643615828663e-14	4.299998228943808e-16
64800000	0.004334216618041649	-1.4762424994658135e-21	-4.882255309719667e-19	3.228779306914362e-12	1.4722287072204247e-14	0.0013315667574318132	-3.217942286842713e-21	3.4387316129658753e-19	4.4018616168707697e-16	1.173643615828663e-14	4.299998228943808e-16
64900000	0.004334216618041649	-1.4762424994658135e-21	-4.882255309719667e-19	3.228779306914362e-12	1.4722287072204247e-14	0.0013315667574318132	-3.2179421417028808e-21	3.4387316129658753e-19	4.4018616168707697e-16	1.173643615828663e-14	4.299998228943808e-16
65000000	0.004334216618041649	-1.4762424994658135e-21	-4.882255309719667e-19	3.228779306914362e-12	1.4722287072204247e-14	0.0013315667574318132	-3.217941996563048e-21	3.4387316129658753e-19	4.4018616168707697e-16	1.173643615828663e-14	4.299998228943808e-16
65100000	0.004334216618041649	-1.4762424994658135e-21	-4.882255309719667e-19	3.228779306914362e-12	1.4722287072204247e-14	0.0013315667574318132	-3.2179418514232157e-21	3.4387316129658753e-19	4.4018616168707697e-16	1.173643615828663e-14	4.299998228943808e-16
65200000	0.004334216618041649	-1.4762424994658135e-21	-4.882255309719667e-19	3.228779306914362e-12	1.4722287072204247e-14	0.0013315667574318132	-3.217941706283383e-21	3.4387316129658753e-19	4.4018616168707697e-16	1.173643615828663e-14	4.299998228943808e-16
65300000	0.004334216618041649	-1.4762424994658135e-21	-4.882255309719667e-19	3.228779306914362e-12	1.4722287072204247e-14	0.0013315667574318132	-3.2179415611435505e-21	3.4387316129658753e-19	4.4018616168707697e-16	1.173643615828663e-14	4.299998228943808e-16
65400000	0.004334216618041649	-1.4762424994658135e-21	-4.882255309719667e-19	3.228779306914362e-12	1.4722287072204247e-14	0.0013315667574318132	-3.217941416003718e-21	3.4387316129658753e-19	4.4018616168707697e-16	1.173643615828663e-14	4.299998228943808e-16
65500000	0.004334216618041649	-1.4762424994658135e-21	-4.882255309719667e-19	3.228779306914362e-12	1.4722287072204247e-14	0.0013315667574318132	-3.2179412708638854e-21	3.4387316129658753e-19	4.4018616168707697e-16	1.173643615828663e-14	4.299998228943808e-16
65600000	0.004334216618041649	-1.4762424994658135e-21	-4.882255309719667e-19	3.228779306914362e-12	1.4722287072204247e-14	0.0013315667574318132	-3.217941125724053e-21	3.4387316129658753e-19	4.4018616168707697e-16	1.173643615828663e-14	4.299998228943808e-16
65700000	0.004334216618041649	-1.4762424994658135e-21	-4.882255309719667e-19	3.228779306914362e-12	1.4722287072204247e-14	0.0013315667574318132	-3.2179409805842207e-21	3.4387316129658753e-19	4.4018616168707697e-16	1.173643615828663e-14	4.299998228943808e-16
65800000	0.004334216618041649	-1.4762424994658135e-21	-4.882255309719667e-19	3.228779306914362e-12	1.4722287072204247e-14	0.0013315667574318132	-3.217940835444388e-21	3.4387316129658753e-19	4.4018616168707697e-16	1.173643615828663e-14	4.299998228943808e-16
65900000	0.004334216618041649	-1.4762424994658135e-21	-4.882255309719667e-19	3.228779306914362e-12	1.4722287072204247e-14	0.0013315667574318132	-3.2179406903045555e-21	3.4387316129658753e-19	4.4018616168707697e-16	1.173643615828663e-14	4.299998228943808e-16
66000000	0.004334216618041649	-1.4762424994658135e-21	-4.882255309719667e-19	3.228779306914362e-12	1.4722287072204247e-14	0.0013315667574318132	-3.217940545164723e-21	3.4387316129658753e-19	4.4018616168707697e-16	1.173643615828663e-14	4.299998228943808e-16
66100000	0.004334216618041649	-1.4762424994658135e-21	-4.882255309719667e-19	3.228779306914362e-12	1.4722287072204247e-14	0.0013315667574318132	-3.2179404000248904e-21	3.4387316129658753e-19	4.4018616168707697e-16	1.173643615828663e-14	4.299998228943808e-16
66200000	0.004334216618041649	-1.4762424994658135e-21	-4.882255309719667e-19	3.228779306914362e-12	1.4722287072204247e-14	0.0013315667574318132	-3.217940254885058e-21	3.4387316129658753e-19	4.4018616168707697e-16	1.173643615828663e-14	4.299998228943808e-16
66300000	0.004334216618041649	-1.4762424994658135e-21	-4.882255309719667e-19	3.228779306914362e-12	1.4722287072204247e-14	0.0013315667574318132	-3.2179401097452253e-21	3.4387316129658753e-19	4.4018616168707697e-16	1.173643615828663e-14	4.299998228943808e-16
66400000	0.004334216618041649	-1.4762424994658135e-21	-4.882255309719667e-19	3.228779306914362e-12	1.4722287072204247e-14	0.0013315667574318132	-3.217939964605393e-21	3.4387316129658753e-19	4.4018616168707697e-16	1.173643615828663e-14	4.299998228943808e-16
66500000	0.004334216618041649	-1.4762424994658135e-21	-4.882255309719667e-19	3.228779306914362e-12	1.4722287072204247e-14	0.0013315667574318132	-3.2179398194655605e-21	3.4387316129658753e-19	4.4018616168707697e-16	1.173643615828663e-14	4.299998228943808e-16
66600000	0.004334216618041649	-1.4762424994658135e-21	-4.882255309719667e-19	3.228779306914362e-12	1.4722287072204247e-14	0.0013315667574318132	-3.2179396743257277e-21	3.4387316129658753e-19	4.4018616168707697e-16	1.173643615828663e-14	4.299998228943808e-16
66700000	0.004334216618041649	-1.4762424994658135e-21	-4.882255309719667e-19	3.228779306914362e-12	1.4722287072204247e-14	0.0013315667574318132	-3.2179395291858954e-21	3.4387316129658753e-19	4.4018616168707697e-16	1.173643615828663e-14	4.299998228943808e-16
66800000	0.004334216618041649	-1.4762424994658135e-21	-4.882255309719667e-19	3.228779306914362e-12	1.4722287072204247e-14	0.0013315667574318132	-3.217939384046063e-21	3.4387316129658753e-19	4.4018616168707697e-16	1.173643615828663e-14	4.299998228943808e-16
66900000	0.004334216618041649	-1.4762424994658135e-21	-4.882255309719667e-19	3.228779306914362e-12	1.4722287072204247e-14	0.0013315667574318132	-3.2179392389062302e-21	3.4387316129658753e-19	4.4018616168707697e-16	1.173643615828663e-14	4.299998228943808e-16
67000000	0.004334216618041649	-1.4762424994658135e-21	-4.882255309719667e-19	3.228779306914362e-12	1.4722287072204247e-14	0.0013315667574318132	-3.217939093766398e-21	3.4387316129658753e-19	4.4018616168707697e-16	1.173643615828663e-14	4.299998228943808e-16
67100000	0.004334216618041649	-1.4762424994658135e-21	-4.882255309719667e-19	3.228779306914362e-12	1.4722287072204247e-14	0.0013315667574318132	-3.217938948626565e-21	3.4387316129658753e-19	4.4018616168707697e-16	1.173643615828663e-14	4.299998228943808e-16
67200000	0.004334216618041649	-1.4762424994658135e-21	-4.882255309719667e-19	3.228779306914362e-12	1.4722287072204247e-14	0.0013315667574318132	-3.2179388034867327e-21	3.4387316129658753e-19	4.4018616168707697e-16	1.173643615828663e-14	4.299998228943808e-16
67300000	0.004334216618041649	-1.4762424994658135e-21	-4.882255309719667e-19	3.228779306914362e-12	1.4722287072204247e-14	0.0013315667574318132	-3.2179386583469004e-21	3.4387316129658753e-19	4.4018616168707697e-16	1.173643615828663e-14	4.299998228943808e-16
67400000	0.004334216618041649	-1.4762424994658135e-21	-4.882255309719667e-19	3.228779306914362e-12	1.4722287072204247e-14	0.0013315667574318132	-3.2179385132070676e-21	3.4387316129658753e-19	4.4018616168707697e-16	1.173643615828663e-14	4.299998228943808e-16
67500000	0.004334216618041649	-1.4762424994658135e-21	-4.882255309719667e-19	3.228779306914362e-12	1.4722287072204247e-14	0.0013315667574318132	-3.2179383680672352e-21	3.4387316129658753e-19	4.4018616168707697e-16	1.173643615828663e-14	4.299998228943808e-16
67600000	0.004334216618041649	-1.4762424994658135e-21	-4.882255309719667e-19	3.228779306914362e-12	1.4722287072204247e-14	0.0013315667574318132	-3.217938222927403e-21	3.4387316129658753e-19	4.4018616168707697e-16	1.173643615828663e-14	4.299998228943808e-16
67700000	0.004334216618041649	-1.4762424994658135e-21	-4.882255309719667e-19	3.228779306914362e-12	1.4722287072204247e-14	0.0013315667574318132	-3.21793807778757e-21	3.4387316129658753e-19	4.4018616168707697e-16	1.173643615828663e-14	4.299998228943808e-16
67800000	0.004334216618041649	-1.4762424994658135e-21	-4.882255309719667e-19	3.228779306914362e-12	1.4722287072204247e-14	0.0013315667574318132	-3.2179379326477377e-21	3.4387316129658753e-19	4.4018616168707697e-16	1.173643615828663e-14	4.299998228943808e-16
67900000	0.004334216618041649	-1.4762424994658135e-21	-4.882255309719667e-19	3.228779306914362e-12	1.4722287072204247e-14	0.0013315667574318132	-3.2179377875079053e-21	3.4387316129658753e-19	4.4018616168707697e-16	1.173643615828663e-14	4.299998228943808e-16
68000000	0.004334216618041649	-1.4762424994658135e-21	-4.882255309719667e-19	3.228779306914362e-12	1.4722287072204247e-14	0.0013315667574318132	-3.2179376423680726e-21	3.4387316129658753e-19	4.4018616168707697e-16	1.173643615828663e-14	4.299998228943808e-16
68100000	0.004334216618041649	-1.4762424994658135e-21	-4.882255309719667e-19	3.228779306914362e-12	1.4722287072204247e-14	0.0013315667574318132	-3.2179374972282402e-21	3.4387316129658753e-19	4.4018616168707697e-16	1.173643615828663e-14	4.299998228943808e-16
68200000	0.004334216618041649	-1.4762424994658135e-21	-4.882255309719667e-19	3.228779306914362e-12	1.4722287072204247e-14	0.0013315667574318132	-3.2179373520884074e-21	3.4387316129658753e-19	4.4018616168707697e-16	1.173643615828663e-14	4.299998228943808e-16
68300000	0.004334216618041649	-1.4762424994658135e-21	-4.882255309719667e-19	3.228779306914362e-12	1.4722287072204247e-14	0.0013315667574318132	-3.217937206948575e-21	3.4387316129658753e-19	4.4018616168707697e-16	1.173643615828663e-14	4.299998228943808e-16
68400000	0.004334216618041649	-1.4762424994658135e-21	-4.882255309719667e-19	3.228779306914362e-12	1.4722287072204247e-14	0.0013315667574318132	-3.2179370618087427e-21	3.4387316129658753e-19	4.4018616168707697e-16	1.173643615828663e-14	4.299998228943808e-16
68500000	0.004334216618041649	-1.4762424994658135e-21	-4.882255309719667e-19	3.228779306914362e-12	1.4722287072204247e-14	0.0013315667574318132	-3.21793691666891e-21	3.4387316129658753e-19	4.4018616168707697e-16	1.173643615828663e-14	4.299998228943808e-16
68600000	0.004334216618041649	-1.4762424994658135e-21	-4.882255309719667e-19	3.228779306914362e-12	1.4722287072204247e-14	0.0013315667574318132	-3.2179367715290776e-21	3.4387316129658753e-19	4.4018616168707697e-16	1.173643615828663e-14	4.299998228943808e-16
68700000	0.004334216618041649	-1.4762424994658135e-21	-4.882255309719667e-19	3.228779306914362e-12	1.4722287072204247e-14	0.0013315667574318132	-3.217936626389245e-21	3.4387316129658753e-19	4.4018616168707697e-16	1.173643615828663e-14	4.299998228943808e-16
68800000	0.004334216618041649	-1.4762424994658135e-21	-4.882255309719667e-19	3.228779306914362e-12	1.4722287072204247e-14	0.0013315667574318132	-3.2179364812494124e-21	3.4387316129658753e-19	4.4018616168707697e-16	1.173643615828663e-14	4.299998228943808e-16
68900000	0.004334216618041649	-1.4762424994658135e-21	-4.882255309719667e-19	3.228779306914362e-12	1.4722287072204247e-14	0.0013315667574318132	-3.21793633610958e-21	3.4387316129658753e-19	4.4018616168707697e-16	1.173643615828663e-14	4.299998228943808e-16
69000000	0.004334216618041649	-1.4762424994658135e-21	-4.882255309719667e-19	3.228779306914362e-12	1.4722287072204247e-14	0.0013315667574318132	-3.2179361909697473e-21	3.4387316129658753e-19	4.4018616168707697e-16	1.173643615828663e-14	4.299998228943808e-16
69100000	0.004334216618041649	-1.4762424994658135e-21	-4.882255309719667e-19	3.228779306914362e-12	1.4722287072204247e-14	0.0013315667574318132	-3.217936045829915e-21	3.4387316129658753e-19	4.4018616168707697e-16	1.173643615828663e-14	4.299998228943808e-16
69200000	0.004334216618041649	-1.4762424994658135e-21	-4.882255309719667e-19	3.228779306914362e-12	1.4722287072204247e-14	0.0013315667574318132	-3.2179359006900825e-21	3.4387316129658753e-19	4.4018616168707697e-16	1.173643615828663e-14	4.299998228943808e-16
69300000	0.004334216618041649	-1.4762424994658135e-21	-4.882255309719667e-19	3.228779306914362e-12	1.4722287072204247e-14	0.0013315667574318132	-3.2179357555502498e-21	3.4387316129658753e-19	4.4018616168707697e-16	1.173643615828663e-14	4.299998228943808e-16
69400000	0.004334216618041649	-1.4762424994658135e-21	-4.882255309719667e-19	3.228779306914362e-12	1.4722287072204247e-14	0.0013315667574318132	-3.2179356104104174e-21	3.4387316129658753e-19	4.4018616168707697e-16	1.173643615828663e-14	4.299998228943808e-16
69500000	0.004334216618041649	-1.4762424994658135e-21	-4.882255309719667e-19	3.228779306914362e-12	1.4722287072204247e-14	0.0013315667574318132	-3.217935465270585e-21	3.4387316129658753e-19	4.4018616168707697e-16	1.173643615828663e-14	4.299998228943808e-16
69600000	0.004334216618041649	-1.4762424994658135e-21	-4.882255309719667e-19	3.228779306914362e-12	1.4722287072204247e-14	0.0013315667574318132	-3.2179353201307523e-21	3.4387316129658753e-19	4.4018616168707697e-16	1.173643615828663e-14	4.299998228943808e-16
69700000	0.004334216618041649	-1.4762424994658135e-21	-4.882255309719667e-19	3.228779306914362e-12	1.4722287072204247e-14	0.0013315667574318132	-3.21793517499092e-21	3.4387316129658753e-19	4.4018616168707697e-16	1.173643615828663e-14	4.299998228943808e-16
69800000	0.004334216618041649	-1.4762424994658135e-21	-4.882255309719667e-19	3.228779306914362e-12	1.4722287072204247e-14	0.0013315667574318132	-3.217935029851087e-21	3.4387316129658753e-19	4.4018616168707697e-16	1.173643615828663e-14	4.299998228943808e-16
69900000	0.004334216618041649	-1.4762424994658135e-21	-4.882255309719667e-19	3.228779306914362e-12	1.4722287072204247e-14	0.0013315667574318132	-3.2179348847112548e-21	3.4387316129658753e-19	4.4018616168707697e-16	1.173643615828663e-14	4.299998228943808e-16
70000000	0.004334216618041649	-1.4762424994658135e-21	-4.882255309719667e-19	3.228779306914362e-12	1.4722287072204247e-14	0.0013315667574318132	-3.2179347395714224e-21	3.4387316129658753e-19	4.4018616168707697e-16	1.173643615828663e-14	4.299998228943808e-16
70100000	0.004334216618041649	-1.4762424994658135e-21	-4.882255309719667e-19	3.228779306914362e-12	1.4722287072204247e-14	0.0013315667574318132	-3.2179345944315896e-21	3.4387316129658753e-19	4.4018616168707697e-16	1.173643615828663e-14	4.299998228943808e-16
70200000	0.004334216618041649	-1.4762424994658135e-21	-4.882255309719667e-19	3.228779306914362e-12	1.4722287072204247e-14	0.0013315667574318132	-3.2179344492917573e-21	3.4387316129658753e-19	4.4018616168707697e-16	1.173643615828663e-14	4.299998228943808e-16
70300000	0.004334216618041649	-1.4762424994658135e-21	-4.882255309719667e-19	3.228779306914362e-12	1.4722287072204247e-14	0.0013315667574318132	-3.217934304151925e-21	3.4387316129658753e-19	4.4018616168707697e-16	1.173643615828663e-14	4.299998228943808e-16
70400000	0.004334216618041649	-1.4762424994658135e-21	-4.882255309719667e-19	3.228779306914362e-12	1.4722287072204247e-14	0.0013315667574318132	-3.217934159012092e-21	3.4387316129658753e-19	4.4018616168707697e-16	1.173643615828663e-14	4.299998228943808e-16
70500000	0.004334216618041649	-1.4762424994658135e-21	-4.882255309719667e-19	3.228779306914362e-12	1.4722287072204247e-14	0.0013315667574318132	-3.2179340138722598e-21	3.4387316129658753e-19	4.4018616168707697e-16	1.173643615828663e-14	4.299998228943808e-16
70600000	0.004334216618041649	-1.4762424994658135e-21	-4.882255309719667e-19	3.228779306914362e-12	1.4722287072204247e-14	0.0013315667574318132	-3.2179338687324274e-21	3.4387316129658753e-19	4.4018616168707697e-16	1.173643615828663e-14	4.299998228943808e-16
70700000	0.004334216618041649	-1.4762424994658135e-21	-4.882255309719667e-19	3.228779306914362e-12	1.4722287072204247e-14	0.0013315667574318132	-3.2179337235925946e-21	3.4387316129658753e-19	4.4018616168707697e-16	1.173643615828663e-14	4.299998228943808e-16
70800000	0.004334216618041649	-1.4762424994658135e-21	-4.882255309719667e-19	3.228779306914362e-12	1.4722287072204247e-14	0.0013315667574318132	-3.2179335784527622e-21	3.4387316129658753e-19	4.4018616168707697e-16	1.173643615828663e-14	4.299998228943808e-16
70900000	0.004334216618041649	-1.4762424994658135e-21	-4.882255309719667e-19	3.228779306914362e-12	1.4722287072204247e-14	0.0013315667574318132	-3.2179334333129295e-21	3.4387316129658753e-19	4.4018616168707697e-16	1.173643615828663e-14	4.299998228943808e-16
71000000	0.004334216618041649	-1.4762424994658135e-21	-4.882255309719667e-19	3.228779306914362e-12	1.4722287072204247e-14	0.0013315667574318132	-3.217933288173097e-21	3.4387316129658753e-19	4.4018616168707697e-16	1.173643615828663e-14	4.299998228943808e-16
71100000	0.004334216618041649	-1.4762424994658135e-21	-4.882255309719667e-19	3.228779306914362e-12	1.4722287072204247e-14	0.0013315667574318132	-3.2179331430332647e-21	3.4387316129658753e-19	4.4018616168707697e-16	1.173643615828663e-14	4.299998228943808e-16
71200000	0.004334216618041649	-1.4762424994658135e-21	-4.882255309719667e-19	3.228779306914362e-12	1.4722287072204247e-14	0.0013315667574318132	-3.217932997893432e-21	3.4387316129658753e-19	4.4018616168707697e-16	1.173643615828663e-14	4.299998228943808e-16
71300000	0.004334216618041649	-1.4762424994658135e-21	-4.882255309719667e-19	3.228779306914362e-12	1.4722287072204247e-14	0.0013315667574318132	-3.2179328527535996e-21	3.4387316129658753e-19	4.4018616168707697e-16	1.173643615828663e-14	4.299998228943808e-16
71400000	0.004334216618041649	-1.4762424994658135e-21	-4.882255309719667e-19	3.228779306914362e-12	1.4722287072204247e-14	0.0013315667574318132	-3.2179327076137672e-21	3.4387316129658753e-19	4.4018616168707697e-16	1.173643615828663e-14	4.299998228943808e-16
71500000	0.004334216618041649	-1.4762424994658135e-21	-4.882255309719667e-19	3.228779306914362e-12	1.4722287072204247e-14	0.001331566757431813	-3.2179325624739345e-21	3.4387316129658753e-19	4.4018616168707697e-16	1.173643615828663e-14	4.299998228943808e-16
71600000	0.004334216618041649	-1.4762424994658135e-21	-4.882255309719667e-19	3.228779306914362e-12	1.4722287072204247e-14	0.001331566757431813	-3.217932417334102e-21	3.4387316129658753e-19	4.4018616168707697e-16	1.173643615828663e-14	4.299998228943808e-16
71700000	0.004334216618041649	-1.4762424994658135e-21	-4.882255309719667e-19	3.228779306914362e-12	1.4722287072204247e-14	0.001331566757431813	-3.2179322721942693e-21	3.4387316129658753e-19	4.4018616168707697e-16	1.173643615828663e-14	4.299998228943808e-16
71800000	0.004334216618041649	-1.4762424994658135e-21	-4.882255309719667e-19	3.228779306914362e-12	1.4722287072204247e-14	0.001331566757431813	-3.217932127054437e-21	3.4387316129658753e-19	4.4018616168707697e-16	1.173643615828663e-14	4.299998228943808e-16
71900000	0.004334216618041649	-1.4762424994658135e-21	-4.882255309719667e-19	3.228779306914362e-12	1.4722287072204247e-14	0.001331566757431813	-3.2179319819146046e-21	3.4387316129658753e-19	4.4018616168707697e-16	1.173643615828663e-14	4.299998228943808e-16
72000000	0.004334216618041649	-1.4762424994658135e-21	-4.882255309719667e-19	3.228779306914362e-12	1.4722287072204247e-14	0.001331566757431813	-3.217931836774772e-21	3.4387316129658753e-19	4.4018616168707697e-16	1.173643615828663e-14	4.299998228943808e-16
72100000	0.004334216618041649	-1.4762424994658135e-21	-4.882255309719667e-19	3.228779306914362e-12	1.4722287072204247e-14	0.001331566757431813	-3.2179316916349395e-21	3.4387316129658753e-19	4.4018616168707697e-16	1.173643615828663e-14	4.299998228943808e-16
72200000	0.004334216618041649	-1.4762424994658135e-21	-4.882255309719667e-19	3.228779306914362e-12	1.4722287072204247e-14	0.001331566757431813	-3.217931546495107e-21	3.4387316129658753e-19	4.4018616168707697e-16	1.173643615828663e-14	4.299998228943808e-16
72300000	0.004334216618041649	-1.4762424994658135e-21	-4.882255309719667e-19	3.228779306914362e-12	1.4722287072204247e-14	0.001331566757431813	-3.2179314013552743e-21	3.4387316129658753e-19	4.4018616168707697e-16	1.173643615828663e-14	4.299998228943808e-16
72400000	0.004334216618041649	-1.4762424994658135e-21	-4.882255309719667e-19	3.228779306914362e-12	1.4722287072204247e-14	0.001331566757431813	-3.217931256215442e-21	3.4387316129658753e-19	4.4018616168707697e-16	1.173643615828663e-14	4.299998228943808e-16
72500000	0.004334216618041649	-1.4762424994658135e-21	-4.882255309719667e-19	3.228779306914362e-12	1.4722287072204247e-14	0.001331566757431813	-3.217931111075609e-21	3.4387316129658753e-19	4.4018616168707697e-16	1.173643615828663e-14	4.299998228943808e-16
72600000	0.004334216618041649	-1.4762424994658135e-21	-4.882255309719667e-19	3.228779306914362e-12	1.4722287072204247e-14	0.001331566757431813	-3.2179309659357768e-21	3.4387316129658753e-19	4.4018616168707697e-16	1.173643615828663e-14	4.299998228943808e-16
72700000	0.004334216618041649	-1.4762424994658135e-21	-4.882255309719667e-19	3.228779306914362e-12	1.4722287072204247e-14	0.001331566757431813	-3.2179308207959444e-21	3.4387316129658753e-19	4.4018616168707697e-16	1.173643615828663e-14	4.2999982289438087e-16
72800000	0.004334216618041649	-1.4762424994658135e-21	-4.882255309719667e-19	3.228779306914362e-12	1.4722287072204247e-14	0.001331566757431813	-3.2179306756561117e-21	3.4387316129658753e-19	4.4018616168707697e-16	1.173643615828663e-14	4.2999982289438087e-16
72900000	0.004334216618041649	-1.4762424994658135e-21	-4.882255309719667e-19	3.228779306914362e-12	1.4722287072204247e-14	0.001331566757431813	-3.2179305305162793e-21	3.4387316129658753e-19	4.4018616168707697e-16	1.173643615828663e-14	4.2999982289438087e-16
73000000	0.004334216618041649	-1.4762424994658135e-21	-4.882255309719667e-19	3.228779306914362e-12	1.4722287072204247e-14	0.001331566757431813	-3.217930385376447e-21	3.438731612965875e-19	4.4018616168707697e-16	1.173643615828663e-14	4.2999982289438087e-16
73100000	0.004334216618041649	-1.4762424994658135e-21	-4.882255309719667e-19	3.228779306914362e-12	1.4722287072204247e-14	0.001331566757431813	-3.217930240236614e-21	3.438731612965875e-19	4.4018616168707697e-16	1.173643615828663e-14	4.2999982289438087e-16
73200000	0.004334216618041649	-1.4762424994658135e-21	-4.882255309719667e-19	3.228779306914362e-12	1.4722287072204247e-14	0.001331566757431813	-3.2179300950967818e-21	3.438731612965875e-19	4.4018616168707697e-16	1.173643615828663e-14	4.2999982289438087e-16
73300000	0.004334216618041648	-1.4762424994658135e-21	-4.882255309719667e-19	3.228779306914362e-12	1.4722287072204247e-14	0.001331566757431813	-3.2179299499569494e-21	3.438731612965875e-19	4.4018616168707697e-16	1.173643615828663e-14	4.2999982289438087e-16
73400000	0.004334216618041648	-1.4762424994658135e-21	-4.882255309719667e-19	3.228779306914362e-12	1.4722287072204247e-14	0.001331566757431813	-3.2179298048171167e-21	3.438731612965875e-19	4.4018616168707697e-16	1.173643615828663e-14	4.2999982289438087e-16
73500000	0.004334216618041648	-1.4762424994658135e-21	-4.882255309719667e-19	3.228779306914362e-12	1.4722287072204247e-14	0.001331566757431813	-3.2179296596772843e-21	3.438731612965875e-19	4.4018616168707697e-16	1.173643615828663e-14	4.2999982289438087e-16
73600000	0.004334216618041648	-1.4762424994658135e-21	-4.882255309719667e-19	3.228779306914362e-12	1.4722287072204247e-14	0.001331566757431813	-3.2179295145374515e-21	3.438731612965875e-19	4.4018616168707697e-16	1.173643615828663e-14	4.2999982289438087e-16
73700000	0.004334216618041648	-1.4762424994658135e-21	-4.882255309719667e-19	3.228779306914362e-12	1.4722287072204247e-14	0.001331566757431813	-3.217929369397619e-21	3.438731612965875e-19	4.4018616168707697e-16	1.173643615828663e-14	4.2999982289438087e-16
73800000	0.004334216618041648	-1.4762424994658135e-21	-4.882255309719667e-19	3.2287793069143623e-12	1.4722287072204247e-14	0.001331566757431813	-3.2179292242577868e-21	3.438731612965875e-19	4.4018616168707697e-16	1.173643615828663e-14	4.2999982289438087e-16
73900000	0.004334216618041648	-1.4762424994658135e-21	-4.882255309719667e-19	3.2287793069143623e-12	1.4722287072204247e-14	0.001331566757431813	-3.217929079117954e-21	3.438731612965875e-19	4.4018616168707697e-16	1.173643615828663e-14	4.2999982289438087e-16
74000000	0.004334216618041648	-1.4762424994658135e-21	-4.882255309719667e-19	3.2287793069143623e-12	1.4722287072204247e-14	0.001331566757431813	-3.2179289339781216e-21	3.438731612965875e-19	4.4018616168707697e-16	1.173643615828663e-14	4.2999982289438087e-16
74100000	0.004334216618041648	-1.4762424994658135e-21	-4.882255309719667e-19	3.2287793069143623e-12	1.4722287072204247e-14	0.001331566757431813	-3.2179287888382893e-21	3.438731612965875e-19	4.4018616168707697e-16	1.173643615828663e-14	4.2999982289438087e-16
74200000	0.004334216618041648	-1.4762424994658135e-21	-4.882255309719667e-19	3.2287793069143623e-12	1.4722287072204247e-14	0.001331566757431813	-3.2179286436984565e-21	3.438731612965875e-19	4.4018616168707697e-16	1.173643615828663e-14	4.2999982289438087e-16
74300000	0.004334216618041648	-1.4762424994658135e-21	-4.882255309719667e-19	3.2287793069143623e-12	1.4722287072204247e-14	0.001331566757431813	-3.217928498558624e-21	3.438731612965875e-19	4.4018616168707697e-16	1.173643615828663e-14	4.2999982289438087e-16
74400000	0.004334216618041648	-1.4762424994658135e-21	-4.882255309719667e-19	3.2287793069143623e-12	1.4722287072204247e-14	0.001331566757431813	-3.2179283534187914e-21	3.438731612965875e-19	4.4018616168707697e-16	1.173643615828663e-14	4.2999982289438087e-16
74500000	0.004334216618041648	-1.4762424994658135e-21	-4.882255309719667e-19	3.2287793069143623e-12	1.4722287072204247e-14	0.001331566757431813	-3.217928208278959e-21	3.438731612965875e-19	4.4018616168707697e-16	1.173643615828663e-14	4.2999982289438087e-16
74600000	0.004334216618041648	-1.4762424994658135e-21	-4.882255309719667e-19	3.2287793069143623e-12	1.4722287072204247e-14	0.001331566757431813	-3.2179280631391266e-21	3.438731612965875e-19	4.4018616168707697e-16	1.173643615828663e-14	4.2999982289438087e-16
74700000	0.004334216618041648	-1.4762424994658135e-21	-4.882255309719667e-19	3.2287793069143623e-12	1.4722287072204247e-14	0.001331566757431813	-3.217927917999294e-21	3.438731612965875e-19	4.4018616168707697e-16	1.173643615828663e-14	4.2999982289438087e-16
74800000	0.004334216618041648	-1.4762424994658135e-21	-4.882255309719667e-19	3.2287793069143623e-12	1.4722287072204247e-14	0.001331566757431813	-3.2179277728594615e-21	3.438731612965875e-19	4.4018616168707697e-16	1.173643615828663e-14	4.2999982289438087e-16
74900000	0.004334216618041648	-1.4762424994658135e-21	-4.882255309719667e-19	3.2287793069143623e-12	1.4722287072204247e-14	0.001331566757431813	-3.217927627719629e-21	3.438731612965875e-19	4.4018616168707697e-16	1.173643615828663e-14	4.2999982289438087e-16
75000000	0.004334216618041648	-1.4762424994658135e-21	-4.882255309719667e-19	3.2287793069143623e-12	1.4722287072204247e-14	0.001331566757431813	-3.2179274825797964e-21	3.438731612965875e-19	4.4018616168707697e-16	1.173643615828663e-14	4.2999982289438087e-16
75100000	0.004334216618041648	-1.4762424994658135e-21	-4.882255309719667e-19	3.2287793069143623e-12	1.4722287072204247e-14	0.001331566757431813	-3.217927337439964e-21	3.438731612965875e-19	4.4018616168707697e-16	1.173643615828663e-14	4.2999982289438087e-16
75200000	0.004334216618041648	-1.4762424994658135e-21	-4.882255309719667e-19	3.2287793069143623e-12	1.4722287072204247e-14	0.001331566757431813	-3.2179271923001312e-21	3.438731612965875e-19	4.4018616168707697e-16	1.173643615828663e-14	4.2999982289438087e-16
75300000	0.004334216618041648	-1.4762424994658135e-21	-4.882255309719667e-19	3.2287793069143623e-12	1.4722287072204247e-14	0.001331566757431813	-3.217927047160299e-21	3.438731612965875e-19	4.4018616168707697e-16	1.173643615828663e-14	4.2999982289438087e-16
75400000	0.004334216618041648	-1.4762424994658135e-21	-4.882255309719667e-19	3.2287793069143623e-12	1.4722287072204247e-14	0.001331566757431813	-3.2179269020204665e-21	3.438731612965875e-19	4.4018616168707697e-16	1.173643615828663e-14	4.2999982289438087e-16
75500000	0.004334216618041648	-1.4762424994658135e-21	-4.882255309719667e-19	3.2287793069143623e-12	1.4722287072204247e-14	0.001331566757431813	-3.2179267568806337e-21	3.438731612965875e-19	4.4018616168707697e-16	1.173643615828663e-14	4.2999982289438087e-16
75600000	0.004334216618041648	-1.4762424994658135e-21	-4.882255309719667e-19	3.2287793069143623e-12	1.4722287072204247e-14	0.001331566757431813	-3.2179266117408013e-21	3.438731612965875e-19	4.4018616168707697e-16	1.173643615828663e-14	4.2999982289438087e-16
75700000	0.004334216618041648	-1.4762424994658135e-21	-4.882255309719667e-19	3.2287793069143623e-12	1.4722287072204247e-14	0.001331566757431813	-3.217926466600969e-21	3.438731612965875e-19	4.4018616168707697e-16	1.173643615828663e-14	4.2999982289438087e-16
75800000	0.004334216618041648	-1.4762424994658135e-21	-4.882255309719667e-19	3.2287793069143623e-12	1.4722287072204247e-14	0.001331566757431813	-3.2179263214611362e-21	3.438731612965875e-19	4.4018616168707697e-16	1.173643615828663e-14	4.2999982289438087e-16
75900000	0.004334216618041648	-1.4762424994658135e-21	-4.882255309719667e-19	3.2287793069143623e-12	1.4722287072204247e-14	0.001331566757431813	-3.217926176321304e-21	3.438731612965875e-19	4.4018616168707697e-16	1.173643615828663e-14	4.2999982289438087e-16
76000000	0.004334216618041648	-1.4762424994658135e-21	-4.882255309719667e-19	3.2287793069143623e-12	1.4722287072204247e-14	0.001331566757431813	-3.2179260311814715e-21	3.438731612965875e-19	4.4018616168707697e-16	1.173643615828663e-14	4.2999982289438087e-16
76100000	0.004334216618041648	-1.4762424994658135e-21	-4.882255309719667e-19	3.2287793069143623e-12	1.4722287072204247e-14	0.001331566757431813	-3.2179258860416387e-21	3.438731612965875e-19	4.4018616168707697e-16	1.173643615828663e-14	4.2999982289438087e-16
76200000	0.004334216618041648	-1.4762424994658135e-21	-4.882255309719667e-19	3.2287793069143623e-12	1.4722287072204247e-14	0.001331566757431813	-3.2179257409018063e-21	3.438731612965875e-19	4.4018616168707697e-16	1.173643615828663e-14	4.2999982289438087e-16
76300000	0.004334216618041648	-1.4762424994658135e-21	-4.882255309719667e-19	3.2287793069143623e-12	1.4722287072204247e-14	0.001331566757431813	-3.2179255957619736e-21	3.438731612965875e-19	4.4018616168707697e-16	1.173643615828663e-14	4.2999982289438087e-16
76400000	0.004334216618041648	-1.4762424994658135e-21	-4.882255309719667e-19	3.2287793069143623e-12	1.4722287072204247e-14	0.001331566757431813	-3.2179254506221412e-21	3.438731612965875e-19	4.4018616168707697e-16	1.173643615828663e-14	4.2999982289438087e-16
76500000	0.004334216618041648	-1.4762424994658135e-21	-4.882255309719667e-19	3.2287793069143623e-12	1.4722287072204247e-14	0.001331566757431813	-3.2179253054823088e-21	3.438731612965875e-19	4.4018616168707697e-16	1.173643615828663e-14	4.2999982289438087e-16
76600000	0.004334216618041648	-1.4762424994658135e-21	-4.882255309719667e-19	3.2287793069143623e-12	1.4722287072204247e-14	0.001331566757431813	-3.217925160342476e-21	3.438731612965875e-19	4.4018616168707697e-16	1.173643615828663e-14	4.2999982289438087e-16
76700000	0.004334216618041648	-1.4762424994658135e-21	-4.882255309719667e-19	3.2287793069143623e-12	1.4722287072204247e-14	0.001331566757431813	-3.2179250152026437e-21	3.438731612965875e-19	4.4018616168707697e-16	1.173643615828663e-14	4.2999982289438087e-16
76800000	0.004334216618041648	-1.4762424994658135e-21	-4.882255309719667e-19	3.2287793069143623e-12	1.4722287072204247e-14	0.001331566757431813	-3.2179248700628113e-21	3.438731612965875e-19	4.4018616168707697e-16	1.173643615828663e-14	4.2999982289438087e-16
76900000	0.004334216618041648	-1.4762424994658135e-21	-4.882255309719667e-19	3.2287793069143623e-12	1.4722287072204247e-14	0.001331566757431813	-3.2179247249229785e-21	3.438731612965875e-19	4.4018616168707697e-16	1.173643615828663e-14	4.2999982289438087e-16
77000000	0.004334216618041648	-1.4762424994658135e-21	-4.882255309719667e-19	3.2287793069143623e-12	1.4722287072204247e-14	0.001331566757431813	-3.217924579783146e-21	3.438731612965875e-19	4.4018616168707697e-16	1.173643615828663e-14	4.2999982289438087e-16
77100000	0.004334216618041648	-1.4762424994658135e-21	-4.882255309719667e-19	3.2287793069143623e-12	1.4722287072204247e-14	0.001331566757431813	-3.2179244346433134e-21	3.438731612965875e-19	4.4018616168707697e-16	1.173643615828663e-14	4.2999982289438087e-16
77200000	0.004334216618041648	-1.4762424994658135e-21	-4.882255309719667e-19	3.2287793069143623e-12	1.4722287072204247e-14	0.001331566757431813	-3.217924289503481e-21	3.438731612965875e-19	4.4018616168707697e-16	1.173643615828663e-14	4.2999982289438087e-16
77300000	0.004334216618041648	-1.4762424994658135e-21	-4.882255309719667e-19	3.2287793069143623e-12	1.4722287072204247e-14	0.001331566757431813	-3.2179241443636487e-21	3.438731612965875e-19	4.4018616168707697e-16	1.173643615828663e-14	4.2999982289438087e-16
77400000	0.004334216618041648	-1.4762424994658135e-21	-4.882255309719667e-19	3.2287793069143623e-12	1.4722287072204247e-14	0.001331566757431813	-3.217923999223816e-21	3.438731612965875e-19	4.4018616168707697e-16	1.173643615828663e-14	4.2999982289438087e-16
77500000	0.004334216618041648	-1.4762424994658135e-21	-4.882255309719667e-19	3.2287793069143623e-12	1.4722287072204247e-14	0.001331566757431813	-3.2179238540839835e-21	3.438731612965875e-19	4.4018616168707697e-16	1.173643615828663e-14	4.2999982289438087e-16
77600000	0.004334216618041648	-1.4762424994658135e-21	-4.882255309719667e-19	3.2287793069143623e-12	1.4722287072204247e-14	0.001331566757431813	-3.217923708944151e-21	3.438731612965875e-19	4.4018616168707697e-16	1.173643615828663e-14	4.2999982289438087e-16
77700000	0.004334216618041648	-1.4762424994658135e-21	-4.882255309719667e-19	3.2287793069143623e-12	1.4722287072204247e-14	0.001331566757431813	-3.2179235638043184e-21	3.438731612965875e-19	4.4018616168707697e-16	1.173643615828663e-14	4.2999982289438087e-16
77800000	0.004334216618041648	-1.4762424994658135e-21	-4.882255309719667e-19	3.2287793069143623e-12	1.4722287072204247e-14	0.001331566757431813	-3.217923418664486e-21	3.438731612965875e-19	4.4018616168707697e-16	1.173643615828663e-14	4.2999982289438087e-16
77900000	0.004334216618041648	-1.4762424994658135e-21	-4.882255309719667e-19	3.2287793069143623e-12	1.4722287072204247e-14	0.001331566757431813	-3.2179232735246536e-21	3.438731612965875e-19	4.4018616168707697e-16	1.173643615828663e-14	4.2999982289438087e-16
78000000	0.004334216618041648	-1.4762424994658135e-21	-4.882255309719667e-19	3.2287793069143623e-12	1.4722287072204247e-14	0.001331566757431813	-3.217923128384821e-21	3.438731612965875e-19	4.4018616168707697e-16	1.173643615828663e-14	4.2999982289438087e-16
78100000	0.004334216618041648	-1.4762424994658135e-21	-4.882255309719667e-19	3.2287793069143623e-12	1.4722287072204247e-14	0.001331566757431813	-3.2179229832449885e-21	3.438731612965875e-19	4.4018616168707697e-16	1.173643615828663e-14	4.2999982289438087e-16
78200000	0.004334216618041648	-1.4762424994658135e-21	-4.882255309719667e-19	3.2287793069143623e-12	1.4722287072204247e-14	0.001331566757431813	-3.2179228381051558e-21	3.438731612965875e-19	4.4018616168707697e-16	1.173643615828663e-14	4.2999982289438087e-16
78300000	0.004334216618041648	-1.4762424994658135e-21	-4.882255309719667e-19	3.2287793069143623e-12	1.4722287072204247e-14	0.001331566757431813	-3.2179226929653234e-21	3.438731612965875e-19	4.4018616168707697e-16	1.173643615828663e-14	4.2999982289438087e-16
78400000	0.004334216618041648	-1.4762424994658135e-21	-4.882255309719667e-19	3.2287793069143623e-12	1.4722287072204247e-14	0.001331566757431813	-3.217922547825491e-21	3.438731612965875e-19	4.4018616168707697e-16	1.173643615828663e-14	4.2999982289438087e-16
78500000	0.004334216618041648	-1.4762424994658135e-21	-4.882255309719667e-19	3.2287793069143623e-12	1.4722287072204247e-14	0.001331566757431813	-3.2179224026856582e-21	3.438731612965875e-19	4.4018616168707697e-16	1.173643615828663e-14	4.2999982289438087e-16
78600000	0.004334216618041648	-1.4762424994658135e-21	-4.882255309719667e-19	3.2287793069143623e-12	1.4722287072204247e-14	0.001331566757431813	-3.217922257545826e-21	3.438731612965875e-19	4.4018616168707697e-16	1.173643615828663e-14	4.2999982289438087e-16
78700000	0.004334216618041648	-1.4762424994658135e-21	-4.882255309719667e-19	3.2287793069143623e-12	1.4722287072204247e-14	0.001331566757431813	-3.2179221124059935e-21	3.438731612965875e-19	4.4018616168707697e-16	1.173643615828663e-14	4.2999982289438087e-16
78800000	0.004334216618041648	-1.4762424994658135e-21	-4.882255309719667e-19	3.2287793069143623e-12	1.4722287072204247e-14	0.001331566757431813	-3.2179219672661607e-21	3.438731612965875e-19	4.4018616168707697e-16	1.173643615828663e-14	4.2999982289438087e-16
78900000	0.004334216618041648	-1.4762424994658135e-21	-4.882255309719667e-19	3.2287793069143623e-12	1.4722287072204247e-14	0.001331566757431813	-3.2179218221263284e-21	3.438731612965875e-19	4.4018616168707697e-16	1.173643615828663e-14	4.2999982289438087e-16
79000000	0.004334216618041648	-1.4762424994658135e-21	-4.882255309719667e-19	3.2287793069143623e-12	1.4722287072204247e-14	0.001331566757431813	-3.2179216769864956e-21	3.438731612965875e-19	4.4018616168707697e-16	1.173643615828663e-14	4.2999982289438087e-16
79100000	0.004334216618041648	-1.4762424994658135e-21	-4.882255309719667e-19	3.2287793069143623e-12	1.4722287072204247e-14	0.001331566757431813	-3.2179215318466632e-21	3.438731612965875e-19	4.4018616168707697e-16	1.173643615828663e-14	4.2999982289438087e-16
79200000	0.004334216618041648	-1.4762424994658135e-21	-4.882255309719667e-19	3.2287793069143623e-12	1.4722287072204247e-14	0.001331566757431813	-3.217921386706831e-21	3.438731612965875e-19	4.4018616168707697e-16	1.173643615828663e-14	4.2999982289438087e-16
79300000	0.004334216618041648	-1.4762424994658135e-21	-4.882255309719667e-19	3.2287793069143623e-12	1.4722287072204247e-14	0.001331566757431813	-3.217921241566998e-21	3.438731612965875e-19	4.4018616168707697e-16	1.173643615828663e-14	4.2999982289438087e-16
79400000	0.004334216618041648	-1.4762424994658135e-21	-4.882255309719667e-19	3.2287793069143623e-12	1.4722287072204247e-14	0.001331566757431813	-3.2179210964271657e-21	3.438731612965875e-19	4.4018616168707697e-16	1.173643615828663e-14	4.2999982289438087e-16
79500000	0.004334216618041648	-1.4762424994658135e-21	-4.882255309719667e-19	3.2287793069143623e-12	1.4722287072204247e-14	0.001331566757431813	-3.2179209512873333e-21	3.438731612965875e-19	4.4018616168707697e-16	1.173643615828663e-14	4.2999982289438087e-16
79600000	0.004334216618041648	-1.4762424994658135e-21	-4.882255309719667e-19	3.2287793069143623e-12	1.4722287072204247e-14	0.001331566757431813	-3.2179208061475006e-21	3.438731612965875e-19	4.4018616168707697e-16	1.173643615828663e-14	4.2999982289438087e-16
79700000	0.004334216618041648	-1.4762424994658135e-21	-4.882255309719667e-19	3.2287793069143623e-12	1.4722287072204247e-14	0.001331566757431813	-3.2179206610076682e-21	3.438731612965875e-19	4.4018616168707697e-16	1.173643615828663e-14	4.2999982289438087e-16
79800000	0.004334216618041648	-1.4762424994658135e-21	-4.882255309719667e-19	3.2287793069143623e-12	1.4722287072204247e-14	0.001331566757431813	-3.2179205158678355e-21	3.438731612965875e-19	4.4018616168707697e-16	1.173643615828663e-14	4.2999982289438087e-16
79900000	0.004334216618041648	-1.4762424994658135e-21	-4.882255309719667e-19	3.2287793069143623e-12	1.4722287072204247e-14	0.001331566757431813	-3.217920370728003e-21	3.438731612965875e-19	4.4018616168707697e-16	1.173643615828663e-14	4.2999982289438087e-16
80000000	0.004334216618041648	-1.4762424994658135e-21	-4.882255309719667e-19	3.2287793069143623e-12	1.4722287072204247e-14	0.001331566757431813	-3.2179202255881707e-21	3.438731612965875e-19	4.4018616168707697e-16	1.173643615828663e-14	4.2999982289438087e-16
80100000	0.004334216618041648	-1.4762424994658135e-21	-4.882255309719667e-19	3.2287793069143623e-12	1.4722287072204247e-14	0.001331566757431813	-3.217920080448338e-21	3.438731612965875e-19	4.4018616168707697e-16	1.173643615828663e-14	4.2999982289438087e-16
80200000	0.004334216618041648	-1.4762424994658135e-21	-4.882255309719667e-19	3.2287793069143623e-12	1.4722287072204247e-14	0.001331566757431813	-3.2179199353085056e-21	3.438731612965875e-19	4.4018616168707697e-16	1.173643615828663e-14	4.2999982289438087e-16
80300000	0.004334216618041648	-1.4762424994658135e-21	-4.882255309719667e-19	3.2287793069143623e-12	1.4722287072204247e-14	0.001331566757431813	-3.2179197901686732e-21	3.438731612965875e-19	4.4018616168707697e-16	1.173643615828663e-14	4.2999982289438087e-16
80400000	0.004334216618041648	-1.4762424994658135e-21	-4.882255309719667e-19	3.2287793069143623e-12	1.4722287072204247e-14	0.001331566757431813	-3.2179196450288404e-21	3.438731612965875e-19	4.4018616168707697e-16	1.173643615828663e-14	4.2999982289438087e-16
80500000	0.004334216618041648	-1.4762424994658135e-21	-4.882255309719667e-19	3.2287793069143623e-12	1.4722287072204247e-14	0.001331566757431813	-3.217919499889008e-21	3.438731612965875e-19	4.4018616168707697e-16	1.173643615828663e-14	4.2999982289438087e-16
80600000	0.004334216618041648	-1.4762424994658135e-21	-4.882255309719667e-19	3.2287793069143623e-12	1.4722287072204247e-14	0.001331566757431813	-3.2179193547491757e-21	3.438731612965875e-19	4.4018616168707697e-16	1.173643615828663e-14	4.2999982289438087e-16
80700000	0.004334216618041648	-1.4762424994658135e-21	-4.882255309719667e-19	3.2287793069143623e-12	1.4722287072204247e-14	0.001331566757431813	-3.217919209609343e-21	3.438731612965875e-19	4.4018616168707697e-16	1.173643615828663e-14	4.2999982289438087e-16
80800000	0.004334216618041648	-1.4762424994658135e-21	-4.882255309719667e-19	3.2287793069143623e-12	1.4722287072204247e-14	0.001331566757431813	-3.2179190644695106e-21	3.438731612965875e-19	4.4018616168707697e-16	1.173643615828663e-14	4.2999982289438087e-16
80900000	0.004334216618041648	-1.4762424994658135e-21	-4.882255309719667e-19	3.2287793069143623e-12	1.4722287072204247e-14	0.001331566757431813	-3.2179189193296778e-21	3.438731612965875e-19	4.4018616168707697e-16	1.173643615828663e-14	4.2999982289438087e-16
81000000	0.004334216618041648	-1.4762424994658135e-21	-4.882255309719667e-19	3.2287793069143623e-12	1.4722287072204247e-14	0.001331566757431813	-3.2179187741898454e-21	3.438731612965875e-19	4.4018616168707697e-16	1.173643615828663e-14	4.2999982289438087e-16
81100000	0.004334216618041648	-1.4762424994658135e-21	-4.882255309719667e-19	3.2287793069143623e-12	1.4722287072204247e-14	0.001331566757431813	-3.217918629050013e-21	3.438731612965875e-19	4.4018616168707697e-16	1.173643615828663e-14	4.2999982289438087e-16
81200000	0.004334216618041648	-1.4762424994658135e-21	-4.882255309719667e-19	3.2287793069143623e-12	1.4722287072204247e-14	0.001331566757431813	-3.2179184839101803e-21	3.438731612965875e-19	4.4018616168707697e-16	1.173643615828663e-14	4.2999982289438087e-16
81300000	0.004334216618041648	-1.4762424994658135e-21	-4.882255309719667e-19	3.2287793069143623e-12	1.4722287072204247e-14	0.001331566757431813	-3.217918338770348e-21	3.438731612965875e-19	4.4018616168707697e-16	1.173643615828663e-14	4.2999982289438087e-16
81400000	0.004334216618041648	-1.4762424994658135e-21	-4.882255309719667e-19	3.2287793069143623e-12	1.4722287072204247e-14	0.001331566757431813	-3.2179181936305155e-21	3.438731612965875e-19	4.4018616168707697e-16	1.173643615828663e-14	4.2999982289438087e-16
81500000	0.004334216618041648	-1.4762424994658135e-21	-4.882255309719667e-19	3.2287793069143623e-12	1.4722287072204247e-14	0.001331566757431813	-3.2179180484906828e-21	3.438731612965875e-19	4.4018616168707697e-16	1.173643615828663e-14	4.2999982289438087e-16
81600000	0.004334216618041648	-1.4762424994658135e-21	-4.882255309719667e-19	3.2287793069143623e-12	1.4722287072204247e-14	0.001331566757431813	-3.2179179033508504e-21	3.438731612965875e-19	4.4018616168707697e-16	1.173643615828663e-14	4.2999982289438087e-16
81700000	0.004334216618041648	-1.4762424994658135e-21	-4.882255309719667e-19	3.2287793069143623e-12	1.4722287072204247e-14	0.001331566757431813	-3.2179177582110176e-21	3.438731612965875e-19	4.4018616168707697e-16	1.173643615828663e-14	4.2999982289438087e-16
81800000	0.004334216618041648	-1.4762424994658135e-21	-4.882255309719667e-19	3.2287793069143623e-12	1.4722287072204247e-14	0.001331566757431813	-3.2179176130711853e-21	3.438731612965875e-19	4.4018616168707697e-16	1.173643615828663e-14	4.2999982289438087e-16
81900000	0.004334216618041648	-1.4762424994658135e-21	-4.882255309719667e-19	3.2287793069143623e-12	1.4722287072204247e-14	0.001331566757431813	-3.217917467931353e-21	3.438731612965875e-19	4.4018616168707697e-16	1.173643615828663e-14	4.2999982289438087e-16
82000000	0.004334216618041648	-1.4762424994658135e-21	-4.882255309719667e-19	3.2287793069143623e-12	1.4722287072204247e-14	0.001331566757431813	-3.21791732279152e-21	3.438731612965875e-19	4.4018616168707697e-16	1.173643615828663e-14	4.2999982289438087e-16
82100000	0.004334216618041648	-1.4762424994658135e-21	-4.882255309719667e-19	3.2287793069143623e-12	1.4722287072204247e-14	0.001331566757431813	-3.2179171776516878e-21	3.438731612965875e-19	4.4018616168707697e-16	1.173643615828663e-14	4.2999982289438087e-16
82200000	0.004334216618041648	-1.4762424994658135e-21	-4.882255309719667e-19	3.2287793069143623e-12	1.4722287072204247e-14	0.001331566757431813	-3.2179170325118554e-21	3.438731612965875e-19	4.4018616168707697e-16	1.173643615828663e-14	4.2999982289438087e-16
82300000	0.004334216618041648	-1.4762424994658135e-21	-4.882255309719667e-19	3.2287793069143623e-12	1.4722287072204247e-14	0.001331566757431813	-3.2179168873720226e-21	3.438731612965875e-19	4.4018616168707697e-16	1.173643615828663e-14	4.2999982289438087e-16
82400000	0.004334216618041648	-1.4762424994658135e-21	-4.882255309719667e-19	3.2287793069143623e-12	1.4722287072204247e-14	0.001331566757431813	-3.2179167422321903e-21	3.438731612965875e-19	4.4018616168707697e-16	1.173643615828663e-14	4.2999982289438087e-16
82500000	0.004334216618041648	-1.4762424994658135e-21	-4.882255309719667e-19	3.2287793069143623e-12	1.4722287072204247e-14	0.001331566757431813	-3.2179165970923575e-21	3.438731612965875e-19	4.4018616168707697e-16	1.173643615828663e-14	4.2999982289438087e-16
82600000	0.004334216618041648	-1.4762424994658135e-21	-4.882255309719667e-19	3.2287793069143623e-12	1.4722287072204247e-14	0.001331566757431813	-3.217916451952525e-21	3.438731612965875e-19	4.4018616168707697e-16	1.173643615828663e-14	4.2999982289438087e-16
82700000	0.004334216618041648	-1.4762424994658135e-21	-4.882255309719667e-19	3.2287793069143623e-12	1.4722287072204247e-14	0.001331566757431813	-3.2179163068126927e-21	3.438731612965875e-19	4.4018616168707697e-16	1.173643615828663e-14	4.2999982289438087e-16
82800000	0.004334216618041648	-1.4762424994658135e-21	-4.882255309719667e-19	3.2287793069143623e-12	1.4722287072204247e-14	0.001331566757431813	-3.21791616167286e-21	3.438731612965875e-19	4.4018616168707697e-16	1.173643615828663e-14	4.2999982289438087e-16
82900000	0.004334216618041648	-1.4762424994658135e-21	-4.882255309719667e-19	3.2287793069143623e-12	1.4722287072204247e-14	0.001331566757431813	-3.2179160165330276e-21	3.438731612965875e-19	4.4018616168707697e-16	1.173643615828663e-14	4.2999982289438087e-16
83000000	0.004334216618041648	-1.4762424994658135e-21	-4.882255309719667e-19	3.2287793069143623e-12	1.4722287072204247e-14	0.001331566757431813	-3.2179158713931952e-21	3.438731612965875e-19	4.4018616168707697e-16	1.173643615828663e-14	4.2999982289438087e-16
83100000	0.004334216618041648	-1.4762424994658135e-21	-4.882255309719667e-19	3.2287793069143623e-12	1.4722287072204247e-14	0.001331566757431813	-3.2179157262533625e-21	3.438731612965875e-19	4.4018616168707697e-16	1.173643615828663e-14	4.2999982289438087e-16
83200000	0.004334216618041648	-1.4762424994658135e-21	-4.882255309719667e-19	3.228779306914362e-12	1.4722287072204247e-14	0.001331566757431813	-3.21791558111353e-21	3.438731612965875e-19	4.4018616168707697e-16	1.173643615828663e-14	4.2999982289438087e-16
83300000	0.004334216618041648	-1.4762424994658135e-21	-4.882255309719667e-19	3.228779306914362e-12	1.4722287072204247e-14	0.001331566757431813	-3.2179154359736977e-21	3.438731612965875e-19	4.4018616168707697e-16	1.173643615828663e-14	4.2999982289438087e-16
83400000	0.004334216618041648	-1.4762424994658135e-21	-4.882255309719667e-19	3.228779306914362e-12	1.4722287072204247e-14	0.001331566757431813	-3.217915290833865e-21	3.438731612965875e-19	4.4018616168707697e-16	1.173643615828663e-14	4.2999982289438087e-16
83500000	0.004334216618041648	-1.4762424994658135e-21	-4.882255309719667e-19	3.228779306914362e-12	1.4722287072204247e-14	0.001331566757431813	-3.2179151456940326e-21	3.438731612965875e-19	4.4018616168707697e-16	1.173643615828663e-14	4.2999982289438087e-16
83600000	0.004334216618041648	-1.4762424994658135e-21	-4.882255309719667e-19	3.228779306914362e-12	1.4722287072204247e-14	0.001331566757431813	-3.2179150005542e-21	3.438731612965875e-19	4.4018616168707697e-16	1.173643615828663e-14	4.2999982289438087e-16
83700000	0.004334216618041648	-1.4762424994658135e-21	-4.882255309719667e-19	3.228779306914362e-12	1.4722287072204247e-14	0.001331566757431813	-3.2179148554143675e-21	3.438731612965875e-19	4.4018616168707697e-16	1.173643615828663e-14	4.2999982289438087e-16
83800000	0.004334216618041648	-1.4762424994658135e-21	-4.882255309719667e-19	3.228779306914362e-12	1.4722287072204247e-14	0.001331566757431813	-3.217914710274535e-21	3.438731612965875e-19	4.4018616168707697e-16	1.173643615828663e-14	4.2999982289438087e-16
83900000	0.004334216618041648	-1.4762424994658135e-21	-4.882255309719667e-19	3.228779306914362e-12	1.4722287072204247e-14	0.001331566757431813	-3.2179145651347023e-21	3.438731612965875e-19	4.4018616168707697e-16	1.173643615828663e-14	4.2999982289438087e-16
84000000	0.004334216618041648	-1.4762424994658135e-21	-4.882255309719667e-19	3.228779306914362e-12	1.4722287072204247e-14	0.001331566757431813	-3.21791441999487e-21	3.438731612965875e-19	4.4018616168707697e-16	1.173643615828663e-14	4.2999982289438087e-16
84100000	0.004334216618041648	-1.4762424994658135e-21	-4.882255309719667e-19	3.228779306914362e-12	1.4722287072204247e-14	0.001331566757431813	-3.2179142748550376e-21	3.438731612965875e-19	4.4018616168707697e-16	1.173643615828663e-14	4.2999982289438087e-16
84200000	0.004334216618041648	-1.4762424994658135e-21	-4.882255309719667e-19	3.228779306914362e-12	1.4722287072204247e-14	0.001331566757431813	-3.217914129715205e-21	3.438731612965875e-19	4.4018616168707697e-16	1.173643615828663e-14	4.2999982289438087e-16
84300000	0.004334216618041648	-1.4762424994658135e-21	-4.882255309719667e-19	3.228779306914362e-12	1.4722287072204247e-14	0.001331566757431813	-3.2179139845753724e-21	3.438731612965875e-19	4.4018616168707697e-16	1.173643615828663e-14	4.2999982289438087e-16
84400000	0.004334216618041648	-1.4762424994658135e-21	-4.882255309719667e-19	3.228779306914362e-12	1.4722287072204247e-14	0.001331566757431813	-3.2179138394355397e-21	3.438731612965875e-19	4.4018616168707697e-16	1.173643615828663e-14	4.2999982289438087e-16
84500000	0.004334216618041648	-1.4762424994658135e-21	-4.882255309719667e-19	3.228779306914362e-12	1.4722287072204247e-14	0.001331566757431813	-3.2179136942957073e-21	3.438731612965875e-19	4.4018616168707697e-16	1.173643615828663e-14	4.2999982289438087e-16
84600000	0.004334216618041648	-1.4762424994658135e-21	-4.882255309719667e-19	3.228779306914362e-12	1.4722287072204247e-14	0.001331566757431813	-3.217913549155875e-21	3.438731612965875e-19	4.4018616168707697e-16	1.173643615828663e-14	4.2999982289438087e-16
84700000	0.004334216618041648	-1.4762424994658135e-21	-4.882255309719667e-19	3.228779306914362e-12	1.4722287072204247e-14	0.001331566757431813	-3.217913404016042e-21	3.438731612965875e-19	4.4018616168707697e-16	1.173643615828663e-14	4.2999982289438087e-16
84800000	0.004334216618041648	-1.4762424994658135e-21	-4.882255309719667e-19	3.228779306914362e-12	1.4722287072204247e-14	0.001331566757431813	-3.2179132588762098e-21	3.438731612965875e-19	4.4018616168707697e-16	1.173643615828663e-14	4.2999982289438087e-16
84900000	0.004334216618041648	-1.4762424994658135e-21	-4.882255309719667e-19	3.228779306914362e-12	1.4722287072204247e-14	0.001331566757431813	-3.2179131137363774e-21	3.438731612965875e-19	4.4018616168707697e-16	1.173643615828663e-14	4.2999982289438087e-16
85000000	0.004334216618041648	-1.4762424994658135e-21	-4.882255309719667e-19	3.228779306914362e-12	1.4722287072204247e-14	0.001331566757431813	-3.2179129685965447e-21	3.438731612965875e-19	4.4018616168707697e-16	1.173643615828663e-14	4.2999982289438087e-16
85100000	0.004334216618041648	-1.4762424994658135e-21	-4.882255309719667e-19	3.228779306914362e-12	1.4722287072204247e-14	0.001331566757431813	-3.2179128234567123e-21	3.438731612965875e-19	4.4018616168707697e-16	1.173643615828663e-14	4.2999982289438087e-16
85200000	0.004334216618041648	-1.4762424994658135e-21	-4.882255309719667e-19	3.228779306914362e-12	1.4722287072204247e-14	0.001331566757431813	-3.2179126783168795e-21	3.438731612965875e-19	4.4018616168707697e-16	1.173643615828663e-14	4.2999982289438087e-16
85300000	0.004334216618041648	-1.4762424994658135e-21	-4.882255309719667e-19	3.228779306914362e-12	1.4722287072204247e-14	0.001331566757431813	-3.217912533177047e-21	3.438731612965875e-19	4.4018616168707697e-16	1.173643615828663e-14	4.2999982289438087e-16
85400000	0.004334216618041648	-1.4762424994658135e-21	-4.882255309719667e-19	3.228779306914362e-12	1.4722287072204247e-14	0.001331566757431813	-3.2179123880372148e-21	3.438731612965875e-19	4.4018616168707697e-16	1.173643615828663e-14	4.2999982289438087e-16
85500000	0.004334216618041648	-1.4762424994658135e-21	-4.882255309719667e-19	3.228779306914362e-12	1.4722287072204247e-14	0.001331566757431813	-3.217912242897382e-21	3.438731612965875e-19	4.4018616168707697e-16	1.173643615828663e-14	4.2999982289438087e-16
85600000	0.004334216618041648	-1.4762424994658135e-21	-4.882255309719667e-19	3.228779306914362e-12	1.4722287072204247e-14	0.001331566757431813	-3.2179120977575496e-21	3.438731612965875e-19	4.4018616168707697e-16	1.173643615828663e-14	4.2999982289438087e-16
85700000	0.004334216618041648	-1.4762424994658135e-21	-4.882255309719667e-19	3.228779306914362e-12	1.4722287072204247e-14	0.001331566757431813	-3.2179119526177173e-21	3.438731612965875e-19	4.4018616168707697e-16	1.173643615828663e-14	4.2999982289438087e-16
85800000	0.004334216618041648	-1.4762424994658135e-21	-4.882255309719667e-19	3.228779306914362e-12	1.4722287072204247e-14	0.001331566757431813	-3.2179118074778845e-21	3.438731612965875e-19	4.4018616168707697e-16	1.173643615828663e-14	4.2999982289438087e-16
85900000	0.004334216618041648	-1.4762424994658135e-21	-4.882255309719667e-19	3.228779306914362e-12	1.4722287072204247e-14	0.001331566757431813	-3.217911662338052e-21	3.438731612965875e-19	4.4018616168707697e-16	1.173643615828663e-14	4.2999982289438087e-16
86000000	0.004334216618041648	-1.4762424994658135e-21	-4.882255309719667e-19	3.228779306914362e-12	1.4722287072204247e-14	0.001331566757431813	-3.2179115171982198e-21	3.438731612965875e-19	4.4018616168707697e-16	1.173643615828663e-14	4.2999982289438087e-16
86100000	0.004334216618041648	-1.4762424994658135e-21	-4.882255309719667e-19	3.228779306914362e-12	1.4722287072204247e-14	0.001331566757431813	-3.217911372058387e-21	3.438731612965875e-19	4.4018616168707697e-16	1.173643615828663e-14	4.2999982289438087e-16
86200000	0.004334216618041648	-1.4762424994658135e-21	-4.882255309719667e-19	3.228779306914362e-12	1.4722287072204247e-14	0.001331566757431813	-3.2179112269185546e-21	3.438731612965875e-19	4.4018616168707697e-16	1.173643615828663e-14	4.2999982289438087e-16
86300000	0.004334216618041648	-1.4762424994658135e-21	-4.882255309719667e-19	3.228779306914362e-12	1.4722287072204247e-14	0.001331566757431813	-3.217911081778722e-21	3.438731612965875e-19	4.4018616168707697e-16	1.173643615828663e-14	4.2999982289438087e-16
86400000	0.004334216618041648	-1.4762424994658135e-21	-4.882255309719667e-19	3.228779306914362e-12	1.4722287072204247e-14	0.001331566757431813	-3.2179109366388895e-21	3.438731612965875e-19	4.4018616168707697e-16	1.173643615828663e-14	4.2999982289438087e-16
86500000	0.004334216618041648	-1.4762424994658135e-21	-4.882255309719667e-19	3.228779306914362e-12	1.4722287072204247e-14	0.001331566757431813	-3.217910791499057e-21	3.438731612965875e-19	4.4018616168707697e-16	1.173643615828663e-14	4.2999982289438087e-16
86600000	0.004334216618041648	-1.4762424994658135e-21	-4.882255309719667e-19	3.228779306914362e-12	1.4722287072204247e-14	0.001331566757431813	-3.2179106463592244e-21	3.438731612965875e-19	4.4018616168707697e-16	1.173643615828663e-14	4.2999982289438087e-16
86700000	0.004334216618041648	-1.4762424994658135e-21	-4.882255309719667e-19	3.228779306914362e-12	1.4722287072204247e-14	0.001331566757431813	-3.217910501219392e-21	3.438731612965875e-19	4.4018616168707697e-16	1.173643615828663e-14	4.2999982289438087e-16
86800000	0.004334216618041648	-1.4762424994658135e-21	-4.882255309719667e-19	3.228779306914362e-12	1.4722287072204247e-14	0.001331566757431813	-3.2179103560795596e-21	3.438731612965875e-19	4.4018616168707697e-16	1.173643615828663e-14	4.2999982289438087e-16
86900000	0.004334216618041648	-1.4762424994658135e-21	-4.882255309719667e-19	3.228779306914362e-12	1.4722287072204247e-14	0.001331566757431813	-3.217910210939727e-21	3.438731612965875e-19	4.4018616168707697e-16	1.173643615828663e-14	4.2999982289438087e-16
87000000	0.004334216618041648	-1.4762424994658135e-21	-4.882255309719667e-19	3.228779306914362e-12	1.4722287072204247e-14	0.001331566757431813	-3.2179100657998945e-21	3.438731612965875e-19	4.4018616168707697e-16	1.173643615828663e-14	4.2999982289438087e-16
87100000	0.004334216618041648	-1.4762424994658135e-21	-4.882255309719667e-19	3.228779306914362e-12	1.4722287072204247e-14	0.001331566757431813	-3.2179099206600617e-21	3.438731612965875e-19	4.4018616168707697e-16	1.173643615828663e-14	4.2999982289438087e-16
87200000	0.004334216618041648	-1.4762424994658135e-21	-4.882255309719667e-19	3.228779306914362e-12	1.4722287072204247e-14	0.001331566757431813	-3.2179097755202293e-21	3.438731612965875e-19	4.4018616168707697e-16	1.173643615828663e-14	4.2999982289438087e-16
87300000	0.004334216618041648	-1.4762424994658135e-21	-4.882255309719667e-19	3.228779306914362e-12	1.4722287072204247e-14	0.001331566757431813	-3.217909630380397e-21	3.438731612965875e-19	4.4018616168707697e-16	1.173643615828663e-14	4.2999982289438087e-16
87400000	0.004334216618041648	-1.4762424994658135e-21	-4.882255309719667e-19	3.228779306914362e-12	1.4722287072204247e-14	0.001331566757431813	-3.2179094852405642e-21	3.438731612965875e-19	4.4018616168707697e-16	1.173643615828663e-14	4.2999982289438087e-16
87500000	0.004334216618041648	-1.4762424994658135e-21	-4.882255309719667e-19	3.228779306914362e-12	1.4722287072204247e-14	0.001331566757431813	-3.217909340100732e-21	3.438731612965875e-19	4.4018616168707697e-16	1.173643615828663e-14	4.2999982289438087e-16
87600000	0.004334216618041648	-1.4762424994658135e-21	-4.882255309719667e-19	3.228779306914362e-12	1.4722287072204247e-14	0.001331566757431813	-3.2179091949608995e-21	3.438731612965875e-19	4.4018616168707697e-16	1.173643615828663e-14	4.2999982289438087e-16
87700000	0.004334216618041648	-1.4762424994658135e-21	-4.882255309719667e-19	3.228779306914362e-12	1.4722287072204247e-14	0.001331566757431813	-3.2179090498210667e-21	3.438731612965875e-19	4.4018616168707697e-16	1.173643615828663e-14	4.2999982289438087e-16
87800000	0.004334216618041648	-1.4762424994658135e-21	-4.882255309719667e-19	3.228779306914362e-12	1.4722287072204247e-14	0.001331566757431813	-3.2179089046812343e-21	3.438731612965875e-19	4.4018616168707697e-16	1.173643615828663e-14	4.2999982289438087e-16
87900000	0.004334216618041648	-1.4762424994658135e-21	-4.882255309719667e-19	3.228779306914362e-12	1.4722287072204247e-14	0.001331566757431813	-3.217908759541402e-21	3.438731612965875e-19	4.4018616168707697e-16	1.173643615828663e-14	4.2999982289438087e-16
88000000	0.004334216618041648	-1.4762424994658135e-21	-4.882255309719667e-19	3.228779306914362e-12	1.4722287072204247e-14	0.001331566757431813	-3.2179086144015692e-21	3.438731612965875e-19	4.4018616168707697e-16	1.173643615828663e-14	4.2999982289438087e-16
88100000	0.004334216618041648	-1.4762424994658135e-21	-4.882255309719667e-19	3.228779306914362e-12	1.4722287072204247e-14	0.001331566757431813	-3.217908469261737e-21	3.438731612965875e-19	4.4018616168707697e-16	1.173643615828663e-14	4.2999982289438087e-16
88200000	0.004334216618041648	-1.4762424994658135e-21	-4.882255309719667e-19	3.228779306914362e-12	1.4722287072204247e-14	0.001331566757431813	-3.217908324121904e-21	3.438731612965875e-19	4.4018616168707697e-16	1.173643615828663e-14	4.2999982289438087e-16
88300000	0.004334216618041648	-1.4762424994658135e-21	-4.882255309719667e-19	3.228779306914362e-12	1.4722287072204247e-14	0.001331566757431813	-3.2179081789820717e-21	3.438731612965875e-19	4.4018616168707697e-16	1.173643615828663e-14	4.2999982289438087e-16
88400000	0.004334216618041648	-1.4762424994658135e-21	-4.882255309719667e-19	3.228779306914362e-12	1.4722287072204247e-14	0.001331566757431813	-3.2179080338422393e-21	3.438731612965875e-19	4.4018616168707697e-16	1.173643615828663e-14	4.2999982289438087e-16
88500000	0.004334216618041648	-1.4762424994658135e-21	-4.882255309719667e-19	3.228779306914362e-12	1.4722287072204247e-14	0.001331566757431813	-3.2179078887024066e-21	3.438731612965875e-19	4.4018616168707697e-16	1.173643615828663e-14	4.2999982289438087e-16
88600000	0.004334216618041648	-1.4762424994658135e-21	-4.882255309719667e-19	3.228779306914362e-12	1.4722287072204247e-14	0.001331566757431813	-3.217907743562574e-21	3.438731612965875e-19	4.4018616168707697e-16	1.173643615828663e-14	4.2999982289438087e-16
88700000	0.004334216618041648	-1.4762424994658135e-21	-4.882255309719667e-19	3.228779306914362e-12	1.4722287072204247e-14	0.001331566757431813	-3.2179075984227418e-21	3.438731612965875e-19	4.4018616168707697e-16	1.173643615828663e-14	4.2999982289438087e-16
88800000	0.004334216618041648	-1.4762424994658135e-21	-4.882255309719667e-19	3.228779306914362e-12	1.4722287072204247e-14	0.001331566757431813	-3.217907453282909e-21	3.438731612965875e-19	4.4018616168707697e-16	1.173643615828663e-14	4.2999982289438087e-16
88900000	0.004334216618041648	-1.4762424994658135e-21	-4.882255309719667e-19	3.228779306914362e-12	1.4722287072204247e-14	0.001331566757431813	-3.2179073081430767e-21	3.438731612965875e-19	4.4018616168707697e-16	1.173643615828663e-14	4.2999982289438087e-16
89000000	0.004334216618041648	-1.4762424994658135e-21	-4.882255309719667e-19	3.228779306914362e-12	1.4722287072204247e-14	0.001331566757431813	-3.217907163003244e-21	3.438731612965875e-19	4.4018616168707697e-16	1.173643615828663e-14	4.2999982289438087e-16
89100000	0.004334216618041648	-1.4762424994658135e-21	-4.882255309719667e-19	3.228779306914362e-12	1.4722287072204247e-14	0.001331566757431813	-3.2179070178634115e-21	3.438731612965875e-19	4.4018616168707697e-16	1.173643615828663e-14	4.2999982289438087e-16
89200000	0.004334216618041648	-1.4762424994658135e-21	-4.882255309719667e-19	3.228779306914362e-12	1.4722287072204247e-14	0.001331566757431813	-3.217906872723579e-21	3.438731612965875e-19	4.4018616168707697e-16	1.173643615828663e-14	4.2999982289438087e-16
89300000	0.004334216618041648	-1.4762424994658135e-21	-4.882255309719667e-19	3.228779306914362e-12	1.4722287072204247e-14	0.001331566757431813	-3.2179067275837464e-21	3.438731612965875e-19	4.4018616168707697e-16	1.173643615828663e-14	4.2999982289438087e-16
89400000	0.004334216618041648	-1.4762424994658135e-21	-4.882255309719667e-19	3.228779306914362e-12	1.4722287072204247e-14	0.001331566757431813	-3.217906582443914e-21	3.438731612965875e-19	4.4018616168707697e-16	1.173643615828663e-14	4.2999982289438087e-16
89500000	0.004334216618041648	-1.4762424994658135e-21	-4.882255309719667e-19	3.228779306914362e-12	1.4722287072204247e-14	0.001331566757431813	-3.2179064373040817e-21	3.438731612965875e-19	4.4018616168707697e-16	1.173643615828663e-14	4.2999982289438087e-16
89600000	0.004334216618041648	-1.4762424994658135e-21	-4.882255309719667e-19	3.228779306914362e-12	1.4722287072204247e-14	0.001331566757431813	-3.217906292164249e-21	3.438731612965875e-19	4.4018616168707697e-16	1.173643615828663e-14	4.2999982289438087e-16
89700000	0.004334216618041648	-1.4762424994658135e-21	-4.882255309719667e-19	3.228779306914362e-12	1.4722287072204247e-14	0.001331566757431813	-3.2179061470244165e-21	3.438731612965875e-19	4.4018616168707697e-16	1.173643615828663e-14	4.2999982289438087e-16
89800000	0.004334216618041648	-1.4762424994658135e-21	-4.882255309719667e-19	3.228779306914362e-12	1.4722287072204247e-14	0.001331566757431813	-3.217906001884584e-21	3.438731612965875e-19	4.4018616168707697e-16	1.173643615828663e-14	4.2999982289438087e-16
89900000	0.004334216618041648	-1.4762424994658135e-21	-4.882255309719667e-19	3.228779306914362e-12	1.4722287072204247e-14	0.001331566757431813	-3.2179058567447514e-21	3.438731612965875e-19	4.4018616168707697e-16	1.173643615828663e-14	4.2999982289438087e-16
90000000	0.004334216618041648	-1.4762424994658135e-21	-4.882255309719667e-19	3.228779306914362e-12	1.4722287072204247e-14	0.001331566757431813	-3.217905711604919e-21	3.438731612965875e-19	4.4018616168707697e-16	1.173643615828663e-14	4.2999982289438087e-16
90100000	0.004334216618041648	-1.4762424994658135e-21	-4.882255309719667e-19	3.228779306914362e-12	1.4722287072204247e-14	0.001331566757431813	-3.2179055664650863e-21	3.438731612965875e-19	4.4018616168707697e-16	1.173643615828663e-14	4.2999982289438087e-16
90200000	0.004334216618041648	-1.4762424994658135e-21	-4.882255309719667e-19	3.228779306914362e-12	1.4722287072204247e-14	0.001331566757431813	-3.217905421325254e-21	3.438731612965875e-19	4.4018616168707697e-16	1.173643615828663e-14	4.2999982289438087e-16
90300000	0.004334216618041648	-1.4762424994658135e-21	-4.882255309719667e-19	3.228779306914362e-12	1.4722287072204247e-14	0.001331566757431813	-3.2179052761854215e-21	3.438731612965875e-19	4.4018616168707697e-16	1.173643615828663e-14	4.2999982289438087e-16
90400000	0.004334216618041648	-1.4762424994658135e-21	-4.882255309719667e-19	3.228779306914362e-12	1.4722287072204247e-14	0.001331566757431813	-3.2179051310455887e-21	3.438731612965875e-19	4.4018616168707697e-16	1.173643615828663e-14	4.2999982289438087e-16
90500000	0.004334216618041648	-1.4762424994658135e-21	-4.882255309719667e-19	3.228779306914362e-12	1.4722287072204247e-14	0.001331566757431813	-3.2179049859057564e-21	3.438731612965875e-19	4.4018616168707697e-16	1.173643615828663e-14	4.2999982289438087e-16
90600000	0.004334216618041648	-1.4762424994658135e-21	-4.882255309719667e-19	3.228779306914362e-12	1.4722287072204247e-14	0.001331566757431813	-3.217904840765924e-21	3.438731612965875e-19	4.4018616168707697e-16	1.173643615828663e-14	4.2999982289438087e-16
90700000	0.004334216618041648	-1.4762424994658135e-21	-4.882255309719667e-19	3.228779306914362e-12	1.4722287072204247e-14	0.001331566757431813	-3.2179046956260912e-21	3.438731612965875e-19	4.4018616168707697e-16	1.173643615828663e-14	4.2999982289438087e-16
90800000	0.004334216618041648	-1.4762424994658135e-21	-4.882255309719667e-19	3.228779306914362e-12	1.4722287072204247e-14	0.001331566757431813	-3.217904550486259e-21	3.438731612965875e-19	4.4018616168707697e-16	1.173643615828663e-14	4.2999982289438087e-16
90900000	0.004334216618041648	-1.4762424994658135e-21	-4.882255309719667e-19	3.228779306914362e-12	1.4722287072204247e-14	0.001331566757431813	-3.217904405346426e-21	3.438731612965875e-19	4.4018616168707697e-16	1.173643615828663e-14	4.2999982289438087e-16
91000000	0.004334216618041648	-1.4762424994658135e-21	-4.882255309719667e-19	3.228779306914362e-12	1.4722287072204247e-14	0.001331566757431813	-3.2179042602065937e-21	3.438731612965875e-19	4.4018616168707697e-16	1.173643615828663e-14	4.2999982289438087e-16
91100000	0.004334216618041648	-1.4762424994658135e-21	-4.882255309719667e-19	3.228779306914362e-12	1.4722287072204247e-14	0.001331566757431813	-3.2179041150667614e-21	3.438731612965875e-19	4.4018616168707697e-16	1.173643615828663e-14	4.2999982289438087e-16
91200000	0.004334216618041648	-1.4762424994658135e-21	-4.882255309719667e-19	3.228779306914362e-12	1.4722287072204247e-14	0.001331566757431813	-3.2179039699269286e-21	3.438731612965875e-19	4.4018616168707697e-16	1.173643615828663e-14	4.2999982289438087e-16
91300000	0.004334216618041648	-1.4762424994658135e-21	-4.882255309719667e-19	3.228779306914362e-12	1.4722287072204247e-14	0.001331566757431813	-3.2179038247870962e-21	3.438731612965875e-19	4.4018616168707697e-16	1.173643615828663e-14	4.2999982289438087e-16
91400000	0.004334216618041648	-1.4762424994658135e-21	-4.882255309719667e-19	3.228779306914362e-12	1.4722287072204247e-14	0.001331566757431813	-3.217903679647264e-21	3.438731612965875e-19	4.4018616168707697e-16	1.173643615828663e-14	4.2999982289438087e-16
91500000	0.004334216618041648	-1.4762424994658135e-21	-4.882255309719667e-19	3.228779306914362e-12	1.4722287072204247e-14	0.001331566757431813	-3.217903534507431e-21	3.438731612965875e-19	4.4018616168707697e-16	1.173643615828663e-14	4.2999982289438087e-16
91600000	0.004334216618041648	-1.4762424994658135e-21	-4.882255309719667e-19	3.228779306914362e-12	1.4722287072204247e-14	0.001331566757431813	-3.2179033893675987e-21	3.438731612965875e-19	4.4018616168707697e-16	1.173643615828663e-14	4.2999982289438087e-16
91700000	0.004334216618041648	-1.4762424994658135e-21	-4.882255309719667e-19	3.228779306914362e-12	1.4722287072204247e-14	0.001331566757431813	-3.2179032442277663e-21	3.438731612965875e-19	4.4018616168707697e-16	1.173643615828663e-14	4.2999982289438087e-16
91800000	0.004334216618041648	-1.4762424994658135e-21	-4.882255309719667e-19	3.228779306914362e-12	1.4722287072204247e-14	0.001331566757431813	-3.2179030990879336e-21	3.438731612965875e-19	4.4018616168707697e-16	1.173643615828663e-14	4.2999982289438087e-16
91900000	0.004334216618041648	-1.4762424994658135e-21	-4.882255309719667e-19	3.228779306914362e-12	1.4722287072204247e-14	0.001331566757431813	-3.2179029539481012e-21	3.438731612965875e-19	4.4018616168707697e-16	1.173643615828663e-14	4.2999982289438087e-16
92000000	0.004334216618041648	-1.4762424994658135e-21	-4.882255309719667e-19	3.228779306914362e-12	1.4722287072204247e-14	0.001331566757431813	-3.2179028088082684e-21	3.438731612965875e-19	4.4018616168707697e-16	1.173643615828663e-14	4.2999982289438087e-16
92100000	0.004334216618041648	-1.4762424994658135e-21	-4.882255309719667e-19	3.228779306914362e-12	1.4722287072204247e-14	0.001331566757431813	-3.217902663668436e-21	3.438731612965875e-19	4.4018616168707697e-16	1.173643615828663e-14	4.2999982289438087e-16
92200000	0.004334216618041648	-1.4762424994658135e-21	-4.882255309719667e-19	3.228779306914362e-12	1.4722287072204247e-14	0.001331566757431813	-3.2179025185286037e-21	3.438731612965875e-19	4.4018616168707697e-16	1.173643615828663e-14	4.2999982289438087e-16
92300000	0.004334216618041648	-1.4762424994658135e-21	-4.882255309719667e-19	3.228779306914362e-12	1.4722287072204247e-14	0.001331566757431813	-3.217902373388771e-21	3.438731612965875e-19	4.4018616168707697e-16	1.173643615828663e-14	4.2999982289438087e-16
92400000	0.004334216618041648	-1.4762424994658135e-21	-4.882255309719667e-19	3.228779306914362e-12	1.4722287072204247e-14	0.001331566757431813	-3.2179022282489386e-21	3.438731612965875e-19	4.4018616168707697e-16	1.173643615828663e-14	4.2999982289438087e-16
92500000	0.004334216618041648	-1.4762424994658135e-21	-4.882255309719667e-19	3.228779306914362e-12	1.4722287072204247e-14	0.001331566757431813	-3.217902083109106e-21	3.438731612965875e-19	4.4018616168707697e-16	1.173643615828663e-14	4.2999982289438087e-16
92600000	0.004334216618041648	-1.4762424994658135e-21	-4.882255309719667e-19	3.228779306914362e-12	1.4722287072204247e-14	0.001331566757431813	-3.2179019379692734e-21	3.438731612965875e-19	4.4018616168707697e-16	1.173643615828663e-14	4.2999982289438087e-16
92700000	0.004334216618041648	-1.4762424994658135e-21	-4.882255309719667e-19	3.228779306914362e-12	1.4722287072204247e-14	0.001331566757431813	-3.217901792829441e-21	3.438731612965875e-19	4.4018616168707697e-16	1.173643615828663e-14	4.2999982289438087e-16
92800000	0.004334216618041648	-1.4762424994658135e-21	-4.882255309719667e-19	3.228779306914362e-12	1.4722287072204247e-14	0.001331566757431813	-3.2179016476896083e-21	3.438731612965875e-19	4.4018616168707697e-16	1.173643615828663e-14	4.2999982289438087e-16
92900000	0.004334216618041648	-1.4762424994658135e-21	-4.882255309719667e-19	3.228779306914362e-12	1.4722287072204247e-14	0.001331566757431813	-3.217901502549776e-21	3.438731612965875e-19	4.4018616168707697e-16	1.173643615828663e-14	4.2999982289438087e-16
93000000	0.004334216618041648	-1.4762424994658135e-21	-4.882255309719667e-19	3.228779306914362e-12	1.4722287072204247e-14	0.001331566757431813	-3.2179013574099435e-21	3.438731612965875e-19	4.4018616168707697e-16	1.173643615828663e-14	4.2999982289438087e-16
93100000	0.004334216618041648	-1.4762424994658135e-21	-4.882255309719667e-19	3.228779306914362e-12	1.4722287072204247e-14	0.001331566757431813	-3.2179012122701108e-21	3.438731612965875e-19	4.4018616168707697e-16	1.173643615828663e-14	4.2999982289438087e-16
93200000	0.004334216618041648	-1.4762424994658135e-21	-4.882255309719667e-19	3.228779306914362e-12	1.4722287072204247e-14	0.001331566757431813	-3.2179010671302784e-21	3.438731612965875e-19	4.4018616168707697e-16	1.173643615828663e-14	4.2999982289438087e-16
93300000	0.004334216618041648	-1.4762424994658135e-21	-4.882255309719667e-19	3.228779306914362e-12	1.4722287072204247e-14	0.001331566757431813	-3.217900921990446e-21	3.438731612965875e-19	4.4018616168707697e-16	1.173643615828663e-14	4.2999982289438087e-16
93400000	0.004334216618041648	-1.4762424994658135e-21	-4.882255309719667e-19	3.228779306914362e-12	1.4722287072204247e-14	0.001331566757431813	-3.2179007768506133e-21	3.438731612965875e-19	4.4018616168707697e-16	1.173643615828663e-14	4.2999982289438087e-16
93500000	0.004334216618041648	-1.4762424994658135e-21	-4.882255309719667e-19	3.228779306914362e-12	1.4722287072204247e-14	0.001331566757431813	-3.217900631710781e-21	3.438731612965875e-19	4.4018616168707697e-16	1.173643615828663e-14	4.2999982289438087e-16
93600000	0.004334216618041648	-1.4762424994658135e-21	-4.882255309719667e-19	3.228779306914362e-12	1.4722287072204247e-14	0.001331566757431813	-3.2179004865709485e-21	3.438731612965875e-19	4.4018616168707697e-16	1.173643615828663e-14	4.2999982289438087e-16
93700000	0.004334216618041648	-1.4762424994658135e-21	-4.882255309719667e-19	3.228779306914362e-12	1.4722287072204247e-14	0.001331566757431813	-3.2179003414311158e-21	3.438731612965875e-19	4.4018616168707697e-16	1.173643615828663e-14	4.2999982289438087e-16
93800000	0.004334216618041648	-1.4762424994658135e-21	-4.882255309719667e-19	3.228779306914362e-12	1.4722287072204247e-14	0.001331566757431813	-3.2179001962912834e-21	3.438731612965875e-19	4.4018616168707697e-16	1.173643615828663e-14	4.2999982289438087e-16
93900000	0.004334216618041648	-1.4762424994658135e-21	-4.882255309719667e-19	3.228779306914362e-12	1.4722287072204247e-14	0.001331566757431813	-3.2179000511514506e-21	3.438731612965875e-19	4.4018616168707697e-16	1.173643615828663e-14	4.2999982289438087e-16
94000000	0.004334216618041648	-1.4762424994658135e-21	-4.882255309719667e-19	3.228779306914362e-12	1.4722287072204247e-14	0.001331566757431813	-3.2178999060116183e-21	3.438731612965875e-19	4.4018616168707697e-16	1.173643615828663e-14	4.2999982289438087e-16
94100000	0.004334216618041648	-1.4762424994658135e-21	-4.882255309719667e-19	3.228779306914362e-12	1.4722287072204247e-14	0.001331566757431813	-3.217899760871786e-21	3.438731612965875e-19	4.4018616168707697e-16	1.173643615828663e-14	4.2999982289438087e-16
94200000	0.004334216618041648	-1.4762424994658135e-21	-4.882255309719667e-19	3.228779306914362e-12	1.4722287072204247e-14	0.001331566757431813	-3.217899615731953e-21	3.438731612965875e-19	4.4018616168707697e-16	1.173643615828663e-14	4.2999982289438087e-16
94300000	0.004334216618041648	-1.4762424994658135e-21	-4.882255309719667e-19	3.228779306914362e-12	1.4722287072204247e-14	0.001331566757431813	-3.2178994705921208e-21	3.438731612965875e-19	4.4018616168707697e-16	1.173643615828663e-14	4.2999982289438087e-16
94400000	0.004334216618041648	-1.4762424994658135e-21	-4.882255309719667e-19	3.228779306914362e-12	1.4722287072204247e-14	0.001331566757431813	-3.2178993254522884e-21	3.438731612965875e-19	4.4018616168707697e-16	1.173643615828663e-14	4.2999982289438087e-16
94500000	0.004334216618041648	-1.4762424994658135e-21	-4.882255309719667e-19	3.228779306914362e-12	1.4722287072204247e-14	0.001331566757431813	-3.2178991803124556e-21	3.438731612965875e-19	4.4018616168707697e-16	1.173643615828663e-14	4.2999982289438087e-16
94600000	0.004334216618041648	-1.4762424994658135e-21	-4.882255309719667e-19	3.228779306914362e-12	1.4722287072204247e-14	0.001331566757431813	-3.2178990351726232e-21	3.438731612965875e-19	4.4018616168707697e-16	1.173643615828663e-14	4.2999982289438087e-16
94700000	0.004334216618041648	-1.4762424994658135e-21	-4.882255309719667e-19	3.228779306914362e-12	1.4722287072204247e-14	0.001331566757431813	-3.2178988900327905e-21	3.438731612965875e-19	4.4018616168707697e-16	1.173643615828663e-14	4.2999982289438087e-16
94800000	0.004334216618041648	-1.4762424994658135e-21	-4.882255309719667e-19	3.228779306914362e-12	1.4722287072204247e-14	0.001331566757431813	-3.217898744892958e-21	3.438731612965875e-19	4.4018616168707697e-16	1.173643615828663e-14	4.2999982289438087e-16
94900000	0.004334216618041648	-1.4762424994658135e-21	-4.882255309719667e-19	3.228779306914362e-12	1.4722287072204247e-14	0.001331566757431813	-3.2178985997531257e-21	3.438731612965875e-19	4.4018616168707697e-16	1.173643615828663e-14	4.2999982289438087e-16
95000000	0.004334216618041648	-1.4762424994658135e-21	-4.882255309719667e-19	3.228779306914362e-12	1.4722287072204247e-14	0.001331566757431813	-3.217898454613293e-21	3.438731612965875e-19	4.4018616168707697e-16	1.173643615828663e-14	4.2999982289438087e-16
95100000	0.004334216618041648	-1.4762424994658135e-21	-4.882255309719667e-19	3.228779306914362e-12	1.4722287072204247e-14	0.001331566757431813	-3.2178983094734606e-21	3.438731612965875e-19	4.4018616168707697e-16	1.173643615828663e-14	4.2999982289438087e-16
95200000	0.004334216618041648	-1.4762424994658135e-21	-4.882255309719667e-19	3.228779306914362e-12	1.4722287072204247e-14	0.001331566757431813	-3.2178981643336282e-21	3.438731612965875e-19	4.4018616168707697e-16	1.173643615828663e-14	4.2999982289438087e-16
95300000	0.004334216618041648	-1.4762424994658135e-21	-4.882255309719667e-19	3.228779306914362e-12	1.4722287072204247e-14	0.001331566757431813	-3.2178980191937955e-21	3.438731612965875e-19	4.4018616168707697e-16	1.173643615828663e-14	4.2999982289438087e-16
95400000	0.004334216618041648	-1.4762424994658135e-21	-4.882255309719667e-19	3.228779306914362e-12	1.4722287072204247e-14	0.001331566757431813	-3.217897874053963e-21	3.438731612965875e-19	4.4018616168707697e-16	1.173643615828663e-14	4.2999982289438087e-16
95500000	0.004334216618041648	-1.4762424994658135e-21	-4.882255309719667e-19	3.228779306914362e-12	1.4722287072204247e-14	0.001331566757431813	-3.2178977289141307e-21	3.438731612965875e-19	4.4018616168707697e-16	1.173643615828663e-14	4.2999982289438087e-16
95600000	0.004334216618041648	-1.4762424994658135e-21	-4.882255309719667e-19	3.228779306914362e-12	1.4722287072204247e-14	0.001331566757431813	-3.217897583774298e-21	3.438731612965875e-19	4.4018616168707697e-16	1.173643615828663e-14	4.2999982289438087e-16
95700000	0.004334216618041648	-1.4762424994658135e-21	-4.882255309719667e-19	3.228779306914362e-12	1.4722287072204247e-14	0.001331566757431813	-3.2178974386344656e-21	3.438731612965875e-19	4.4018616168707697e-16	1.173643615828663e-14	4.2999982289438087e-16
95800000	0.004334216618041648	-1.4762424994658135e-21	-4.882255309719667e-19	3.228779306914362e-12	1.4722287072204247e-14	0.001331566757431813	-3.217897293494633e-21	3.438731612965875e-19	4.4018616168707697e-16	1.173643615828663e-14	4.2999982289438087e-16
95900000	0.004334216618041648	-1.4762424994658135e-21	-4.882255309719667e-19	3.228779306914362e-12	1.4722287072204247e-14	0.001331566757431813	-3.2178971483548005e-21	3.438731612965875e-19	4.4018616168707697e-16	1.173643615828663e-14	4.2999982289438087e-16
96000000	0.004334216618041648	-1.4762424994658135e-21	-4.882255309719667e-19	3.228779306914362e-12	1.4722287072204247e-14	0.001331566757431813	-3.217897003214968e-21	3.438731612965875e-19	4.4018616168707697e-16	1.173643615828663e-14	4.2999982289438087e-16
96100000	0.004334216618041648	-1.4762424994658135e-21	-4.882255309719667e-19	3.228779306914362e-12	1.4722287072204247e-14	0.001331566757431813	-3.2178968580751353e-21	3.438731612965875e-19	4.4018616168707697e-16	1.173643615828663e-14	4.2999982289438087e-16
96200000	0.004334216618041648	-1.4762424994658135e-21	-4.882255309719667e-19	3.228779306914362e-12	1.4722287072204247e-14	0.001331566757431813	-3.217896712935303e-21	3.438731612965875e-19	4.4018616168707697e-16	1.173643615828663e-14	4.2999982289438087e-16
96300000	0.004334216618041648	-1.4762424994658135e-21	-4.882255309719667e-19	3.228779306914362e-12	1.4722287072204247e-14	0.001331566757431813	-3.2178965677954706e-21	3.438731612965875e-19	4.4018616168707697e-16	1.173643615828663e-14	4.2999982289438087e-16
96400000	0.004334216618041648	-1.4762424994658135e-21	-4.882255309719667e-19	3.228779306914362e-12	1.4722287072204247e-14	0.001331566757431813	-3.2178964226556378e-21	3.438731612965875e-19	4.4018616168707697e-16	1.173643615828663e-14	4.2999982289438087e-16
96500000	0.004334216618041649	-1.4762424994658135e-21	-4.882255309719667e-19	3.228779306914362e-12	1.4722287072204247e-14	0.001331566757431813	-3.2178962775158054e-21	3.438731612965875e-19	4.4018616168707697e-16	1.173643615828663e-14	4.2999982289438087e-16
96600000	0.004334216618041649	-1.4762424994658135e-21	-4.882255309719667e-19	3.228779306914362e-12	1.4722287072204247e-14	0.001331566757431813	-3.217896132375973e-21	3.438731612965875e-19	4.4018616168707697e-16	1.173643615828663e-14	4.2999982289438087e-16
96700000	0.004334216618041649	-1.4762424994658135e-21	-4.882255309719667e-19	3.228779306914362e-12	1.4722287072204247e-14	0.001331566757431813	-3.2178959872361403e-21	3.438731612965875e-19	4.4018616168707697e-16	1.173643615828663e-14	4.2999982289438087e-16
96800000	0.004334216618041649	-1.4762424994658135e-21	-4.882255309719667e-19	3.228779306914362e-12	1.4722287072204247e-14	0.001331566757431813	-3.217895842096308e-21	3.438731612965875e-19	4.4018616168707697e-16	1.173643615828663e-14	4.2999982289438087e-16
96900000	0.004334216618041649	-1.4762424994658135e-21	-4.882255309719667e-19	3.228779306914362e-12	1.4722287072204247e-14	0.001331566757431813	-3.217895696956475e-21	3.438731612965875e-19	4.4018616168707697e-16	1.173643615828663e-14	4.2999982289438087e-16
97000000	0.004334216618041649	-1.4762424994658135e-21	-4.882255309719667e-19	3.228779306914362e-12	1.4722287072204247e-14	0.001331566757431813	-3.2178955518166428e-21	3.438731612965875e-19	4.4018616168707697e-16	1.173643615828663e-14	4.2999982289438087e-16
97100000	0.004334216618041649	-1.4762424994658135e-21	-4.882255309719667e-19	3.228779306914362e-12	1.4722287072204247e-14	0.001331566757431813	-3.2178954066768104e-21	3.438731612965875e-19	4.4018616168707697e-16	1.173643615828663e-14	4.2999982289438087e-16
97200000	0.004334216618041649	-1.4762424994658135e-21	-4.882255309719667e-19	3.228779306914362e-12	1.4722287072204247e-14	0.001331566757431813	-3.2178952615369777e-21	3.438731612965875e-19	4.4018616168707697e-16	1.173643615828663e-14	4.2999982289438087e-16
97300000	0.004334216618041649	-1.4762424994658135e-21	-4.882255309719667e-19	3.228779306914362e-12	1.4722287072204247e-14	0.001331566757431813	-3.2178951163971453e-21	3.438731612965875e-19	4.4018616168707697e-16	1.173643615828663e-14	4.2999982289438087e-16
97400000	0.004334216618041649	-1.4762424994658135e-21	-4.882255309719667e-19	3.228779306914362e-12	1.4722287072204247e-14	0.001331566757431813	-3.217894971257313e-21	3.438731612965875e-19	4.4018616168707697e-16	1.173643615828663e-14	4.299998228943808e-16
97500000	0.004334216618041649	-1.4762424994658135e-21	-4.882255309719667e-19	3.228779306914362e-12	1.4722287072204247e-14	0.001331566757431813	-3.21789482611748e-21	3.438731612965875e-19	4.4018616168707697e-16	1.173643615828663e-14	4.299998228943808e-16
97600000	0.004334216618041649	-1.4762424994658135e-21	-4.882255309719667e-19	3.228779306914362e-12	1.4722287072204247e-14	0.001331566757431813	-3.2178946809776478e-21	3.438731612965875e-19	4.4018616168707697e-16	1.173643615828663e-14	4.299998228943808e-16
97700000	0.004334216618041649	-1.4762424994658135e-21	-4.882255309719667e-19	3.228779306914362e-12	1.4722287072204247e-14	0.001331566757431813	-3.217894535837815e-21	3.438731612965875e-19	4.4018616168707697e-16	1.173643615828663e-14	4.299998228943808e-16
97800000	0.004334216618041649	-1.4762424994658135e-21	-4.882255309719667e-19	3.228779306914362e-12	1.4722287072204247e-14	0.001331566757431813	-3.2178943906979826e-21	3.438731612965875e-19	4.4018616168707697e-16	1.173643615828663e-14	4.299998228943808e-16
97900000	0.004334216618041649	-1.4762424994658135e-21	-4.882255309719667e-19	3.228779306914362e-12	1.4722287072204247e-14	0.001331566757431813	-3.2178942455581503e-21	3.438731612965875e-19	4.4018616168707697e-16	1.173643615828663e-14	4.299998228943808e-16
98000000	0.004334216618041649	-1.4762424994658135e-21	-4.882255309719667e-19	3.228779306914362e-12	1.4722287072204247e-14	0.001331566757431813	-3.2178941004183175e-21	3.438731612965875e-19	4.4018616168707697e-16	1.173643615828663e-14	4.299998228943808e-16
98100000	0.004334216618041649	-1.4762424994658135e-21	-4.882255309719667e-19	3.228779306914362e-12	1.4722287072204247e-14	0.001331566757431813	-3.217893955278485e-21	3.438731612965875e-19	4.4018616168707697e-16	1.173643615828663e-14	4.299998228943808e-16
98200000	0.004334216618041649	-1.4762424994658135e-21	-4.882255309719667e-19	3.228779306914362e-12	1.4722287072204247e-14	0.001331566757431813	-3.2178938101386528e-21	3.438731612965875e-19	4.4018616168707697e-16	1.173643615828663e-14	4.299998228943808e-16
98300000	0.004334216618041649	-1.4762424994658135e-21	-4.882255309719667e-19	3.228779306914362e-12	1.4722287072204247e-14	0.001331566757431813	-3.21789366499882e-21	3.438731612965875e-19	4.4018616168707697e-16	1.173643615828663e-14	4.299998228943808e-16
98400000	0.004334216618041649	-1.4762424994658135e-21	-4.882255309719667e-19	3.228779306914362e-12	1.4722287072204247e-14	0.001331566757431813	-3.2178935198589876e-21	3.438731612965875e-19	4.4018616168707697e-16	1.173643615828663e-14	4.299998228943808e-16
98500000	0.004334216618041649	-1.4762424994658135e-21	-4.882255309719667e-19	3.228779306914362e-12	1.4722287072204247e-14	0.001331566757431813	-3.2178933747191552e-21	3.438731612965875e-19	4.4018616168707697e-16	1.173643615828663e-14	4.299998228943808e-16
98600000	0.004334216618041649	-1.4762424994658135e-21	-4.882255309719667e-19	3.228779306914362e-12	1.4722287072204247e-14	0.001331566757431813	-3.2178932295793225e-21	3.438731612965875e-19	4.4018616168707697e-16	1.173643615828663e-14	4.299998228943808e-16
98700000	0.004334216618041649	-1.4762424994658135e-21	-4.882255309719667e-19	3.228779306914362e-12	1.4722287072204247e-14	0.001331566757431813	-3.21789308443949e-21	3.438731612965875e-19	4.4018616168707697e-16	1.173643615828663e-14	4.299998228943808e-16
98800000	0.004334216618041649	-1.4762424994658135e-21	-4.882255309719667e-19	3.228779306914362e-12	1.4722287072204247e-14	0.001331566757431813	-3.2178929392996574e-21	3.438731612965875e-19	4.4018616168707697e-16	1.173643615828663e-14	4.299998228943808e-16
98900000	0.004334216618041649	-1.4762424994658135e-21	-4.882255309719667e-19	3.228779306914362e-12	1.4722287072204247e-14	0.001331566757431813	-3.217892794159825e-21	3.438731612965875e-19	4.4018616168707697e-16	1.173643615828663e-14	4.299998228943808e-16
99000000	0.004334216618041649	-1.4762424994658135e-21	-4.882255309719667e-19	3.228779306914362e-12	1.4722287072204247e-14	0.001331566757431813	-3.2178926490199926e-21	3.438731612965875e-19	4.4018616168707697e-16	1.173643615828663e-14	4.299998228943808e-16
99100000	0.004334216618041649	-1.4762424994658135e-21	-4.882255309719667e-19	3.228779306914362e-12	1.4722287072204247e-14	0.001331566757431813	-3.21789250388016e-21	3.438731612965875e-19	4.4018616168707697e-16	1.173643615828663e-14	4.299998228943808e-16
99200000	0.004334216618041649	-1.4762424994658135e-21	-4.882255309719667e-19	3.228779306914362e-12	1.4722287072204247e-14	0.001331566757431813	-3.2178923587403275e-21	3.438731612965875e-19	4.4018616168707697e-16	1.173643615828663e-14	4.299998228943808e-16
99300000	0.004334216618041649	-1.4762424994658135e-21	-4.882255309719667e-19	3.228779306914362e-12	1.4722287072204247e-14	0.001331566757431813	-3.217892213600495e-21	3.438731612965875e-19	4.4018616168707697e-16	1.173643615828663e-14	4.299998228943808e-16
99400000	0.004334216618041649	-1.4762424994658135e-21	-4.882255309719667e-19	3.228779306914362e-12	1.4722287072204247e-14	0.001331566757431813	-3.2178920684606623e-21	3.438731612965875e-19	4.4018616168707697e-16	1.173643615828663e-14	4.299998228943808e-16
99500000	0.004334216618041649	-1.4762424994658135e-21	-4.882255309719667e-19	3.228779306914362e-12	1.4722287072204247e-14	0.001331566757431813	-3.21789192332083e-21	3.438731612965875e-19	4.4018616168707697e-16	1.173643615828663e-14	4.299998228943808e-16
99600000	0.004334216618041649	-1.4762424994658135e-21	-4.882255309719667e-19	3.228779306914362e-12	1.4722287072204247e-14	0.001331566757431813	-3.2178917781809972e-21	3.438731612965875e-19	4.4018616168707697e-16	1.173643615828663e-14	4.299998228943808e-16
99700000	0.004334216618041649	-1.4762424994658135e-21	-4.882255309719667e-19	3.228779306914362e-12	1.4722287072204247e-14	0.001331566757431813	-3.217891633041165e-21	3.438731612965875e-19	4.4018616168707697e-16	1.173643615828663e-14	4.299998228943808e-16
99800000	0.004334216618041649	-1.4762424994658135e-21	-4.882255309719667e-19	3.228779306914362e-12	1.4722287072204247e-14	0.001331566757431813	-3.2178914879013325e-21	3.438731612965875e-19	4.4018616168707697e-16	1.173643615828663e-14	4.299998228943808e-16
99900000	0.004334216618041649	-1.4762424994658135e-21	-4.882255309719667e-19	3.228779306914362e-12	1.4722287072204247e-14	0.001331566757431813	-3.2178913427614997e-21	3.438731612965875e-19	4.4018616168707697e-16	1.173643615828663e-14	4.299998228943808e-16
100000000	0.004334216618041649	-1.4762424994658135e-21	-4.882255309719667e-19	3.228779306914362e-12	1.4722287072204247e-14	0.001331566757431813	-3.2178911976216673e-21	3.438731612965875e-19	4.4018616168707697e-16	1.173643615828663e-14	4.299998228943808e-16
