# Supplementary material for: Thermodynamics Underpinning the Microbial Community‐Level Nitrogen Energy Metabolism
Source: Environ Microbiol. 2025 Feb 16;27(2):e70055. doi: 10.1111/1462-2920.70055 (PMC11830459; doi:10.1111/1462-2920.70055)
Supplement: Supplementary file 1 — Data S1. [file EMI-27-e70055-s001.zip › SI/Nnetwork/Results/kdef_-10/Iin_-5/p_0.2/O2_-9._H_-3..csv]

time	N2	N2H4	N2H5	N2O	NH2OH	NH3	NH3OH	NH4	NO	NO2	NO3
0	0.00001	0.00001	0.00001	0.00001	0.00001	0.00001	0.00001	0.00001	0.00001	0.00001	0.00001
100000	0.004518733099158281	1.661136363383594e-49	-1.8448037729133752e-34	4.787581500120592e-12	1.3398050078180168e-14	0.0009625337842330325	-1.1447041950319898e-20	7.860531461362448e-12	6.974658634172114e-16	6.11164825077311e-16	1.9021050146167955e-20
200000	0.004518733099158282	1.6611363633835943e-49	-8.12989995455624e-34	4.787581500120592e-12	1.3398050078213856e-14	0.0009625337842330327	-7.267596451141672e-21	7.860531461396478e-12	6.974658634172113e-16	6.111648250773109e-16	1.9021050146167952e-20
300000	0.004518733099158282	1.6611363633835952e-49	-1.4414991708492686e-33	4.7875815001205924e-12	1.3398050078214376e-14	0.0009625337842330327	-3.1115420043086087e-21	7.860531461397005e-12	6.974658634172114e-16	6.111648250773109e-16	1.902105014616795e-20
400000	0.004518733099158282	1.661136363383596e-49	-2.0700083657808042e-33	4.7875815001205924e-12	1.3398050078214327e-14	0.0009625337842330327	6.912024414462173e-23	7.860531461396957e-12	6.974658634172115e-16	6.111648250773109e-16	1.902105014616795e-20
500000	0.004518733099158282	1.6611363633835964e-49	-2.6985175308243406e-33	4.7875815001205924e-12	1.3398050078214302e-14	0.0009625337842330327	1.957887398857516e-21	7.86053146139693e-12	6.974658634172116e-16	6.111648250773109e-16	1.902105014616795e-20
600000	0.004518733099158282	1.6611363633835964e-49	-3.3270266717458574e-33	4.7875815001205924e-12	1.3398050078214294e-14	0.0009625337842330327	2.803991219354302e-21	7.860531461396923e-12	6.974658634172116e-16	6.11164825077311e-16	1.902105014616795e-20
700000	0.004518733099158282	1.6611363633835964e-49	-3.955535794311332e-33	4.7875815001205924e-12	1.33980500782143e-14	0.0009625337842330328	2.8566634651592066e-21	7.860531461396929e-12	6.974658634172116e-16	6.11164825077311e-16	1.902105014616795e-20
800000	0.004518733099158282	1.661136363383596e-49	-4.584044904286741e-33	4.7875815001205924e-12	1.3398050078214316e-14	0.0009625337842330328	2.365135895796455e-21	7.860531461396945e-12	6.974658634172115e-16	6.11164825077311e-16	1.902105014616795e-20
900000	0.004518733099158283	1.6611363633835958e-49	-5.212554007438063e-33	4.7875815001205924e-12	1.3398050078214337e-14	0.0009625337842330328	1.5786402707902766e-21	7.860531461396965e-12	6.974658634172115e-16	6.11164825077311e-16	1.902105014616795e-20
1000000	0.004518733099158283	1.6611363633835954e-49	-5.841063109531276e-33	4.787581500120592e-12	1.3398050078214359e-14	0.0009625337842330328	7.4640834966489655e-22	7.860531461396987e-12	6.974658634172115e-16	6.111648250773111e-16	1.902105014616795e-20
1100000	0.004518733099158283	1.661136363383595e-49	-6.469572216332357e-33	4.787581500120592e-12	1.3398050078214378e-14	0.0009625337842330328	1.1767189194454266e-22	7.860531461397005e-12	6.974658634172114e-16	6.111648250773111e-16	1.902105014616795e-20
1200000	0.004518733099158283	1.6611363633835949e-49	-7.098081333607285e-33	4.787581500120592e-12	1.3398050078214387e-14	0.0009625337842330328	-5.833734284655869e-23	7.860531461397015e-12	6.974658634172114e-16	6.111648250773111e-16	1.902105014616795e-20
1300000	0.004518733099158283	1.6611363633835949e-49	-7.7265904595282e-33	4.787581500120592e-12	1.3398050078214389e-14	0.0009625337842330328	2.6207395674047913e-22	7.860531461397016e-12	6.974658634172114e-16	6.111648250773111e-16	1.902105014616795e-20
1400000	0.004518733099158283	1.6611363633835954e-49	-8.355099571338038e-33	4.787581500120592e-12	1.3398050078214389e-14	0.0009625337842330328	4.91428099274011e-22	7.860531461397016e-12	6.974658634172115e-16	6.111648250773112e-16	1.9021050146167952e-20
1500000	0.004518733099158283	1.6611363633835964e-49	-8.983608669546752e-33	4.787581500120592e-12	1.3398050078214389e-14	0.0009625337842330328	5.952537843074098e-22	7.860531461397016e-12	6.974658634172116e-16	6.111648250773112e-16	1.9021050146167955e-20
1600000	0.004518733099158283	1.6611363633835975e-49	-9.612117757037327e-33	4.787581500120592e-12	1.3398050078214389e-14	0.0009625337842330328	6.00158889493163e-22	7.860531461397016e-12	6.974658634172117e-16	6.111648250773113e-16	1.9021050146167958e-20
1700000	0.004518733099158283	1.6611363633835988e-49	-1.0240626836692752e-32	4.787581500120592e-12	1.3398050078214389e-14	0.0009625337842330327	5.327512924837592e-22	7.860531461397016e-12	6.974658634172119e-16	6.111648250773115e-16	1.902105014616796e-20
1800000	0.004518733099158283	1.6611363633836004e-49	-1.0869135911396018e-32	4.787581500120592e-12	1.3398050078214389e-14	0.0009625337842330327	4.196388709316864e-22	7.860531461397016e-12	6.97465863417212e-16	6.111648250773116e-16	1.9021050146167967e-20
1900000	0.004518733099158282	1.6611363633836019e-49	-1.149764498403011e-32	4.787581500120592e-12	1.3398050078214387e-14	0.0009625337842330327	2.8742950248943266e-22	7.860531461397015e-12	6.974658634172122e-16	6.111648250773117e-16	1.902105014616797e-20
2000000	0.004518733099158282	1.6611363633836034e-49	-1.2126154057478019e-32	4.787581500120592e-12	1.3398050078214387e-14	0.0009625337842330326	1.627310648094862e-22	7.860531461397015e-12	6.974658634172123e-16	6.111648250773119e-16	1.9021050146167976e-20
2100000	0.004518733099158282	1.661136363383605e-49	-1.2754663134622734e-32	4.787581500120592e-12	1.3398050078214387e-14	0.0009625337842330326	7.215143554433506e-23	7.860531461397015e-12	6.974658634172125e-16	6.11164825077312e-16	1.902105014616798e-20
2200000	0.004518733099158282	1.6611363633836063e-49	-1.3383172218287934e-32	4.787581500120592e-12	1.3398050078214387e-14	0.0009625337842330326	4.183401387138298e-23	7.860531461397015e-12	6.974658634172126e-16	6.111648250773121e-16	1.9021050146167982e-20
2300000	0.004518733099158282	1.6611363633836072e-49	-1.4011681304305532e-32	4.787581500120592e-12	1.3398050078214387e-14	0.0009625337842330326	4.2226395839468125e-23	7.860531461397015e-12	6.974658634172127e-16	6.111648250773122e-16	1.9021050146167985e-20
2400000	0.004518733099158282	1.6611363633836082e-49	-1.4640190388744452e-32	4.787581500120592e-12	1.3398050078214387e-14	0.0009625337842330326	4.257012514175623e-23	7.860531461397015e-12	6.974658634172128e-16	6.111648250773123e-16	1.9021050146167988e-20
2500000	0.004518733099158282	1.661136363383609e-49	-1.5268699471680224e-32	4.787581500120592e-12	1.3398050078214387e-14	0.0009625337842330326	4.286752959447295e-23	7.860531461397015e-12	6.974658634172129e-16	6.111648250773124e-16	1.902105014616799e-20
2600000	0.004518733099158282	1.6611363633836095e-49	-1.5897208553188383e-32	4.787581500120592e-12	1.3398050078214387e-14	0.0009625337842330325	4.3120937013843945e-23	7.860531461397015e-12	6.97465863417213e-16	6.111648250773124e-16	1.902105014616799e-20
2700000	0.004518733099158282	1.6611363633836099e-49	-1.6525717633344464e-32	4.787581500120592e-12	1.3398050078214387e-14	0.0009625337842330325	4.333267521609488e-23	7.860531461397015e-12	6.97465863417213e-16	6.111648250773125e-16	1.9021050146167994e-20
2800000	0.004518733099158282	1.66113636338361e-49	-1.7154226712223995e-32	4.787581500120592e-12	1.3398050078214387e-14	0.0009625337842330325	4.350507201745141e-23	7.860531461397015e-12	6.97465863417213e-16	6.111648250773125e-16	1.9021050146167994e-20
2900000	0.004518733099158282	1.6611363633836102e-49	-1.7782735789902514e-32	4.787581500120592e-12	1.3398050078214387e-14	0.0009625337842330325	4.3640455234139204e-23	7.860531461397015e-12	6.974658634172131e-16	6.111648250773125e-16	1.9021050146167994e-20
3000000	0.004518733099158282	1.6611363633836102e-49	-1.841124486645555e-32	4.787581500120592e-12	1.3398050078214387e-14	0.0009625337842330325	4.374115268238392e-23	7.860531461397015e-12	6.97465863417213e-16	6.111648250773125e-16	1.9021050146167994e-20
3100000	0.004518733099158282	1.66113636338361e-49	-1.903975394195864e-32	4.787581500120592e-12	1.3398050078214387e-14	0.0009625337842330325	4.380949217841121e-23	7.860531461397015e-12	6.97465863417213e-16	6.111648250773125e-16	1.9021050146167994e-20
3200000	0.004518733099158282	1.6611363633836099e-49	-1.9668263016487313e-32	4.787581500120592e-12	1.3398050078214387e-14	0.0009625337842330325	4.384780153844675e-23	7.860531461397015e-12	6.97465863417213e-16	6.111648250773125e-16	1.9021050146167994e-20
3300000	0.004518733099158282	1.6611363633836095e-49	-2.02967720901171e-32	4.787581500120592e-12	1.3398050078214387e-14	0.0009625337842330325	4.3858408578716197e-23	7.860531461397015e-12	6.97465863417213e-16	6.111648250773124e-16	1.9021050146167994e-20
3400000	0.004518733099158282	1.6611363633836091e-49	-2.0925281162923539e-32	4.787581500120592e-12	1.3398050078214387e-14	0.0009625337842330325	4.38436411154452e-23	7.860531461397015e-12	6.974658634172129e-16	6.111648250773124e-16	1.902105014616799e-20
3500000	0.004518733099158282	1.6611363633836085e-49	-2.1553790234982162e-32	4.787581500120592e-12	1.3398050078214387e-14	0.0009625337842330325	4.3805826964859434e-23	7.860531461397015e-12	6.974658634172129e-16	6.111648250773123e-16	1.902105014616799e-20
3600000	0.004518733099158282	1.661136363383608e-49	-2.2182299306368498e-32	4.787581500120592e-12	1.3398050078214387e-14	0.0009625337842330325	4.3747293943184556e-23	7.860531461397015e-12	6.974658634172128e-16	6.111648250773123e-16	1.9021050146167988e-20
3700000	0.004518733099158282	1.6611363633836072e-49	-2.2810808377158084e-32	4.787581500120592e-12	1.3398050078214387e-14	0.0009625337842330325	4.367036986664623e-23	7.860531461397015e-12	6.974658634172127e-16	6.111648250773122e-16	1.9021050146167988e-20
3800000	0.004518733099158282	1.6611363633836066e-49	-2.3439317447426452e-32	4.787581500120592e-12	1.3398050078214387e-14	0.0009625337842330325	4.3577382551470105e-23	7.860531461397015e-12	6.974658634172126e-16	6.111648250773121e-16	1.9021050146167985e-20
3900000	0.004518733099158282	1.6611363633836059e-49	-2.406782651724913e-32	4.787581500120592e-12	1.3398050078214387e-14	0.0009625337842330326	4.3470659813881855e-23	7.860531461397015e-12	6.974658634172126e-16	6.111648250773121e-16	1.9021050146167982e-20
4000000	0.004518733099158282	1.661136363383605e-49	-2.469633558670166e-32	4.787581500120592e-12	1.3398050078214387e-14	0.0009625337842330326	4.3352529470107135e-23	7.860531461397015e-12	6.974658634172125e-16	6.11164825077312e-16	1.9021050146167982e-20
4100000	0.004518733099158282	1.6611363633836042e-49	-2.5324844655859564e-32	4.787581500120592e-12	1.3398050078214387e-14	0.0009625337842330326	4.322531933637161e-23	7.860531461397015e-12	6.974658634172124e-16	6.111648250773119e-16	1.902105014616798e-20
4200000	0.004518733099158282	1.6611363633836032e-49	-2.5953353724798385e-32	4.787581500120592e-12	1.3398050078214387e-14	0.0009625337842330326	4.3091357228900935e-23	7.860531461397015e-12	6.974658634172123e-16	6.111648250773118e-16	1.9021050146167976e-20
4300000	0.004518733099158282	1.6611363633836025e-49	-2.658186279359365e-32	4.787581500120592e-12	1.3398050078214387e-14	0.0009625337842330326	4.295297096392078e-23	7.860531461397015e-12	6.9746586341721225e-16	6.111648250773117e-16	1.9021050146167973e-20
4400000	0.004518733099158282	1.6611363633836015e-49	-2.721037186232089e-32	4.787581500120592e-12	1.3398050078214387e-14	0.0009625337842330326	4.2812488357656796e-23	7.860531461397015e-12	6.974658634172122e-16	6.111648250773117e-16	1.9021050146167973e-20
4500000	0.004518733099158282	1.6611363633836006e-49	-2.783888093105564e-32	4.787581500120592e-12	1.3398050078214387e-14	0.0009625337842330326	4.2672237226334654e-23	7.860531461397015e-12	6.974658634172121e-16	6.111648250773116e-16	1.902105014616797e-20
4600000	0.004518733099158282	1.6611363633835998e-49	-2.846738999987344e-32	4.787581500120592e-12	1.3398050078214387e-14	0.0009625337842330326	4.2534545386180003e-23	7.860531461397016e-12	6.97465863417212e-16	6.111648250773115e-16	1.9021050146167967e-20
4700000	0.004518733099158282	1.6611363633835988e-49	-2.9095899068849813e-32	4.787581500120592e-12	1.3398050078214387e-14	0.0009625337842330326	4.2401740653418515e-23	7.860531461397016e-12	6.974658634172119e-16	6.111648250773114e-16	1.9021050146167964e-20
4800000	0.004518733099158282	1.661136363383598e-49	-2.9724408138060295e-32	4.787581500120592e-12	1.3398050078214387e-14	0.0009625337842330327	4.2276150844275846e-23	7.860531461397016e-12	6.974658634172118e-16	6.111648250773113e-16	1.9021050146167964e-20
4900000	0.004518733099158282	1.6611363633835973e-49	-3.035291720758042e-32	4.787581500120592e-12	1.3398050078214387e-14	0.0009625337842330327	4.216010377497766e-23	7.860531461397016e-12	6.974658634172117e-16	6.111648250773112e-16	1.902105014616796e-20
5000000	0.004518733099158282	1.6611363633835966e-49	-3.098142627748572e-32	4.787581500120592e-12	1.3398050078214387e-14	0.0009625337842330327	4.2055927261749617e-23	7.860531461397016e-12	6.974658634172116e-16	6.111648250773112e-16	1.9021050146167958e-20
5100000	0.004518733099158282	1.6611363633835958e-49	-3.160993534785173e-32	4.787581500120592e-12	1.3398050078214387e-14	0.0009625337842330327	4.196594912081737e-23	7.860531461397016e-12	6.974658634172115e-16	6.111648250773111e-16	1.9021050146167958e-20
5200000	0.004518733099158282	1.6611363633835952e-49	-3.223844441875398e-32	4.787581500120592e-12	1.3398050078214387e-14	0.0009625337842330327	4.1892497168406593e-23	7.860531461397016e-12	6.974658634172115e-16	6.11164825077311e-16	1.9021050146167955e-20
5300000	0.004518733099158282	1.6611363633835947e-49	-3.2866953490267997e-32	4.787581500120592e-12	1.3398050078214387e-14	0.0009625337842330327	4.1837899220742944e-23	7.860531461397016e-12	6.974658634172114e-16	6.11164825077311e-16	1.9021050146167955e-20
5400000	0.004518733099158282	1.6611363633835941e-49	-3.3495462562469325e-32	4.787581500120592e-12	1.3398050078214387e-14	0.0009625337842330327	4.180448309405208e-23	7.860531461397016e-12	6.974658634172113e-16	6.111648250773109e-16	1.9021050146167952e-20
5500000	0.004518733099158282	1.6611363633835937e-49	-3.412397163542175e-32	4.787581500120592e-12	1.3398050078214387e-14	0.0009625337842330327	4.179445555930727e-23	7.860531461397016e-12	6.974658634172113e-16	6.111648250773109e-16	1.9021050146167952e-20
5600000	0.004518733099158282	1.6611363633835933e-49	-3.475248070773577e-32	4.787581500120592e-12	1.3398050078214387e-14	0.0009625337842330327	4.1794574142444434e-23	7.860531461397016e-12	6.974658634172113e-16	6.111648250773109e-16	1.9021050146167952e-20
5700000	0.004518733099158282	1.661136363383593e-49	-3.538098977847056e-32	4.787581500120592e-12	1.3398050078214387e-14	0.0009625337842330327	4.179467803041281e-23	7.860531461397016e-12	6.974658634172112e-16	6.111648250773108e-16	1.902105014616795e-20
5800000	0.004518733099158282	1.6611363633835928e-49	-3.600949884770167e-32	4.787581500120592e-12	1.3398050078214387e-14	0.0009625337842330327	4.1794767926070834e-23	7.860531461397016e-12	6.974658634172112e-16	6.111648250773108e-16	1.902105014616795e-20
5900000	0.004518733099158282	1.6611363633835926e-49	-3.6638007915504626e-32	4.787581500120592e-12	1.3398050078214387e-14	0.0009625337842330327	4.179484453227692e-23	7.860531461397016e-12	6.974658634172112e-16	6.111648250773108e-16	1.902105014616795e-20
6000000	0.004518733099158282	1.6611363633835924e-49	-3.726651698195496e-32	4.787581500120592e-12	1.3398050078214387e-14	0.0009625337842330327	4.1794908551889507e-23	7.860531461397016e-12	6.974658634172111e-16	6.111648250773108e-16	1.902105014616795e-20
6100000	0.004518733099158282	1.6611363633835922e-49	-3.7895026047128207e-32	4.787581500120592e-12	1.3398050078214387e-14	0.0009625337842330327	4.1794960687767003e-23	7.860531461397016e-12	6.974658634172111e-16	6.111648250773107e-16	1.902105014616795e-20
6200000	0.004518733099158282	1.6611363633835922e-49	-3.8523535111099906e-32	4.787581500120592e-12	1.3398050078214387e-14	0.0009625337842330327	4.1795001642767846e-23	7.860531461397016e-12	6.974658634172111e-16	6.111648250773107e-16	1.902105014616795e-20
6300000	0.004518733099158282	1.661136363383592e-49	-3.9152044173945575e-32	4.787581500120592e-12	1.3398050078214387e-14	0.0009625337842330327	4.179503211975045e-23	7.860531461397016e-12	6.974658634172111e-16	6.111648250773107e-16	1.902105014616795e-20
6400000	0.004518733099158282	1.661136363383592e-49	-3.978055323574075e-32	4.787581500120592e-12	1.3398050078214387e-14	0.0009625337842330327	4.179505282157325e-23	7.860531461397016e-12	6.974658634172111e-16	6.111648250773107e-16	1.902105014616795e-20
6500000	0.004518733099158282	1.661136363383592e-49	-4.0409062296560974e-32	4.787581500120592e-12	1.3398050078214387e-14	0.0009625337842330327	4.179506445109467e-23	7.860531461397016e-12	6.974658634172111e-16	6.111648250773107e-16	1.902105014616795e-20
6600000	0.004518733099158282	1.661136363383592e-49	-4.103757135648177e-32	4.787581500120592e-12	1.3398050078214387e-14	0.0009625337842330327	4.1795067711173134e-23	7.860531461397016e-12	6.974658634172111e-16	6.111648250773107e-16	1.902105014616795e-20
6700000	0.004518733099158282	1.661136363383592e-49	-4.166608041557868e-32	4.787581500120592e-12	1.3398050078214387e-14	0.0009625337842330327	4.179506330466706e-23	7.860531461397016e-12	6.974658634172111e-16	6.111648250773107e-16	1.902105014616795e-20
6800000	0.004518733099158282	1.6611363633835922e-49	-4.2294589473927234e-32	4.787581500120592e-12	1.3398050078214387e-14	0.0009625337842330327	4.1795051934434884e-23	7.860531461397016e-12	6.974658634172111e-16	6.111648250773107e-16	1.902105014616795e-20
6900000	0.004518733099158282	1.6611363633835922e-49	-4.2923098531602954e-32	4.787581500120592e-12	1.3398050078214387e-14	0.0009625337842330327	4.1795034303335023e-23	7.860531461397016e-12	6.974658634172111e-16	6.111648250773107e-16	1.902105014616795e-20
7000000	0.004518733099158282	1.6611363633835924e-49	-4.3551607588681387e-32	4.787581500120592e-12	1.3398050078214387e-14	0.0009625337842330327	4.1795011114225903e-23	7.860531461397016e-12	6.974658634172111e-16	6.111648250773107e-16	1.902105014616795e-20
7100000	0.004518733099158281	1.6611363633835924e-49	-4.4180116645238056e-32	4.787581500120592e-12	1.3398050078214387e-14	0.0009625337842330327	4.179498306996595e-23	7.860531461397016e-12	6.974658634172112e-16	6.111648250773107e-16	1.902105014616795e-20
7200000	0.004518733099158281	1.6611363633835926e-49	-4.4808625701348504e-32	4.787581500120592e-12	1.3398050078214387e-14	0.0009625337842330327	4.1794950873413594e-23	7.860531461397016e-12	6.974658634172112e-16	6.111648250773107e-16	1.902105014616795e-20
7300000	0.004518733099158281	1.6611363633835928e-49	-4.5437134757088253e-32	4.787581500120592e-12	1.3398050078214387e-14	0.0009625337842330327	4.179491522742725e-23	7.860531461397016e-12	6.974658634172112e-16	6.111648250773108e-16	1.902105014616795e-20
7400000	0.004518733099158281	1.6611363633835928e-49	-4.6065643812532844e-32	4.787581500120592e-12	1.3398050078214387e-14	0.0009625337842330327	4.1794876834865355e-23	7.860531461397015e-12	6.974658634172112e-16	6.111648250773108e-16	1.902105014616795e-20
7500000	0.004518733099158281	1.661136363383593e-49	-4.66941528677578e-32	4.787581500120592e-12	1.3398050078214387e-14	0.0009625337842330327	4.1794836398586325e-23	7.860531461397015e-12	6.974658634172112e-16	6.111648250773108e-16	1.902105014616795e-20
7600000	0.004518733099158281	1.6611363633835931e-49	-4.732266192283867e-32	4.787581500120592e-12	1.3398050078214387e-14	0.0009625337842330326	4.179479462144858e-23	7.860531461397015e-12	6.974658634172112e-16	6.111648250773108e-16	1.902105014616795e-20
7700000	0.004518733099158281	1.6611363633835933e-49	-4.795117097785097e-32	4.787581500120592e-12	1.3398050078214387e-14	0.0009625337842330326	4.1794752206310565e-23	7.860531461397015e-12	6.974658634172113e-16	6.111648250773108e-16	1.902105014616795e-20
7800000	0.004518733099158281	1.6611363633835935e-49	-4.8579680032870243e-32	4.787581500120592e-12	1.3398050078214387e-14	0.0009625337842330326	4.179470985603069e-23	7.860531461397015e-12	6.974658634172113e-16	6.111648250773108e-16	1.902105014616795e-20
7900000	0.004518733099158281	1.6611363633835935e-49	-4.920818908797202e-32	4.787581500120592e-12	1.3398050078214387e-14	0.0009625337842330326	4.179466827346738e-23	7.860531461397015e-12	6.974658634172113e-16	6.111648250773108e-16	1.902105014616795e-20
8000000	0.004518733099158281	1.6611363633835937e-49	-4.983669814323182e-32	4.787581500120592e-12	1.3398050078214387e-14	0.0009625337842330326	4.179462816147906e-23	7.860531461397015e-12	6.974658634172113e-16	6.111648250773108e-16	1.9021050146167952e-20
8100000	0.004518733099158281	1.661136363383594e-49	-5.046520719872521e-32	4.787581500120592e-12	1.3398050078214387e-14	0.0009625337842330326	4.179459022292416e-23	7.860531461397015e-12	6.974658634172113e-16	6.111648250773109e-16	1.9021050146167952e-20
8200000	0.004518733099158281	1.6611363633835941e-49	-5.109371625452769e-32	4.787581500120592e-12	1.3398050078214387e-14	0.0009625337842330326	4.1794555160661104e-23	7.860531461397015e-12	6.974658634172113e-16	6.111648250773109e-16	1.9021050146167952e-20
8300000	0.004518733099158281	1.6611363633835941e-49	-5.17222253107148e-32	4.787581500120592e-12	1.3398050078214387e-14	0.0009625337842330326	4.179452367754832e-23	7.860531461397015e-12	6.974658634172114e-16	6.111648250773109e-16	1.9021050146167952e-20
8400000	0.004518733099158281	1.6611363633835943e-49	-5.235073436736208e-32	4.787581500120592e-12	1.3398050078214387e-14	0.0009625337842330326	4.179449647644422e-23	7.860531461397015e-12	6.974658634172114e-16	6.111648250773109e-16	1.9021050146167952e-20
8500000	0.004518733099158281	1.6611363633835943e-49	-5.297924342454507e-32	4.787581500120592e-12	1.3398050078214387e-14	0.0009625337842330326	4.1794474260207245e-23	7.860531461397015e-12	6.974658634172114e-16	6.111648250773109e-16	1.9021050146167952e-20
8600000	0.004518733099158281	1.6611363633835945e-49	-5.360775248233927e-32	4.787581500120592e-12	1.3398050078214387e-14	0.0009625337842330326	4.179445773169581e-23	7.860531461397015e-12	6.974658634172114e-16	6.111648250773109e-16	1.9021050146167952e-20
8700000	0.004518733099158281	1.6611363633835945e-49	-5.423626154082026e-32	4.787581500120592e-12	1.3398050078214387e-14	0.0009625337842330326	4.1794447593768346e-23	7.860531461397015e-12	6.974658634172114e-16	6.111648250773109e-16	1.9021050146167952e-20
8800000	0.004518733099158281	1.6611363633835945e-49	-5.486477060005929e-32	4.787581500120592e-12	1.3398050078214387e-14	0.0009625337842330326	4.179444451794886e-23	7.860531461397015e-12	6.974658634172114e-16	6.111648250773109e-16	1.9021050146167952e-20
8900000	0.004518733099158281	1.6611363633835945e-49	-5.549327965950586e-32	4.787581500120592e-12	1.3398050078214387e-14	0.0009625337842330326	4.179444455559154e-23	7.860531461397015e-12	6.974658634172114e-16	6.111648250773109e-16	1.9021050146167952e-20
9000000	0.004518733099158281	1.6611363633835945e-49	-5.612178871873778e-32	4.787581500120592e-12	1.3398050078214387e-14	0.0009625337842330326	4.179444459171769e-23	7.860531461397015e-12	6.974658634172114e-16	6.111648250773109e-16	1.9021050146167952e-20
9100000	0.004518733099158281	1.6611363633835945e-49	-5.67502977777583e-32	4.787581500120592e-12	1.3398050078214387e-14	0.0009625337842330326	4.179444462635044e-23	7.860531461397015e-12	6.974658634172114e-16	6.111648250773109e-16	1.9021050146167952e-20
9200000	0.004518733099158281	1.6611363633835945e-49	-5.737880683657072e-32	4.787581500120592e-12	1.3398050078214387e-14	0.0009625337842330326	4.179444465951291e-23	7.860531461397015e-12	6.974658634172114e-16	6.111648250773109e-16	1.9021050146167952e-20
9300000	0.004518733099158281	1.6611363633835945e-49	-5.800731589517829e-32	4.787581500120592e-12	1.3398050078214387e-14	0.0009625337842330326	4.179444469122824e-23	7.860531461397015e-12	6.974658634172114e-16	6.111648250773109e-16	1.9021050146167952e-20
9400000	0.004518733099158281	1.6611363633835947e-49	-5.863582495358431e-32	4.787581500120592e-12	1.3398050078214387e-14	0.0009625337842330326	4.179444472151954e-23	7.860531461397015e-12	6.974658634172114e-16	6.111648250773109e-16	1.9021050146167952e-20
9500000	0.004518733099158281	1.6611363633835947e-49	-5.926433401179203e-32	4.787581500120592e-12	1.3398050078214387e-14	0.0009625337842330326	4.179444475040995e-23	7.860531461397015e-12	6.974658634172114e-16	6.111648250773109e-16	1.9021050146167952e-20
9600000	0.004518733099158281	1.6611363633835947e-49	-5.989284306980473e-32	4.787581500120592e-12	1.3398050078214387e-14	0.0009625337842330326	4.179444477792258e-23	7.860531461397015e-12	6.974658634172114e-16	6.111648250773109e-16	1.9021050146167952e-20
9700000	0.004518733099158281	1.6611363633835947e-49	-6.052135212762569e-32	4.787581500120592e-12	1.3398050078214387e-14	0.0009625337842330326	4.179444480408057e-23	7.860531461397015e-12	6.974658634172114e-16	6.111648250773109e-16	1.9021050146167952e-20
9800000	0.004518733099158281	1.6611363633835947e-49	-6.114986118525817e-32	4.787581500120592e-12	1.3398050078214387e-14	0.0009625337842330326	4.179444482890703e-23	7.860531461397015e-12	6.974658634172114e-16	6.111648250773109e-16	1.9021050146167952e-20
9900000	0.004518733099158281	1.6611363633835947e-49	-6.177837024270547e-32	4.787581500120592e-12	1.3398050078214387e-14	0.0009625337842330326	4.1794444852425107e-23	7.860531461397015e-12	6.974658634172114e-16	6.111648250773109e-16	1.9021050146167952e-20
10000000	0.004518733099158281	1.6611363633835947e-49	-6.240687929997082e-32	4.787581500120592e-12	1.3398050078214387e-14	0.0009625337842330326	4.1794444874657913e-23	7.860531461397015e-12	6.974658634172114e-16	6.111648250773109e-16	1.9021050146167952e-20
10100000	0.004518733099158281	1.6611363633835947e-49	-6.303538835705754e-32	4.787581500120592e-12	1.3398050078214387e-14	0.0009625337842330326	4.179444489562858e-23	7.860531461397015e-12	6.974658634172114e-16	6.111648250773109e-16	1.9021050146167952e-20
10200000	0.004518733099158281	1.6611363633835947e-49	-6.366389741396886e-32	4.787581500120592e-12	1.3398050078214387e-14	0.0009625337842330326	4.1794444915360234e-23	7.860531461397015e-12	6.974658634172114e-16	6.111648250773109e-16	1.9021050146167952e-20
10300000	0.004518733099158281	1.6611363633835947e-49	-6.42924064707081e-32	4.787581500120592e-12	1.3398050078214387e-14	0.0009625337842330326	4.179444493387599e-23	7.860531461397015e-12	6.974658634172114e-16	6.111648250773109e-16	1.9021050146167952e-20
10400000	0.004518733099158281	1.6611363633835947e-49	-6.492091552727849e-32	4.787581500120592e-12	1.3398050078214387e-14	0.0009625337842330326	4.179444495119899e-23	7.860531461397015e-12	6.974658634172114e-16	6.111648250773109e-16	1.9021050146167952e-20
10500000	0.004518733099158281	1.6611363633835949e-49	-6.554942458368332e-32	4.787581500120592e-12	1.3398050078214387e-14	0.0009625337842330326	4.179444496735235e-23	7.860531461397015e-12	6.974658634172114e-16	6.111648250773109e-16	1.9021050146167952e-20
10600000	0.004518733099158281	1.6611363633835949e-49	-6.617793363992588e-32	4.787581500120592e-12	1.3398050078214387e-14	0.0009625337842330326	4.17944449823592e-23	7.860531461397015e-12	6.974658634172114e-16	6.111648250773109e-16	1.9021050146167952e-20
10700000	0.004518733099158281	1.6611363633835949e-49	-6.680644269600942e-32	4.787581500120592e-12	1.3398050078214387e-14	0.0009625337842330326	4.179444499624266e-23	7.860531461397015e-12	6.974658634172114e-16	6.111648250773109e-16	1.9021050146167952e-20
10800000	0.004518733099158281	1.6611363633835949e-49	-6.743495175193723e-32	4.787581500120592e-12	1.3398050078214387e-14	0.0009625337842330326	4.1794445009025863e-23	7.860531461397015e-12	6.974658634172114e-16	6.111648250773109e-16	1.9021050146167952e-20
10900000	0.004518733099158281	1.6611363633835949e-49	-6.806346080771257e-32	4.787581500120592e-12	1.3398050078214387e-14	0.0009625337842330326	4.179444502073193e-23	7.860531461397015e-12	6.974658634172114e-16	6.111648250773109e-16	1.9021050146167952e-20
11000000	0.004518733099158281	1.6611363633835949e-49	-6.869196986333872e-32	4.787581500120592e-12	1.3398050078214387e-14	0.0009625337842330326	4.1794445031383995e-23	7.860531461397015e-12	6.974658634172114e-16	6.111648250773109e-16	1.9021050146167952e-20
11100000	0.004518733099158281	1.6611363633835949e-49	-6.932047891881895e-32	4.787581500120592e-12	1.3398050078214387e-14	0.0009625337842330326	4.179444504100517e-23	7.860531461397015e-12	6.974658634172114e-16	6.111648250773109e-16	1.9021050146167952e-20
11200000	0.004518733099158281	1.6611363633835949e-49	-6.994898797415654e-32	4.787581500120592e-12	1.3398050078214387e-14	0.0009625337842330326	4.17944450496186e-23	7.860531461397015e-12	6.974658634172114e-16	6.111648250773109e-16	1.9021050146167952e-20
11300000	0.004518733099158281	1.6611363633835949e-49	-7.057749702935476e-32	4.787581500120592e-12	1.3398050078214387e-14	0.0009625337842330326	4.179444505724739e-23	7.860531461397015e-12	6.974658634172114e-16	6.111648250773109e-16	1.9021050146167952e-20
11400000	0.004518733099158281	1.6611363633835949e-49	-7.120600608441688e-32	4.787581500120592e-12	1.3398050078214387e-14	0.0009625337842330326	4.179444506391468e-23	7.860531461397015e-12	6.974658634172114e-16	6.111648250773109e-16	1.9021050146167952e-20
11500000	0.004518733099158281	1.6611363633835949e-49	-7.183451513934619e-32	4.787581500120592e-12	1.3398050078214387e-14	0.0009625337842330326	4.179444506964359e-23	7.860531461397015e-12	6.974658634172114e-16	6.111648250773109e-16	1.9021050146167952e-20
11600000	0.004518733099158281	1.6611363633835949e-49	-7.246302419414592e-32	4.787581500120592e-12	1.3398050078214387e-14	0.0009625337842330326	4.179444507445725e-23	7.860531461397015e-12	6.974658634172114e-16	6.111648250773109e-16	1.9021050146167952e-20
11700000	0.004518733099158281	1.6611363633835949e-49	-7.30915332488194e-32	4.787581500120592e-12	1.3398050078214387e-14	0.0009625337842330326	4.179444507837879e-23	7.860531461397015e-12	6.974658634172114e-16	6.111648250773109e-16	1.9021050146167952e-20
11800000	0.004518733099158281	1.6611363633835949e-49	-7.372004230336985e-32	4.787581500120592e-12	1.3398050078214387e-14	0.0009625337842330326	4.1794445081431325e-23	7.860531461397015e-12	6.974658634172114e-16	6.111648250773109e-16	1.9021050146167952e-20
11900000	0.004518733099158281	1.6611363633835949e-49	-7.43485513578006e-32	4.787581500120592e-12	1.3398050078214387e-14	0.0009625337842330326	4.1794445083637987e-23	7.860531461397015e-12	6.974658634172114e-16	6.111648250773109e-16	1.9021050146167952e-20
12000000	0.004518733099158281	1.661136363383595e-49	-7.497706041211487e-32	4.787581500120592e-12	1.3398050078214387e-14	0.0009625337842330326	4.17944450850219e-23	7.860531461397015e-12	6.974658634172114e-16	6.111648250773109e-16	1.9021050146167952e-20
12100000	0.004518733099158281	1.661136363383595e-49	-7.560556946631597e-32	4.787581500120592e-12	1.3398050078214387e-14	0.0009625337842330326	4.1794445085606193e-23	7.860531461397015e-12	6.974658634172115e-16	6.111648250773109e-16	1.9021050146167952e-20
12200000	0.004518733099158281	1.661136363383595e-49	-7.623407852040716e-32	4.787581500120592e-12	1.3398050078214387e-14	0.0009625337842330326	4.179444508541399e-23	7.860531461397015e-12	6.974658634172115e-16	6.111648250773109e-16	1.9021050146167952e-20
12300000	0.004518733099158281	1.661136363383595e-49	-7.68625875743917e-32	4.787581500120592e-12	1.3398050078214387e-14	0.0009625337842330326	4.1794445084468415e-23	7.860531461397015e-12	6.974658634172115e-16	6.111648250773109e-16	1.9021050146167952e-20
12400000	0.004518733099158281	1.661136363383595e-49	-7.749109662827289e-32	4.787581500120592e-12	1.3398050078214387e-14	0.0009625337842330326	4.17944450827926e-23	7.860531461397015e-12	6.974658634172115e-16	6.111648250773109e-16	1.9021050146167952e-20
12500000	0.004518733099158281	1.661136363383595e-49	-7.811960568205398e-32	4.787581500120592e-12	1.3398050078214387e-14	0.0009625337842330326	4.179444508040966e-23	7.860531461397015e-12	6.974658634172115e-16	6.111648250773109e-16	1.9021050146167952e-20
12600000	0.004518733099158281	1.661136363383595e-49	-7.874811473573826e-32	4.787581500120592e-12	1.3398050078214387e-14	0.0009625337842330326	4.179444507734273e-23	7.860531461397015e-12	6.974658634172115e-16	6.111648250773109e-16	1.9021050146167952e-20
12700000	0.004518733099158281	1.661136363383595e-49	-7.937662378932899e-32	4.787581500120592e-12	1.3398050078214387e-14	0.0009625337842330326	4.179444507361494e-23	7.860531461397015e-12	6.974658634172115e-16	6.111648250773109e-16	1.9021050146167952e-20
12800000	0.004518733099158281	1.661136363383595e-49	-8.000513284282946e-32	4.787581500120592e-12	1.3398050078214387e-14	0.0009625337842330326	4.1794445069249407e-23	7.860531461397015e-12	6.974658634172115e-16	6.111648250773109e-16	1.9021050146167952e-20
12900000	0.004518733099158281	1.661136363383595e-49	-8.063364189624293e-32	4.787581500120592e-12	1.3398050078214387e-14	0.0009625337842330326	4.179444506426926e-23	7.860531461397015e-12	6.974658634172115e-16	6.111648250773109e-16	1.9021050146167952e-20
13000000	0.004518733099158281	1.661136363383595e-49	-8.126215094957267e-32	4.787581500120592e-12	1.3398050078214387e-14	0.0009625337842330326	4.179444505869762e-23	7.860531461397015e-12	6.974658634172115e-16	6.111648250773109e-16	1.9021050146167952e-20
13100000	0.004518733099158281	1.661136363383595e-49	-8.189066000282196e-32	4.787581500120592e-12	1.3398050078214387e-14	0.0009625337842330326	4.179444505255763e-23	7.860531461397015e-12	6.974658634172115e-16	6.111648250773109e-16	1.9021050146167952e-20
13200000	0.004518733099158281	1.661136363383595e-49	-8.251916905599408e-32	4.787581500120592e-12	1.3398050078214387e-14	0.0009625337842330326	4.179444504587239e-23	7.860531461397015e-12	6.974658634172115e-16	6.111648250773109e-16	1.902105014616795e-20
13300000	0.004518733099158281	1.661136363383595e-49	-8.314767810909231e-32	4.787581500120592e-12	1.3398050078214387e-14	0.0009625337842330326	4.179444503866505e-23	7.860531461397015e-12	6.974658634172115e-16	6.111648250773109e-16	1.902105014616795e-20
13400000	0.004518733099158281	1.661136363383595e-49	-8.377618716211989e-32	4.787581500120592e-12	1.3398050078214389e-14	0.0009625337842330326	4.1794445030958724e-23	7.860531461397015e-12	6.974658634172115e-16	6.111648250773109e-16	1.902105014616795e-20
13500000	0.004518733099158281	1.661136363383595e-49	-8.440469621508012e-32	4.787581500120592e-12	1.3398050078214389e-14	0.0009625337842330326	4.179444502277654e-23	7.860531461397015e-12	6.974658634172115e-16	6.111648250773109e-16	1.902105014616795e-20
13600000	0.004518733099158281	1.661136363383595e-49	-8.503320526797627e-32	4.787581500120592e-12	1.3398050078214389e-14	0.0009625337842330326	4.179444501414162e-23	7.860531461397015e-12	6.974658634172115e-16	6.111648250773109e-16	1.902105014616795e-20
13700000	0.004518733099158281	1.661136363383595e-49	-8.566171432081162e-32	4.787581500120592e-12	1.3398050078214389e-14	0.0009625337842330326	4.1794445005077095e-23	7.860531461397015e-12	6.974658634172115e-16	6.111648250773109e-16	1.902105014616795e-20
13800000	0.004518733099158282	1.6611363633835952e-49	-8.629022337358941e-32	4.787581500120592e-12	1.3398050078214389e-14	0.0009625337842330326	4.179444499560609e-23	7.860531461397015e-12	6.974658634172115e-16	6.111648250773109e-16	1.902105014616795e-20
13900000	0.004518733099158282	1.6611363633835952e-49	-8.691873242631296e-32	4.787581500120592e-12	1.3398050078214389e-14	0.0009625337842330326	4.179444498575173e-23	7.860531461397015e-12	6.974658634172115e-16	6.111648250773109e-16	1.902105014616795e-20
14000000	0.004518733099158282	1.6611363633835952e-49	-8.754724147898551e-32	4.787581500120592e-12	1.3398050078214389e-14	0.0009625337842330326	4.1794444975537146e-23	7.860531461397015e-12	6.974658634172115e-16	6.111648250773109e-16	1.902105014616795e-20
14100000	0.004518733099158282	1.6611363633835952e-49	-8.817575053161035e-32	4.787581500120592e-12	1.3398050078214389e-14	0.0009625337842330326	4.1794444964985456e-23	7.860531461397015e-12	6.974658634172115e-16	6.111648250773109e-16	1.902105014616795e-20
14200000	0.004518733099158282	1.6611363633835952e-49	-8.880425958419075e-32	4.787581500120592e-12	1.3398050078214389e-14	0.0009625337842330326	4.1794444954119786e-23	7.860531461397015e-12	6.974658634172115e-16	6.111648250773109e-16	1.902105014616795e-20
14300000	0.004518733099158282	1.6611363633835952e-49	-8.943276863672997e-32	4.787581500120592e-12	1.3398050078214389e-14	0.0009625337842330326	4.1794444942963274e-23	7.860531461397015e-12	6.974658634172115e-16	6.111648250773109e-16	1.902105014616795e-20
14400000	0.004518733099158282	1.6611363633835952e-49	-9.006127768923131e-32	4.787581500120592e-12	1.3398050078214389e-14	0.0009625337842330326	4.179444493153903e-23	7.860531461397015e-12	6.974658634172115e-16	6.111648250773109e-16	1.902105014616795e-20
14500000	0.004518733099158282	1.6611363633835952e-49	-9.068978674169801e-32	4.787581500120592e-12	1.3398050078214389e-14	0.0009625337842330326	4.1794444919870194e-23	7.860531461397015e-12	6.974658634172115e-16	6.111648250773109e-16	1.902105014616795e-20
14600000	0.004518733099158282	1.6611363633835952e-49	-9.131829579413337e-32	4.787581500120592e-12	1.3398050078214389e-14	0.0009625337842330326	4.179444490797988e-23	7.860531461397015e-12	6.974658634172115e-16	6.111648250773109e-16	1.902105014616795e-20
14700000	0.004518733099158282	1.6611363633835952e-49	-9.194680484654065e-32	4.787581500120592e-12	1.3398050078214389e-14	0.0009625337842330326	4.1794444895891226e-23	7.860531461397015e-12	6.974658634172115e-16	6.111648250773109e-16	1.902105014616795e-20
14800000	0.004518733099158282	1.6611363633835952e-49	-9.257531389892314e-32	4.787581500120592e-12	1.3398050078214389e-14	0.0009625337842330326	4.1794444883627347e-23	7.860531461397015e-12	6.974658634172115e-16	6.111648250773109e-16	1.902105014616795e-20
14900000	0.004518733099158282	1.6611363633835952e-49	-9.32038229512841e-32	4.787581500120592e-12	1.3398050078214389e-14	0.0009625337842330326	4.1794444871211376e-23	7.860531461397015e-12	6.974658634172115e-16	6.111648250773109e-16	1.902105014616795e-20
15000000	0.004518733099158282	1.6611363633835952e-49	-9.383233200362679e-32	4.787581500120592e-12	1.3398050078214389e-14	0.0009625337842330326	4.1794444858666435e-23	7.860531461397015e-12	6.974658634172115e-16	6.111648250773109e-16	1.902105014616795e-20
15100000	0.004518733099158282	1.6611363633835952e-49	-9.446084105595452e-32	4.787581500120592e-12	1.3398050078214389e-14	0.0009625337842330326	4.1794444846015653e-23	7.860531461397015e-12	6.974658634172115e-16	6.111648250773109e-16	1.902105014616795e-20
15200000	0.004518733099158282	1.6611363633835952e-49	-9.508935010827052e-32	4.787581500120592e-12	1.3398050078214389e-14	0.0009625337842330326	4.179444483328215e-23	7.860531461397015e-12	6.974658634172115e-16	6.111648250773109e-16	1.902105014616795e-20
15300000	0.004518733099158282	1.6611363633835952e-49	-9.57178591605781e-32	4.787581500120592e-12	1.3398050078214389e-14	0.0009625337842330326	4.1794444820489065e-23	7.860531461397015e-12	6.974658634172115e-16	6.111648250773109e-16	1.902105014616795e-20
15400000	0.004518733099158282	1.6611363633835952e-49	-9.634636821288051e-32	4.787581500120592e-12	1.3398050078214389e-14	0.0009625337842330326	4.1794444807659514e-23	7.860531461397015e-12	6.974658634172115e-16	6.111648250773109e-16	1.902105014616795e-20
15500000	0.004518733099158282	1.6611363633835952e-49	-9.697487726518104e-32	4.787581500120592e-12	1.3398050078214389e-14	0.0009625337842330326	4.179444479481662e-23	7.860531461397015e-12	6.974658634172115e-16	6.111648250773109e-16	1.902105014616795e-20
15600000	0.004518733099158282	1.6611363633835952e-49	-9.760338631748295e-32	4.787581500120592e-12	1.3398050078214389e-14	0.0009625337842330326	4.1794444781983514e-23	7.860531461397015e-12	6.974658634172115e-16	6.111648250773109e-16	1.902105014616795e-20
15700000	0.004518733099158282	1.6611363633835952e-49	-9.823189536978952e-32	4.787581500120592e-12	1.3398050078214389e-14	0.0009625337842330326	4.179444476918332e-23	7.860531461397015e-12	6.974658634172115e-16	6.111648250773109e-16	1.902105014616795e-20
15800000	0.004518733099158282	1.6611363633835952e-49	-9.886040442210404e-32	4.787581500120592e-12	1.3398050078214389e-14	0.0009625337842330326	4.179444475643917e-23	7.860531461397015e-12	6.974658634172115e-16	6.111648250773109e-16	1.902105014616795e-20
15900000	0.004518733099158282	1.6611363633835952e-49	-9.948891347442973e-32	4.787581500120592e-12	1.3398050078214389e-14	0.0009625337842330327	4.179444474377418e-23	7.860531461397015e-12	6.974658634172115e-16	6.111648250773109e-16	1.902105014616795e-20
16000000	0.004518733099158282	1.6611363633835954e-49	-1.0011742252676992e-31	4.787581500120592e-12	1.3398050078214389e-14	0.0009625337842330327	4.1794444731211485e-23	7.860531461397015e-12	6.974658634172115e-16	6.111648250773109e-16	1.902105014616795e-20
16100000	0.004518733099158282	1.6611363633835954e-49	-1.0074593157912787e-31	4.787581500120592e-12	1.3398050078214389e-14	0.0009625337842330327	4.179444471877421e-23	7.860531461397015e-12	6.974658634172115e-16	6.111648250773109e-16	1.902105014616795e-20
16200000	0.004518733099158282	1.6611363633835954e-49	-1.0137444063150683e-31	4.787581500120592e-12	1.3398050078214389e-14	0.0009625337842330327	4.1794444706485473e-23	7.860531461397015e-12	6.974658634172115e-16	6.111648250773109e-16	1.902105014616795e-20
16300000	0.004518733099158282	1.6611363633835954e-49	-1.020029496839101e-31	4.787581500120592e-12	1.3398050078214389e-14	0.0009625337842330327	4.1794444694368407e-23	7.860531461397015e-12	6.974658634172115e-16	6.111648250773109e-16	1.902105014616795e-20
16400000	0.004518733099158282	1.6611363633835954e-49	-1.0263145873634092e-31	4.787581500120592e-12	1.3398050078214389e-14	0.0009625337842330327	4.179444468244614e-23	7.860531461397015e-12	6.974658634172115e-16	6.111648250773109e-16	1.902105014616795e-20
16500000	0.004518733099158282	1.6611363633835954e-49	-1.032599677888026e-31	4.787581500120592e-12	1.3398050078214389e-14	0.0009625337842330327	4.179444467074179e-23	7.860531461397015e-12	6.974658634172115e-16	6.111648250773109e-16	1.902105014616795e-20
16600000	0.004518733099158282	1.6611363633835954e-49	-1.0388847684129842e-31	4.787581500120592e-12	1.3398050078214389e-14	0.0009625337842330327	4.179444465927849e-23	7.860531461397015e-12	6.974658634172115e-16	6.111648250773109e-16	1.902105014616795e-20
16700000	0.004518733099158282	1.6611363633835954e-49	-1.045169858938316e-31	4.787581500120592e-12	1.3398050078214389e-14	0.0009625337842330327	4.179444464807936e-23	7.860531461397015e-12	6.974658634172115e-16	6.111648250773109e-16	1.9021050146167946e-20
16800000	0.004518733099158282	1.6611363633835954e-49	-1.0514549494640547e-31	4.787581500120592e-12	1.3398050078214389e-14	0.0009625337842330327	4.179444463716753e-23	7.860531461397015e-12	6.974658634172115e-16	6.111648250773109e-16	1.9021050146167946e-20
16900000	0.004518733099158282	1.6611363633835954e-49	-1.0577400399902327e-31	4.787581500120592e-12	1.3398050078214389e-14	0.0009625337842330327	4.179444462656613e-23	7.860531461397015e-12	6.974658634172115e-16	6.111648250773109e-16	1.9021050146167946e-20
17000000	0.004518733099158283	1.6611363633835954e-49	-1.0640251305168828e-31	4.787581500120592e-12	1.3398050078214389e-14	0.0009625337842330327	4.179444461629827e-23	7.860531461397015e-12	6.974658634172115e-16	6.111648250773109e-16	1.9021050146167946e-20
17100000	0.004518733099158283	1.6611363633835954e-49	-1.0703102210440377e-31	4.787581500120592e-12	1.3398050078214389e-14	0.0009625337842330327	4.17944446063871e-23	7.860531461397015e-12	6.974658634172115e-16	6.111648250773109e-16	1.9021050146167946e-20
17200000	0.004518733099158283	1.6611363633835954e-49	-1.0765953115717304e-31	4.787581500120592e-12	1.3398050078214389e-14	0.0009625337842330327	4.1794444596855725e-23	7.860531461397015e-12	6.974658634172115e-16	6.111648250773109e-16	1.9021050146167946e-20
17300000	0.004518733099158283	1.6611363633835954e-49	-1.0828804020999933e-31	4.787581500120592e-12	1.3398050078214389e-14	0.0009625337842330327	4.1794444587727283e-23	7.860531461397015e-12	6.974658634172115e-16	6.111648250773109e-16	1.9021050146167946e-20
17400000	0.004518733099158283	1.6611363633835954e-49	-1.0891654926288594e-31	4.787581500120592e-12	1.3398050078214389e-14	0.0009625337842330327	4.17944445790249e-23	7.860531461397015e-12	6.974658634172115e-16	6.111648250773109e-16	1.9021050146167946e-20
17500000	0.004518733099158283	1.6611363633835954e-49	-1.095450583158361e-31	4.787581500120592e-12	1.3398050078214389e-14	0.0009625337842330327	4.179444457077169e-23	7.860531461397015e-12	6.974658634172115e-16	6.111648250773109e-16	1.9021050146167946e-20
17600000	0.004518733099158283	1.6611363633835954e-49	-1.1017356736885314e-31	4.787581500120592e-12	1.3398050078214389e-14	0.0009625337842330327	4.179444456299079e-23	7.860531461397015e-12	6.974658634172115e-16	6.111648250773109e-16	1.9021050146167946e-20
17700000	0.004518733099158283	1.6611363633835954e-49	-1.1080207642194031e-31	4.787581500120592e-12	1.3398050078214389e-14	0.0009625337842330327	4.1794444555705324e-23	7.860531461397015e-12	6.974658634172115e-16	6.111648250773109e-16	1.9021050146167946e-20
17800000	0.004518733099158283	1.6611363633835954e-49	-1.1143058547510087e-31	4.787581500120592e-12	1.3398050078214389e-14	0.0009625337842330327	4.1794444548938414e-23	7.860531461397015e-12	6.974658634172115e-16	6.111648250773109e-16	1.9021050146167946e-20
17900000	0.004518733099158283	1.6611363633835954e-49	-1.120590945283381e-31	4.787581500120592e-12	1.3398050078214389e-14	0.0009625337842330327	4.179444454271319e-23	7.860531461397015e-12	6.974658634172115e-16	6.111648250773109e-16	1.9021050146167946e-20
18000000	0.004518733099158283	1.6611363633835956e-49	-1.1268760358165527e-31	4.787581500120592e-12	1.3398050078214389e-14	0.0009625337842330327	4.179444453705278e-23	7.860531461397015e-12	6.974658634172115e-16	6.111648250773109e-16	1.9021050146167946e-20
18100000	0.004518733099158283	1.6611363633835956e-49	-1.1331611263505567e-31	4.787581500120592e-12	1.3398050078214389e-14	0.0009625337842330327	4.1794444531980304e-23	7.860531461397015e-12	6.974658634172115e-16	6.111648250773109e-16	1.9021050146167946e-20
18200000	0.004518733099158283	1.6611363633835956e-49	-1.1394462168854258e-31	4.787581500120592e-12	1.3398050078214389e-14	0.0009625337842330327	4.17944445275189e-23	7.860531461397015e-12	6.974658634172115e-16	6.111648250773109e-16	1.9021050146167946e-20
18300000	0.004518733099158283	1.6611363633835956e-49	-1.1457313074211924e-31	4.787581500120592e-12	1.3398050078214389e-14	0.0009625337842330327	4.179444452369167e-23	7.860531461397015e-12	6.974658634172115e-16	6.111648250773109e-16	1.9021050146167946e-20
18400000	0.004518733099158283	1.6611363633835956e-49	-1.1520163979578893e-31	4.787581500120592e-12	1.3398050078214389e-14	0.0009625337842330327	4.179444452052177e-23	7.860531461397015e-12	6.974658634172115e-16	6.111648250773109e-16	1.9021050146167946e-20
18500000	0.004518733099158283	1.6611363633835956e-49	-1.1583014884955494e-31	4.787581500120592e-12	1.3398050078214389e-14	0.0009625337842330327	4.17944445180323e-23	7.860531461397015e-12	6.974658634172115e-16	6.111648250773109e-16	1.9021050146167946e-20
18600000	0.004518733099158283	1.6611363633835956e-49	-1.1645865790342056e-31	4.787581500120592e-12	1.3398050078214389e-14	0.0009625337842330327	4.17944445162464e-23	7.860531461397015e-12	6.974658634172115e-16	6.111648250773109e-16	1.9021050146167946e-20
18700000	0.004518733099158283	1.6611363633835956e-49	-1.17087166957389e-31	4.787581500120592e-12	1.3398050078214389e-14	0.0009625337842330327	4.179444451518719e-23	7.860531461397015e-12	6.974658634172115e-16	6.111648250773109e-16	1.9021050146167946e-20
18800000	0.004518733099158283	1.6611363633835956e-49	-1.177156760114623e-31	4.787581500120592e-12	1.3398050078214389e-14	0.0009625337842330327	4.1794444514874686e-23	7.860531461397015e-12	6.974658634172115e-16	6.111648250773109e-16	1.9021050146167946e-20
18900000	0.004518733099158283	1.6611363633835956e-49	-1.183441850654532e-31	4.787581500120592e-12	1.3398050078214389e-14	0.0009625337842330327	4.1794444514878436e-23	7.860531461397015e-12	6.974658634172115e-16	6.111648250773109e-16	1.9021050146167946e-20
19000000	0.004518733099158283	1.6611363633835956e-49	-1.1897269411922945e-31	4.787581500120592e-12	1.3398050078214389e-14	0.0009625337842330327	4.179444451488204e-23	7.860531461397015e-12	6.974658634172115e-16	6.111648250773109e-16	1.9021050146167946e-20
19100000	0.004518733099158283	1.6611363633835956e-49	-1.196012031727943e-31	4.787581500120592e-12	1.3398050078214389e-14	0.0009625337842330327	4.179444451488549e-23	7.860531461397015e-12	6.974658634172115e-16	6.111648250773109e-16	1.9021050146167946e-20
19200000	0.004518733099158283	1.6611363633835956e-49	-1.2022971222615107e-31	4.787581500120592e-12	1.3398050078214389e-14	0.0009625337842330327	4.17944445148888e-23	7.860531461397015e-12	6.974658634172115e-16	6.111648250773109e-16	1.9021050146167946e-20
19300000	0.004518733099158283	1.6611363633835956e-49	-1.2085822127930299e-31	4.787581500120592e-12	1.3398050078214389e-14	0.0009625337842330327	4.179444451489196e-23	7.860531461397015e-12	6.974658634172115e-16	6.111648250773109e-16	1.9021050146167946e-20
19400000	0.004518733099158283	1.6611363633835956e-49	-1.2148673033225335e-31	4.787581500120592e-12	1.3398050078214389e-14	0.0009625337842330327	4.179444451489498e-23	7.860531461397015e-12	6.974658634172115e-16	6.111648250773109e-16	1.9021050146167946e-20
19500000	0.004518733099158283	1.6611363633835956e-49	-1.221152393850054e-31	4.787581500120592e-12	1.3398050078214389e-14	0.0009625337842330327	4.179444451489786e-23	7.860531461397015e-12	6.974658634172115e-16	6.111648250773109e-16	1.9021050146167946e-20
19600000	0.004518733099158283	1.6611363633835956e-49	-1.2274374843756243e-31	4.787581500120592e-12	1.3398050078214389e-14	0.0009625337842330327	4.17944445149006e-23	7.860531461397015e-12	6.974658634172115e-16	6.111648250773109e-16	1.9021050146167946e-20
19700000	0.004518733099158283	1.6611363633835956e-49	-1.2337225748992774e-31	4.787581500120592e-12	1.3398050078214389e-14	0.0009625337842330327	4.179444451490321e-23	7.860531461397015e-12	6.974658634172115e-16	6.111648250773109e-16	1.9021050146167946e-20
19800000	0.004518733099158283	1.6611363633835956e-49	-1.2400076654210456e-31	4.787581500120592e-12	1.3398050078214389e-14	0.0009625337842330327	4.1794444514905684e-23	7.860531461397015e-12	6.974658634172115e-16	6.111648250773109e-16	1.9021050146167946e-20
19900000	0.004518733099158283	1.6611363633835956e-49	-1.2462927559409618e-31	4.787581500120592e-12	1.3398050078214389e-14	0.0009625337842330327	4.179444451490803e-23	7.860531461397015e-12	6.974658634172115e-16	6.111648250773109e-16	1.9021050146167946e-20
20000000	0.004518733099158283	1.6611363633835956e-49	-1.2525778464590589e-31	4.787581500120592e-12	1.3398050078214389e-14	0.0009625337842330327	4.1794444514910245e-23	7.860531461397015e-12	6.974658634172115e-16	6.111648250773109e-16	1.9021050146167946e-20
20100000	0.004518733099158283	1.6611363633835956e-49	-1.2588629369753693e-31	4.787581500120592e-12	1.3398050078214389e-14	0.0009625337842330327	4.179444451491234e-23	7.860531461397015e-12	6.974658634172115e-16	6.111648250773109e-16	1.9021050146167946e-20
20200000	0.004518733099158283	1.6611363633835956e-49	-1.265148027489926e-31	4.787581500120592e-12	1.3398050078214389e-14	0.0009625337842330327	4.17944445149143e-23	7.860531461397015e-12	6.974658634172115e-16	6.111648250773109e-16	1.9021050146167946e-20
20300000	0.004518733099158283	1.6611363633835956e-49	-1.2714331180027616e-31	4.787581500120592e-12	1.3398050078214389e-14	0.0009625337842330327	4.1794444514916146e-23	7.860531461397015e-12	6.974658634172115e-16	6.111648250773109e-16	1.9021050146167946e-20
20400000	0.004518733099158283	1.6611363633835956e-49	-1.2777182085139091e-31	4.787581500120592e-12	1.3398050078214389e-14	0.0009625337842330327	4.1794444514917874e-23	7.860531461397015e-12	6.974658634172115e-16	6.111648250773109e-16	1.9021050146167946e-20
20500000	0.004518733099158283	1.6611363633835956e-49	-1.2840032990234007e-31	4.787581500120592e-12	1.3398050078214389e-14	0.0009625337842330327	4.1794444514919485e-23	7.860531461397015e-12	6.974658634172115e-16	6.111648250773109e-16	1.9021050146167946e-20
20600000	0.004518733099158283	1.6611363633835956e-49	-1.2902883895312697e-31	4.787581500120592e-12	1.3398050078214389e-14	0.0009625337842330327	4.179444451492098e-23	7.860531461397015e-12	6.974658634172115e-16	6.111648250773109e-16	1.9021050146167946e-20
20700000	0.004518733099158283	1.6611363633835956e-49	-1.2965734800375486e-31	4.787581500120592e-12	1.3398050078214389e-14	0.0009625337842330327	4.1794444514922364e-23	7.860531461397015e-12	6.974658634172115e-16	6.111648250773109e-16	1.9021050146167946e-20
20800000	0.004518733099158283	1.6611363633835956e-49	-1.30285857054227e-31	4.787581500120592e-12	1.3398050078214389e-14	0.0009625337842330327	4.179444451492364e-23	7.860531461397015e-12	6.974658634172115e-16	6.111648250773109e-16	1.9021050146167946e-20
20900000	0.004518733099158283	1.6611363633835956e-49	-1.3091436610454667e-31	4.787581500120592e-12	1.3398050078214389e-14	0.0009625337842330327	4.1794444514924804e-23	7.860531461397015e-12	6.974658634172115e-16	6.111648250773109e-16	1.9021050146167946e-20
21000000	0.004518733099158283	1.6611363633835956e-49	-1.3154287515471715e-31	4.787581500120592e-12	1.3398050078214389e-14	0.0009625337842330327	4.179444451492587e-23	7.860531461397015e-12	6.974658634172115e-16	6.111648250773109e-16	1.9021050146167946e-20
21100000	0.004518733099158283	1.6611363633835956e-49	-1.3217138420474174e-31	4.787581500120592e-12	1.3398050078214389e-14	0.0009625337842330327	4.1794444514926825e-23	7.860531461397015e-12	6.974658634172115e-16	6.111648250773109e-16	1.9021050146167946e-20
21200000	0.004518733099158283	1.6611363633835956e-49	-1.3279989325462365e-31	4.787581500120592e-12	1.3398050078214389e-14	0.0009625337842330327	4.1794444514927684e-23	7.860531461397015e-12	6.974658634172115e-16	6.111648250773109e-16	1.9021050146167946e-20
21300000	0.004518733099158283	1.6611363633835956e-49	-1.334284023043662e-31	4.787581500120592e-12	1.3398050078214389e-14	0.0009625337842330327	4.179444451492844e-23	7.860531461397015e-12	6.974658634172115e-16	6.111648250773109e-16	1.9021050146167946e-20
21400000	0.004518733099158283	1.6611363633835956e-49	-1.3405691135397268e-31	4.787581500120592e-12	1.3398050078214389e-14	0.0009625337842330327	4.1794444514929106e-23	7.860531461397015e-12	6.974658634172115e-16	6.111648250773109e-16	1.9021050146167946e-20
21500000	0.004518733099158283	1.6611363633835956e-49	-1.346854204034463e-31	4.787581500120592e-12	1.3398050078214389e-14	0.0009625337842330327	4.1794444514929676e-23	7.860531461397015e-12	6.974658634172115e-16	6.111648250773109e-16	1.9021050146167946e-20
21600000	0.004518733099158283	1.6611363633835956e-49	-1.353139294527904e-31	4.787581500120592e-12	1.3398050078214389e-14	0.0009625337842330327	4.179444451493016e-23	7.860531461397015e-12	6.974658634172115e-16	6.111648250773109e-16	1.9021050146167946e-20
21700000	0.004518733099158283	1.6611363633835956e-49	-1.3594243850200819e-31	4.787581500120592e-12	1.3398050078214389e-14	0.0009625337842330327	4.1794444514930546e-23	7.860531461397015e-12	6.974658634172115e-16	6.111648250773109e-16	1.9021050146167946e-20
21800000	0.004518733099158283	1.6611363633835956e-49	-1.3657094755110301e-31	4.787581500120592e-12	1.3398050078214389e-14	0.0009625337842330327	4.179444451493085e-23	7.860531461397015e-12	6.974658634172115e-16	6.111648250773109e-16	1.9021050146167946e-20
21900000	0.004518733099158283	1.6611363633835956e-49	-1.3719945660007807e-31	4.787581500120592e-12	1.3398050078214389e-14	0.0009625337842330327	4.1794444514931075e-23	7.860531461397015e-12	6.974658634172115e-16	6.111648250773109e-16	1.9021050146167946e-20
22000000	0.004518733099158283	1.6611363633835956e-49	-1.378279656489367e-31	4.787581500120592e-12	1.3398050078214389e-14	0.0009625337842330327	4.179444451493121e-23	7.860531461397015e-12	6.974658634172115e-16	6.111648250773109e-16	1.9021050146167946e-20
22100000	0.004518733099158283	1.6611363633835954e-49	-1.3845647469768213e-31	4.787581500120592e-12	1.3398050078214389e-14	0.0009625337842330327	4.179444451493127e-23	7.860531461397015e-12	6.974658634172115e-16	6.111648250773109e-16	1.9021050146167946e-20
22200000	0.004518733099158283	1.6611363633835954e-49	-1.3908498374631766e-31	4.787581500120592e-12	1.3398050078214389e-14	0.0009625337842330327	4.1794444514931245e-23	7.860531461397015e-12	6.974658634172115e-16	6.111648250773109e-16	1.9021050146167946e-20
22300000	0.004518733099158283	1.6611363633835954e-49	-1.3971349279484654e-31	4.787581500120592e-12	1.3398050078214389e-14	0.0009625337842330327	4.179444451493115e-23	7.860531461397015e-12	6.974658634172115e-16	6.111648250773109e-16	1.9021050146167946e-20
22400000	0.004518733099158283	1.6611363633835954e-49	-1.4034200184327207e-31	4.787581500120592e-12	1.3398050078214389e-14	0.0009625337842330327	4.1794444514930987e-23	7.860531461397015e-12	6.974658634172115e-16	6.111648250773109e-16	1.9021050146167946e-20
22500000	0.004518733099158283	1.6611363633835954e-49	-1.409705108915975e-31	4.787581500120592e-12	1.3398050078214389e-14	0.0009625337842330327	4.1794444514930746e-23	7.860531461397015e-12	6.974658634172115e-16	6.111648250773109e-16	1.9021050146167946e-20
22600000	0.004518733099158283	1.6611363633835954e-49	-1.415990199398261e-31	4.787581500120592e-12	1.3398050078214389e-14	0.0009625337842330327	4.179444451493044e-23	7.860531461397015e-12	6.974658634172115e-16	6.111648250773109e-16	1.9021050146167946e-20
22700000	0.004518733099158283	1.6611363633835954e-49	-1.4222752898796118e-31	4.787581500120592e-12	1.3398050078214389e-14	0.0009625337842330327	4.179444451493007e-23	7.860531461397015e-12	6.974658634172115e-16	6.111648250773109e-16	1.9021050146167946e-20
22800000	0.004518733099158283	1.6611363633835954e-49	-1.4285603803600598e-31	4.787581500120592e-12	1.3398050078214389e-14	0.0009625337842330327	4.1794444514929635e-23	7.860531461397015e-12	6.974658634172115e-16	6.111648250773109e-16	1.9021050146167946e-20
22900000	0.004518733099158283	1.6611363633835954e-49	-1.4348454708396378e-31	4.787581500120592e-12	1.3398050078214389e-14	0.0009625337842330327	4.1794444514929135e-23	7.860531461397015e-12	6.974658634172115e-16	6.111648250773109e-16	1.9021050146167946e-20
23000000	0.004518733099158283	1.6611363633835954e-49	-1.4411305613183788e-31	4.787581500120592e-12	1.3398050078214389e-14	0.0009625337842330327	4.179444451492858e-23	7.860531461397015e-12	6.974658634172115e-16	6.111648250773109e-16	1.9021050146167946e-20
23100000	0.004518733099158283	1.6611363633835954e-49	-1.447415651796315e-31	4.787581500120592e-12	1.3398050078214389e-14	0.0009625337842330327	4.179444451492797e-23	7.860531461397015e-12	6.974658634172115e-16	6.111648250773109e-16	1.9021050146167946e-20
23200000	0.004518733099158283	1.6611363633835952e-49	-1.4537007422734796e-31	4.787581500120592e-12	1.3398050078214389e-14	0.0009625337842330327	4.17944445149273e-23	7.860531461397015e-12	6.974658634172115e-16	6.111648250773109e-16	1.9021050146167946e-20
23300000	0.004518733099158283	1.6611363633835952e-49	-1.4599858327499051e-31	4.787581500120592e-12	1.3398050078214389e-14	0.0009625337842330327	4.1794444514926584e-23	7.860531461397015e-12	6.974658634172115e-16	6.111648250773109e-16	1.9021050146167946e-20
23400000	0.004518733099158283	1.6611363633835952e-49	-1.4662709232256244e-31	4.787581500120592e-12	1.3398050078214389e-14	0.0009625337842330327	4.1794444514925815e-23	7.860531461397015e-12	6.974658634172115e-16	6.111648250773109e-16	1.9021050146167946e-20
23500000	0.004518733099158283	1.6611363633835952e-49	-1.47255601370067e-31	4.787581500120592e-12	1.3398050078214389e-14	0.0009625337842330327	4.1794444514925e-23	7.860531461397015e-12	6.974658634172115e-16	6.111648250773109e-16	1.9021050146167946e-20
23600000	0.004518733099158283	1.6611363633835952e-49	-1.478841104175075e-31	4.787581500120592e-12	1.3398050078214389e-14	0.0009625337842330327	4.179444451492414e-23	7.860531461397015e-12	6.974658634172115e-16	6.111648250773109e-16	1.9021050146167946e-20
23700000	0.004518733099158282	1.6611363633835952e-49	-1.4851261946488717e-31	4.787581500120592e-12	1.3398050078214389e-14	0.0009625337842330327	4.1794444514923234e-23	7.860531461397015e-12	6.974658634172115e-16	6.111648250773109e-16	1.902105014616795e-20
23800000	0.004518733099158282	1.6611363633835952e-49	-1.4914112851220933e-31	4.787581500120592e-12	1.3398050078214389e-14	0.0009625337842330327	4.179444451492229e-23	7.860531461397015e-12	6.974658634172115e-16	6.111648250773109e-16	1.902105014616795e-20
23900000	0.004518733099158282	1.6611363633835952e-49	-1.497696375594772e-31	4.787581500120592e-12	1.3398050078214389e-14	0.0009625337842330327	4.1794444514921307e-23	7.860531461397015e-12	6.974658634172115e-16	6.111648250773109e-16	1.902105014616795e-20
24000000	0.004518733099158282	1.6611363633835952e-49	-1.503981466066941e-31	4.787581500120592e-12	1.3398050078214389e-14	0.0009625337842330327	4.1794444514920284e-23	7.860531461397015e-12	6.974658634172115e-16	6.111648250773109e-16	1.902105014616795e-20
24100000	0.004518733099158282	1.661136363383595e-49	-1.5102665565386328e-31	4.787581500120592e-12	1.3398050078214389e-14	0.0009625337842330327	4.179444451491923e-23	7.860531461397015e-12	6.974658634172115e-16	6.111648250773109e-16	1.902105014616795e-20
24200000	0.004518733099158282	1.661136363383595e-49	-1.51655164700988e-31	4.787581500120592e-12	1.3398050078214389e-14	0.0009625337842330327	4.179444451491815e-23	7.860531461397015e-12	6.974658634172115e-16	6.111648250773109e-16	1.902105014616795e-20
24300000	0.004518733099158282	1.661136363383595e-49	-1.5228367374807158e-31	4.787581500120592e-12	1.3398050078214389e-14	0.0009625337842330327	4.179444451491704e-23	7.860531461397015e-12	6.974658634172115e-16	6.111648250773109e-16	1.902105014616795e-20
24400000	0.004518733099158282	1.661136363383595e-49	-1.5291218279511724e-31	4.787581500120592e-12	1.3398050078214389e-14	0.0009625337842330327	4.17944445149159e-23	7.860531461397015e-12	6.974658634172115e-16	6.111648250773109e-16	1.902105014616795e-20
24500000	0.004518733099158282	1.661136363383595e-49	-1.5354069184212827e-31	4.787581500120592e-12	1.3398050078214389e-14	0.0009625337842330327	4.1794444514914736e-23	7.860531461397015e-12	6.974658634172115e-16	6.111648250773109e-16	1.902105014616795e-20
24600000	0.004518733099158282	1.661136363383595e-49	-1.54169200889108e-31	4.787581500120592e-12	1.3398050078214389e-14	0.0009625337842330327	4.179444451491355e-23	7.860531461397015e-12	6.974658634172115e-16	6.111648250773109e-16	1.902105014616795e-20
24700000	0.004518733099158282	1.661136363383595e-49	-1.547977099360596e-31	4.787581500120592e-12	1.3398050078214389e-14	0.0009625337842330327	4.1794444514912343e-23	7.860531461397015e-12	6.974658634172115e-16	6.111648250773109e-16	1.902105014616795e-20
24800000	0.004518733099158282	1.661136363383595e-49	-1.5542621898298642e-31	4.787581500120592e-12	1.3398050078214389e-14	0.0009625337842330327	4.179444451491112e-23	7.860531461397015e-12	6.974658634172115e-16	6.111648250773109e-16	1.902105014616795e-20
24900000	0.004518733099158282	1.6611363633835949e-49	-1.5605472802989171e-31	4.787581500120592e-12	1.3398050078214389e-14	0.0009625337842330327	4.179444451490988e-23	7.860531461397015e-12	6.974658634172115e-16	6.111648250773109e-16	1.902105014616795e-20
25000000	0.004518733099158282	1.6611363633835949e-49	-1.5668323707677875e-31	4.787581500120592e-12	1.3398050078214389e-14	0.0009625337842330327	4.179444451490863e-23	7.860531461397015e-12	6.974658634172115e-16	6.111648250773109e-16	1.902105014616795e-20
25100000	0.004518733099158282	1.6611363633835949e-49	-1.573117461236508e-31	4.787581500120592e-12	1.3398050078214389e-14	0.0009625337842330326	4.179444451490737e-23	7.860531461397015e-12	6.974658634172115e-16	6.111648250773109e-16	1.902105014616795e-20
25200000	0.004518733099158282	1.6611363633835949e-49	-1.5794025517051115e-31	4.787581500120592e-12	1.3398050078214389e-14	0.0009625337842330326	4.17944445149061e-23	7.860531461397015e-12	6.974658634172115e-16	6.111648250773109e-16	1.902105014616795e-20
25300000	0.004518733099158282	1.6611363633835949e-49	-1.5856876421736307e-31	4.787581500120592e-12	1.3398050078214389e-14	0.0009625337842330326	4.179444451490482e-23	7.860531461397015e-12	6.974658634172115e-16	6.111648250773109e-16	1.902105014616795e-20
25400000	0.004518733099158282	1.6611363633835949e-49	-1.5919727326420984e-31	4.787581500120592e-12	1.3398050078214387e-14	0.0009625337842330326	4.1794444514903545e-23	7.860531461397015e-12	6.974658634172115e-16	6.111648250773109e-16	1.902105014616795e-20
25500000	0.004518733099158282	1.6611363633835949e-49	-1.5982578231105468e-31	4.787581500120592e-12	1.3398050078214387e-14	0.0009625337842330326	4.1794444514902264e-23	7.860531461397015e-12	6.974658634172115e-16	6.111648250773109e-16	1.902105014616795e-20
25600000	0.004518733099158282	1.6611363633835949e-49	-1.6045429135790095e-31	4.787581500120592e-12	1.3398050078214387e-14	0.0009625337842330326	4.179444451490098e-23	7.860531461397015e-12	6.974658634172114e-16	6.111648250773109e-16	1.902105014616795e-20
25700000	0.004518733099158282	1.6611363633835947e-49	-1.6108280040475186e-31	4.787581500120592e-12	1.3398050078214387e-14	0.0009625337842330326	4.1794444514899707e-23	7.860531461397015e-12	6.974658634172114e-16	6.111648250773109e-16	1.902105014616795e-20
25800000	0.004518733099158282	1.6611363633835947e-49	-1.617113094516107e-31	4.787581500120592e-12	1.3398050078214387e-14	0.0009625337842330326	4.179444451489844e-23	7.860531461397015e-12	6.974658634172114e-16	6.111648250773109e-16	1.902105014616795e-20
25900000	0.004518733099158282	1.6611363633835947e-49	-1.6233981849848074e-31	4.787581500120592e-12	1.3398050078214387e-14	0.0009625337842330326	4.1794444514897174e-23	7.860531461397015e-12	6.974658634172114e-16	6.111648250773109e-16	1.902105014616795e-20
26000000	0.004518733099158282	1.6611363633835947e-49	-1.6296832754536526e-31	4.787581500120592e-12	1.3398050078214387e-14	0.0009625337842330326	4.179444451489592e-23	7.860531461397015e-12	6.974658634172114e-16	6.111648250773109e-16	1.902105014616795e-20
26100000	0.004518733099158282	1.6611363633835947e-49	-1.6359683659226755e-31	4.787581500120592e-12	1.3398050078214387e-14	0.0009625337842330326	4.1794444514894676e-23	7.860531461397015e-12	6.974658634172114e-16	6.111648250773109e-16	1.902105014616795e-20
26200000	0.004518733099158282	1.6611363633835947e-49	-1.6422534563919085e-31	4.787581500120592e-12	1.3398050078214387e-14	0.0009625337842330326	4.1794444514893453e-23	7.860531461397015e-12	6.974658634172114e-16	6.111648250773109e-16	1.902105014616795e-20
26300000	0.004518733099158282	1.6611363633835947e-49	-1.6485385468613844e-31	4.787581500120592e-12	1.3398050078214387e-14	0.0009625337842330326	4.179444451489224e-23	7.860531461397015e-12	6.974658634172114e-16	6.111648250773109e-16	1.902105014616795e-20
26400000	0.004518733099158282	1.6611363633835947e-49	-1.6548236373311363e-31	4.787581500120592e-12	1.3398050078214387e-14	0.0009625337842330326	4.1794444514891055e-23	7.860531461397015e-12	6.974658634172114e-16	6.111648250773109e-16	1.902105014616795e-20
26500000	0.004518733099158282	1.6611363633835945e-49	-1.6611087278011965e-31	4.787581500120592e-12	1.3398050078214387e-14	0.0009625337842330326	4.1794444514889886e-23	7.860531461397015e-12	6.974658634172114e-16	6.111648250773109e-16	1.902105014616795e-20
26600000	0.004518733099158282	1.6611363633835945e-49	-1.667393818271598e-31	4.787581500120592e-12	1.3398050078214387e-14	0.0009625337842330326	4.1794444514888745e-23	7.860531461397015e-12	6.974658634172114e-16	6.111648250773109e-16	1.902105014616795e-20
26700000	0.004518733099158281	1.6611363633835945e-49	-1.6736789087423732e-31	4.787581500120592e-12	1.3398050078214387e-14	0.0009625337842330326	4.179444451488763e-23	7.860531461397015e-12	6.974658634172114e-16	6.111648250773109e-16	1.902105014616795e-20
26800000	0.004518733099158281	1.6611363633835945e-49	-1.6799639992135553e-31	4.787581500120592e-12	1.3398050078214387e-14	0.0009625337842330326	4.179444451488654e-23	7.860531461397015e-12	6.974658634172114e-16	6.111648250773109e-16	1.9021050146167952e-20
26900000	0.004518733099158281	1.6611363633835945e-49	-1.6862490896851765e-31	4.787581500120592e-12	1.3398050078214387e-14	0.0009625337842330326	4.1794444514885483e-23	7.860531461397015e-12	6.974658634172114e-16	6.111648250773109e-16	1.9021050146167952e-20
27000000	0.004518733099158281	1.6611363633835945e-49	-1.69253418015727e-31	4.787581500120592e-12	1.3398050078214387e-14	0.0009625337842330326	4.179444451488446e-23	7.860531461397015e-12	6.974658634172114e-16	6.111648250773109e-16	1.9021050146167952e-20
27100000	0.004518733099158281	1.6611363633835945e-49	-1.6988192706298684e-31	4.787581500120592e-12	1.3398050078214387e-14	0.0009625337842330326	4.179444451488347e-23	7.860531461397015e-12	6.974658634172114e-16	6.111648250773109e-16	1.9021050146167952e-20
27200000	0.004518733099158281	1.6611363633835945e-49	-1.7051043611030044e-31	4.787581500120592e-12	1.3398050078214387e-14	0.0009625337842330326	4.179444451488252e-23	7.860531461397015e-12	6.974658634172114e-16	6.111648250773109e-16	1.9021050146167952e-20
27300000	0.004518733099158281	1.6611363633835943e-49	-1.7113894515767107e-31	4.787581500120592e-12	1.3398050078214387e-14	0.0009625337842330326	4.179444451488161e-23	7.860531461397015e-12	6.974658634172114e-16	6.111648250773109e-16	1.9021050146167952e-20
27400000	0.004518733099158281	1.6611363633835943e-49	-1.71767454205102e-31	4.787581500120592e-12	1.3398050078214387e-14	0.0009625337842330326	4.179444451488074e-23	7.860531461397015e-12	6.974658634172114e-16	6.111648250773109e-16	1.9021050146167952e-20
27500000	0.004518733099158281	1.6611363633835943e-49	-1.7239596325259653e-31	4.787581500120592e-12	1.3398050078214387e-14	0.0009625337842330326	4.179444451487992e-23	7.860531461397015e-12	6.974658634172114e-16	6.111648250773109e-16	1.9021050146167952e-20
27600000	0.004518733099158281	1.6611363633835943e-49	-1.730244723001579e-31	4.787581500120592e-12	1.3398050078214387e-14	0.0009625337842330326	4.179444451487914e-23	7.860531461397015e-12	6.974658634172114e-16	6.111648250773109e-16	1.9021050146167952e-20
27700000	0.004518733099158281	1.6611363633835943e-49	-1.736529813477894e-31	4.787581500120592e-12	1.3398050078214387e-14	0.0009625337842330326	4.179444451487841e-23	7.860531461397015e-12	6.974658634172114e-16	6.111648250773109e-16	1.9021050146167952e-20
27800000	0.004518733099158281	1.6611363633835943e-49	-1.7428149039549428e-31	4.787581500120592e-12	1.3398050078214387e-14	0.0009625337842330326	4.1794444514877737e-23	7.860531461397015e-12	6.974658634172114e-16	6.111648250773109e-16	1.9021050146167952e-20
27900000	0.004518733099158281	1.6611363633835943e-49	-1.7490999944327585e-31	4.787581500120592e-12	1.3398050078214387e-14	0.0009625337842330326	4.179444451487712e-23	7.860531461397015e-12	6.974658634172114e-16	6.111648250773109e-16	1.9021050146167952e-20
28000000	0.004518733099158281	1.6611363633835943e-49	-1.7553850849113738e-31	4.787581500120592e-12	1.3398050078214387e-14	0.0009625337842330326	4.1794444514876555e-23	7.860531461397015e-12	6.974658634172114e-16	6.111648250773109e-16	1.9021050146167952e-20
28100000	0.004518733099158281	1.6611363633835943e-49	-1.7616701753908211e-31	4.787581500120592e-12	1.3398050078214387e-14	0.0009625337842330326	4.179444451487605e-23	7.860531461397015e-12	6.974658634172114e-16	6.111648250773109e-16	1.9021050146167952e-20
28200000	0.004518733099158281	1.6611363633835943e-49	-1.7679552658711335e-31	4.787581500120592e-12	1.3398050078214387e-14	0.0009625337842330326	4.1794444514875603e-23	7.860531461397015e-12	6.974658634172114e-16	6.111648250773109e-16	1.9021050146167952e-20
28300000	0.004518733099158281	1.6611363633835941e-49	-1.7742403563523434e-31	4.787581500120592e-12	1.3398050078214387e-14	0.0009625337842330326	4.179444451487522e-23	7.860531461397015e-12	6.974658634172114e-16	6.111648250773109e-16	1.9021050146167952e-20
28400000	0.004518733099158281	1.6611363633835941e-49	-1.7805254468344838e-31	4.787581500120592e-12	1.3398050078214387e-14	0.0009625337842330326	4.1794444514874904e-23	7.860531461397015e-12	6.974658634172114e-16	6.111648250773109e-16	1.9021050146167952e-20
28500000	0.004518733099158281	1.6611363633835941e-49	-1.7868105373175875e-31	4.787581500120592e-12	1.3398050078214387e-14	0.0009625337842330326	4.1794444514874657e-23	7.860531461397015e-12	6.974658634172114e-16	6.111648250773109e-16	1.9021050146167952e-20
28600000	0.004518733099158281	1.6611363633835941e-49	-1.7930956278016869e-31	4.787581500120592e-12	1.3398050078214387e-14	0.0009625337842330326	4.1794444514874475e-23	7.860531461397015e-12	6.974658634172114e-16	6.111648250773109e-16	1.9021050146167952e-20
28700000	0.004518733099158281	1.6611363633835941e-49	-1.799380718286815e-31	4.787581500120592e-12	1.3398050078214387e-14	0.0009625337842330326	4.179444451487437e-23	7.860531461397015e-12	6.974658634172114e-16	6.111648250773109e-16	1.9021050146167952e-20
28800000	0.004518733099158281	1.6611363633835941e-49	-1.805665808772991e-31	4.787581500120592e-12	1.3398050078214387e-14	0.0009625337842330326	4.179444451487434e-23	7.860531461397015e-12	6.974658634172114e-16	6.111648250773109e-16	1.9021050146167952e-20
28900000	0.004518733099158281	1.6611363633835941e-49	-1.8119508992583436e-31	4.787581500120592e-12	1.3398050078214387e-14	0.0009625337842330326	4.179444451487434e-23	7.860531461397015e-12	6.974658634172114e-16	6.111648250773109e-16	1.9021050146167952e-20
29000000	0.004518733099158281	1.6611363633835941e-49	-1.8182359897415494e-31	4.787581500120592e-12	1.3398050078214387e-14	0.0009625337842330326	4.179444451487434e-23	7.860531461397015e-12	6.974658634172114e-16	6.111648250773109e-16	1.9021050146167952e-20
29100000	0.004518733099158281	1.6611363633835941e-49	-1.8245210802226413e-31	4.787581500120592e-12	1.3398050078214387e-14	0.0009625337842330326	4.179444451487434e-23	7.860531461397015e-12	6.974658634172114e-16	6.111648250773109e-16	1.9021050146167952e-20
29200000	0.004518733099158281	1.6611363633835941e-49	-1.8308061707016522e-31	4.787581500120592e-12	1.3398050078214387e-14	0.0009625337842330326	4.179444451487434e-23	7.860531461397015e-12	6.974658634172114e-16	6.111648250773109e-16	1.9021050146167952e-20
29300000	0.004518733099158281	1.6611363633835941e-49	-1.8370912611786149e-31	4.787581500120592e-12	1.3398050078214387e-14	0.0009625337842330326	4.179444451487434e-23	7.860531461397015e-12	6.974658634172114e-16	6.111648250773109e-16	1.9021050146167952e-20
29400000	0.004518733099158281	1.6611363633835941e-49	-1.8433763516535618e-31	4.787581500120592e-12	1.3398050078214387e-14	0.0009625337842330326	4.179444451487434e-23	7.860531461397015e-12	6.974658634172114e-16	6.111648250773109e-16	1.9021050146167952e-20
29500000	0.004518733099158281	1.6611363633835941e-49	-1.8496614421265255e-31	4.787581500120592e-12	1.3398050078214387e-14	0.0009625337842330326	4.179444451487434e-23	7.860531461397015e-12	6.974658634172114e-16	6.111648250773109e-16	1.9021050146167952e-20
29600000	0.004518733099158281	1.661136363383594e-49	-1.8559465325975396e-31	4.787581500120592e-12	1.3398050078214387e-14	0.0009625337842330326	4.179444451487434e-23	7.860531461397015e-12	6.974658634172114e-16	6.111648250773109e-16	1.9021050146167952e-20
29700000	0.004518733099158281	1.661136363383594e-49	-1.8622316230666357e-31	4.787581500120592e-12	1.3398050078214387e-14	0.0009625337842330326	4.179444451487434e-23	7.860531461397015e-12	6.974658634172114e-16	6.111648250773109e-16	1.9021050146167952e-20
29800000	0.004518733099158281	1.661136363383594e-49	-1.8685167135338473e-31	4.787581500120592e-12	1.3398050078214387e-14	0.0009625337842330326	4.179444451487434e-23	7.860531461397015e-12	6.974658634172114e-16	6.111648250773109e-16	1.9021050146167952e-20
29900000	0.004518733099158281	1.661136363383594e-49	-1.874801803999207e-31	4.787581500120592e-12	1.3398050078214387e-14	0.0009625337842330326	4.179444451487434e-23	7.860531461397015e-12	6.974658634172114e-16	6.111648250773109e-16	1.9021050146167952e-20
30000000	0.004518733099158281	1.661136363383594e-49	-1.8810868944627474e-31	4.787581500120592e-12	1.3398050078214387e-14	0.0009625337842330326	4.179444451487434e-23	7.860531461397015e-12	6.974658634172114e-16	6.111648250773109e-16	1.9021050146167952e-20
30100000	0.004518733099158281	1.661136363383594e-49	-1.887371984924501e-31	4.787581500120592e-12	1.3398050078214387e-14	0.0009625337842330326	4.179444451487434e-23	7.860531461397015e-12	6.974658634172114e-16	6.111648250773109e-16	1.9021050146167952e-20
30200000	0.004518733099158281	1.661136363383594e-49	-1.8936570753845014e-31	4.787581500120592e-12	1.3398050078214387e-14	0.0009625337842330326	4.179444451487434e-23	7.860531461397015e-12	6.974658634172114e-16	6.111648250773109e-16	1.9021050146167952e-20
30300000	0.004518733099158281	1.661136363383594e-49	-1.8999421658427804e-31	4.787581500120592e-12	1.3398050078214387e-14	0.0009625337842330326	4.179444451487434e-23	7.860531461397015e-12	6.974658634172114e-16	6.111648250773109e-16	1.9021050146167952e-20
30400000	0.004518733099158281	1.661136363383594e-49	-1.9062272562993712e-31	4.787581500120592e-12	1.3398050078214387e-14	0.0009625337842330326	4.179444451487434e-23	7.860531461397015e-12	6.974658634172114e-16	6.111648250773109e-16	1.9021050146167952e-20
30500000	0.004518733099158281	1.661136363383594e-49	-1.9125123467543063e-31	4.787581500120592e-12	1.3398050078214387e-14	0.0009625337842330326	4.179444451487434e-23	7.860531461397015e-12	6.974658634172114e-16	6.111648250773109e-16	1.9021050146167952e-20
30600000	0.004518733099158281	1.661136363383594e-49	-1.9187974372076185e-31	4.787581500120592e-12	1.3398050078214387e-14	0.0009625337842330326	4.179444451487434e-23	7.860531461397015e-12	6.974658634172114e-16	6.111648250773109e-16	1.9021050146167952e-20
30700000	0.004518733099158281	1.661136363383594e-49	-1.9250825276593407e-31	4.787581500120592e-12	1.3398050078214387e-14	0.0009625337842330326	4.179444451487434e-23	7.860531461397015e-12	6.974658634172114e-16	6.111648250773109e-16	1.9021050146167952e-20
30800000	0.004518733099158281	1.661136363383594e-49	-1.9313676181095057e-31	4.787581500120592e-12	1.3398050078214387e-14	0.0009625337842330326	4.179444451487434e-23	7.860531461397015e-12	6.974658634172114e-16	6.111648250773109e-16	1.9021050146167952e-20
30900000	0.004518733099158281	1.661136363383594e-49	-1.9376527085581457e-31	4.787581500120592e-12	1.3398050078214387e-14	0.0009625337842330326	4.179444451487434e-23	7.860531461397015e-12	6.974658634172114e-16	6.111648250773109e-16	1.9021050146167952e-20
31000000	0.004518733099158281	1.661136363383594e-49	-1.943937799005294e-31	4.787581500120592e-12	1.3398050078214387e-14	0.0009625337842330326	4.179444451487434e-23	7.860531461397015e-12	6.974658634172114e-16	6.111648250773109e-16	1.9021050146167952e-20
31100000	0.004518733099158281	1.661136363383594e-49	-1.9502228894509831e-31	4.787581500120592e-12	1.3398050078214387e-14	0.0009625337842330326	4.179444451487434e-23	7.860531461397015e-12	6.974658634172114e-16	6.111648250773109e-16	1.9021050146167952e-20
31200000	0.004518733099158281	1.661136363383594e-49	-1.9565079798952458e-31	4.787581500120592e-12	1.3398050078214387e-14	0.0009625337842330326	4.179444451487434e-23	7.860531461397015e-12	6.974658634172114e-16	6.111648250773109e-16	1.9021050146167952e-20
31300000	0.004518733099158281	1.661136363383594e-49	-1.9627930703381146e-31	4.787581500120592e-12	1.3398050078214387e-14	0.0009625337842330326	4.179444451487434e-23	7.860531461397015e-12	6.974658634172114e-16	6.111648250773109e-16	1.9021050146167952e-20
31400000	0.004518733099158281	1.661136363383594e-49	-1.9690781607796227e-31	4.787581500120592e-12	1.3398050078214387e-14	0.0009625337842330326	4.179444451487434e-23	7.860531461397015e-12	6.974658634172114e-16	6.111648250773109e-16	1.9021050146167952e-20
31500000	0.004518733099158281	1.661136363383594e-49	-1.9753632512198023e-31	4.787581500120592e-12	1.3398050078214387e-14	0.0009625337842330326	4.179444451487434e-23	7.860531461397015e-12	6.974658634172114e-16	6.111648250773109e-16	1.9021050146167952e-20
31600000	0.004518733099158281	1.661136363383594e-49	-1.981648341658687e-31	4.787581500120592e-12	1.3398050078214387e-14	0.0009625337842330326	4.179444451487434e-23	7.860531461397015e-12	6.974658634172114e-16	6.111648250773109e-16	1.9021050146167952e-20
31700000	0.004518733099158281	1.661136363383594e-49	-1.987933432096308e-31	4.787581500120592e-12	1.3398050078214387e-14	0.0009625337842330326	4.179444451487434e-23	7.860531461397015e-12	6.974658634172114e-16	6.111648250773109e-16	1.9021050146167952e-20
31800000	0.004518733099158281	1.661136363383594e-49	-1.9942185225326996e-31	4.787581500120592e-12	1.3398050078214387e-14	0.0009625337842330326	4.179444451487434e-23	7.860531461397015e-12	6.974658634172114e-16	6.111648250773109e-16	1.9021050146167952e-20
31900000	0.004518733099158281	1.661136363383594e-49	-2.0005036129678935e-31	4.787581500120592e-12	1.3398050078214387e-14	0.0009625337842330326	4.179444451487434e-23	7.860531461397015e-12	6.974658634172114e-16	6.111648250773109e-16	1.9021050146167952e-20
32000000	0.004518733099158281	1.661136363383594e-49	-2.0067887034019234e-31	4.787581500120592e-12	1.3398050078214387e-14	0.0009625337842330326	4.179444451487434e-23	7.860531461397015e-12	6.974658634172114e-16	6.111648250773109e-16	1.9021050146167952e-20
32100000	0.004518733099158281	1.661136363383594e-49	-2.013073793834821e-31	4.787581500120592e-12	1.3398050078214387e-14	0.0009625337842330326	4.179444451487434e-23	7.860531461397015e-12	6.974658634172114e-16	6.111648250773109e-16	1.9021050146167952e-20
32200000	0.004518733099158281	1.661136363383594e-49	-2.019358884266619e-31	4.787581500120592e-12	1.3398050078214387e-14	0.0009625337842330326	4.179444451487434e-23	7.860531461397015e-12	6.974658634172114e-16	6.111648250773109e-16	1.9021050146167952e-20
32300000	0.004518733099158281	1.661136363383594e-49	-2.0256439746973517e-31	4.787581500120592e-12	1.3398050078214387e-14	0.0009625337842330326	4.179444451487434e-23	7.860531461397015e-12	6.974658634172114e-16	6.111648250773109e-16	1.9021050146167952e-20
32400000	0.004518733099158281	1.661136363383594e-49	-2.0319290651270503e-31	4.787581500120592e-12	1.3398050078214387e-14	0.0009625337842330326	4.179444451487434e-23	7.860531461397015e-12	6.974658634172114e-16	6.111648250773109e-16	1.9021050146167952e-20
32500000	0.004518733099158281	1.661136363383594e-49	-2.038214155555748e-31	4.787581500120592e-12	1.3398050078214387e-14	0.0009625337842330326	4.179444451487434e-23	7.860531461397015e-12	6.974658634172114e-16	6.111648250773109e-16	1.9021050146167952e-20
32600000	0.004518733099158281	1.661136363383594e-49	-2.0444992459834776e-31	4.787581500120592e-12	1.3398050078214387e-14	0.0009625337842330326	4.1794444514874346e-23	7.860531461397015e-12	6.974658634172114e-16	6.111648250773109e-16	1.9021050146167952e-20
32700000	0.004518733099158281	1.661136363383594e-49	-2.0507843364102716e-31	4.787581500120592e-12	1.3398050078214387e-14	0.0009625337842330326	4.1794444514874346e-23	7.860531461397015e-12	6.974658634172114e-16	6.111648250773109e-16	1.9021050146167952e-20
32800000	0.004518733099158281	1.661136363383594e-49	-2.057069426836163e-31	4.787581500120592e-12	1.3398050078214387e-14	0.0009625337842330326	4.1794444514874346e-23	7.860531461397015e-12	6.974658634172114e-16	6.111648250773109e-16	1.9021050146167952e-20
32900000	0.004518733099158281	1.661136363383594e-49	-2.0633545172611848e-31	4.787581500120592e-12	1.3398050078214387e-14	0.0009625337842330326	4.1794444514874346e-23	7.860531461397015e-12	6.974658634172114e-16	6.111648250773109e-16	1.9021050146167952e-20
33000000	0.004518733099158281	1.661136363383594e-49	-2.069639607685369e-31	4.787581500120592e-12	1.3398050078214387e-14	0.0009625337842330326	4.1794444514874346e-23	7.860531461397015e-12	6.974658634172114e-16	6.111648250773109e-16	1.9021050146167952e-20
33100000	0.004518733099158281	1.661136363383594e-49	-2.0759246981087484e-31	4.787581500120592e-12	1.3398050078214387e-14	0.0009625337842330326	4.1794444514874346e-23	7.860531461397015e-12	6.974658634172114e-16	6.111648250773109e-16	1.9021050146167952e-20
33200000	0.004518733099158281	1.661136363383594e-49	-2.0822097885313564e-31	4.787581500120592e-12	1.3398050078214387e-14	0.0009625337842330326	4.1794444514874346e-23	7.860531461397015e-12	6.974658634172114e-16	6.111648250773109e-16	1.9021050146167952e-20
33300000	0.004518733099158281	1.661136363383594e-49	-2.0884948789532253e-31	4.787581500120592e-12	1.3398050078214387e-14	0.0009625337842330326	4.1794444514874346e-23	7.860531461397015e-12	6.974658634172114e-16	6.111648250773109e-16	1.9021050146167952e-20
33400000	0.004518733099158282	1.661136363383594e-49	-2.094779969374388e-31	4.787581500120592e-12	1.3398050078214387e-14	0.0009625337842330326	4.1794444514874346e-23	7.860531461397016e-12	6.974658634172114e-16	6.111648250773109e-16	1.9021050146167952e-20
33500000	0.004518733099158282	1.661136363383594e-49	-2.101065059794877e-31	4.787581500120592e-12	1.3398050078214387e-14	0.0009625337842330326	4.1794444514874346e-23	7.860531461397016e-12	6.974658634172114e-16	6.111648250773109e-16	1.9021050146167952e-20
33600000	0.004518733099158282	1.661136363383594e-49	-2.1073501502147255e-31	4.787581500120592e-12	1.3398050078214387e-14	0.0009625337842330326	4.1794444514874346e-23	7.860531461397016e-12	6.974658634172113e-16	6.111648250773109e-16	1.9021050146167952e-20
33700000	0.004518733099158282	1.661136363383594e-49	-2.1136352406339656e-31	4.787581500120592e-12	1.3398050078214387e-14	0.0009625337842330326	4.1794444514874346e-23	7.860531461397016e-12	6.974658634172113e-16	6.111648250773109e-16	1.902105014616795e-20
33800000	0.004518733099158282	1.661136363383594e-49	-2.1199203310526303e-31	4.787581500120592e-12	1.3398050078214387e-14	0.0009625337842330326	4.1794444514874346e-23	7.860531461397016e-12	6.974658634172113e-16	6.111648250773109e-16	1.902105014616795e-20
33900000	0.004518733099158282	1.661136363383594e-49	-2.1262054214707524e-31	4.787581500120592e-12	1.3398050078214387e-14	0.0009625337842330326	4.1794444514874346e-23	7.860531461397016e-12	6.974658634172113e-16	6.111648250773109e-16	1.902105014616795e-20
34000000	0.004518733099158282	1.6611363633835941e-49	-2.132490511888365e-31	4.787581500120592e-12	1.3398050078214387e-14	0.0009625337842330326	4.1794444514874346e-23	7.860531461397016e-12	6.974658634172113e-16	6.111648250773109e-16	1.902105014616795e-20
34100000	0.004518733099158282	1.6611363633835941e-49	-2.1387756023055e-31	4.787581500120592e-12	1.3398050078214387e-14	0.0009625337842330326	4.1794444514874346e-23	7.860531461397016e-12	6.974658634172113e-16	6.111648250773109e-16	1.902105014616795e-20
34200000	0.004518733099158282	1.6611363633835941e-49	-2.145060692722191e-31	4.787581500120592e-12	1.3398050078214387e-14	0.0009625337842330326	4.1794444514874346e-23	7.860531461397016e-12	6.974658634172113e-16	6.111648250773109e-16	1.902105014616795e-20
34300000	0.004518733099158282	1.6611363633835941e-49	-2.15134578313847e-31	4.787581500120592e-12	1.3398050078214387e-14	0.0009625337842330326	4.1794444514874346e-23	7.860531461397016e-12	6.974658634172113e-16	6.111648250773109e-16	1.902105014616795e-20
34400000	0.004518733099158282	1.6611363633835941e-49	-2.1576308735543696e-31	4.787581500120592e-12	1.3398050078214387e-14	0.0009625337842330326	4.1794444514874346e-23	7.860531461397016e-12	6.974658634172113e-16	6.111648250773109e-16	1.902105014616795e-20
34500000	0.004518733099158282	1.6611363633835941e-49	-2.1639159639699234e-31	4.787581500120592e-12	1.3398050078214387e-14	0.0009625337842330326	4.1794444514874346e-23	7.860531461397016e-12	6.974658634172113e-16	6.111648250773109e-16	1.902105014616795e-20
34600000	0.004518733099158282	1.6611363633835941e-49	-2.170201054385164e-31	4.787581500120592e-12	1.3398050078214387e-14	0.0009625337842330326	4.1794444514874346e-23	7.860531461397016e-12	6.974658634172113e-16	6.111648250773109e-16	1.902105014616795e-20
34700000	0.004518733099158282	1.6611363633835941e-49	-2.1764861448001237e-31	4.787581500120592e-12	1.3398050078214387e-14	0.0009625337842330326	4.1794444514874346e-23	7.860531461397016e-12	6.974658634172113e-16	6.111648250773109e-16	1.902105014616795e-20
34800000	0.004518733099158282	1.6611363633835941e-49	-2.1827712352148354e-31	4.787581500120592e-12	1.3398050078214387e-14	0.0009625337842330326	4.1794444514874346e-23	7.860531461397016e-12	6.974658634172113e-16	6.111648250773109e-16	1.902105014616795e-20
34900000	0.004518733099158282	1.6611363633835941e-49	-2.1890563256293317e-31	4.787581500120592e-12	1.3398050078214387e-14	0.0009625337842330326	4.1794444514874346e-23	7.860531461397016e-12	6.974658634172113e-16	6.111648250773109e-16	1.902105014616795e-20
35000000	0.004518733099158282	1.6611363633835941e-49	-2.1953414160436453e-31	4.787581500120592e-12	1.3398050078214387e-14	0.0009625337842330326	4.1794444514874346e-23	7.860531461397016e-12	6.974658634172113e-16	6.111648250773109e-16	1.902105014616795e-20
35100000	0.004518733099158282	1.6611363633835941e-49	-2.201626506457809e-31	4.787581500120592e-12	1.3398050078214387e-14	0.0009625337842330326	4.1794444514874346e-23	7.860531461397016e-12	6.974658634172113e-16	6.111648250773109e-16	1.902105014616795e-20
35200000	0.004518733099158282	1.6611363633835941e-49	-2.207911596871856e-31	4.787581500120592e-12	1.3398050078214389e-14	0.0009625337842330326	4.1794444514874346e-23	7.860531461397016e-12	6.974658634172113e-16	6.111648250773109e-16	1.902105014616795e-20
35300000	0.004518733099158282	1.6611363633835941e-49	-2.2141966872858186e-31	4.787581500120592e-12	1.3398050078214389e-14	0.0009625337842330326	4.1794444514874346e-23	7.860531461397016e-12	6.974658634172113e-16	6.111648250773109e-16	1.902105014616795e-20
35400000	0.004518733099158282	1.6611363633835941e-49	-2.22048177769973e-31	4.787581500120592e-12	1.3398050078214389e-14	0.0009625337842330326	4.1794444514874346e-23	7.860531461397016e-12	6.974658634172113e-16	6.111648250773109e-16	1.902105014616795e-20
35500000	0.004518733099158282	1.6611363633835941e-49	-2.2267668681136218e-31	4.787581500120592e-12	1.3398050078214389e-14	0.0009625337842330326	4.1794444514874346e-23	7.860531461397016e-12	6.974658634172113e-16	6.111648250773109e-16	1.902105014616795e-20
35600000	0.004518733099158282	1.6611363633835941e-49	-2.2330519585275277e-31	4.787581500120592e-12	1.3398050078214389e-14	0.0009625337842330326	4.1794444514874346e-23	7.860531461397016e-12	6.974658634172113e-16	6.111648250773109e-16	1.902105014616795e-20
35700000	0.004518733099158282	1.6611363633835941e-49	-2.23933704894148e-31	4.787581500120592e-12	1.3398050078214389e-14	0.0009625337842330326	4.1794444514874346e-23	7.860531461397016e-12	6.974658634172113e-16	6.111648250773109e-16	1.902105014616795e-20
35800000	0.004518733099158282	1.6611363633835941e-49	-2.2456221393555117e-31	4.787581500120592e-12	1.3398050078214389e-14	0.0009625337842330327	4.1794444514874346e-23	7.860531461397016e-12	6.974658634172113e-16	6.111648250773109e-16	1.902105014616795e-20
35900000	0.004518733099158282	1.6611363633835941e-49	-2.2519072297696555e-31	4.787581500120592e-12	1.3398050078214389e-14	0.0009625337842330327	4.1794444514874346e-23	7.860531461397016e-12	6.974658634172113e-16	6.111648250773109e-16	1.902105014616795e-20
36000000	0.004518733099158282	1.6611363633835941e-49	-2.258192320183944e-31	4.787581500120592e-12	1.3398050078214389e-14	0.0009625337842330327	4.1794444514874346e-23	7.860531461397016e-12	6.974658634172113e-16	6.111648250773109e-16	1.902105014616795e-20
36100000	0.004518733099158282	1.6611363633835941e-49	-2.26447741059841e-31	4.787581500120592e-12	1.3398050078214389e-14	0.0009625337842330327	4.1794444514874346e-23	7.860531461397016e-12	6.974658634172113e-16	6.111648250773109e-16	1.902105014616795e-20
36200000	0.004518733099158282	1.6611363633835941e-49	-2.270762501013087e-31	4.787581500120592e-12	1.3398050078214389e-14	0.0009625337842330327	4.1794444514874346e-23	7.860531461397016e-12	6.974658634172113e-16	6.111648250773109e-16	1.902105014616795e-20
36300000	0.004518733099158282	1.6611363633835941e-49	-2.277047591428006e-31	4.787581500120592e-12	1.3398050078214389e-14	0.0009625337842330327	4.1794444514874346e-23	7.860531461397016e-12	6.974658634172113e-16	6.111648250773109e-16	1.902105014616795e-20
36400000	0.004518733099158282	1.6611363633835941e-49	-2.2833326818432013e-31	4.787581500120592e-12	1.3398050078214389e-14	0.0009625337842330327	4.1794444514874346e-23	7.860531461397016e-12	6.974658634172113e-16	6.111648250773109e-16	1.902105014616795e-20
36500000	0.004518733099158282	1.6611363633835941e-49	-2.289617772258705e-31	4.787581500120592e-12	1.3398050078214389e-14	0.0009625337842330327	4.1794444514874346e-23	7.860531461397016e-12	6.974658634172113e-16	6.111648250773109e-16	1.902105014616795e-20
36600000	0.004518733099158282	1.6611363633835941e-49	-2.2959028626745497e-31	4.787581500120592e-12	1.3398050078214389e-14	0.0009625337842330327	4.1794444514874346e-23	7.860531461397016e-12	6.974658634172113e-16	6.111648250773109e-16	1.902105014616795e-20
36700000	0.004518733099158283	1.6611363633835943e-49	-2.3021879530907683e-31	4.787581500120592e-12	1.3398050078214389e-14	0.0009625337842330327	4.1794444514874346e-23	7.860531461397016e-12	6.974658634172113e-16	6.111648250773109e-16	1.902105014616795e-20
36800000	0.004518733099158283	1.6611363633835943e-49	-2.308473043507394e-31	4.787581500120592e-12	1.3398050078214389e-14	0.0009625337842330327	4.179444451487435e-23	7.860531461397016e-12	6.974658634172113e-16	6.111648250773109e-16	1.902105014616795e-20
36900000	0.004518733099158283	1.6611363633835943e-49	-2.3147581339244586e-31	4.787581500120592e-12	1.3398050078214389e-14	0.0009625337842330327	4.179444451487435e-23	7.860531461397016e-12	6.974658634172113e-16	6.111648250773109e-16	1.9021050146167946e-20
37000000	0.004518733099158283	1.6611363633835943e-49	-2.3210432243419957e-31	4.787581500120592e-12	1.3398050078214389e-14	0.0009625337842330327	4.179444451487435e-23	7.860531461397016e-12	6.974658634172113e-16	6.111648250773109e-16	1.9021050146167946e-20
37100000	0.004518733099158283	1.6611363633835943e-49	-2.3273283147600373e-31	4.787581500120592e-12	1.3398050078214389e-14	0.0009625337842330327	4.179444451487435e-23	7.860531461397016e-12	6.974658634172113e-16	6.111648250773109e-16	1.9021050146167946e-20
37200000	0.004518733099158283	1.6611363633835943e-49	-2.3336134051786165e-31	4.787581500120592e-12	1.3398050078214389e-14	0.0009625337842330327	4.179444451487435e-23	7.860531461397016e-12	6.974658634172113e-16	6.111648250773109e-16	1.9021050146167946e-20
37300000	0.004518733099158283	1.6611363633835943e-49	-2.3398984955977664e-31	4.787581500120592e-12	1.3398050078214389e-14	0.0009625337842330327	4.179444451487435e-23	7.860531461397016e-12	6.974658634172113e-16	6.111648250773109e-16	1.9021050146167946e-20
37400000	0.004518733099158283	1.6611363633835943e-49	-2.3461835860175193e-31	4.787581500120592e-12	1.3398050078214389e-14	0.0009625337842330327	4.179444451487435e-23	7.860531461397016e-12	6.974658634172113e-16	6.111648250773109e-16	1.9021050146167946e-20
37500000	0.004518733099158283	1.6611363633835943e-49	-2.3524686764379076e-31	4.787581500120592e-12	1.3398050078214389e-14	0.0009625337842330327	4.179444451487435e-23	7.860531461397016e-12	6.974658634172113e-16	6.111648250773109e-16	1.9021050146167946e-20
37600000	0.004518733099158283	1.6611363633835943e-49	-2.3587537668589645e-31	4.787581500120592e-12	1.3398050078214389e-14	0.0009625337842330327	4.179444451487435e-23	7.860531461397016e-12	6.974658634172113e-16	6.111648250773109e-16	1.9021050146167946e-20
37700000	0.004518733099158283	1.6611363633835943e-49	-2.365038857280723e-31	4.787581500120592e-12	1.3398050078214389e-14	0.0009625337842330327	4.179444451487435e-23	7.860531461397016e-12	6.974658634172113e-16	6.111648250773109e-16	1.9021050146167946e-20
37800000	0.004518733099158283	1.6611363633835943e-49	-2.3713239477032154e-31	4.787581500120592e-12	1.3398050078214389e-14	0.0009625337842330327	4.179444451487435e-23	7.860531461397016e-12	6.974658634172113e-16	6.111648250773109e-16	1.9021050146167946e-20
37900000	0.004518733099158283	1.6611363633835943e-49	-2.3776090381264746e-31	4.787581500120592e-12	1.3398050078214389e-14	0.0009625337842330327	4.179444451487435e-23	7.860531461397016e-12	6.974658634172113e-16	6.111648250773109e-16	1.9021050146167946e-20
38000000	0.004518733099158283	1.6611363633835943e-49	-2.383894128550533e-31	4.787581500120592e-12	1.3398050078214389e-14	0.0009625337842330327	4.179444451487435e-23	7.860531461397016e-12	6.974658634172113e-16	6.111648250773109e-16	1.9021050146167946e-20
38100000	0.004518733099158283	1.6611363633835943e-49	-2.390179218975424e-31	4.787581500120592e-12	1.3398050078214389e-14	0.0009625337842330327	4.179444451487435e-23	7.860531461397016e-12	6.974658634172113e-16	6.111648250773109e-16	1.9021050146167946e-20
38200000	0.004518733099158283	1.6611363633835943e-49	-2.3964643094011795e-31	4.787581500120592e-12	1.3398050078214389e-14	0.0009625337842330327	4.179444451487435e-23	7.860531461397016e-12	6.974658634172113e-16	6.111648250773109e-16	1.9021050146167946e-20
38300000	0.004518733099158283	1.6611363633835943e-49	-2.402749399827833e-31	4.787581500120592e-12	1.3398050078214389e-14	0.0009625337842330327	4.179444451487435e-23	7.860531461397016e-12	6.974658634172113e-16	6.111648250773109e-16	1.9021050146167946e-20
38400000	0.004518733099158283	1.6611363633835943e-49	-2.409034490255417e-31	4.787581500120592e-12	1.3398050078214389e-14	0.0009625337842330327	4.179444451487435e-23	7.860531461397016e-12	6.974658634172113e-16	6.111648250773109e-16	1.9021050146167946e-20
38500000	0.004518733099158283	1.6611363633835943e-49	-2.4153195806839637e-31	4.787581500120592e-12	1.3398050078214389e-14	0.0009625337842330327	4.179444451487435e-23	7.860531461397016e-12	6.974658634172113e-16	6.111648250773109e-16	1.9021050146167946e-20
38600000	0.004518733099158283	1.6611363633835943e-49	-2.4216046711135064e-31	4.787581500120592e-12	1.3398050078214389e-14	0.0009625337842330327	4.179444451487435e-23	7.860531461397016e-12	6.974658634172113e-16	6.111648250773109e-16	1.9021050146167946e-20
38700000	0.004518733099158283	1.6611363633835943e-49	-2.4278897615440778e-31	4.787581500120592e-12	1.3398050078214389e-14	0.0009625337842330327	4.179444451487435e-23	7.860531461397016e-12	6.974658634172113e-16	6.111648250773109e-16	1.9021050146167946e-20
38800000	0.004518733099158283	1.6611363633835943e-49	-2.4341748519756975e-31	4.787581500120592e-12	1.3398050078214389e-14	0.0009625337842330327	4.179444451487435e-23	7.860531461397016e-12	6.974658634172113e-16	6.111648250773109e-16	1.9021050146167946e-20
38900000	0.004518733099158283	1.6611363633835943e-49	-2.4404599424064934e-31	4.787581500120592e-12	1.3398050078214389e-14	0.0009625337842330327	4.179444451487435e-23	7.860531461397016e-12	6.974658634172113e-16	6.111648250773109e-16	1.9021050146167946e-20
39000000	0.004518733099158283	1.6611363633835943e-49	-2.4467450328351424e-31	4.787581500120592e-12	1.3398050078214389e-14	0.0009625337842330327	4.179444451487435e-23	7.860531461397016e-12	6.974658634172113e-16	6.111648250773109e-16	1.9021050146167946e-20
39100000	0.004518733099158283	1.6611363633835943e-49	-2.453030123261678e-31	4.787581500120592e-12	1.3398050078214389e-14	0.0009625337842330327	4.179444451487435e-23	7.860531461397016e-12	6.974658634172113e-16	6.111648250773109e-16	1.9021050146167946e-20
39200000	0.004518733099158283	1.6611363633835943e-49	-2.459315213686132e-31	4.787581500120592e-12	1.3398050078214389e-14	0.0009625337842330327	4.179444451487435e-23	7.860531461397016e-12	6.974658634172113e-16	6.111648250773109e-16	1.9021050146167946e-20
39300000	0.004518733099158283	1.6611363633835943e-49	-2.465600304108538e-31	4.787581500120592e-12	1.3398050078214389e-14	0.0009625337842330327	4.179444451487435e-23	7.860531461397016e-12	6.974658634172113e-16	6.111648250773109e-16	1.9021050146167946e-20
39400000	0.004518733099158283	1.6611363633835943e-49	-2.4718853945289284e-31	4.787581500120592e-12	1.3398050078214389e-14	0.0009625337842330327	4.179444451487435e-23	7.860531461397016e-12	6.974658634172113e-16	6.111648250773109e-16	1.9021050146167946e-20
39500000	0.004518733099158283	1.6611363633835943e-49	-2.4781704849473356e-31	4.787581500120592e-12	1.3398050078214389e-14	0.0009625337842330327	4.179444451487435e-23	7.860531461397016e-12	6.974658634172113e-16	6.111648250773109e-16	1.9021050146167946e-20
39600000	0.004518733099158283	1.6611363633835943e-49	-2.4844555753637928e-31	4.787581500120592e-12	1.3398050078214389e-14	0.0009625337842330327	4.179444451487435e-23	7.860531461397016e-12	6.974658634172113e-16	6.111648250773109e-16	1.9021050146167946e-20
39700000	0.004518733099158283	1.6611363633835943e-49	-2.4907406657783324e-31	4.787581500120592e-12	1.3398050078214389e-14	0.0009625337842330327	4.179444451487435e-23	7.860531461397016e-12	6.974658634172113e-16	6.111648250773109e-16	1.9021050146167946e-20
39800000	0.004518733099158283	1.6611363633835943e-49	-2.4970257561909877e-31	4.787581500120592e-12	1.3398050078214389e-14	0.0009625337842330327	4.179444451487435e-23	7.860531461397016e-12	6.974658634172113e-16	6.111648250773109e-16	1.9021050146167946e-20
39900000	0.004518733099158283	1.6611363633835943e-49	-2.5033108466017906e-31	4.787581500120592e-12	1.3398050078214389e-14	0.0009625337842330327	4.179444451487435e-23	7.860531461397016e-12	6.974658634172113e-16	6.111648250773109e-16	1.9021050146167946e-20
40000000	0.004518733099158283	1.6611363633835943e-49	-2.509595937010774e-31	4.787581500120592e-12	1.3398050078214389e-14	0.0009625337842330327	4.179444451487435e-23	7.860531461397016e-12	6.974658634172113e-16	6.111648250773109e-16	1.9021050146167946e-20
40100000	0.004518733099158283	1.6611363633835943e-49	-2.5158810274179718e-31	4.787581500120592e-12	1.3398050078214389e-14	0.0009625337842330327	4.179444451487435e-23	7.860531461397016e-12	6.974658634172113e-16	6.111648250773109e-16	1.9021050146167946e-20
40200000	0.004518733099158283	1.6611363633835943e-49	-2.522166117823415e-31	4.787581500120592e-12	1.3398050078214389e-14	0.0009625337842330327	4.179444451487435e-23	7.860531461397016e-12	6.974658634172113e-16	6.111648250773109e-16	1.9021050146167946e-20
40300000	0.004518733099158283	1.6611363633835943e-49	-2.5284512082271377e-31	4.787581500120592e-12	1.3398050078214389e-14	0.0009625337842330327	4.179444451487435e-23	7.860531461397016e-12	6.974658634172113e-16	6.111648250773109e-16	1.9021050146167946e-20
40400000	0.004518733099158283	1.6611363633835943e-49	-2.5347362986291716e-31	4.787581500120592e-12	1.3398050078214389e-14	0.0009625337842330327	4.179444451487435e-23	7.860531461397016e-12	6.974658634172113e-16	6.111648250773109e-16	1.9021050146167946e-20
40500000	0.004518733099158283	1.6611363633835943e-49	-2.54102138902955e-31	4.787581500120592e-12	1.3398050078214389e-14	0.0009625337842330327	4.179444451487435e-23	7.860531461397016e-12	6.974658634172113e-16	6.111648250773109e-16	1.9021050146167946e-20
40600000	0.004518733099158283	1.6611363633835943e-49	-2.547306479428306e-31	4.787581500120592e-12	1.3398050078214389e-14	0.0009625337842330327	4.179444451487435e-23	7.860531461397016e-12	6.974658634172113e-16	6.111648250773109e-16	1.9021050146167946e-20
40700000	0.004518733099158283	1.6611363633835943e-49	-2.553591569825471e-31	4.787581500120592e-12	1.3398050078214389e-14	0.0009625337842330327	4.179444451487435e-23	7.860531461397016e-12	6.974658634172113e-16	6.111648250773109e-16	1.9021050146167946e-20
40800000	0.004518733099158283	1.6611363633835943e-49	-2.5598766602210797e-31	4.787581500120592e-12	1.3398050078214389e-14	0.0009625337842330327	4.179444451487435e-23	7.860531461397016e-12	6.974658634172113e-16	6.111648250773109e-16	1.9021050146167946e-20
40900000	0.004518733099158283	1.6611363633835943e-49	-2.566161750615163e-31	4.787581500120592e-12	1.3398050078214389e-14	0.0009625337842330327	4.179444451487435e-23	7.860531461397016e-12	6.974658634172113e-16	6.111648250773109e-16	1.9021050146167946e-20
41000000	0.004518733099158283	1.6611363633835943e-49	-2.5724468410077547e-31	4.787581500120592e-12	1.3398050078214389e-14	0.0009625337842330327	4.179444451487435e-23	7.860531461397016e-12	6.974658634172113e-16	6.111648250773109e-16	1.9021050146167946e-20
41100000	0.004518733099158283	1.6611363633835943e-49	-2.5787319313988874e-31	4.787581500120592e-12	1.3398050078214389e-14	0.0009625337842330327	4.179444451487435e-23	7.860531461397016e-12	6.974658634172113e-16	6.111648250773109e-16	1.9021050146167946e-20
41200000	0.004518733099158283	1.6611363633835945e-49	-2.5850170217885933e-31	4.787581500120592e-12	1.3398050078214389e-14	0.0009625337842330327	4.179444451487435e-23	7.860531461397016e-12	6.974658634172113e-16	6.111648250773109e-16	1.9021050146167946e-20
41300000	0.004518733099158283	1.6611363633835945e-49	-2.5913021121769055e-31	4.787581500120592e-12	1.3398050078214389e-14	0.0009625337842330327	4.179444451487435e-23	7.860531461397016e-12	6.974658634172113e-16	6.111648250773109e-16	1.9021050146167946e-20
41400000	0.004518733099158283	1.6611363633835945e-49	-2.597587202563857e-31	4.787581500120592e-12	1.3398050078214389e-14	0.0009625337842330327	4.179444451487435e-23	7.860531461397016e-12	6.974658634172113e-16	6.111648250773109e-16	1.9021050146167946e-20
41500000	0.004518733099158283	1.6611363633835945e-49	-2.60387229294948e-31	4.787581500120592e-12	1.3398050078214389e-14	0.0009625337842330327	4.179444451487435e-23	7.860531461397016e-12	6.974658634172113e-16	6.111648250773109e-16	1.9021050146167946e-20
41600000	0.004518733099158283	1.6611363633835945e-49	-2.6101573833338076e-31	4.787581500120592e-12	1.3398050078214389e-14	0.0009625337842330327	4.179444451487435e-23	7.860531461397016e-12	6.974658634172113e-16	6.111648250773109e-16	1.9021050146167946e-20
41700000	0.004518733099158283	1.6611363633835945e-49	-2.6164424737168723e-31	4.787581500120592e-12	1.3398050078214389e-14	0.0009625337842330327	4.179444451487435e-23	7.860531461397016e-12	6.974658634172113e-16	6.111648250773109e-16	1.9021050146167946e-20
41800000	0.004518733099158283	1.6611363633835945e-49	-2.6227275640987073e-31	4.787581500120592e-12	1.3398050078214389e-14	0.0009625337842330327	4.179444451487435e-23	7.860531461397016e-12	6.974658634172113e-16	6.111648250773109e-16	1.9021050146167946e-20
41900000	0.004518733099158283	1.6611363633835945e-49	-2.6290126544793447e-31	4.787581500120592e-12	1.3398050078214389e-14	0.0009625337842330327	4.179444451487435e-23	7.860531461397016e-12	6.974658634172113e-16	6.111648250773109e-16	1.9021050146167946e-20
42000000	0.004518733099158283	1.6611363633835945e-49	-2.6352977448588177e-31	4.787581500120592e-12	1.3398050078214389e-14	0.0009625337842330327	4.179444451487435e-23	7.860531461397016e-12	6.974658634172113e-16	6.111648250773109e-16	1.9021050146167946e-20
42100000	0.004518733099158283	1.6611363633835945e-49	-2.6415828352371587e-31	4.787581500120592e-12	1.3398050078214389e-14	0.0009625337842330327	4.179444451487435e-23	7.860531461397016e-12	6.974658634172113e-16	6.111648250773109e-16	1.9021050146167946e-20
42200000	0.004518733099158283	1.6611363633835945e-49	-2.647867925614401e-31	4.787581500120592e-12	1.3398050078214389e-14	0.0009625337842330327	4.179444451487435e-23	7.860531461397016e-12	6.974658634172113e-16	6.111648250773109e-16	1.9021050146167946e-20
42300000	0.004518733099158283	1.6611363633835945e-49	-2.6541530159905765e-31	4.787581500120592e-12	1.3398050078214389e-14	0.0009625337842330327	4.179444451487435e-23	7.860531461397016e-12	6.974658634172113e-16	6.111648250773109e-16	1.9021050146167946e-20
42400000	0.004518733099158283	1.6611363633835945e-49	-2.660438106365718e-31	4.787581500120592e-12	1.3398050078214389e-14	0.0009625337842330327	4.179444451487435e-23	7.860531461397016e-12	6.974658634172113e-16	6.111648250773109e-16	1.9021050146167946e-20
42500000	0.004518733099158283	1.6611363633835945e-49	-2.6667231967398597e-31	4.787581500120592e-12	1.3398050078214389e-14	0.0009625337842330327	4.179444451487435e-23	7.860531461397016e-12	6.974658634172113e-16	6.111648250773109e-16	1.9021050146167946e-20
42600000	0.004518733099158283	1.6611363633835945e-49	-2.6730082871130325e-31	4.787581500120592e-12	1.3398050078214389e-14	0.0009625337842330327	4.179444451487435e-23	7.860531461397016e-12	6.974658634172113e-16	6.111648250773109e-16	1.9021050146167946e-20
42700000	0.004518733099158283	1.6611363633835945e-49	-2.67929337748527e-31	4.787581500120592e-12	1.3398050078214389e-14	0.0009625337842330327	4.179444451487435e-23	7.860531461397016e-12	6.974658634172113e-16	6.111648250773109e-16	1.9021050146167946e-20
42800000	0.004518733099158283	1.6611363633835945e-49	-2.6855784678566045e-31	4.787581500120592e-12	1.3398050078214389e-14	0.0009625337842330327	4.179444451487435e-23	7.860531461397016e-12	6.974658634172113e-16	6.111648250773109e-16	1.9021050146167946e-20
42900000	0.004518733099158283	1.6611363633835945e-49	-2.6918635582270693e-31	4.787581500120592e-12	1.3398050078214389e-14	0.0009625337842330327	4.179444451487435e-23	7.860531461397016e-12	6.974658634172113e-16	6.111648250773109e-16	1.9021050146167946e-20
43000000	0.004518733099158283	1.6611363633835945e-49	-2.698148648596697e-31	4.787581500120592e-12	1.3398050078214389e-14	0.0009625337842330327	4.179444451487435e-23	7.860531461397016e-12	6.974658634172113e-16	6.111648250773109e-16	1.9021050146167946e-20
43100000	0.004518733099158283	1.6611363633835945e-49	-2.70443373896552e-31	4.787581500120592e-12	1.3398050078214389e-14	0.0009625337842330327	4.179444451487435e-23	7.860531461397016e-12	6.974658634172113e-16	6.111648250773109e-16	1.9021050146167946e-20
43200000	0.004518733099158283	1.6611363633835945e-49	-2.7107188293335715e-31	4.787581500120592e-12	1.3398050078214389e-14	0.0009625337842330327	4.179444451487435e-23	7.860531461397016e-12	6.974658634172114e-16	6.111648250773109e-16	1.9021050146167946e-20
43300000	0.004518733099158283	1.6611363633835945e-49	-2.717003919700884e-31	4.787581500120592e-12	1.3398050078214389e-14	0.0009625337842330327	4.179444451487435e-23	7.860531461397016e-12	6.974658634172114e-16	6.111648250773109e-16	1.9021050146167946e-20
43400000	0.004518733099158283	1.6611363633835945e-49	-2.72328901006749e-31	4.787581500120592e-12	1.3398050078214389e-14	0.0009625337842330327	4.179444451487435e-23	7.860531461397016e-12	6.974658634172114e-16	6.111648250773109e-16	1.9021050146167946e-20
43500000	0.004518733099158283	1.6611363633835945e-49	-2.7295741004334224e-31	4.787581500120592e-12	1.3398050078214389e-14	0.0009625337842330327	4.179444451487435e-23	7.860531461397016e-12	6.974658634172114e-16	6.111648250773109e-16	1.9021050146167946e-20
43600000	0.004518733099158283	1.6611363633835947e-49	-2.735859190798714e-31	4.787581500120592e-12	1.3398050078214389e-14	0.0009625337842330327	4.179444451487435e-23	7.860531461397016e-12	6.974658634172114e-16	6.111648250773109e-16	1.9021050146167946e-20
43700000	0.004518733099158283	1.6611363633835947e-49	-2.7421442811633974e-31	4.787581500120592e-12	1.3398050078214389e-14	0.0009625337842330327	4.1794444514874346e-23	7.860531461397016e-12	6.974658634172114e-16	6.111648250773109e-16	1.9021050146167946e-20
43800000	0.004518733099158283	1.6611363633835947e-49	-2.7484293715275056e-31	4.787581500120592e-12	1.3398050078214389e-14	0.0009625337842330327	4.1794444514874346e-23	7.860531461397016e-12	6.974658634172114e-16	6.111648250773109e-16	1.902105014616795e-20
43900000	0.004518733099158283	1.6611363633835947e-49	-2.7547144618910712e-31	4.787581500120592e-12	1.3398050078214389e-14	0.0009625337842330327	4.1794444514874346e-23	7.860531461397016e-12	6.974658634172114e-16	6.111648250773109e-16	1.902105014616795e-20
44000000	0.004518733099158283	1.6611363633835947e-49	-2.760999552254127e-31	4.787581500120592e-12	1.3398050078214389e-14	0.0009625337842330327	4.1794444514874346e-23	7.860531461397016e-12	6.974658634172114e-16	6.111648250773109e-16	1.902105014616795e-20
44100000	0.004518733099158283	1.6611363633835947e-49	-2.7672846426167053e-31	4.787581500120592e-12	1.3398050078214389e-14	0.0009625337842330327	4.1794444514874346e-23	7.860531461397016e-12	6.974658634172114e-16	6.111648250773109e-16	1.902105014616795e-20
44200000	0.004518733099158283	1.6611363633835947e-49	-2.7735697329788394e-31	4.787581500120592e-12	1.3398050078214389e-14	0.0009625337842330327	4.1794444514874346e-23	7.860531461397016e-12	6.974658634172114e-16	6.111648250773109e-16	1.902105014616795e-20
44300000	0.004518733099158283	1.6611363633835947e-49	-2.779854823340562e-31	4.787581500120592e-12	1.3398050078214389e-14	0.0009625337842330327	4.1794444514874346e-23	7.860531461397016e-12	6.974658634172114e-16	6.111648250773109e-16	1.902105014616795e-20
44400000	0.004518733099158283	1.6611363633835947e-49	-2.7861399137019056e-31	4.787581500120592e-12	1.3398050078214389e-14	0.0009625337842330327	4.1794444514874346e-23	7.860531461397016e-12	6.974658634172114e-16	6.111648250773109e-16	1.902105014616795e-20
44500000	0.004518733099158283	1.6611363633835947e-49	-2.7924250040629024e-31	4.787581500120592e-12	1.3398050078214389e-14	0.0009625337842330327	4.1794444514874346e-23	7.860531461397016e-12	6.974658634172114e-16	6.111648250773109e-16	1.902105014616795e-20
44600000	0.004518733099158283	1.6611363633835947e-49	-2.798710094423586e-31	4.787581500120592e-12	1.3398050078214389e-14	0.0009625337842330327	4.1794444514874346e-23	7.860531461397016e-12	6.974658634172114e-16	6.111648250773109e-16	1.902105014616795e-20
44700000	0.004518733099158283	1.6611363633835947e-49	-2.8049951847839893e-31	4.787581500120592e-12	1.3398050078214389e-14	0.0009625337842330327	4.1794444514874346e-23	7.860531461397016e-12	6.974658634172114e-16	6.111648250773109e-16	1.902105014616795e-20
44800000	0.004518733099158283	1.6611363633835947e-49	-2.8112802751441445e-31	4.787581500120592e-12	1.3398050078214389e-14	0.0009625337842330327	4.1794444514874346e-23	7.860531461397015e-12	6.974658634172114e-16	6.111648250773109e-16	1.902105014616795e-20
44900000	0.004518733099158283	1.6611363633835947e-49	-2.8175653655040842e-31	4.787581500120592e-12	1.3398050078214389e-14	0.0009625337842330327	4.1794444514874346e-23	7.860531461397015e-12	6.974658634172114e-16	6.111648250773109e-16	1.902105014616795e-20
45000000	0.004518733099158283	1.6611363633835947e-49	-2.8238504558638414e-31	4.787581500120592e-12	1.3398050078214389e-14	0.0009625337842330327	4.1794444514874346e-23	7.860531461397015e-12	6.974658634172114e-16	6.111648250773109e-16	1.902105014616795e-20
45100000	0.004518733099158283	1.6611363633835947e-49	-2.8301355462234483e-31	4.787581500120592e-12	1.3398050078214389e-14	0.0009625337842330327	4.1794444514874346e-23	7.860531461397015e-12	6.974658634172114e-16	6.111648250773109e-16	1.902105014616795e-20
45200000	0.004518733099158283	1.6611363633835947e-49	-2.836420636582939e-31	4.787581500120592e-12	1.3398050078214389e-14	0.0009625337842330327	4.1794444514874346e-23	7.860531461397015e-12	6.974658634172114e-16	6.111648250773109e-16	1.902105014616795e-20
45300000	0.004518733099158283	1.6611363633835947e-49	-2.8427057269423448e-31	4.787581500120592e-12	1.3398050078214387e-14	0.0009625337842330327	4.1794444514874346e-23	7.860531461397015e-12	6.974658634172114e-16	6.111648250773109e-16	1.902105014616795e-20
45400000	0.004518733099158283	1.6611363633835947e-49	-2.848990817301699e-31	4.787581500120592e-12	1.3398050078214387e-14	0.0009625337842330327	4.1794444514874346e-23	7.860531461397015e-12	6.974658634172114e-16	6.111648250773109e-16	1.902105014616795e-20
45500000	0.004518733099158283	1.6611363633835947e-49	-2.8552759076610345e-31	4.787581500120592e-12	1.3398050078214387e-14	0.0009625337842330326	4.1794444514874346e-23	7.860531461397015e-12	6.974658634172114e-16	6.11164825077311e-16	1.902105014616795e-20
45600000	0.004518733099158282	1.6611363633835949e-49	-2.8615609980203835e-31	4.787581500120592e-12	1.3398050078214387e-14	0.0009625337842330326	4.1794444514874346e-23	7.860531461397015e-12	6.974658634172114e-16	6.11164825077311e-16	1.902105014616795e-20
45700000	0.004518733099158282	1.6611363633835949e-49	-2.8678460883797794e-31	4.787581500120592e-12	1.3398050078214387e-14	0.0009625337842330326	4.1794444514874346e-23	7.860531461397015e-12	6.974658634172114e-16	6.11164825077311e-16	1.902105014616795e-20
45800000	0.004518733099158282	1.6611363633835949e-49	-2.8741311787392546e-31	4.787581500120592e-12	1.3398050078214387e-14	0.0009625337842330326	4.1794444514874346e-23	7.860531461397015e-12	6.974658634172114e-16	6.11164825077311e-16	1.902105014616795e-20
45900000	0.004518733099158282	1.6611363633835949e-49	-2.880416269098842e-31	4.787581500120592e-12	1.3398050078214387e-14	0.0009625337842330326	4.1794444514874346e-23	7.860531461397015e-12	6.974658634172114e-16	6.11164825077311e-16	1.902105014616795e-20
46000000	0.004518733099158282	1.6611363633835949e-49	-2.886701359458574e-31	4.787581500120592e-12	1.3398050078214387e-14	0.0009625337842330326	4.1794444514874346e-23	7.860531461397015e-12	6.974658634172114e-16	6.11164825077311e-16	1.902105014616795e-20
46100000	0.004518733099158282	1.6611363633835949e-49	-2.8929864498184836e-31	4.787581500120592e-12	1.3398050078214387e-14	0.0009625337842330326	4.1794444514874346e-23	7.860531461397015e-12	6.974658634172114e-16	6.11164825077311e-16	1.902105014616795e-20
46200000	0.004518733099158282	1.6611363633835949e-49	-2.8992715401786033e-31	4.787581500120592e-12	1.3398050078214387e-14	0.0009625337842330326	4.1794444514874346e-23	7.860531461397015e-12	6.974658634172114e-16	6.11164825077311e-16	1.902105014616795e-20
46300000	0.004518733099158282	1.6611363633835949e-49	-2.905556630538966e-31	4.787581500120592e-12	1.3398050078214387e-14	0.0009625337842330326	4.1794444514874346e-23	7.860531461397015e-12	6.974658634172114e-16	6.11164825077311e-16	1.902105014616795e-20
46400000	0.004518733099158282	1.6611363633835949e-49	-2.9118417208996043e-31	4.787581500120592e-12	1.3398050078214387e-14	0.0009625337842330326	4.1794444514874346e-23	7.860531461397015e-12	6.974658634172114e-16	6.11164825077311e-16	1.902105014616795e-20
46500000	0.004518733099158282	1.6611363633835949e-49	-2.9181268112605513e-31	4.787581500120592e-12	1.3398050078214387e-14	0.0009625337842330326	4.1794444514874346e-23	7.860531461397015e-12	6.974658634172114e-16	6.11164825077311e-16	1.902105014616795e-20
46600000	0.004518733099158282	1.6611363633835949e-49	-2.92441190162184e-31	4.787581500120592e-12	1.3398050078214387e-14	0.0009625337842330326	4.179444451487434e-23	7.860531461397015e-12	6.974658634172114e-16	6.11164825077311e-16	1.902105014616795e-20
46700000	0.004518733099158282	1.6611363633835949e-49	-2.930696991983502e-31	4.787581500120592e-12	1.3398050078214387e-14	0.0009625337842330326	4.179444451487434e-23	7.860531461397015e-12	6.974658634172115e-16	6.11164825077311e-16	1.902105014616795e-20
46800000	0.004518733099158282	1.6611363633835949e-49	-2.9369820823455703e-31	4.787581500120592e-12	1.3398050078214387e-14	0.0009625337842330326	4.179444451487434e-23	7.860531461397015e-12	6.974658634172115e-16	6.11164825077311e-16	1.902105014616795e-20
46900000	0.004518733099158282	1.6611363633835949e-49	-2.943267172708079e-31	4.787581500120592e-12	1.3398050078214387e-14	0.0009625337842330326	4.179444451487434e-23	7.860531461397015e-12	6.974658634172115e-16	6.11164825077311e-16	1.9021050146167952e-20
47000000	0.004518733099158282	1.6611363633835949e-49	-2.949552263071059e-31	4.787581500120592e-12	1.3398050078214387e-14	0.0009625337842330326	4.179444451487434e-23	7.860531461397015e-12	6.974658634172115e-16	6.11164825077311e-16	1.9021050146167952e-20
47100000	0.004518733099158282	1.6611363633835949e-49	-2.955837353434544e-31	4.787581500120592e-12	1.3398050078214387e-14	0.0009625337842330326	4.179444451487434e-23	7.860531461397015e-12	6.974658634172115e-16	6.11164825077311e-16	1.9021050146167952e-20
47200000	0.004518733099158282	1.6611363633835949e-49	-2.9621224437985668e-31	4.787581500120592e-12	1.3398050078214387e-14	0.0009625337842330326	4.179444451487434e-23	7.860531461397015e-12	6.974658634172115e-16	6.11164825077311e-16	1.9021050146167952e-20
47300000	0.004518733099158282	1.6611363633835949e-49	-2.9684075341631597e-31	4.787581500120592e-12	1.3398050078214387e-14	0.0009625337842330326	4.179444451487434e-23	7.860531461397015e-12	6.974658634172115e-16	6.11164825077311e-16	1.9021050146167952e-20
47400000	0.004518733099158282	1.6611363633835949e-49	-2.974692624528356e-31	4.787581500120592e-12	1.3398050078214387e-14	0.0009625337842330326	4.179444451487434e-23	7.860531461397015e-12	6.974658634172115e-16	6.11164825077311e-16	1.9021050146167952e-20
47500000	0.004518733099158282	1.6611363633835949e-49	-2.980977714894188e-31	4.787581500120592e-12	1.3398050078214387e-14	0.0009625337842330326	4.179444451487434e-23	7.860531461397015e-12	6.974658634172115e-16	6.11164825077311e-16	1.9021050146167952e-20
47600000	0.004518733099158282	1.6611363633835949e-49	-2.9872628052606884e-31	4.787581500120592e-12	1.3398050078214387e-14	0.0009625337842330326	4.179444451487434e-23	7.860531461397015e-12	6.974658634172115e-16	6.11164825077311e-16	1.9021050146167952e-20
47700000	0.004518733099158282	1.661136363383595e-49	-2.99354789562789e-31	4.787581500120592e-12	1.3398050078214387e-14	0.0009625337842330326	4.179444451487434e-23	7.860531461397015e-12	6.974658634172115e-16	6.11164825077311e-16	1.9021050146167952e-20
47800000	0.004518733099158282	1.661136363383595e-49	-2.999832985995826e-31	4.787581500120592e-12	1.3398050078214387e-14	0.0009625337842330326	4.179444451487434e-23	7.860531461397015e-12	6.974658634172115e-16	6.11164825077311e-16	1.9021050146167952e-20
47900000	0.004518733099158282	1.661136363383595e-49	-3.006118076364528e-31	4.787581500120592e-12	1.3398050078214387e-14	0.0009625337842330326	4.179444451487434e-23	7.860531461397015e-12	6.974658634172115e-16	6.11164825077311e-16	1.9021050146167952e-20
48000000	0.004518733099158282	1.661136363383595e-49	-3.0124031667340304e-31	4.787581500120592e-12	1.3398050078214387e-14	0.0009625337842330326	4.179444451487434e-23	7.860531461397015e-12	6.974658634172115e-16	6.11164825077311e-16	1.9021050146167952e-20
48100000	0.004518733099158282	1.661136363383595e-49	-3.0186882571043643e-31	4.787581500120592e-12	1.3398050078214387e-14	0.0009625337842330326	4.179444451487434e-23	7.860531461397015e-12	6.974658634172115e-16	6.11164825077311e-16	1.9021050146167952e-20
48200000	0.004518733099158282	1.661136363383595e-49	-3.0249733474755635e-31	4.787581500120592e-12	1.3398050078214387e-14	0.0009625337842330326	4.179444451487434e-23	7.860531461397015e-12	6.974658634172115e-16	6.11164825077311e-16	1.9021050146167952e-20
48300000	0.004518733099158282	1.661136363383595e-49	-3.0312584378476604e-31	4.787581500120592e-12	1.3398050078214387e-14	0.0009625337842330326	4.179444451487434e-23	7.860531461397015e-12	6.974658634172115e-16	6.11164825077311e-16	1.9021050146167952e-20
48400000	0.004518733099158282	1.661136363383595e-49	-3.0375435282206874e-31	4.787581500120592e-12	1.3398050078214387e-14	0.0009625337842330326	4.179444451487434e-23	7.860531461397015e-12	6.974658634172115e-16	6.11164825077311e-16	1.9021050146167952e-20
48500000	0.004518733099158282	1.661136363383595e-49	-3.043828618594678e-31	4.787581500120592e-12	1.3398050078214387e-14	0.0009625337842330326	4.179444451487434e-23	7.860531461397015e-12	6.974658634172115e-16	6.11164825077311e-16	1.9021050146167952e-20
48600000	0.004518733099158282	1.661136363383595e-49	-3.050113708969664e-31	4.787581500120592e-12	1.3398050078214387e-14	0.0009625337842330326	4.179444451487434e-23	7.860531461397015e-12	6.974658634172115e-16	6.11164825077311e-16	1.9021050146167952e-20
48700000	0.004518733099158282	1.661136363383595e-49	-3.0563987993456785e-31	4.787581500120592e-12	1.3398050078214387e-14	0.0009625337842330326	4.179444451487434e-23	7.860531461397015e-12	6.974658634172115e-16	6.11164825077311e-16	1.9021050146167952e-20
48800000	0.004518733099158282	1.661136363383595e-49	-3.0626838897227417e-31	4.787581500120592e-12	1.3398050078214387e-14	0.0009625337842330326	4.179444451487434e-23	7.860531461397015e-12	6.974658634172115e-16	6.11164825077311e-16	1.9021050146167952e-20
48900000	0.004518733099158282	1.661136363383595e-49	-3.0689689800989807e-31	4.787581500120592e-12	1.3398050078214387e-14	0.0009625337842330326	4.179444451487434e-23	7.860531461397015e-12	6.974658634172115e-16	6.11164825077311e-16	1.9021050146167952e-20
49000000	0.004518733099158282	1.661136363383595e-49	-3.0752540704730736e-31	4.787581500120592e-12	1.3398050078214387e-14	0.0009625337842330326	4.179444451487434e-23	7.860531461397015e-12	6.974658634172115e-16	6.11164825077311e-16	1.9021050146167952e-20
49100000	0.004518733099158282	1.661136363383595e-49	-3.0815391608450523e-31	4.787581500120592e-12	1.3398050078214387e-14	0.0009625337842330326	4.179444451487434e-23	7.860531461397015e-12	6.974658634172115e-16	6.11164825077311e-16	1.9021050146167952e-20
49200000	0.004518733099158282	1.661136363383595e-49	-3.08782425121495e-31	4.787581500120592e-12	1.3398050078214387e-14	0.0009625337842330326	4.179444451487434e-23	7.860531461397015e-12	6.974658634172115e-16	6.11164825077311e-16	1.9021050146167952e-20
49300000	0.004518733099158282	1.661136363383595e-49	-3.0941093415827992e-31	4.787581500120592e-12	1.3398050078214387e-14	0.0009625337842330326	4.179444451487434e-23	7.860531461397015e-12	6.974658634172115e-16	6.11164825077311e-16	1.9021050146167952e-20
49400000	0.004518733099158282	1.661136363383595e-49	-3.1003944319486328e-31	4.787581500120592e-12	1.3398050078214387e-14	0.0009625337842330326	4.179444451487434e-23	7.860531461397015e-12	6.974658634172115e-16	6.11164825077311e-16	1.9021050146167952e-20
49500000	0.004518733099158282	1.661136363383595e-49	-3.1066795223124835e-31	4.787581500120592e-12	1.3398050078214387e-14	0.0009625337842330326	4.179444451487434e-23	7.860531461397015e-12	6.974658634172115e-16	6.11164825077311e-16	1.9021050146167952e-20
49600000	0.004518733099158282	1.661136363383595e-49	-3.112964612674384e-31	4.787581500120592e-12	1.3398050078214387e-14	0.0009625337842330326	4.179444451487434e-23	7.860531461397015e-12	6.974658634172115e-16	6.11164825077311e-16	1.9021050146167952e-20
49700000	0.004518733099158282	1.661136363383595e-49	-3.1192497030343673e-31	4.787581500120592e-12	1.3398050078214387e-14	0.0009625337842330326	4.179444451487434e-23	7.860531461397015e-12	6.974658634172115e-16	6.11164825077311e-16	1.9021050146167952e-20
49800000	0.004518733099158282	1.661136363383595e-49	-3.1255347933924657e-31	4.787581500120592e-12	1.3398050078214387e-14	0.0009625337842330326	4.179444451487434e-23	7.860531461397015e-12	6.974658634172115e-16	6.11164825077311e-16	1.9021050146167952e-20
49900000	0.004518733099158282	1.661136363383595e-49	-3.1318198837487117e-31	4.787581500120592e-12	1.3398050078214387e-14	0.0009625337842330326	4.179444451487434e-23	7.860531461397015e-12	6.974658634172115e-16	6.11164825077311e-16	1.9021050146167952e-20
50000000	0.004518733099158282	1.661136363383595e-49	-3.138104974103139e-31	4.787581500120592e-12	1.3398050078214387e-14	0.0009625337842330326	4.179444451487434e-23	7.860531461397015e-12	6.974658634172115e-16	6.11164825077311e-16	1.9021050146167952e-20
50100000	0.004518733099158282	1.661136363383595e-49	-3.14439006445578e-31	4.787581500120592e-12	1.3398050078214387e-14	0.0009625337842330326	4.179444451487434e-23	7.860531461397015e-12	6.974658634172115e-16	6.11164825077311e-16	1.9021050146167952e-20
50200000	0.004518733099158282	1.661136363383595e-49	-3.1506751548066663e-31	4.787581500120592e-12	1.3398050078214387e-14	0.0009625337842330326	4.179444451487434e-23	7.860531461397015e-12	6.974658634172115e-16	6.11164825077311e-16	1.9021050146167952e-20
50300000	0.004518733099158282	1.661136363383595e-49	-3.1569602451558323e-31	4.787581500120592e-12	1.3398050078214387e-14	0.0009625337842330326	4.179444451487434e-23	7.860531461397015e-12	6.974658634172115e-16	6.11164825077311e-16	1.9021050146167952e-20
50400000	0.004518733099158282	1.661136363383595e-49	-3.1632453355033097e-31	4.787581500120592e-12	1.3398050078214387e-14	0.0009625337842330326	4.179444451487434e-23	7.860531461397015e-12	6.974658634172115e-16	6.11164825077311e-16	1.9021050146167952e-20
50500000	0.004518733099158282	1.661136363383595e-49	-3.169530425849132e-31	4.787581500120592e-12	1.3398050078214387e-14	0.0009625337842330326	4.179444451487434e-23	7.860531461397015e-12	6.974658634172115e-16	6.11164825077311e-16	1.9021050146167952e-20
50600000	0.004518733099158282	1.661136363383595e-49	-3.175815516193331e-31	4.787581500120592e-12	1.3398050078214387e-14	0.0009625337842330326	4.179444451487434e-23	7.860531461397015e-12	6.974658634172115e-16	6.11164825077311e-16	1.9021050146167952e-20
50700000	0.004518733099158282	1.661136363383595e-49	-3.18210060653594e-31	4.787581500120592e-12	1.3398050078214387e-14	0.0009625337842330326	4.179444451487434e-23	7.860531461397015e-12	6.974658634172115e-16	6.11164825077311e-16	1.9021050146167952e-20
50800000	0.004518733099158282	1.661136363383595e-49	-3.1883856968769914e-31	4.787581500120592e-12	1.3398050078214387e-14	0.0009625337842330326	4.179444451487434e-23	7.860531461397015e-12	6.974658634172115e-16	6.11164825077311e-16	1.9021050146167952e-20
50900000	0.004518733099158282	1.661136363383595e-49	-3.194670787216518e-31	4.787581500120592e-12	1.3398050078214387e-14	0.0009625337842330326	4.179444451487434e-23	7.860531461397015e-12	6.974658634172115e-16	6.11164825077311e-16	1.9021050146167952e-20
51000000	0.004518733099158282	1.661136363383595e-49	-3.2009558775545535e-31	4.787581500120592e-12	1.3398050078214387e-14	0.0009625337842330326	4.179444451487434e-23	7.860531461397015e-12	6.974658634172115e-16	6.11164825077311e-16	1.9021050146167952e-20
51100000	0.004518733099158282	1.661136363383595e-49	-3.2072409678911292e-31	4.787581500120592e-12	1.3398050078214387e-14	0.0009625337842330326	4.179444451487434e-23	7.860531461397015e-12	6.974658634172115e-16	6.11164825077311e-16	1.9021050146167952e-20
51200000	0.004518733099158282	1.661136363383595e-49	-3.2135260582262787e-31	4.787581500120592e-12	1.3398050078214387e-14	0.0009625337842330326	4.179444451487434e-23	7.860531461397015e-12	6.974658634172115e-16	6.11164825077311e-16	1.9021050146167952e-20
51300000	0.004518733099158282	1.661136363383595e-49	-3.2198111485600343e-31	4.787581500120592e-12	1.3398050078214387e-14	0.0009625337842330326	4.179444451487434e-23	7.860531461397015e-12	6.974658634172115e-16	6.11164825077311e-16	1.9021050146167952e-20
51400000	0.004518733099158282	1.661136363383595e-49	-3.226096238892429e-31	4.787581500120592e-12	1.3398050078214387e-14	0.0009625337842330326	4.179444451487434e-23	7.860531461397015e-12	6.974658634172115e-16	6.11164825077311e-16	1.9021050146167952e-20
51500000	0.004518733099158282	1.661136363383595e-49	-3.2323813292234954e-31	4.787581500120592e-12	1.3398050078214387e-14	0.0009625337842330326	4.179444451487434e-23	7.860531461397015e-12	6.974658634172115e-16	6.11164825077311e-16	1.9021050146167952e-20
51600000	0.004518733099158282	1.661136363383595e-49	-3.2386664195532665e-31	4.787581500120592e-12	1.3398050078214387e-14	0.0009625337842330326	4.179444451487434e-23	7.860531461397015e-12	6.974658634172115e-16	6.11164825077311e-16	1.9021050146167952e-20
51700000	0.004518733099158282	1.661136363383595e-49	-3.2449515098817747e-31	4.787581500120592e-12	1.3398050078214387e-14	0.0009625337842330326	4.179444451487434e-23	7.860531461397015e-12	6.974658634172115e-16	6.11164825077311e-16	1.9021050146167952e-20
51800000	0.004518733099158282	1.661136363383595e-49	-3.251236600209053e-31	4.787581500120592e-12	1.3398050078214387e-14	0.0009625337842330326	4.179444451487434e-23	7.860531461397015e-12	6.974658634172115e-16	6.11164825077311e-16	1.9021050146167952e-20
51900000	0.004518733099158282	1.661136363383595e-49	-3.2575216905351337e-31	4.787581500120592e-12	1.3398050078214387e-14	0.0009625337842330326	4.179444451487434e-23	7.860531461397015e-12	6.974658634172115e-16	6.11164825077311e-16	1.9021050146167952e-20
52000000	0.004518733099158282	1.661136363383595e-49	-3.2638067808600502e-31	4.787581500120592e-12	1.3398050078214387e-14	0.0009625337842330326	4.179444451487434e-23	7.860531461397015e-12	6.974658634172115e-16	6.11164825077311e-16	1.9021050146167952e-20
52100000	0.004518733099158282	1.661136363383595e-49	-3.2700918711838348e-31	4.787581500120592e-12	1.3398050078214387e-14	0.0009625337842330326	4.179444451487434e-23	7.860531461397015e-12	6.974658634172115e-16	6.11164825077311e-16	1.9021050146167952e-20
52200000	0.004518733099158282	1.661136363383595e-49	-3.2763769615065197e-31	4.787581500120592e-12	1.3398050078214387e-14	0.0009625337842330326	4.179444451487434e-23	7.860531461397015e-12	6.974658634172115e-16	6.11164825077311e-16	1.9021050146167952e-20
52300000	0.004518733099158282	1.661136363383595e-49	-3.282662051828139e-31	4.787581500120592e-12	1.3398050078214387e-14	0.0009625337842330326	4.179444451487434e-23	7.860531461397015e-12	6.974658634172115e-16	6.11164825077311e-16	1.9021050146167952e-20
52400000	0.004518733099158282	1.661136363383595e-49	-3.2889471421487244e-31	4.787581500120592e-12	1.3398050078214387e-14	0.0009625337842330326	4.179444451487434e-23	7.860531461397015e-12	6.974658634172115e-16	6.11164825077311e-16	1.9021050146167952e-20
52500000	0.004518733099158282	1.661136363383595e-49	-3.295232232468309e-31	4.787581500120592e-12	1.3398050078214387e-14	0.0009625337842330326	4.179444451487434e-23	7.860531461397015e-12	6.974658634172115e-16	6.11164825077311e-16	1.9021050146167952e-20
52600000	0.004518733099158282	1.661136363383595e-49	-3.3015173227869253e-31	4.787581500120592e-12	1.3398050078214387e-14	0.0009625337842330326	4.179444451487434e-23	7.860531461397015e-12	6.974658634172115e-16	6.11164825077311e-16	1.9021050146167952e-20
52700000	0.004518733099158282	1.661136363383595e-49	-3.307802413104606e-31	4.787581500120592e-12	1.3398050078214387e-14	0.0009625337842330326	4.179444451487434e-23	7.860531461397015e-12	6.974658634172115e-16	6.11164825077311e-16	1.9021050146167952e-20
52800000	0.004518733099158282	1.661136363383595e-49	-3.3140875034213843e-31	4.787581500120592e-12	1.3398050078214387e-14	0.0009625337842330326	4.179444451487434e-23	7.860531461397015e-12	6.974658634172115e-16	6.11164825077311e-16	1.9021050146167952e-20
52900000	0.004518733099158282	1.661136363383595e-49	-3.320372593737292e-31	4.787581500120592e-12	1.3398050078214387e-14	0.0009625337842330326	4.179444451487434e-23	7.860531461397015e-12	6.974658634172115e-16	6.11164825077311e-16	1.9021050146167952e-20
53000000	0.004518733099158282	1.661136363383595e-49	-3.3266576840523632e-31	4.787581500120592e-12	1.3398050078214387e-14	0.0009625337842330326	4.179444451487434e-23	7.860531461397015e-12	6.974658634172115e-16	6.11164825077311e-16	1.9021050146167952e-20
53100000	0.004518733099158282	1.661136363383595e-49	-3.33294277436663e-31	4.787581500120592e-12	1.3398050078214387e-14	0.0009625337842330326	4.179444451487434e-23	7.860531461397015e-12	6.974658634172115e-16	6.11164825077311e-16	1.9021050146167952e-20
53200000	0.004518733099158282	1.661136363383595e-49	-3.3392278646801245e-31	4.787581500120592e-12	1.3398050078214387e-14	0.0009625337842330326	4.179444451487434e-23	7.860531461397015e-12	6.974658634172115e-16	6.11164825077311e-16	1.9021050146167952e-20
53300000	0.004518733099158282	1.661136363383595e-49	-3.3455129549928803e-31	4.787581500120592e-12	1.3398050078214387e-14	0.0009625337842330326	4.1794444514874346e-23	7.860531461397015e-12	6.974658634172115e-16	6.11164825077311e-16	1.9021050146167952e-20
53400000	0.004518733099158282	1.661136363383595e-49	-3.35179804530493e-31	4.787581500120592e-12	1.3398050078214387e-14	0.0009625337842330326	4.1794444514874346e-23	7.860531461397015e-12	6.974658634172115e-16	6.11164825077311e-16	1.9021050146167952e-20
53500000	0.004518733099158282	1.661136363383595e-49	-3.3580831356163054e-31	4.787581500120592e-12	1.3398050078214387e-14	0.0009625337842330326	4.1794444514874346e-23	7.860531461397015e-12	6.974658634172115e-16	6.11164825077311e-16	1.9021050146167952e-20
53600000	0.004518733099158282	1.661136363383595e-49	-3.3643682259270403e-31	4.787581500120592e-12	1.3398050078214387e-14	0.0009625337842330326	4.1794444514874346e-23	7.860531461397015e-12	6.974658634172114e-16	6.11164825077311e-16	1.9021050146167952e-20
53700000	0.004518733099158282	1.661136363383595e-49	-3.3706533162371674e-31	4.787581500120592e-12	1.3398050078214387e-14	0.0009625337842330326	4.1794444514874346e-23	7.860531461397015e-12	6.974658634172114e-16	6.11164825077311e-16	1.902105014616795e-20
53800000	0.004518733099158282	1.661136363383595e-49	-3.376938406546719e-31	4.787581500120592e-12	1.3398050078214387e-14	0.0009625337842330326	4.1794444514874346e-23	7.860531461397015e-12	6.974658634172114e-16	6.11164825077311e-16	1.902105014616795e-20
53900000	0.004518733099158282	1.661136363383595e-49	-3.383223496855728e-31	4.787581500120592e-12	1.3398050078214387e-14	0.0009625337842330326	4.1794444514874346e-23	7.860531461397015e-12	6.974658634172114e-16	6.11164825077311e-16	1.902105014616795e-20
54000000	0.004518733099158282	1.661136363383595e-49	-3.389508587164227e-31	4.787581500120592e-12	1.3398050078214387e-14	0.0009625337842330326	4.1794444514874346e-23	7.860531461397015e-12	6.974658634172114e-16	6.11164825077311e-16	1.902105014616795e-20
54100000	0.004518733099158282	1.661136363383595e-49	-3.395793677472249e-31	4.787581500120592e-12	1.3398050078214387e-14	0.0009625337842330326	4.1794444514874346e-23	7.860531461397015e-12	6.974658634172114e-16	6.11164825077311e-16	1.902105014616795e-20
54200000	0.004518733099158282	1.661136363383595e-49	-3.4020787677798265e-31	4.787581500120592e-12	1.3398050078214387e-14	0.0009625337842330326	4.1794444514874346e-23	7.860531461397015e-12	6.974658634172114e-16	6.11164825077311e-16	1.902105014616795e-20
54300000	0.004518733099158282	1.661136363383595e-49	-3.408363858086992e-31	4.787581500120592e-12	1.3398050078214387e-14	0.0009625337842330326	4.1794444514874346e-23	7.860531461397015e-12	6.974658634172114e-16	6.11164825077311e-16	1.902105014616795e-20
54400000	0.004518733099158282	1.6611363633835949e-49	-3.414648948393779e-31	4.787581500120592e-12	1.3398050078214387e-14	0.0009625337842330326	4.1794444514874346e-23	7.860531461397015e-12	6.974658634172114e-16	6.11164825077311e-16	1.902105014616795e-20
54500000	0.004518733099158282	1.6611363633835949e-49	-3.4209340387002197e-31	4.787581500120592e-12	1.3398050078214387e-14	0.0009625337842330326	4.1794444514874346e-23	7.860531461397015e-12	6.974658634172114e-16	6.11164825077311e-16	1.902105014616795e-20
54600000	0.004518733099158282	1.6611363633835949e-49	-3.427219129006347e-31	4.787581500120592e-12	1.3398050078214387e-14	0.0009625337842330326	4.1794444514874346e-23	7.860531461397015e-12	6.974658634172114e-16	6.11164825077311e-16	1.902105014616795e-20
54700000	0.004518733099158282	1.6611363633835949e-49	-3.433504219312193e-31	4.787581500120592e-12	1.3398050078214387e-14	0.0009625337842330326	4.1794444514874346e-23	7.860531461397015e-12	6.974658634172114e-16	6.11164825077311e-16	1.902105014616795e-20
54800000	0.004518733099158282	1.6611363633835949e-49	-3.4397893096177914e-31	4.787581500120592e-12	1.3398050078214387e-14	0.0009625337842330326	4.1794444514874346e-23	7.860531461397015e-12	6.974658634172114e-16	6.11164825077311e-16	1.902105014616795e-20
54900000	0.004518733099158282	1.6611363633835949e-49	-3.4460743999231746e-31	4.787581500120592e-12	1.3398050078214387e-14	0.0009625337842330326	4.1794444514874346e-23	7.860531461397015e-12	6.974658634172114e-16	6.11164825077311e-16	1.902105014616795e-20
55000000	0.004518733099158282	1.6611363633835949e-49	-3.452359490228375e-31	4.787581500120592e-12	1.3398050078214387e-14	0.0009625337842330326	4.1794444514874346e-23	7.860531461397016e-12	6.974658634172114e-16	6.11164825077311e-16	1.902105014616795e-20
55100000	0.004518733099158282	1.6611363633835949e-49	-3.4586445805334258e-31	4.787581500120592e-12	1.3398050078214387e-14	0.0009625337842330326	4.1794444514874346e-23	7.860531461397016e-12	6.974658634172114e-16	6.11164825077311e-16	1.902105014616795e-20
55200000	0.004518733099158282	1.6611363633835949e-49	-3.4649296708383593e-31	4.787581500120592e-12	1.3398050078214389e-14	0.0009625337842330326	4.1794444514874346e-23	7.860531461397016e-12	6.974658634172114e-16	6.11164825077311e-16	1.902105014616795e-20
55300000	0.004518733099158282	1.6611363633835949e-49	-3.471214761143209e-31	4.787581500120592e-12	1.3398050078214389e-14	0.0009625337842330326	4.1794444514874346e-23	7.860531461397016e-12	6.974658634172114e-16	6.11164825077311e-16	1.902105014616795e-20
55400000	0.004518733099158282	1.6611363633835949e-49	-3.4774998514480066e-31	4.787581500120592e-12	1.3398050078214389e-14	0.0009625337842330326	4.1794444514874346e-23	7.860531461397016e-12	6.974658634172114e-16	6.11164825077311e-16	1.902105014616795e-20
55500000	0.004518733099158283	1.6611363633835949e-49	-3.483784941752785e-31	4.787581500120592e-12	1.3398050078214389e-14	0.0009625337842330326	4.1794444514874346e-23	7.860531461397016e-12	6.974658634172114e-16	6.11164825077311e-16	1.902105014616795e-20
55600000	0.004518733099158283	1.6611363633835949e-49	-3.4900700320575776e-31	4.787581500120592e-12	1.3398050078214389e-14	0.0009625337842330326	4.1794444514874346e-23	7.860531461397016e-12	6.974658634172114e-16	6.11164825077311e-16	1.902105014616795e-20
55700000	0.004518733099158283	1.6611363633835949e-49	-3.496355122362417e-31	4.787581500120592e-12	1.3398050078214389e-14	0.0009625337842330327	4.1794444514874346e-23	7.860531461397016e-12	6.974658634172114e-16	6.11164825077311e-16	1.902105014616795e-20
55800000	0.004518733099158283	1.6611363633835949e-49	-3.5026402126673357e-31	4.787581500120592e-12	1.3398050078214389e-14	0.0009625337842330327	4.1794444514874346e-23	7.860531461397016e-12	6.974658634172114e-16	6.11164825077311e-16	1.902105014616795e-20
55900000	0.004518733099158283	1.6611363633835949e-49	-3.508925302972366e-31	4.787581500120592e-12	1.3398050078214389e-14	0.0009625337842330327	4.1794444514874346e-23	7.860531461397016e-12	6.974658634172114e-16	6.11164825077311e-16	1.902105014616795e-20
56000000	0.004518733099158283	1.6611363633835949e-49	-3.5152103932775417e-31	4.787581500120592e-12	1.3398050078214389e-14	0.0009625337842330327	4.1794444514874346e-23	7.860531461397016e-12	6.974658634172114e-16	6.11164825077311e-16	1.902105014616795e-20
56100000	0.004518733099158283	1.6611363633835949e-49	-3.5214954835828943e-31	4.787581500120592e-12	1.3398050078214389e-14	0.0009625337842330327	4.1794444514874346e-23	7.860531461397016e-12	6.974658634172114e-16	6.11164825077311e-16	1.902105014616795e-20
56200000	0.004518733099158283	1.6611363633835949e-49	-3.5277805738884576e-31	4.787581500120592e-12	1.3398050078214389e-14	0.0009625337842330327	4.1794444514874346e-23	7.860531461397016e-12	6.974658634172114e-16	6.11164825077311e-16	1.902105014616795e-20
56300000	0.004518733099158283	1.6611363633835949e-49	-3.534065664194264e-31	4.787581500120592e-12	1.3398050078214389e-14	0.0009625337842330327	4.1794444514874346e-23	7.860531461397016e-12	6.974658634172114e-16	6.11164825077311e-16	1.902105014616795e-20
56400000	0.004518733099158283	1.6611363633835949e-49	-3.5403507545003456e-31	4.787581500120592e-12	1.3398050078214389e-14	0.0009625337842330327	4.1794444514874346e-23	7.860531461397016e-12	6.974658634172114e-16	6.11164825077311e-16	1.902105014616795e-20
56500000	0.004518733099158283	1.6611363633835949e-49	-3.546635844806736e-31	4.787581500120592e-12	1.3398050078214389e-14	0.0009625337842330327	4.1794444514874346e-23	7.860531461397016e-12	6.974658634172114e-16	6.11164825077311e-16	1.902105014616795e-20
56600000	0.004518733099158283	1.6611363633835949e-49	-3.5529209351134677e-31	4.787581500120592e-12	1.3398050078214389e-14	0.0009625337842330327	4.179444451487435e-23	7.860531461397016e-12	6.974658634172114e-16	6.11164825077311e-16	1.902105014616795e-20
56700000	0.004518733099158283	1.6611363633835949e-49	-3.5592060254205732e-31	4.787581500120592e-12	1.3398050078214389e-14	0.0009625337842330327	4.179444451487435e-23	7.860531461397016e-12	6.974658634172114e-16	6.11164825077311e-16	1.902105014616795e-20
56800000	0.004518733099158283	1.6611363633835949e-49	-3.565491115728085e-31	4.787581500120592e-12	1.3398050078214389e-14	0.0009625337842330327	4.179444451487435e-23	7.860531461397016e-12	6.974658634172113e-16	6.11164825077311e-16	1.9021050146167946e-20
56900000	0.004518733099158283	1.6611363633835949e-49	-3.5717762060360367e-31	4.787581500120592e-12	1.3398050078214389e-14	0.0009625337842330327	4.179444451487435e-23	7.860531461397016e-12	6.974658634172113e-16	6.11164825077311e-16	1.9021050146167946e-20
57000000	0.004518733099158283	1.6611363633835947e-49	-3.5780612963444604e-31	4.787581500120592e-12	1.3398050078214389e-14	0.0009625337842330327	4.179444451487435e-23	7.860531461397016e-12	6.974658634172113e-16	6.11164825077311e-16	1.9021050146167946e-20
57100000	0.004518733099158283	1.6611363633835947e-49	-3.584346386653389e-31	4.787581500120592e-12	1.3398050078214389e-14	0.0009625337842330327	4.179444451487435e-23	7.860531461397016e-12	6.974658634172113e-16	6.11164825077311e-16	1.9021050146167946e-20
57200000	0.004518733099158283	1.6611363633835947e-49	-3.5906314769628553e-31	4.787581500120592e-12	1.3398050078214389e-14	0.0009625337842330327	4.179444451487435e-23	7.860531461397016e-12	6.974658634172113e-16	6.11164825077311e-16	1.9021050146167946e-20
57300000	0.004518733099158283	1.6611363633835947e-49	-3.5969165672728917e-31	4.787581500120592e-12	1.3398050078214389e-14	0.0009625337842330327	4.179444451487435e-23	7.860531461397016e-12	6.974658634172113e-16	6.11164825077311e-16	1.9021050146167946e-20
57400000	0.004518733099158283	1.6611363633835947e-49	-3.603201657583531e-31	4.787581500120592e-12	1.3398050078214389e-14	0.0009625337842330327	4.179444451487435e-23	7.860531461397016e-12	6.974658634172113e-16	6.11164825077311e-16	1.9021050146167946e-20
57500000	0.004518733099158283	1.6611363633835947e-49	-3.6094867478948065e-31	4.787581500120592e-12	1.3398050078214389e-14	0.0009625337842330327	4.179444451487435e-23	7.860531461397016e-12	6.974658634172113e-16	6.11164825077311e-16	1.9021050146167946e-20
57600000	0.004518733099158283	1.6611363633835947e-49	-3.61577183820675e-31	4.787581500120592e-12	1.3398050078214389e-14	0.0009625337842330327	4.179444451487435e-23	7.860531461397016e-12	6.974658634172113e-16	6.11164825077311e-16	1.9021050146167946e-20
57700000	0.004518733099158283	1.6611363633835947e-49	-3.6220569285193955e-31	4.787581500120592e-12	1.3398050078214389e-14	0.0009625337842330327	4.179444451487435e-23	7.860531461397016e-12	6.974658634172113e-16	6.11164825077311e-16	1.9021050146167946e-20
57800000	0.004518733099158283	1.6611363633835947e-49	-3.6283420188327745e-31	4.787581500120592e-12	1.3398050078214389e-14	0.0009625337842330327	4.179444451487435e-23	7.860531461397016e-12	6.974658634172113e-16	6.11164825077311e-16	1.9021050146167946e-20
57900000	0.004518733099158283	1.6611363633835947e-49	-3.6346271091469203e-31	4.787581500120592e-12	1.3398050078214389e-14	0.0009625337842330327	4.179444451487435e-23	7.860531461397016e-12	6.974658634172113e-16	6.11164825077311e-16	1.9021050146167946e-20
58000000	0.004518733099158283	1.6611363633835947e-49	-3.6409121994618657e-31	4.787581500120592e-12	1.3398050078214389e-14	0.0009625337842330327	4.179444451487435e-23	7.860531461397016e-12	6.974658634172113e-16	6.11164825077311e-16	1.9021050146167946e-20
58100000	0.004518733099158283	1.6611363633835947e-49	-3.647197289777643e-31	4.787581500120592e-12	1.3398050078214389e-14	0.0009625337842330327	4.179444451487435e-23	7.860531461397016e-12	6.974658634172113e-16	6.11164825077311e-16	1.9021050146167946e-20
58200000	0.004518733099158283	1.6611363633835947e-49	-3.653482380094286e-31	4.787581500120592e-12	1.3398050078214389e-14	0.0009625337842330327	4.179444451487435e-23	7.860531461397016e-12	6.974658634172113e-16	6.11164825077311e-16	1.9021050146167946e-20
58300000	0.004518733099158283	1.6611363633835947e-49	-3.6597674704118258e-31	4.787581500120592e-12	1.3398050078214389e-14	0.0009625337842330327	4.179444451487435e-23	7.860531461397016e-12	6.974658634172113e-16	6.11164825077311e-16	1.9021050146167946e-20
58400000	0.004518733099158283	1.6611363633835947e-49	-3.6660525607302963e-31	4.787581500120592e-12	1.3398050078214389e-14	0.0009625337842330327	4.179444451487435e-23	7.860531461397016e-12	6.974658634172113e-16	6.11164825077311e-16	1.9021050146167946e-20
58500000	0.004518733099158283	1.6611363633835947e-49	-3.6723376510497298e-31	4.787581500120592e-12	1.3398050078214389e-14	0.0009625337842330327	4.179444451487435e-23	7.860531461397016e-12	6.974658634172113e-16	6.11164825077311e-16	1.9021050146167946e-20
58600000	0.004518733099158283	1.6611363633835947e-49	-3.6786227413701595e-31	4.787581500120592e-12	1.3398050078214389e-14	0.0009625337842330327	4.179444451487435e-23	7.860531461397016e-12	6.974658634172113e-16	6.11164825077311e-16	1.9021050146167946e-20
58700000	0.004518733099158283	1.6611363633835947e-49	-3.684907831691618e-31	4.787581500120592e-12	1.3398050078214389e-14	0.0009625337842330327	4.179444451487435e-23	7.860531461397016e-12	6.974658634172113e-16	6.11164825077311e-16	1.9021050146167946e-20
58800000	0.004518733099158283	1.6611363633835947e-49	-3.691192922014124e-31	4.787581500120592e-12	1.3398050078214389e-14	0.0009625337842330327	4.179444451487435e-23	7.860531461397016e-12	6.974658634172113e-16	6.11164825077311e-16	1.9021050146167946e-20
58900000	0.004518733099158283	1.6611363633835947e-49	-3.6974780123358067e-31	4.787581500120592e-12	1.3398050078214389e-14	0.0009625337842330327	4.179444451487435e-23	7.860531461397016e-12	6.974658634172113e-16	6.11164825077311e-16	1.9021050146167946e-20
59000000	0.004518733099158283	1.6611363633835947e-49	-3.7037631026553426e-31	4.787581500120592e-12	1.3398050078214389e-14	0.0009625337842330327	4.179444451487435e-23	7.860531461397016e-12	6.974658634172113e-16	6.11164825077311e-16	1.9021050146167946e-20
59100000	0.004518733099158283	1.6611363633835947e-49	-3.710048192972765e-31	4.787581500120592e-12	1.3398050078214389e-14	0.0009625337842330327	4.179444451487435e-23	7.860531461397016e-12	6.974658634172113e-16	6.11164825077311e-16	1.9021050146167946e-20
59200000	0.004518733099158283	1.6611363633835947e-49	-3.716333283288106e-31	4.787581500120592e-12	1.3398050078214389e-14	0.0009625337842330327	4.179444451487435e-23	7.860531461397016e-12	6.974658634172113e-16	6.11164825077311e-16	1.9021050146167946e-20
59300000	0.004518733099158283	1.6611363633835947e-49	-3.7226183736013984e-31	4.787581500120592e-12	1.3398050078214389e-14	0.0009625337842330327	4.179444451487435e-23	7.860531461397016e-12	6.974658634172113e-16	6.11164825077311e-16	1.9021050146167946e-20
59400000	0.004518733099158283	1.6611363633835947e-49	-3.7289034639126754e-31	4.787581500120592e-12	1.3398050078214389e-14	0.0009625337842330327	4.179444451487435e-23	7.860531461397016e-12	6.974658634172113e-16	6.11164825077311e-16	1.9021050146167946e-20
59500000	0.004518733099158283	1.6611363633835947e-49	-3.7351885542219696e-31	4.787581500120592e-12	1.3398050078214389e-14	0.0009625337842330327	4.179444451487435e-23	7.860531461397016e-12	6.974658634172113e-16	6.11164825077311e-16	1.9021050146167946e-20
59600000	0.004518733099158283	1.6611363633835947e-49	-3.7414736445293134e-31	4.787581500120592e-12	1.3398050078214389e-14	0.0009625337842330327	4.179444451487435e-23	7.860531461397016e-12	6.974658634172113e-16	6.11164825077311e-16	1.9021050146167946e-20
59700000	0.004518733099158283	1.6611363633835947e-49	-3.74775873483474e-31	4.787581500120592e-12	1.3398050078214389e-14	0.0009625337842330327	4.179444451487435e-23	7.860531461397016e-12	6.974658634172113e-16	6.11164825077311e-16	1.9021050146167946e-20
59800000	0.004518733099158283	1.6611363633835947e-49	-3.754043825138282e-31	4.787581500120592e-12	1.3398050078214389e-14	0.0009625337842330327	4.179444451487435e-23	7.860531461397016e-12	6.974658634172113e-16	6.11164825077311e-16	1.9021050146167946e-20
59900000	0.004518733099158283	1.6611363633835947e-49	-3.7603289154399714e-31	4.787581500120592e-12	1.3398050078214389e-14	0.0009625337842330327	4.179444451487435e-23	7.860531461397016e-12	6.974658634172113e-16	6.11164825077311e-16	1.9021050146167946e-20
60000000	0.004518733099158283	1.6611363633835947e-49	-3.766614005739842e-31	4.787581500120592e-12	1.3398050078214389e-14	0.0009625337842330327	4.179444451487435e-23	7.860531461397016e-12	6.974658634172113e-16	6.11164825077311e-16	1.9021050146167946e-20
60100000	0.004518733099158283	1.6611363633835947e-49	-3.772899096037926e-31	4.787581500120592e-12	1.3398050078214389e-14	0.0009625337842330327	4.179444451487435e-23	7.860531461397016e-12	6.974658634172113e-16	6.11164825077311e-16	1.9021050146167946e-20
60200000	0.004518733099158283	1.6611363633835947e-49	-3.779184186334256e-31	4.787581500120592e-12	1.3398050078214389e-14	0.0009625337842330327	4.179444451487435e-23	7.860531461397016e-12	6.974658634172113e-16	6.11164825077311e-16	1.9021050146167946e-20
60300000	0.004518733099158283	1.6611363633835947e-49	-3.7854692766288657e-31	4.787581500120592e-12	1.3398050078214389e-14	0.0009625337842330327	4.179444451487435e-23	7.860531461397016e-12	6.974658634172113e-16	6.11164825077311e-16	1.9021050146167946e-20
60400000	0.004518733099158283	1.6611363633835947e-49	-3.7917543669217866e-31	4.787581500120592e-12	1.3398050078214389e-14	0.0009625337842330327	4.179444451487435e-23	7.860531461397016e-12	6.974658634172113e-16	6.11164825077311e-16	1.9021050146167946e-20
60500000	0.004518733099158283	1.6611363633835947e-49	-3.7980394572130518e-31	4.787581500120592e-12	1.3398050078214389e-14	0.0009625337842330327	4.179444451487435e-23	7.860531461397016e-12	6.974658634172113e-16	6.11164825077311e-16	1.9021050146167946e-20
60600000	0.004518733099158283	1.6611363633835947e-49	-3.804324547502694e-31	4.787581500120592e-12	1.3398050078214389e-14	0.0009625337842330327	4.179444451487435e-23	7.860531461397016e-12	6.974658634172113e-16	6.11164825077311e-16	1.9021050146167946e-20
60700000	0.004518733099158283	1.6611363633835947e-49	-3.8106096377907464e-31	4.787581500120592e-12	1.3398050078214389e-14	0.0009625337842330327	4.179444451487435e-23	7.860531461397016e-12	6.974658634172113e-16	6.11164825077311e-16	1.9021050146167946e-20
60800000	0.004518733099158283	1.6611363633835947e-49	-3.8168947280772414e-31	4.787581500120592e-12	1.3398050078214389e-14	0.0009625337842330327	4.179444451487435e-23	7.860531461397016e-12	6.974658634172113e-16	6.11164825077311e-16	1.9021050146167946e-20
60900000	0.004518733099158283	1.6611363633835947e-49	-3.8231798183622117e-31	4.787581500120592e-12	1.3398050078214389e-14	0.0009625337842330327	4.179444451487435e-23	7.860531461397016e-12	6.974658634172113e-16	6.11164825077311e-16	1.9021050146167946e-20
61000000	0.004518733099158283	1.6611363633835945e-49	-3.82946490864569e-31	4.787581500120592e-12	1.3398050078214389e-14	0.0009625337842330327	4.179444451487435e-23	7.860531461397016e-12	6.974658634172113e-16	6.11164825077311e-16	1.9021050146167946e-20
61100000	0.004518733099158283	1.6611363633835945e-49	-3.8357499989277093e-31	4.787581500120592e-12	1.3398050078214389e-14	0.0009625337842330327	4.179444451487435e-23	7.860531461397016e-12	6.974658634172113e-16	6.11164825077311e-16	1.9021050146167946e-20
61200000	0.004518733099158283	1.6611363633835945e-49	-3.842035089208302e-31	4.787581500120592e-12	1.3398050078214389e-14	0.0009625337842330327	4.179444451487435e-23	7.860531461397016e-12	6.974658634172113e-16	6.11164825077311e-16	1.9021050146167946e-20
61300000	0.004518733099158283	1.6611363633835945e-49	-3.848320179487501e-31	4.787581500120592e-12	1.3398050078214389e-14	0.0009625337842330327	4.179444451487435e-23	7.860531461397016e-12	6.974658634172113e-16	6.11164825077311e-16	1.9021050146167946e-20
61400000	0.004518733099158283	1.6611363633835945e-49	-3.854605269765339e-31	4.787581500120592e-12	1.3398050078214389e-14	0.0009625337842330327	4.179444451487435e-23	7.860531461397016e-12	6.974658634172113e-16	6.11164825077311e-16	1.9021050146167946e-20
61500000	0.004518733099158283	1.6611363633835945e-49	-3.860890360041849e-31	4.787581500120592e-12	1.3398050078214389e-14	0.0009625337842330327	4.179444451487435e-23	7.860531461397016e-12	6.974658634172113e-16	6.11164825077311e-16	1.9021050146167946e-20
61600000	0.004518733099158283	1.6611363633835945e-49	-3.8671754503170633e-31	4.787581500120592e-12	1.3398050078214389e-14	0.0009625337842330327	4.179444451487435e-23	7.860531461397016e-12	6.974658634172113e-16	6.11164825077311e-16	1.9021050146167946e-20
61700000	0.004518733099158283	1.6611363633835945e-49	-3.873460540591015e-31	4.787581500120592e-12	1.3398050078214389e-14	0.0009625337842330327	4.179444451487435e-23	7.860531461397016e-12	6.974658634172113e-16	6.11164825077311e-16	1.9021050146167946e-20
61800000	0.004518733099158283	1.6611363633835945e-49	-3.8797456308637367e-31	4.787581500120592e-12	1.3398050078214389e-14	0.0009625337842330327	4.179444451487435e-23	7.860531461397016e-12	6.974658634172113e-16	6.11164825077311e-16	1.9021050146167946e-20
61900000	0.004518733099158283	1.6611363633835945e-49	-3.886030721135261e-31	4.787581500120592e-12	1.3398050078214389e-14	0.0009625337842330327	4.179444451487435e-23	7.860531461397016e-12	6.974658634172113e-16	6.11164825077311e-16	1.9021050146167946e-20
62000000	0.004518733099158283	1.6611363633835945e-49	-3.8923158114056206e-31	4.787581500120592e-12	1.3398050078214389e-14	0.0009625337842330327	4.179444451487435e-23	7.860531461397016e-12	6.974658634172113e-16	6.11164825077311e-16	1.9021050146167946e-20
62100000	0.004518733099158283	1.6611363633835945e-49	-3.8986009016748487e-31	4.787581500120592e-12	1.3398050078214389e-14	0.0009625337842330327	4.179444451487435e-23	7.860531461397016e-12	6.974658634172113e-16	6.11164825077311e-16	1.9021050146167946e-20
62200000	0.004518733099158283	1.6611363633835945e-49	-3.904885991942977e-31	4.787581500120592e-12	1.3398050078214389e-14	0.0009625337842330327	4.179444451487435e-23	7.860531461397016e-12	6.974658634172113e-16	6.11164825077311e-16	1.9021050146167946e-20
62300000	0.004518733099158283	1.6611363633835945e-49	-3.9111710822100397e-31	4.787581500120592e-12	1.3398050078214389e-14	0.0009625337842330327	4.179444451487435e-23	7.860531461397016e-12	6.974658634172113e-16	6.11164825077311e-16	1.9021050146167946e-20
62400000	0.004518733099158283	1.6611363633835945e-49	-3.9174561724760684e-31	4.787581500120592e-12	1.3398050078214389e-14	0.0009625337842330327	4.179444451487435e-23	7.860531461397016e-12	6.974658634172113e-16	6.11164825077311e-16	1.9021050146167946e-20
62500000	0.004518733099158283	1.6611363633835945e-49	-3.923741262741096e-31	4.787581500120592e-12	1.3398050078214389e-14	0.0009625337842330327	4.179444451487435e-23	7.860531461397016e-12	6.974658634172113e-16	6.11164825077311e-16	1.9021050146167946e-20
62600000	0.004518733099158283	1.6611363633835945e-49	-3.930026353005156e-31	4.787581500120592e-12	1.3398050078214389e-14	0.0009625337842330327	4.179444451487435e-23	7.860531461397016e-12	6.974658634172113e-16	6.11164825077311e-16	1.9021050146167946e-20
62700000	0.004518733099158283	1.6611363633835945e-49	-3.93631144326828e-31	4.787581500120592e-12	1.3398050078214389e-14	0.0009625337842330327	4.179444451487435e-23	7.860531461397016e-12	6.974658634172113e-16	6.11164825077311e-16	1.9021050146167946e-20
62800000	0.004518733099158283	1.6611363633835945e-49	-3.9425965335305014e-31	4.787581500120592e-12	1.3398050078214389e-14	0.0009625337842330327	4.179444451487435e-23	7.860531461397016e-12	6.974658634172113e-16	6.11164825077311e-16	1.9021050146167946e-20
62900000	0.004518733099158283	1.6611363633835945e-49	-3.948881623791853e-31	4.787581500120592e-12	1.3398050078214389e-14	0.0009625337842330327	4.179444451487435e-23	7.860531461397016e-12	6.974658634172113e-16	6.11164825077311e-16	1.9021050146167946e-20
63000000	0.004518733099158283	1.6611363633835945e-49	-3.955166714052368e-31	4.787581500120592e-12	1.3398050078214389e-14	0.0009625337842330327	4.179444451487435e-23	7.860531461397016e-12	6.974658634172113e-16	6.11164825077311e-16	1.9021050146167946e-20
63100000	0.004518733099158283	1.6611363633835945e-49	-3.961451804312077e-31	4.787581500120592e-12	1.3398050078214389e-14	0.0009625337842330327	4.179444451487435e-23	7.860531461397016e-12	6.974658634172113e-16	6.11164825077311e-16	1.9021050146167946e-20
63200000	0.004518733099158282	1.6611363633835945e-49	-3.967736894571016e-31	4.787581500120592e-12	1.3398050078214389e-14	0.0009625337842330327	4.1794444514874346e-23	7.860531461397016e-12	6.974658634172113e-16	6.11164825077311e-16	1.9021050146167946e-20
63300000	0.004518733099158282	1.6611363633835945e-49	-3.974021984829214e-31	4.787581500120592e-12	1.3398050078214389e-14	0.0009625337842330327	4.1794444514874346e-23	7.860531461397016e-12	6.974658634172113e-16	6.11164825077311e-16	1.9021050146167946e-20
63400000	0.004518733099158282	1.6611363633835945e-49	-3.980307075086708e-31	4.787581500120592e-12	1.3398050078214389e-14	0.0009625337842330327	4.1794444514874346e-23	7.860531461397016e-12	6.974658634172113e-16	6.11164825077311e-16	1.9021050146167946e-20
63500000	0.004518733099158282	1.6611363633835945e-49	-3.986592165343527e-31	4.787581500120592e-12	1.3398050078214389e-14	0.0009625337842330327	4.1794444514874346e-23	7.860531461397016e-12	6.974658634172113e-16	6.11164825077311e-16	1.9021050146167946e-20
63600000	0.004518733099158282	1.6611363633835945e-49	-3.992877255599705e-31	4.787581500120592e-12	1.3398050078214389e-14	0.0009625337842330327	4.1794444514874346e-23	7.860531461397016e-12	6.974658634172113e-16	6.11164825077311e-16	1.9021050146167946e-20
63700000	0.004518733099158282	1.6611363633835945e-49	-3.999162345855275e-31	4.787581500120592e-12	1.3398050078214389e-14	0.0009625337842330327	4.1794444514874346e-23	7.860531461397016e-12	6.974658634172113e-16	6.11164825077311e-16	1.902105014616795e-20
63800000	0.004518733099158282	1.6611363633835945e-49	-4.0054474361102705e-31	4.787581500120592e-12	1.3398050078214389e-14	0.0009625337842330327	4.1794444514874346e-23	7.860531461397016e-12	6.974658634172113e-16	6.11164825077311e-16	1.902105014616795e-20
63900000	0.004518733099158282	1.6611363633835945e-49	-4.011732526364722e-31	4.787581500120592e-12	1.3398050078214389e-14	0.0009625337842330327	4.1794444514874346e-23	7.860531461397016e-12	6.974658634172113e-16	6.11164825077311e-16	1.902105014616795e-20
64000000	0.004518733099158282	1.6611363633835945e-49	-4.018017616618665e-31	4.787581500120592e-12	1.3398050078214389e-14	0.0009625337842330327	4.1794444514874346e-23	7.860531461397016e-12	6.974658634172113e-16	6.11164825077311e-16	1.902105014616795e-20
64100000	0.004518733099158282	1.6611363633835945e-49	-4.02430270687213e-31	4.787581500120592e-12	1.3398050078214389e-14	0.0009625337842330327	4.1794444514874346e-23	7.860531461397016e-12	6.974658634172113e-16	6.11164825077311e-16	1.902105014616795e-20
64200000	0.004518733099158282	1.6611363633835945e-49	-4.030587797125151e-31	4.787581500120592e-12	1.3398050078214389e-14	0.0009625337842330327	4.1794444514874346e-23	7.860531461397016e-12	6.974658634172113e-16	6.11164825077311e-16	1.902105014616795e-20
64300000	0.004518733099158282	1.6611363633835943e-49	-4.036872887377761e-31	4.787581500120592e-12	1.3398050078214389e-14	0.0009625337842330327	4.1794444514874346e-23	7.860531461397016e-12	6.974658634172113e-16	6.11164825077311e-16	1.902105014616795e-20
64400000	0.004518733099158282	1.6611363633835943e-49	-4.04315797762999e-31	4.787581500120592e-12	1.3398050078214389e-14	0.0009625337842330327	4.1794444514874346e-23	7.860531461397016e-12	6.974658634172113e-16	6.11164825077311e-16	1.902105014616795e-20
64500000	0.004518733099158282	1.6611363633835943e-49	-4.049443067881874e-31	4.787581500120592e-12	1.3398050078214389e-14	0.0009625337842330327	4.1794444514874346e-23	7.860531461397016e-12	6.974658634172113e-16	6.11164825077311e-16	1.902105014616795e-20
64600000	0.004518733099158282	1.6611363633835943e-49	-4.055728158133445e-31	4.787581500120592e-12	1.3398050078214389e-14	0.0009625337842330327	4.1794444514874346e-23	7.860531461397016e-12	6.974658634172113e-16	6.11164825077311e-16	1.902105014616795e-20
64700000	0.004518733099158282	1.6611363633835943e-49	-4.062013248384735e-31	4.787581500120592e-12	1.3398050078214389e-14	0.0009625337842330327	4.1794444514874346e-23	7.860531461397016e-12	6.974658634172113e-16	6.111648250773109e-16	1.902105014616795e-20
64800000	0.004518733099158282	1.6611363633835943e-49	-4.068298338635776e-31	4.787581500120592e-12	1.3398050078214389e-14	0.0009625337842330327	4.1794444514874346e-23	7.860531461397016e-12	6.974658634172113e-16	6.111648250773109e-16	1.902105014616795e-20
64900000	0.004518733099158282	1.6611363633835943e-49	-4.074583428886603e-31	4.787581500120592e-12	1.3398050078214389e-14	0.0009625337842330327	4.1794444514874346e-23	7.860531461397016e-12	6.974658634172113e-16	6.111648250773109e-16	1.902105014616795e-20
65000000	0.004518733099158282	1.6611363633835943e-49	-4.080868519137247e-31	4.787581500120592e-12	1.3398050078214389e-14	0.0009625337842330326	4.1794444514874346e-23	7.860531461397016e-12	6.974658634172113e-16	6.111648250773109e-16	1.902105014616795e-20
65100000	0.004518733099158282	1.6611363633835943e-49	-4.087153609387741e-31	4.787581500120592e-12	1.3398050078214389e-14	0.0009625337842330326	4.1794444514874346e-23	7.860531461397016e-12	6.974658634172113e-16	6.111648250773109e-16	1.902105014616795e-20
65200000	0.004518733099158282	1.6611363633835943e-49	-4.093438699638118e-31	4.787581500120592e-12	1.3398050078214389e-14	0.0009625337842330326	4.1794444514874346e-23	7.860531461397015e-12	6.974658634172113e-16	6.111648250773109e-16	1.902105014616795e-20
65300000	0.004518733099158282	1.6611363633835943e-49	-4.099723789888411e-31	4.787581500120592e-12	1.3398050078214389e-14	0.0009625337842330326	4.1794444514874346e-23	7.860531461397015e-12	6.974658634172113e-16	6.111648250773109e-16	1.902105014616795e-20
65400000	0.004518733099158282	1.6611363633835943e-49	-4.1060088801386515e-31	4.787581500120592e-12	1.3398050078214387e-14	0.0009625337842330326	4.1794444514874346e-23	7.860531461397015e-12	6.974658634172113e-16	6.111648250773109e-16	1.902105014616795e-20
65500000	0.004518733099158282	1.6611363633835943e-49	-4.112293970388874e-31	4.787581500120592e-12	1.3398050078214387e-14	0.0009625337842330326	4.1794444514874346e-23	7.860531461397015e-12	6.974658634172113e-16	6.111648250773109e-16	1.902105014616795e-20
65600000	0.004518733099158282	1.6611363633835943e-49	-4.1185790606391096e-31	4.787581500120592e-12	1.3398050078214387e-14	0.0009625337842330326	4.1794444514874346e-23	7.860531461397015e-12	6.974658634172114e-16	6.111648250773109e-16	1.902105014616795e-20
65700000	0.004518733099158282	1.6611363633835943e-49	-4.1248641508893925e-31	4.787581500120592e-12	1.3398050078214387e-14	0.0009625337842330326	4.1794444514874346e-23	7.860531461397015e-12	6.974658634172114e-16	6.111648250773109e-16	1.902105014616795e-20
65800000	0.004518733099158282	1.6611363633835943e-49	-4.131149241139754e-31	4.787581500120592e-12	1.3398050078214387e-14	0.0009625337842330326	4.1794444514874346e-23	7.860531461397015e-12	6.974658634172114e-16	6.111648250773109e-16	1.902105014616795e-20
65900000	0.004518733099158282	1.6611363633835943e-49	-4.137434331390228e-31	4.787581500120592e-12	1.3398050078214387e-14	0.0009625337842330326	4.1794444514874346e-23	7.860531461397015e-12	6.974658634172114e-16	6.111648250773109e-16	1.902105014616795e-20
66000000	0.004518733099158282	1.6611363633835943e-49	-4.143719421640847e-31	4.787581500120592e-12	1.3398050078214387e-14	0.0009625337842330326	4.1794444514874346e-23	7.860531461397015e-12	6.974658634172114e-16	6.111648250773109e-16	1.902105014616795e-20
66100000	0.004518733099158282	1.6611363633835943e-49	-4.150004511891643e-31	4.787581500120592e-12	1.3398050078214387e-14	0.0009625337842330326	4.1794444514874346e-23	7.860531461397015e-12	6.974658634172114e-16	6.111648250773109e-16	1.902105014616795e-20
66200000	0.004518733099158282	1.6611363633835943e-49	-4.15628960214265e-31	4.787581500120592e-12	1.3398050078214387e-14	0.0009625337842330326	4.1794444514874346e-23	7.860531461397015e-12	6.974658634172114e-16	6.111648250773109e-16	1.902105014616795e-20
66300000	0.004518733099158282	1.6611363633835943e-49	-4.1625746923938995e-31	4.787581500120592e-12	1.3398050078214387e-14	0.0009625337842330326	4.1794444514874346e-23	7.860531461397015e-12	6.974658634172114e-16	6.111648250773109e-16	1.902105014616795e-20
66400000	0.004518733099158282	1.6611363633835943e-49	-4.168859782645424e-31	4.787581500120592e-12	1.3398050078214387e-14	0.0009625337842330326	4.1794444514874346e-23	7.860531461397015e-12	6.974658634172114e-16	6.111648250773109e-16	1.902105014616795e-20
66500000	0.004518733099158282	1.6611363633835943e-49	-4.175144872897258e-31	4.787581500120592e-12	1.3398050078214387e-14	0.0009625337842330326	4.179444451487434e-23	7.860531461397015e-12	6.974658634172114e-16	6.111648250773109e-16	1.902105014616795e-20
66600000	0.004518733099158281	1.6611363633835943e-49	-4.181429963149433e-31	4.787581500120592e-12	1.3398050078214387e-14	0.0009625337842330326	4.179444451487434e-23	7.860531461397015e-12	6.974658634172114e-16	6.111648250773109e-16	1.902105014616795e-20
66700000	0.004518733099158281	1.6611363633835943e-49	-4.187715053401982e-31	4.787581500120592e-12	1.3398050078214387e-14	0.0009625337842330326	4.179444451487434e-23	7.860531461397015e-12	6.974658634172114e-16	6.111648250773109e-16	1.902105014616795e-20
66800000	0.004518733099158281	1.6611363633835943e-49	-4.1940001436549374e-31	4.787581500120592e-12	1.3398050078214387e-14	0.0009625337842330326	4.179444451487434e-23	7.860531461397015e-12	6.974658634172114e-16	6.111648250773109e-16	1.9021050146167952e-20
66900000	0.004518733099158281	1.6611363633835943e-49	-4.200285233908332e-31	4.787581500120592e-12	1.3398050078214387e-14	0.0009625337842330326	4.179444451487434e-23	7.860531461397015e-12	6.974658634172114e-16	6.111648250773109e-16	1.9021050146167952e-20
67000000	0.004518733099158281	1.6611363633835943e-49	-4.2065703241622e-31	4.787581500120592e-12	1.3398050078214387e-14	0.0009625337842330326	4.179444451487434e-23	7.860531461397015e-12	6.974658634172114e-16	6.111648250773109e-16	1.9021050146167952e-20
67100000	0.004518733099158281	1.6611363633835943e-49	-4.212855414416571e-31	4.787581500120592e-12	1.3398050078214387e-14	0.0009625337842330326	4.179444451487434e-23	7.860531461397015e-12	6.974658634172114e-16	6.111648250773109e-16	1.9021050146167952e-20
67200000	0.004518733099158281	1.6611363633835941e-49	-4.219140504671481e-31	4.787581500120592e-12	1.3398050078214387e-14	0.0009625337842330326	4.179444451487434e-23	7.860531461397015e-12	6.974658634172114e-16	6.111648250773109e-16	1.9021050146167952e-20
67300000	0.004518733099158281	1.6611363633835941e-49	-4.225425594926961e-31	4.787581500120592e-12	1.3398050078214387e-14	0.0009625337842330326	4.179444451487434e-23	7.860531461397015e-12	6.974658634172114e-16	6.111648250773109e-16	1.9021050146167952e-20
67400000	0.004518733099158281	1.6611363633835941e-49	-4.231710685183043e-31	4.787581500120592e-12	1.3398050078214387e-14	0.0009625337842330326	4.179444451487434e-23	7.860531461397015e-12	6.974658634172114e-16	6.111648250773109e-16	1.9021050146167952e-20
67500000	0.004518733099158281	1.6611363633835941e-49	-4.2379957754397625e-31	4.787581500120592e-12	1.3398050078214387e-14	0.0009625337842330326	4.179444451487434e-23	7.860531461397015e-12	6.974658634172114e-16	6.111648250773109e-16	1.9021050146167952e-20
67600000	0.004518733099158281	1.6611363633835941e-49	-4.244280865697149e-31	4.787581500120592e-12	1.3398050078214387e-14	0.0009625337842330326	4.179444451487434e-23	7.860531461397015e-12	6.974658634172114e-16	6.111648250773109e-16	1.9021050146167952e-20
67700000	0.004518733099158281	1.6611363633835941e-49	-4.250565955955238e-31	4.787581500120592e-12	1.3398050078214387e-14	0.0009625337842330326	4.179444451487434e-23	7.860531461397015e-12	6.974658634172114e-16	6.111648250773109e-16	1.9021050146167952e-20
67800000	0.004518733099158281	1.6611363633835941e-49	-4.25685104621406e-31	4.787581500120592e-12	1.3398050078214387e-14	0.0009625337842330326	4.179444451487434e-23	7.860531461397015e-12	6.974658634172114e-16	6.111648250773109e-16	1.9021050146167952e-20
67900000	0.004518733099158281	1.6611363633835941e-49	-4.263136136473649e-31	4.787581500120592e-12	1.3398050078214387e-14	0.0009625337842330326	4.179444451487434e-23	7.860531461397015e-12	6.974658634172114e-16	6.111648250773109e-16	1.9021050146167952e-20
68000000	0.004518733099158281	1.6611363633835941e-49	-4.269421226734038e-31	4.787581500120592e-12	1.3398050078214387e-14	0.0009625337842330326	4.179444451487434e-23	7.860531461397015e-12	6.974658634172114e-16	6.111648250773109e-16	1.9021050146167952e-20
68100000	0.004518733099158281	1.6611363633835941e-49	-4.275706316995259e-31	4.787581500120592e-12	1.3398050078214387e-14	0.0009625337842330326	4.179444451487434e-23	7.860531461397015e-12	6.974658634172114e-16	6.111648250773109e-16	1.9021050146167952e-20
68200000	0.004518733099158281	1.6611363633835941e-49	-4.2819914072573455e-31	4.787581500120592e-12	1.3398050078214387e-14	0.0009625337842330326	4.179444451487434e-23	7.860531461397015e-12	6.974658634172114e-16	6.111648250773109e-16	1.9021050146167952e-20
68300000	0.004518733099158281	1.6611363633835941e-49	-4.2882764975203285e-31	4.787581500120592e-12	1.3398050078214387e-14	0.0009625337842330326	4.179444451487434e-23	7.860531461397015e-12	6.974658634172114e-16	6.111648250773109e-16	1.9021050146167952e-20
68400000	0.004518733099158281	1.6611363633835941e-49	-4.2945615877842425e-31	4.787581500120592e-12	1.3398050078214387e-14	0.0009625337842330326	4.179444451487434e-23	7.860531461397015e-12	6.974658634172114e-16	6.111648250773109e-16	1.9021050146167952e-20
68500000	0.004518733099158281	1.6611363633835941e-49	-4.30084667804912e-31	4.787581500120592e-12	1.3398050078214387e-14	0.0009625337842330326	4.179444451487434e-23	7.860531461397015e-12	6.974658634172114e-16	6.111648250773109e-16	1.9021050146167952e-20
68600000	0.004518733099158281	1.6611363633835941e-49	-4.307131768314992e-31	4.787581500120592e-12	1.3398050078214387e-14	0.0009625337842330326	4.179444451487434e-23	7.860531461397015e-12	6.974658634172114e-16	6.111648250773109e-16	1.9021050146167952e-20
68700000	0.004518733099158281	1.6611363633835941e-49	-4.313416858581894e-31	4.787581500120592e-12	1.3398050078214387e-14	0.0009625337842330326	4.179444451487434e-23	7.860531461397015e-12	6.974658634172114e-16	6.111648250773109e-16	1.9021050146167952e-20
68800000	0.004518733099158281	1.6611363633835941e-49	-4.3197019488498435e-31	4.787581500120592e-12	1.3398050078214387e-14	0.0009625337842330326	4.179444451487434e-23	7.860531461397015e-12	6.974658634172114e-16	6.111648250773109e-16	1.9021050146167952e-20
68900000	0.004518733099158281	1.6611363633835941e-49	-4.32598703911697e-31	4.787581500120592e-12	1.3398050078214387e-14	0.0009625337842330326	4.179444451487434e-23	7.860531461397015e-12	6.974658634172114e-16	6.111648250773109e-16	1.9021050146167952e-20
69000000	0.004518733099158281	1.6611363633835941e-49	-4.332272129381949e-31	4.787581500120592e-12	1.3398050078214387e-14	0.0009625337842330326	4.179444451487434e-23	7.860531461397015e-12	6.974658634172114e-16	6.111648250773109e-16	1.9021050146167952e-20
69100000	0.004518733099158281	1.6611363633835941e-49	-4.338557219644815e-31	4.787581500120592e-12	1.3398050078214387e-14	0.0009625337842330326	4.179444451487434e-23	7.860531461397015e-12	6.974658634172114e-16	6.111648250773109e-16	1.9021050146167952e-20
69200000	0.004518733099158281	1.6611363633835941e-49	-4.3448423099055995e-31	4.787581500120592e-12	1.3398050078214387e-14	0.0009625337842330326	4.179444451487434e-23	7.860531461397015e-12	6.974658634172114e-16	6.111648250773109e-16	1.9021050146167952e-20
69300000	0.004518733099158281	1.6611363633835941e-49	-4.351127400164336e-31	4.787581500120592e-12	1.3398050078214387e-14	0.0009625337842330326	4.179444451487434e-23	7.860531461397015e-12	6.974658634172114e-16	6.111648250773109e-16	1.9021050146167952e-20
69400000	0.004518733099158281	1.6611363633835941e-49	-4.357412490421056e-31	4.787581500120592e-12	1.3398050078214387e-14	0.0009625337842330326	4.179444451487434e-23	7.860531461397015e-12	6.974658634172114e-16	6.111648250773109e-16	1.9021050146167952e-20
69500000	0.004518733099158281	1.6611363633835941e-49	-4.363697580675793e-31	4.787581500120592e-12	1.3398050078214387e-14	0.0009625337842330326	4.179444451487434e-23	7.860531461397015e-12	6.974658634172114e-16	6.111648250773109e-16	1.9021050146167952e-20
69600000	0.004518733099158281	1.6611363633835941e-49	-4.369982670928581e-31	4.787581500120592e-12	1.3398050078214387e-14	0.0009625337842330326	4.179444451487434e-23	7.860531461397015e-12	6.974658634172114e-16	6.111648250773109e-16	1.9021050146167952e-20
69700000	0.004518733099158281	1.6611363633835941e-49	-4.376267761179451e-31	4.787581500120592e-12	1.3398050078214387e-14	0.0009625337842330326	4.179444451487434e-23	7.860531461397015e-12	6.974658634172114e-16	6.111648250773109e-16	1.9021050146167952e-20
69800000	0.004518733099158281	1.6611363633835941e-49	-4.3825528514284355e-31	4.787581500120592e-12	1.3398050078214387e-14	0.0009625337842330326	4.179444451487434e-23	7.860531461397015e-12	6.974658634172114e-16	6.111648250773109e-16	1.9021050146167952e-20
69900000	0.004518733099158281	1.6611363633835941e-49	-4.388837941675569e-31	4.787581500120592e-12	1.3398050078214387e-14	0.0009625337842330326	4.179444451487434e-23	7.860531461397015e-12	6.974658634172114e-16	6.111648250773109e-16	1.9021050146167952e-20
70000000	0.004518733099158281	1.6611363633835941e-49	-4.395123031920883e-31	4.787581500120592e-12	1.3398050078214387e-14	0.0009625337842330326	4.179444451487434e-23	7.860531461397015e-12	6.974658634172114e-16	6.111648250773109e-16	1.9021050146167952e-20
70100000	0.004518733099158281	1.6611363633835941e-49	-4.4014081221644095e-31	4.787581500120592e-12	1.3398050078214387e-14	0.0009625337842330326	4.179444451487434e-23	7.860531461397015e-12	6.974658634172114e-16	6.111648250773109e-16	1.9021050146167952e-20
70200000	0.004518733099158281	1.6611363633835941e-49	-4.407693212406184e-31	4.787581500120592e-12	1.3398050078214387e-14	0.0009625337842330326	4.179444451487434e-23	7.860531461397015e-12	6.974658634172114e-16	6.111648250773109e-16	1.9021050146167952e-20
70300000	0.004518733099158281	1.6611363633835941e-49	-4.413978302646236e-31	4.787581500120592e-12	1.3398050078214387e-14	0.0009625337842330326	4.179444451487434e-23	7.860531461397015e-12	6.974658634172114e-16	6.111648250773109e-16	1.9021050146167952e-20
70400000	0.004518733099158281	1.6611363633835941e-49	-4.4202633928846e-31	4.787581500120592e-12	1.3398050078214387e-14	0.0009625337842330326	4.179444451487434e-23	7.860531461397015e-12	6.974658634172114e-16	6.111648250773109e-16	1.9021050146167952e-20
70500000	0.004518733099158281	1.6611363633835941e-49	-4.426548483121309e-31	4.787581500120592e-12	1.3398050078214387e-14	0.0009625337842330326	4.179444451487434e-23	7.860531461397015e-12	6.974658634172114e-16	6.111648250773109e-16	1.9021050146167952e-20
70600000	0.004518733099158281	1.6611363633835941e-49	-4.432833573356395e-31	4.787581500120592e-12	1.3398050078214387e-14	0.0009625337842330326	4.179444451487434e-23	7.860531461397015e-12	6.974658634172114e-16	6.111648250773109e-16	1.9021050146167952e-20
70700000	0.004518733099158281	1.6611363633835941e-49	-4.43911866358989e-31	4.787581500120592e-12	1.3398050078214387e-14	0.0009625337842330326	4.179444451487434e-23	7.860531461397015e-12	6.974658634172114e-16	6.111648250773109e-16	1.9021050146167952e-20
70800000	0.004518733099158281	1.6611363633835941e-49	-4.445403753821829e-31	4.787581500120592e-12	1.3398050078214387e-14	0.0009625337842330326	4.179444451487434e-23	7.860531461397015e-12	6.974658634172114e-16	6.111648250773109e-16	1.9021050146167952e-20
70900000	0.004518733099158281	1.6611363633835941e-49	-4.451688844052243e-31	4.787581500120592e-12	1.3398050078214387e-14	0.0009625337842330326	4.179444451487434e-23	7.860531461397015e-12	6.974658634172114e-16	6.111648250773109e-16	1.9021050146167952e-20
71000000	0.004518733099158281	1.6611363633835941e-49	-4.4579739342811645e-31	4.787581500120592e-12	1.3398050078214387e-14	0.0009625337842330326	4.179444451487434e-23	7.860531461397015e-12	6.974658634172114e-16	6.111648250773109e-16	1.9021050146167952e-20
71100000	0.004518733099158281	1.6611363633835941e-49	-4.464259024508627e-31	4.787581500120592e-12	1.3398050078214387e-14	0.0009625337842330326	4.179444451487434e-23	7.860531461397015e-12	6.974658634172114e-16	6.111648250773109e-16	1.9021050146167952e-20
71200000	0.004518733099158281	1.6611363633835941e-49	-4.470544114734663e-31	4.787581500120592e-12	1.3398050078214387e-14	0.0009625337842330326	4.179444451487434e-23	7.860531461397015e-12	6.974658634172114e-16	6.111648250773109e-16	1.9021050146167952e-20
71300000	0.004518733099158281	1.6611363633835941e-49	-4.476829204959306e-31	4.787581500120592e-12	1.3398050078214387e-14	0.0009625337842330326	4.179444451487434e-23	7.860531461397015e-12	6.974658634172114e-16	6.111648250773109e-16	1.9021050146167952e-20
71400000	0.004518733099158281	1.6611363633835941e-49	-4.483114295182588e-31	4.787581500120592e-12	1.3398050078214387e-14	0.0009625337842330326	4.179444451487434e-23	7.860531461397015e-12	6.974658634172114e-16	6.111648250773109e-16	1.9021050146167952e-20
71500000	0.004518733099158281	1.6611363633835941e-49	-4.489399385404541e-31	4.787581500120592e-12	1.3398050078214387e-14	0.0009625337842330326	4.179444451487434e-23	7.860531461397015e-12	6.974658634172114e-16	6.111648250773109e-16	1.9021050146167952e-20
71600000	0.004518733099158281	1.6611363633835941e-49	-4.495684475625198e-31	4.787581500120592e-12	1.3398050078214387e-14	0.0009625337842330326	4.179444451487434e-23	7.860531461397015e-12	6.974658634172114e-16	6.111648250773109e-16	1.9021050146167952e-20
71700000	0.004518733099158281	1.6611363633835941e-49	-4.501969565844593e-31	4.787581500120592e-12	1.3398050078214387e-14	0.0009625337842330326	4.179444451487434e-23	7.860531461397015e-12	6.974658634172114e-16	6.111648250773109e-16	1.9021050146167952e-20
71800000	0.004518733099158281	1.6611363633835941e-49	-4.508254656062758e-31	4.787581500120592e-12	1.3398050078214387e-14	0.0009625337842330326	4.179444451487434e-23	7.860531461397015e-12	6.974658634172114e-16	6.111648250773109e-16	1.9021050146167952e-20
71900000	0.004518733099158281	1.6611363633835941e-49	-4.514539746279726e-31	4.787581500120592e-12	1.3398050078214387e-14	0.0009625337842330326	4.179444451487434e-23	7.860531461397015e-12	6.974658634172114e-16	6.111648250773109e-16	1.9021050146167952e-20
72000000	0.004518733099158281	1.6611363633835941e-49	-4.520824836495529e-31	4.787581500120592e-12	1.3398050078214387e-14	0.0009625337842330326	4.179444451487434e-23	7.860531461397015e-12	6.974658634172114e-16	6.111648250773109e-16	1.9021050146167952e-20
72100000	0.004518733099158281	1.6611363633835941e-49	-4.5271099267102e-31	4.787581500120592e-12	1.3398050078214387e-14	0.0009625337842330326	4.179444451487434e-23	7.860531461397015e-12	6.974658634172114e-16	6.111648250773109e-16	1.9021050146167952e-20
72200000	0.004518733099158281	1.6611363633835941e-49	-4.533395016923772e-31	4.787581500120592e-12	1.3398050078214387e-14	0.0009625337842330326	4.179444451487434e-23	7.860531461397015e-12	6.974658634172114e-16	6.111648250773109e-16	1.9021050146167952e-20
72300000	0.004518733099158281	1.6611363633835941e-49	-4.539680107136278e-31	4.787581500120592e-12	1.3398050078214387e-14	0.0009625337842330326	4.179444451487434e-23	7.860531461397015e-12	6.974658634172114e-16	6.111648250773109e-16	1.9021050146167952e-20
72400000	0.004518733099158281	1.6611363633835941e-49	-4.54596519734775e-31	4.787581500120592e-12	1.3398050078214387e-14	0.0009625337842330326	4.179444451487434e-23	7.860531461397015e-12	6.974658634172114e-16	6.111648250773109e-16	1.9021050146167952e-20
72500000	0.004518733099158281	1.6611363633835941e-49	-4.552250287558221e-31	4.787581500120592e-12	1.3398050078214387e-14	0.0009625337842330326	4.179444451487434e-23	7.860531461397015e-12	6.974658634172114e-16	6.111648250773109e-16	1.9021050146167952e-20
72600000	0.004518733099158281	1.6611363633835943e-49	-4.558535377767725e-31	4.787581500120592e-12	1.3398050078214387e-14	0.0009625337842330326	4.179444451487434e-23	7.860531461397015e-12	6.974658634172114e-16	6.111648250773109e-16	1.9021050146167952e-20
72700000	0.004518733099158281	1.6611363633835943e-49	-4.564820467976292e-31	4.787581500120592e-12	1.3398050078214387e-14	0.0009625337842330326	4.179444451487434e-23	7.860531461397015e-12	6.974658634172114e-16	6.111648250773109e-16	1.9021050146167952e-20
72800000	0.004518733099158281	1.6611363633835943e-49	-4.571105558183957e-31	4.787581500120592e-12	1.3398050078214387e-14	0.0009625337842330326	4.179444451487434e-23	7.860531461397015e-12	6.974658634172114e-16	6.111648250773109e-16	1.9021050146167952e-20
72900000	0.004518733099158281	1.6611363633835943e-49	-4.577390648390752e-31	4.787581500120592e-12	1.3398050078214387e-14	0.0009625337842330326	4.179444451487434e-23	7.860531461397015e-12	6.974658634172114e-16	6.111648250773109e-16	1.9021050146167952e-20
73000000	0.004518733099158281	1.6611363633835943e-49	-4.583675738596709e-31	4.787581500120592e-12	1.3398050078214387e-14	0.0009625337842330326	4.179444451487434e-23	7.860531461397015e-12	6.974658634172114e-16	6.111648250773109e-16	1.9021050146167952e-20
73100000	0.004518733099158281	1.6611363633835943e-49	-4.5899608288018635e-31	4.787581500120592e-12	1.3398050078214387e-14	0.0009625337842330326	4.179444451487434e-23	7.860531461397015e-12	6.974658634172114e-16	6.111648250773109e-16	1.9021050146167952e-20
73200000	0.004518733099158281	1.6611363633835943e-49	-4.596245919006244e-31	4.787581500120592e-12	1.3398050078214387e-14	0.0009625337842330326	4.1794444514874346e-23	7.860531461397015e-12	6.974658634172114e-16	6.111648250773109e-16	1.9021050146167952e-20
73300000	0.004518733099158281	1.6611363633835943e-49	-4.602531009209887e-31	4.787581500120592e-12	1.3398050078214387e-14	0.0009625337842330326	4.1794444514874346e-23	7.860531461397015e-12	6.974658634172114e-16	6.111648250773109e-16	1.9021050146167952e-20
73400000	0.004518733099158281	1.6611363633835943e-49	-4.608816099412823e-31	4.787581500120592e-12	1.3398050078214387e-14	0.0009625337842330326	4.1794444514874346e-23	7.860531461397015e-12	6.974658634172114e-16	6.111648250773109e-16	1.9021050146167952e-20
73500000	0.004518733099158281	1.6611363633835943e-49	-4.615101189615086e-31	4.787581500120592e-12	1.3398050078214387e-14	0.0009625337842330326	4.1794444514874346e-23	7.860531461397015e-12	6.974658634172114e-16	6.111648250773109e-16	1.9021050146167952e-20
73600000	0.004518733099158281	1.6611363633835943e-49	-4.621386279816707e-31	4.787581500120592e-12	1.3398050078214387e-14	0.0009625337842330326	4.1794444514874346e-23	7.860531461397015e-12	6.974658634172114e-16	6.111648250773109e-16	1.9021050146167952e-20
73700000	0.004518733099158281	1.6611363633835943e-49	-4.627671370017721e-31	4.787581500120592e-12	1.3398050078214387e-14	0.0009625337842330326	4.1794444514874346e-23	7.860531461397015e-12	6.974658634172114e-16	6.111648250773109e-16	1.9021050146167952e-20
73800000	0.004518733099158282	1.6611363633835943e-49	-4.633956460218159e-31	4.787581500120592e-12	1.3398050078214387e-14	0.0009625337842330326	4.1794444514874346e-23	7.860531461397015e-12	6.974658634172114e-16	6.111648250773109e-16	1.9021050146167952e-20
73900000	0.004518733099158282	1.6611363633835943e-49	-4.640241550418055e-31	4.787581500120592e-12	1.3398050078214387e-14	0.0009625337842330326	4.1794444514874346e-23	7.860531461397015e-12	6.974658634172114e-16	6.111648250773109e-16	1.9021050146167952e-20
74000000	0.004518733099158282	1.6611363633835943e-49	-4.646526640617441e-31	4.787581500120592e-12	1.3398050078214387e-14	0.0009625337842330326	4.1794444514874346e-23	7.860531461397015e-12	6.974658634172114e-16	6.111648250773109e-16	1.9021050146167952e-20
74100000	0.004518733099158282	1.6611363633835943e-49	-4.65281173081635e-31	4.787581500120592e-12	1.3398050078214387e-14	0.0009625337842330326	4.1794444514874346e-23	7.860531461397015e-12	6.974658634172114e-16	6.111648250773109e-16	1.9021050146167952e-20
74200000	0.004518733099158282	1.6611363633835943e-49	-4.659096821014814e-31	4.787581500120592e-12	1.3398050078214387e-14	0.0009625337842330326	4.1794444514874346e-23	7.860531461397015e-12	6.974658634172114e-16	6.111648250773109e-16	1.9021050146167952e-20
74300000	0.004518733099158282	1.6611363633835943e-49	-4.665381911212866e-31	4.787581500120592e-12	1.3398050078214387e-14	0.0009625337842330326	4.1794444514874346e-23	7.860531461397015e-12	6.974658634172114e-16	6.111648250773109e-16	1.9021050146167952e-20
74400000	0.004518733099158282	1.6611363633835945e-49	-4.67166700141054e-31	4.787581500120592e-12	1.3398050078214387e-14	0.0009625337842330326	4.1794444514874346e-23	7.860531461397015e-12	6.974658634172114e-16	6.111648250773109e-16	1.9021050146167952e-20
74500000	0.004518733099158282	1.6611363633835945e-49	-4.677952091607868e-31	4.787581500120592e-12	1.3398050078214387e-14	0.0009625337842330326	4.1794444514874346e-23	7.860531461397015e-12	6.974658634172114e-16	6.111648250773109e-16	1.9021050146167952e-20
74600000	0.004518733099158282	1.6611363633835945e-49	-4.6842371818048815e-31	4.787581500120592e-12	1.3398050078214387e-14	0.0009625337842330326	4.1794444514874346e-23	7.860531461397015e-12	6.974658634172114e-16	6.111648250773109e-16	1.9021050146167952e-20
74700000	0.004518733099158282	1.6611363633835945e-49	-4.690522272001615e-31	4.787581500120592e-12	1.3398050078214387e-14	0.0009625337842330326	4.1794444514874346e-23	7.860531461397015e-12	6.974658634172114e-16	6.111648250773109e-16	1.9021050146167952e-20
74800000	0.004518733099158282	1.6611363633835945e-49	-4.6968073621981e-31	4.787581500120592e-12	1.3398050078214387e-14	0.0009625337842330326	4.1794444514874346e-23	7.860531461397015e-12	6.974658634172114e-16	6.111648250773109e-16	1.9021050146167952e-20
74900000	0.004518733099158282	1.6611363633835945e-49	-4.70309245239437e-31	4.787581500120592e-12	1.3398050078214387e-14	0.0009625337842330326	4.1794444514874346e-23	7.860531461397015e-12	6.974658634172114e-16	6.111648250773109e-16	1.9021050146167952e-20
75000000	0.004518733099158282	1.6611363633835945e-49	-4.7093775425904575e-31	4.787581500120592e-12	1.3398050078214387e-14	0.0009625337842330326	4.1794444514874346e-23	7.860531461397015e-12	6.974658634172114e-16	6.11164825077311e-16	1.9021050146167952e-20
75100000	0.004518733099158282	1.6611363633835945e-49	-4.7156626327863945e-31	4.787581500120592e-12	1.3398050078214387e-14	0.0009625337842330326	4.1794444514874346e-23	7.860531461397015e-12	6.974658634172114e-16	6.11164825077311e-16	1.9021050146167952e-20
75200000	0.004518733099158282	1.6611363633835945e-49	-4.721947722982215e-31	4.787581500120592e-12	1.3398050078214387e-14	0.0009625337842330327	4.1794444514874346e-23	7.860531461397015e-12	6.974658634172114e-16	6.11164825077311e-16	1.9021050146167952e-20
75300000	0.004518733099158282	1.6611363633835945e-49	-4.728232813177951e-31	4.787581500120592e-12	1.3398050078214387e-14	0.0009625337842330327	4.1794444514874346e-23	7.860531461397015e-12	6.974658634172114e-16	6.11164825077311e-16	1.9021050146167952e-20
75400000	0.004518733099158282	1.6611363633835945e-49	-4.7345179033736355e-31	4.787581500120592e-12	1.3398050078214389e-14	0.0009625337842330327	4.1794444514874346e-23	7.860531461397015e-12	6.974658634172114e-16	6.11164825077311e-16	1.9021050146167952e-20
75500000	0.004518733099158282	1.6611363633835945e-49	-4.740802993569301e-31	4.787581500120592e-12	1.3398050078214389e-14	0.0009625337842330327	4.1794444514874346e-23	7.860531461397015e-12	6.974658634172114e-16	6.11164825077311e-16	1.9021050146167952e-20
75600000	0.004518733099158282	1.6611363633835945e-49	-4.747088083764981e-31	4.787581500120592e-12	1.3398050078214389e-14	0.0009625337842330327	4.1794444514874346e-23	7.860531461397015e-12	6.974658634172114e-16	6.11164825077311e-16	1.9021050146167952e-20
75700000	0.004518733099158282	1.6611363633835945e-49	-4.753373173960707e-31	4.787581500120592e-12	1.3398050078214389e-14	0.0009625337842330327	4.1794444514874346e-23	7.860531461397015e-12	6.974658634172114e-16	6.11164825077311e-16	1.9021050146167952e-20
75800000	0.004518733099158282	1.6611363633835945e-49	-4.759658264156511e-31	4.787581500120592e-12	1.3398050078214389e-14	0.0009625337842330327	4.1794444514874346e-23	7.860531461397015e-12	6.974658634172114e-16	6.11164825077311e-16	1.9021050146167952e-20
75900000	0.004518733099158282	1.6611363633835945e-49	-4.765943354352429e-31	4.787581500120592e-12	1.3398050078214389e-14	0.0009625337842330327	4.1794444514874346e-23	7.860531461397015e-12	6.974658634172114e-16	6.11164825077311e-16	1.9021050146167952e-20
76000000	0.004518733099158282	1.6611363633835947e-49	-4.7722284445484915e-31	4.787581500120592e-12	1.3398050078214389e-14	0.0009625337842330327	4.1794444514874346e-23	7.860531461397015e-12	6.974658634172114e-16	6.11164825077311e-16	1.9021050146167952e-20
76100000	0.004518733099158282	1.6611363633835947e-49	-4.778513534744731e-31	4.787581500120592e-12	1.3398050078214389e-14	0.0009625337842330327	4.1794444514874346e-23	7.860531461397015e-12	6.974658634172114e-16	6.11164825077311e-16	1.902105014616795e-20
76200000	0.004518733099158282	1.6611363633835947e-49	-4.784798624941181e-31	4.787581500120592e-12	1.3398050078214389e-14	0.0009625337842330327	4.1794444514874346e-23	7.860531461397015e-12	6.974658634172114e-16	6.11164825077311e-16	1.902105014616795e-20
76300000	0.004518733099158282	1.6611363633835947e-49	-4.791083715137874e-31	4.787581500120592e-12	1.3398050078214389e-14	0.0009625337842330327	4.1794444514874346e-23	7.860531461397015e-12	6.974658634172114e-16	6.11164825077311e-16	1.902105014616795e-20
76400000	0.004518733099158282	1.6611363633835947e-49	-4.797368805334843e-31	4.787581500120592e-12	1.3398050078214389e-14	0.0009625337842330327	4.1794444514874346e-23	7.860531461397015e-12	6.974658634172114e-16	6.11164825077311e-16	1.902105014616795e-20
76500000	0.004518733099158282	1.6611363633835947e-49	-4.80365389553212e-31	4.787581500120592e-12	1.3398050078214389e-14	0.0009625337842330327	4.1794444514874346e-23	7.860531461397015e-12	6.974658634172114e-16	6.11164825077311e-16	1.902105014616795e-20
76600000	0.004518733099158282	1.6611363633835947e-49	-4.809938985729738e-31	4.787581500120592e-12	1.3398050078214389e-14	0.0009625337842330327	4.179444451487435e-23	7.860531461397015e-12	6.974658634172114e-16	6.11164825077311e-16	1.902105014616795e-20
76700000	0.004518733099158282	1.6611363633835947e-49	-4.81622407592773e-31	4.787581500120592e-12	1.3398050078214389e-14	0.0009625337842330327	4.179444451487435e-23	7.860531461397015e-12	6.974658634172114e-16	6.11164825077311e-16	1.902105014616795e-20
76800000	0.004518733099158282	1.6611363633835947e-49	-4.822509166126129e-31	4.787581500120592e-12	1.3398050078214389e-14	0.0009625337842330327	4.179444451487435e-23	7.860531461397015e-12	6.974658634172114e-16	6.11164825077311e-16	1.902105014616795e-20
76900000	0.004518733099158282	1.6611363633835947e-49	-4.8287942563249675e-31	4.787581500120592e-12	1.3398050078214389e-14	0.0009625337842330327	4.179444451487435e-23	7.860531461397015e-12	6.974658634172114e-16	6.11164825077311e-16	1.902105014616795e-20
77000000	0.004518733099158282	1.6611363633835947e-49	-4.835079346524278e-31	4.787581500120592e-12	1.3398050078214389e-14	0.0009625337842330327	4.179444451487435e-23	7.860531461397015e-12	6.974658634172114e-16	6.11164825077311e-16	1.902105014616795e-20
77100000	0.004518733099158283	1.6611363633835947e-49	-4.841364436724093e-31	4.787581500120592e-12	1.3398050078214389e-14	0.0009625337842330327	4.179444451487435e-23	7.860531461397015e-12	6.974658634172114e-16	6.11164825077311e-16	1.902105014616795e-20
77200000	0.004518733099158283	1.6611363633835947e-49	-4.847649526924446e-31	4.787581500120592e-12	1.3398050078214389e-14	0.0009625337842330327	4.179444451487435e-23	7.860531461397015e-12	6.974658634172114e-16	6.11164825077311e-16	1.902105014616795e-20
77300000	0.004518733099158283	1.6611363633835947e-49	-4.853934617125369e-31	4.787581500120592e-12	1.3398050078214389e-14	0.0009625337842330327	4.179444451487435e-23	7.860531461397015e-12	6.974658634172114e-16	6.11164825077311e-16	1.902105014616795e-20
77400000	0.004518733099158283	1.6611363633835947e-49	-4.860219707326896e-31	4.787581500120592e-12	1.3398050078214389e-14	0.0009625337842330327	4.179444451487435e-23	7.860531461397015e-12	6.974658634172114e-16	6.11164825077311e-16	1.902105014616795e-20
77500000	0.004518733099158283	1.6611363633835947e-49	-4.866504797529058e-31	4.787581500120592e-12	1.3398050078214389e-14	0.0009625337842330327	4.179444451487435e-23	7.860531461397015e-12	6.974658634172114e-16	6.11164825077311e-16	1.902105014616795e-20
77600000	0.004518733099158283	1.6611363633835947e-49	-4.872789887731889e-31	4.787581500120592e-12	1.3398050078214389e-14	0.0009625337842330327	4.179444451487435e-23	7.860531461397015e-12	6.974658634172114e-16	6.11164825077311e-16	1.902105014616795e-20
77700000	0.004518733099158283	1.6611363633835949e-49	-4.87907497793542e-31	4.787581500120592e-12	1.3398050078214389e-14	0.0009625337842330327	4.179444451487435e-23	7.860531461397015e-12	6.974658634172114e-16	6.11164825077311e-16	1.902105014616795e-20
77800000	0.004518733099158283	1.6611363633835949e-49	-4.885360068139686e-31	4.787581500120592e-12	1.3398050078214389e-14	0.0009625337842330327	4.179444451487435e-23	7.860531461397015e-12	6.974658634172114e-16	6.11164825077311e-16	1.902105014616795e-20
77900000	0.004518733099158283	1.6611363633835949e-49	-4.891645158344719e-31	4.787581500120592e-12	1.3398050078214389e-14	0.0009625337842330327	4.179444451487435e-23	7.860531461397015e-12	6.974658634172114e-16	6.11164825077311e-16	1.902105014616795e-20
78000000	0.004518733099158283	1.6611363633835949e-49	-4.897930248550551e-31	4.787581500120592e-12	1.3398050078214389e-14	0.0009625337842330327	4.179444451487435e-23	7.860531461397015e-12	6.974658634172114e-16	6.11164825077311e-16	1.902105014616795e-20
78100000	0.004518733099158283	1.6611363633835949e-49	-4.904215338757215e-31	4.787581500120592e-12	1.3398050078214389e-14	0.0009625337842330327	4.179444451487435e-23	7.860531461397015e-12	6.974658634172114e-16	6.11164825077311e-16	1.902105014616795e-20
78200000	0.004518733099158283	1.6611363633835949e-49	-4.910500428964744e-31	4.787581500120592e-12	1.3398050078214389e-14	0.0009625337842330327	4.179444451487435e-23	7.860531461397015e-12	6.974658634172114e-16	6.11164825077311e-16	1.902105014616795e-20
78300000	0.004518733099158283	1.6611363633835949e-49	-4.916785519173171e-31	4.787581500120592e-12	1.3398050078214389e-14	0.0009625337842330327	4.179444451487435e-23	7.860531461397015e-12	6.974658634172114e-16	6.11164825077311e-16	1.902105014616795e-20
78400000	0.004518733099158283	1.6611363633835949e-49	-4.923070609382528e-31	4.787581500120592e-12	1.3398050078214389e-14	0.0009625337842330327	4.179444451487435e-23	7.860531461397015e-12	6.974658634172114e-16	6.11164825077311e-16	1.902105014616795e-20
78500000	0.004518733099158283	1.6611363633835949e-49	-4.929355699592849e-31	4.787581500120592e-12	1.3398050078214389e-14	0.0009625337842330327	4.179444451487435e-23	7.860531461397015e-12	6.974658634172114e-16	6.11164825077311e-16	1.902105014616795e-20
78600000	0.004518733099158283	1.6611363633835949e-49	-4.935640789804165e-31	4.787581500120592e-12	1.3398050078214389e-14	0.0009625337842330327	4.179444451487435e-23	7.860531461397015e-12	6.974658634172114e-16	6.11164825077311e-16	1.902105014616795e-20
78700000	0.004518733099158283	1.6611363633835949e-49	-4.9419258800165105e-31	4.787581500120592e-12	1.3398050078214389e-14	0.0009625337842330327	4.179444451487435e-23	7.860531461397015e-12	6.974658634172114e-16	6.11164825077311e-16	1.902105014616795e-20
78800000	0.004518733099158283	1.6611363633835949e-49	-4.948210970229903e-31	4.787581500120592e-12	1.3398050078214389e-14	0.0009625337842330327	4.179444451487435e-23	7.860531461397015e-12	6.974658634172114e-16	6.11164825077311e-16	1.902105014616795e-20
78900000	0.004518733099158283	1.6611363633835949e-49	-4.954496060442473e-31	4.787581500120592e-12	1.3398050078214389e-14	0.0009625337842330327	4.179444451487435e-23	7.860531461397015e-12	6.974658634172114e-16	6.11164825077311e-16	1.902105014616795e-20
79000000	0.004518733099158283	1.6611363633835949e-49	-4.960781150652895e-31	4.787581500120592e-12	1.3398050078214389e-14	0.0009625337842330327	4.179444451487435e-23	7.860531461397015e-12	6.974658634172114e-16	6.11164825077311e-16	1.902105014616795e-20
79100000	0.004518733099158283	1.6611363633835949e-49	-4.967066240861205e-31	4.787581500120592e-12	1.3398050078214389e-14	0.0009625337842330327	4.179444451487435e-23	7.860531461397015e-12	6.974658634172114e-16	6.11164825077311e-16	1.902105014616795e-20
79200000	0.004518733099158283	1.6611363633835949e-49	-4.9733513310674325e-31	4.787581500120592e-12	1.3398050078214389e-14	0.0009625337842330327	4.179444451487435e-23	7.860531461397015e-12	6.974658634172114e-16	6.11164825077311e-16	1.902105014616795e-20
79300000	0.004518733099158283	1.6611363633835949e-49	-4.979636421271612e-31	4.787581500120592e-12	1.3398050078214389e-14	0.0009625337842330327	4.179444451487435e-23	7.860531461397015e-12	6.974658634172114e-16	6.11164825077311e-16	1.902105014616795e-20
79400000	0.004518733099158283	1.6611363633835949e-49	-4.985921511473775e-31	4.787581500120592e-12	1.3398050078214389e-14	0.0009625337842330327	4.179444451487435e-23	7.860531461397015e-12	6.974658634172114e-16	6.11164825077311e-16	1.902105014616795e-20
79500000	0.004518733099158283	1.6611363633835949e-49	-4.992206601673956e-31	4.787581500120592e-12	1.3398050078214389e-14	0.0009625337842330327	4.179444451487435e-23	7.860531461397015e-12	6.974658634172114e-16	6.11164825077311e-16	1.902105014616795e-20
79600000	0.004518733099158283	1.6611363633835949e-49	-4.998491691872187e-31	4.787581500120592e-12	1.3398050078214389e-14	0.0009625337842330327	4.179444451487435e-23	7.860531461397015e-12	6.974658634172114e-16	6.11164825077311e-16	1.902105014616795e-20
79700000	0.004518733099158283	1.6611363633835949e-49	-5.0047767820685e-31	4.787581500120592e-12	1.3398050078214389e-14	0.0009625337842330327	4.179444451487435e-23	7.860531461397015e-12	6.974658634172114e-16	6.11164825077311e-16	1.902105014616795e-20
79800000	0.004518733099158283	1.6611363633835949e-49	-5.011061872262929e-31	4.787581500120592e-12	1.3398050078214389e-14	0.0009625337842330327	4.179444451487435e-23	7.860531461397015e-12	6.974658634172114e-16	6.11164825077311e-16	1.902105014616795e-20
79900000	0.004518733099158283	1.6611363633835949e-49	-5.017346962455505e-31	4.787581500120592e-12	1.3398050078214389e-14	0.0009625337842330327	4.179444451487435e-23	7.860531461397015e-12	6.974658634172114e-16	6.11164825077311e-16	1.902105014616795e-20
80000000	0.004518733099158283	1.6611363633835949e-49	-5.023632052646263e-31	4.787581500120592e-12	1.3398050078214389e-14	0.0009625337842330327	4.179444451487435e-23	7.860531461397015e-12	6.974658634172114e-16	6.11164825077311e-16	1.902105014616795e-20
80100000	0.004518733099158283	1.6611363633835949e-49	-5.029917142835234e-31	4.787581500120592e-12	1.3398050078214389e-14	0.0009625337842330327	4.179444451487435e-23	7.860531461397015e-12	6.974658634172114e-16	6.11164825077311e-16	1.902105014616795e-20
80200000	0.004518733099158283	1.6611363633835949e-49	-5.03620223302245e-31	4.787581500120592e-12	1.3398050078214389e-14	0.0009625337842330327	4.179444451487435e-23	7.860531461397015e-12	6.974658634172114e-16	6.11164825077311e-16	1.902105014616795e-20
80300000	0.004518733099158283	1.6611363633835949e-49	-5.042487323207946e-31	4.787581500120592e-12	1.3398050078214389e-14	0.0009625337842330327	4.179444451487435e-23	7.860531461397015e-12	6.974658634172114e-16	6.11164825077311e-16	1.902105014616795e-20
80400000	0.004518733099158283	1.6611363633835949e-49	-5.048772413391754e-31	4.787581500120592e-12	1.3398050078214389e-14	0.0009625337842330327	4.179444451487435e-23	7.860531461397015e-12	6.974658634172114e-16	6.11164825077311e-16	1.902105014616795e-20
80500000	0.004518733099158283	1.6611363633835949e-49	-5.055057503573906e-31	4.787581500120592e-12	1.3398050078214389e-14	0.0009625337842330327	4.179444451487435e-23	7.860531461397015e-12	6.974658634172114e-16	6.11164825077311e-16	1.902105014616795e-20
80600000	0.004518733099158283	1.6611363633835949e-49	-5.061342593754435e-31	4.787581500120592e-12	1.3398050078214389e-14	0.0009625337842330327	4.179444451487435e-23	7.860531461397015e-12	6.974658634172114e-16	6.11164825077311e-16	1.902105014616795e-20
80700000	0.004518733099158283	1.6611363633835949e-49	-5.067627683933375e-31	4.787581500120592e-12	1.3398050078214389e-14	0.0009625337842330327	4.179444451487435e-23	7.860531461397015e-12	6.974658634172114e-16	6.11164825077311e-16	1.902105014616795e-20
80800000	0.004518733099158283	1.6611363633835949e-49	-5.073912774110756e-31	4.787581500120592e-12	1.3398050078214389e-14	0.0009625337842330327	4.179444451487435e-23	7.860531461397015e-12	6.974658634172114e-16	6.11164825077311e-16	1.902105014616795e-20
80900000	0.004518733099158283	1.6611363633835949e-49	-5.080197864286613e-31	4.787581500120592e-12	1.3398050078214389e-14	0.0009625337842330327	4.179444451487435e-23	7.860531461397015e-12	6.974658634172114e-16	6.11164825077311e-16	1.902105014616795e-20
81000000	0.004518733099158283	1.6611363633835949e-49	-5.086482954460978e-31	4.787581500120592e-12	1.3398050078214389e-14	0.0009625337842330327	4.179444451487435e-23	7.860531461397015e-12	6.974658634172114e-16	6.11164825077311e-16	1.902105014616795e-20
81100000	0.004518733099158283	1.6611363633835949e-49	-5.092768044633884e-31	4.787581500120592e-12	1.3398050078214389e-14	0.0009625337842330327	4.179444451487435e-23	7.860531461397015e-12	6.974658634172114e-16	6.11164825077311e-16	1.902105014616795e-20
81200000	0.004518733099158283	1.6611363633835949e-49	-5.099053134805364e-31	4.787581500120592e-12	1.3398050078214389e-14	0.0009625337842330327	4.179444451487435e-23	7.860531461397015e-12	6.974658634172114e-16	6.11164825077311e-16	1.902105014616795e-20
81300000	0.004518733099158283	1.6611363633835949e-49	-5.10533822497545e-31	4.787581500120592e-12	1.3398050078214389e-14	0.0009625337842330327	4.179444451487435e-23	7.860531461397015e-12	6.974658634172114e-16	6.11164825077311e-16	1.902105014616795e-20
81400000	0.004518733099158283	1.6611363633835949e-49	-5.111623315144174e-31	4.787581500120592e-12	1.3398050078214389e-14	0.0009625337842330327	4.179444451487435e-23	7.860531461397015e-12	6.974658634172114e-16	6.11164825077311e-16	1.902105014616795e-20
81500000	0.004518733099158283	1.6611363633835949e-49	-5.117908405311571e-31	4.787581500120592e-12	1.3398050078214389e-14	0.0009625337842330327	4.179444451487435e-23	7.860531461397015e-12	6.974658634172114e-16	6.11164825077311e-16	1.902105014616795e-20
81600000	0.004518733099158283	1.6611363633835949e-49	-5.124193495477672e-31	4.787581500120592e-12	1.3398050078214389e-14	0.0009625337842330327	4.179444451487435e-23	7.860531461397015e-12	6.974658634172114e-16	6.11164825077311e-16	1.902105014616795e-20
81700000	0.004518733099158283	1.6611363633835949e-49	-5.130478585642511e-31	4.787581500120592e-12	1.3398050078214389e-14	0.0009625337842330327	4.179444451487435e-23	7.860531461397015e-12	6.974658634172114e-16	6.11164825077311e-16	1.902105014616795e-20
81800000	0.004518733099158283	1.6611363633835949e-49	-5.136763675806119e-31	4.787581500120592e-12	1.3398050078214389e-14	0.0009625337842330327	4.179444451487435e-23	7.860531461397015e-12	6.974658634172114e-16	6.11164825077311e-16	1.902105014616795e-20
81900000	0.004518733099158283	1.6611363633835949e-49	-5.14304876596853e-31	4.787581500120592e-12	1.3398050078214389e-14	0.0009625337842330327	4.179444451487435e-23	7.860531461397015e-12	6.974658634172114e-16	6.11164825077311e-16	1.902105014616795e-20
82000000	0.004518733099158283	1.6611363633835949e-49	-5.149333856129776e-31	4.787581500120592e-12	1.3398050078214389e-14	0.0009625337842330327	4.179444451487435e-23	7.860531461397015e-12	6.974658634172114e-16	6.11164825077311e-16	1.902105014616795e-20
82100000	0.004518733099158283	1.6611363633835949e-49	-5.155618946289891e-31	4.787581500120592e-12	1.3398050078214389e-14	0.0009625337842330327	4.179444451487435e-23	7.860531461397015e-12	6.974658634172114e-16	6.11164825077311e-16	1.902105014616795e-20
82200000	0.004518733099158283	1.6611363633835949e-49	-5.161904036448906e-31	4.787581500120592e-12	1.3398050078214389e-14	0.0009625337842330327	4.179444451487435e-23	7.860531461397015e-12	6.974658634172114e-16	6.11164825077311e-16	1.902105014616795e-20
82300000	0.004518733099158283	1.6611363633835949e-49	-5.168189126606856e-31	4.787581500120592e-12	1.3398050078214389e-14	0.0009625337842330327	4.179444451487435e-23	7.860531461397015e-12	6.974658634172114e-16	6.11164825077311e-16	1.902105014616795e-20
82400000	0.004518733099158283	1.6611363633835949e-49	-5.174474216763771e-31	4.787581500120592e-12	1.3398050078214389e-14	0.0009625337842330327	4.179444451487435e-23	7.860531461397015e-12	6.974658634172114e-16	6.11164825077311e-16	1.902105014616795e-20
82500000	0.004518733099158283	1.6611363633835949e-49	-5.180759306919686e-31	4.787581500120592e-12	1.3398050078214389e-14	0.0009625337842330327	4.179444451487435e-23	7.860531461397015e-12	6.974658634172114e-16	6.11164825077311e-16	1.902105014616795e-20
82600000	0.004518733099158283	1.6611363633835949e-49	-5.187044397074633e-31	4.787581500120592e-12	1.3398050078214389e-14	0.0009625337842330327	4.179444451487435e-23	7.860531461397015e-12	6.974658634172114e-16	6.11164825077311e-16	1.902105014616795e-20
82700000	0.004518733099158283	1.6611363633835949e-49	-5.193329487228644e-31	4.787581500120592e-12	1.3398050078214389e-14	0.0009625337842330327	4.179444451487435e-23	7.860531461397015e-12	6.974658634172114e-16	6.11164825077311e-16	1.902105014616795e-20
82800000	0.004518733099158283	1.6611363633835949e-49	-5.199614577381752e-31	4.787581500120592e-12	1.3398050078214389e-14	0.0009625337842330327	4.179444451487435e-23	7.860531461397015e-12	6.974658634172114e-16	6.11164825077311e-16	1.902105014616795e-20
82900000	0.004518733099158283	1.6611363633835949e-49	-5.20589966753399e-31	4.787581500120592e-12	1.3398050078214389e-14	0.0009625337842330327	4.179444451487435e-23	7.860531461397015e-12	6.974658634172114e-16	6.11164825077311e-16	1.902105014616795e-20
83000000	0.004518733099158283	1.6611363633835949e-49	-5.212184757685391e-31	4.787581500120592e-12	1.3398050078214389e-14	0.0009625337842330327	4.179444451487435e-23	7.860531461397015e-12	6.974658634172114e-16	6.11164825077311e-16	1.902105014616795e-20
83100000	0.004518733099158283	1.6611363633835949e-49	-5.218469847835988e-31	4.787581500120592e-12	1.3398050078214389e-14	0.0009625337842330327	4.179444451487435e-23	7.860531461397015e-12	6.974658634172114e-16	6.11164825077311e-16	1.902105014616795e-20
83200000	0.004518733099158283	1.6611363633835949e-49	-5.224754937985812e-31	4.787581500120592e-12	1.3398050078214389e-14	0.0009625337842330327	4.179444451487435e-23	7.860531461397015e-12	6.974658634172114e-16	6.11164825077311e-16	1.902105014616795e-20
83300000	0.004518733099158283	1.6611363633835949e-49	-5.231040028134899e-31	4.787581500120592e-12	1.3398050078214389e-14	0.0009625337842330327	4.1794444514874346e-23	7.860531461397015e-12	6.974658634172114e-16	6.11164825077311e-16	1.902105014616795e-20
83400000	0.004518733099158283	1.6611363633835949e-49	-5.237325118283278e-31	4.787581500120592e-12	1.3398050078214389e-14	0.0009625337842330327	4.1794444514874346e-23	7.860531461397015e-12	6.974658634172114e-16	6.11164825077311e-16	1.902105014616795e-20
83500000	0.004518733099158283	1.6611363633835949e-49	-5.2436102084309845e-31	4.787581500120592e-12	1.3398050078214389e-14	0.0009625337842330327	4.1794444514874346e-23	7.860531461397015e-12	6.974658634172114e-16	6.11164825077311e-16	1.902105014616795e-20
83600000	0.004518733099158283	1.6611363633835949e-49	-5.2498952985780495e-31	4.787581500120592e-12	1.3398050078214389e-14	0.0009625337842330327	4.1794444514874346e-23	7.860531461397015e-12	6.974658634172114e-16	6.11164825077311e-16	1.902105014616795e-20
83700000	0.004518733099158282	1.6611363633835949e-49	-5.256180388724507e-31	4.787581500120592e-12	1.3398050078214389e-14	0.0009625337842330327	4.1794444514874346e-23	7.860531461397015e-12	6.974658634172114e-16	6.11164825077311e-16	1.902105014616795e-20
83800000	0.004518733099158282	1.6611363633835949e-49	-5.262465478870388e-31	4.787581500120592e-12	1.3398050078214389e-14	0.0009625337842330327	4.1794444514874346e-23	7.860531461397015e-12	6.974658634172114e-16	6.11164825077311e-16	1.902105014616795e-20
83900000	0.004518733099158282	1.6611363633835949e-49	-5.268750569015727e-31	4.787581500120592e-12	1.3398050078214389e-14	0.0009625337842330327	4.1794444514874346e-23	7.860531461397015e-12	6.974658634172114e-16	6.11164825077311e-16	1.902105014616795e-20
84000000	0.004518733099158282	1.6611363633835949e-49	-5.275035659160556e-31	4.787581500120592e-12	1.3398050078214389e-14	0.0009625337842330327	4.1794444514874346e-23	7.860531461397015e-12	6.974658634172114e-16	6.11164825077311e-16	1.902105014616795e-20
84100000	0.004518733099158282	1.6611363633835949e-49	-5.281320749304908e-31	4.787581500120592e-12	1.3398050078214389e-14	0.0009625337842330327	4.1794444514874346e-23	7.860531461397015e-12	6.974658634172114e-16	6.11164825077311e-16	1.902105014616795e-20
84200000	0.004518733099158282	1.6611363633835949e-49	-5.287605839448816e-31	4.787581500120592e-12	1.3398050078214389e-14	0.0009625337842330327	4.1794444514874346e-23	7.860531461397015e-12	6.974658634172114e-16	6.11164825077311e-16	1.902105014616795e-20
84300000	0.004518733099158282	1.6611363633835949e-49	-5.293890929592312e-31	4.787581500120592e-12	1.3398050078214389e-14	0.0009625337842330327	4.1794444514874346e-23	7.860531461397015e-12	6.974658634172114e-16	6.11164825077311e-16	1.902105014616795e-20
84400000	0.004518733099158282	1.6611363633835949e-49	-5.300176019735429e-31	4.787581500120592e-12	1.3398050078214389e-14	0.0009625337842330327	4.1794444514874346e-23	7.860531461397015e-12	6.974658634172114e-16	6.11164825077311e-16	1.902105014616795e-20
84500000	0.004518733099158282	1.6611363633835949e-49	-5.3064611098782e-31	4.787581500120592e-12	1.3398050078214389e-14	0.0009625337842330327	4.1794444514874346e-23	7.860531461397015e-12	6.974658634172114e-16	6.11164825077311e-16	1.902105014616795e-20
84600000	0.004518733099158282	1.6611363633835949e-49	-5.312746200020657e-31	4.787581500120592e-12	1.3398050078214389e-14	0.0009625337842330327	4.1794444514874346e-23	7.860531461397015e-12	6.974658634172114e-16	6.11164825077311e-16	1.902105014616795e-20
84700000	0.004518733099158282	1.6611363633835949e-49	-5.319031290162833e-31	4.787581500120592e-12	1.3398050078214389e-14	0.0009625337842330327	4.1794444514874346e-23	7.860531461397015e-12	6.974658634172114e-16	6.11164825077311e-16	1.902105014616795e-20
84800000	0.004518733099158282	1.6611363633835949e-49	-5.325316380304762e-31	4.787581500120592e-12	1.3398050078214389e-14	0.0009625337842330327	4.1794444514874346e-23	7.860531461397015e-12	6.974658634172114e-16	6.11164825077311e-16	1.902105014616795e-20
84900000	0.004518733099158282	1.6611363633835949e-49	-5.331601470446475e-31	4.787581500120592e-12	1.3398050078214389e-14	0.0009625337842330327	4.1794444514874346e-23	7.860531461397015e-12	6.974658634172114e-16	6.11164825077311e-16	1.902105014616795e-20
85000000	0.004518733099158282	1.6611363633835949e-49	-5.337886560588006e-31	4.787581500120592e-12	1.3398050078214389e-14	0.0009625337842330327	4.1794444514874346e-23	7.860531461397015e-12	6.974658634172114e-16	6.11164825077311e-16	1.902105014616795e-20
85100000	0.004518733099158282	1.6611363633835949e-49	-5.344171650729387e-31	4.787581500120592e-12	1.3398050078214389e-14	0.0009625337842330326	4.1794444514874346e-23	7.860531461397015e-12	6.974658634172114e-16	6.11164825077311e-16	1.902105014616795e-20
85200000	0.004518733099158282	1.6611363633835949e-49	-5.350456740870651e-31	4.787581500120592e-12	1.3398050078214389e-14	0.0009625337842330326	4.1794444514874346e-23	7.860531461397015e-12	6.974658634172114e-16	6.11164825077311e-16	1.902105014616795e-20
85300000	0.004518733099158282	1.6611363633835949e-49	-5.35674183101183e-31	4.787581500120592e-12	1.3398050078214389e-14	0.0009625337842330326	4.1794444514874346e-23	7.860531461397015e-12	6.974658634172114e-16	6.11164825077311e-16	1.902105014616795e-20
85400000	0.004518733099158282	1.6611363633835949e-49	-5.363026921152957e-31	4.787581500120592e-12	1.3398050078214387e-14	0.0009625337842330326	4.1794444514874346e-23	7.860531461397015e-12	6.974658634172114e-16	6.11164825077311e-16	1.902105014616795e-20
85500000	0.004518733099158282	1.6611363633835949e-49	-5.369312011294067e-31	4.787581500120592e-12	1.3398050078214387e-14	0.0009625337842330326	4.1794444514874346e-23	7.860531461397015e-12	6.974658634172114e-16	6.111648250773109e-16	1.902105014616795e-20
85600000	0.004518733099158282	1.6611363633835949e-49	-5.3755971014351895e-31	4.787581500120592e-12	1.3398050078214387e-14	0.0009625337842330326	4.1794444514874346e-23	7.860531461397015e-12	6.974658634172114e-16	6.111648250773109e-16	1.902105014616795e-20
85700000	0.004518733099158282	1.6611363633835949e-49	-5.3818821915763586e-31	4.787581500120592e-12	1.3398050078214387e-14	0.0009625337842330326	4.1794444514874346e-23	7.860531461397015e-12	6.974658634172114e-16	6.111648250773109e-16	1.902105014616795e-20
85800000	0.004518733099158282	1.6611363633835949e-49	-5.388167281717607e-31	4.787581500120592e-12	1.3398050078214387e-14	0.0009625337842330326	4.1794444514874346e-23	7.860531461397015e-12	6.974658634172114e-16	6.111648250773109e-16	1.9021050146167952e-20
85900000	0.004518733099158282	1.6611363633835949e-49	-5.394452371858968e-31	4.787581500120592e-12	1.3398050078214387e-14	0.0009625337842330326	4.1794444514874346e-23	7.860531461397015e-12	6.974658634172114e-16	6.111648250773109e-16	1.9021050146167952e-20
86000000	0.004518733099158282	1.6611363633835949e-49	-5.4007374620004735e-31	4.787581500120592e-12	1.3398050078214387e-14	0.0009625337842330326	4.1794444514874346e-23	7.860531461397015e-12	6.974658634172114e-16	6.111648250773109e-16	1.9021050146167952e-20
86100000	0.004518733099158282	1.6611363633835949e-49	-5.407022552142157e-31	4.787581500120592e-12	1.3398050078214387e-14	0.0009625337842330326	4.1794444514874346e-23	7.860531461397015e-12	6.974658634172114e-16	6.111648250773109e-16	1.9021050146167952e-20
86200000	0.004518733099158282	1.6611363633835949e-49	-5.41330764228405e-31	4.787581500120592e-12	1.3398050078214387e-14	0.0009625337842330326	4.1794444514874346e-23	7.860531461397015e-12	6.974658634172114e-16	6.111648250773109e-16	1.9021050146167952e-20
86300000	0.004518733099158282	1.6611363633835947e-49	-5.419592732426187e-31	4.787581500120592e-12	1.3398050078214387e-14	0.0009625337842330326	4.1794444514874346e-23	7.860531461397015e-12	6.974658634172114e-16	6.111648250773109e-16	1.9021050146167952e-20
86400000	0.004518733099158282	1.6611363633835947e-49	-5.425877822568599e-31	4.787581500120592e-12	1.3398050078214387e-14	0.0009625337842330326	4.1794444514874346e-23	7.860531461397015e-12	6.974658634172114e-16	6.111648250773109e-16	1.9021050146167952e-20
86500000	0.004518733099158282	1.6611363633835947e-49	-5.432162912711319e-31	4.787581500120592e-12	1.3398050078214387e-14	0.0009625337842330326	4.1794444514874346e-23	7.860531461397015e-12	6.974658634172114e-16	6.111648250773109e-16	1.9021050146167952e-20
86600000	0.004518733099158281	1.6611363633835947e-49	-5.4384480028543804e-31	4.787581500120592e-12	1.3398050078214387e-14	0.0009625337842330326	4.179444451487434e-23	7.860531461397015e-12	6.974658634172114e-16	6.111648250773109e-16	1.9021050146167952e-20
86700000	0.004518733099158281	1.6611363633835947e-49	-5.444733092997816e-31	4.787581500120592e-12	1.3398050078214387e-14	0.0009625337842330326	4.179444451487434e-23	7.860531461397015e-12	6.974658634172114e-16	6.111648250773109e-16	1.9021050146167952e-20
86800000	0.004518733099158281	1.6611363633835947e-49	-5.451018183141659e-31	4.787581500120592e-12	1.3398050078214387e-14	0.0009625337842330326	4.179444451487434e-23	7.860531461397015e-12	6.974658634172114e-16	6.111648250773109e-16	1.9021050146167952e-20
86900000	0.004518733099158281	1.6611363633835947e-49	-5.457303273285941e-31	4.787581500120592e-12	1.3398050078214387e-14	0.0009625337842330326	4.179444451487434e-23	7.860531461397015e-12	6.974658634172114e-16	6.111648250773109e-16	1.9021050146167952e-20
87000000	0.004518733099158281	1.6611363633835947e-49	-5.463588363430694e-31	4.787581500120592e-12	1.3398050078214387e-14	0.0009625337842330326	4.179444451487434e-23	7.860531461397015e-12	6.974658634172114e-16	6.111648250773109e-16	1.9021050146167952e-20
87100000	0.004518733099158281	1.6611363633835947e-49	-5.469873453575953e-31	4.787581500120592e-12	1.3398050078214387e-14	0.0009625337842330326	4.179444451487434e-23	7.860531461397015e-12	6.974658634172114e-16	6.111648250773109e-16	1.9021050146167952e-20
87200000	0.004518733099158281	1.6611363633835947e-49	-5.4761585437217495e-31	4.787581500120592e-12	1.3398050078214387e-14	0.0009625337842330326	4.179444451487434e-23	7.860531461397015e-12	6.974658634172114e-16	6.111648250773109e-16	1.9021050146167952e-20
87300000	0.004518733099158281	1.6611363633835947e-49	-5.482443633868116e-31	4.787581500120592e-12	1.3398050078214387e-14	0.0009625337842330326	4.179444451487434e-23	7.860531461397015e-12	6.974658634172114e-16	6.111648250773109e-16	1.9021050146167952e-20
87400000	0.004518733099158281	1.6611363633835947e-49	-5.488728724015085e-31	4.787581500120592e-12	1.3398050078214387e-14	0.0009625337842330326	4.179444451487434e-23	7.860531461397015e-12	6.974658634172114e-16	6.111648250773109e-16	1.9021050146167952e-20
87500000	0.004518733099158281	1.6611363633835947e-49	-5.4950138141626905e-31	4.787581500120592e-12	1.3398050078214387e-14	0.0009625337842330326	4.179444451487434e-23	7.860531461397015e-12	6.974658634172114e-16	6.111648250773109e-16	1.9021050146167952e-20
87600000	0.004518733099158281	1.6611363633835947e-49	-5.501298904310965e-31	4.787581500120592e-12	1.3398050078214387e-14	0.0009625337842330326	4.179444451487434e-23	7.860531461397015e-12	6.974658634172114e-16	6.111648250773109e-16	1.9021050146167952e-20
87700000	0.004518733099158281	1.6611363633835947e-49	-5.50758399445994e-31	4.787581500120592e-12	1.3398050078214387e-14	0.0009625337842330326	4.179444451487434e-23	7.860531461397015e-12	6.974658634172114e-16	6.111648250773109e-16	1.9021050146167952e-20
87800000	0.004518733099158281	1.6611363633835947e-49	-5.513869084609649e-31	4.787581500120592e-12	1.3398050078214387e-14	0.0009625337842330326	4.179444451487434e-23	7.860531461397015e-12	6.974658634172114e-16	6.111648250773109e-16	1.9021050146167952e-20
87900000	0.004518733099158281	1.6611363633835947e-49	-5.520154174760126e-31	4.787581500120592e-12	1.3398050078214387e-14	0.0009625337842330326	4.179444451487434e-23	7.860531461397015e-12	6.974658634172114e-16	6.111648250773109e-16	1.9021050146167952e-20
88000000	0.004518733099158281	1.6611363633835947e-49	-5.526439264911401e-31	4.787581500120592e-12	1.3398050078214387e-14	0.0009625337842330326	4.179444451487434e-23	7.860531461397015e-12	6.974658634172114e-16	6.111648250773109e-16	1.9021050146167952e-20
88100000	0.004518733099158281	1.6611363633835947e-49	-5.5327243550635085e-31	4.787581500120592e-12	1.3398050078214387e-14	0.0009625337842330326	4.179444451487434e-23	7.860531461397015e-12	6.974658634172114e-16	6.111648250773109e-16	1.9021050146167952e-20
88200000	0.004518733099158281	1.6611363633835947e-49	-5.539009445216481e-31	4.787581500120592e-12	1.3398050078214387e-14	0.0009625337842330326	4.179444451487434e-23	7.860531461397015e-12	6.974658634172114e-16	6.111648250773109e-16	1.9021050146167952e-20
88300000	0.004518733099158281	1.6611363633835947e-49	-5.545294535370352e-31	4.787581500120592e-12	1.3398050078214387e-14	0.0009625337842330326	4.179444451487434e-23	7.860531461397015e-12	6.974658634172114e-16	6.111648250773109e-16	1.9021050146167952e-20
88400000	0.004518733099158281	1.6611363633835947e-49	-5.551579625525152e-31	4.787581500120592e-12	1.3398050078214387e-14	0.0009625337842330326	4.179444451487434e-23	7.860531461397015e-12	6.974658634172114e-16	6.111648250773109e-16	1.9021050146167952e-20
88500000	0.004518733099158281	1.6611363633835947e-49	-5.557864715680916e-31	4.787581500120592e-12	1.3398050078214387e-14	0.0009625337842330326	4.179444451487434e-23	7.860531461397015e-12	6.974658634172114e-16	6.111648250773109e-16	1.9021050146167952e-20
88600000	0.004518733099158281	1.6611363633835947e-49	-5.564149805837676e-31	4.787581500120592e-12	1.3398050078214387e-14	0.0009625337842330326	4.179444451487434e-23	7.860531461397015e-12	6.974658634172114e-16	6.111648250773109e-16	1.9021050146167952e-20
88700000	0.004518733099158281	1.6611363633835947e-49	-5.570434895995464e-31	4.787581500120592e-12	1.3398050078214387e-14	0.0009625337842330326	4.179444451487434e-23	7.860531461397015e-12	6.974658634172114e-16	6.111648250773109e-16	1.9021050146167952e-20
88800000	0.004518733099158281	1.6611363633835947e-49	-5.576718175289738e-31	4.787581500120592e-12	1.3398050078214387e-14	0.0009625337842330326	4.179444451487434e-23	7.860531461397015e-12	6.974658634172114e-16	6.111648250773109e-16	1.9021050146167952e-20
88900000	0.004518733099158281	1.6611363633835947e-49	-5.582741244314014e-31	4.787581500120592e-12	1.3398050078214387e-14	0.0009625337842330326	4.179444451487434e-23	7.860531461397015e-12	6.974658634172114e-16	6.111648250773109e-16	1.9021050146167952e-20
89000000	0.004518733099158281	1.6611363633835947e-49	-5.588328823323235e-31	4.787581500120592e-12	1.3398050078214387e-14	0.0009625337842330326	4.179444451487434e-23	7.860531461397015e-12	6.974658634172114e-16	6.111648250773109e-16	1.9021050146167952e-20
89100000	0.004518733099158281	1.6611363633835947e-49	-5.59349291808307e-31	4.787581500120592e-12	1.3398050078214387e-14	0.0009625337842330326	4.179444451487434e-23	7.860531461397015e-12	6.974658634172114e-16	6.111648250773109e-16	1.9021050146167952e-20
89200000	0.004518733099158281	1.6611363633835947e-49	-5.59824553435919e-31	4.787581500120592e-12	1.3398050078214387e-14	0.0009625337842330326	4.179444451487434e-23	7.860531461397015e-12	6.974658634172114e-16	6.111648250773109e-16	1.9021050146167952e-20
89300000	0.004518733099158281	1.6611363633835947e-49	-5.602598677917265e-31	4.787581500120592e-12	1.3398050078214387e-14	0.0009625337842330326	4.179444451487434e-23	7.860531461397015e-12	6.974658634172114e-16	6.111648250773109e-16	1.9021050146167952e-20
89400000	0.004518733099158281	1.6611363633835947e-49	-5.606564354522964e-31	4.787581500120592e-12	1.3398050078214387e-14	0.0009625337842330326	4.179444451487434e-23	7.860531461397015e-12	6.974658634172114e-16	6.111648250773109e-16	1.9021050146167952e-20
89500000	0.004518733099158281	1.6611363633835947e-49	-5.61015456994196e-31	4.787581500120592e-12	1.3398050078214387e-14	0.0009625337842330326	4.179444451487434e-23	7.860531461397015e-12	6.974658634172114e-16	6.111648250773109e-16	1.9021050146167952e-20
89600000	0.004518733099158281	1.6611363633835947e-49	-5.61338132993992e-31	4.787581500120592e-12	1.3398050078214387e-14	0.0009625337842330326	4.179444451487434e-23	7.860531461397015e-12	6.974658634172114e-16	6.111648250773109e-16	1.9021050146167952e-20
89700000	0.004518733099158281	1.6611363633835947e-49	-5.616256640282517e-31	4.787581500120592e-12	1.3398050078214387e-14	0.0009625337842330326	4.179444451487434e-23	7.860531461397015e-12	6.974658634172114e-16	6.111648250773109e-16	1.9021050146167952e-20
89800000	0.004518733099158281	1.6611363633835947e-49	-5.61879250673542e-31	4.787581500120592e-12	1.3398050078214387e-14	0.0009625337842330326	4.179444451487434e-23	7.860531461397015e-12	6.974658634172114e-16	6.111648250773109e-16	1.9021050146167952e-20
89900000	0.004518733099158281	1.6611363633835947e-49	-5.621000935064301e-31	4.787581500120592e-12	1.3398050078214387e-14	0.0009625337842330326	4.179444451487434e-23	7.860531461397015e-12	6.974658634172114e-16	6.111648250773109e-16	1.9021050146167952e-20
90000000	0.004518733099158281	1.6611363633835947e-49	-5.622893931034828e-31	4.787581500120592e-12	1.3398050078214387e-14	0.0009625337842330326	4.179444451487434e-23	7.860531461397015e-12	6.974658634172114e-16	6.111648250773109e-16	1.9021050146167952e-20
90100000	0.004518733099158281	1.6611363633835947e-49	-5.624483500412672e-31	4.787581500120592e-12	1.3398050078214387e-14	0.0009625337842330326	4.179444451487434e-23	7.860531461397015e-12	6.974658634172114e-16	6.111648250773109e-16	1.9021050146167952e-20
90200000	0.004518733099158281	1.6611363633835947e-49	-5.625781648963503e-31	4.787581500120592e-12	1.3398050078214387e-14	0.0009625337842330326	4.179444451487434e-23	7.860531461397015e-12	6.974658634172114e-16	6.111648250773109e-16	1.9021050146167952e-20
90300000	0.004518733099158281	1.6611363633835947e-49	-5.626800382452993e-31	4.787581500120592e-12	1.3398050078214387e-14	0.0009625337842330326	4.179444451487434e-23	7.860531461397015e-12	6.974658634172114e-16	6.111648250773109e-16	1.9021050146167952e-20
90400000	0.004518733099158281	1.6611363633835947e-49	-5.627551706646811e-31	4.787581500120592e-12	1.3398050078214387e-14	0.0009625337842330326	4.179444451487434e-23	7.860531461397015e-12	6.974658634172114e-16	6.111648250773109e-16	1.9021050146167952e-20
90500000	0.004518733099158281	1.6611363633835947e-49	-5.628047627310627e-31	4.787581500120592e-12	1.3398050078214387e-14	0.0009625337842330326	4.179444451487434e-23	7.860531461397015e-12	6.974658634172114e-16	6.111648250773109e-16	1.9021050146167952e-20
90600000	0.004518733099158281	1.6611363633835947e-49	-5.628300150210112e-31	4.787581500120592e-12	1.3398050078214387e-14	0.0009625337842330326	4.179444451487434e-23	7.860531461397015e-12	6.974658634172114e-16	6.111648250773109e-16	1.9021050146167952e-20
90700000	0.004518733099158281	1.6611363633835945e-49	-5.6283212811109364e-31	4.787581500120592e-12	1.3398050078214387e-14	0.0009625337842330326	4.179444451487434e-23	7.860531461397015e-12	6.974658634172114e-16	6.111648250773109e-16	1.9021050146167952e-20
90800000	0.004518733099158281	1.6611363633835945e-49	-5.628123025778769e-31	4.787581500120592e-12	1.3398050078214387e-14	0.0009625337842330326	4.179444451487434e-23	7.860531461397015e-12	6.974658634172114e-16	6.111648250773109e-16	1.9021050146167952e-20
90900000	0.004518733099158281	1.6611363633835945e-49	-5.6277173899792824e-31	4.787581500120592e-12	1.3398050078214387e-14	0.0009625337842330326	4.179444451487434e-23	7.860531461397015e-12	6.974658634172114e-16	6.111648250773109e-16	1.9021050146167952e-20
91000000	0.004518733099158281	1.6611363633835945e-49	-5.627116379478145e-31	4.787581500120592e-12	1.3398050078214387e-14	0.0009625337842330326	4.179444451487434e-23	7.860531461397015e-12	6.974658634172114e-16	6.111648250773109e-16	1.9021050146167952e-20
91100000	0.004518733099158281	1.6611363633835945e-49	-5.626332000041028e-31	4.787581500120592e-12	1.3398050078214387e-14	0.0009625337842330326	4.179444451487434e-23	7.860531461397015e-12	6.974658634172114e-16	6.111648250773109e-16	1.9021050146167952e-20
91200000	0.004518733099158281	1.6611363633835945e-49	-5.625376257433603e-31	4.787581500120592e-12	1.3398050078214387e-14	0.0009625337842330326	4.179444451487434e-23	7.860531461397015e-12	6.974658634172114e-16	6.111648250773109e-16	1.9021050146167952e-20
91300000	0.004518733099158281	1.6611363633835945e-49	-5.624261157421537e-31	4.787581500120592e-12	1.3398050078214387e-14	0.0009625337842330326	4.179444451487434e-23	7.860531461397015e-12	6.974658634172114e-16	6.111648250773109e-16	1.902105014616795e-20
91400000	0.004518733099158282	1.6611363633835945e-49	-5.622998705770503e-31	4.787581500120592e-12	1.3398050078214387e-14	0.0009625337842330326	4.179444451487434e-23	7.860531461397015e-12	6.974658634172114e-16	6.111648250773109e-16	1.902105014616795e-20
91500000	0.004518733099158282	1.6611363633835945e-49	-5.62160090824617e-31	4.787581500120592e-12	1.3398050078214387e-14	0.0009625337842330326	4.179444451487434e-23	7.860531461397015e-12	6.974658634172114e-16	6.111648250773109e-16	1.902105014616795e-20
91600000	0.004518733099158282	1.6611363633835945e-49	-5.620079770614209e-31	4.787581500120592e-12	1.3398050078214387e-14	0.0009625337842330326	4.179444451487434e-23	7.860531461397015e-12	6.974658634172114e-16	6.111648250773109e-16	1.902105014616795e-20
91700000	0.004518733099158282	1.6611363633835945e-49	-5.61844729864029e-31	4.787581500120592e-12	1.3398050078214387e-14	0.0009625337842330326	4.179444451487434e-23	7.860531461397015e-12	6.974658634172114e-16	6.111648250773109e-16	1.902105014616795e-20
91800000	0.004518733099158282	1.6611363633835945e-49	-5.616715498090084e-31	4.787581500120592e-12	1.3398050078214387e-14	0.0009625337842330326	4.179444451487434e-23	7.860531461397015e-12	6.974658634172114e-16	6.111648250773109e-16	1.902105014616795e-20
91900000	0.004518733099158282	1.6611363633835945e-49	-5.61489637472926e-31	4.787581500120592e-12	1.3398050078214387e-14	0.0009625337842330326	4.179444451487434e-23	7.860531461397015e-12	6.974658634172114e-16	6.111648250773109e-16	1.902105014616795e-20
92000000	0.004518733099158282	1.6611363633835945e-49	-5.613001934323489e-31	4.787581500120592e-12	1.3398050078214387e-14	0.0009625337842330326	4.179444451487434e-23	7.860531461397015e-12	6.974658634172114e-16	6.111648250773109e-16	1.902105014616795e-20
92100000	0.004518733099158282	1.6611363633835945e-49	-5.611044182638441e-31	4.787581500120592e-12	1.3398050078214387e-14	0.0009625337842330326	4.179444451487434e-23	7.860531461397015e-12	6.974658634172114e-16	6.111648250773109e-16	1.902105014616795e-20
92200000	0.004518733099158282	1.6611363633835945e-49	-5.609035125439787e-31	4.787581500120592e-12	1.3398050078214387e-14	0.0009625337842330326	4.179444451487434e-23	7.860531461397015e-12	6.974658634172114e-16	6.111648250773109e-16	1.902105014616795e-20
92300000	0.004518733099158282	1.6611363633835945e-49	-5.606986768493197e-31	4.787581500120592e-12	1.3398050078214387e-14	0.0009625337842330326	4.179444451487434e-23	7.860531461397015e-12	6.974658634172114e-16	6.11164825077311e-16	1.902105014616795e-20
92400000	0.004518733099158282	1.6611363633835945e-49	-5.604911117564341e-31	4.787581500120592e-12	1.3398050078214387e-14	0.0009625337842330327	4.179444451487434e-23	7.860531461397015e-12	6.974658634172114e-16	6.11164825077311e-16	1.902105014616795e-20
92500000	0.004518733099158282	1.6611363633835945e-49	-5.602820178418889e-31	4.787581500120592e-12	1.3398050078214387e-14	0.0009625337842330327	4.179444451487434e-23	7.860531461397015e-12	6.974658634172114e-16	6.11164825077311e-16	1.902105014616795e-20
92600000	0.004518733099158282	1.6611363633835945e-49	-5.600725956822512e-31	4.787581500120592e-12	1.3398050078214387e-14	0.0009625337842330327	4.179444451487434e-23	7.860531461397015e-12	6.974658634172114e-16	6.11164825077311e-16	1.902105014616795e-20
92700000	0.004518733099158282	1.6611363633835945e-49	-5.59864045854088e-31	4.787581500120592e-12	1.3398050078214389e-14	0.0009625337842330327	4.179444451487434e-23	7.860531461397015e-12	6.974658634172114e-16	6.11164825077311e-16	1.902105014616795e-20
92800000	0.004518733099158282	1.6611363633835945e-49	-5.596575689339663e-31	4.787581500120592e-12	1.3398050078214389e-14	0.0009625337842330327	4.1794444514874346e-23	7.860531461397015e-12	6.974658634172114e-16	6.11164825077311e-16	1.902105014616795e-20
92900000	0.004518733099158282	1.6611363633835945e-49	-5.594543654984533e-31	4.787581500120592e-12	1.3398050078214389e-14	0.0009625337842330327	4.1794444514874346e-23	7.860531461397015e-12	6.974658634172114e-16	6.11164825077311e-16	1.902105014616795e-20
93000000	0.004518733099158282	1.6611363633835943e-49	-5.592556361241158e-31	4.787581500120592e-12	1.3398050078214389e-14	0.0009625337842330327	4.1794444514874346e-23	7.860531461397015e-12	6.974658634172114e-16	6.11164825077311e-16	1.902105014616795e-20
93100000	0.004518733099158282	1.6611363633835943e-49	-5.590625813875209e-31	4.787581500120592e-12	1.3398050078214389e-14	0.0009625337842330327	4.1794444514874346e-23	7.860531461397015e-12	6.974658634172114e-16	6.11164825077311e-16	1.902105014616795e-20
93200000	0.004518733099158282	1.6611363633835943e-49	-5.588764018652357e-31	4.787581500120592e-12	1.3398050078214389e-14	0.0009625337842330327	4.1794444514874346e-23	7.860531461397015e-12	6.974658634172114e-16	6.11164825077311e-16	1.902105014616795e-20
93300000	0.004518733099158282	1.6611363633835943e-49	-5.586982981338271e-31	4.787581500120592e-12	1.3398050078214389e-14	0.0009625337842330327	4.1794444514874346e-23	7.860531461397015e-12	6.974658634172114e-16	6.11164825077311e-16	1.9021050146167946e-20
93400000	0.004518733099158283	1.6611363633835943e-49	-5.585294707698623e-31	4.787581500120592e-12	1.3398050078214389e-14	0.0009625337842330327	4.1794444514874346e-23	7.860531461397015e-12	6.974658634172114e-16	6.11164825077311e-16	1.9021050146167946e-20
93500000	0.004518733099158283	1.6611363633835943e-49	-5.583711203499083e-31	4.787581500120592e-12	1.3398050078214389e-14	0.0009625337842330327	4.1794444514874346e-23	7.860531461397015e-12	6.974658634172114e-16	6.11164825077311e-16	1.9021050146167946e-20
93600000	0.004518733099158283	1.6611363633835943e-49	-5.58224447450532e-31	4.787581500120592e-12	1.3398050078214389e-14	0.0009625337842330327	4.1794444514874346e-23	7.860531461397015e-12	6.974658634172114e-16	6.11164825077311e-16	1.9021050146167946e-20
93700000	0.004518733099158283	1.6611363633835943e-49	-5.5809065264830054e-31	4.787581500120592e-12	1.3398050078214389e-14	0.0009625337842330327	4.1794444514874346e-23	7.860531461397015e-12	6.974658634172114e-16	6.11164825077311e-16	1.9021050146167946e-20
93800000	0.004518733099158283	1.6611363633835943e-49	-5.579709365197809e-31	4.787581500120592e-12	1.3398050078214389e-14	0.0009625337842330327	4.1794444514874346e-23	7.860531461397015e-12	6.974658634172114e-16	6.11164825077311e-16	1.9021050146167946e-20
93900000	0.004518733099158283	1.6611363633835943e-49	-5.578664996415401e-31	4.787581500120592e-12	1.3398050078214389e-14	0.0009625337842330327	4.1794444514874346e-23	7.860531461397015e-12	6.974658634172114e-16	6.11164825077311e-16	1.9021050146167946e-20
94000000	0.004518733099158283	1.6611363633835943e-49	-5.577785425901451e-31	4.787581500120592e-12	1.3398050078214389e-14	0.0009625337842330327	4.1794444514874346e-23	7.860531461397015e-12	6.974658634172114e-16	6.11164825077311e-16	1.9021050146167946e-20
94100000	0.004518733099158283	1.6611363633835943e-49	-5.577082659421632e-31	4.787581500120592e-12	1.3398050078214389e-14	0.0009625337842330327	4.1794444514874346e-23	7.860531461397015e-12	6.974658634172114e-16	6.11164825077311e-16	1.9021050146167946e-20
94200000	0.004518733099158283	1.6611363633835943e-49	-5.576568702741612e-31	4.787581500120592e-12	1.3398050078214389e-14	0.0009625337842330327	4.1794444514874346e-23	7.860531461397015e-12	6.974658634172114e-16	6.11164825077311e-16	1.9021050146167946e-20
94300000	0.004518733099158283	1.6611363633835943e-49	-5.5762555616270615e-31	4.787581500120592e-12	1.3398050078214389e-14	0.0009625337842330327	4.1794444514874346e-23	7.860531461397015e-12	6.974658634172114e-16	6.11164825077311e-16	1.9021050146167946e-20
94400000	0.004518733099158283	1.6611363633835943e-49	-5.576155015122232e-31	4.787581500120592e-12	1.3398050078214389e-14	0.0009625337842330327	4.1794444514874346e-23	7.860531461397015e-12	6.974658634172114e-16	6.11164825077311e-16	1.9021050146167946e-20
94500000	0.004518733099158283	1.6611363633835943e-49	-5.576155015122232e-31	4.787581500120592e-12	1.3398050078214389e-14	0.0009625337842330327	4.1794444514874346e-23	7.860531461397015e-12	6.974658634172114e-16	6.11164825077311e-16	1.9021050146167946e-20
94600000	0.004518733099158283	1.6611363633835943e-49	-5.576155015122232e-31	4.787581500120592e-12	1.3398050078214389e-14	0.0009625337842330327	4.1794444514874346e-23	7.860531461397015e-12	6.974658634172114e-16	6.11164825077311e-16	1.9021050146167946e-20
94700000	0.004518733099158283	1.6611363633835943e-49	-5.576155015122232e-31	4.787581500120592e-12	1.3398050078214389e-14	0.0009625337842330327	4.1794444514874346e-23	7.860531461397015e-12	6.974658634172114e-16	6.11164825077311e-16	1.9021050146167946e-20
94800000	0.004518733099158283	1.6611363633835943e-49	-5.576155015122232e-31	4.787581500120592e-12	1.3398050078214389e-14	0.0009625337842330327	4.1794444514874346e-23	7.860531461397015e-12	6.974658634172114e-16	6.11164825077311e-16	1.9021050146167946e-20
94900000	0.004518733099158283	1.6611363633835943e-49	-5.576155015122232e-31	4.787581500120592e-12	1.3398050078214389e-14	0.0009625337842330327	4.1794444514874346e-23	7.860531461397015e-12	6.974658634172114e-16	6.11164825077311e-16	1.9021050146167946e-20
95000000	0.004518733099158283	1.6611363633835943e-49	-5.576155015122232e-31	4.787581500120592e-12	1.3398050078214389e-14	0.0009625337842330327	4.1794444514874346e-23	7.860531461397015e-12	6.974658634172114e-16	6.11164825077311e-16	1.9021050146167946e-20
95100000	0.004518733099158283	1.6611363633835943e-49	-5.576155015122232e-31	4.787581500120592e-12	1.3398050078214389e-14	0.0009625337842330327	4.1794444514874346e-23	7.860531461397015e-12	6.974658634172114e-16	6.11164825077311e-16	1.9021050146167946e-20
95200000	0.004518733099158283	1.6611363633835943e-49	-5.576155015122232e-31	4.787581500120592e-12	1.3398050078214389e-14	0.0009625337842330327	4.1794444514874346e-23	7.860531461397015e-12	6.974658634172114e-16	6.11164825077311e-16	1.9021050146167946e-20
95300000	0.004518733099158283	1.6611363633835943e-49	-5.576155015122232e-31	4.787581500120592e-12	1.3398050078214389e-14	0.0009625337842330327	4.1794444514874346e-23	7.860531461397015e-12	6.974658634172114e-16	6.11164825077311e-16	1.9021050146167946e-20
95400000	0.004518733099158283	1.6611363633835943e-49	-5.576155015122232e-31	4.787581500120592e-12	1.3398050078214389e-14	0.0009625337842330327	4.1794444514874346e-23	7.860531461397015e-12	6.974658634172114e-16	6.11164825077311e-16	1.9021050146167946e-20
95500000	0.004518733099158283	1.6611363633835943e-49	-5.576155015122232e-31	4.787581500120592e-12	1.3398050078214389e-14	0.0009625337842330327	4.1794444514874346e-23	7.860531461397015e-12	6.974658634172114e-16	6.11164825077311e-16	1.9021050146167946e-20
95600000	0.004518733099158283	1.6611363633835943e-49	-5.576155015122232e-31	4.787581500120592e-12	1.3398050078214389e-14	0.0009625337842330327	4.1794444514874346e-23	7.860531461397015e-12	6.974658634172114e-16	6.11164825077311e-16	1.9021050146167946e-20
95700000	0.004518733099158283	1.6611363633835943e-49	-5.576155015122232e-31	4.787581500120592e-12	1.3398050078214389e-14	0.0009625337842330327	4.1794444514874346e-23	7.860531461397015e-12	6.974658634172114e-16	6.11164825077311e-16	1.9021050146167946e-20
95800000	0.004518733099158283	1.6611363633835943e-49	-5.576155015122232e-31	4.787581500120592e-12	1.3398050078214389e-14	0.0009625337842330327	4.1794444514874346e-23	7.860531461397015e-12	6.974658634172114e-16	6.11164825077311e-16	1.9021050146167946e-20
95900000	0.004518733099158283	1.6611363633835943e-49	-5.576155015122232e-31	4.787581500120592e-12	1.3398050078214389e-14	0.0009625337842330327	4.1794444514874346e-23	7.860531461397015e-12	6.974658634172114e-16	6.11164825077311e-16	1.9021050146167946e-20
96000000	0.004518733099158283	1.6611363633835943e-49	-5.576155015122232e-31	4.787581500120592e-12	1.3398050078214389e-14	0.0009625337842330327	4.1794444514874346e-23	7.860531461397015e-12	6.974658634172114e-16	6.11164825077311e-16	1.9021050146167946e-20
96100000	0.004518733099158283	1.6611363633835941e-49	-5.576155015122232e-31	4.787581500120592e-12	1.3398050078214389e-14	0.0009625337842330327	4.1794444514874346e-23	7.860531461397015e-12	6.974658634172114e-16	6.11164825077311e-16	1.9021050146167946e-20
96200000	0.004518733099158283	1.6611363633835941e-49	-5.576155015122232e-31	4.787581500120592e-12	1.3398050078214389e-14	0.0009625337842330327	4.1794444514874346e-23	7.860531461397015e-12	6.974658634172114e-16	6.11164825077311e-16	1.9021050146167946e-20
96300000	0.004518733099158283	1.6611363633835941e-49	-5.576155015122232e-31	4.787581500120592e-12	1.3398050078214389e-14	0.0009625337842330327	4.1794444514874346e-23	7.860531461397015e-12	6.974658634172114e-16	6.11164825077311e-16	1.9021050146167946e-20
96400000	0.004518733099158283	1.6611363633835941e-49	-5.576155015122232e-31	4.787581500120592e-12	1.3398050078214389e-14	0.0009625337842330327	4.1794444514874346e-23	7.860531461397015e-12	6.974658634172114e-16	6.11164825077311e-16	1.9021050146167946e-20
96500000	0.004518733099158283	1.6611363633835941e-49	-5.576155015122232e-31	4.787581500120592e-12	1.3398050078214389e-14	0.0009625337842330327	4.1794444514874346e-23	7.860531461397015e-12	6.974658634172114e-16	6.11164825077311e-16	1.9021050146167946e-20
96600000	0.004518733099158283	1.6611363633835941e-49	-5.576155015122232e-31	4.787581500120592e-12	1.3398050078214389e-14	0.0009625337842330327	4.1794444514874346e-23	7.860531461397015e-12	6.974658634172114e-16	6.11164825077311e-16	1.9021050146167946e-20
96700000	0.004518733099158283	1.6611363633835941e-49	-5.576155015122232e-31	4.787581500120592e-12	1.3398050078214389e-14	0.0009625337842330327	4.1794444514874346e-23	7.860531461397015e-12	6.974658634172114e-16	6.11164825077311e-16	1.9021050146167946e-20
96800000	0.004518733099158283	1.6611363633835941e-49	-5.576155015122232e-31	4.787581500120592e-12	1.3398050078214389e-14	0.0009625337842330327	4.1794444514874346e-23	7.860531461397015e-12	6.974658634172114e-16	6.11164825077311e-16	1.9021050146167946e-20
96900000	0.004518733099158283	1.6611363633835941e-49	-5.576155015122232e-31	4.787581500120592e-12	1.3398050078214389e-14	0.0009625337842330327	4.1794444514874346e-23	7.860531461397015e-12	6.974658634172114e-16	6.11164825077311e-16	1.9021050146167946e-20
97000000	0.004518733099158283	1.6611363633835941e-49	-5.576155015122232e-31	4.787581500120592e-12	1.3398050078214389e-14	0.0009625337842330327	4.1794444514874346e-23	7.860531461397015e-12	6.974658634172114e-16	6.11164825077311e-16	1.9021050146167946e-20
97100000	0.004518733099158283	1.6611363633835941e-49	-5.576155015122232e-31	4.787581500120592e-12	1.3398050078214389e-14	0.0009625337842330327	4.1794444514874346e-23	7.860531461397015e-12	6.974658634172114e-16	6.11164825077311e-16	1.9021050146167946e-20
97200000	0.004518733099158282	1.6611363633835941e-49	-5.576155015122232e-31	4.787581500120592e-12	1.3398050078214389e-14	0.0009625337842330327	4.1794444514874346e-23	7.860531461397015e-12	6.974658634172114e-16	6.11164825077311e-16	1.902105014616795e-20
97300000	0.004518733099158282	1.6611363633835941e-49	-5.576155015122232e-31	4.787581500120592e-12	1.3398050078214389e-14	0.0009625337842330327	4.1794444514874346e-23	7.860531461397015e-12	6.974658634172114e-16	6.11164825077311e-16	1.902105014616795e-20
97400000	0.004518733099158282	1.6611363633835941e-49	-5.576155015122232e-31	4.787581500120592e-12	1.3398050078214389e-14	0.0009625337842330327	4.1794444514874346e-23	7.860531461397015e-12	6.974658634172114e-16	6.11164825077311e-16	1.902105014616795e-20
97500000	0.004518733099158282	1.6611363633835941e-49	-5.576155015122232e-31	4.787581500120592e-12	1.3398050078214389e-14	0.0009625337842330327	4.1794444514874346e-23	7.860531461397015e-12	6.974658634172114e-16	6.11164825077311e-16	1.902105014616795e-20
97600000	0.004518733099158282	1.6611363633835941e-49	-5.576155015122232e-31	4.787581500120592e-12	1.3398050078214389e-14	0.0009625337842330327	4.1794444514874346e-23	7.860531461397015e-12	6.974658634172114e-16	6.11164825077311e-16	1.902105014616795e-20
97700000	0.004518733099158282	1.6611363633835941e-49	-5.576155015122232e-31	4.787581500120592e-12	1.3398050078214389e-14	0.0009625337842330327	4.1794444514874346e-23	7.860531461397015e-12	6.974658634172114e-16	6.11164825077311e-16	1.902105014616795e-20
97800000	0.004518733099158282	1.6611363633835941e-49	-5.576155015122232e-31	4.787581500120592e-12	1.3398050078214389e-14	0.0009625337842330327	4.1794444514874346e-23	7.860531461397015e-12	6.974658634172114e-16	6.11164825077311e-16	1.902105014616795e-20
97900000	0.004518733099158282	1.6611363633835941e-49	-5.576155015122232e-31	4.787581500120592e-12	1.3398050078214389e-14	0.0009625337842330327	4.1794444514874346e-23	7.860531461397015e-12	6.974658634172114e-16	6.11164825077311e-16	1.902105014616795e-20
98000000	0.004518733099158282	1.6611363633835941e-49	-5.576155015122232e-31	4.787581500120592e-12	1.3398050078214389e-14	0.0009625337842330326	4.1794444514874346e-23	7.860531461397015e-12	6.974658634172114e-16	6.11164825077311e-16	1.902105014616795e-20
98100000	0.004518733099158282	1.6611363633835941e-49	-5.576155015122232e-31	4.787581500120592e-12	1.3398050078214389e-14	0.0009625337842330326	4.1794444514874346e-23	7.860531461397015e-12	6.974658634172114e-16	6.11164825077311e-16	1.902105014616795e-20
98200000	0.004518733099158282	1.6611363633835941e-49	-5.576155015122232e-31	4.787581500120592e-12	1.3398050078214389e-14	0.0009625337842330326	4.1794444514874346e-23	7.860531461397015e-12	6.974658634172114e-16	6.111648250773109e-16	1.902105014616795e-20
98300000	0.004518733099158282	1.6611363633835941e-49	-5.576155015122232e-31	4.787581500120592e-12	1.3398050078214389e-14	0.0009625337842330326	4.179444451487434e-23	7.860531461397015e-12	6.974658634172114e-16	6.111648250773109e-16	1.902105014616795e-20
98400000	0.004518733099158282	1.6611363633835941e-49	-5.576155015122232e-31	4.787581500120592e-12	1.3398050078214387e-14	0.0009625337842330326	4.179444451487434e-23	7.860531461397015e-12	6.974658634172114e-16	6.111648250773109e-16	1.902105014616795e-20
98500000	0.004518733099158282	1.6611363633835941e-49	-5.576155015122232e-31	4.787581500120592e-12	1.3398050078214387e-14	0.0009625337842330326	4.179444451487434e-23	7.860531461397015e-12	6.974658634172114e-16	6.111648250773109e-16	1.902105014616795e-20
98600000	0.004518733099158282	1.6611363633835941e-49	-5.576155015122232e-31	4.787581500120592e-12	1.3398050078214387e-14	0.0009625337842330326	4.179444451487434e-23	7.860531461397015e-12	6.974658634172114e-16	6.111648250773109e-16	1.902105014616795e-20
98700000	0.004518733099158282	1.661136363383594e-49	-5.576155015122232e-31	4.787581500120592e-12	1.3398050078214387e-14	0.0009625337842330326	4.179444451487434e-23	7.860531461397015e-12	6.974658634172114e-16	6.111648250773109e-16	1.902105014616795e-20
98800000	0.004518733099158281	1.661136363383594e-49	-5.576155015122232e-31	4.787581500120592e-12	1.3398050078214387e-14	0.0009625337842330326	4.179444451487434e-23	7.860531461397015e-12	6.974658634172114e-16	6.111648250773109e-16	1.902105014616795e-20
98900000	0.004518733099158281	1.661136363383594e-49	-5.576155015122232e-31	4.787581500120592e-12	1.3398050078214387e-14	0.0009625337842330326	4.179444451487434e-23	7.860531461397015e-12	6.974658634172114e-16	6.111648250773109e-16	1.9021050146167952e-20
99000000	0.004518733099158281	1.661136363383594e-49	-5.576155015122232e-31	4.787581500120592e-12	1.3398050078214387e-14	0.0009625337842330326	4.179444451487434e-23	7.860531461397015e-12	6.974658634172114e-16	6.111648250773109e-16	1.9021050146167952e-20
99100000	0.004518733099158281	1.661136363383594e-49	-5.576155015122232e-31	4.787581500120592e-12	1.3398050078214387e-14	0.0009625337842330326	4.179444451487434e-23	7.860531461397015e-12	6.974658634172114e-16	6.111648250773109e-16	1.9021050146167952e-20
99200000	0.004518733099158281	1.661136363383594e-49	-5.576155015122232e-31	4.787581500120592e-12	1.3398050078214387e-14	0.0009625337842330326	4.179444451487434e-23	7.860531461397015e-12	6.974658634172114e-16	6.111648250773109e-16	1.9021050146167952e-20
99300000	0.004518733099158281	1.661136363383594e-49	-5.576155015122232e-31	4.787581500120592e-12	1.3398050078214387e-14	0.0009625337842330326	4.179444451487434e-23	7.860531461397015e-12	6.974658634172114e-16	6.111648250773109e-16	1.9021050146167952e-20
99400000	0.004518733099158281	1.661136363383594e-49	-5.576155015122232e-31	4.787581500120592e-12	1.3398050078214387e-14	0.0009625337842330326	4.179444451487434e-23	7.860531461397015e-12	6.974658634172114e-16	6.111648250773109e-16	1.9021050146167952e-20
99500000	0.004518733099158281	1.661136363383594e-49	-5.576155015122232e-31	4.787581500120592e-12	1.3398050078214387e-14	0.0009625337842330326	4.179444451487434e-23	7.860531461397015e-12	6.974658634172114e-16	6.111648250773109e-16	1.9021050146167952e-20
99600000	0.004518733099158281	1.661136363383594e-49	-5.576155015122232e-31	4.787581500120592e-12	1.3398050078214387e-14	0.0009625337842330326	4.179444451487434e-23	7.860531461397015e-12	6.974658634172114e-16	6.111648250773109e-16	1.9021050146167952e-20
99700000	0.004518733099158281	1.661136363383594e-49	-5.576155015122232e-31	4.787581500120592e-12	1.3398050078214387e-14	0.0009625337842330326	4.179444451487434e-23	7.860531461397015e-12	6.974658634172114e-16	6.111648250773109e-16	1.9021050146167952e-20
99800000	0.004518733099158281	1.661136363383594e-49	-5.576155015122232e-31	4.787581500120592e-12	1.3398050078214387e-14	0.0009625337842330326	4.179444451487434e-23	7.860531461397015e-12	6.974658634172114e-16	6.111648250773109e-16	1.9021050146167952e-20
99900000	0.004518733099158281	1.661136363383594e-49	-5.576155015122232e-31	4.787581500120592e-12	1.3398050078214387e-14	0.0009625337842330326	4.179444451487434e-23	7.860531461397015e-12	6.974658634172114e-16	6.111648250773109e-16	1.9021050146167952e-20
100000000	0.004518733099158281	1.661136363383594e-49	-5.576155015122232e-31	4.787581500120592e-12	1.3398050078214387e-14	0.0009625337842330326	4.179444451487434e-23	7.860531461397015e-12	6.974658634172114e-16	6.111648250773109e-16	1.9021050146167952e-20
