# Supplementary material for: Thermodynamics Underpinning the Microbial Community‐Level Nitrogen Energy Metabolism
Source: Environ Microbiol. 2025 Feb 16;27(2):e70055. doi: 10.1111/1462-2920.70055 (PMC11830459; doi:10.1111/1462-2920.70055)
Supplement: Supplementary file 1 — Data S1. [file EMI-27-e70055-s001.zip › SI/Nnetwork/Results/kdef_-10/Iin_-5/p_0.2/O2_-7.4_H_-5..csv]

time	N2	N2H4	N2H5	N2O	NH2OH	NH3	NH3OH	NH4	NO	NO2	NO3
0	0.00001	0.00001	0.00001	0.00001	0.00001	0.00001	0.00001	0.00001	0.00001	0.00001	0.00001
100000	0.004968159729780106	1.9558892965090093e-49	4.7496807615553556e-61	9.940915086298347e-11	5.595140972140601e-15	0.0000636803412916323	-1.466872443070042e-22	5.200448783371496e-15	2.7584701583933743e-14	2.764241961546511e-13	1.5049884162733367e-14
200000	0.004968159729780106	1.9558892965090116e-49	4.7496807615553494e-61	9.940915086298347e-11	5.595140972139993e-15	0.00006368034129163226	-4.1402458503718067e-23	5.200448783243336e-15	2.758470158393376e-14	2.764241961546061e-13	1.504988416273336e-14
300000	0.004968159729780106	1.9558892965090124e-49	4.749680761555351e-61	9.940915086298345e-11	5.595140972139995e-15	0.00006368034129163226	-2.799349657445407e-23	5.200448783243904e-15	2.7584701583933762e-14	2.7642419615460626e-13	1.504988416273336e-14
400000	0.004968159729780106	1.955889296509012e-49	4.7496807615553494e-61	9.940915086298345e-11	5.595140972139994e-15	0.00006368034129163226	-1.800320585864924e-23	5.200448783243613e-15	2.758470158393376e-14	2.764241961546062e-13	1.504988416273336e-14
500000	0.004968159729780106	1.955889296509011e-49	4.749680761555347e-61	9.940915086298347e-11	5.595140972139991e-15	0.00006368034129163227	-9.128045181946572e-24	5.2004487832430424e-15	2.7584701583933753e-14	2.7642419615460606e-13	1.5049884162733364e-14
600000	0.004968159729780106	1.9558892965090105e-49	4.7496807615553466e-61	9.940915086298347e-11	5.5951409721399906e-15	0.00006368034129163228	8.957339106262516e-25	5.200448783242767e-15	2.758470158393375e-14	2.7642419615460596e-13	1.5049884162733364e-14
700000	0.004968159729780106	1.9558892965090105e-49	4.7496807615553466e-61	9.940915086298347e-11	5.5951409721399906e-15	0.00006368034129163228	6.857386764968151e-24	5.2004487832427695e-15	2.758470158393375e-14	2.7642419615460596e-13	1.5049884162733364e-14
800000	0.004968159729780106	1.955889296509011e-49	4.7496807615553466e-61	9.940915086298347e-11	5.5951409721399906e-15	0.00006368034129163228	6.3589735918829515e-24	5.2004487832427695e-15	2.758470158393375e-14	2.7642419615460596e-13	1.5049884162733364e-14
900000	0.004968159729780106	1.955889296509011e-49	4.749680761555347e-61	9.940915086298347e-11	5.59514097213999e-15	0.00006368034129163227	2.9847735741352234e-24	5.200448783242768e-15	2.7584701583933753e-14	2.7642419615460596e-13	1.504988416273336e-14
1000000	0.004968159729780106	1.9558892965090112e-49	4.749680761555347e-61	9.940915086298347e-11	5.59514097213999e-15	0.00006368034129163227	3.1906589448954263e-25	5.200448783242767e-15	2.7584701583933753e-14	2.7642419615460596e-13	1.504988416273336e-14
1100000	0.004968159729780106	1.9558892965090112e-49	4.749680761555347e-61	9.940915086298347e-11	5.59514097213999e-15	0.00006368034129163227	2.0186395978954033e-25	5.200448783242767e-15	2.7584701583933753e-14	2.7642419615460596e-13	1.504988416273336e-14
1200000	0.004968159729780106	1.9558892965090116e-49	4.749680761555347e-61	9.940915086298347e-11	5.59514097213999e-15	0.00006368034129163227	2.247233720443884e-25	5.200448783242767e-15	2.7584701583933753e-14	2.7642419615460596e-13	1.504988416273336e-14
1300000	0.004968159729780106	1.9558892965090116e-49	4.749680761555347e-61	9.940915086298347e-11	5.59514097213999e-15	0.00006368034129163226	2.4533973551560365e-25	5.200448783242767e-15	2.7584701583933753e-14	2.7642419615460596e-13	1.504988416273336e-14
1400000	0.004968159729780106	1.955889296509012e-49	4.749680761555348e-61	9.940915086298347e-11	5.59514097213999e-15	0.00006368034129163226	2.6379603384819455e-25	5.200448783242767e-15	2.7584701583933753e-14	2.7642419615460596e-13	1.5049884162733357e-14
1500000	0.004968159729780106	1.955889296509012e-49	4.749680761555348e-61	9.940915086298347e-11	5.595140972139989e-15	0.00006368034129163226	2.8017525068716964e-25	5.200448783242767e-15	2.7584701583933756e-14	2.7642419615460596e-13	1.5049884162733357e-14
1600000	0.004968159729780106	1.955889296509012e-49	4.749680761555348e-61	9.940915086298347e-11	5.595140972139989e-15	0.00006368034129163226	2.945603696775374e-25	5.200448783242767e-15	2.7584701583933756e-14	2.7642419615460596e-13	1.5049884162733357e-14
1700000	0.004968159729780106	1.955889296509012e-49	4.749680761555348e-61	9.940915086298347e-11	5.595140972139989e-15	0.00006368034129163226	3.0703437446430647e-25	5.200448783242767e-15	2.7584701583933756e-14	2.7642419615460596e-13	1.5049884162733357e-14
1800000	0.004968159729780106	1.955889296509012e-49	4.749680761555348e-61	9.940915086298347e-11	5.595140972139989e-15	0.00006368034129163226	3.1768024869248526e-25	5.200448783242767e-15	2.7584701583933756e-14	2.7642419615460596e-13	1.5049884162733357e-14
1900000	0.004968159729780106	1.9558892965090124e-49	4.749680761555348e-61	9.940915086298347e-11	5.595140972139989e-15	0.00006368034129163226	3.265809760070823e-25	5.200448783242767e-15	2.7584701583933756e-14	2.764241961546059e-13	1.5049884162733357e-14
2000000	0.004968159729780106	1.9558892965090124e-49	4.749680761555348e-61	9.940915086298347e-11	5.595140972139989e-15	0.00006368034129163226	3.338195400531062e-25	5.200448783242767e-15	2.7584701583933756e-14	2.764241961546059e-13	1.5049884162733357e-14
2100000	0.004968159729780106	1.9558892965090124e-49	4.749680761555348e-61	9.940915086298347e-11	5.595140972139989e-15	0.00006368034129163226	3.394789244755654e-25	5.200448783242767e-15	2.7584701583933756e-14	2.764241961546059e-13	1.5049884162733357e-14
2200000	0.004968159729780106	1.9558892965090124e-49	4.749680761555348e-61	9.940915086298347e-11	5.595140972139989e-15	0.00006368034129163226	3.4364211291946843e-25	5.200448783242767e-15	2.7584701583933756e-14	2.764241961546059e-13	1.5049884162733357e-14
2300000	0.004968159729780106	1.9558892965090124e-49	4.749680761555348e-61	9.940915086298347e-11	5.595140972139989e-15	0.00006368034129163226	3.4639208902982386e-25	5.200448783242767e-15	2.7584701583933756e-14	2.764241961546059e-13	1.5049884162733357e-14
2400000	0.004968159729780106	1.9558892965090124e-49	4.749680761555348e-61	9.940915086298347e-11	5.595140972139989e-15	0.00006368034129163226	3.4781183645164015e-25	5.200448783242767e-15	2.7584701583933756e-14	2.764241961546059e-13	1.5049884162733357e-14
2500000	0.004968159729780106	1.955889296509012e-49	4.749680761555348e-61	9.940915086298347e-11	5.595140972139989e-15	0.00006368034129163226	3.479843388299258e-25	5.200448783242767e-15	2.7584701583933756e-14	2.764241961546059e-13	1.5049884162733357e-14
2600000	0.004968159729780106	1.955889296509012e-49	4.749680761555348e-61	9.940915086298347e-11	5.595140972139989e-15	0.00006368034129163226	3.469925798096894e-25	5.200448783242767e-15	2.7584701583933756e-14	2.764241961546059e-13	1.5049884162733357e-14
2700000	0.004968159729780106	1.955889296509012e-49	4.749680761555348e-61	9.940915086298347e-11	5.595140972139989e-15	0.00006368034129163226	3.4491954303593944e-25	5.200448783242767e-15	2.7584701583933756e-14	2.764241961546059e-13	1.5049884162733357e-14
2800000	0.004968159729780106	1.955889296509012e-49	4.749680761555348e-61	9.940915086298347e-11	5.595140972139989e-15	0.00006368034129163226	3.4184821215368447e-25	5.200448783242767e-15	2.7584701583933753e-14	2.764241961546059e-13	1.5049884162733357e-14
2900000	0.004968159729780106	1.955889296509012e-49	4.749680761555348e-61	9.940915086298347e-11	5.595140972139989e-15	0.00006368034129163226	3.37861570807933e-25	5.200448783242767e-15	2.7584701583933753e-14	2.764241961546059e-13	1.5049884162733357e-14
3000000	0.004968159729780106	1.9558892965090116e-49	4.749680761555348e-61	9.940915086298347e-11	5.595140972139989e-15	0.00006368034129163226	3.330426026436935e-25	5.200448783242767e-15	2.7584701583933753e-14	2.7642419615460596e-13	1.5049884162733357e-14
3100000	0.004968159729780106	1.9558892965090116e-49	4.749680761555348e-61	9.940915086298347e-11	5.595140972139989e-15	0.00006368034129163226	3.274742913059746e-25	5.200448783242767e-15	2.7584701583933753e-14	2.7642419615460596e-13	1.5049884162733357e-14
3200000	0.004968159729780106	1.9558892965090116e-49	4.749680761555348e-61	9.940915086298347e-11	5.595140972139989e-15	0.00006368034129163226	3.2123962043978468e-25	5.200448783242767e-15	2.7584701583933753e-14	2.7642419615460596e-13	1.5049884162733357e-14
3300000	0.004968159729780106	1.9558892965090116e-49	4.749680761555348e-61	9.940915086298347e-11	5.595140972139989e-15	0.00006368034129163226	3.144215736901324e-25	5.200448783242767e-15	2.7584701583933753e-14	2.7642419615460596e-13	1.5049884162733357e-14
3400000	0.004968159729780106	1.9558892965090112e-49	4.749680761555348e-61	9.940915086298347e-11	5.595140972139989e-15	0.00006368034129163226	3.071031347020262e-25	5.200448783242767e-15	2.7584701583933753e-14	2.7642419615460596e-13	1.5049884162733357e-14
3500000	0.004968159729780106	1.9558892965090112e-49	4.749680761555348e-61	9.940915086298347e-11	5.595140972139989e-15	0.00006368034129163226	2.9936728712047462e-25	5.200448783242767e-15	2.7584701583933753e-14	2.7642419615460596e-13	1.5049884162733357e-14
3600000	0.004968159729780106	1.9558892965090112e-49	4.749680761555347e-61	9.940915086298347e-11	5.595140972139989e-15	0.00006368034129163226	2.9129701459048617e-25	5.200448783242767e-15	2.7584701583933753e-14	2.7642419615460596e-13	1.5049884162733357e-14
3700000	0.004968159729780106	1.955889296509011e-49	4.749680761555347e-61	9.940915086298347e-11	5.595140972139989e-15	0.00006368034129163226	2.829753007570694e-25	5.200448783242767e-15	2.7584701583933753e-14	2.7642419615460596e-13	1.5049884162733357e-14
3800000	0.004968159729780106	1.955889296509011e-49	4.749680761555347e-61	9.940915086298347e-11	5.595140972139989e-15	0.00006368034129163226	2.744851292652328e-25	5.200448783242767e-15	2.758470158393375e-14	2.7642419615460596e-13	1.5049884162733357e-14
3900000	0.004968159729780106	1.955889296509011e-49	4.749680761555347e-61	9.940915086298347e-11	5.595140972139989e-15	0.00006368034129163226	2.659094837599849e-25	5.200448783242767e-15	2.758470158393375e-14	2.7642419615460596e-13	1.5049884162733357e-14
4000000	0.004968159729780107	1.9558892965090105e-49	4.749680761555347e-61	9.940915086298347e-11	5.59514097213999e-15	0.00006368034129163226	2.573313478863343e-25	5.200448783242766e-15	2.758470158393375e-14	2.7642419615460596e-13	1.5049884162733357e-14
4100000	0.004968159729780107	1.9558892965090105e-49	4.749680761555347e-61	9.940915086298347e-11	5.59514097213999e-15	0.00006368034129163226	2.488337052892894e-25	5.200448783242766e-15	2.758470158393375e-14	2.7642419615460596e-13	1.504988416273336e-14
4200000	0.004968159729780107	1.9558892965090105e-49	4.749680761555347e-61	9.940915086298347e-11	5.59514097213999e-15	0.00006368034129163227	2.4049953961385875e-25	5.200448783242766e-15	2.758470158393375e-14	2.7642419615460596e-13	1.504988416273336e-14
4300000	0.004968159729780107	1.95588929650901e-49	4.749680761555347e-61	9.940915086298347e-11	5.59514097213999e-15	0.00006368034129163227	2.324118345050509e-25	5.200448783242766e-15	2.758470158393375e-14	2.7642419615460596e-13	1.504988416273336e-14
4400000	0.004968159729780107	1.95588929650901e-49	4.749680761555347e-61	9.940915086298347e-11	5.59514097213999e-15	0.00006368034129163227	2.246535736078744e-25	5.200448783242766e-15	2.758470158393375e-14	2.7642419615460596e-13	1.504988416273336e-14
4500000	0.004968159729780107	1.95588929650901e-49	4.749680761555347e-61	9.940915086298347e-11	5.59514097213999e-15	0.00006368034129163227	2.1730774056733773e-25	5.200448783242766e-15	2.758470158393375e-14	2.7642419615460596e-13	1.504988416273336e-14
4600000	0.004968159729780107	1.95588929650901e-49	4.7496807615553466e-61	9.940915086298347e-11	5.59514097213999e-15	0.00006368034129163227	2.104573190284494e-25	5.200448783242766e-15	2.758470158393375e-14	2.7642419615460596e-13	1.504988416273336e-14
4700000	0.004968159729780107	1.9558892965090097e-49	4.7496807615553466e-61	9.940915086298347e-11	5.59514097213999e-15	0.00006368034129163227	2.04185292636218e-25	5.200448783242766e-15	2.7584701583933746e-14	2.7642419615460596e-13	1.504988416273336e-14
4800000	0.004968159729780107	1.9558892965090097e-49	4.7496807615553466e-61	9.940915086298347e-11	5.59514097213999e-15	0.00006368034129163227	1.9857464503565195e-25	5.200448783242766e-15	2.7584701583933746e-14	2.7642419615460596e-13	1.504988416273336e-14
4900000	0.004968159729780107	1.9558892965090097e-49	4.7496807615553466e-61	9.940915086298347e-11	5.59514097213999e-15	0.00006368034129163227	1.9370835987175984e-25	5.200448783242766e-15	2.7584701583933746e-14	2.7642419615460596e-13	1.504988416273336e-14
5000000	0.004968159729780107	1.9558892965090097e-49	4.7496807615553466e-61	9.940915086298347e-11	5.59514097213999e-15	0.00006368034129163227	1.896694207895502e-25	5.200448783242766e-15	2.7584701583933746e-14	2.7642419615460596e-13	1.504988416273336e-14
5100000	0.004968159729780107	1.9558892965090093e-49	4.7496807615553466e-61	9.940915086298347e-11	5.59514097213999e-15	0.00006368034129163227	1.865408114340315e-25	5.200448783242766e-15	2.7584701583933746e-14	2.7642419615460596e-13	1.504988416273336e-14
5200000	0.004968159729780107	1.9558892965090093e-49	4.7496807615553466e-61	9.940915086298347e-11	5.59514097213999e-15	0.00006368034129163227	1.844055154502123e-25	5.200448783242766e-15	2.7584701583933746e-14	2.7642419615460596e-13	1.504988416273336e-14
5300000	0.004968159729780107	1.9558892965090093e-49	4.7496807615553466e-61	9.940915086298347e-11	5.59514097213999e-15	0.00006368034129163227	1.8334651648310112e-25	5.200448783242766e-15	2.7584701583933746e-14	2.7642419615460596e-13	1.504988416273336e-14
5400000	0.004968159729780107	1.9558892965090093e-49	4.7496807615553466e-61	9.940915086298347e-11	5.59514097213999e-15	0.00006368034129163227	1.8324601429591868e-25	5.200448783242766e-15	2.7584701583933746e-14	2.7642419615460596e-13	1.504988416273336e-14
5500000	0.004968159729780107	1.9558892965090093e-49	4.7496807615553466e-61	9.940915086298347e-11	5.59514097213999e-15	0.00006368034129163227	1.8325140581226615e-25	5.200448783242766e-15	2.7584701583933746e-14	2.7642419615460596e-13	1.504988416273336e-14
5600000	0.004968159729780107	1.9558892965090093e-49	4.7496807615553466e-61	9.940915086298347e-11	5.59514097213999e-15	0.00006368034129163227	1.832562742891932e-25	5.200448783242766e-15	2.7584701583933746e-14	2.7642419615460596e-13	1.504988416273336e-14
5700000	0.004968159729780107	1.9558892965090093e-49	4.7496807615553466e-61	9.940915086298347e-11	5.59514097213999e-15	0.00006368034129163227	1.832606389473237e-25	5.200448783242766e-15	2.7584701583933746e-14	2.7642419615460596e-13	1.504988416273336e-14
5800000	0.004968159729780107	1.9558892965090093e-49	4.7496807615553466e-61	9.940915086298347e-11	5.59514097213999e-15	0.00006368034129163227	1.832645190072815e-25	5.200448783242766e-15	2.7584701583933746e-14	2.7642419615460596e-13	1.504988416273336e-14
5900000	0.004968159729780107	1.9558892965090093e-49	4.7496807615553466e-61	9.940915086298347e-11	5.59514097213999e-15	0.00006368034129163227	1.8326793368969044e-25	5.200448783242766e-15	2.7584701583933746e-14	2.7642419615460596e-13	1.504988416273336e-14
6000000	0.004968159729780107	1.9558892965090093e-49	4.7496807615553466e-61	9.940915086298347e-11	5.59514097213999e-15	0.00006368034129163227	1.832709022151744e-25	5.200448783242766e-15	2.7584701583933746e-14	2.7642419615460596e-13	1.504988416273336e-14
6100000	0.004968159729780107	1.9558892965090093e-49	4.7496807615553466e-61	9.940915086298347e-11	5.59514097213999e-15	0.00006368034129163227	1.8327344380435722e-25	5.200448783242766e-15	2.7584701583933746e-14	2.7642419615460596e-13	1.504988416273336e-14
6200000	0.004968159729780107	1.9558892965090093e-49	4.7496807615553466e-61	9.940915086298347e-11	5.59514097213999e-15	0.00006368034129163227	1.8327557767786278e-25	5.200448783242766e-15	2.7584701583933746e-14	2.7642419615460596e-13	1.504988416273336e-14
6300000	0.004968159729780107	1.9558892965090093e-49	4.7496807615553466e-61	9.940915086298347e-11	5.59514097213999e-15	0.00006368034129163227	1.8327732305631494e-25	5.200448783242766e-15	2.7584701583933746e-14	2.7642419615460596e-13	1.504988416273336e-14
6400000	0.004968159729780107	1.9558892965090093e-49	4.7496807615553466e-61	9.940915086298347e-11	5.59514097213999e-15	0.00006368034129163227	1.8327869916033754e-25	5.200448783242766e-15	2.7584701583933746e-14	2.7642419615460596e-13	1.504988416273336e-14
6500000	0.004968159729780107	1.9558892965090093e-49	4.7496807615553466e-61	9.940915086298347e-11	5.59514097213999e-15	0.00006368034129163227	1.8327972521055445e-25	5.200448783242766e-15	2.7584701583933746e-14	2.7642419615460596e-13	1.504988416273336e-14
6600000	0.004968159729780107	1.9558892965090093e-49	4.7496807615553466e-61	9.940915086298347e-11	5.59514097213999e-15	0.00006368034129163227	1.8328042042758952e-25	5.200448783242766e-15	2.7584701583933746e-14	2.7642419615460596e-13	1.504988416273336e-14
6700000	0.004968159729780107	1.9558892965090093e-49	4.7496807615553466e-61	9.940915086298347e-11	5.59514097213999e-15	0.00006368034129163227	1.8328080403206662e-25	5.200448783242766e-15	2.7584701583933746e-14	2.7642419615460596e-13	1.504988416273336e-14
6800000	0.004968159729780107	1.9558892965090093e-49	4.7496807615553466e-61	9.940915086298347e-11	5.59514097213999e-15	0.00006368034129163227	1.832808952446096e-25	5.200448783242766e-15	2.7584701583933746e-14	2.7642419615460596e-13	1.504988416273336e-14
6900000	0.004968159729780107	1.9558892965090093e-49	4.7496807615553466e-61	9.940915086298347e-11	5.59514097213999e-15	0.00006368034129163227	1.8328071328584233e-25	5.200448783242766e-15	2.7584701583933746e-14	2.7642419615460596e-13	1.504988416273336e-14
7000000	0.004968159729780107	1.9558892965090093e-49	4.7496807615553466e-61	9.940915086298347e-11	5.59514097213999e-15	0.00006368034129163227	1.8328027737638864e-25	5.200448783242766e-15	2.7584701583933746e-14	2.7642419615460596e-13	1.504988416273336e-14
7100000	0.004968159729780107	1.9558892965090093e-49	4.7496807615553466e-61	9.940915086298347e-11	5.59514097213999e-15	0.00006368034129163227	1.8327960673687242e-25	5.200448783242766e-15	2.7584701583933746e-14	2.7642419615460596e-13	1.504988416273336e-14
7200000	0.004968159729780107	1.9558892965090093e-49	4.7496807615553466e-61	9.940915086298347e-11	5.59514097213999e-15	0.00006368034129163227	1.8327872058791754e-25	5.200448783242766e-15	2.7584701583933746e-14	2.7642419615460596e-13	1.504988416273336e-14
7300000	0.004968159729780107	1.9558892965090097e-49	4.7496807615553466e-61	9.940915086298347e-11	5.59514097213999e-15	0.00006368034129163227	1.832776381501478e-25	5.200448783242766e-15	2.7584701583933746e-14	2.7642419615460596e-13	1.504988416273336e-14
7400000	0.004968159729780107	1.9558892965090097e-49	4.7496807615553466e-61	9.940915086298347e-11	5.59514097213999e-15	0.00006368034129163227	1.832763786441871e-25	5.200448783242766e-15	2.7584701583933746e-14	2.764241961546059e-13	1.504988416273336e-14
7500000	0.004968159729780107	1.9558892965090097e-49	4.749680761555347e-61	9.940915086298347e-11	5.59514097213999e-15	0.00006368034129163227	1.832749612906593e-25	5.200448783242766e-15	2.758470158393375e-14	2.764241961546059e-13	1.504988416273336e-14
7600000	0.004968159729780107	1.9558892965090097e-49	4.749680761555347e-61	9.940915086298347e-11	5.59514097213999e-15	0.00006368034129163227	1.8327340531018825e-25	5.200448783242766e-15	2.758470158393375e-14	2.764241961546059e-13	1.504988416273336e-14
7700000	0.004968159729780107	1.9558892965090097e-49	4.749680761555347e-61	9.940915086298347e-11	5.59514097213999e-15	0.00006368034129163227	1.8327172992339783e-25	5.200448783242766e-15	2.758470158393375e-14	2.764241961546059e-13	1.504988416273336e-14
7800000	0.004968159729780107	1.9558892965090097e-49	4.749680761555347e-61	9.940915086298347e-11	5.59514097213999e-15	0.00006368034129163228	1.8326995435091184e-25	5.200448783242766e-15	2.758470158393375e-14	2.764241961546059e-13	1.504988416273336e-14
7900000	0.004968159729780107	1.9558892965090097e-49	4.749680761555347e-61	9.940915086298347e-11	5.5951409721399906e-15	0.00006368034129163228	1.832680978133542e-25	5.200448783242766e-15	2.758470158393375e-14	2.764241961546059e-13	1.504988416273336e-14
8000000	0.004968159729780107	1.95588929650901e-49	4.749680761555347e-61	9.940915086298347e-11	5.5951409721399906e-15	0.00006368034129163228	1.8326617953134873e-25	5.200448783242767e-15	2.758470158393375e-14	2.764241961546059e-13	1.504988416273336e-14
8100000	0.004968159729780107	1.95588929650901e-49	4.749680761555347e-61	9.940915086298347e-11	5.5951409721399906e-15	0.00006368034129163228	1.8326421872551933e-25	5.200448783242767e-15	2.758470158393375e-14	2.764241961546059e-13	1.504988416273336e-14
8200000	0.004968159729780106	1.95588929650901e-49	4.749680761555347e-61	9.940915086298347e-11	5.5951409721399906e-15	0.00006368034129163228	1.832622346164898e-25	5.200448783242767e-15	2.758470158393375e-14	2.764241961546059e-13	1.5049884162733364e-14
8300000	0.004968159729780106	1.95588929650901e-49	4.749680761555347e-61	9.940915086298347e-11	5.5951409721399906e-15	0.00006368034129163228	1.8326024642488406e-25	5.200448783242767e-15	2.758470158393375e-14	2.764241961546059e-13	1.5049884162733364e-14
8400000	0.004968159729780106	1.95588929650901e-49	4.749680761555347e-61	9.940915086298347e-11	5.5951409721399906e-15	0.00006368034129163228	1.8325827337132592e-25	5.200448783242767e-15	2.758470158393375e-14	2.764241961546059e-13	1.5049884162733364e-14
8500000	0.004968159729780106	1.95588929650901e-49	4.749680761555347e-61	9.940915086298347e-11	5.5951409721399906e-15	0.00006368034129163228	1.8325633467643925e-25	5.200448783242767e-15	2.758470158393375e-14	2.764241961546059e-13	1.5049884162733364e-14
8600000	0.004968159729780106	1.9558892965090105e-49	4.749680761555347e-61	9.940915086298347e-11	5.5951409721399906e-15	0.00006368034129163228	1.8325444956084794e-25	5.200448783242767e-15	2.758470158393375e-14	2.764241961546059e-13	1.5049884162733364e-14
8700000	0.004968159729780106	1.9558892965090105e-49	4.749680761555347e-61	9.940915086298347e-11	5.5951409721399906e-15	0.00006368034129163228	1.832526372451758e-25	5.200448783242767e-15	2.758470158393375e-14	2.764241961546059e-13	1.5049884162733364e-14
8800000	0.004968159729780106	1.9558892965090105e-49	4.749680761555347e-61	9.940915086298347e-11	5.5951409721399906e-15	0.00006368034129163228	1.8325091695004674e-25	5.200448783242767e-15	2.758470158393375e-14	2.764241961546059e-13	1.5049884162733364e-14
8900000	0.004968159729780106	1.9558892965090105e-49	4.749680761555348e-61	9.940915086298347e-11	5.5951409721399906e-15	0.00006368034129163228	1.8324930789608457e-25	5.200448783242767e-15	2.7584701583933753e-14	2.764241961546059e-13	1.5049884162733364e-14
9000000	0.004968159729780106	1.9558892965090105e-49	4.749680761555348e-61	9.940915086298347e-11	5.5951409721399906e-15	0.00006368034129163228	1.8324782930391317e-25	5.200448783242767e-15	2.7584701583933753e-14	2.764241961546059e-13	1.5049884162733364e-14
9100000	0.004968159729780106	1.9558892965090105e-49	4.749680761555348e-61	9.940915086298347e-11	5.5951409721399906e-15	0.00006368034129163228	1.832465003941564e-25	5.200448783242767e-15	2.7584701583933753e-14	2.764241961546059e-13	1.5049884162733364e-14
9200000	0.004968159729780106	1.9558892965090105e-49	4.749680761555348e-61	9.940915086298347e-11	5.5951409721399906e-15	0.00006368034129163228	1.8324534038743813e-25	5.200448783242767e-15	2.7584701583933753e-14	2.764241961546059e-13	1.5049884162733364e-14
9300000	0.004968159729780106	1.955889296509011e-49	4.749680761555348e-61	9.940915086298347e-11	5.5951409721399906e-15	0.00006368034129163228	1.832443685043822e-25	5.200448783242767e-15	2.7584701583933753e-14	2.764241961546059e-13	1.5049884162733364e-14
9400000	0.004968159729780106	1.955889296509011e-49	4.749680761555348e-61	9.940915086298347e-11	5.5951409721399906e-15	0.00006368034129163228	1.8324360396561248e-25	5.200448783242767e-15	2.7584701583933753e-14	2.764241961546059e-13	1.5049884162733364e-14
9500000	0.004968159729780106	1.955889296509011e-49	4.749680761555348e-61	9.940915086298347e-11	5.5951409721399906e-15	0.00006368034129163228	1.832430659917528e-25	5.200448783242767e-15	2.7584701583933753e-14	2.764241961546059e-13	1.5049884162733364e-14
9600000	0.004968159729780106	1.955889296509011e-49	4.749680761555348e-61	9.940915086298347e-11	5.5951409721399906e-15	0.00006368034129163228	1.8324277380342706e-25	5.200448783242767e-15	2.7584701583933753e-14	2.764241961546059e-13	1.5049884162733364e-14
9700000	0.004968159729780106	1.955889296509011e-49	4.749680761555348e-61	9.940915086298347e-11	5.5951409721399906e-15	0.00006368034129163228	1.8324272500632894e-25	5.200448783242767e-15	2.7584701583933753e-14	2.764241961546059e-13	1.5049884162733364e-14
9800000	0.004968159729780106	1.955889296509011e-49	4.749680761555348e-61	9.940915086298347e-11	5.5951409721399906e-15	0.00006368034129163228	1.83242726340387e-25	5.200448783242767e-15	2.7584701583933753e-14	2.764241961546059e-13	1.5049884162733364e-14
9900000	0.004968159729780106	1.955889296509011e-49	4.749680761555348e-61	9.940915086298347e-11	5.5951409721399906e-15	0.00006368034129163228	1.8324272762028218e-25	5.200448783242767e-15	2.7584701583933753e-14	2.764241961546059e-13	1.5049884162733364e-14
10000000	0.004968159729780106	1.955889296509011e-49	4.749680761555348e-61	9.940915086298347e-11	5.5951409721399906e-15	0.00006368034129163228	1.832427288468442e-25	5.200448783242767e-15	2.7584701583933753e-14	2.764241961546059e-13	1.5049884162733364e-14
10100000	0.004968159729780106	1.955889296509011e-49	4.749680761555348e-61	9.940915086298347e-11	5.5951409721399906e-15	0.00006368034129163228	1.8324273002090291e-25	5.200448783242767e-15	2.7584701583933753e-14	2.764241961546059e-13	1.5049884162733364e-14
10200000	0.004968159729780106	1.955889296509011e-49	4.749680761555348e-61	9.940915086298347e-11	5.5951409721399906e-15	0.00006368034129163228	1.8324273114328809e-25	5.200448783242767e-15	2.7584701583933753e-14	2.764241961546059e-13	1.5049884162733364e-14
10300000	0.004968159729780106	1.9558892965090112e-49	4.749680761555348e-61	9.940915086298347e-11	5.5951409721399906e-15	0.00006368034129163228	1.832427322148295e-25	5.200448783242767e-15	2.7584701583933753e-14	2.764241961546059e-13	1.5049884162733364e-14
10400000	0.004968159729780106	1.9558892965090112e-49	4.749680761555348e-61	9.940915086298347e-11	5.5951409721399906e-15	0.00006368034129163228	1.8324273323635694e-25	5.200448783242767e-15	2.7584701583933753e-14	2.764241961546059e-13	1.5049884162733364e-14
10500000	0.004968159729780106	1.9558892965090112e-49	4.749680761555348e-61	9.940915086298347e-11	5.5951409721399906e-15	0.00006368034129163228	1.832427342087002e-25	5.200448783242767e-15	2.7584701583933753e-14	2.764241961546059e-13	1.5049884162733364e-14
10600000	0.004968159729780106	1.9558892965090112e-49	4.749680761555348e-61	9.940915086298347e-11	5.5951409721399906e-15	0.00006368034129163228	1.8324273513268908e-25	5.200448783242767e-15	2.7584701583933753e-14	2.764241961546059e-13	1.5049884162733364e-14
10700000	0.004968159729780106	1.9558892965090112e-49	4.749680761555348e-61	9.940915086298347e-11	5.5951409721399906e-15	0.00006368034129163228	1.8324273600915333e-25	5.200448783242767e-15	2.7584701583933753e-14	2.764241961546059e-13	1.5049884162733364e-14
10800000	0.004968159729780106	1.9558892965090112e-49	4.749680761555348e-61	9.940915086298347e-11	5.5951409721399906e-15	0.00006368034129163228	1.8324273683892278e-25	5.200448783242767e-15	2.7584701583933753e-14	2.764241961546059e-13	1.5049884162733364e-14
10900000	0.004968159729780106	1.9558892965090112e-49	4.749680761555348e-61	9.940915086298347e-11	5.5951409721399906e-15	0.00006368034129163228	1.832427376228272e-25	5.200448783242767e-15	2.7584701583933753e-14	2.764241961546059e-13	1.5049884162733364e-14
11000000	0.004968159729780106	1.9558892965090112e-49	4.749680761555348e-61	9.940915086298347e-11	5.5951409721399906e-15	0.00006368034129163228	1.832427383616964e-25	5.200448783242767e-15	2.7584701583933753e-14	2.764241961546059e-13	1.5049884162733364e-14
11100000	0.004968159729780106	1.9558892965090112e-49	4.749680761555348e-61	9.940915086298347e-11	5.5951409721399906e-15	0.00006368034129163228	1.832427390563601e-25	5.200448783242767e-15	2.7584701583933753e-14	2.764241961546059e-13	1.5049884162733364e-14
11200000	0.004968159729780106	1.9558892965090112e-49	4.749680761555348e-61	9.940915086298347e-11	5.5951409721399906e-15	0.00006368034129163228	1.8324273970764817e-25	5.200448783242767e-15	2.7584701583933753e-14	2.764241961546059e-13	1.5049884162733364e-14
11300000	0.004968159729780106	1.9558892965090112e-49	4.749680761555348e-61	9.940915086298347e-11	5.5951409721399906e-15	0.00006368034129163228	1.8324274031639036e-25	5.200448783242767e-15	2.7584701583933753e-14	2.764241961546059e-13	1.5049884162733364e-14
11400000	0.004968159729780106	1.9558892965090112e-49	4.749680761555348e-61	9.940915086298347e-11	5.5951409721399906e-15	0.00006368034129163228	1.8324274088341644e-25	5.200448783242767e-15	2.7584701583933753e-14	2.764241961546059e-13	1.5049884162733364e-14
11500000	0.004968159729780106	1.9558892965090112e-49	4.749680761555348e-61	9.940915086298347e-11	5.5951409721399906e-15	0.00006368034129163228	1.8324274140955623e-25	5.200448783242767e-15	2.7584701583933753e-14	2.764241961546059e-13	1.5049884162733364e-14
11600000	0.004968159729780106	1.9558892965090112e-49	4.749680761555348e-61	9.940915086298347e-11	5.5951409721399906e-15	0.00006368034129163228	1.8324274189563951e-25	5.200448783242767e-15	2.7584701583933753e-14	2.764241961546059e-13	1.5049884162733364e-14
11700000	0.004968159729780106	1.9558892965090112e-49	4.749680761555348e-61	9.940915086298347e-11	5.5951409721399906e-15	0.00006368034129163228	1.8324274234249607e-25	5.200448783242767e-15	2.7584701583933756e-14	2.764241961546059e-13	1.5049884162733364e-14
11800000	0.004968159729780106	1.9558892965090112e-49	4.749680761555348e-61	9.940915086298347e-11	5.5951409721399906e-15	0.00006368034129163228	1.8324274275095568e-25	5.200448783242767e-15	2.7584701583933756e-14	2.764241961546059e-13	1.5049884162733364e-14
11900000	0.004968159729780106	1.9558892965090112e-49	4.749680761555348e-61	9.940915086298347e-11	5.5951409721399906e-15	0.00006368034129163228	1.8324274312184814e-25	5.200448783242767e-15	2.7584701583933756e-14	2.764241961546059e-13	1.5049884162733367e-14
12000000	0.004968159729780106	1.9558892965090112e-49	4.749680761555348e-61	9.940915086298347e-11	5.5951409721399906e-15	0.00006368034129163228	1.8324274345600323e-25	5.200448783242767e-15	2.7584701583933756e-14	2.764241961546059e-13	1.5049884162733367e-14
12100000	0.004968159729780106	1.9558892965090112e-49	4.749680761555348e-61	9.940915086298347e-11	5.5951409721399906e-15	0.00006368034129163228	1.8324274375425073e-25	5.200448783242767e-15	2.7584701583933756e-14	2.764241961546059e-13	1.5049884162733367e-14
12200000	0.004968159729780106	1.9558892965090112e-49	4.749680761555348e-61	9.940915086298347e-11	5.5951409721399906e-15	0.00006368034129163228	1.8324274401742048e-25	5.200448783242767e-15	2.7584701583933756e-14	2.764241961546059e-13	1.5049884162733367e-14
12300000	0.004968159729780106	1.9558892965090112e-49	4.749680761555348e-61	9.940915086298347e-11	5.5951409721399906e-15	0.00006368034129163228	1.832427442463422e-25	5.200448783242767e-15	2.7584701583933756e-14	2.764241961546059e-13	1.5049884162733367e-14
12400000	0.004968159729780106	1.9558892965090112e-49	4.749680761555348e-61	9.940915086298347e-11	5.5951409721399906e-15	0.00006368034129163228	1.8324274444184573e-25	5.200448783242767e-15	2.7584701583933756e-14	2.764241961546059e-13	1.5049884162733367e-14
12500000	0.004968159729780106	1.9558892965090112e-49	4.749680761555348e-61	9.940915086298347e-11	5.5951409721399906e-15	0.00006368034129163228	1.8324274460476082e-25	5.200448783242767e-15	2.7584701583933756e-14	2.764241961546059e-13	1.5049884162733367e-14
12600000	0.004968159729780106	1.9558892965090112e-49	4.749680761555348e-61	9.940915086298347e-11	5.5951409721399906e-15	0.00006368034129163228	1.8324274473591727e-25	5.200448783242767e-15	2.7584701583933756e-14	2.764241961546059e-13	1.5049884162733367e-14
12700000	0.004968159729780106	1.9558892965090112e-49	4.749680761555348e-61	9.940915086298347e-11	5.5951409721399906e-15	0.00006368034129163228	1.8324274483614488e-25	5.200448783242767e-15	2.7584701583933753e-14	2.764241961546059e-13	1.5049884162733367e-14
12800000	0.004968159729780106	1.9558892965090112e-49	4.749680761555348e-61	9.940915086298347e-11	5.5951409721399906e-15	0.00006368034129163228	1.8324274490627342e-25	5.200448783242767e-15	2.7584701583933753e-14	2.764241961546059e-13	1.5049884162733367e-14
12900000	0.004968159729780106	1.9558892965090112e-49	4.749680761555348e-61	9.940915086298347e-11	5.5951409721399906e-15	0.00006368034129163228	1.8324274494713271e-25	5.200448783242767e-15	2.7584701583933753e-14	2.764241961546059e-13	1.5049884162733367e-14
13000000	0.004968159729780106	1.9558892965090112e-49	4.749680761555348e-61	9.940915086298347e-11	5.5951409721399906e-15	0.00006368034129163228	1.832427449595525e-25	5.200448783242767e-15	2.7584701583933753e-14	2.764241961546059e-13	1.5049884162733367e-14
13100000	0.004968159729780106	1.9558892965090112e-49	4.749680761555348e-61	9.940915086298347e-11	5.5951409721399906e-15	0.00006368034129163228	1.8324274494436259e-25	5.200448783242767e-15	2.7584701583933753e-14	2.764241961546059e-13	1.5049884162733367e-14
13200000	0.004968159729780106	1.9558892965090112e-49	4.749680761555348e-61	9.940915086298348e-11	5.5951409721399906e-15	0.00006368034129163228	1.8324274490239275e-25	5.200448783242767e-15	2.7584701583933753e-14	2.764241961546059e-13	1.5049884162733367e-14
13300000	0.004968159729780106	1.9558892965090112e-49	4.749680761555348e-61	9.940915086298348e-11	5.5951409721399906e-15	0.00006368034129163228	1.832427448344728e-25	5.200448783242767e-15	2.7584701583933753e-14	2.764241961546059e-13	1.5049884162733367e-14
13400000	0.004968159729780106	1.9558892965090112e-49	4.749680761555348e-61	9.940915086298348e-11	5.5951409721399906e-15	0.00006368034129163228	1.8324274474143254e-25	5.200448783242767e-15	2.7584701583933753e-14	2.764241961546059e-13	1.5049884162733367e-14
13500000	0.004968159729780106	1.9558892965090112e-49	4.749680761555348e-61	9.940915086298348e-11	5.5951409721399906e-15	0.00006368034129163228	1.8324274462410172e-25	5.200448783242767e-15	2.7584701583933753e-14	2.764241961546059e-13	1.5049884162733367e-14
13600000	0.004968159729780106	1.9558892965090112e-49	4.749680761555348e-61	9.940915086298348e-11	5.5951409721399906e-15	0.00006368034129163228	1.8324274448331012e-25	5.200448783242767e-15	2.7584701583933753e-14	2.764241961546059e-13	1.5049884162733367e-14
13700000	0.004968159729780106	1.9558892965090112e-49	4.749680761555348e-61	9.940915086298348e-11	5.5951409721399906e-15	0.00006368034129163228	1.8324274431988757e-25	5.200448783242767e-15	2.7584701583933753e-14	2.764241961546059e-13	1.5049884162733367e-14
13800000	0.004968159729780106	1.9558892965090112e-49	4.749680761555348e-61	9.940915086298348e-11	5.5951409721399906e-15	0.00006368034129163228	1.8324274413466383e-25	5.200448783242767e-15	2.7584701583933753e-14	2.764241961546059e-13	1.5049884162733367e-14
13900000	0.004968159729780106	1.9558892965090112e-49	4.749680761555348e-61	9.940915086298348e-11	5.5951409721399906e-15	0.00006368034129163228	1.832427439284687e-25	5.200448783242767e-15	2.7584701583933753e-14	2.764241961546059e-13	1.5049884162733367e-14
14000000	0.004968159729780106	1.9558892965090112e-49	4.749680761555348e-61	9.940915086298348e-11	5.5951409721399906e-15	0.00006368034129163228	1.8324274370213195e-25	5.200448783242767e-15	2.7584701583933753e-14	2.764241961546059e-13	1.5049884162733367e-14
14100000	0.004968159729780106	1.9558892965090112e-49	4.749680761555348e-61	9.940915086298348e-11	5.5951409721399906e-15	0.00006368034129163228	1.832427434564834e-25	5.200448783242767e-15	2.7584701583933753e-14	2.764241961546059e-13	1.5049884162733367e-14
14200000	0.004968159729780106	1.9558892965090112e-49	4.749680761555348e-61	9.940915086298348e-11	5.5951409721399906e-15	0.00006368034129163228	1.832427431923528e-25	5.200448783242767e-15	2.7584701583933753e-14	2.764241961546059e-13	1.5049884162733364e-14
14300000	0.004968159729780106	1.9558892965090112e-49	4.749680761555348e-61	9.940915086298348e-11	5.5951409721399906e-15	0.00006368034129163228	1.8324274291056995e-25	5.200448783242767e-15	2.7584701583933753e-14	2.764241961546059e-13	1.5049884162733364e-14
14400000	0.004968159729780106	1.9558892965090112e-49	4.749680761555348e-61	9.940915086298348e-11	5.5951409721399906e-15	0.00006368034129163228	1.8324274261196465e-25	5.200448783242767e-15	2.7584701583933753e-14	2.764241961546059e-13	1.5049884162733364e-14
14500000	0.004968159729780106	1.9558892965090112e-49	4.749680761555348e-61	9.940915086298348e-11	5.5951409721399906e-15	0.00006368034129163228	1.8324274229736668e-25	5.200448783242767e-15	2.7584701583933753e-14	2.764241961546059e-13	1.5049884162733364e-14
14600000	0.004968159729780106	1.9558892965090112e-49	4.749680761555348e-61	9.940915086298348e-11	5.5951409721399906e-15	0.00006368034129163228	1.8324274196760583e-25	5.200448783242767e-15	2.7584701583933753e-14	2.764241961546059e-13	1.5049884162733364e-14
14700000	0.004968159729780106	1.955889296509011e-49	4.749680761555347e-61	9.940915086298348e-11	5.5951409721399906e-15	0.00006368034129163228	1.8324274162351188e-25	5.200448783242767e-15	2.7584701583933753e-14	2.764241961546059e-13	1.5049884162733364e-14
14800000	0.004968159729780106	1.955889296509011e-49	4.749680761555347e-61	9.940915086298348e-11	5.5951409721399906e-15	0.00006368034129163228	1.8324274126591465e-25	5.200448783242767e-15	2.7584701583933753e-14	2.764241961546059e-13	1.5049884162733364e-14
14900000	0.004968159729780106	1.955889296509011e-49	4.749680761555347e-61	9.940915086298348e-11	5.5951409721399906e-15	0.00006368034129163228	1.8324274089564388e-25	5.200448783242767e-15	2.7584701583933753e-14	2.764241961546059e-13	1.5049884162733364e-14
15000000	0.004968159729780106	1.955889296509011e-49	4.749680761555347e-61	9.940915086298348e-11	5.5951409721399906e-15	0.00006368034129163228	1.8324274051352937e-25	5.200448783242767e-15	2.7584701583933753e-14	2.764241961546059e-13	1.5049884162733364e-14
15100000	0.004968159729780106	1.955889296509011e-49	4.749680761555347e-61	9.940915086298348e-11	5.5951409721399906e-15	0.00006368034129163228	1.8324274012040094e-25	5.200448783242767e-15	2.7584701583933753e-14	2.7642419615460596e-13	1.5049884162733364e-14
15200000	0.004968159729780106	1.955889296509011e-49	4.749680761555347e-61	9.940915086298348e-11	5.5951409721399906e-15	0.00006368034129163228	1.8324273971708835e-25	5.200448783242767e-15	2.7584701583933753e-14	2.7642419615460596e-13	1.5049884162733364e-14
15300000	0.004968159729780106	1.955889296509011e-49	4.749680761555347e-61	9.940915086298348e-11	5.5951409721399906e-15	0.00006368034129163228	1.8324273930442137e-25	5.200448783242767e-15	2.7584701583933753e-14	2.7642419615460596e-13	1.5049884162733364e-14
15400000	0.004968159729780106	1.955889296509011e-49	4.749680761555347e-61	9.940915086298348e-11	5.5951409721399906e-15	0.00006368034129163228	1.8324273888322983e-25	5.200448783242766e-15	2.7584701583933753e-14	2.7642419615460596e-13	1.5049884162733364e-14
15500000	0.004968159729780106	1.955889296509011e-49	4.749680761555347e-61	9.940915086298348e-11	5.5951409721399906e-15	0.00006368034129163228	1.832427384543435e-25	5.200448783242766e-15	2.7584701583933753e-14	2.7642419615460596e-13	1.5049884162733364e-14
15600000	0.004968159729780106	1.955889296509011e-49	4.749680761555347e-61	9.940915086298348e-11	5.5951409721399906e-15	0.00006368034129163228	1.8324273801859216e-25	5.200448783242766e-15	2.7584701583933753e-14	2.7642419615460596e-13	1.5049884162733364e-14
15700000	0.004968159729780106	1.955889296509011e-49	4.749680761555347e-61	9.940915086298348e-11	5.5951409721399906e-15	0.00006368034129163228	1.832427375768056e-25	5.200448783242766e-15	2.7584701583933753e-14	2.7642419615460596e-13	1.5049884162733364e-14
15800000	0.004968159729780106	1.955889296509011e-49	4.749680761555347e-61	9.940915086298348e-11	5.5951409721399906e-15	0.00006368034129163228	1.8324273712981362e-25	5.200448783242766e-15	2.7584701583933753e-14	2.7642419615460596e-13	1.5049884162733364e-14
15900000	0.004968159729780106	1.955889296509011e-49	4.749680761555347e-61	9.940915086298348e-11	5.5951409721399906e-15	0.00006368034129163228	1.8324273667844601e-25	5.200448783242766e-15	2.7584701583933753e-14	2.7642419615460596e-13	1.5049884162733364e-14
16000000	0.004968159729780106	1.955889296509011e-49	4.749680761555347e-61	9.940915086298348e-11	5.5951409721399906e-15	0.00006368034129163228	1.8324273622353252e-25	5.200448783242766e-15	2.7584701583933753e-14	2.7642419615460596e-13	1.5049884162733364e-14
16100000	0.004968159729780106	1.955889296509011e-49	4.749680761555347e-61	9.940915086298348e-11	5.5951409721399906e-15	0.00006368034129163228	1.8324273576590298e-25	5.200448783242766e-15	2.7584701583933753e-14	2.7642419615460596e-13	1.5049884162733364e-14
16200000	0.004968159729780106	1.955889296509011e-49	4.749680761555347e-61	9.940915086298348e-11	5.5951409721399906e-15	0.00006368034129163227	1.8324273530638717e-25	5.200448783242766e-15	2.7584701583933753e-14	2.7642419615460596e-13	1.5049884162733364e-14
16300000	0.004968159729780106	1.955889296509011e-49	4.749680761555347e-61	9.940915086298348e-11	5.59514097213999e-15	0.00006368034129163227	1.8324273484581485e-25	5.200448783242766e-15	2.7584701583933753e-14	2.7642419615460596e-13	1.5049884162733364e-14
16400000	0.004968159729780106	1.955889296509011e-49	4.749680761555347e-61	9.940915086298348e-11	5.59514097213999e-15	0.00006368034129163227	1.8324273438501585e-25	5.200448783242766e-15	2.7584701583933753e-14	2.7642419615460596e-13	1.5049884162733364e-14
16500000	0.004968159729780107	1.9558892965090105e-49	4.7496807615553466e-61	9.940915086298348e-11	5.59514097213999e-15	0.00006368034129163227	1.8324273392481992e-25	5.200448783242766e-15	2.7584701583933753e-14	2.7642419615460596e-13	1.5049884162733364e-14
16600000	0.004968159729780107	1.9558892965090105e-49	4.7496807615553466e-61	9.940915086298348e-11	5.59514097213999e-15	0.00006368034129163227	1.8324273346605687e-25	5.200448783242766e-15	2.7584701583933753e-14	2.7642419615460596e-13	1.5049884162733364e-14
16700000	0.004968159729780107	1.9558892965090105e-49	4.7496807615553466e-61	9.940915086298348e-11	5.59514097213999e-15	0.00006368034129163227	1.8324273300955648e-25	5.200448783242766e-15	2.7584701583933753e-14	2.7642419615460596e-13	1.5049884162733364e-14
16800000	0.004968159729780107	1.9558892965090105e-49	4.7496807615553466e-61	9.940915086298348e-11	5.59514097213999e-15	0.00006368034129163227	1.8324273255614854e-25	5.200448783242766e-15	2.7584701583933753e-14	2.7642419615460596e-13	1.5049884162733364e-14
16900000	0.004968159729780107	1.9558892965090105e-49	4.7496807615553466e-61	9.940915086298348e-11	5.59514097213999e-15	0.00006368034129163227	1.8324273210666285e-25	5.200448783242766e-15	2.7584701583933753e-14	2.7642419615460596e-13	1.5049884162733364e-14
17000000	0.004968159729780107	1.9558892965090105e-49	4.7496807615553466e-61	9.940915086298348e-11	5.59514097213999e-15	0.00006368034129163227	1.8324273166192917e-25	5.200448783242766e-15	2.7584701583933753e-14	2.7642419615460596e-13	1.5049884162733364e-14
17100000	0.004968159729780107	1.9558892965090105e-49	4.7496807615553466e-61	9.940915086298348e-11	5.59514097213999e-15	0.00006368034129163227	1.832427312227773e-25	5.200448783242766e-15	2.7584701583933753e-14	2.7642419615460596e-13	1.5049884162733364e-14
17200000	0.004968159729780107	1.9558892965090105e-49	4.7496807615553466e-61	9.940915086298348e-11	5.59514097213999e-15	0.00006368034129163227	1.8324273079003704e-25	5.200448783242766e-15	2.758470158393375e-14	2.7642419615460596e-13	1.5049884162733364e-14
17300000	0.004968159729780107	1.9558892965090105e-49	4.7496807615553466e-61	9.940915086298348e-11	5.59514097213999e-15	0.00006368034129163227	1.8324273036453816e-25	5.200448783242766e-15	2.758470158393375e-14	2.7642419615460596e-13	1.5049884162733364e-14
17400000	0.004968159729780107	1.9558892965090105e-49	4.7496807615553466e-61	9.940915086298348e-11	5.59514097213999e-15	0.00006368034129163227	1.8324272994711045e-25	5.200448783242766e-15	2.758470158393375e-14	2.7642419615460596e-13	1.5049884162733364e-14
17500000	0.004968159729780107	1.9558892965090105e-49	4.7496807615553466e-61	9.940915086298348e-11	5.59514097213999e-15	0.00006368034129163227	1.8324272953858372e-25	5.200448783242766e-15	2.758470158393375e-14	2.7642419615460596e-13	1.5049884162733364e-14
17600000	0.004968159729780107	1.9558892965090105e-49	4.7496807615553466e-61	9.940915086298348e-11	5.59514097213999e-15	0.00006368034129163227	1.8324272913978773e-25	5.200448783242766e-15	2.758470158393375e-14	2.7642419615460596e-13	1.5049884162733364e-14
17700000	0.004968159729780107	1.9558892965090105e-49	4.7496807615553466e-61	9.940915086298348e-11	5.59514097213999e-15	0.00006368034129163227	1.8324272875155227e-25	5.200448783242766e-15	2.758470158393375e-14	2.7642419615460596e-13	1.5049884162733364e-14
17800000	0.004968159729780107	1.9558892965090105e-49	4.7496807615553466e-61	9.940915086298348e-11	5.59514097213999e-15	0.00006368034129163227	1.8324272837470717e-25	5.200448783242766e-15	2.758470158393375e-14	2.7642419615460596e-13	1.5049884162733364e-14
17900000	0.004968159729780107	1.9558892965090105e-49	4.7496807615553466e-61	9.940915086298348e-11	5.59514097213999e-15	0.00006368034129163227	1.8324272801008217e-25	5.200448783242766e-15	2.758470158393375e-14	2.7642419615460596e-13	1.5049884162733364e-14
18000000	0.004968159729780107	1.9558892965090105e-49	4.7496807615553466e-61	9.940915086298348e-11	5.59514097213999e-15	0.00006368034129163227	1.8324272765850705e-25	5.200448783242766e-15	2.758470158393375e-14	2.7642419615460596e-13	1.5049884162733364e-14
18100000	0.004968159729780107	1.9558892965090105e-49	4.7496807615553466e-61	9.940915086298348e-11	5.59514097213999e-15	0.00006368034129163227	1.8324272732081163e-25	5.200448783242766e-15	2.758470158393375e-14	2.7642419615460596e-13	1.5049884162733364e-14
18200000	0.004968159729780107	1.9558892965090105e-49	4.7496807615553466e-61	9.940915086298348e-11	5.59514097213999e-15	0.00006368034129163227	1.832427269978257e-25	5.200448783242766e-15	2.758470158393375e-14	2.7642419615460596e-13	1.5049884162733364e-14
18300000	0.004968159729780107	1.95588929650901e-49	4.7496807615553466e-61	9.940915086298348e-11	5.59514097213999e-15	0.00006368034129163227	1.8324272669037904e-25	5.200448783242766e-15	2.758470158393375e-14	2.7642419615460596e-13	1.5049884162733364e-14
18400000	0.004968159729780107	1.95588929650901e-49	4.749680761555346e-61	9.940915086298348e-11	5.59514097213999e-15	0.00006368034129163227	1.8324272639930143e-25	5.200448783242766e-15	2.758470158393375e-14	2.7642419615460596e-13	1.5049884162733364e-14
18500000	0.004968159729780107	1.95588929650901e-49	4.749680761555346e-61	9.940915086298348e-11	5.59514097213999e-15	0.00006368034129163227	1.8324272612542266e-25	5.200448783242766e-15	2.758470158393375e-14	2.7642419615460596e-13	1.5049884162733364e-14
18600000	0.004968159729780107	1.95588929650901e-49	4.749680761555346e-61	9.940915086298348e-11	5.59514097213999e-15	0.00006368034129163227	1.832427258695725e-25	5.200448783242766e-15	2.758470158393375e-14	2.7642419615460596e-13	1.5049884162733364e-14
18700000	0.004968159729780107	1.95588929650901e-49	4.749680761555346e-61	9.940915086298348e-11	5.59514097213999e-15	0.00006368034129163227	1.8324272563258076e-25	5.200448783242766e-15	2.758470158393375e-14	2.7642419615460596e-13	1.5049884162733364e-14
18800000	0.004968159729780107	1.95588929650901e-49	4.749680761555346e-61	9.940915086298348e-11	5.59514097213999e-15	0.00006368034129163227	1.8324272541527725e-25	5.200448783242766e-15	2.758470158393375e-14	2.7642419615460596e-13	1.5049884162733364e-14
18900000	0.004968159729780107	1.95588929650901e-49	4.749680761555346e-61	9.940915086298348e-11	5.59514097213999e-15	0.00006368034129163227	1.832427252184917e-25	5.200448783242766e-15	2.758470158393375e-14	2.7642419615460596e-13	1.5049884162733364e-14
19000000	0.004968159729780107	1.95588929650901e-49	4.749680761555346e-61	9.940915086298348e-11	5.59514097213999e-15	0.00006368034129163227	1.8324272504305395e-25	5.200448783242766e-15	2.758470158393375e-14	2.7642419615460596e-13	1.5049884162733364e-14
19100000	0.004968159729780107	1.95588929650901e-49	4.749680761555346e-61	9.940915086298348e-11	5.59514097213999e-15	0.00006368034129163227	1.8324272488979378e-25	5.200448783242766e-15	2.758470158393375e-14	2.7642419615460596e-13	1.5049884162733364e-14
19200000	0.004968159729780107	1.95588929650901e-49	4.749680761555346e-61	9.940915086298348e-11	5.59514097213999e-15	0.00006368034129163227	1.8324272475954095e-25	5.200448783242766e-15	2.758470158393375e-14	2.7642419615460596e-13	1.5049884162733364e-14
19300000	0.004968159729780107	1.95588929650901e-49	4.749680761555346e-61	9.940915086298348e-11	5.59514097213999e-15	0.00006368034129163227	1.8324272465312526e-25	5.200448783242766e-15	2.758470158393375e-14	2.7642419615460596e-13	1.5049884162733364e-14
19400000	0.004968159729780107	1.95588929650901e-49	4.749680761555346e-61	9.940915086298348e-11	5.59514097213999e-15	0.00006368034129163227	1.8324272457137651e-25	5.200448783242766e-15	2.758470158393375e-14	2.7642419615460596e-13	1.5049884162733364e-14
19500000	0.004968159729780107	1.95588929650901e-49	4.749680761555346e-61	9.940915086298348e-11	5.59514097213999e-15	0.00006368034129163227	1.8324272451512447e-25	5.200448783242766e-15	2.758470158393375e-14	2.7642419615460596e-13	1.5049884162733364e-14
19600000	0.004968159729780107	1.95588929650901e-49	4.749680761555346e-61	9.940915086298348e-11	5.59514097213999e-15	0.00006368034129163227	1.8324272448519896e-25	5.200448783242766e-15	2.758470158393375e-14	2.7642419615460596e-13	1.5049884162733364e-14
19700000	0.004968159729780107	1.95588929650901e-49	4.749680761555346e-61	9.940915086298348e-11	5.59514097213999e-15	0.00006368034129163227	1.8324272448027983e-25	5.200448783242766e-15	2.758470158393375e-14	2.7642419615460596e-13	1.5049884162733364e-14
19800000	0.004968159729780107	1.95588929650901e-49	4.749680761555346e-61	9.940915086298348e-11	5.59514097213999e-15	0.00006368034129163227	1.832427244804132e-25	5.200448783242766e-15	2.758470158393375e-14	2.7642419615460596e-13	1.5049884162733364e-14
19900000	0.004968159729780107	1.95588929650901e-49	4.749680761555346e-61	9.940915086298348e-11	5.59514097213999e-15	0.00006368034129163227	1.8324272448054118e-25	5.200448783242766e-15	2.758470158393375e-14	2.7642419615460596e-13	1.5049884162733364e-14
20000000	0.004968159729780107	1.95588929650901e-49	4.749680761555346e-61	9.940915086298348e-11	5.59514097213999e-15	0.00006368034129163227	1.832427244806638e-25	5.200448783242766e-15	2.758470158393375e-14	2.7642419615460596e-13	1.5049884162733364e-14
20100000	0.004968159729780107	1.95588929650901e-49	4.749680761555346e-61	9.940915086298348e-11	5.59514097213999e-15	0.00006368034129163227	1.8324272448078116e-25	5.200448783242766e-15	2.758470158393375e-14	2.7642419615460596e-13	1.5049884162733364e-14
20200000	0.004968159729780107	1.95588929650901e-49	4.749680761555346e-61	9.940915086298348e-11	5.59514097213999e-15	0.00006368034129163227	1.8324272448089339e-25	5.200448783242766e-15	2.758470158393375e-14	2.7642419615460596e-13	1.5049884162733364e-14
20300000	0.004968159729780107	1.95588929650901e-49	4.749680761555346e-61	9.940915086298348e-11	5.59514097213999e-15	0.00006368034129163227	1.8324272448100051e-25	5.200448783242766e-15	2.758470158393375e-14	2.7642419615460596e-13	1.5049884162733364e-14
20400000	0.004968159729780107	1.95588929650901e-49	4.749680761555346e-61	9.940915086298348e-11	5.59514097213999e-15	0.00006368034129163227	1.8324272448110263e-25	5.200448783242766e-15	2.758470158393375e-14	2.7642419615460596e-13	1.5049884162733364e-14
20500000	0.004968159729780107	1.95588929650901e-49	4.749680761555346e-61	9.940915086298348e-11	5.59514097213999e-15	0.00006368034129163227	1.8324272448119984e-25	5.200448783242766e-15	2.758470158393375e-14	2.7642419615460596e-13	1.5049884162733364e-14
20600000	0.004968159729780107	1.95588929650901e-49	4.749680761555346e-61	9.940915086298348e-11	5.59514097213999e-15	0.00006368034129163227	1.8324272448129223e-25	5.200448783242766e-15	2.758470158393375e-14	2.7642419615460596e-13	1.5049884162733364e-14
20700000	0.004968159729780107	1.95588929650901e-49	4.749680761555346e-61	9.940915086298348e-11	5.59514097213999e-15	0.00006368034129163227	1.8324272448137984e-25	5.200448783242766e-15	2.758470158393375e-14	2.7642419615460596e-13	1.5049884162733364e-14
20800000	0.004968159729780107	1.95588929650901e-49	4.749680761555346e-61	9.940915086298348e-11	5.59514097213999e-15	0.00006368034129163227	1.8324272448146281e-25	5.200448783242766e-15	2.758470158393375e-14	2.7642419615460596e-13	1.5049884162733364e-14
20900000	0.004968159729780107	1.95588929650901e-49	4.749680761555346e-61	9.940915086298348e-11	5.59514097213999e-15	0.00006368034129163227	1.8324272448154117e-25	5.200448783242766e-15	2.758470158393375e-14	2.7642419615460596e-13	1.5049884162733364e-14
21000000	0.004968159729780107	1.95588929650901e-49	4.749680761555346e-61	9.940915086298348e-11	5.59514097213999e-15	0.00006368034129163227	1.8324272448161505e-25	5.200448783242766e-15	2.758470158393375e-14	2.7642419615460596e-13	1.5049884162733364e-14
21100000	0.004968159729780107	1.95588929650901e-49	4.749680761555346e-61	9.940915086298348e-11	5.59514097213999e-15	0.00006368034129163227	1.8324272448168448e-25	5.200448783242766e-15	2.758470158393375e-14	2.7642419615460596e-13	1.5049884162733364e-14
21200000	0.004968159729780107	1.95588929650901e-49	4.749680761555346e-61	9.940915086298348e-11	5.59514097213999e-15	0.00006368034129163227	1.832427244817496e-25	5.200448783242766e-15	2.758470158393375e-14	2.7642419615460596e-13	1.5049884162733364e-14
21300000	0.004968159729780107	1.95588929650901e-49	4.749680761555346e-61	9.940915086298348e-11	5.59514097213999e-15	0.00006368034129163227	1.8324272448181046e-25	5.200448783242766e-15	2.758470158393375e-14	2.7642419615460596e-13	1.5049884162733364e-14
21400000	0.004968159729780107	1.95588929650901e-49	4.749680761555346e-61	9.940915086298348e-11	5.59514097213999e-15	0.00006368034129163227	1.8324272448186714e-25	5.200448783242766e-15	2.758470158393375e-14	2.7642419615460596e-13	1.5049884162733364e-14
21500000	0.004968159729780107	1.95588929650901e-49	4.749680761555346e-61	9.940915086298348e-11	5.59514097213999e-15	0.00006368034129163227	1.8324272448191976e-25	5.200448783242766e-15	2.758470158393375e-14	2.7642419615460596e-13	1.5049884162733364e-14
21600000	0.004968159729780107	1.95588929650901e-49	4.749680761555346e-61	9.940915086298348e-11	5.59514097213999e-15	0.00006368034129163227	1.8324272448196835e-25	5.200448783242766e-15	2.758470158393375e-14	2.7642419615460596e-13	1.5049884162733364e-14
21700000	0.004968159729780107	1.95588929650901e-49	4.749680761555346e-61	9.940915086298348e-11	5.59514097213999e-15	0.00006368034129163227	1.8324272448201302e-25	5.200448783242766e-15	2.758470158393375e-14	2.7642419615460596e-13	1.5049884162733364e-14
21800000	0.004968159729780107	1.95588929650901e-49	4.749680761555346e-61	9.940915086298348e-11	5.59514097213999e-15	0.00006368034129163227	1.8324272448205387e-25	5.200448783242766e-15	2.758470158393375e-14	2.7642419615460596e-13	1.5049884162733364e-14
21900000	0.004968159729780107	1.95588929650901e-49	4.749680761555346e-61	9.940915086298348e-11	5.59514097213999e-15	0.00006368034129163227	1.8324272448209095e-25	5.200448783242766e-15	2.758470158393375e-14	2.7642419615460596e-13	1.5049884162733364e-14
22000000	0.004968159729780107	1.95588929650901e-49	4.749680761555346e-61	9.940915086298348e-11	5.59514097213999e-15	0.00006368034129163227	1.8324272448212435e-25	5.200448783242766e-15	2.758470158393375e-14	2.7642419615460596e-13	1.5049884162733364e-14
22100000	0.004968159729780107	1.95588929650901e-49	4.749680761555346e-61	9.940915086298348e-11	5.59514097213999e-15	0.00006368034129163227	1.8324272448215417e-25	5.200448783242766e-15	2.758470158393375e-14	2.7642419615460596e-13	1.5049884162733364e-14
22200000	0.004968159729780107	1.95588929650901e-49	4.749680761555346e-61	9.940915086298348e-11	5.59514097213999e-15	0.00006368034129163227	1.8324272448218049e-25	5.200448783242766e-15	2.758470158393375e-14	2.7642419615460596e-13	1.5049884162733364e-14
22300000	0.004968159729780107	1.95588929650901e-49	4.749680761555346e-61	9.940915086298348e-11	5.59514097213999e-15	0.00006368034129163227	1.8324272448220335e-25	5.200448783242766e-15	2.758470158393375e-14	2.7642419615460596e-13	1.5049884162733364e-14
22400000	0.004968159729780107	1.95588929650901e-49	4.749680761555346e-61	9.940915086298348e-11	5.59514097213999e-15	0.00006368034129163227	1.8324272448222291e-25	5.200448783242766e-15	2.758470158393375e-14	2.7642419615460596e-13	1.5049884162733364e-14
22500000	0.004968159729780107	1.95588929650901e-49	4.749680761555346e-61	9.940915086298348e-11	5.59514097213999e-15	0.00006368034129163227	1.832427244822392e-25	5.200448783242766e-15	2.758470158393375e-14	2.7642419615460596e-13	1.5049884162733364e-14
22600000	0.004968159729780107	1.95588929650901e-49	4.749680761555346e-61	9.940915086298348e-11	5.59514097213999e-15	0.00006368034129163227	1.832427244822523e-25	5.200448783242766e-15	2.758470158393375e-14	2.7642419615460596e-13	1.5049884162733364e-14
22700000	0.004968159729780107	1.95588929650901e-49	4.749680761555346e-61	9.940915086298348e-11	5.59514097213999e-15	0.00006368034129163227	1.8324272448226233e-25	5.200448783242766e-15	2.758470158393375e-14	2.7642419615460596e-13	1.5049884162733364e-14
22800000	0.004968159729780107	1.95588929650901e-49	4.749680761555346e-61	9.940915086298348e-11	5.59514097213999e-15	0.00006368034129163227	1.8324272448226934e-25	5.200448783242766e-15	2.758470158393375e-14	2.7642419615460596e-13	1.5049884162733364e-14
22900000	0.004968159729780107	1.95588929650901e-49	4.749680761555346e-61	9.940915086298348e-11	5.59514097213999e-15	0.00006368034129163227	1.8324272448227342e-25	5.200448783242766e-15	2.758470158393375e-14	2.7642419615460596e-13	1.5049884162733364e-14
23000000	0.004968159729780107	1.95588929650901e-49	4.749680761555346e-61	9.940915086298348e-11	5.59514097213999e-15	0.00006368034129163227	1.8324272448227466e-25	5.200448783242766e-15	2.758470158393375e-14	2.7642419615460596e-13	1.5049884162733364e-14
23100000	0.004968159729780107	1.95588929650901e-49	4.749680761555346e-61	9.940915086298348e-11	5.59514097213999e-15	0.00006368034129163227	1.8324272448227315e-25	5.200448783242766e-15	2.758470158393375e-14	2.7642419615460596e-13	1.5049884162733364e-14
23200000	0.004968159729780107	1.95588929650901e-49	4.749680761555346e-61	9.940915086298348e-11	5.59514097213999e-15	0.00006368034129163227	1.8324272448226895e-25	5.200448783242766e-15	2.758470158393375e-14	2.7642419615460596e-13	1.5049884162733364e-14
23300000	0.004968159729780107	1.95588929650901e-49	4.749680761555346e-61	9.940915086298348e-11	5.59514097213999e-15	0.00006368034129163227	1.8324272448226217e-25	5.200448783242766e-15	2.758470158393375e-14	2.7642419615460596e-13	1.5049884162733364e-14
23400000	0.004968159729780107	1.95588929650901e-49	4.749680761555346e-61	9.940915086298348e-11	5.59514097213999e-15	0.00006368034129163227	1.8324272448225285e-25	5.200448783242766e-15	2.758470158393375e-14	2.7642419615460596e-13	1.5049884162733364e-14
23500000	0.004968159729780107	1.95588929650901e-49	4.749680761555346e-61	9.940915086298348e-11	5.59514097213999e-15	0.00006368034129163227	1.8324272448224112e-25	5.200448783242766e-15	2.758470158393375e-14	2.7642419615460596e-13	1.5049884162733364e-14
23600000	0.004968159729780107	1.95588929650901e-49	4.749680761555346e-61	9.940915086298348e-11	5.59514097213999e-15	0.00006368034129163227	1.8324272448222705e-25	5.200448783242766e-15	2.758470158393375e-14	2.7642419615460596e-13	1.5049884162733364e-14
23700000	0.004968159729780107	1.95588929650901e-49	4.749680761555346e-61	9.940915086298348e-11	5.59514097213999e-15	0.00006368034129163227	1.8324272448221072e-25	5.200448783242766e-15	2.758470158393375e-14	2.7642419615460596e-13	1.5049884162733364e-14
23800000	0.004968159729780107	1.95588929650901e-49	4.749680761555346e-61	9.940915086298348e-11	5.59514097213999e-15	0.00006368034129163227	1.832427244821922e-25	5.200448783242766e-15	2.758470158393375e-14	2.7642419615460596e-13	1.5049884162733364e-14
23900000	0.004968159729780107	1.95588929650901e-49	4.749680761555346e-61	9.940915086298348e-11	5.59514097213999e-15	0.00006368034129163227	1.8324272448217158e-25	5.200448783242766e-15	2.758470158393375e-14	2.7642419615460596e-13	1.5049884162733364e-14
24000000	0.004968159729780107	1.95588929650901e-49	4.749680761555346e-61	9.940915086298348e-11	5.59514097213999e-15	0.00006368034129163227	1.8324272448214896e-25	5.200448783242766e-15	2.758470158393375e-14	2.7642419615460596e-13	1.5049884162733364e-14
24100000	0.004968159729780107	1.95588929650901e-49	4.749680761555346e-61	9.940915086298348e-11	5.59514097213999e-15	0.00006368034129163227	1.832427244821244e-25	5.200448783242766e-15	2.758470158393375e-14	2.7642419615460596e-13	1.5049884162733364e-14
24200000	0.004968159729780107	1.95588929650901e-49	4.749680761555346e-61	9.940915086298348e-11	5.59514097213999e-15	0.00006368034129163227	1.83242724482098e-25	5.200448783242766e-15	2.758470158393375e-14	2.7642419615460596e-13	1.5049884162733364e-14
24300000	0.004968159729780107	1.95588929650901e-49	4.749680761555346e-61	9.940915086298348e-11	5.59514097213999e-15	0.00006368034129163227	1.8324272448206982e-25	5.200448783242766e-15	2.758470158393375e-14	2.7642419615460596e-13	1.5049884162733364e-14
24400000	0.004968159729780107	1.95588929650901e-49	4.749680761555346e-61	9.940915086298348e-11	5.59514097213999e-15	0.00006368034129163227	1.8324272448203998e-25	5.200448783242766e-15	2.758470158393375e-14	2.7642419615460596e-13	1.5049884162733364e-14
24500000	0.004968159729780107	1.95588929650901e-49	4.749680761555346e-61	9.940915086298348e-11	5.59514097213999e-15	0.00006368034129163227	1.8324272448200852e-25	5.200448783242766e-15	2.758470158393375e-14	2.7642419615460596e-13	1.5049884162733364e-14
24600000	0.004968159729780107	1.95588929650901e-49	4.749680761555346e-61	9.940915086298348e-11	5.59514097213999e-15	0.00006368034129163227	1.8324272448197555e-25	5.200448783242766e-15	2.758470158393375e-14	2.7642419615460596e-13	1.5049884162733364e-14
24700000	0.004968159729780107	1.95588929650901e-49	4.749680761555346e-61	9.940915086298348e-11	5.59514097213999e-15	0.00006368034129163227	1.8324272448194114e-25	5.200448783242766e-15	2.758470158393375e-14	2.7642419615460596e-13	1.5049884162733364e-14
24800000	0.004968159729780107	1.95588929650901e-49	4.749680761555346e-61	9.940915086298348e-11	5.59514097213999e-15	0.00006368034129163227	1.832427244819054e-25	5.200448783242766e-15	2.758470158393375e-14	2.7642419615460596e-13	1.5049884162733364e-14
24900000	0.004968159729780107	1.95588929650901e-49	4.749680761555346e-61	9.940915086298348e-11	5.59514097213999e-15	0.00006368034129163227	1.8324272448186838e-25	5.200448783242766e-15	2.758470158393375e-14	2.7642419615460596e-13	1.5049884162733364e-14
25000000	0.004968159729780107	1.95588929650901e-49	4.749680761555346e-61	9.940915086298348e-11	5.59514097213999e-15	0.00006368034129163227	1.8324272448183018e-25	5.200448783242766e-15	2.758470158393375e-14	2.7642419615460596e-13	1.5049884162733364e-14
25100000	0.004968159729780107	1.95588929650901e-49	4.749680761555346e-61	9.940915086298348e-11	5.59514097213999e-15	0.00006368034129163227	1.8324272448179087e-25	5.200448783242766e-15	2.758470158393375e-14	2.7642419615460596e-13	1.5049884162733364e-14
25200000	0.004968159729780107	1.95588929650901e-49	4.7496807615553466e-61	9.940915086298348e-11	5.59514097213999e-15	0.00006368034129163227	1.8324272448175056e-25	5.200448783242766e-15	2.758470158393375e-14	2.764241961546059e-13	1.5049884162733364e-14
25300000	0.004968159729780107	1.95588929650901e-49	4.7496807615553466e-61	9.940915086298348e-11	5.59514097213999e-15	0.00006368034129163227	1.832427244817093e-25	5.200448783242766e-15	2.758470158393375e-14	2.764241961546059e-13	1.5049884162733364e-14
25400000	0.004968159729780107	1.95588929650901e-49	4.7496807615553466e-61	9.940915086298348e-11	5.59514097213999e-15	0.00006368034129163227	1.832427244816672e-25	5.200448783242766e-15	2.758470158393375e-14	2.764241961546059e-13	1.5049884162733364e-14
25500000	0.004968159729780107	1.95588929650901e-49	4.7496807615553466e-61	9.940915086298348e-11	5.59514097213999e-15	0.00006368034129163227	1.832427244816243e-25	5.200448783242766e-15	2.758470158393375e-14	2.764241961546059e-13	1.5049884162733364e-14
25600000	0.004968159729780107	1.95588929650901e-49	4.7496807615553466e-61	9.940915086298348e-11	5.59514097213999e-15	0.00006368034129163227	1.8324272448158075e-25	5.200448783242766e-15	2.758470158393375e-14	2.764241961546059e-13	1.5049884162733364e-14
25700000	0.004968159729780107	1.95588929650901e-49	4.7496807615553466e-61	9.940915086298348e-11	5.5951409721399906e-15	0.00006368034129163227	1.8324272448153658e-25	5.200448783242766e-15	2.758470158393375e-14	2.764241961546059e-13	1.5049884162733364e-14
25800000	0.004968159729780107	1.95588929650901e-49	4.7496807615553466e-61	9.940915086298348e-11	5.5951409721399906e-15	0.00006368034129163227	1.832427244814919e-25	5.200448783242766e-15	2.758470158393375e-14	2.764241961546059e-13	1.5049884162733364e-14
25900000	0.004968159729780107	1.95588929650901e-49	4.7496807615553466e-61	9.940915086298347e-11	5.5951409721399906e-15	0.00006368034129163227	1.8324272448144677e-25	5.200448783242766e-15	2.758470158393375e-14	2.764241961546059e-13	1.5049884162733364e-14
26000000	0.004968159729780107	1.95588929650901e-49	4.7496807615553466e-61	9.940915086298347e-11	5.5951409721399906e-15	0.00006368034129163227	1.8324272448140128e-25	5.200448783242766e-15	2.758470158393375e-14	2.764241961546059e-13	1.5049884162733364e-14
26100000	0.004968159729780107	1.95588929650901e-49	4.7496807615553466e-61	9.940915086298347e-11	5.5951409721399906e-15	0.00006368034129163227	1.8324272448135553e-25	5.200448783242766e-15	2.758470158393375e-14	2.764241961546059e-13	1.5049884162733364e-14
26200000	0.004968159729780107	1.95588929650901e-49	4.7496807615553466e-61	9.940915086298347e-11	5.5951409721399906e-15	0.00006368034129163227	1.832427244813096e-25	5.200448783242766e-15	2.758470158393375e-14	2.764241961546059e-13	1.5049884162733364e-14
26300000	0.004968159729780107	1.95588929650901e-49	4.7496807615553466e-61	9.940915086298347e-11	5.5951409721399906e-15	0.00006368034129163227	1.8324272448126355e-25	5.200448783242766e-15	2.7584701583933753e-14	2.764241961546059e-13	1.5049884162733364e-14
26400000	0.004968159729780106	1.95588929650901e-49	4.7496807615553466e-61	9.940915086298347e-11	5.5951409721399906e-15	0.00006368034129163227	1.8324272448121748e-25	5.200448783242766e-15	2.7584701583933753e-14	2.764241961546059e-13	1.5049884162733364e-14
26500000	0.004968159729780106	1.95588929650901e-49	4.7496807615553466e-61	9.940915086298347e-11	5.5951409721399906e-15	0.00006368034129163227	1.8324272448117147e-25	5.200448783242766e-15	2.7584701583933753e-14	2.764241961546059e-13	1.5049884162733364e-14
26600000	0.004968159729780106	1.95588929650901e-49	4.7496807615553466e-61	9.940915086298347e-11	5.5951409721399906e-15	0.00006368034129163227	1.8324272448112562e-25	5.200448783242766e-15	2.7584701583933753e-14	2.764241961546059e-13	1.5049884162733364e-14
26700000	0.004968159729780106	1.95588929650901e-49	4.7496807615553466e-61	9.940915086298347e-11	5.5951409721399906e-15	0.00006368034129163227	1.8324272448107997e-25	5.200448783242766e-15	2.7584701583933753e-14	2.764241961546059e-13	1.5049884162733364e-14
26800000	0.004968159729780106	1.95588929650901e-49	4.7496807615553466e-61	9.940915086298347e-11	5.5951409721399906e-15	0.00006368034129163227	1.8324272448103465e-25	5.200448783242766e-15	2.7584701583933753e-14	2.764241961546059e-13	1.5049884162733364e-14
26900000	0.004968159729780106	1.9558892965090105e-49	4.7496807615553466e-61	9.940915086298347e-11	5.5951409721399906e-15	0.00006368034129163227	1.832427244809897e-25	5.200448783242766e-15	2.7584701583933753e-14	2.764241961546059e-13	1.5049884162733364e-14
27000000	0.004968159729780106	1.9558892965090105e-49	4.7496807615553466e-61	9.940915086298347e-11	5.5951409721399906e-15	0.00006368034129163227	1.8324272448094525e-25	5.200448783242766e-15	2.7584701583933753e-14	2.764241961546059e-13	1.5049884162733364e-14
27100000	0.004968159729780106	1.9558892965090105e-49	4.7496807615553466e-61	9.940915086298347e-11	5.5951409721399906e-15	0.00006368034129163227	1.8324272448090133e-25	5.200448783242766e-15	2.7584701583933753e-14	2.764241961546059e-13	1.5049884162733364e-14
27200000	0.004968159729780106	1.9558892965090105e-49	4.7496807615553466e-61	9.940915086298347e-11	5.5951409721399906e-15	0.00006368034129163227	1.8324272448085808e-25	5.200448783242766e-15	2.7584701583933753e-14	2.764241961546059e-13	1.5049884162733364e-14
27300000	0.004968159729780106	1.9558892965090105e-49	4.7496807615553466e-61	9.940915086298347e-11	5.5951409721399906e-15	0.00006368034129163227	1.8324272448081553e-25	5.200448783242766e-15	2.7584701583933753e-14	2.764241961546059e-13	1.5049884162733364e-14
27400000	0.004968159729780106	1.9558892965090105e-49	4.7496807615553466e-61	9.940915086298347e-11	5.5951409721399906e-15	0.00006368034129163227	1.8324272448077382e-25	5.200448783242766e-15	2.7584701583933753e-14	2.764241961546059e-13	1.5049884162733364e-14
27500000	0.004968159729780106	1.9558892965090105e-49	4.7496807615553466e-61	9.940915086298347e-11	5.5951409721399906e-15	0.00006368034129163227	1.8324272448073297e-25	5.200448783242766e-15	2.7584701583933753e-14	2.764241961546059e-13	1.5049884162733364e-14
27600000	0.004968159729780106	1.9558892965090105e-49	4.7496807615553466e-61	9.940915086298347e-11	5.5951409721399906e-15	0.00006368034129163227	1.832427244806931e-25	5.200448783242766e-15	2.7584701583933753e-14	2.764241961546059e-13	1.5049884162733364e-14
27700000	0.004968159729780106	1.9558892965090105e-49	4.7496807615553466e-61	9.940915086298347e-11	5.5951409721399906e-15	0.00006368034129163227	1.8324272448065427e-25	5.200448783242766e-15	2.7584701583933753e-14	2.764241961546059e-13	1.5049884162733364e-14
27800000	0.004968159729780106	1.9558892965090105e-49	4.7496807615553466e-61	9.940915086298347e-11	5.5951409721399906e-15	0.00006368034129163227	1.832427244806166e-25	5.200448783242766e-15	2.7584701583933753e-14	2.764241961546059e-13	1.5049884162733364e-14
27900000	0.004968159729780106	1.9558892965090105e-49	4.7496807615553466e-61	9.940915086298347e-11	5.5951409721399906e-15	0.00006368034129163227	1.8324272448058016e-25	5.200448783242766e-15	2.7584701583933753e-14	2.764241961546059e-13	1.5049884162733364e-14
28000000	0.004968159729780106	1.9558892965090105e-49	4.749680761555347e-61	9.940915086298347e-11	5.5951409721399906e-15	0.00006368034129163227	1.83242724480545e-25	5.200448783242766e-15	2.7584701583933753e-14	2.764241961546059e-13	1.5049884162733364e-14
28100000	0.004968159729780106	1.9558892965090105e-49	4.749680761555347e-61	9.940915086298347e-11	5.5951409721399906e-15	0.00006368034129163227	1.8324272448051124e-25	5.200448783242766e-15	2.7584701583933753e-14	2.764241961546059e-13	1.5049884162733364e-14
28200000	0.004968159729780106	1.9558892965090105e-49	4.749680761555347e-61	9.940915086298347e-11	5.5951409721399906e-15	0.00006368034129163227	1.8324272448047896e-25	5.200448783242766e-15	2.7584701583933753e-14	2.764241961546059e-13	1.5049884162733364e-14
28300000	0.004968159729780106	1.9558892965090105e-49	4.749680761555347e-61	9.940915086298347e-11	5.5951409721399906e-15	0.00006368034129163227	1.8324272448044822e-25	5.200448783242766e-15	2.7584701583933753e-14	2.764241961546059e-13	1.5049884162733364e-14
28400000	0.004968159729780106	1.9558892965090105e-49	4.749680761555347e-61	9.940915086298347e-11	5.5951409721399906e-15	0.00006368034129163227	1.8324272448041913e-25	5.200448783242766e-15	2.7584701583933753e-14	2.764241961546059e-13	1.5049884162733364e-14
28500000	0.004968159729780106	1.9558892965090105e-49	4.749680761555347e-61	9.940915086298347e-11	5.5951409721399906e-15	0.00006368034129163227	1.8324272448039174e-25	5.200448783242766e-15	2.7584701583933753e-14	2.764241961546059e-13	1.5049884162733364e-14
28600000	0.004968159729780106	1.9558892965090105e-49	4.749680761555347e-61	9.940915086298347e-11	5.5951409721399906e-15	0.00006368034129163227	1.8324272448036616e-25	5.200448783242766e-15	2.7584701583933753e-14	2.764241961546059e-13	1.5049884162733364e-14
28700000	0.004968159729780106	1.9558892965090105e-49	4.749680761555347e-61	9.940915086298347e-11	5.5951409721399906e-15	0.00006368034129163227	1.8324272448034247e-25	5.200448783242766e-15	2.7584701583933753e-14	2.764241961546059e-13	1.5049884162733364e-14
28800000	0.004968159729780106	1.9558892965090105e-49	4.749680761555347e-61	9.940915086298347e-11	5.5951409721399906e-15	0.00006368034129163227	1.8324272448032075e-25	5.200448783242766e-15	2.7584701583933753e-14	2.764241961546059e-13	1.5049884162733364e-14
28900000	0.004968159729780106	1.9558892965090105e-49	4.749680761555347e-61	9.940915086298347e-11	5.5951409721399906e-15	0.00006368034129163227	1.8324272448030107e-25	5.200448783242766e-15	2.7584701583933753e-14	2.764241961546059e-13	1.5049884162733364e-14
29000000	0.004968159729780106	1.9558892965090105e-49	4.749680761555347e-61	9.940915086298347e-11	5.5951409721399906e-15	0.00006368034129163227	1.8324272448028353e-25	5.200448783242766e-15	2.7584701583933753e-14	2.764241961546059e-13	1.5049884162733364e-14
29100000	0.004968159729780106	1.9558892965090105e-49	4.749680761555347e-61	9.940915086298347e-11	5.5951409721399906e-15	0.00006368034129163227	1.832427244802682e-25	5.200448783242766e-15	2.7584701583933753e-14	2.764241961546059e-13	1.5049884162733364e-14
29200000	0.004968159729780106	1.9558892965090105e-49	4.749680761555347e-61	9.940915086298347e-11	5.5951409721399906e-15	0.00006368034129163227	1.8324272448025518e-25	5.200448783242766e-15	2.7584701583933753e-14	2.764241961546059e-13	1.5049884162733364e-14
29300000	0.004968159729780106	1.9558892965090105e-49	4.749680761555347e-61	9.940915086298347e-11	5.5951409721399906e-15	0.00006368034129163227	1.8324272448024455e-25	5.200448783242766e-15	2.7584701583933753e-14	2.764241961546059e-13	1.5049884162733364e-14
29400000	0.004968159729780106	1.9558892965090105e-49	4.749680761555347e-61	9.940915086298347e-11	5.5951409721399906e-15	0.00006368034129163227	1.8324272448023637e-25	5.200448783242766e-15	2.7584701583933753e-14	2.764241961546059e-13	1.5049884162733364e-14
29500000	0.004968159729780106	1.9558892965090105e-49	4.749680761555347e-61	9.940915086298347e-11	5.5951409721399906e-15	0.00006368034129163227	1.8324272448023075e-25	5.200448783242766e-15	2.7584701583933753e-14	2.764241961546059e-13	1.5049884162733364e-14
29600000	0.004968159729780106	1.9558892965090105e-49	4.749680761555347e-61	9.940915086298347e-11	5.5951409721399906e-15	0.00006368034129163227	1.8324272448022776e-25	5.200448783242766e-15	2.7584701583933753e-14	2.764241961546059e-13	1.5049884162733364e-14
29700000	0.004968159729780106	1.9558892965090105e-49	4.749680761555347e-61	9.940915086298347e-11	5.5951409721399906e-15	0.00006368034129163227	1.8324272448022726e-25	5.200448783242766e-15	2.7584701583933753e-14	2.764241961546059e-13	1.5049884162733364e-14
29800000	0.004968159729780106	1.9558892965090105e-49	4.749680761555347e-61	9.940915086298347e-11	5.5951409721399906e-15	0.00006368034129163227	1.8324272448022728e-25	5.200448783242766e-15	2.7584701583933753e-14	2.764241961546059e-13	1.5049884162733364e-14
29900000	0.004968159729780106	1.9558892965090105e-49	4.749680761555347e-61	9.940915086298347e-11	5.5951409721399906e-15	0.00006368034129163227	1.8324272448022728e-25	5.200448783242766e-15	2.7584701583933753e-14	2.764241961546059e-13	1.5049884162733364e-14
30000000	0.004968159729780106	1.9558892965090105e-49	4.749680761555347e-61	9.940915086298347e-11	5.5951409721399906e-15	0.00006368034129163227	1.832427244802273e-25	5.200448783242766e-15	2.7584701583933753e-14	2.764241961546059e-13	1.5049884162733364e-14
30100000	0.004968159729780106	1.9558892965090105e-49	4.749680761555347e-61	9.940915086298347e-11	5.5951409721399906e-15	0.00006368034129163227	1.832427244802273e-25	5.200448783242766e-15	2.7584701583933753e-14	2.764241961546059e-13	1.5049884162733364e-14
30200000	0.004968159729780106	1.9558892965090105e-49	4.749680761555347e-61	9.940915086298347e-11	5.5951409721399906e-15	0.00006368034129163227	1.8324272448022733e-25	5.200448783242766e-15	2.7584701583933753e-14	2.764241961546059e-13	1.5049884162733364e-14
30300000	0.004968159729780106	1.9558892965090105e-49	4.749680761555347e-61	9.940915086298347e-11	5.5951409721399906e-15	0.00006368034129163227	1.8324272448022733e-25	5.200448783242766e-15	2.7584701583933753e-14	2.764241961546059e-13	1.5049884162733364e-14
30400000	0.004968159729780106	1.9558892965090105e-49	4.749680761555347e-61	9.940915086298347e-11	5.5951409721399906e-15	0.00006368034129163227	1.8324272448022735e-25	5.200448783242766e-15	2.7584701583933753e-14	2.764241961546059e-13	1.5049884162733364e-14
30500000	0.004968159729780106	1.9558892965090105e-49	4.749680761555347e-61	9.940915086298347e-11	5.5951409721399906e-15	0.00006368034129163227	1.8324272448022735e-25	5.200448783242766e-15	2.7584701583933753e-14	2.764241961546059e-13	1.5049884162733364e-14
30600000	0.004968159729780106	1.9558892965090105e-49	4.749680761555347e-61	9.940915086298347e-11	5.5951409721399906e-15	0.00006368034129163227	1.8324272448022737e-25	5.200448783242766e-15	2.7584701583933753e-14	2.764241961546059e-13	1.5049884162733364e-14
30700000	0.004968159729780106	1.9558892965090105e-49	4.749680761555347e-61	9.940915086298347e-11	5.5951409721399906e-15	0.00006368034129163227	1.8324272448022737e-25	5.200448783242766e-15	2.7584701583933753e-14	2.764241961546059e-13	1.5049884162733364e-14
30800000	0.004968159729780106	1.9558892965090105e-49	4.749680761555347e-61	9.940915086298347e-11	5.5951409721399906e-15	0.00006368034129163227	1.8324272448022737e-25	5.200448783242766e-15	2.7584701583933753e-14	2.764241961546059e-13	1.5049884162733364e-14
30900000	0.004968159729780106	1.9558892965090105e-49	4.749680761555347e-61	9.940915086298347e-11	5.5951409721399906e-15	0.00006368034129163227	1.832427244802274e-25	5.200448783242766e-15	2.7584701583933753e-14	2.764241961546059e-13	1.5049884162733364e-14
31000000	0.004968159729780106	1.9558892965090105e-49	4.749680761555347e-61	9.940915086298347e-11	5.5951409721399906e-15	0.00006368034129163227	1.832427244802274e-25	5.200448783242766e-15	2.7584701583933753e-14	2.764241961546059e-13	1.5049884162733364e-14
31100000	0.004968159729780106	1.9558892965090105e-49	4.749680761555347e-61	9.940915086298347e-11	5.5951409721399906e-15	0.00006368034129163227	1.832427244802274e-25	5.200448783242766e-15	2.7584701583933753e-14	2.764241961546059e-13	1.5049884162733364e-14
31200000	0.004968159729780106	1.9558892965090105e-49	4.749680761555347e-61	9.940915086298347e-11	5.5951409721399906e-15	0.00006368034129163227	1.8324272448022742e-25	5.200448783242766e-15	2.7584701583933753e-14	2.764241961546059e-13	1.5049884162733364e-14
31300000	0.004968159729780106	1.9558892965090105e-49	4.749680761555347e-61	9.940915086298347e-11	5.5951409721399906e-15	0.00006368034129163227	1.8324272448022742e-25	5.200448783242766e-15	2.7584701583933753e-14	2.764241961546059e-13	1.5049884162733364e-14
31400000	0.004968159729780106	1.9558892965090105e-49	4.749680761555347e-61	9.940915086298347e-11	5.5951409721399906e-15	0.00006368034129163227	1.8324272448022742e-25	5.200448783242766e-15	2.7584701583933753e-14	2.764241961546059e-13	1.5049884162733364e-14
31500000	0.004968159729780106	1.9558892965090105e-49	4.749680761555347e-61	9.940915086298347e-11	5.5951409721399906e-15	0.00006368034129163227	1.8324272448022744e-25	5.200448783242766e-15	2.7584701583933753e-14	2.764241961546059e-13	1.5049884162733364e-14
31600000	0.004968159729780106	1.9558892965090105e-49	4.749680761555347e-61	9.940915086298347e-11	5.5951409721399906e-15	0.00006368034129163227	1.8324272448022744e-25	5.200448783242766e-15	2.7584701583933753e-14	2.764241961546059e-13	1.5049884162733364e-14
31700000	0.004968159729780106	1.9558892965090105e-49	4.749680761555347e-61	9.940915086298347e-11	5.5951409721399906e-15	0.00006368034129163227	1.8324272448022744e-25	5.200448783242766e-15	2.7584701583933753e-14	2.764241961546059e-13	1.5049884162733364e-14
31800000	0.004968159729780106	1.9558892965090105e-49	4.749680761555347e-61	9.940915086298347e-11	5.5951409721399906e-15	0.00006368034129163227	1.8324272448022744e-25	5.200448783242766e-15	2.7584701583933753e-14	2.764241961546059e-13	1.5049884162733364e-14
31900000	0.004968159729780106	1.9558892965090105e-49	4.749680761555347e-61	9.940915086298347e-11	5.5951409721399906e-15	0.00006368034129163227	1.8324272448022744e-25	5.200448783242766e-15	2.7584701583933753e-14	2.764241961546059e-13	1.5049884162733364e-14
32000000	0.004968159729780106	1.9558892965090105e-49	4.749680761555347e-61	9.940915086298347e-11	5.5951409721399906e-15	0.00006368034129163227	1.8324272448022744e-25	5.200448783242766e-15	2.7584701583933753e-14	2.764241961546059e-13	1.5049884162733364e-14
32100000	0.004968159729780106	1.9558892965090105e-49	4.749680761555347e-61	9.940915086298347e-11	5.5951409721399906e-15	0.00006368034129163227	1.8324272448022747e-25	5.200448783242766e-15	2.7584701583933753e-14	2.764241961546059e-13	1.5049884162733364e-14
32200000	0.004968159729780106	1.9558892965090105e-49	4.749680761555347e-61	9.940915086298347e-11	5.5951409721399906e-15	0.00006368034129163227	1.8324272448022747e-25	5.200448783242766e-15	2.7584701583933753e-14	2.764241961546059e-13	1.5049884162733364e-14
32300000	0.004968159729780106	1.9558892965090105e-49	4.749680761555347e-61	9.940915086298347e-11	5.5951409721399906e-15	0.00006368034129163227	1.8324272448022747e-25	5.200448783242766e-15	2.7584701583933753e-14	2.764241961546059e-13	1.5049884162733364e-14
32400000	0.004968159729780106	1.9558892965090105e-49	4.749680761555347e-61	9.940915086298347e-11	5.5951409721399906e-15	0.00006368034129163227	1.8324272448022747e-25	5.200448783242766e-15	2.7584701583933753e-14	2.764241961546059e-13	1.5049884162733364e-14
32500000	0.004968159729780106	1.9558892965090105e-49	4.749680761555347e-61	9.940915086298347e-11	5.5951409721399906e-15	0.00006368034129163227	1.8324272448022747e-25	5.200448783242766e-15	2.7584701583933753e-14	2.764241961546059e-13	1.5049884162733364e-14
32600000	0.004968159729780106	1.9558892965090105e-49	4.749680761555347e-61	9.940915086298347e-11	5.5951409721399906e-15	0.00006368034129163227	1.8324272448022747e-25	5.200448783242766e-15	2.7584701583933753e-14	2.764241961546059e-13	1.5049884162733364e-14
32700000	0.004968159729780106	1.9558892965090105e-49	4.749680761555347e-61	9.940915086298347e-11	5.5951409721399906e-15	0.00006368034129163227	1.8324272448022747e-25	5.200448783242766e-15	2.7584701583933753e-14	2.764241961546059e-13	1.5049884162733364e-14
32800000	0.004968159729780106	1.9558892965090105e-49	4.749680761555347e-61	9.940915086298347e-11	5.5951409721399906e-15	0.00006368034129163227	1.8324272448022747e-25	5.200448783242766e-15	2.7584701583933753e-14	2.764241961546059e-13	1.5049884162733364e-14
32900000	0.004968159729780106	1.9558892965090105e-49	4.749680761555347e-61	9.940915086298347e-11	5.5951409721399906e-15	0.00006368034129163227	1.8324272448022747e-25	5.200448783242766e-15	2.7584701583933753e-14	2.764241961546059e-13	1.5049884162733364e-14
33000000	0.004968159729780106	1.9558892965090105e-49	4.749680761555347e-61	9.940915086298347e-11	5.5951409721399906e-15	0.00006368034129163227	1.8324272448022747e-25	5.200448783242766e-15	2.7584701583933753e-14	2.764241961546059e-13	1.5049884162733364e-14
33100000	0.004968159729780106	1.9558892965090105e-49	4.749680761555347e-61	9.940915086298347e-11	5.5951409721399906e-15	0.00006368034129163227	1.8324272448022747e-25	5.200448783242766e-15	2.7584701583933753e-14	2.764241961546059e-13	1.5049884162733364e-14
33200000	0.004968159729780106	1.9558892965090105e-49	4.749680761555347e-61	9.940915086298347e-11	5.5951409721399906e-15	0.00006368034129163227	1.8324272448022747e-25	5.200448783242766e-15	2.7584701583933753e-14	2.764241961546059e-13	1.5049884162733364e-14
33300000	0.004968159729780106	1.9558892965090105e-49	4.749680761555347e-61	9.940915086298347e-11	5.5951409721399906e-15	0.00006368034129163227	1.8324272448022747e-25	5.200448783242766e-15	2.7584701583933753e-14	2.764241961546059e-13	1.5049884162733364e-14
33400000	0.004968159729780106	1.9558892965090105e-49	4.749680761555347e-61	9.940915086298347e-11	5.5951409721399906e-15	0.00006368034129163227	1.8324272448022747e-25	5.200448783242766e-15	2.7584701583933753e-14	2.764241961546059e-13	1.5049884162733364e-14
33500000	0.004968159729780106	1.9558892965090105e-49	4.749680761555347e-61	9.940915086298347e-11	5.5951409721399906e-15	0.00006368034129163227	1.8324272448022747e-25	5.200448783242766e-15	2.7584701583933753e-14	2.764241961546059e-13	1.5049884162733364e-14
33600000	0.004968159729780106	1.9558892965090105e-49	4.749680761555347e-61	9.940915086298347e-11	5.5951409721399906e-15	0.00006368034129163227	1.8324272448022747e-25	5.200448783242766e-15	2.7584701583933753e-14	2.764241961546059e-13	1.5049884162733364e-14
33700000	0.004968159729780106	1.9558892965090105e-49	4.749680761555347e-61	9.940915086298347e-11	5.5951409721399906e-15	0.00006368034129163227	1.8324272448022747e-25	5.200448783242766e-15	2.7584701583933753e-14	2.764241961546059e-13	1.5049884162733364e-14
33800000	0.004968159729780106	1.9558892965090105e-49	4.749680761555347e-61	9.940915086298347e-11	5.5951409721399906e-15	0.00006368034129163227	1.8324272448022747e-25	5.200448783242766e-15	2.7584701583933753e-14	2.764241961546059e-13	1.5049884162733364e-14
33900000	0.004968159729780106	1.9558892965090105e-49	4.749680761555347e-61	9.940915086298347e-11	5.5951409721399906e-15	0.00006368034129163227	1.8324272448022747e-25	5.200448783242766e-15	2.7584701583933753e-14	2.764241961546059e-13	1.5049884162733364e-14
34000000	0.004968159729780106	1.9558892965090105e-49	4.749680761555347e-61	9.940915086298347e-11	5.5951409721399906e-15	0.00006368034129163227	1.8324272448022747e-25	5.200448783242766e-15	2.7584701583933753e-14	2.764241961546059e-13	1.5049884162733364e-14
34100000	0.004968159729780106	1.9558892965090105e-49	4.749680761555347e-61	9.940915086298347e-11	5.5951409721399906e-15	0.00006368034129163227	1.8324272448022747e-25	5.200448783242766e-15	2.7584701583933753e-14	2.764241961546059e-13	1.5049884162733364e-14
34200000	0.004968159729780106	1.955889296509011e-49	4.749680761555347e-61	9.940915086298347e-11	5.5951409721399906e-15	0.00006368034129163227	1.8324272448022747e-25	5.200448783242766e-15	2.7584701583933753e-14	2.764241961546059e-13	1.5049884162733364e-14
34300000	0.004968159729780106	1.955889296509011e-49	4.749680761555347e-61	9.940915086298347e-11	5.5951409721399906e-15	0.00006368034129163227	1.8324272448022744e-25	5.200448783242766e-15	2.7584701583933753e-14	2.764241961546059e-13	1.5049884162733364e-14
34400000	0.004968159729780106	1.955889296509011e-49	4.749680761555347e-61	9.940915086298347e-11	5.5951409721399906e-15	0.00006368034129163227	1.8324272448022744e-25	5.200448783242766e-15	2.7584701583933753e-14	2.764241961546059e-13	1.5049884162733364e-14
34500000	0.004968159729780106	1.955889296509011e-49	4.749680761555347e-61	9.940915086298347e-11	5.5951409721399906e-15	0.00006368034129163227	1.8324272448022744e-25	5.200448783242766e-15	2.7584701583933753e-14	2.764241961546059e-13	1.5049884162733364e-14
34600000	0.004968159729780106	1.955889296509011e-49	4.749680761555347e-61	9.940915086298347e-11	5.5951409721399906e-15	0.00006368034129163227	1.8324272448022744e-25	5.200448783242766e-15	2.7584701583933753e-14	2.764241961546059e-13	1.5049884162733364e-14
34700000	0.004968159729780106	1.955889296509011e-49	4.749680761555347e-61	9.940915086298347e-11	5.5951409721399906e-15	0.00006368034129163227	1.8324272448022744e-25	5.200448783242766e-15	2.7584701583933753e-14	2.764241961546059e-13	1.5049884162733364e-14
34800000	0.004968159729780106	1.955889296509011e-49	4.749680761555347e-61	9.940915086298347e-11	5.5951409721399906e-15	0.00006368034129163227	1.8324272448022744e-25	5.200448783242766e-15	2.7584701583933753e-14	2.764241961546059e-13	1.5049884162733364e-14
34900000	0.004968159729780106	1.955889296509011e-49	4.749680761555347e-61	9.940915086298347e-11	5.5951409721399906e-15	0.00006368034129163227	1.8324272448022744e-25	5.200448783242766e-15	2.7584701583933753e-14	2.764241961546059e-13	1.5049884162733364e-14
35000000	0.004968159729780106	1.955889296509011e-49	4.749680761555347e-61	9.940915086298347e-11	5.5951409721399906e-15	0.00006368034129163227	1.8324272448022744e-25	5.200448783242766e-15	2.7584701583933753e-14	2.764241961546059e-13	1.5049884162733364e-14
35100000	0.004968159729780106	1.955889296509011e-49	4.749680761555347e-61	9.940915086298347e-11	5.5951409721399906e-15	0.00006368034129163227	1.8324272448022742e-25	5.200448783242766e-15	2.7584701583933753e-14	2.764241961546059e-13	1.5049884162733364e-14
35200000	0.004968159729780106	1.955889296509011e-49	4.749680761555347e-61	9.940915086298347e-11	5.5951409721399906e-15	0.00006368034129163227	1.8324272448022742e-25	5.200448783242766e-15	2.7584701583933753e-14	2.764241961546059e-13	1.5049884162733364e-14
35300000	0.004968159729780106	1.955889296509011e-49	4.749680761555347e-61	9.940915086298347e-11	5.5951409721399906e-15	0.00006368034129163228	1.8324272448022742e-25	5.200448783242766e-15	2.7584701583933753e-14	2.764241961546059e-13	1.5049884162733364e-14
35400000	0.004968159729780106	1.955889296509011e-49	4.749680761555347e-61	9.940915086298347e-11	5.5951409721399906e-15	0.00006368034129163228	1.8324272448022742e-25	5.200448783242766e-15	2.7584701583933753e-14	2.764241961546059e-13	1.5049884162733364e-14
35500000	0.004968159729780106	1.955889296509011e-49	4.749680761555347e-61	9.940915086298347e-11	5.5951409721399906e-15	0.00006368034129163228	1.8324272448022742e-25	5.200448783242766e-15	2.7584701583933753e-14	2.764241961546059e-13	1.5049884162733364e-14
35600000	0.004968159729780106	1.955889296509011e-49	4.749680761555347e-61	9.940915086298347e-11	5.5951409721399906e-15	0.00006368034129163228	1.832427244802274e-25	5.200448783242766e-15	2.7584701583933753e-14	2.764241961546059e-13	1.5049884162733364e-14
35700000	0.004968159729780106	1.955889296509011e-49	4.749680761555347e-61	9.940915086298347e-11	5.5951409721399906e-15	0.00006368034129163228	1.832427244802274e-25	5.200448783242766e-15	2.7584701583933753e-14	2.764241961546059e-13	1.5049884162733364e-14
35800000	0.004968159729780106	1.955889296509011e-49	4.749680761555347e-61	9.940915086298347e-11	5.5951409721399906e-15	0.00006368034129163228	1.832427244802274e-25	5.200448783242766e-15	2.7584701583933753e-14	2.764241961546059e-13	1.5049884162733364e-14
35900000	0.004968159729780106	1.955889296509011e-49	4.749680761555347e-61	9.940915086298347e-11	5.5951409721399906e-15	0.00006368034129163228	1.832427244802274e-25	5.200448783242766e-15	2.7584701583933753e-14	2.764241961546059e-13	1.5049884162733364e-14
36000000	0.004968159729780106	1.955889296509011e-49	4.749680761555347e-61	9.940915086298347e-11	5.5951409721399906e-15	0.00006368034129163228	1.832427244802274e-25	5.200448783242767e-15	2.758470158393375e-14	2.764241961546059e-13	1.5049884162733364e-14
36100000	0.004968159729780106	1.955889296509011e-49	4.749680761555347e-61	9.940915086298347e-11	5.5951409721399906e-15	0.00006368034129163228	1.832427244802274e-25	5.200448783242767e-15	2.758470158393375e-14	2.764241961546059e-13	1.5049884162733364e-14
36200000	0.004968159729780106	1.955889296509011e-49	4.749680761555347e-61	9.940915086298347e-11	5.5951409721399906e-15	0.00006368034129163228	1.8324272448022737e-25	5.200448783242767e-15	2.758470158393375e-14	2.764241961546059e-13	1.5049884162733364e-14
36300000	0.004968159729780106	1.955889296509011e-49	4.749680761555347e-61	9.940915086298347e-11	5.5951409721399906e-15	0.00006368034129163228	1.8324272448022737e-25	5.200448783242767e-15	2.758470158393375e-14	2.764241961546059e-13	1.5049884162733364e-14
36400000	0.004968159729780106	1.955889296509011e-49	4.749680761555347e-61	9.940915086298347e-11	5.5951409721399906e-15	0.00006368034129163228	1.8324272448022737e-25	5.200448783242767e-15	2.758470158393375e-14	2.764241961546059e-13	1.5049884162733364e-14
36500000	0.004968159729780106	1.955889296509011e-49	4.749680761555347e-61	9.940915086298347e-11	5.5951409721399906e-15	0.00006368034129163228	1.8324272448022737e-25	5.200448783242767e-15	2.758470158393375e-14	2.764241961546059e-13	1.5049884162733364e-14
36600000	0.004968159729780106	1.955889296509011e-49	4.749680761555347e-61	9.940915086298347e-11	5.5951409721399906e-15	0.00006368034129163228	1.8324272448022737e-25	5.200448783242767e-15	2.758470158393375e-14	2.764241961546059e-13	1.5049884162733364e-14
36700000	0.004968159729780106	1.955889296509011e-49	4.749680761555347e-61	9.940915086298347e-11	5.5951409721399906e-15	0.00006368034129163228	1.8324272448022735e-25	5.200448783242767e-15	2.758470158393375e-14	2.764241961546059e-13	1.5049884162733364e-14
36800000	0.004968159729780106	1.955889296509011e-49	4.749680761555347e-61	9.940915086298347e-11	5.5951409721399906e-15	0.00006368034129163228	1.8324272448022735e-25	5.200448783242767e-15	2.758470158393375e-14	2.764241961546059e-13	1.5049884162733364e-14
36900000	0.004968159729780106	1.955889296509011e-49	4.749680761555347e-61	9.940915086298347e-11	5.5951409721399906e-15	0.00006368034129163228	1.8324272448022735e-25	5.200448783242767e-15	2.758470158393375e-14	2.764241961546059e-13	1.5049884162733364e-14
37000000	0.004968159729780106	1.955889296509011e-49	4.749680761555347e-61	9.940915086298347e-11	5.5951409721399906e-15	0.00006368034129163228	1.8324272448022735e-25	5.200448783242767e-15	2.758470158393375e-14	2.764241961546059e-13	1.5049884162733364e-14
37100000	0.004968159729780106	1.955889296509011e-49	4.749680761555347e-61	9.940915086298347e-11	5.5951409721399906e-15	0.00006368034129163228	1.8324272448022735e-25	5.200448783242767e-15	2.758470158393375e-14	2.764241961546059e-13	1.5049884162733364e-14
37200000	0.004968159729780106	1.955889296509011e-49	4.749680761555347e-61	9.940915086298347e-11	5.5951409721399906e-15	0.00006368034129163228	1.8324272448022735e-25	5.200448783242767e-15	2.758470158393375e-14	2.764241961546059e-13	1.5049884162733364e-14
37300000	0.004968159729780106	1.955889296509011e-49	4.749680761555347e-61	9.940915086298347e-11	5.5951409721399906e-15	0.00006368034129163228	1.8324272448022733e-25	5.200448783242767e-15	2.758470158393375e-14	2.764241961546059e-13	1.5049884162733364e-14
37400000	0.004968159729780106	1.955889296509011e-49	4.749680761555347e-61	9.940915086298347e-11	5.5951409721399906e-15	0.00006368034129163228	1.8324272448022733e-25	5.200448783242767e-15	2.758470158393375e-14	2.764241961546059e-13	1.5049884162733364e-14
37500000	0.004968159729780106	1.955889296509011e-49	4.749680761555347e-61	9.940915086298347e-11	5.5951409721399906e-15	0.00006368034129163228	1.8324272448022733e-25	5.200448783242767e-15	2.758470158393375e-14	2.764241961546059e-13	1.5049884162733364e-14
37600000	0.004968159729780106	1.955889296509011e-49	4.749680761555347e-61	9.940915086298347e-11	5.5951409721399906e-15	0.00006368034129163228	1.8324272448022733e-25	5.200448783242767e-15	2.758470158393375e-14	2.764241961546059e-13	1.5049884162733364e-14
37700000	0.004968159729780106	1.955889296509011e-49	4.749680761555347e-61	9.940915086298347e-11	5.5951409721399906e-15	0.00006368034129163228	1.8324272448022733e-25	5.200448783242767e-15	2.758470158393375e-14	2.764241961546059e-13	1.5049884162733364e-14
37800000	0.004968159729780106	1.955889296509011e-49	4.749680761555347e-61	9.940915086298347e-11	5.5951409721399906e-15	0.00006368034129163228	1.8324272448022733e-25	5.200448783242767e-15	2.758470158393375e-14	2.764241961546059e-13	1.5049884162733364e-14
37900000	0.004968159729780106	1.955889296509011e-49	4.749680761555347e-61	9.940915086298347e-11	5.5951409721399906e-15	0.00006368034129163228	1.832427244802273e-25	5.200448783242767e-15	2.758470158393375e-14	2.764241961546059e-13	1.5049884162733364e-14
38000000	0.004968159729780106	1.955889296509011e-49	4.749680761555347e-61	9.940915086298347e-11	5.5951409721399906e-15	0.00006368034129163228	1.832427244802273e-25	5.200448783242767e-15	2.758470158393375e-14	2.764241961546059e-13	1.5049884162733364e-14
38100000	0.004968159729780106	1.955889296509011e-49	4.749680761555347e-61	9.940915086298347e-11	5.5951409721399906e-15	0.00006368034129163228	1.832427244802273e-25	5.200448783242767e-15	2.758470158393375e-14	2.764241961546059e-13	1.5049884162733364e-14
38200000	0.004968159729780106	1.955889296509011e-49	4.749680761555347e-61	9.940915086298347e-11	5.5951409721399906e-15	0.00006368034129163228	1.832427244802273e-25	5.200448783242767e-15	2.758470158393375e-14	2.764241961546059e-13	1.5049884162733364e-14
38300000	0.004968159729780106	1.955889296509011e-49	4.749680761555347e-61	9.940915086298347e-11	5.5951409721399906e-15	0.00006368034129163228	1.832427244802273e-25	5.200448783242767e-15	2.758470158393375e-14	2.764241961546059e-13	1.5049884162733364e-14
38400000	0.004968159729780106	1.955889296509011e-49	4.749680761555347e-61	9.940915086298347e-11	5.5951409721399906e-15	0.00006368034129163228	1.832427244802273e-25	5.200448783242767e-15	2.758470158393375e-14	2.764241961546059e-13	1.5049884162733364e-14
38500000	0.004968159729780106	1.955889296509011e-49	4.749680761555347e-61	9.940915086298347e-11	5.5951409721399906e-15	0.00006368034129163228	1.832427244802273e-25	5.200448783242767e-15	2.758470158393375e-14	2.764241961546059e-13	1.5049884162733364e-14
38600000	0.004968159729780106	1.955889296509011e-49	4.749680761555347e-61	9.940915086298347e-11	5.5951409721399906e-15	0.00006368034129163228	1.832427244802273e-25	5.200448783242767e-15	2.758470158393375e-14	2.764241961546059e-13	1.5049884162733364e-14
38700000	0.004968159729780106	1.955889296509011e-49	4.749680761555347e-61	9.940915086298347e-11	5.5951409721399906e-15	0.00006368034129163228	1.8324272448022728e-25	5.200448783242767e-15	2.758470158393375e-14	2.764241961546059e-13	1.5049884162733364e-14
38800000	0.004968159729780106	1.955889296509011e-49	4.749680761555347e-61	9.940915086298347e-11	5.5951409721399906e-15	0.00006368034129163228	1.8324272448022728e-25	5.200448783242767e-15	2.758470158393375e-14	2.764241961546059e-13	1.5049884162733364e-14
38900000	0.004968159729780106	1.955889296509011e-49	4.749680761555347e-61	9.940915086298347e-11	5.5951409721399906e-15	0.00006368034129163228	1.8324272448022728e-25	5.200448783242767e-15	2.758470158393375e-14	2.764241961546059e-13	1.5049884162733364e-14
39000000	0.004968159729780106	1.955889296509011e-49	4.749680761555347e-61	9.940915086298347e-11	5.5951409721399906e-15	0.00006368034129163228	1.8324272448022728e-25	5.200448783242767e-15	2.758470158393375e-14	2.764241961546059e-13	1.5049884162733364e-14
39100000	0.004968159729780106	1.955889296509011e-49	4.749680761555347e-61	9.940915086298347e-11	5.5951409721399906e-15	0.00006368034129163228	1.8324272448022728e-25	5.200448783242767e-15	2.758470158393375e-14	2.764241961546059e-13	1.5049884162733364e-14
39200000	0.004968159729780106	1.955889296509011e-49	4.749680761555347e-61	9.940915086298347e-11	5.5951409721399906e-15	0.00006368034129163228	1.8324272448022728e-25	5.200448783242767e-15	2.758470158393375e-14	2.764241961546059e-13	1.5049884162733364e-14
39300000	0.004968159729780106	1.955889296509011e-49	4.749680761555347e-61	9.940915086298347e-11	5.5951409721399906e-15	0.00006368034129163228	1.8324272448022728e-25	5.200448783242767e-15	2.758470158393375e-14	2.764241961546059e-13	1.5049884162733364e-14
39400000	0.004968159729780106	1.955889296509011e-49	4.749680761555347e-61	9.940915086298347e-11	5.5951409721399906e-15	0.00006368034129163228	1.8324272448022728e-25	5.200448783242767e-15	2.758470158393375e-14	2.764241961546059e-13	1.5049884162733364e-14
39500000	0.004968159729780106	1.955889296509011e-49	4.749680761555347e-61	9.940915086298347e-11	5.5951409721399906e-15	0.00006368034129163228	1.8324272448022728e-25	5.200448783242767e-15	2.758470158393375e-14	2.764241961546059e-13	1.5049884162733364e-14
39600000	0.004968159729780106	1.955889296509011e-49	4.749680761555347e-61	9.940915086298347e-11	5.5951409721399906e-15	0.00006368034129163228	1.8324272448022728e-25	5.200448783242767e-15	2.758470158393375e-14	2.764241961546059e-13	1.5049884162733364e-14
39700000	0.004968159729780106	1.955889296509011e-49	4.749680761555347e-61	9.940915086298347e-11	5.5951409721399906e-15	0.00006368034129163228	1.8324272448022728e-25	5.200448783242767e-15	2.758470158393375e-14	2.764241961546059e-13	1.5049884162733364e-14
39800000	0.004968159729780106	1.955889296509011e-49	4.749680761555347e-61	9.940915086298347e-11	5.5951409721399906e-15	0.00006368034129163228	1.8324272448022728e-25	5.200448783242767e-15	2.758470158393375e-14	2.764241961546059e-13	1.5049884162733364e-14
39900000	0.004968159729780106	1.955889296509011e-49	4.749680761555347e-61	9.940915086298347e-11	5.5951409721399906e-15	0.00006368034129163228	1.8324272448022728e-25	5.200448783242767e-15	2.758470158393375e-14	2.764241961546059e-13	1.5049884162733364e-14
40000000	0.004968159729780106	1.955889296509011e-49	4.749680761555347e-61	9.940915086298347e-11	5.5951409721399906e-15	0.00006368034129163228	1.8324272448022728e-25	5.200448783242767e-15	2.758470158393375e-14	2.764241961546059e-13	1.5049884162733364e-14
40100000	0.004968159729780106	1.955889296509011e-49	4.749680761555347e-61	9.940915086298347e-11	5.5951409721399906e-15	0.00006368034129163228	1.8324272448022728e-25	5.200448783242767e-15	2.758470158393375e-14	2.764241961546059e-13	1.5049884162733364e-14
40200000	0.004968159729780106	1.955889296509011e-49	4.749680761555347e-61	9.940915086298347e-11	5.5951409721399906e-15	0.00006368034129163228	1.8324272448022728e-25	5.200448783242767e-15	2.758470158393375e-14	2.764241961546059e-13	1.5049884162733364e-14
40300000	0.004968159729780106	1.955889296509011e-49	4.749680761555347e-61	9.940915086298347e-11	5.5951409721399906e-15	0.00006368034129163228	1.8324272448022728e-25	5.200448783242767e-15	2.758470158393375e-14	2.764241961546059e-13	1.5049884162733364e-14
40400000	0.004968159729780106	1.955889296509011e-49	4.749680761555347e-61	9.940915086298347e-11	5.5951409721399906e-15	0.00006368034129163228	1.8324272448022728e-25	5.200448783242767e-15	2.758470158393375e-14	2.764241961546059e-13	1.5049884162733364e-14
40500000	0.004968159729780106	1.955889296509011e-49	4.749680761555347e-61	9.940915086298347e-11	5.5951409721399906e-15	0.00006368034129163228	1.8324272448022728e-25	5.200448783242767e-15	2.758470158393375e-14	2.764241961546059e-13	1.5049884162733364e-14
40600000	0.004968159729780106	1.955889296509011e-49	4.749680761555347e-61	9.940915086298347e-11	5.5951409721399906e-15	0.00006368034129163228	1.8324272448022728e-25	5.200448783242767e-15	2.758470158393375e-14	2.764241961546059e-13	1.5049884162733364e-14
40700000	0.004968159729780106	1.955889296509011e-49	4.749680761555347e-61	9.940915086298347e-11	5.5951409721399906e-15	0.00006368034129163228	1.8324272448022728e-25	5.200448783242767e-15	2.758470158393375e-14	2.764241961546059e-13	1.5049884162733364e-14
40800000	0.004968159729780106	1.955889296509011e-49	4.749680761555347e-61	9.940915086298347e-11	5.5951409721399906e-15	0.00006368034129163228	1.8324272448022728e-25	5.200448783242767e-15	2.758470158393375e-14	2.764241961546059e-13	1.5049884162733364e-14
40900000	0.004968159729780106	1.955889296509011e-49	4.749680761555347e-61	9.940915086298347e-11	5.5951409721399906e-15	0.00006368034129163228	1.8324272448022728e-25	5.200448783242767e-15	2.758470158393375e-14	2.764241961546059e-13	1.5049884162733364e-14
41000000	0.004968159729780106	1.955889296509011e-49	4.749680761555347e-61	9.940915086298347e-11	5.5951409721399906e-15	0.00006368034129163228	1.8324272448022728e-25	5.200448783242767e-15	2.758470158393375e-14	2.764241961546059e-13	1.5049884162733364e-14
41100000	0.004968159729780106	1.955889296509011e-49	4.749680761555347e-61	9.940915086298347e-11	5.5951409721399906e-15	0.00006368034129163228	1.8324272448022728e-25	5.200448783242767e-15	2.758470158393375e-14	2.764241961546059e-13	1.5049884162733364e-14
41200000	0.004968159729780106	1.955889296509011e-49	4.749680761555347e-61	9.940915086298347e-11	5.5951409721399906e-15	0.00006368034129163228	1.8324272448022728e-25	5.200448783242767e-15	2.758470158393375e-14	2.764241961546059e-13	1.5049884162733364e-14
41300000	0.004968159729780106	1.955889296509011e-49	4.749680761555347e-61	9.940915086298347e-11	5.5951409721399906e-15	0.00006368034129163228	1.8324272448022728e-25	5.200448783242767e-15	2.758470158393375e-14	2.764241961546059e-13	1.5049884162733364e-14
41400000	0.004968159729780106	1.955889296509011e-49	4.749680761555347e-61	9.940915086298347e-11	5.5951409721399906e-15	0.00006368034129163228	1.8324272448022728e-25	5.200448783242767e-15	2.758470158393375e-14	2.764241961546059e-13	1.5049884162733364e-14
41500000	0.004968159729780106	1.955889296509011e-49	4.749680761555347e-61	9.940915086298347e-11	5.5951409721399906e-15	0.00006368034129163228	1.8324272448022728e-25	5.200448783242767e-15	2.758470158393375e-14	2.764241961546059e-13	1.5049884162733364e-14
41600000	0.004968159729780106	1.955889296509011e-49	4.749680761555347e-61	9.940915086298347e-11	5.5951409721399906e-15	0.00006368034129163228	1.8324272448022728e-25	5.200448783242767e-15	2.758470158393375e-14	2.764241961546059e-13	1.5049884162733364e-14
41700000	0.004968159729780106	1.955889296509011e-49	4.749680761555347e-61	9.940915086298347e-11	5.5951409721399906e-15	0.00006368034129163228	1.8324272448022728e-25	5.200448783242767e-15	2.758470158393375e-14	2.764241961546059e-13	1.5049884162733364e-14
41800000	0.004968159729780106	1.955889296509011e-49	4.749680761555347e-61	9.940915086298347e-11	5.5951409721399906e-15	0.00006368034129163228	1.8324272448022728e-25	5.200448783242767e-15	2.758470158393375e-14	2.764241961546059e-13	1.5049884162733364e-14
41900000	0.004968159729780106	1.955889296509011e-49	4.749680761555347e-61	9.940915086298347e-11	5.5951409721399906e-15	0.00006368034129163228	1.8324272448022728e-25	5.200448783242767e-15	2.758470158393375e-14	2.764241961546059e-13	1.5049884162733364e-14
42000000	0.004968159729780106	1.955889296509011e-49	4.749680761555347e-61	9.940915086298347e-11	5.5951409721399906e-15	0.00006368034129163228	1.8324272448022728e-25	5.200448783242767e-15	2.758470158393375e-14	2.764241961546059e-13	1.5049884162733364e-14
42100000	0.004968159729780106	1.955889296509011e-49	4.749680761555347e-61	9.940915086298347e-11	5.5951409721399906e-15	0.00006368034129163228	1.8324272448022728e-25	5.200448783242767e-15	2.758470158393375e-14	2.764241961546059e-13	1.5049884162733364e-14
42200000	0.004968159729780106	1.955889296509011e-49	4.749680761555347e-61	9.940915086298347e-11	5.5951409721399906e-15	0.00006368034129163228	1.8324272448022728e-25	5.200448783242767e-15	2.758470158393375e-14	2.764241961546059e-13	1.5049884162733364e-14
42300000	0.004968159729780106	1.955889296509011e-49	4.749680761555347e-61	9.940915086298347e-11	5.5951409721399906e-15	0.00006368034129163228	1.8324272448022728e-25	5.200448783242767e-15	2.758470158393375e-14	2.764241961546059e-13	1.5049884162733364e-14
42400000	0.004968159729780106	1.955889296509011e-49	4.749680761555347e-61	9.940915086298347e-11	5.5951409721399906e-15	0.00006368034129163228	1.8324272448022728e-25	5.200448783242767e-15	2.758470158393375e-14	2.764241961546059e-13	1.5049884162733364e-14
42500000	0.004968159729780106	1.955889296509011e-49	4.749680761555347e-61	9.940915086298347e-11	5.5951409721399906e-15	0.00006368034129163228	1.8324272448022728e-25	5.200448783242767e-15	2.758470158393375e-14	2.764241961546059e-13	1.5049884162733364e-14
42600000	0.004968159729780106	1.955889296509011e-49	4.749680761555347e-61	9.940915086298347e-11	5.5951409721399906e-15	0.00006368034129163228	1.8324272448022728e-25	5.200448783242767e-15	2.758470158393375e-14	2.764241961546059e-13	1.5049884162733364e-14
42700000	0.004968159729780106	1.955889296509011e-49	4.749680761555347e-61	9.940915086298347e-11	5.5951409721399906e-15	0.00006368034129163228	1.8324272448022728e-25	5.200448783242767e-15	2.758470158393375e-14	2.764241961546059e-13	1.5049884162733364e-14
42800000	0.004968159729780106	1.955889296509011e-49	4.749680761555347e-61	9.940915086298347e-11	5.5951409721399906e-15	0.00006368034129163228	1.8324272448022728e-25	5.200448783242767e-15	2.758470158393375e-14	2.764241961546059e-13	1.5049884162733364e-14
42900000	0.004968159729780106	1.955889296509011e-49	4.749680761555347e-61	9.940915086298347e-11	5.5951409721399906e-15	0.00006368034129163228	1.8324272448022728e-25	5.200448783242767e-15	2.758470158393375e-14	2.764241961546059e-13	1.5049884162733364e-14
43000000	0.004968159729780106	1.955889296509011e-49	4.749680761555347e-61	9.940915086298347e-11	5.5951409721399906e-15	0.00006368034129163228	1.8324272448022728e-25	5.200448783242767e-15	2.758470158393375e-14	2.764241961546059e-13	1.5049884162733364e-14
43100000	0.004968159729780106	1.955889296509011e-49	4.749680761555347e-61	9.940915086298347e-11	5.5951409721399906e-15	0.00006368034129163228	1.8324272448022728e-25	5.200448783242767e-15	2.758470158393375e-14	2.764241961546059e-13	1.5049884162733364e-14
43200000	0.004968159729780106	1.955889296509011e-49	4.749680761555347e-61	9.940915086298347e-11	5.5951409721399906e-15	0.00006368034129163228	1.8324272448022728e-25	5.200448783242767e-15	2.758470158393375e-14	2.764241961546059e-13	1.5049884162733364e-14
43300000	0.004968159729780106	1.955889296509011e-49	4.749680761555347e-61	9.940915086298347e-11	5.5951409721399906e-15	0.00006368034129163228	1.8324272448022728e-25	5.200448783242767e-15	2.758470158393375e-14	2.764241961546059e-13	1.5049884162733364e-14
43400000	0.004968159729780106	1.955889296509011e-49	4.749680761555347e-61	9.940915086298347e-11	5.5951409721399906e-15	0.00006368034129163228	1.8324272448022728e-25	5.200448783242767e-15	2.758470158393375e-14	2.764241961546059e-13	1.5049884162733364e-14
43500000	0.004968159729780106	1.955889296509011e-49	4.749680761555347e-61	9.940915086298347e-11	5.5951409721399906e-15	0.00006368034129163228	1.8324272448022728e-25	5.200448783242767e-15	2.758470158393375e-14	2.764241961546059e-13	1.5049884162733364e-14
43600000	0.004968159729780106	1.955889296509011e-49	4.749680761555347e-61	9.940915086298347e-11	5.5951409721399906e-15	0.00006368034129163228	1.8324272448022728e-25	5.200448783242767e-15	2.758470158393375e-14	2.764241961546059e-13	1.5049884162733364e-14
43700000	0.004968159729780106	1.955889296509011e-49	4.749680761555347e-61	9.940915086298347e-11	5.5951409721399906e-15	0.00006368034129163228	1.8324272448022728e-25	5.200448783242767e-15	2.758470158393375e-14	2.764241961546059e-13	1.5049884162733364e-14
43800000	0.004968159729780106	1.955889296509011e-49	4.749680761555347e-61	9.940915086298347e-11	5.5951409721399906e-15	0.00006368034129163228	1.8324272448022728e-25	5.200448783242767e-15	2.758470158393375e-14	2.764241961546059e-13	1.5049884162733364e-14
43900000	0.004968159729780106	1.955889296509011e-49	4.749680761555347e-61	9.940915086298347e-11	5.5951409721399906e-15	0.00006368034129163228	1.8324272448022728e-25	5.200448783242767e-15	2.758470158393375e-14	2.764241961546059e-13	1.5049884162733364e-14
44000000	0.004968159729780106	1.955889296509011e-49	4.749680761555347e-61	9.940915086298347e-11	5.5951409721399906e-15	0.00006368034129163228	1.8324272448022728e-25	5.200448783242767e-15	2.758470158393375e-14	2.764241961546059e-13	1.5049884162733364e-14
44100000	0.004968159729780106	1.955889296509011e-49	4.749680761555347e-61	9.940915086298347e-11	5.5951409721399906e-15	0.00006368034129163228	1.8324272448022728e-25	5.200448783242767e-15	2.758470158393375e-14	2.764241961546059e-13	1.5049884162733364e-14
44200000	0.004968159729780106	1.955889296509011e-49	4.749680761555347e-61	9.940915086298347e-11	5.5951409721399906e-15	0.00006368034129163228	1.8324272448022728e-25	5.200448783242767e-15	2.758470158393375e-14	2.764241961546059e-13	1.5049884162733364e-14
44300000	0.004968159729780106	1.955889296509011e-49	4.749680761555347e-61	9.940915086298347e-11	5.5951409721399906e-15	0.00006368034129163228	1.8324272448022728e-25	5.200448783242767e-15	2.758470158393375e-14	2.764241961546059e-13	1.5049884162733364e-14
44400000	0.004968159729780106	1.955889296509011e-49	4.749680761555347e-61	9.940915086298347e-11	5.5951409721399906e-15	0.00006368034129163228	1.8324272448022728e-25	5.200448783242767e-15	2.758470158393375e-14	2.764241961546059e-13	1.5049884162733364e-14
44500000	0.004968159729780106	1.955889296509011e-49	4.749680761555347e-61	9.940915086298347e-11	5.5951409721399906e-15	0.00006368034129163228	1.8324272448022728e-25	5.200448783242767e-15	2.758470158393375e-14	2.764241961546059e-13	1.5049884162733364e-14
44600000	0.004968159729780106	1.955889296509011e-49	4.749680761555347e-61	9.940915086298347e-11	5.5951409721399906e-15	0.00006368034129163228	1.8324272448022728e-25	5.200448783242767e-15	2.758470158393375e-14	2.764241961546059e-13	1.5049884162733364e-14
44700000	0.004968159729780106	1.955889296509011e-49	4.749680761555347e-61	9.940915086298347e-11	5.5951409721399906e-15	0.00006368034129163228	1.8324272448022728e-25	5.200448783242767e-15	2.758470158393375e-14	2.764241961546059e-13	1.5049884162733364e-14
44800000	0.004968159729780106	1.955889296509011e-49	4.749680761555347e-61	9.940915086298347e-11	5.5951409721399906e-15	0.00006368034129163228	1.8324272448022728e-25	5.200448783242767e-15	2.758470158393375e-14	2.764241961546059e-13	1.5049884162733364e-14
44900000	0.004968159729780106	1.955889296509011e-49	4.749680761555347e-61	9.940915086298347e-11	5.5951409721399906e-15	0.00006368034129163228	1.8324272448022728e-25	5.200448783242767e-15	2.758470158393375e-14	2.764241961546059e-13	1.5049884162733364e-14
45000000	0.004968159729780106	1.955889296509011e-49	4.749680761555347e-61	9.940915086298347e-11	5.5951409721399906e-15	0.00006368034129163228	1.8324272448022728e-25	5.200448783242767e-15	2.758470158393375e-14	2.764241961546059e-13	1.5049884162733364e-14
45100000	0.004968159729780106	1.9558892965090112e-49	4.749680761555347e-61	9.940915086298347e-11	5.5951409721399906e-15	0.00006368034129163228	1.8324272448022728e-25	5.200448783242767e-15	2.758470158393375e-14	2.764241961546059e-13	1.5049884162733364e-14
45200000	0.004968159729780106	1.9558892965090112e-49	4.749680761555347e-61	9.940915086298347e-11	5.5951409721399906e-15	0.00006368034129163228	1.8324272448022728e-25	5.200448783242767e-15	2.758470158393375e-14	2.7642419615460596e-13	1.5049884162733364e-14
45300000	0.004968159729780106	1.9558892965090112e-49	4.749680761555347e-61	9.940915086298347e-11	5.5951409721399906e-15	0.00006368034129163228	1.8324272448022728e-25	5.200448783242767e-15	2.758470158393375e-14	2.7642419615460596e-13	1.5049884162733364e-14
45400000	0.004968159729780106	1.9558892965090112e-49	4.749680761555347e-61	9.940915086298347e-11	5.5951409721399906e-15	0.00006368034129163228	1.8324272448022728e-25	5.200448783242767e-15	2.758470158393375e-14	2.7642419615460596e-13	1.5049884162733364e-14
45500000	0.004968159729780106	1.9558892965090112e-49	4.749680761555347e-61	9.940915086298347e-11	5.5951409721399906e-15	0.00006368034129163228	1.8324272448022728e-25	5.200448783242767e-15	2.758470158393375e-14	2.7642419615460596e-13	1.5049884162733364e-14
45600000	0.004968159729780106	1.9558892965090112e-49	4.749680761555347e-61	9.940915086298347e-11	5.59514097213999e-15	0.00006368034129163228	1.8324272448022728e-25	5.200448783242767e-15	2.758470158393375e-14	2.7642419615460596e-13	1.5049884162733364e-14
45700000	0.004968159729780106	1.9558892965090112e-49	4.749680761555347e-61	9.940915086298347e-11	5.59514097213999e-15	0.00006368034129163228	1.8324272448022728e-25	5.200448783242767e-15	2.758470158393375e-14	2.7642419615460596e-13	1.5049884162733364e-14
45800000	0.004968159729780106	1.9558892965090112e-49	4.749680761555347e-61	9.940915086298347e-11	5.59514097213999e-15	0.00006368034129163228	1.8324272448022728e-25	5.200448783242767e-15	2.758470158393375e-14	2.7642419615460596e-13	1.5049884162733364e-14
45900000	0.004968159729780106	1.9558892965090112e-49	4.749680761555347e-61	9.940915086298347e-11	5.59514097213999e-15	0.00006368034129163228	1.8324272448022728e-25	5.200448783242767e-15	2.758470158393375e-14	2.7642419615460596e-13	1.5049884162733364e-14
46000000	0.004968159729780106	1.9558892965090112e-49	4.749680761555347e-61	9.940915086298347e-11	5.59514097213999e-15	0.00006368034129163228	1.8324272448022728e-25	5.200448783242767e-15	2.758470158393375e-14	2.7642419615460596e-13	1.5049884162733364e-14
46100000	0.004968159729780106	1.9558892965090112e-49	4.749680761555347e-61	9.940915086298347e-11	5.59514097213999e-15	0.00006368034129163228	1.8324272448022728e-25	5.200448783242766e-15	2.758470158393375e-14	2.7642419615460596e-13	1.5049884162733364e-14
46200000	0.004968159729780106	1.9558892965090112e-49	4.749680761555347e-61	9.940915086298347e-11	5.59514097213999e-15	0.00006368034129163227	1.8324272448022728e-25	5.200448783242766e-15	2.758470158393375e-14	2.7642419615460596e-13	1.5049884162733364e-14
46300000	0.004968159729780106	1.9558892965090112e-49	4.749680761555347e-61	9.940915086298347e-11	5.59514097213999e-15	0.00006368034129163227	1.8324272448022728e-25	5.200448783242766e-15	2.758470158393375e-14	2.7642419615460596e-13	1.5049884162733364e-14
46400000	0.004968159729780106	1.9558892965090112e-49	4.749680761555347e-61	9.940915086298347e-11	5.59514097213999e-15	0.00006368034129163227	1.8324272448022726e-25	5.200448783242766e-15	2.7584701583933753e-14	2.7642419615460596e-13	1.5049884162733364e-14
46500000	0.004968159729780106	1.9558892965090112e-49	4.749680761555347e-61	9.940915086298347e-11	5.59514097213999e-15	0.00006368034129163227	1.8324272448022726e-25	5.200448783242766e-15	2.7584701583933753e-14	2.7642419615460596e-13	1.5049884162733364e-14
46600000	0.004968159729780106	1.9558892965090112e-49	4.749680761555347e-61	9.940915086298347e-11	5.59514097213999e-15	0.00006368034129163227	1.8324272448022726e-25	5.200448783242766e-15	2.7584701583933753e-14	2.7642419615460596e-13	1.5049884162733364e-14
46700000	0.004968159729780106	1.9558892965090112e-49	4.749680761555347e-61	9.940915086298347e-11	5.59514097213999e-15	0.00006368034129163227	1.8324272448022726e-25	5.200448783242766e-15	2.7584701583933753e-14	2.7642419615460596e-13	1.5049884162733364e-14
46800000	0.004968159729780106	1.9558892965090112e-49	4.749680761555347e-61	9.940915086298347e-11	5.59514097213999e-15	0.00006368034129163227	1.8324272448022726e-25	5.200448783242766e-15	2.7584701583933753e-14	2.7642419615460596e-13	1.5049884162733364e-14
46900000	0.004968159729780106	1.9558892965090112e-49	4.749680761555347e-61	9.940915086298347e-11	5.59514097213999e-15	0.00006368034129163227	1.8324272448022726e-25	5.200448783242766e-15	2.7584701583933753e-14	2.7642419615460596e-13	1.5049884162733364e-14
47000000	0.004968159729780106	1.9558892965090112e-49	4.749680761555347e-61	9.940915086298347e-11	5.59514097213999e-15	0.00006368034129163227	1.8324272448022726e-25	5.200448783242766e-15	2.7584701583933753e-14	2.7642419615460596e-13	1.5049884162733364e-14
47100000	0.004968159729780106	1.9558892965090112e-49	4.749680761555347e-61	9.940915086298347e-11	5.59514097213999e-15	0.00006368034129163227	1.8324272448022726e-25	5.200448783242766e-15	2.7584701583933753e-14	2.7642419615460596e-13	1.5049884162733364e-14
47200000	0.004968159729780106	1.9558892965090112e-49	4.749680761555347e-61	9.940915086298347e-11	5.59514097213999e-15	0.00006368034129163227	1.8324272448022726e-25	5.200448783242766e-15	2.7584701583933753e-14	2.7642419615460596e-13	1.5049884162733364e-14
47300000	0.004968159729780106	1.9558892965090112e-49	4.749680761555347e-61	9.940915086298347e-11	5.59514097213999e-15	0.00006368034129163227	1.8324272448022726e-25	5.200448783242766e-15	2.7584701583933753e-14	2.7642419615460596e-13	1.5049884162733364e-14
47400000	0.004968159729780106	1.9558892965090112e-49	4.749680761555347e-61	9.940915086298347e-11	5.59514097213999e-15	0.00006368034129163227	1.8324272448022726e-25	5.200448783242766e-15	2.7584701583933753e-14	2.7642419615460596e-13	1.5049884162733364e-14
47500000	0.004968159729780106	1.9558892965090112e-49	4.749680761555347e-61	9.940915086298347e-11	5.59514097213999e-15	0.00006368034129163227	1.8324272448022726e-25	5.200448783242766e-15	2.7584701583933753e-14	2.7642419615460596e-13	1.5049884162733364e-14
47600000	0.004968159729780106	1.9558892965090112e-49	4.749680761555347e-61	9.940915086298347e-11	5.59514097213999e-15	0.00006368034129163227	1.8324272448022726e-25	5.200448783242766e-15	2.7584701583933753e-14	2.7642419615460596e-13	1.5049884162733364e-14
47700000	0.004968159729780106	1.9558892965090112e-49	4.749680761555347e-61	9.940915086298347e-11	5.59514097213999e-15	0.00006368034129163227	1.8324272448022726e-25	5.200448783242766e-15	2.7584701583933753e-14	2.7642419615460596e-13	1.5049884162733364e-14
47800000	0.004968159729780106	1.9558892965090112e-49	4.749680761555347e-61	9.940915086298347e-11	5.59514097213999e-15	0.00006368034129163227	1.8324272448022726e-25	5.200448783242766e-15	2.7584701583933753e-14	2.7642419615460596e-13	1.5049884162733364e-14
47900000	0.004968159729780106	1.9558892965090112e-49	4.749680761555347e-61	9.940915086298347e-11	5.59514097213999e-15	0.00006368034129163227	1.8324272448022726e-25	5.200448783242766e-15	2.7584701583933753e-14	2.7642419615460596e-13	1.5049884162733364e-14
48000000	0.004968159729780106	1.9558892965090112e-49	4.749680761555347e-61	9.940915086298347e-11	5.59514097213999e-15	0.00006368034129163227	1.8324272448022726e-25	5.200448783242766e-15	2.7584701583933753e-14	2.7642419615460596e-13	1.5049884162733364e-14
48100000	0.004968159729780106	1.9558892965090112e-49	4.749680761555347e-61	9.940915086298347e-11	5.59514097213999e-15	0.00006368034129163227	1.8324272448022726e-25	5.200448783242766e-15	2.7584701583933753e-14	2.7642419615460596e-13	1.5049884162733364e-14
48200000	0.004968159729780106	1.9558892965090112e-49	4.749680761555347e-61	9.940915086298347e-11	5.59514097213999e-15	0.00006368034129163227	1.8324272448022726e-25	5.200448783242766e-15	2.7584701583933753e-14	2.7642419615460596e-13	1.5049884162733364e-14
48300000	0.004968159729780106	1.9558892965090112e-49	4.749680761555347e-61	9.940915086298347e-11	5.59514097213999e-15	0.00006368034129163227	1.8324272448022726e-25	5.200448783242766e-15	2.7584701583933753e-14	2.7642419615460596e-13	1.5049884162733364e-14
48400000	0.004968159729780106	1.9558892965090112e-49	4.749680761555347e-61	9.940915086298347e-11	5.59514097213999e-15	0.00006368034129163227	1.8324272448022726e-25	5.200448783242766e-15	2.7584701583933753e-14	2.7642419615460596e-13	1.5049884162733364e-14
48500000	0.004968159729780106	1.9558892965090112e-49	4.749680761555347e-61	9.940915086298347e-11	5.59514097213999e-15	0.00006368034129163227	1.8324272448022726e-25	5.200448783242766e-15	2.7584701583933753e-14	2.7642419615460596e-13	1.5049884162733364e-14
48600000	0.004968159729780106	1.9558892965090112e-49	4.749680761555347e-61	9.940915086298347e-11	5.59514097213999e-15	0.00006368034129163227	1.8324272448022726e-25	5.200448783242766e-15	2.7584701583933753e-14	2.7642419615460596e-13	1.5049884162733364e-14
48700000	0.004968159729780106	1.9558892965090112e-49	4.749680761555347e-61	9.940915086298347e-11	5.59514097213999e-15	0.00006368034129163227	1.8324272448022726e-25	5.200448783242766e-15	2.7584701583933753e-14	2.7642419615460596e-13	1.5049884162733364e-14
48800000	0.004968159729780106	1.9558892965090112e-49	4.749680761555347e-61	9.940915086298347e-11	5.59514097213999e-15	0.00006368034129163227	1.8324272448022726e-25	5.200448783242766e-15	2.7584701583933753e-14	2.7642419615460596e-13	1.5049884162733364e-14
48900000	0.004968159729780106	1.9558892965090112e-49	4.749680761555347e-61	9.940915086298347e-11	5.59514097213999e-15	0.00006368034129163227	1.8324272448022726e-25	5.200448783242766e-15	2.7584701583933753e-14	2.7642419615460596e-13	1.5049884162733364e-14
49000000	0.004968159729780106	1.9558892965090112e-49	4.749680761555347e-61	9.940915086298347e-11	5.59514097213999e-15	0.00006368034129163227	1.8324272448022726e-25	5.200448783242766e-15	2.7584701583933753e-14	2.7642419615460596e-13	1.5049884162733364e-14
49100000	0.004968159729780106	1.9558892965090112e-49	4.749680761555347e-61	9.940915086298347e-11	5.59514097213999e-15	0.00006368034129163227	1.8324272448022726e-25	5.200448783242766e-15	2.7584701583933753e-14	2.7642419615460596e-13	1.5049884162733364e-14
49200000	0.004968159729780106	1.9558892965090112e-49	4.749680761555347e-61	9.940915086298347e-11	5.59514097213999e-15	0.00006368034129163227	1.8324272448022726e-25	5.200448783242766e-15	2.7584701583933753e-14	2.7642419615460596e-13	1.5049884162733364e-14
49300000	0.004968159729780106	1.9558892965090112e-49	4.749680761555347e-61	9.940915086298347e-11	5.59514097213999e-15	0.00006368034129163227	1.8324272448022726e-25	5.200448783242766e-15	2.7584701583933753e-14	2.7642419615460596e-13	1.5049884162733364e-14
49400000	0.004968159729780106	1.9558892965090112e-49	4.749680761555347e-61	9.940915086298347e-11	5.59514097213999e-15	0.00006368034129163227	1.8324272448022726e-25	5.200448783242766e-15	2.7584701583933753e-14	2.7642419615460596e-13	1.5049884162733364e-14
49500000	0.004968159729780106	1.9558892965090112e-49	4.749680761555347e-61	9.940915086298347e-11	5.59514097213999e-15	0.00006368034129163227	1.8324272448022726e-25	5.200448783242766e-15	2.7584701583933753e-14	2.7642419615460596e-13	1.5049884162733364e-14
49600000	0.004968159729780106	1.9558892965090112e-49	4.749680761555347e-61	9.940915086298347e-11	5.59514097213999e-15	0.00006368034129163227	1.8324272448022726e-25	5.200448783242766e-15	2.7584701583933753e-14	2.7642419615460596e-13	1.5049884162733364e-14
49700000	0.004968159729780106	1.9558892965090112e-49	4.749680761555347e-61	9.940915086298347e-11	5.59514097213999e-15	0.00006368034129163227	1.8324272448022726e-25	5.200448783242766e-15	2.7584701583933753e-14	2.7642419615460596e-13	1.5049884162733364e-14
49800000	0.004968159729780106	1.9558892965090112e-49	4.749680761555347e-61	9.940915086298347e-11	5.59514097213999e-15	0.00006368034129163227	1.8324272448022726e-25	5.200448783242766e-15	2.7584701583933753e-14	2.7642419615460596e-13	1.5049884162733364e-14
49900000	0.004968159729780106	1.9558892965090112e-49	4.749680761555347e-61	9.940915086298347e-11	5.59514097213999e-15	0.00006368034129163227	1.8324272448022726e-25	5.200448783242766e-15	2.7584701583933753e-14	2.7642419615460596e-13	1.5049884162733364e-14
50000000	0.004968159729780106	1.9558892965090112e-49	4.749680761555347e-61	9.940915086298347e-11	5.59514097213999e-15	0.00006368034129163227	1.8324272448022726e-25	5.200448783242766e-15	2.7584701583933753e-14	2.7642419615460596e-13	1.5049884162733364e-14
50100000	0.004968159729780106	1.9558892965090112e-49	4.749680761555347e-61	9.940915086298347e-11	5.59514097213999e-15	0.00006368034129163227	1.8324272448022726e-25	5.200448783242766e-15	2.7584701583933753e-14	2.7642419615460596e-13	1.5049884162733364e-14
50200000	0.004968159729780106	1.9558892965090112e-49	4.749680761555347e-61	9.940915086298347e-11	5.59514097213999e-15	0.00006368034129163227	1.8324272448022726e-25	5.200448783242766e-15	2.7584701583933753e-14	2.7642419615460596e-13	1.5049884162733364e-14
50300000	0.004968159729780106	1.9558892965090112e-49	4.749680761555347e-61	9.940915086298347e-11	5.59514097213999e-15	0.00006368034129163227	1.8324272448022726e-25	5.200448783242766e-15	2.7584701583933753e-14	2.7642419615460596e-13	1.5049884162733364e-14
50400000	0.004968159729780106	1.9558892965090112e-49	4.749680761555347e-61	9.940915086298347e-11	5.59514097213999e-15	0.00006368034129163227	1.8324272448022726e-25	5.200448783242766e-15	2.7584701583933753e-14	2.7642419615460596e-13	1.5049884162733364e-14
50500000	0.004968159729780106	1.9558892965090112e-49	4.749680761555347e-61	9.940915086298347e-11	5.59514097213999e-15	0.00006368034129163227	1.8324272448022726e-25	5.200448783242766e-15	2.7584701583933753e-14	2.7642419615460596e-13	1.5049884162733364e-14
50600000	0.004968159729780106	1.9558892965090112e-49	4.749680761555347e-61	9.940915086298347e-11	5.59514097213999e-15	0.00006368034129163227	1.8324272448022726e-25	5.200448783242766e-15	2.7584701583933753e-14	2.7642419615460596e-13	1.5049884162733364e-14
50700000	0.004968159729780106	1.9558892965090112e-49	4.749680761555347e-61	9.940915086298347e-11	5.59514097213999e-15	0.00006368034129163227	1.8324272448022726e-25	5.200448783242766e-15	2.7584701583933753e-14	2.7642419615460596e-13	1.5049884162733364e-14
50800000	0.004968159729780106	1.9558892965090112e-49	4.749680761555347e-61	9.940915086298347e-11	5.59514097213999e-15	0.00006368034129163227	1.8324272448022726e-25	5.200448783242766e-15	2.7584701583933753e-14	2.7642419615460596e-13	1.5049884162733364e-14
50900000	0.004968159729780106	1.9558892965090112e-49	4.749680761555347e-61	9.940915086298347e-11	5.59514097213999e-15	0.00006368034129163227	1.8324272448022726e-25	5.200448783242766e-15	2.7584701583933753e-14	2.7642419615460596e-13	1.5049884162733364e-14
51000000	0.004968159729780106	1.9558892965090112e-49	4.749680761555347e-61	9.940915086298347e-11	5.59514097213999e-15	0.00006368034129163227	1.8324272448022726e-25	5.200448783242766e-15	2.7584701583933753e-14	2.7642419615460596e-13	1.5049884162733364e-14
51100000	0.004968159729780106	1.9558892965090112e-49	4.749680761555347e-61	9.940915086298347e-11	5.59514097213999e-15	0.00006368034129163227	1.8324272448022726e-25	5.200448783242766e-15	2.7584701583933753e-14	2.7642419615460596e-13	1.5049884162733364e-14
51200000	0.004968159729780106	1.9558892965090112e-49	4.749680761555347e-61	9.940915086298347e-11	5.59514097213999e-15	0.00006368034129163227	1.8324272448022726e-25	5.200448783242766e-15	2.7584701583933753e-14	2.7642419615460596e-13	1.5049884162733364e-14
51300000	0.004968159729780106	1.9558892965090112e-49	4.749680761555347e-61	9.940915086298347e-11	5.59514097213999e-15	0.00006368034129163227	1.8324272448022726e-25	5.200448783242766e-15	2.7584701583933753e-14	2.7642419615460596e-13	1.5049884162733364e-14
51400000	0.004968159729780106	1.9558892965090112e-49	4.749680761555347e-61	9.940915086298347e-11	5.59514097213999e-15	0.00006368034129163227	1.8324272448022726e-25	5.200448783242766e-15	2.7584701583933753e-14	2.7642419615460596e-13	1.5049884162733364e-14
51500000	0.004968159729780106	1.9558892965090112e-49	4.749680761555347e-61	9.940915086298347e-11	5.59514097213999e-15	0.00006368034129163227	1.8324272448022726e-25	5.200448783242766e-15	2.7584701583933753e-14	2.7642419615460596e-13	1.5049884162733364e-14
51600000	0.004968159729780106	1.9558892965090112e-49	4.749680761555347e-61	9.940915086298347e-11	5.59514097213999e-15	0.00006368034129163227	1.8324272448022726e-25	5.200448783242766e-15	2.7584701583933753e-14	2.7642419615460596e-13	1.5049884162733364e-14
51700000	0.004968159729780106	1.9558892965090112e-49	4.749680761555347e-61	9.940915086298347e-11	5.59514097213999e-15	0.00006368034129163227	1.8324272448022726e-25	5.200448783242766e-15	2.7584701583933753e-14	2.7642419615460596e-13	1.5049884162733364e-14
51800000	0.004968159729780106	1.9558892965090112e-49	4.749680761555347e-61	9.940915086298347e-11	5.59514097213999e-15	0.00006368034129163227	1.8324272448022726e-25	5.200448783242766e-15	2.7584701583933753e-14	2.7642419615460596e-13	1.5049884162733364e-14
51900000	0.004968159729780106	1.9558892965090112e-49	4.749680761555347e-61	9.940915086298347e-11	5.59514097213999e-15	0.00006368034129163227	1.8324272448022726e-25	5.200448783242766e-15	2.7584701583933753e-14	2.7642419615460596e-13	1.5049884162733364e-14
52000000	0.004968159729780106	1.9558892965090112e-49	4.749680761555347e-61	9.940915086298347e-11	5.59514097213999e-15	0.00006368034129163227	1.8324272448022726e-25	5.200448783242766e-15	2.7584701583933753e-14	2.7642419615460596e-13	1.5049884162733364e-14
52100000	0.004968159729780106	1.9558892965090112e-49	4.749680761555347e-61	9.940915086298347e-11	5.59514097213999e-15	0.00006368034129163227	1.8324272448022726e-25	5.200448783242766e-15	2.7584701583933753e-14	2.7642419615460596e-13	1.5049884162733364e-14
52200000	0.004968159729780106	1.9558892965090112e-49	4.749680761555347e-61	9.940915086298347e-11	5.59514097213999e-15	0.00006368034129163227	1.8324272448022726e-25	5.200448783242766e-15	2.7584701583933753e-14	2.7642419615460596e-13	1.5049884162733364e-14
52300000	0.004968159729780106	1.9558892965090112e-49	4.749680761555347e-61	9.940915086298347e-11	5.59514097213999e-15	0.00006368034129163227	1.8324272448022726e-25	5.200448783242766e-15	2.7584701583933753e-14	2.7642419615460596e-13	1.5049884162733364e-14
52400000	0.004968159729780106	1.9558892965090112e-49	4.749680761555347e-61	9.940915086298347e-11	5.59514097213999e-15	0.00006368034129163227	1.8324272448022726e-25	5.200448783242766e-15	2.7584701583933753e-14	2.7642419615460596e-13	1.5049884162733364e-14
52500000	0.004968159729780106	1.9558892965090112e-49	4.749680761555347e-61	9.940915086298347e-11	5.59514097213999e-15	0.00006368034129163227	1.8324272448022726e-25	5.200448783242766e-15	2.7584701583933753e-14	2.7642419615460596e-13	1.5049884162733364e-14
52600000	0.004968159729780106	1.9558892965090112e-49	4.749680761555347e-61	9.940915086298347e-11	5.59514097213999e-15	0.00006368034129163227	1.8324272448022726e-25	5.200448783242766e-15	2.7584701583933753e-14	2.7642419615460596e-13	1.5049884162733364e-14
52700000	0.004968159729780106	1.9558892965090112e-49	4.749680761555347e-61	9.940915086298347e-11	5.59514097213999e-15	0.00006368034129163227	1.8324272448022726e-25	5.200448783242766e-15	2.7584701583933753e-14	2.7642419615460596e-13	1.5049884162733364e-14
52800000	0.004968159729780106	1.9558892965090112e-49	4.749680761555347e-61	9.940915086298347e-11	5.59514097213999e-15	0.00006368034129163227	1.8324272448022726e-25	5.200448783242766e-15	2.7584701583933753e-14	2.7642419615460596e-13	1.5049884162733364e-14
52900000	0.004968159729780106	1.9558892965090112e-49	4.7496807615553466e-61	9.940915086298347e-11	5.59514097213999e-15	0.00006368034129163227	1.8324272448022726e-25	5.200448783242766e-15	2.7584701583933753e-14	2.7642419615460596e-13	1.5049884162733364e-14
53000000	0.004968159729780106	1.9558892965090112e-49	4.7496807615553466e-61	9.940915086298347e-11	5.59514097213999e-15	0.00006368034129163227	1.8324272448022726e-25	5.200448783242766e-15	2.7584701583933753e-14	2.7642419615460596e-13	1.5049884162733364e-14
53100000	0.004968159729780106	1.9558892965090112e-49	4.7496807615553466e-61	9.940915086298347e-11	5.59514097213999e-15	0.00006368034129163227	1.8324272448022726e-25	5.200448783242766e-15	2.7584701583933753e-14	2.7642419615460596e-13	1.5049884162733364e-14
53200000	0.004968159729780106	1.9558892965090112e-49	4.7496807615553466e-61	9.940915086298347e-11	5.59514097213999e-15	0.00006368034129163227	1.8324272448022726e-25	5.200448783242766e-15	2.7584701583933753e-14	2.7642419615460596e-13	1.5049884162733364e-14
53300000	0.004968159729780106	1.955889296509011e-49	4.7496807615553466e-61	9.940915086298347e-11	5.59514097213999e-15	0.00006368034129163227	1.8324272448022726e-25	5.200448783242766e-15	2.7584701583933753e-14	2.7642419615460596e-13	1.5049884162733364e-14
53400000	0.004968159729780106	1.955889296509011e-49	4.7496807615553466e-61	9.940915086298347e-11	5.59514097213999e-15	0.00006368034129163227	1.8324272448022726e-25	5.200448783242766e-15	2.7584701583933753e-14	2.7642419615460596e-13	1.5049884162733364e-14
53500000	0.004968159729780106	1.955889296509011e-49	4.7496807615553466e-61	9.940915086298347e-11	5.59514097213999e-15	0.00006368034129163227	1.8324272448022726e-25	5.200448783242766e-15	2.7584701583933753e-14	2.7642419615460596e-13	1.5049884162733364e-14
53600000	0.004968159729780106	1.955889296509011e-49	4.7496807615553466e-61	9.940915086298347e-11	5.59514097213999e-15	0.00006368034129163227	1.8324272448022726e-25	5.200448783242766e-15	2.7584701583933753e-14	2.7642419615460596e-13	1.5049884162733364e-14
53700000	0.004968159729780106	1.955889296509011e-49	4.7496807615553466e-61	9.940915086298347e-11	5.59514097213999e-15	0.00006368034129163227	1.8324272448022726e-25	5.200448783242766e-15	2.7584701583933753e-14	2.7642419615460596e-13	1.5049884162733364e-14
53800000	0.004968159729780106	1.955889296509011e-49	4.7496807615553466e-61	9.940915086298347e-11	5.59514097213999e-15	0.00006368034129163227	1.8324272448022726e-25	5.200448783242766e-15	2.7584701583933753e-14	2.7642419615460596e-13	1.5049884162733364e-14
53900000	0.004968159729780106	1.955889296509011e-49	4.7496807615553466e-61	9.940915086298347e-11	5.59514097213999e-15	0.00006368034129163227	1.8324272448022726e-25	5.200448783242766e-15	2.7584701583933753e-14	2.7642419615460596e-13	1.5049884162733364e-14
54000000	0.004968159729780106	1.955889296509011e-49	4.7496807615553466e-61	9.940915086298347e-11	5.59514097213999e-15	0.00006368034129163227	1.8324272448022726e-25	5.200448783242766e-15	2.7584701583933753e-14	2.7642419615460596e-13	1.5049884162733364e-14
54100000	0.004968159729780106	1.955889296509011e-49	4.7496807615553466e-61	9.940915086298347e-11	5.59514097213999e-15	0.00006368034129163227	1.8324272448022726e-25	5.200448783242766e-15	2.7584701583933753e-14	2.7642419615460596e-13	1.5049884162733364e-14
54200000	0.004968159729780106	1.955889296509011e-49	4.7496807615553466e-61	9.940915086298347e-11	5.59514097213999e-15	0.00006368034129163227	1.8324272448022726e-25	5.200448783242766e-15	2.7584701583933753e-14	2.7642419615460596e-13	1.5049884162733364e-14
54300000	0.004968159729780106	1.955889296509011e-49	4.7496807615553466e-61	9.940915086298347e-11	5.59514097213999e-15	0.00006368034129163227	1.8324272448022726e-25	5.200448783242766e-15	2.7584701583933753e-14	2.7642419615460596e-13	1.5049884162733364e-14
54400000	0.004968159729780106	1.955889296509011e-49	4.7496807615553466e-61	9.940915086298347e-11	5.59514097213999e-15	0.00006368034129163227	1.8324272448022726e-25	5.200448783242766e-15	2.7584701583933753e-14	2.7642419615460596e-13	1.5049884162733364e-14
54500000	0.004968159729780106	1.955889296509011e-49	4.7496807615553466e-61	9.940915086298347e-11	5.59514097213999e-15	0.00006368034129163227	1.8324272448022726e-25	5.200448783242766e-15	2.7584701583933753e-14	2.7642419615460596e-13	1.5049884162733364e-14
54600000	0.004968159729780106	1.955889296509011e-49	4.7496807615553466e-61	9.940915086298347e-11	5.59514097213999e-15	0.00006368034129163227	1.8324272448022726e-25	5.200448783242766e-15	2.7584701583933753e-14	2.7642419615460596e-13	1.5049884162733364e-14
54700000	0.004968159729780106	1.955889296509011e-49	4.7496807615553466e-61	9.940915086298347e-11	5.59514097213999e-15	0.00006368034129163227	1.8324272448022726e-25	5.200448783242766e-15	2.7584701583933753e-14	2.7642419615460596e-13	1.5049884162733364e-14
54800000	0.004968159729780106	1.955889296509011e-49	4.7496807615553466e-61	9.940915086298347e-11	5.59514097213999e-15	0.00006368034129163227	1.8324272448022726e-25	5.200448783242766e-15	2.7584701583933753e-14	2.7642419615460596e-13	1.5049884162733364e-14
54900000	0.004968159729780106	1.955889296509011e-49	4.7496807615553466e-61	9.940915086298347e-11	5.59514097213999e-15	0.00006368034129163227	1.8324272448022726e-25	5.200448783242766e-15	2.7584701583933753e-14	2.7642419615460596e-13	1.5049884162733364e-14
55000000	0.004968159729780106	1.955889296509011e-49	4.7496807615553466e-61	9.940915086298347e-11	5.59514097213999e-15	0.00006368034129163227	1.8324272448022726e-25	5.200448783242766e-15	2.7584701583933753e-14	2.7642419615460596e-13	1.5049884162733364e-14
55100000	0.004968159729780106	1.955889296509011e-49	4.7496807615553466e-61	9.940915086298347e-11	5.59514097213999e-15	0.00006368034129163227	1.8324272448022726e-25	5.200448783242766e-15	2.7584701583933753e-14	2.7642419615460596e-13	1.5049884162733364e-14
55200000	0.004968159729780106	1.955889296509011e-49	4.7496807615553466e-61	9.940915086298347e-11	5.59514097213999e-15	0.00006368034129163227	1.8324272448022726e-25	5.200448783242766e-15	2.7584701583933753e-14	2.7642419615460596e-13	1.5049884162733364e-14
55300000	0.004968159729780106	1.955889296509011e-49	4.7496807615553466e-61	9.940915086298347e-11	5.59514097213999e-15	0.00006368034129163227	1.8324272448022726e-25	5.200448783242766e-15	2.7584701583933753e-14	2.7642419615460596e-13	1.5049884162733364e-14
55400000	0.004968159729780106	1.955889296509011e-49	4.7496807615553466e-61	9.940915086298347e-11	5.59514097213999e-15	0.00006368034129163227	1.8324272448022726e-25	5.200448783242766e-15	2.7584701583933753e-14	2.7642419615460596e-13	1.5049884162733364e-14
55500000	0.004968159729780106	1.955889296509011e-49	4.7496807615553466e-61	9.940915086298347e-11	5.59514097213999e-15	0.00006368034129163227	1.8324272448022726e-25	5.200448783242766e-15	2.7584701583933753e-14	2.7642419615460596e-13	1.5049884162733364e-14
55600000	0.004968159729780106	1.955889296509011e-49	4.7496807615553466e-61	9.940915086298347e-11	5.59514097213999e-15	0.00006368034129163227	1.8324272448022726e-25	5.200448783242766e-15	2.7584701583933753e-14	2.7642419615460596e-13	1.5049884162733364e-14
55700000	0.004968159729780106	1.955889296509011e-49	4.7496807615553466e-61	9.940915086298347e-11	5.59514097213999e-15	0.00006368034129163227	1.8324272448022726e-25	5.200448783242766e-15	2.7584701583933753e-14	2.7642419615460596e-13	1.5049884162733364e-14
55800000	0.004968159729780106	1.9558892965090105e-49	4.7496807615553466e-61	9.940915086298347e-11	5.59514097213999e-15	0.00006368034129163227	1.8324272448022726e-25	5.200448783242766e-15	2.7584701583933753e-14	2.7642419615460596e-13	1.5049884162733364e-14
55900000	0.004968159729780106	1.9558892965090105e-49	4.7496807615553466e-61	9.940915086298347e-11	5.59514097213999e-15	0.00006368034129163227	1.8324272448022726e-25	5.200448783242766e-15	2.758470158393375e-14	2.7642419615460596e-13	1.5049884162733364e-14
56000000	0.004968159729780106	1.9558892965090105e-49	4.7496807615553466e-61	9.940915086298347e-11	5.59514097213999e-15	0.00006368034129163227	1.8324272448022726e-25	5.200448783242766e-15	2.758470158393375e-14	2.7642419615460596e-13	1.5049884162733364e-14
56100000	0.004968159729780106	1.9558892965090105e-49	4.7496807615553466e-61	9.940915086298347e-11	5.59514097213999e-15	0.00006368034129163227	1.8324272448022726e-25	5.200448783242766e-15	2.758470158393375e-14	2.764241961546059e-13	1.5049884162733367e-14
56200000	0.004968159729780106	1.9558892965090105e-49	4.7496807615553466e-61	9.940915086298347e-11	5.59514097213999e-15	0.00006368034129163227	1.8324272448022726e-25	5.200448783242766e-15	2.758470158393375e-14	2.764241961546059e-13	1.5049884162733367e-14
56300000	0.004968159729780106	1.9558892965090105e-49	4.7496807615553466e-61	9.940915086298347e-11	5.5951409721399906e-15	0.00006368034129163227	1.8324272448022726e-25	5.200448783242766e-15	2.758470158393375e-14	2.764241961546059e-13	1.5049884162733367e-14
56400000	0.004968159729780106	1.9558892965090105e-49	4.7496807615553466e-61	9.940915086298347e-11	5.5951409721399906e-15	0.00006368034129163227	1.8324272448022726e-25	5.200448783242766e-15	2.758470158393375e-14	2.764241961546059e-13	1.5049884162733367e-14
56500000	0.004968159729780106	1.9558892965090105e-49	4.7496807615553466e-61	9.940915086298347e-11	5.5951409721399906e-15	0.00006368034129163227	1.8324272448022726e-25	5.200448783242766e-15	2.758470158393375e-14	2.764241961546059e-13	1.5049884162733367e-14
56600000	0.004968159729780106	1.9558892965090105e-49	4.7496807615553466e-61	9.940915086298347e-11	5.5951409721399906e-15	0.00006368034129163227	1.8324272448022726e-25	5.200448783242766e-15	2.758470158393375e-14	2.764241961546059e-13	1.5049884162733367e-14
56700000	0.004968159729780106	1.9558892965090105e-49	4.7496807615553466e-61	9.940915086298347e-11	5.5951409721399906e-15	0.00006368034129163227	1.8324272448022726e-25	5.200448783242766e-15	2.758470158393375e-14	2.764241961546059e-13	1.5049884162733367e-14
56800000	0.004968159729780106	1.9558892965090105e-49	4.7496807615553466e-61	9.940915086298347e-11	5.5951409721399906e-15	0.00006368034129163227	1.8324272448022726e-25	5.200448783242766e-15	2.758470158393375e-14	2.764241961546059e-13	1.5049884162733367e-14
56900000	0.004968159729780106	1.9558892965090105e-49	4.7496807615553466e-61	9.940915086298347e-11	5.5951409721399906e-15	0.00006368034129163227	1.8324272448022726e-25	5.200448783242766e-15	2.758470158393375e-14	2.764241961546059e-13	1.5049884162733367e-14
57000000	0.004968159729780106	1.9558892965090105e-49	4.749680761555346e-61	9.940915086298347e-11	5.5951409721399906e-15	0.00006368034129163227	1.8324272448022726e-25	5.200448783242766e-15	2.758470158393375e-14	2.764241961546059e-13	1.5049884162733367e-14
57100000	0.004968159729780106	1.9558892965090105e-49	4.749680761555346e-61	9.940915086298347e-11	5.5951409721399906e-15	0.00006368034129163227	1.8324272448022726e-25	5.200448783242766e-15	2.758470158393375e-14	2.764241961546059e-13	1.5049884162733367e-14
57200000	0.004968159729780106	1.9558892965090105e-49	4.749680761555346e-61	9.940915086298347e-11	5.5951409721399906e-15	0.00006368034129163227	1.8324272448022726e-25	5.200448783242766e-15	2.758470158393375e-14	2.764241961546059e-13	1.5049884162733367e-14
57300000	0.004968159729780106	1.9558892965090105e-49	4.749680761555346e-61	9.940915086298347e-11	5.5951409721399906e-15	0.00006368034129163227	1.8324272448022726e-25	5.200448783242766e-15	2.758470158393375e-14	2.764241961546059e-13	1.5049884162733367e-14
57400000	0.004968159729780106	1.9558892965090105e-49	4.749680761555346e-61	9.940915086298347e-11	5.5951409721399906e-15	0.00006368034129163227	1.8324272448022726e-25	5.200448783242766e-15	2.758470158393375e-14	2.764241961546059e-13	1.5049884162733367e-14
57500000	0.004968159729780106	1.9558892965090105e-49	4.749680761555346e-61	9.940915086298347e-11	5.5951409721399906e-15	0.00006368034129163227	1.8324272448022726e-25	5.200448783242766e-15	2.758470158393375e-14	2.764241961546059e-13	1.5049884162733367e-14
57600000	0.004968159729780106	1.9558892965090105e-49	4.749680761555346e-61	9.940915086298347e-11	5.5951409721399906e-15	0.00006368034129163227	1.8324272448022726e-25	5.200448783242766e-15	2.758470158393375e-14	2.764241961546059e-13	1.5049884162733367e-14
57700000	0.004968159729780106	1.9558892965090105e-49	4.749680761555346e-61	9.940915086298347e-11	5.5951409721399906e-15	0.00006368034129163227	1.8324272448022726e-25	5.200448783242766e-15	2.758470158393375e-14	2.764241961546059e-13	1.5049884162733367e-14
57800000	0.004968159729780106	1.9558892965090105e-49	4.749680761555346e-61	9.940915086298347e-11	5.5951409721399906e-15	0.00006368034129163227	1.8324272448022726e-25	5.200448783242766e-15	2.758470158393375e-14	2.764241961546059e-13	1.5049884162733367e-14
57900000	0.004968159729780106	1.9558892965090105e-49	4.749680761555346e-61	9.940915086298347e-11	5.5951409721399906e-15	0.00006368034129163227	1.8324272448022726e-25	5.200448783242766e-15	2.758470158393375e-14	2.764241961546059e-13	1.5049884162733367e-14
58000000	0.004968159729780106	1.9558892965090105e-49	4.749680761555346e-61	9.940915086298347e-11	5.5951409721399906e-15	0.00006368034129163227	1.8324272448022726e-25	5.200448783242766e-15	2.758470158393375e-14	2.764241961546059e-13	1.5049884162733367e-14
58100000	0.004968159729780106	1.9558892965090105e-49	4.749680761555346e-61	9.940915086298347e-11	5.5951409721399906e-15	0.00006368034129163227	1.8324272448022726e-25	5.200448783242766e-15	2.758470158393375e-14	2.764241961546059e-13	1.5049884162733367e-14
58200000	0.004968159729780106	1.95588929650901e-49	4.749680761555346e-61	9.940915086298347e-11	5.5951409721399906e-15	0.00006368034129163227	1.8324272448022726e-25	5.200448783242766e-15	2.758470158393375e-14	2.764241961546059e-13	1.5049884162733367e-14
58300000	0.004968159729780106	1.95588929650901e-49	4.749680761555346e-61	9.940915086298347e-11	5.5951409721399906e-15	0.00006368034129163227	1.8324272448022726e-25	5.200448783242766e-15	2.758470158393375e-14	2.764241961546059e-13	1.5049884162733367e-14
58400000	0.004968159729780106	1.95588929650901e-49	4.749680761555346e-61	9.940915086298347e-11	5.5951409721399906e-15	0.00006368034129163227	1.8324272448022726e-25	5.200448783242766e-15	2.758470158393375e-14	2.764241961546059e-13	1.5049884162733367e-14
58500000	0.004968159729780106	1.95588929650901e-49	4.749680761555346e-61	9.940915086298347e-11	5.5951409721399906e-15	0.00006368034129163227	1.8324272448022726e-25	5.200448783242766e-15	2.758470158393375e-14	2.764241961546059e-13	1.5049884162733367e-14
58600000	0.004968159729780106	1.95588929650901e-49	4.749680761555346e-61	9.940915086298347e-11	5.5951409721399906e-15	0.00006368034129163227	1.8324272448022726e-25	5.200448783242766e-15	2.758470158393375e-14	2.764241961546059e-13	1.5049884162733367e-14
58700000	0.004968159729780106	1.95588929650901e-49	4.749680761555346e-61	9.940915086298347e-11	5.5951409721399906e-15	0.00006368034129163227	1.8324272448022726e-25	5.200448783242766e-15	2.758470158393375e-14	2.764241961546059e-13	1.5049884162733367e-14
58800000	0.004968159729780106	1.95588929650901e-49	4.749680761555346e-61	9.940915086298347e-11	5.5951409721399906e-15	0.00006368034129163227	1.8324272448022726e-25	5.200448783242766e-15	2.758470158393375e-14	2.764241961546059e-13	1.5049884162733367e-14
58900000	0.004968159729780106	1.95588929650901e-49	4.749680761555346e-61	9.940915086298347e-11	5.5951409721399906e-15	0.00006368034129163227	1.8324272448022726e-25	5.200448783242766e-15	2.758470158393375e-14	2.764241961546059e-13	1.5049884162733367e-14
59000000	0.004968159729780106	1.95588929650901e-49	4.749680761555346e-61	9.940915086298347e-11	5.5951409721399906e-15	0.00006368034129163227	1.8324272448022726e-25	5.200448783242766e-15	2.758470158393375e-14	2.764241961546059e-13	1.5049884162733367e-14
59100000	0.004968159729780106	1.95588929650901e-49	4.749680761555346e-61	9.940915086298347e-11	5.5951409721399906e-15	0.00006368034129163227	1.8324272448022726e-25	5.200448783242766e-15	2.758470158393375e-14	2.764241961546059e-13	1.5049884162733367e-14
59200000	0.004968159729780106	1.95588929650901e-49	4.749680761555346e-61	9.940915086298347e-11	5.5951409721399906e-15	0.00006368034129163227	1.8324272448022726e-25	5.200448783242766e-15	2.758470158393375e-14	2.764241961546059e-13	1.5049884162733367e-14
59300000	0.004968159729780106	1.95588929650901e-49	4.749680761555346e-61	9.940915086298347e-11	5.5951409721399906e-15	0.00006368034129163227	1.8324272448022726e-25	5.200448783242766e-15	2.758470158393375e-14	2.764241961546059e-13	1.5049884162733367e-14
59400000	0.004968159729780106	1.95588929650901e-49	4.749680761555346e-61	9.940915086298347e-11	5.5951409721399906e-15	0.00006368034129163227	1.8324272448022726e-25	5.200448783242766e-15	2.758470158393375e-14	2.764241961546059e-13	1.5049884162733367e-14
59500000	0.004968159729780106	1.95588929650901e-49	4.749680761555346e-61	9.940915086298347e-11	5.5951409721399906e-15	0.00006368034129163227	1.8324272448022726e-25	5.200448783242766e-15	2.758470158393375e-14	2.764241961546059e-13	1.5049884162733367e-14
59600000	0.004968159729780106	1.95588929650901e-49	4.749680761555346e-61	9.940915086298347e-11	5.5951409721399906e-15	0.00006368034129163227	1.8324272448022726e-25	5.200448783242766e-15	2.758470158393375e-14	2.764241961546059e-13	1.5049884162733367e-14
59700000	0.004968159729780106	1.95588929650901e-49	4.749680761555346e-61	9.940915086298347e-11	5.5951409721399906e-15	0.00006368034129163227	1.8324272448022726e-25	5.200448783242766e-15	2.758470158393375e-14	2.764241961546059e-13	1.5049884162733367e-14
59800000	0.004968159729780106	1.95588929650901e-49	4.749680761555346e-61	9.940915086298347e-11	5.5951409721399906e-15	0.00006368034129163227	1.8324272448022726e-25	5.200448783242766e-15	2.758470158393375e-14	2.764241961546059e-13	1.5049884162733367e-14
59900000	0.004968159729780106	1.95588929650901e-49	4.749680761555346e-61	9.940915086298347e-11	5.5951409721399906e-15	0.00006368034129163227	1.8324272448022726e-25	5.200448783242766e-15	2.758470158393375e-14	2.764241961546059e-13	1.5049884162733367e-14
60000000	0.004968159729780106	1.95588929650901e-49	4.749680761555346e-61	9.940915086298347e-11	5.5951409721399906e-15	0.00006368034129163227	1.8324272448022726e-25	5.200448783242766e-15	2.758470158393375e-14	2.764241961546059e-13	1.5049884162733367e-14
60100000	0.004968159729780106	1.95588929650901e-49	4.749680761555346e-61	9.940915086298347e-11	5.5951409721399906e-15	0.00006368034129163227	1.8324272448022726e-25	5.200448783242766e-15	2.758470158393375e-14	2.764241961546059e-13	1.5049884162733367e-14
60200000	0.004968159729780106	1.95588929650901e-49	4.749680761555346e-61	9.940915086298347e-11	5.5951409721399906e-15	0.00006368034129163227	1.8324272448022726e-25	5.200448783242766e-15	2.758470158393375e-14	2.764241961546059e-13	1.5049884162733367e-14
60300000	0.004968159729780106	1.95588929650901e-49	4.749680761555346e-61	9.940915086298347e-11	5.5951409721399906e-15	0.00006368034129163227	1.8324272448022726e-25	5.200448783242766e-15	2.758470158393375e-14	2.764241961546059e-13	1.5049884162733367e-14
60400000	0.004968159729780106	1.95588929650901e-49	4.749680761555346e-61	9.940915086298347e-11	5.5951409721399906e-15	0.00006368034129163227	1.8324272448022726e-25	5.200448783242766e-15	2.758470158393375e-14	2.764241961546059e-13	1.5049884162733367e-14
60500000	0.004968159729780106	1.95588929650901e-49	4.749680761555346e-61	9.940915086298347e-11	5.5951409721399906e-15	0.00006368034129163227	1.8324272448022726e-25	5.200448783242766e-15	2.758470158393375e-14	2.764241961546059e-13	1.5049884162733367e-14
60600000	0.004968159729780106	1.95588929650901e-49	4.749680761555346e-61	9.940915086298347e-11	5.5951409721399906e-15	0.00006368034129163227	1.8324272448022726e-25	5.200448783242766e-15	2.758470158393375e-14	2.764241961546059e-13	1.5049884162733367e-14
60700000	0.004968159729780106	1.95588929650901e-49	4.749680761555346e-61	9.940915086298347e-11	5.5951409721399906e-15	0.00006368034129163227	1.8324272448022726e-25	5.200448783242766e-15	2.758470158393375e-14	2.764241961546059e-13	1.5049884162733367e-14
60800000	0.004968159729780106	1.95588929650901e-49	4.749680761555346e-61	9.940915086298347e-11	5.5951409721399906e-15	0.00006368034129163227	1.8324272448022726e-25	5.200448783242766e-15	2.758470158393375e-14	2.764241961546059e-13	1.5049884162733367e-14
60900000	0.004968159729780106	1.95588929650901e-49	4.749680761555346e-61	9.940915086298347e-11	5.5951409721399906e-15	0.00006368034129163227	1.8324272448022726e-25	5.200448783242766e-15	2.758470158393375e-14	2.764241961546059e-13	1.5049884162733367e-14
61000000	0.004968159729780106	1.95588929650901e-49	4.749680761555346e-61	9.940915086298347e-11	5.5951409721399906e-15	0.00006368034129163227	1.8324272448022726e-25	5.200448783242766e-15	2.758470158393375e-14	2.764241961546059e-13	1.5049884162733367e-14
61100000	0.004968159729780106	1.95588929650901e-49	4.749680761555346e-61	9.940915086298347e-11	5.5951409721399906e-15	0.00006368034129163227	1.8324272448022726e-25	5.200448783242766e-15	2.758470158393375e-14	2.764241961546059e-13	1.5049884162733367e-14
61200000	0.004968159729780106	1.95588929650901e-49	4.749680761555346e-61	9.940915086298347e-11	5.5951409721399906e-15	0.00006368034129163227	1.8324272448022726e-25	5.200448783242766e-15	2.758470158393375e-14	2.764241961546059e-13	1.5049884162733367e-14
61300000	0.004968159729780106	1.95588929650901e-49	4.749680761555346e-61	9.940915086298347e-11	5.5951409721399906e-15	0.00006368034129163227	1.8324272448022726e-25	5.200448783242766e-15	2.758470158393375e-14	2.764241961546059e-13	1.5049884162733367e-14
61400000	0.004968159729780106	1.95588929650901e-49	4.749680761555346e-61	9.940915086298347e-11	5.5951409721399906e-15	0.00006368034129163227	1.8324272448022726e-25	5.200448783242766e-15	2.758470158393375e-14	2.764241961546059e-13	1.5049884162733367e-14
61500000	0.004968159729780106	1.95588929650901e-49	4.749680761555346e-61	9.940915086298347e-11	5.5951409721399906e-15	0.00006368034129163227	1.8324272448022726e-25	5.200448783242766e-15	2.758470158393375e-14	2.764241961546059e-13	1.5049884162733367e-14
61600000	0.004968159729780106	1.95588929650901e-49	4.749680761555346e-61	9.940915086298347e-11	5.5951409721399906e-15	0.00006368034129163227	1.8324272448022726e-25	5.200448783242766e-15	2.758470158393375e-14	2.764241961546059e-13	1.5049884162733367e-14
61700000	0.004968159729780106	1.95588929650901e-49	4.749680761555346e-61	9.940915086298347e-11	5.5951409721399906e-15	0.00006368034129163227	1.8324272448022726e-25	5.200448783242766e-15	2.758470158393375e-14	2.764241961546059e-13	1.5049884162733367e-14
61800000	0.004968159729780106	1.95588929650901e-49	4.749680761555346e-61	9.940915086298347e-11	5.5951409721399906e-15	0.00006368034129163227	1.8324272448022726e-25	5.200448783242766e-15	2.758470158393375e-14	2.764241961546059e-13	1.5049884162733367e-14
61900000	0.004968159729780106	1.95588929650901e-49	4.749680761555346e-61	9.940915086298347e-11	5.5951409721399906e-15	0.00006368034129163227	1.8324272448022726e-25	5.200448783242766e-15	2.758470158393375e-14	2.764241961546059e-13	1.5049884162733367e-14
62000000	0.004968159729780106	1.95588929650901e-49	4.749680761555346e-61	9.940915086298347e-11	5.5951409721399906e-15	0.00006368034129163227	1.8324272448022726e-25	5.200448783242766e-15	2.758470158393375e-14	2.764241961546059e-13	1.5049884162733367e-14
62100000	0.004968159729780106	1.95588929650901e-49	4.749680761555346e-61	9.940915086298347e-11	5.5951409721399906e-15	0.00006368034129163227	1.8324272448022726e-25	5.200448783242766e-15	2.758470158393375e-14	2.764241961546059e-13	1.5049884162733367e-14
62200000	0.004968159729780106	1.95588929650901e-49	4.749680761555346e-61	9.940915086298347e-11	5.5951409721399906e-15	0.00006368034129163227	1.8324272448022726e-25	5.200448783242766e-15	2.758470158393375e-14	2.764241961546059e-13	1.5049884162733367e-14
62300000	0.004968159729780106	1.95588929650901e-49	4.749680761555346e-61	9.940915086298347e-11	5.5951409721399906e-15	0.00006368034129163227	1.8324272448022726e-25	5.200448783242766e-15	2.758470158393375e-14	2.764241961546059e-13	1.5049884162733367e-14
62400000	0.004968159729780106	1.95588929650901e-49	4.749680761555346e-61	9.940915086298347e-11	5.5951409721399906e-15	0.00006368034129163227	1.8324272448022726e-25	5.200448783242766e-15	2.758470158393375e-14	2.764241961546059e-13	1.5049884162733367e-14
62500000	0.004968159729780106	1.95588929650901e-49	4.749680761555346e-61	9.940915086298347e-11	5.5951409721399906e-15	0.00006368034129163227	1.8324272448022726e-25	5.200448783242766e-15	2.758470158393375e-14	2.764241961546059e-13	1.5049884162733367e-14
62600000	0.004968159729780106	1.95588929650901e-49	4.749680761555346e-61	9.940915086298347e-11	5.5951409721399906e-15	0.00006368034129163227	1.8324272448022726e-25	5.200448783242766e-15	2.758470158393375e-14	2.764241961546059e-13	1.5049884162733367e-14
62700000	0.004968159729780106	1.95588929650901e-49	4.749680761555346e-61	9.940915086298347e-11	5.5951409721399906e-15	0.00006368034129163227	1.8324272448022726e-25	5.200448783242766e-15	2.758470158393375e-14	2.764241961546059e-13	1.5049884162733367e-14
62800000	0.004968159729780106	1.95588929650901e-49	4.749680761555346e-61	9.940915086298347e-11	5.5951409721399906e-15	0.00006368034129163227	1.8324272448022726e-25	5.200448783242766e-15	2.758470158393375e-14	2.764241961546059e-13	1.5049884162733367e-14
62900000	0.004968159729780106	1.95588929650901e-49	4.749680761555346e-61	9.940915086298347e-11	5.5951409721399906e-15	0.00006368034129163227	1.8324272448022726e-25	5.200448783242766e-15	2.758470158393375e-14	2.764241961546059e-13	1.5049884162733367e-14
63000000	0.004968159729780106	1.95588929650901e-49	4.749680761555346e-61	9.940915086298347e-11	5.5951409721399906e-15	0.00006368034129163227	1.8324272448022726e-25	5.200448783242766e-15	2.758470158393375e-14	2.764241961546059e-13	1.5049884162733367e-14
63100000	0.004968159729780106	1.95588929650901e-49	4.749680761555346e-61	9.940915086298347e-11	5.5951409721399906e-15	0.00006368034129163227	1.8324272448022726e-25	5.200448783242766e-15	2.758470158393375e-14	2.764241961546059e-13	1.5049884162733367e-14
63200000	0.004968159729780106	1.95588929650901e-49	4.749680761555346e-61	9.940915086298347e-11	5.5951409721399906e-15	0.00006368034129163227	1.8324272448022726e-25	5.200448783242766e-15	2.758470158393375e-14	2.764241961546059e-13	1.5049884162733367e-14
63300000	0.004968159729780106	1.95588929650901e-49	4.749680761555346e-61	9.940915086298347e-11	5.5951409721399906e-15	0.00006368034129163227	1.8324272448022726e-25	5.200448783242766e-15	2.758470158393375e-14	2.764241961546059e-13	1.5049884162733367e-14
63400000	0.004968159729780106	1.95588929650901e-49	4.749680761555346e-61	9.940915086298347e-11	5.5951409721399906e-15	0.00006368034129163227	1.8324272448022726e-25	5.200448783242766e-15	2.758470158393375e-14	2.764241961546059e-13	1.5049884162733367e-14
63500000	0.004968159729780106	1.95588929650901e-49	4.749680761555346e-61	9.940915086298347e-11	5.5951409721399906e-15	0.00006368034129163227	1.8324272448022726e-25	5.200448783242766e-15	2.758470158393375e-14	2.764241961546059e-13	1.5049884162733367e-14
63600000	0.004968159729780106	1.95588929650901e-49	4.749680761555346e-61	9.940915086298347e-11	5.5951409721399906e-15	0.00006368034129163227	1.8324272448022726e-25	5.200448783242766e-15	2.758470158393375e-14	2.764241961546059e-13	1.5049884162733367e-14
63700000	0.004968159729780106	1.95588929650901e-49	4.749680761555346e-61	9.940915086298347e-11	5.5951409721399906e-15	0.00006368034129163227	1.8324272448022726e-25	5.200448783242766e-15	2.758470158393375e-14	2.764241961546059e-13	1.5049884162733367e-14
63800000	0.004968159729780106	1.95588929650901e-49	4.749680761555346e-61	9.940915086298347e-11	5.5951409721399906e-15	0.00006368034129163227	1.8324272448022726e-25	5.200448783242766e-15	2.758470158393375e-14	2.764241961546059e-13	1.5049884162733367e-14
63900000	0.004968159729780106	1.95588929650901e-49	4.749680761555346e-61	9.940915086298347e-11	5.5951409721399906e-15	0.00006368034129163227	1.8324272448022726e-25	5.200448783242766e-15	2.758470158393375e-14	2.764241961546059e-13	1.5049884162733367e-14
64000000	0.004968159729780106	1.95588929650901e-49	4.749680761555346e-61	9.940915086298347e-11	5.5951409721399906e-15	0.00006368034129163227	1.8324272448022726e-25	5.200448783242766e-15	2.758470158393375e-14	2.764241961546059e-13	1.5049884162733367e-14
64100000	0.004968159729780106	1.95588929650901e-49	4.749680761555346e-61	9.940915086298347e-11	5.5951409721399906e-15	0.00006368034129163227	1.8324272448022726e-25	5.200448783242766e-15	2.758470158393375e-14	2.764241961546059e-13	1.5049884162733367e-14
64200000	0.004968159729780106	1.95588929650901e-49	4.749680761555346e-61	9.940915086298347e-11	5.5951409721399906e-15	0.00006368034129163227	1.8324272448022726e-25	5.200448783242766e-15	2.758470158393375e-14	2.764241961546059e-13	1.5049884162733367e-14
64300000	0.004968159729780106	1.95588929650901e-49	4.749680761555346e-61	9.940915086298347e-11	5.5951409721399906e-15	0.00006368034129163227	1.8324272448022726e-25	5.200448783242766e-15	2.758470158393375e-14	2.764241961546059e-13	1.5049884162733367e-14
64400000	0.004968159729780106	1.95588929650901e-49	4.7496807615553466e-61	9.940915086298347e-11	5.5951409721399906e-15	0.00006368034129163227	1.8324272448022726e-25	5.200448783242766e-15	2.758470158393375e-14	2.764241961546059e-13	1.5049884162733367e-14
64500000	0.004968159729780106	1.95588929650901e-49	4.7496807615553466e-61	9.940915086298347e-11	5.5951409721399906e-15	0.00006368034129163227	1.8324272448022726e-25	5.200448783242766e-15	2.758470158393375e-14	2.764241961546059e-13	1.5049884162733367e-14
64600000	0.004968159729780106	1.95588929650901e-49	4.7496807615553466e-61	9.940915086298347e-11	5.5951409721399906e-15	0.00006368034129163227	1.8324272448022726e-25	5.200448783242766e-15	2.758470158393375e-14	2.764241961546059e-13	1.5049884162733367e-14
64700000	0.004968159729780106	1.95588929650901e-49	4.7496807615553466e-61	9.940915086298347e-11	5.5951409721399906e-15	0.00006368034129163227	1.8324272448022726e-25	5.200448783242766e-15	2.758470158393375e-14	2.764241961546059e-13	1.5049884162733367e-14
64800000	0.004968159729780106	1.95588929650901e-49	4.7496807615553466e-61	9.940915086298347e-11	5.5951409721399906e-15	0.00006368034129163227	1.8324272448022726e-25	5.200448783242766e-15	2.758470158393375e-14	2.764241961546059e-13	1.5049884162733367e-14
64900000	0.004968159729780106	1.95588929650901e-49	4.7496807615553466e-61	9.940915086298347e-11	5.5951409721399906e-15	0.00006368034129163227	1.8324272448022726e-25	5.200448783242766e-15	2.758470158393375e-14	2.764241961546059e-13	1.5049884162733367e-14
65000000	0.004968159729780106	1.9558892965090105e-49	4.7496807615553466e-61	9.940915086298347e-11	5.5951409721399906e-15	0.00006368034129163227	1.8324272448022726e-25	5.200448783242766e-15	2.758470158393375e-14	2.764241961546059e-13	1.5049884162733367e-14
65100000	0.004968159729780106	1.9558892965090105e-49	4.7496807615553466e-61	9.940915086298347e-11	5.5951409721399906e-15	0.00006368034129163227	1.8324272448022726e-25	5.200448783242766e-15	2.758470158393375e-14	2.764241961546059e-13	1.5049884162733367e-14
65200000	0.004968159729780106	1.9558892965090105e-49	4.7496807615553466e-61	9.940915086298347e-11	5.5951409721399906e-15	0.00006368034129163227	1.8324272448022726e-25	5.200448783242766e-15	2.758470158393375e-14	2.764241961546059e-13	1.5049884162733367e-14
65300000	0.004968159729780106	1.9558892965090105e-49	4.7496807615553466e-61	9.940915086298347e-11	5.5951409721399906e-15	0.00006368034129163228	1.8324272448022726e-25	5.200448783242767e-15	2.758470158393375e-14	2.764241961546059e-13	1.5049884162733367e-14
65400000	0.004968159729780106	1.9558892965090105e-49	4.7496807615553466e-61	9.940915086298347e-11	5.5951409721399906e-15	0.00006368034129163228	1.8324272448022726e-25	5.200448783242767e-15	2.758470158393375e-14	2.764241961546059e-13	1.5049884162733367e-14
65500000	0.004968159729780106	1.9558892965090105e-49	4.7496807615553466e-61	9.940915086298347e-11	5.5951409721399906e-15	0.00006368034129163228	1.8324272448022726e-25	5.200448783242767e-15	2.758470158393375e-14	2.764241961546059e-13	1.5049884162733367e-14
65600000	0.004968159729780106	1.9558892965090105e-49	4.7496807615553466e-61	9.940915086298347e-11	5.5951409721399906e-15	0.00006368034129163228	1.8324272448022726e-25	5.200448783242767e-15	2.758470158393375e-14	2.764241961546059e-13	1.5049884162733367e-14
65700000	0.004968159729780106	1.9558892965090105e-49	4.7496807615553466e-61	9.940915086298347e-11	5.5951409721399906e-15	0.00006368034129163228	1.8324272448022726e-25	5.200448783242767e-15	2.758470158393375e-14	2.764241961546059e-13	1.5049884162733367e-14
65800000	0.004968159729780106	1.9558892965090105e-49	4.7496807615553466e-61	9.940915086298347e-11	5.5951409721399906e-15	0.00006368034129163228	1.8324272448022726e-25	5.200448783242767e-15	2.758470158393375e-14	2.764241961546059e-13	1.5049884162733367e-14
65900000	0.004968159729780106	1.9558892965090105e-49	4.7496807615553466e-61	9.940915086298347e-11	5.5951409721399906e-15	0.00006368034129163228	1.8324272448022726e-25	5.200448783242767e-15	2.758470158393375e-14	2.764241961546059e-13	1.5049884162733367e-14
66000000	0.004968159729780106	1.9558892965090105e-49	4.7496807615553466e-61	9.940915086298347e-11	5.5951409721399906e-15	0.00006368034129163228	1.8324272448022726e-25	5.200448783242767e-15	2.758470158393375e-14	2.764241961546059e-13	1.5049884162733367e-14
66100000	0.004968159729780106	1.9558892965090105e-49	4.7496807615553466e-61	9.940915086298347e-11	5.5951409721399906e-15	0.00006368034129163228	1.8324272448022726e-25	5.200448783242767e-15	2.758470158393375e-14	2.764241961546059e-13	1.5049884162733367e-14
66200000	0.004968159729780106	1.9558892965090105e-49	4.7496807615553466e-61	9.940915086298347e-11	5.5951409721399906e-15	0.00006368034129163228	1.8324272448022726e-25	5.200448783242767e-15	2.758470158393375e-14	2.764241961546059e-13	1.5049884162733367e-14
66300000	0.004968159729780106	1.9558892965090105e-49	4.7496807615553466e-61	9.940915086298347e-11	5.5951409721399906e-15	0.00006368034129163228	1.8324272448022726e-25	5.200448783242767e-15	2.758470158393375e-14	2.764241961546059e-13	1.5049884162733367e-14
66400000	0.004968159729780106	1.9558892965090105e-49	4.7496807615553466e-61	9.940915086298347e-11	5.5951409721399906e-15	0.00006368034129163228	1.8324272448022726e-25	5.200448783242767e-15	2.758470158393375e-14	2.764241961546059e-13	1.5049884162733367e-14
66500000	0.004968159729780106	1.9558892965090105e-49	4.7496807615553466e-61	9.940915086298347e-11	5.5951409721399906e-15	0.00006368034129163228	1.8324272448022726e-25	5.200448783242767e-15	2.758470158393375e-14	2.764241961546059e-13	1.5049884162733367e-14
66600000	0.004968159729780106	1.9558892965090105e-49	4.7496807615553466e-61	9.940915086298347e-11	5.5951409721399906e-15	0.00006368034129163228	1.8324272448022726e-25	5.200448783242767e-15	2.758470158393375e-14	2.764241961546059e-13	1.5049884162733364e-14
66700000	0.004968159729780106	1.9558892965090105e-49	4.7496807615553466e-61	9.940915086298347e-11	5.5951409721399906e-15	0.00006368034129163228	1.8324272448022726e-25	5.200448783242767e-15	2.758470158393375e-14	2.764241961546059e-13	1.5049884162733364e-14
66800000	0.004968159729780106	1.9558892965090105e-49	4.7496807615553466e-61	9.940915086298347e-11	5.5951409721399906e-15	0.00006368034129163228	1.8324272448022726e-25	5.200448783242767e-15	2.758470158393375e-14	2.764241961546059e-13	1.5049884162733364e-14
66900000	0.004968159729780106	1.9558892965090105e-49	4.7496807615553466e-61	9.940915086298347e-11	5.5951409721399906e-15	0.00006368034129163228	1.8324272448022726e-25	5.200448783242767e-15	2.758470158393375e-14	2.764241961546059e-13	1.5049884162733364e-14
67000000	0.004968159729780106	1.9558892965090105e-49	4.7496807615553466e-61	9.940915086298347e-11	5.5951409721399906e-15	0.00006368034129163228	1.8324272448022726e-25	5.200448783242767e-15	2.758470158393375e-14	2.764241961546059e-13	1.5049884162733364e-14
67100000	0.004968159729780106	1.9558892965090105e-49	4.7496807615553466e-61	9.940915086298347e-11	5.5951409721399906e-15	0.00006368034129163228	1.8324272448022726e-25	5.200448783242767e-15	2.758470158393375e-14	2.764241961546059e-13	1.5049884162733364e-14
67200000	0.004968159729780106	1.9558892965090105e-49	4.7496807615553466e-61	9.940915086298347e-11	5.5951409721399906e-15	0.00006368034129163228	1.8324272448022726e-25	5.200448783242767e-15	2.758470158393375e-14	2.764241961546059e-13	1.5049884162733364e-14
67300000	0.004968159729780106	1.9558892965090105e-49	4.7496807615553466e-61	9.940915086298347e-11	5.5951409721399906e-15	0.00006368034129163228	1.8324272448022726e-25	5.200448783242767e-15	2.758470158393375e-14	2.764241961546059e-13	1.5049884162733364e-14
67400000	0.004968159729780106	1.9558892965090105e-49	4.7496807615553466e-61	9.940915086298347e-11	5.5951409721399906e-15	0.00006368034129163228	1.8324272448022726e-25	5.200448783242767e-15	2.758470158393375e-14	2.764241961546059e-13	1.5049884162733364e-14
67500000	0.004968159729780106	1.9558892965090105e-49	4.7496807615553466e-61	9.940915086298347e-11	5.5951409721399906e-15	0.00006368034129163228	1.8324272448022726e-25	5.200448783242767e-15	2.758470158393375e-14	2.764241961546059e-13	1.5049884162733364e-14
67600000	0.004968159729780106	1.9558892965090105e-49	4.7496807615553466e-61	9.940915086298347e-11	5.5951409721399906e-15	0.00006368034129163228	1.8324272448022726e-25	5.200448783242767e-15	2.758470158393375e-14	2.764241961546059e-13	1.5049884162733364e-14
67700000	0.004968159729780106	1.9558892965090105e-49	4.749680761555347e-61	9.940915086298347e-11	5.5951409721399906e-15	0.00006368034129163228	1.8324272448022726e-25	5.200448783242767e-15	2.758470158393375e-14	2.764241961546059e-13	1.5049884162733364e-14
67800000	0.004968159729780106	1.9558892965090105e-49	4.749680761555347e-61	9.940915086298347e-11	5.5951409721399906e-15	0.00006368034129163228	1.8324272448022726e-25	5.200448783242767e-15	2.758470158393375e-14	2.764241961546059e-13	1.5049884162733364e-14
67900000	0.004968159729780106	1.9558892965090105e-49	4.749680761555347e-61	9.940915086298347e-11	5.5951409721399906e-15	0.00006368034129163228	1.8324272448022726e-25	5.200448783242767e-15	2.758470158393375e-14	2.764241961546059e-13	1.5049884162733364e-14
68000000	0.004968159729780106	1.955889296509011e-49	4.749680761555347e-61	9.940915086298347e-11	5.5951409721399906e-15	0.00006368034129163228	1.8324272448022726e-25	5.200448783242767e-15	2.758470158393375e-14	2.764241961546059e-13	1.5049884162733364e-14
68100000	0.004968159729780106	1.955889296509011e-49	4.749680761555347e-61	9.940915086298347e-11	5.5951409721399906e-15	0.00006368034129163228	1.8324272448022726e-25	5.200448783242767e-15	2.758470158393375e-14	2.764241961546059e-13	1.5049884162733364e-14
68200000	0.004968159729780106	1.955889296509011e-49	4.749680761555347e-61	9.940915086298347e-11	5.5951409721399906e-15	0.00006368034129163228	1.8324272448022726e-25	5.200448783242767e-15	2.758470158393375e-14	2.764241961546059e-13	1.5049884162733364e-14
68300000	0.004968159729780106	1.955889296509011e-49	4.749680761555347e-61	9.940915086298347e-11	5.5951409721399906e-15	0.00006368034129163228	1.8324272448022726e-25	5.200448783242767e-15	2.758470158393375e-14	2.764241961546059e-13	1.5049884162733364e-14
68400000	0.004968159729780106	1.955889296509011e-49	4.749680761555347e-61	9.940915086298347e-11	5.5951409721399906e-15	0.00006368034129163228	1.8324272448022726e-25	5.200448783242767e-15	2.758470158393375e-14	2.764241961546059e-13	1.5049884162733364e-14
68500000	0.004968159729780106	1.955889296509011e-49	4.749680761555347e-61	9.940915086298347e-11	5.5951409721399906e-15	0.00006368034129163228	1.8324272448022726e-25	5.200448783242767e-15	2.758470158393375e-14	2.764241961546059e-13	1.5049884162733364e-14
68600000	0.004968159729780106	1.955889296509011e-49	4.749680761555347e-61	9.940915086298347e-11	5.5951409721399906e-15	0.00006368034129163228	1.8324272448022726e-25	5.200448783242767e-15	2.758470158393375e-14	2.764241961546059e-13	1.5049884162733364e-14
68700000	0.004968159729780106	1.955889296509011e-49	4.749680761555347e-61	9.940915086298347e-11	5.5951409721399906e-15	0.00006368034129163228	1.8324272448022726e-25	5.200448783242767e-15	2.758470158393375e-14	2.764241961546059e-13	1.5049884162733364e-14
68800000	0.004968159729780106	1.955889296509011e-49	4.749680761555347e-61	9.940915086298347e-11	5.5951409721399906e-15	0.00006368034129163228	1.8324272448022726e-25	5.200448783242767e-15	2.758470158393375e-14	2.764241961546059e-13	1.5049884162733364e-14
68900000	0.004968159729780106	1.955889296509011e-49	4.749680761555347e-61	9.940915086298347e-11	5.5951409721399906e-15	0.00006368034129163228	1.8324272448022726e-25	5.200448783242767e-15	2.758470158393375e-14	2.764241961546059e-13	1.5049884162733364e-14
69000000	0.004968159729780106	1.955889296509011e-49	4.749680761555347e-61	9.940915086298347e-11	5.5951409721399906e-15	0.00006368034129163228	1.8324272448022726e-25	5.200448783242767e-15	2.758470158393375e-14	2.764241961546059e-13	1.5049884162733364e-14
69100000	0.004968159729780106	1.955889296509011e-49	4.749680761555347e-61	9.940915086298347e-11	5.5951409721399906e-15	0.00006368034129163228	1.8324272448022726e-25	5.200448783242767e-15	2.758470158393375e-14	2.764241961546059e-13	1.5049884162733364e-14
69200000	0.004968159729780106	1.955889296509011e-49	4.749680761555347e-61	9.940915086298347e-11	5.5951409721399906e-15	0.00006368034129163228	1.8324272448022726e-25	5.200448783242767e-15	2.758470158393375e-14	2.764241961546059e-13	1.5049884162733364e-14
69300000	0.004968159729780106	1.955889296509011e-49	4.749680761555347e-61	9.940915086298347e-11	5.5951409721399906e-15	0.00006368034129163228	1.8324272448022726e-25	5.200448783242767e-15	2.758470158393375e-14	2.764241961546059e-13	1.5049884162733364e-14
69400000	0.004968159729780106	1.955889296509011e-49	4.749680761555347e-61	9.940915086298347e-11	5.5951409721399906e-15	0.00006368034129163228	1.8324272448022726e-25	5.200448783242767e-15	2.758470158393375e-14	2.764241961546059e-13	1.5049884162733364e-14
69500000	0.004968159729780106	1.955889296509011e-49	4.749680761555347e-61	9.940915086298347e-11	5.5951409721399906e-15	0.00006368034129163228	1.8324272448022726e-25	5.200448783242767e-15	2.758470158393375e-14	2.764241961546059e-13	1.5049884162733364e-14
69600000	0.004968159729780106	1.955889296509011e-49	4.749680761555347e-61	9.940915086298347e-11	5.5951409721399906e-15	0.00006368034129163228	1.8324272448022726e-25	5.200448783242767e-15	2.758470158393375e-14	2.764241961546059e-13	1.5049884162733364e-14
69700000	0.004968159729780106	1.955889296509011e-49	4.749680761555347e-61	9.940915086298347e-11	5.5951409721399906e-15	0.00006368034129163228	1.8324272448022726e-25	5.200448783242767e-15	2.758470158393375e-14	2.764241961546059e-13	1.5049884162733364e-14
69800000	0.004968159729780106	1.955889296509011e-49	4.749680761555347e-61	9.940915086298347e-11	5.5951409721399906e-15	0.00006368034129163228	1.8324272448022726e-25	5.200448783242767e-15	2.758470158393375e-14	2.764241961546059e-13	1.5049884162733364e-14
69900000	0.004968159729780106	1.955889296509011e-49	4.749680761555347e-61	9.940915086298347e-11	5.5951409721399906e-15	0.00006368034129163228	1.8324272448022726e-25	5.200448783242767e-15	2.758470158393375e-14	2.764241961546059e-13	1.5049884162733364e-14
70000000	0.004968159729780106	1.955889296509011e-49	4.749680761555347e-61	9.940915086298347e-11	5.5951409721399906e-15	0.00006368034129163228	1.8324272448022726e-25	5.200448783242767e-15	2.758470158393375e-14	2.764241961546059e-13	1.5049884162733364e-14
70100000	0.004968159729780106	1.955889296509011e-49	4.749680761555347e-61	9.940915086298347e-11	5.5951409721399906e-15	0.00006368034129163228	1.8324272448022726e-25	5.200448783242767e-15	2.758470158393375e-14	2.764241961546059e-13	1.5049884162733364e-14
70200000	0.004968159729780106	1.955889296509011e-49	4.749680761555347e-61	9.940915086298347e-11	5.5951409721399906e-15	0.00006368034129163228	1.8324272448022726e-25	5.200448783242767e-15	2.758470158393375e-14	2.764241961546059e-13	1.5049884162733364e-14
70300000	0.004968159729780106	1.955889296509011e-49	4.749680761555347e-61	9.940915086298347e-11	5.5951409721399906e-15	0.00006368034129163228	1.8324272448022726e-25	5.200448783242767e-15	2.758470158393375e-14	2.764241961546059e-13	1.5049884162733364e-14
70400000	0.004968159729780106	1.955889296509011e-49	4.749680761555347e-61	9.940915086298347e-11	5.5951409721399906e-15	0.00006368034129163228	1.8324272448022726e-25	5.200448783242767e-15	2.758470158393375e-14	2.764241961546059e-13	1.5049884162733364e-14
70500000	0.004968159729780106	1.955889296509011e-49	4.749680761555347e-61	9.940915086298347e-11	5.5951409721399906e-15	0.00006368034129163228	1.8324272448022726e-25	5.200448783242767e-15	2.758470158393375e-14	2.764241961546059e-13	1.5049884162733364e-14
70600000	0.004968159729780106	1.955889296509011e-49	4.749680761555347e-61	9.940915086298347e-11	5.5951409721399906e-15	0.00006368034129163228	1.8324272448022726e-25	5.200448783242767e-15	2.758470158393375e-14	2.764241961546059e-13	1.5049884162733364e-14
70700000	0.004968159729780106	1.955889296509011e-49	4.749680761555347e-61	9.940915086298347e-11	5.5951409721399906e-15	0.00006368034129163228	1.8324272448022726e-25	5.200448783242767e-15	2.758470158393375e-14	2.764241961546059e-13	1.5049884162733364e-14
70800000	0.004968159729780106	1.955889296509011e-49	4.749680761555347e-61	9.940915086298347e-11	5.5951409721399906e-15	0.00006368034129163228	1.8324272448022726e-25	5.200448783242767e-15	2.758470158393375e-14	2.764241961546059e-13	1.5049884162733364e-14
70900000	0.004968159729780106	1.955889296509011e-49	4.749680761555347e-61	9.940915086298347e-11	5.5951409721399906e-15	0.00006368034129163228	1.8324272448022726e-25	5.200448783242767e-15	2.758470158393375e-14	2.764241961546059e-13	1.5049884162733364e-14
71000000	0.004968159729780106	1.955889296509011e-49	4.749680761555347e-61	9.940915086298347e-11	5.5951409721399906e-15	0.00006368034129163228	1.8324272448022726e-25	5.200448783242767e-15	2.758470158393375e-14	2.764241961546059e-13	1.5049884162733364e-14
71100000	0.004968159729780106	1.955889296509011e-49	4.749680761555347e-61	9.940915086298347e-11	5.5951409721399906e-15	0.00006368034129163228	1.8324272448022726e-25	5.200448783242767e-15	2.758470158393375e-14	2.764241961546059e-13	1.5049884162733364e-14
71200000	0.004968159729780106	1.955889296509011e-49	4.749680761555347e-61	9.940915086298347e-11	5.5951409721399906e-15	0.00006368034129163228	1.8324272448022726e-25	5.200448783242767e-15	2.758470158393375e-14	2.764241961546059e-13	1.5049884162733364e-14
71300000	0.004968159729780106	1.955889296509011e-49	4.749680761555347e-61	9.940915086298347e-11	5.5951409721399906e-15	0.00006368034129163228	1.8324272448022726e-25	5.200448783242767e-15	2.758470158393375e-14	2.764241961546059e-13	1.5049884162733364e-14
71400000	0.004968159729780106	1.955889296509011e-49	4.749680761555347e-61	9.940915086298347e-11	5.5951409721399906e-15	0.00006368034129163228	1.8324272448022726e-25	5.200448783242767e-15	2.758470158393375e-14	2.764241961546059e-13	1.5049884162733364e-14
71500000	0.004968159729780106	1.955889296509011e-49	4.749680761555347e-61	9.940915086298347e-11	5.5951409721399906e-15	0.00006368034129163228	1.8324272448022726e-25	5.200448783242767e-15	2.758470158393375e-14	2.764241961546059e-13	1.5049884162733364e-14
71600000	0.004968159729780106	1.955889296509011e-49	4.749680761555347e-61	9.940915086298347e-11	5.5951409721399906e-15	0.00006368034129163228	1.8324272448022726e-25	5.200448783242767e-15	2.758470158393375e-14	2.764241961546059e-13	1.5049884162733364e-14
71700000	0.004968159729780106	1.955889296509011e-49	4.749680761555347e-61	9.940915086298347e-11	5.5951409721399906e-15	0.00006368034129163228	1.8324272448022726e-25	5.200448783242767e-15	2.758470158393375e-14	2.764241961546059e-13	1.5049884162733364e-14
71800000	0.004968159729780106	1.955889296509011e-49	4.749680761555347e-61	9.940915086298347e-11	5.5951409721399906e-15	0.00006368034129163228	1.8324272448022726e-25	5.200448783242767e-15	2.758470158393375e-14	2.764241961546059e-13	1.5049884162733364e-14
71900000	0.004968159729780106	1.955889296509011e-49	4.749680761555347e-61	9.940915086298347e-11	5.5951409721399906e-15	0.00006368034129163228	1.8324272448022726e-25	5.200448783242767e-15	2.758470158393375e-14	2.764241961546059e-13	1.5049884162733364e-14
72000000	0.004968159729780106	1.955889296509011e-49	4.749680761555347e-61	9.940915086298347e-11	5.5951409721399906e-15	0.00006368034129163228	1.8324272448022726e-25	5.200448783242767e-15	2.758470158393375e-14	2.764241961546059e-13	1.5049884162733364e-14
72100000	0.004968159729780106	1.955889296509011e-49	4.749680761555347e-61	9.940915086298347e-11	5.5951409721399906e-15	0.00006368034129163228	1.8324272448022726e-25	5.200448783242767e-15	2.758470158393375e-14	2.764241961546059e-13	1.5049884162733364e-14
72200000	0.004968159729780106	1.955889296509011e-49	4.749680761555347e-61	9.940915086298347e-11	5.5951409721399906e-15	0.00006368034129163228	1.8324272448022726e-25	5.200448783242767e-15	2.758470158393375e-14	2.764241961546059e-13	1.5049884162733364e-14
72300000	0.004968159729780106	1.955889296509011e-49	4.749680761555347e-61	9.940915086298347e-11	5.5951409721399906e-15	0.00006368034129163228	1.8324272448022726e-25	5.200448783242767e-15	2.758470158393375e-14	2.764241961546059e-13	1.5049884162733364e-14
72400000	0.004968159729780106	1.955889296509011e-49	4.749680761555347e-61	9.940915086298347e-11	5.5951409721399906e-15	0.00006368034129163228	1.8324272448022726e-25	5.200448783242767e-15	2.758470158393375e-14	2.764241961546059e-13	1.5049884162733364e-14
72500000	0.004968159729780106	1.955889296509011e-49	4.749680761555347e-61	9.940915086298347e-11	5.5951409721399906e-15	0.00006368034129163228	1.8324272448022726e-25	5.200448783242767e-15	2.758470158393375e-14	2.764241961546059e-13	1.5049884162733364e-14
72600000	0.004968159729780106	1.955889296509011e-49	4.749680761555347e-61	9.940915086298347e-11	5.5951409721399906e-15	0.00006368034129163228	1.8324272448022726e-25	5.200448783242767e-15	2.758470158393375e-14	2.764241961546059e-13	1.5049884162733364e-14
72700000	0.004968159729780106	1.955889296509011e-49	4.749680761555347e-61	9.940915086298347e-11	5.5951409721399906e-15	0.00006368034129163228	1.8324272448022726e-25	5.200448783242767e-15	2.758470158393375e-14	2.764241961546059e-13	1.5049884162733364e-14
72800000	0.004968159729780106	1.955889296509011e-49	4.749680761555347e-61	9.940915086298347e-11	5.5951409721399906e-15	0.00006368034129163228	1.8324272448022726e-25	5.200448783242767e-15	2.758470158393375e-14	2.764241961546059e-13	1.5049884162733364e-14
72900000	0.004968159729780106	1.955889296509011e-49	4.749680761555347e-61	9.940915086298347e-11	5.5951409721399906e-15	0.00006368034129163228	1.8324272448022726e-25	5.200448783242767e-15	2.758470158393375e-14	2.764241961546059e-13	1.5049884162733364e-14
73000000	0.004968159729780106	1.955889296509011e-49	4.749680761555347e-61	9.940915086298347e-11	5.5951409721399906e-15	0.00006368034129163228	1.8324272448022726e-25	5.200448783242767e-15	2.758470158393375e-14	2.764241961546059e-13	1.5049884162733364e-14
73100000	0.004968159729780106	1.955889296509011e-49	4.749680761555347e-61	9.940915086298347e-11	5.5951409721399906e-15	0.00006368034129163228	1.8324272448022726e-25	5.200448783242767e-15	2.758470158393375e-14	2.764241961546059e-13	1.5049884162733364e-14
73200000	0.004968159729780106	1.955889296509011e-49	4.749680761555347e-61	9.940915086298347e-11	5.5951409721399906e-15	0.00006368034129163228	1.8324272448022726e-25	5.200448783242767e-15	2.758470158393375e-14	2.764241961546059e-13	1.5049884162733364e-14
73300000	0.004968159729780106	1.955889296509011e-49	4.749680761555347e-61	9.940915086298347e-11	5.5951409721399906e-15	0.00006368034129163228	1.8324272448022726e-25	5.200448783242767e-15	2.758470158393375e-14	2.764241961546059e-13	1.5049884162733364e-14
73400000	0.004968159729780106	1.955889296509011e-49	4.749680761555347e-61	9.940915086298347e-11	5.5951409721399906e-15	0.00006368034129163228	1.8324272448022726e-25	5.200448783242767e-15	2.758470158393375e-14	2.764241961546059e-13	1.5049884162733364e-14
73500000	0.004968159729780106	1.955889296509011e-49	4.749680761555347e-61	9.940915086298347e-11	5.5951409721399906e-15	0.00006368034129163228	1.8324272448022726e-25	5.200448783242767e-15	2.758470158393375e-14	2.764241961546059e-13	1.5049884162733364e-14
73600000	0.004968159729780106	1.955889296509011e-49	4.749680761555347e-61	9.940915086298347e-11	5.5951409721399906e-15	0.00006368034129163228	1.8324272448022726e-25	5.200448783242767e-15	2.758470158393375e-14	2.764241961546059e-13	1.5049884162733364e-14
73700000	0.004968159729780106	1.955889296509011e-49	4.749680761555347e-61	9.940915086298347e-11	5.5951409721399906e-15	0.00006368034129163228	1.8324272448022726e-25	5.200448783242767e-15	2.758470158393375e-14	2.764241961546059e-13	1.5049884162733364e-14
73800000	0.004968159729780106	1.955889296509011e-49	4.749680761555347e-61	9.940915086298347e-11	5.5951409721399906e-15	0.00006368034129163228	1.8324272448022726e-25	5.200448783242767e-15	2.758470158393375e-14	2.764241961546059e-13	1.5049884162733364e-14
73900000	0.004968159729780106	1.955889296509011e-49	4.749680761555347e-61	9.940915086298347e-11	5.5951409721399906e-15	0.00006368034129163228	1.8324272448022726e-25	5.200448783242767e-15	2.758470158393375e-14	2.764241961546059e-13	1.5049884162733364e-14
74000000	0.004968159729780106	1.955889296509011e-49	4.749680761555347e-61	9.940915086298347e-11	5.5951409721399906e-15	0.00006368034129163228	1.8324272448022726e-25	5.200448783242767e-15	2.758470158393375e-14	2.764241961546059e-13	1.5049884162733364e-14
74100000	0.004968159729780106	1.955889296509011e-49	4.749680761555347e-61	9.940915086298347e-11	5.5951409721399906e-15	0.00006368034129163228	1.8324272448022726e-25	5.200448783242767e-15	2.758470158393375e-14	2.764241961546059e-13	1.5049884162733364e-14
74200000	0.004968159729780106	1.955889296509011e-49	4.749680761555347e-61	9.940915086298347e-11	5.5951409721399906e-15	0.00006368034129163228	1.8324272448022726e-25	5.200448783242767e-15	2.758470158393375e-14	2.764241961546059e-13	1.5049884162733364e-14
74300000	0.004968159729780106	1.955889296509011e-49	4.749680761555347e-61	9.940915086298347e-11	5.5951409721399906e-15	0.00006368034129163228	1.8324272448022726e-25	5.200448783242767e-15	2.758470158393375e-14	2.764241961546059e-13	1.5049884162733364e-14
74400000	0.004968159729780106	1.955889296509011e-49	4.749680761555347e-61	9.940915086298347e-11	5.5951409721399906e-15	0.00006368034129163228	1.8324272448022726e-25	5.200448783242767e-15	2.758470158393375e-14	2.764241961546059e-13	1.5049884162733364e-14
74500000	0.004968159729780106	1.955889296509011e-49	4.749680761555347e-61	9.940915086298347e-11	5.5951409721399906e-15	0.00006368034129163228	1.8324272448022726e-25	5.200448783242767e-15	2.758470158393375e-14	2.764241961546059e-13	1.5049884162733364e-14
74600000	0.004968159729780106	1.955889296509011e-49	4.749680761555347e-61	9.940915086298347e-11	5.5951409721399906e-15	0.00006368034129163228	1.8324272448022726e-25	5.200448783242767e-15	2.758470158393375e-14	2.764241961546059e-13	1.5049884162733364e-14
74700000	0.004968159729780106	1.955889296509011e-49	4.749680761555347e-61	9.940915086298347e-11	5.5951409721399906e-15	0.00006368034129163228	1.8324272448022726e-25	5.200448783242767e-15	2.758470158393375e-14	2.764241961546059e-13	1.5049884162733364e-14
74800000	0.004968159729780106	1.955889296509011e-49	4.749680761555347e-61	9.940915086298347e-11	5.5951409721399906e-15	0.00006368034129163228	1.8324272448022726e-25	5.200448783242767e-15	2.758470158393375e-14	2.764241961546059e-13	1.5049884162733364e-14
74900000	0.004968159729780106	1.955889296509011e-49	4.749680761555347e-61	9.940915086298347e-11	5.5951409721399906e-15	0.00006368034129163228	1.8324272448022726e-25	5.200448783242767e-15	2.758470158393375e-14	2.764241961546059e-13	1.5049884162733364e-14
75000000	0.004968159729780106	1.955889296509011e-49	4.749680761555347e-61	9.940915086298347e-11	5.5951409721399906e-15	0.00006368034129163228	1.8324272448022726e-25	5.200448783242767e-15	2.758470158393375e-14	2.764241961546059e-13	1.5049884162733364e-14
75100000	0.004968159729780106	1.955889296509011e-49	4.749680761555347e-61	9.940915086298347e-11	5.5951409721399906e-15	0.00006368034129163228	1.8324272448022726e-25	5.200448783242767e-15	2.758470158393375e-14	2.764241961546059e-13	1.5049884162733364e-14
75200000	0.004968159729780106	1.955889296509011e-49	4.749680761555347e-61	9.940915086298347e-11	5.5951409721399906e-15	0.00006368034129163228	1.8324272448022726e-25	5.200448783242767e-15	2.758470158393375e-14	2.764241961546059e-13	1.5049884162733364e-14
75300000	0.004968159729780106	1.955889296509011e-49	4.749680761555347e-61	9.940915086298347e-11	5.5951409721399906e-15	0.00006368034129163228	1.8324272448022726e-25	5.200448783242767e-15	2.758470158393375e-14	2.7642419615460596e-13	1.5049884162733364e-14
75400000	0.004968159729780106	1.955889296509011e-49	4.749680761555347e-61	9.940915086298347e-11	5.5951409721399906e-15	0.00006368034129163228	1.8324272448022726e-25	5.200448783242767e-15	2.758470158393375e-14	2.7642419615460596e-13	1.5049884162733364e-14
75500000	0.004968159729780106	1.955889296509011e-49	4.749680761555347e-61	9.940915086298347e-11	5.59514097213999e-15	0.00006368034129163228	1.8324272448022726e-25	5.200448783242767e-15	2.758470158393375e-14	2.7642419615460596e-13	1.5049884162733364e-14
75600000	0.004968159729780106	1.955889296509011e-49	4.749680761555347e-61	9.940915086298347e-11	5.59514097213999e-15	0.00006368034129163228	1.8324272448022726e-25	5.200448783242767e-15	2.758470158393375e-14	2.7642419615460596e-13	1.5049884162733364e-14
75700000	0.004968159729780106	1.955889296509011e-49	4.749680761555347e-61	9.940915086298347e-11	5.59514097213999e-15	0.00006368034129163228	1.8324272448022726e-25	5.200448783242767e-15	2.758470158393375e-14	2.7642419615460596e-13	1.5049884162733364e-14
75800000	0.004968159729780106	1.955889296509011e-49	4.749680761555347e-61	9.940915086298347e-11	5.59514097213999e-15	0.00006368034129163228	1.8324272448022726e-25	5.200448783242767e-15	2.758470158393375e-14	2.7642419615460596e-13	1.5049884162733364e-14
75900000	0.004968159729780106	1.955889296509011e-49	4.749680761555347e-61	9.940915086298347e-11	5.59514097213999e-15	0.00006368034129163228	1.8324272448022726e-25	5.200448783242767e-15	2.758470158393375e-14	2.7642419615460596e-13	1.5049884162733364e-14
76000000	0.004968159729780106	1.955889296509011e-49	4.749680761555347e-61	9.940915086298347e-11	5.59514097213999e-15	0.00006368034129163228	1.8324272448022726e-25	5.200448783242767e-15	2.758470158393375e-14	2.7642419615460596e-13	1.5049884162733364e-14
76100000	0.004968159729780106	1.955889296509011e-49	4.749680761555347e-61	9.940915086298347e-11	5.59514097213999e-15	0.00006368034129163228	1.8324272448022726e-25	5.200448783242767e-15	2.758470158393375e-14	2.7642419615460596e-13	1.5049884162733364e-14
76200000	0.004968159729780106	1.955889296509011e-49	4.749680761555347e-61	9.940915086298347e-11	5.59514097213999e-15	0.00006368034129163227	1.8324272448022726e-25	5.200448783242767e-15	2.758470158393375e-14	2.7642419615460596e-13	1.5049884162733364e-14
76300000	0.004968159729780106	1.955889296509011e-49	4.749680761555347e-61	9.940915086298347e-11	5.59514097213999e-15	0.00006368034129163227	1.8324272448022726e-25	5.200448783242766e-15	2.758470158393375e-14	2.7642419615460596e-13	1.5049884162733364e-14
76400000	0.004968159729780106	1.955889296509011e-49	4.749680761555347e-61	9.940915086298347e-11	5.59514097213999e-15	0.00006368034129163227	1.8324272448022726e-25	5.200448783242766e-15	2.758470158393375e-14	2.7642419615460596e-13	1.5049884162733364e-14
76500000	0.004968159729780106	1.955889296509011e-49	4.749680761555347e-61	9.940915086298347e-11	5.59514097213999e-15	0.00006368034129163227	1.8324272448022726e-25	5.200448783242766e-15	2.758470158393375e-14	2.7642419615460596e-13	1.5049884162733364e-14
76600000	0.004968159729780106	1.955889296509011e-49	4.749680761555347e-61	9.940915086298347e-11	5.59514097213999e-15	0.00006368034129163227	1.8324272448022726e-25	5.200448783242766e-15	2.758470158393375e-14	2.7642419615460596e-13	1.5049884162733364e-14
76700000	0.004968159729780106	1.955889296509011e-49	4.749680761555347e-61	9.940915086298347e-11	5.59514097213999e-15	0.00006368034129163227	1.8324272448022726e-25	5.200448783242766e-15	2.758470158393375e-14	2.7642419615460596e-13	1.5049884162733364e-14
76800000	0.004968159729780106	1.955889296509011e-49	4.7496807615553466e-61	9.940915086298347e-11	5.59514097213999e-15	0.00006368034129163227	1.8324272448022726e-25	5.200448783242766e-15	2.758470158393375e-14	2.7642419615460596e-13	1.5049884162733364e-14
76900000	0.004968159729780106	1.955889296509011e-49	4.7496807615553466e-61	9.940915086298347e-11	5.59514097213999e-15	0.00006368034129163227	1.8324272448022726e-25	5.200448783242766e-15	2.758470158393375e-14	2.7642419615460596e-13	1.5049884162733364e-14
77000000	0.004968159729780106	1.955889296509011e-49	4.7496807615553466e-61	9.940915086298347e-11	5.59514097213999e-15	0.00006368034129163227	1.8324272448022726e-25	5.200448783242766e-15	2.758470158393375e-14	2.7642419615460596e-13	1.5049884162733364e-14
77100000	0.004968159729780106	1.955889296509011e-49	4.7496807615553466e-61	9.940915086298347e-11	5.59514097213999e-15	0.00006368034129163227	1.8324272448022726e-25	5.200448783242766e-15	2.758470158393375e-14	2.7642419615460596e-13	1.5049884162733364e-14
77200000	0.004968159729780106	1.955889296509011e-49	4.7496807615553466e-61	9.940915086298347e-11	5.59514097213999e-15	0.00006368034129163227	1.8324272448022726e-25	5.200448783242766e-15	2.758470158393375e-14	2.7642419615460596e-13	1.5049884162733364e-14
77300000	0.004968159729780106	1.955889296509011e-49	4.7496807615553466e-61	9.940915086298347e-11	5.59514097213999e-15	0.00006368034129163227	1.8324272448022726e-25	5.200448783242766e-15	2.758470158393375e-14	2.7642419615460596e-13	1.5049884162733364e-14
77400000	0.004968159729780106	1.955889296509011e-49	4.7496807615553466e-61	9.940915086298347e-11	5.59514097213999e-15	0.00006368034129163227	1.8324272448022726e-25	5.200448783242766e-15	2.758470158393375e-14	2.7642419615460596e-13	1.5049884162733364e-14
77500000	0.004968159729780106	1.955889296509011e-49	4.7496807615553466e-61	9.940915086298347e-11	5.59514097213999e-15	0.00006368034129163227	1.8324272448022726e-25	5.200448783242766e-15	2.758470158393375e-14	2.7642419615460596e-13	1.5049884162733364e-14
77600000	0.004968159729780106	1.955889296509011e-49	4.7496807615553466e-61	9.940915086298347e-11	5.59514097213999e-15	0.00006368034129163227	1.8324272448022726e-25	5.200448783242766e-15	2.758470158393375e-14	2.7642419615460596e-13	1.5049884162733364e-14
77700000	0.004968159729780106	1.955889296509011e-49	4.7496807615553466e-61	9.940915086298347e-11	5.59514097213999e-15	0.00006368034129163227	1.8324272448022726e-25	5.200448783242766e-15	2.758470158393375e-14	2.7642419615460596e-13	1.5049884162733364e-14
77800000	0.004968159729780106	1.955889296509011e-49	4.7496807615553466e-61	9.940915086298347e-11	5.59514097213999e-15	0.00006368034129163227	1.8324272448022726e-25	5.200448783242766e-15	2.758470158393375e-14	2.7642419615460596e-13	1.5049884162733364e-14
77900000	0.004968159729780106	1.955889296509011e-49	4.7496807615553466e-61	9.940915086298347e-11	5.59514097213999e-15	0.00006368034129163227	1.8324272448022726e-25	5.200448783242766e-15	2.758470158393375e-14	2.7642419615460596e-13	1.5049884162733364e-14
78000000	0.004968159729780106	1.955889296509011e-49	4.7496807615553466e-61	9.940915086298347e-11	5.59514097213999e-15	0.00006368034129163227	1.8324272448022726e-25	5.200448783242766e-15	2.758470158393375e-14	2.7642419615460596e-13	1.5049884162733364e-14
78100000	0.004968159729780106	1.955889296509011e-49	4.7496807615553466e-61	9.940915086298347e-11	5.59514097213999e-15	0.00006368034129163227	1.8324272448022726e-25	5.200448783242766e-15	2.758470158393375e-14	2.7642419615460596e-13	1.5049884162733364e-14
78200000	0.004968159729780106	1.955889296509011e-49	4.7496807615553466e-61	9.940915086298347e-11	5.59514097213999e-15	0.00006368034129163227	1.8324272448022726e-25	5.200448783242766e-15	2.758470158393375e-14	2.7642419615460596e-13	1.5049884162733364e-14
78300000	0.004968159729780106	1.955889296509011e-49	4.7496807615553466e-61	9.940915086298347e-11	5.59514097213999e-15	0.00006368034129163227	1.8324272448022726e-25	5.200448783242766e-15	2.758470158393375e-14	2.7642419615460596e-13	1.5049884162733364e-14
78400000	0.004968159729780106	1.955889296509011e-49	4.7496807615553466e-61	9.940915086298347e-11	5.59514097213999e-15	0.00006368034129163227	1.8324272448022726e-25	5.200448783242766e-15	2.758470158393375e-14	2.7642419615460596e-13	1.5049884162733364e-14
78500000	0.004968159729780106	1.955889296509011e-49	4.7496807615553466e-61	9.940915086298347e-11	5.59514097213999e-15	0.00006368034129163227	1.8324272448022726e-25	5.200448783242766e-15	2.758470158393375e-14	2.7642419615460596e-13	1.5049884162733364e-14
78600000	0.004968159729780106	1.955889296509011e-49	4.7496807615553466e-61	9.940915086298347e-11	5.59514097213999e-15	0.00006368034129163227	1.8324272448022726e-25	5.200448783242766e-15	2.758470158393375e-14	2.7642419615460596e-13	1.5049884162733364e-14
78700000	0.004968159729780106	1.955889296509011e-49	4.7496807615553466e-61	9.940915086298347e-11	5.59514097213999e-15	0.00006368034129163227	1.8324272448022726e-25	5.200448783242766e-15	2.758470158393375e-14	2.7642419615460596e-13	1.5049884162733364e-14
78800000	0.004968159729780106	1.955889296509011e-49	4.7496807615553466e-61	9.940915086298347e-11	5.59514097213999e-15	0.00006368034129163227	1.8324272448022726e-25	5.200448783242766e-15	2.758470158393375e-14	2.7642419615460596e-13	1.5049884162733364e-14
78900000	0.004968159729780106	1.955889296509011e-49	4.7496807615553466e-61	9.940915086298347e-11	5.59514097213999e-15	0.00006368034129163227	1.8324272448022726e-25	5.200448783242766e-15	2.758470158393375e-14	2.7642419615460596e-13	1.5049884162733364e-14
79000000	0.004968159729780106	1.955889296509011e-49	4.7496807615553466e-61	9.940915086298347e-11	5.59514097213999e-15	0.00006368034129163227	1.8324272448022726e-25	5.200448783242766e-15	2.758470158393375e-14	2.7642419615460596e-13	1.5049884162733364e-14
79100000	0.004968159729780106	1.955889296509011e-49	4.7496807615553466e-61	9.940915086298347e-11	5.59514097213999e-15	0.00006368034129163227	1.8324272448022726e-25	5.200448783242766e-15	2.758470158393375e-14	2.7642419615460596e-13	1.5049884162733364e-14
79200000	0.004968159729780106	1.955889296509011e-49	4.7496807615553466e-61	9.940915086298347e-11	5.59514097213999e-15	0.00006368034129163227	1.8324272448022726e-25	5.200448783242766e-15	2.758470158393375e-14	2.7642419615460596e-13	1.5049884162733364e-14
79300000	0.004968159729780106	1.955889296509011e-49	4.7496807615553466e-61	9.940915086298347e-11	5.59514097213999e-15	0.00006368034129163227	1.8324272448022726e-25	5.200448783242766e-15	2.758470158393375e-14	2.7642419615460596e-13	1.5049884162733364e-14
79400000	0.004968159729780106	1.955889296509011e-49	4.7496807615553466e-61	9.940915086298347e-11	5.59514097213999e-15	0.00006368034129163227	1.8324272448022726e-25	5.200448783242766e-15	2.758470158393375e-14	2.7642419615460596e-13	1.5049884162733364e-14
79500000	0.004968159729780106	1.955889296509011e-49	4.7496807615553466e-61	9.940915086298347e-11	5.59514097213999e-15	0.00006368034129163227	1.8324272448022726e-25	5.200448783242766e-15	2.758470158393375e-14	2.7642419615460596e-13	1.5049884162733364e-14
79600000	0.004968159729780106	1.955889296509011e-49	4.7496807615553466e-61	9.940915086298347e-11	5.59514097213999e-15	0.00006368034129163227	1.8324272448022726e-25	5.200448783242766e-15	2.758470158393375e-14	2.7642419615460596e-13	1.5049884162733364e-14
79700000	0.004968159729780106	1.955889296509011e-49	4.7496807615553466e-61	9.940915086298347e-11	5.59514097213999e-15	0.00006368034129163227	1.8324272448022726e-25	5.200448783242766e-15	2.758470158393375e-14	2.7642419615460596e-13	1.5049884162733364e-14
79800000	0.004968159729780106	1.955889296509011e-49	4.7496807615553466e-61	9.940915086298347e-11	5.59514097213999e-15	0.00006368034129163227	1.8324272448022726e-25	5.200448783242766e-15	2.758470158393375e-14	2.7642419615460596e-13	1.5049884162733364e-14
79900000	0.004968159729780106	1.955889296509011e-49	4.7496807615553466e-61	9.940915086298347e-11	5.59514097213999e-15	0.00006368034129163227	1.8324272448022726e-25	5.200448783242766e-15	2.758470158393375e-14	2.7642419615460596e-13	1.5049884162733364e-14
80000000	0.004968159729780106	1.955889296509011e-49	4.7496807615553466e-61	9.940915086298347e-11	5.59514097213999e-15	0.00006368034129163227	1.8324272448022726e-25	5.200448783242766e-15	2.758470158393375e-14	2.7642419615460596e-13	1.5049884162733364e-14
80100000	0.004968159729780106	1.955889296509011e-49	4.7496807615553466e-61	9.940915086298347e-11	5.59514097213999e-15	0.00006368034129163227	1.8324272448022726e-25	5.200448783242766e-15	2.758470158393375e-14	2.7642419615460596e-13	1.5049884162733364e-14
80200000	0.004968159729780106	1.955889296509011e-49	4.7496807615553466e-61	9.940915086298347e-11	5.59514097213999e-15	0.00006368034129163227	1.8324272448022726e-25	5.200448783242766e-15	2.758470158393375e-14	2.7642419615460596e-13	1.5049884162733364e-14
80300000	0.004968159729780106	1.955889296509011e-49	4.7496807615553466e-61	9.940915086298347e-11	5.59514097213999e-15	0.00006368034129163227	1.8324272448022726e-25	5.200448783242766e-15	2.758470158393375e-14	2.7642419615460596e-13	1.5049884162733364e-14
80400000	0.004968159729780106	1.955889296509011e-49	4.7496807615553466e-61	9.940915086298347e-11	5.59514097213999e-15	0.00006368034129163227	1.8324272448022726e-25	5.200448783242766e-15	2.758470158393375e-14	2.7642419615460596e-13	1.5049884162733364e-14
80500000	0.004968159729780106	1.955889296509011e-49	4.7496807615553466e-61	9.940915086298347e-11	5.59514097213999e-15	0.00006368034129163227	1.8324272448022726e-25	5.200448783242766e-15	2.758470158393375e-14	2.7642419615460596e-13	1.5049884162733364e-14
80600000	0.004968159729780106	1.955889296509011e-49	4.7496807615553466e-61	9.940915086298347e-11	5.59514097213999e-15	0.00006368034129163227	1.8324272448022726e-25	5.200448783242766e-15	2.758470158393375e-14	2.7642419615460596e-13	1.5049884162733364e-14
80700000	0.004968159729780106	1.955889296509011e-49	4.7496807615553466e-61	9.940915086298347e-11	5.59514097213999e-15	0.00006368034129163227	1.8324272448022726e-25	5.200448783242766e-15	2.758470158393375e-14	2.7642419615460596e-13	1.5049884162733364e-14
80800000	0.004968159729780106	1.955889296509011e-49	4.7496807615553466e-61	9.940915086298347e-11	5.59514097213999e-15	0.00006368034129163227	1.8324272448022726e-25	5.200448783242766e-15	2.758470158393375e-14	2.7642419615460596e-13	1.5049884162733364e-14
80900000	0.004968159729780106	1.955889296509011e-49	4.7496807615553466e-61	9.940915086298347e-11	5.59514097213999e-15	0.00006368034129163227	1.8324272448022726e-25	5.200448783242766e-15	2.758470158393375e-14	2.7642419615460596e-13	1.5049884162733364e-14
81000000	0.004968159729780106	1.955889296509011e-49	4.7496807615553466e-61	9.940915086298347e-11	5.59514097213999e-15	0.00006368034129163227	1.8324272448022726e-25	5.200448783242766e-15	2.758470158393375e-14	2.7642419615460596e-13	1.5049884162733364e-14
81100000	0.004968159729780106	1.955889296509011e-49	4.7496807615553466e-61	9.940915086298347e-11	5.59514097213999e-15	0.00006368034129163227	1.8324272448022726e-25	5.200448783242766e-15	2.758470158393375e-14	2.7642419615460596e-13	1.5049884162733364e-14
81200000	0.004968159729780106	1.955889296509011e-49	4.7496807615553466e-61	9.940915086298347e-11	5.59514097213999e-15	0.00006368034129163227	1.8324272448022726e-25	5.200448783242766e-15	2.758470158393375e-14	2.7642419615460596e-13	1.5049884162733364e-14
81300000	0.004968159729780106	1.955889296509011e-49	4.7496807615553466e-61	9.940915086298347e-11	5.59514097213999e-15	0.00006368034129163227	1.8324272448022726e-25	5.200448783242766e-15	2.758470158393375e-14	2.7642419615460596e-13	1.5049884162733364e-14
81400000	0.004968159729780106	1.955889296509011e-49	4.7496807615553466e-61	9.940915086298347e-11	5.59514097213999e-15	0.00006368034129163227	1.8324272448022726e-25	5.200448783242766e-15	2.758470158393375e-14	2.7642419615460596e-13	1.5049884162733364e-14
81500000	0.004968159729780106	1.955889296509011e-49	4.7496807615553466e-61	9.940915086298347e-11	5.59514097213999e-15	0.00006368034129163227	1.8324272448022726e-25	5.200448783242766e-15	2.758470158393375e-14	2.7642419615460596e-13	1.5049884162733364e-14
81600000	0.004968159729780106	1.955889296509011e-49	4.7496807615553466e-61	9.940915086298347e-11	5.59514097213999e-15	0.00006368034129163227	1.8324272448022726e-25	5.200448783242766e-15	2.758470158393375e-14	2.7642419615460596e-13	1.5049884162733364e-14
81700000	0.004968159729780106	1.955889296509011e-49	4.7496807615553466e-61	9.940915086298347e-11	5.59514097213999e-15	0.00006368034129163227	1.8324272448022726e-25	5.200448783242766e-15	2.758470158393375e-14	2.7642419615460596e-13	1.5049884162733364e-14
81800000	0.004968159729780106	1.955889296509011e-49	4.7496807615553466e-61	9.940915086298347e-11	5.59514097213999e-15	0.00006368034129163227	1.8324272448022726e-25	5.200448783242766e-15	2.758470158393375e-14	2.7642419615460596e-13	1.5049884162733364e-14
81900000	0.004968159729780106	1.955889296509011e-49	4.7496807615553466e-61	9.940915086298347e-11	5.59514097213999e-15	0.00006368034129163227	1.8324272448022726e-25	5.200448783242766e-15	2.758470158393375e-14	2.7642419615460596e-13	1.5049884162733364e-14
82000000	0.004968159729780106	1.955889296509011e-49	4.7496807615553466e-61	9.940915086298347e-11	5.59514097213999e-15	0.00006368034129163227	1.8324272448022726e-25	5.200448783242766e-15	2.758470158393375e-14	2.7642419615460596e-13	1.5049884162733364e-14
82100000	0.004968159729780106	1.955889296509011e-49	4.7496807615553466e-61	9.940915086298347e-11	5.59514097213999e-15	0.00006368034129163227	1.8324272448022726e-25	5.200448783242766e-15	2.758470158393375e-14	2.7642419615460596e-13	1.5049884162733364e-14
82200000	0.004968159729780106	1.955889296509011e-49	4.7496807615553466e-61	9.940915086298347e-11	5.59514097213999e-15	0.00006368034129163227	1.8324272448022726e-25	5.200448783242766e-15	2.758470158393375e-14	2.7642419615460596e-13	1.5049884162733364e-14
82300000	0.004968159729780106	1.955889296509011e-49	4.7496807615553466e-61	9.940915086298347e-11	5.59514097213999e-15	0.00006368034129163227	1.8324272448022726e-25	5.200448783242766e-15	2.758470158393375e-14	2.7642419615460596e-13	1.5049884162733364e-14
82400000	0.004968159729780106	1.955889296509011e-49	4.7496807615553466e-61	9.940915086298347e-11	5.59514097213999e-15	0.00006368034129163227	1.8324272448022726e-25	5.200448783242766e-15	2.758470158393375e-14	2.7642419615460596e-13	1.5049884162733364e-14
82500000	0.004968159729780106	1.955889296509011e-49	4.7496807615553466e-61	9.940915086298347e-11	5.59514097213999e-15	0.00006368034129163227	1.8324272448022726e-25	5.200448783242766e-15	2.758470158393375e-14	2.7642419615460596e-13	1.5049884162733364e-14
82600000	0.004968159729780106	1.955889296509011e-49	4.7496807615553466e-61	9.940915086298347e-11	5.59514097213999e-15	0.00006368034129163227	1.8324272448022726e-25	5.200448783242766e-15	2.758470158393375e-14	2.7642419615460596e-13	1.5049884162733364e-14
82700000	0.004968159729780106	1.955889296509011e-49	4.7496807615553466e-61	9.940915086298347e-11	5.59514097213999e-15	0.00006368034129163227	1.8324272448022726e-25	5.200448783242766e-15	2.758470158393375e-14	2.7642419615460596e-13	1.5049884162733364e-14
82800000	0.004968159729780106	1.9558892965090105e-49	4.7496807615553466e-61	9.940915086298347e-11	5.59514097213999e-15	0.00006368034129163227	1.8324272448022726e-25	5.200448783242766e-15	2.758470158393375e-14	2.7642419615460596e-13	1.5049884162733364e-14
82900000	0.004968159729780106	1.9558892965090105e-49	4.7496807615553466e-61	9.940915086298347e-11	5.59514097213999e-15	0.00006368034129163227	1.8324272448022726e-25	5.200448783242766e-15	2.758470158393375e-14	2.7642419615460596e-13	1.5049884162733364e-14
83000000	0.004968159729780106	1.9558892965090105e-49	4.7496807615553466e-61	9.940915086298347e-11	5.59514097213999e-15	0.00006368034129163227	1.8324272448022726e-25	5.200448783242766e-15	2.758470158393375e-14	2.7642419615460596e-13	1.5049884162733364e-14
83100000	0.004968159729780106	1.9558892965090105e-49	4.7496807615553466e-61	9.940915086298347e-11	5.59514097213999e-15	0.00006368034129163227	1.8324272448022726e-25	5.200448783242766e-15	2.758470158393375e-14	2.7642419615460596e-13	1.5049884162733364e-14
83200000	0.004968159729780106	1.9558892965090105e-49	4.7496807615553466e-61	9.940915086298347e-11	5.59514097213999e-15	0.00006368034129163227	1.8324272448022726e-25	5.200448783242766e-15	2.758470158393375e-14	2.7642419615460596e-13	1.5049884162733364e-14
83300000	0.004968159729780106	1.9558892965090105e-49	4.7496807615553466e-61	9.940915086298347e-11	5.59514097213999e-15	0.00006368034129163227	1.8324272448022726e-25	5.200448783242766e-15	2.758470158393375e-14	2.7642419615460596e-13	1.5049884162733364e-14
83400000	0.004968159729780106	1.9558892965090105e-49	4.7496807615553466e-61	9.940915086298347e-11	5.59514097213999e-15	0.00006368034129163227	1.8324272448022726e-25	5.200448783242766e-15	2.758470158393375e-14	2.7642419615460596e-13	1.5049884162733364e-14
83500000	0.004968159729780106	1.9558892965090105e-49	4.7496807615553466e-61	9.940915086298347e-11	5.59514097213999e-15	0.00006368034129163227	1.8324272448022726e-25	5.200448783242766e-15	2.758470158393375e-14	2.7642419615460596e-13	1.5049884162733364e-14
83600000	0.004968159729780106	1.9558892965090105e-49	4.7496807615553466e-61	9.940915086298347e-11	5.59514097213999e-15	0.00006368034129163227	1.8324272448022726e-25	5.200448783242766e-15	2.758470158393375e-14	2.7642419615460596e-13	1.5049884162733364e-14
83700000	0.004968159729780106	1.9558892965090105e-49	4.7496807615553466e-61	9.940915086298347e-11	5.59514097213999e-15	0.00006368034129163227	1.8324272448022726e-25	5.200448783242766e-15	2.758470158393375e-14	2.7642419615460596e-13	1.5049884162733364e-14
83800000	0.004968159729780106	1.9558892965090105e-49	4.7496807615553466e-61	9.940915086298347e-11	5.59514097213999e-15	0.00006368034129163227	1.8324272448022726e-25	5.200448783242766e-15	2.758470158393375e-14	2.7642419615460596e-13	1.5049884162733364e-14
83900000	0.004968159729780106	1.9558892965090105e-49	4.7496807615553466e-61	9.940915086298347e-11	5.59514097213999e-15	0.00006368034129163227	1.8324272448022726e-25	5.200448783242766e-15	2.758470158393375e-14	2.7642419615460596e-13	1.5049884162733364e-14
84000000	0.004968159729780106	1.9558892965090105e-49	4.7496807615553466e-61	9.940915086298347e-11	5.59514097213999e-15	0.00006368034129163227	1.8324272448022726e-25	5.200448783242766e-15	2.758470158393375e-14	2.7642419615460596e-13	1.5049884162733364e-14
84100000	0.004968159729780106	1.9558892965090105e-49	4.7496807615553466e-61	9.940915086298347e-11	5.59514097213999e-15	0.00006368034129163227	1.8324272448022726e-25	5.200448783242766e-15	2.758470158393375e-14	2.7642419615460596e-13	1.5049884162733364e-14
84200000	0.004968159729780106	1.9558892965090105e-49	4.7496807615553466e-61	9.940915086298347e-11	5.59514097213999e-15	0.00006368034129163227	1.8324272448022726e-25	5.200448783242766e-15	2.758470158393375e-14	2.7642419615460596e-13	1.5049884162733364e-14
84300000	0.004968159729780106	1.9558892965090105e-49	4.7496807615553466e-61	9.940915086298347e-11	5.59514097213999e-15	0.00006368034129163227	1.8324272448022726e-25	5.200448783242766e-15	2.758470158393375e-14	2.7642419615460596e-13	1.5049884162733364e-14
84400000	0.004968159729780106	1.9558892965090105e-49	4.7496807615553466e-61	9.940915086298347e-11	5.59514097213999e-15	0.00006368034129163227	1.8324272448022726e-25	5.200448783242766e-15	2.758470158393375e-14	2.7642419615460596e-13	1.5049884162733364e-14
84500000	0.004968159729780106	1.9558892965090105e-49	4.7496807615553466e-61	9.940915086298347e-11	5.59514097213999e-15	0.00006368034129163227	1.8324272448022726e-25	5.200448783242766e-15	2.758470158393375e-14	2.7642419615460596e-13	1.5049884162733364e-14
84600000	0.004968159729780106	1.9558892965090105e-49	4.7496807615553466e-61	9.940915086298347e-11	5.59514097213999e-15	0.00006368034129163227	1.8324272448022726e-25	5.200448783242766e-15	2.758470158393375e-14	2.7642419615460596e-13	1.5049884162733364e-14
84700000	0.004968159729780106	1.9558892965090105e-49	4.7496807615553466e-61	9.940915086298347e-11	5.59514097213999e-15	0.00006368034129163227	1.8324272448022726e-25	5.200448783242766e-15	2.758470158393375e-14	2.7642419615460596e-13	1.5049884162733364e-14
84800000	0.004968159729780106	1.9558892965090105e-49	4.7496807615553466e-61	9.940915086298347e-11	5.59514097213999e-15	0.00006368034129163227	1.8324272448022726e-25	5.200448783242766e-15	2.758470158393375e-14	2.7642419615460596e-13	1.5049884162733364e-14
84900000	0.004968159729780106	1.9558892965090105e-49	4.7496807615553466e-61	9.940915086298347e-11	5.59514097213999e-15	0.00006368034129163227	1.8324272448022726e-25	5.200448783242766e-15	2.758470158393375e-14	2.7642419615460596e-13	1.5049884162733364e-14
85000000	0.004968159729780106	1.9558892965090105e-49	4.7496807615553466e-61	9.940915086298347e-11	5.59514097213999e-15	0.00006368034129163227	1.8324272448022726e-25	5.200448783242766e-15	2.758470158393375e-14	2.7642419615460596e-13	1.5049884162733364e-14
85100000	0.004968159729780106	1.9558892965090105e-49	4.7496807615553466e-61	9.940915086298347e-11	5.59514097213999e-15	0.00006368034129163227	1.8324272448022726e-25	5.200448783242766e-15	2.758470158393375e-14	2.7642419615460596e-13	1.5049884162733364e-14
85200000	0.004968159729780106	1.9558892965090105e-49	4.7496807615553466e-61	9.940915086298347e-11	5.59514097213999e-15	0.00006368034129163227	1.8324272448022726e-25	5.200448783242766e-15	2.758470158393375e-14	2.7642419615460596e-13	1.5049884162733364e-14
85300000	0.004968159729780106	1.9558892965090105e-49	4.7496807615553466e-61	9.940915086298347e-11	5.59514097213999e-15	0.00006368034129163227	1.8324272448022726e-25	5.200448783242766e-15	2.758470158393375e-14	2.7642419615460596e-13	1.5049884162733364e-14
85400000	0.004968159729780106	1.9558892965090105e-49	4.7496807615553466e-61	9.940915086298347e-11	5.59514097213999e-15	0.00006368034129163227	1.8324272448022726e-25	5.200448783242766e-15	2.758470158393375e-14	2.7642419615460596e-13	1.5049884162733364e-14
85500000	0.004968159729780106	1.9558892965090105e-49	4.7496807615553466e-61	9.940915086298347e-11	5.59514097213999e-15	0.00006368034129163227	1.8324272448022726e-25	5.200448783242766e-15	2.758470158393375e-14	2.7642419615460596e-13	1.5049884162733364e-14
85600000	0.004968159729780106	1.95588929650901e-49	4.7496807615553466e-61	9.940915086298347e-11	5.59514097213999e-15	0.00006368034129163227	1.8324272448022726e-25	5.200448783242766e-15	2.758470158393375e-14	2.7642419615460596e-13	1.5049884162733364e-14
85700000	0.004968159729780106	1.95588929650901e-49	4.7496807615553466e-61	9.940915086298347e-11	5.59514097213999e-15	0.00006368034129163227	1.8324272448022726e-25	5.200448783242766e-15	2.758470158393375e-14	2.7642419615460596e-13	1.5049884162733364e-14
85800000	0.004968159729780106	1.95588929650901e-49	4.7496807615553466e-61	9.940915086298347e-11	5.59514097213999e-15	0.00006368034129163227	1.8324272448022726e-25	5.200448783242766e-15	2.758470158393375e-14	2.7642419615460596e-13	1.5049884162733364e-14
85900000	0.004968159729780106	1.95588929650901e-49	4.7496807615553466e-61	9.940915086298347e-11	5.59514097213999e-15	0.00006368034129163227	1.8324272448022726e-25	5.200448783242766e-15	2.758470158393375e-14	2.764241961546059e-13	1.5049884162733364e-14
86000000	0.004968159729780106	1.95588929650901e-49	4.7496807615553466e-61	9.940915086298347e-11	5.59514097213999e-15	0.00006368034129163227	1.8324272448022726e-25	5.200448783242766e-15	2.758470158393375e-14	2.764241961546059e-13	1.5049884162733364e-14
86100000	0.004968159729780106	1.95588929650901e-49	4.7496807615553466e-61	9.940915086298347e-11	5.59514097213999e-15	0.00006368034129163227	1.8324272448022726e-25	5.200448783242766e-15	2.758470158393375e-14	2.764241961546059e-13	1.5049884162733364e-14
86200000	0.004968159729780106	1.95588929650901e-49	4.7496807615553466e-61	9.940915086298347e-11	5.59514097213999e-15	0.00006368034129163227	1.8324272448022726e-25	5.200448783242766e-15	2.758470158393375e-14	2.764241961546059e-13	1.5049884162733364e-14
86300000	0.004968159729780106	1.95588929650901e-49	4.7496807615553466e-61	9.940915086298347e-11	5.59514097213999e-15	0.00006368034129163227	1.8324272448022726e-25	5.200448783242766e-15	2.758470158393375e-14	2.764241961546059e-13	1.5049884162733364e-14
86400000	0.004968159729780106	1.95588929650901e-49	4.7496807615553466e-61	9.940915086298347e-11	5.5951409721399906e-15	0.00006368034129163227	1.8324272448022726e-25	5.200448783242766e-15	2.758470158393375e-14	2.764241961546059e-13	1.5049884162733364e-14
86500000	0.004968159729780106	1.95588929650901e-49	4.7496807615553466e-61	9.940915086298347e-11	5.5951409721399906e-15	0.00006368034129163227	1.8324272448022726e-25	5.200448783242766e-15	2.758470158393375e-14	2.764241961546059e-13	1.5049884162733364e-14
86600000	0.004968159729780106	1.95588929650901e-49	4.7496807615553466e-61	9.940915086298347e-11	5.5951409721399906e-15	0.00006368034129163227	1.8324272448022726e-25	5.200448783242766e-15	2.758470158393375e-14	2.764241961546059e-13	1.5049884162733364e-14
86700000	0.004968159729780106	1.95588929650901e-49	4.7496807615553466e-61	9.940915086298347e-11	5.5951409721399906e-15	0.00006368034129163227	1.8324272448022726e-25	5.200448783242766e-15	2.758470158393375e-14	2.764241961546059e-13	1.5049884162733364e-14
86800000	0.004968159729780106	1.95588929650901e-49	4.7496807615553466e-61	9.940915086298347e-11	5.5951409721399906e-15	0.00006368034129163227	1.8324272448022726e-25	5.200448783242766e-15	2.758470158393375e-14	2.764241961546059e-13	1.5049884162733364e-14
86900000	0.004968159729780106	1.95588929650901e-49	4.7496807615553466e-61	9.940915086298347e-11	5.5951409721399906e-15	0.00006368034129163227	1.8324272448022726e-25	5.200448783242766e-15	2.758470158393375e-14	2.764241961546059e-13	1.5049884162733364e-14
87000000	0.004968159729780106	1.95588929650901e-49	4.7496807615553466e-61	9.940915086298347e-11	5.5951409721399906e-15	0.00006368034129163227	1.8324272448022726e-25	5.200448783242766e-15	2.758470158393375e-14	2.764241961546059e-13	1.5049884162733364e-14
87100000	0.004968159729780106	1.95588929650901e-49	4.7496807615553466e-61	9.940915086298347e-11	5.5951409721399906e-15	0.00006368034129163227	1.8324272448022726e-25	5.200448783242766e-15	2.758470158393375e-14	2.764241961546059e-13	1.5049884162733364e-14
87200000	0.004968159729780106	1.95588929650901e-49	4.7496807615553466e-61	9.940915086298347e-11	5.5951409721399906e-15	0.00006368034129163227	1.8324272448022726e-25	5.200448783242766e-15	2.758470158393375e-14	2.764241961546059e-13	1.5049884162733364e-14
87300000	0.004968159729780106	1.95588929650901e-49	4.7496807615553466e-61	9.940915086298347e-11	5.5951409721399906e-15	0.00006368034129163227	1.8324272448022726e-25	5.200448783242766e-15	2.758470158393375e-14	2.764241961546059e-13	1.5049884162733364e-14
87400000	0.004968159729780106	1.95588929650901e-49	4.7496807615553466e-61	9.940915086298347e-11	5.5951409721399906e-15	0.00006368034129163227	1.8324272448022726e-25	5.200448783242766e-15	2.758470158393375e-14	2.764241961546059e-13	1.5049884162733364e-14
87500000	0.004968159729780106	1.95588929650901e-49	4.7496807615553466e-61	9.940915086298347e-11	5.5951409721399906e-15	0.00006368034129163227	1.8324272448022726e-25	5.200448783242766e-15	2.758470158393375e-14	2.764241961546059e-13	1.5049884162733364e-14
87600000	0.004968159729780106	1.95588929650901e-49	4.7496807615553466e-61	9.940915086298347e-11	5.5951409721399906e-15	0.00006368034129163227	1.8324272448022726e-25	5.200448783242766e-15	2.758470158393375e-14	2.764241961546059e-13	1.5049884162733364e-14
87700000	0.004968159729780106	1.95588929650901e-49	4.7496807615553466e-61	9.940915086298347e-11	5.5951409721399906e-15	0.00006368034129163227	1.8324272448022726e-25	5.200448783242766e-15	2.758470158393375e-14	2.764241961546059e-13	1.5049884162733364e-14
87800000	0.004968159729780106	1.95588929650901e-49	4.7496807615553466e-61	9.940915086298347e-11	5.5951409721399906e-15	0.00006368034129163227	1.8324272448022726e-25	5.200448783242766e-15	2.758470158393375e-14	2.764241961546059e-13	1.5049884162733364e-14
87900000	0.004968159729780106	1.95588929650901e-49	4.7496807615553466e-61	9.940915086298347e-11	5.5951409721399906e-15	0.00006368034129163227	1.8324272448022726e-25	5.200448783242766e-15	2.758470158393375e-14	2.764241961546059e-13	1.5049884162733364e-14
88000000	0.004968159729780106	1.95588929650901e-49	4.7496807615553466e-61	9.940915086298347e-11	5.5951409721399906e-15	0.00006368034129163227	1.8324272448022726e-25	5.200448783242766e-15	2.758470158393375e-14	2.764241961546059e-13	1.5049884162733364e-14
88100000	0.004968159729780106	1.95588929650901e-49	4.7496807615553466e-61	9.940915086298347e-11	5.5951409721399906e-15	0.00006368034129163227	1.8324272448022726e-25	5.200448783242766e-15	2.758470158393375e-14	2.764241961546059e-13	1.5049884162733364e-14
88200000	0.004968159729780106	1.9558892965090097e-49	4.7496807615553466e-61	9.940915086298347e-11	5.5951409721399906e-15	0.00006368034129163227	1.8324272448022726e-25	5.200448783242766e-15	2.758470158393375e-14	2.764241961546059e-13	1.5049884162733364e-14
88300000	0.004968159729780106	1.9558892965090097e-49	4.7496807615553466e-61	9.940915086298347e-11	5.5951409721399906e-15	0.00006368034129163227	1.8324272448022726e-25	5.200448783242766e-15	2.758470158393375e-14	2.764241961546059e-13	1.5049884162733364e-14
88400000	0.004968159729780106	1.9558892965090097e-49	4.7496807615553466e-61	9.940915086298347e-11	5.5951409721399906e-15	0.00006368034129163227	1.8324272448022726e-25	5.200448783242766e-15	2.758470158393375e-14	2.764241961546059e-13	1.5049884162733364e-14
88500000	0.004968159729780106	1.9558892965090097e-49	4.7496807615553466e-61	9.940915086298347e-11	5.5951409721399906e-15	0.00006368034129163227	1.8324272448022726e-25	5.200448783242766e-15	2.758470158393375e-14	2.764241961546059e-13	1.5049884162733364e-14
88600000	0.004968159729780106	1.9558892965090097e-49	4.7496807615553466e-61	9.940915086298347e-11	5.5951409721399906e-15	0.00006368034129163227	1.8324272448022726e-25	5.200448783242766e-15	2.758470158393375e-14	2.764241961546059e-13	1.5049884162733364e-14
88700000	0.004968159729780106	1.9558892965090097e-49	4.7496807615553466e-61	9.940915086298347e-11	5.5951409721399906e-15	0.00006368034129163227	1.8324272448022726e-25	5.200448783242766e-15	2.758470158393375e-14	2.764241961546059e-13	1.5049884162733364e-14
88800000	0.004968159729780106	1.9558892965090097e-49	4.7496807615553466e-61	9.940915086298347e-11	5.5951409721399906e-15	0.00006368034129163227	1.8324272448022726e-25	5.200448783242766e-15	2.758470158393375e-14	2.764241961546059e-13	1.5049884162733364e-14
88900000	0.004968159729780106	1.9558892965090097e-49	4.7496807615553466e-61	9.940915086298347e-11	5.5951409721399906e-15	0.00006368034129163227	1.8324272448022726e-25	5.200448783242766e-15	2.758470158393375e-14	2.764241961546059e-13	1.5049884162733364e-14
89000000	0.004968159729780106	1.9558892965090097e-49	4.7496807615553466e-61	9.940915086298347e-11	5.5951409721399906e-15	0.00006368034129163227	1.8324272448022726e-25	5.200448783242766e-15	2.758470158393375e-14	2.764241961546059e-13	1.5049884162733364e-14
89100000	0.004968159729780106	1.9558892965090097e-49	4.7496807615553466e-61	9.940915086298347e-11	5.5951409721399906e-15	0.00006368034129163227	1.8324272448022726e-25	5.200448783242766e-15	2.758470158393375e-14	2.764241961546059e-13	1.5049884162733364e-14
89200000	0.004968159729780106	1.9558892965090097e-49	4.7496807615553466e-61	9.940915086298347e-11	5.5951409721399906e-15	0.00006368034129163227	1.8324272448022726e-25	5.200448783242766e-15	2.758470158393375e-14	2.764241961546059e-13	1.5049884162733364e-14
89300000	0.004968159729780106	1.9558892965090097e-49	4.7496807615553466e-61	9.940915086298347e-11	5.5951409721399906e-15	0.00006368034129163227	1.8324272448022726e-25	5.200448783242766e-15	2.758470158393375e-14	2.764241961546059e-13	1.5049884162733364e-14
89400000	0.004968159729780106	1.9558892965090097e-49	4.7496807615553466e-61	9.940915086298347e-11	5.5951409721399906e-15	0.00006368034129163227	1.8324272448022726e-25	5.200448783242766e-15	2.758470158393375e-14	2.764241961546059e-13	1.5049884162733364e-14
89500000	0.004968159729780106	1.9558892965090097e-49	4.7496807615553466e-61	9.940915086298347e-11	5.5951409721399906e-15	0.00006368034129163227	1.8324272448022726e-25	5.200448783242766e-15	2.758470158393375e-14	2.764241961546059e-13	1.5049884162733364e-14
89600000	0.004968159729780106	1.9558892965090097e-49	4.7496807615553466e-61	9.940915086298347e-11	5.5951409721399906e-15	0.00006368034129163227	1.8324272448022726e-25	5.200448783242766e-15	2.758470158393375e-14	2.764241961546059e-13	1.5049884162733364e-14
89700000	0.004968159729780106	1.9558892965090097e-49	4.7496807615553466e-61	9.940915086298347e-11	5.5951409721399906e-15	0.00006368034129163227	1.8324272448022726e-25	5.200448783242766e-15	2.758470158393375e-14	2.764241961546059e-13	1.5049884162733364e-14
89800000	0.004968159729780106	1.9558892965090097e-49	4.7496807615553466e-61	9.940915086298347e-11	5.5951409721399906e-15	0.00006368034129163227	1.8324272448022726e-25	5.200448783242766e-15	2.758470158393375e-14	2.764241961546059e-13	1.5049884162733364e-14
89900000	0.004968159729780106	1.9558892965090097e-49	4.7496807615553466e-61	9.940915086298347e-11	5.5951409721399906e-15	0.00006368034129163227	1.8324272448022726e-25	5.200448783242766e-15	2.758470158393375e-14	2.764241961546059e-13	1.5049884162733364e-14
90000000	0.004968159729780106	1.9558892965090097e-49	4.7496807615553466e-61	9.940915086298347e-11	5.5951409721399906e-15	0.00006368034129163227	1.8324272448022726e-25	5.200448783242766e-15	2.758470158393375e-14	2.764241961546059e-13	1.5049884162733364e-14
90100000	0.004968159729780106	1.9558892965090097e-49	4.7496807615553466e-61	9.940915086298347e-11	5.5951409721399906e-15	0.00006368034129163227	1.8324272448022726e-25	5.200448783242766e-15	2.758470158393375e-14	2.764241961546059e-13	1.5049884162733364e-14
90200000	0.004968159729780106	1.9558892965090097e-49	4.7496807615553466e-61	9.940915086298347e-11	5.5951409721399906e-15	0.00006368034129163227	1.8324272448022726e-25	5.200448783242766e-15	2.758470158393375e-14	2.764241961546059e-13	1.5049884162733364e-14
90300000	0.004968159729780106	1.9558892965090097e-49	4.7496807615553466e-61	9.940915086298347e-11	5.5951409721399906e-15	0.00006368034129163227	1.8324272448022726e-25	5.200448783242766e-15	2.758470158393375e-14	2.764241961546059e-13	1.5049884162733364e-14
90400000	0.004968159729780106	1.9558892965090097e-49	4.7496807615553466e-61	9.940915086298347e-11	5.5951409721399906e-15	0.00006368034129163227	1.8324272448022726e-25	5.200448783242766e-15	2.758470158393375e-14	2.764241961546059e-13	1.5049884162733364e-14
90500000	0.004968159729780106	1.9558892965090097e-49	4.7496807615553466e-61	9.940915086298347e-11	5.5951409721399906e-15	0.00006368034129163227	1.8324272448022726e-25	5.200448783242766e-15	2.758470158393375e-14	2.764241961546059e-13	1.5049884162733364e-14
90600000	0.004968159729780106	1.9558892965090097e-49	4.7496807615553466e-61	9.940915086298347e-11	5.5951409721399906e-15	0.00006368034129163227	1.8324272448022726e-25	5.200448783242766e-15	2.758470158393375e-14	2.764241961546059e-13	1.5049884162733364e-14
90700000	0.004968159729780106	1.9558892965090097e-49	4.7496807615553466e-61	9.940915086298347e-11	5.5951409721399906e-15	0.00006368034129163227	1.8324272448022726e-25	5.200448783242766e-15	2.758470158393375e-14	2.764241961546059e-13	1.5049884162733364e-14
90800000	0.004968159729780106	1.9558892965090097e-49	4.7496807615553466e-61	9.940915086298347e-11	5.5951409721399906e-15	0.00006368034129163227	1.8324272448022726e-25	5.200448783242766e-15	2.758470158393375e-14	2.764241961546059e-13	1.5049884162733364e-14
90900000	0.004968159729780106	1.9558892965090097e-49	4.7496807615553466e-61	9.940915086298347e-11	5.5951409721399906e-15	0.00006368034129163227	1.8324272448022726e-25	5.200448783242766e-15	2.758470158393375e-14	2.764241961546059e-13	1.5049884162733364e-14
91000000	0.004968159729780106	1.9558892965090097e-49	4.7496807615553466e-61	9.940915086298347e-11	5.5951409721399906e-15	0.00006368034129163227	1.8324272448022726e-25	5.200448783242766e-15	2.758470158393375e-14	2.764241961546059e-13	1.5049884162733364e-14
91100000	0.004968159729780106	1.9558892965090097e-49	4.7496807615553466e-61	9.940915086298347e-11	5.5951409721399906e-15	0.00006368034129163227	1.8324272448022726e-25	5.200448783242766e-15	2.758470158393375e-14	2.764241961546059e-13	1.5049884162733364e-14
91200000	0.004968159729780106	1.9558892965090097e-49	4.7496807615553466e-61	9.940915086298347e-11	5.5951409721399906e-15	0.00006368034129163227	1.8324272448022726e-25	5.200448783242766e-15	2.758470158393375e-14	2.764241961546059e-13	1.5049884162733364e-14
91300000	0.004968159729780106	1.9558892965090097e-49	4.7496807615553466e-61	9.940915086298347e-11	5.5951409721399906e-15	0.00006368034129163227	1.8324272448022726e-25	5.200448783242766e-15	2.758470158393375e-14	2.764241961546059e-13	1.5049884162733364e-14
91400000	0.004968159729780106	1.9558892965090097e-49	4.7496807615553466e-61	9.940915086298347e-11	5.5951409721399906e-15	0.00006368034129163227	1.8324272448022726e-25	5.200448783242766e-15	2.758470158393375e-14	2.764241961546059e-13	1.5049884162733364e-14
91500000	0.004968159729780106	1.9558892965090097e-49	4.7496807615553466e-61	9.940915086298347e-11	5.5951409721399906e-15	0.00006368034129163227	1.8324272448022726e-25	5.200448783242766e-15	2.758470158393375e-14	2.764241961546059e-13	1.5049884162733364e-14
91600000	0.004968159729780106	1.95588929650901e-49	4.7496807615553466e-61	9.940915086298347e-11	5.5951409721399906e-15	0.00006368034129163227	1.8324272448022726e-25	5.200448783242766e-15	2.758470158393375e-14	2.764241961546059e-13	1.5049884162733364e-14
91700000	0.004968159729780106	1.95588929650901e-49	4.7496807615553466e-61	9.940915086298347e-11	5.5951409721399906e-15	0.00006368034129163227	1.8324272448022726e-25	5.200448783242766e-15	2.758470158393375e-14	2.764241961546059e-13	1.5049884162733364e-14
91800000	0.004968159729780106	1.95588929650901e-49	4.7496807615553466e-61	9.940915086298347e-11	5.5951409721399906e-15	0.00006368034129163227	1.8324272448022726e-25	5.200448783242766e-15	2.758470158393375e-14	2.764241961546059e-13	1.5049884162733364e-14
91900000	0.004968159729780106	1.95588929650901e-49	4.7496807615553466e-61	9.940915086298347e-11	5.5951409721399906e-15	0.00006368034129163227	1.8324272448022726e-25	5.200448783242766e-15	2.758470158393375e-14	2.764241961546059e-13	1.5049884162733364e-14
92000000	0.004968159729780106	1.95588929650901e-49	4.7496807615553466e-61	9.940915086298347e-11	5.5951409721399906e-15	0.00006368034129163227	1.8324272448022726e-25	5.200448783242766e-15	2.758470158393375e-14	2.764241961546059e-13	1.5049884162733364e-14
92100000	0.004968159729780106	1.95588929650901e-49	4.7496807615553466e-61	9.940915086298347e-11	5.5951409721399906e-15	0.00006368034129163227	1.8324272448022726e-25	5.200448783242766e-15	2.758470158393375e-14	2.764241961546059e-13	1.5049884162733364e-14
92200000	0.004968159729780106	1.95588929650901e-49	4.7496807615553466e-61	9.940915086298347e-11	5.5951409721399906e-15	0.00006368034129163227	1.8324272448022726e-25	5.200448783242766e-15	2.758470158393375e-14	2.764241961546059e-13	1.5049884162733364e-14
92300000	0.004968159729780106	1.95588929650901e-49	4.7496807615553466e-61	9.940915086298347e-11	5.5951409721399906e-15	0.00006368034129163227	1.8324272448022726e-25	5.200448783242766e-15	2.758470158393375e-14	2.764241961546059e-13	1.5049884162733364e-14
92400000	0.004968159729780106	1.95588929650901e-49	4.7496807615553466e-61	9.940915086298347e-11	5.5951409721399906e-15	0.00006368034129163227	1.8324272448022726e-25	5.200448783242766e-15	2.758470158393375e-14	2.764241961546059e-13	1.5049884162733364e-14
92500000	0.004968159729780106	1.95588929650901e-49	4.7496807615553466e-61	9.940915086298347e-11	5.5951409721399906e-15	0.00006368034129163227	1.8324272448022726e-25	5.200448783242766e-15	2.758470158393375e-14	2.764241961546059e-13	1.5049884162733364e-14
92600000	0.004968159729780106	1.95588929650901e-49	4.749680761555347e-61	9.940915086298347e-11	5.5951409721399906e-15	0.00006368034129163228	1.8324272448022726e-25	5.200448783242767e-15	2.758470158393375e-14	2.764241961546059e-13	1.5049884162733364e-14
92700000	0.004968159729780106	1.95588929650901e-49	4.749680761555347e-61	9.940915086298347e-11	5.5951409721399906e-15	0.00006368034129163228	1.8324272448022726e-25	5.200448783242767e-15	2.758470158393375e-14	2.764241961546059e-13	1.5049884162733364e-14
92800000	0.004968159729780106	1.95588929650901e-49	4.749680761555347e-61	9.940915086298347e-11	5.5951409721399906e-15	0.00006368034129163228	1.8324272448022726e-25	5.200448783242767e-15	2.758470158393375e-14	2.764241961546059e-13	1.5049884162733364e-14
92900000	0.004968159729780106	1.9558892965090105e-49	4.749680761555347e-61	9.940915086298347e-11	5.5951409721399906e-15	0.00006368034129163228	1.8324272448022726e-25	5.200448783242767e-15	2.758470158393375e-14	2.764241961546059e-13	1.5049884162733364e-14
93000000	0.004968159729780106	1.9558892965090105e-49	4.749680761555347e-61	9.940915086298347e-11	5.5951409721399906e-15	0.00006368034129163228	1.8324272448022726e-25	5.200448783242767e-15	2.758470158393375e-14	2.764241961546059e-13	1.5049884162733364e-14
93100000	0.004968159729780106	1.9558892965090105e-49	4.749680761555347e-61	9.940915086298347e-11	5.5951409721399906e-15	0.00006368034129163228	1.8324272448022726e-25	5.200448783242767e-15	2.758470158393375e-14	2.764241961546059e-13	1.5049884162733364e-14
93200000	0.004968159729780106	1.9558892965090105e-49	4.749680761555347e-61	9.940915086298347e-11	5.5951409721399906e-15	0.00006368034129163228	1.8324272448022726e-25	5.200448783242767e-15	2.758470158393375e-14	2.764241961546059e-13	1.5049884162733364e-14
93300000	0.004968159729780106	1.9558892965090105e-49	4.749680761555347e-61	9.940915086298347e-11	5.5951409721399906e-15	0.00006368034129163228	1.8324272448022726e-25	5.200448783242767e-15	2.758470158393375e-14	2.764241961546059e-13	1.5049884162733364e-14
93400000	0.004968159729780106	1.9558892965090105e-49	4.749680761555347e-61	9.940915086298347e-11	5.5951409721399906e-15	0.00006368034129163228	1.8324272448022726e-25	5.200448783242767e-15	2.758470158393375e-14	2.764241961546059e-13	1.5049884162733364e-14
93500000	0.004968159729780106	1.9558892965090105e-49	4.749680761555347e-61	9.940915086298347e-11	5.5951409721399906e-15	0.00006368034129163228	1.8324272448022726e-25	5.200448783242767e-15	2.758470158393375e-14	2.764241961546059e-13	1.5049884162733364e-14
93600000	0.004968159729780106	1.9558892965090105e-49	4.749680761555347e-61	9.940915086298347e-11	5.5951409721399906e-15	0.00006368034129163228	1.8324272448022726e-25	5.200448783242767e-15	2.758470158393375e-14	2.764241961546059e-13	1.5049884162733364e-14
93700000	0.004968159729780106	1.9558892965090105e-49	4.749680761555347e-61	9.940915086298347e-11	5.5951409721399906e-15	0.00006368034129163228	1.8324272448022726e-25	5.200448783242767e-15	2.758470158393375e-14	2.764241961546059e-13	1.5049884162733364e-14
93800000	0.004968159729780106	1.9558892965090105e-49	4.749680761555347e-61	9.940915086298347e-11	5.5951409721399906e-15	0.00006368034129163228	1.8324272448022726e-25	5.200448783242767e-15	2.758470158393375e-14	2.764241961546059e-13	1.5049884162733364e-14
93900000	0.004968159729780106	1.9558892965090105e-49	4.749680761555347e-61	9.940915086298347e-11	5.5951409721399906e-15	0.00006368034129163228	1.8324272448022726e-25	5.200448783242767e-15	2.758470158393375e-14	2.764241961546059e-13	1.5049884162733364e-14
94000000	0.004968159729780106	1.9558892965090105e-49	4.749680761555347e-61	9.940915086298347e-11	5.5951409721399906e-15	0.00006368034129163228	1.8324272448022726e-25	5.200448783242767e-15	2.758470158393375e-14	2.764241961546059e-13	1.5049884162733364e-14
94100000	0.004968159729780106	1.955889296509011e-49	4.749680761555347e-61	9.940915086298347e-11	5.5951409721399906e-15	0.00006368034129163228	1.8324272448022726e-25	5.200448783242767e-15	2.758470158393375e-14	2.764241961546059e-13	1.5049884162733364e-14
94200000	0.004968159729780106	1.955889296509011e-49	4.749680761555347e-61	9.940915086298347e-11	5.5951409721399906e-15	0.00006368034129163228	1.8324272448022726e-25	5.200448783242767e-15	2.758470158393375e-14	2.764241961546059e-13	1.5049884162733364e-14
94300000	0.004968159729780106	1.955889296509011e-49	4.749680761555347e-61	9.940915086298347e-11	5.5951409721399906e-15	0.00006368034129163228	1.8324272448022726e-25	5.200448783242767e-15	2.758470158393375e-14	2.764241961546059e-13	1.5049884162733364e-14
94400000	0.004968159729780106	1.955889296509011e-49	4.749680761555347e-61	9.940915086298347e-11	5.5951409721399906e-15	0.00006368034129163228	1.8324272448022726e-25	5.200448783242767e-15	2.758470158393375e-14	2.764241961546059e-13	1.5049884162733364e-14
94500000	0.004968159729780106	1.955889296509011e-49	4.749680761555347e-61	9.940915086298347e-11	5.5951409721399906e-15	0.00006368034129163228	1.8324272448022726e-25	5.200448783242767e-15	2.758470158393375e-14	2.764241961546059e-13	1.5049884162733364e-14
94600000	0.004968159729780106	1.955889296509011e-49	4.749680761555347e-61	9.940915086298347e-11	5.5951409721399906e-15	0.00006368034129163228	1.8324272448022726e-25	5.200448783242767e-15	2.758470158393375e-14	2.764241961546059e-13	1.5049884162733364e-14
94700000	0.004968159729780106	1.955889296509011e-49	4.749680761555347e-61	9.940915086298347e-11	5.5951409721399906e-15	0.00006368034129163228	1.8324272448022726e-25	5.200448783242767e-15	2.758470158393375e-14	2.764241961546059e-13	1.5049884162733364e-14
94800000	0.004968159729780106	1.955889296509011e-49	4.749680761555347e-61	9.940915086298347e-11	5.5951409721399906e-15	0.00006368034129163228	1.8324272448022726e-25	5.200448783242767e-15	2.758470158393375e-14	2.764241961546059e-13	1.5049884162733364e-14
94900000	0.004968159729780106	1.955889296509011e-49	4.749680761555347e-61	9.940915086298347e-11	5.5951409721399906e-15	0.00006368034129163228	1.8324272448022726e-25	5.200448783242767e-15	2.758470158393375e-14	2.764241961546059e-13	1.5049884162733364e-14
95000000	0.004968159729780106	1.955889296509011e-49	4.749680761555347e-61	9.940915086298347e-11	5.5951409721399906e-15	0.00006368034129163228	1.8324272448022726e-25	5.200448783242767e-15	2.758470158393375e-14	2.764241961546059e-13	1.5049884162733364e-14
95100000	0.004968159729780106	1.955889296509011e-49	4.749680761555347e-61	9.940915086298347e-11	5.5951409721399906e-15	0.00006368034129163228	1.8324272448022726e-25	5.200448783242767e-15	2.758470158393375e-14	2.764241961546059e-13	1.5049884162733364e-14
95200000	0.004968159729780106	1.955889296509011e-49	4.749680761555347e-61	9.940915086298347e-11	5.5951409721399906e-15	0.00006368034129163228	1.8324272448022726e-25	5.200448783242767e-15	2.758470158393375e-14	2.764241961546059e-13	1.5049884162733364e-14
95300000	0.004968159729780106	1.955889296509011e-49	4.749680761555347e-61	9.940915086298347e-11	5.5951409721399906e-15	0.00006368034129163228	1.8324272448022726e-25	5.200448783242767e-15	2.758470158393375e-14	2.764241961546059e-13	1.5049884162733364e-14
95400000	0.004968159729780106	1.955889296509011e-49	4.749680761555347e-61	9.940915086298347e-11	5.5951409721399906e-15	0.00006368034129163228	1.8324272448022726e-25	5.200448783242767e-15	2.758470158393375e-14	2.764241961546059e-13	1.5049884162733364e-14
95500000	0.004968159729780106	1.955889296509011e-49	4.749680761555347e-61	9.940915086298347e-11	5.5951409721399906e-15	0.00006368034129163228	1.8324272448022726e-25	5.200448783242767e-15	2.758470158393375e-14	2.764241961546059e-13	1.5049884162733364e-14
95600000	0.004968159729780106	1.955889296509011e-49	4.749680761555347e-61	9.940915086298347e-11	5.5951409721399906e-15	0.00006368034129163228	1.8324272448022726e-25	5.200448783242767e-15	2.758470158393375e-14	2.764241961546059e-13	1.5049884162733364e-14
95700000	0.004968159729780106	1.955889296509011e-49	4.749680761555347e-61	9.940915086298347e-11	5.5951409721399906e-15	0.00006368034129163228	1.8324272448022726e-25	5.200448783242767e-15	2.758470158393375e-14	2.764241961546059e-13	1.5049884162733364e-14
95800000	0.004968159729780106	1.955889296509011e-49	4.749680761555347e-61	9.940915086298347e-11	5.5951409721399906e-15	0.00006368034129163228	1.8324272448022726e-25	5.200448783242767e-15	2.758470158393375e-14	2.764241961546059e-13	1.5049884162733364e-14
95900000	0.004968159729780106	1.955889296509011e-49	4.749680761555347e-61	9.940915086298347e-11	5.5951409721399906e-15	0.00006368034129163228	1.8324272448022726e-25	5.200448783242767e-15	2.758470158393375e-14	2.764241961546059e-13	1.5049884162733364e-14
96000000	0.004968159729780106	1.955889296509011e-49	4.749680761555347e-61	9.940915086298347e-11	5.5951409721399906e-15	0.00006368034129163228	1.8324272448022726e-25	5.200448783242767e-15	2.758470158393375e-14	2.764241961546059e-13	1.5049884162733364e-14
96100000	0.004968159729780106	1.955889296509011e-49	4.749680761555347e-61	9.940915086298347e-11	5.5951409721399906e-15	0.00006368034129163228	1.8324272448022726e-25	5.200448783242767e-15	2.758470158393375e-14	2.764241961546059e-13	1.5049884162733364e-14
96200000	0.004968159729780106	1.955889296509011e-49	4.749680761555347e-61	9.940915086298347e-11	5.5951409721399906e-15	0.00006368034129163228	1.8324272448022726e-25	5.200448783242767e-15	2.758470158393375e-14	2.764241961546059e-13	1.5049884162733364e-14
96300000	0.004968159729780106	1.955889296509011e-49	4.749680761555347e-61	9.940915086298347e-11	5.5951409721399906e-15	0.00006368034129163228	1.8324272448022726e-25	5.200448783242767e-15	2.758470158393375e-14	2.764241961546059e-13	1.5049884162733364e-14
96400000	0.004968159729780106	1.955889296509011e-49	4.749680761555347e-61	9.940915086298347e-11	5.5951409721399906e-15	0.00006368034129163228	1.8324272448022726e-25	5.200448783242767e-15	2.758470158393375e-14	2.764241961546059e-13	1.5049884162733364e-14
96500000	0.004968159729780106	1.955889296509011e-49	4.749680761555347e-61	9.940915086298347e-11	5.5951409721399906e-15	0.00006368034129163228	1.8324272448022726e-25	5.200448783242767e-15	2.758470158393375e-14	2.764241961546059e-13	1.5049884162733364e-14
96600000	0.004968159729780106	1.955889296509011e-49	4.749680761555347e-61	9.940915086298347e-11	5.5951409721399906e-15	0.00006368034129163228	1.8324272448022726e-25	5.200448783242767e-15	2.758470158393375e-14	2.764241961546059e-13	1.5049884162733364e-14
96700000	0.004968159729780106	1.955889296509011e-49	4.749680761555347e-61	9.940915086298347e-11	5.5951409721399906e-15	0.00006368034129163228	1.8324272448022726e-25	5.200448783242767e-15	2.758470158393375e-14	2.764241961546059e-13	1.5049884162733364e-14
96800000	0.004968159729780106	1.955889296509011e-49	4.749680761555347e-61	9.940915086298347e-11	5.5951409721399906e-15	0.00006368034129163228	1.8324272448022726e-25	5.200448783242767e-15	2.758470158393375e-14	2.764241961546059e-13	1.5049884162733364e-14
96900000	0.004968159729780106	1.955889296509011e-49	4.749680761555347e-61	9.940915086298347e-11	5.5951409721399906e-15	0.00006368034129163228	1.8324272448022726e-25	5.200448783242767e-15	2.758470158393375e-14	2.764241961546059e-13	1.5049884162733364e-14
97000000	0.004968159729780106	1.955889296509011e-49	4.749680761555347e-61	9.940915086298347e-11	5.5951409721399906e-15	0.00006368034129163228	1.8324272448022726e-25	5.200448783242767e-15	2.758470158393375e-14	2.764241961546059e-13	1.5049884162733364e-14
97100000	0.004968159729780106	1.955889296509011e-49	4.749680761555347e-61	9.940915086298347e-11	5.5951409721399906e-15	0.00006368034129163228	1.8324272448022726e-25	5.200448783242767e-15	2.758470158393375e-14	2.764241961546059e-13	1.5049884162733364e-14
97200000	0.004968159729780106	1.955889296509011e-49	4.749680761555347e-61	9.940915086298347e-11	5.5951409721399906e-15	0.00006368034129163228	1.8324272448022726e-25	5.200448783242767e-15	2.758470158393375e-14	2.764241961546059e-13	1.5049884162733364e-14
97300000	0.004968159729780106	1.955889296509011e-49	4.749680761555347e-61	9.940915086298347e-11	5.5951409721399906e-15	0.00006368034129163228	1.8324272448022726e-25	5.200448783242767e-15	2.758470158393375e-14	2.764241961546059e-13	1.5049884162733364e-14
97400000	0.004968159729780106	1.955889296509011e-49	4.749680761555347e-61	9.940915086298347e-11	5.59514097213999e-15	0.00006368034129163228	1.8324272448022726e-25	5.200448783242767e-15	2.758470158393375e-14	2.764241961546059e-13	1.5049884162733364e-14
97500000	0.004968159729780106	1.955889296509011e-49	4.749680761555347e-61	9.940915086298347e-11	5.59514097213999e-15	0.00006368034129163228	1.8324272448022726e-25	5.200448783242767e-15	2.758470158393375e-14	2.764241961546059e-13	1.5049884162733364e-14
97600000	0.004968159729780106	1.955889296509011e-49	4.749680761555347e-61	9.940915086298347e-11	5.59514097213999e-15	0.00006368034129163228	1.8324272448022726e-25	5.200448783242767e-15	2.758470158393375e-14	2.764241961546059e-13	1.5049884162733364e-14
97700000	0.004968159729780106	1.955889296509011e-49	4.749680761555347e-61	9.940915086298347e-11	5.59514097213999e-15	0.00006368034129163228	1.8324272448022726e-25	5.200448783242767e-15	2.758470158393375e-14	2.7642419615460596e-13	1.5049884162733364e-14
97800000	0.004968159729780106	1.955889296509011e-49	4.749680761555347e-61	9.940915086298347e-11	5.59514097213999e-15	0.00006368034129163228	1.8324272448022726e-25	5.200448783242766e-15	2.758470158393375e-14	2.7642419615460596e-13	1.5049884162733364e-14
97900000	0.004968159729780106	1.955889296509011e-49	4.749680761555347e-61	9.940915086298347e-11	5.59514097213999e-15	0.00006368034129163228	1.8324272448022726e-25	5.200448783242766e-15	2.758470158393375e-14	2.7642419615460596e-13	1.5049884162733364e-14
98000000	0.004968159729780106	1.955889296509011e-49	4.749680761555347e-61	9.940915086298347e-11	5.59514097213999e-15	0.00006368034129163228	1.8324272448022726e-25	5.200448783242766e-15	2.758470158393375e-14	2.7642419615460596e-13	1.5049884162733364e-14
98100000	0.004968159729780106	1.955889296509011e-49	4.749680761555347e-61	9.940915086298347e-11	5.59514097213999e-15	0.00006368034129163228	1.8324272448022724e-25	5.200448783242766e-15	2.758470158393375e-14	2.7642419615460596e-13	1.5049884162733364e-14
98200000	0.004968159729780106	1.955889296509011e-49	4.749680761555347e-61	9.940915086298347e-11	5.59514097213999e-15	0.00006368034129163228	1.8324272448022724e-25	5.200448783242766e-15	2.758470158393375e-14	2.7642419615460596e-13	1.5049884162733364e-14
98300000	0.004968159729780106	1.955889296509011e-49	4.749680761555347e-61	9.940915086298347e-11	5.59514097213999e-15	0.00006368034129163227	1.8324272448022724e-25	5.200448783242766e-15	2.758470158393375e-14	2.7642419615460596e-13	1.5049884162733364e-14
98400000	0.004968159729780106	1.955889296509011e-49	4.749680761555347e-61	9.940915086298347e-11	5.59514097213999e-15	0.00006368034129163227	1.8324272448022724e-25	5.200448783242766e-15	2.758470158393375e-14	2.7642419615460596e-13	1.5049884162733364e-14
98500000	0.004968159729780106	1.955889296509011e-49	4.7496807615553466e-61	9.940915086298347e-11	5.59514097213999e-15	0.00006368034129163227	1.8324272448022724e-25	5.200448783242766e-15	2.758470158393375e-14	2.7642419615460596e-13	1.5049884162733364e-14
98600000	0.004968159729780106	1.955889296509011e-49	4.7496807615553466e-61	9.940915086298347e-11	5.59514097213999e-15	0.00006368034129163227	1.8324272448022724e-25	5.200448783242766e-15	2.758470158393375e-14	2.7642419615460596e-13	1.5049884162733364e-14
98700000	0.004968159729780106	1.9558892965090105e-49	4.7496807615553466e-61	9.940915086298347e-11	5.59514097213999e-15	0.00006368034129163227	1.8324272448022724e-25	5.200448783242766e-15	2.758470158393375e-14	2.7642419615460596e-13	1.5049884162733364e-14
98800000	0.004968159729780106	1.9558892965090105e-49	4.7496807615553466e-61	9.940915086298347e-11	5.59514097213999e-15	0.00006368034129163227	1.8324272448022724e-25	5.200448783242766e-15	2.758470158393375e-14	2.7642419615460596e-13	1.5049884162733364e-14
98900000	0.004968159729780106	1.9558892965090105e-49	4.7496807615553466e-61	9.940915086298347e-11	5.59514097213999e-15	0.00006368034129163227	1.8324272448022724e-25	5.200448783242766e-15	2.758470158393375e-14	2.7642419615460596e-13	1.5049884162733364e-14
99000000	0.004968159729780106	1.9558892965090105e-49	4.7496807615553466e-61	9.940915086298347e-11	5.59514097213999e-15	0.00006368034129163227	1.8324272448022724e-25	5.200448783242766e-15	2.758470158393375e-14	2.7642419615460596e-13	1.5049884162733364e-14
99100000	0.004968159729780106	1.9558892965090105e-49	4.7496807615553466e-61	9.940915086298347e-11	5.59514097213999e-15	0.00006368034129163227	1.8324272448022724e-25	5.200448783242766e-15	2.758470158393375e-14	2.7642419615460596e-13	1.5049884162733364e-14
99200000	0.004968159729780106	1.9558892965090105e-49	4.7496807615553466e-61	9.940915086298347e-11	5.59514097213999e-15	0.00006368034129163227	1.8324272448022724e-25	5.200448783242766e-15	2.758470158393375e-14	2.7642419615460596e-13	1.5049884162733364e-14
99300000	0.004968159729780106	1.9558892965090105e-49	4.7496807615553466e-61	9.940915086298347e-11	5.59514097213999e-15	0.00006368034129163227	1.8324272448022724e-25	5.200448783242766e-15	2.758470158393375e-14	2.7642419615460596e-13	1.5049884162733364e-14
99400000	0.004968159729780106	1.9558892965090105e-49	4.7496807615553466e-61	9.940915086298347e-11	5.59514097213999e-15	0.00006368034129163227	1.8324272448022724e-25	5.200448783242766e-15	2.758470158393375e-14	2.7642419615460596e-13	1.5049884162733364e-14
99500000	0.004968159729780106	1.9558892965090105e-49	4.7496807615553466e-61	9.940915086298347e-11	5.59514097213999e-15	0.00006368034129163227	1.8324272448022724e-25	5.200448783242766e-15	2.758470158393375e-14	2.7642419615460596e-13	1.5049884162733364e-14
99600000	0.004968159729780106	1.9558892965090105e-49	4.7496807615553466e-61	9.940915086298347e-11	5.59514097213999e-15	0.00006368034129163227	1.8324272448022724e-25	5.200448783242766e-15	2.758470158393375e-14	2.7642419615460596e-13	1.5049884162733364e-14
99700000	0.004968159729780106	1.9558892965090105e-49	4.7496807615553466e-61	9.940915086298347e-11	5.59514097213999e-15	0.00006368034129163227	1.8324272448022724e-25	5.200448783242766e-15	2.758470158393375e-14	2.7642419615460596e-13	1.5049884162733364e-14
99800000	0.004968159729780106	1.9558892965090105e-49	4.7496807615553466e-61	9.940915086298347e-11	5.59514097213999e-15	0.00006368034129163227	1.8324272448022724e-25	5.200448783242766e-15	2.758470158393375e-14	2.7642419615460596e-13	1.5049884162733364e-14
99900000	0.004968159729780106	1.9558892965090105e-49	4.7496807615553466e-61	9.940915086298347e-11	5.59514097213999e-15	0.00006368034129163227	1.8324272448022724e-25	5.200448783242766e-15	2.758470158393375e-14	2.7642419615460596e-13	1.5049884162733364e-14
100000000	0.004968159729780106	1.9558892965090105e-49	4.7496807615553466e-61	9.940915086298347e-11	5.59514097213999e-15	0.00006368034129163227	1.8324272448022724e-25	5.200448783242766e-15	2.758470158393375e-14	2.7642419615460596e-13	1.5049884162733364e-14
